# Supplementary material for: The pocketome of G-protein-coupled receptors reveals previously untargeted allosteric sites
Source: Nat Commun. 2022 May 10;13:2567. doi: 10.1038/s41467-022-29609-6 (PMC9091257; doi:10.1038/s41467-022-29609-6)
Supplement: Supplementary file 4 — Supplementary Data 1 [file 41467_2022_29609_MOESM4_ESM.zip › docking_files/3v2y/rec.mol2]

@<TRIPOS>MOLECULE
3v2y_align.pdb
4820 4871 291 0 0
PROTEIN
NO_CHARGES


@<TRIPOS>ATOM
      1 N         -98.3910   -0.1580  -51.3650 N.4       1 VAL   -0.2700
      2 CA        -98.0940    1.2420  -51.1060 C.3       1 VAL    0.0900
      3 CAY       -97.9510   -2.4530  -51.9080 C.3       1 VAL    0.0900
      4 C         -98.4020    1.5260  -49.6450 C.2       1 VAL    0.0900
      5 O         -99.5500    1.5010  -49.2090 O.2       1 VAL    0.5100
      6 CB        -98.8730    2.1960  -52.0110 C.3       1 VAL   -0.5100
      7 CG1       -98.5410    3.6660  -51.6720 C.3       1 VAL   -0.4700
      8 CG2       -98.5070    1.9030  -53.4810 C.3       1 VAL    0.3100
      9 CY        -97.4690   -1.0640  -51.7300 C.2       1 VAL    0.0700
     10 OY        -96.2900   -0.7820  -51.9090 O.2       1 VAL    0.0900
     11 HN        -99.3480   -0.4140  -51.2540 H         1 VAL   -0.0900
     12 HA        -97.0330    1.3810  -51.2570 H         1 VAL    0.0900
     13 HB        -99.9620    2.0240  -51.8750 H         1 VAL   -0.2700
     14 HG11      -97.4400    3.8100  -51.6350 H         1 VAL    0.0900
     15 HG12      -98.9660    3.9290  -50.6790 H         1 VAL    0.0900
     16 HG13      -98.9620    4.3380  -52.4490 H         1 VAL    0.0900
     17 HG21      -98.7680    0.8540  -53.7370 H         1 VAL   -0.2700
     18 HG22      -97.4170    2.0450  -53.6340 H         1 VAL    0.0900
     19 HG23      -99.0710    2.5840  -54.1540 H         1 VAL    0.0900
     20 HY1       -97.0920   -3.1550  -51.8460 H         1 VAL    0.0900
     21 HY2       -98.4310   -2.5580  -52.9050 H         1 VAL    0.5100
     22 HY3       -98.6790   -2.7030  -51.1080 H         1 VAL   -0.5100
     23 N         -97.3410    1.7450  -48.8530 N.am      2 SER   -0.4700
     24 CA        -97.3040    1.9440  -47.3910 C.3       2 SER    0.3100
     25 C         -95.8990    2.3180  -46.9560 C.2       2 SER    0.0700
     26 O         -95.0040    2.3950  -47.8020 O.2       2 SER    0.0900
     27 CB        -97.7520    0.6760  -46.6580 C.3       2 SER    0.0500
     28 OG        -99.1510    0.4750  -46.7650 O.3       2 SER    0.0900
     29 HN        -96.4390    1.7890  -49.2670 H         2 SER    0.0900
     30 HA        -97.9580    2.7680  -47.1490 H         2 SER   -0.6600
     31 HB1       -97.4920    0.7630  -45.5810 H         2 SER    0.4300
     32 HB2       -97.2360   -0.2040  -47.0950 H         2 SER    0.5100
     33 HG1       -99.3840    0.7100  -47.6650 H         2 SER   -0.5100
     34 N         -95.6750    2.5080  -45.6270 N.am      3 ASP   -0.4700
     35 CA        -94.3360    2.7720  -45.0780 C.3       3 ASP    0.3100
     36 C         -93.3730    1.7000  -45.5340 C.2       3 ASP    0.0700
     37 O         -93.7650    0.5330  -45.6060 O.2       3 ASP    0.0900
     38 CB        -94.3700    2.8190  -43.5350 C.3       3 ASP   -0.2800
     39 CG        -94.9200    4.1040  -42.9430 C.2       3 ASP    0.0900
     40 OD1       -94.4690    5.1870  -43.3640 O.co2     3 ASP    0.0900
     41 OD2       -95.7190    4.0200  -41.9830 O.co2     3 ASP    0.6200
     42 HN        -96.4170    2.4760  -44.9610 H         3 ASP   -0.7600
     43 HA        -93.9960    3.7180  -45.4740 H         3 ASP   -0.7600
     44 HB1       -93.3340    2.6860  -43.1580 H         3 ASP    0.5100
     45 HB2       -95.0000    1.9790  -43.1730 H         3 ASP   -0.5100
     46 N         -92.1140    2.0620  -45.8310 N.am      4 TYR   -0.4700
     47 CA        -91.1330    1.0600  -46.2440 C.3       4 TYR    0.3100
     48 C         -90.6700    0.2630  -45.0040 C.2       4 TYR    0.0700
     49 O         -89.4800    0.0670  -44.7410 O.2       4 TYR    0.0900
     50 CB        -89.9760    1.6930  -47.0260 C.3       4 TYR   -0.1800
     51 CG        -90.3340    1.9620  -48.4760 C.ar      4 TYR    0.0900
     52 CD1       -89.3750    2.4050  -49.3820 C.ar      4 TYR    0.0900
     53 CD2       -91.6220    1.7260  -48.9550 C.ar      4 TYR    0.0000
     54 CE1       -89.6920    2.6250  -50.7220 C.ar      4 TYR   -0.1150
     55 CE2       -91.9500    1.9390  -50.2910 C.ar      4 TYR    0.1150
     56 CZ        -90.9850    2.4040  -51.1690 C.ar      4 TYR   -0.1150
     57 OH        -91.3060    2.6080  -52.4940 O.3       4 TYR    0.1150
     58 HN        -91.8000    3.0060  -45.7850 H         4 TYR    0.1100
     59 HA        -91.6420    0.3330  -46.8580 H         4 TYR   -0.5400
     60 HB1       -89.1020    1.0080  -47.0190 H         4 TYR    0.4300
     61 HB2       -89.7020    2.6660  -46.5640 H         4 TYR   -0.1150
     62 HD1       -88.3650    2.5800  -49.0410 H         4 TYR    0.1150
     63 HD2       -92.3820    1.3710  -48.2740 H         4 TYR   -0.1150
     64 HE1       -88.9330    2.9670  -51.4100 H         4 TYR    0.1150
     65 HE2       -92.9520    1.7430  -50.6410 H         4 TYR    0.5100
     66 HH        -90.5120    2.8980  -52.9500 H         4 TYR   -0.5100
     67 N         -91.6850   -0.1620  -44.2330 N.am      5 VAL   -0.4700
     68 CA        -91.6550   -0.9980  -43.0480 C.3       5 VAL    0.3100
     69 C         -92.6900   -2.1450  -43.2970 C.2       5 VAL    0.0700
     70 O         -93.1630   -2.7930  -42.3620 O.2       5 VAL    0.0900
     71 CB        -91.9430   -0.1510  -41.7580 C.3       5 VAL   -0.0900
     72 CG1       -91.9320   -1.0180  -40.5010 C.3       5 VAL    0.0900
     73 CG2       -90.9350    0.9920  -41.6170 C.3       5 VAL   -0.2700
     74 HN        -92.6080    0.1140  -44.4750 H         5 VAL    0.0900
     75 HA        -90.6780   -1.4530  -42.9850 H         5 VAL    0.0900
     76 HB        -92.9390    0.3320  -41.8560 H         5 VAL    0.0900
     77 HG11      -91.0110   -1.6400  -40.4740 H         5 VAL   -0.2700
     78 HG12      -92.8150   -1.6920  -40.4980 H         5 VAL    0.0900
     79 HG13      -91.9500   -0.3730  -39.5960 H         5 VAL    0.0900
     80 HG21      -90.9950    1.6650  -42.4990 H         5 VAL    0.0900
     81 HG22      -89.9040    0.5820  -41.5540 H         5 VAL    0.5100
     82 HG23      -91.1580    1.5840  -40.7040 H         5 VAL   -0.5100
     83 N         -93.0360   -2.3770  -44.5910 N.am      6 ASN   -0.4700
     84 CA        -93.9530   -3.4430  -44.9780 C.3       6 ASN    0.3100
     85 C         -93.1680   -4.6710  -45.4240 C.2       6 ASN    0.0700
     86 O         -92.1330   -4.5540  -46.0860 O.2       6 ASN    0.0900
     87 CB        -94.9360   -2.9860  -46.0760 C.3       6 ASN   -0.1800
     88 CG        -94.2910   -2.6260  -47.3890 C.2       6 ASN    0.0900
     89 ND2       -94.7700   -3.2300  -48.4650 N.am      6 ASN    0.0900
     90 OD1       -93.4170   -1.7650  -47.4670 O.2       6 ASN    0.5500
     91 HN        -92.6750   -1.8240  -45.3370 H         6 ASN   -0.5500
     92 HA        -94.4990   -3.7430  -44.0960 H         6 ASN   -0.6200
     93 HB1       -95.4820   -2.0920  -45.7070 H         6 ASN    0.3200
     94 HB2       -95.6600   -3.8060  -46.2620 H         6 ASN    0.3000
     95 HD21      -94.3810   -3.0320  -49.3650 H         6 ASN    0.5100
     96 HD22      -95.5210   -3.8850  -48.3780 H         6 ASN   -0.5100
     97 N         -93.6770   -5.8540  -45.0590 N.am      7 TYR   -0.4700
     98 CA        -93.0620   -7.1580  -45.3000 C.3       7 TYR    0.3100
     99 C         -93.0490   -7.5280  -46.7910 C.2       7 TYR    0.0700
    100 O         -92.2420   -8.3620  -47.2040 O.2       7 TYR    0.0900
    101 CB        -93.8130   -8.2390  -44.5000 C.3       7 TYR   -0.1800
    102 CG        -94.0660   -7.8570  -43.0560 C.ar      7 TYR    0.0900
    103 CD1       -93.1960   -8.2560  -42.0460 C.ar      7 TYR    0.0900
    104 CD2       -95.1760   -7.0930  -42.7000 C.ar      7 TYR    0.0000
    105 CE1       -93.4240   -7.9040  -40.7160 C.ar      7 TYR   -0.1150
    106 CE2       -95.4000   -6.7160  -41.3780 C.ar      7 TYR    0.1150
    107 CZ        -94.5240   -7.1300  -40.3870 C.ar      7 TYR   -0.1150
    108 OH        -94.7520   -6.7740  -39.0790 O.3       7 TYR    0.1150
    109 HN        -94.5490   -5.8970  -44.5780 H         7 TYR    0.1100
    110 HA        -92.0280   -7.1080  -44.9930 H         7 TYR   -0.5400
    111 HB1       -93.2130   -9.1740  -44.4920 H         7 TYR    0.4300
    112 HB2       -94.8030   -8.4240  -44.9700 H         7 TYR   -0.1150
    113 HD1       -92.3300   -8.8490  -42.2970 H         7 TYR    0.1150
    114 HD2       -95.8770   -6.7890  -43.4630 H         7 TYR   -0.1150
    115 HE1       -92.7430   -8.2340  -39.9440 H         7 TYR    0.1150
    116 HE2       -96.2540   -6.1030  -41.1260 H         7 TYR    0.5100
    117 HH        -93.9260   -6.8630  -38.5980 H         7 TYR   -0.5100
    118 N         -93.9370   -6.9000  -47.5980 N.am      8 ASP   -0.4700
    119 CA        -94.0740   -7.1440  -49.0410 C.3       8 ASP    0.3100
    120 C         -92.7680   -6.8290  -49.7990 C.2       8 ASP    0.0700
    121 O         -92.4560   -7.5050  -50.7810 O.2       8 ASP    0.0900
    122 CB        -95.2480   -6.3120  -49.6130 C.3       8 ASP   -0.2800
    123 CG        -95.3310   -6.2670  -51.1320 C.2       8 ASP    0.0900
    124 OD1       -95.3800   -7.3500  -51.7590 O.co2     8 ASP    0.0900
    125 OD2       -95.3910   -5.1490  -51.6890 O.co2     8 ASP    0.6200
    126 HN        -94.5630   -6.2180  -47.2310 H         8 ASP   -0.7600
    127 HA        -94.2520   -8.1990  -49.1890 H         8 ASP   -0.7600
    128 HB1       -95.1470   -5.2690  -49.2460 H         8 ASP    0.5100
    129 HB2       -96.1990   -6.7420  -49.2330 H         8 ASP   -0.5100
    130 N         -92.0090   -5.8040  -49.3390 N.am      9 ILE   -0.4700
    131 CA        -90.7310   -5.4200  -49.9470 C.3       9 ILE    0.3100
    132 C         -89.7670   -6.6230  -49.9260 C.2       9 ILE    0.0700
    133 O         -89.2520   -7.0110  -50.9800 O.2       9 ILE    0.0900
    134 CB        -90.1350   -4.1740  -49.2180 C.3       9 ILE   -0.0900
    135 CG1       -90.8810   -2.8950  -49.6410 C.3       9 ILE    0.0900
    136 CG2       -88.6090   -4.0380  -49.4610 C.3       9 ILE   -0.2700
    137 CD        -90.4940   -1.6680  -48.8660 C.3       9 ILE    0.0900
    138 HN        -92.2930   -5.2590  -48.5550 H         9 ILE    0.0900
    139 HA        -90.9080   -5.1980  -50.9890 H         9 ILE    0.0900
    140 HB        -90.3210   -4.2710  -48.1270 H         9 ILE   -0.1800
    141 HG11      -91.9700   -3.0640  -49.5070 H         9 ILE    0.0900
    142 HG12      -90.6750   -2.7100  -50.7170 H         9 ILE    0.0900
    143 HG21      -88.4040   -3.9300  -50.5470 H         9 ILE   -0.2700
    144 HG22      -88.0850   -4.9450  -49.0890 H         9 ILE    0.0900
    145 HG23      -88.2210   -3.1410  -48.9340 H         9 ILE    0.0900
    146 HD1       -89.4090   -1.4610  -48.9950 H         9 ILE    0.0900
    147 HD2       -90.6990   -1.8220  -47.7850 H         9 ILE    0.5100
    148 HD3       -91.0670   -0.7910  -49.2340 H         9 ILE   -0.5100
    149 N         -89.5850   -7.2500  -48.7330 N.am     10 ILE   -0.4700
    150 CA        -88.7240   -8.4160  -48.5290 C.3      10 ILE    0.3100
    151 C         -89.1370   -9.5620  -49.4760 C.2      10 ILE    0.0700
    152 O         -88.2660  -10.2010  -50.0760 O.2      10 ILE    0.0900
    153 CB        -88.7530   -8.8410  -47.0360 C.3      10 ILE   -0.0900
    154 CG1       -87.7150   -8.0160  -46.2380 C.3      10 ILE    0.0900
    155 CG2       -88.5170  -10.3560  -46.8660 C.3      10 ILE   -0.2700
    156 CD        -87.7160   -8.2130  -44.7430 C.3      10 ILE    0.0900
    157 HN        -90.0510   -6.9280  -47.9130 H        10 ILE    0.0900
    158 HA        -87.7200   -8.1520  -48.8260 H        10 ILE    0.0900
    159 HB        -89.7410   -8.5770  -46.6040 H        10 ILE   -0.1800
    160 HG11      -87.9050   -6.9410  -46.4400 H        10 ILE    0.0900
    161 HG12      -86.7060   -8.2810  -46.6160 H        10 ILE    0.0900
    162 HG21      -87.6170  -10.6700  -47.4370 H        10 ILE   -0.2700
    163 HG22      -89.3950  -10.9200  -47.2480 H        10 ILE    0.0900
    164 HG23      -88.3580  -10.5960  -45.7920 H        10 ILE    0.0900
    165 HD1       -87.1700   -9.1440  -44.4800 H        10 ILE    0.0900
    166 HD2       -88.7610   -8.2980  -44.3730 H        10 ILE    0.5100
    167 HD3       -87.2140   -7.3540  -44.2480 H        10 ILE   -0.5100
    168 N         -90.4700   -9.7700  -49.6670 N.am     11 VAL   -0.4700
    169 CA        -90.9990  -10.7910  -50.5730 C.3      11 VAL    0.3100
    170 C         -90.5390  -10.4900  -52.0120 C.2      11 VAL    0.0700
    171 O         -89.9280  -11.3480  -52.6390 O.2      11 VAL    0.0900
    172 CB        -92.5450  -10.9180  -50.4820 C.3      11 VAL   -0.0900
    173 CG1       -93.0620  -12.0040  -51.4210 C.3      11 VAL    0.0900
    174 CG2       -92.9930  -11.1970  -49.0510 C.3      11 VAL   -0.2700
    175 HN        -91.1530   -9.2250  -49.1880 H        11 VAL    0.0900
    176 HA        -90.5380  -11.7320  -50.3110 H        11 VAL    0.0900
    177 HB        -93.0090   -9.9470  -50.7550 H        11 VAL    0.0900
    178 HG11      -92.6140  -12.9850  -51.1540 H        11 VAL   -0.2700
    179 HG12      -92.7840  -11.7610  -52.4690 H        11 VAL    0.0900
    180 HG13      -94.1670  -12.0840  -51.3360 H        11 VAL    0.0900
    181 HG21      -92.6710  -10.3710  -48.3820 H        11 VAL    0.0900
    182 HG22      -92.5360  -12.1440  -48.6900 H        11 VAL    0.5100
    183 HG23      -94.1000  -11.2760  -49.0100 H        11 VAL   -0.5100
    184 N         -90.7580   -9.2380  -52.4920 N.am     12 ARG   -0.4700
    185 CA        -90.3660   -8.7900  -53.8390 C.3      12 ARG    0.3100
    186 C         -88.8480   -8.8830  -54.0680 C.2      12 ARG    0.0700
    187 O         -88.4130   -9.1510  -55.1930 O.2      12 ARG    0.0900
    188 CB        -90.8190   -7.3400  -54.0950 C.3      12 ARG   -0.1800
    189 CG        -92.3350   -7.1350  -54.1640 C.3      12 ARG    0.0900
    190 CD        -92.7090   -5.9300  -55.0310 C.3      12 ARG    0.0900
    191 NE        -92.0980   -4.6830  -54.5530 N.pl3    12 ARG   -0.1800
    192 CZ        -92.7680   -3.7100  -53.9400 C.cat    12 ARG    0.0900
    193 NH1       -94.0790   -3.8130  -53.7510 N.pl3    12 ARG    0.0900
    194 NH2       -92.1380   -2.6150  -53.5380 N.pl3    12 ARG    0.2000
    195 HN        -91.2090   -8.5480  -51.9340 H        12 ARG    0.0900
    196 HA        -90.8220   -9.4560  -54.5570 H        12 ARG    0.0900
    197 HB1       -90.3800   -7.0060  -55.0580 H        12 ARG   -0.7000
    198 HB2       -90.4210   -6.7040  -53.2770 H        12 ARG    0.4400
    199 HG1       -92.7260   -6.9770  -53.1360 H        12 ARG    0.6400
    200 HG2       -92.8040   -8.0480  -54.5900 H        12 ARG   -0.8000
    201 HD1       -93.8110   -5.7910  -55.0180 H        12 ARG    0.4600
    202 HD2       -92.3580   -6.0980  -56.0710 H        12 ARG    0.4600
    203 HE        -91.1170   -4.5550  -54.6970 H        12 ARG   -0.8000
    204 HH11      -94.5200   -4.7090  -53.7870 H        12 ARG    0.4600
    205 HH12      -94.6240   -2.9930  -53.5740 H        12 ARG    0.4600
    206 HH21      -91.1550   -2.5170  -53.6970 H        12 ARG    0.5100
    207 HH22      -92.6450   -1.8870  -53.0780 H        12 ARG   -0.5100
    208 N         -88.0410   -8.6260  -53.0100 N.am     13 HSD   -0.4700
    209 CA        -86.5800   -8.6450  -53.1060 C.3      13 HSD    0.3100
    210 C         -86.0310  -10.0720  -53.2100 C.2      13 HSD    0.0700
    211 O         -85.1530  -10.3200  -54.0320 O.2      13 HSD    0.0900
    212 CB        -85.9370   -7.9060  -51.9310 C.3      13 HSD   -0.0900
    213 CG        -85.7500   -6.4520  -52.2080 C.ar     13 HSD    0.0900
    214 CD2       -86.7090   -5.5230  -51.8710 C.ar     13 HSD    0.0900
    215 ND1       -84.7540   -5.8220  -52.8810 N.ar     13 HSD   -0.3600
    216 CE1       -85.0840   -4.4940  -52.9170 C.ar     13 HSD    0.3200
    217 NE2       -86.2580   -4.3550  -52.3030 N.ar     13 HSD   -0.0500
    218 HN        -88.4110   -8.4100  -52.1090 H        13 HSD    0.2500
    219 HA        -86.3030   -8.1770  -54.0390 H        13 HSD    0.1300
    220 HB1       -84.9440   -8.3560  -51.7210 H        13 HSD   -0.7000
    221 HB2       -86.5860   -8.0150  -51.0360 H        13 HSD    0.2200
    222 HD1       -83.9430   -6.2580  -53.2700 H        13 HSD    0.1000
    223 HD2       -87.6610   -5.6160  -51.3630 H        13 HSD    0.5100
    224 HE1       -84.4770   -3.7120  -53.3700 H        13 HSD   -0.5100
    225 N         -86.5630  -11.0130  -52.4110 N.am     14 TYR   -0.4700
    226 CA        -86.1510  -12.4110  -52.4890 C.3      14 TYR    0.3100
    227 C         -86.7810  -13.0820  -53.7350 C.2      14 TYR    0.0700
    228 O         -86.2150  -14.0360  -54.2730 O.2      14 TYR    0.0900
    229 CB        -86.5100  -13.1680  -51.1940 C.3      14 TYR   -0.1800
    230 CG        -85.5510  -12.9020  -50.0520 C.ar     14 TYR    0.0900
    231 CD1       -84.5360  -13.8020  -49.7420 C.ar     14 TYR    0.0900
    232 CD2       -85.6500  -11.7450  -49.2840 C.ar     14 TYR    0.0000
    233 CE1       -83.6440  -13.5610  -48.6940 C.ar     14 TYR   -0.1150
    234 CE2       -84.7570  -11.4860  -48.2440 C.ar     14 TYR    0.1150
    235 CZ        -83.7550  -12.3960  -47.9520 C.ar     14 TYR   -0.1150
    236 OH        -82.8750  -12.1430  -46.9270 O.3      14 TYR    0.1150
    237 HN        -87.2620  -10.7980  -51.7310 H        14 TYR    0.1100
    238 HA        -85.0830  -12.4340  -52.6510 H        14 TYR   -0.5400
    239 HB1       -86.4940  -14.2620  -51.3910 H        14 TYR    0.4300
    240 HB2       -87.5210  -12.8570  -50.8550 H        14 TYR   -0.1150
    241 HD1       -84.4350  -14.7070  -50.3240 H        14 TYR    0.1150
    242 HD2       -86.4340  -11.0340  -49.4980 H        14 TYR   -0.1150
    243 HE1       -82.8720  -14.2790  -48.4630 H        14 TYR    0.1150
    244 HE2       -84.8480  -10.5770  -47.6660 H        14 TYR    0.5100
    245 HH        -82.1700  -12.7930  -46.9750 H        14 TYR   -0.5100
    246 N         -87.9120  -12.5270  -54.2310 N.am     15 ASN   -0.4700
    247 CA        -88.6050  -12.9920  -55.4410 C.3      15 ASN    0.3100
    248 C         -87.7800  -12.6870  -56.6900 C.2      15 ASN    0.0700
    249 O         -87.6590  -13.5330  -57.5800 O.2      15 ASN    0.0900
    250 CB        -89.9760  -12.3120  -55.5470 C.3      15 ASN   -0.1800
    251 CG        -90.9140  -12.8640  -56.5960 C.2      15 ASN    0.0900
    252 ND2       -92.0470  -12.1830  -56.7530 N.am     15 ASN    0.0900
    253 OD1       -90.6630  -13.8950  -57.2400 O.2      15 ASN    0.5500
    254 HN        -88.3380  -11.7480  -53.7790 H        15 ASN   -0.5500
    255 HA        -88.7180  -14.0640  -55.3750 H        15 ASN   -0.6200
    256 HB1       -89.8110  -11.2380  -55.7760 H        15 ASN    0.3200
    257 HB2       -90.4820  -12.4020  -54.5620 H        15 ASN    0.3000
    258 HD21      -92.7220  -12.4830  -57.4270 H        15 ASN    0.5100
    259 HD22      -92.2230  -11.3710  -56.1950 H        15 ASN   -0.5100
    260 N         -87.2330  -11.4590  -56.7600 N.am     16 TYR   -0.4700
    261 CA        -86.4140  -10.9900  -57.8700 C.3      16 TYR    0.3100
    262 C         -85.0920  -11.7600  -57.9260 C.2      16 TYR    0.0700
    263 O         -84.6730  -12.1750  -59.0070 O.2      16 TYR    0.0900
    264 CB        -86.1590   -9.4740  -57.7290 C.3      16 TYR   -0.1800
    265 CG        -85.4080   -8.8550  -58.8880 C.ar     16 TYR    0.0900
    266 CD1       -86.0800   -8.4320  -60.0330 C.ar     16 TYR    0.0900
    267 CD2       -84.0390   -8.6140  -58.8090 C.ar     16 TYR    0.0000
    268 CE1       -85.3970   -7.8370  -61.0930 C.ar     16 TYR   -0.1150
    269 CE2       -83.3460   -8.0270  -59.8650 C.ar     16 TYR    0.1150
    270 CZ        -84.0290   -7.6310  -61.0030 C.ar     16 TYR   -0.1150
    271 OH        -83.3480   -7.0380  -62.0400 O.3      16 TYR    0.1150
    272 HN        -87.3690  -10.7950  -56.0300 H        16 TYR    0.1100
    273 HA        -86.9390  -11.2010  -58.7900 H        16 TYR   -0.5400
    274 HB1       -85.5550   -9.2910  -56.8150 H        16 TYR    0.4300
    275 HB2       -87.1330   -8.9470  -57.6540 H        16 TYR   -0.1150
    276 HD1       -87.1490   -8.5670  -60.1010 H        16 TYR    0.1150
    277 HD2       -83.5050   -8.8880  -57.9120 H        16 TYR   -0.1150
    278 HE1       -85.9320   -7.5380  -61.9820 H        16 TYR    0.1150
    279 HE2       -82.2780   -7.8800  -59.7970 H        16 TYR    0.5100
    280 HH        -83.9940   -6.6970  -62.6630 H        16 TYR   -0.5100
    281 N         -84.4600  -11.9950  -56.7530 N.am     17 THR   -0.4700
    282 CA        -83.1700  -12.6920  -56.6620 C.3      17 THR    0.3100
    283 C         -83.3330  -14.2160  -56.8380 C.2      17 THR    0.0700
    284 O         -82.3510  -14.9060  -57.1120 O.2      17 THR    0.0900
    285 CB        -82.4660  -12.3700  -55.3340 C.3      17 THR    0.1400
    286 CG2       -82.1650  -10.8760  -55.1740 C.3      17 THR    0.0900
    287 OG1       -83.2560  -12.8410  -54.2420 O.3      17 THR   -0.6600
    288 HN        -84.8490  -11.6990  -55.8830 H        17 THR    0.4300
    289 HA        -82.5610  -12.3760  -57.4960 H        17 THR   -0.2700
    290 HB        -81.4730  -12.8680  -55.3030 H        17 THR    0.0900
    291 HG1       -83.8390  -12.1170  -54.0050 H        17 THR    0.0900
    292 HG21      -83.1100  -10.2910  -55.2010 H        17 THR    0.0900
    293 HG22      -81.5090  -10.5310  -56.0010 H        17 THR    0.5100
    294 HG23      -81.6640  -10.6940  -54.1990 H        17 THR   -0.5100
    295 N         -84.5650  -14.7180  -56.6860 N.am     18 GLY   -0.4700
    296 CA        -84.8730  -16.1360  -56.8320 C.3      18 GLY    0.3100
    297 C         -84.6070  -16.9330  -55.5730 C.2      18 GLY   -0.0200
    298 O         -83.8210  -17.8790  -55.5890 O.2      18 GLY    0.0900
    299 HN        -85.3410  -14.1330  -56.4640 H        18 GLY    0.0900
    300 HA1       -84.2610  -16.5270  -57.6310 H        18 GLY    0.5100
    301 HA2       -85.9180  -16.2220  -57.0870 H        18 GLY   -0.5100
    302 N         -85.2690  -16.5530  -54.4650 N.am     19 LYS   -0.4700
    303 CA        -85.1070  -17.2060  -53.1650 C.3      19 LYS    0.3100
    304 C         -86.4570  -17.4630  -52.4750 C.2      19 LYS    0.0700
    305 O         -86.5030  -18.1750  -51.4690 O.2      19 LYS    0.0900
    306 CB        -84.2190  -16.3570  -52.2480 C.3      19 LYS   -0.1800
    307 CG        -82.7340  -16.4570  -52.5480 C.3      19 LYS    0.0900
    308 CD        -81.9330  -15.5640  -51.6160 C.3      19 LYS    0.0900
    309 CE        -80.4560  -15.8360  -51.6910 C.3      19 LYS   -0.1800
    310 NZ        -79.6920  -14.9020  -50.8330 N.4      19 LYS    0.0900
    311 HN        -85.9130  -15.7930  -54.4830 H        19 LYS    0.0900
    312 HA        -84.6600  -18.1760  -53.3290 H        19 LYS   -0.1800
    313 HB1       -84.3870  -16.6820  -51.2000 H        19 LYS    0.0900
    314 HB2       -84.5260  -15.2950  -52.3500 H        19 LYS    0.0900
    315 HG1       -82.5500  -16.1480  -53.5990 H        19 LYS    0.2100
    316 HG2       -82.4040  -17.5100  -52.4200 H        19 LYS    0.0500
    317 HD1       -82.2760  -15.7320  -50.5730 H        19 LYS    0.0500
    318 HD2       -82.1160  -14.5030  -51.8880 H        19 LYS   -0.3000
    319 HE1       -80.1020  -15.7070  -52.7360 H        19 LYS    0.3300
    320 HE2       -80.2450  -16.8700  -51.3420 H        19 LYS    0.3300
    321 HZ1       -80.2030  -14.7540  -49.9390 H        19 LYS    0.3300
    322 HZ2       -79.5830  -13.9900  -51.3240 H        19 LYS    0.5100
    323 HZ3       -78.7540  -15.3020  -50.6340 H        19 LYS   -0.5100
    324 N         -87.5520  -16.8750  -53.0060 N.am     20 LEU   -0.4700
    325 CA        -88.8890  -16.9990  -52.4250 C.3      20 LEU    0.3100
    326 C         -89.4460  -18.4260  -52.5650 C.2      20 LEU    0.0700
    327 O         -89.9090  -19.0010  -51.5790 O.2      20 LEU    0.0900
    328 CB        -89.8540  -15.9890  -53.0790 C.3      20 LEU   -0.1800
    329 CG        -91.2930  -15.9790  -52.5540 C.3      20 LEU    0.0900
    330 CD1       -91.3640  -15.4050  -51.1480 C.3      20 LEU    0.0900
    331 CD2       -92.1970  -15.2000  -53.4780 C.3      20 LEU   -0.0900
    332 HN        -87.4940  -16.3200  -53.8310 H        20 LEU    0.0900
    333 HA        -88.8140  -16.8150  -51.3630 H        20 LEU   -0.2700
    334 HB1       -89.8910  -16.2100  -54.1670 H        20 LEU    0.0900
    335 HB2       -89.4320  -14.9730  -52.9320 H        20 LEU    0.0900
    336 HG        -91.6830  -17.0190  -52.5420 H        20 LEU    0.0900
    337 HD11      -90.9850  -14.3600  -51.1430 H        20 LEU   -0.2700
    338 HD12      -90.7380  -16.0120  -50.4590 H        20 LEU    0.0900
    339 HD13      -92.4170  -15.4030  -50.7930 H        20 LEU    0.0900
    340 HD21      -92.1940  -15.6590  -54.4900 H        20 LEU    0.0900
    341 HD22      -91.8380  -14.1520  -53.5630 H        20 LEU    0.5100
    342 HD23      -93.2360  -15.2090  -53.0870 H        20 LEU   -0.5100
    343 N         -89.4230  -18.9870  -53.7930 N.am     21 ASN   -0.4700
    344 CA        -89.9580  -20.3250  -54.0610 C.3      21 ASN    0.3100
    345 C         -89.0120  -21.4290  -53.5510 C.2      21 ASN    0.0700
    346 O         -89.4720  -22.5300  -53.2380 O.2      21 ASN    0.0900
    347 CB        -90.2300  -20.5120  -55.5640 C.3      21 ASN   -0.1800
    348 CG        -91.3470  -19.6380  -56.1070 C.2      21 ASN    0.0900
    349 ND2       -91.1860  -19.1740  -57.3410 N.am     21 ASN    0.0900
    350 OD1       -92.3830  -19.4250  -55.4680 O.2      21 ASN    0.5500
    351 HN        -89.0370  -18.5110  -54.5790 H        21 ASN   -0.5500
    352 HA        -90.8740  -20.4380  -53.4980 H        21 ASN   -0.6200
    353 HB1       -90.5010  -21.5740  -55.7450 H        21 ASN    0.3200
    354 HB2       -89.3010  -20.2720  -56.1230 H        21 ASN    0.3000
    355 HD21      -91.8880  -18.5940  -57.7530 H        21 ASN    0.5100
    356 HD22      -90.3610  -19.4060  -57.8580 H        21 ASN   -0.5100
    357 N         -87.6980  -21.1320  -53.4460 N.am     22 ILE   -0.4700
    358 CA        -86.6980  -22.1060  -52.9870 C.3      22 ILE    0.3100
    359 C         -86.4750  -21.9520  -51.4430 C.2      22 ILE    0.0700
    360 O         -85.5540  -22.5540  -50.8830 O.2      22 ILE    0.0900
    361 CB        -85.3630  -21.9650  -53.8030 C.3      22 ILE   -0.0900
    362 CG1       -85.6500  -21.6620  -55.3070 C.3      22 ILE    0.0900
    363 CG2       -84.4810  -23.2270  -53.6510 C.3      22 ILE   -0.2700
    364 CD        -84.4300  -21.1990  -56.1370 C.3      22 ILE    0.0900
    365 HN        -87.3460  -20.2290  -53.6790 H        22 ILE    0.0900
    366 HA        -87.1120  -23.0950  -53.1150 H        22 ILE    0.0900
    367 HB        -84.8020  -21.0790  -53.4360 H        22 ILE   -0.1800
    368 HG11      -86.4210  -20.8660  -55.3560 H        22 ILE    0.0900
    369 HG12      -86.0520  -22.5850  -55.7730 H        22 ILE    0.0900
    370 HG21      -85.0260  -24.1200  -54.0230 H        22 ILE   -0.2700
    371 HG22      -84.2300  -23.3850  -52.5800 H        22 ILE    0.0900
    372 HG23      -83.5470  -23.1090  -54.2410 H        22 ILE    0.0900
    373 HD1       -83.7220  -22.0440  -56.2780 H        22 ILE    0.0900
    374 HD2       -83.9010  -20.3780  -55.6070 H        22 ILE    0.5100
    375 HD3       -84.7640  -20.8460  -57.1350 H        22 ILE   -0.5100
    376 N         -87.3230  -21.1820  -50.7270 N.am     23 SER   -0.4700
    377 CA        -87.2050  -21.0610  -49.2770 C.3      23 SER    0.3100
    378 C         -87.8530  -22.1980  -48.5100 C.2      23 SER    0.0700
    379 O         -87.5140  -22.4450  -47.3590 O.2      23 SER    0.0900
    380 CB        -87.7040  -19.7050  -48.7130 C.3      23 SER    0.0500
    381 OG        -89.0860  -19.4360  -48.9670 O.3      23 SER    0.0900
    382 HN        -88.0610  -20.6640  -51.1540 H        23 SER    0.0900
    383 HA        -86.1610  -21.1920  -49.0300 H        23 SER   -0.6600
    384 HB1       -87.1090  -18.8880  -49.1730 H        23 SER    0.4300
    385 HB2       -87.5530  -19.6980  -47.6130 H        23 SER    0.5100
    386 HG1       -89.1540  -19.2750  -49.9110 H        23 SER   -0.5100
    387 N         -88.7460  -22.9840  -49.1460 N.am     24 ALA   -0.4700
    388 CA        -89.3350  -24.1840  -48.5340 C.3      24 ALA    0.3100
    389 C         -88.4940  -25.4570  -48.8290 C.2      24 ALA    0.0700
    390 O         -88.9840  -26.5810  -48.6570 O.2      24 ALA    0.0900
    391 CB        -90.7650  -24.3730  -49.0340 C.3      24 ALA   -0.2700
    392 HN        -89.0500  -22.7810  -50.0730 H        24 ALA    0.0900
    393 HA        -89.3230  -24.0580  -47.4620 H        24 ALA    0.0900
    394 HB1       -90.7710  -24.4920  -50.1380 H        24 ALA    0.0900
    395 HB2       -91.3790  -23.4860  -48.7690 H        24 ALA    0.5100
    396 HB3       -91.2080  -25.2840  -48.5770 H        24 ALA   -0.5100
    397 N         -87.2240  -25.2930  -49.2680 N.am     25 ASP   -0.4700
    398 CA        -86.3360  -26.4080  -49.5000 C.3      25 ASP    0.3100
    399 C         -85.7200  -26.8560  -48.1800 C.2      25 ASP    0.0700
    400 O         -84.7260  -26.3140  -47.6990 O.2      25 ASP    0.0900
    401 CB        -85.2340  -26.1020  -50.5600 C.3      25 ASP   -0.2800
    402 CG        -84.4920  -27.3770  -50.9010 C.2      25 ASP    0.0900
    403 OD1       -85.1810  -28.4210  -51.0860 O.co2    25 ASP    0.0900
    404 OD2       -83.2340  -27.4000  -51.0040 O.co2    25 ASP    0.6200
    405 HN        -86.8450  -24.3910  -49.4510 H        25 ASP   -0.7600
    406 HA        -86.9410  -27.2380  -49.8340 H        25 ASP   -0.7600
    407 HB1       -84.5170  -25.3580  -50.1520 H        25 ASP    0.5100
    408 HB2       -85.7010  -25.6930  -51.4810 H        25 ASP   -0.5100
    409 N         -86.3240  -27.8940  -47.5720 N.am     26 LYS   -0.4700
    410 CA        -85.7440  -28.6420  -46.4760 C.3      26 LYS    0.3100
    411 C         -85.6400  -27.8510  -45.1710 C.2      26 LYS    0.0700
    412 O         -84.6620  -27.9850  -44.4400 O.2      26 LYS    0.0900
    413 CB        -84.3610  -29.2650  -46.8510 C.3      26 LYS   -0.1800
    414 CG        -84.3490  -30.0990  -48.1490 C.3      26 LYS    0.0900
    415 CD        -82.9130  -30.3750  -48.6390 C.3      26 LYS    0.0900
    416 CE        -82.8060  -31.0140  -50.0350 C.3      26 LYS   -0.1800
    417 NZ        -83.1890  -30.0700  -51.0960 N.4      26 LYS    0.0900
    418 HN        -87.2270  -28.2020  -47.8600 H        26 LYS    0.0900
    419 HA        -86.4390  -29.4240  -46.2090 H        26 LYS   -0.1800
    420 HB1       -84.0390  -29.9220  -46.0160 H        26 LYS    0.0900
    421 HB2       -83.6280  -28.4390  -46.9640 H        26 LYS    0.0900
    422 HG1       -84.9020  -29.5470  -48.9390 H        26 LYS    0.2100
    423 HG2       -84.8610  -31.0670  -47.9630 H        26 LYS    0.0500
    424 HD1       -82.4250  -31.0540  -47.9100 H        26 LYS    0.0500
    425 HD2       -82.3640  -29.4100  -48.6580 H        26 LYS   -0.3000
    426 HE1       -83.4850  -31.8900  -50.0990 H        26 LYS    0.3300
    427 HE2       -81.7570  -31.3290  -50.2240 H        26 LYS    0.3300
    428 HZ1       -82.5610  -29.2410  -51.0660 H        26 LYS    0.3300
    429 HZ2       -84.1730  -29.7660  -50.9500 H        26 LYS    0.5100
    430 HZ3       -83.1050  -30.5360  -52.0210 H        26 LYS   -0.5100
    431 N         -86.6760  -27.0610  -44.8010 N.am     27 GLU   -0.4700
    432 CA        -86.7100  -26.2400  -43.5880 C.3      27 GLU    0.3100
    433 C         -86.4520  -27.0130  -42.2950 C.2      27 GLU    0.0700
    434 O         -85.7450  -26.5740  -41.3970 O.2      27 GLU    0.0900
    435 CB        -88.0070  -25.3880  -43.5190 C.3      27 GLU   -0.1800
    436 CG        -88.2560  -24.5880  -42.2080 C.3      27 GLU    0.0900
    437 CD        -87.2390  -23.4690  -41.9500 C.2      27 GLU    0.0900
    438 OE1       -87.1480  -22.5430  -42.7950 O.co2    27 GLU   -0.2800
    439 OE2       -86.5780  -23.5100  -40.8820 O.co2    27 GLU    0.0900
    440 HN        -87.4960  -27.0030  -45.3640 H        27 GLU    0.0900
    441 HA        -85.8430  -25.5960  -43.5990 H        27 GLU    0.6200
    442 HB1       -88.8680  -26.0730  -43.6640 H        27 GLU   -0.7600
    443 HB2       -87.9780  -24.6610  -44.3560 H        27 GLU   -0.7600
    444 HG1       -88.2150  -25.2940  -41.3500 H        27 GLU    0.5100
    445 HG2       -89.2660  -24.1320  -42.2570 H        27 GLU   -0.5100
    446 N         -86.9290  -28.2710  -42.1810 N.am     28 ASN   -0.4700
    447 CA        -86.5440  -29.1270  -41.0660 C.3      28 ASN    0.3100
    448 C         -85.0210  -29.3460  -40.9680 C.2      28 ASN    0.0700
    449 O         -84.4550  -29.3240  -39.8860 O.2      28 ASN    0.0900
    450 CB        -87.3170  -30.4750  -41.0980 C.3      28 ASN   -0.1800
    451 CG        -87.1880  -31.2220  -39.7670 C.2      28 ASN    0.0900
    452 ND2       -86.9840  -32.5570  -39.8300 N.am     28 ASN    0.0900
    453 OD1       -87.2500  -30.6330  -38.6860 O.2      28 ASN    0.5500
    454 HN        -87.5580  -28.6650  -42.8470 H        28 ASN   -0.5500
    455 HA        -86.7590  -28.5950  -40.1500 H        28 ASN   -0.6200
    456 HB1       -86.9090  -31.1130  -41.9100 H        28 ASN    0.3200
    457 HB2       -88.3930  -30.2770  -41.2960 H        28 ASN    0.3000
    458 HD21      -86.8940  -33.0900  -38.9890 H        28 ASN    0.5100
    459 HD22      -86.9250  -33.0130  -40.7190 H        28 ASN   -0.5100
    460 N         -84.2960  -29.4990  -42.0990 N.am     29 SER   -0.4700
    461 CA        -82.8300  -29.5290  -42.1290 C.3      29 SER    0.3100
    462 C         -82.2030  -28.2090  -41.6900 C.2      29 SER    0.0700
    463 O         -81.1570  -28.1760  -41.0390 O.2      29 SER    0.0900
    464 CB        -82.2600  -29.8910  -43.5270 C.3      29 SER    0.0500
    465 OG        -80.8620  -30.1840  -43.4810 O.3      29 SER    0.0900
    466 HN        -84.7400  -29.6000  -42.9870 H        29 SER    0.0900
    467 HA        -82.5080  -30.2610  -41.4030 H        29 SER   -0.6600
    468 HB1       -82.4140  -29.0340  -44.2180 H        29 SER    0.4300
    469 HB2       -82.7910  -30.7830  -43.9200 H        29 SER    0.5100
    470 HG1       -80.4350  -29.3900  -43.1490 H        29 SER   -0.5100
    471 N         -82.8390  -27.0700  -42.0300 N.am     30 ILE   -0.4700
    472 CA        -82.4870  -25.7430  -41.5370 C.3      30 ILE    0.3100
    473 C         -82.6200  -25.6730  -40.0180 C.2      30 ILE    0.0700
    474 O         -81.8010  -25.0550  -39.3320 O.2      30 ILE    0.0900
    475 CB        -83.2460  -24.6060  -42.2350 C.3      30 ILE   -0.0900
    476 CG1       -83.1230  -24.7280  -43.7780 C.3      30 ILE    0.0900
    477 CG2       -82.7280  -23.2350  -41.7330 C.3      30 ILE   -0.2700
    478 CD        -83.8920  -23.6450  -44.5480 C.3      30 ILE    0.0900
    479 HN        -83.6110  -27.0880  -42.6590 H        30 ILE    0.0900
    480 HA        -81.4250  -25.6160  -41.6900 H        30 ILE    0.0900
    481 HB        -84.3320  -24.6960  -42.0130 H        30 ILE   -0.1800
    482 HG11      -83.5120  -25.7220  -44.0850 H        30 ILE    0.0900
    483 HG12      -82.0500  -24.6610  -44.0520 H        30 ILE    0.0900
    484 HG21      -81.6440  -23.1330  -41.9560 H        30 ILE   -0.2700
    485 HG22      -82.8730  -23.1550  -40.6350 H        30 ILE    0.0900
    486 HG23      -83.2740  -22.4150  -42.2440 H        30 ILE    0.0900
    487 HD1       -83.4000  -22.6590  -44.4130 H        30 ILE    0.0900
    488 HD2       -84.9340  -23.5770  -44.1670 H        30 ILE    0.5100
    489 HD3       -83.9060  -23.8900  -45.6320 H        30 ILE   -0.5100
    490 N         -83.6210  -26.3640  -39.4170 N.am     31 LYS   -0.4700
    491 CA        -83.7930  -26.3800  -37.9580 C.3      31 LYS    0.3100
    492 C         -82.5870  -27.0560  -37.3000 C.2      31 LYS    0.0700
    493 O         -82.0850  -26.5720  -36.2860 O.2      31 LYS    0.0900
    494 CB        -85.1010  -27.1000  -37.5700 C.3      31 LYS   -0.1800
    495 CG        -85.4030  -27.0710  -36.0690 C.3      31 LYS    0.0900
    496 CD        -86.5880  -27.9530  -35.7090 C.3      31 LYS    0.0900
    497 CE        -86.8380  -27.9770  -34.2210 C.3      31 LYS   -0.1800
    498 NZ        -87.9970  -28.8380  -33.8710 N.4      31 LYS    0.0900
    499 HN        -84.2860  -26.8920  -39.9410 H        31 LYS    0.0900
    500 HA        -83.8100  -25.3570  -37.6130 H        31 LYS   -0.1800
    501 HB1       -85.0290  -28.1610  -37.8940 H        31 LYS    0.0900
    502 HB2       -85.9420  -26.6160  -38.1080 H        31 LYS    0.0900
    503 HG1       -85.6250  -26.0250  -35.7660 H        31 LYS    0.2100
    504 HG2       -84.5080  -27.4230  -35.5130 H        31 LYS    0.0500
    505 HD1       -86.3890  -28.9880  -36.0600 H        31 LYS    0.0500
    506 HD2       -87.4950  -27.5680  -36.2230 H        31 LYS   -0.3000
    507 HE1       -87.0590  -26.9490  -33.8610 H        31 LYS    0.3300
    508 HE2       -85.9460  -28.3810  -33.6970 H        31 LYS    0.3300
    509 HZ1       -87.8150  -29.8110  -34.1870 H        31 LYS    0.3300
    510 HZ2       -88.8520  -28.4760  -34.3400 H        31 LYS    0.5100
    511 HZ3       -88.1370  -28.8280  -32.8400 H        31 LYS   -0.5100
    512 N         -82.0960  -28.1520  -37.9110 N.am     32 LEU   -0.4700
    513 CA        -80.9280  -28.8900  -37.4360 C.3      32 LEU    0.3100
    514 C         -79.6700  -28.0480  -37.5740 C.2      32 LEU    0.0700
    515 O         -78.7930  -28.1120  -36.7170 O.2      32 LEU    0.0900
    516 CB        -80.7680  -30.2070  -38.2210 C.3      32 LEU   -0.1800
    517 CG        -82.0210  -31.0820  -38.3320 C.3      32 LEU    0.0900
    518 CD1       -81.7840  -32.2530  -39.2630 C.3      32 LEU    0.0900
    519 CD2       -82.4890  -31.5580  -36.9630 C.3      32 LEU   -0.0900
    520 HN        -82.5210  -28.5150  -38.7360 H        32 LEU    0.0900
    521 HA        -81.0640  -29.0940  -36.3850 H        32 LEU   -0.2700
    522 HB1       -79.9760  -30.8060  -37.7240 H        32 LEU    0.0900
    523 HB2       -80.4360  -29.9530  -39.2500 H        32 LEU    0.0900
    524 HG        -82.8620  -30.4690  -38.7220 H        32 LEU    0.0900
    525 HD11      -80.9510  -32.8820  -38.8810 H        32 LEU   -0.2700
    526 HD12      -81.5140  -31.8840  -40.2760 H        32 LEU    0.0900
    527 HD13      -82.7000  -32.8790  -39.3250 H        32 LEU    0.0900
    528 HD21      -82.7310  -30.6860  -36.3180 H        32 LEU    0.0900
    529 HD22      -81.6870  -32.1490  -36.4730 H        32 LEU    0.5100
    530 HD23      -83.4020  -32.1820  -37.0710 H        32 LEU   -0.5100
    531 N         -79.5970  -27.2370  -38.6500 N.am     33 THR   -0.4700
    532 CA        -78.4700  -26.3520  -38.9260 C.3      33 THR    0.3100
    533 C         -78.4130  -25.2240  -37.8780 C.2      33 THR    0.0700
    534 O         -77.3790  -25.0350  -37.2380 O.2      33 THR    0.0900
    535 CB        -78.5850  -25.7940  -40.3670 C.3      33 THR    0.1400
    536 CG2       -77.4080  -24.8950  -40.7530 C.3      33 THR    0.0900
    537 OG1       -78.6840  -26.8830  -41.2860 O.3      33 THR   -0.6600
    538 HN        -80.3310  -27.2070  -39.3220 H        33 THR    0.4300
    539 HA        -77.5570  -26.9180  -38.8100 H        33 THR   -0.2700
    540 HB        -79.4920  -25.1590  -40.4570 H        33 THR    0.0900
    541 HG1       -79.4740  -27.3690  -41.0370 H        33 THR    0.0900
    542 HG21      -76.4560  -25.4660  -40.6920 H        33 THR    0.0900
    543 HG22      -77.3480  -24.0310  -40.0570 H        33 THR    0.5100
    544 HG23      -77.5360  -24.5300  -41.7940 H        33 THR   -0.5100
    545 N         -79.5420  -24.5130  -37.6750 N.am     34 SER   -0.4700
    546 CA        -79.6270  -23.3840  -36.7520 C.3      34 SER    0.3100
    547 C         -79.2960  -23.7900  -35.2940 C.2      34 SER    0.0700
    548 O         -78.3300  -23.2700  -34.7370 O.2      34 SER    0.0900
    549 CB        -81.0070  -22.7280  -36.8240 C.3      34 SER    0.0500
    550 OG        -82.0490  -23.6610  -36.5960 O.3      34 SER    0.0900
    551 HN        -80.3870  -24.7340  -38.1560 H        34 SER    0.0900
    552 HA        -78.8600  -22.6730  -37.0230 H        34 SER   -0.6600
    553 HB1       -81.1500  -22.2810  -37.8310 H        34 SER    0.4300
    554 HB2       -81.0750  -21.9320  -36.0530 H        34 SER    0.5100
    555 HG1       -82.1730  -24.1280  -37.4260 H        34 SER   -0.5100
    556 N         -80.0470  -24.7640  -34.7090 N.am     35 VAL   -0.4700
    557 CA        -79.8670  -25.2220  -33.3120 C.3      35 VAL    0.3100
    558 C         -78.3820  -25.6090  -33.0330 C.2      35 VAL    0.0700
    559 O         -77.8550  -25.2820  -31.9650 O.2      35 VAL    0.0900
    560 CB        -80.8320  -26.3910  -32.9630 C.3      35 VAL   -0.0900
    561 CG1       -80.5380  -26.9660  -31.5770 C.3      35 VAL    0.0900
    562 CG2       -82.2880  -25.9390  -33.0500 C.3      35 VAL   -0.2700
    563 HN        -80.7720  -25.2250  -35.2120 H        35 VAL    0.0900
    564 HA        -80.0540  -24.3800  -32.6620 H        35 VAL    0.0900
    565 HB        -80.7190  -27.1940  -33.7220 H        35 VAL    0.0900
    566 HG11      -80.4790  -26.1470  -30.8280 H        35 VAL   -0.2700
    567 HG12      -79.5670  -27.5060  -31.5900 H        35 VAL    0.0900
    568 HG13      -81.3490  -27.6630  -31.2770 H        35 VAL    0.0900
    569 HG21      -82.5170  -25.5880  -34.0790 H        35 VAL    0.0900
    570 HG22      -82.4670  -25.1020  -32.3430 H        35 VAL    0.5100
    571 HG23      -82.9620  -26.7870  -32.8060 H        35 VAL   -0.5100
    572 N         -77.7130  -26.2560  -34.0090 N.am     36 VAL   -0.4700
    573 CA        -76.3060  -26.6510  -33.8810 C.3      36 VAL    0.3100
    574 C         -75.3980  -25.3990  -33.9150 C.2      36 VAL    0.0700
    575 O         -74.5190  -25.2620  -33.0600 O.2      36 VAL    0.0900
    576 CB        -75.9030  -27.6950  -34.9660 C.3      36 VAL   -0.0900
    577 CG1       -74.3900  -27.7420  -35.1730 C.3      36 VAL    0.0900
    578 CG2       -76.4400  -29.0820  -34.6150 C.3      36 VAL   -0.2700
    579 HN        -78.1500  -26.4970  -34.8720 H        36 VAL    0.0900
    580 HA        -76.1700  -27.0700  -32.8950 H        36 VAL    0.0900
    581 HB        -76.3910  -27.4270  -35.9270 H        36 VAL    0.0900
    582 HG11      -73.8730  -27.8420  -34.1940 H        36 VAL   -0.2700
    583 HG12      -74.0460  -26.8060  -35.6620 H        36 VAL    0.0900
    584 HG13      -74.1210  -28.6150  -35.8060 H        36 VAL    0.0900
    585 HG21      -77.5490  -29.0560  -34.5480 H        36 VAL    0.0900
    586 HG22      -76.0330  -29.4080  -33.6330 H        36 VAL    0.5100
    587 HG23      -76.1490  -29.8100  -35.4010 H        36 VAL   -0.5100
    588 N         -75.6410  -24.4670  -34.8710 N.am     37 PHE   -0.4700
    589 CA        -74.8270  -23.2540  -35.0100 C.3      37 PHE    0.3100
    590 C         -75.0370  -22.2800  -33.8420 C.2      37 PHE    0.0700
    591 O         -74.1360  -21.4990  -33.5360 O.2      37 PHE    0.0900
    592 CB        -75.0920  -22.5540  -36.3490 C.3      37 PHE   -0.1800
    593 CG        -74.2510  -23.1000  -37.4770 C.ar     37 PHE    0.0900
    594 CD1       -72.9400  -22.6710  -37.6600 C.ar     37 PHE    0.0900
    595 CD2       -74.7560  -24.0630  -38.3440 C.ar     37 PHE    0.0000
    596 CE1       -72.1480  -23.2070  -38.6780 C.ar     37 PHE   -0.1150
    597 CE2       -73.9680  -24.5870  -39.3720 C.ar     37 PHE    0.1150
    598 CZ        -72.6680  -24.1580  -39.5320 C.ar     37 PHE   -0.1150
    599 HN        -76.3890  -24.5660  -35.5230 H        37 PHE    0.1150
    600 HA        -73.7880  -23.5440  -34.9410 H        37 PHE   -0.1150
    601 HB1       -74.8580  -21.4730  -36.2530 H        37 PHE    0.1150
    602 HB2       -76.1580  -22.6910  -36.6330 H        37 PHE   -0.1150
    603 HD1       -72.5300  -21.9150  -37.0070 H        37 PHE    0.1150
    604 HD2       -75.7720  -24.4100  -38.2220 H        37 PHE   -0.1150
    605 HE1       -71.1270  -22.8760  -38.7970 H        37 PHE    0.1150
    606 HE2       -74.3780  -25.3280  -40.0430 H        37 PHE    0.5100
    607 HZ        -72.0560  -24.5660  -40.3230 H        37 PHE   -0.5100
    608 N         -76.1980  -22.3610  -33.1570 N.am     38 ILE   -0.4700
    609 CA        -76.4790  -21.5490  -31.9660 C.3      38 ILE    0.3100
    610 C         -75.5690  -22.0240  -30.8180 C.2      38 ILE    0.0700
    611 O         -75.0210  -21.1970  -30.0900 O.2      38 ILE    0.0900
    612 CB        -77.9930  -21.5980  -31.5840 C.3      38 ILE   -0.0900
    613 CG1       -78.8590  -20.9390  -32.6850 C.3      38 ILE    0.0900
    614 CG2       -78.2460  -20.9300  -30.2140 C.3      38 ILE   -0.2700
    615 CD        -80.3440  -21.3790  -32.6920 C.3      38 ILE    0.0900
    616 HN        -76.9260  -22.9830  -33.4350 H        38 ILE    0.0900
    617 HA        -76.1830  -20.5330  -32.1820 H        38 ILE    0.0900
    618 HB        -78.3230  -22.6580  -31.5400 H        38 ILE   -0.1800
    619 HG11      -78.4180  -21.1900  -33.6720 H        38 ILE    0.0900
    620 HG12      -78.8240  -19.8380  -32.5440 H        38 ILE    0.0900
    621 HG21      -77.7670  -19.9270  -30.1850 H        38 ILE   -0.2700
    622 HG22      -77.8110  -21.5530  -29.4030 H        38 ILE    0.0900
    623 HG23      -79.3370  -20.8080  -30.0480 H        38 ILE    0.0900
    624 HD1       -80.8210  -21.1250  -31.7210 H        38 ILE    0.0900
    625 HD2       -80.4110  -22.4770  -32.8430 H        38 ILE    0.5100
    626 HD3       -80.8910  -20.8550  -33.5040 H        38 ILE   -0.5100
    627 N         -75.3670  -23.3580  -30.6990 N.am     39 LEU   -0.4700
    628 CA        -74.4740  -23.9410  -29.6930 C.3      39 LEU    0.3100
    629 C         -73.0310  -23.5200  -29.9480 C.2      39 LEU    0.0700
    630 O         -72.3250  -23.1570  -29.0060 O.2      39 LEU    0.0900
    631 CB        -74.5850  -25.4800  -29.6860 C.3      39 LEU   -0.1800
    632 CG        -75.8720  -26.0600  -29.0990 C.3      39 LEU    0.0900
    633 CD1       -76.1960  -27.3950  -29.7250 C.3      39 LEU    0.0900
    634 CD2       -75.7830  -26.1800  -27.5790 C.3      39 LEU   -0.0900
    635 HN        -75.8220  -24.0110  -31.2990 H        39 LEU    0.0900
    636 HA        -74.7530  -23.5420  -28.7280 H        39 LEU   -0.2700
    637 HB1       -73.7310  -25.8810  -29.1010 H        39 LEU    0.0900
    638 HB2       -74.4990  -25.8310  -30.7350 H        39 LEU    0.0900
    639 HG        -76.7100  -25.3550  -29.2860 H        39 LEU    0.0900
    640 HD11      -75.3700  -28.1140  -29.5400 H        39 LEU   -0.2700
    641 HD12      -76.3240  -27.2770  -30.8230 H        39 LEU    0.0900
    642 HD13      -77.1290  -27.8040  -29.2820 H        39 LEU    0.0900
    643 HD21      -75.6140  -25.1800  -27.1270 H        39 LEU    0.0900
    644 HD22      -74.9350  -26.8420  -27.3010 H        39 LEU    0.5100
    645 HD23      -76.7310  -26.5970  -27.1760 H        39 LEU   -0.5100
    646 N         -72.6070  -23.5280  -31.2370 N.am     40 ILE   -0.4700
    647 CA        -71.2670  -23.1120  -31.6700 C.3      40 ILE    0.3100
    648 C         -71.0660  -21.6340  -31.3420 C.2      40 ILE    0.0700
    649 O         -69.9900  -21.2490  -30.8900 O.2      40 ILE    0.0900
    650 CB        -71.0560  -23.4030  -33.1910 C.3      40 ILE   -0.0900
    651 CG1       -71.1930  -24.9140  -33.4900 C.3      40 ILE    0.0900
    652 CG2       -69.6960  -22.8620  -33.6860 C.3      40 ILE   -0.2700
    653 CD        -71.5020  -25.2620  -34.9700 C.3      40 ILE    0.0900
    654 HN        -73.2110  -23.8260  -31.9710 H        40 ILE    0.0900
    655 HA        -70.5440  -23.6560  -31.0810 H        40 ILE    0.0900
    656 HB        -71.8720  -22.9230  -33.7700 H        40 ILE   -0.1800
    657 HG11      -72.0120  -25.3190  -32.8590 H        40 ILE    0.0900
    658 HG12      -70.2410  -25.4110  -33.2070 H        40 ILE    0.0900
    659 HG21      -68.8660  -23.3420  -33.1240 H        40 ILE   -0.2700
    660 HG22      -69.6450  -21.7640  -33.5270 H        40 ILE    0.0900
    661 HG23      -69.5700  -23.0900  -34.7660 H        40 ILE    0.0900
    662 HD1       -70.7910  -24.7360  -35.6430 H        40 ILE    0.0900
    663 HD2       -72.5350  -24.9430  -35.2270 H        40 ILE    0.5100
    664 HD3       -71.3980  -26.3570  -35.1310 H        40 ILE   -0.5100
    665 N         -72.1280  -20.8160  -31.5150 N.am     41 CYS   -0.4700
    666 CA        -72.1070  -19.3850  -31.2120 C.3      41 CYS    0.3100
    667 C         -71.8870  -19.1460  -29.7100 C.2      41 CYS    0.0700
    668 O         -70.9670  -18.4180  -29.3450 O.2      41 CYS    0.0900
    669 CB        -73.3860  -18.7050  -31.6980 C.3      41 CYS   -0.1100
    670 SG        -73.3700  -18.2480  -33.4530 S.3      41 CYS    0.0900
    671 HN        -72.9950  -21.1620  -31.8660 H        41 CYS    0.0900
    672 HA        -71.2460  -18.9540  -31.7010 H        41 CYS   -0.2300
    673 HB1       -73.5420  -17.7910  -31.0890 H        41 CYS    0.1600
    674 HB2       -74.2340  -19.3980  -31.5140 H        41 CYS    0.5100
    675 HG1       -73.6570  -19.4650  -33.8920 H        41 CYS   -0.5100
    676 N         -72.6930  -19.8010  -28.8360 N.am     42 CYS   -0.4700
    677 CA        -72.5710  -19.6790  -27.3740 C.3      42 CYS    0.3100
    678 C         -71.1490  -20.0420  -26.9140 C.2      42 CYS    0.0700
    679 O         -70.6330  -19.4300  -25.9740 O.2      42 CYS    0.0900
    680 CB        -73.6150  -20.5420  -26.6700 C.3      42 CYS   -0.1100
    681 SG        -75.3270  -20.0490  -26.9990 S.3      42 CYS    0.0900
    682 HN        -73.4200  -20.4060  -29.1540 H        42 CYS    0.0900
    683 HA        -72.7070  -18.6400  -27.1130 H        42 CYS   -0.2300
    684 HB1       -73.4260  -20.4880  -25.5770 H        42 CYS    0.1600
    685 HB2       -73.4720  -21.5930  -26.9970 H        42 CYS    0.5100
    686 HG1       -75.3200  -20.4440  -28.2640 H        42 CYS   -0.5100
    687 N         -70.5100  -21.0240  -27.5940 N.am     43 PHE   -0.4700
    688 CA        -69.1330  -21.4230  -27.3180 C.3      43 PHE    0.3100
    689 C         -68.1630  -20.3000  -27.7190 C.2      43 PHE    0.0700
    690 O         -67.1880  -20.0560  -27.0090 O.2      43 PHE    0.0900
    691 CB        -68.7850  -22.7360  -28.0440 C.3      43 PHE   -0.1800
    692 CG        -67.3830  -23.2280  -27.7780 C.ar     43 PHE    0.0900
    693 CD1       -67.0570  -23.8340  -26.5670 C.ar     43 PHE    0.0900
    694 CD2       -66.3850  -23.0890  -28.7370 C.ar     43 PHE    0.0000
    695 CE1       -65.7510  -24.2660  -26.3120 C.ar     43 PHE   -0.1150
    696 CE2       -65.0820  -23.5340  -28.4850 C.ar     43 PHE    0.1150
    697 CZ        -64.7730  -24.1190  -27.2730 C.ar     43 PHE   -0.1150
    698 HN        -70.9610  -21.5270  -28.3280 H        43 PHE    0.1150
    699 HA        -69.0300  -21.5470  -26.2500 H        43 PHE   -0.1150
    700 HB1       -68.8760  -22.5830  -29.1410 H        43 PHE    0.1150
    701 HB2       -69.4820  -23.5350  -27.7110 H        43 PHE   -0.1150
    702 HD1       -67.8210  -23.9740  -25.8170 H        43 PHE    0.1150
    703 HD2       -66.6170  -22.6300  -29.6860 H        43 PHE   -0.1150
    704 HE1       -65.5070  -24.7150  -25.3600 H        43 PHE    0.1150
    705 HE2       -64.3180  -23.4200  -29.2390 H        43 PHE    0.5100
    706 HZ        -63.7680  -24.4600  -27.0790 H        43 PHE   -0.5100
    707 N         -68.4580  -19.5910  -28.8310 N.am     44 ILE   -0.4700
    708 CA        -67.6600  -18.4490  -29.2960 C.3      44 ILE    0.3100
    709 C         -67.8110  -17.2760  -28.2970 C.2      44 ILE    0.0700
    710 O         -66.8220  -16.6070  -27.9880 O.2      44 ILE    0.0900
    711 CB        -68.0580  -18.0500  -30.7530 C.3      44 ILE   -0.0900
    712 CG1       -67.6420  -19.1510  -31.7600 C.3      44 ILE    0.0900
    713 CG2       -67.4570  -16.6900  -31.1510 C.3      44 ILE   -0.2700
    714 CD        -68.3030  -19.0540  -33.1380 C.3      44 ILE    0.0900
    715 HN        -69.2470  -19.8170  -29.3960 H        44 ILE    0.0900
    716 HA        -66.6180  -18.7320  -29.2570 H        44 ILE    0.0900
    717 HB        -69.1650  -17.9930  -30.8250 H        44 ILE   -0.1800
    718 HG11      -67.8990  -20.1380  -31.3210 H        44 ILE    0.0900
    719 HG12      -66.5410  -19.0960  -31.8990 H        44 ILE    0.0900
    720 HG21      -66.3480  -16.7310  -31.0960 H        44 ILE   -0.2700
    721 HG22      -67.8190  -15.9000  -30.4580 H        44 ILE    0.0900
    722 HG23      -67.7510  -16.4370  -32.1920 H        44 ILE    0.0900
    723 HD1       -68.0490  -18.0830  -33.6160 H        44 ILE    0.0900
    724 HD2       -69.4080  -19.1180  -33.0330 H        44 ILE    0.5100
    725 HD3       -67.9410  -19.8760  -33.7910 H        44 ILE   -0.5100
    726 N         -69.0370  -17.0760  -27.7450 N.am     45 ILE   -0.4700
    727 CA        -69.3070  -16.0240  -26.7480 C.3      45 ILE    0.3100
    728 C         -68.3920  -16.2210  -25.5190 C.2      45 ILE    0.0700
    729 O         -67.7050  -15.2800  -25.1170 O.2      45 ILE    0.0900
    730 CB        -70.8160  -15.9750  -26.3320 C.3      45 ILE   -0.0900
    731 CG1       -71.7770  -15.9550  -27.5530 C.3      45 ILE    0.0900
    732 CG2       -71.1010  -14.8120  -25.3660 C.3      45 ILE   -0.2700
    733 CD        -71.5690  -14.8300  -28.5540 C.3      45 ILE    0.0900
    734 HN        -69.8190  -17.6420  -27.9940 H        45 ILE    0.0900
    735 HA        -69.0160  -15.0800  -27.1830 H        45 ILE    0.0900
    736 HB        -71.0860  -16.9320  -25.8370 H        45 ILE   -0.1800
    737 HG11      -72.8150  -15.8800  -27.1680 H        45 ILE    0.0900
    738 HG12      -71.6600  -16.9180  -28.0940 H        45 ILE    0.0900
    739 HG21      -70.8460  -13.8430  -25.8490 H        45 ILE   -0.2700
    740 HG22      -70.4860  -14.9230  -24.4480 H        45 ILE    0.0900
    741 HG23      -72.1780  -14.8000  -25.0950 H        45 ILE    0.0900
    742 HD1       -70.6200  -14.9840  -29.1110 H        45 ILE    0.0900
    743 HD2       -71.5120  -13.8560  -28.0220 H        45 ILE    0.5100
    744 HD3       -72.4080  -14.8110  -29.2820 H        45 ILE   -0.5100
    745 N         -68.3540  -17.4570  -24.9580 N.am     46 LEU   -0.4700
    746 CA        -67.4970  -17.7780  -23.8170 C.3      46 LEU    0.3100
    747 C         -66.0260  -17.5830  -24.1680 C.2      46 LEU    0.0700
    748 O         -65.3080  -16.9190  -23.4220 O.2      46 LEU    0.0900
    749 CB        -67.7360  -19.2180  -23.3280 C.3      46 LEU   -0.1800
    750 CG        -68.6660  -19.3670  -22.1230 C.3      46 LEU    0.0900
    751 CD1       -70.1380  -19.3020  -22.5460 C.3      46 LEU    0.0900
    752 CD2       -68.3960  -20.6690  -21.3930 C.3      46 LEU   -0.0900
    753 HN        -68.9140  -18.2060  -25.3010 H        46 LEU    0.0900
    754 HA        -67.7170  -17.0750  -23.0270 H        46 LEU   -0.2700
    755 HB1       -66.7520  -19.6560  -23.0580 H        46 LEU    0.0900
    756 HB2       -68.1700  -19.7970  -24.1700 H        46 LEU    0.0900
    757 HG        -68.4580  -18.5510  -21.3990 H        46 LEU    0.0900
    758 HD11      -70.3660  -20.1190  -23.2630 H        46 LEU   -0.2700
    759 HD12      -70.3470  -18.3280  -23.0380 H        46 LEU    0.0900
    760 HD13      -70.7920  -19.4190  -21.6550 H        46 LEU    0.0900
    761 HD21      -67.3460  -20.6950  -21.0320 H        46 LEU    0.0900
    762 HD22      -68.5570  -21.5290  -22.0790 H        46 LEU    0.5100
    763 HD23      -69.0740  -20.7590  -20.5170 H        46 LEU   -0.5100
    764 N         -65.5890  -18.1080  -25.3370 N.am     47 GLU   -0.4700
    765 CA        -64.2100  -17.9760  -25.8190 C.3      47 GLU    0.3100
    766 C         -63.7100  -16.5350  -25.7230 C.2      47 GLU    0.0700
    767 O         -62.6670  -16.2790  -25.1170 O.2      47 GLU    0.0900
    768 CB        -64.1030  -18.4540  -27.2680 C.3      47 GLU   -0.1800
    769 CG        -63.9270  -19.9480  -27.4270 C.3      47 GLU    0.0900
    770 CD        -63.6730  -20.3450  -28.8660 C.2      47 GLU    0.0900
    771 OE1       -64.6570  -20.4550  -29.6350 O.co2    47 GLU   -0.2800
    772 OE2       -62.4870  -20.4630  -29.2460 O.co2    47 GLU    0.0900
    773 HN        -66.2000  -18.6200  -25.9340 H        47 GLU    0.0900
    774 HA        -63.5730  -18.5700  -25.1800 H        47 GLU    0.6200
    775 HB1       -63.2340  -17.9480  -27.7390 H        47 GLU   -0.7600
    776 HB2       -65.0290  -18.1530  -27.8030 H        47 GLU   -0.7600
    777 HG1       -64.8470  -20.4610  -27.0740 H        47 GLU    0.5100
    778 HG2       -63.0650  -20.2790  -26.8100 H        47 GLU   -0.5100
    779 N         -64.4820  -15.5900  -26.2910 N.am     48 ASN   -0.4700
    780 CA        -64.1360  -14.1730  -26.3060 C.3      48 ASN    0.3100
    781 C         -64.3140  -13.5300  -24.9250 C.2      48 ASN    0.0700
    782 O         -63.5730  -12.6010  -24.6020 O.2      48 ASN    0.0900
    783 CB        -64.9510  -13.4370  -27.3490 C.3      48 ASN   -0.1800
    784 CG        -64.5910  -13.8420  -28.7620 C.2      48 ASN    0.0900
    785 ND2       -65.5810  -14.2860  -29.5110 N.am     48 ASN    0.0900
    786 OD1       -63.4290  -13.7720  -29.1930 O.2      48 ASN    0.5500
    787 HN        -65.3420  -15.8220  -26.7370 H        48 ASN   -0.5500
    788 HA        -63.0820  -14.0870  -26.5230 H        48 ASN   -0.6200
    789 HB1       -64.7760  -12.3450  -27.2400 H        48 ASN    0.3200
    790 HB2       -66.0270  -13.6510  -27.1850 H        48 ASN    0.3000
    791 HD21      -65.4090  -14.5690  -30.4540 H        48 ASN    0.5100
    792 HD22      -66.5070  -14.3380  -29.1350 H        48 ASN   -0.5100
    793 N         -65.2630  -14.0420  -24.0900 N.am     49 ILE   -0.4700
    794 CA        -65.4200  -13.5710  -22.7070 C.3      49 ILE    0.3100
    795 C         -64.1480  -13.9370  -21.9300 C.2      49 ILE    0.0700
    796 O         -63.5760  -13.0890  -21.2480 O.2      49 ILE    0.0900
    797 CB        -66.7130  -14.1340  -22.0330 C.3      49 ILE   -0.0900
    798 CG1       -67.9610  -13.3720  -22.5140 C.3      49 ILE    0.0900
    799 CG2       -66.6070  -14.0890  -20.4930 C.3      49 ILE   -0.2700
    800 CD        -69.3210  -14.0190  -22.1260 C.3      49 ILE    0.0900
    801 HN        -65.8900  -14.7590  -24.3810 H        49 ILE    0.0900
    802 HA        -65.4580  -12.4910  -22.7330 H        49 ILE    0.0900
    803 HB        -66.8640  -15.1850  -22.3570 H        49 ILE   -0.1800
    804 HG11      -67.9160  -13.2990  -23.6210 H        49 ILE    0.0900
    805 HG12      -67.9300  -12.3500  -22.0840 H        49 ILE    0.0900
    806 HG21      -66.2870  -13.0780  -20.1630 H        49 ILE   -0.2700
    807 HG22      -65.8570  -14.8300  -20.1440 H        49 ILE    0.0900
    808 HG23      -67.5960  -14.3140  -20.0390 H        49 ILE    0.0900
    809 HD1       -69.4890  -13.9290  -21.0320 H        49 ILE    0.0900
    810 HD2       -69.3170  -15.0970  -22.3960 H        49 ILE    0.5100
    811 HD3       -70.1500  -13.5040  -22.6570 H        49 ILE   -0.5100
    812 N         -63.6680  -15.1880  -22.1110 N.am     50 PHE   -0.4700
    813 CA        -62.4440  -15.7030  -21.4920 C.3      50 PHE    0.3100
    814 C         -61.2110  -14.8750  -21.9060 C.2      50 PHE    0.0700
    815 O         -60.3350  -14.6360  -21.0740 O.2      50 PHE    0.0900
    816 CB        -62.2400  -17.1890  -21.8530 C.3      50 PHE   -0.1800
    817 CG        -62.8780  -18.1690  -20.8910 C.ar     50 PHE    0.0900
    818 CD1       -64.2540  -18.3880  -20.9020 C.ar     50 PHE    0.0900
    819 CD2       -62.0970  -18.9190  -20.0160 C.ar     50 PHE    0.0000
    820 CE1       -64.8370  -19.3130  -20.0330 C.ar     50 PHE   -0.1150
    821 CE2       -62.6820  -19.8510  -19.1540 C.ar     50 PHE    0.1150
    822 CZ        -64.0500  -20.0420  -19.1670 C.ar     50 PHE   -0.1150
    823 HN        -64.1450  -15.8380  -22.6970 H        50 PHE    0.1150
    824 HA        -62.5340  -15.5860  -20.4230 H        50 PHE   -0.1150
    825 HB1       -61.1520  -17.4120  -21.8660 H        50 PHE    0.1150
    826 HB2       -62.6820  -17.3830  -22.8530 H        50 PHE   -0.1150
    827 HD1       -64.8760  -17.8360  -21.5910 H        50 PHE    0.1150
    828 HD2       -61.0270  -18.7780  -20.0030 H        50 PHE   -0.1150
    829 HE1       -65.9070  -19.4570  -20.0400 H        50 PHE    0.1150
    830 HE2       -62.0640  -20.4220  -18.4770 H        50 PHE    0.5100
    831 HZ        -64.5020  -20.7610  -18.4990 H        50 PHE   -0.5100
    832 N         -61.1570  -14.4090  -23.1840 N.am     51 VAL   -0.4700
    833 CA        -60.0660  -13.5500  -23.6630 C.3      51 VAL    0.3100
    834 C         -60.1670  -12.1790  -22.9680 C.2      51 VAL    0.0700
    835 O         -59.1670  -11.6630  -22.4670 O.2      51 VAL    0.0900
    836 CB        -60.0600  -13.4160  -25.2120 C.3      51 VAL   -0.0900
    837 CG1       -59.0580  -12.3570  -25.6780 C.3      51 VAL    0.0900
    838 CG2       -59.7620  -14.7580  -25.8700 C.3      51 VAL   -0.2700
    839 HN        -61.8610  -14.6340  -23.8540 H        51 VAL    0.0900
    840 HA        -59.1370  -13.9830  -23.3260 H        51 VAL    0.0900
    841 HB        -61.0770  -13.1310  -25.5560 H        51 VAL    0.0900
    842 HG11      -58.0680  -12.5330  -25.2030 H        51 VAL   -0.2700
    843 HG12      -59.4150  -11.3450  -25.3910 H        51 VAL    0.0900
    844 HG13      -58.9360  -12.4120  -26.7810 H        51 VAL    0.0900
    845 HG21      -60.5340  -15.5040  -25.5840 H        51 VAL    0.0900
    846 HG22      -58.7690  -15.1300  -25.5360 H        51 VAL    0.5100
    847 HG23      -59.7680  -14.6470  -26.9750 H        51 VAL   -0.5100
    848 N         -61.3940  -11.6350  -22.8740 N.am     52 LEU   -0.4700
    849 CA        -61.6540  -10.3600  -22.2080 C.3      52 LEU    0.3100
    850 C         -61.4170  -10.4450  -20.6880 C.2      52 LEU    0.0700
    851 O         -61.0570   -9.4420  -20.0700 O.2      52 LEU    0.0900
    852 CB        -63.0860   -9.9060  -22.4890 C.3      52 LEU   -0.1800
    853 CG        -63.3060   -9.2740  -23.8530 C.3      52 LEU    0.0900
    854 CD1       -64.7460   -9.4190  -24.2900 C.3      52 LEU    0.0900
    855 CD2       -62.8770   -7.8140  -23.8580 C.3      52 LEU   -0.0900
    856 HN        -62.1950  -12.0870  -23.2610 H        52 LEU    0.0900
    857 HA        -60.9480   -9.6350  -22.5810 H        52 LEU   -0.2700
    858 HB1       -63.3710   -9.1650  -21.7150 H        52 LEU    0.0900
    859 HB2       -63.7520  -10.7900  -22.4050 H        52 LEU    0.0900
    860 HG        -62.6470   -9.7700  -24.5970 H        52 LEU    0.0900
    861 HD11      -65.4190   -8.9200  -23.5600 H        52 LEU   -0.2700
    862 HD12      -65.0190  -10.4940  -24.3460 H        52 LEU    0.0900
    863 HD13      -64.8900   -8.9450  -25.2850 H        52 LEU    0.0900
    864 HD21      -61.7980   -7.7320  -23.6060 H        52 LEU    0.0900
    865 HD22      -63.4620   -7.2450  -23.1040 H        52 LEU    0.5100
    866 HD23      -63.0410   -7.3750  -24.8650 H        52 LEU   -0.5100
    867 N         -61.6000  -11.6440  -20.0920 N.am     53 LEU   -0.4700
    868 CA        -61.4190  -11.8570  -18.6600 C.3      53 LEU    0.3100
    869 C         -59.9330  -11.9160  -18.2880 C.2      53 LEU    0.0700
    870 O         -59.5270  -11.2910  -17.3080 O.2      53 LEU    0.0900
    871 CB        -62.1290  -13.1510  -18.2190 C.3      53 LEU   -0.1800
    872 CG        -62.9830  -13.0480  -16.9500 C.3      53 LEU    0.0900
    873 CD1       -64.2070  -12.1430  -17.1700 C.3      53 LEU    0.0900
    874 CD2       -63.4390  -14.4180  -16.4940 C.3      53 LEU   -0.0900
    875 HN        -61.8710  -12.4490  -20.6150 H        53 LEU    0.0900
    876 HA        -61.8300  -11.0060  -18.1390 H        53 LEU   -0.2700
    877 HB1       -61.3520  -13.9250  -18.0460 H        53 LEU    0.0900
    878 HB2       -62.7870  -13.4800  -19.0490 H        53 LEU    0.0900
    879 HG        -62.3650  -12.6290  -16.1270 H        53 LEU    0.0900
    880 HD11      -64.8420  -12.5530  -17.9830 H        53 LEU   -0.2700
    881 HD12      -63.8760  -11.1230  -17.4590 H        53 LEU    0.0900
    882 HD13      -64.8110  -12.0920  -16.2390 H        53 LEU    0.0900
    883 HD21      -62.5580  -15.0600  -16.2750 H        53 LEU    0.0900
    884 HD22      -64.0390  -14.9030  -17.2940 H        53 LEU    0.5100
    885 HD23      -64.0500  -14.3260  -15.5720 H        53 LEU   -0.5100
    886 N         -59.1180  -12.6560  -19.0770 N.am     54 THR   -0.4700
    887 CA        -57.6790  -12.8200  -18.8320 C.3      54 THR    0.3100
    888 C         -56.9610  -11.4690  -18.7960 C.2      54 THR    0.0700
    889 O         -56.1550  -11.2260  -17.8960 O.2      54 THR    0.0900
    890 CB        -57.0430  -13.7350  -19.8920 C.3      54 THR    0.1400
    891 CG2       -57.4440  -15.1940  -19.7220 C.3      54 THR    0.0900
    892 OG1       -57.4090  -13.2740  -21.1910 O.3      54 THR   -0.6600
    893 HN        -59.4690  -13.1330  -19.8780 H        54 THR    0.4300
    894 HA        -57.5550  -13.2480  -17.8470 H        54 THR   -0.2700
    895 HB        -55.9370  -13.7130  -19.7970 H        54 THR    0.0900
    896 HG1       -58.3450  -13.4630  -21.2840 H        54 THR    0.0900
    897 HG21      -58.5180  -15.2660  -19.4460 H        54 THR    0.0900
    898 HG22      -56.8400  -15.6610  -18.9150 H        54 THR    0.5100
    899 HG23      -57.2850  -15.7430  -20.6740 H        54 THR   -0.5100
    900 N         -57.2780  -10.5800  -19.7560 N.am     55 ILE   -0.4700
    901 CA        -56.6840   -9.2430  -19.8600 C.3      55 ILE    0.3100
    902 C         -57.1330   -8.3670  -18.6560 C.2      55 ILE    0.0700
    903 O         -56.3190   -7.6420  -18.0730 O.2      55 ILE    0.0900
    904 CB        -57.0650   -8.6110  -21.2350 C.3      55 ILE   -0.0900
    905 CG1       -56.5140   -9.4760  -22.4040 C.3      55 ILE    0.0900
    906 CG2       -56.5810   -7.1500  -21.3440 C.3      55 ILE   -0.2700
    907 CD        -57.1770   -9.2480  -23.7490 C.3      55 ILE    0.0900
    908 HN        -57.9500  -10.7990  -20.4590 H        55 ILE    0.0900
    909 HA        -55.6120   -9.3390  -19.7700 H        55 ILE    0.0900
    910 HB        -58.1690   -8.6370  -21.3540 H        55 ILE   -0.1800
    911 HG11      -56.6430  -10.5450  -22.1320 H        55 ILE    0.0900
    912 HG12      -55.4300   -9.2590  -22.5120 H        55 ILE    0.0900
    913 HG21      -55.4750   -7.1050  -21.2390 H        55 ILE   -0.2700
    914 HG22      -57.0380   -6.5390  -20.5380 H        55 ILE    0.0900
    915 HG23      -56.8600   -6.7320  -22.3350 H        55 ILE    0.0900
    916 HD1       -57.0500   -8.1890  -24.0640 H        55 ILE    0.0900
    917 HD2       -58.2640   -9.4690  -23.6780 H        55 ILE    0.5100
    918 HD3       -56.7120   -9.9030  -24.5160 H        55 ILE   -0.5100
    919 N         -58.4120   -8.5020  -18.2530 N.am     56 TRP   -0.4700
    920 CA        -59.0230   -7.7680  -17.1390 C.3      56 TRP    0.3100
    921 C         -58.4710   -8.2400  -15.7680 C.2      56 TRP    0.0700
    922 O         -58.5510   -7.4960  -14.7850 O.2      56 TRP    0.0900
    923 CB        -60.5590   -7.9510  -17.1960 C.3      56 TRP   -0.1800
    924 CG        -61.3360   -7.2830  -16.1030 C.ar     56 TRP    0.0900
    925 CD1       -61.8520   -6.0200  -16.1200 C.ar     56 TRP    0.0900
    926 CD2       -61.8180   -7.8980  -14.8990 C.ar     56 TRP   -0.0300
    927 CE2       -62.5790   -6.9280  -14.2090 C.ar     56 TRP   -0.1500
    928 CE3       -61.6620   -9.1740  -14.3230 C.ar     56 TRP    0.2200
    929 NE1       -62.5800   -5.7900  -14.9740 N.ar     56 TRP   -0.5100
    930 CZ2       -63.1820   -7.1920  -12.9710 C.ar     56 TRP    0.3700
    931 CZ3       -62.2620   -9.4340  -13.0990 C.ar     56 TRP    0.2400
    932 CH2       -63.0080   -8.4520  -12.4350 C.ar     56 TRP    0.1100
    933 HN        -59.0240   -9.1370  -18.7170 H        56 TRP   -0.2500
    934 HA        -58.7590   -6.7260  -17.2300 H        56 TRP    0.1700
    935 HB1       -60.7800   -9.0380  -17.1520 H        56 TRP   -0.2000
    936 HB2       -60.9190   -7.5440  -18.1640 H        56 TRP    0.1400
    937 HD1       -61.7100   -5.3040  -16.9160 H        56 TRP   -0.2700
    938 HE1       -63.0250   -4.9530  -14.7430 H        56 TRP    0.1600
    939 HE3       -61.0870   -9.9470  -14.8110 H        56 TRP   -0.1400
    940 HZ2       -63.7650   -6.4510  -12.4430 H        56 TRP    0.1400
    941 HZ3       -62.1530  -10.4110  -12.6510 H        56 TRP    0.5100
    942 HH2       -63.4580   -8.6860  -11.4810 H        56 TRP   -0.5100
    943 N         -57.8840   -9.4450  -15.6230 N.am     57 LYS   -0.4700
    944 CA        -57.3190   -9.8110  -14.3340 C.3      57 LYS    0.3100
    945 C         -55.8210  -10.0360  -14.3270 C.2      57 LYS    0.0700
    946 O         -55.1990   -9.9210  -13.2720 O.2      57 LYS    0.0900
    947 CB        -58.1040  -10.9960  -13.7250 C.3      57 LYS   -0.1800
    948 CG        -57.8440  -11.2400  -12.2270 C.3      57 LYS    0.0900
    949 CD        -58.0070  -10.0110  -11.2950 C.3      57 LYS    0.0900
    950 CE        -59.4000   -9.3500  -11.2730 C.3      57 LYS   -0.1800
    951 NZ        -59.5780   -8.2870  -12.2970 N.4      57 LYS    0.0900
    952 HN        -57.8140  -10.1130  -16.3600 H        57 LYS    0.0900
    953 HA        -57.3740   -8.9500  -13.6850 H        57 LYS   -0.1800
    954 HB1       -57.8300  -11.9180  -14.2810 H        57 LYS    0.0900
    955 HB2       -59.1890  -10.8020  -13.8640 H        57 LYS    0.0900
    956 HG1       -56.8050  -11.6160  -12.1180 H        57 LYS    0.2100
    957 HG2       -58.5490  -12.0250  -11.8820 H        57 LYS    0.0500
    958 HD1       -57.2710   -9.2440  -11.6140 H        57 LYS    0.0500
    959 HD2       -57.7680  -10.3350  -10.2610 H        57 LYS   -0.3000
    960 HE1       -59.5660   -8.8800  -10.2800 H        57 LYS    0.3300
    961 HE2       -60.1750  -10.1220  -11.4640 H        57 LYS    0.3300
    962 HZ1       -59.1280   -8.5830  -13.1860 H        57 LYS    0.3300
    963 HZ2       -59.1380   -7.4060  -11.9620 H        57 LYS    0.5100
    964 HZ3       -60.5920   -8.1280  -12.4580 H        57 LYS   -0.5100
    965 N         -55.1460  -10.2800  -15.4660 N.am     58 THR   -0.4700
    966 CA        -53.6760  -10.2740  -15.4570 C.3      58 THR    0.3100
    967 C         -53.1480   -8.8300  -15.5350 C.2      58 THR    0.0700
    968 O         -53.5220   -8.0840  -16.4410 O.2      58 THR    0.0900
    969 CB        -53.1210  -11.1410  -16.6030 C.3      58 THR    0.1400
    970 CG2       -51.6150  -11.3540  -16.5030 C.3      58 THR    0.0900
    971 OG1       -53.7900  -12.4030  -16.6100 O.3      58 THR   -0.6600
    972 HN        -55.5950  -10.4680  -16.3370 H        58 THR    0.4300
    973 HA        -53.3460  -10.6590  -14.5020 H        58 THR   -0.2700
    974 HB        -53.2920  -10.6350  -17.5780 H        58 THR    0.0900
    975 HG1       -54.5550  -12.2940  -17.1790 H        58 THR    0.0900
    976 HG21      -51.3460  -11.6960  -15.4800 H        58 THR    0.0900
    977 HG22      -51.0830  -10.4010  -16.7090 H        58 THR    0.5100
    978 HG23      -51.2930  -12.1280  -17.2310 H        58 THR   -0.5100
    979 N         -52.2640   -8.4460  -14.5810 N.am     59 LYS   -0.4700
    980 CA        -51.6710   -7.1040  -14.5140 C.3      59 LYS    0.3100
    981 C         -50.6820   -6.8780  -15.6700 C.2      59 LYS    0.0700
    982 O         -50.6550   -5.7910  -16.2470 O.2      59 LYS    0.0900
    983 CB        -50.9580   -6.8840  -13.1610 C.3      59 LYS   -0.1800
    984 CG        -51.8510   -7.0790  -11.9280 C.3      59 LYS    0.0900
    985 CD        -52.7440   -5.8730  -11.6420 C.3      59 LYS    0.0900
    986 CE        -53.5410   -6.0650  -10.3720 C.3      59 LYS   -0.1800
    987 NZ        -54.3740   -4.8780  -10.0590 N.4      59 LYS    0.0900
    988 HN        -51.9740   -9.0750  -13.8650 H        59 LYS    0.0900
    989 HA        -52.4640   -6.3820  -14.6410 H        59 LYS   -0.1800
    990 HB1       -50.5580   -5.8480  -13.1420 H        59 LYS    0.0900
    991 HB2       -50.1110   -7.5980  -13.0940 H        59 LYS    0.0900
    992 HG1       -51.2040   -7.2610  -11.0440 H        59 LYS    0.2100
    993 HG2       -52.4960   -7.9690  -12.0920 H        59 LYS    0.0500
    994 HD1       -53.4430   -5.7280  -12.4920 H        59 LYS    0.0500
    995 HD2       -52.1100   -4.9660  -11.5400 H        59 LYS   -0.3000
    996 HE1       -52.8500   -6.2300   -9.5180 H        59 LYS    0.3300
    997 HE2       -54.2210   -6.9350  -10.4860 H        59 LYS    0.3300
    998 HZ1       -55.0400   -4.7050  -10.8380 H        59 LYS    0.3300
    999 HZ2       -53.7600   -4.0470   -9.9360 H        59 LYS    0.5100
   1000 HZ3       -54.9050   -5.0490   -9.1810 H        59 LYS   -0.5100
   1001 N         -49.8360   -7.9160  -16.0710 N.am     60 LYS   -0.4700
   1002 CA        -48.8920   -7.9120  -17.2400 C.3      60 LYS    0.3100
   1003 C         -49.6570   -7.6880  -18.5160 C.2      60 LYS    0.0700
   1004 O         -49.1390   -7.1740  -19.5020 O.2      60 LYS    0.0900
   1005 CB        -47.8840   -9.1580  -17.4640 C.3      60 LYS   -0.1800
   1006 CG        -47.1310   -9.2860  -18.8640 C.3      60 LYS    0.0900
   1007 CD        -45.9920  -10.3700  -19.0980 C.3      60 LYS    0.0900
   1008 CE        -45.3960  -10.4650  -20.5720 C.3      60 LYS   -0.1800
   1009 NZ        -44.2600  -11.4400  -20.8600 N.4      60 LYS    0.0900
   1010 HN        -49.8260   -8.7670  -15.5560 H        60 LYS    0.0900
   1011 HA        -48.2990   -7.0190  -17.1290 H        60 LYS   -0.1800
   1012 HB1       -48.4730  -10.0870  -17.3210 H        60 LYS    0.0900
   1013 HB2       -47.1060   -9.0970  -16.6750 H        60 LYS    0.0900
   1014 HG1       -46.6690   -8.2980  -19.0620 H        60 LYS    0.2100
   1015 HG2       -47.9130   -9.4820  -19.6240 H        60 LYS    0.0500
   1016 HD1       -46.4110  -11.3640  -18.8360 H        60 LYS    0.0500
   1017 HD2       -45.1540  -10.1370  -18.4070 H        60 LYS   -0.3000
   1018 HE1       -45.0060   -9.4620  -20.8460 H        60 LYS    0.3300
   1019 HE2       -46.2230  -10.7560  -21.2540 H        60 LYS    0.3300
   1020 HZ1       -44.1240  -12.0660  -20.0410 H        60 LYS    0.3300
   1021 HZ2       -43.3840  -10.9090  -21.0410 H        60 LYS    0.5100
   1022 HZ3       -44.4980  -12.0100  -21.6970 H        60 LYS   -0.5100
   1023 N         -50.9520   -8.0390  -18.5060 N.am     61 PHE   -0.4700
   1024 CA        -51.7760   -7.9950  -19.7110 C.3      61 PHE    0.3100
   1025 C         -52.4960   -6.6450  -19.8480 C.2      61 PHE    0.0700
   1026 O         -53.3610   -6.4990  -20.7090 O.2      61 PHE    0.0900
   1027 CB        -52.7960   -9.1540  -19.7060 C.3      61 PHE   -0.1800
   1028 CG        -52.3020  -10.4510  -20.3120 C.ar     61 PHE    0.0900
   1029 CD1       -53.1430  -11.2370  -21.0890 C.ar     61 PHE    0.0900
   1030 CD2       -50.9890  -10.8740  -20.1240 C.ar     61 PHE    0.0000
   1031 CE1       -52.6870  -12.4340  -21.6500 C.ar     61 PHE   -0.1150
   1032 CE2       -50.5300  -12.0630  -20.6960 C.ar     61 PHE    0.1150
   1033 CZ        -51.3800  -12.8330  -21.4550 C.ar     61 PHE   -0.1150
   1034 HN        -51.4100   -8.3450  -17.6750 H        61 PHE    0.1150
   1035 HA        -51.1220   -8.0740  -20.5670 H        61 PHE   -0.1150
   1036 HB1       -53.6910   -8.8480  -20.2870 H        61 PHE    0.1150
   1037 HB2       -53.0800   -9.3780  -18.6560 H        61 PHE   -0.1150
   1038 HD1       -54.1610  -10.9210  -21.2620 H        61 PHE    0.1150
   1039 HD2       -50.3160  -10.2760  -19.5280 H        61 PHE   -0.1150
   1040 HE1       -53.3570  -13.0450  -22.2350 H        61 PHE    0.1150
   1041 HE2       -49.5090  -12.3770  -20.5430 H        61 PHE    0.5100
   1042 HZ        -51.0250  -13.7520  -21.8980 H        61 PHE   -0.5100
   1043 N         -52.1110   -5.6400  -19.0320 N.am     62 HSD   -0.4700
   1044 CA        -52.6800   -4.2930  -19.1260 C.3      62 HSD    0.3100
   1045 C         -51.8250   -3.4110  -20.0690 C.2      62 HSD    0.0700
   1046 O         -51.7230   -2.1980  -19.8760 O.2      62 HSD    0.0900
   1047 CB        -52.8130   -3.6610  -17.7340 C.3      62 HSD   -0.0900
   1048 CG        -54.0200   -4.1280  -16.9870 C.ar     62 HSD    0.0900
   1049 CD2       -55.1890   -3.4920  -16.7450 C.ar     62 HSD    0.0900
   1050 ND1       -54.0750   -5.3850  -16.4180 N.ar     62 HSD   -0.3600
   1051 CE1       -55.2710   -5.4760  -15.8560 C.ar     62 HSD    0.3200
   1052 NE2       -55.9760   -4.3590  -16.0240 N.ar     62 HSD   -0.0500
   1053 HN        -51.4200   -5.7710  -18.3260 H        62 HSD    0.2500
   1054 HA        -53.6500   -4.3720  -19.5950 H        62 HSD    0.1300
   1055 HB1       -52.8770   -2.5570  -17.8460 H        62 HSD   -0.7000
   1056 HB2       -51.9110   -3.9150  -17.1370 H        62 HSD    0.2200
   1057 HD1       -53.3510   -6.0750  -16.4340 H        62 HSD    0.1000
   1058 HD2       -55.5370   -2.5030  -17.0160 H        62 HSD    0.5100
   1059 HE1       -55.6130   -6.3660  -15.3290 H        62 HSD   -0.5100
   1060 N         -51.1780   -3.9850  -21.0970 N.am     63 ARG   -0.4700
   1061 CA        -50.3360   -3.2600  -22.0350 C.3      63 ARG    0.3100
   1062 C         -51.0960   -2.9530  -23.3310 C.2      63 ARG    0.0700
   1063 O         -52.0060   -3.7170  -23.6490 O.2      63 ARG    0.0900
   1064 CB        -49.0050   -4.0330  -22.2590 C.3      63 ARG   -0.1800
   1065 CG        -48.1230   -4.1930  -20.9930 C.3      63 ARG    0.0900
   1066 CD        -48.1990   -3.1050  -19.9020 C.3      63 ARG    0.0900
   1067 NE        -47.7930   -1.7780  -20.4780 N.pl3    63 ARG   -0.1800
   1068 CZ        -48.3280   -0.6150  -20.1120 C.cat    63 ARG    0.0900
   1069 NH1       -47.6570    0.5000  -20.3420 N.pl3    63 ARG    0.0900
   1070 NH2       -49.5080   -0.5040  -19.5380 N.pl3    63 ARG    0.2000
   1071 HN        -51.2500   -4.9650  -21.2650 H        63 ARG    0.0900
   1072 HA        -50.1410   -2.2790  -21.6260 H        63 ARG    0.0900
   1073 HB1       -48.4140   -3.4900  -23.0270 H        63 ARG   -0.7000
   1074 HB2       -49.2510   -5.0450  -22.6420 H        63 ARG    0.4400
   1075 HG1       -47.0690   -4.2480  -21.3310 H        63 ARG    0.6400
   1076 HG2       -48.4030   -5.1550  -20.5170 H        63 ARG   -0.8000
   1077 HD1       -47.5050   -3.3500  -19.0700 H        63 ARG    0.4600
   1078 HD2       -49.2380   -3.0150  -19.5210 H        63 ARG    0.4600
   1079 HE        -47.0790   -1.7670  -21.1780 H        63 ARG   -0.8000
   1080 HH11      -46.7610    0.4610  -20.7860 H        63 ARG    0.4600
   1081 HH12      -48.0430    1.3810  -20.0730 H        63 ARG    0.4600
   1082 HH21      -49.7960    0.3710  -19.1500 H        63 ARG    0.5100
   1083 HH22      -50.1180   -1.2960  -19.4910 H        63 ARG   -0.5100
   1084 N         -50.8100   -1.8580  -24.0800 N.am     64 PRO   -0.2900
   1085 CA        -51.6290   -1.3480  -25.1980 C.3      64 PRO    0.0000
   1086 C         -52.0730   -2.4250  -26.2020 C.2      64 PRO    0.0900
   1087 O         -53.2280   -2.3980  -26.6200 O.2      64 PRO    0.0900
   1088 CB        -50.7170   -0.3150  -25.8770 C.3      64 PRO    0.0200
   1089 CG        -49.3540   -0.5260  -25.2830 C.3      64 PRO    0.0900
   1090 CD        -49.5870   -1.0540  -23.9140 C.3      64 PRO   -0.1800
   1091 HA        -52.5600   -0.9500  -24.8270 H        64 PRO    0.0900
   1092 HB1       -51.0760    0.7170  -25.6730 H        64 PRO    0.0900
   1093 HB2       -50.6930   -0.4760  -26.9760 H        64 PRO   -0.1800
   1094 HG1       -48.7730   -1.2540  -25.8880 H        64 PRO    0.0900
   1095 HG2       -48.7940    0.4330  -25.2400 H        64 PRO    0.0900
   1096 HD1       -48.7480   -1.6980  -23.5740 H        64 PRO    0.5100
   1097 HD2       -49.7600   -0.2390  -23.1820 H        64 PRO   -0.5100
   1098 N         -51.1800   -3.3720  -26.5820 N.am     65 MET   -0.4700
   1099 CA        -51.5430   -4.4200  -27.5520 C.3      65 MET    0.3100
   1100 C         -52.7350   -5.2500  -27.0680 C.2      65 MET    0.0700
   1101 O         -53.6680   -5.4860  -27.8400 O.2      65 MET    0.0900
   1102 CB        -50.3570   -5.3560  -27.8570 C.3      65 MET   -0.1800
   1103 CG        -50.6670   -6.3600  -28.9830 C.3      65 MET    0.0900
   1104 SD        -49.3660   -7.5710  -29.3180 S.3      65 MET    0.0900
   1105 CE        -49.4890   -8.6110  -27.8530 C.3      65 MET   -0.1400
   1106 HN        -50.2490   -3.4010  -26.2280 H        65 MET    0.0900
   1107 HA        -51.8700   -3.9310  -28.4580 H        65 MET    0.0900
   1108 HB1       -50.0990   -5.9200  -26.9350 H        65 MET   -0.0900
   1109 HB2       -49.4830   -4.7410  -28.1570 H        65 MET   -0.2200
   1110 HG1       -50.8620   -5.7810  -29.9080 H        65 MET    0.0900
   1111 HG2       -51.5960   -6.9020  -28.7070 H        65 MET    0.0900
   1112 HE1       -50.5380   -8.9250  -27.6670 H        65 MET    0.0900
   1113 HE2       -49.1340   -8.0560  -26.9580 H        65 MET    0.5100
   1114 HE3       -48.8740   -9.5270  -27.9790 H        65 MET   -0.5100
   1115 N         -52.7070   -5.6880  -25.7890 N.am     66 TYR   -0.4700
   1116 CA        -53.7620   -6.5110  -25.2090 C.3      66 TYR    0.3100
   1117 C         -55.1090   -5.7820  -25.1860 C.2      66 TYR    0.0700
   1118 O         -56.1480   -6.4290  -25.3250 O.2      66 TYR    0.0900
   1119 CB        -53.3890   -6.9690  -23.8020 C.3      66 TYR   -0.1800
   1120 CG        -52.2230   -7.9300  -23.7600 C.ar     66 TYR    0.0900
   1121 CD1       -52.3840   -9.2700  -24.1020 C.ar     66 TYR    0.0900
   1122 CD2       -50.9740   -7.5220  -23.2980 C.ar     66 TYR    0.0000
   1123 CE1       -51.3180  -10.1670  -24.0400 C.ar     66 TYR   -0.1150
   1124 CE2       -49.9040   -8.4140  -23.2190 C.ar     66 TYR    0.1150
   1125 CZ        -50.0830   -9.7370  -23.5880 C.ar     66 TYR   -0.1150
   1126 OH        -49.0370  -10.6240  -23.5040 O.3      66 TYR    0.1150
   1127 HN        -51.9520   -5.4630  -25.1770 H        66 TYR    0.1100
   1128 HA        -53.9090   -7.3670  -25.8540 H        66 TYR   -0.5400
   1129 HB1       -54.2580   -7.4880  -23.3440 H        66 TYR    0.4300
   1130 HB2       -53.1080   -6.0840  -23.1920 H        66 TYR   -0.1150
   1131 HD1       -53.3540   -9.6210  -24.4210 H        66 TYR    0.1150
   1132 HD2       -50.8310   -6.4950  -22.9960 H        66 TYR   -0.1150
   1133 HE1       -51.4560  -11.1940  -24.3450 H        66 TYR    0.1150
   1134 HE2       -48.9400   -8.0740  -22.8700 H        66 TYR    0.5100
   1135 HH        -49.3520  -11.4820  -23.7990 H        66 TYR   -0.5100
   1136 N         -55.1000   -4.4350  -25.0510 N.am     67 TYR   -0.4700
   1137 CA        -56.3360   -3.6500  -25.0910 C.3      67 TYR    0.3100
   1138 C         -57.0000   -3.7630  -26.4720 C.2      67 TYR    0.0700
   1139 O         -58.2280   -3.8320  -26.5610 O.2      67 TYR    0.0900
   1140 CB        -56.0760   -2.1730  -24.7390 C.3      67 TYR   -0.1800
   1141 CG        -55.7420   -1.9290  -23.2810 C.ar     67 TYR    0.0900
   1142 CD1       -56.6870   -2.1530  -22.2820 C.ar     67 TYR    0.0900
   1143 CD2       -54.5320   -1.3480  -22.9120 C.ar     67 TYR    0.0000
   1144 CE1       -56.3980   -1.8960  -20.9410 C.ar     67 TYR   -0.1150
   1145 CE2       -54.2350   -1.0800  -21.5760 C.ar     67 TYR    0.1150
   1146 CZ        -55.1720   -1.3550  -20.5930 C.ar     67 TYR   -0.1150
   1147 OH        -54.8850   -1.0820  -19.2740 O.3      67 TYR    0.1150
   1148 HN        -54.2570   -3.9190  -24.9200 H        67 TYR    0.1100
   1149 HA        -57.0270   -4.0840  -24.3850 H        67 TYR   -0.5400
   1150 HB1       -56.9850   -1.5780  -24.9700 H        67 TYR    0.4300
   1151 HB2       -55.2160   -1.8020  -25.3360 H        67 TYR   -0.1150
   1152 HD1       -57.6620   -2.5330  -22.5510 H        67 TYR    0.1150
   1153 HD2       -53.8100   -1.1020  -23.6750 H        67 TYR   -0.1150
   1154 HE1       -57.1300   -2.1180  -20.1770 H        67 TYR    0.1150
   1155 HE2       -53.2760   -0.6590  -21.3080 H        67 TYR    0.5100
   1156 HH        -55.6950   -1.1790  -18.7680 H        67 TYR   -0.5100
   1157 N         -56.1830   -3.8250  -27.5460 N.am     68 PHE   -0.4700
   1158 CA        -56.6850   -3.9900  -28.9050 C.3      68 PHE    0.3100
   1159 C         -57.1170   -5.4380  -29.1470 C.2      68 PHE    0.0700
   1160 O         -58.0450   -5.6780  -29.9200 O.2      68 PHE    0.0900
   1161 CB        -55.6320   -3.5660  -29.9400 C.3      68 PHE   -0.1800
   1162 CG        -55.1140   -2.1520  -29.8010 C.ar     68 PHE    0.0900
   1163 CD1       -55.9900   -1.0730  -29.7410 C.ar     68 PHE    0.0900
   1164 CD2       -53.7480   -1.8890  -29.8400 C.ar     68 PHE    0.0000
   1165 CE1       -55.5080    0.2380  -29.6520 C.ar     68 PHE   -0.1150
   1166 CE2       -53.2690   -0.5780  -29.7590 C.ar     68 PHE    0.1150
   1167 CZ        -54.1520    0.4770  -29.6700 C.ar     68 PHE   -0.1150
   1168 HN        -55.1930   -3.7610  -27.4550 H        68 PHE    0.1150
   1169 HA        -57.5730   -3.3850  -29.0070 H        68 PHE   -0.1150
   1170 HB1       -56.0750   -3.6460  -30.9550 H        68 PHE    0.1150
   1171 HB2       -54.7520   -4.2390  -29.8540 H        68 PHE   -0.1150
   1172 HD1       -57.0560   -1.2500  -29.7620 H        68 PHE    0.1150
   1173 HD2       -53.0500   -2.7070  -29.9340 H        68 PHE   -0.1150
   1174 HE1       -56.2010    1.0620  -29.5690 H        68 PHE    0.1150
   1175 HE2       -52.2050   -0.3910  -29.7660 H        68 PHE    0.5100
   1176 HZ        -53.7810    1.4900  -29.6160 H        68 PHE   -0.5100
   1177 N         -56.4520   -6.4080  -28.4710 N.am     69 ILE   -0.4700
   1178 CA        -56.8050   -7.8340  -28.5380 C.3      69 ILE    0.3100
   1179 C         -58.1780   -8.0310  -27.8780 C.2      69 ILE    0.0700
   1180 O         -59.0230   -8.7610  -28.4050 O.2      69 ILE    0.0900
   1181 CB        -55.7010   -8.7270  -27.8880 C.3      69 ILE   -0.0900
   1182 CG1       -54.3660   -8.5860  -28.6490 C.3      69 ILE    0.0900
   1183 CG2       -56.1420  -10.2070  -27.8170 C.3      69 ILE   -0.2700
   1184 CD        -53.1690   -9.1240  -27.9190 C.3      69 ILE    0.0900
   1185 HN        -55.6760   -6.1890  -27.8850 H        69 ILE    0.0900
   1186 HA        -56.9280   -8.0960  -29.5790 H        69 ILE    0.0900
   1187 HB        -55.4940   -8.3600  -26.8600 H        69 ILE   -0.1800
   1188 HG11      -54.1940   -7.5100  -28.8550 H        69 ILE    0.0900
   1189 HG12      -54.4560   -9.1280  -29.6140 H        69 ILE    0.0900
   1190 HG21      -56.3430  -10.5940  -28.8380 H        69 ILE   -0.2700
   1191 HG22      -57.0710  -10.2960  -27.2140 H        69 ILE    0.0900
   1192 HG23      -55.3370  -10.8200  -27.3570 H        69 ILE    0.0900
   1193 HD1       -53.4300  -10.0720  -27.4030 H        69 ILE    0.0900
   1194 HD2       -52.8290   -8.3880  -27.1590 H        69 ILE    0.5100
   1195 HD3       -52.3460   -9.3260  -28.6370 H        69 ILE   -0.5100
   1196 N         -58.4010   -7.3260  -26.7600 N.am     70 GLY   -0.4700
   1197 CA        -59.6750   -7.3210  -26.0540 C.3      70 GLY    0.3100
   1198 C         -60.7730   -6.6800  -26.8820 C.2      70 GLY   -0.0200
   1199 O         -61.8940   -7.1930  -26.9350 O.2      70 GLY    0.0900
   1200 HN        -57.6870   -6.7600  -26.3560 H        70 GLY    0.0900
   1201 HA1       -59.5500   -6.7660  -25.1360 H        70 GLY    0.5100
   1202 HA2       -59.9440   -8.3440  -25.8360 H        70 GLY   -0.5100
   1203 N         -60.4350   -5.5730  -27.5870 N.am     71 ASN   -0.4700
   1204 CA        -61.3650   -4.8840  -28.4790 C.3      71 ASN    0.3100
   1205 C         -61.7110   -5.7780  -29.6690 C.2      71 ASN    0.0700
   1206 O         -62.8530   -5.7650  -30.1350 O.2      71 ASN    0.0900
   1207 CB        -60.7820   -3.5500  -28.9530 C.3      71 ASN   -0.1800
   1208 CG        -61.7440   -2.7350  -29.7900 C.2      71 ASN    0.0900
   1209 ND2       -61.2210   -2.0860  -30.8220 N.am     71 ASN    0.0900
   1210 OD1       -62.9450   -2.6510  -29.5080 O.2      71 ASN    0.5500
   1211 HN        -59.5230   -5.1760  -27.5260 H        71 ASN   -0.5500
   1212 HA        -62.2860   -4.7180  -27.9390 H        71 ASN   -0.6200
   1213 HB1       -59.8750   -3.7520  -29.5620 H        71 ASN    0.3200
   1214 HB2       -60.4980   -2.9480  -28.0640 H        71 ASN    0.3000
   1215 HD21      -61.8080   -1.5310  -31.4130 H        71 ASN    0.5100
   1216 HD22      -60.2420   -2.1520  -31.0110 H        71 ASN   -0.5100
   1217 N         -60.7310   -6.5870  -30.1360 N.am     72 LEU   -0.4700
   1218 CA        -60.9390   -7.5710  -31.1970 C.3      72 LEU    0.3100
   1219 C         -61.8190   -8.7030  -30.6860 C.2      72 LEU    0.0700
   1220 O         -62.7050   -9.1690  -31.4010 O.2      72 LEU    0.0900
   1221 CB        -59.5890   -8.1160  -31.6970 C.3      72 LEU   -0.1800
   1222 CG        -59.6500   -9.2110  -32.7650 C.3      72 LEU    0.0900
   1223 CD1       -60.2200   -8.6750  -34.0720 C.3      72 LEU    0.0900
   1224 CD2       -58.2900   -9.8250  -32.9890 C.3      72 LEU   -0.0900
   1225 HN        -59.8050   -6.5460  -29.7680 H        72 LEU    0.0900
   1226 HA        -61.4710   -7.0880  -32.0030 H        72 LEU   -0.2700
   1227 HB1       -59.0430   -8.5260  -30.8210 H        72 LEU    0.0900
   1228 HB2       -59.0120   -7.2640  -32.1150 H        72 LEU    0.0900
   1229 HG        -60.2920  -10.0400  -32.4010 H        72 LEU    0.0900
   1230 HD11      -59.5830   -7.8500  -34.4560 H        72 LEU   -0.2700
   1231 HD12      -61.2460   -8.2830  -33.9050 H        72 LEU    0.0900
   1232 HD13      -60.2480   -9.4850  -34.8320 H        72 LEU    0.0900
   1233 HD21      -57.9140  -10.2760  -32.0450 H        72 LEU    0.0900
   1234 HD22      -57.5710   -9.0420  -33.3170 H        72 LEU    0.5100
   1235 HD23      -58.3550  -10.6200  -33.7610 H        72 LEU   -0.5100
   1236 N         -61.5980   -9.1210  -29.4180 N.am     73 ALA   -0.4700
   1237 CA        -62.4110  -10.1410  -28.7580 C.3      73 ALA    0.3100
   1238 C         -63.8470   -9.6510  -28.5840 C.2      73 ALA    0.0700
   1239 O         -64.7750  -10.4530  -28.6060 O.2      73 ALA    0.0900
   1240 CB        -61.8100  -10.5020  -27.4070 C.3      73 ALA   -0.2700
   1241 HN        -60.8570   -8.7430  -28.8680 H        73 ALA    0.0900
   1242 HA        -62.4450  -11.0100  -29.3990 H        73 ALA    0.0900
   1243 HB1       -61.7680   -9.6030  -26.7550 H        73 ALA    0.0900
   1244 HB2       -60.7770  -10.8900  -27.5430 H        73 ALA    0.5100
   1245 HB3       -62.4350  -11.2720  -26.9080 H        73 ALA   -0.5100
   1246 N         -64.0340   -8.3220  -28.4460 N.am     74 LEU   -0.4700
   1247 CA        -65.3590   -7.7280  -28.3430 C.3      74 LEU    0.3100
   1248 C         -66.0720   -7.7850  -29.7020 C.2      74 LEU    0.0700
   1249 O         -67.2640   -8.1060  -29.7610 O.2      74 LEU    0.0900
   1250 CB        -65.2670   -6.2780  -27.8360 C.3      74 LEU   -0.1800
   1251 CG        -66.5800   -5.6490  -27.3650 C.3      74 LEU    0.0900
   1252 CD1       -67.1340   -6.3760  -26.1380 C.3      74 LEU    0.0900
   1253 CD2       -66.3880   -4.1850  -27.0470 C.3      74 LEU   -0.0900
   1254 HN        -63.2680   -7.6850  -28.4090 H        74 LEU    0.0900
   1255 HA        -65.9420   -8.3270  -27.6580 H        74 LEU   -0.2700
   1256 HB1       -64.8650   -5.6520  -28.6600 H        74 LEU    0.0900
   1257 HB2       -64.5540   -6.2570  -26.9860 H        74 LEU    0.0900
   1258 HG        -67.3240   -5.6990  -28.1880 H        74 LEU    0.0900
   1259 HD11      -66.4050   -6.3250  -25.3020 H        74 LEU   -0.2700
   1260 HD12      -67.3200   -7.4440  -26.3830 H        74 LEU    0.0900
   1261 HD13      -68.0820   -5.8970  -25.8110 H        74 LEU    0.0900
   1262 HD21      -66.0400   -3.6400  -27.9510 H        74 LEU    0.0900
   1263 HD22      -65.6260   -4.0680  -26.2470 H        74 LEU    0.5100
   1264 HD23      -67.3510   -3.7430  -26.7140 H        74 LEU   -0.5100
   1265 N         -65.3240   -7.5240  -30.7990 N.am     75 SER   -0.4700
   1266 CA        -65.8590   -7.5870  -32.1580 C.3      75 SER    0.3100
   1267 C         -66.3600   -8.9860  -32.4640 C.2      75 SER    0.0700
   1268 O         -67.4740   -9.1400  -32.9560 O.2      75 SER    0.0900
   1269 CB        -64.7950   -7.1790  -33.1740 C.3      75 SER    0.0500
   1270 OG        -64.2600   -5.9010  -32.8720 O.3      75 SER    0.0900
   1271 HN        -64.3620   -7.2750  -30.7260 H        75 SER    0.0900
   1272 HA        -66.7070   -6.9210  -32.2140 H        75 SER   -0.6600
   1273 HB1       -65.2450   -7.1430  -34.1890 H        75 SER    0.4300
   1274 HB2       -63.9670   -7.9200  -33.1620 H        75 SER    0.5100
   1275 HG1       -63.8750   -5.9760  -31.9950 H        75 SER   -0.5100
   1276 N         -65.5480  -10.0110  -32.1480 N.am     76 ASP   -0.4700
   1277 CA        -65.8870  -11.4130  -32.2460 C.3      76 ASP    0.3100
   1278 C         -67.0100  -11.8390  -31.2900 C.2      76 ASP    0.0700
   1279 O         -67.8890  -12.6280  -31.6380 O.2      76 ASP    0.0900
   1280 CB        -64.5990  -12.2470  -32.0490 C.3      76 ASP   -0.2800
   1281 CG        -63.6510  -12.1040  -33.2350 C.2      76 ASP    0.0900
   1282 OD1       -64.1430  -12.0030  -34.3920 O.co2    76 ASP    0.0900
   1283 OD2       -62.4190  -12.2360  -33.0070 O.co2    76 ASP    0.6200
   1284 HN        -64.6260   -9.8360  -31.8140 H        76 ASP   -0.7600
   1285 HA        -66.3180  -11.5950  -33.2190 H        76 ASP   -0.7600
   1286 HB1       -64.8700  -13.3180  -31.9360 H        76 ASP    0.5100
   1287 HB2       -64.0760  -11.9040  -31.1300 H        76 ASP   -0.5100
   1288 N         -67.0390  -11.3190  -30.0410 N.am     77 LEU   -0.4700
   1289 CA        -68.1170  -11.5680  -29.0940 C.3      77 LEU    0.3100
   1290 C         -69.4650  -11.0790  -29.5900 C.2      77 LEU    0.0700
   1291 O         -70.4220  -11.8460  -29.6520 O.2      77 LEU    0.0900
   1292 CB        -67.7860  -10.9120  -27.7260 C.3      77 LEU   -0.1800
   1293 CG        -68.6910  -11.2560  -26.5170 C.3      77 LEU    0.0900
   1294 CD1       -67.9110  -10.9850  -25.2210 C.3      77 LEU    0.0900
   1295 CD2       -70.0080  -10.4650  -26.4600 C.3      77 LEU   -0.0900
   1296 HN        -66.3060  -10.7310  -29.7080 H        77 LEU    0.0900
   1297 HA        -68.2290  -12.6370  -28.9830 H        77 LEU   -0.2700
   1298 HB1       -67.8250   -9.8120  -27.8680 H        77 LEU    0.0900
   1299 HB2       -66.7500  -11.2060  -27.4600 H        77 LEU    0.0900
   1300 HG        -68.9870  -12.3250  -26.5610 H        77 LEU    0.0900
   1301 HD11      -67.6150   -9.9160  -25.1700 H        77 LEU   -0.2700
   1302 HD12      -66.9920  -11.6090  -25.1950 H        77 LEU    0.0900
   1303 HD13      -68.5470  -11.2190  -24.3410 H        77 LEU    0.0900
   1304 HD21      -70.6880  -10.7960  -27.2750 H        77 LEU    0.0900
   1305 HD22      -69.8050   -9.3810  -26.5870 H        77 LEU    0.5100
   1306 HD23      -70.5130  -10.6390  -25.4850 H        77 LEU   -0.5100
   1307 N         -69.5680   -9.8130  -30.0540 N.am     78 LEU   -0.4700
   1308 CA        -70.8190   -9.2530  -30.5510 C.3      78 LEU    0.3100
   1309 C         -71.1760   -9.8650  -31.9120 C.2      78 LEU    0.0700
   1310 O         -72.3570   -9.9190  -32.2620 O.2      78 LEU    0.0900
   1311 CB        -70.7420   -7.7150  -30.6370 C.3      78 LEU   -0.1800
   1312 CG        -70.4120   -6.9750  -29.3100 C.3      78 LEU    0.0900
   1313 CD1       -70.2850   -5.4850  -29.5360 C.3      78 LEU    0.0900
   1314 CD2       -71.4570   -7.2550  -28.2230 C.3      78 LEU   -0.0900
   1315 HN        -68.7830   -9.2000  -30.0760 H        78 LEU    0.0900
   1316 HA        -71.6080   -9.5500  -29.8760 H        78 LEU   -0.2700
   1317 HB1       -71.7230   -7.3430  -31.0000 H        78 LEU    0.0900
   1318 HB2       -69.9590   -7.4530  -31.3790 H        78 LEU    0.0900
   1319 HG        -69.4550   -7.3650  -28.9030 H        78 LEU    0.0900
   1320 HD11      -71.2390   -5.0770  -29.9360 H        78 LEU   -0.2700
   1321 HD12      -69.4770   -5.2810  -30.2710 H        78 LEU    0.0900
   1322 HD13      -70.0560   -4.9750  -28.5770 H        78 LEU    0.0900
   1323 HD21      -71.4990   -8.3440  -28.0060 H        78 LEU    0.0900
   1324 HD22      -72.4590   -6.9230  -28.5680 H        78 LEU    0.5100
   1325 HD23      -71.1860   -6.7180  -27.2900 H        78 LEU   -0.5100
   1326 N         -70.1600  -10.4050  -32.6440 N.am     79 ALA   -0.4700
   1327 CA        -70.3720  -11.1140  -33.9080 C.3      79 ALA    0.3100
   1328 C         -71.1850  -12.3770  -33.6700 C.2      79 ALA    0.0700
   1329 O         -72.1660  -12.6250  -34.3770 O.2      79 ALA    0.0900
   1330 CB        -69.0360  -11.4620  -34.5510 C.3      79 ALA   -0.2700
   1331 HN        -69.2130  -10.3390  -32.3440 H        79 ALA    0.0900
   1332 HA        -70.9480  -10.4730  -34.5600 H        79 ALA    0.0900
   1333 HB1       -68.4450  -12.1130  -33.8730 H        79 ALA    0.0900
   1334 HB2       -68.4580  -10.5340  -34.7470 H        79 ALA    0.5100
   1335 HB3       -69.2060  -12.0060  -35.5050 H        79 ALA   -0.5100
   1336 N         -70.7990  -13.1380  -32.6380 N.am     80 GLY   -0.4700
   1337 CA        -71.4890  -14.3520  -32.2270 C.3      80 GLY    0.3100
   1338 C         -72.9000  -14.0800  -31.7470 C.2      80 GLY   -0.0200
   1339 O         -73.8020  -14.8710  -32.0100 O.2      80 GLY    0.0900
   1340 HN        -70.0010  -12.8980  -32.0910 H        80 GLY    0.0900
   1341 HA1       -70.9220  -14.8020  -31.4250 H        80 GLY    0.5100
   1342 HA2       -71.5260  -15.0170  -33.0760 H        80 GLY   -0.5100
   1343 N         -73.1050  -12.9330  -31.0420 N.am     81 VAL   -0.4700
   1344 CA        -74.4270  -12.5020  -30.5640 C.3      81 VAL    0.3100
   1345 C         -75.2910  -12.1470  -31.7720 C.2      81 VAL    0.0700
   1346 O         -76.4320  -12.6070  -31.8740 O.2      81 VAL    0.0900
   1347 CB        -74.3390  -11.3140  -29.5540 C.3      81 VAL   -0.0900
   1348 CG1       -75.7280  -10.8560  -29.1160 C.3      81 VAL    0.0900
   1349 CG2       -73.4970  -11.6800  -28.3430 C.3      81 VAL   -0.2700
   1350 HN        -72.3510  -12.3220  -30.8150 H        81 VAL    0.0900
   1351 HA        -74.8940  -13.3530  -30.0900 H        81 VAL    0.0900
   1352 HB        -73.8100  -10.4640  -30.0370 H        81 VAL    0.0900
   1353 HG11      -76.2670  -11.6930  -28.6220 H        81 VAL   -0.2700
   1354 HG12      -76.3150  -10.5290  -30.0010 H        81 VAL    0.0900
   1355 HG13      -75.6390  -10.0170  -28.3940 H        81 VAL    0.0900
   1356 HG21      -72.4650  -11.9440  -28.6600 H        81 VAL    0.0900
   1357 HG22      -73.9430  -12.5560  -27.8230 H        81 VAL    0.5100
   1358 HG23      -73.4440  -10.8170  -27.6440 H        81 VAL   -0.5100
   1359 N         -74.7170  -11.3790  -32.7200 N.am     82 ALA   -0.4700
   1360 CA        -75.4030  -10.9620  -33.9380 C.3      82 ALA    0.3100
   1361 C         -75.7720  -12.1550  -34.8100 C.2      82 ALA    0.0700
   1362 O         -76.8480  -12.1550  -35.4030 O.2      82 ALA    0.0900
   1363 CB        -74.5350   -9.9900  -34.7230 C.3      82 ALA   -0.2700
   1364 HN        -73.7780  -11.0560  -32.6270 H        82 ALA    0.0900
   1365 HA        -76.3330  -10.4920  -33.6560 H        82 ALA    0.0900
   1366 HB1       -73.5750  -10.4750  -35.0020 H        82 ALA    0.0900
   1367 HB2       -74.3120   -9.0950  -34.1040 H        82 ALA    0.5100
   1368 HB3       -75.0590   -9.6810  -35.6530 H        82 ALA   -0.5100
   1369 N         -74.9060  -13.1890  -34.8750 N.am     83 TYR   -0.4700
   1370 CA        -75.2050  -14.3520  -35.6940 C.3      83 TYR    0.3100
   1371 C         -76.2010  -15.2830  -34.9870 C.2      83 TYR    0.0700
   1372 O         -76.9770  -15.9640  -35.6650 O.2      83 TYR    0.0900
   1373 CB        -73.9370  -15.1150  -36.0990 C.3      83 TYR   -0.1800
   1374 CG        -74.1820  -16.0970  -37.2260 C.ar     83 TYR    0.0900
   1375 CD1       -74.5260  -15.6560  -38.5030 C.ar     83 TYR    0.0900
   1376 CD2       -74.1200  -17.4700  -37.0080 C.ar     83 TYR    0.0000
   1377 CE1       -74.7800  -16.5560  -39.5360 C.ar     83 TYR   -0.1150
   1378 CE2       -74.3530  -18.3800  -38.0390 C.ar     83 TYR    0.1150
   1379 CZ        -74.6940  -17.9190  -39.3000 C.ar     83 TYR   -0.1150
   1380 OH        -74.9360  -18.8110  -40.3190 O.3      83 TYR    0.1150
   1381 HN        -74.0430  -13.2000  -34.3760 H        83 TYR    0.1100
   1382 HA        -75.7260  -14.0080  -36.5750 H        83 TYR   -0.5400
   1383 HB1       -73.5560  -15.6920  -35.2300 H        83 TYR    0.4300
   1384 HB2       -73.1660  -14.3940  -36.4470 H        83 TYR   -0.1150
   1385 HD1       -74.5960  -14.5960  -38.6940 H        83 TYR    0.1150
   1386 HD2       -73.8880  -17.8390  -36.0190 H        83 TYR   -0.1150
   1387 HE1       -75.0450  -16.1910  -40.5190 H        83 TYR    0.1150
   1388 HE2       -74.2660  -19.4410  -37.8550 H        83 TYR    0.5100
   1389 HH        -75.1480  -18.3090  -41.1090 H        83 TYR   -0.5100
   1390 N         -76.2280  -15.2820  -33.6300 N.am     84 THR   -0.4700
   1391 CA        -77.2330  -16.0590  -32.8900 C.3      84 THR    0.3100
   1392 C         -78.5980  -15.4520  -33.1790 C.2      84 THR    0.0700
   1393 O         -79.5480  -16.1750  -33.4820 O.2      84 THR    0.0900
   1394 CB        -76.9210  -16.1000  -31.3780 C.3      84 THR    0.1400
   1395 CG2       -77.8670  -17.0260  -30.6060 C.3      84 THR    0.0900
   1396 OG1       -75.5800  -16.5280  -31.1850 O.3      84 THR   -0.6600
   1397 HN        -75.5760  -14.7620  -33.0830 H        84 THR    0.4300
   1398 HA        -77.2410  -17.0610  -33.2940 H        84 THR   -0.2700
   1399 HB        -77.0450  -15.0880  -30.9390 H        84 THR    0.0900
   1400 HG1       -75.0290  -15.8850  -31.6370 H        84 THR    0.0900
   1401 HG21      -77.9210  -18.0180  -31.1050 H        84 THR    0.0900
   1402 HG22      -78.8870  -16.5870  -30.5790 H        84 THR    0.5100
   1403 HG23      -77.4930  -17.1710  -29.5710 H        84 THR   -0.5100
   1404 N         -78.6670  -14.0990  -33.1690 N.am     85 ALA   -0.4700
   1405 CA        -79.8750  -13.3510  -33.4940 C.3      85 ALA    0.3100
   1406 C         -80.2000  -13.4700  -34.9860 C.2      85 ALA    0.0700
   1407 O         -81.3760  -13.4370  -35.3570 O.2      85 ALA    0.0900
   1408 CB        -79.7060  -11.8880  -33.1030 C.3      85 ALA   -0.2700
   1409 HN        -77.8750  -13.5440  -32.9310 H        85 ALA    0.0900
   1410 HA        -80.7010  -13.7920  -32.9560 H        85 ALA    0.0900
   1411 HB1       -78.8490  -11.4430  -33.6520 H        85 ALA    0.0900
   1412 HB2       -79.5090  -11.8080  -32.0130 H        85 ALA    0.5100
   1413 HB3       -80.6260  -11.3190  -33.3600 H        85 ALA   -0.5100
   1414 N         -79.1560  -13.6510  -35.8400 N.am     86 ASN   -0.4700
   1415 CA        -79.3440  -13.8330  -37.2790 C.3      86 ASN    0.3100
   1416 C         -80.0420  -15.1630  -37.5460 C.2      86 ASN    0.0700
   1417 O         -81.1220  -15.1610  -38.1190 O.2      86 ASN    0.0900
   1418 CB        -78.0030  -13.7560  -38.0390 C.3      86 ASN   -0.1800
   1419 CG        -78.1260  -13.8330  -39.5520 C.2      86 ASN    0.0900
   1420 ND2       -77.0340  -14.1890  -40.2140 N.am     86 ASN    0.0900
   1421 OD1       -79.1670  -13.5310  -40.1430 O.2      86 ASN    0.5500
   1422 HN        -78.2130  -13.6670  -35.5200 H        86 ASN   -0.5500
   1423 HA        -80.0130  -13.0590  -37.6260 H        86 ASN   -0.6200
   1424 HB1       -77.3600  -14.5960  -37.7040 H        86 ASN    0.3200
   1425 HB2       -77.5110  -12.7930  -37.7840 H        86 ASN    0.3000
   1426 HD21      -77.0080  -14.1140  -41.2110 H        86 ASN    0.5100
   1427 HD22      -76.2380  -14.5320  -39.7170 H        86 ASN   -0.5100
   1428 N         -79.4710  -16.2940  -37.0480 N.am     87 LEU   -0.4700
   1429 CA        -80.0470  -17.6420  -37.2050 C.3      87 LEU    0.3100
   1430 C         -81.5090  -17.6820  -36.7640 C.2      87 LEU    0.0700
   1431 O         -82.3310  -18.3190  -37.4240 O.2      87 LEU    0.0900
   1432 CB        -79.2460  -18.6830  -36.4010 C.3      87 LEU   -0.1800
   1433 CG        -77.8300  -18.9880  -36.8800 C.3      87 LEU    0.0900
   1434 CD1       -76.9830  -19.5210  -35.7400 C.3      87 LEU    0.0900
   1435 CD2       -77.8370  -19.9650  -38.0540 C.3      87 LEU   -0.0900
   1436 HN        -78.6140  -16.2570  -36.5410 H        87 LEU    0.0900
   1437 HA        -80.0310  -17.8910  -38.2560 H        87 LEU   -0.2700
   1438 HB1       -79.8190  -19.6330  -36.4160 H        87 LEU    0.0900
   1439 HB2       -79.1770  -18.3190  -35.3540 H        87 LEU    0.0900
   1440 HG        -77.3690  -18.0580  -37.2780 H        87 LEU    0.0900
   1441 HD11      -77.3220  -20.5400  -35.4570 H        87 LEU   -0.2700
   1442 HD12      -77.0800  -18.8570  -34.8540 H        87 LEU    0.0900
   1443 HD13      -75.9180  -19.5740  -36.0530 H        87 LEU    0.0900
   1444 HD21      -78.4060  -19.5350  -38.9060 H        87 LEU    0.0900
   1445 HD22      -78.3200  -20.9190  -37.7490 H        87 LEU    0.5100
   1446 HD23      -76.7960  -20.1630  -38.3870 H        87 LEU   -0.5100
   1447 N         -81.8360  -16.9870  -35.6510 N.am     88 LEU   -0.4700
   1448 CA        -83.1960  -16.9260  -35.1270 C.3      88 LEU    0.3100
   1449 C         -84.1160  -16.0830  -36.0370 C.2      88 LEU    0.0700
   1450 O         -85.2980  -16.4090  -36.1770 O.2      88 LEU    0.0900
   1451 CB        -83.2030  -16.3610  -33.6960 C.3      88 LEU   -0.1800
   1452 CG        -82.7040  -17.3020  -32.6010 C.3      88 LEU    0.0900
   1453 CD1       -82.3400  -16.5340  -31.3520 C.3      88 LEU    0.0900
   1454 CD2       -83.7340  -18.3680  -32.2780 C.3      88 LEU   -0.0900
   1455 HN        -81.1510  -16.4790  -35.1320 H        88 LEU    0.0900
   1456 HA        -83.6040  -17.9250  -35.1370 H        88 LEU   -0.2700
   1457 HB1       -84.2460  -16.0700  -33.4490 H        88 LEU    0.0900
   1458 HB2       -82.5640  -15.4530  -33.6840 H        88 LEU    0.0900
   1459 HG        -81.8100  -17.8500  -32.9670 H        88 LEU    0.0900
   1460 HD11      -83.2280  -15.9880  -30.9660 H        88 LEU   -0.2700
   1461 HD12      -81.5410  -15.7970  -31.5800 H        88 LEU    0.0900
   1462 HD13      -81.9870  -17.2350  -30.5650 H        88 LEU    0.0900
   1463 HD21      -83.9530  -18.9740  -33.1820 H        88 LEU    0.0900
   1464 HD22      -84.6760  -17.8910  -31.9340 H        88 LEU    0.5100
   1465 HD23      -83.3450  -19.0420  -31.4850 H        88 LEU   -0.5100
   1466 N         -83.5730  -15.0150  -36.6650 N.am     89 LEU   -0.4700
   1467 CA        -84.3590  -14.1440  -37.5430 C.3      89 LEU    0.3100
   1468 C         -84.0860  -14.4400  -39.0410 C.2      89 LEU    0.0700
   1469 O         -84.4760  -13.6530  -39.9050 O.2      89 LEU    0.0900
   1470 CB        -84.0890  -12.6590  -37.2260 C.3      89 LEU   -0.1800
   1471 CG        -84.5260  -12.1680  -35.8310 C.3      89 LEU    0.0900
   1472 CD1       -84.0420  -10.7480  -35.5790 C.3      89 LEU    0.0900
   1473 CD2       -86.0420  -12.2480  -35.6560 C.3      89 LEU   -0.0900
   1474 HN        -82.6120  -14.7720  -36.5580 H        89 LEU    0.0900
   1475 HA        -85.4030  -14.3750  -37.3930 H        89 LEU   -0.2700
   1476 HB1       -84.6200  -12.0470  -37.9850 H        89 LEU    0.0900
   1477 HB2       -82.9960  -12.4840  -37.3220 H        89 LEU    0.0900
   1478 HG        -84.1040  -12.8420  -35.0560 H        89 LEU    0.0900
   1479 HD11      -84.4630  -10.0590  -36.3430 H        89 LEU   -0.2700
   1480 HD12      -82.9330  -10.7100  -35.6420 H        89 LEU    0.0900
   1481 HD13      -84.3720  -10.4090  -34.5740 H        89 LEU    0.0900
   1482 HD21      -86.3270  -13.2390  -35.2400 H        89 LEU    0.0900
   1483 HD22      -86.5440  -12.1190  -36.6380 H        89 LEU    0.5100
   1484 HD23      -86.3830  -11.4580  -34.9530 H        89 LEU   -0.5100
   1485 N         -83.4800  -15.6030  -39.3420 N.am     90 SER   -0.4700
   1486 CA        -83.2140  -16.0310  -40.7170 C.3      90 SER    0.3100
   1487 C         -84.0870  -17.2410  -41.0720 C.2      90 SER    0.0700
   1488 O         -84.7640  -17.7900  -40.1980 O.2      90 SER    0.0900
   1489 CB        -81.7330  -16.3650  -40.9010 C.3      90 SER    0.0500
   1490 OG        -81.4060  -16.5690  -42.2660 O.3      90 SER    0.0900
   1491 HN        -83.1810  -16.2350  -38.6310 H        90 SER    0.0900
   1492 HA        -83.5030  -15.2280  -41.3790 H        90 SER   -0.6600
   1493 HB1       -81.4910  -17.2930  -40.3390 H        90 SER    0.4300
   1494 HB2       -81.1150  -15.5270  -40.5140 H        90 SER    0.5100
   1495 HG1       -80.4470  -16.6120  -42.3050 H        90 SER   -0.5100
   1496 N         -84.0780  -17.6320  -42.3500 N.am     91 GLY   -0.4700
   1497 CA        -84.8480  -18.7660  -42.8430 C.3      91 GLY    0.3100
   1498 C         -86.2870  -18.4100  -43.1290 C.2      91 GLY   -0.0200
   1499 O         -86.5580  -17.5360  -43.9580 O.2      91 GLY    0.0900
   1500 HN        -83.5330  -17.1550  -43.0350 H        91 GLY    0.0900
   1501 HA1       -84.8190  -19.5400  -42.0890 H        91 GLY    0.5100
   1502 HA2       -84.3830  -19.1140  -43.7520 H        91 GLY   -0.5100
   1503 N         -87.2320  -19.0780  -42.4360 N.am     92 ALA   -0.4700
   1504 CA        -88.6700  -18.8300  -42.6070 C.3      92 ALA    0.3100
   1505 C         -89.0900  -17.4930  -41.9770 C.2      92 ALA    0.0700
   1506 O         -89.9970  -16.8340  -42.4850 O.2      92 ALA    0.0900
   1507 CB        -89.4720  -19.9690  -41.9960 C.3      92 ALA   -0.2700
   1508 HN        -86.9920  -19.7780  -41.7680 H        92 ALA    0.0900
   1509 HA        -88.8740  -18.7500  -43.6640 H        92 ALA    0.0900
   1510 HB1       -89.2500  -20.0540  -40.9100 H        92 ALA    0.0900
   1511 HB2       -89.2050  -20.9280  -42.4890 H        92 ALA    0.5100
   1512 HB3       -90.5590  -19.7760  -42.1210 H        92 ALA   -0.5100
   1513 N         -88.4090  -17.0850  -40.8850 N.am     93 THR   -0.4700
   1514 CA        -88.6880  -15.8410  -40.1580 C.3      93 THR    0.3100
   1515 C         -88.2360  -14.5950  -40.9580 C.2      93 THR    0.0700
   1516 O         -88.6370  -13.4750  -40.6200 O.2      93 THR    0.0900
   1517 CB        -88.0040  -15.8620  -38.7680 C.3      93 THR    0.1400
   1518 CG2       -88.7610  -16.7200  -37.7570 C.3      93 THR    0.0900
   1519 OG1       -86.6680  -16.3470  -38.9010 O.3      93 THR   -0.6600
   1520 HN        -87.6610  -17.6300  -40.5140 H        93 THR    0.4300
   1521 HA        -89.7580  -15.7480  -40.0500 H        93 THR   -0.2700
   1522 HB        -87.9760  -14.8360  -38.3420 H        93 THR    0.0900
   1523 HG1       -86.3470  -16.4910  -38.0080 H        93 THR    0.0900
   1524 HG21      -88.8220  -17.7700  -38.1170 H        93 THR    0.0900
   1525 HG22      -89.7930  -16.3290  -37.6270 H        93 THR    0.5100
   1526 HG23      -88.2320  -16.7110  -36.7800 H        93 THR   -0.5100
   1527 N         -87.4110  -14.7930  -42.0280 N.am     94 THR   -0.4700
   1528 CA        -86.8920  -13.7020  -42.8730 C.3      94 THR    0.3100
   1529 C         -88.0420  -12.8480  -43.4330 C.2      94 THR    0.0700
   1530 O         -87.9510  -11.6180  -43.4420 O.2      94 THR    0.0900
   1531 CB        -86.0310  -14.2710  -44.0190 C.3      94 THR    0.1400
   1532 CG2       -85.2820  -13.1870  -44.7860 C.3      94 THR    0.0900
   1533 OG1       -85.1020  -15.2180  -43.4880 O.3      94 THR   -0.6600
   1534 HN        -87.1160  -15.7080  -42.2900 H        94 THR    0.4300
   1535 HA        -86.3020  -13.0460  -42.2500 H        94 THR   -0.2700
   1536 HB        -86.6800  -14.7800  -44.7640 H        94 THR    0.0900
   1537 HG1       -85.4780  -16.0840  -43.6610 H        94 THR    0.0900
   1538 HG21      -84.7440  -12.5200  -44.0770 H        94 THR    0.0900
   1539 HG22      -85.9990  -12.5750  -45.3730 H        94 THR    0.5100
   1540 HG23      -84.5390  -13.6510  -45.4690 H        94 THR   -0.5100
   1541 N         -89.1310  -13.5050  -43.8580 N.am     95 TYR   -0.4700
   1542 CA        -90.2980  -12.8430  -44.4280 C.3      95 TYR    0.3100
   1543 C         -91.1710  -12.2100  -43.3290 C.2      95 TYR    0.0700
   1544 O         -91.9120  -11.2570  -43.6080 O.2      95 TYR    0.0900
   1545 CB        -91.1100  -13.8360  -45.2710 C.3      95 TYR   -0.1800
   1546 CG        -90.2720  -14.5150  -46.3310 C.ar     95 TYR    0.0900
   1547 CD1       -89.8580  -13.8240  -47.4690 C.ar     95 TYR    0.0900
   1548 CD2       -89.8320  -15.8260  -46.1670 C.ar     95 TYR    0.0000
   1549 CE1       -89.0400  -14.4290  -48.4240 C.ar     95 TYR   -0.1150
   1550 CE2       -89.0190  -16.4410  -47.1190 C.ar     95 TYR    0.1150
   1551 CZ        -88.6280  -15.7400  -48.2490 C.ar     95 TYR   -0.1150
   1552 OH        -87.8350  -16.3430  -49.1960 O.3      95 TYR    0.1150
   1553 HN        -89.1910  -14.4980  -43.8010 H        95 TYR    0.1100
   1554 HA        -89.9560  -12.0220  -45.0390 H        95 TYR   -0.5400
   1555 HB1       -91.9330  -13.2990  -45.7890 H        95 TYR    0.4300
   1556 HB2       -91.5270  -14.6300  -44.6140 H        95 TYR   -0.1150
   1557 HD1       -90.1750  -12.8030  -47.6130 H        95 TYR    0.1150
   1558 HD2       -90.1250  -16.3760  -45.2850 H        95 TYR   -0.1150
   1559 HE1       -88.7300  -13.8750  -49.2990 H        95 TYR    0.1150
   1560 HE2       -88.6960  -17.4630  -46.9760 H        95 TYR    0.5100
   1561 HH        -87.9090  -17.2940  -49.0840 H        95 TYR   -0.5100
   1562 N         -91.0200  -12.6760  -42.0640 N.am     96 LYS   -0.4700
   1563 CA        -91.7650  -12.1230  -40.9310 C.3      96 LYS    0.3100
   1564 C         -91.0520  -10.8590  -40.3660 C.2      96 LYS    0.0700
   1565 O         -91.5250  -10.2600  -39.3970 O.2      96 LYS    0.0900
   1566 CB        -91.9730  -13.1970  -39.8320 C.3      96 LYS   -0.1800
   1567 CG        -93.1230  -12.8830  -38.8460 C.3      96 LYS    0.0900
   1568 CD        -94.4790  -12.6300  -39.5530 C.3      96 LYS    0.0900
   1569 CE        -95.4030  -11.7730  -38.7170 C.3      96 LYS   -0.1800
   1570 NZ        -96.5600  -11.2810  -39.5080 N.4      96 LYS    0.0900
   1571 HN        -90.3900  -13.4190  -41.8490 H        96 LYS    0.0900
   1572 HA        -92.7190  -11.7730  -41.2990 H        96 LYS   -0.1800
   1573 HB1       -91.0310  -13.2920  -39.2520 H        96 LYS    0.0900
   1574 HB2       -92.1920  -14.1670  -40.3260 H        96 LYS    0.0900
   1575 HG1       -92.8530  -11.9780  -38.2610 H        96 LYS    0.2100
   1576 HG2       -93.2400  -13.7400  -38.1500 H        96 LYS    0.0500
   1577 HD1       -94.9710  -13.6070  -39.7490 H        96 LYS    0.0500
   1578 HD2       -94.2920  -12.1210  -40.5220 H        96 LYS   -0.3000
   1579 HE1       -94.8520  -10.8850  -38.3370 H        96 LYS    0.3300
   1580 HE2       -95.8010  -12.3670  -37.8680 H        96 LYS    0.3300
   1581 HZ1       -97.1020  -12.0920  -39.8680 H        96 LYS    0.3300
   1582 HZ2       -96.2170  -10.7110  -40.3070 H        96 LYS    0.5100
   1583 HZ3       -97.1710  -10.6980  -38.9020 H        96 LYS   -0.5100
   1584 N         -89.9700  -10.4140  -41.0260 N.am     97 LEU   -0.4700
   1585 CA        -89.2610   -9.1920  -40.6440 C.3      97 LEU    0.3100
   1586 C         -89.6750   -8.0190  -41.5090 C.2      97 LEU    0.0700
   1587 O         -90.0580   -8.2030  -42.6610 O.2      97 LEU    0.0900
   1588 CB        -87.7310   -9.3740  -40.7500 C.3      97 LEU   -0.1800
   1589 CG        -87.0690  -10.3080  -39.7430 C.3      97 LEU    0.0900
   1590 CD1       -85.6250  -10.5270  -40.1030 C.3      97 LEU    0.0900
   1591 CD2       -87.1800   -9.7650  -38.3260 C.3      97 LEU   -0.0900
   1592 HN        -89.5990  -10.9020  -41.8130 H        97 LEU    0.0900
   1593 HA        -89.5380   -8.9530  -39.6270 H        97 LEU   -0.2700
   1594 HB1       -87.2660   -8.3730  -40.6350 H        97 LEU    0.0900
   1595 HB2       -87.5090   -9.7610  -41.7650 H        97 LEU    0.0900
   1596 HG        -87.6010  -11.2840  -39.7400 H        97 LEU    0.0900
   1597 HD11      -85.0110   -9.6660  -39.7640 H        97 LEU   -0.2700
   1598 HD12      -85.5200  -10.6250  -41.2050 H        97 LEU    0.0900
   1599 HD13      -85.2470  -11.4490  -39.6100 H        97 LEU    0.0900
   1600 HD21      -88.1070   -9.1620  -38.2200 H        97 LEU    0.0900
   1601 HD22      -86.3070   -9.1160  -38.0990 H        97 LEU    0.5100
   1602 HD23      -87.2200  -10.6060  -37.6000 H        97 LEU   -0.5100
   1603 N         -89.5680   -6.8090  -40.9680 N.am     98 THR   -0.4700
   1604 CA        -89.7930   -5.5870  -41.7260 C.3      98 THR    0.3100
   1605 C         -88.4570   -5.2010  -42.3730 C.2      98 THR    0.0700
   1606 O         -87.4150   -5.6480  -41.8730 O.2      98 THR    0.0900
   1607 CB        -90.3510   -4.4780  -40.8080 C.3      98 THR    0.1400
   1608 CG2       -91.6610   -4.8750  -40.1340 C.3      98 THR    0.0900
   1609 OG1       -89.3730   -4.1330  -39.8240 O.3      98 THR   -0.6600
   1610 HN        -89.3250   -6.6830  -40.0090 H        98 THR    0.4300
   1611 HA        -90.4940   -5.8080  -42.5170 H        98 THR   -0.2700
   1612 HB        -90.5930   -3.5760  -41.4100 H        98 THR    0.0900
   1613 HG1       -89.4300   -4.8100  -39.1450 H        98 THR    0.0900
   1614 HG21      -91.5100   -5.7800  -39.5080 H        98 THR    0.0900
   1615 HG22      -92.4290   -5.0990  -40.9040 H        98 THR    0.5100
   1616 HG23      -92.0160   -4.0490  -39.4820 H        98 THR   -0.5100
   1617 N         -88.4220   -4.3730  -43.4610 N.am     99 PRO   -0.2900
   1618 CA        -87.1180   -3.9940  -44.0510 C.3      99 PRO    0.0000
   1619 C         -86.1590   -3.3840  -43.0090 C.2      99 PRO    0.0900
   1620 O         -84.9730   -3.7070  -43.0260 O.2      99 PRO    0.0900
   1621 CB        -87.4970   -2.9790  -45.1330 C.3      99 PRO    0.0200
   1622 CG        -88.8960   -3.2940  -45.4740 C.3      99 PRO    0.0900
   1623 CD        -89.5400   -3.7520  -44.1950 C.3      99 PRO   -0.1800
   1624 HA        -86.6020   -4.8680  -44.4140 H        99 PRO    0.0900
   1625 HB1       -86.8390   -3.0890  -46.0220 H        99 PRO    0.0900
   1626 HB2       -87.4090   -1.9410  -44.7480 H        99 PRO   -0.1800
   1627 HG1       -89.4110   -2.3930  -45.8700 H        99 PRO    0.0900
   1628 HG2       -88.9370   -4.0970  -46.2410 H        99 PRO    0.0900
   1629 HD1       -89.9510   -2.9000  -43.6170 H        99 PRO    0.5100
   1630 HD2       -90.3360   -4.5030  -44.3850 H        99 PRO   -0.5100
   1631 N         -86.6860   -2.5540  -42.0620 N.am    100 ALA   -0.4700
   1632 CA        -85.8830   -1.9690  -40.9800 C.3     100 ALA    0.3100
   1633 C         -85.2790   -3.0740  -40.0960 C.2     100 ALA    0.0700
   1634 O         -84.0740   -3.0610  -39.8210 O.2     100 ALA    0.0900
   1635 CB        -86.7380   -1.0280  -40.1380 C.3     100 ALA   -0.2700
   1636 HN        -87.6520   -2.3070  -42.0640 H       100 ALA    0.0900
   1637 HA        -85.0590   -1.4320  -41.4260 H       100 ALA    0.0900
   1638 HB1       -87.5900   -1.5830  -39.6900 H       100 ALA    0.0900
   1639 HB2       -87.1420   -0.2120  -40.7750 H       100 ALA    0.5100
   1640 HB3       -86.1270   -0.5940  -39.3180 H       100 ALA   -0.5100
   1641 N         -86.1090   -4.0820  -39.7230 N.am    101 GLN   -0.4700
   1642 CA        -85.6860   -5.2320  -38.9240 C.3     101 GLN    0.3100
   1643 C         -84.6990   -6.1080  -39.7090 C.2     101 GLN    0.0700
   1644 O         -83.9810   -6.9160  -39.1170 O.2     101 GLN    0.0900
   1645 CB        -86.9070   -6.0600  -38.4900 C.3     101 GLN   -0.1800
   1646 CG        -87.7470   -5.4110  -37.3920 C.3     101 GLN    0.0900
   1647 CD        -89.1010   -6.0780  -37.2300 C.2     101 GLN    0.0900
   1648 NE2       -89.7480   -5.8230  -36.0970 N.am    101 GLN   -0.1800
   1649 OE1       -89.6060   -6.7720  -38.1270 O.2     101 GLN    0.0900
   1650 HN        -87.0710   -4.0800  -39.9860 H       101 GLN    0.0900
   1651 HA        -85.1550   -4.8620  -38.0590 H       101 GLN    0.5500
   1652 HB1       -86.5480   -7.0450  -38.1210 H       101 GLN   -0.5500
   1653 HB2       -87.5540   -6.2230  -39.3770 H       101 GLN   -0.6200
   1654 HG1       -87.9070   -4.3410  -37.6440 H       101 GLN    0.3200
   1655 HG2       -87.2000   -5.4810  -36.4280 H       101 GLN    0.3000
   1656 HE21      -90.6450   -6.2330  -35.9310 H       101 GLN    0.5100
   1657 HE22      -89.3380   -5.2220  -35.4110 H       101 GLN   -0.5100
   1658 N         -84.6690   -5.9470  -41.0390 N.am    102 TRP   -0.4700
   1659 CA        -83.7750   -6.6840  -41.9120 C.3     102 TRP    0.3100
   1660 C         -82.4450   -5.9290  -42.0600 C.2     102 TRP    0.0700
   1661 O         -81.3730   -6.5290  -41.9230 O.2     102 TRP    0.0900
   1662 CB        -84.4390   -6.9050  -43.2800 C.3     102 TRP   -0.1800
   1663 CG        -83.7910   -7.9670  -44.1060 C.ar    102 TRP    0.0900
   1664 CD1       -84.2040   -9.2570  -44.2540 C.ar    102 TRP    0.0900
   1665 CD2       -82.6100   -7.8280  -44.9050 C.ar    102 TRP   -0.0300
   1666 CE2       -82.3690   -9.0780  -45.5160 C.ar    102 TRP   -0.1500
   1667 CE3       -81.7360   -6.7640  -45.1750 C.ar    102 TRP    0.2200
   1668 NE1       -83.3630   -9.9300  -45.1100 N.ar    102 TRP   -0.5100
   1669 CZ2       -81.2900   -9.2920  -46.3790 C.ar    102 TRP    0.3700
   1670 CZ3       -80.6620   -6.9820  -46.0150 C.ar    102 TRP    0.2400
   1671 CH2       -80.4490   -8.2270  -46.6140 C.ar    102 TRP    0.1100
   1672 HN        -85.2730   -5.2980  -41.4970 H       102 TRP   -0.2500
   1673 HA        -83.5500   -7.6310  -41.4440 H       102 TRP    0.1700
   1674 HB1       -84.4030   -5.9530  -43.8500 H       102 TRP   -0.2000
   1675 HB2       -85.4990   -7.1930  -43.1170 H       102 TRP    0.1400
   1676 HD1       -85.0680   -9.6900  -43.7700 H       102 TRP   -0.2700
   1677 HE1       -83.4580  -10.8610  -45.3820 H       102 TRP    0.1600
   1678 HE3       -81.8860   -5.7860  -44.7420 H       102 TRP   -0.1400
   1679 HZ2       -81.1080  -10.2460  -46.8510 H       102 TRP    0.1400
   1680 HZ3       -79.9730   -6.1750  -46.2140 H       102 TRP    0.5100
   1681 HH2       -79.6060   -8.3570  -47.2760 H       102 TRP   -0.5100
   1682 N         -82.5150   -4.6000  -42.3290 N.am    103 PHE   -0.4700
   1683 CA        -81.3320   -3.7550  -42.4850 C.3     103 PHE    0.3100
   1684 C         -80.5340   -3.6970  -41.1840 C.2     103 PHE    0.0700
   1685 O         -79.3200   -3.4820  -41.2110 O.2     103 PHE    0.0900
   1686 CB        -81.7200   -2.3470  -42.9410 C.3     103 PHE   -0.1800
   1687 CG        -82.1090   -2.2570  -44.3930 C.ar    103 PHE    0.0900
   1688 CD1       -81.1810   -2.5050  -45.3960 C.ar    103 PHE    0.0900
   1689 CD2       -83.3790   -1.8330  -44.7630 C.ar    103 PHE    0.0000
   1690 CE1       -81.5410   -2.4080  -46.7410 C.ar    103 PHE   -0.1150
   1691 CE2       -83.7370   -1.7340  -46.1080 C.ar    103 PHE    0.1150
   1692 CZ        -82.8150   -2.0200  -47.0910 C.ar    103 PHE   -0.1150
   1693 HN        -83.3910   -4.1360  -42.4330 H       103 PHE    0.1150
   1694 HA        -80.6840   -4.2190  -43.2140 H       103 PHE   -0.1150
   1695 HB1       -80.8570   -1.6640  -42.7910 H       103 PHE    0.1150
   1696 HB2       -82.5910   -1.9970  -42.3460 H       103 PHE   -0.1150
   1697 HD1       -80.1700   -2.7750  -45.1330 H       103 PHE    0.1150
   1698 HD2       -84.0990   -1.5770  -44.0000 H       103 PHE   -0.1150
   1699 HE1       -80.8170   -2.6380  -47.5110 H       103 PHE    0.1150
   1700 HE2       -84.7380   -1.4340  -46.3800 H       103 PHE    0.5100
   1701 HZ        -83.0900   -1.9400  -48.1320 H       103 PHE   -0.5100
   1702 N         -81.2180   -3.9310  -40.0430 N.am    104 LEU   -0.4700
   1703 CA        -80.5950   -4.0100  -38.7310 C.3     104 LEU    0.3100
   1704 C         -79.9970   -5.4070  -38.5310 C.2     104 LEU    0.0700
   1705 O         -78.9310   -5.5410  -37.9240 O.2     104 LEU    0.0900
   1706 CB        -81.6360   -3.6900  -37.6300 C.3     104 LEU   -0.1800
   1707 CG        -81.0920   -3.3770  -36.2280 C.3     104 LEU    0.0900
   1708 CD1       -81.9940   -2.4070  -35.5060 C.3     104 LEU    0.0900
   1709 CD2       -80.9210   -4.6470  -35.3950 C.3     104 LEU   -0.0900
   1710 HN        -82.2050   -4.0650  -40.0520 H       104 LEU    0.0900
   1711 HA        -79.7830   -3.2990  -38.7000 H       104 LEU   -0.2700
   1712 HB1       -82.3120   -4.5660  -37.5420 H       104 LEU    0.0900
   1713 HB2       -82.2240   -2.8110  -37.9680 H       104 LEU    0.0900
   1714 HG        -80.0770   -2.9350  -36.3190 H       104 LEU    0.0900
   1715 HD11      -83.0120   -2.8390  -35.3990 H       104 LEU   -0.2700
   1716 HD12      -82.0700   -1.4600  -36.0820 H       104 LEU    0.0900
   1717 HD13      -81.5910   -2.1980  -34.4930 H       104 LEU    0.0900
   1718 HD21      -80.2090   -5.3390  -35.8940 H       104 LEU    0.0900
   1719 HD22      -81.8980   -5.1640  -35.2870 H       104 LEU    0.5100
   1720 HD23      -80.5200   -4.3900  -34.3920 H       104 LEU   -0.5100
   1721 N         -80.6800   -6.4530  -39.0610 N.am    105 ARG   -0.4700
   1722 CA        -80.2490   -7.8450  -38.9220 C.3     105 ARG    0.3100
   1723 C         -78.8870   -8.0670  -39.5900 C.2     105 ARG    0.0700
   1724 O         -77.9290   -8.4440  -38.9140 O.2     105 ARG    0.0900
   1725 CB        -81.3020   -8.8000  -39.5160 C.3     105 ARG   -0.1800
   1726 CG        -81.0720  -10.2680  -39.1680 C.3     105 ARG    0.0900
   1727 CD        -81.9370  -11.1920  -40.0040 C.3     105 ARG    0.0900
   1728 NE        -81.5090  -11.2160  -41.4060 N.pl3   105 ARG   -0.1800
   1729 CZ        -82.0370  -12.0080  -42.3330 C.cat   105 ARG    0.0900
   1730 NH1       -83.0170  -12.8460  -42.0210 N.pl3   105 ARG    0.0900
   1731 NH2       -81.5870  -11.9720  -43.5790 N.pl3   105 ARG    0.2000
   1732 HN        -81.5220   -6.3160  -39.5770 H       105 ARG    0.0900
   1733 HA        -80.1090   -8.0470  -37.8710 H       105 ARG    0.0900
   1734 HB1       -81.2890   -8.6940  -40.6210 H       105 ARG   -0.7000
   1735 HB2       -82.3020   -8.5010  -39.1370 H       105 ARG    0.4400
   1736 HG1       -81.3070  -10.4260  -38.0940 H       105 ARG    0.6400
   1737 HG2       -80.0040  -10.5180  -39.3420 H       105 ARG   -0.8000
   1738 HD1       -82.9920  -10.8450  -39.9770 H       105 ARG    0.4600
   1739 HD2       -81.8670  -12.2290  -39.6100 H       105 ARG    0.4600
   1740 HE        -80.7740  -10.5980  -41.6820 H       105 ARG   -0.8000
   1741 HH11      -83.3630  -12.8860  -41.0830 H       105 ARG    0.4600
   1742 HH12      -83.4100  -13.4390  -42.7230 H       105 ARG    0.4600
   1743 HH21      -80.7540  -11.4610  -43.7950 H       105 ARG    0.5100
   1744 HH22      -82.0790  -12.4540  -44.3030 H       105 ARG   -0.5100
   1745 N         -78.7870   -7.7950  -40.9040 N.am    106 GLU   -0.4700
   1746 CA        -77.5450   -7.9920  -41.6450 C.3     106 GLU    0.3100
   1747 C         -76.5590   -6.8530  -41.3910 C.2     106 GLU    0.0700
   1748 O         -75.3540   -7.0460  -41.5380 O.2     106 GLU    0.0900
   1749 CB        -77.8140   -8.1480  -43.1490 C.3     106 GLU   -0.1800
   1750 CG        -78.5740   -9.4260  -43.5000 C.3     106 GLU    0.0900
   1751 CD        -77.9470  -10.7220  -43.0090 C.2     106 GLU    0.0900
   1752 OE1       -76.7080  -10.8670  -43.1150 O.co2   106 GLU   -0.2800
   1753 OE2       -78.7050  -11.6010  -42.5380 O.co2   106 GLU    0.0900
   1754 HN        -79.5590   -7.4490  -41.4310 H       106 GLU    0.0900
   1755 HA        -77.0650   -8.8790  -41.2590 H       106 GLU    0.6200
   1756 HB1       -76.8410   -8.1560  -43.6840 H       106 GLU   -0.7600
   1757 HB2       -78.4070   -7.2750  -43.4950 H       106 GLU   -0.7600
   1758 HG1       -78.6560   -9.4870  -44.6070 H       106 GLU    0.5100
   1759 HG2       -79.5920   -9.3540  -43.0620 H       106 GLU   -0.5100
   1760 N         -77.0760   -5.6960  -40.9560 N.am    107 GLY   -0.4700
   1761 CA        -76.2590   -4.5420  -40.5920 C.3     107 GLY    0.3100
   1762 C         -75.3510   -4.8260  -39.4090 C.2     107 GLY   -0.0200
   1763 O         -74.2070   -4.3710  -39.3800 O.2     107 GLY    0.0900
   1764 HN        -78.0600   -5.5700  -40.8590 H       107 GLY    0.0900
   1765 HA1       -76.9230   -3.7280  -40.3400 H       107 GLY    0.5100
   1766 HA2       -75.6540   -4.2780  -41.4470 H       107 GLY   -0.5100
   1767 N         -75.8490   -5.6410  -38.4460 N.am    108 SER   -0.4700
   1768 CA        -75.1110   -6.0700  -37.2530 C.3     108 SER    0.3100
   1769 C         -73.8760   -6.8830  -37.6270 C.2     108 SER    0.0700
   1770 O         -72.8400   -6.7600  -36.9770 O.2     108 SER    0.0900
   1771 CB        -76.0070   -6.9020  -36.3390 C.3     108 SER    0.0500
   1772 OG        -77.1400   -6.1680  -35.9070 O.3     108 SER    0.0900
   1773 HN        -76.7770   -5.9980  -38.5100 H       108 SER    0.0900
   1774 HA        -74.7640   -5.1870  -36.7380 H       108 SER   -0.6600
   1775 HB1       -75.4300   -7.2170  -35.4450 H       108 SER    0.4300
   1776 HB2       -76.3600   -7.8010  -36.8880 H       108 SER    0.5100
   1777 HG1       -77.6970   -6.0610  -36.6810 H       108 SER   -0.5100
   1778 N         -73.9880   -7.7170  -38.6770 N.am    109 MET   -0.4700
   1779 CA        -72.8870   -8.5480  -39.1600 C.3     109 MET    0.3100
   1780 C         -71.7720   -7.6860  -39.7750 C.2     109 MET    0.0700
   1781 O         -70.5920   -8.0040  -39.6150 O.2     109 MET    0.0900
   1782 CB        -73.3900   -9.5800  -40.1860 C.3     109 MET   -0.1800
   1783 CG        -74.5120  -10.4860  -39.6710 C.3     109 MET    0.0900
   1784 SD        -74.1530  -11.3300  -38.1050 S.3     109 MET    0.0900
   1785 CE        -72.7850  -12.3880  -38.5960 C.3     109 MET   -0.1400
   1786 HN        -74.8430   -7.8060  -39.1820 H       109 MET    0.0900
   1787 HA        -72.4500   -9.0490  -38.3080 H       109 MET    0.0900
   1788 HB1       -72.5330  -10.2210  -40.4870 H       109 MET   -0.0900
   1789 HB2       -73.7620   -9.0340  -41.0780 H       109 MET   -0.2200
   1790 HG1       -74.7190  -11.2490  -40.4500 H       109 MET    0.0900
   1791 HG2       -75.4210   -9.8620  -39.5410 H       109 MET    0.0900
   1792 HE1       -71.9270  -11.7900  -38.9720 H       109 MET    0.0900
   1793 HE2       -73.1050  -13.0760  -39.4070 H       109 MET    0.5100
   1794 HE3       -72.4320  -12.9860  -37.7310 H       109 MET   -0.5100
   1795 N         -72.1520   -6.5810  -40.4690 N.am    110 PHE   -0.4700
   1796 CA        -71.2040   -5.6500  -41.0870 C.3     110 PHE    0.3100
   1797 C         -70.4490   -4.8550  -40.0320 C.2     110 PHE    0.0700
   1798 O         -69.2260   -4.7300  -40.1270 O.2     110 PHE    0.0900
   1799 CB        -71.9210   -4.6960  -42.0510 C.3     110 PHE   -0.1800
   1800 CG        -72.1250   -5.2610  -43.4340 C.ar    110 PHE    0.0900
   1801 CD1       -71.2880   -4.8980  -44.4830 C.ar    110 PHE    0.0900
   1802 CD2       -73.1590   -6.1560  -43.6940 C.ar    110 PHE    0.0000
   1803 CE1       -71.4840   -5.4160  -45.7670 C.ar    110 PHE   -0.1150
   1804 CE2       -73.3490   -6.6800  -44.9750 C.ar    110 PHE    0.1150
   1805 CZ        -72.5160   -6.2990  -46.0060 C.ar    110 PHE   -0.1150
   1806 HN        -73.1140   -6.3520  -40.5910 H       110 PHE    0.1150
   1807 HA        -70.4640   -6.2320  -41.6180 H       110 PHE   -0.1150
   1808 HB1       -71.3180   -3.7690  -42.1620 H       110 PHE    0.1150
   1809 HB2       -72.9250   -4.4520  -41.6440 H       110 PHE   -0.1150
   1810 HD1       -70.4750   -4.2090  -44.3040 H       110 PHE    0.1150
   1811 HD2       -73.8230   -6.4500  -42.8930 H       110 PHE   -0.1150
   1812 HE1       -70.8260   -5.1250  -46.5730 H       110 PHE    0.1150
   1813 HE2       -74.1480   -7.3830  -45.1570 H       110 PHE    0.5100
   1814 HZ        -72.6740   -6.6910  -47.0000 H       110 PHE   -0.5100
   1815 N         -71.1720   -4.3360  -39.0050 N.am    111 VAL   -0.4700
   1816 CA        -70.5760   -3.5680  -37.8980 C.3     111 VAL    0.3100
   1817 C         -69.4930   -4.4240  -37.2050 C.2     111 VAL    0.0700
   1818 O         -68.3630   -3.9600  -37.0330 O.2     111 VAL    0.0900
   1819 CB        -71.6610   -3.0770  -36.8870 C.3     111 VAL   -0.0900
   1820 CG1       -71.0240   -2.4200  -35.6580 C.3     111 VAL    0.0900
   1821 CG2       -72.6450   -2.1210  -37.5580 C.3     111 VAL   -0.2700
   1822 HN        -72.1600   -4.4550  -38.9560 H       111 VAL    0.0900
   1823 HA        -70.0570   -2.7230  -38.3250 H       111 VAL    0.0900
   1824 HB        -72.2720   -3.9450  -36.5580 H       111 VAL    0.0900
   1825 HG11      -70.4150   -1.5430  -35.9670 H       111 VAL   -0.2700
   1826 HG12      -70.3610   -3.1470  -35.1420 H       111 VAL    0.0900
   1827 HG13      -71.8160   -2.0750  -34.9600 H       111 VAL    0.0900
   1828 HG21      -73.0230   -2.5650  -38.5030 H       111 VAL    0.0900
   1829 HG22      -72.1370   -1.1610  -37.7950 H       111 VAL    0.5100
   1830 HG23      -73.5070   -1.9310  -36.8850 H       111 VAL   -0.5100
   1831 N         -69.8270   -5.7030  -36.8930 N.am    112 ALA   -0.4700
   1832 CA        -68.9160   -6.6600  -36.2650 C.3     112 ALA    0.3100
   1833 C         -67.7060   -6.9450  -37.1520 C.2     112 ALA    0.0700
   1834 O         -66.5950   -7.0790  -36.6390 O.2     112 ALA    0.0900
   1835 CB        -69.6490   -7.9520  -35.9530 C.3     112 ALA   -0.2700
   1836 HN        -70.7380   -6.0550  -37.0850 H       112 ALA    0.0900
   1837 HA        -68.5320   -6.2160  -35.3580 H       112 ALA    0.0900
   1838 HB1       -70.0490   -8.3990  -36.8870 H       112 ALA    0.0900
   1839 HB2       -70.4970   -7.7480  -35.2650 H       112 ALA    0.5100
   1840 HB3       -68.9520   -8.6790  -35.4830 H       112 ALA   -0.5100
   1841 N         -67.9050   -6.9920  -38.4920 N.am    113 LEU   -0.4700
   1842 CA        -66.8100   -7.1970  -39.4400 C.3     113 LEU    0.3100
   1843 C         -65.8900   -5.9770  -39.4720 C.2     113 LEU    0.0700
   1844 O         -64.6820   -6.1210  -39.2720 O.2     113 LEU    0.0900
   1845 CB        -67.3420   -7.5040  -40.8600 C.3     113 LEU   -0.1800
   1846 CG        -66.2900   -7.4890  -41.9940 C.3     113 LEU    0.0900
   1847 CD1       -65.2650   -8.6150  -41.8320 C.3     113 LEU    0.0900
   1848 CD2       -66.9440   -7.5840  -43.3330 C.3     113 LEU   -0.0900
   1849 HN        -68.8130   -6.8890  -38.8910 H       113 LEU    0.0900
   1850 HA        -66.2130   -8.0220  -39.0820 H       113 LEU   -0.2700
   1851 HB1       -68.1190   -6.7500  -41.1050 H       113 LEU    0.0900
   1852 HB2       -67.8090   -8.5100  -40.8410 H       113 LEU    0.0900
   1853 HG        -65.7610   -6.5120  -41.9850 H       113 LEU    0.0900
   1854 HD11      -65.7750   -9.6010  -41.8510 H       113 LEU   -0.2700
   1855 HD12      -64.7350   -8.5070  -40.8620 H       113 LEU    0.0900
   1856 HD13      -64.5300   -8.5800  -42.6640 H       113 LEU    0.0900
   1857 HD21      -67.6340   -6.7270  -43.4840 H       113 LEU    0.0900
   1858 HD22      -67.5290   -8.5270  -43.4010 H       113 LEU    0.5100
   1859 HD23      -66.1730   -7.5650  -44.1320 H       113 LEU   -0.5100
   1860 N         -66.4650   -4.7680  -39.7120 N.am    114 SER   -0.4700
   1861 CA        -65.7170   -3.5040  -39.7680 C.3     114 SER    0.3100
   1862 C         -64.8520   -3.3250  -38.5180 C.2     114 SER    0.0700
   1863 O         -63.6760   -2.9790  -38.6320 O.2     114 SER    0.0900
   1864 CB        -66.6740   -2.3220  -39.9200 C.3     114 SER    0.0500
   1865 OG        -65.9810   -1.0860  -39.9950 O.3     114 SER    0.0900
   1866 HN        -67.4470   -4.6860  -39.8640 H       114 SER    0.0900
   1867 HA        -65.0420   -3.5510  -40.6100 H       114 SER   -0.6600
   1868 HB1       -67.3580   -2.2880  -39.0450 H       114 SER    0.4300
   1869 HB2       -67.2700   -2.4470  -40.8500 H       114 SER    0.5100
   1870 HG1       -65.7560   -0.8530  -39.0910 H       114 SER   -0.5100
   1871 N         -65.4260   -3.6260  -37.3290 N.am    115 ALA   -0.4700
   1872 CA        -64.7410   -3.5170  -36.0440 C.3     115 ALA    0.3100
   1873 C         -63.5290   -4.4450  -35.9800 C.2     115 ALA    0.0700
   1874 O         -62.4620   -4.0140  -35.5440 O.2     115 ALA    0.0900
   1875 CB        -65.7030   -3.8310  -34.9090 C.3     115 ALA   -0.2700
   1876 HN        -66.3680   -3.9450  -37.2790 H       115 ALA    0.0900
   1877 HA        -64.3600   -2.5110  -35.9500 H       115 ALA    0.0900
   1878 HB1       -66.0990   -4.8630  -35.0180 H       115 ALA    0.0900
   1879 HB2       -66.5560   -3.1200  -34.9300 H       115 ALA    0.5100
   1880 HB3       -65.1760   -3.7540  -33.9340 H       115 ALA   -0.5100
   1881 N         -63.6730   -5.7060  -36.4570 N.am    116 SER   -0.4700
   1882 CA        -62.5790   -6.6830  -36.4770 C.3     116 SER    0.3100
   1883 C         -61.4230   -6.2050  -37.3580 C.2     116 SER    0.0700
   1884 O         -60.2640   -6.3130  -36.9580 O.2     116 SER    0.0900
   1885 CB        -63.0760   -8.0410  -36.9690 C.3     116 SER    0.0500
   1886 OG        -63.9860   -8.6300  -36.0550 O.3     116 SER    0.0900
   1887 HN        -64.5430   -6.0290  -36.8210 H       116 SER    0.0900
   1888 HA        -62.1890   -6.7670  -35.4730 H       116 SER   -0.6600
   1889 HB1       -62.2110   -8.7250  -37.0940 H       116 SER    0.4300
   1890 HB2       -63.5920   -7.9130  -37.9440 H       116 SER    0.5100
   1891 HG1       -64.8330   -8.2060  -36.2140 H       116 SER   -0.5100
   1892 N         -61.7440   -5.6480  -38.5460 N.am    117 VAL   -0.4700
   1893 CA        -60.7620   -5.1340  -39.5060 C.3     117 VAL    0.3100
   1894 C         -59.9230   -4.0190  -38.8620 C.2     117 VAL    0.0700
   1895 O         -58.6930   -4.0970  -38.8760 O.2     117 VAL    0.0900
   1896 CB        -61.4500   -4.6350  -40.8120 C.3     117 VAL   -0.0900
   1897 CG1       -60.4380   -3.9970  -41.7660 C.3     117 VAL    0.0900
   1898 CG2       -62.2040   -5.7690  -41.5060 C.3     117 VAL   -0.2700
   1899 HN        -62.6950   -5.5580  -38.8290 H       117 VAL    0.0900
   1900 HA        -60.0710   -5.9320  -39.7330 H       117 VAL    0.0900
   1901 HB        -62.2270   -3.8860  -40.5520 H       117 VAL    0.0900
   1902 HG11      -59.5650   -4.6710  -41.9040 H       117 VAL   -0.2700
   1903 HG12      -60.0790   -3.0330  -41.3470 H       117 VAL    0.0900
   1904 HG13      -60.9100   -3.8220  -42.7560 H       117 VAL    0.0900
   1905 HG21      -62.9880   -6.1750  -40.8320 H       117 VAL    0.0900
   1906 HG22      -61.5000   -6.5890  -41.7640 H       117 VAL    0.5100
   1907 HG23      -62.6910   -5.3900  -42.4290 H       117 VAL   -0.5100
   1908 N         -60.5890   -3.0000  -38.2780 N.am    118 PHE   -0.4700
   1909 CA        -59.9060   -1.8820  -37.6340 C.3     118 PHE    0.3100
   1910 C         -59.1490   -2.3330  -36.3770 C.2     118 PHE    0.0700
   1911 O         -58.1000   -1.7660  -36.0650 O.2     118 PHE    0.0900
   1912 CB        -60.8910   -0.7560  -37.2960 C.3     118 PHE   -0.1800
   1913 CG        -61.2680    0.1140  -38.4710 C.ar    118 PHE    0.0900
   1914 CD1       -60.4580    1.1770  -38.8600 C.ar    118 PHE    0.0900
   1915 CD2       -62.4530   -0.1010  -39.1650 C.ar    118 PHE    0.0000
   1916 CE1       -60.8090    1.9840  -39.9490 C.ar    118 PHE   -0.1150
   1917 CE2       -62.8070    0.7110  -40.2480 C.ar    118 PHE    0.1150
   1918 CZ        -61.9810    1.7470  -40.6340 C.ar    118 PHE   -0.1150
   1919 HN        -61.5850   -2.9670  -38.2600 H       118 PHE    0.1150
   1920 HA        -59.1460   -1.5210  -38.3120 H       118 PHE   -0.1150
   1921 HB1       -60.4350   -0.0910  -36.5300 H       118 PHE    0.1150
   1922 HB2       -61.8310   -1.2000  -36.9040 H       118 PHE   -0.1150
   1923 HD1       -59.5480    1.3810  -38.3150 H       118 PHE    0.1150
   1924 HD2       -63.1090   -0.9040  -38.8660 H       118 PHE   -0.1150
   1925 HE1       -60.1610    2.7930  -40.2520 H       118 PHE    0.1150
   1926 HE2       -63.7280    0.5280  -40.7820 H       118 PHE    0.5100
   1927 HZ        -62.2520    2.3710  -41.4720 H       118 PHE   -0.5100
   1928 N         -59.6860   -3.3300  -35.6920 N.am    119 SER   -0.4700
   1929 CA        -59.0550   -3.8480  -34.5070 C.3     119 SER    0.3100
   1930 C         -57.7470   -4.5050  -34.9070 C.2     119 SER    0.0700
   1931 O         -56.7360   -4.3580  -34.2460 O.2     119 SER    0.0900
   1932 CB        -59.9570   -4.8540  -33.8190 C.3     119 SER    0.0500
   1933 OG        -60.9610   -4.1890  -33.0850 O.3     119 SER    0.0900
   1934 HN        -60.5430   -3.7630  -35.9630 H       119 SER    0.0900
   1935 HA        -58.8470   -3.0180  -33.8480 H       119 SER   -0.6600
   1936 HB1       -59.3590   -5.4800  -33.1230 H       119 SER    0.4300
   1937 HB2       -60.4410   -5.5050  -34.5790 H       119 SER    0.5100
   1938 HG1       -61.6310   -3.9360  -33.7240 H       119 SER   -0.5100
   1939 N         -57.7670   -5.2370  -36.0120 N.am    120 LEU   -0.4700
   1940 CA        -56.5740   -5.9040  -36.4830 C.3     120 LEU    0.3100
   1941 C         -55.5350   -4.8850  -36.8420 C.2     120 LEU    0.0700
   1942 O         -54.3610   -5.0700  -36.5750 O.2     120 LEU    0.0900
   1943 CB        -56.8710   -6.7510  -37.7070 C.3     120 LEU   -0.1800
   1944 CG        -57.7050   -7.9950  -37.4570 C.3     120 LEU    0.0900
   1945 CD1       -58.0570   -8.6680  -38.7530 C.3     120 LEU    0.0900
   1946 CD2       -56.9690   -8.9400  -36.5650 C.3     120 LEU   -0.0900
   1947 HN        -58.5920   -5.3600  -36.5590 H       120 LEU    0.0900
   1948 HA        -56.2000   -6.5250  -35.6820 H       120 LEU   -0.2700
   1949 HB1       -55.9040   -7.0680  -38.1500 H       120 LEU    0.0900
   1950 HB2       -57.4120   -6.1160  -38.4400 H       120 LEU    0.0900
   1951 HG        -58.6380   -7.7110  -36.9260 H       120 LEU    0.0900
   1952 HD11      -57.1330   -8.9660  -39.2930 H       120 LEU   -0.2700
   1953 HD12      -58.6350   -7.9710  -39.3960 H       120 LEU    0.0900
   1954 HD13      -58.6610   -9.5790  -38.5530 H       120 LEU    0.0900
   1955 HD21      -56.7530   -8.4540  -35.5890 H       120 LEU    0.0900
   1956 HD22      -56.0070   -9.2340  -37.0350 H       120 LEU    0.5100
   1957 HD23      -57.5870   -9.8450  -36.3800 H       120 LEU   -0.5100
   1958 N         -55.9720   -3.8020  -37.4620 N.am    121 LEU   -0.4700
   1959 CA        -55.0760   -2.7430  -37.8630 C.3     121 LEU    0.3100
   1960 C         -54.4550   -2.1330  -36.6250 C.2     121 LEU    0.0700
   1961 O         -53.2630   -1.8750  -36.5730 O.2     121 LEU    0.0900
   1962 CB        -55.8700   -1.6900  -38.6180 C.3     121 LEU   -0.1800
   1963 CG        -55.1340   -0.4880  -39.1790 C.3     121 LEU    0.0900
   1964 CD1       -54.3160   -0.8980  -40.3660 C.3     121 LEU    0.0900
   1965 CD2       -56.1400    0.5660  -39.5630 C.3     121 LEU   -0.0900
   1966 HN        -56.9360   -3.6680  -37.6800 H       121 LEU    0.0900
   1967 HA        -54.3050   -3.1640  -38.4900 H       121 LEU   -0.2700
   1968 HB1       -56.6470   -1.3050  -37.9260 H       121 LEU    0.0900
   1969 HB2       -56.3650   -2.2000  -39.4700 H       121 LEU    0.0900
   1970 HG        -54.4680   -0.0640  -38.3990 H       121 LEU    0.0900
   1971 HD11      -54.9740   -1.3190  -41.1560 H       121 LEU   -0.2700
   1972 HD12      -53.5800   -1.6740  -40.0680 H       121 LEU    0.0900
   1973 HD13      -53.7830   -0.0160  -40.7800 H       121 LEU    0.0900
   1974 HD21      -56.7270    0.8750  -38.6720 H       121 LEU    0.0900
   1975 HD22      -56.8390    0.1610  -40.3250 H       121 LEU    0.5100
   1976 HD23      -55.6160    1.4570  -39.9700 H       121 LEU   -0.5100
   1977 N         -55.2780   -1.9120  -35.6150 N.am    122 ALA   -0.4700
   1978 CA        -54.8170   -1.3330  -34.3520 C.3     122 ALA    0.3100
   1979 C         -53.6760   -2.1570  -33.7370 C.2     122 ALA    0.0700
   1980 O         -52.7700   -1.5800  -33.1330 O.2     122 ALA    0.0900
   1981 CB        -55.9740   -1.2280  -33.3720 C.3     122 ALA   -0.2700
   1982 HN        -56.2500   -2.1300  -35.6670 H       122 ALA    0.0900
   1983 HA        -54.4090   -0.3560  -34.5590 H       122 ALA    0.0900
   1984 HB1       -56.2800   -2.2410  -33.0330 H       122 ALA    0.0900
   1985 HB2       -56.8440   -0.7420  -33.8640 H       122 ALA    0.5100
   1986 HB3       -55.6660   -0.6350  -32.4850 H       122 ALA   -0.5100
   1987 N         -53.7020   -3.5010  -33.9150 N.am    123 ILE   -0.4700
   1988 CA        -52.6360   -4.3770  -33.4150 C.3     123 ILE    0.3100
   1989 C         -51.4260   -4.2970  -34.3560 C.2     123 ILE    0.0700
   1990 O         -50.2850   -4.2970  -33.8900 O.2     123 ILE    0.0900
   1991 CB        -53.1120   -5.8530  -33.2280 C.3     123 ILE   -0.0900
   1992 CG1       -54.4190   -5.9260  -32.3960 C.3     123 ILE    0.0900
   1993 CG2       -52.0030   -6.7040  -32.5810 C.3     123 ILE   -0.2700
   1994 CD        -55.1410   -7.3120  -32.4070 C.3     123 ILE    0.0900
   1995 HN        -54.4480   -3.9540  -34.3970 H       123 ILE    0.0900
   1996 HA        -52.3030   -3.9760  -32.4700 H       123 ILE    0.0900
   1997 HB        -53.3750   -6.2810  -34.2180 H       123 ILE   -0.1800
   1998 HG11      -55.1240   -5.1670  -32.7930 H       123 ILE    0.0900
   1999 HG12      -54.1720   -5.6730  -31.3440 H       123 ILE    0.0900
   2000 HG21      -51.7360   -6.2900  -31.5850 H       123 ILE   -0.2700
   2001 HG22      -51.0960   -6.6960  -33.2230 H       123 ILE    0.0900
   2002 HG23      -52.3570   -7.7490  -32.4480 H       123 ILE    0.0900
   2003 HD1       -54.4690   -8.0950  -31.9960 H       123 ILE    0.0900
   2004 HD2       -55.4130   -7.5890  -33.4480 H       123 ILE    0.5100
   2005 HD3       -56.0570   -7.2660  -31.7800 H       123 ILE   -0.5100
   2006 N         -51.6790   -4.2060  -35.6830 N.am    124 ALA   -0.4700
   2007 CA        -50.6330   -4.1230  -36.7040 C.3     124 ALA    0.3100
   2008 C         -49.7090   -2.9170  -36.4830 C.2     124 ALA    0.0700
   2009 O         -48.4940   -3.0960  -36.3750 O.2     124 ALA    0.0900
   2010 CB        -51.2610   -4.0460  -38.0870 C.3     124 ALA   -0.2700
   2011 HN        -52.6130   -4.1920  -36.0290 H       124 ALA    0.0900
   2012 HA        -50.0090   -5.0000  -36.6210 H       124 ALA    0.0900
   2013 HB1       -51.7600   -3.0630  -38.2260 H       124 ALA    0.0900
   2014 HB2       -52.0190   -4.8490  -38.2030 H       124 ALA    0.5100
   2015 HB3       -50.4760   -4.1580  -38.8650 H       124 ALA   -0.5100
   2016 N         -50.2860   -1.6910  -36.3790 N.am    125 ILE   -0.4700
   2017 CA        -49.5270   -0.4480  -36.1690 C.3     125 ILE    0.3100
   2018 C         -48.7820   -0.5020  -34.8170 C.2     125 ILE    0.0700
   2019 O         -47.6130   -0.1160  -34.7480 O.2     125 ILE    0.0900
   2020 CB        -50.4510    0.8040  -36.2660 C.3     125 ILE   -0.0900
   2021 CG1       -51.2250    0.8230  -37.6100 C.3     125 ILE    0.0900
   2022 CG2       -49.6460    2.1070  -36.0700 C.3     125 ILE   -0.2700
   2023 CD        -52.3550    1.8760  -37.6980 C.3     125 ILE    0.0900
   2024 HN        -51.2740   -1.5780  -36.4410 H       125 ILE    0.0900
   2025 HA        -48.7550   -0.4000  -36.9230 H       125 ILE    0.0900
   2026 HB        -51.2370    0.7390  -35.4840 H       125 ILE   -0.1800
   2027 HG11      -51.6730   -0.1810  -37.7660 H       125 ILE    0.0900
   2028 HG12      -50.5000    1.0250  -38.4260 H       125 ILE    0.0900
   2029 HG21      -48.8600    2.1910  -36.8510 H       125 ILE   -0.2700
   2030 HG22      -49.1550    2.1010  -35.0730 H       125 ILE    0.0900
   2031 HG23      -50.3220    2.9840  -36.1500 H       125 ILE    0.0900
   2032 HD1       -51.9370    2.8970  -37.5640 H       125 ILE    0.0900
   2033 HD2       -53.1060    1.6930  -36.8990 H       125 ILE    0.5100
   2034 HD3       -52.8470    1.8220  -38.6930 H       125 ILE   -0.5100
   2035 N         -49.4420   -1.0370  -33.7630 N.am    126 GLU   -0.4700
   2036 CA        -48.8720   -1.1680  -32.4170 C.3     126 GLU    0.3100
   2037 C         -47.5190   -1.9060  -32.4540 C.2     126 GLU    0.0700
   2038 O         -46.5870   -1.5050  -31.7560 O.2     126 GLU    0.0900
   2039 CB        -49.8640   -1.9020  -31.4900 C.3     126 GLU   -0.1800
   2040 CG        -49.4690   -1.9210  -30.0180 C.3     126 GLU    0.0900
   2041 CD        -48.4990   -3.0180  -29.6030 C.2     126 GLU    0.0900
   2042 OE1       -48.3900   -4.0340  -30.3300 O.co2   126 GLU   -0.2800
   2043 OE2       -47.9120   -2.8970  -28.5040 O.co2   126 GLU    0.0900
   2044 HN        -50.3750   -1.3740  -33.8600 H       126 GLU    0.0900
   2045 HA        -48.6660   -0.1780  -32.0410 H       126 GLU    0.6200
   2046 HB1       -49.9550   -2.9520  -31.8380 H       126 GLU   -0.7600
   2047 HB2       -50.8540   -1.4060  -31.5770 H       126 GLU   -0.7600
   2048 HG1       -50.3930   -2.0430  -29.4140 H       126 GLU    0.5100
   2049 HG2       -48.9980   -0.9470  -29.7740 H       126 GLU   -0.5100
   2050 N         -47.4080   -2.9700  -33.2840 N.am    127 ARG   -0.4700
   2051 CA        -46.1790   -3.7600  -33.4150 C.3     127 ARG    0.3100
   2052 C         -45.0490   -2.9520  -34.0760 C.2     127 ARG    0.0700
   2053 O         -43.8790   -3.1860  -33.7760 O.2     127 ARG    0.0900
   2054 CB        -46.4360   -5.0530  -34.2160 C.3     127 ARG   -0.1800
   2055 CG        -47.4040   -6.0400  -33.5460 C.3     127 ARG    0.0900
   2056 CD        -46.7530   -6.8740  -32.4560 C.3     127 ARG    0.0900
   2057 NE        -46.6100   -6.1300  -31.2010 N.pl3   127 ARG   -0.1800
   2058 CZ        -46.1480   -6.6600  -30.0720 C.cat   127 ARG    0.0900
   2059 NH1       -45.8050   -7.9420  -30.0230 N.pl3   127 ARG    0.0900
   2060 NH2       -46.0580   -5.9230  -28.9750 N.pl3   127 ARG    0.2000
   2061 HN        -48.1710   -3.2680  -33.8520 H       127 ARG    0.0900
   2062 HA        -45.8290   -3.9990  -32.4220 H       127 ARG    0.0900
   2063 HB1       -45.4650   -5.5670  -34.3690 H       127 ARG   -0.7000
   2064 HB2       -46.8550   -4.7710  -35.2050 H       127 ARG    0.4400
   2065 HG1       -47.8070   -6.7250  -34.3220 H       127 ARG    0.6400
   2066 HG2       -48.2450   -5.4670  -33.1010 H       127 ARG   -0.8000
   2067 HD1       -45.7380   -7.1840  -32.7810 H       127 ARG    0.4600
   2068 HD2       -47.3780   -7.7680  -32.2470 H       127 ARG    0.4600
   2069 HE        -46.8750   -5.1670  -31.1920 H       127 ARG   -0.8000
   2070 HH11      -45.8950   -8.5150  -30.8380 H       127 ARG    0.4600
   2071 HH12      -45.4580   -8.3350  -29.1720 H       127 ARG    0.4600
   2072 HH21      -46.4730   -5.0150  -28.9470 H       127 ARG    0.5100
   2073 HH22      -45.5750   -6.2760  -28.1730 H       127 ARG   -0.5100
   2074 N         -45.3970   -1.9950  -34.9560 N.am    128 TYR   -0.4700
   2075 CA        -44.4100   -1.1400  -35.6220 C.3     128 TYR    0.3100
   2076 C         -43.8610   -0.0700  -34.6540 C.2     128 TYR    0.0700
   2077 O         -42.7520    0.4290  -34.8520 O.2     128 TYR    0.0900
   2078 CB        -45.0350   -0.4730  -36.8680 C.3     128 TYR   -0.1800
   2079 CG        -44.0490    0.2840  -37.7330 C.ar    128 TYR    0.0900
   2080 CD1       -43.2890   -0.3710  -38.6970 C.ar    128 TYR    0.0900
   2081 CD2       -43.9310    1.6690  -37.6420 C.ar    128 TYR    0.0000
   2082 CE1       -42.3930    0.3240  -39.5100 C.ar    128 TYR   -0.1150
   2083 CE2       -43.0340    2.3740  -38.4450 C.ar    128 TYR    0.1150
   2084 CZ        -42.2690    1.6990  -39.3830 C.ar    128 TYR   -0.1150
   2085 OH        -41.3890    2.3880  -40.1830 O.3     128 TYR    0.1150
   2086 HN        -46.3490   -1.8250  -35.1940 H       128 TYR    0.1100
   2087 HA        -43.5700   -1.7550  -35.9070 H       128 TYR   -0.5400
   2088 HB1       -45.8080    0.2550  -36.5410 H       128 TYR    0.4300
   2089 HB2       -45.4940   -1.2560  -37.5080 H       128 TYR   -0.1150
   2090 HD1       -43.3930   -1.4390  -38.8170 H       128 TYR    0.1150
   2091 HD2       -44.5460    2.2080  -36.9370 H       128 TYR   -0.1150
   2092 HE1       -41.7980   -0.2070  -40.2390 H       128 TYR    0.1150
   2093 HE2       -42.9370    3.4450  -38.3370 H       128 TYR    0.5100
   2094 HH        -41.3250    3.2850  -39.8490 H       128 TYR   -0.5100
   2095 N         -44.6360    0.2730  -33.6020 N.am    129 ILE   -0.4700
   2096 CA        -44.2630    1.3020  -32.6260 C.3     129 ILE    0.3100
   2097 C         -43.3860    0.6990  -31.4950 C.2     129 ILE    0.0700
   2098 O         -42.5930    1.4230  -30.8890 O.2     129 ILE    0.0900
   2099 CB        -45.5400    2.0000  -32.0520 C.3     129 ILE   -0.0900
   2100 CG1       -46.3970    2.6170  -33.1920 C.3     129 ILE    0.0900
   2101 CG2       -45.1810    3.0660  -30.9940 C.3     129 ILE   -0.2700
   2102 CD        -47.8430    2.9800  -32.7990 C.3     129 ILE    0.0900
   2103 HN        -45.5150   -0.1700  -33.4390 H       129 ILE    0.0900
   2104 HA        -43.6310    2.0230  -33.1220 H       129 ILE    0.0900
   2105 HB        -46.1950    1.2320  -31.5870 H       129 ILE   -0.1800
   2106 HG11      -46.4390    1.8880  -34.0270 H       129 ILE    0.0900
   2107 HG12      -45.8900    3.5400  -33.5440 H       129 ILE    0.0900
   2108 HG21      -44.5340    3.8490  -31.4450 H       129 ILE   -0.2700
   2109 HG22      -44.6320    2.5930  -30.1530 H       129 ILE    0.0900
   2110 HG23      -46.1070    3.5470  -30.6130 H       129 ILE    0.0900
   2111 HD1       -47.8390    3.7250  -31.9740 H       129 ILE    0.0900
   2112 HD2       -48.3810    2.0720  -32.4520 H       129 ILE    0.5100
   2113 HD3       -48.3730    3.4190  -33.6710 H       129 ILE   -0.5100
   2114 N         -43.5140   -0.6250  -31.2270 N.am    130 THR   -0.4700
   2115 CA        -42.7620   -1.2950  -30.1500 C.3     130 THR    0.3100
   2116 C         -41.2390   -1.2380  -30.3790 C.2     130 THR    0.0700
   2117 O         -40.4870   -1.0280  -29.4230 O.2     130 THR    0.0900
   2118 CB        -43.2120   -2.7480  -29.9840 C.3     130 THR    0.1400
   2119 CG2       -44.6170   -2.8610  -29.4090 C.3     130 THR    0.0900
   2120 OG1       -43.1300   -3.4170  -31.2420 O.3     130 THR   -0.6600
   2121 HN        -44.1300   -1.2070  -31.7520 H       130 THR    0.4300
   2122 HA        -42.9310   -0.7450  -29.2360 H       130 THR   -0.2700
   2123 HB        -42.5550   -3.2670  -29.2540 H       130 THR    0.0900
   2124 HG1       -43.7150   -2.9380  -31.8350 H       130 THR    0.0900
   2125 HG21      -45.3720   -2.6970  -30.2080 H       130 THR    0.0900
   2126 HG22      -44.7650   -2.0940  -28.6180 H       130 THR    0.5100
   2127 HG23      -44.7700   -3.8740  -28.9810 H       130 THR   -0.5100
   2128 N         -40.7880   -1.4190  -31.6400 N.am    131 MET   -0.4700
   2129 CA        -39.3630   -1.4000  -31.9880 C.3     131 MET    0.3100
   2130 C         -38.7640    0.0250  -31.8810 C.2     131 MET    0.0700
   2131 O         -37.6520    0.1820  -31.3630 O.2     131 MET    0.0900
   2132 CB        -39.1240   -1.9820  -33.4030 C.3     131 MET   -0.1800
   2133 CG        -39.9890   -1.3470  -34.4880 C.3     131 MET    0.0900
   2134 SD        -39.5910   -1.9060  -36.1610 S.3     131 MET    0.0900
   2135 CE        -38.0520   -1.0310  -36.4370 C.3     131 MET   -0.1400
   2136 HN        -41.4130   -1.5750  -32.4000 H       131 MET    0.0900
   2137 HA        -38.8340   -1.9860  -31.2500 H       131 MET    0.0900
   2138 HB1       -39.3360   -3.0720  -33.3760 H       131 MET   -0.0900
   2139 HB2       -38.0570   -1.8300  -33.6690 H       131 MET   -0.2200
   2140 HG1       -39.8610   -0.2460  -34.4330 H       131 MET    0.0900
   2141 HG2       -41.0510   -1.5860  -34.2690 H       131 MET    0.0900
   2142 HE1       -37.1750   -1.6950  -36.2760 H       131 MET    0.0900
   2143 HE2       -37.9650   -0.1740  -35.7350 H       131 MET    0.5100
   2144 HE3       -38.0070   -0.6510  -37.4800 H       131 MET   -0.5100
   2145 N         -39.5010    1.0580  -32.3540 N.am    132 LEU   -0.4700
   2146 CA        -39.0210    2.4390  -32.3340 C.3     132 LEU    0.3100
   2147 C         -40.0210    3.3620  -31.6200 C.2     132 LEU    0.0700
   2148 O         -41.1010    3.6450  -32.1500 O.2     132 LEU    0.0900
   2149 CB        -38.7590    2.9340  -33.7760 C.3     132 LEU   -0.1800
   2150 CG        -38.0640    4.3010  -33.9230 C.3     132 LEU    0.0900
   2151 CD1       -36.5950    4.2330  -33.4850 C.3     132 LEU    0.0900
   2152 CD2       -38.1480    4.7990  -35.3560 C.3     132 LEU   -0.0900
   2153 HN        -40.4090    0.9200  -32.7410 H       132 LEU    0.0900
   2154 HA        -38.1110    2.4690  -31.7540 H       132 LEU   -0.2700
   2155 HB1       -39.7380    2.9950  -34.2950 H       132 LEU    0.0900
   2156 HB2       -38.1270    2.1770  -34.2840 H       132 LEU    0.0900
   2157 HG        -38.5950    5.0490  -33.2980 H       132 LEU    0.0900
   2158 HD11      -36.0440    3.4950  -34.1070 H       132 LEU   -0.2700
   2159 HD12      -36.5320    3.9160  -32.4210 H       132 LEU    0.0900
   2160 HD13      -36.1170    5.2280  -33.6070 H       132 LEU    0.0900
   2161 HD21      -39.2110    4.9110  -35.6590 H       132 LEU    0.0900
   2162 HD22      -37.6590    4.0720  -36.0390 H       132 LEU    0.5100
   2163 HD23      -37.6490    5.7880  -35.4420 H       132 LEU   -0.5100
   2164 N         -39.6440    3.9080  -30.4530 N.am    133 LYS   -0.4700
   2165 CA        -40.5410    4.7050  -29.6470 C.3     133 LYS    0.3100
   2166 CAT       -40.4280    8.4470  -30.3250 C.3     133 LYS    0.0700
   2167 C         -40.0470    6.1380  -29.6430 C.2     133 LYS    0.0900
   2168 O         -38.9900    6.4420  -29.0960 O.2     133 LYS   -0.1800
   2169 CB        -40.5810    4.1570  -28.1980 C.3     133 LYS    0.0900
   2170 CG        -40.9410    2.6620  -28.1380 C.3     133 LYS    0.0900
   2171 CD        -40.8230    2.0750  -26.7250 C.3     133 LYS   -0.1800
   2172 CE        -40.7850    0.5470  -26.7620 C.3     133 LYS    0.0900
   2173 NZ        -40.6400   -0.0040  -25.3990 N.4     133 LYS    0.0900
   2174 NT        -40.8090    7.0560  -30.2700 N.pl3   133 LYS   -0.1800
   2175 HN        -38.7250    3.7880  -30.0890 H       133 LYS    0.0900
   2176 HNT       -41.6650    6.8160  -30.7210 H       133 LYS    0.0900
   2177 HA        -41.5240    4.6640  -30.0950 H       133 LYS    0.2100
   2178 HB1       -41.3380    4.7290  -27.6190 H       133 LYS    0.0500
   2179 HB2       -39.5850    4.3050  -27.7310 H       133 LYS    0.0500
   2180 HG1       -40.2580    2.1050  -28.8140 H       133 LYS   -0.3000
   2181 HG2       -41.9840    2.5310  -28.4940 H       133 LYS    0.3300
   2182 HD1       -41.6950    2.4040  -26.1200 H       133 LYS    0.3300
   2183 HD2       -39.8930    2.4520  -26.2490 H       133 LYS    0.3300
   2184 HE1       -39.9190    0.2020  -27.3660 H       133 LYS    0.5100
   2185 HE2       -41.7310    0.1540  -27.1930 H       133 LYS   -0.5100
   2186 HZ1       -41.4460    0.2980  -24.8150 H       133 LYS   -0.4700
   2187 HZ2       -39.7560    0.3440  -24.9770 H       133 LYS    0.3100
   2188 HZ3       -40.6160   -1.0430  -25.4450 H       133 LYS   -0.1100
   2189 HT1       -39.4470    8.5430  -30.8380 H       133 LYS    0.0900
   2190 HT2       -40.3380    8.8530  -29.2950 H       133 LYS    0.0900
   2191 HT3       -41.1890    9.0230  -30.8940 H       133 LYS    0.0900
   2192 N         -51.3110    9.3300  -22.5340 N.am    134 ASN   -0.2700
   2193 CA        -50.6820    8.0670  -22.8990 C.3     134 ASN    0.0900
   2194 CAY       -52.8170   11.1860  -22.7000 C.3     134 ASN    0.0900
   2195 C         -51.6600    6.8960  -23.0510 C.2     134 ASN    0.0900
   2196 O         -51.6420    6.1810  -24.0480 O.2     134 ASN    0.5100
   2197 CB        -49.5190    7.7260  -21.9100 C.3     134 ASN   -0.5100
   2198 CG        -49.9260    7.7490  -20.4320 C.2     134 ASN   -0.4700
   2199 ND2       -48.9390    7.5300  -19.5340 N.am    134 ASN    0.3100
   2200 OD1       -51.0810    7.9700  -20.0670 O.2     134 ASN    0.0700
   2201 CY        -52.1380   10.0280  -23.3220 C.2     134 ASN    0.0900
   2202 OY        -52.3140    9.7500  -24.5030 O.2     134 ASN   -0.1800
   2203 HN        -51.0780    9.6600  -21.6240 H       134 ASN    0.0900
   2204 HA        -50.3030    8.1600  -23.9060 H       134 ASN    0.0900
   2205 HB1       -48.7020    8.4640  -22.0550 H       134 ASN    0.5500
   2206 HB2       -49.1390    6.7100  -22.1480 H       134 ASN   -0.5500
   2207 HD21      -49.1440    7.5320  -18.5540 H       134 ASN   -0.6200
   2208 HD22      -48.0040    7.3640  -19.8490 H       134 ASN    0.3200
   2209 HY1       -53.5860   11.5820  -23.3970 H       134 ASN    0.3000
   2210 HY2       -52.0770   11.9860  -22.4880 H       134 ASN    0.5100
   2211 HY3       -53.3130   10.8680  -21.7580 H       134 ASN   -0.5100
   2212 N         -52.5700    6.7040  -22.0750 N.am    135 ASN   -0.4700
   2213 CA        -53.5430    5.6240  -22.0720 C.3     135 ASN    0.3100
   2214 C         -54.9110    6.1240  -22.5220 C.2     135 ASN    0.0700
   2215 O         -55.7390    5.3830  -23.0340 O.2     135 ASN    0.0900
   2216 CB        -53.5760    5.0090  -20.6360 C.3     135 ASN   -0.1800
   2217 CG        -54.7280    4.0450  -20.3320 C.2     135 ASN    0.0900
   2218 ND2       -54.7920    2.8940  -21.0360 N.am    135 ASN    0.0900
   2219 OD1       -55.5520    4.3200  -19.4640 O.2     135 ASN    0.5500
   2220 HN        -52.6150    7.3140  -21.2890 H       135 ASN   -0.5500
   2221 HA        -53.2460    4.8860  -22.8020 H       135 ASN   -0.6200
   2222 HB1       -53.6370    5.8440  -19.9070 H       135 ASN    0.3200
   2223 HB2       -52.6260    4.4560  -20.4790 H       135 ASN    0.3000
   2224 HD21      -55.5300    2.2420  -20.8620 H       135 ASN    0.5100
   2225 HD22      -54.1010    2.6930  -21.7300 H       135 ASN   -0.5100
   2226 N         -55.1500    7.4370  -22.4040 N.am    136 PHE   -0.4700
   2227 CA        -56.4000    8.0950  -22.7880 C.3     136 PHE    0.3100
   2228 C         -56.5770    8.0930  -24.3100 C.2     136 PHE    0.0700
   2229 O         -57.7060    7.9840  -24.7940 O.2     136 PHE    0.0900
   2230 CB        -56.4510    9.5340  -22.2410 C.3     136 PHE   -0.1800
   2231 CG        -57.6890   10.3110  -22.6300 C.ar    136 PHE    0.0900
   2232 CD1       -58.9200   10.0270  -22.0480 C.ar    136 PHE    0.0900
   2233 CD2       -57.6190   11.3480  -23.5540 C.ar    136 PHE    0.0000
   2234 CE1       -60.0640   10.7450  -22.4090 C.ar    136 PHE   -0.1150
   2235 CE2       -58.7610   12.0720  -23.9050 C.ar    136 PHE    0.1150
   2236 CZ        -59.9790   11.7640  -23.3340 C.ar    136 PHE   -0.1150
   2237 HN        -54.4570    8.0480  -22.0330 H       136 PHE    0.1150
   2238 HA        -57.2190    7.5130  -22.3900 H       136 PHE   -0.1150
   2239 HB1       -55.5770   10.1010  -22.6280 H       136 PHE    0.1150
   2240 HB2       -56.4240    9.5010  -21.1310 H       136 PHE   -0.1150
   2241 HD1       -58.9930    9.2430  -21.3080 H       136 PHE    0.1150
   2242 HD2       -56.6700   11.5970  -24.0060 H       136 PHE   -0.1150
   2243 HE1       -61.0170   10.5020  -21.9620 H       136 PHE    0.1150
   2244 HE2       -58.6910   12.8730  -24.6260 H       136 PHE    0.5100
   2245 HZ        -60.8630   12.3190  -23.6100 H       136 PHE   -0.5100
   2246 N         -55.4600    8.1930  -25.0700 N.am    137 ARG   -0.4700
   2247 CA        -55.5060    8.1720  -26.5350 C.3     137 ARG    0.3100
   2248 C         -55.9150    6.7740  -27.0500 C.2     137 ARG    0.0700
   2249 O         -56.4650    6.6690  -28.1460 O.2     137 ARG    0.0900
   2250 CB        -54.1510    8.6070  -27.1490 C.3     137 ARG   -0.1800
   2251 CG        -52.9870    7.6370  -26.8950 C.3     137 ARG    0.0900
   2252 CD        -51.7300    8.0230  -27.6610 C.3     137 ARG    0.0900
   2253 NE        -51.0750    9.2040  -27.0860 N.pl3   137 ARG   -0.1800
   2254 CZ        -49.9090    9.6850  -27.5060 C.cat   137 ARG    0.0900
   2255 NH1       -49.2600    9.0970  -28.5040 N.pl3   137 ARG    0.0900
   2256 NH2       -49.3800   10.7560  -26.9280 N.pl3   137 ARG    0.2000
   2257 HN        -54.5550    8.2850  -24.6640 H       137 ARG    0.0900
   2258 HA        -56.2900    8.8440  -26.8520 H       137 ARG    0.0900
   2259 HB1       -53.8780    9.5960  -26.7250 H       137 ARG   -0.7000
   2260 HB2       -54.2840    8.7100  -28.2470 H       137 ARG    0.4400
   2261 HG1       -53.2950    6.6160  -27.2040 H       137 ARG    0.6400
   2262 HG2       -52.7560    7.6310  -25.8090 H       137 ARG   -0.8000
   2263 HD1       -51.9920    8.2620  -28.7140 H       137 ARG    0.4600
   2264 HD2       -51.0020    7.1850  -27.6300 H       137 ARG    0.4600
   2265 HE        -51.5340    9.6760  -26.3340 H       137 ARG   -0.8000
   2266 HH11      -49.6480    8.2880  -28.9450 H       137 ARG    0.4600
   2267 HH12      -48.3830    9.4630  -28.8150 H       137 ARG    0.4600
   2268 HH21      -49.8590   11.2050  -26.1740 H       137 ARG    0.5100
   2269 HH22      -48.5030   11.1140  -27.2470 H       137 ARG   -0.5100
   2270 N         -55.6770    5.7090  -26.2370 N.am    138 LEU   -0.4700
   2271 CA        -56.0160    4.3240  -26.5880 C.3     138 LEU    0.3100
   2272 C         -57.5320    4.0990  -26.6000 C.2     138 LEU    0.0700
   2273 O         -58.0490    3.4770  -27.5310 O.2     138 LEU    0.0900
   2274 CB        -55.3540    3.3300  -25.6110 C.3     138 LEU   -0.1800
   2275 CG        -53.8210    3.2620  -25.6260 C.3     138 LEU    0.0900
   2276 CD1       -53.3000    2.5150  -24.4090 C.3     138 LEU    0.0900
   2277 CD2       -53.3050    2.6130  -26.9020 C.3     138 LEU   -0.0900
   2278 HN        -55.2490    5.8270  -25.3440 H       138 LEU    0.0900
   2279 HA        -55.6720    4.1420  -27.5960 H       138 LEU   -0.2700
   2280 HB1       -55.7390    2.3160  -25.8470 H       138 LEU    0.0900
   2281 HB2       -55.6700    3.6060  -24.5830 H       138 LEU    0.0900
   2282 HG        -53.4090    4.2950  -25.6270 H       138 LEU    0.0900
   2283 HD11      -53.5460    1.4350  -24.4900 H       138 LEU   -0.2700
   2284 HD12      -53.7720    2.9170  -23.4870 H       138 LEU    0.0900
   2285 HD13      -52.1970    2.6230  -24.3420 H       138 LEU    0.0900
   2286 HD21      -53.6350    3.1960  -27.7880 H       138 LEU    0.0900
   2287 HD22      -53.7050    1.5810  -26.9880 H       138 LEU    0.5100
   2288 HD23      -52.1950    2.5840  -26.8890 H       138 LEU   -0.5100
   2289 N         -58.2460    4.6040  -25.5670 N.am    139 PHE   -0.4700
   2290 CA        -59.6970    4.4450  -25.4700 C.3     139 PHE    0.3100
   2291 C         -60.4250    5.3320  -26.4900 C.2     139 PHE    0.0700
   2292 O         -61.5480    5.0070  -26.8770 O.2     139 PHE    0.0900
   2293 CB        -60.1960    4.7290  -24.0440 C.3     139 PHE   -0.1800
   2294 CG        -59.8110    3.6570  -23.0450 C.ar    139 PHE    0.0900
   2295 CD1       -60.4460    2.4170  -23.0480 C.ar    139 PHE    0.0900
   2296 CD2       -58.8340    3.8980  -22.0840 C.ar    139 PHE    0.0000
   2297 CE1       -60.0880    1.4240  -22.1260 C.ar    139 PHE   -0.1150
   2298 CE2       -58.4820    2.9060  -21.1560 C.ar    139 PHE    0.1150
   2299 CZ        -59.1110    1.6780  -21.1850 C.ar    139 PHE   -0.1150
   2300 HN        -57.8130    5.1080  -24.8240 H       139 PHE    0.1150
   2301 HA        -59.9390    3.4320  -25.7530 H       139 PHE   -0.1150
   2302 HB1       -61.3060    4.7930  -24.0480 H       139 PHE    0.1150
   2303 HB2       -59.7610    5.6870  -23.6860 H       139 PHE   -0.1150
   2304 HD1       -61.2240    2.2190  -23.7700 H       139 PHE    0.1150
   2305 HD2       -58.3400    4.8580  -22.0520 H       139 PHE   -0.1150
   2306 HE1       -60.5760    0.4610  -22.1540 H       139 PHE    0.1150
   2307 HE2       -57.7190    3.1040  -20.4170 H       139 PHE    0.5100
   2308 HZ        -58.8400    0.9140  -20.4700 H       139 PHE   -0.5100
   2309 N         -59.7740    6.4230  -26.9640 N.am    140 LEU   -0.4700
   2310 CA        -60.3300    7.2620  -28.0280 C.3     140 LEU    0.3100
   2311 C         -60.3170    6.5030  -29.3450 C.2     140 LEU    0.0700
   2312 O         -61.2880    6.5580  -30.0960 O.2     140 LEU    0.0900
   2313 CB        -59.5500    8.5810  -28.1720 C.3     140 LEU   -0.1800
   2314 CG        -59.8520    9.6820  -27.1560 C.3     140 LEU    0.0900
   2315 CD1       -58.9260   10.8610  -27.3600 C.3     140 LEU    0.0900
   2316 CD2       -61.3020   10.1570  -27.2550 C.3     140 LEU   -0.0900
   2317 HN        -58.8860    6.7030  -26.6080 H       140 LEU    0.0900
   2318 HA        -61.3620    7.4660  -27.7830 H       140 LEU   -0.2700
   2319 HB1       -59.7610    8.9880  -29.1820 H       140 LEU    0.0900
   2320 HB2       -58.4690    8.3420  -28.0970 H       140 LEU    0.0900
   2321 HG        -59.7170    9.2830  -26.1280 H       140 LEU    0.0900
   2322 HD11      -59.0560   11.2760  -28.3830 H       140 LEU   -0.2700
   2323 HD12      -57.8690   10.5380  -27.2410 H       140 LEU    0.0900
   2324 HD13      -59.1580   11.6580  -26.6220 H       140 LEU    0.0900
   2325 HD21      -61.9940    9.3100  -27.0620 H       140 LEU    0.0900
   2326 HD22      -61.5010   10.5530  -28.2730 H       140 LEU    0.5100
   2327 HD23      -61.4930   10.9500  -26.5010 H       140 LEU   -0.5100
   2328 N         -59.2190    5.7570  -29.6090 N.am    141 LEU   -0.4700
   2329 CA        -59.0510    4.9430  -30.8120 C.3     141 LEU    0.3100
   2330 C         -60.0550    3.7900  -30.8370 C.2     141 LEU    0.0700
   2331 O         -60.6410    3.5150  -31.8820 O.2     141 LEU    0.0900
   2332 CB        -57.6100    4.3950  -30.9050 C.3     141 LEU   -0.1800
   2333 CG        -56.5200    5.4120  -31.2600 C.3     141 LEU    0.0900
   2334 CD1       -55.1500    4.9020  -30.8590 C.3     141 LEU    0.0900
   2335 CD2       -56.5500    5.7690  -32.7410 C.3     141 LEU   -0.0900
   2336 HN        -58.4530    5.7300  -28.9730 H       141 LEU    0.0900
   2337 HA        -59.2720    5.5610  -31.6690 H       141 LEU   -0.2700
   2338 HB1       -57.5980    3.5980  -31.6780 H       141 LEU    0.0900
   2339 HB2       -57.3520    3.9480  -29.9220 H       141 LEU    0.0900
   2340 HG        -56.7240    6.3670  -30.7300 H       141 LEU    0.0900
   2341 HD11      -54.9270    3.9510  -31.3880 H       141 LEU   -0.2700
   2342 HD12      -55.1210    4.7140  -29.7640 H       141 LEU    0.0900
   2343 HD13      -54.3730    5.6490  -31.1310 H       141 LEU    0.0900
   2344 HD21      -57.5340    6.2100  -33.0070 H       141 LEU    0.0900
   2345 HD22      -56.3930    4.8550  -33.3530 H       141 LEU    0.5100
   2346 HD23      -55.7550    6.5110  -32.9680 H       141 LEU   -0.5100
   2347 N         -60.2710    3.1250  -29.6780 N.am    142 ILE   -0.4700
   2348 CA        -61.2350    2.0280  -29.5480 C.3     142 ILE    0.3100
   2349 C         -62.6570    2.5800  -29.7780 C.2     142 ILE    0.0700
   2350 O         -63.4400    1.9620  -30.5000 O.2     142 ILE    0.0900
   2351 CB        -61.0840    1.3090  -28.1720 C.3     142 ILE   -0.0900
   2352 CG1       -59.7200    0.5740  -28.0930 C.3     142 ILE    0.0900
   2353 CG2       -62.2500    0.3330  -27.9110 C.3     142 ILE   -0.2700
   2354 CD        -59.2830    0.1370  -26.6860 C.3     142 ILE    0.0900
   2355 HN        -59.7750    3.3580  -28.8450 H       142 ILE    0.0900
   2356 HA        -61.0580    1.3320  -30.3550 H       142 ILE    0.0900
   2357 HB        -61.0610    2.0710  -27.3640 H       142 ILE   -0.1800
   2358 HG11      -58.9400    1.2520  -28.5000 H       142 ILE    0.0900
   2359 HG12      -59.7800   -0.3320  -28.7330 H       142 ILE    0.0900
   2360 HG21      -62.3960   -0.3300  -28.7910 H       142 ILE   -0.2700
   2361 HG22      -63.1880    0.9020  -27.7370 H       142 ILE    0.0900
   2362 HG23      -62.0240   -0.2980  -27.0250 H       142 ILE    0.0900
   2363 HD1       -60.0320   -0.5610  -26.2530 H       142 ILE    0.0900
   2364 HD2       -59.2010    1.0240  -26.0230 H       142 ILE    0.5100
   2365 HD3       -58.3030   -0.3840  -26.7390 H       142 ILE   -0.5100
   2366 N         -62.9570    3.7870  -29.2360 N.am    143 SER   -0.4700
   2367 CA        -64.2510    4.4400  -29.4450 C.3     143 SER    0.3100
   2368 C         -64.4280    4.8330  -30.9140 C.2     143 SER    0.0700
   2369 O         -65.4630    4.5210  -31.5080 O.2     143 SER    0.0900
   2370 CB        -64.3940    5.6640  -28.5450 C.3     143 SER    0.0500
   2371 OG        -64.5020    5.2790  -27.1860 O.3     143 SER    0.0900
   2372 HN        -62.3060    4.2840  -28.6680 H       143 SER    0.0900
   2373 HA        -65.0270    3.7220  -29.2260 H       143 SER   -0.6600
   2374 HB1       -65.3070    6.2300  -28.8290 H       143 SER    0.4300
   2375 HB2       -63.5030    6.3180  -28.6600 H       143 SER    0.5100
   2376 HG1       -63.6080    5.0970  -26.8910 H       143 SER   -0.5100
   2377 N         -63.3820    5.4410  -31.5270 N.am    144 ALA   -0.4700
   2378 CA        -63.3900    5.8220  -32.9400 C.3     144 ALA    0.3100
   2379 C         -63.5500    4.5990  -33.8330 C.2     144 ALA    0.0700
   2380 O         -64.2840    4.6540  -34.8210 O.2     144 ALA    0.0900
   2381 CB        -62.1110    6.5620  -33.2960 C.3     144 ALA   -0.2700
   2382 HN        -62.5460    5.6580  -31.0310 H       144 ALA    0.0900
   2383 HA        -64.2490    6.4530  -33.1150 H       144 ALA    0.0900
   2384 HB1       -61.2300    5.9130  -33.1070 H       144 ALA    0.0900
   2385 HB2       -62.0180    7.4770  -32.6730 H       144 ALA    0.5100
   2386 HB3       -62.1210    6.8420  -34.3720 H       144 ALA   -0.5100
   2387 N         -62.9060    3.4690  -33.4450 N.am    145 CYS   -0.4700
   2388 CA        -62.9630    2.1880  -34.1580 C.3     145 CYS    0.3100
   2389 C         -64.4100    1.6920  -34.2750 C.2     145 CYS    0.0700
   2390 O         -64.8020    1.1980  -35.3330 O.2     145 CYS    0.0900
   2391 CB        -62.0790    1.1530  -33.4660 C.3     145 CYS   -0.1100
   2392 SG        -62.2430   -0.5270  -34.1150 S.3     145 CYS    0.0900
   2393 HN        -62.3420    3.4620  -32.6240 H       145 CYS    0.0900
   2394 HA        -62.6260    2.3530  -35.1710 H       145 CYS   -0.2300
   2395 HB1       -62.3370    1.1480  -32.3870 H       145 CYS    0.1600
   2396 HB2       -61.0230    1.4770  -33.5710 H       145 CYS    0.5100
   2397 HG1       -63.4660   -0.7160  -33.6390 H       145 CYS   -0.5100
   2398 N         -65.2030    1.8380  -33.1880 N.am    146 TRP   -0.4700
   2399 CA        -66.6070    1.4300  -33.1710 C.3     146 TRP    0.3100
   2400 C         -67.5030    2.4640  -33.8720 C.2     146 TRP    0.0700
   2401 O         -68.4520    2.0740  -34.5490 O.2     146 TRP    0.0900
   2402 CB        -67.0930    1.1930  -31.7340 C.3     146 TRP   -0.1800
   2403 CG        -66.6090   -0.1000  -31.1500 C.ar    146 TRP    0.0900
   2404 CD1       -65.5720   -0.2720  -30.2810 C.ar    146 TRP    0.0900
   2405 CD2       -67.1020   -1.4110  -31.4520 C.ar    146 TRP   -0.0300
   2406 CE2       -66.3270   -2.3320  -30.7090 C.ar    146 TRP   -0.1500
   2407 CE3       -68.1310   -1.9000  -32.2720 C.ar    146 TRP    0.2200
   2408 NE1       -65.4050   -1.6080  -30.0020 N.ar    146 TRP   -0.5100
   2409 CZ2       -66.5560   -3.7120  -30.7580 C.ar    146 TRP    0.3700
   2410 CZ3       -68.3630   -3.2660  -32.3100 C.ar    146 TRP    0.2400
   2411 CH2       -67.5770   -4.1560  -31.5660 C.ar    146 TRP    0.1100
   2412 HN        -64.8610    2.2340  -32.3410 H       146 TRP   -0.2500
   2413 HA        -66.6980    0.5240  -33.7510 H       146 TRP    0.1700
   2414 HB1       -68.2030    1.1840  -31.7290 H       146 TRP   -0.2000
   2415 HB2       -66.7310    2.0230  -31.0910 H       146 TRP    0.1400
   2416 HD1       -64.9700    0.5250  -29.8710 H       146 TRP   -0.2700
   2417 HE1       -64.7370   -1.9810  -29.3960 H       146 TRP    0.1600
   2418 HE3       -68.7430   -1.2380  -32.8680 H       146 TRP   -0.1400
   2419 HZ2       -65.9660   -4.4150  -30.1900 H       146 TRP    0.1400
   2420 HZ3       -69.1620   -3.6520  -32.9250 H       146 TRP    0.5100
   2421 HH2       -67.7760   -5.2150  -31.6300 H       146 TRP   -0.5100
   2422 N         -67.1910    3.7790  -33.7310 N.am    147 VAL   -0.4700
   2423 CA        -67.9690    4.8610  -34.3630 C.3     147 VAL    0.3100
   2424 C         -67.9300    4.7140  -35.8920 C.2     147 VAL    0.0700
   2425 O         -68.9840    4.7050  -36.5240 O.2     147 VAL    0.0900
   2426 CB        -67.4890    6.2710  -33.9100 C.3     147 VAL   -0.0900
   2427 CG1       -67.9970    7.3630  -34.8480 C.3     147 VAL    0.0900
   2428 CG2       -67.9120    6.5580  -32.4720 C.3     147 VAL   -0.2700
   2429 HN        -66.4100    4.0720  -33.1870 H       147 VAL    0.0900
   2430 HA        -69.0050    4.7210  -34.0910 H       147 VAL    0.0900
   2431 HB        -66.3780    6.2900  -33.9000 H       147 VAL    0.0900
   2432 HG11      -69.0920    7.2530  -35.0060 H       147 VAL   -0.2700
   2433 HG12      -67.4880    7.2840  -35.8320 H       147 VAL    0.0900
   2434 HG13      -67.8010    8.3630  -34.4060 H       147 VAL    0.0900
   2435 HG21      -67.6280    5.7090  -31.8130 H       147 VAL    0.0900
   2436 HG22      -69.0140    6.6910  -32.4220 H       147 VAL    0.5100
   2437 HG23      -67.4070    7.4770  -32.1050 H       147 VAL   -0.5100
   2438 N         -66.7180    4.5320  -36.4730 N.am    148 ILE   -0.4700
   2439 CA        -66.5350    4.3480  -37.9200 C.3     148 ILE    0.3100
   2440 C         -67.2520    3.0570  -38.3710 C.2     148 ILE    0.0700
   2441 O         -67.8610    3.0310  -39.4480 O.2     148 ILE    0.0900
   2442 CB        -65.0200    4.3430  -38.3020 C.3     148 ILE   -0.0900
   2443 CG1       -64.3480    5.7000  -37.9380 C.3     148 ILE    0.0900
   2444 CG2       -64.8210    4.0160  -39.7970 C.3     148 ILE   -0.2700
   2445 CD        -62.7790    5.6820  -37.9120 C.3     148 ILE    0.0900
   2446 HN        -65.8820    4.5150  -35.9320 H       148 ILE    0.0900
   2447 HA        -67.0440    5.1560  -38.4250 H       148 ILE    0.0900
   2448 HB        -64.4920    3.5830  -37.6890 H       148 ILE   -0.1800
   2449 HG11      -64.7060    6.0050  -36.9330 H       148 ILE    0.0900
   2450 HG12      -64.6710    6.4570  -38.6820 H       148 ILE    0.0900
   2451 HG21      -65.3360    4.7730  -40.4250 H       148 ILE   -0.2700
   2452 HG22      -65.2490    3.0160  -40.0240 H       148 ILE    0.0900
   2453 HG23      -63.7380    4.0260  -40.0450 H       148 ILE    0.0900
   2454 HD1       -62.3830    5.3990  -38.9100 H       148 ILE    0.0900
   2455 HD2       -62.4220    4.9410  -37.1650 H       148 ILE    0.5100
   2456 HD3       -62.3930    6.6910  -37.6510 H       148 ILE   -0.5100
   2457 N         -67.2270    2.0080  -37.5160 N.am    149 SER   -0.4700
   2458 CA        -67.8910    0.7380  -37.7990 C.3     149 SER    0.3100
   2459 C         -69.4100    0.8980  -37.8300 C.2     149 SER    0.0700
   2460 O         -70.0620    0.2950  -38.6810 O.2     149 SER    0.0900
   2461 CB        -67.4990   -0.3170  -36.7700 C.3     149 SER    0.0500
   2462 OG        -66.1090   -0.5850  -36.8270 O.3     149 SER    0.0900
   2463 HN        -66.7480    2.0570  -36.6430 H       149 SER    0.0900
   2464 HA        -67.5990    0.4210  -38.7900 H       149 SER   -0.6600
   2465 HB1       -68.0520   -1.2580  -36.9730 H       149 SER    0.4300
   2466 HB2       -67.7500    0.0480  -35.7510 H       149 SER    0.5100
   2467 HG1       -65.6830    0.1270  -36.3430 H       149 SER   -0.5100
   2468 N         -69.9800    1.7330  -36.9150 N.am    150 LEU   -0.4700
   2469 CA        -71.4260    1.9860  -36.8500 C.3     150 LEU    0.3100
   2470 C         -71.9000    2.8070  -38.0520 C.2     150 LEU    0.0700
   2471 O         -73.0550    2.6770  -38.4660 O.2     150 LEU    0.0900
   2472 CB        -71.8120    2.7070  -35.5430 C.3     150 LEU   -0.1800
   2473 CG        -71.6970    1.8930  -34.2420 C.3     150 LEU    0.0900
   2474 CD1       -71.8380    2.7940  -33.0240 C.3     150 LEU    0.0900
   2475 CD2       -72.7220    0.7640  -34.1910 C.3     150 LEU   -0.0900
   2476 HN        -69.4290    2.2150  -36.2390 H       150 LEU    0.0900
   2477 HA        -71.9320    1.0350  -36.9130 H       150 LEU   -0.2700
   2478 HB1       -72.8660    3.0420  -35.6400 H       150 LEU    0.0900
   2479 HB2       -71.1580    3.5980  -35.4420 H       150 LEU    0.0900
   2480 HG        -70.7090    1.3870  -34.2110 H       150 LEU    0.0900
   2481 HD11      -72.8270    3.3000  -33.0360 H       150 LEU   -0.2700
   2482 HD12      -71.0430    3.5690  -33.0330 H       150 LEU    0.0900
   2483 HD13      -71.7600    2.1900  -32.0950 H       150 LEU    0.0900
   2484 HD21      -72.5680    0.0710  -35.0460 H       150 LEU    0.0900
   2485 HD22      -73.7490    1.1830  -34.2550 H       150 LEU    0.5100
   2486 HD23      -72.6100    0.1930  -33.2450 H       150 LEU   -0.5100
   2487 N         -71.0120    3.6490  -38.6150 N.am    151 ILE   -0.4700
   2488 CA        -71.3230    4.4470  -39.7950 C.3     151 ILE    0.3100
   2489 C         -71.1830    3.5630  -41.0470 C.2     151 ILE    0.0700
   2490 O         -72.1580    3.3940  -41.7790 O.2     151 ILE    0.0900
   2491 CB        -70.4300    5.7200  -39.8790 C.3     151 ILE   -0.0900
   2492 CG1       -70.6080    6.6110  -38.6260 C.3     151 ILE    0.0900
   2493 CG2       -70.7270    6.5130  -41.1660 C.3     151 ILE   -0.2700
   2494 CD        -69.4270    7.5880  -38.3580 C.3     151 ILE    0.0900
   2495 HN        -70.0940    3.7650  -38.2430 H       151 ILE    0.0900
   2496 HA        -72.3640    4.7280  -39.7400 H       151 ILE    0.0900
   2497 HB        -69.3610    5.4190  -39.8720 H       151 ILE   -0.1800
   2498 HG11      -70.7230    5.9510  -37.7410 H       151 ILE    0.0900
   2499 HG12      -71.5340    7.2100  -38.7520 H       151 ILE    0.0900
   2500 HG21      -71.7920    6.8280  -41.1830 H       151 ILE   -0.2700
   2501 HG22      -70.5310    5.8780  -42.0560 H       151 ILE    0.0900
   2502 HG23      -70.0870    7.4200  -41.2060 H       151 ILE    0.0900
   2503 HD1       -69.2970    8.2760  -39.2200 H       151 ILE    0.0900
   2504 HD2       -68.4860    7.0150  -38.2180 H       151 ILE    0.5100
   2505 HD3       -69.6350    8.1940  -37.4500 H       151 ILE   -0.5100
   2506 N         -69.9840    2.9420  -41.2560 N.am    152 LEU   -0.4700
   2507 CA        -69.7020    2.0700  -42.4100 C.3     152 LEU    0.3100
   2508 C         -70.5280    0.7700  -42.3860 C.2     152 LEU    0.0700
   2509 O         -70.5550    0.0480  -43.3810 O.2     152 LEU    0.0900
   2510 CB        -68.1990    1.7170  -42.5000 C.3     152 LEU   -0.1800
   2511 CG        -67.2750    2.7960  -43.0870 C.3     152 LEU    0.0900
   2512 CD1       -65.8260    2.3430  -43.0480 C.3     152 LEU    0.0900
   2513 CD2       -67.6660    3.1430  -44.5240 C.3     152 LEU   -0.0900
   2514 HN        -69.2280    3.0560  -40.6160 H       152 LEU    0.0900
   2515 HA        -70.0150    2.5920  -43.3030 H       152 LEU   -0.2700
   2516 HB1       -68.1020    0.8080  -43.1290 H       152 LEU    0.0900
   2517 HB2       -67.8430    1.4870  -41.4750 H       152 LEU    0.0900
   2518 HG        -67.3840    3.7310  -42.4990 H       152 LEU    0.0900
   2519 HD11      -65.7000    1.4110  -43.6390 H       152 LEU   -0.2700
   2520 HD12      -65.5210    2.1400  -41.9990 H       152 LEU    0.0900
   2521 HD13      -65.1720    3.1290  -43.4820 H       152 LEU    0.0900
   2522 HD21      -68.7080    3.5270  -44.5540 H       152 LEU    0.0900
   2523 HD22      -67.6030    2.2370  -45.1630 H       152 LEU    0.5100
   2524 HD23      -66.9880    3.9290  -44.9210 H       152 LEU   -0.5100
   2525 N         -71.1880    0.4940  -41.2680 N.am    153 GLY   -0.4700
   2526 CA        -72.0130   -0.6940  -41.1190 C.3     153 GLY    0.3100
   2527 C         -73.4920   -0.4400  -41.3060 C.2     153 GLY   -0.0200
   2528 O         -74.1970   -1.2690  -41.8910 O.2     153 GLY    0.0900
   2529 HN        -71.1490    1.0940  -40.4730 H       153 GLY    0.0900
   2530 HA1       -71.8490   -1.0830  -40.1250 H       153 GLY    0.5100
   2531 HA2       -71.6870   -1.4120  -41.8580 H       153 GLY   -0.5100
   2532 N         -73.9610    0.7150  -40.8140 N.am    154 GLY   -0.4700
   2533 CA        -75.3770    1.0700  -40.8430 C.3     154 GLY    0.3100
   2534 C         -75.7930    2.1790  -41.7940 C.2     154 GLY   -0.0200
   2535 O         -76.9340    2.6460  -41.7240 O.2     154 GLY    0.0900
   2536 HN        -73.3560    1.3920  -40.4030 H       154 GLY    0.0900
   2537 HA1       -75.6420    1.3730  -39.8410 H       154 GLY    0.5100
   2538 HA2       -75.9170    0.1760  -41.1160 H       154 GLY   -0.5100
   2539 N         -74.9060    2.5870  -42.7310 N.am    155 LEU   -0.4700
   2540 CA        -75.2730    3.6310  -43.6890 C.3     155 LEU    0.3100
   2541 C         -76.2870    3.1070  -44.7680 C.2     155 LEU    0.0700
   2542 O         -77.0860    3.9180  -45.2500 O.2     155 LEU    0.0900
   2543 CB        -74.0440    4.3080  -44.3530 C.3     155 LEU   -0.1800
   2544 CG        -73.2840    3.5580  -45.4460 C.3     155 LEU    0.0900
   2545 CD1       -72.5820    4.5270  -46.3600 C.3     155 LEU    0.0900
   2546 CD2       -72.2760    2.6300  -44.8610 C.3     155 LEU   -0.0900
   2547 HN        -73.9880    2.2050  -42.8100 H       155 LEU    0.0900
   2548 HA        -75.8510    4.3710  -43.1550 H       155 LEU   -0.2700
   2549 HB1       -73.3190    4.5300  -43.5440 H       155 LEU    0.0900
   2550 HB2       -74.3970    5.2620  -44.7950 H       155 LEU    0.0900
   2551 HG        -73.9980    2.9460  -46.0370 H       155 LEU    0.0900
   2552 HD11      -71.9960    5.2590  -45.7640 H       155 LEU   -0.2700
   2553 HD12      -73.3280    5.0820  -46.9680 H       155 LEU    0.0900
   2554 HD13      -71.8880    3.9780  -47.0300 H       155 LEU    0.0900
   2555 HD21      -72.7310    1.6310  -44.6870 H       155 LEU    0.0900
   2556 HD22      -71.9120    3.0290  -43.8900 H       155 LEU    0.5100
   2557 HD23      -71.4210    2.5120  -45.5610 H       155 LEU   -0.5100
   2558 N         -76.3800    1.7680  -45.0810 N.am    156 PRO   -0.2900
   2559 CA        -77.4240    1.3160  -46.0200 C.3     156 PRO    0.0000
   2560 C         -78.8360    1.5410  -45.4620 C.2     156 PRO    0.0900
   2561 O         -79.7680    1.7620  -46.2320 O.2     156 PRO    0.0900
   2562 CB        -77.1250   -0.1770  -46.2000 C.3     156 PRO    0.0200
   2563 CG        -76.3710   -0.5650  -44.9950 C.3     156 PRO    0.0900
   2564 CD        -75.5450    0.6310  -44.6390 C.3     156 PRO   -0.1800
   2565 HA        -77.3860    1.8940  -46.9300 H       156 PRO    0.0900
   2566 HB1       -76.5190   -0.3500  -47.1140 H       156 PRO    0.0900
   2567 HB2       -78.0670   -0.7610  -46.2780 H       156 PRO   -0.1800
   2568 HG1       -77.0640   -0.8220  -44.1650 H       156 PRO    0.0900
   2569 HG2       -75.7220   -1.4410  -45.2040 H       156 PRO    0.0900
   2570 HD1       -75.3650    0.6920  -43.5450 H       156 PRO    0.5100
   2571 HD2       -74.5760    0.6350  -45.1830 H       156 PRO   -0.5100
   2572 N         -78.9810    1.5210  -44.1150 N.am    157 ILE   -0.4700
   2573 CA        -80.2450    1.7940  -43.4180 C.3     157 ILE    0.3100
   2574 C         -80.7000    3.2200  -43.7230 C.2     157 ILE    0.0700
   2575 O         -81.8480    3.4350  -44.1180 O.2     157 ILE    0.0900
   2576 CB        -80.0890    1.5780  -41.8760 C.3     157 ILE   -0.0900
   2577 CG1       -79.5200    0.1700  -41.5530 C.3     157 ILE    0.0900
   2578 CG2       -81.4150    1.8480  -41.1300 C.3     157 ILE   -0.2700
   2579 CD        -78.9460    0.0040  -40.1370 C.3     157 ILE    0.0900
   2580 HN        -78.2090    1.3150  -43.5200 H       157 ILE    0.0900
   2581 HA        -80.9960    1.1250  -43.8140 H       157 ILE    0.0900
   2582 HB        -79.3080    2.2670  -41.4890 H       157 ILE   -0.1800
   2583 HG11      -78.7120   -0.0510  -42.2810 H       157 ILE    0.0900
   2584 HG12      -80.3360   -0.5710  -41.6840 H       157 ILE    0.0900
   2585 HG21      -82.2060    1.1590  -41.4970 H       157 ILE   -0.2700
   2586 HG22      -81.7430    2.8940  -41.3100 H       157 ILE    0.0900
   2587 HG23      -81.2770    1.6810  -40.0410 H       157 ILE    0.0900
   2588 HD1       -79.7360    0.2000  -39.3800 H       157 ILE    0.0900
   2589 HD2       -78.1160    0.7260  -39.9790 H       157 ILE    0.5100
   2590 HD3       -78.5720   -1.0330  -39.9990 H       157 ILE   -0.5100
   2591 N         -79.7820    4.1900  -43.5710 N.am    158 MET   -0.4700
   2592 CA        -80.0740    5.6010  -43.7660 C.3     158 MET    0.3100
   2593 C         -79.7910    6.0620  -45.2220 C.2     158 MET    0.0700
   2594 O         -79.2280    7.1410  -45.4280 O.2     158 MET    0.0900
   2595 CB        -79.2850    6.4660  -42.7490 C.3     158 MET   -0.1800
   2596 CG        -77.7790    6.1760  -42.7220 C.3     158 MET    0.0900
   2597 SD        -76.9050    6.9080  -41.3070 S.3     158 MET    0.0900
   2598 CE        -77.4960    5.8430  -39.9640 C.3     158 MET   -0.1400
   2599 HN        -78.8420    3.9800  -43.3140 H       158 MET    0.0900
   2600 HA        -81.1360    5.7440  -43.6340 H       158 MET    0.0900
   2601 HB1       -79.6980    6.2820  -41.7350 H       158 MET   -0.0900
   2602 HB2       -79.4320    7.5360  -43.0090 H       158 MET   -0.2200
   2603 HG1       -77.3360    6.5650  -43.6620 H       158 MET    0.0900
   2604 HG2       -77.6410    5.0740  -42.7010 H       158 MET    0.0900
   2605 HE1       -77.3840    4.7680  -40.2220 H       158 MET    0.0900
   2606 HE2       -78.5710    6.0380  -39.7650 H       158 MET    0.5100
   2607 HE3       -76.9150    6.0360  -39.0380 H       158 MET   -0.5100
   2608 N         -80.2410    5.2770  -46.2130 N.am    159 GLY   -0.4700
   2609 CA        -80.1600    5.6970  -47.6080 C.3     159 GLY    0.3100
   2610 C         -79.6380    4.7420  -48.6610 C.2     159 GLY   -0.0200
   2611 O         -80.2880    4.5550  -49.6950 O.2     159 GLY    0.0900
   2612 HN        -80.6440    4.3810  -46.0430 H       159 GLY    0.0900
   2613 HA1       -79.5210    6.5660  -47.6200 H       159 GLY    0.5100
   2614 HA2       -81.1650    5.9690  -47.8940 H       159 GLY   -0.5100
   2615 N         -78.4120    4.2130  -48.4710 N.am    160 TRP   -0.4700
   2616 CA        -77.7250    3.4290  -49.5020 C.3     160 TRP    0.3100
   2617 C         -78.2490    1.9570  -49.5670 C.2     160 TRP    0.0700
   2618 O         -77.4980    1.0070  -49.3190 O.2     160 TRP    0.0900
   2619 CB        -76.2000    3.4570  -49.2860 C.3     160 TRP   -0.1800
   2620 CG        -75.3890    3.2290  -50.5340 C.ar    160 TRP    0.0900
   2621 CD1       -75.8620    3.0380  -51.8030 C.ar    160 TRP    0.0900
   2622 CD2       -73.9590    3.1790  -50.6270 C.ar    160 TRP   -0.0300
   2623 CE2       -73.6350    2.9310  -51.9820 C.ar    160 TRP   -0.1500
   2624 CE3       -72.9170    3.3140  -49.6960 C.ar    160 TRP    0.2200
   2625 NE1       -74.8150    2.8530  -52.6750 N.ar    160 TRP   -0.5100
   2626 CZ2       -72.3140    2.8110  -52.4230 C.ar    160 TRP    0.3700
   2627 CZ3       -71.6080    3.1760  -50.1320 C.ar    160 TRP    0.2400
   2628 CH2       -71.3150    2.9330  -51.4780 C.ar    160 TRP    0.1100
   2629 HN        -77.9140    4.3340  -47.6170 H       160 TRP   -0.2500
   2630 HA        -77.9740    3.8520  -50.4650 H       160 TRP    0.1700
   2631 HB1       -75.9320    2.6660  -48.5530 H       160 TRP   -0.2000
   2632 HB2       -75.9200    4.4480  -48.8710 H       160 TRP    0.1400
   2633 HD1       -76.9060    3.0330  -52.0800 H       160 TRP   -0.2700
   2634 HE1       -74.8990    2.6930  -53.6340 H       160 TRP    0.1600
   2635 HE3       -73.1130    3.5220  -48.6550 H       160 TRP   -0.1400
   2636 HZ2       -72.0650    2.6280  -53.4580 H       160 TRP    0.1400
   2637 HZ3       -70.8000    3.2600  -49.4200 H       160 TRP    0.5100
   2638 HH2       -70.2840    2.8380  -51.7850 H       160 TRP   -0.5100
   2639 N         -79.5110    1.7910  -50.0020 N.am    161 ASN   -0.4700
   2640 CA        -80.1510    0.4850  -50.2090 C.3     161 ASN    0.3100
   2641 C         -80.6640    0.3740  -51.6740 C.2     161 ASN    0.0700
   2642 O         -80.3390    1.2370  -52.4940 O.2     161 ASN    0.0900
   2643 CB        -81.2810    0.2680  -49.1940 C.3     161 ASN   -0.1800
   2644 CG        -82.2890    1.3880  -49.1510 C.2     161 ASN    0.0900
   2645 ND2       -82.3840    2.0530  -48.0030 N.am    161 ASN    0.0900
   2646 OD1       -82.9990    1.6620  -50.1260 O.2     161 ASN    0.5500
   2647 HN        -80.0860    2.5760  -50.2110 H       161 ASN   -0.5500
   2648 HA        -79.3950   -0.2790  -50.0970 H       161 ASN   -0.6200
   2649 HB1       -80.8350    0.1640  -48.1830 H       161 ASN    0.3200
   2650 HB2       -81.8160   -0.6690  -49.4560 H       161 ASN    0.3000
   2651 HD21      -81.8030    1.8000  -47.2300 H       161 ASN    0.5100
   2652 HD22      -83.0360    2.8070  -47.9140 H       161 ASN   -0.5100
   2653 N         -81.4560   -0.6770  -52.0070 N.am    162 CYS   -0.4700
   2654 CA        -81.9150   -0.8770  -53.3880 C.3     162 CYS    0.3100
   2655 C         -83.4370   -1.1940  -53.4590 C.2     162 CYS    0.0700
   2656 O         -83.8960   -1.7670  -54.4520 O.2     162 CYS    0.0900
   2657 CB        -81.0930   -1.9800  -54.0570 C.3     162 CYS   -0.1000
   2658 SG        -81.4050   -3.6450  -53.3990 S.3     162 CYS    0.0900
   2659 HN        -81.7580   -1.3500  -51.3380 H       162 CYS    0.0900
   2660 HA        -81.8010    0.0550  -53.9210 H       162 CYS   -0.0800
   2661 HB1       -80.0170   -1.7390  -53.9250 H       162 CYS    0.5100
   2662 HB2       -81.3250   -1.9750  -55.1420 H       162 CYS   -0.5100
   2663 N         -84.2170   -0.7520  -52.4430 N.am    163 ILE   -0.4700
   2664 CA        -85.6590   -1.0430  -52.3060 C.3     163 ILE    0.3100
   2665 C         -86.4410   -0.8430  -53.6560 C.2     163 ILE    0.0700
   2666 O         -87.1870   -1.7430  -54.0620 O.2     163 ILE    0.0900
   2667 CB        -86.2960   -0.2190  -51.1500 C.3     163 ILE   -0.0900
   2668 CG1       -85.5680   -0.4900  -49.8050 C.3     163 ILE    0.0900
   2669 CG2       -87.7980   -0.5130  -51.0340 C.3     163 ILE   -0.2700
   2670 CD        -85.8900    0.5230  -48.6610 C.3     163 ILE    0.0900
   2671 HN        -83.8350   -0.1910  -51.7140 H       163 ILE    0.0900
   2672 HA        -85.7660   -2.1000  -52.1120 H       163 ILE    0.0900
   2673 HB        -86.1490    0.8650  -51.3480 H       163 ILE   -0.1800
   2674 HG11      -84.4740   -0.4640  -49.9930 H       163 ILE    0.0900
   2675 HG12      -85.8500   -1.5060  -49.4580 H       163 ILE    0.0900
   2676 HG21      -87.9720   -1.6100  -51.0080 H       163 ILE   -0.2700
   2677 HG22      -88.3350   -0.0900  -51.9090 H       163 ILE    0.0900
   2678 HG23      -88.2000   -0.0680  -50.0980 H       163 ILE    0.0900
   2679 HD1       -86.9770    0.5080  -48.4330 H       163 ILE    0.0900
   2680 HD2       -85.6070    1.5500  -48.9740 H       163 ILE    0.5100
   2681 HD3       -85.3320    0.2440  -47.7420 H       163 ILE   -0.5100
   2682 N         -86.2620    0.3090  -54.3430 N.am    164 SER   -0.4700
   2683 CA        -86.9740    0.5540  -55.6080 C.3     164 SER    0.3100
   2684 C         -86.0440    0.4060  -56.8300 C.2     164 SER    0.0700
   2685 O         -86.4580    0.6670  -57.9640 O.2     164 SER    0.0900
   2686 CB        -87.6350    1.9310  -55.6060 C.3     164 SER    0.0500
   2687 OG        -88.8080    1.9290  -54.8100 O.3     164 SER    0.0900
   2688 HN        -85.6500    1.0310  -54.0280 H       164 SER    0.0900
   2689 HA        -87.7190   -0.2170  -55.7260 H       164 SER   -0.6600
   2690 HB1       -87.9130    2.2120  -56.6450 H       164 SER    0.4300
   2691 HB2       -86.9290    2.6830  -55.1970 H       164 SER    0.5100
   2692 HG1       -89.4510    1.3980  -55.2860 H       164 SER   -0.5100
   2693 N         -84.8070   -0.0730  -56.6050 N.am    165 ALA   -0.4700
   2694 CA        -83.8560   -0.3280  -57.6780 C.3     165 ALA    0.3100
   2695 C         -83.4110   -1.7890  -57.6370 C.2     165 ALA    0.0700
   2696 O         -82.3010   -2.0940  -57.1880 O.2     165 ALA    0.0900
   2697 CB        -82.6580    0.6110  -57.5590 C.3     165 ALA   -0.2700
   2698 HN        -84.4840   -0.2760  -55.6840 H       165 ALA    0.0900
   2699 HA        -84.3630   -0.1740  -58.6190 H       165 ALA    0.0900
   2700 HB1       -82.1460    0.4550  -56.5850 H       165 ALA    0.0900
   2701 HB2       -82.9970    1.6670  -57.6170 H       165 ALA    0.5100
   2702 HB3       -81.9340    0.4060  -58.3760 H       165 ALA   -0.5100
   2703 N         -84.3010   -2.7040  -58.0790 N.am    166 LEU   -0.4700
   2704 CA        -84.0540   -4.1500  -58.0690 C.3     166 LEU    0.3100
   2705 C         -82.8680   -4.5300  -58.9600 C.2     166 LEU    0.0700
   2706 O         -82.1300   -5.4610  -58.6320 O.2     166 LEU    0.0900
   2707 CB        -85.3090   -4.9230  -58.5140 C.3     166 LEU   -0.1800
   2708 CG        -86.5510   -4.7780  -57.6220 C.3     166 LEU    0.0900
   2709 CD1       -87.7610   -5.3890  -58.2830 C.3     166 LEU    0.0900
   2710 CD2       -86.3280   -5.4010  -56.2420 C.3     166 LEU   -0.0900
   2711 HN        -85.1880   -2.4280  -58.4410 H       166 LEU    0.0900
   2712 HA        -83.7750   -4.4340  -57.0650 H       166 LEU   -0.2700
   2713 HB1       -85.0470   -6.0010  -58.5590 H       166 LEU    0.0900
   2714 HB2       -85.5810   -4.5740  -59.5320 H       166 LEU    0.0900
   2715 HG        -86.7420   -3.7000  -57.4310 H       166 LEU    0.0900
   2716 HD11      -87.5880   -6.4700  -58.4730 H       166 LEU   -0.2700
   2717 HD12      -87.9570   -4.8860  -59.2540 H       166 LEU    0.0900
   2718 HD13      -88.6480   -5.2830  -57.6230 H       166 LEU    0.0900
   2719 HD21      -85.4760   -4.9030  -55.7310 H       166 LEU    0.0900
   2720 HD22      -86.0950   -6.4820  -56.3490 H       166 LEU    0.5100
   2721 HD23      -87.2380   -5.2750  -55.6180 H       166 LEU   -0.5100
   2722 N         -82.6500   -3.7680  -60.0600 N.am    167 SER   -0.4700
   2723 CA        -81.5460   -3.9710  -61.0060 C.3     167 SER    0.3100
   2724 C         -80.1710   -3.8250  -60.3220 C.2     167 SER    0.0700
   2725 O         -79.1620   -4.3050  -60.8520 O.2     167 SER    0.0900
   2726 CB        -81.6540   -2.9780  -62.1620 C.3     167 SER    0.0500
   2727 OG        -82.9040   -3.0880  -62.8240 O.3     167 SER    0.0900
   2728 HN        -83.2550   -3.0070  -60.2810 H       167 SER    0.0900
   2729 HA        -81.6010   -4.9850  -61.3730 H       167 SER   -0.6600
   2730 HB1       -80.8470   -3.1790  -62.8980 H       167 SER    0.4300
   2731 HB2       -81.5500   -1.9430  -61.7720 H       167 SER    0.5100
   2732 HG1       -82.8310   -2.5570  -63.6190 H       167 SER   -0.5100
   2733 N         -80.1380   -3.1780  -59.1380 N.am    168 SER   -0.4700
   2734 CA        -78.9170   -2.9670  -58.3670 C.3     168 SER    0.3100
   2735 C         -78.9190   -3.7740  -57.0500 C.2     168 SER    0.0700
   2736 O         -78.1160   -3.4910  -56.1610 O.2     168 SER    0.0900
   2737 CB        -78.7340   -1.4810  -58.0640 C.3     168 SER    0.0500
   2738 OG        -78.4110   -0.7360  -59.2290 O.3     168 SER    0.0900
   2739 HN        -80.9660   -2.8060  -58.7290 H       168 SER    0.0900
   2740 HA        -78.0840   -3.3390  -58.9470 H       168 SER   -0.6600
   2741 HB1       -77.9100   -1.3540  -57.3290 H       168 SER    0.4300
   2742 HB2       -79.6750   -1.0740  -57.6370 H       168 SER    0.5100
   2743 HG1       -77.5200   -0.9960  -59.4710 H       168 SER   -0.5100
   2744 N         -79.7990   -4.7920  -56.9290 N.am    169 CYS   -0.4700
   2745 CA        -79.8720   -5.6100  -55.7150 C.3     169 CYS    0.3100
   2746 C         -78.9910   -6.8590  -55.8420 C.2     169 CYS    0.0700
   2747 O         -79.1220   -7.6100  -56.8160 O.2     169 CYS    0.0900
   2748 CB        -81.3150   -5.9870  -55.3900 C.3     169 CYS   -0.1000
   2749 SG        -82.3710   -4.5880  -54.9280 S.3     169 CYS    0.0900
   2750 HN        -80.4350   -5.0310  -57.6590 H       169 CYS    0.0900
   2751 HA        -79.4440   -5.0400  -54.9040 H       169 CYS   -0.0800
   2752 HB1       -81.3000   -6.7160  -54.5520 H       169 CYS    0.5100
   2753 HB2       -81.7500   -6.4850  -56.2810 H       169 CYS   -0.5100
   2754 N         -78.0930   -7.0850  -54.8480 N.am    170 SER   -0.4700
   2755 CA        -77.2430   -8.2780  -54.8040 C.3     170 SER    0.3100
   2756 C         -78.0900   -9.4800  -54.4110 C.2     170 SER    0.0700
   2757 O         -79.0370   -9.3250  -53.6440 O.2     170 SER    0.0900
   2758 CB        -76.0770   -8.0850  -53.8330 C.3     170 SER    0.0500
   2759 OG        -76.5110   -7.9890  -52.4870 O.3     170 SER    0.0900
   2760 HN        -77.9720   -6.4420  -54.0960 H       170 SER    0.0900
   2761 HA        -76.8720   -8.4590  -55.8020 H       170 SER   -0.6600
   2762 HB1       -75.5350   -7.1510  -54.0930 H       170 SER    0.4300
   2763 HB2       -75.3840   -8.9490  -53.9160 H       170 SER    0.5100
   2764 HG1       -77.4660   -7.9110  -52.5230 H       170 SER   -0.5100
   2765 N         -77.8110  -10.6590  -54.9830 N.am    171 THR   -0.4700
   2766 CA        -78.6440  -11.8300  -54.7420 C.3     171 THR    0.3100
   2767 C         -78.3310  -12.4930  -53.3690 C.2     171 THR    0.0700
   2768 O         -79.2590  -12.9770  -52.7200 O.2     171 THR    0.0900
   2769 CB        -78.5410  -12.8340  -55.9120 C.3     171 THR    0.1400
   2770 CG2       -77.1440  -13.3700  -56.1080 C.3     171 THR    0.0900
   2771 OG1       -79.4560  -13.9110  -55.7080 O.3     171 THR   -0.6600
   2772 HN        -77.0320  -10.7860  -55.5910 H       171 THR    0.4300
   2773 HA        -79.6640  -11.4950  -54.6260 H       171 THR   -0.2700
   2774 HB        -78.7890  -12.3260  -56.8680 H       171 THR    0.0900
   2775 HG1       -79.3470  -14.4960  -56.4620 H       171 THR    0.0900
   2776 HG21      -76.7360  -13.7340  -55.1410 H       171 THR    0.0900
   2777 HG22      -76.4820  -12.5660  -56.4920 H       171 THR    0.5100
   2778 HG23      -77.1630  -14.2160  -56.8270 H       171 THR   -0.5100
   2779 N         -77.0530  -12.4820  -52.9090 N.am    172 VAL   -0.4700
   2780 CA        -76.6860  -13.1080  -51.6240 C.3     172 VAL    0.3100
   2781 C         -77.2440  -12.2510  -50.4280 C.2     172 VAL    0.0700
   2782 O         -77.5420  -12.7990  -49.3590 O.2     172 VAL    0.0900
   2783 CB        -75.1530  -13.3830  -51.5110 C.3     172 VAL   -0.0900
   2784 CG1       -74.3430  -12.0920  -51.4040 C.3     172 VAL    0.0900
   2785 CG2       -74.8340  -14.3340  -50.3590 C.3     172 VAL   -0.2700
   2786 HN        -76.3090  -12.0540  -53.4160 H       172 VAL    0.0900
   2787 HA        -77.2320  -14.0370  -51.5470 H       172 VAL    0.0900
   2788 HB        -74.8190  -13.9440  -52.4100 H       172 VAL    0.0900
   2789 HG11      -74.3750  -11.7070  -50.3630 H       172 VAL   -0.2700
   2790 HG12      -74.7700  -11.3210  -52.0810 H       172 VAL    0.0900
   2791 HG13      -73.2840  -12.2860  -51.6780 H       172 VAL    0.0900
   2792 HG21      -75.3480  -15.3070  -50.5140 H       172 VAL    0.0900
   2793 HG22      -75.1860  -13.8970  -49.3990 H       172 VAL    0.5100
   2794 HG23      -73.7390  -14.5150  -50.3070 H       172 VAL   -0.5100
   2795 N         -77.4300  -10.9250  -50.6480 N.am    173 LEU   -0.4700
   2796 CA        -78.0460   -9.9950  -49.6940 C.3     173 LEU    0.3100
   2797 C         -79.0900   -9.1430  -50.4550 C.2     173 LEU    0.0700
   2798 O         -78.7540   -8.1040  -51.0260 O.2     173 LEU    0.0900
   2799 CB        -76.9830   -9.1210  -48.9920 C.3     173 LEU   -0.1800
   2800 CG        -76.2930   -9.7570  -47.7690 C.3     173 LEU    0.0900
   2801 CD1       -75.1110  -10.6180  -48.1790 C.3     173 LEU    0.0900
   2802 CD2       -75.8000   -8.6970  -46.8250 C.3     173 LEU   -0.0900
   2803 HN        -77.1420  -10.5090  -51.5060 H       173 LEU    0.0900
   2804 HA        -78.5880  -10.5790  -48.9650 H       173 LEU   -0.2700
   2805 HB1       -77.4760   -8.1850  -48.6590 H       173 LEU    0.0900
   2806 HB2       -76.1990   -8.8710  -49.7370 H       173 LEU    0.0900
   2807 HG        -77.0290  -10.3870  -47.2250 H       173 LEU    0.0900
   2808 HD11      -74.4470  -10.0530  -48.8680 H       173 LEU   -0.2700
   2809 HD12      -75.4700  -11.5300  -48.7010 H       173 LEU    0.0900
   2810 HD13      -74.5250  -10.9080  -47.2800 H       173 LEU    0.0900
   2811 HD21      -76.6500   -8.0770  -46.4660 H       173 LEU    0.0900
   2812 HD22      -75.0740   -8.0350  -47.3440 H       173 LEU    0.5100
   2813 HD23      -75.3120   -9.1690  -45.9450 H       173 LEU   -0.5100
   2814 N         -80.3460   -9.6520  -50.5660 N.am    174 PRO   -0.2900
   2815 CA        -81.3340   -9.0260  -51.4660 C.3     174 PRO    0.0000
   2816 C         -81.6070   -7.5260  -51.2580 C.2     174 PRO    0.0900
   2817 O         -81.8270   -6.8280  -52.2460 O.2     174 PRO    0.0900
   2818 CB        -82.6010   -9.8300  -51.1990 C.3     174 PRO    0.0200
   2819 CG        -82.1020  -11.1720  -50.8490 C.3     174 PRO    0.0900
   2820 CD        -80.8570  -10.9350  -50.0350 C.3     174 PRO   -0.1800
   2821 HA        -80.9880   -9.0570  -52.4870 H       174 PRO    0.0900
   2822 HB1       -83.2470   -9.8680  -52.1020 H       174 PRO    0.0900
   2823 HB2       -83.1830   -9.3910  -50.3600 H       174 PRO   -0.1800
   2824 HG1       -82.8590  -11.7290  -50.2560 H       174 PRO    0.0900
   2825 HG2       -81.8660  -11.7540  -51.7670 H       174 PRO    0.0900
   2826 HD1       -81.0880  -10.8370  -48.9540 H       174 PRO    0.5100
   2827 HD2       -80.1070  -11.7390  -50.1910 H       174 PRO   -0.5100
   2828 N         -81.6360   -7.0310  -50.0130 N.am    175 LEU   -0.4700
   2829 CA        -81.9770   -5.6230  -49.7890 C.3     175 LEU    0.3100
   2830 C         -80.7320   -4.6920  -49.8480 C.2     175 LEU    0.0700
   2831 O         -80.8780   -3.4680  -49.7900 O.2     175 LEU    0.0900
   2832 CB        -82.7160   -5.4430  -48.4560 C.3     175 LEU   -0.1800
   2833 CG        -84.2230   -5.7350  -48.4760 C.3     175 LEU    0.0900
   2834 CD1       -84.4990   -7.2350  -48.4610 C.3     175 LEU    0.0900
   2835 CD2       -84.9090   -5.0930  -47.2900 C.3     175 LEU   -0.0900
   2836 HN        -81.4340   -7.5810  -49.2060 H       175 LEU    0.0900
   2837 HA        -82.5990   -5.2960  -50.6080 H       175 LEU   -0.2700
   2838 HB1       -82.5760   -4.3920  -48.1270 H       175 LEU    0.0900
   2839 HB2       -82.2470   -6.1200  -47.7110 H       175 LEU    0.0900
   2840 HG        -84.6670   -5.2930  -49.3930 H       175 LEU    0.0900
   2841 HD11      -84.0700   -7.6930  -47.5450 H       175 LEU   -0.2700
   2842 HD12      -84.0330   -7.7140  -49.3480 H       175 LEU    0.0900
   2843 HD13      -85.5950   -7.4170  -48.4690 H       175 LEU    0.0900
   2844 HD21      -84.7630   -3.9920  -47.3140 H       175 LEU    0.0900
   2845 HD22      -84.4780   -5.4870  -46.3440 H       175 LEU    0.5100
   2846 HD23      -85.9990   -5.3080  -47.3220 H       175 LEU   -0.5100
   2847 N         -79.5340   -5.2620  -50.0380 N.am    176 TYR   -0.4700
   2848 CA        -78.3120   -4.4690  -50.1390 C.3     176 TYR    0.3100
   2849 C         -78.0360   -4.0480  -51.5850 C.2     176 TYR    0.0700
   2850 O         -78.2020   -4.8450  -52.5140 O.2     176 TYR    0.0900
   2851 CB        -77.1080   -5.2480  -49.5770 C.3     176 TYR   -0.1800
   2852 CG        -76.9250   -5.0960  -48.0810 C.ar    176 TYR    0.0900
   2853 CD1       -75.8630   -4.3640  -47.5600 C.ar    176 TYR    0.0900
   2854 CD2       -77.8050   -5.6920  -47.1850 C.ar    176 TYR    0.0000
   2855 CE1       -75.6760   -4.2380  -46.1820 C.ar    176 TYR   -0.1150
   2856 CE2       -77.6330   -5.5660  -45.8060 C.ar    176 TYR    0.1150
   2857 CZ        -76.5630   -4.8420  -45.3100 C.ar    176 TYR   -0.1150
   2858 OH        -76.3820   -4.7240  -43.9520 O.3     176 TYR    0.1150
   2859 HN        -79.4230   -6.2500  -50.1170 H       176 TYR    0.1100
   2860 HA        -78.4600   -3.5550  -49.5830 H       176 TYR   -0.5400
   2861 HB1       -76.1780   -4.8820  -50.0600 H       176 TYR    0.4300
   2862 HB2       -77.2450   -6.3300  -49.7830 H       176 TYR   -0.1150
   2863 HD1       -75.1690   -3.8830  -48.2340 H       176 TYR    0.1150
   2864 HD2       -78.6400   -6.2640  -47.5650 H       176 TYR   -0.1150
   2865 HE1       -74.8410   -3.6700  -45.7990 H       176 TYR    0.1150
   2866 HE2       -78.3320   -6.0320  -45.1270 H       176 TYR    0.5100
   2867 HH        -75.5190   -4.3320  -43.8000 H       176 TYR   -0.5100
   2868 N         -77.6060   -2.7880  -51.7690 N.am    177 HSE   -0.4700
   2869 CA        -77.2470   -2.2430  -53.0780 C.3     177 HSE    0.3100
   2870 C         -75.9040   -2.8220  -53.5130 C.2     177 HSE    0.0700
   2871 O         -74.9530   -2.8200  -52.7220 O.2     177 HSE    0.0900
   2872 CB        -77.1920   -0.7070  -53.0160 C.3     177 HSE   -0.0800
   2873 CG        -77.3190   -0.0330  -54.3470 C.ar    177 HSE    0.0900
   2874 CD2       -78.3830    0.5950  -54.9000 C.ar    177 HSE    0.0900
   2875 ND1       -76.2370    0.0890  -55.1980 N.ar    177 HSE   -0.7000
   2876 CE1       -76.6790    0.7690  -56.2440 C.ar    177 HSE    0.2200
   2877 NE2       -77.9650    1.0980  -56.1090 N.ar    177 HSE    0.2500
   2878 HN        -77.5100   -2.1560  -51.0040 H       177 HSE    0.1300
   2879 HA        -77.9900   -2.5660  -53.7920 H       177 HSE   -0.3600
   2880 HB1       -76.2210   -0.4060  -52.5690 H       177 HSE    0.3200
   2881 HB2       -78.0200   -0.3490  -52.3680 H       177 HSE   -0.0500
   2882 HD2       -79.3900    0.7130  -54.5170 H       177 HSE    0.0900
   2883 HE1       -76.0860    1.0400  -57.1190 H       177 HSE    0.5100
   2884 HE2       -78.5290    1.6100  -56.7550 H       177 HSE   -0.5100
   2885 N         -75.8320   -3.3640  -54.7500 N.am    178 LYS   -0.4700
   2886 CA        -74.6270   -4.0090  -55.2930 C.3     178 LYS    0.3100
   2887 C         -73.3600   -3.1460  -55.1070 C.2     178 LYS    0.0700
   2888 O         -72.3120   -3.6770  -54.7410 O.2     178 LYS    0.0900
   2889 CB        -74.8110   -4.3420  -56.7790 C.3     178 LYS   -0.1800
   2890 CG        -75.5990   -5.6130  -57.0290 C.3     178 LYS    0.0900
   2891 CD        -75.6330   -5.9420  -58.5160 C.3     178 LYS    0.0900
   2892 CE        -76.3640   -7.2280  -58.8070 C.3     178 LYS   -0.1800
   2893 NZ        -76.4550   -7.4790  -60.2670 N.4     178 LYS    0.0900
   2894 HN        -76.6160   -3.3490  -55.3640 H       178 LYS    0.0900
   2895 HA        -74.4470   -4.9100  -54.7260 H       178 LYS   -0.1800
   2896 HB1       -73.8080   -4.4510  -57.2420 H       178 LYS    0.0900
   2897 HB2       -75.3420   -3.4970  -57.2660 H       178 LYS    0.0900
   2898 HG1       -76.6380   -5.4810  -56.6590 H       178 LYS    0.2100
   2899 HG2       -75.1250   -6.4530  -56.4790 H       178 LYS    0.0500
   2900 HD1       -74.5900   -6.0300  -58.8880 H       178 LYS    0.0500
   2901 HD2       -76.1370   -5.1120  -59.0550 H       178 LYS   -0.3000
   2902 HE1       -77.3980   -7.1720  -58.4050 H       178 LYS    0.3300
   2903 HE2       -75.8210   -8.0820  -58.3480 H       178 LYS    0.3300
   2904 HZ1       -75.6310   -7.0610  -60.7440 H       178 LYS    0.3300
   2905 HZ2       -77.3260   -7.0470  -60.6390 H       178 LYS    0.5100
   2906 HZ3       -76.4740   -8.5030  -60.4430 H       178 LYS   -0.5100
   2907 N         -73.4670   -1.8150  -55.3420 N.am    179 HSE   -0.4700
   2908 CA        -72.3510   -0.8740  -55.2180 C.3     179 HSE    0.3100
   2909 C         -71.8140   -0.8070  -53.7850 C.2     179 HSE    0.0700
   2910 O         -70.5970   -0.7350  -53.5940 O.2     179 HSE    0.0900
   2911 CB        -72.7630    0.5220  -55.6910 C.3     179 HSE   -0.0800
   2912 CG        -72.8930    0.6280  -57.1780 C.ar    179 HSE    0.0900
   2913 CD2       -71.9530    0.9070  -58.1090 C.ar    179 HSE    0.0900
   2914 ND1       -74.0990    0.3950  -57.8140 N.ar    179 HSE   -0.7000
   2915 CE1       -73.8620    0.5580  -59.1040 C.ar    179 HSE    0.2200
   2916 NE2       -72.5820    0.8570  -59.3330 N.ar    179 HSE    0.2500
   2917 HN        -74.3360   -1.4070  -55.6140 H       179 HSE    0.1300
   2918 HA        -71.5340   -1.2470  -55.8180 H       179 HSE   -0.3600
   2919 HB1       -71.9990    1.2550  -55.3540 H       179 HSE    0.3200
   2920 HB2       -73.7420    0.7810  -55.2340 H       179 HSE   -0.0500
   2921 HD2       -70.9010    1.1320  -57.9840 H       179 HSE    0.0900
   2922 HE1       -74.6010    0.4680  -59.9000 H       179 HSE    0.5100
   2923 HE2       -72.1470    1.0150  -60.2190 H       179 HSE   -0.5100
   2924 N         -72.7140   -0.8470  -52.7760 N.am    180 TYR   -0.4700
   2925 CA        -72.3220   -0.7980  -51.3670 C.3     180 TYR    0.3100
   2926 C         -71.4730   -2.0160  -50.9820 C.2     180 TYR    0.0700
   2927 O         -70.4850   -1.8680  -50.2630 O.2     180 TYR    0.0900
   2928 CB        -73.5560   -0.6950  -50.4560 C.3     180 TYR   -0.1800
   2929 CG        -73.2270   -0.7750  -48.9820 C.ar    180 TYR    0.0900
   2930 CD1       -72.5600    0.2620  -48.3420 C.ar    180 TYR    0.0900
   2931 CD2       -73.5890   -1.8840  -48.2260 C.ar    180 TYR    0.0000
   2932 CE1       -72.2460    0.1920  -46.9880 C.ar    180 TYR   -0.1150
   2933 CE2       -73.2910   -1.9600  -46.8670 C.ar    180 TYR    0.1150
   2934 CZ        -72.6360   -0.9110  -46.2470 C.ar    180 TYR   -0.1150
   2935 OH        -72.3420   -0.9750  -44.9060 O.3     180 TYR    0.1150
   2936 HN        -73.6930   -0.9130  -52.9510 H       180 TYR    0.1100
   2937 HA        -71.6830    0.0610  -51.2290 H       180 TYR   -0.5400
   2938 HB1       -74.2520   -1.5300  -50.6860 H       180 TYR    0.4300
   2939 HB2       -74.0590    0.2810  -50.6300 H       180 TYR   -0.1150
   2940 HD1       -72.2810    1.1390  -48.9060 H       180 TYR    0.1150
   2941 HD2       -74.1100   -2.7010  -48.7020 H       180 TYR   -0.1150
   2942 HE1       -71.6990    0.9960  -46.5170 H       180 TYR    0.1150
   2943 HE2       -73.5720   -2.8350  -46.2990 H       180 TYR    0.5100
   2944 HH        -71.5280   -0.4890  -44.7580 H       180 TYR   -0.5100
   2945 N         -71.8520   -3.2160  -51.4650 N.am    181 ILE   -0.4700
   2946 CA        -71.0980   -4.4390  -51.1930 C.3     181 ILE    0.3100
   2947 C         -69.6900   -4.3060  -51.8100 C.2     181 ILE    0.0700
   2948 O         -68.7030   -4.5240  -51.1060 O.2     181 ILE    0.0900
   2949 CB        -71.8750   -5.6990  -51.6840 C.3     181 ILE   -0.0900
   2950 CG1       -72.7330   -6.2620  -50.5270 C.3     181 ILE    0.0900
   2951 CG2       -70.9300   -6.7740  -52.2460 C.3     181 ILE   -0.2700
   2952 CD        -73.7210   -7.3330  -50.9050 C.3     181 ILE    0.0900
   2953 HN        -72.6660   -3.3230  -52.0310 H       181 ILE    0.0900
   2954 HA        -70.9310   -4.4950  -50.1270 H       181 ILE    0.0900
   2955 HB        -72.5900   -5.3960  -52.4770 H       181 ILE   -0.1800
   2956 HG11      -73.2990   -5.4190  -50.0780 H       181 ILE    0.0900
   2957 HG12      -72.0460   -6.6840  -49.7640 H       181 ILE    0.0900
   2958 HG21      -70.2130   -7.1000  -51.4620 H       181 ILE   -0.2700
   2959 HG22      -70.3570   -6.3630  -53.1040 H       181 ILE    0.0900
   2960 HG23      -71.5180   -7.6570  -52.5780 H       181 ILE    0.0900
   2961 HD1       -73.1900   -8.2050  -51.3410 H       181 ILE    0.0900
   2962 HD2       -74.4350   -6.9390  -51.6600 H       181 ILE    0.5100
   2963 HD3       -74.2770   -7.6700  -50.0050 H       181 ILE   -0.5100
   2964 N         -69.6050   -3.8200  -53.0810 N.am    182 LEU   -0.4700
   2965 CA        -68.3360   -3.5620  -53.7810 C.3     182 LEU    0.3100
   2966 C         -67.4750   -2.5670  -52.9900 C.2     182 LEU    0.0700
   2967 O         -66.2620   -2.7540  -52.8870 O.2     182 LEU    0.0900
   2968 CB        -68.6160   -3.0190  -55.2030 C.3     182 LEU   -0.1800
   2969 CG        -67.4010   -2.5680  -56.0330 C.3     182 LEU    0.0900
   2970 CD1       -66.6030   -3.7610  -56.5370 C.3     182 LEU    0.0900
   2971 CD2       -67.8380   -1.7140  -57.2070 C.3     182 LEU   -0.0900
   2972 HN        -70.4260   -3.6140  -53.6080 H       182 LEU    0.0900
   2973 HA        -67.7840   -4.4880  -53.8320 H       182 LEU   -0.2700
   2974 HB1       -69.2960   -2.1480  -55.1020 H       182 LEU    0.0900
   2975 HB2       -69.1340   -3.8180  -55.7720 H       182 LEU    0.0900
   2976 HG        -66.7440   -1.9310  -55.4030 H       182 LEU    0.0900
   2977 HD11      -67.2420   -4.4050  -57.1780 H       182 LEU   -0.2700
   2978 HD12      -66.2410   -4.3650  -55.6770 H       182 LEU    0.0900
   2979 HD13      -65.7370   -3.4100  -57.1380 H       182 LEU    0.0900
   2980 HD21      -68.3730   -0.8100  -56.8440 H       182 LEU    0.0900
   2981 HD22      -68.5260   -2.2930  -57.8600 H       182 LEU    0.5100
   2982 HD23      -66.9510   -1.3910  -57.7910 H       182 LEU   -0.5100
   2983 N         -68.1230   -1.5280  -52.4030 N.am    183 PHE   -0.4700
   2984 CA        -67.4750   -0.5000  -51.5930 C.3     183 PHE    0.3100
   2985 C         -66.8940   -1.1000  -50.3240 C.2     183 PHE    0.0700
   2986 O         -65.7550   -0.8030  -49.9830 O.2     183 PHE    0.0900
   2987 CB        -68.4760    0.6200  -51.2540 C.3     183 PHE   -0.1800
   2988 CG        -67.9640    1.7030  -50.3270 C.ar    183 PHE    0.0900
   2989 CD1       -67.0710    2.6690  -50.7820 C.ar    183 PHE    0.0900
   2990 CD2       -68.4410    1.8100  -49.0230 C.ar    183 PHE    0.0000
   2991 CE1       -66.6240    3.6860  -49.9330 C.ar    183 PHE   -0.1150
   2992 CE2       -68.0020    2.8340  -48.1790 C.ar    183 PHE    0.1150
   2993 CZ        -67.0970    3.7660  -48.6390 C.ar    183 PHE   -0.1150
   2994 HN        -69.1080   -1.4190  -52.5050 H       183 PHE    0.1150
   2995 HA        -66.6430   -0.1030  -52.1540 H       183 PHE   -0.1150
   2996 HB1       -69.3620    0.1680  -50.7580 H       183 PHE    0.1150
   2997 HB2       -68.7810    1.1250  -52.1950 H       183 PHE   -0.1150
   2998 HD1       -66.7180    2.6330  -51.8020 H       183 PHE    0.1150
   2999 HD2       -69.1590    1.0910  -48.6570 H       183 PHE   -0.1150
   3000 HE1       -65.9080    4.4110  -50.2910 H       183 PHE    0.1150
   3001 HE2       -68.3720    2.8970  -47.1660 H       183 PHE    0.5100
   3002 HZ        -66.7580    4.5570  -47.9870 H       183 PHE   -0.5100
   3003 N         -67.6640   -1.9630  -49.6340 N.am    184 CYS   -0.4700
   3004 CA        -67.2010   -2.6210  -48.4090 C.3     184 CYS    0.3100
   3005 C         -66.0770   -3.5990  -48.7270 C.2     184 CYS    0.0700
   3006 O         -65.0270   -3.5590  -48.0850 O.2     184 CYS    0.0900
   3007 CB        -68.3570   -3.3200  -47.6940 C.3     184 CYS   -0.1100
   3008 SG        -69.6200   -2.1930  -47.0490 S.3     184 CYS    0.0900
   3009 HN        -68.5870   -2.1930  -49.9280 H       184 CYS    0.0900
   3010 HA        -66.7670   -1.8680  -47.7690 H       184 CYS   -0.2300
   3011 HB1       -67.9360   -3.9110  -46.8540 H       184 CYS    0.1600
   3012 HB2       -68.8310   -4.0220  -48.4110 H       184 CYS    0.5100
   3013 HG1       -70.0840   -1.8450  -48.2400 H       184 CYS   -0.5100
   3014 N         -66.2720   -4.4430  -49.7550 N.am    185 THR   -0.4700
   3015 CA        -65.2930   -5.4360  -50.1810 C.3     185 THR    0.3100
   3016 C         -63.9590   -4.7720  -50.5440 C.2     185 THR    0.0700
   3017 O         -62.9140   -5.2640  -50.1240 O.2     185 THR    0.0900
   3018 CB        -65.8380   -6.2540  -51.3630 C.3     185 THR    0.1400
   3019 CG2       -65.0250   -7.5190  -51.6260 C.3     185 THR    0.0900
   3020 OG1       -67.1970   -6.6000  -51.1080 O.3     185 THR   -0.6600
   3021 HN        -67.1170   -4.4240  -50.2850 H       185 THR    0.4300
   3022 HA        -65.0860   -6.0830  -49.3410 H       185 THR   -0.2700
   3023 HB        -65.7850   -5.6530  -52.2960 H       185 THR    0.0900
   3024 HG1       -67.6950   -5.7820  -51.1700 H       185 THR    0.0900
   3025 HG21      -65.0410   -8.1750  -50.7290 H       185 THR    0.0900
   3026 HG22      -63.9710   -7.2520  -51.8510 H       185 THR    0.5100
   3027 HG23      -65.4600   -8.0780  -52.4820 H       185 THR   -0.5100
   3028 N         -63.9870   -3.6380  -51.2940 N.am    186 THR   -0.4700
   3029 CA        -62.7530   -2.9740  -51.7230 C.3     186 THR    0.3100
   3030 C         -62.0790   -2.2530  -50.5410 C.2     186 THR    0.0700
   3031 O         -60.8620   -2.3450  -50.4090 O.2     186 THR    0.0900
   3032 CB        -62.9840   -2.0320  -52.9340 C.3     186 THR    0.1400
   3033 CG2       -63.7250   -0.7310  -52.5680 C.3     186 THR    0.0900
   3034 OG1       -61.7230   -1.7310  -53.5300 O.3     186 THR   -0.6600
   3035 HN        -64.8410   -3.2110  -51.5830 H       186 THR    0.4300
   3036 HA        -62.0440   -3.7440  -51.9870 H       186 THR   -0.2700
   3037 HB        -63.6350   -2.5280  -53.6860 H       186 THR    0.0900
   3038 HG1       -61.1090   -1.6080  -52.8010 H       186 THR    0.0900
   3039 HG21      -63.1410   -0.1580  -51.8150 H       186 THR    0.0900
   3040 HG22      -64.7200   -0.9700  -52.1370 H       186 THR    0.5100
   3041 HG23      -63.8500   -0.1000  -53.4740 H       186 THR   -0.5100
   3042 N         -62.8630   -1.5930  -49.6530 N.am    187 VAL   -0.4700
   3043 CA        -62.3140   -0.8890  -48.4810 C.3     187 VAL    0.3100
   3044 C         -61.6230   -1.8930  -47.5360 C.2     187 VAL    0.0700
   3045 O         -60.5190   -1.6210  -47.0540 O.2     187 VAL    0.0900
   3046 CB        -63.4050   -0.0560  -47.7410 C.3     187 VAL   -0.0900
   3047 CG1       -63.0410    0.1830  -46.2730 C.3     187 VAL    0.0900
   3048 CG2       -63.6590    1.2670  -48.4560 C.3     187 VAL   -0.2700
   3049 HN        -63.8540   -1.5570  -49.7540 H       187 VAL    0.0900
   3050 HA        -61.5250   -0.2400  -48.8280 H       187 VAL    0.0900
   3051 HB        -64.3720   -0.6010  -47.7900 H       187 VAL    0.0900
   3052 HG11      -62.0040    0.5730  -46.1950 H       187 VAL   -0.2700
   3053 HG12      -63.1030   -0.7710  -45.7070 H       187 VAL    0.0900
   3054 HG13      -63.7340    0.9280  -45.8280 H       187 VAL    0.0900
   3055 HG21      -64.0050    1.0780  -49.4960 H       187 VAL    0.0900
   3056 HG22      -62.7200    1.8610  -48.4980 H       187 VAL    0.5100
   3057 HG23      -64.4420    1.8430  -47.9210 H       187 VAL   -0.5100
   3058 N         -62.2510   -3.0730  -47.3150 N.am    188 PHE   -0.4700
   3059 CA        -61.7210   -4.0710  -46.3940 C.3     188 PHE    0.3100
   3060 C         -60.5380   -4.8530  -47.0030 C.2     188 PHE    0.0700
   3061 O         -59.6030   -5.1700  -46.2690 O.2     188 PHE    0.0900
   3062 CB        -62.8190   -5.0250  -45.9160 C.3     188 PHE   -0.1800
   3063 CG        -63.9130   -4.3530  -45.1130 C.ar    188 PHE    0.0900
   3064 CD1       -63.6040   -3.4220  -44.1230 C.ar    188 PHE    0.0900
   3065 CD2       -65.2450   -4.7190  -45.2800 C.ar    188 PHE    0.0000
   3066 CE1       -64.6160   -2.8110  -43.3740 C.ar    188 PHE   -0.1150
   3067 CE2       -66.2550   -4.1090  -44.5280 C.ar    188 PHE    0.1150
   3068 CZ        -65.9340   -3.1650  -43.5730 C.ar    188 PHE   -0.1150
   3069 HN        -63.1040   -3.3110  -47.7740 H       188 PHE    0.1150
   3070 HA        -61.2880   -3.5490  -45.5530 H       188 PHE   -0.1150
   3071 HB1       -62.3680   -5.8050  -45.2660 H       188 PHE    0.1150
   3072 HB2       -63.3020   -5.4960  -46.7990 H       188 PHE   -0.1150
   3073 HD1       -62.5720   -3.1710  -43.9300 H       188 PHE    0.1150
   3074 HD2       -65.5010   -5.4820  -46.0000 H       188 PHE   -0.1150
   3075 HE1       -64.3650   -2.0610  -42.6390 H       188 PHE    0.1150
   3076 HE2       -67.2880   -4.3780  -44.6950 H       188 PHE    0.5100
   3077 HZ        -66.7130   -2.7050  -42.9850 H       188 PHE   -0.5100
   3078 N         -60.5340   -5.1080  -48.3420 N.am    189 THR   -0.4700
   3079 CA        -59.3670   -5.7480  -48.9790 C.3     189 THR    0.3100
   3080 C         -58.2000   -4.7630  -49.0220 C.2     189 THR    0.0700
   3081 O         -57.0550   -5.1750  -48.8630 O.2     189 THR    0.0900
   3082 CB        -59.6740   -6.2930  -50.3800 C.3     189 THR    0.1400
   3083 CG2       -60.4640   -7.5760  -50.3450 C.3     189 THR    0.0900
   3084 OG1       -60.3610   -5.3070  -51.1380 O.3     189 THR   -0.6600
   3085 HN        -61.3010   -4.8790  -48.9360 H       189 THR    0.4300
   3086 HA        -59.0490   -6.5550  -48.3350 H       189 THR   -0.2700
   3087 HB        -58.7270   -6.5530  -50.9010 H       189 THR    0.0900
   3088 HG1       -61.2780   -5.3470  -50.8530 H       189 THR    0.0900
   3089 HG21      -61.5390   -7.3680  -50.5360 H       189 THR    0.0900
   3090 HG22      -60.3680   -8.0540  -49.3470 H       189 THR    0.5100
   3091 HG23      -60.0940   -8.2700  -51.1300 H       189 THR   -0.5100
   3092 N         -58.4880   -3.4500  -49.1990 N.am    190 LEU   -0.4700
   3093 CA        -57.4540   -2.4170  -49.1840 C.3     190 LEU    0.3100
   3094 C         -56.8500   -2.2830  -47.7890 C.2     190 LEU    0.0700
   3095 O         -55.6370   -2.1160  -47.6630 O.2     190 LEU    0.0900
   3096 CB        -58.0050   -1.0600  -49.6600 C.3     190 LEU   -0.1800
   3097 CG        -58.0130   -0.8290  -51.1760 C.3     190 LEU    0.0900
   3098 CD1       -59.0140    0.2390  -51.5540 C.3     190 LEU    0.0900
   3099 CD2       -56.6270   -0.4570  -51.6930 C.3     190 LEU   -0.0900
   3100 HN        -59.4200   -3.1300  -49.3470 H       190 LEU    0.0900
   3101 HA        -56.6530   -2.7410  -49.8330 H       190 LEU   -0.2700
   3102 HB1       -57.3890   -0.2600  -49.1970 H       190 LEU    0.0900
   3103 HB2       -59.0490   -0.9690  -49.2950 H       190 LEU    0.0900
   3104 HG        -58.2780   -1.7770  -51.6900 H       190 LEU    0.0900
   3105 HD11      -58.7560    1.1970  -51.0540 H       190 LEU   -0.2700
   3106 HD12      -60.0320   -0.0660  -51.2320 H       190 LEU    0.0900
   3107 HD13      -59.0010    0.3980  -52.6540 H       190 LEU    0.0900
   3108 HD21      -55.9060   -1.2730  -51.4710 H       190 LEU    0.0900
   3109 HD22      -56.2740    0.4710  -51.1960 H       190 LEU    0.5100
   3110 HD23      -56.6620   -0.3030  -52.7930 H       190 LEU   -0.5100
   3111 N         -57.6930   -2.3830  -46.7300 N.am    191 LEU   -0.4700
   3112 CA        -57.2220   -2.3100  -45.3470 C.3     191 LEU    0.3100
   3113 C         -56.4560   -3.5810  -44.9730 C.2     191 LEU    0.0700
   3114 O         -55.4000   -3.4820  -44.3550 O.2     191 LEU    0.0900
   3115 CB        -58.3830   -2.0700  -44.3630 C.3     191 LEU   -0.1800
   3116 CG        -58.7560   -0.5970  -44.0980 C.3     191 LEU    0.0900
   3117 CD1       -60.1270   -0.4860  -43.4450 C.3     191 LEU    0.0900
   3118 CD2       -57.7080    0.0950  -43.2320 C.3     191 LEU   -0.0900
   3119 HN        -58.6730   -2.5120  -46.8490 H       191 LEU    0.0900
   3120 HA        -56.5090   -1.5020  -45.2830 H       191 LEU   -0.2700
   3121 HB1       -58.1080   -2.5320  -43.3920 H       191 LEU    0.0900
   3122 HB2       -59.2820   -2.5820  -44.7660 H       191 LEU    0.0900
   3123 HG        -58.7640   -0.0440  -45.0620 H       191 LEU    0.0900
   3124 HD11      -60.1330   -1.0280  -42.4740 H       191 LEU   -0.2700
   3125 HD12      -60.8980   -0.9370  -44.1060 H       191 LEU    0.0900
   3126 HD13      -60.3720    0.5810  -43.2570 H       191 LEU    0.0900
   3127 HD21      -56.7190    0.0740  -43.7380 H       191 LEU    0.0900
   3128 HD22      -57.6190   -0.4280  -42.2560 H       191 LEU    0.5100
   3129 HD23      -57.9980    1.1540  -43.0640 H       191 LEU   -0.5100
   3130 N         -56.9480   -4.7700  -45.4040 N.am    192 LEU   -0.4700
   3131 CA        -56.2580   -6.0410  -45.1510 C.3     192 LEU    0.3100
   3132 C         -54.9350   -6.1110  -45.9240 C.2     192 LEU    0.0700
   3133 O         -53.9810   -6.7310  -45.4510 O.2     192 LEU    0.0900
   3134 CB        -57.1490   -7.2410  -45.5120 C.3     192 LEU   -0.1800
   3135 CG        -58.2290   -7.6000  -44.4840 C.3     192 LEU    0.0900
   3136 CD1       -59.3430   -8.3950  -45.1250 C.3     192 LEU    0.0900
   3137 CD2       -57.6380   -8.3560  -43.2970 C.3     192 LEU   -0.0900
   3138 HN        -57.8030   -4.8320  -45.9120 H       192 LEU    0.0900
   3139 HA        -55.9960   -6.0740  -44.1040 H       192 LEU   -0.2700
   3140 HB1       -56.4940   -8.1270  -45.6460 H       192 LEU    0.0900
   3141 HB2       -57.6530   -7.0160  -46.4760 H       192 LEU    0.0900
   3142 HG        -58.6460   -6.6680  -44.0510 H       192 LEU    0.0900
   3143 HD11      -58.9820   -9.4100  -45.3940 H       192 LEU   -0.2700
   3144 HD12      -59.6880   -7.8840  -46.0490 H       192 LEU    0.0900
   3145 HD13      -60.1910   -8.4960  -44.4150 H       192 LEU    0.0900
   3146 HD21      -56.8720   -7.7310  -42.7910 H       192 LEU    0.0900
   3147 HD22      -57.1560   -9.2940  -43.6470 H       192 LEU    0.5100
   3148 HD23      -58.4390   -8.5970  -42.5660 H       192 LEU   -0.5100
   3149 N         -54.8670   -5.4490  -47.1020 N.am    193 LEU   -0.4700
   3150 CA        -53.6450   -5.3790  -47.8990 C.3     193 LEU    0.3100
   3151 C         -52.6160   -4.4980  -47.1970 C.2     193 LEU    0.0700
   3152 O         -51.4210   -4.7880  -47.2400 O.2     193 LEU    0.0900
   3153 CB        -53.9470   -4.8410  -49.3120 C.3     193 LEU   -0.1800
   3154 CG        -52.7950   -4.8880  -50.3310 C.3     193 LEU    0.0900
   3155 CD1       -51.7600   -5.9470  -49.9570 C.3     193 LEU    0.0900
   3156 CD2       -53.3200   -5.1280  -51.7330 C.3     193 LEU   -0.0900
   3157 HN        -55.6570   -4.9750  -47.4830 H       193 LEU    0.0900
   3158 HA        -53.2270   -6.3730  -47.9580 H       193 LEU   -0.2700
   3159 HB1       -54.2660   -3.7820  -49.2100 H       193 LEU    0.0900
   3160 HB2       -54.7900   -5.4330  -49.7270 H       193 LEU    0.0900
   3161 HG        -52.3000   -3.8940  -50.3670 H       193 LEU    0.0900
   3162 HD11      -52.2680   -6.8590  -49.5770 H       193 LEU   -0.2700
   3163 HD12      -51.0900   -5.5570  -49.1610 H       193 LEU    0.0900
   3164 HD13      -51.1600   -6.2210  -50.8510 H       193 LEU    0.0900
   3165 HD21      -54.0140   -4.3110  -52.0260 H       193 LEU    0.0900
   3166 HD22      -53.8720   -6.0920  -51.7710 H       193 LEU    0.5100
   3167 HD23      -52.4760   -5.1520  -52.4550 H       193 LEU   -0.5100
   3168 N         -53.0860   -3.4500  -46.4950 N.am    194 SER   -0.4700
   3169 CA        -52.2210   -2.5480  -45.7410 C.3     194 SER    0.3100
   3170 C         -51.5380   -3.2800  -44.5880 C.2     194 SER    0.0700
   3171 O         -50.3750   -3.0010  -44.2940 O.2     194 SER    0.0900
   3172 CB        -53.0180   -1.3610  -45.2070 C.3     194 SER    0.0500
   3173 OG        -53.5990   -0.6180  -46.2660 O.3     194 SER    0.0900
   3174 HN        -54.0600   -3.2420  -46.4590 H       194 SER    0.0900
   3175 HA        -51.4360   -2.2070  -46.4000 H       194 SER   -0.6600
   3176 HB1       -52.3450   -0.6900  -44.6310 H       194 SER    0.4300
   3177 HB2       -53.8300   -1.7270  -44.5440 H       194 SER    0.5100
   3178 HG1       -54.1770   -1.2280  -46.7300 H       194 SER   -0.5100
   3179 N         -52.2450   -4.2480  -43.9590 N.am    195 ILE   -0.4700
   3180 CA        -51.7120   -5.0330  -42.8400 C.3     195 ILE    0.3100
   3181 C         -50.5730   -5.9460  -43.3220 C.2     195 ILE    0.0700
   3182 O         -49.5020   -5.9620  -42.7130 O.2     195 ILE    0.0900
   3183 CB        -52.8280   -5.8750  -42.1390 C.3     195 ILE   -0.0900
   3184 CG1       -54.2000   -5.1500  -42.0890 C.3     195 ILE    0.0900
   3185 CG2       -52.3900   -6.3420  -40.7620 C.3     195 ILE   -0.2700
   3186 CD        -54.2730   -3.9080  -41.2140 C.3     195 ILE    0.0900
   3187 HN        -53.1760   -4.4730  -44.2360 H       195 ILE    0.0900
   3188 HA        -51.2700   -4.3450  -42.1360 H       195 ILE    0.0900
   3189 HB        -53.0620   -6.7620  -42.7650 H       195 ILE   -0.1800
   3190 HG11      -54.9540   -5.8740  -41.7160 H       195 ILE    0.0900
   3191 HG12      -54.4650   -4.8530  -43.1240 H       195 ILE    0.0900
   3192 HG21      -51.9900   -5.4850  -40.1780 H       195 ILE   -0.2700
   3193 HG22      -51.5910   -7.1080  -40.8580 H       195 ILE    0.0900
   3194 HG23      -53.2570   -6.7710  -40.2140 H       195 ILE    0.0900
   3195 HD1       -53.5460   -3.1470  -41.5700 H       195 ILE    0.0900
   3196 HD2       -54.0270   -4.1710  -40.1640 H       195 ILE    0.5100
   3197 HD3       -55.2940   -3.4720  -41.2620 H       195 ILE   -0.5100
   3198 N         -50.8070   -6.7000  -44.4190 N.am    196 VAL   -0.4700
   3199 CA        -49.8490   -7.6640  -44.9710 C.3     196 VAL    0.3100
   3200 C         -48.5240   -6.9630  -45.3480 C.2     196 VAL    0.0700
   3201 O         -47.4520   -7.4460  -44.9650 O.2     196 VAL    0.0900
   3202 CB        -50.4510   -8.4360  -46.1800 C.3     196 VAL   -0.0900
   3203 CG1       -49.4430   -9.4270  -46.7610 C.3     196 VAL    0.0900
   3204 CG2       -51.7360   -9.1560  -45.7820 C.3     196 VAL   -0.2700
   3205 HN        -51.6680   -6.6300  -44.9150 H       196 VAL    0.0900
   3206 HA        -49.5840   -8.3550  -44.1850 H       196 VAL    0.0900
   3207 HB        -50.7450   -7.7100  -46.9670 H       196 VAL    0.0900
   3208 HG11      -49.1450  -10.1680  -45.9880 H       196 VAL   -0.2700
   3209 HG12      -48.5340   -8.8860  -47.1020 H       196 VAL    0.0900
   3210 HG13      -49.8970   -9.9710  -47.6170 H       196 VAL    0.0900
   3211 HG21      -52.4200   -8.4550  -45.2580 H       196 VAL    0.0900
   3212 HG22      -51.5000   -9.9990  -45.0970 H       196 VAL    0.5100
   3213 HG23      -52.2490   -9.5420  -46.6880 H       196 VAL   -0.5100
   3214 N         -48.5970   -5.8130  -46.0560 N.am    197 ILE   -0.4700
   3215 CA        -47.4010   -5.0590  -46.4670 C.3     197 ILE    0.3100
   3216 C         -46.6780   -4.4990  -45.2140 C.2     197 ILE    0.0700
   3217 O         -45.4410   -4.4920  -45.1670 O.2     197 ILE    0.0900
   3218 CB        -47.7540   -3.9310  -47.4920 C.3     197 ILE   -0.0900
   3219 CG1       -48.5530   -4.4990  -48.6960 C.3     197 ILE    0.0900
   3220 CG2       -46.4800   -3.1980  -47.9730 C.3     197 ILE   -0.2700
   3221 CD        -49.2800   -3.4400  -49.5560 C.3     197 ILE    0.0900
   3222 HN        -49.4720   -5.4210  -46.3320 H       197 ILE    0.0900
   3223 HA        -46.7070   -5.7580  -46.9100 H       197 ILE    0.0900
   3224 HB        -48.4370   -3.2010  -47.0100 H       197 ILE   -0.1800
   3225 HG11      -49.3120   -5.2090  -48.3050 H       197 ILE    0.0900
   3226 HG12      -47.8470   -5.0510  -49.3510 H       197 ILE    0.0900
   3227 HG21      -45.7910   -3.9150  -48.4660 H       197 ILE   -0.2700
   3228 HG22      -45.9570   -2.7420  -47.1050 H       197 ILE    0.0900
   3229 HG23      -46.7520   -2.4070  -48.7040 H       197 ILE    0.0900
   3230 HD1       -48.5460   -2.7210  -49.9800 H       197 ILE    0.0900
   3231 HD2       -50.0050   -2.8760  -48.9290 H       197 ILE    0.5100
   3232 HD3       -49.8160   -3.9350  -50.3940 H       197 ILE   -0.5100
   3233 N         -47.4510   -4.0850  -44.1850 N.am    198 LEU   -0.4700
   3234 CA        -46.8980   -3.5590  -42.9390 C.3     198 LEU    0.3100
   3235 C         -46.1570   -4.6510  -42.1470 C.2     198 LEU    0.0700
   3236 O         -45.0820   -4.3790  -41.6100 O.2     198 LEU    0.0900
   3237 CB        -48.0110   -2.9320  -42.0720 C.3     198 LEU   -0.1800
   3238 CG        -47.5690   -2.2240  -40.7780 C.3     198 LEU    0.0900
   3239 CD1       -46.6820   -1.0230  -41.0730 C.3     198 LEU    0.0900
   3240 CD2       -48.7680   -1.7900  -39.9620 C.3     198 LEU   -0.0900
   3241 HN        -48.4460   -4.1210  -44.2330 H       198 LEU    0.0900
   3242 HA        -46.1550   -2.8160  -43.1900 H       198 LEU   -0.2700
   3243 HB1       -48.7150   -3.7410  -41.7900 H       198 LEU    0.0900
   3244 HB2       -48.5470   -2.1870  -42.6970 H       198 LEU    0.0900
   3245 HG        -47.0080   -2.9430  -40.1440 H       198 LEU    0.0900
   3246 HD11      -47.2320   -0.2880  -41.6980 H       198 LEU   -0.2700
   3247 HD12      -45.7750   -1.3490  -41.6250 H       198 LEU    0.0900
   3248 HD13      -46.3850   -0.5290  -40.1230 H       198 LEU    0.0900
   3249 HD21      -49.4750   -2.6380  -39.8400 H       198 LEU    0.0900
   3250 HD22      -49.2960   -0.9600  -40.4780 H       198 LEU    0.5100
   3251 HD23      -48.4390   -1.4550  -38.9560 H       198 LEU   -0.5100
   3252 N         -46.7160   -5.8870  -42.0870 N.am    199 TYR   -0.4700
   3253 CA        -46.0920   -6.9860  -41.3450 C.3     199 TYR    0.3100
   3254 C         -44.8190   -7.4800  -42.0270 C.2     199 TYR    0.0700
   3255 O         -43.8820   -7.8860  -41.3380 O.2     199 TYR    0.0900
   3256 CB        -47.0700   -8.1450  -41.1260 C.3     199 TYR   -0.1800
   3257 CG        -47.8460   -7.9990  -39.8390 C.ar    199 TYR    0.0900
   3258 CD1       -47.2680   -8.3130  -38.6110 C.ar    199 TYR    0.0900
   3259 CD2       -49.1310   -7.4700  -39.8350 C.ar    199 TYR    0.0000
   3260 CE1       -47.9650   -8.1410  -37.4170 C.ar    199 TYR   -0.1150
   3261 CE2       -49.8400   -7.2980  -38.6470 C.ar    199 TYR    0.1150
   3262 CZ        -49.2500   -7.6250  -37.4400 C.ar    199 TYR   -0.1150
   3263 OH        -49.9400   -7.4330  -36.2680 O.3     199 TYR    0.1150
   3264 HN        -47.5750   -6.1010  -42.5450 H       199 TYR    0.1100
   3265 HA        -45.7600   -6.5950  -40.3940 H       199 TYR   -0.5400
   3266 HB1       -46.5080   -9.1020  -41.0730 H       199 TYR    0.4300
   3267 HB2       -47.8030   -8.1770  -41.9590 H       199 TYR   -0.1150
   3268 HD1       -46.2590   -8.6960  -38.5850 H       199 TYR    0.1150
   3269 HD2       -49.5900   -7.1880  -40.7700 H       199 TYR   -0.1150
   3270 HE1       -47.5060   -8.4100  -36.4770 H       199 TYR    0.1150
   3271 HE2       -50.8470   -6.9090  -38.6700 H       199 TYR    0.5100
   3272 HH        -50.8020   -7.0720  -36.4880 H       199 TYR   -0.5100
   3273 N         -44.7560   -7.4030  -43.3770 N.am    200 CYS   -0.4700
   3274 CA        -43.5510   -7.7560  -44.1300 C.3     200 CYS    0.3100
   3275 C         -42.4490   -6.7380  -43.8400 C.2     200 CYS    0.0700
   3276 O         -41.2760   -7.1000  -43.7680 O.2     200 CYS    0.0900
   3277 CB        -43.8440   -7.8460  -45.6250 C.3     200 CYS   -0.1100
   3278 SG        -44.8500   -9.2730  -46.0970 S.3     200 CYS    0.0900
   3279 HN        -45.5350   -7.1000  -43.9210 H       200 CYS    0.0900
   3280 HA        -43.1950   -8.7070  -43.7620 H       200 CYS   -0.2300
   3281 HB1       -42.8740   -7.8940  -46.1650 H       200 CYS    0.1600
   3282 HB2       -44.3680   -6.9170  -45.9310 H       200 CYS    0.5100
   3283 HG1       -45.9620   -8.8220  -45.5340 H       200 CYS   -0.5100
   3284 N         -42.8050   -5.4400  -43.7230 N.am    201 ARG   -0.4700
   3285 CA        -41.9200   -4.3890  -43.2560 C.3     201 ARG    0.3100
   3286 C         -41.4810   -4.5410  -41.8090 C.2     201 ARG    0.0700
   3287 O         -40.3100   -4.4010  -41.4760 O.2     201 ARG    0.0900
   3288 CB        -42.5410   -2.9890  -43.4890 C.3     201 ARG   -0.1800
   3289 CG        -42.5730   -2.5910  -44.9800 C.3     201 ARG    0.0900
   3290 CD        -43.2990   -1.2690  -45.2590 C.3     201 ARG    0.0900
   3291 NE        -44.7610   -1.5260  -45.0620 N.pl3   201 ARG   -0.1800
   3292 CZ        -45.7020   -0.5870  -45.0850 C.cat   201 ARG    0.0900
   3293 NH1       -46.9760   -0.9250  -44.9970 N.pl3   201 ARG    0.0900
   3294 NH2       -45.4080    0.6930  -45.1970 N.pl3   201 ARG    0.2000
   3295 HN        -43.7240   -5.1400  -43.9630 H       201 ARG    0.0900
   3296 HA        -40.9880   -4.4770  -43.7930 H       201 ARG    0.0900
   3297 HB1       -41.9470   -2.2360  -42.9300 H       201 ARG   -0.7000
   3298 HB2       -43.5820   -2.9890  -43.0980 H       201 ARG    0.4400
   3299 HG1       -43.0810   -3.3980  -45.5480 H       201 ARG    0.6400
   3300 HG2       -41.5270   -2.5000  -45.3410 H       201 ARG   -0.8000
   3301 HD1       -43.1280   -0.9370  -46.3040 H       201 ARG    0.4600
   3302 HD2       -42.9710   -0.4800  -44.5490 H       201 ARG    0.4600
   3303 HE        -45.0500   -2.4690  -44.9030 H       201 ARG   -0.8000
   3304 HH11      -47.2320   -1.8880  -44.9140 H       201 ARG    0.4600
   3305 HH12      -47.6830   -0.2180  -45.0140 H       201 ARG    0.4600
   3306 HH21      -44.4540    0.9830  -45.2670 H       201 ARG    0.5100
   3307 HH22      -46.1390    1.3750  -45.2110 H       201 ARG   -0.5100
   3308 N         -42.4120   -4.8690  -40.8980 N.am    202 ILE   -0.4700
   3309 CA        -42.1290   -5.0420  -39.4630 C.3     202 ILE    0.3100
   3310 C         -41.1400   -6.2080  -39.2360 C.2     202 ILE    0.0700
   3311 O         -40.1360   -6.0220  -38.5520 O.2     202 ILE    0.0900
   3312 CB        -43.4480   -5.2400  -38.6510 C.3     202 ILE   -0.0900
   3313 CG1       -44.2140   -3.9000  -38.5140 C.3     202 ILE    0.0900
   3314 CG2       -43.1680   -5.8570  -37.2600 C.3     202 ILE   -0.2700
   3315 CD        -45.6570   -4.0290  -38.0210 C.3     202 ILE    0.0900
   3316 HN        -43.3610   -5.0140  -41.1620 H       202 ILE    0.0900
   3317 HA        -41.6070   -4.1620  -39.1190 H       202 ILE    0.0900
   3318 HB        -44.1270   -5.9120  -39.2170 H       202 ILE   -0.1800
   3319 HG11      -44.2290   -3.4060  -39.5080 H       202 ILE    0.0900
   3320 HG12      -43.6600   -3.2560  -37.7990 H       202 ILE    0.0900
   3321 HG21      -42.3630   -5.2900  -36.7460 H       202 ILE   -0.2700
   3322 HG22      -42.8420   -6.9130  -37.3730 H       202 ILE    0.0900
   3323 HG23      -44.0860   -5.8140  -36.6360 H       202 ILE    0.0900
   3324 HD1       -45.6700   -4.3340  -36.9530 H       202 ILE    0.0900
   3325 HD2       -46.1930   -4.8000  -38.6160 H       202 ILE    0.5100
   3326 HD3       -46.1790   -3.0530  -38.1180 H       202 ILE   -0.5100
   3327 N         -41.4070   -7.3870  -39.8370 N.am    203 TYR   -0.4700
   3328 CA        -40.5610   -8.5750  -39.6740 C.3     203 TYR    0.3100
   3329 C         -39.1400   -8.3530  -40.2500 C.2     203 TYR    0.0700
   3330 O         -38.1750   -8.9080  -39.7190 O.2     203 TYR    0.0900
   3331 CB        -41.2180   -9.7990  -40.3410 C.3     203 TYR   -0.1800
   3332 CG        -40.6560  -11.1240  -39.8720 C.ar    203 TYR    0.0900
   3333 CD1       -39.6460  -11.7680  -40.5820 C.ar    203 TYR    0.0900
   3334 CD2       -41.1530  -11.7490  -38.7300 C.ar    203 TYR    0.0000
   3335 CE1       -39.1250  -12.9900  -40.1530 C.ar    203 TYR   -0.1150
   3336 CE2       -40.6410  -12.9720  -38.2940 C.ar    203 TYR    0.1150
   3337 CZ        -39.6270  -13.5890  -39.0090 C.ar    203 TYR   -0.1150
   3338 OH        -39.1150  -14.7940  -38.5810 O.3     203 TYR    0.1150
   3339 HN        -42.2040   -7.5030  -40.4250 H       203 TYR    0.1100
   3340 HA        -40.4260   -8.7500  -38.6170 H       203 TYR   -0.5400
   3341 HB1       -41.0630   -9.7470  -41.4390 H       203 TYR    0.4300
   3342 HB2       -42.3040   -9.8040  -40.1090 H       203 TYR   -0.1150
   3343 HD1       -39.2570  -11.3130  -41.4810 H       203 TYR    0.1150
   3344 HD2       -41.9520  -11.2800  -38.1740 H       203 TYR   -0.1150
   3345 HE1       -38.3330  -13.4680  -40.7120 H       203 TYR    0.1150
   3346 HE2       -41.0340  -13.4360  -37.4020 H       203 TYR    0.5100
   3347 HH        -38.2500  -14.9080  -38.9810 H       203 TYR   -0.5100
   3348 N         -39.0150   -7.5400  -41.3260 N.am    204 SER   -0.4700
   3349 CA        -37.7270   -7.2630  -41.9680 C.3     204 SER    0.3100
   3350 C         -36.9150   -6.2130  -41.1940 C.2     204 SER    0.0700
   3351 O         -35.6990   -6.3630  -41.0560 O.2     204 SER    0.0900
   3352 CB        -37.9320   -6.7990  -43.4070 C.3     204 SER    0.0500
   3353 OG        -38.6740   -5.5910  -43.4570 O.3     204 SER    0.0900
   3354 HN        -39.8060   -7.0880  -41.7330 H       204 SER    0.0900
   3355 HA        -37.1410   -8.1700  -41.9470 H       204 SER   -0.6600
   3356 HB1       -38.4860   -7.5780  -43.9740 H       204 SER    0.4300
   3357 HB2       -36.9440   -6.6260  -43.8860 H       204 SER    0.5100
   3358 HG1       -39.5970   -5.8490  -43.5110 H       204 SER   -0.5100
   3359 N         -37.5780   -5.1390  -40.7100 N.am    205 LEU   -0.4700
   3360 CA        -36.9160   -4.0690  -39.9610 C.3     205 LEU    0.3100
   3361 C         -36.4540   -4.5600  -38.5910 C.2     205 LEU    0.0700
   3362 O         -35.3600   -4.1980  -38.1550 O.2     205 LEU    0.0900
   3363 CB        -37.8410   -2.8470  -39.8000 C.3     205 LEU   -0.1800
   3364 CG        -38.0260   -1.9700  -41.0500 C.3     205 LEU    0.0900
   3365 CD1       -39.2660   -1.1060  -40.9320 C.3     205 LEU    0.0900
   3366 CD2       -36.7950   -1.1040  -41.3110 C.3     205 LEU   -0.0900
   3367 HN        -38.5600   -5.0270  -40.8440 H       205 LEU    0.0900
   3368 HA        -36.0210   -3.7920  -40.4990 H       205 LEU   -0.2700
   3369 HB1       -37.4250   -2.2090  -38.9930 H       205 LEU    0.0900
   3370 HB2       -38.8410   -3.2160  -39.4900 H       205 LEU    0.0900
   3371 HG        -38.1190   -2.6230  -41.9450 H       205 LEU    0.0900
   3372 HD11      -39.1840   -0.4400  -40.0470 H       205 LEU   -0.2700
   3373 HD12      -40.1650   -1.7480  -40.8110 H       205 LEU    0.0900
   3374 HD13      -39.3770   -0.4760  -41.8410 H       205 LEU    0.0900
   3375 HD21      -35.9010   -1.7470  -41.4680 H       205 LEU    0.0900
   3376 HD22      -36.6070   -0.4420  -40.4390 H       205 LEU    0.5100
   3377 HD23      -36.9510   -0.4870  -42.2220 H       205 LEU   -0.5100
   3378 N         -37.2750   -5.4030  -37.9190 N.am    206 VAL   -0.4700
   3379 CA        -36.9300   -5.9840  -36.6170 C.3     206 VAL    0.3100
   3380 C         -35.7280   -6.9270  -36.7960 C.2     206 VAL    0.0700
   3381 O         -34.8290   -6.9260  -35.9570 O.2     206 VAL    0.0900
   3382 CB        -38.1500   -6.6920  -35.9560 C.3     206 VAL   -0.0900
   3383 CG1       -37.7220   -7.5970  -34.7970 C.3     206 VAL    0.0900
   3384 CG2       -39.1810   -5.6720  -35.4820 C.3     206 VAL   -0.2700
   3385 HN        -38.1630   -5.6680  -38.2860 H       206 VAL    0.0900
   3386 HA        -36.5780   -5.1830  -35.9830 H       206 VAL    0.0900
   3387 HB        -38.6710   -7.3060  -36.7210 H       206 VAL    0.0900
   3388 HG11      -37.0550   -7.0410  -34.1040 H       206 VAL   -0.2700
   3389 HG12      -37.1710   -8.4780  -35.1890 H       206 VAL    0.0900
   3390 HG13      -38.6170   -7.9360  -34.2320 H       206 VAL    0.0900
   3391 HG21      -39.5480   -5.0720  -36.3430 H       206 VAL    0.0900
   3392 HG22      -38.7200   -4.9840  -34.7410 H       206 VAL    0.5100
   3393 HG23      -40.0450   -6.1940  -35.0200 H       206 VAL   -0.5100
   3394 N         -35.6630   -7.7080  -37.8960 N.am    207 ARG   -0.4700
   3395 CA        -34.5190   -8.5510  -38.1990 C.3     207 ARG    0.3100
   3396 C         -33.2230   -7.7590  -38.3330 C.2     207 ARG    0.0700
   3397 O         -32.1450   -8.2130  -37.9650 O.2     207 ARG    0.0900
   3398 CB        -34.7750   -9.3780  -39.4880 C.3     207 ARG   -0.1800
   3399 CG        -33.6550  -10.3820  -39.8570 C.3     207 ARG    0.0900
   3400 CD        -33.0770  -10.2560  -41.2770 C.3     207 ARG    0.0900
   3401 NE        -32.3890   -8.9300  -41.4050 N.pl3   207 ARG   -0.1800
   3402 CZ        -31.5800   -8.5900  -42.4040 C.cat   207 ARG    0.0900
   3403 NH1       -31.2130   -9.4490  -43.3340 N.pl3   207 ARG    0.0900
   3404 NH2       -31.1260   -7.3560  -42.4890 N.pl3   207 ARG    0.2000
   3405 HN        -36.4080   -7.7400  -38.5570 H       207 ARG    0.0900
   3406 HA        -34.3550   -9.2080  -37.3570 H       207 ARG    0.0900
   3407 HB1       -34.8970   -8.6690  -40.3350 H       207 ARG   -0.7000
   3408 HB2       -35.7190   -9.9460  -39.3530 H       207 ARG    0.4400
   3409 HG1       -34.0660  -11.4070  -39.7460 H       207 ARG    0.6400
   3410 HG2       -32.8230  -10.2460  -39.1350 H       207 ARG   -0.8000
   3411 HD1       -33.8890  -10.3060  -42.0330 H       207 ARG    0.4600
   3412 HD2       -32.3310  -11.0580  -41.4630 H       207 ARG    0.4600
   3413 HE        -32.5510   -8.2520  -40.6880 H       207 ARG   -0.8000
   3414 HH11      -31.5450  -10.3920  -43.3040 H       207 ARG    0.4600
   3415 HH12      -30.6030   -9.1570  -44.0710 H       207 ARG    0.4600
   3416 HH21      -30.4050   -7.1330  -43.1450 H       207 ARG    0.5100
   3417 HH22      -31.5030   -6.6430  -41.8990 H       207 ARG   -0.5100
   3418 N         -33.2890   -6.5430  -38.9070 N.am    208 THR   -0.4700
   3419 CA        -32.1300   -5.6600  -39.0410 C.3     208 THR    0.3100
   3420 C         -31.8560   -4.9320  -37.6980 C.2     208 THR    0.0700
   3421 O         -30.7060   -4.6230  -37.3890 O.2     208 THR    0.0900
   3422 CB        -32.3610   -4.6730  -40.2020 C.3     208 THR    0.1400
   3423 CG2       -31.1280   -3.8330  -40.5190 C.3     208 THR    0.0900
   3424 OG1       -32.7500   -5.4100  -41.3620 O.3     208 THR   -0.6600
   3425 HN        -34.1440   -6.1850  -39.2730 H       208 THR    0.4300
   3426 HA        -31.2590   -6.2700  -39.2300 H       208 THR   -0.2700
   3427 HB        -33.1680   -3.9570  -39.9370 H       208 THR    0.0900
   3428 HG1       -33.7080   -5.4660  -41.3320 H       208 THR    0.0900
   3429 HG21      -30.2810   -4.4930  -40.8070 H       208 THR    0.0900
   3430 HG22      -30.8300   -3.2440  -39.6260 H       208 THR    0.5100
   3431 HG23      -31.3450   -3.1470  -41.3650 H       208 THR   -0.5100
   3432 N         -32.8740   -4.6560  -36.8630 N.am    209 ARG   -0.4700
   3433 CA        -32.7070   -3.9740  -35.5890 C.3     209 ARG    0.3100
   3434 CAT       -32.3430   -7.0470  -33.3780 C.3     209 ARG    0.0700
   3435 C         -32.9620   -4.9220  -34.4190 C.2     209 ARG    0.0900
   3436 O         -33.7940   -4.7060  -33.5360 O.2     209 ARG   -0.1800
   3437 CB        -33.4850   -2.6190  -35.6030 C.3     209 ARG    0.0900
   3438 CG        -33.7830   -1.9080  -34.2620 C.3     209 ARG    0.0900
   3439 CD        -35.2570   -2.0560  -33.8580 C.3     209 ARG   -0.1800
   3440 NE        -35.4860   -1.5130  -32.4830 N.pl3   209 ARG    0.0900
   3441 CZ        -35.3380   -2.2180  -31.3680 C.cat   209 ARG    0.0900
   3442 NH1       -35.8160   -1.6960  -30.2530 N.pl3   209 ARG    0.2000
   3443 NH2       -34.7790   -3.4070  -31.3340 N.pl3   209 ARG    0.0900
   3444 NT        -32.1910   -6.0230  -34.3830 N.pl3   209 ARG    0.0900
   3445 HN        -33.8090   -4.9140  -37.0870 H       209 ARG   -0.7000
   3446 HNT       -31.4740   -6.1830  -35.0570 H       209 ARG    0.4400
   3447 HA        -31.6520   -3.8030  -35.4320 H       209 ARG    0.6400
   3448 HB1       -34.4620   -2.8090  -36.0950 H       209 ARG   -0.8000
   3449 HB2       -32.8970   -1.9130  -36.2230 H       209 ARG    0.4600
   3450 HG1       -33.5410   -0.8280  -34.3620 H       209 ARG    0.4600
   3451 HG2       -33.1420   -2.3470  -33.4680 H       209 ARG   -0.8000
   3452 HD1       -35.5440   -3.1300  -33.8550 H       209 ARG    0.4600
   3453 HD2       -35.9030   -1.4900  -34.5630 H       209 ARG    0.4600
   3454 HE        -35.7690   -0.5570  -32.3990 H       209 ARG    0.5100
   3455 HH11      -36.3960   -0.8820  -30.2920 H       209 ARG   -0.5100
   3456 HH12      -35.5990   -2.1150  -29.3720 H       209 ARG   -0.4700
   3457 HH21      -34.4400   -3.8250  -32.1760 H       209 ARG    0.3100
   3458 HH22      -34.6930   -3.8940  -30.4640 H       209 ARG   -0.1100
   3459 HT1       -33.3690   -7.4700  -33.4330 H       209 ARG    0.0900
   3460 HT2       -32.1880   -6.6080  -32.3690 H       209 ARG    0.0900
   3461 HT3       -31.6070   -7.8600  -33.5560 H       209 ARG    0.0900
   3462 N         -31.9050   -8.7250  -24.9670 N.am    210 ALA   -0.2700
   3463 CA        -33.1510   -8.0210  -24.6470 C.3     210 ALA    0.0900
   3464 CAY       -29.7440   -9.6480  -24.4220 C.3     210 ALA    0.0900
   3465 C         -33.9370   -8.7590  -23.5560 C.2     210 ALA    0.0900
   3466 O         -34.0750   -9.9820  -23.6170 O.2     210 ALA    0.5100
   3467 CB        -34.0020   -7.8750  -25.8970 C.3     210 ALA   -0.5100
   3468 CY        -30.9790   -8.9250  -24.0110 C.2     210 ALA   -0.4700
   3469 OY        -31.1300   -8.5350  -22.8550 O.2     210 ALA    0.3100
   3470 HN        -31.7900   -9.0360  -25.9070 H       210 ALA    0.0700
   3471 HA        -32.8970   -7.0510  -24.2460 H       210 ALA    0.0900
   3472 HB1       -33.9530   -8.8040  -26.5030 H       210 ALA   -0.2700
   3473 HB2       -33.6280   -7.0290  -26.5130 H       210 ALA    0.0900
   3474 HB3       -35.0610   -7.6910  -25.6140 H       210 ALA    0.0900
   3475 HY1       -29.0640   -9.7470  -23.5490 H       210 ALA    0.0900
   3476 HY2       -29.2230   -9.0770  -25.2210 H       210 ALA    0.5100
   3477 HY3       -30.0070  -10.6620  -24.7900 H       210 ALA   -0.5100
   3478 N         -34.4820   -8.0190  -22.5720 N.am    211 SER   -0.4700
   3479 CA        -35.2000   -8.5960  -21.4510 C.3     211 SER    0.3100
   3480 C         -36.6560   -8.8770  -21.7500 C.2     211 SER    0.0700
   3481 O         -37.1300   -9.9780  -21.5210 O.2     211 SER    0.0900
   3482 CB        -35.1050   -7.6700  -20.2090 C.3     211 SER    0.0500
   3483 OG        -35.4650   -6.3200  -20.5300 O.3     211 SER    0.0900
   3484 HN        -34.4150   -7.0240  -22.5710 H       211 SER    0.0900
   3485 HA        -34.7640   -9.5600  -21.2350 H       211 SER   -0.6600
   3486 HB1       -34.0630   -7.6750  -19.8240 H       211 SER    0.4300
   3487 HB2       -35.7930   -8.0400  -19.4180 H       211 SER    0.5100
   3488 HG1       -35.2290   -5.7940  -19.7640 H       211 SER   -0.5100
   3489 N         -37.4020   -7.8900  -22.2890 N.am    212 ARG   -0.4700
   3490 CA        -38.8140   -8.0440  -22.6550 C.3     212 ARG    0.3100
   3491 C         -39.0320   -7.8530  -24.1680 C.2     212 ARG    0.0700
   3492 O         -40.0960   -8.2120  -24.6840 O.2     212 ARG    0.0900
   3493 CB        -39.6940   -7.0530  -21.8630 C.3     212 ARG   -0.1800
   3494 CG        -39.7580   -7.3520  -20.3670 C.3     212 ARG    0.0900
   3495 CD        -40.8010   -6.5060  -19.6640 C.3     212 ARG    0.0900
   3496 NE        -40.9180   -6.8590  -18.2460 N.pl3   212 ARG   -0.1800
   3497 CZ        -41.8900   -6.4220  -17.4500 C.cat   212 ARG    0.0900
   3498 NH1       -42.8430   -5.6280  -17.9250 N.pl3   212 ARG    0.0900
   3499 NH2       -41.9250   -6.7910  -16.1770 N.pl3   212 ARG    0.2000
   3500 HN        -37.0140   -6.9900  -22.4650 H       212 ARG    0.0900
   3501 HA        -39.1080   -9.0600  -22.4390 H       212 ARG    0.0900
   3502 HB1       -40.7240   -7.0880  -22.2760 H       212 ARG   -0.7000
   3503 HB2       -39.2860   -6.0290  -22.0020 H       212 ARG    0.4400
   3504 HG1       -38.7640   -7.1510  -19.9150 H       212 ARG    0.6400
   3505 HG2       -40.0080   -8.4250  -20.2240 H       212 ARG   -0.8000
   3506 HD1       -41.7940   -6.6640  -20.1370 H       212 ARG    0.4600
   3507 HD2       -40.5160   -5.4330  -19.7240 H       212 ARG    0.4600
   3508 HE        -40.2270   -7.4650  -17.8550 H       212 ARG   -0.8000
   3509 HH11      -42.8340   -5.3550  -18.8870 H       212 ARG    0.4600
   3510 HH12      -43.5710   -5.3040  -17.3200 H       212 ARG    0.4600
   3511 HH21      -41.2190   -7.3990  -15.8130 H       212 ARG    0.5100
   3512 HH22      -42.6570   -6.4610  -15.5800 H       212 ARG   -0.5100
   3513 N         -38.0210   -7.3090  -24.8870 N.am    213 SER   -0.4700
   3514 CA        -38.1060   -7.1030  -26.3380 C.3     213 SER    0.3100
   3515 C         -37.8640   -8.4250  -27.1000 C.2     213 SER    0.0700
   3516 O         -38.0900   -8.4930  -28.3120 O.2     213 SER    0.0900
   3517 CB        -37.1170   -6.0310  -26.7900 C.3     213 SER    0.0500
   3518 OG        -37.4260   -4.7730  -26.2070 O.3     213 SER    0.0900
   3519 HN        -37.1680   -7.0220  -24.4580 H       213 SER    0.0900
   3520 HA        -39.1160   -6.8050  -26.5740 H       213 SER   -0.6600
   3521 HB1       -37.1600   -5.9290  -27.8950 H       213 SER    0.4300
   3522 HB2       -36.0900   -6.3210  -26.4840 H       213 SER    0.5100
   3523 HG1       -38.3140   -4.5570  -26.5000 H       213 SER   -0.5100
   3524 N         -37.4340   -9.4790  -26.3720 N.am    214 SER   -0.4700
   3525 CA        -37.2140  -10.8200  -26.9150 C.3     214 SER    0.3100
   3526 C         -38.5040  -11.6460  -26.8670 C.2     214 SER    0.0700
   3527 O         -38.7320  -12.4870  -27.7370 O.2     214 SER    0.0900
   3528 CB        -36.1110  -11.5290  -26.1340 C.3     214 SER    0.0500
   3529 OG        -36.4190  -11.5910  -24.7490 O.3     214 SER    0.0900
   3530 HN        -37.2410   -9.3840  -25.3990 H       214 SER    0.0900
   3531 HA        -36.9370  -10.7210  -27.9540 H       214 SER   -0.6600
   3532 HB1       -35.1550  -10.9800  -26.2600 H       214 SER    0.4300
   3533 HB2       -35.9950  -12.5670  -26.5160 H       214 SER    0.5100
   3534 HG1       -35.5750  -11.5850  -24.2900 H       214 SER   -0.5100
   3535 N         -39.3490  -11.4010  -25.8390 N.am    215 GLU   -0.4700
   3536 CA        -40.6390  -12.0800  -25.6480 C.3     215 GLU    0.3100
   3537 C         -41.6500  -11.6470  -26.7140 C.2     215 GLU    0.0700
   3538 O         -42.5700  -12.4020  -27.0360 O.2     215 GLU    0.0900
   3539 CB        -41.2050  -11.7780  -24.2440 C.3     215 GLU   -0.1800
   3540 CG        -40.3400  -12.2940  -23.1000 C.3     215 GLU    0.0900
   3541 CD        -40.7280  -11.8090  -21.7120 C.2     215 GLU    0.0900
   3542 OE1       -41.5290  -10.8480  -21.6110 O.co2   215 GLU   -0.2800
   3543 OE2       -40.1900  -12.3590  -20.7240 O.co2   215 GLU    0.0900
   3544 HN        -39.1240  -10.7260  -25.1410 H       215 GLU    0.0900
   3545 HA        -40.4820  -13.1410  -25.7700 H       215 GLU    0.6200
   3546 HB1       -42.2090  -12.2440  -24.1620 H       215 GLU   -0.7600
   3547 HB2       -41.3080  -10.6780  -24.1360 H       215 GLU   -0.7600
   3548 HG1       -39.2930  -11.9790  -23.2890 H       215 GLU    0.5100
   3549 HG2       -40.3950  -13.4030  -23.0970 H       215 GLU   -0.5100
   3550 N         -41.4710  -10.4220  -27.2680 N.am    216 ASN   -0.4700
   3551 CA        -42.3370   -9.8330  -28.2930 C.3     216 ASN    0.3100
   3552 C         -42.2400  -10.5920  -29.6250 C.2     216 ASN    0.0700
   3553 O         -43.1240  -10.4520  -30.4670 O.2     216 ASN    0.0900
   3554 CB        -41.9780   -8.3520  -28.5160 C.3     216 ASN   -0.1800
   3555 CG        -42.0050   -7.4930  -27.2640 C.2     216 ASN    0.0900
   3556 ND2       -42.6750   -7.8210  -26.2610 N.am    216 ASN    0.0900
   3557 OD1       -41.3180   -6.3780  -27.2990 O.2     216 ASN    0.5500
   3558 HN        -40.7080   -9.8460  -26.9870 H       216 ASN   -0.5500
   3559 HA        -43.3600   -9.9250  -27.9620 H       216 ASN   -0.6200
   3560 HB1       -42.7020   -7.9220  -29.2400 H       216 ASN    0.3200
   3561 HB2       -40.9560   -8.3000  -28.9450 H       216 ASN    0.3000
   3562 HD21      -42.6750   -7.2390  -25.4480 H       216 ASN    0.5100
   3563 HD22      -43.2100   -8.6660  -26.2700 H       216 ASN   -0.5100
   3564 N         -41.1590  -11.3890  -29.8190 N.am    217 VAL   -0.4700
   3565 CA        -40.9510  -12.1910  -31.0290 C.3     217 VAL    0.3100
   3566 C         -42.0770  -13.2390  -31.1470 C.2     217 VAL    0.0700
   3567 O         -42.6970  -13.3560  -32.2050 O.2     217 VAL    0.0900
   3568 CB        -39.5350  -12.8480  -31.0510 C.3     217 VAL   -0.0900
   3569 CG1       -39.3720  -13.7840  -32.2490 C.3     217 VAL    0.0900
   3570 CG2       -38.4370  -11.7870  -31.0440 C.3     217 VAL   -0.2700
   3571 HN        -40.4440  -11.4640  -29.1300 H       217 VAL    0.0900
   3572 HA        -41.0690  -11.5390  -31.8810 H       217 VAL    0.0900
   3573 HB        -39.3890  -13.4260  -30.1140 H       217 VAL    0.0900
   3574 HG11      -39.5060  -13.2190  -33.1960 H       217 VAL   -0.2700
   3575 HG12      -40.1350  -14.5900  -32.2060 H       217 VAL    0.0900
   3576 HG13      -38.3550  -14.2310  -32.2420 H       217 VAL    0.0900
   3577 HG21      -38.5170  -11.1590  -30.1300 H       217 VAL    0.0900
   3578 HG22      -38.5390  -11.1310  -31.9350 H       217 VAL    0.5100
   3579 HG23      -37.4390  -12.2750  -31.0530 H       217 VAL   -0.5100
   3580 N         -42.3780  -13.9520  -30.0410 N.am    218 ALA   -0.4700
   3581 CA        -43.4610  -14.9370  -30.0000 C.3     218 ALA    0.3100
   3582 C         -44.8310  -14.2500  -29.9840 C.2     218 ALA    0.0700
   3583 O         -45.7900  -14.7800  -30.5440 O.2     218 ALA    0.0900
   3584 CB        -43.3110  -15.8300  -28.7770 C.3     218 ALA   -0.2700
   3585 HN        -41.8700  -13.8370  -29.1920 H       218 ALA    0.0900
   3586 HA        -43.4160  -15.5260  -30.9040 H       218 ALA    0.0900
   3587 HB1       -43.3480  -15.2190  -27.8510 H       218 ALA    0.0900
   3588 HB2       -42.3350  -16.3600  -28.8130 H       218 ALA    0.5100
   3589 HB3       -44.1380  -16.5720  -28.7460 H       218 ALA   -0.5100
   3590 N         -44.9140  -13.0510  -29.3600 N.am    219 LEU   -0.4700
   3591 CA        -46.1450  -12.2610  -29.2590 C.3     219 LEU    0.3100
   3592 C         -46.5110  -11.6030  -30.5940 C.2     219 LEU    0.0700
   3593 O         -47.6590  -11.2040  -30.7770 O.2     219 LEU    0.0900
   3594 CB        -46.0070  -11.1790  -28.1690 C.3     219 LEU   -0.1800
   3595 CG        -46.6240  -11.5010  -26.7950 C.3     219 LEU    0.0900
   3596 CD1       -45.8160  -12.5730  -26.0510 C.3     219 LEU    0.0900
   3597 CD2       -46.7030  -10.2540  -25.9410 C.3     219 LEU   -0.0900
   3598 HN        -44.1140  -12.6420  -28.9270 H       219 LEU    0.0900
   3599 HA        -46.9570  -12.9330  -29.0200 H       219 LEU   -0.2700
   3600 HB1       -46.4890  -10.2530  -28.5470 H       219 LEU    0.0900
   3601 HB2       -44.9240  -10.9870  -28.0180 H       219 LEU    0.0900
   3602 HG        -47.6630  -11.8650  -26.9400 H       219 LEU    0.0900
   3603 HD11      -44.8370  -12.1570  -25.7280 H       219 LEU   -0.2700
   3604 HD12      -45.6300  -13.4400  -26.7210 H       219 LEU    0.0900
   3605 HD13      -46.3730  -12.9080  -25.1500 H       219 LEU    0.0900
   3606 HD21      -47.3330   -9.4880  -26.4410 H       219 LEU    0.0900
   3607 HD22      -45.6860   -9.8330  -25.7910 H       219 LEU    0.5100
   3608 HD23      -47.1550  -10.4980  -24.9560 H       219 LEU   -0.5100
   3609 N         -45.5090  -11.3810  -31.4650 N.am    220 LEU   -0.4700
   3610 CA        -45.6230  -10.8130  -32.7890 C.3     220 LEU    0.3100
   3611 C         -45.9680  -11.9120  -33.7480 C.2     220 LEU    0.0700
   3612 O         -46.9110  -11.7950  -34.5230 O.2     220 LEU    0.0900
   3613 CB        -44.2740  -10.1470  -33.1970 C.3     220 LEU   -0.1800
   3614 CG        -44.0520   -9.8000  -34.6870 C.3     220 LEU    0.0900
   3615 CD1       -45.0930   -8.8110  -35.2210 C.3     220 LEU    0.0900
   3616 CD2       -42.6370   -9.2380  -34.9060 C.3     220 LEU   -0.0900
   3617 HN        -44.5760  -11.6190  -31.2140 H       220 LEU    0.0900
   3618 HA        -46.4170  -10.0800  -32.7750 H       220 LEU   -0.2700
   3619 HB1       -43.4600  -10.8380  -32.8930 H       220 LEU    0.0900
   3620 HB2       -44.1830   -9.2040  -32.6210 H       220 LEU    0.0900
   3621 HG        -44.1060  -10.7350  -35.2850 H       220 LEU    0.0900
   3622 HD11      -44.9300   -7.8070  -34.7730 H       220 LEU   -0.2700
   3623 HD12      -46.1140   -9.1570  -34.9550 H       220 LEU    0.0900
   3624 HD13      -45.0020   -8.7250  -36.3250 H       220 LEU    0.0900
   3625 HD21      -41.8770   -9.9880  -34.6000 H       220 LEU    0.0900
   3626 HD22      -42.4960   -8.3210  -34.2960 H       220 LEU    0.5100
   3627 HD23      -42.4870   -9.0000  -35.9810 H       220 LEU   -0.5100
   3628 N         -45.2410  -13.0490  -33.6630 N.am    221 LYS   -0.4700
   3629 CA        -45.3910  -14.1790  -34.5550 C.3     221 LYS    0.3100
   3630 C         -46.8070  -14.7210  -34.5820 C.2     221 LYS    0.0700
   3631 O         -47.3510  -14.9620  -35.6500 O.2     221 LYS    0.0900
   3632 CB        -44.3840  -15.2970  -34.1640 C.3     221 LYS   -0.1800
   3633 CG        -44.3820  -16.5620  -35.0520 C.3     221 LYS    0.0900
   3634 CD        -43.8290  -16.3670  -36.4820 C.3     221 LYS    0.0900
   3635 CE        -42.3370  -15.9930  -36.5320 C.3     221 LYS   -0.1800
   3636 NZ        -41.8180  -16.0200  -37.9240 N.4     221 LYS    0.0900
   3637 HN        -44.5480  -13.1620  -32.9550 H       221 LYS    0.0900
   3638 HA        -45.2060  -13.8390  -35.5630 H       221 LYS   -0.1800
   3639 HB1       -44.6130  -15.6130  -33.1250 H       221 LYS    0.0900
   3640 HB2       -43.3640  -14.8620  -34.1930 H       221 LYS    0.0900
   3641 HG1       -45.4280  -16.9260  -35.1330 H       221 LYS    0.2100
   3642 HG2       -43.7680  -17.3370  -34.5470 H       221 LYS    0.0500
   3643 HD1       -44.4100  -15.5610  -36.9780 H       221 LYS    0.0500
   3644 HD2       -43.9730  -17.3140  -37.0460 H       221 LYS   -0.3000
   3645 HE1       -41.7460  -16.7190  -35.9340 H       221 LYS    0.3300
   3646 HE2       -42.1930  -14.9660  -36.1350 H       221 LYS    0.3300
   3647 HZ1       -42.4510  -15.4710  -38.5400 H       221 LYS    0.3300
   3648 HZ2       -41.7740  -17.0030  -38.2580 H       221 LYS    0.5100
   3649 HZ3       -40.8650  -15.6030  -37.9470 H       221 LYS   -0.5100
   3650 N         -47.4410  -14.8510  -33.3990 N.am    222 THR   -0.4700
   3651 CA        -48.7910  -15.3780  -33.1870 C.3     222 THR    0.3100
   3652 C         -49.8580  -14.4760  -33.8590 C.2     222 THR    0.0700
   3653 O         -50.7960  -14.9950  -34.4690 O.2     222 THR    0.0900
   3654 CB        -49.0790  -15.5700  -31.6770 C.3     222 THR    0.1400
   3655 CG2       -49.0420  -14.2600  -30.8880 C.3     222 THR    0.0900
   3656 OG1       -50.3500  -16.1870  -31.5160 O.3     222 THR   -0.6600
   3657 HN        -46.9820  -14.5730  -32.5610 H       222 THR    0.4300
   3658 HA        -48.8660  -16.3220  -33.7030 H       222 THR   -0.2700
   3659 HB        -48.3000  -16.2170  -31.2210 H       222 THR    0.0900
   3660 HG1       -50.2490  -17.0890  -31.8260 H       222 THR    0.0900
   3661 HG21      -49.8060  -13.5550  -31.2830 H       222 THR    0.0900
   3662 HG22      -48.0410  -13.7880  -30.9850 H       222 THR    0.5100
   3663 HG23      -49.2610  -14.4570  -29.8170 H       222 THR   -0.5100
   3664 N         -49.6820  -13.1310  -33.7870 N.am    223 VAL   -0.4700
   3665 CA        -50.6230  -12.1570  -34.3540 C.3     223 VAL    0.3100
   3666 C         -50.6380  -12.2490  -35.9010 C.2     223 VAL    0.0700
   3667 O         -51.7020  -12.1090  -36.5110 O.2     223 VAL    0.0900
   3668 CB        -50.3170  -10.7180  -33.8670 C.3     223 VAL   -0.0900
   3669 CG1       -51.2510   -9.7080  -34.5190 C.3     223 VAL    0.0900
   3670 CG2       -50.4210  -10.6240  -32.3480 C.3     223 VAL   -0.2700
   3671 HN        -48.8860  -12.7390  -33.3350 H       223 VAL    0.0900
   3672 HA        -51.6190  -12.4460  -34.0520 H       223 VAL    0.0900
   3673 HB        -49.2670  -10.4620  -34.1210 H       223 VAL    0.0900
   3674 HG11      -52.3070   -9.9460  -34.2660 H       223 VAL   -0.2700
   3675 HG12      -51.1350   -9.7430  -35.6230 H       223 VAL    0.0900
   3676 HG13      -51.0200   -8.6860  -34.1520 H       223 VAL    0.0900
   3677 HG21      -49.6960  -11.3180  -31.8720 H       223 VAL    0.0900
   3678 HG22      -51.4460  -10.9040  -32.0210 H       223 VAL    0.5100
   3679 HG23      -50.1920   -9.5890  -32.0160 H       223 VAL   -0.5100
   3680 N         -49.4710  -12.5350  -36.5240 N.am    224 ILE   -0.4700
   3681 CA        -49.3640  -12.7130  -37.9810 C.3     224 ILE    0.3100
   3682 C         -50.2360  -13.9140  -38.4130 C.2     224 ILE    0.0700
   3683 O         -50.9080  -13.8490  -39.4490 O.2     224 ILE    0.0900
   3684 CB        -47.8770  -12.8870  -38.4290 C.3     224 ILE   -0.0900
   3685 CG1       -46.9850  -11.7570  -37.8650 C.3     224 ILE    0.0900
   3686 CG2       -47.7620  -12.9670  -39.9650 C.3     224 ILE   -0.2700
   3687 CD        -45.4590  -12.0650  -37.8620 C.3     224 ILE    0.0900
   3688 HN        -48.6210  -12.6400  -36.0140 H       224 ILE    0.0900
   3689 HA        -49.7950  -11.8430  -38.4530 H       224 ILE    0.0900
   3690 HB        -47.4680  -13.8180  -37.9820 H       224 ILE   -0.1800
   3691 HG11      -47.2990  -11.5550  -36.8200 H       224 ILE    0.0900
   3692 HG12      -47.1530  -10.8450  -38.4750 H       224 ILE    0.0900
   3693 HG21      -48.1580  -12.0370  -40.4260 H       224 ILE   -0.2700
   3694 HG22      -48.3500  -13.8300  -40.3440 H       224 ILE    0.0900
   3695 HG23      -46.6970  -13.0820  -40.2580 H       224 ILE    0.0900
   3696 HD1       -45.0710  -12.0760  -38.9030 H       224 ILE    0.0900
   3697 HD2       -45.2750  -13.0600  -37.4040 H       224 ILE    0.5100
   3698 HD3       -44.9170  -11.2830  -37.2880 H       224 ILE   -0.5100
   3699 N         -50.2680  -14.9850  -37.5820 N.am    225 ILE   -0.4700
   3700 CA        -51.0720  -16.1770  -37.8700 C.3     225 ILE    0.3100
   3701 C         -52.5730  -15.8440  -37.6860 C.2     225 ILE    0.0700
   3702 O         -53.3980  -16.3720  -38.4320 O.2     225 ILE    0.0900
   3703 CB        -50.6400  -17.4150  -37.0210 C.3     225 ILE   -0.0900
   3704 CG1       -49.1060  -17.4680  -36.8300 C.3     225 ILE    0.0900
   3705 CG2       -51.1560  -18.7170  -37.6660 C.3     225 ILE   -0.2700
   3706 CD        -48.6250  -18.3820  -35.7050 C.3     225 ILE    0.0900
   3707 HN        -49.7440  -15.0090  -36.7340 H       225 ILE    0.0900
   3708 HA        -50.9610  -16.3970  -38.9220 H       225 ILE    0.0900
   3709 HB        -51.0570  -17.3210  -35.9950 H       225 ILE   -0.1800
   3710 HG11      -48.7480  -16.4390  -36.6180 H       225 ILE    0.0900
   3711 HG12      -48.6510  -17.8200  -37.7810 H       225 ILE    0.0900
   3712 HG21      -50.6060  -18.9190  -38.6100 H       225 ILE   -0.2700
   3713 HG22      -52.2380  -18.6210  -37.8990 H       225 ILE    0.0900
   3714 HG23      -50.9970  -19.5710  -36.9730 H       225 ILE    0.0900
   3715 HD1       -48.7900  -19.4460  -35.9800 H       225 ILE    0.0900
   3716 HD2       -49.1900  -18.1640  -34.7730 H       225 ILE    0.5100
   3717 HD3       -47.5390  -18.2260  -35.5300 H       225 ILE   -0.5100
   3718 N         -52.9190  -14.9160  -36.7420 N.am    226 VAL   -0.4700
   3719 CA        -54.3140  -14.4820  -36.5330 C.3     226 VAL    0.3100
   3720 C         -54.8450  -13.8660  -37.8320 C.2     226 VAL    0.0700
   3721 O         -55.9170  -14.2540  -38.3030 O.2     226 VAL    0.0900
   3722 CB        -54.4740  -13.4910  -35.3400 C.3     226 VAL   -0.0900
   3723 CG1       -55.9380  -13.1080  -35.1320 C.3     226 VAL    0.0900
   3724 CG2       -53.8870  -14.0630  -34.0600 C.3     226 VAL   -0.2700
   3725 HN        -52.2390  -14.4910  -36.1500 H       226 VAL    0.0900
   3726 HA        -54.9040  -15.3680  -36.3520 H       226 VAL    0.0900
   3727 HB        -53.8820  -12.5730  -35.5460 H       226 VAL    0.0900
   3728 HG11      -56.5430  -14.0140  -34.9140 H       226 VAL   -0.2700
   3729 HG12      -56.3380  -12.6280  -36.0510 H       226 VAL    0.0900
   3730 HG13      -56.0270  -12.4080  -34.2740 H       226 VAL    0.0900
   3731 HG21      -53.0420  -14.7450  -34.2980 H       226 VAL    0.0900
   3732 HG22      -54.6630  -14.6400  -33.5130 H       226 VAL    0.5100
   3733 HG23      -53.5080  -13.2410  -33.4150 H       226 VAL   -0.5100
   3734 N         -54.0630  -12.9350  -38.4300 N.am    227 LEU   -0.4700
   3735 CA        -54.4050  -12.2660  -39.6860 C.3     227 LEU    0.3100
   3736 C         -54.4780  -13.2760  -40.8450 C.2     227 LEU    0.0700
   3737 O         -55.3950  -13.2030  -41.6730 O.2     227 LEU    0.0900
   3738 CB        -53.3670  -11.1690  -39.9950 C.3     227 LEU   -0.1800
   3739 CG        -53.5660  -10.4030  -41.3010 C.3     227 LEU    0.0900
   3740 CD1       -54.5510   -9.2720  -41.1250 C.3     227 LEU    0.0900
   3741 CD2       -52.2520   -9.8820  -41.8300 C.3     227 LEU   -0.0900
   3742 HN        -53.1950  -12.6580  -38.0270 H       227 LEU    0.0900
   3743 HA        -55.3900  -11.8360  -39.5840 H       227 LEU   -0.2700
   3744 HB1       -52.3660  -11.6470  -40.0300 H       227 LEU    0.0900
   3745 HB2       -53.3880  -10.4350  -39.1630 H       227 LEU    0.0900
   3746 HG        -53.9450  -11.1000  -42.0780 H       227 LEU    0.0900
   3747 HD11      -54.2770   -8.6610  -40.2390 H       227 LEU   -0.2700
   3748 HD12      -55.5730   -9.6800  -40.9700 H       227 LEU    0.0900
   3749 HD13      -54.5420   -8.6180  -42.0230 H       227 LEU    0.0900
   3750 HD21      -51.5560  -10.7260  -42.0220 H       227 LEU    0.0900
   3751 HD22      -51.7880   -9.2020  -41.0840 H       227 LEU    0.5100
   3752 HD23      -52.4180   -9.3360  -42.7830 H       227 LEU   -0.5100
   3753 N         -53.5200  -14.2290  -40.8870 N.am    228 SER   -0.4700
   3754 CA        -53.4470  -15.2610  -41.9220 C.3     228 SER    0.3100
   3755 C         -54.6910  -16.1610  -41.9040 C.2     228 SER    0.0700
   3756 O         -55.1270  -16.6180  -42.9610 O.2     228 SER    0.0900
   3757 CB        -52.1870  -16.1020  -41.7470 C.3     228 SER    0.0500
   3758 OG        -51.0230  -15.2900  -41.7740 O.3     228 SER    0.0900
   3759 HN        -52.8030  -14.2720  -40.1950 H       228 SER    0.0900
   3760 HA        -53.4410  -14.7720  -42.8840 H       228 SER   -0.6600
   3761 HB1       -52.1200  -16.8460  -42.5700 H       228 SER    0.4300
   3762 HB2       -52.2260  -16.6330  -40.7720 H       228 SER    0.5100
   3763 HG1       -51.0370  -14.7810  -40.9600 H       228 SER   -0.5100
   3764 N         -55.2750  -16.3980  -40.7080 N.am    229 VAL   -0.4700
   3765 CA        -56.5040  -17.1840  -40.5630 C.3     229 VAL    0.3100
   3766 C         -57.7010  -16.3150  -41.0010 C.2     229 VAL    0.0700
   3767 O         -58.5800  -16.7940  -41.7220 O.2     229 VAL    0.0900
   3768 CB        -56.6740  -17.7290  -39.1110 C.3     229 VAL   -0.0900
   3769 CG1       -58.0350  -18.3930  -38.9190 C.3     229 VAL    0.0900
   3770 CG2       -55.5560  -18.7040  -38.7610 C.3     229 VAL   -0.2700
   3771 HN        -54.8890  -16.0430  -39.8610 H       229 VAL    0.0900
   3772 HA        -56.4560  -18.0030  -41.2640 H       229 VAL    0.0900
   3773 HB        -56.5740  -16.8890  -38.3930 H       229 VAL    0.0900
   3774 HG11      -58.2230  -19.1230  -39.7360 H       229 VAL   -0.2700
   3775 HG12      -58.8370  -17.6240  -38.9380 H       229 VAL    0.0900
   3776 HG13      -58.0580  -18.9340  -37.9480 H       229 VAL    0.0900
   3777 HG21      -54.5690  -18.2560  -39.0040 H       229 VAL    0.0900
   3778 HG22      -55.6740  -19.6410  -39.3480 H       229 VAL    0.5100
   3779 HG23      -55.5830  -18.9370  -37.6760 H       229 VAL   -0.5100
   3780 N         -57.6950  -15.0220  -40.6140 N.am    230 PHE   -0.4700
   3781 CA        -58.7570  -14.0780  -40.9490 C.3     230 PHE    0.3100
   3782 C         -58.9080  -13.9240  -42.4700 C.2     230 PHE    0.0700
   3783 O         -60.0310  -13.9850  -42.9810 O.2     230 PHE    0.0900
   3784 CB        -58.4830  -12.7100  -40.2990 C.3     230 PHE   -0.1800
   3785 CG        -59.6100  -11.7160  -40.4530 C.ar    230 PHE    0.0900
   3786 CD1       -60.6090  -11.6180  -39.4920 C.ar    230 PHE    0.0900
   3787 CD2       -59.6580  -10.8570  -41.5480 C.ar    230 PHE    0.0000
   3788 CE1       -61.6460  -10.6950  -39.6320 C.ar    230 PHE   -0.1150
   3789 CE2       -60.7000   -9.9430  -41.6920 C.ar    230 PHE    0.1150
   3790 CZ        -61.6890   -9.8650  -40.7340 C.ar    230 PHE   -0.1150
   3791 HN        -56.9480  -14.6480  -40.0700 H       230 PHE    0.1150
   3792 HA        -59.6910  -14.4840  -40.5920 H       230 PHE   -0.1150
   3793 HB1       -57.5830  -12.2580  -40.7660 H       230 PHE    0.1150
   3794 HB2       -58.3190  -12.8510  -39.2100 H       230 PHE   -0.1150
   3795 HD1       -60.5840  -12.2640  -38.6260 H       230 PHE    0.1150
   3796 HD2       -58.8780  -10.8990  -42.2930 H       230 PHE   -0.1150
   3797 HE1       -62.4170  -10.6320  -38.8780 H       230 PHE    0.1150
   3798 HE2       -60.7340   -9.2950  -42.5550 H       230 PHE    0.5100
   3799 HZ        -62.4960   -9.1560  -40.8450 H       230 PHE   -0.5100
   3800 N         -57.7820  -13.7520  -43.1980 N.am    231 ILE   -0.4700
   3801 CA        -57.8080  -13.5950  -44.6590 C.3     231 ILE    0.3100
   3802 C         -58.1790  -14.9330  -45.3430 C.2     231 ILE    0.0700
   3803 O         -58.6270  -14.9260  -46.4820 O.2     231 ILE    0.0900
   3804 CB        -56.4680  -13.0210  -45.2220 C.3     231 ILE   -0.0900
   3805 CG1       -55.2880  -14.0120  -45.0380 C.3     231 ILE    0.0900
   3806 CG2       -56.1580  -11.6380  -44.6190 C.3     231 ILE   -0.2700
   3807 CD        -54.1620  -13.8770  -46.0820 C.3     231 ILE    0.0900
   3808 HN        -56.8800  -13.7260  -42.7740 H       231 ILE    0.0900
   3809 HA        -58.6220  -12.9280  -44.8990 H       231 ILE    0.0900
   3810 HB        -56.5450  -12.9290  -46.3260 H       231 ILE   -0.1800
   3811 HG11      -55.6890  -15.0460  -45.0910 H       231 ILE    0.0900
   3812 HG12      -54.8490  -13.8480  -44.0310 H       231 ILE    0.0900
   3813 HG21      -56.0670  -11.7140  -43.5140 H       231 ILE   -0.2700
   3814 HG22      -56.9790  -10.9290  -44.8600 H       231 ILE    0.0900
   3815 HG23      -55.1990  -11.2520  -45.0280 H       231 ILE    0.0900
   3816 HD1       -53.7240  -12.8560  -46.0420 H       231 ILE    0.0900
   3817 HD2       -54.5700  -14.0480  -47.1020 H       231 ILE    0.5100
   3818 HD3       -53.3600  -14.6160  -45.8720 H       231 ILE   -0.5100
   3819 N         -58.0020  -16.0680  -44.6470 N.am    232 ALA   -0.4700
   3820 CA        -58.3430  -17.3780  -45.1980 C.3     232 ALA    0.3100
   3821 C         -59.8440  -17.6820  -45.0380 C.2     232 ALA    0.0700
   3822 O         -60.4000  -18.4740  -45.8050 O.2     232 ALA    0.0900
   3823 CB        -57.5180  -18.4600  -44.5160 C.3     232 ALA   -0.2700
   3824 HN        -57.6280  -16.0670  -43.7220 H       232 ALA    0.0900
   3825 HA        -58.1410  -17.3610  -46.2580 H       232 ALA    0.0900
   3826 HB1       -57.7220  -18.4650  -43.4240 H       232 ALA    0.0900
   3827 HB2       -56.4360  -18.2670  -44.6730 H       232 ALA    0.5100
   3828 HB3       -57.7850  -19.4550  -44.9320 H       232 ALA   -0.5100
   3829 N         -60.4990  -17.0390  -44.0500 N.am    233 CYS   -0.4700
   3830 CA        -61.9010  -17.2840  -43.7370 C.3     233 CYS    0.3100
   3831 C         -62.8340  -16.3140  -44.4740 C.2     233 CYS    0.0700
   3832 O         -63.9230  -16.7180  -44.8890 O.2     233 CYS    0.0900
   3833 CB        -62.1280  -17.2140  -42.2280 C.3     233 CYS   -0.1100
   3834 SG        -61.3770  -18.5810  -41.3010 S.3     233 CYS    0.0900
   3835 HN        -60.0440  -16.3580  -43.4810 H       233 CYS    0.0900
   3836 HA        -62.1650  -18.2620  -44.1120 H       233 CYS   -0.2300
   3837 HB1       -63.2220  -17.2110  -42.0430 H       233 CYS    0.1600
   3838 HB2       -61.7080  -16.2550  -41.8600 H       233 CYS    0.5100
   3839 HG1       -60.2190  -17.9670  -41.1070 H       233 CYS   -0.5100
   3840 N         -62.4320  -15.0290  -44.6040 N.am    234 TRP   -0.4700
   3841 CA        -63.2820  -14.0030  -45.2060 C.3     234 TRP    0.3100
   3842 C         -63.1020  -13.8900  -46.7330 C.2     234 TRP    0.0700
   3843 O         -64.0940  -13.6710  -47.4290 O.2     234 TRP    0.0900
   3844 CB        -63.0430  -12.6440  -44.5450 C.3     234 TRP   -0.1800
   3845 CG        -63.6580  -12.5460  -43.1810 C.ar    234 TRP    0.0900
   3846 CD1       -63.0780  -12.8860  -41.9940 C.ar    234 TRP    0.0900
   3847 CD2       -65.0150  -12.1860  -42.8770 C.ar    234 TRP   -0.0300
   3848 CE2       -65.1710  -12.2870  -41.4750 C.ar    234 TRP   -0.1500
   3849 CE3       -66.1080  -11.7620  -43.6520 C.ar    234 TRP    0.2200
   3850 NE1       -63.9760  -12.7220  -40.9630 N.ar    234 TRP   -0.5100
   3851 CZ2       -66.3780  -11.9900  -40.8350 C.ar    234 TRP    0.3700
   3852 CZ3       -67.3050  -11.4730  -43.0160 C.ar    234 TRP    0.2400
   3853 CH2       -67.4320  -11.5840  -41.6250 C.ar    234 TRP    0.1100
   3854 HN        -61.5340  -14.7260  -44.2940 H       234 TRP   -0.2500
   3855 HA        -64.3100  -14.3050  -45.0800 H       234 TRP    0.1700
   3856 HB1       -63.4800  -11.8480  -45.1850 H       234 TRP   -0.2000
   3857 HB2       -61.9490  -12.4760  -44.4500 H       234 TRP    0.1400
   3858 HD1       -62.0620  -13.2330  -41.8790 H       234 TRP   -0.2700
   3859 HE1       -63.7910  -12.8870  -40.0190 H       234 TRP    0.1600
   3860 HE3       -66.0340  -11.6580  -44.7260 H       234 TRP   -0.1400
   3861 HZ2       -66.4980  -12.0680  -39.7650 H       234 TRP    0.1400
   3862 HZ3       -68.1550  -11.1550  -43.6020 H       234 TRP    0.5100
   3863 HH2       -68.3770  -11.3480  -41.1620 H       234 TRP   -0.5100
   3864 N         -61.8600  -14.0950  -47.2600 N.am    235 ALA   -0.4700
   3865 CA        -61.5690  -14.0200  -48.7080 C.3     235 ALA    0.3100
   3866 C         -62.5830  -14.8240  -49.5860 C.2     235 ALA    0.0700
   3867 O         -63.0140  -14.2840  -50.6050 O.2     235 ALA    0.0900
   3868 CB        -60.1560  -14.5000  -48.9970 C.3     235 ALA   -0.2700
   3869 HN        -61.0790  -14.3100  -46.6800 H       235 ALA    0.0900
   3870 HA        -61.6870  -12.9920  -49.0200 H       235 ALA    0.0900
   3871 HB1       -60.0360  -15.5540  -48.6680 H       235 ALA    0.0900
   3872 HB2       -59.4240  -13.8710  -48.4490 H       235 ALA    0.5100
   3873 HB3       -59.9540  -14.4440  -50.0890 H       235 ALA   -0.5100
   3874 N         -63.0160  -16.0760  -49.2260 N.am    236 PRO   -0.2900
   3875 CA        -64.0010  -16.7730  -50.0760 C.3     236 PRO    0.0000
   3876 C         -65.3110  -15.9810  -50.2090 C.2     236 PRO    0.0900
   3877 O         -65.8510  -15.8770  -51.3140 O.2     236 PRO    0.0900
   3878 CB        -64.2170  -18.1130  -49.3590 C.3     236 PRO    0.0200
   3879 CG        -63.0200  -18.2930  -48.5030 C.3     236 PRO    0.0900
   3880 CD        -62.6230  -16.9160  -48.0730 C.3     236 PRO   -0.1800
   3881 HA        -63.6270  -16.8600  -51.0840 H       236 PRO    0.0900
   3882 HB1       -64.3030  -18.9430  -50.0930 H       236 PRO    0.0900
   3883 HB2       -65.1400  -18.0840  -48.7410 H       236 PRO   -0.1800
   3884 HG1       -63.2610  -18.9240  -47.6200 H       236 PRO    0.0900
   3885 HG2       -62.1980  -18.7760  -49.0740 H       236 PRO    0.0900
   3886 HD1       -63.1720  -16.5980  -47.1610 H       236 PRO    0.5100
   3887 HD2       -61.5280  -16.8410  -47.9010 H       236 PRO   -0.5100
   3888 N         -65.7920  -15.3720  -49.0940 N.am    237 LEU   -0.4700
   3889 CA        -67.0010  -14.5470  -49.1130 C.3     237 LEU    0.3100
   3890 C         -66.7620  -13.2870  -49.9300 C.2     237 LEU    0.0700
   3891 O         -67.6030  -12.9150  -50.7420 O.2     237 LEU    0.0900
   3892 CB        -67.4360  -14.1780  -47.6790 C.3     237 LEU   -0.1800
   3893 CG        -68.7370  -13.3810  -47.5570 C.3     237 LEU    0.0900
   3894 CD1       -69.9380  -14.2760  -47.7350 C.3     237 LEU    0.0900
   3895 CD2       -68.8080  -12.6570  -46.2250 C.3     237 LEU   -0.0900
   3896 HN        -65.3410  -15.4620  -48.2090 H       237 LEU    0.0900
   3897 HA        -67.7800  -15.1070  -49.6070 H       237 LEU   -0.2700
   3898 HB1       -66.6230  -13.5800  -47.2180 H       237 LEU    0.0900
   3899 HB2       -67.5580  -15.1210  -47.1070 H       237 LEU    0.0900
   3900 HG        -68.7530  -12.5870  -48.3350 H       237 LEU    0.0900
   3901 HD11      -69.9410  -15.0710  -46.9580 H       237 LEU   -0.2700
   3902 HD12      -69.9070  -14.7580  -48.7360 H       237 LEU    0.0900
   3903 HD13      -70.8710  -13.6810  -47.6350 H       237 LEU    0.0900
   3904 HD21      -67.9540  -11.9520  -46.1270 H       237 LEU    0.0900
   3905 HD22      -68.7590  -13.3910  -45.3920 H       237 LEU    0.5100
   3906 HD23      -69.7540  -12.0780  -46.1590 H       237 LEU   -0.5100
   3907 N         -65.5930  -12.6400  -49.7270 N.am    238 PHE   -0.4700
   3908 CA        -65.1830  -11.4240  -50.4280 C.3     238 PHE    0.3100
   3909 C         -65.1510  -11.6480  -51.9430 C.2     238 PHE    0.0700
   3910 O         -65.6430  -10.8030  -52.6970 O.2     238 PHE    0.0900
   3911 CB        -63.8060  -10.9600  -49.9280 C.3     238 PHE   -0.1800
   3912 CG        -63.8280  -10.1150  -48.6780 C.ar    238 PHE    0.0900
   3913 CD1       -64.4790  -10.5550  -47.5260 C.ar    238 PHE    0.0900
   3914 CD2       -63.1170   -8.9230  -48.6160 C.ar    238 PHE    0.0000
   3915 CE1       -64.4680   -9.7860  -46.3610 C.ar    238 PHE   -0.1150
   3916 CE2       -63.0910   -8.1660  -47.4440 C.ar    238 PHE    0.1150
   3917 CZ        -63.7710   -8.5980  -46.3240 C.ar    238 PHE   -0.1150
   3918 HN        -64.9320  -12.9790  -49.0630 H       238 PHE    0.1150
   3919 HA        -65.9260  -10.6630  -50.2450 H       238 PHE   -0.1150
   3920 HB1       -63.3210  -10.3510  -50.7210 H       238 PHE    0.1150
   3921 HB2       -63.1870  -11.8550  -49.7010 H       238 PHE   -0.1150
   3922 HD1       -64.9990  -11.5010  -47.5360 H       238 PHE    0.1150
   3923 HD2       -62.5790   -8.5780  -49.4870 H       238 PHE   -0.1150
   3924 HE1       -65.0050  -10.1230  -45.4860 H       238 PHE    0.1150
   3925 HE2       -62.5360   -7.2390  -47.4130 H       238 PHE    0.5100
   3926 HZ        -63.7570   -8.0060  -45.4210 H       238 PHE   -0.5100
   3927 N         -64.6050  -12.8030  -52.3840 N.am    239 ILE   -0.4700
   3928 CA        -64.5740  -13.1830  -53.7940 C.3     239 ILE    0.3100
   3929 C         -66.0100  -13.3720  -54.2810 C.2     239 ILE    0.0700
   3930 O         -66.3920  -12.7830  -55.2950 O.2     239 ILE    0.0900
   3931 CB        -63.6990  -14.4600  -54.0100 C.3     239 ILE   -0.0900
   3932 CG1       -62.1920  -14.1240  -53.8670 C.3     239 ILE    0.0900
   3933 CG2       -63.9950  -15.1250  -55.3760 C.3     239 ILE   -0.2700
   3934 CD        -61.2640  -15.3370  -53.7030 C.3     239 ILE    0.0900
   3935 HN        -64.1950  -13.4580  -51.7550 H       239 ILE    0.0900
   3936 HA        -64.1680  -12.3530  -54.3530 H       239 ILE    0.0900
   3937 HB        -63.9100  -15.1880  -53.1980 H       239 ILE   -0.1800
   3938 HG11      -62.0670  -13.4700  -52.9790 H       239 ILE    0.0900
   3939 HG12      -61.8740  -13.5660  -54.7730 H       239 ILE    0.0900
   3940 HG21      -63.9540  -14.3660  -56.1870 H       239 ILE   -0.2700
   3941 HG22      -65.0100  -15.5770  -55.3650 H       239 ILE    0.0900
   3942 HG23      -63.2380  -15.9110  -55.5870 H       239 ILE    0.0900
   3943 HD1       -61.3500  -16.0050  -54.5860 H       239 ILE    0.0900
   3944 HD2       -61.5500  -15.9110  -52.7950 H       239 ILE    0.5100
   3945 HD3       -60.2100  -14.9970  -53.6150 H       239 ILE   -0.5100
   3946 N         -66.8280  -14.1310  -53.5080 N.am    240 LEU   -0.4700
   3947 CA        -68.2400  -14.3990  -53.8180 C.3     240 LEU    0.3100
   3948 C         -69.0420  -13.0920  -53.9340 C.2     240 LEU    0.0700
   3949 O         -69.8350  -12.9430  -54.8640 O.2     240 LEU    0.0900
   3950 CB        -68.8520  -15.3070  -52.7350 C.3     240 LEU   -0.1800
   3951 CG        -70.3370  -15.6000  -52.8580 C.3     240 LEU    0.0900
   3952 CD1       -70.5810  -16.8260  -53.7010 C.3     240 LEU    0.0900
   3953 CD2       -70.9490  -15.7730  -51.5050 C.3     240 LEU   -0.0900
   3954 HN        -66.4950  -14.5550  -52.6710 H       240 LEU    0.0900
   3955 HA        -68.2880  -14.8770  -54.7850 H       240 LEU   -0.2700
   3956 HB1       -68.6820  -14.8240  -51.7510 H       240 LEU    0.0900
   3957 HB2       -68.3110  -16.2770  -52.7600 H       240 LEU    0.0900
   3958 HG        -70.8430  -14.7290  -53.3260 H       240 LEU    0.0900
   3959 HD11      -70.0870  -17.7100  -53.2420 H       240 LEU   -0.2700
   3960 HD12      -70.1610  -16.6760  -54.7190 H       240 LEU    0.0900
   3961 HD13      -71.6710  -17.0260  -53.7720 H       240 LEU    0.0900
   3962 HD21      -70.6640  -14.9260  -50.8460 H       240 LEU    0.0900
   3963 HD22      -70.5870  -16.7180  -51.0450 H       240 LEU    0.5100
   3964 HD23      -72.0560  -15.7990  -51.5920 H       240 LEU   -0.5100
   3965 N         -68.8190  -12.1430  -53.0020 N.am    241 LEU   -0.4700
   3966 CA        -69.4830  -10.8470  -53.0200 C.3     241 LEU    0.3100
   3967 C         -69.0810  -10.0630  -54.2560 C.2     241 LEU    0.0700
   3968 O         -69.9420   -9.4730  -54.9110 O.2     241 LEU    0.0900
   3969 CB        -69.1520  -10.0400  -51.7510 C.3     241 LEU   -0.1800
   3970 CG        -69.8040  -10.5180  -50.4500 C.3     241 LEU    0.0900
   3971 CD1       -69.0800   -9.9630  -49.2550 C.3     241 LEU    0.0900
   3972 CD2       -71.2770  -10.1460  -50.3940 C.3     241 LEU   -0.0900
   3973 HN        -68.1810  -12.2890  -52.2510 H       241 LEU    0.0900
   3974 HA        -70.5480  -11.0190  -53.0850 H       241 LEU   -0.2700
   3975 HB1       -69.4670   -8.9900  -51.9240 H       241 LEU    0.0900
   3976 HB2       -68.0510  -10.0680  -51.6090 H       241 LEU    0.0900
   3977 HG        -69.7780  -11.6270  -50.4110 H       241 LEU    0.0900
   3978 HD11      -69.1040   -8.8530  -49.2750 H       241 LEU   -0.2700
   3979 HD12      -68.0190  -10.2940  -49.2690 H       241 LEU    0.0900
   3980 HD13      -69.5680  -10.3120  -48.3200 H       241 LEU    0.0900
   3981 HD21      -71.7850  -10.4570  -51.3330 H       241 LEU    0.0900
   3982 HD22      -71.3850   -9.0450  -50.2810 H       241 LEU    0.5100
   3983 HD23      -71.7650  -10.6600  -49.5390 H       241 LEU   -0.5100
   3984 N         -67.7730  -10.1030  -54.6130 N.am    242 LEU   -0.4700
   3985 CA        -67.2490   -9.4190  -55.7940 C.3     242 LEU    0.3100
   3986 C         -67.8790  -10.0010  -57.0570 C.2     242 LEU    0.0700
   3987 O         -68.1920   -9.2580  -57.9920 O.2     242 LEU    0.0900
   3988 CB        -65.7160   -9.5300  -55.8450 C.3     242 LEU   -0.1800
   3989 CG        -64.9770   -8.3680  -56.5310 C.3     242 LEU    0.0900
   3990 CD1       -63.6160   -8.1230  -55.8820 C.3     242 LEU    0.0900
   3991 CD2       -64.8310   -8.6070  -58.0420 C.3     242 LEU   -0.0900
   3992 HN        -67.1020  -10.6090  -54.0770 H       242 LEU    0.0900
   3993 HA        -67.5490   -8.3830  -55.7430 H       242 LEU   -0.2700
   3994 HB1       -65.4590  -10.4640  -56.3860 H       242 LEU    0.0900
   3995 HB2       -65.3440   -9.6030  -54.8020 H       242 LEU    0.0900
   3996 HG        -65.5900   -7.4470  -56.4520 H       242 LEU    0.0900
   3997 HD11      -62.9850   -9.0340  -55.9620 H       242 LEU   -0.2700
   3998 HD12      -63.7490   -7.8750  -54.8070 H       242 LEU    0.0900
   3999 HD13      -63.0980   -7.2860  -56.3970 H       242 LEU    0.0900
   4000 HD21      -65.8330   -8.7030  -58.5120 H       242 LEU    0.0900
   4001 HD22      -64.2620   -9.5430  -58.2240 H       242 LEU    0.5100
   4002 HD23      -64.3000   -7.7500  -58.5110 H       242 LEU   -0.5100
   4003 N         -68.1330  -11.3240  -57.0530 N.am    243 LEU   -0.4700
   4004 CA        -68.7970  -12.0070  -58.1580 C.3     243 LEU    0.3100
   4005 C         -70.2560  -11.5710  -58.2710 C.2     243 LEU    0.0700
   4006 O         -70.7690  -11.4550  -59.3830 O.2     243 LEU    0.0900
   4007 CB        -68.7150  -13.5360  -57.9880 C.3     243 LEU   -0.1800
   4008 CG        -67.3450  -14.1720  -58.2330 C.3     243 LEU    0.0900
   4009 CD1       -67.2450  -15.5200  -57.5530 C.3     243 LEU    0.0900
   4010 CD2       -67.0450  -14.2910  -59.7280 C.3     243 LEU   -0.0900
   4011 HN        -67.8760  -11.9020  -56.2840 H       243 LEU    0.0900
   4012 HA        -68.3120  -11.7060  -59.0750 H       243 LEU   -0.2700
   4013 HB1       -69.4360  -13.9960  -58.6950 H       243 LEU    0.0900
   4014 HB2       -69.0220  -13.7800  -56.9490 H       243 LEU    0.0900
   4015 HG        -66.5540  -13.5020  -57.8360 H       243 LEU    0.0900
   4016 HD11      -68.0260  -16.2060  -57.9470 H       243 LEU   -0.2700
   4017 HD12      -67.3950  -15.4030  -56.4590 H       243 LEU    0.0900
   4018 HD13      -66.2470  -15.9690  -57.7490 H       243 LEU    0.0900
   4019 HD21      -67.0500  -13.2850  -60.2000 H       243 LEU    0.0900
   4020 HD22      -67.8210  -14.9170  -60.2210 H       243 LEU    0.5100
   4021 HD23      -66.0440  -14.7490  -59.8780 H       243 LEU   -0.5100
   4022 N         -70.9210  -11.2950  -57.1160 N.am    244 ASP   -0.4700
   4023 CA        -72.3200  -10.8570  -57.0840 C.3     244 ASP    0.3100
   4024 C         -72.4710   -9.4590  -57.6820 C.2     244 ASP    0.0700
   4025 O         -73.4950   -9.1630  -58.3010 O.2     244 ASP    0.0900
   4026 CB        -72.8750  -10.8820  -55.6450 C.3     244 ASP   -0.2800
   4027 CG        -74.3950  -10.9680  -55.5570 C.2     244 ASP    0.0900
   4028 OD1       -75.0580  -10.9680  -56.6210 O.co2   244 ASP    0.0900
   4029 OD2       -74.9160  -11.0760  -54.4260 O.co2   244 ASP    0.6200
   4030 HN        -70.4770  -11.3790  -56.2270 H       244 ASP   -0.7600
   4031 HA        -72.8920  -11.5210  -57.7150 H       244 ASP   -0.7600
   4032 HB1       -72.5530   -9.9540  -55.1260 H       244 ASP    0.5100
   4033 HB2       -72.4490  -11.7620  -55.1190 H       244 ASP   -0.5100
   4034 N         -71.4400   -8.6050  -57.5230 N.am    245 VAL   -0.4700
   4035 CA        -71.4440   -7.2540  -58.0840 C.3     245 VAL    0.3100
   4036 C         -71.3740   -7.3380  -59.6290 C.2     245 VAL    0.0700
   4037 O         -72.0780   -6.5960  -60.3220 O.2     245 VAL    0.0900
   4038 CB        -70.2910   -6.3860  -57.4950 C.3     245 VAL   -0.0900
   4039 CG1       -70.3010   -4.9740  -58.0820 C.3     245 VAL    0.0900
   4040 CG2       -70.3680   -6.3310  -55.9690 C.3     245 VAL   -0.2700
   4041 HN        -70.6240   -8.8590  -57.0110 H       245 VAL    0.0900
   4042 HA        -72.3990   -6.8040  -57.8560 H       245 VAL    0.0900
   4043 HB        -69.3170   -6.8700  -57.7260 H       245 VAL    0.0900
   4044 HG11      -71.2650   -4.4720  -57.8520 H       245 VAL   -0.2700
   4045 HG12      -70.1810   -5.0230  -59.1850 H       245 VAL    0.0900
   4046 HG13      -69.4740   -4.3760  -57.6420 H       245 VAL    0.0900
   4047 HG21      -70.4680   -7.3560  -55.5550 H       245 VAL    0.0900
   4048 HG22      -71.2520   -5.7340  -55.6560 H       245 VAL    0.5100
   4049 HG23      -69.4430   -5.8710  -55.5600 H       245 VAL   -0.5100
   4050 N         -70.5780   -8.2850  -60.1430 N.am    246 GLY   -0.4700
   4051 CA        -70.4140   -8.4920  -61.5770 C.3     246 GLY    0.3100
   4052 C         -71.1300   -9.7130  -62.1160 C.2     246 GLY   -0.0200
   4053 O         -70.5200  -10.5270  -62.8160 O.2     246 GLY    0.0900
   4054 HN        -70.0550   -8.8990  -59.5580 H       246 GLY    0.0900
   4055 HA1       -69.3570   -8.5970  -61.7710 H       246 GLY    0.5100
   4056 HA2       -70.8000   -7.6150  -62.0780 H       246 GLY   -0.5100
   4057 N         -72.4410   -9.8480  -61.8080 N.am    247 CYS   -0.4700
   4058 CA        -73.2670  -10.9690  -62.2770 C.3     247 CYS    0.3100
   4059 C         -74.7350  -10.5570  -62.3460 C.2     247 CYS    0.0700
   4060 O         -75.2470   -9.9540  -61.4030 O.2     247 CYS    0.0900
   4061 CB        -73.0810  -12.1970  -61.3790 C.3     247 CYS   -0.1000
   4062 SG        -74.1670  -13.5930  -61.7850 S.3     247 CYS    0.0900
   4063 HN        -72.9130   -9.1780  -61.2400 H       247 CYS    0.0900
   4064 HA        -72.9720  -11.2000  -63.2900 H       247 CYS   -0.0800
   4065 HB1       -73.2720  -11.8880  -60.3300 H       247 CYS    0.5100
   4066 HB2       -72.0250  -12.5280  -61.4620 H       247 CYS   -0.5100
   4067 N         -75.4290  -10.9220  -63.4530 N.am    248 LYS   -0.4700
   4068 CA        -76.8630  -10.6520  -63.6250 C.3     248 LYS    0.3100
   4069 C         -77.6870  -11.4790  -62.6320 C.2     248 LYS    0.0700
   4070 O         -77.2090  -12.5000  -62.1370 O.2     248 LYS    0.0900
   4071 CB        -77.3150  -10.9420  -65.0690 C.3     248 LYS   -0.1800
   4072 CG        -76.9010   -9.8690  -66.0710 C.3     248 LYS    0.0900
   4073 CD        -77.4620  -10.1550  -67.4580 C.3     248 LYS    0.0900
   4074 CE        -77.0830   -9.0870  -68.4540 C.3     248 LYS   -0.1800
   4075 NZ        -77.6480   -9.3680  -69.8000 N.4     248 LYS    0.0900
   4076 HN        -74.9880  -11.3970  -64.2100 H       248 LYS    0.0900
   4077 HA        -77.0370   -9.6160  -63.3810 H       248 LYS   -0.1800
   4078 HB1       -78.4220  -11.0270  -65.0820 H       248 LYS    0.0900
   4079 HB2       -76.8770  -11.9100  -65.3890 H       248 LYS    0.0900
   4080 HG1       -75.7920   -9.8320  -66.1270 H       248 LYS    0.2100
   4081 HG2       -77.2760   -8.8830  -65.7230 H       248 LYS    0.0500
   4082 HD1       -78.5700  -10.2130  -67.3950 H       248 LYS    0.0500
   4083 HD2       -77.0700  -11.1330  -67.8110 H       248 LYS   -0.3000
   4084 HE1       -75.9770   -9.0400  -68.5540 H       248 LYS    0.3300
   4085 HE2       -77.4780   -8.1040  -68.1190 H       248 LYS    0.3300
   4086 HZ1       -78.6850   -9.4080  -69.7390 H       248 LYS    0.3300
   4087 HZ2       -77.2850  -10.2810  -70.1440 H       248 LYS    0.5100
   4088 HZ3       -77.3670   -8.6140  -70.4580 H       248 LYS   -0.5100
   4089 N         -78.9100  -11.0250  -62.3190 N.am    249 VAL   -0.4700
   4090 CA        -79.7650  -11.6880  -61.3340 C.3     249 VAL    0.3100
   4091 C         -80.2380  -13.0760  -61.8650 C.2     249 VAL    0.0700
   4092 O         -80.4720  -13.2350  -63.0680 O.2     249 VAL    0.0900
   4093 CB        -80.9520  -10.7800  -60.9200 C.3     249 VAL   -0.0900
   4094 CG1       -81.9840  -10.6370  -62.0420 C.3     249 VAL    0.0900
   4095 CG2       -81.6000  -11.2760  -59.6390 C.3     249 VAL   -0.2700
   4096 HN        -79.2930  -10.2090  -62.7460 H       249 VAL    0.0900
   4097 HA        -79.1580  -11.9230  -60.4730 H       249 VAL    0.0900
   4098 HB        -80.5630   -9.7730  -60.6580 H       249 VAL    0.0900
   4099 HG11      -82.3950  -11.6330  -62.3110 H       249 VAL   -0.2700
   4100 HG12      -81.5060  -10.1960  -62.9420 H       249 VAL    0.0900
   4101 HG13      -82.8200   -9.9880  -61.7070 H       249 VAL    0.0900
   4102 HG21      -80.8580  -11.2790  -58.8130 H       249 VAL    0.0900
   4103 HG22      -81.9750  -12.3120  -59.7830 H       249 VAL    0.5100
   4104 HG23      -82.4420  -10.6080  -59.3570 H       249 VAL   -0.5100
   4105 N         -80.3600  -14.0810  -60.9820 N.am    250 LYS   -0.4700
   4106 CA        -80.7490  -15.4160  -61.3800 C.3     250 LYS    0.3100
   4107 C         -79.8840  -16.0400  -62.4610 C.2     250 LYS    0.0700
   4108 O         -80.3810  -16.7190  -63.3530 O.2     250 LYS    0.0900
   4109 CB        -82.2810  -15.5630  -61.6470 C.3     250 LYS   -0.1800
   4110 CG        -83.1730  -15.3980  -60.3980 C.3     250 LYS    0.0900
   4111 CD        -84.6260  -15.8640  -60.6280 C.3     250 LYS    0.0900
   4112 CE        -85.5100  -14.9140  -61.4510 C.3     250 LYS   -0.1800
   4113 NZ        -86.0570  -13.8310  -60.6030 N.4     250 LYS    0.0900
   4114 HN        -80.1870  -13.9510  -60.0100 H       250 LYS    0.0900
   4115 HA        -80.4530  -16.0870  -60.5870 H       250 LYS   -0.1800
   4116 HB1       -82.4640  -16.5700  -62.0740 H       250 LYS    0.0900
   4117 HB2       -82.5790  -14.7950  -62.3910 H       250 LYS    0.0900
   4118 HG1       -83.1850  -14.3260  -60.1070 H       250 LYS    0.2100
   4119 HG2       -82.7360  -15.9910  -59.5670 H       250 LYS    0.0500
   4120 HD1       -85.1040  -16.0030  -59.6370 H       250 LYS    0.0500
   4121 HD2       -84.5930  -16.8410  -61.1540 H       250 LYS   -0.3000
   4122 HE1       -86.3660  -15.4740  -61.8850 H       250 LYS    0.3300
   4123 HE2       -84.9100  -14.4450  -62.2590 H       250 LYS    0.3300
   4124 HZ1       -85.2750  -13.2840  -60.1900 H       250 LYS    0.3300
   4125 HZ2       -86.6320  -14.2440  -59.8410 H       250 LYS    0.5100
   4126 HZ3       -86.6510  -13.2030  -61.1840 H       250 LYS   -0.5100
   4127 N         -78.5540  -15.7980  -62.3970 N.am    251 THR   -0.4700
   4128 CA        -77.6420  -16.2990  -63.4270 C.3     251 THR    0.3100
   4129 C         -76.5520  -17.1750  -62.7960 C.2     251 THR    0.0700
   4130 O         -76.3800  -18.3240  -63.2030 O.2     251 THR    0.0900
   4131 CB        -77.0320  -15.1220  -64.2140 C.3     251 THR    0.1400
   4132 CG2       -76.2250  -15.5790  -65.4260 C.3     251 THR    0.0900
   4133 OG1       -78.0770  -14.2420  -64.6290 O.3     251 THR   -0.6600
   4134 HN        -78.1400  -15.2760  -61.6550 H       251 THR    0.4300
   4135 HA        -78.2020  -16.9440  -64.0870 H       251 THR   -0.2700
   4136 HB        -76.3210  -14.5630  -63.5690 H       251 THR    0.0900
   4137 HG1       -78.7640  -14.3130  -63.9630 H       251 THR    0.0900
   4138 HG21      -76.8750  -16.1480  -66.1260 H       251 THR    0.0900
   4139 HG22      -75.3930  -16.2400  -65.0990 H       251 THR    0.5100
   4140 HG23      -75.8140  -14.6970  -65.9620 H       251 THR   -0.5100
   4141 N         -75.8060  -16.6220  -61.8120 N.am    252 CYS   -0.4700
   4142 CA        -74.7160  -17.3340  -61.1470 C.3     252 CYS    0.3100
   4143 C         -75.2730  -18.2900  -60.0890 C.2     252 CYS    0.0700
   4144 O         -75.9360  -17.8540  -59.1460 O.2     252 CYS    0.0900
   4145 CB        -73.7180  -16.3490  -60.5410 C.3     252 CYS   -0.1000
   4146 SG        -72.9520  -15.2280  -61.7460 S.3     252 CYS    0.0900
   4147 HN        -75.9700  -15.6930  -61.4930 H       252 CYS    0.0900
   4148 HA        -74.2270  -17.9570  -61.8820 H       252 CYS   -0.0800
   4149 HB1       -72.9200  -16.9330  -60.0350 H       252 CYS    0.5100
   4150 HB2       -74.2500  -15.7450  -59.7750 H       252 CYS   -0.5100
   4151 N         -75.0110  -19.6010  -60.2590 N.am    253 ASP   -0.4700
   4152 CA        -75.5160  -20.6490  -59.3690 C.3     253 ASP    0.3100
   4153 C         -74.7670  -20.6740  -58.0370 C.2     253 ASP    0.0700
   4154 O         -75.3630  -21.0050  -57.0080 O.2     253 ASP    0.0900
   4155 CB        -75.4210  -22.0300  -60.0530 C.3     253 ASP   -0.2800
   4156 CG        -76.2480  -22.1710  -61.3290 C.2     253 ASP    0.0900
   4157 OD1       -77.0740  -21.2700  -61.6110 O.co2   253 ASP    0.0900
   4158 OD2       -76.0820  -23.1950  -62.0300 O.co2   253 ASP    0.6200
   4159 HN        -74.4480  -19.9220  -61.0170 H       253 ASP   -0.7600
   4160 HA        -76.5440  -20.4180  -59.1310 H       253 ASP   -0.7600
   4161 HB1       -75.7660  -22.8020  -59.3330 H       253 ASP    0.5100
   4162 HB2       -74.3570  -22.2210  -60.3110 H       253 ASP   -0.5100
   4163 N         -73.4600  -20.3150  -58.0470 N.am    254 ILE   -0.4700
   4164 CA        -72.5930  -20.2980  -56.8530 C.3     254 ILE    0.3100
   4165 C         -73.1640  -19.3330  -55.7910 C.2     254 ILE    0.0700
   4166 O         -73.1010  -19.6270  -54.5940 O.2     254 ILE    0.0900
   4167 CB        -71.1170  -19.9230  -57.2340 C.3     254 ILE   -0.0900
   4168 CG1       -70.5300  -20.8990  -58.2880 C.3     254 ILE    0.0900
   4169 CG2       -70.2120  -19.8620  -56.0000 C.3     254 ILE   -0.2700
   4170 CD        -70.4610  -20.3390  -59.7080 C.3     254 ILE    0.0900
   4171 HN        -73.0120  -20.0390  -58.8930 H       254 ILE    0.0900
   4172 HA        -72.6250  -21.2800  -56.4040 H       254 ILE    0.0900
   4173 HB        -71.1120  -18.9320  -57.7370 H       254 ILE   -0.1800
   4174 HG11      -71.1620  -21.8130  -58.3050 H       254 ILE    0.0900
   4175 HG12      -69.5030  -21.1770  -57.9730 H       254 ILE    0.0900
   4176 HG21      -70.1960  -20.8490  -55.4890 H       254 ILE   -0.2700
   4177 HG22      -70.5960  -19.1010  -55.2870 H       254 ILE    0.0900
   4178 HG23      -69.1750  -19.6020  -56.3030 H       254 ILE    0.0900
   4179 HD1       -69.8200  -19.4320  -59.7290 H       254 ILE    0.0900
   4180 HD2       -71.4790  -20.0610  -60.0550 H       254 ILE    0.5100
   4181 HD3       -70.0250  -21.0960  -60.3930 H       254 ILE   -0.5100
   4182 N         -73.7720  -18.2120  -56.2420 N.am    255 LEU   -0.4700
   4183 CA        -74.3310  -17.1670  -55.3790 C.3     255 LEU    0.3100
   4184 C         -75.5590  -17.6430  -54.5760 C.2     255 LEU    0.0700
   4185 O         -75.8410  -17.0790  -53.5160 O.2     255 LEU    0.0900
   4186 CB        -74.7110  -15.9350  -56.2130 C.3     255 LEU   -0.1800
   4187 CG        -73.5550  -15.1830  -56.8930 C.3     255 LEU    0.0900
   4188 CD1       -74.0750  -14.1050  -57.8140 C.3     255 LEU    0.0900
   4189 CD2       -72.6090  -14.5730  -55.8730 C.3     255 LEU   -0.0900
   4190 HN        -73.8670  -18.0410  -57.2190 H       255 LEU    0.0900
   4191 HA        -73.5870  -16.9070  -54.6410 H       255 LEU   -0.2700
   4192 HB1       -75.2330  -15.2210  -55.5430 H       255 LEU    0.0900
   4193 HB2       -75.4140  -16.2660  -57.0050 H       255 LEU    0.0900
   4194 HG        -72.9470  -15.9040  -57.4800 H       255 LEU    0.0900
   4195 HD11      -74.3570  -13.2040  -57.2270 H       255 LEU   -0.2700
   4196 HD12      -74.9740  -14.4700  -58.3560 H       255 LEU    0.0900
   4197 HD13      -73.2880  -13.8190  -58.5440 H       255 LEU    0.0900
   4198 HD21      -72.1730  -15.3690  -55.2310 H       255 LEU    0.0900
   4199 HD22      -73.1610  -13.8580  -55.2240 H       255 LEU    0.5100
   4200 HD23      -71.7820  -14.0440  -56.3920 H       255 LEU   -0.5100
   4201 N         -76.2920  -18.6620  -55.0740 N.am    256 PHE   -0.4700
   4202 CA        -77.4610  -19.1860  -54.3690 C.3     256 PHE    0.3100
   4203 C         -77.0240  -20.0380  -53.1840 C.2     256 PHE    0.0700
   4204 O         -77.1760  -19.6100  -52.0400 O.2     256 PHE    0.0900
   4205 CB        -78.3710  -19.9870  -55.3090 C.3     256 PHE   -0.1800
   4206 CG        -79.0700  -19.1400  -56.3370 C.ar    256 PHE    0.0900
   4207 CD1       -80.2630  -18.4940  -56.0340 C.ar    256 PHE    0.0900
   4208 CD2       -78.5470  -18.9960  -57.6170 C.ar    256 PHE    0.0000
   4209 CE1       -80.9120  -17.7110  -56.9880 C.ar    256 PHE   -0.1150
   4210 CE2       -79.1990  -18.2110  -58.5700 C.ar    256 PHE    0.1150
   4211 CZ        -80.3790  -17.5750  -58.2510 C.ar    256 PHE   -0.1150
   4212 HN        -76.0710  -19.1010  -55.9420 H       256 PHE    0.1150
   4213 HA        -78.0000  -18.3470  -53.9540 H       256 PHE   -0.1150
   4214 HB1       -79.1560  -20.4970  -54.7120 H       256 PHE    0.1150
   4215 HB2       -77.7610  -20.7350  -55.8580 H       256 PHE   -0.1150
   4216 HD1       -80.6920  -18.6010  -55.0490 H       256 PHE    0.1150
   4217 HD2       -77.6260  -19.4970  -57.8770 H       256 PHE   -0.1150
   4218 HE1       -81.8350  -17.2100  -56.7360 H       256 PHE    0.1150
   4219 HE2       -78.7770  -18.1030  -59.5590 H       256 PHE    0.5100
   4220 HZ        -80.8850  -16.9720  -58.9900 H       256 PHE   -0.5100
   4221 N         -76.4240  -21.2190  -53.4500 N.am    257 ARG   -0.4700
   4222 CA        -75.9110  -22.0790  -52.3900 C.3     257 ARG    0.3100
   4223 C         -74.5610  -21.5160  -51.9110 C.2     257 ARG    0.0700
   4224 O         -73.5050  -22.1230  -52.1170 O.2     257 ARG    0.0900
   4225 CB        -75.7910  -23.5450  -52.8780 C.3     257 ARG   -0.1800
   4226 CG        -75.7130  -24.5810  -51.7410 C.3     257 ARG    0.0900
   4227 CD        -77.0660  -24.8330  -51.0840 C.3     257 ARG    0.0900
   4228 NE        -76.9220  -25.4500  -49.7610 N.pl3   257 ARG   -0.1800
   4229 CZ        -77.9430  -25.7290  -48.9540 C.cat   257 ARG    0.0900
   4230 NH1       -79.1890  -25.4640  -49.3330 N.pl3   257 ARG    0.0900
   4231 NH2       -77.7260  -26.2800  -47.7690 N.pl3   257 ARG    0.2000
   4232 HN        -76.3070  -21.5530  -54.3810 H       257 ARG    0.0900
   4233 HA        -76.5900  -22.0180  -51.5530 H       257 ARG    0.0900
   4234 HB1       -74.8740  -23.6350  -53.4980 H       257 ARG   -0.7000
   4235 HB2       -76.6750  -23.7790  -53.5070 H       257 ARG    0.4400
   4236 HG1       -75.0040  -24.2130  -50.9700 H       257 ARG    0.6400
   4237 HG2       -75.3310  -25.5380  -52.1540 H       257 ARG   -0.8000
   4238 HD1       -77.6670  -25.5230  -51.7150 H       257 ARG    0.4600
   4239 HD2       -77.6040  -23.8700  -50.9520 H       257 ARG    0.4600
   4240 HE        -76.0000  -25.6740  -49.4460 H       257 ARG   -0.8000
   4241 HH11      -79.3630  -25.0530  -50.2270 H       257 ARG    0.4600
   4242 HH12      -79.9520  -25.6760  -48.7220 H       257 ARG    0.4600
   4243 HH21      -76.7920  -26.4880  -47.4770 H       257 ARG    0.5100
   4244 HH22      -78.4970  -26.4870  -47.1650 H       257 ARG   -0.5100
   4245 N         -74.6080  -20.3030  -51.3280 N.am    258 ALA   -0.4700
   4246 CA        -73.4450  -19.5720  -50.8430 C.3     258 ALA    0.3100
   4247 C         -73.4920  -19.4250  -49.3230 C.2     258 ALA    0.0700
   4248 O         -72.8480  -18.5350  -48.7550 O.2     258 ALA    0.0900
   4249 CB        -73.3870  -18.2050  -51.5000 C.3     258 ALA   -0.2700
   4250 HN        -75.4780  -19.8340  -51.2000 H       258 ALA    0.0900
   4251 HA        -72.5610  -20.1450  -51.0820 H       258 ALA    0.0900
   4252 HB1       -74.3050  -17.6260  -51.2600 H       258 ALA    0.0900
   4253 HB2       -73.3190  -18.3180  -52.6030 H       258 ALA    0.5100
   4254 HB3       -72.5050  -17.6430  -51.1260 H       258 ALA   -0.5100
   4255 N         -74.2420  -20.3260  -48.6600 N.am    259 GLU   -0.4700
   4256 CA        -74.4050  -20.3310  -47.2090 C.3     259 GLU    0.3100
   4257 C         -73.1390  -20.8410  -46.5100 C.2     259 GLU    0.0700
   4258 O         -72.9790  -20.6310  -45.3080 O.2     259 GLU    0.0900
   4259 CB        -75.6230  -21.1940  -46.8040 C.3     259 GLU   -0.1800
   4260 CG        -76.9660  -20.6810  -47.3300 C.3     259 GLU    0.0900
   4261 CD        -77.5110  -19.4040  -46.7010 C.2     259 GLU    0.0900
   4262 OE1       -77.0710  -19.0410  -45.5850 O.co2   259 GLU   -0.2800
   4263 OE2       -78.4290  -18.8030  -47.3030 O.co2   259 GLU    0.0900
   4264 HN        -74.7310  -21.0460  -49.1440 H       259 GLU    0.0900
   4265 HA        -74.5430  -19.3100  -46.8830 H       259 GLU    0.6200
   4266 HB1       -75.6730  -21.2300  -45.6960 H       259 GLU   -0.7600
   4267 HB2       -75.4670  -22.2220  -47.1920 H       259 GLU   -0.7600
   4268 HG1       -77.7220  -21.4780  -47.1680 H       259 GLU    0.5100
   4269 HG2       -76.8570  -20.4940  -48.4180 H       259 GLU   -0.5100
   4270 N         -72.2320  -21.5010  -47.2640 N.am    260 TYR   -0.4700
   4271 CA        -70.9870  -22.0460  -46.7170 C.3     260 TYR    0.3100
   4272 C         -69.9680  -20.9430  -46.4580 C.2     260 TYR    0.0700
   4273 O         -69.2690  -20.9770  -45.4410 O.2     260 TYR    0.0900
   4274 CB        -70.3880  -23.1050  -47.6630 C.3     260 TYR   -0.1800
   4275 CG        -71.3860  -24.1390  -48.1290 C.ar    260 TYR    0.0900
   4276 CD1       -72.0430  -24.9630  -47.2200 C.ar    260 TYR    0.0900
   4277 CD2       -71.6360  -24.3340  -49.4840 C.ar    260 TYR    0.0000
   4278 CE1       -72.9680  -25.9150  -47.6440 C.ar    260 TYR   -0.1150
   4279 CE2       -72.5420  -25.2990  -49.9220 C.ar    260 TYR    0.1150
   4280 CZ        -73.2040  -26.0900  -48.9960 C.ar    260 TYR   -0.1150
   4281 OH        -74.1100  -27.0340  -49.4210 O.3     260 TYR    0.1150
   4282 HN        -72.3720  -21.6470  -48.2400 H       260 TYR    0.1100
   4283 HA        -71.2100  -22.4870  -45.7570 H       260 TYR   -0.5400
   4284 HB1       -69.5740  -23.6470  -47.1370 H       260 TYR    0.4300
   4285 HB2       -69.9880  -22.6020  -48.5690 H       260 TYR   -0.1150
   4286 HD1       -71.8300  -24.8640  -46.1660 H       260 TYR    0.1150
   4287 HD2       -71.1190  -23.7240  -50.2110 H       260 TYR   -0.1150
   4288 HE1       -73.5000  -26.5150  -46.9190 H       260 TYR    0.1150
   4289 HE2       -72.7270  -25.4310  -50.9790 H       260 TYR    0.5100
   4290 HH        -73.7490  -27.4620  -50.2010 H       260 TYR   -0.5100
   4291 N         -69.8810  -19.9610  -47.3790 N.am    261 PHE   -0.4700
   4292 CA        -68.9640  -18.8260  -47.2720 C.3     261 PHE    0.3100
   4293 C         -69.3140  -17.9690  -46.0560 C.2     261 PHE    0.0700
   4294 O         -68.4190  -17.5240  -45.3330 O.2     261 PHE    0.0900
   4295 CB        -69.0070  -17.9740  -48.5520 C.3     261 PHE   -0.1800
   4296 CG        -68.7830  -18.7450  -49.8320 C.ar    261 PHE    0.0900
   4297 CD1       -67.5050  -18.9160  -50.3460 C.ar    261 PHE    0.0900
   4298 CD2       -69.8570  -19.2700  -50.5450 C.ar    261 PHE    0.0000
   4299 CE1       -67.2980  -19.6120  -51.5400 C.ar    261 PHE   -0.1150
   4300 CE2       -69.6510  -19.9750  -51.7340 C.ar    261 PHE    0.1150
   4301 CZ        -68.3730  -20.1380  -52.2270 C.ar    261 PHE   -0.1150
   4302 HN        -70.4540  -19.9670  -48.1950 H       261 PHE    0.1150
   4303 HA        -67.9690  -19.2130  -47.1110 H       261 PHE   -0.1150
   4304 HB1       -68.2140  -17.1990  -48.4980 H       261 PHE    0.1150
   4305 HB2       -70.0060  -17.4930  -48.6340 H       261 PHE   -0.1150
   4306 HD1       -66.6580  -18.5060  -49.8160 H       261 PHE    0.1150
   4307 HD2       -70.8620  -19.1300  -50.1740 H       261 PHE   -0.1150
   4308 HE1       -66.2980  -19.7370  -51.9260 H       261 PHE    0.1150
   4309 HE2       -70.4940  -20.3910  -52.2680 H       261 PHE    0.5100
   4310 HZ        -68.2130  -20.6790  -53.1480 H       261 PHE   -0.5100
   4311 N         -70.6280  -17.7700  -45.8130 N.am    262 LEU   -0.4700
   4312 CA        -71.1550  -16.9880  -44.6950 C.3     262 LEU    0.3100
   4313 C         -70.8510  -17.6580  -43.3500 C.2     262 LEU    0.0700
   4314 O         -70.6450  -16.9630  -42.3540 O.2     262 LEU    0.0900
   4315 CB        -72.6820  -16.8050  -44.8480 C.3     262 LEU   -0.1800
   4316 CG        -73.1630  -16.1230  -46.1330 C.3     262 LEU    0.0900
   4317 CD1       -74.5620  -16.5800  -46.4970 C.3     262 LEU    0.0900
   4318 CD2       -73.1020  -14.6140  -46.0130 C.3     262 LEU   -0.0900
   4319 HN        -71.3210  -18.1620  -46.4120 H       262 LEU    0.0900
   4320 HA        -70.6590  -16.0290  -44.6890 H       262 LEU   -0.2700
   4321 HB1       -73.0390  -16.2000  -43.9880 H       262 LEU    0.0900
   4322 HB2       -73.1500  -17.8100  -44.8010 H       262 LEU    0.0900
   4323 HG        -72.4680  -16.3740  -46.9630 H       262 LEU    0.0900
   4324 HD11      -75.3160  -15.9150  -46.0240 H       262 LEU   -0.2700
   4325 HD12      -74.7280  -17.6170  -46.1350 H       262 LEU    0.0900
   4326 HD13      -74.6970  -16.5420  -47.5990 H       262 LEU    0.0900
   4327 HD21      -72.0580  -14.2870  -45.8170 H       262 LEU    0.0900
   4328 HD22      -73.7430  -14.2740  -45.1700 H       262 LEU    0.5100
   4329 HD23      -73.4490  -14.1440  -46.9580 H       262 LEU   -0.5100
   4330 N         -70.8350  -19.0090  -43.3240 N.am    263 VAL   -0.4700
   4331 CA        -70.5610  -19.7970  -42.1220 C.3     263 VAL    0.3100
   4332 C         -69.0460  -19.7940  -41.8020 C.2     263 VAL    0.0700
   4333 O         -68.6740  -19.6240  -40.6380 O.2     263 VAL    0.0900
   4334 CB        -71.1210  -21.2360  -42.2690 C.3     263 VAL   -0.0900
   4335 CG1       -70.2880  -22.2550  -41.4870 C.3     263 VAL    0.0900
   4336 CG2       -72.5850  -21.2920  -41.8510 C.3     263 VAL   -0.2700
   4337 HN        -71.0140  -19.5420  -44.1470 H       263 VAL    0.0900
   4338 HA        -71.0240  -19.2990  -41.2830 H       263 VAL    0.0900
   4339 HB        -71.1200  -21.5160  -43.3430 H       263 VAL    0.0900
   4340 HG11      -70.1360  -21.9040  -40.4440 H       263 VAL   -0.2700
   4341 HG12      -69.2950  -22.3800  -41.9680 H       263 VAL    0.0900
   4342 HG13      -70.8160  -23.2330  -41.4580 H       263 VAL    0.0900
   4343 HG21      -73.1900  -20.6110  -42.4890 H       263 VAL    0.0900
   4344 HG22      -72.6890  -20.9710  -40.7920 H       263 VAL    0.5100
   4345 HG23      -72.9740  -22.3260  -41.9690 H       263 VAL   -0.5100
   4346 N         -68.1770  -19.9600  -42.8310 N.am    264 LEU   -0.4700
   4347 CA        -66.7200  -19.9510  -42.6550 C.3     264 LEU    0.3100
   4348 C         -66.2470  -18.6110  -42.0480 C.2     264 LEU    0.0700
   4349 O         -65.3500  -18.5930  -41.1990 O.2     264 LEU    0.0900
   4350 CB        -66.0160  -20.2080  -44.0030 C.3     264 LEU   -0.1800
   4351 CG        -64.5080  -20.4900  -43.9350 C.3     264 LEU    0.0900
   4352 CD1       -64.2380  -21.9140  -43.4790 C.3     264 LEU    0.0900
   4353 CD2       -63.8490  -20.2470  -45.2770 C.3     264 LEU   -0.0900
   4354 HN        -68.4960  -20.0960  -43.7650 H       264 LEU    0.0900
   4355 HA        -66.4630  -20.7220  -41.9450 H       264 LEU   -0.2700
   4356 HB1       -66.1670  -19.3130  -44.6430 H       264 LEU    0.0900
   4357 HB2       -66.5040  -21.0810  -44.4840 H       264 LEU    0.0900
   4358 HG        -64.0360  -19.7810  -43.2210 H       264 LEU    0.0900
   4359 HD11      -64.6960  -22.6360  -44.1890 H       264 LEU   -0.2700
   4360 HD12      -64.6790  -22.0790  -42.4720 H       264 LEU    0.0900
   4361 HD13      -63.1430  -22.0990  -43.4430 H       264 LEU    0.0900
   4362 HD21      -63.9940  -19.1900  -45.5890 H       264 LEU    0.0900
   4363 HD22      -64.3030  -20.9080  -46.0470 H       264 LEU    0.5100
   4364 HD23      -62.7590  -20.4480  -45.2060 H       264 LEU   -0.5100
   4365 N         -66.8880  -17.4970  -42.4600 N.am    265 ALA   -0.4700
   4366 CA        -66.5880  -16.1630  -41.9570 C.3     265 ALA    0.3100
   4367 C         -67.0730  -15.9900  -40.5160 C.2     265 ALA    0.0700
   4368 O         -66.4880  -15.2150  -39.7570 O.2     265 ALA    0.0900
   4369 CB        -67.2280  -15.1190  -42.8520 C.3     265 ALA   -0.2700
   4370 HN        -67.6130  -17.5410  -43.1410 H       265 ALA    0.0900
   4371 HA        -65.5150  -16.0400  -41.9410 H       265 ALA    0.0900
   4372 HB1       -68.3310  -15.2580  -42.8710 H       265 ALA    0.0900
   4373 HB2       -66.8390  -15.2190  -43.8880 H       265 ALA    0.5100
   4374 HB3       -67.0060  -14.1010  -42.4650 H       265 ALA   -0.5100
   4375 N         -68.1440  -16.7200  -40.1360 N.am    266 VAL   -0.4700
   4376 CA        -68.6950  -16.6770  -38.7800 C.3     266 VAL    0.3100
   4377 C         -67.7760  -17.4550  -37.8270 C.2     266 VAL    0.0700
   4378 O         -67.4500  -16.9480  -36.7500 O.2     266 VAL    0.0900
   4379 CB        -70.1600  -17.2040  -38.7370 C.3     266 VAL   -0.0900
   4380 CG1       -70.5620  -17.6530  -37.3300 C.3     266 VAL    0.0900
   4381 CG2       -71.1270  -16.1510  -39.2610 C.3     266 VAL   -0.2700
   4382 HN        -68.6120  -17.3280  -40.7720 H       266 VAL    0.0900
   4383 HA        -68.6590  -15.6520  -38.4420 H       266 VAL    0.0900
   4384 HB        -70.2570  -18.0630  -39.4340 H       266 VAL    0.0900
   4385 HG11      -70.3130  -16.8630  -36.5910 H       266 VAL   -0.2700
   4386 HG12      -70.0110  -18.5790  -37.0580 H       266 VAL    0.0900
   4387 HG13      -71.6560  -17.8440  -37.2920 H       266 VAL    0.0900
   4388 HG21      -70.7720  -15.7590  -40.2390 H       266 VAL    0.0900
   4389 HG22      -71.1910  -15.3050  -38.5430 H       266 VAL    0.5100
   4390 HG23      -72.1340  -16.5970  -39.4020 H       266 VAL   -0.5100
   4391 N         -67.3220  -18.6700  -38.2470 N.am    267 LEU   -0.4700
   4392 CA        -66.4530  -19.5530  -37.4530 C.3     267 LEU    0.3100
   4393 C         -65.1700  -18.8470  -36.9840 C.2     267 LEU    0.0700
   4394 O         -64.7250  -19.0750  -35.8570 O.2     267 LEU    0.0900
   4395 CB        -66.0760  -20.8090  -38.2610 C.3     267 LEU   -0.1800
   4396 CG        -67.2140  -21.7780  -38.5830 C.3     267 LEU    0.0900
   4397 CD1       -66.8640  -22.6430  -39.7730 C.3     267 LEU    0.0900
   4398 CD2       -67.5810  -22.6360  -37.3730 C.3     267 LEU   -0.0900
   4399 HN        -67.5690  -19.0240  -39.1440 H       267 LEU    0.0900
   4400 HA        -66.9880  -19.8300  -36.5570 H       267 LEU   -0.2700
   4401 HB1       -65.3080  -21.3660  -37.6840 H       267 LEU    0.0900
   4402 HB2       -65.6320  -20.4730  -39.2220 H       267 LEU    0.0900
   4403 HG        -68.1350  -21.2000  -38.8090 H       267 LEU    0.0900
   4404 HD11      -66.0630  -23.3630  -39.4990 H       267 LEU   -0.2700
   4405 HD12      -66.4990  -22.0070  -40.6080 H       267 LEU    0.0900
   4406 HD13      -67.7570  -23.2150  -40.1010 H       267 LEU    0.0900
   4407 HD21      -67.9070  -21.9880  -36.5310 H       267 LEU    0.0900
   4408 HD22      -66.6980  -23.2260  -37.0450 H       267 LEU    0.5100
   4409 HD23      -68.4130  -23.3240  -37.6350 H       267 LEU   -0.5100
   4410 N         -64.5960  -17.9620  -37.8430 N.am    268 ASN   -0.4700
   4411 CA        -63.3660  -17.2070  -37.5670 C.3     268 ASN    0.3100
   4412 C         -63.4430  -16.4370  -36.2330 C.2     268 ASN    0.0700
   4413 O         -62.4070  -16.1470  -35.6290 O.2     268 ASN    0.0900
   4414 CB        -63.0760  -16.2340  -38.7140 C.3     268 ASN   -0.1800
   4415 CG        -61.7430  -15.5350  -38.5940 C.2     268 ASN    0.0900
   4416 ND2       -61.6560  -14.4060  -38.0630 N.am    268 ASN    0.0900
   4417 OD1       -60.6920  -16.1800  -39.0330 O.2     268 ASN    0.5500
   4418 HN        -65.0040  -17.7810  -38.7330 H       268 ASN   -0.5500
   4419 HA        -62.5550  -17.9110  -37.4560 H       268 ASN   -0.6200
   4420 HB1       -63.8730  -15.4610  -38.7350 H       268 ASN    0.3200
   4421 HB2       -63.0890  -16.7980  -39.6710 H       268 ASN    0.3000
   4422 HD21      -60.7660  -13.9550  -37.9910 H       268 ASN    0.5100
   4423 HD22      -62.4760  -13.9540  -37.7110 H       268 ASN   -0.5100
   4424 N         -64.6770  -16.1400  -35.7580 N.am    269 SER   -0.4700
   4425 CA        -64.9090  -15.4290  -34.4970 C.3     269 SER    0.3100
   4426 C         -64.4720  -16.2640  -33.2770 C.2     269 SER    0.0700
   4427 O         -64.2500  -15.7080  -32.1990 O.2     269 SER    0.0900
   4428 CB        -66.3800  -15.0450  -34.3630 C.3     269 SER    0.0500
   4429 OG        -66.8170  -14.2870  -35.4820 O.3     269 SER    0.0900
   4430 HN        -65.4990  -16.4000  -36.2570 H       269 SER    0.0900
   4431 HA        -64.2880  -14.5450  -34.4910 H       269 SER   -0.6600
   4432 HB1       -66.5230  -14.4360  -33.4460 H       269 SER    0.4300
   4433 HB2       -66.9980  -15.9660  -34.2960 H       269 SER    0.5100
   4434 HG1       -66.2670  -13.5010  -35.4990 H       269 SER   -0.5100
   4435 N         -64.3340  -17.5800  -33.4670 N.am    270 GLY   -0.4700
   4436 CA        -63.9000  -18.4950  -32.4180 C.3     270 GLY    0.3100
   4437 C         -62.5980  -19.2120  -32.7300 C.2     270 GLY   -0.0200
   4438 O         -62.3470  -20.2980  -32.2040 O.2     270 GLY    0.0900
   4439 HN        -64.5250  -18.0010  -34.3490 H       270 GLY    0.0900
   4440 HA1       -64.6790  -19.2300  -32.2830 H       270 GLY    0.5100
   4441 HA2       -63.7720  -17.9190  -31.5130 H       270 GLY   -0.5100
   4442 N         -61.7560  -18.6170  -33.6030 N.am    271 THR   -0.4700
   4443 CA        -60.4590  -19.2000  -33.9780 C.3     271 THR    0.3100
   4444 C         -59.3230  -18.4040  -33.3370 C.2     271 THR    0.0700
   4445 O         -58.2520  -18.9560  -33.0780 O.2     271 THR    0.0900
   4446 CB        -60.2980  -19.2580  -35.5060 C.3     271 THR    0.1400
   4447 CG2       -61.3190  -20.1790  -36.1690 C.3     271 THR    0.0900
   4448 OG1       -60.3940  -17.9410  -36.0450 O.3     271 THR   -0.6600
   4449 HN        -61.9790  -17.7470  -34.0360 H       271 THR    0.4300
   4450 HA        -60.4070  -20.1940  -33.5590 H       271 THR   -0.2700
   4451 HB        -59.3050  -19.6850  -35.7660 H       271 THR    0.0900
   4452 HG1       -59.6840  -17.4370  -35.6400 H       271 THR    0.0900
   4453 HG21      -62.3490  -19.8220  -35.9550 H       271 THR    0.0900
   4454 HG22      -61.2110  -21.2120  -35.7730 H       271 THR    0.5100
   4455 HG23      -61.1670  -20.1820  -37.2690 H       271 THR   -0.5100
   4456 N         -59.5650  -17.0990  -33.0730 N.am    272 ASN   -0.4700
   4457 CA        -58.6050  -16.2140  -32.4170 C.3     272 ASN    0.3100
   4458 C         -58.3740  -16.6540  -30.9510 C.2     272 ASN    0.0700
   4459 O         -57.2240  -16.8840  -30.5820 O.2     272 ASN    0.0900
   4460 CB        -59.0680  -14.7490  -32.4860 C.3     272 ASN   -0.1800
   4461 CG        -59.3270  -14.2450  -33.8950 C.2     272 ASN    0.0900
   4462 ND2       -60.0230  -13.1190  -34.0000 N.am    272 ASN    0.0900
   4463 OD1       -58.9000  -14.8410  -34.8980 O.2     272 ASN    0.5500
   4464 HN        -60.4320  -16.6750  -33.3210 H       272 ASN   -0.5500
   4465 HA        -57.6540  -16.3280  -32.9150 H       272 ASN   -0.6200
   4466 HB1       -58.2830  -14.1080  -32.0300 H       272 ASN    0.3200
   4467 HB2       -60.0080  -14.6460  -31.9040 H       272 ASN    0.3000
   4468 HD21      -60.5910  -12.8100  -33.2370 H       272 ASN    0.5100
   4469 HD22      -59.9780  -12.5800  -34.8400 H       272 ASN   -0.5100
   4470 N         -59.4330  -16.8980  -30.1200 N.am    273 PRO   -0.2900
   4471 CA        -59.1850  -17.3790  -28.7440 C.3     273 PRO    0.0000
   4472 C         -58.4430  -18.7250  -28.7140 C.2     273 PRO    0.0900
   4473 O         -57.6560  -18.9720  -27.7960 O.2     273 PRO    0.0900
   4474 CB        -60.5940  -17.5100  -28.1560 C.3     273 PRO    0.0200
   4475 CG        -61.4360  -16.5880  -28.9790 C.3     273 PRO    0.0900
   4476 CD        -60.8810  -16.7060  -30.3600 C.3     273 PRO   -0.1800
   4477 HA        -58.5380  -16.6950  -28.2170 H       273 PRO    0.0900
   4478 HB1       -60.6050  -17.2060  -27.0870 H       273 PRO    0.0900
   4479 HB2       -60.9580  -18.5560  -28.2360 H       273 PRO   -0.1800
   4480 HG1       -62.5030  -16.8990  -28.9540 H       273 PRO    0.0900
   4481 HG2       -61.3580  -15.5440  -28.6090 H       273 PRO    0.0900
   4482 HD1       -61.3000  -17.5840  -30.8960 H       273 PRO    0.5100
   4483 HD2       -61.0510  -15.7830  -30.9510 H       273 PRO   -0.5100
   4484 N         -58.6670  -19.5760  -29.7360 N.am    274 ILE   -0.4700
   4485 CA        -58.0060  -20.8770  -29.8590 C.3     274 ILE    0.3100
   4486 C         -56.5270  -20.6920  -30.3000 C.2     274 ILE    0.0700
   4487 O         -55.6510  -21.3880  -29.7870 O.2     274 ILE    0.0900
   4488 CB        -58.8080  -21.8050  -30.8310 C.3     274 ILE   -0.0900
   4489 CG1       -59.9640  -22.5150  -30.0760 C.3     274 ILE    0.0900
   4490 CG2       -57.8970  -22.8310  -31.5360 C.3     274 ILE   -0.2700
   4491 CD        -61.0380  -23.1940  -30.9750 C.3     274 ILE    0.0900
   4492 HN        -59.3050  -19.3500  -30.4670 H       274 ILE    0.0900
   4493 HA        -57.9520  -21.3190  -28.8750 H       274 ILE    0.0900
   4494 HB        -59.3070  -21.1790  -31.6000 H       274 ILE   -0.1800
   4495 HG11      -60.4730  -21.7620  -29.4400 H       274 ILE    0.0900
   4496 HG12      -59.5200  -23.2970  -29.4230 H       274 ILE    0.0900
   4497 HG21      -57.2630  -23.3550  -30.7900 H       274 ILE   -0.2700
   4498 HG22      -57.2350  -22.3130  -32.2630 H       274 ILE    0.0900
   4499 HG23      -58.5170  -23.5860  -32.0660 H       274 ILE    0.0900
   4500 HD1       -60.6080  -24.0870  -31.4780 H       274 ILE    0.0900
   4501 HD2       -61.3850  -22.4810  -31.7530 H       274 ILE    0.5100
   4502 HD3       -61.9010  -23.5180  -30.3540 H       274 ILE   -0.5100
   4503 N         -56.2510  -19.7260  -31.2100 N.am    275 ILE   -0.4700
   4504 CA        -54.9010  -19.4940  -31.7360 C.3     275 ILE    0.3100
   4505 C         -53.9750  -18.8710  -30.6540 C.2     275 ILE    0.0700
   4506 O         -52.7600  -19.0670  -30.7200 O.2     275 ILE    0.0900
   4507 CB        -54.9370  -18.6280  -33.0350 C.3     275 ILE   -0.0900
   4508 CG1       -53.7310  -18.9120  -33.9480 C.3     275 ILE    0.0900
   4509 CG2       -55.0780  -17.1380  -32.7370 C.3     275 ILE   -0.2700
   4510 CD        -53.8920  -18.3690  -35.3580 C.3     275 ILE    0.0900
   4511 HN        -56.9620  -19.1250  -31.5660 H       275 ILE    0.0900
   4512 HA        -54.4550  -20.4560  -31.9430 H       275 ILE    0.0900
   4513 HB        -55.7970  -18.9520  -33.6600 H       275 ILE   -0.1800
   4514 HG11      -53.5840  -20.0110  -34.0070 H       275 ILE    0.0900
   4515 HG12      -52.8280  -18.4510  -33.4930 H       275 ILE    0.0900
   4516 HG21      -54.0890  -16.6380  -32.8080 H       275 ILE   -0.2700
   4517 HG22      -55.4750  -16.9940  -31.7090 H       275 ILE    0.0900
   4518 HG23      -55.7670  -16.6680  -33.4720 H       275 ILE    0.0900
   4519 HD1       -53.8450  -17.2590  -35.3470 H       275 ILE    0.0900
   4520 HD2       -54.8760  -18.6770  -35.7720 H       275 ILE    0.5100
   4521 HD3       -53.0760  -18.7520  -36.0070 H       275 ILE   -0.5100
   4522 N         -54.5430  -18.1520  -29.6450 N.am    276 TYR   -0.4700
   4523 CA        -53.7300  -17.5360  -28.5850 C.3     276 TYR    0.3100
   4524 C         -53.0950  -18.6000  -27.6690 C.2     276 TYR    0.0700
   4525 O         -51.9000  -18.5290  -27.3890 O.2     276 TYR    0.0900
   4526 CB        -54.5530  -16.5420  -27.7320 C.3     276 TYR   -0.1800
   4527 CG        -55.2320  -15.4330  -28.5100 C.ar    276 TYR    0.0900
   4528 CD1       -54.5740  -14.7770  -29.5500 C.ar    276 TYR    0.0900
   4529 CD2       -56.4760  -14.9450  -28.1210 C.ar    276 TYR    0.0000
   4530 CE1       -55.1840  -13.7370  -30.2530 C.ar    276 TYR   -0.1150
   4531 CE2       -57.0990  -13.9080  -28.8170 C.ar    276 TYR    0.1150
   4532 CZ        -56.4460  -13.3000  -29.8790 C.ar    276 TYR   -0.1150
   4533 OH        -57.0500  -12.2630  -30.5530 O.3     276 TYR    0.1150
   4534 HN        -55.5280  -18.0140  -29.5810 H       276 TYR    0.1100
   4535 HA        -52.9070  -17.0230  -29.0580 H       276 TYR   -0.5400
   4536 HB1       -53.8780  -16.0530  -26.9980 H       276 TYR    0.4300
   4537 HB2       -55.3540  -17.0990  -27.2010 H       276 TYR   -0.1150
   4538 HD1       -53.5720  -15.0800  -29.8160 H       276 TYR    0.1150
   4539 HD2       -56.9700  -15.3790  -27.2630 H       276 TYR   -0.1150
   4540 HE1       -54.6760  -13.2730  -31.0860 H       276 TYR    0.1150
   4541 HE2       -58.0870  -13.5790  -28.5280 H       276 TYR    0.5100
   4542 HH        -57.9080  -12.1070  -30.1530 H       276 TYR   -0.5100
   4543 N         -53.8920  -19.5960  -27.2200 N.am    277 THR   -0.4700
   4544 CA        -53.4160  -20.6430  -26.3070 C.3     277 THR    0.3100
   4545 C         -52.5400  -21.6970  -27.0220 C.2     277 THR    0.0700
   4546 O         -51.8290  -22.4520  -26.3470 O.2     277 THR    0.0900
   4547 CB        -54.5950  -21.3330  -25.6010 C.3     277 THR    0.1400
   4548 CG2       -55.2660  -20.4360  -24.5670 C.3     277 THR    0.0900
   4549 OG1       -55.5470  -21.7610  -26.5760 O.3     277 THR   -0.6600
   4550 HN        -54.8480  -19.6630  -27.4930 H       277 THR    0.4300
   4551 HA        -52.7640  -20.1800  -25.5810 H       277 THR   -0.2700
   4552 HB        -54.2330  -22.2180  -25.0350 H       277 THR    0.0900
   4553 HG1       -56.1570  -21.0300  -26.6900 H       277 THR    0.0900
   4554 HG21      -55.6590  -19.5180  -25.0560 H       277 THR    0.0900
   4555 HG22      -54.5300  -20.1370  -23.7910 H       277 THR    0.5100
   4556 HG23      -56.1130  -20.9750  -24.0910 H       277 THR   -0.5100
   4557 N         -52.5780  -21.7500  -28.3730 N.am    278 LEU   -0.4700
   4558 CA        -51.7990  -22.7400  -29.1200 C.3     278 LEU    0.3100
   4559 C         -50.4550  -22.1800  -29.6210 C.2     278 LEU    0.0700
   4560 O         -49.4570  -22.9070  -29.6120 O.2     278 LEU    0.0900
   4561 CB        -52.6000  -23.2910  -30.3140 C.3     278 LEU   -0.1800
   4562 CG        -53.8280  -24.1550  -29.9830 C.3     278 LEU    0.0900
   4563 CD1       -54.5730  -24.5180  -31.2420 C.3     278 LEU    0.0900
   4564 CD2       -53.4410  -25.4190  -29.2240 C.3     278 LEU   -0.0900
   4565 HN        -53.1340  -21.1250  -28.9150 H       278 LEU    0.0900
   4566 HA        -51.5410  -23.5410  -28.4420 H       278 LEU   -0.2700
   4567 HB1       -51.9100  -23.9050  -30.9290 H       278 LEU    0.0900
   4568 HB2       -52.9470  -22.4250  -30.9160 H       278 LEU    0.0900
   4569 HG        -54.5040  -23.5900  -29.3060 H       278 LEU    0.0900
   4570 HD11      -53.9120  -25.0920  -31.9270 H       278 LEU   -0.2700
   4571 HD12      -54.9090  -23.5960  -31.7640 H       278 LEU    0.0900
   4572 HD13      -55.4530  -25.1480  -30.9920 H       278 LEU    0.0900
   4573 HD21      -52.9420  -25.1520  -28.2670 H       278 LEU    0.0900
   4574 HD22      -52.7380  -26.0260  -29.8320 H       278 LEU    0.5100
   4575 HD23      -54.3500  -26.0160  -28.9950 H       278 LEU   -0.5100
   4576 N         -50.4250  -20.9100  -30.0830 N.am    279 THR   -0.4700
   4577 CA        -49.2030  -20.3320  -30.6540 C.3     279 THR    0.3100
   4578 C         -48.5690  -19.2630  -29.7230 C.2     279 THR    0.0700
   4579 O         -47.6770  -18.5220  -30.1570 O.2     279 THR    0.0900
   4580 CB        -49.4840  -19.7460  -32.0470 C.3     279 THR    0.1400
   4581 CG2       -49.9260  -20.8120  -33.0530 C.3     279 THR    0.0900
   4582 OG1       -50.4750  -18.7300  -31.9400 O.3     279 THR   -0.6600
   4583 HN        -51.2250  -20.3150  -30.0550 H       279 THR    0.4300
   4584 HA        -48.4610  -21.1140  -30.7180 H       279 THR   -0.2700
   4585 HB        -48.5560  -19.3050  -32.4670 H       279 THR    0.0900
   4586 HG1       -51.2550  -19.1570  -31.5790 H       279 THR    0.0900
   4587 HG21      -50.8580  -21.3050  -32.7020 H       279 THR    0.0900
   4588 HG22      -49.1350  -21.5840  -33.1570 H       279 THR    0.5100
   4589 HG23      -50.1240  -20.3420  -34.0400 H       279 THR   -0.5100
   4590 N         -48.9870  -19.2180  -28.4380 N.am    280 ASN   -0.4700
   4591 CA        -48.3960  -18.2980  -27.4610 C.3     280 ASN    0.3100
   4592 C         -48.4890  -18.8880  -26.0490 C.2     280 ASN    0.0700
   4593 O         -49.5720  -18.9380  -25.4600 O.2     280 ASN    0.0900
   4594 CB        -49.0600  -16.9220  -27.5290 C.3     280 ASN   -0.1800
   4595 CG        -48.2390  -15.8180  -26.9090 C.2     280 ASN    0.0900
   4596 ND2       -47.9640  -14.7880  -27.6920 N.am    280 ASN    0.0900
   4597 OD1       -47.8820  -15.8480  -25.7250 O.2     280 ASN    0.5500
   4598 HN        -49.7150  -19.8090  -28.0960 H       280 ASN   -0.5500
   4599 HA        -47.3420  -18.2150  -27.6800 H       280 ASN   -0.6200
   4600 HB1       -50.0340  -16.9710  -26.9970 H       280 ASN    0.3200
   4601 HB2       -49.2390  -16.6660  -28.5950 H       280 ASN    0.3000
   4602 HD21      -47.4240  -14.0240  -27.3400 H       280 ASN    0.5100
   4603 HD22      -48.2970  -14.7740  -28.6340 H       280 ASN   -0.5100
   4604 N         -47.3390  -19.3570  -25.5170 N.am    281 LYS   -0.4700
   4605 CA        -47.2530  -19.9790  -24.1920 C.3     281 LYS    0.3100
   4606 C         -47.4000  -18.9440  -23.0750 C.2     281 LYS    0.0700
   4607 O         -47.9330  -19.2730  -22.0130 O.2     281 LYS    0.0900
   4608 CB        -45.9300  -20.7500  -24.0310 C.3     281 LYS   -0.1800
   4609 CG        -45.8700  -22.0330  -24.8620 C.3     281 LYS    0.0900
   4610 CD        -44.6650  -22.8950  -24.4940 C.3     281 LYS    0.0900
   4611 CE        -44.6550  -24.2020  -25.2520 C.3     281 LYS   -0.1800
   4612 NZ        -43.5020  -25.0570  -24.8620 N.4     281 LYS    0.0900
   4613 HN        -46.4790  -19.2990  -26.0150 H       281 LYS    0.0900
   4614 HA        -48.0920  -20.6490  -24.0840 H       281 LYS   -0.1800
   4615 HB1       -45.8010  -21.0150  -22.9600 H       281 LYS    0.0900
   4616 HB2       -45.0940  -20.0890  -24.3410 H       281 LYS    0.0900
   4617 HG1       -45.8080  -21.7640  -25.9380 H       281 LYS    0.2100
   4618 HG2       -46.7980  -22.6170  -24.6910 H       281 LYS    0.0500
   4619 HD1       -44.6920  -23.1080  -23.4040 H       281 LYS    0.0500
   4620 HD2       -43.7340  -22.3350  -24.7270 H       281 LYS   -0.3000
   4621 HE1       -44.5750  -24.0030  -26.3420 H       281 LYS    0.3300
   4622 HE2       -45.5850  -24.7680  -25.0330 H       281 LYS    0.3300
   4623 HZ1       -43.5550  -25.2690  -23.8450 H       281 LYS    0.3300
   4624 HZ2       -42.6140  -24.5560  -25.0660 H       281 LYS    0.5100
   4625 HZ3       -43.5300  -25.9440  -25.4040 H       281 LYS   -0.5100
   4626 N         -46.9320  -17.6900  -23.3120 N.am    282 GLU   -0.4700
   4627 CA        -47.0410  -16.5910  -22.3390 C.3     282 GLU    0.3100
   4628 C         -48.5120  -16.2290  -22.0910 C.2     282 GLU    0.0700
   4629 O         -48.8980  -15.9530  -20.9490 O.2     282 GLU    0.0900
   4630 CB        -46.2520  -15.3570  -22.8080 C.3     282 GLU   -0.1800
   4631 CG        -44.7430  -15.5510  -22.7490 C.3     282 GLU    0.0900
   4632 CD        -43.9050  -14.3870  -23.2480 C.2     282 GLU    0.0900
   4633 OE1       -44.3260  -13.2200  -23.0660 O.co2   282 GLU   -0.2800
   4634 OE2       -42.7910  -14.6430  -23.7610 O.co2   282 GLU    0.0900
   4635 HN        -46.4870  -17.4560  -24.1720 H       282 GLU    0.0900
   4636 HA        -46.6540  -16.9440  -21.3940 H       282 GLU    0.6200
   4637 HB1       -46.5250  -14.4940  -22.1640 H       282 GLU   -0.7600
   4638 HB2       -46.5400  -15.1290  -23.8560 H       282 GLU   -0.7600
   4639 HG1       -44.4860  -16.4390  -23.3630 H       282 GLU    0.5100
   4640 HG2       -44.4610  -15.7410  -21.6930 H       282 GLU   -0.5100
   4641 N         -49.3460  -16.2950  -23.1540 N.am    283 MET   -0.4700
   4642 CA        -50.7820  -16.0560  -23.0610 C.3     283 MET    0.3100
   4643 C         -51.4910  -17.2670  -22.4450 C.2     283 MET    0.0700
   4644 O         -52.3650  -17.1010  -21.5910 O.2     283 MET    0.0900
   4645 CB        -51.3770  -15.7250  -24.4450 C.3     283 MET   -0.1800
   4646 CG        -50.9740  -14.3610  -24.9590 C.3     283 MET    0.0900
   4647 SD        -52.1480  -13.6820  -26.1520 S.3     283 MET    0.0900
   4648 CE        -51.4450  -14.2400  -27.6490 C.3     283 MET   -0.1400
   4649 HN        -49.0070  -16.5130  -24.0660 H       283 MET    0.0900
   4650 HA        -50.9390  -15.2320  -22.3800 H       283 MET    0.0900
   4651 HB1       -52.4840  -15.7640  -24.3720 H       283 MET   -0.0900
   4652 HB2       -51.0350  -16.4920  -25.1710 H       283 MET   -0.2200
   4653 HG1       -49.9750  -14.4470  -25.4340 H       283 MET    0.0900
   4654 HG2       -50.8900  -13.6710  -24.0940 H       283 MET    0.0900
   4655 HE1       -51.3890  -15.3500  -27.6790 H       283 MET    0.0900
   4656 HE2       -50.4150  -13.8410  -27.7610 H       283 MET    0.5100
   4657 HE3       -52.0600  -13.9050  -28.5100 H       283 MET   -0.5100
   4658 N         -51.1160  -18.4960  -22.8590 N.am    284 ARG   -0.4700
   4659 CA        -51.6620  -19.7300  -22.3240 C.3     284 ARG    0.3100
   4660 C         -51.4390  -19.8850  -20.8440 C.2     284 ARG    0.0700
   4661 O         -52.3040  -20.3590  -20.1080 O.2     284 ARG    0.0900
   4662 CB        -51.0850  -20.9670  -23.0450 C.3     284 ARG   -0.1800
   4663 CG        -51.5130  -22.3340  -22.4580 C.3     284 ARG    0.0900
   4664 CD        -51.6190  -23.3830  -23.5630 C.3     284 ARG    0.0900
   4665 NE        -52.0030  -24.7170  -23.0120 N.pl3   284 ARG   -0.1800
   4666 CZ        -52.4550  -25.6910  -23.7990 C.cat   284 ARG    0.0900
   4667 NH1       -52.5510  -25.5350  -25.1070 N.pl3   284 ARG    0.0900
   4668 NH2       -52.8270  -26.8410  -23.2720 N.pl3   284 ARG    0.2000
   4669 HN        -50.4270  -18.6120  -23.5700 H       284 ARG    0.0900
   4670 HA        -52.7340  -19.6960  -22.4450 H       284 ARG    0.0900
   4671 HB1       -49.9770  -20.9060  -23.0050 H       284 ARG   -0.7000
   4672 HB2       -51.4090  -20.9310  -24.1070 H       284 ARG    0.4400
   4673 HG1       -52.4980  -22.2270  -21.9550 H       284 ARG    0.6400
   4674 HG2       -50.7620  -22.6650  -21.7080 H       284 ARG   -0.8000
   4675 HD1       -50.6380  -23.4940  -24.0720 H       284 ARG    0.4600
   4676 HD2       -52.3980  -23.0800  -24.2940 H       284 ARG    0.4600
   4677 HE        -51.9180  -24.8830  -22.0300 H       284 ARG   -0.8000
   4678 HH11      -52.2810  -24.6690  -25.5280 H       284 ARG    0.4600
   4679 HH12      -52.8940  -26.2820  -25.6770 H       284 ARG    0.4600
   4680 HH21      -52.7670  -26.9800  -22.2840 H       284 ARG    0.5100
   4681 HH22      -53.1670  -27.5750  -23.8610 H       284 ARG   -0.5100
   4682 N         -50.2550  -19.4590  -20.3710 N.am    285 ARG   -0.4700
   4683 CA        -49.8890  -19.5260  -18.9530 C.3     285 ARG    0.3100
   4684 C         -50.8480  -18.6700  -18.1160 C.2     285 ARG    0.0700
   4685 O         -51.2700  -19.0920  -17.0360 O.2     285 ARG    0.0900
   4686 CB        -48.4320  -19.0590  -18.7580 C.3     285 ARG   -0.1800
   4687 CG        -47.7690  -19.5780  -17.4850 C.3     285 ARG    0.0900
   4688 CD        -46.3300  -19.1010  -17.3880 C.3     285 ARG    0.0900
   4689 NE        -45.6300  -19.6800  -16.2380 N.pl3   285 ARG   -0.1800
   4690 CZ        -44.8650  -20.7680  -16.3010 C.cat   285 ARG    0.0900
   4691 NH1       -44.6960  -21.4060  -17.4540 N.pl3   285 ARG    0.0900
   4692 NH2       -44.2590  -21.2240  -15.2110 N.pl3   285 ARG    0.2000
   4693 HN        -49.5630  -19.0720  -20.9740 H       285 ARG    0.0900
   4694 HA        -50.0040  -20.5490  -18.6240 H       285 ARG    0.0900
   4695 HB1       -48.4230  -17.9490  -18.7300 H       285 ARG   -0.7000
   4696 HB2       -47.8350  -19.4020  -19.6290 H       285 ARG    0.4400
   4697 HG1       -47.7870  -20.6880  -17.4880 H       285 ARG    0.6400
   4698 HG2       -48.3360  -19.2120  -16.6010 H       285 ARG   -0.8000
   4699 HD1       -46.3100  -17.9970  -17.2720 H       285 ARG    0.4600
   4700 HD2       -45.7760  -19.3990  -18.3030 H       285 ARG    0.4600
   4701 HE        -45.7330  -19.2300  -15.3510 H       285 ARG   -0.8000
   4702 HH11      -45.1460  -21.0700  -18.2820 H       285 ARG    0.4600
   4703 HH12      -44.1210  -22.2220  -17.4950 H       285 ARG    0.4600
   4704 HH21      -44.3760  -20.7510  -14.3380 H       285 ARG    0.5100
   4705 HH22      -43.6850  -22.0420  -15.2640 H       285 ARG   -0.5100
   4706 N         -51.2230  -17.4820  -18.6410 N.am    286 ALA   -0.4700
   4707 CA        -52.1490  -16.5630  -17.9790 C.3     286 ALA    0.3100
   4708 C         -53.5850  -17.0870  -18.0180 C.2     286 ALA    0.0700
   4709 O         -54.3350  -16.8580  -17.0810 O.2     286 ALA    0.0900
   4710 CB        -52.0810  -15.1900  -18.6350 C.3     286 ALA   -0.2700
   4711 HN        -50.8760  -17.1740  -19.5240 H       286 ALA    0.0900
   4712 HA        -51.8720  -16.4970  -16.9370 H       286 ALA    0.0900
   4713 HB1       -52.3560  -15.2650  -19.7080 H       286 ALA    0.0900
   4714 HB2       -51.0480  -14.7860  -18.5610 H       286 ALA    0.5100
   4715 HB3       -52.7900  -14.4960  -18.1340 H       286 ALA   -0.5100
   4716 N         -53.9600  -17.8010  -19.1040 N.am    287 PHE   -0.4700
   4717 CA        -55.3050  -18.3530  -19.2980 C.3     287 PHE    0.3100
   4718 C         -55.6510  -19.3930  -18.2140 C.2     287 PHE    0.0700
   4719 O         -56.7200  -19.3130  -17.6100 O.2     287 PHE    0.0900
   4720 CB        -55.4250  -18.9750  -20.7010 C.3     287 PHE   -0.1800
   4721 CG        -56.8190  -19.4120  -21.0770 C.ar    287 PHE    0.0900
   4722 CD1       -57.7330  -18.5010  -21.5960 C.ar    287 PHE    0.0900
   4723 CD2       -57.2030  -20.7440  -20.9630 C.ar    287 PHE    0.0000
   4724 CE1       -59.0170  -18.9080  -21.9620 C.ar    287 PHE   -0.1150
   4725 CE2       -58.4880  -21.1500  -21.3280 C.ar    287 PHE    0.1150
   4726 CZ        -59.3860  -20.2330  -21.8300 C.ar    287 PHE   -0.1150
   4727 HN        -53.3180  -17.9870  -19.8420 H       287 PHE    0.1150
   4728 HA        -56.0190  -17.5520  -19.1790 H       287 PHE   -0.1150
   4729 HB1       -54.7770  -19.8760  -20.7540 H       287 PHE    0.1150
   4730 HB2       -55.1030  -18.2280  -21.4560 H       287 PHE   -0.1150
   4731 HD1       -57.4460  -17.4660  -21.7170 H       287 PHE    0.1150
   4732 HD2       -56.5000  -21.4730  -20.5880 H       287 PHE   -0.1150
   4733 HE1       -59.7230  -18.1870  -22.3480 H       287 PHE    0.1150
   4734 HE2       -58.7790  -22.1850  -21.2180 H       287 PHE    0.5100
   4735 HZ        -60.3780  -20.5480  -22.1200 H       287 PHE   -0.5100
   4736 N         -54.7310  -20.3490  -17.9510 N.am    288 ILE   -0.4700
   4737 CA        -54.9120  -21.3890  -16.9270 C.3     288 ILE    0.3100
   4738 C         -54.7820  -20.7610  -15.5150 C.2     288 ILE    0.0700
   4739 O         -55.3240  -21.2950  -14.5430 O.2     288 ILE    0.0900
   4740 CB        -53.8960  -22.5630  -17.1390 C.3     288 ILE   -0.0900
   4741 CG1       -53.9010  -23.0540  -18.6130 C.3     288 ILE    0.0900
   4742 CG2       -54.1710  -23.7320  -16.1630 C.3     288 ILE   -0.2700
   4743 CD        -52.6770  -23.9210  -19.0190 C.3     288 ILE    0.0900
   4744 HN        -53.8690  -20.3910  -18.4510 H       288 ILE    0.0900
   4745 HA        -55.9260  -21.7560  -16.9990 H       288 ILE    0.0900
   4746 HB        -52.8640  -22.1850  -16.9720 H       288 ILE   -0.1800
   4747 HG11      -53.9300  -22.1630  -19.2760 H       288 ILE    0.0900
   4748 HG12      -54.8200  -23.6550  -18.7760 H       288 ILE    0.0900
   4749 HG21      -55.1950  -24.1290  -16.3230 H       288 ILE   -0.2700
   4750 HG22      -54.0880  -23.3770  -15.1150 H       288 ILE    0.0900
   4751 HG23      -53.4410  -24.5510  -16.3390 H       288 ILE    0.0900
   4752 HD1       -52.6280  -24.8320  -18.3870 H       288 ILE    0.0900
   4753 HD2       -51.7400  -23.3400  -18.8790 H       288 ILE    0.5100
   4754 HD3       -52.7690  -24.2300  -20.0820 H       288 ILE   -0.5100
   4755 N         -53.9910  -19.6930  -15.3920 N.am    289 ARG   -0.4700
   4756 CA        -53.8040  -19.0790  -14.1120 C.3     289 ARG    0.3100
   4757 C         -55.0750  -18.3040  -13.8360 C.2     289 ARG    0.0700
   4758 O         -55.0960  -17.4210  -12.9710 O.2     289 ARG    0.0900
   4759 CB        -52.5600  -18.1610  -14.1720 C.3     289 ARG   -0.1800
   4760 CG        -52.0480  -17.6660  -12.8020 C.3     289 ARG    0.0900
   4761 CD        -51.7090  -16.1730  -12.7710 C.3     289 ARG    0.0900
   4762 NE        -52.9990  -15.4330  -12.9510 N.pl3   289 ARG   -0.1800
   4763 CZ        -53.2250  -14.4560  -13.8190 C.cat   289 ARG    0.0900
   4764 NH1       -54.3030  -13.7120  -13.6800 N.pl3   289 ARG    0.0900
   4765 NH2       -52.4500  -14.2110  -14.8500 N.pl3   289 ARG    0.2000
   4766 HN        -53.5080  -19.2850  -16.1640 H       289 ARG    0.0900
   4767 HA        -53.6700  -19.8570  -13.3760 H       289 ARG    0.0900
   4768 HB1       -52.8130  -17.2730  -14.7890 H       289 ARG   -0.7000
   4769 HB2       -51.7380  -18.7220  -14.6670 H       289 ARG    0.4400
   4770 HG1       -51.1360  -18.2410  -12.5390 H       289 ARG    0.6400
   4771 HG2       -52.8320  -17.8640  -12.0420 H       289 ARG   -0.8000
   4772 HD1       -51.0190  -15.9060  -13.6000 H       289 ARG    0.4600
   4773 HD2       -51.2600  -15.8890  -11.7950 H       289 ARG    0.4600
   4774 HE        -53.7600  -15.7000  -12.3620 H       289 ARG   -0.8000
   4775 HH11      -54.9390  -13.8870  -12.9290 H       289 ARG    0.4600
   4776 HH12      -54.4860  -12.9720  -14.3280 H       289 ARG    0.4600
   4777 HH21      -52.7440  -13.5630  -15.5530 H       289 ARG    0.5100
   4778 HH22      -51.5650  -14.6710  -14.9330 H       289 ARG   -0.5100
   4779 N         -56.1840  -18.6360  -14.5800 N.am    290 ILE   -0.4700
   4780 CA        -57.4410  -18.0170  -14.2470 C.3     290 ILE    0.3100
   4781 C         -58.6010  -18.8450  -13.7870 C.2     290 ILE    0.0700
   4782 O         -59.7230  -18.4980  -14.0790 O.2     290 ILE    0.0900
   4783 CB        -57.9420  -17.2440  -15.4060 C.3     290 ILE   -0.0900
   4784 CG1       -56.7920  -16.4630  -16.0290 C.3     290 ILE    0.0900
   4785 CG2       -59.0520  -16.3480  -14.9380 C.3     290 ILE   -0.2700
   4786 CD        -56.5980  -15.1200  -15.4470 C.3     290 ILE    0.0900
   4787 HN        -56.1710  -19.2850  -15.3370 H       290 ILE    0.0900
   4788 HA        -57.2840  -17.3670  -13.3980 H       290 ILE    0.0900
   4789 HB        -58.3200  -17.9370  -16.1860 H       290 ILE   -0.1800
   4790 HG11      -56.9900  -16.3500  -17.1170 H       290 ILE    0.0900
   4791 HG12      -55.8560  -17.0450  -15.8940 H       290 ILE    0.0900
   4792 HG21      -58.9910  -16.2060  -13.8380 H       290 ILE   -0.2700
   4793 HG22      -60.0350  -16.8050  -15.1820 H       290 ILE    0.0900
   4794 HG23      -58.9690  -15.3550  -15.4290 H       290 ILE    0.0900
   4795 HD1       -56.7390  -15.1570  -14.3460 H       290 ILE    0.0900
   4796 HD2       -57.3370  -14.4100  -15.8760 H       290 ILE    0.5100
   4797 HD3       -55.5680  -14.7600  -15.6600 H       290 ILE   -0.5100
   4798 N         -58.3250  -20.0180  -13.1930 N.am    291 MET   -0.4700
   4799 CA        -59.3230  -21.0350  -12.9590 C.3     291 MET    0.3100
   4800 CAT       -60.9230  -21.5160   -9.5400 C.3     291 MET    0.0700
   4801 C         -59.4490  -21.2960  -11.4710 C.2     291 MET    0.0900
   4802 O         -58.4600  -21.5050  -10.7720 O.2     291 MET   -0.1800
   4803 CB        -58.9510  -22.3510  -13.6920 C.3     291 MET    0.0900
   4804 CG        -58.7580  -22.1890  -15.2180 C.3     291 MET    0.0900
   4805 SD        -60.2050  -21.5630  -16.1320 S.3     291 MET   -0.1400
   4806 CE        -61.2680  -23.0220  -15.9330 C.3     291 MET    0.0900
   4807 NT        -60.6910  -21.2810  -10.9470 N.am    291 MET    0.0900
   4808 HN        -57.4050  -20.2400  -12.8810 H       291 MET   -0.0900
   4809 HNT       -61.5000  -21.1070  -11.5030 H       291 MET   -0.2200
   4810 HA        -60.2720  -20.6620  -13.3190 H       291 MET    0.0900
   4811 HB1       -59.7590  -23.0930  -13.5170 H       291 MET    0.0900
   4812 HB2       -58.0050  -22.7410  -13.2580 H       291 MET    0.0900
   4813 HG1       -58.4800  -23.1810  -15.6310 H       291 MET    0.5100
   4814 HG2       -57.9090  -21.4920  -15.3780 H       291 MET   -0.5100
   4815 HE1       -61.6070  -23.1330  -14.8810 H       291 MET   -0.4700
   4816 HE2       -60.7140  -23.9430  -16.2140 H       291 MET    0.3100
   4817 HE3       -62.1700  -22.9310  -16.5750 H       291 MET   -0.1100
   4818 HT1       -60.3880  -20.7470   -8.9430 H       291 MET    0.0900
   4819 HT2       -60.5400  -22.5200   -9.2600 H       291 MET    0.0900
   4820 HT3       -62.0100  -21.4490   -9.3240 H       291 MET    0.0900
@<TRIPOS>BOND
     1    1    2 1
     2    2   12 1
     3    2    6 1
     4    2    4 1
     5    4    5 2
     6    6   13 1
     7    6    7 1
     8    6    8 1
     9    7   15 1
    10    7   14 1
    11    7   16 1
    12    8   17 1
    13    8   18 1
    14    8   19 1
    15    3    9 1
    16    3   20 1
    17    3   21 1
    18    3   22 1
    19    9    1 1
    20    9   10 2
    21   11    1 1
    22   23   24 1
    23   24   30 1
    24   24   27 1
    25   24   25 1
    26   25   26 2
    27   27   32 1
    28   27   28 1
    29   29   23 1
    30   31   27 1
    31   33   28 1
    32    4   23 am
    33   34   35 1
    34   35   36 1
    35   35   43 1
    36   35   38 1
    37   36   37 2
    38   38   39 1
    39   38   45 1
    40   39   41 2
    41   39   40 2
    42   42   34 1
    43   44   38 1
    44   25   34 am
    45   46   47 1
    46   47   48 1
    47   47   50 1
    48   47   59 1
    49   48   49 2
    50   50   61 1
    51   50   51 1
    52   51   53 ar
    53   51   52 ar
    54   52   62 1
    55   52   54 ar
    56   53   55 ar
    57   53   63 1
    58   54   64 1
    59   54   56 ar
    60   55   65 1
    61   55   56 ar
    62   56   57 1
    63   57   66 1
    64   58   46 1
    65   60   50 1
    66   36   46 am
    67   67   68 1
    68   68   69 1
    69   68   75 1
    70   68   71 1
    71   69   70 2
    72   71   73 1
    73   71   76 1
    74   71   72 1
    75   72   78 1
    76   72   79 1
    77   72   77 1
    78   73   80 1
    79   73   81 1
    80   73   82 1
    81   74   67 1
    82   48   67 am
    83   83   84 1
    84   84   85 1
    85   84   92 1
    86   84   87 1
    87   85   86 2
    88   87   88 1
    89   87   94 1
    90   88   89 am
    91   88   90 2
    92   89   95 1
    93   89   96 1
    94   91   83 1
    95   93   87 1
    96   69   83 am
    97   97   98 1
    98   98   99 1
    99   98  101 1
   100   98  110 1
   101   99  100 2
   102  101  112 1
   103  101  102 1
   104  102  104 ar
   105  102  103 ar
   106  103  113 1
   107  103  105 ar
   108  104  106 ar
   109  104  114 1
   110  105  115 1
   111  105  107 ar
   112  106  116 1
   113  106  107 ar
   114  107  108 1
   115  108  117 1
   116  109   97 1
   117  111  101 1
   118   85   97 am
   119  118  119 1
   120  119  120 1
   121  119  127 1
   122  119  122 1
   123  120  121 2
   124  122  123 1
   125  122  129 1
   126  123  125 2
   127  123  124 2
   128  126  118 1
   129  128  122 1
   130   99  118 am
   131  130  131 1
   132  131  134 1
   133  131  139 1
   134  131  132 1
   135  132  133 2
   136  134  140 1
   137  134  136 1
   138  134  135 1
   139  135  142 1
   140  136  143 1
   141  136  144 1
   142  136  145 1
   143  137  135 1
   144  137  146 1
   145  137  147 1
   146  137  148 1
   147  138  130 1
   148  141  135 1
   149  120  130 am
   150  149  150 1
   151  150  153 1
   152  150  158 1
   153  150  151 1
   154  151  152 2
   155  153  159 1
   156  153  155 1
   157  153  154 1
   158  154  161 1
   159  155  162 1
   160  155  163 1
   161  155  164 1
   162  156  154 1
   163  156  165 1
   164  156  166 1
   165  156  167 1
   166  157  149 1
   167  160  154 1
   168  132  149 am
   169  168  169 1
   170  169  170 1
   171  169  176 1
   172  169  172 1
   173  170  171 2
   174  172  174 1
   175  172  177 1
   176  172  173 1
   177  173  179 1
   178  173  180 1
   179  173  178 1
   180  174  181 1
   181  174  182 1
   182  174  183 1
   183  175  168 1
   184  151  168 am
   185  184  185 1
   186  185  186 1
   187  185  196 1
   188  185  188 1
   189  186  187 2
   190  188  198 1
   191  188  189 1
   192  189  200 1
   193  189  190 1
   194  190  202 1
   195  190  191 1
   196  191  203 1
   197  191  192 2
   198  192  193 2
   199  192  194 2
   200  193  204 1
   201  193  205 1
   202  194  207 1
   203  194  206 1
   204  195  184 1
   205  197  188 1
   206  199  189 1
   207  201  190 1
   208  170  184 am
   209  208  209 1
   210  208  218 1
   211  209  210 1
   212  209  212 1
   213  209  219 1
   214  210  211 2
   215  212  213 1
   216  212  220 1
   217  212  221 1
   218  213  214 ar
   219  213  215 ar
   220  214  217 ar
   221  214  223 1
   222  215  216 ar
   223  215  222 1
   224  216  217 ar
   225  216  224 1
   226  186  208 am
   227  225  226 1
   228  226  227 1
   229  226  229 1
   230  226  238 1
   231  227  228 2
   232  229  240 1
   233  229  230 1
   234  230  232 ar
   235  230  231 ar
   236  231  241 1
   237  231  233 ar
   238  232  234 ar
   239  232  242 1
   240  233  243 1
   241  233  235 ar
   242  234  244 1
   243  234  235 ar
   244  235  236 1
   245  236  245 1
   246  237  225 1
   247  239  229 1
   248  225  210 am
   249  246  247 1
   250  247  248 1
   251  247  255 1
   252  247  250 1
   253  248  249 2
   254  250  251 1
   255  250  257 1
   256  251  252 am
   257  251  253 2
   258  252  258 1
   259  252  259 1
   260  254  246 1
   261  256  250 1
   262  227  246 am
   263  260  261 1
   264  261  262 1
   265  261  264 1
   266  261  273 1
   267  262  263 2
   268  264  275 1
   269  264  265 1
   270  265  267 ar
   271  265  266 ar
   272  266  276 1
   273  266  268 ar
   274  267  269 ar
   275  267  277 1
   276  268  278 1
   277  268  270 ar
   278  269  279 1
   279  269  270 ar
   280  270  271 1
   281  271  280 1
   282  272  260 1
   283  274  264 1
   284  248  260 am
   285  281  282 1
   286  282  289 1
   287  282  285 1
   288  282  283 1
   289  283  284 2
   290  285  290 1
   291  285  286 1
   292  285  287 1
   293  286  292 1
   294  286  293 1
   295  286  294 1
   296  287  291 1
   297  288  281 1
   298  262  281 am
   299  295  296 1
   300  296  301 1
   301  296  297 1
   302  297  298 2
   303  299  295 1
   304  300  296 1
   305  283  295 am
   306  302  303 1
   307  303  312 1
   308  303  306 1
   309  303  304 1
   310  304  305 2
   311  306  314 1
   312  306  307 1
   313  307  316 1
   314  307  308 1
   315  308  318 1
   316  308  309 1
   317  309  320 1
   318  309  310 1
   319  310  321 1
   320  310  322 1
   321  310  323 1
   322  311  302 1
   323  313  306 1
   324  315  307 1
   325  317  308 1
   326  319  309 1
   327  297  302 am
   328  324  325 1
   329  325  333 1
   330  325  328 1
   331  325  326 1
   332  326  327 2
   333  328  335 1
   334  328  329 1
   335  329  336 1
   336  329  330 1
   337  329  331 1
   338  330  337 1
   339  330  338 1
   340  330  339 1
   341  331  340 1
   342  331  341 1
   343  331  342 1
   344  332  324 1
   345  334  328 1
   346  304  324 am
   347  343  344 1
   348  344  345 1
   349  344  352 1
   350  344  347 1
   351  345  346 2
   352  347  348 1
   353  347  354 1
   354  348  349 am
   355  348  350 2
   356  349  355 1
   357  349  356 1
   358  351  343 1
   359  353  347 1
   360  326  343 am
   361  357  358 1
   362  358  361 1
   363  358  366 1
   364  358  359 1
   365  359  360 2
   366  361  367 1
   367  361  363 1
   368  361  362 1
   369  362  369 1
   370  363  370 1
   371  363  371 1
   372  363  372 1
   373  364  362 1
   374  364  373 1
   375  364  374 1
   376  364  375 1
   377  365  357 1
   378  368  362 1
   379  345  357 am
   380  376  377 1
   381  377  383 1
   382  377  380 1
   383  377  378 1
   384  378  379 2
   385  380  385 1
   386  380  381 1
   387  382  376 1
   388  384  380 1
   389  386  381 1
   390  359  376 am
   391  387  388 1
   392  388  393 1
   393  388  391 1
   394  388  389 1
   395  389  390 2
   396  391  394 1
   397  391  395 1
   398  391  396 1
   399  392  387 1
   400  378  387 am
   401  397  398 1
   402  398  399 1
   403  398  406 1
   404  398  401 1
   405  399  400 2
   406  401  402 1
   407  401  408 1
   408  402  404 2
   409  402  403 2
   410  405  397 1
   411  407  401 1
   412  389  397 am
   413  409  410 1
   414  410  419 1
   415  410  413 1
   416  410  411 1
   417  411  412 2
   418  413  421 1
   419  413  414 1
   420  414  423 1
   421  414  415 1
   422  415  425 1
   423  415  416 1
   424  416  427 1
   425  416  417 1
   426  417  428 1
   427  417  429 1
   428  417  430 1
   429  418  409 1
   430  420  413 1
   431  422  414 1
   432  424  415 1
   433  426  416 1
   434  399  409 am
   435  431  432 1
   436  432  441 1
   437  432  435 1
   438  432  433 1
   439  433  434 2
   440  435  443 1
   441  435  436 1
   442  436  445 1
   443  436  437 1
   444  437  438 2
   445  437  439 2
   446  440  431 1
   447  442  435 1
   448  444  436 1
   449  411  431 am
   450  446  447 1
   451  447  448 1
   452  447  455 1
   453  447  450 1
   454  448  449 2
   455  450  451 1
   456  450  457 1
   457  451  452 am
   458  451  453 2
   459  452  458 1
   460  452  459 1
   461  454  446 1
   462  456  450 1
   463  433  446 am
   464  460  461 1
   465  461  467 1
   466  461  464 1
   467  461  462 1
   468  462  463 2
   469  464  469 1
   470  464  465 1
   471  466  460 1
   472  468  464 1
   473  470  465 1
   474  448  460 am
   475  471  472 1
   476  472  475 1
   477  472  480 1
   478  472  473 1
   479  473  474 2
   480  475  481 1
   481  475  477 1
   482  475  476 1
   483  476  483 1
   484  477  484 1
   485  477  485 1
   486  477  486 1
   487  478  476 1
   488  478  487 1
   489  478  488 1
   490  478  489 1
   491  479  471 1
   492  482  476 1
   493  462  471 am
   494  490  491 1
   495  491  500 1
   496  491  494 1
   497  491  492 1
   498  492  493 2
   499  494  502 1
   500  494  495 1
   501  495  504 1
   502  495  496 1
   503  496  506 1
   504  496  497 1
   505  497  508 1
   506  497  498 1
   507  498  509 1
   508  498  510 1
   509  498  511 1
   510  499  490 1
   511  501  494 1
   512  503  495 1
   513  505  496 1
   514  507  497 1
   515  473  490 am
   516  512  513 1
   517  513  521 1
   518  513  516 1
   519  513  514 1
   520  514  515 2
   521  516  523 1
   522  516  517 1
   523  517  524 1
   524  517  518 1
   525  517  519 1
   526  518  525 1
   527  518  526 1
   528  518  527 1
   529  519  528 1
   530  519  529 1
   531  519  530 1
   532  520  512 1
   533  522  516 1
   534  492  512 am
   535  531  532 1
   536  532  539 1
   537  532  535 1
   538  532  533 1
   539  533  534 2
   540  535  540 1
   541  535  536 1
   542  535  537 1
   543  536  542 1
   544  536  543 1
   545  536  544 1
   546  537  541 1
   547  538  531 1
   548  514  531 am
   549  545  546 1
   550  546  552 1
   551  546  549 1
   552  546  547 1
   553  547  548 2
   554  549  554 1
   555  549  550 1
   556  551  545 1
   557  553  549 1
   558  555  550 1
   559  533  545 am
   560  556  557 1
   561  557  558 1
   562  557  564 1
   563  557  560 1
   564  558  559 2
   565  560  562 1
   566  560  565 1
   567  560  561 1
   568  561  567 1
   569  561  568 1
   570  561  566 1
   571  562  569 1
   572  562  570 1
   573  562  571 1
   574  563  556 1
   575  547  556 am
   576  572  573 1
   577  573  574 1
   578  573  580 1
   579  573  576 1
   580  574  575 2
   581  576  578 1
   582  576  581 1
   583  576  577 1
   584  577  583 1
   585  577  584 1
   586  577  582 1
   587  578  585 1
   588  578  586 1
   589  578  587 1
   590  579  572 1
   591  558  572 am
   592  588  589 1
   593  589  600 1
   594  589  592 1
   595  589  590 1
   596  590  591 2
   597  592  602 1
   598  592  593 1
   599  593  594 ar
   600  593  595 ar
   601  594  603 1
   602  594  596 ar
   603  595  597 ar
   604  595  604 1
   605  596  605 1
   606  596  598 ar
   607  597  598 ar
   608  597  606 1
   609  598  607 1
   610  599  588 1
   611  601  592 1
   612  574  588 am
   613  608  609 1
   614  609  612 1
   615  609  617 1
   616  609  610 1
   617  610  611 2
   618  612  618 1
   619  612  614 1
   620  612  613 1
   621  613  620 1
   622  614  621 1
   623  614  622 1
   624  614  623 1
   625  615  613 1
   626  615  624 1
   627  615  625 1
   628  615  626 1
   629  616  608 1
   630  619  613 1
   631  590  608 am
   632  627  628 1
   633  628  636 1
   634  628  631 1
   635  628  629 1
   636  629  630 2
   637  631  638 1
   638  631  632 1
   639  632  639 1
   640  632  633 1
   641  632  634 1
   642  633  640 1
   643  633  641 1
   644  633  642 1
   645  634  643 1
   646  634  644 1
   647  634  645 1
   648  635  627 1
   649  637  631 1
   650  610  627 am
   651  646  647 1
   652  647  650 1
   653  647  655 1
   654  647  648 1
   655  648  649 2
   656  650  656 1
   657  650  652 1
   658  650  651 1
   659  651  658 1
   660  652  659 1
   661  652  660 1
   662  652  661 1
   663  653  651 1
   664  653  662 1
   665  653  663 1
   666  653  664 1
   667  654  646 1
   668  657  651 1
   669  629  646 am
   670  665  666 1
   671  666  672 1
   672  666  669 1
   673  666  667 1
   674  667  668 2
   675  669  674 1
   676  669  670 1
   677  671  665 1
   678  673  669 1
   679  675  670 1
   680  648  665 am
   681  676  677 1
   682  677  683 1
   683  677  680 1
   684  677  678 1
   685  678  679 2
   686  680  685 1
   687  680  681 1
   688  682  676 1
   689  684  680 1
   690  686  681 1
   691  667  676 am
   692  687  688 1
   693  688  699 1
   694  688  691 1
   695  688  689 1
   696  689  690 2
   697  691  701 1
   698  691  692 1
   699  692  693 ar
   700  692  694 ar
   701  693  702 1
   702  693  695 ar
   703  694  696 ar
   704  694  703 1
   705  695  704 1
   706  695  697 ar
   707  696  697 ar
   708  696  705 1
   709  697  706 1
   710  698  687 1
   711  700  691 1
   712  678  687 am
   713  707  708 1
   714  708  711 1
   715  708  716 1
   716  708  709 1
   717  709  710 2
   718  711  717 1
   719  711  713 1
   720  711  712 1
   721  712  719 1
   722  713  720 1
   723  713  721 1
   724  713  722 1
   725  714  712 1
   726  714  723 1
   727  714  724 1
   728  714  725 1
   729  715  707 1
   730  718  712 1
   731  689  707 am
   732  726  727 1
   733  727  730 1
   734  727  735 1
   735  727  728 1
   736  728  729 2
   737  730  736 1
   738  730  732 1
   739  730  731 1
   740  731  738 1
   741  732  739 1
   742  732  740 1
   743  732  741 1
   744  733  731 1
   745  733  742 1
   746  733  743 1
   747  733  744 1
   748  734  726 1
   749  737  731 1
   750  709  726 am
   751  745  746 1
   752  746  754 1
   753  746  749 1
   754  746  747 1
   755  747  748 2
   756  749  756 1
   757  749  750 1
   758  750  757 1
   759  750  751 1
   760  750  752 1
   761  751  758 1
   762  751  759 1
   763  751  760 1
   764  752  761 1
   765  752  762 1
   766  752  763 1
   767  753  745 1
   768  755  749 1
   769  728  745 am
   770  764  765 1
   771  765  774 1
   772  765  768 1
   773  765  766 1
   774  766  767 2
   775  768  776 1
   776  768  769 1
   777  769  778 1
   778  769  770 1
   779  770  771 2
   780  770  772 2
   781  773  764 1
   782  775  768 1
   783  777  769 1
   784  747  764 am
   785  779  780 1
   786  780  781 1
   787  780  788 1
   788  780  783 1
   789  781  782 2
   790  783  784 1
   791  783  790 1
   792  784  785 am
   793  784  786 2
   794  785  791 1
   795  785  792 1
   796  787  779 1
   797  789  783 1
   798  766  779 am
   799  793  794 1
   800  794  797 1
   801  794  802 1
   802  794  795 1
   803  795  796 2
   804  797  803 1
   805  797  799 1
   806  797  798 1
   807  798  805 1
   808  799  806 1
   809  799  807 1
   810  799  808 1
   811  800  798 1
   812  800  809 1
   813  800  810 1
   814  800  811 1
   815  801  793 1
   816  804  798 1
   817  781  793 am
   818  812  813 1
   819  813  824 1
   820  813  816 1
   821  813  814 1
   822  814  815 2
   823  816  826 1
   824  816  817 1
   825  817  818 ar
   826  817  819 ar
   827  818  827 1
   828  818  820 ar
   829  819  821 ar
   830  819  828 1
   831  820  829 1
   832  820  822 ar
   833  821  822 ar
   834  821  830 1
   835  822  831 1
   836  823  812 1
   837  825  816 1
   838  795  812 am
   839  832  833 1
   840  833  834 1
   841  833  840 1
   842  833  836 1
   843  834  835 2
   844  836  838 1
   845  836  841 1
   846  836  837 1
   847  837  843 1
   848  837  844 1
   849  837  842 1
   850  838  845 1
   851  838  846 1
   852  838  847 1
   853  839  832 1
   854  814  832 am
   855  848  849 1
   856  849  857 1
   857  849  852 1
   858  849  850 1
   859  850  851 2
   860  852  859 1
   861  852  853 1
   862  853  860 1
   863  853  854 1
   864  853  855 1
   865  854  861 1
   866  854  862 1
   867  854  863 1
   868  855  864 1
   869  855  865 1
   870  855  866 1
   871  856  848 1
   872  858  852 1
   873  834  848 am
   874  867  868 1
   875  868  876 1
   876  868  871 1
   877  868  869 1
   878  869  870 2
   879  871  878 1
   880  871  872 1
   881  872  879 1
   882  872  873 1
   883  872  874 1
   884  873  880 1
   885  873  881 1
   886  873  882 1
   887  874  883 1
   888  874  884 1
   889  874  885 1
   890  875  867 1
   891  877  871 1
   892  850  867 am
   893  886  887 1
   894  887  894 1
   895  887  890 1
   896  887  888 1
   897  888  889 2
   898  890  895 1
   899  890  891 1
   900  890  892 1
   901  891  897 1
   902  891  898 1
   903  891  899 1
   904  892  896 1
   905  893  886 1
   906  869  886 am
   907  900  901 1
   908  901  904 1
   909  901  909 1
   910  901  902 1
   911  902  903 2
   912  904  910 1
   913  904  906 1
   914  904  905 1
   915  905  912 1
   916  906  913 1
   917  906  914 1
   918  906  915 1
   919  907  905 1
   920  907  916 1
   921  907  917 1
   922  907  918 1
   923  908  900 1
   924  911  905 1
   925  888  900 am
   926  919  920 1
   927  920  921 1
   928  920  934 1
   929  920  923 1
   930  921  922 2
   931  923  936 1
   932  923  924 1
   933  924  926 ar
   934  924  925 ar
   935  925  937 1
   936  925  929 ar
   937  926  927 ar
   938  926  928 ar
   939  927  929 ar
   940  927  930 ar
   941  928  939 1
   942  928  931 ar
   943  929  938 1
   944  930  940 1
   945  930  932 ar
   946  931  932 ar
   947  931  941 1
   948  932  942 1
   949  933  919 1
   950  935  923 1
   951  902  919 am
   952  943  944 1
   953  944  953 1
   954  944  947 1
   955  944  945 1
   956  945  946 2
   957  947  955 1
   958  947  948 1
   959  948  957 1
   960  948  949 1
   961  949  959 1
   962  949  950 1
   963  950  961 1
   964  950  951 1
   965  951  962 1
   966  951  963 1
   967  951  964 1
   968  952  943 1
   969  954  947 1
   970  956  948 1
   971  958  949 1
   972  960  950 1
   973  921  943 am
   974  965  966 1
   975  966  973 1
   976  966  969 1
   977  966  967 1
   978  967  968 2
   979  969  974 1
   980  969  970 1
   981  969  971 1
   982  970  976 1
   983  970  977 1
   984  970  978 1
   985  971  975 1
   986  972  965 1
   987  945  965 am
   988  979  980 1
   989  980  989 1
   990  980  983 1
   991  980  981 1
   992  981  982 2
   993  983  991 1
   994  983  984 1
   995  984  993 1
   996  984  985 1
   997  985  995 1
   998  985  986 1
   999  986  997 1
  1000  986  987 1
  1001  987  998 1
  1002  987  999 1
  1003  987 1000 1
  1004  988  979 1
  1005  990  983 1
  1006  992  984 1
  1007  994  985 1
  1008  996  986 1
  1009  967  979 am
  1010 1001 1002 1
  1011 1002 1011 1
  1012 1002 1005 1
  1013 1002 1003 1
  1014 1003 1004 2
  1015 1005 1013 1
  1016 1005 1006 1
  1017 1006 1015 1
  1018 1006 1007 1
  1019 1007 1017 1
  1020 1007 1008 1
  1021 1008 1019 1
  1022 1008 1009 1
  1023 1009 1020 1
  1024 1009 1021 1
  1025 1009 1022 1
  1026 1010 1001 1
  1027 1012 1005 1
  1028 1014 1006 1
  1029 1016 1007 1
  1030 1018 1008 1
  1031  981 1001 am
  1032 1023 1024 1
  1033 1024 1035 1
  1034 1024 1027 1
  1035 1024 1025 1
  1036 1025 1026 2
  1037 1027 1037 1
  1038 1027 1028 1
  1039 1028 1029 ar
  1040 1028 1030 ar
  1041 1029 1038 1
  1042 1029 1031 ar
  1043 1030 1032 ar
  1044 1030 1039 1
  1045 1031 1040 1
  1046 1031 1033 ar
  1047 1032 1033 ar
  1048 1032 1041 1
  1049 1033 1042 1
  1050 1034 1023 1
  1051 1036 1027 1
  1052 1003 1023 am
  1053 1043 1044 1
  1054 1043 1053 1
  1055 1044 1045 1
  1056 1044 1047 1
  1057 1044 1054 1
  1058 1045 1046 2
  1059 1047 1048 1
  1060 1047 1055 1
  1061 1047 1056 1
  1062 1048 1049 ar
  1063 1048 1050 ar
  1064 1049 1052 ar
  1065 1049 1058 1
  1066 1050 1051 ar
  1067 1050 1057 1
  1068 1051 1052 ar
  1069 1051 1059 1
  1070 1025 1043 am
  1071 1060 1061 1
  1072 1061 1062 1
  1073 1061 1072 1
  1074 1061 1064 1
  1075 1062 1063 2
  1076 1064 1074 1
  1077 1064 1065 1
  1078 1065 1076 1
  1079 1065 1066 1
  1080 1066 1078 1
  1081 1066 1067 1
  1082 1067 1079 1
  1083 1067 1068 2
  1084 1068 1069 2
  1085 1068 1070 2
  1086 1069 1080 1
  1087 1069 1081 1
  1088 1070 1083 1
  1089 1070 1082 1
  1090 1071 1060 1
  1091 1073 1064 1
  1092 1075 1065 1
  1093 1077 1066 1
  1094 1060 1045 am
  1095 1084 1090 1
  1096 1084 1085 1
  1097 1085 1088 1
  1098 1085 1091 1
  1099 1085 1086 1
  1100 1086 1087 2
  1101 1088 1089 1
  1102 1088 1093 1
  1103 1089 1090 1
  1104 1089 1095 1
  1105 1090 1097 1
  1106 1092 1088 1
  1107 1094 1089 1
  1108 1096 1090 1
  1109 1062 1084 am
  1110 1098 1099 1
  1111 1099 1107 1
  1112 1099 1102 1
  1113 1099 1100 1
  1114 1100 1101 2
  1115 1102 1109 1
  1116 1102 1103 1
  1117 1103 1111 1
  1118 1103 1104 1
  1119 1104 1105 1
  1120 1105 1112 1
  1121 1105 1113 1
  1122 1105 1114 1
  1123 1106 1098 1
  1124 1108 1102 1
  1125 1110 1103 1
  1126 1086 1098 am
  1127 1115 1116 1
  1128 1116 1117 1
  1129 1116 1119 1
  1130 1116 1128 1
  1131 1117 1118 2
  1132 1119 1130 1
  1133 1119 1120 1
  1134 1120 1122 ar
  1135 1120 1121 ar
  1136 1121 1131 1
  1137 1121 1123 ar
  1138 1122 1124 ar
  1139 1122 1132 1
  1140 1123 1133 1
  1141 1123 1125 ar
  1142 1124 1134 1
  1143 1124 1125 ar
  1144 1125 1126 1
  1145 1126 1135 1
  1146 1127 1115 1
  1147 1129 1119 1
  1148 1100 1115 am
  1149 1136 1137 1
  1150 1137 1138 1
  1151 1137 1140 1
  1152 1137 1149 1
  1153 1138 1139 2
  1154 1140 1151 1
  1155 1140 1141 1
  1156 1141 1143 ar
  1157 1141 1142 ar
  1158 1142 1152 1
  1159 1142 1144 ar
  1160 1143 1145 ar
  1161 1143 1153 1
  1162 1144 1154 1
  1163 1144 1146 ar
  1164 1145 1155 1
  1165 1145 1146 ar
  1166 1146 1147 1
  1167 1147 1156 1
  1168 1148 1136 1
  1169 1150 1140 1
  1170 1117 1136 am
  1171 1157 1158 1
  1172 1158 1169 1
  1173 1158 1161 1
  1174 1158 1159 1
  1175 1159 1160 2
  1176 1161 1171 1
  1177 1161 1162 1
  1178 1162 1163 ar
  1179 1162 1164 ar
  1180 1163 1172 1
  1181 1163 1165 ar
  1182 1164 1166 ar
  1183 1164 1173 1
  1184 1165 1174 1
  1185 1165 1167 ar
  1186 1166 1167 ar
  1187 1166 1175 1
  1188 1167 1176 1
  1189 1168 1157 1
  1190 1170 1161 1
  1191 1138 1157 am
  1192 1177 1178 1
  1193 1178 1181 1
  1194 1178 1186 1
  1195 1178 1179 1
  1196 1179 1180 2
  1197 1181 1187 1
  1198 1181 1183 1
  1199 1181 1182 1
  1200 1182 1189 1
  1201 1183 1190 1
  1202 1183 1191 1
  1203 1183 1192 1
  1204 1184 1182 1
  1205 1184 1193 1
  1206 1184 1194 1
  1207 1184 1195 1
  1208 1185 1177 1
  1209 1188 1182 1
  1210 1159 1177 am
  1211 1196 1197 1
  1212 1197 1202 1
  1213 1197 1198 1
  1214 1198 1199 2
  1215 1200 1196 1
  1216 1201 1197 1
  1217 1179 1196 am
  1218 1203 1204 1
  1219 1204 1205 1
  1220 1204 1212 1
  1221 1204 1207 1
  1222 1205 1206 2
  1223 1207 1208 1
  1224 1207 1214 1
  1225 1208 1209 am
  1226 1208 1210 2
  1227 1209 1215 1
  1228 1209 1216 1
  1229 1211 1203 1
  1230 1213 1207 1
  1231 1198 1203 am
  1232 1217 1218 1
  1233 1218 1226 1
  1234 1218 1221 1
  1235 1218 1219 1
  1236 1219 1220 2
  1237 1221 1228 1
  1238 1221 1222 1
  1239 1222 1229 1
  1240 1222 1223 1
  1241 1222 1224 1
  1242 1223 1230 1
  1243 1223 1231 1
  1244 1223 1232 1
  1245 1224 1233 1
  1246 1224 1234 1
  1247 1224 1235 1
  1248 1225 1217 1
  1249 1227 1221 1
  1250 1205 1217 am
  1251 1236 1237 1
  1252 1237 1242 1
  1253 1237 1240 1
  1254 1237 1238 1
  1255 1238 1239 2
  1256 1240 1243 1
  1257 1240 1244 1
  1258 1240 1245 1
  1259 1241 1236 1
  1260 1219 1236 am
  1261 1246 1247 1
  1262 1247 1255 1
  1263 1247 1250 1
  1264 1247 1248 1
  1265 1248 1249 2
  1266 1250 1257 1
  1267 1250 1251 1
  1268 1251 1258 1
  1269 1251 1252 1
  1270 1251 1253 1
  1271 1252 1259 1
  1272 1252 1260 1
  1273 1252 1261 1
  1274 1253 1262 1
  1275 1253 1263 1
  1276 1253 1264 1
  1277 1254 1246 1
  1278 1256 1250 1
  1279 1238 1246 am
  1280 1265 1266 1
  1281 1266 1272 1
  1282 1266 1269 1
  1283 1266 1267 1
  1284 1267 1268 2
  1285 1269 1274 1
  1286 1269 1270 1
  1287 1271 1265 1
  1288 1273 1269 1
  1289 1275 1270 1
  1290 1248 1265 am
  1291 1276 1277 1
  1292 1277 1278 1
  1293 1277 1285 1
  1294 1277 1280 1
  1295 1278 1279 2
  1296 1280 1281 1
  1297 1280 1287 1
  1298 1281 1283 2
  1299 1281 1282 2
  1300 1284 1276 1
  1301 1286 1280 1
  1302 1267 1276 am
  1303 1288 1289 1
  1304 1289 1297 1
  1305 1289 1292 1
  1306 1289 1290 1
  1307 1290 1291 2
  1308 1292 1299 1
  1309 1292 1293 1
  1310 1293 1300 1
  1311 1293 1294 1
  1312 1293 1295 1
  1313 1294 1301 1
  1314 1294 1302 1
  1315 1294 1303 1
  1316 1295 1304 1
  1317 1295 1305 1
  1318 1295 1306 1
  1319 1296 1288 1
  1320 1298 1292 1
  1321 1278 1288 am
  1322 1307 1308 1
  1323 1308 1316 1
  1324 1308 1311 1
  1325 1308 1309 1
  1326 1309 1310 2
  1327 1311 1318 1
  1328 1311 1312 1
  1329 1312 1319 1
  1330 1312 1313 1
  1331 1312 1314 1
  1332 1313 1320 1
  1333 1313 1321 1
  1334 1313 1322 1
  1335 1314 1323 1
  1336 1314 1324 1
  1337 1314 1325 1
  1338 1315 1307 1
  1339 1317 1311 1
  1340 1290 1307 am
  1341 1326 1327 1
  1342 1327 1332 1
  1343 1327 1330 1
  1344 1327 1328 1
  1345 1328 1329 2
  1346 1330 1333 1
  1347 1330 1334 1
  1348 1330 1335 1
  1349 1331 1326 1
  1350 1309 1326 am
  1351 1336 1337 1
  1352 1337 1342 1
  1353 1337 1338 1
  1354 1338 1339 2
  1355 1340 1336 1
  1356 1341 1337 1
  1357 1328 1336 am
  1358 1343 1344 1
  1359 1344 1345 1
  1360 1344 1351 1
  1361 1344 1347 1
  1362 1345 1346 2
  1363 1347 1349 1
  1364 1347 1352 1
  1365 1347 1348 1
  1366 1348 1354 1
  1367 1348 1355 1
  1368 1348 1353 1
  1369 1349 1356 1
  1370 1349 1357 1
  1371 1349 1358 1
  1372 1350 1343 1
  1373 1338 1343 am
  1374 1359 1360 1
  1375 1360 1365 1
  1376 1360 1363 1
  1377 1360 1361 1
  1378 1361 1362 2
  1379 1363 1366 1
  1380 1363 1367 1
  1381 1363 1368 1
  1382 1364 1359 1
  1383 1345 1359 am
  1384 1369 1370 1
  1385 1370 1371 1
  1386 1370 1373 1
  1387 1370 1382 1
  1388 1371 1372 2
  1389 1373 1384 1
  1390 1373 1374 1
  1391 1374 1376 ar
  1392 1374 1375 ar
  1393 1375 1385 1
  1394 1375 1377 ar
  1395 1376 1378 ar
  1396 1376 1386 1
  1397 1377 1387 1
  1398 1377 1379 ar
  1399 1378 1388 1
  1400 1378 1379 ar
  1401 1379 1380 1
  1402 1380 1389 1
  1403 1381 1369 1
  1404 1383 1373 1
  1405 1361 1369 am
  1406 1390 1391 1
  1407 1391 1398 1
  1408 1391 1394 1
  1409 1391 1392 1
  1410 1392 1393 2
  1411 1394 1399 1
  1412 1394 1395 1
  1413 1394 1396 1
  1414 1395 1401 1
  1415 1395 1402 1
  1416 1395 1403 1
  1417 1396 1400 1
  1418 1397 1390 1
  1419 1371 1390 am
  1420 1404 1405 1
  1421 1405 1410 1
  1422 1405 1408 1
  1423 1405 1406 1
  1424 1406 1407 2
  1425 1408 1411 1
  1426 1408 1412 1
  1427 1408 1413 1
  1428 1409 1404 1
  1429 1392 1404 am
  1430 1414 1415 1
  1431 1415 1416 1
  1432 1415 1423 1
  1433 1415 1418 1
  1434 1416 1417 2
  1435 1418 1419 1
  1436 1418 1425 1
  1437 1419 1420 am
  1438 1419 1421 2
  1439 1420 1426 1
  1440 1420 1427 1
  1441 1422 1414 1
  1442 1424 1418 1
  1443 1406 1414 am
  1444 1428 1429 1
  1445 1429 1437 1
  1446 1429 1432 1
  1447 1429 1430 1
  1448 1430 1431 2
  1449 1432 1439 1
  1450 1432 1433 1
  1451 1433 1440 1
  1452 1433 1434 1
  1453 1433 1435 1
  1454 1434 1441 1
  1455 1434 1442 1
  1456 1434 1443 1
  1457 1435 1444 1
  1458 1435 1445 1
  1459 1435 1446 1
  1460 1436 1428 1
  1461 1438 1432 1
  1462 1416 1428 am
  1463 1447 1448 1
  1464 1448 1456 1
  1465 1448 1451 1
  1466 1448 1449 1
  1467 1449 1450 2
  1468 1451 1458 1
  1469 1451 1452 1
  1470 1452 1459 1
  1471 1452 1453 1
  1472 1452 1454 1
  1473 1453 1460 1
  1474 1453 1461 1
  1475 1453 1462 1
  1476 1454 1463 1
  1477 1454 1464 1
  1478 1454 1465 1
  1479 1455 1447 1
  1480 1457 1451 1
  1481 1430 1447 am
  1482 1466 1467 1
  1483 1467 1475 1
  1484 1467 1470 1
  1485 1467 1468 1
  1486 1468 1469 2
  1487 1470 1477 1
  1488 1470 1471 1
  1489 1471 1478 1
  1490 1471 1472 1
  1491 1471 1473 1
  1492 1472 1479 1
  1493 1472 1480 1
  1494 1472 1481 1
  1495 1473 1482 1
  1496 1473 1483 1
  1497 1473 1484 1
  1498 1474 1466 1
  1499 1476 1470 1
  1500 1449 1466 am
  1501 1485 1486 1
  1502 1486 1492 1
  1503 1486 1489 1
  1504 1486 1487 1
  1505 1487 1488 2
  1506 1489 1494 1
  1507 1489 1490 1
  1508 1491 1485 1
  1509 1493 1489 1
  1510 1495 1490 1
  1511 1468 1485 am
  1512 1496 1497 1
  1513 1497 1502 1
  1514 1497 1498 1
  1515 1498 1499 2
  1516 1500 1496 1
  1517 1501 1497 1
  1518 1487 1496 am
  1519 1503 1504 1
  1520 1504 1509 1
  1521 1504 1507 1
  1522 1504 1505 1
  1523 1505 1506 2
  1524 1507 1510 1
  1525 1507 1511 1
  1526 1507 1512 1
  1527 1508 1503 1
  1528 1498 1503 am
  1529 1513 1514 1
  1530 1514 1521 1
  1531 1514 1517 1
  1532 1514 1515 1
  1533 1515 1516 2
  1534 1517 1522 1
  1535 1517 1518 1
  1536 1517 1519 1
  1537 1518 1524 1
  1538 1518 1525 1
  1539 1518 1526 1
  1540 1519 1523 1
  1541 1520 1513 1
  1542 1505 1513 am
  1543 1527 1528 1
  1544 1528 1535 1
  1545 1528 1531 1
  1546 1528 1529 1
  1547 1529 1530 2
  1548 1531 1536 1
  1549 1531 1532 1
  1550 1531 1533 1
  1551 1532 1538 1
  1552 1532 1539 1
  1553 1532 1540 1
  1554 1533 1537 1
  1555 1534 1527 1
  1556 1515 1527 am
  1557 1541 1542 1
  1558 1542 1543 1
  1559 1542 1545 1
  1560 1542 1554 1
  1561 1543 1544 2
  1562 1545 1556 1
  1563 1545 1546 1
  1564 1546 1548 ar
  1565 1546 1547 ar
  1566 1547 1557 1
  1567 1547 1549 ar
  1568 1548 1550 ar
  1569 1548 1558 1
  1570 1549 1559 1
  1571 1549 1551 ar
  1572 1550 1560 1
  1573 1550 1551 ar
  1574 1551 1552 1
  1575 1552 1561 1
  1576 1553 1541 1
  1577 1555 1545 1
  1578 1529 1541 am
  1579 1562 1563 1
  1580 1563 1572 1
  1581 1563 1566 1
  1582 1563 1564 1
  1583 1564 1565 2
  1584 1566 1574 1
  1585 1566 1567 1
  1586 1567 1576 1
  1587 1567 1568 1
  1588 1568 1578 1
  1589 1568 1569 1
  1590 1569 1580 1
  1591 1569 1570 1
  1592 1570 1581 1
  1593 1570 1582 1
  1594 1570 1583 1
  1595 1571 1562 1
  1596 1573 1566 1
  1597 1575 1567 1
  1598 1577 1568 1
  1599 1579 1569 1
  1600 1543 1562 am
  1601 1584 1585 1
  1602 1585 1593 1
  1603 1585 1588 1
  1604 1585 1586 1
  1605 1586 1587 2
  1606 1588 1595 1
  1607 1588 1589 1
  1608 1589 1596 1
  1609 1589 1590 1
  1610 1589 1591 1
  1611 1590 1597 1
  1612 1590 1598 1
  1613 1590 1599 1
  1614 1591 1600 1
  1615 1591 1601 1
  1616 1591 1602 1
  1617 1592 1584 1
  1618 1594 1588 1
  1619 1564 1584 am
  1620 1603 1604 1
  1621 1604 1611 1
  1622 1604 1607 1
  1623 1604 1605 1
  1624 1605 1606 2
  1625 1607 1612 1
  1626 1607 1608 1
  1627 1607 1609 1
  1628 1608 1614 1
  1629 1608 1615 1
  1630 1608 1616 1
  1631 1609 1613 1
  1632 1610 1603 1
  1633 1586 1603 am
  1634 1617 1623 1
  1635 1617 1618 1
  1636 1618 1621 1
  1637 1618 1624 1
  1638 1618 1619 1
  1639 1619 1620 2
  1640 1621 1622 1
  1641 1621 1626 1
  1642 1622 1623 1
  1643 1622 1628 1
  1644 1623 1630 1
  1645 1625 1621 1
  1646 1627 1622 1
  1647 1629 1623 1
  1648 1605 1617 am
  1649 1631 1632 1
  1650 1632 1637 1
  1651 1632 1635 1
  1652 1632 1633 1
  1653 1633 1634 2
  1654 1635 1638 1
  1655 1635 1639 1
  1656 1635 1640 1
  1657 1636 1631 1
  1658 1619 1631 am
  1659 1641 1642 1
  1660 1642 1651 1
  1661 1642 1645 1
  1662 1642 1643 1
  1663 1643 1644 2
  1664 1645 1653 1
  1665 1645 1646 1
  1666 1646 1655 1
  1667 1646 1647 1
  1668 1647 1649 2
  1669 1647 1648 am
  1670 1648 1656 1
  1671 1648 1657 1
  1672 1650 1641 1
  1673 1652 1645 1
  1674 1654 1646 1
  1675 1633 1641 am
  1676 1658 1659 1
  1677 1659 1660 1
  1678 1659 1673 1
  1679 1659 1662 1
  1680 1660 1661 2
  1681 1662 1675 1
  1682 1662 1663 1
  1683 1663 1665 ar
  1684 1663 1664 ar
  1685 1664 1676 1
  1686 1664 1668 ar
  1687 1665 1666 ar
  1688 1665 1667 ar
  1689 1666 1668 ar
  1690 1666 1669 ar
  1691 1667 1678 1
  1692 1667 1670 ar
  1693 1668 1677 1
  1694 1669 1679 1
  1695 1669 1671 ar
  1696 1670 1671 ar
  1697 1670 1680 1
  1698 1671 1681 1
  1699 1672 1658 1
  1700 1674 1662 1
  1701 1643 1658 am
  1702 1682 1683 1
  1703 1683 1694 1
  1704 1683 1686 1
  1705 1683 1684 1
  1706 1684 1685 2
  1707 1686 1696 1
  1708 1686 1687 1
  1709 1687 1688 ar
  1710 1687 1689 ar
  1711 1688 1697 1
  1712 1688 1690 ar
  1713 1689 1691 ar
  1714 1689 1698 1
  1715 1690 1699 1
  1716 1690 1692 ar
  1717 1691 1692 ar
  1718 1691 1700 1
  1719 1692 1701 1
  1720 1693 1682 1
  1721 1695 1686 1
  1722 1660 1682 am
  1723 1702 1703 1
  1724 1703 1711 1
  1725 1703 1706 1
  1726 1703 1704 1
  1727 1704 1705 2
  1728 1706 1713 1
  1729 1706 1707 1
  1730 1707 1714 1
  1731 1707 1708 1
  1732 1707 1709 1
  1733 1708 1715 1
  1734 1708 1716 1
  1735 1708 1717 1
  1736 1709 1718 1
  1737 1709 1719 1
  1738 1709 1720 1
  1739 1710 1702 1
  1740 1712 1706 1
  1741 1684 1702 am
  1742 1721 1722 1
  1743 1722 1723 1
  1744 1722 1733 1
  1745 1722 1725 1
  1746 1723 1724 2
  1747 1725 1735 1
  1748 1725 1726 1
  1749 1726 1737 1
  1750 1726 1727 1
  1751 1727 1739 1
  1752 1727 1728 1
  1753 1728 1740 1
  1754 1728 1729 2
  1755 1729 1730 2
  1756 1729 1731 2
  1757 1730 1741 1
  1758 1730 1742 1
  1759 1731 1744 1
  1760 1731 1743 1
  1761 1732 1721 1
  1762 1734 1725 1
  1763 1736 1726 1
  1764 1738 1727 1
  1765 1704 1721 am
  1766 1745 1746 1
  1767 1746 1755 1
  1768 1746 1749 1
  1769 1746 1747 1
  1770 1747 1748 2
  1771 1749 1757 1
  1772 1749 1750 1
  1773 1750 1759 1
  1774 1750 1751 1
  1775 1751 1752 2
  1776 1751 1753 2
  1777 1754 1745 1
  1778 1756 1749 1
  1779 1758 1750 1
  1780 1723 1745 am
  1781 1760 1761 1
  1782 1761 1766 1
  1783 1761 1762 1
  1784 1762 1763 2
  1785 1764 1760 1
  1786 1765 1761 1
  1787 1747 1760 am
  1788 1767 1768 1
  1789 1768 1774 1
  1790 1768 1771 1
  1791 1768 1769 1
  1792 1769 1770 2
  1793 1771 1776 1
  1794 1771 1772 1
  1795 1773 1767 1
  1796 1775 1771 1
  1797 1777 1772 1
  1798 1762 1767 am
  1799 1778 1779 1
  1800 1779 1787 1
  1801 1779 1782 1
  1802 1779 1780 1
  1803 1780 1781 2
  1804 1782 1789 1
  1805 1782 1783 1
  1806 1783 1791 1
  1807 1783 1784 1
  1808 1784 1785 1
  1809 1785 1792 1
  1810 1785 1793 1
  1811 1785 1794 1
  1812 1786 1778 1
  1813 1788 1782 1
  1814 1790 1783 1
  1815 1769 1778 am
  1816 1795 1796 1
  1817 1796 1807 1
  1818 1796 1799 1
  1819 1796 1797 1
  1820 1797 1798 2
  1821 1799 1809 1
  1822 1799 1800 1
  1823 1800 1801 ar
  1824 1800 1802 ar
  1825 1801 1810 1
  1826 1801 1803 ar
  1827 1802 1804 ar
  1828 1802 1811 1
  1829 1803 1812 1
  1830 1803 1805 ar
  1831 1804 1805 ar
  1832 1804 1813 1
  1833 1805 1814 1
  1834 1806 1795 1
  1835 1808 1799 1
  1836 1780 1795 am
  1837 1815 1816 1
  1838 1816 1817 1
  1839 1816 1823 1
  1840 1816 1819 1
  1841 1817 1818 2
  1842 1819 1821 1
  1843 1819 1824 1
  1844 1819 1820 1
  1845 1820 1826 1
  1846 1820 1827 1
  1847 1820 1825 1
  1848 1821 1828 1
  1849 1821 1829 1
  1850 1821 1830 1
  1851 1822 1815 1
  1852 1797 1815 am
  1853 1831 1832 1
  1854 1832 1837 1
  1855 1832 1835 1
  1856 1832 1833 1
  1857 1833 1834 2
  1858 1835 1838 1
  1859 1835 1839 1
  1860 1835 1840 1
  1861 1836 1831 1
  1862 1817 1831 am
  1863 1841 1842 1
  1864 1842 1850 1
  1865 1842 1845 1
  1866 1842 1843 1
  1867 1843 1844 2
  1868 1845 1852 1
  1869 1845 1846 1
  1870 1846 1853 1
  1871 1846 1847 1
  1872 1846 1848 1
  1873 1847 1854 1
  1874 1847 1855 1
  1875 1847 1856 1
  1876 1848 1857 1
  1877 1848 1858 1
  1878 1848 1859 1
  1879 1849 1841 1
  1880 1851 1845 1
  1881 1833 1841 am
  1882 1860 1861 1
  1883 1861 1867 1
  1884 1861 1864 1
  1885 1861 1862 1
  1886 1862 1863 2
  1887 1864 1869 1
  1888 1864 1865 1
  1889 1866 1860 1
  1890 1868 1864 1
  1891 1870 1865 1
  1892 1843 1860 am
  1893 1871 1872 1
  1894 1872 1877 1
  1895 1872 1875 1
  1896 1872 1873 1
  1897 1873 1874 2
  1898 1875 1878 1
  1899 1875 1879 1
  1900 1875 1880 1
  1901 1876 1871 1
  1902 1862 1871 am
  1903 1881 1882 1
  1904 1882 1888 1
  1905 1882 1885 1
  1906 1882 1883 1
  1907 1883 1884 2
  1908 1885 1890 1
  1909 1885 1886 1
  1910 1887 1881 1
  1911 1889 1885 1
  1912 1891 1886 1
  1913 1873 1881 am
  1914 1892 1893 1
  1915 1893 1894 1
  1916 1893 1900 1
  1917 1893 1896 1
  1918 1894 1895 2
  1919 1896 1898 1
  1920 1896 1901 1
  1921 1896 1897 1
  1922 1897 1903 1
  1923 1897 1904 1
  1924 1897 1902 1
  1925 1898 1905 1
  1926 1898 1906 1
  1927 1898 1907 1
  1928 1899 1892 1
  1929 1883 1892 am
  1930 1908 1909 1
  1931 1909 1920 1
  1932 1909 1912 1
  1933 1909 1910 1
  1934 1910 1911 2
  1935 1912 1922 1
  1936 1912 1913 1
  1937 1913 1914 ar
  1938 1913 1915 ar
  1939 1914 1923 1
  1940 1914 1916 ar
  1941 1915 1917 ar
  1942 1915 1924 1
  1943 1916 1925 1
  1944 1916 1918 ar
  1945 1917 1918 ar
  1946 1917 1926 1
  1947 1918 1927 1
  1948 1919 1908 1
  1949 1921 1912 1
  1950 1894 1908 am
  1951 1928 1929 1
  1952 1929 1935 1
  1953 1929 1932 1
  1954 1929 1930 1
  1955 1930 1931 2
  1956 1932 1937 1
  1957 1932 1933 1
  1958 1934 1928 1
  1959 1936 1932 1
  1960 1938 1933 1
  1961 1910 1928 am
  1962 1939 1940 1
  1963 1940 1948 1
  1964 1940 1943 1
  1965 1940 1941 1
  1966 1941 1942 2
  1967 1943 1950 1
  1968 1943 1944 1
  1969 1944 1951 1
  1970 1944 1945 1
  1971 1944 1946 1
  1972 1945 1952 1
  1973 1945 1953 1
  1974 1945 1954 1
  1975 1946 1955 1
  1976 1946 1956 1
  1977 1946 1957 1
  1978 1947 1939 1
  1979 1949 1943 1
  1980 1930 1939 am
  1981 1958 1959 1
  1982 1959 1967 1
  1983 1959 1962 1
  1984 1959 1960 1
  1985 1960 1961 2
  1986 1962 1969 1
  1987 1962 1963 1
  1988 1963 1970 1
  1989 1963 1964 1
  1990 1963 1965 1
  1991 1964 1971 1
  1992 1964 1972 1
  1993 1964 1973 1
  1994 1965 1974 1
  1995 1965 1975 1
  1996 1965 1976 1
  1997 1966 1958 1
  1998 1968 1962 1
  1999 1941 1958 am
  2000 1977 1978 1
  2001 1978 1983 1
  2002 1978 1981 1
  2003 1978 1979 1
  2004 1979 1980 2
  2005 1981 1984 1
  2006 1981 1985 1
  2007 1981 1986 1
  2008 1982 1977 1
  2009 1960 1977 am
  2010 1987 1988 1
  2011 1988 1991 1
  2012 1988 1996 1
  2013 1988 1989 1
  2014 1989 1990 2
  2015 1991 1997 1
  2016 1991 1993 1
  2017 1991 1992 1
  2018 1992 1999 1
  2019 1993 2000 1
  2020 1993 2001 1
  2021 1993 2002 1
  2022 1994 1992 1
  2023 1994 2003 1
  2024 1994 2004 1
  2025 1994 2005 1
  2026 1995 1987 1
  2027 1998 1992 1
  2028 1979 1987 am
  2029 2006 2007 1
  2030 2007 2012 1
  2031 2007 2010 1
  2032 2007 2008 1
  2033 2008 2009 2
  2034 2010 2013 1
  2035 2010 2014 1
  2036 2010 2015 1
  2037 2011 2006 1
  2038 1989 2006 am
  2039 2016 2017 1
  2040 2017 2020 1
  2041 2017 2025 1
  2042 2017 2018 1
  2043 2018 2019 2
  2044 2020 2026 1
  2045 2020 2022 1
  2046 2020 2021 1
  2047 2021 2028 1
  2048 2022 2029 1
  2049 2022 2030 1
  2050 2022 2031 1
  2051 2023 2021 1
  2052 2023 2032 1
  2053 2023 2033 1
  2054 2023 2034 1
  2055 2024 2016 1
  2056 2027 2021 1
  2057 2008 2016 am
  2058 2035 2036 1
  2059 2036 2045 1
  2060 2036 2039 1
  2061 2036 2037 1
  2062 2037 2038 2
  2063 2039 2047 1
  2064 2039 2040 1
  2065 2040 2049 1
  2066 2040 2041 1
  2067 2041 2042 2
  2068 2041 2043 2
  2069 2044 2035 1
  2070 2046 2039 1
  2071 2048 2040 1
  2072 2018 2035 am
  2073 2050 2051 1
  2074 2051 2052 1
  2075 2051 2062 1
  2076 2051 2054 1
  2077 2052 2053 2
  2078 2054 2064 1
  2079 2054 2055 1
  2080 2055 2066 1
  2081 2055 2056 1
  2082 2056 2068 1
  2083 2056 2057 1
  2084 2057 2069 1
  2085 2057 2058 2
  2086 2058 2059 2
  2087 2058 2060 2
  2088 2059 2070 1
  2089 2059 2071 1
  2090 2060 2073 1
  2091 2060 2072 1
  2092 2061 2050 1
  2093 2063 2054 1
  2094 2065 2055 1
  2095 2067 2056 1
  2096 2037 2050 am
  2097 2074 2075 1
  2098 2075 2076 1
  2099 2075 2078 1
  2100 2075 2087 1
  2101 2076 2077 2
  2102 2078 2089 1
  2103 2078 2079 1
  2104 2079 2081 ar
  2105 2079 2080 ar
  2106 2080 2090 1
  2107 2080 2082 ar
  2108 2081 2083 ar
  2109 2081 2091 1
  2110 2082 2092 1
  2111 2082 2084 ar
  2112 2083 2093 1
  2113 2083 2084 ar
  2114 2084 2085 1
  2115 2085 2094 1
  2116 2086 2074 1
  2117 2088 2078 1
  2118 2052 2074 am
  2119 2095 2096 1
  2120 2096 2099 1
  2121 2096 2104 1
  2122 2096 2097 1
  2123 2097 2098 2
  2124 2099 2105 1
  2125 2099 2101 1
  2126 2099 2100 1
  2127 2100 2107 1
  2128 2101 2108 1
  2129 2101 2109 1
  2130 2101 2110 1
  2131 2102 2100 1
  2132 2102 2111 1
  2133 2102 2112 1
  2134 2102 2113 1
  2135 2103 2095 1
  2136 2106 2100 1
  2137 2076 2095 am
  2138 2114 2115 1
  2139 2115 2122 1
  2140 2115 2118 1
  2141 2115 2116 1
  2142 2116 2117 2
  2143 2118 2123 1
  2144 2118 2119 1
  2145 2118 2120 1
  2146 2119 2125 1
  2147 2119 2126 1
  2148 2119 2127 1
  2149 2120 2124 1
  2150 2121 2114 1
  2151 2097 2114 am
  2152 2128 2129 1
  2153 2129 2137 1
  2154 2129 2132 1
  2155 2129 2130 1
  2156 2130 2131 2
  2157 2132 2139 1
  2158 2132 2133 1
  2159 2133 2141 1
  2160 2133 2134 1
  2161 2134 2135 1
  2162 2135 2142 1
  2163 2135 2143 1
  2164 2135 2144 1
  2165 2136 2128 1
  2166 2138 2132 1
  2167 2140 2133 1
  2168 2116 2128 am
  2169 2145 2146 1
  2170 2146 2154 1
  2171 2146 2149 1
  2172 2146 2147 1
  2173 2147 2148 2
  2174 2149 2156 1
  2175 2149 2150 1
  2176 2150 2157 1
  2177 2150 2151 1
  2178 2150 2152 1
  2179 2151 2158 1
  2180 2151 2159 1
  2181 2151 2160 1
  2182 2152 2161 1
  2183 2152 2162 1
  2184 2152 2163 1
  2185 2153 2145 1
  2186 2155 2149 1
  2187 2130 2145 am
  2188 2164 2165 1
  2189 2165 2177 1
  2190 2165 2169 1
  2191 2165 2167 1
  2192 2167 2168 2
  2193 2169 2179 1
  2194 2169 2170 1
  2195 2170 2181 1
  2196 2170 2171 1
  2197 2171 2183 1
  2198 2171 2172 1
  2199 2172 2185 1
  2200 2172 2173 1
  2201 2173 2186 1
  2202 2173 2187 1
  2203 2173 2188 1
  2204 2166 2174 1
  2205 2166 2189 1
  2206 2166 2190 1
  2207 2166 2191 1
  2208 2174 2167 2
  2209 2174 2176 1
  2210 2175 2164 1
  2211 2178 2169 1
  2212 2180 2170 1
  2213 2182 2171 1
  2214 2184 2172 1
  2215 2147 2164 am
  2216 2192 2193 1
  2217 2193 2195 1
  2218 2193 2204 1
  2219 2193 2197 1
  2220 2195 2196 2
  2221 2197 2198 1
  2222 2197 2206 1
  2223 2198 2199 am
  2224 2198 2200 2
  2225 2199 2207 1
  2226 2199 2208 1
  2227 2194 2201 1
  2228 2194 2209 1
  2229 2194 2210 1
  2230 2194 2211 1
  2231 2201 2192 am
  2232 2201 2202 2
  2233 2203 2192 1
  2234 2205 2197 1
  2235 2167 2192 1
  2236 2212 2213 1
  2237 2213 2214 1
  2238 2213 2221 1
  2239 2213 2216 1
  2240 2214 2215 2
  2241 2216 2217 1
  2242 2216 2223 1
  2243 2217 2218 am
  2244 2217 2219 2
  2245 2218 2224 1
  2246 2218 2225 1
  2247 2220 2212 1
  2248 2222 2216 1
  2249 2195 2212 am
  2250 2226 2227 1
  2251 2227 2238 1
  2252 2227 2230 1
  2253 2227 2228 1
  2254 2228 2229 2
  2255 2230 2240 1
  2256 2230 2231 1
  2257 2231 2232 ar
  2258 2231 2233 ar
  2259 2232 2241 1
  2260 2232 2234 ar
  2261 2233 2235 ar
  2262 2233 2242 1
  2263 2234 2243 1
  2264 2234 2236 ar
  2265 2235 2236 ar
  2266 2235 2244 1
  2267 2236 2245 1
  2268 2237 2226 1
  2269 2239 2230 1
  2270 2214 2226 am
  2271 2246 2247 1
  2272 2247 2248 1
  2273 2247 2258 1
  2274 2247 2250 1
  2275 2248 2249 2
  2276 2250 2260 1
  2277 2250 2251 1
  2278 2251 2262 1
  2279 2251 2252 1
  2280 2252 2264 1
  2281 2252 2253 1
  2282 2253 2265 1
  2283 2253 2254 2
  2284 2254 2255 2
  2285 2254 2256 2
  2286 2255 2266 1
  2287 2255 2267 1
  2288 2256 2269 1
  2289 2256 2268 1
  2290 2257 2246 1
  2291 2259 2250 1
  2292 2261 2251 1
  2293 2263 2252 1
  2294 2228 2246 am
  2295 2270 2271 1
  2296 2271 2279 1
  2297 2271 2274 1
  2298 2271 2272 1
  2299 2272 2273 2
  2300 2274 2281 1
  2301 2274 2275 1
  2302 2275 2282 1
  2303 2275 2276 1
  2304 2275 2277 1
  2305 2276 2283 1
  2306 2276 2284 1
  2307 2276 2285 1
  2308 2277 2286 1
  2309 2277 2287 1
  2310 2277 2288 1
  2311 2278 2270 1
  2312 2280 2274 1
  2313 2248 2270 am
  2314 2289 2290 1
  2315 2290 2301 1
  2316 2290 2293 1
  2317 2290 2291 1
  2318 2291 2292 2
  2319 2293 2303 1
  2320 2293 2294 1
  2321 2294 2295 ar
  2322 2294 2296 ar
  2323 2295 2304 1
  2324 2295 2297 ar
  2325 2296 2298 ar
  2326 2296 2305 1
  2327 2297 2306 1
  2328 2297 2299 ar
  2329 2298 2299 ar
  2330 2298 2307 1
  2331 2299 2308 1
  2332 2300 2289 1
  2333 2302 2293 1
  2334 2272 2289 am
  2335 2309 2310 1
  2336 2310 2318 1
  2337 2310 2313 1
  2338 2310 2311 1
  2339 2311 2312 2
  2340 2313 2320 1
  2341 2313 2314 1
  2342 2314 2321 1
  2343 2314 2315 1
  2344 2314 2316 1
  2345 2315 2322 1
  2346 2315 2323 1
  2347 2315 2324 1
  2348 2316 2325 1
  2349 2316 2326 1
  2350 2316 2327 1
  2351 2317 2309 1
  2352 2319 2313 1
  2353 2291 2309 am
  2354 2328 2329 1
  2355 2329 2337 1
  2356 2329 2332 1
  2357 2329 2330 1
  2358 2330 2331 2
  2359 2332 2339 1
  2360 2332 2333 1
  2361 2333 2340 1
  2362 2333 2334 1
  2363 2333 2335 1
  2364 2334 2341 1
  2365 2334 2342 1
  2366 2334 2343 1
  2367 2335 2344 1
  2368 2335 2345 1
  2369 2335 2346 1
  2370 2336 2328 1
  2371 2338 2332 1
  2372 2311 2328 am
  2373 2347 2348 1
  2374 2348 2351 1
  2375 2348 2356 1
  2376 2348 2349 1
  2377 2349 2350 2
  2378 2351 2357 1
  2379 2351 2353 1
  2380 2351 2352 1
  2381 2352 2359 1
  2382 2353 2360 1
  2383 2353 2361 1
  2384 2353 2362 1
  2385 2354 2352 1
  2386 2354 2363 1
  2387 2354 2364 1
  2388 2354 2365 1
  2389 2355 2347 1
  2390 2358 2352 1
  2391 2330 2347 am
  2392 2366 2367 1
  2393 2367 2373 1
  2394 2367 2370 1
  2395 2367 2368 1
  2396 2368 2369 2
  2397 2370 2375 1
  2398 2370 2371 1
  2399 2372 2366 1
  2400 2374 2370 1
  2401 2376 2371 1
  2402 2349 2366 am
  2403 2377 2378 1
  2404 2378 2383 1
  2405 2378 2381 1
  2406 2378 2379 1
  2407 2379 2380 2
  2408 2381 2384 1
  2409 2381 2385 1
  2410 2381 2386 1
  2411 2382 2377 1
  2412 2368 2377 am
  2413 2387 2388 1
  2414 2388 2394 1
  2415 2388 2391 1
  2416 2388 2389 1
  2417 2389 2390 2
  2418 2391 2396 1
  2419 2391 2392 1
  2420 2393 2387 1
  2421 2395 2391 1
  2422 2397 2392 1
  2423 2379 2387 am
  2424 2398 2399 1
  2425 2399 2400 1
  2426 2399 2413 1
  2427 2399 2402 1
  2428 2400 2401 2
  2429 2402 2415 1
  2430 2402 2403 1
  2431 2403 2405 ar
  2432 2403 2404 ar
  2433 2404 2416 1
  2434 2404 2408 ar
  2435 2405 2406 ar
  2436 2405 2407 ar
  2437 2406 2408 ar
  2438 2406 2409 ar
  2439 2407 2418 1
  2440 2407 2410 ar
  2441 2408 2417 1
  2442 2409 2419 1
  2443 2409 2411 ar
  2444 2410 2411 ar
  2445 2410 2420 1
  2446 2411 2421 1
  2447 2412 2398 1
  2448 2414 2402 1
  2449 2389 2398 am
  2450 2422 2423 1
  2451 2423 2424 1
  2452 2423 2430 1
  2453 2423 2426 1
  2454 2424 2425 2
  2455 2426 2428 1
  2456 2426 2431 1
  2457 2426 2427 1
  2458 2427 2433 1
  2459 2427 2434 1
  2460 2427 2432 1
  2461 2428 2435 1
  2462 2428 2436 1
  2463 2428 2437 1
  2464 2429 2422 1
  2465 2400 2422 am
  2466 2438 2439 1
  2467 2439 2442 1
  2468 2439 2447 1
  2469 2439 2440 1
  2470 2440 2441 2
  2471 2442 2448 1
  2472 2442 2444 1
  2473 2442 2443 1
  2474 2443 2450 1
  2475 2444 2451 1
  2476 2444 2452 1
  2477 2444 2453 1
  2478 2445 2443 1
  2479 2445 2454 1
  2480 2445 2455 1
  2481 2445 2456 1
  2482 2446 2438 1
  2483 2449 2443 1
  2484 2424 2438 am
  2485 2457 2458 1
  2486 2458 2464 1
  2487 2458 2461 1
  2488 2458 2459 1
  2489 2459 2460 2
  2490 2461 2466 1
  2491 2461 2462 1
  2492 2463 2457 1
  2493 2465 2461 1
  2494 2467 2462 1
  2495 2440 2457 am
  2496 2468 2469 1
  2497 2469 2477 1
  2498 2469 2472 1
  2499 2469 2470 1
  2500 2470 2471 2
  2501 2472 2479 1
  2502 2472 2473 1
  2503 2473 2480 1
  2504 2473 2474 1
  2505 2473 2475 1
  2506 2474 2481 1
  2507 2474 2482 1
  2508 2474 2483 1
  2509 2475 2484 1
  2510 2475 2485 1
  2511 2475 2486 1
  2512 2476 2468 1
[truncated: 100,287 more chars]
