# Supplementary material for: The pocketome of G-protein-coupled receptors reveals previously untargeted allosteric sites
Source: Nat Commun. 2022 May 10;13:2567. doi: 10.1038/s41467-022-29609-6 (PMC9091257; doi:10.1038/s41467-022-29609-6)
Supplement: Supplementary file 4 — Supplementary Data 1 [file 41467_2022_29609_MOESM4_ESM.zip › docking_files/3vg9/mols.mol2]

# TRIPOS MOL2 file generated by SEED

@<TRIPOS>MOLECULE
methanamine
 8 7 0 0 0
****
USER_CHARGES
INVALID_CHARGES
Pose:   1 Cluster:   1 Fr_nu: 450450 TotEn:   -33.42
@<TRIPOS>ATOM
      1 C1        -80.6468  -15.0792  -47.6554 C.3    1 LIG       0.04000
      2 N1        -80.8061  -14.5912  -49.0388 N.4    1 LIG      -0.30000
      3 H1        -80.1188  -14.3101  -47.0887 H      1 LIG       0.09000
      4 H2        -81.6435  -15.2541  -47.2459 H      1 LIG       0.09000
      5 H3        -80.0695  -16.0050  -47.6923 H      1 LIG       0.09000
      6 H4        -81.2998  -15.2778  -49.6241 H      1 LIG       0.33000
      7 H5        -79.8944  -14.4084  -49.4786 H      1 LIG       0.33000
      8 H6        -81.3449  -13.7155  -49.0676 H      1 LIG       0.33000
@<TRIPOS>BOND
      1       1       2 1
      2       1       3 1
      3       1       4 1
      4       1       5 1
      5       2       6 1
      6       2       7 1
      7       2       8 1
@<TRIPOS>ALT_TYPE
CGenFF_4.0_ALT_TYPE_SET
CGenFF_4.0 1 CG334 2 NG3P3 3 HGA3 4 HGA3 5 HGA3 6 HGP2 7 HGP2 8 HGP2
@<TRIPOS>MOLECULE
methanamine
 8 7 0 0 0
****
USER_CHARGES
INVALID_CHARGES
Pose:   2 Cluster:   2 Fr_nu: 1593783 TotEn:   -26.02
@<TRIPOS>ATOM
      1 C1        -78.5931  -15.3989  -48.3394 C.3    1 LIG       0.04000
      2 N1        -79.8096  -15.0995  -49.1189 N.4    1 LIG      -0.30000
      3 H1        -78.1403  -14.4491  -48.0490 H      1 LIG       0.09000
      4 H2        -78.8918  -15.9760  -47.4622 H      1 LIG       0.09000
      5 H3        -77.9206  -15.9750  -48.9780 H      1 LIG       0.09000
      6 H4        -80.2822  -15.9611  -49.4221 H      1 LIG       0.33000
      7 H5        -79.5888  -14.5544  -49.9628 H      1 LIG       0.33000
      8 H6        -80.4844  -14.5545  -48.5661 H      1 LIG       0.33000
@<TRIPOS>BOND
      1       1       2 1
      2       1       3 1
      3       1       4 1
      4       1       5 1
      5       2       6 1
      6       2       7 1
      7       2       8 1
@<TRIPOS>ALT_TYPE
CGenFF_4.0_ALT_TYPE_SET
CGenFF_4.0 1 CG334 2 NG3P3 3 HGA3 4 HGA3 5 HGA3 6 HGP2 7 HGP2 8 HGP2
@<TRIPOS>MOLECULE
methanamine
 8 7 0 0 0
****
USER_CHARGES
INVALID_CHARGES
Pose:   3 Cluster:   3 Fr_nu: 1606149 TotEn:   -25.19
@<TRIPOS>ATOM
      1 C1        -79.9026  -16.7725  -49.4986 C.3    1 LIG       0.04000
      2 N1        -80.7174  -15.6591  -50.0218 N.4    1 LIG      -0.30000
      3 H1        -79.6200  -17.4047  -50.3424 H      1 LIG       0.09000
      4 H2        -79.0218  -16.3443  -49.0165 H      1 LIG       0.09000
      5 H3        -80.5130  -17.3249  -48.7816 H      1 LIG       0.09000
      6 H4        -81.0149  -15.0258  -49.2681 H      1 LIG       0.33000
      7 H5        -81.5662  -16.0038  -50.4894 H      1 LIG       0.33000
      8 H6        -80.1920  -15.0997  -50.7067 H      1 LIG       0.33000
@<TRIPOS>BOND
      1       1       2 1
      2       1       3 1
      3       1       4 1
      4       1       5 1
      5       2       6 1
      6       2       7 1
      7       2       8 1
@<TRIPOS>ALT_TYPE
CGenFF_4.0_ALT_TYPE_SET
CGenFF_4.0 1 CG334 2 NG3P3 3 HGA3 4 HGA3 5 HGA3 6 HGP2 7 HGP2 8 HGP2
@<TRIPOS>MOLECULE
methanamine
 8 7 0 0 0
****
USER_CHARGES
INVALID_CHARGES
Pose:   4 Cluster:   4 Fr_nu: 1341094 TotEn:   -22.19
@<TRIPOS>ATOM
      1 C1        -82.7099  -22.1088  -46.1652 C.3    1 LIG       0.04000
      2 N1        -83.0292  -23.3961  -46.8118 N.4    1 LIG      -0.30000
      3 H1        -82.7944  -22.2472  -45.0858 H      1 LIG       0.09000
      4 H2        -81.6912  -21.8365  -46.4477 H      1 LIG       0.09000
      5 H3        -83.4278  -21.3682  -46.5232 H      1 LIG       0.09000
      6 H4        -82.9659  -23.3272  -47.8360 H      1 LIG       0.33000
      7 H5        -83.9828  -23.7048  -46.5808 H      1 LIG       0.33000
      8 H6        -82.3825  -24.1373  -46.5109 H      1 LIG       0.33000
@<TRIPOS>BOND
      1       1       2 1
      2       1       3 1
      3       1       4 1
      4       1       5 1
      5       2       6 1
      6       2       7 1
      7       2       8 1
@<TRIPOS>ALT_TYPE
CGenFF_4.0_ALT_TYPE_SET
CGenFF_4.0 1 CG334 2 NG3P3 3 HGA3 4 HGA3 5 HGA3 6 HGP2 7 HGP2 8 HGP2
@<TRIPOS>MOLECULE
methanamine
 8 7 0 0 0
****
USER_CHARGES
INVALID_CHARGES
Pose:   5 Cluster:   5 Fr_nu: 1082723 TotEn:   -22.18
@<TRIPOS>ATOM
      1 C1        -82.8684  -22.4174  -46.5135 C.3    1 LIG       0.04000
      2 N1        -83.2313  -22.8327  -45.1448 N.4    1 LIG      -0.30000
      3 H1        -83.6201  -21.7041  -46.8564 H      1 LIG       0.09000
      4 H2        -81.8798  -21.9565  -46.4718 H      1 LIG       0.09000
      5 H3        -82.8592  -23.3101  -47.1419 H      1 LIG       0.09000
      6 H4        -82.5551  -23.5090  -44.7665 H      1 LIG       0.33000
      7 H5        -84.1588  -23.2767  -45.1218 H      1 LIG       0.33000
      8 H6        -83.2568  -22.0288  -44.5036 H      1 LIG       0.33000
@<TRIPOS>BOND
      1       1       2 1
      2       1       3 1
      3       1       4 1
      4       1       5 1
      5       2       6 1
      6       2       7 1
      7       2       8 1
@<TRIPOS>ALT_TYPE
CGenFF_4.0_ALT_TYPE_SET
CGenFF_4.0 1 CG334 2 NG3P3 3 HGA3 4 HGA3 5 HGA3 6 HGP2 7 HGP2 8 HGP2
@<TRIPOS>MOLECULE
methanamine
 8 7 0 0 0
****
USER_CHARGES
INVALID_CHARGES
Pose:   6 Cluster:   6 Fr_nu: 1327358 TotEn:   -20.40
@<TRIPOS>ATOM
      1 C1        -82.7763  -21.1260  -46.6992 C.3    1 LIG       0.04000
      2 N1        -82.5674  -22.2736  -45.7954 N.4    1 LIG      -0.30000
      3 H1        -83.8522  -20.9878  -46.8203 H      1 LIG       0.09000
      4 H2        -82.3172  -20.2496  -46.2379 H      1 LIG       0.09000
      5 H3        -82.3011  -21.3616  -47.6534 H      1 LIG       0.09000
      6 H4        -81.5664  -22.4533  -45.6427 H      1 LIG       0.33000
      7 H5        -82.9809  -23.1333  -46.1803 H      1 LIG       0.33000
      8 H6        -82.9963  -22.1089  -44.8751 H      1 LIG       0.33000
@<TRIPOS>BOND
      1       1       2 1
      2       1       3 1
      3       1       4 1
      4       1       5 1
      5       2       6 1
      6       2       7 1
      7       2       8 1
@<TRIPOS>ALT_TYPE
CGenFF_4.0_ALT_TYPE_SET
CGenFF_4.0 1 CG334 2 NG3P3 3 HGA3 4 HGA3 5 HGA3 6 HGP2 7 HGP2 8 HGP2
@<TRIPOS>MOLECULE
methanamine
 8 7 0 0 0
****
USER_CHARGES
INVALID_CHARGES
Pose:   7 Cluster:   7 Fr_nu: 312836 TotEn:   -20.13
@<TRIPOS>ATOM
      1 C1        -83.3397  -23.2323  -47.6164 C.3    1 LIG       0.04000
      2 N1        -82.9317  -24.6255  -47.3525 N.4    1 LIG      -0.30000
      3 H1        -83.5053  -23.1306  -48.6905 H      1 LIG       0.09000
      4 H2        -84.2579  -23.0414  -47.0577 H      1 LIG       0.09000
      5 H3        -82.5325  -22.5786  -47.2803 H      1 LIG       0.09000
      6 H4        -82.7604  -24.7827  -46.3507 H      1 LIG       0.33000
      7 H5        -82.0666  -24.8640  -47.8554 H      1 LIG       0.33000
      8 H6        -83.6568  -25.2913  -47.6508 H      1 LIG       0.33000
@<TRIPOS>BOND
      1       1       2 1
      2       1       3 1
      3       1       4 1
      4       1       5 1
      5       2       6 1
      6       2       7 1
      7       2       8 1
@<TRIPOS>ALT_TYPE
CGenFF_4.0_ALT_TYPE_SET
CGenFF_4.0 1 CG334 2 NG3P3 3 HGA3 4 HGA3 5 HGA3 6 HGP2 7 HGP2 8 HGP2
@<TRIPOS>MOLECULE
methanamine
 8 7 0 0 0
****
USER_CHARGES
INVALID_CHARGES
Pose:   8 Cluster:   8 Fr_nu: 335945 TotEn:   -15.78
@<TRIPOS>ATOM
      1 C1        -72.9988  -26.7386  -42.4635 C.3    1 LIG       0.04000
      2 N1        -73.2130  -25.8942  -41.2725 N.4    1 LIG      -0.30000
      3 H1        -73.3587  -27.7424  -42.2303 H      1 LIG       0.09000
      4 H2        -73.5629  -26.3011  -43.2893 H      1 LIG       0.09000
      5 H3        -71.9287  -26.7460  -42.6795 H      1 LIG       0.09000
      6 H4        -72.8910  -24.9308  -41.4331 H      1 LIG       0.33000
      7 H5        -72.7022  -26.2594  -40.4578 H      1 LIG       0.33000
      8 H6        -74.2089  -25.8495  -41.0190 H      1 LIG       0.33000
@<TRIPOS>BOND
      1       1       2 1
      2       1       3 1
      3       1       4 1
      4       1       5 1
      5       2       6 1
      6       2       7 1
      7       2       8 1
@<TRIPOS>ALT_TYPE
CGenFF_4.0_ALT_TYPE_SET
CGenFF_4.0 1 CG334 2 NG3P3 3 HGA3 4 HGA3 5 HGA3 6 HGP2 7 HGP2 8 HGP2
@<TRIPOS>MOLECULE
methanol
 6 5 0 0 0
****
USER_CHARGES
INVALID_CHARGES
Pose:   1 Cluster:   1 Fr_nu: 10706298 TotEn:   -17.71
@<TRIPOS>ATOM
      1 C1        -51.3260  -25.3964  -25.2257 C.3    1 LIG      -0.04000
      2 O1        -52.2360  -24.3550  -24.9230 O.3    1 LIG      -0.65000
      3 H1        -50.3322  -25.1318  -24.8563 H      1 LIG       0.09000
      4 H2        -51.2950  -25.5515  -26.3072 H      1 LIG       0.09000
      5 H3        -51.6611  -26.3145  -24.7374 H      1 LIG       0.09000
      6 H4        -53.1047  -24.6262  -25.2658 H      1 LIG       0.42000
@<TRIPOS>BOND
      1       1       2 1
      2       1       3 1
      3       1       4 1
      4       1       5 1
      5       2       6 1
@<TRIPOS>ALT_TYPE
CGenFF_4.0_ALT_TYPE_SET
CGenFF_4.0 1 CG331 2 OG311 3 HGA3 4 HGA3 5 HGA3 6 HGP1
@<TRIPOS>MOLECULE
methanol
 6 5 0 0 0
****
USER_CHARGES
INVALID_CHARGES
Pose:   2 Cluster:   2 Fr_nu: 10703446 TotEn:   -17.00
@<TRIPOS>ATOM
      1 C1        -52.5537  -25.0675  -25.2257 C.3    1 LIG      -0.04000
      2 O1        -51.5820  -25.0018  -24.1981 O.3    1 LIG      -0.65000
      3 H1        -52.8211  -24.0558  -25.5406 H      1 LIG       0.09000
      4 H2        -53.4393  -25.5920  -24.8580 H      1 LIG       0.09000
      5 H3        -52.1362  -25.6127  -26.0754 H      1 LIG       0.09000
      6 H4        -51.3710  -25.9170  -23.9458 H      1 LIG       0.42000
@<TRIPOS>BOND
      1       1       2 1
      2       1       3 1
      3       1       4 1
      4       1       5 1
      5       2       6 1
@<TRIPOS>ALT_TYPE
CGenFF_4.0_ALT_TYPE_SET
CGenFF_4.0 1 CG331 2 OG311 3 HGA3 4 HGA3 5 HGA3 6 HGP1
@<TRIPOS>MOLECULE
methanol
 6 5 0 0 0
****
USER_CHARGES
INVALID_CHARGES
Pose:   3 Cluster:   3 Fr_nu: 10699758 TotEn:   -15.04
@<TRIPOS>ATOM
      1 C1        -52.1905  -25.3357  -26.0030 C.3    1 LIG      -0.04000
      2 O1        -51.1948  -24.5781  -25.3405 O.3    1 LIG      -0.65000
      3 H1        -53.1751  -24.9147  -25.7849 H      1 LIG       0.09000
      4 H2        -52.1438  -26.3744  -25.6660 H      1 LIG       0.09000
      5 H3        -52.0101  -25.2956  -27.0798 H      1 LIG       0.09000
      6 H4        -50.3371  -24.9816  -25.5579 H      1 LIG       0.42000
@<TRIPOS>BOND
      1       1       2 1
      2       1       3 1
      3       1       4 1
      4       1       5 1
      5       2       6 1
@<TRIPOS>ALT_TYPE
CGenFF_4.0_ALT_TYPE_SET
CGenFF_4.0 1 CG331 2 OG311 3 HGA3 4 HGA3 5 HGA3 6 HGP1
@<TRIPOS>MOLECULE
methanol
 6 5 0 0 0
****
USER_CHARGES
INVALID_CHARGES
Pose:   4 Cluster:   4 Fr_nu: 7961539 TotEn:   -14.25
@<TRIPOS>ATOM
      1 C1        -51.9882    2.5656  -32.6168 C.3    1 LIG      -0.04000
      2 O1        -50.5940    2.6430  -32.3831 O.3    1 LIG      -0.65000
      3 H1        -52.3921    3.5719  -32.7526 H      1 LIG       0.09000
      4 H2        -52.4743    2.0779  -31.7681 H      1 LIG       0.09000
      5 H3        -52.1650    1.9794  -33.5217 H      1 LIG       0.09000
      6 H4        -50.2728    1.7324  -32.2677 H      1 LIG       0.42000
@<TRIPOS>BOND
      1       1       2 1
      2       1       3 1
      3       1       4 1
      4       1       5 1
      5       2       6 1
@<TRIPOS>ALT_TYPE
CGenFF_4.0_ALT_TYPE_SET
CGenFF_4.0 1 CG331 2 OG311 3 HGA3 4 HGA3 5 HGA3 6 HGP1
@<TRIPOS>MOLECULE
methanol
 6 5 0 0 0
****
USER_CHARGES
INVALID_CHARGES
Pose:   5 Cluster:   5 Fr_nu:  75018 TotEn:   -12.85
@<TRIPOS>ATOM
      1 C1        -73.6572  -10.8299  -44.0087 C.3    1 LIG      -0.04000
      2 O1        -72.6921  -11.6606  -43.3900 O.3    1 LIG      -0.65000
      3 H1        -73.7822  -11.1299  -45.0521 H      1 LIG       0.09000
      4 H2        -73.3310   -9.7881  -43.9547 H      1 LIG       0.09000
      5 H3        -74.6092  -10.9393  -43.4841 H      1 LIG       0.09000
      6 H4        -72.6092  -11.3640  -42.4676 H      1 LIG       0.42000
@<TRIPOS>BOND
      1       1       2 1
      2       1       3 1
      3       1       4 1
      4       1       5 1
      5       2       6 1
@<TRIPOS>ALT_TYPE
CGenFF_4.0_ALT_TYPE_SET
CGenFF_4.0 1 CG331 2 OG311 3 HGA3 4 HGA3 5 HGA3 6 HGP1
@<TRIPOS>MOLECULE
methanol
 6 5 0 0 0
****
USER_CHARGES
INVALID_CHARGES
Pose:   6 Cluster:   6 Fr_nu: 4176338 TotEn:   -12.78
@<TRIPOS>ATOM
      1 C1        -58.3434   -4.2572  -18.0057 C.3    1 LIG      -0.04000
      2 O1        -56.9915   -4.6745  -18.0579 O.3    1 LIG      -0.65000
      3 H1        -58.9915   -5.0787  -18.3208 H      1 LIG       0.09000
      4 H2        -58.4851   -3.3949  -18.6620 H      1 LIG       0.09000
      5 H3        -58.5891   -3.9756  -16.9791 H      1 LIG       0.09000
      6 H4        -56.4485   -3.9201  -17.7719 H      1 LIG       0.42000
@<TRIPOS>BOND
      1       1       2 1
      2       1       3 1
      3       1       4 1
      4       1       5 1
      5       2       6 1
@<TRIPOS>ALT_TYPE
CGenFF_4.0_ALT_TYPE_SET
CGenFF_4.0 1 CG331 2 OG311 3 HGA3 4 HGA3 5 HGA3 6 HGP1
@<TRIPOS>MOLECULE
methanol
 6 5 0 0 0
****
USER_CHARGES
INVALID_CHARGES
Pose:   7 Cluster:   7 Fr_nu: 489847 TotEn:   -11.98
@<TRIPOS>ATOM
      1 C1        -73.2423  -11.1706  -44.4646 C.3    1 LIG      -0.04000
      2 O1        -72.1805  -10.2765  -44.7432 O.3    1 LIG      -0.65000
      3 H1        -72.8348  -12.1421  -44.1741 H      1 LIG       0.09000
      4 H2        -73.8716  -11.2781  -45.3517 H      1 LIG       0.09000
      5 H3        -73.8396  -10.7682  -43.6431 H      1 LIG       0.09000
      6 H4        -72.5812   -9.4275  -44.9969 H      1 LIG       0.42000
@<TRIPOS>BOND
      1       1       2 1
      2       1       3 1
      3       1       4 1
      4       1       5 1
      5       2       6 1
@<TRIPOS>ALT_TYPE
CGenFF_4.0_ALT_TYPE_SET
CGenFF_4.0 1 CG331 2 OG311 3 HGA3 4 HGA3 5 HGA3 6 HGP1
@<TRIPOS>MOLECULE
methanol
 6 5 0 0 0
****
USER_CHARGES
INVALID_CHARGES
Pose:   8 Cluster:   8 Fr_nu: 1840889 TotEn:   -11.90
@<TRIPOS>ATOM
      1 C1        -78.9317   -6.5398  -55.6022 C.3    1 LIG      -0.04000
      2 O1        -79.4752   -6.3658  -54.3066 O.3    1 LIG      -0.65000
      3 H1        -78.2599   -5.7088  -55.8310 H      1 LIG       0.09000
      4 H2        -79.7412   -6.5803  -56.3355 H      1 LIG       0.09000
      5 H3        -78.3707   -7.4769  -55.6295 H      1 LIG       0.09000
      6 H4        -80.0647   -7.1211  -54.1404 H      1 LIG       0.42000
@<TRIPOS>BOND
      1       1       2 1
      2       1       3 1
      3       1       4 1
      4       1       5 1
      5       2       6 1
@<TRIPOS>ALT_TYPE
CGenFF_4.0_ALT_TYPE_SET
CGenFF_4.0 1 CG331 2 OG311 3 HGA3 4 HGA3 5 HGA3 6 HGP1
@<TRIPOS>MOLECULE
methanol
 6 5 0 0 0
****
USER_CHARGES
INVALID_CHARGES
Pose:   9 Cluster:   9 Fr_nu: 4049403 TotEn:   -11.83
@<TRIPOS>ATOM
      1 C1        -77.6796  -27.0397  -47.3383 C.3    1 LIG      -0.04000
      2 O1        -78.7469  -27.5759  -46.5783 O.3    1 LIG      -0.65000
      3 H1        -77.0494  -27.8527  -47.7070 H      1 LIG       0.09000
      4 H2        -77.0910  -26.3624  -46.7143 H      1 LIG       0.09000
      5 H3        -78.0900  -26.4865  -48.1864 H      1 LIG       0.09000
      6 H4        -79.2826  -26.8255  -46.2690 H      1 LIG       0.42000
@<TRIPOS>BOND
      1       1       2 1
      2       1       3 1
      3       1       4 1
      4       1       5 1
      5       2       6 1
@<TRIPOS>ALT_TYPE
CGenFF_4.0_ALT_TYPE_SET
CGenFF_4.0 1 CG331 2 OG311 3 HGA3 4 HGA3 5 HGA3 6 HGP1
@<TRIPOS>MOLECULE
methanol
 6 5 0 0 0
****
USER_CHARGES
INVALID_CHARGES
Pose:  10 Cluster:  10 Fr_nu: 5204036 TotEn:   -11.49
@<TRIPOS>ATOM
      1 C1        -77.0304  -13.0594  -59.2830 C.3    1 LIG      -0.04000
      2 O1        -76.3540  -14.1822  -59.8180 O.3    1 LIG      -0.65000
      3 H1        -77.0820  -13.1485  -58.1951 H      1 LIG       0.09000
      4 H2        -78.0380  -13.0057  -59.7030 H      1 LIG       0.09000
      5 H3        -76.4792  -12.1536  -59.5463 H      1 LIG       0.09000
      6 H4        -76.3285  -14.0669  -60.7833 H      1 LIG       0.42000
@<TRIPOS>BOND
      1       1       2 1
      2       1       3 1
      3       1       4 1
      4       1       5 1
      5       2       6 1
@<TRIPOS>ALT_TYPE
CGenFF_4.0_ALT_TYPE_SET
CGenFF_4.0 1 CG331 2 OG311 3 HGA3 4 HGA3 5 HGA3 6 HGP1
@<TRIPOS>MOLECULE
methanol
 6 5 0 0 0
****
USER_CHARGES
INVALID_CHARGES
Pose:  11 Cluster:  11 Fr_nu: 10682233 TotEn:   -11.16
@<TRIPOS>ATOM
      1 C1        -50.1965  -25.8564  -25.5958 C.3    1 LIG      -0.04000
      2 O1        -50.9605  -25.0948  -24.6790 O.3    1 LIG      -0.65000
      3 H1        -49.1478  -25.8530  -25.2886 H      1 LIG       0.09000
      4 H2        -50.2953  -25.4293  -26.5970 H      1 LIG       0.09000
      5 H3        -50.5687  -26.8836  -25.6016 H      1 LIG       0.09000
      6 H4        -51.8833  -25.1214  -24.9848 H      1 LIG       0.42000
@<TRIPOS>BOND
      1       1       2 1
      2       1       3 1
      3       1       4 1
      4       1       5 1
      5       2       6 1
@<TRIPOS>ALT_TYPE
CGenFF_4.0_ALT_TYPE_SET
CGenFF_4.0 1 CG331 2 OG311 3 HGA3 4 HGA3 5 HGA3 6 HGP1
@<TRIPOS>MOLECULE
methanol
 6 5 0 0 0
****
USER_CHARGES
INVALID_CHARGES
Pose:  12 Cluster:  12 Fr_nu: 5429560 TotEn:   -10.93
@<TRIPOS>ATOM
      1 C1        -79.0098    1.2245  -54.5907 C.3    1 LIG      -0.04000
      2 O1        -77.8844    2.0719  -54.4502 O.3    1 LIG      -0.65000
      3 H1        -78.7440    0.3642  -55.2099 H      1 LIG       0.09000
      4 H2        -79.8299    1.7799  -55.0528 H      1 LIG       0.09000
      5 H3        -79.3190    0.8772  -53.6021 H      1 LIG       0.09000
      6 H4        -78.1593    2.8221  -53.8958 H      1 LIG       0.42000
@<TRIPOS>BOND
      1       1       2 1
      2       1       3 1
      3       1       4 1
      4       1       5 1
      5       2       6 1
@<TRIPOS>ALT_TYPE
CGenFF_4.0_ALT_TYPE_SET
CGenFF_4.0 1 CG331 2 OG311 3 HGA3 4 HGA3 5 HGA3 6 HGP1
@<TRIPOS>MOLECULE
methanol
 6 5 0 0 0
****
USER_CHARGES
INVALID_CHARGES
Pose:  13 Cluster:  13 Fr_nu: 10646398 TotEn:   -10.89
@<TRIPOS>ATOM
      1 C1        -46.4602  -21.7818  -30.5592 C.3    1 LIG      -0.04000
      2 O1        -46.6758  -20.9128  -31.6559 O.3    1 LIG      -0.65000
      3 H1        -47.2257  -22.5617  -30.5553 H      1 LIG       0.09000
      4 H2        -46.5012  -21.2115  -29.6277 H      1 LIG       0.09000
      5 H3        -45.4745  -22.2424  -30.6591 H      1 LIG       0.09000
      6 H4        -45.9783  -20.2359  -31.6254 H      1 LIG       0.42000
@<TRIPOS>BOND
      1       1       2 1
      2       1       3 1
      3       1       4 1
      4       1       5 1
      5       2       6 1
@<TRIPOS>ALT_TYPE
CGenFF_4.0_ALT_TYPE_SET
CGenFF_4.0 1 CG331 2 OG311 3 HGA3 4 HGA3 5 HGA3 6 HGP1
@<TRIPOS>MOLECULE
methanol
 6 5 0 0 0
****
USER_CHARGES
INVALID_CHARGES
Pose:  14 Cluster:  14 Fr_nu: 3121228 TotEn:   -10.87
@<TRIPOS>ATOM
      1 C1        -74.2863  -11.0503  -44.2340 C.3    1 LIG      -0.04000
      2 O1        -73.0832  -10.3245  -44.0604 O.3    1 LIG      -0.65000
      3 H1        -74.2340  -11.9843  -43.6690 H      1 LIG       0.09000
      4 H2        -74.4350  -11.2623  -45.2958 H      1 LIG       0.09000
      5 H3        -75.1204  -10.4496  -43.8640 H      1 LIG       0.09000
      6 H4        -73.1677   -9.5042  -44.5758 H      1 LIG       0.42000
@<TRIPOS>BOND
      1       1       2 1
      2       1       3 1
      3       1       4 1
      4       1       5 1
      5       2       6 1
@<TRIPOS>ALT_TYPE
CGenFF_4.0_ALT_TYPE_SET
CGenFF_4.0 1 CG331 2 OG311 3 HGA3 4 HGA3 5 HGA3 6 HGP1
@<TRIPOS>MOLECULE
methanol
 6 5 0 0 0
****
USER_CHARGES
INVALID_CHARGES
Pose:  15 Cluster:  15 Fr_nu: 232262 TotEn:   -10.84
@<TRIPOS>ATOM
      1 C1        -83.0336    3.0860  -46.6566 C.3    1 LIG      -0.04000
      2 O1        -83.9401    4.1723  -46.7070 O.3    1 LIG      -0.65000
      3 H1        -83.3545    2.3099  -47.3557 H      1 LIG       0.09000
      4 H2        -83.0003    2.6848  -45.6405 H      1 LIG       0.09000
      5 H3        -82.0392    3.4394  -46.9395 H      1 LIG       0.09000
      6 H4        -83.6223    4.8390  -46.0743 H      1 LIG       0.42000
@<TRIPOS>BOND
      1       1       2 1
      2       1       3 1
      3       1       4 1
      4       1       5 1
      5       2       6 1
@<TRIPOS>ALT_TYPE
CGenFF_4.0_ALT_TYPE_SET
CGenFF_4.0 1 CG331 2 OG311 3 HGA3 4 HGA3 5 HGA3 6 HGP1
@<TRIPOS>MOLECULE
methanol
 6 5 0 0 0
****
USER_CHARGES
INVALID_CHARGES
Pose:  16 Cluster:  16 Fr_nu: 1165711 TotEn:   -10.42
@<TRIPOS>ATOM
      1 C1        -77.5659  -26.1838  -47.2676 C.3    1 LIG      -0.04000
      2 O1        -77.9981  -26.6677  -46.0092 O.3    1 LIG      -0.65000
      3 H1        -76.6586  -26.7125  -47.5701 H      1 LIG       0.09000
      4 H2        -77.3693  -25.1109  -47.1986 H      1 LIG       0.09000
      5 H3        -78.3516  -26.3615  -48.0057 H      1 LIG       0.09000
      6 H4        -78.8035  -26.1754  -45.7753 H      1 LIG       0.42000
@<TRIPOS>BOND
      1       1       2 1
      2       1       3 1
      3       1       4 1
      4       1       5 1
      5       2       6 1
@<TRIPOS>ALT_TYPE
CGenFF_4.0_ALT_TYPE_SET
CGenFF_4.0 1 CG331 2 OG311 3 HGA3 4 HGA3 5 HGA3 6 HGP1
@<TRIPOS>MOLECULE
methanol
 6 5 0 0 0
****
USER_CHARGES
INVALID_CHARGES
Pose:  17 Cluster:  17 Fr_nu: 5429813 TotEn:   -10.37
@<TRIPOS>ATOM
      1 C1        -79.0098    1.2245  -54.5907 C.3    1 LIG      -0.04000
      2 O1        -78.3463    0.0144  -54.9070 O.3    1 LIG      -0.65000
      3 H1        -78.3610    2.0703  -54.8312 H      1 LIG       0.09000
      4 H2        -79.2618    1.2357  -53.5272 H      1 LIG       0.09000
      5 H3        -79.9265    1.2921  -55.1812 H      1 LIG       0.09000
      6 H4        -78.9525   -0.7114  -54.6800 H      1 LIG       0.42000
@<TRIPOS>BOND
      1       1       2 1
      2       1       3 1
      3       1       4 1
      4       1       5 1
      5       2       6 1
@<TRIPOS>ALT_TYPE
CGenFF_4.0_ALT_TYPE_SET
CGenFF_4.0 1 CG331 2 OG311 3 HGA3 4 HGA3 5 HGA3 6 HGP1
@<TRIPOS>MOLECULE
methanol
 6 5 0 0 0
****
USER_CHARGES
INVALID_CHARGES
Pose:  18 Cluster:  18 Fr_nu: 6434432 TotEn:   -10.32
@<TRIPOS>ATOM
      1 C1        -77.1604   -3.8214  -57.3762 C.3    1 LIG      -0.04000
      2 O1        -77.2024   -3.2149  -56.0976 O.3    1 LIG      -0.65000
      3 H1        -77.9341   -3.3852  -58.0128 H      1 LIG       0.09000
      4 H2        -77.3208   -4.8979  -57.2753 H      1 LIG       0.09000
      5 H3        -76.1798   -3.6414  -57.8230 H      1 LIG       0.09000
      6 H4        -76.5029   -3.6275  -55.5627 H      1 LIG       0.42000
@<TRIPOS>BOND
      1       1       2 1
      2       1       3 1
      3       1       4 1
      4       1       5 1
      5       2       6 1
@<TRIPOS>ALT_TYPE
CGenFF_4.0_ALT_TYPE_SET
CGenFF_4.0 1 CG331 2 OG311 3 HGA3 4 HGA3 5 HGA3 6 HGP1
@<TRIPOS>MOLECULE
methanol
 6 5 0 0 0
****
USER_CHARGES
INVALID_CHARGES
Pose:  19 Cluster:  19 Fr_nu: 660974 TotEn:   -10.29
@<TRIPOS>ATOM
      1 C1        -77.6908   -4.7372  -56.7278 C.3    1 LIG      -0.04000
      2 O1        -76.7425   -3.7000  -56.8986 O.3    1 LIG      -0.65000
      3 H1        -78.5741   -4.5283  -57.3363 H      1 LIG       0.09000
      4 H2        -77.9699   -4.8070  -55.6733 H      1 LIG       0.09000
      5 H3        -77.2457   -5.6821  -57.0481 H      1 LIG       0.09000
      6 H4        -75.9748   -3.9207  -56.3439 H      1 LIG       0.42000
@<TRIPOS>BOND
      1       1       2 1
      2       1       3 1
      3       1       4 1
      4       1       5 1
      5       2       6 1
@<TRIPOS>ALT_TYPE
CGenFF_4.0_ALT_TYPE_SET
CGenFF_4.0 1 CG331 2 OG311 3 HGA3 4 HGA3 5 HGA3 6 HGP1
@<TRIPOS>MOLECULE
methanol
 6 5 0 0 0
****
USER_CHARGES
INVALID_CHARGES
Pose:  20 Cluster:  20 Fr_nu: 5430974 TotEn:   -10.26
@<TRIPOS>ATOM
      1 C1        -79.0484    2.5091  -54.0467 C.3    1 LIG      -0.04000
      2 O1        -78.8647    1.1407  -54.3601 O.3    1 LIG      -0.65000
      3 H1        -78.1345    3.0623  -54.2769 H      1 LIG       0.09000
      4 H2        -79.2915    2.6115  -52.9861 H      1 LIG       0.09000
      5 H3        -79.8715    2.9039  -54.6470 H      1 LIG       0.09000
      6 H4        -79.6952    0.6839  -54.1426 H      1 LIG       0.42000
@<TRIPOS>BOND
      1       1       2 1
      2       1       3 1
      3       1       4 1
      4       1       5 1
      5       2       6 1
@<TRIPOS>ALT_TYPE
CGenFF_4.0_ALT_TYPE_SET
CGenFF_4.0 1 CG331 2 OG311 3 HGA3 4 HGA3 5 HGA3 6 HGP1
@<TRIPOS>MOLECULE
methanol
 6 5 0 0 0
****
USER_CHARGES
INVALID_CHARGES
Pose:  21 Cluster:  21 Fr_nu: 3940227 TotEn:   -10.20
@<TRIPOS>ATOM
      1 C1        -73.8648  -11.0256  -44.1926 C.3    1 LIG      -0.04000
      2 O1        -73.1126  -10.7547  -45.3610 O.3    1 LIG      -0.65000
      3 H1        -73.6660  -12.0470  -43.8590 H      1 LIG       0.09000
      4 H2        -74.9294  -10.9016  -44.4067 H      1 LIG       0.09000
      5 H3        -73.5688  -10.3245  -43.4087 H      1 LIG       0.09000
      6 H4        -73.3155   -9.8412  -45.6259 H      1 LIG       0.42000
@<TRIPOS>BOND
      1       1       2 1
      2       1       3 1
      3       1       4 1
      4       1       5 1
      5       2       6 1
@<TRIPOS>ALT_TYPE
CGenFF_4.0_ALT_TYPE_SET
CGenFF_4.0 1 CG331 2 OG311 3 HGA3 4 HGA3 5 HGA3 6 HGP1
@<TRIPOS>MOLECULE
methanol
 6 5 0 0 0
****
USER_CHARGES
INVALID_CHARGES
Pose:  22 Cluster:  22 Fr_nu: 10433614 TotEn:   -10.13
@<TRIPOS>ATOM
      1 C1        -56.1574   10.5668  -29.4085 C.3    1 LIG      -0.04000
      2 O1        -55.8932    9.2461  -29.8449 O.3    1 LIG      -0.65000
      3 H1        -57.1655   10.8575  -29.7141 H      1 LIG       0.09000
      4 H2        -55.4225   11.2491  -29.8433 H      1 LIG       0.09000
      5 H3        -56.0849   10.6024  -28.3190 H      1 LIG       0.09000
      6 H4        -54.9914    9.0248  -29.5556 H      1 LIG       0.42000
@<TRIPOS>BOND
      1       1       2 1
      2       1       3 1
      3       1       4 1
      4       1       5 1
      5       2       6 1
@<TRIPOS>ALT_TYPE
CGenFF_4.0_ALT_TYPE_SET
CGenFF_4.0 1 CG331 2 OG311 3 HGA3 4 HGA3 5 HGA3 6 HGP1
@<TRIPOS>MOLECULE
methanol
 6 5 0 0 0
****
USER_CHARGES
INVALID_CHARGES
Pose:  23 Cluster:  23 Fr_nu: 10334321 TotEn:   -10.04
@<TRIPOS>ATOM
      1 C1        -78.5864    3.7693  -54.0700 C.3    1 LIG      -0.04000
      2 O1        -78.9378    2.6352  -53.2988 O.3    1 LIG      -0.65000
      3 H1        -78.1589    3.4453  -55.0220 H      1 LIG       0.09000
      4 H2        -77.8613    4.3746  -53.5200 H      1 LIG       0.09000
      5 H3        -79.4842    4.3624  -54.2594 H      1 LIG       0.09000
      6 H4        -79.3126    2.9629  -52.4634 H      1 LIG       0.42000
@<TRIPOS>BOND
      1       1       2 1
      2       1       3 1
      3       1       4 1
      4       1       5 1
      5       2       6 1
@<TRIPOS>ALT_TYPE
CGenFF_4.0_ALT_TYPE_SET
CGenFF_4.0 1 CG331 2 OG311 3 HGA3 4 HGA3 5 HGA3 6 HGP1
@<TRIPOS>MOLECULE
methanol
 6 5 0 0 0
****
USER_CHARGES
INVALID_CHARGES
Pose:  24 Cluster:  24 Fr_nu: 9679732 TotEn:    -9.93
@<TRIPOS>ATOM
      1 C1        -45.5955    0.7192  -42.9883 C.3    1 LIG      -0.04000
      2 O1        -44.4051    0.0928  -42.5465 O.3    1 LIG      -0.65000
      3 H1        -45.6459    0.6793  -44.0792 H      1 LIG       0.09000
      4 H2        -45.6085    1.7584  -42.6502 H      1 LIG       0.09000
      5 H3        -46.4532    0.1900  -42.5666 H      1 LIG       0.09000
      6 H4        -44.3965    0.1483  -41.5757 H      1 LIG       0.42000
@<TRIPOS>BOND
      1       1       2 1
      2       1       3 1
      3       1       4 1
      4       1       5 1
      5       2       6 1
@<TRIPOS>ALT_TYPE
CGenFF_4.0_ALT_TYPE_SET
CGenFF_4.0 1 CG331 2 OG311 3 HGA3 4 HGA3 5 HGA3 6 HGP1
@<TRIPOS>MOLECULE
methanol
 6 5 0 0 0
****
USER_CHARGES
INVALID_CHARGES
Pose:  25 Cluster:  25 Fr_nu: 7961422 TotEn:    -9.93
@<TRIPOS>ATOM
      1 C1        -51.6497    2.8492  -32.4049 C.3    1 LIG      -0.04000
      2 O1        -52.1473    1.5361  -32.5852 O.3    1 LIG      -0.65000
      3 H1        -52.3921    3.5719  -32.7526 H      1 LIG       0.09000
      4 H2        -50.7195    2.9677  -32.9665 H      1 LIG       0.09000
      5 H3        -51.4551    3.0128  -31.3424 H      1 LIG       0.09000
      6 H4        -51.4618    0.9246  -32.2660 H      1 LIG       0.42000
@<TRIPOS>BOND
      1       1       2 1
      2       1       3 1
      3       1       4 1
      4       1       5 1
      5       2       6 1
@<TRIPOS>ALT_TYPE
CGenFF_4.0_ALT_TYPE_SET
CGenFF_4.0 1 CG331 2 OG311 3 HGA3 4 HGA3 5 HGA3 6 HGP1
@<TRIPOS>MOLECULE
methanol
 6 5 0 0 0
****
USER_CHARGES
INVALID_CHARGES
Pose:  26 Cluster:  26 Fr_nu: 3128652 TotEn:    -9.83
@<TRIPOS>ATOM
      1 C1        -71.7838   -3.4849  -30.1754 C.3    1 LIG      -0.04000
      2 O1        -71.1642   -2.4267  -30.8831 O.3    1 LIG      -0.65000
      3 H1        -71.0180   -4.1520  -29.7720 H      1 LIG       0.09000
      4 H2        -72.4448   -4.0368  -30.8486 H      1 LIG       0.09000
      5 H3        -72.3700   -3.0676  -29.3534 H      1 LIG       0.09000
      6 H4        -71.8747   -1.8576  -31.2253 H      1 LIG       0.42000
@<TRIPOS>BOND
      1       1       2 1
      2       1       3 1
      3       1       4 1
      4       1       5 1
      5       2       6 1
@<TRIPOS>ALT_TYPE
CGenFF_4.0_ALT_TYPE_SET
CGenFF_4.0 1 CG331 2 OG311 3 HGA3 4 HGA3 5 HGA3 6 HGP1
@<TRIPOS>MOLECULE
methanol
 6 5 0 0 0
****
USER_CHARGES
INVALID_CHARGES
Pose:  27 Cluster:  27 Fr_nu: 10419019 TotEn:    -9.83
@<TRIPOS>ATOM
      1 C1        -52.2614    2.5735  -32.4621 C.3    1 LIG      -0.04000
      2 O1        -53.5254    2.6199  -33.0981 O.3    1 LIG      -0.65000
      3 H1        -51.5115    3.0404  -33.1055 H      1 LIG       0.09000
      4 H2        -51.9902    1.5335  -32.2638 H      1 LIG       0.09000
      5 H3        -52.3185    3.1196  -31.5176 H      1 LIG       0.09000
      6 H4        -54.1629    2.1970  -32.4977 H      1 LIG       0.42000
@<TRIPOS>BOND
      1       1       2 1
      2       1       3 1
      3       1       4 1
      4       1       5 1
      5       2       6 1
@<TRIPOS>ALT_TYPE
CGenFF_4.0_ALT_TYPE_SET
CGenFF_4.0 1 CG331 2 OG311 3 HGA3 4 HGA3 5 HGA3 6 HGP1
@<TRIPOS>MOLECULE
methanol
 6 5 0 0 0
****
USER_CHARGES
INVALID_CHARGES
Pose:  28 Cluster:  28 Fr_nu: 2089354 TotEn:    -9.82
@<TRIPOS>ATOM
      1 C1        -51.9709    2.3647  -32.7271 C.3    1 LIG      -0.04000
      2 O1        -51.4519    2.4959  -31.4164 O.3    1 LIG      -0.65000
      3 H1        -52.9972    2.7390  -32.7526 H      1 LIG       0.09000
      4 H2        -51.9476    1.3135  -33.0256 H      1 LIG       0.09000
      5 H3        -51.3548    2.9501  -33.4136 H      1 LIG       0.09000
      6 H4        -50.5417    2.1539  -31.4341 H      1 LIG       0.42000
@<TRIPOS>BOND
      1       1       2 1
      2       1       3 1
      3       1       4 1
      4       1       5 1
      5       2       6 1
@<TRIPOS>ALT_TYPE
CGenFF_4.0_ALT_TYPE_SET
CGenFF_4.0 1 CG331 2 OG311 3 HGA3 4 HGA3 5 HGA3 6 HGP1
@<TRIPOS>MOLECULE
methanol
 6 5 0 0 0
****
USER_CHARGES
INVALID_CHARGES
Pose:  29 Cluster:  29 Fr_nu: 231611 TotEn:    -9.61
@<TRIPOS>ATOM
      1 C1        -83.2416    2.6768  -46.5171 C.3    1 LIG      -0.04000
      2 O1        -82.9815    1.4179  -47.1105 O.3    1 LIG      -0.65000
      3 H1        -83.7612    2.5320  -45.5667 H      1 LIG       0.09000
      4 H2        -83.8553    3.2789  -47.1919 H      1 LIG       0.09000
      5 H3        -82.2929    3.1877  -46.3369 H      1 LIG       0.09000
      6 H4        -82.5207    1.5877  -47.9499 H      1 LIG       0.42000
@<TRIPOS>BOND
      1       1       2 1
      2       1       3 1
      3       1       4 1
      4       1       5 1
      5       2       6 1
@<TRIPOS>ALT_TYPE
CGenFF_4.0_ALT_TYPE_SET
CGenFF_4.0 1 CG331 2 OG311 3 HGA3 4 HGA3 5 HGA3 6 HGP1
@<TRIPOS>MOLECULE
methanol
 6 5 0 0 0
****
USER_CHARGES
INVALID_CHARGES
Pose:  30 Cluster:  30 Fr_nu: 484825 TotEn:    -9.25
@<TRIPOS>ATOM
      1 C1        -59.7081    1.1585  -43.1368 C.3    1 LIG      -0.04000
      2 O1        -60.2502    0.0464  -42.4485 O.3    1 LIG      -0.65000
      3 H1        -58.7436    0.8844  -43.5711 H      1 LIG       0.09000
      4 H2        -59.5829    1.9926  -42.4417 H      1 LIG       0.09000
      5 H3        -60.3943    1.4517  -43.9348 H      1 LIG       0.09000
      6 H4        -61.1039    0.3284  -42.0779 H      1 LIG       0.42000
@<TRIPOS>BOND
      1       1       2 1
      2       1       3 1
      3       1       4 1
      4       1       5 1
      5       2       6 1
@<TRIPOS>ALT_TYPE
CGenFF_4.0_ALT_TYPE_SET
CGenFF_4.0 1 CG331 2 OG311 3 HGA3 4 HGA3 5 HGA3 6 HGP1
@<TRIPOS>MOLECULE
methanol
 6 5 0 0 0
****
USER_CHARGES
INVALID_CHARGES
Pose:  31 Cluster:  31 Fr_nu: 500940 TotEn:    -9.15
@<TRIPOS>ATOM
      1 C1        -51.0259  -11.8086  -42.3432 C.3    1 LIG      -0.04000
      2 O1        -50.3378  -12.7468  -41.5365 O.3    1 LIG      -0.65000
      3 H1        -51.5375  -12.3310  -43.1553 H      1 LIG       0.09000
      4 H2        -50.3143  -11.0865  -42.7516 H      1 LIG       0.09000
      5 H3        -51.7622  -11.2844  -41.7294 H      1 LIG       0.09000
      6 H4        -49.8974  -12.2460  -40.8287 H      1 LIG       0.42000
@<TRIPOS>BOND
      1       1       2 1
      2       1       3 1
      3       1       4 1
      4       1       5 1
      5       2       6 1
@<TRIPOS>ALT_TYPE
CGenFF_4.0_ALT_TYPE_SET
CGenFF_4.0 1 CG331 2 OG311 3 HGA3 4 HGA3 5 HGA3 6 HGP1
@<TRIPOS>MOLECULE
methanol
 6 5 0 0 0
****
USER_CHARGES
INVALID_CHARGES
Pose:  32 Cluster:  32 Fr_nu: 10085894 TotEn:    -9.09
@<TRIPOS>ATOM
      1 C1        -56.1268    9.5646  -30.4088 C.3    1 LIG      -0.04000
      2 O1        -56.3081    9.1897  -29.0556 O.3    1 LIG      -0.65000
      3 H1        -57.0976    9.6089  -30.9086 H      1 LIG       0.09000
      4 H2        -55.4819    8.8358  -30.9064 H      1 LIG       0.09000
      5 H3        -55.6557   10.5496  -30.4447 H      1 LIG       0.09000
      6 H4        -55.4263    9.1612  -28.6466 H      1 LIG       0.42000
@<TRIPOS>BOND
      1       1       2 1
      2       1       3 1
      3       1       4 1
      4       1       5 1
      5       2       6 1
@<TRIPOS>ALT_TYPE
CGenFF_4.0_ALT_TYPE_SET
CGenFF_4.0 1 CG331 2 OG311 3 HGA3 4 HGA3 5 HGA3 6 HGP1
@<TRIPOS>MOLECULE
methanol
 6 5 0 0 0
****
USER_CHARGES
INVALID_CHARGES
Pose:  33 Cluster:  33 Fr_nu: 157842 TotEn:    -9.09
@<TRIPOS>ATOM
      1 C1        -51.1021  -11.2290  -42.3427 C.3    1 LIG      -0.04000
      2 O1        -49.7442  -11.5298  -42.0782 O.3    1 LIG      -0.65000
      3 H1        -51.3265  -11.4443  -43.3903 H      1 LIG       0.09000
      4 H2        -51.2911  -10.1741  -42.1279 H      1 LIG       0.09000
      5 H3        -51.7346  -11.8482  -41.7023 H      1 LIG       0.09000
      6 H4        -49.5838  -11.3260  -41.1410 H      1 LIG       0.42000
@<TRIPOS>BOND
      1       1       2 1
      2       1       3 1
      3       1       4 1
      4       1       5 1
      5       2       6 1
@<TRIPOS>ALT_TYPE
CGenFF_4.0_ALT_TYPE_SET
CGenFF_4.0 1 CG331 2 OG311 3 HGA3 4 HGA3 5 HGA3 6 HGP1
@<TRIPOS>MOLECULE
methanol
 6 5 0 0 0
****
USER_CHARGES
INVALID_CHARGES
Pose:  34 Cluster:  34 Fr_nu: 9774391 TotEn:    -8.83
@<TRIPOS>ATOM
      1 C1        -79.7308  -32.0797  -36.7554 C.3    1 LIG      -0.04000
      2 O1        -80.4195  -30.8736  -36.4807 O.3    1 LIG      -0.65000
      3 H1        -80.0897  -32.4984  -37.6988 H      1 LIG       0.09000
      4 H2        -79.8993  -32.7899  -35.9419 H      1 LIG       0.09000
      5 H3        -78.6620  -31.8683  -36.8364 H      1 LIG       0.09000
      6 H4        -80.0742  -30.5332  -35.6377 H      1 LIG       0.42000
@<TRIPOS>BOND
      1       1       2 1
      2       1       3 1
      3       1       4 1
      4       1       5 1
      5       2       6 1
@<TRIPOS>ALT_TYPE
CGenFF_4.0_ALT_TYPE_SET
CGenFF_4.0 1 CG331 2 OG311 3 HGA3 4 HGA3 5 HGA3 6 HGP1
@<TRIPOS>MOLECULE
methanol
 6 5 0 0 0
****
USER_CHARGES
INVALID_CHARGES
Pose:  35 Cluster:  35 Fr_nu: 1835465 TotEn:    -8.63
@<TRIPOS>ATOM
      1 C1        -79.0368   -7.3658  -55.8489 C.3    1 LIG      -0.04000
      2 O1        -79.0347   -8.5824  -55.1249 O.3    1 LIG      -0.65000
      3 H1        -78.0756   -7.2394  -56.3533 H      1 LIG       0.09000
      4 H2        -79.2126   -6.5330  -55.1632 H      1 LIG       0.09000
      5 H3        -79.8353   -7.3967  -56.5938 H      1 LIG       0.09000
      6 H4        -79.9022   -8.6586  -54.6920 H      1 LIG       0.42000
@<TRIPOS>BOND
      1       1       2 1
      2       1       3 1
      3       1       4 1
      4       1       5 1
      5       2       6 1
@<TRIPOS>ALT_TYPE
CGenFF_4.0_ALT_TYPE_SET
CGenFF_4.0 1 CG331 2 OG311 3 HGA3 4 HGA3 5 HGA3 6 HGP1
@<TRIPOS>MOLECULE
methanol
 6 5 0 0 0
****
USER_CHARGES
INVALID_CHARGES
Pose:  36 Cluster:  36 Fr_nu: 195502 TotEn:    -8.61
@<TRIPOS>ATOM
      1 C1        -74.2152  -24.9813  -44.0044 C.3    1 LIG      -0.04000
      2 O1        -74.5008  -23.8110  -43.2607 O.3    1 LIG      -0.65000
      3 H1        -75.0629  -25.2184  -44.6519 H      1 LIG       0.09000
      4 H2        -74.0227  -25.8113  -43.3198 H      1 LIG       0.09000
      5 H3        -73.3289  -24.8049  -44.6184 H      1 LIG       0.09000
      6 H4        -73.7269  -23.6334  -42.6993 H      1 LIG       0.42000
@<TRIPOS>BOND
      1       1       2 1
      2       1       3 1
      3       1       4 1
      4       1       5 1
      5       2       6 1
@<TRIPOS>ALT_TYPE
CGenFF_4.0_ALT_TYPE_SET
CGenFF_4.0 1 CG331 2 OG311 3 HGA3 4 HGA3 5 HGA3 6 HGP1
@<TRIPOS>MOLECULE
methanol
 6 5 0 0 0
****
USER_CHARGES
INVALID_CHARGES
Pose:  37 Cluster:  37 Fr_nu: 453002 TotEn:    -8.60
@<TRIPOS>ATOM
      1 C1        -74.3220  -25.7787  -44.7901 C.3    1 LIG      -0.04000
      2 O1        -74.2809  -24.4316  -44.3563 O.3    1 LIG      -0.65000
      3 H1        -74.6482  -25.8169  -45.8324 H      1 LIG       0.09000
      4 H2        -75.0132  -26.3444  -44.1600 H      1 LIG       0.09000
      5 H3        -73.3214  -26.2094  -44.7078 H      1 LIG       0.09000
      6 H4        -73.9879  -24.4390  -43.4291 H      1 LIG       0.42000
@<TRIPOS>BOND
      1       1       2 1
      2       1       3 1
      3       1       4 1
      4       1       5 1
      5       2       6 1
@<TRIPOS>ALT_TYPE
CGenFF_4.0_ALT_TYPE_SET
CGenFF_4.0 1 CG331 2 OG311 3 HGA3 4 HGA3 5 HGA3 6 HGP1
@<TRIPOS>MOLECULE
methanol
 6 5 0 0 0
****
USER_CHARGES
INVALID_CHARGES
Pose:  38 Cluster:  38 Fr_nu: 231215 TotEn:    -8.58
@<TRIPOS>ATOM
      1 C1        -82.4143    2.4991  -46.4602 C.3    1 LIG      -0.04000
      2 O1        -83.6962    3.0079  -46.7798 O.3    1 LIG      -0.65000
      3 H1        -82.3162    1.4838  -46.8523 H      1 LIG       0.09000
      4 H2        -82.2826    2.4962  -45.3752 H      1 LIG       0.09000
      5 H3        -81.6544    3.1382  -46.9159 H      1 LIG       0.09000
      6 H4        -83.7449    3.9084  -46.4159 H      1 LIG       0.42000
@<TRIPOS>BOND
      1       1       2 1
      2       1       3 1
      3       1       4 1
      4       1       5 1
      5       2       6 1
@<TRIPOS>ALT_TYPE
CGenFF_4.0_ALT_TYPE_SET
CGenFF_4.0 1 CG331 2 OG311 3 HGA3 4 HGA3 5 HGA3 6 HGP1
@<TRIPOS>MOLECULE
methanol
 6 5 0 0 0
****
USER_CHARGES
INVALID_CHARGES
Pose:  39 Cluster:  39 Fr_nu: 1840452 TotEn:    -8.46
@<TRIPOS>ATOM
      1 C1        -79.0139   -6.6020  -55.5050 C.3    1 LIG      -0.04000
      2 O1        -80.3612   -6.9678  -55.7408 O.3    1 LIG      -0.65000
      3 H1        -78.7202   -5.8179  -56.2071 H      1 LIG       0.09000
      4 H2        -78.3707   -7.4769  -55.6295 H      1 LIG       0.09000
      5 H3        -78.9212   -6.2265  -54.4832 H      1 LIG       0.09000
      6 H4        -80.5844   -7.6643  -55.0999 H      1 LIG       0.42000
@<TRIPOS>BOND
      1       1       2 1
      2       1       3 1
      3       1       4 1
      4       1       5 1
      5       2       6 1
@<TRIPOS>ALT_TYPE
CGenFF_4.0_ALT_TYPE_SET
CGenFF_4.0 1 CG331 2 OG311 3 HGA3 4 HGA3 5 HGA3 6 HGP1
@<TRIPOS>MOLECULE
methanol
 6 5 0 0 0
****
USER_CHARGES
INVALID_CHARGES
Pose:  40 Cluster:  40 Fr_nu: 195396 TotEn:    -8.39
@<TRIPOS>ATOM
      1 C1        -73.6268  -26.1346  -43.1095 C.3    1 LIG      -0.04000
      2 O1        -73.8086  -24.7723  -43.4494 O.3    1 LIG      -0.65000
      3 H1        -74.2019  -26.7618  -43.7951 H      1 LIG       0.09000
      4 H2        -73.9577  -26.3018  -42.0814 H      1 LIG       0.09000
      5 H3        -72.5664  -26.3836  -43.1941 H      1 LIG       0.09000
      6 H4        -73.2839  -24.2485  -42.8200 H      1 LIG       0.42000
@<TRIPOS>BOND
      1       1       2 1
      2       1       3 1
      3       1       4 1
      4       1       5 1
      5       2       6 1
@<TRIPOS>ALT_TYPE
CGenFF_4.0_ALT_TYPE_SET
CGenFF_4.0 1 CG331 2 OG311 3 HGA3 4 HGA3 5 HGA3 6 HGP1
@<TRIPOS>MOLECULE
methanol
 6 5 0 0 0
****
USER_CHARGES
INVALID_CHARGES
Pose:  41 Cluster:  41 Fr_nu: 156383 TotEn:    -8.33
@<TRIPOS>ATOM
      1 C1        -49.6277  -10.1243  -27.2766 C.3    1 LIG      -0.04000
      2 O1        -50.9162   -9.5812  -27.4982 O.3    1 LIG      -0.65000
      3 H1        -49.3147   -9.9151  -26.2507 H      1 LIG       0.09000
      4 H2        -48.9190   -9.6831  -27.9821 H      1 LIG       0.09000
      5 H3        -49.6664  -11.2053  -27.4300 H      1 LIG       0.09000
      6 H4        -51.1585   -9.7868  -28.4173 H      1 LIG       0.42000
@<TRIPOS>BOND
      1       1       2 1
      2       1       3 1
      3       1       4 1
      4       1       5 1
      5       2       6 1
@<TRIPOS>ALT_TYPE
CGenFF_4.0_ALT_TYPE_SET
CGenFF_4.0 1 CG331 2 OG311 3 HGA3 4 HGA3 5 HGA3 6 HGP1
@<TRIPOS>MOLECULE
methanol
 6 5 0 0 0
****
USER_CHARGES
INVALID_CHARGES
Pose:  42 Cluster:  42 Fr_nu: 4286519 TotEn:    -8.20
@<TRIPOS>ATOM
      1 C1        -72.2695   -3.6402  -29.7720 C.3    1 LIG      -0.04000
      2 O1        -71.3112   -3.7889  -30.8035 O.3    1 LIG      -0.65000
      3 H1        -71.7663   -3.3581  -28.8439 H      1 LIG       0.09000
      4 H2        -72.8080   -4.5815  -29.6353 H      1 LIG       0.09000
      5 H3        -72.9761   -2.8560  -30.0536 H      1 LIG       0.09000
      6 H4        -71.7952   -4.0390  -31.6090 H      1 LIG       0.42000
@<TRIPOS>BOND
      1       1       2 1
      2       1       3 1
      3       1       4 1
      4       1       5 1
      5       2       6 1
@<TRIPOS>ALT_TYPE
CGenFF_4.0_ALT_TYPE_SET
CGenFF_4.0 1 CG331 2 OG311 3 HGA3 4 HGA3 5 HGA3 6 HGP1
@<TRIPOS>MOLECULE
methanol
 6 5 0 0 0
****
USER_CHARGES
INVALID_CHARGES
Pose:  43 Cluster:  43 Fr_nu: 223251 TotEn:    -8.11
@<TRIPOS>ATOM
      1 C1        -77.2597  -11.4758  -41.3076 C.3    1 LIG      -0.04000
      2 O1        -78.1856  -11.1371  -42.3237 O.3    1 LIG      -0.65000
      3 H1        -77.0741  -10.6028  -40.6770 H      1 LIG       0.09000
      4 H2        -76.3256  -11.8148  -41.7628 H      1 LIG       0.09000
      5 H3        -77.6788  -12.2800  -40.6984 H      1 LIG       0.09000
      6 H4        -78.3242  -11.9355  -42.8614 H      1 LIG       0.42000
@<TRIPOS>BOND
      1       1       2 1
      2       1       3 1
      3       1       4 1
      4       1       5 1
      5       2       6 1
@<TRIPOS>ALT_TYPE
CGenFF_4.0_ALT_TYPE_SET
CGenFF_4.0 1 CG331 2 OG311 3 HGA3 4 HGA3 5 HGA3 6 HGP1
@<TRIPOS>MOLECULE
methanol
 6 5 0 0 0
****
USER_CHARGES
INVALID_CHARGES
Pose:  44 Cluster:  44 Fr_nu: 563972 TotEn:    -8.04
@<TRIPOS>ATOM
      1 C1        -77.5885  -11.8064  -42.0388 C.3    1 LIG      -0.04000
      2 O1        -77.6941  -11.1993  -40.7641 O.3    1 LIG      -0.65000
      3 H1        -78.5449  -11.7270  -42.5614 H      1 LIG       0.09000
      4 H2        -77.3118  -12.8572  -41.9210 H      1 LIG       0.09000
      5 H3        -76.8169  -11.2908  -42.6153 H      1 LIG       0.09000
      6 H4        -76.8276  -11.2900  -40.3320 H      1 LIG       0.42000
@<TRIPOS>BOND
      1       1       2 1
      2       1       3 1
      3       1       4 1
      4       1       5 1
      5       2       6 1
@<TRIPOS>ALT_TYPE
CGenFF_4.0_ALT_TYPE_SET
CGenFF_4.0 1 CG331 2 OG311 3 HGA3 4 HGA3 5 HGA3 6 HGP1
@<TRIPOS>MOLECULE
methanol
 6 5 0 0 0
****
USER_CHARGES
INVALID_CHARGES
Pose:  45 Cluster:  45 Fr_nu: 503550 TotEn:    -7.89
@<TRIPOS>ATOM
      1 C1        -78.0380  -16.3796  -44.1669 C.3    1 LIG      -0.04000
      2 O1        -78.1960  -16.7055  -42.7983 O.3    1 LIG      -0.65000
      3 H1        -78.9767  -16.5610  -44.6962 H      1 LIG       0.09000
      4 H2        -77.2406  -16.9902  -44.5981 H      1 LIG       0.09000
      5 H3        -77.7723  -15.3234  -44.2525 H      1 LIG       0.09000
      6 H4        -77.3438  -16.5318  -42.3631 H      1 LIG       0.42000
@<TRIPOS>BOND
      1       1       2 1
      2       1       3 1
      3       1       4 1
      4       1       5 1
      5       2       6 1
@<TRIPOS>ALT_TYPE
CGenFF_4.0_ALT_TYPE_SET
CGenFF_4.0 1 CG331 2 OG311 3 HGA3 4 HGA3 5 HGA3 6 HGP1
@<TRIPOS>MOLECULE
methanol
 6 5 0 0 0
****
USER_CHARGES
INVALID_CHARGES
Pose:  46 Cluster:  46 Fr_nu: 207703 TotEn:    -7.78
@<TRIPOS>ATOM
      1 C1        -82.9600    2.6878  -46.1244 C.3    1 LIG      -0.04000
      2 O1        -82.9600    3.1720  -44.7940 O.3    1 LIG      -0.65000
      3 H1        -83.4750    1.7247  -46.1624 H      1 LIG       0.09000
      4 H2        -81.9300    2.5761  -46.4725 H      1 LIG       0.09000
      5 H3        -83.4829    3.4034  -46.7632 H      1 LIG       0.09000
      6 H4        -82.4951    4.0261  -44.8010 H      1 LIG       0.42000
@<TRIPOS>BOND
      1       1       2 1
      2       1       3 1
      3       1       4 1
      4       1       5 1
      5       2       6 1
@<TRIPOS>ALT_TYPE
CGenFF_4.0_ALT_TYPE_SET
CGenFF_4.0 1 CG331 2 OG311 3 HGA3 4 HGA3 5 HGA3 6 HGP1
@<TRIPOS>MOLECULE
methanol
 6 5 0 0 0
****
USER_CHARGES
INVALID_CHARGES
Pose:  47 Cluster:  47 Fr_nu: 1884698 TotEn:    -7.67
@<TRIPOS>ATOM
      1 C1        -61.2826  -20.6871  -42.2682 C.3    1 LIG      -0.04000
      2 O1        -60.3007  -19.8912  -41.6303 O.3    1 LIG      -0.65000
      3 H1        -60.8007  -21.5318  -42.7665 H      1 LIG       0.09000
      4 H2        -61.8260  -20.0815  -42.9980 H      1 LIG       0.09000
      5 H3        -61.9809  -21.0610  -41.5158 H      1 LIG       0.09000
      6 H4        -60.7662  -19.1535  -41.2004 H      1 LIG       0.42000
@<TRIPOS>BOND
      1       1       2 1
      2       1       3 1
      3       1       4 1
      4       1       5 1
      5       2       6 1
@<TRIPOS>ALT_TYPE
CGenFF_4.0_ALT_TYPE_SET
CGenFF_4.0 1 CG331 2 OG311 3 HGA3 4 HGA3 5 HGA3 6 HGP1
@<TRIPOS>MOLECULE
methanol
 6 5 0 0 0
****
USER_CHARGES
INVALID_CHARGES
Pose:  48 Cluster:  48 Fr_nu: 466982 TotEn:    -7.64
@<TRIPOS>ATOM
      1 C1        -76.6240  -11.9021  -42.4522 C.3    1 LIG      -0.04000
      2 O1        -76.6438  -12.9603  -41.5118 O.3    1 LIG      -0.65000
      3 H1        -77.4700  -11.2350  -42.2690 H      1 LIG       0.09000
      4 H2        -76.6816  -12.3114  -43.4640 H      1 LIG       0.09000
      5 H3        -75.6917  -11.3438  -42.3396 H      1 LIG       0.09000
      6 H4        -75.8797  -13.5295  -41.7065 H      1 LIG       0.42000
@<TRIPOS>BOND
      1       1       2 1
      2       1       3 1
      3       1       4 1
      4       1       5 1
      5       2       6 1
@<TRIPOS>ALT_TYPE
CGenFF_4.0_ALT_TYPE_SET
CGenFF_4.0 1 CG331 2 OG311 3 HGA3 4 HGA3 5 HGA3 6 HGP1
@<TRIPOS>MOLECULE
methanol
 6 5 0 0 0
****
USER_CHARGES
INVALID_CHARGES
Pose:  49 Cluster:  49 Fr_nu: 1241205 TotEn:    -7.08
@<TRIPOS>ATOM
      1 C1        -75.2565  -11.1467  -43.1224 C.3    1 LIG      -0.04000
      2 O1        -73.8947  -11.4384  -43.3766 O.3    1 LIG      -0.65000
      3 H1        -75.7588  -10.9010  -44.0613 H      1 LIG       0.09000
      4 H2        -75.3265  -10.3052  -42.4284 H      1 LIG       0.09000
      5 H3        -75.7309  -12.0243  -42.6769 H      1 LIG       0.09000
      6 H4        -73.4837  -11.6510  -42.5212 H      1 LIG       0.42000
@<TRIPOS>BOND
      1       1       2 1
      2       1       3 1
      3       1       4 1
      4       1       5 1
      5       2       6 1
@<TRIPOS>ALT_TYPE
CGenFF_4.0_ALT_TYPE_SET
CGenFF_4.0 1 CG331 2 OG311 3 HGA3 4 HGA3 5 HGA3 6 HGP1
@<TRIPOS>MOLECULE
methanol
 6 5 0 0 0
****
USER_CHARGES
INVALID_CHARGES
Pose:  50 Cluster:  50 Fr_nu: 187287 TotEn:    -6.28
@<TRIPOS>ATOM
      1 C1        -74.6306  -11.7516  -52.7561 C.3    1 LIG      -0.04000
      2 O1        -75.0650  -12.1815  -51.4790 O.3    1 LIG      -0.65000
      3 H1        -75.0252  -10.7530  -52.9590 H      1 LIG       0.09000
      4 H2        -74.9803  -12.4545  -53.5166 H      1 LIG       0.09000
      5 H3        -73.5387  -11.7187  -52.7677 H      1 LIG       0.09000
      6 H4        -74.6955  -13.0695  -51.3357 H      1 LIG       0.42000
@<TRIPOS>BOND
      1       1       2 1
      2       1       3 1
      3       1       4 1
      4       1       5 1
      5       2       6 1
@<TRIPOS>ALT_TYPE
CGenFF_4.0_ALT_TYPE_SET
CGenFF_4.0 1 CG331 2 OG311 3 HGA3 4 HGA3 5 HGA3 6 HGP1
@<TRIPOS>MOLECULE
methanol
 6 5 0 0 0
****
USER_CHARGES
INVALID_CHARGES
Pose:  51 Cluster:  51 Fr_nu: 254687 TotEn:    -6.12
@<TRIPOS>ATOM
      1 C1        -78.2132  -16.1701  -43.0590 C.3    1 LIG      -0.04000
      2 O1        -77.6063  -17.4492  -43.0609 O.3    1 LIG      -0.65000
      3 H1        -78.3392  -15.8243  -44.0879 H      1 LIG       0.09000
      4 H2        -77.5862  -15.4692  -42.5020 H      1 LIG       0.09000
      5 H3        -79.1918  -16.2417  -42.5786 H      1 LIG       0.09000
      6 H4        -77.5113  -17.7216  -42.1321 H      1 LIG       0.42000
@<TRIPOS>BOND
      1       1       2 1
      2       1       3 1
      3       1       4 1
      4       1       5 1
      5       2       6 1
@<TRIPOS>ALT_TYPE
CGenFF_4.0_ALT_TYPE_SET
CGenFF_4.0 1 CG331 2 OG311 3 HGA3 4 HGA3 5 HGA3 6 HGP1
@<TRIPOS>MOLECULE
methanol
 6 5 0 0 0
****
USER_CHARGES
INVALID_CHARGES
Pose:  52 Cluster:  52 Fr_nu: 500685 TotEn:    -4.55
@<TRIPOS>ATOM
      1 C1        -51.0259  -11.8086  -42.3432 C.3    1 LIG      -0.04000
      2 O1        -51.1860  -10.6292  -41.5764 O.3    1 LIG      -0.65000
      3 H1        -51.7026  -11.7811  -43.2008 H      1 LIG       0.09000
      4 H2        -51.2437  -12.6808  -41.7215 H      1 LIG       0.09000
      5 H3        -49.9941  -11.8647  -42.6978 H      1 LIG       0.09000
      6 H4        -50.5704  -10.6906  -40.8261 H      1 LIG       0.42000
@<TRIPOS>BOND
      1       1       2 1
      2       1       3 1
      3       1       4 1
      4       1       5 1
      5       2       6 1
@<TRIPOS>ALT_TYPE
CGenFF_4.0_ALT_TYPE_SET
CGenFF_4.0 1 CG331 2 OG311 3 HGA3 4 HGA3 5 HGA3 6 HGP1
@<TRIPOS>MOLECULE
methanol
 6 5 0 0 0
****
USER_CHARGES
INVALID_CHARGES
Pose:  53 Cluster:  53 Fr_nu: 10697919 TotEn:    -4.24
@<TRIPOS>ATOM
      1 C1        -43.9775   -1.6770  -46.2043 C.3    1 LIG      -0.04000
      2 O1        -43.4163   -0.7463  -45.2970 O.3    1 LIG      -0.65000
      3 H1        -43.5736   -2.6722  -46.0030 H      1 LIG       0.09000
      4 H2        -43.7415   -1.3767  -47.2283 H      1 LIG       0.09000
      5 H3        -45.0619   -1.6928  -46.0720 H      1 LIG       0.09000
      6 H4        -43.7982    0.1231  -45.5069 H      1 LIG       0.42000
@<TRIPOS>BOND
      1       1       2 1
      2       1       3 1
      3       1       4 1
      4       1       5 1
      5       2       6 1
@<TRIPOS>ALT_TYPE
CGenFF_4.0_ALT_TYPE_SET
CGenFF_4.0 1 CG331 2 OG311 3 HGA3 4 HGA3 5 HGA3 6 HGP1
@<TRIPOS>MOLECULE
furan
 9 9 0 0 0
****
USER_CHARGES
INVALID_CHARGES
Pose:   1 Cluster:   1 Fr_nu:   6293 TotEn:   -11.27
@<TRIPOS>ATOM
      1 C1        -77.7773  -11.5126  -42.5934 C.2    1 LIG      -0.26000
      2 C2        -77.1169  -11.5584  -41.3424 C.2    1 LIG      -0.26000
      3 C3        -76.8004  -11.6792  -43.5474 C.2    1 LIG       0.09300
      4 C4        -75.7836  -11.7499  -41.6211 C.2    1 LIG       0.09300
      5 O1        -75.5824  -11.8247  -42.9629 O.3    1 LIG      -0.29200
      6 H1        -78.8331  -11.3748  -42.7769 H      1 LIG       0.17500
      7 H2        -77.5577  -11.4639  -40.3605 H      1 LIG       0.17500
      8 H3        -76.8085  -11.7173  -44.6270 H      1 LIG       0.13800
      9 H4        -74.8988  -11.8491  -41.0093 H      1 LIG       0.13800
@<TRIPOS>BOND
      1       1       2 1
      2       1       3 2
      3       2       4 2
      4       3       5 1
      5       4       5 1
      6       1       6 1
      7       2       7 1
      8       3       8 1
      9       4       9 1
@<TRIPOS>ALT_TYPE
CGenFF_4.0_ALT_TYPE_SET
CGenFF_4.0 1 CG2R51 2 CG2R51 3 CG2R51 4 CG2R51 5 OG2R50 6 HGR51 7 HGR51 8 HGR52 9 HGR52
@<TRIPOS>MOLECULE
furan
 9 9 0 0 0
****
USER_CHARGES
INVALID_CHARGES
Pose:   2 Cluster:   2 Fr_nu: 683637 TotEn:    -9.90
@<TRIPOS>ATOM
      1 C1        -71.0925   -2.1320  -30.2091 C.2    1 LIG      -0.26000
      2 C2        -70.2652   -2.2799  -29.0704 C.2    1 LIG      -0.26000
      3 C3        -71.3970   -3.4062  -30.6282 C.2    1 LIG       0.09300
      4 C4        -70.1232   -3.6340  -28.8746 C.2    1 LIG       0.09300
      5 O1        -70.8101   -4.3275  -29.8200 O.3    1 LIG      -0.29200
      6 H1        -71.4249   -1.2118  -30.6674 H      1 LIG       0.17500
      7 H2        -69.8274   -1.4974  -28.4675 H      1 LIG       0.17500
      8 H3        -71.9880   -3.8052  -31.4398 H      1 LIG       0.13800
      9 H4        -69.5949   -4.2328  -28.1470 H      1 LIG       0.13800
@<TRIPOS>BOND
      1       1       2 1
      2       1       3 2
      3       2       4 2
      4       3       5 1
      5       4       5 1
      6       1       6 1
      7       2       7 1
      8       3       8 1
      9       4       9 1
@<TRIPOS>ALT_TYPE
CGenFF_4.0_ALT_TYPE_SET
CGenFF_4.0 1 CG2R51 2 CG2R51 3 CG2R51 4 CG2R51 5 OG2R50 6 HGR51 7 HGR51 8 HGR52 9 HGR52
@<TRIPOS>MOLECULE
furan
 9 9 0 0 0
****
USER_CHARGES
INVALID_CHARGES
Pose:   3 Cluster:   3 Fr_nu: 649452 TotEn:    -9.36
@<TRIPOS>ATOM
      1 C1        -75.4301  -12.3037  -45.0352 C.2    1 LIG      -0.26000
      2 C2        -74.9928  -11.7348  -43.8153 C.2    1 LIG      -0.26000
      3 C3        -74.2914  -12.6298  -45.7345 C.2    1 LIG       0.09300
      4 C4        -73.6180  -11.7540  -43.8560 C.2    1 LIG       0.09300
      5 O1        -73.1826  -12.2981  -45.0226 O.3    1 LIG      -0.29200
      6 H1        -76.4479  -12.4564  -45.3639 H      1 LIG       0.17500
      7 H2        -75.6032  -11.3582  -43.0073 H      1 LIG       0.17500
      8 H3        -74.1099  -13.0809  -46.6993 H      1 LIG       0.13800
      9 H4        -72.8454  -11.4352  -43.1716 H      1 LIG       0.13800
@<TRIPOS>BOND
      1       1       2 1
      2       1       3 2
      3       2       4 2
      4       3       5 1
      5       4       5 1
      6       1       6 1
      7       2       7 1
      8       3       8 1
      9       4       9 1
@<TRIPOS>ALT_TYPE
CGenFF_4.0_ALT_TYPE_SET
CGenFF_4.0 1 CG2R51 2 CG2R51 3 CG2R51 4 CG2R51 5 OG2R50 6 HGR51 7 HGR51 8 HGR52 9 HGR52
@<TRIPOS>MOLECULE
furan
 9 9 0 0 0
****
USER_CHARGES
INVALID_CHARGES
Pose:   4 Cluster:   4 Fr_nu: 937395 TotEn:    -9.27
@<TRIPOS>ATOM
      1 C1        -70.2767   -2.0593  -29.3438 C.2    1 LIG      -0.26000
      2 C2        -70.2767   -3.4746  -29.3438 C.2    1 LIG      -0.26000
      3 C3        -69.1323   -1.6773  -28.6831 C.2    1 LIG       0.09300
      4 C4        -69.1323   -3.8566  -28.6833 C.2    1 LIG       0.09300
      5 O1        -68.4291   -2.7670  -28.2774 O.3    1 LIG      -0.29200
      6 H1        -71.0182   -1.4000  -29.7714 H      1 LIG       0.17500
      7 H2        -71.0180   -4.1338  -29.7720 H      1 LIG       0.17500
      8 H3        -68.6973   -0.7206  -28.4332 H      1 LIG       0.13800
      9 H4        -68.6978   -4.8135  -28.4328 H      1 LIG       0.13800
@<TRIPOS>BOND
      1       1       2 1
      2       1       3 2
      3       2       4 2
      4       3       5 1
      5       4       5 1
      6       1       6 1
      7       2       7 1
      8       3       8 1
      9       4       9 1
@<TRIPOS>ALT_TYPE
CGenFF_4.0_ALT_TYPE_SET
CGenFF_4.0 1 CG2R51 2 CG2R51 3 CG2R51 4 CG2R51 5 OG2R50 6 HGR51 7 HGR51 8 HGR52 9 HGR52
@<TRIPOS>MOLECULE
furan
 9 9 0 0 0
****
USER_CHARGES
INVALID_CHARGES
Pose:   5 Cluster:   5 Fr_nu:    495 TotEn:    -9.19
@<TRIPOS>ATOM
      1 C1        -76.9781  -12.2316  -42.7431 C.2    1 LIG      -0.26000
      2 C2        -76.8210  -12.4220  -41.3495 C.2    1 LIG      -0.26000
      3 C3        -77.8774  -11.2010  -42.8889 C.2    1 LIG       0.09300
      4 C4        -77.6354  -11.4941  -40.7429 C.2    1 LIG       0.09300
      5 O1        -78.2828  -10.7459  -41.6744 O.3    1 LIG      -0.29200
      6 H1        -76.4965  -12.7775  -43.5415 H      1 LIG       0.17500
      7 H2        -76.1925  -13.1449  -40.8496 H      1 LIG       0.17500
      8 H3        -78.3082  -10.6999  -43.7435 H      1 LIG       0.13800
      9 H4        -77.8542  -11.2511  -39.7134 H      1 LIG       0.13800
@<TRIPOS>BOND
      1       1       2 1
      2       1       3 2
      3       2       4 2
      4       3       5 1
      5       4       5 1
      6       1       6 1
      7       2       7 1
      8       3       8 1
      9       4       9 1
@<TRIPOS>ALT_TYPE
CGenFF_4.0_ALT_TYPE_SET
CGenFF_4.0 1 CG2R51 2 CG2R51 3 CG2R51 4 CG2R51 5 OG2R50 6 HGR51 7 HGR51 8 HGR52 9 HGR52
@<TRIPOS>MOLECULE
furan
 9 9 0 0 0
****
USER_CHARGES
INVALID_CHARGES
Pose:   6 Cluster:   6 Fr_nu: 935269 TotEn:    -9.18
@<TRIPOS>ATOM
      1 C1        -73.0932  -10.5562  -44.3794 C.2    1 LIG      -0.26000
      2 C2        -74.2340  -11.3261  -44.0490 C.2    1 LIG      -0.26000
      3 C3        -72.6713  -11.0067  -45.6086 C.2    1 LIG       0.09300
      4 C4        -74.4279  -12.1920  -45.1000 C.2    1 LIG       0.09300
      5 O1        -73.4796  -12.0037  -46.0549 O.3    1 LIG      -0.29200
      6 H1        -72.6355   -9.7716  -43.7945 H      1 LIG       0.17500
      7 H2        -74.8393  -11.2581  -43.1566 H      1 LIG       0.17500
      8 H3        -71.8575  -10.7355  -46.2653 H      1 LIG       0.13800
      9 H4        -75.1560  -12.9621  -45.3095 H      1 LIG       0.13800
@<TRIPOS>BOND
      1       1       2 1
      2       1       3 2
      3       2       4 2
      4       3       5 1
      5       4       5 1
      6       1       6 1
      7       2       7 1
      8       3       8 1
      9       4       9 1
@<TRIPOS>ALT_TYPE
CGenFF_4.0_ALT_TYPE_SET
CGenFF_4.0 1 CG2R51 2 CG2R51 3 CG2R51 4 CG2R51 5 OG2R50 6 HGR51 7 HGR51 8 HGR52 9 HGR52
@<TRIPOS>MOLECULE
furan
 9 9 0 0 0
****
USER_CHARGES
INVALID_CHARGES
Pose:   7 Cluster:   7 Fr_nu:   4728 TotEn:    -8.68
@<TRIPOS>ATOM
      1 C1        -78.6393  -15.3338  -45.0454 C.2    1 LIG      -0.26000
      2 C2        -77.6123  -14.8127  -44.2227 C.2    1 LIG      -0.26000
      3 C3        -79.0221  -16.5236  -44.4709 C.2    1 LIG       0.09300
      4 C4        -77.4408  -15.7211  -43.2041 C.2    1 LIG       0.09300
      5 O1        -78.2965  -16.7668  -43.3481 O.3    1 LIG      -0.29200
      6 H1        -79.0489  -14.8972  -45.9448 H      1 LIG       0.17500
      7 H2        -77.0656  -13.8903  -44.3555 H      1 LIG       0.17500
      8 H3        -79.7573  -17.2736  -44.7241 H      1 LIG       0.13800
      9 H4        -76.7868  -15.7668  -42.3456 H      1 LIG       0.13800
@<TRIPOS>BOND
      1       1       2 1
      2       1       3 2
      3       2       4 2
      4       3       5 1
      5       4       5 1
      6       1       6 1
      7       2       7 1
      8       3       8 1
      9       4       9 1
@<TRIPOS>ALT_TYPE
CGenFF_4.0_ALT_TYPE_SET
CGenFF_4.0 1 CG2R51 2 CG2R51 3 CG2R51 4 CG2R51 5 OG2R50 6 HGR51 7 HGR51 8 HGR52 9 HGR52
@<TRIPOS>MOLECULE
furan
 9 9 0 0 0
****
USER_CHARGES
INVALID_CHARGES
Pose:   8 Cluster:   8 Fr_nu: 609270 TotEn:    -8.67
@<TRIPOS>ATOM
      1 C1        -77.2734  -26.8869  -47.0361 C.2    1 LIG      -0.26000
      2 C2        -76.4293  -28.0230  -47.0327 C.2    1 LIG      -0.26000
      3 C3        -78.4212  -27.2618  -46.3772 C.2    1 LIG       0.09300
      4 C4        -77.1214  -29.0112  -46.3719 C.2    1 LIG       0.09300
      5 O1        -78.3365  -28.5551  -45.9690 O.3    1 LIG      -0.29200
      6 H1        -77.0708  -25.9164  -47.4655 H      1 LIG       0.17500
      7 H2        -75.4402  -28.1106  -47.4584 H      1 LIG       0.17500
      8 H3        -79.3406  -26.7522  -46.1280 H      1 LIG       0.13800
      9 H4        -76.8999  -30.0378  -46.1189 H      1 LIG       0.13800
@<TRIPOS>BOND
      1       1       2 1
      2       1       3 2
      3       2       4 2
      4       3       5 1
      5       4       5 1
      6       1       6 1
      7       2       7 1
      8       3       8 1
      9       4       9 1
@<TRIPOS>ALT_TYPE
CGenFF_4.0_ALT_TYPE_SET
CGenFF_4.0 1 CG2R51 2 CG2R51 3 CG2R51 4 CG2R51 5 OG2R50 6 HGR51 7 HGR51 8 HGR52 9 HGR52
@<TRIPOS>MOLECULE
furan
 9 9 0 0 0
****
USER_CHARGES
INVALID_CHARGES
Pose:   9 Cluster:   9 Fr_nu: 606271 TotEn:    -8.57
@<TRIPOS>ATOM
      1 C1        -76.1681  -26.4775  -45.8177 C.2    1 LIG      -0.26000
      2 C2        -77.3535  -26.5696  -46.5856 C.2    1 LIG      -0.26000
      3 C3        -75.2031  -27.1597  -46.5216 C.2    1 LIG       0.09300
      4 C4        -77.0284  -27.3014  -47.7040 C.2    1 LIG       0.09300
      5 O1        -75.7193  -27.6648  -47.6726 O.3    1 LIG      -0.29200
      6 H1        -76.0340  -25.9771  -44.8696 H      1 LIG       0.17500
      7 H2        -78.3235  -26.1544  -46.3530 H      1 LIG       0.17500
      8 H3        -74.1567  -27.3650  -46.3490 H      1 LIG       0.13800
      9 H4        -77.5848  -27.6317  -48.5690 H      1 LIG       0.13800
@<TRIPOS>BOND
      1       1       2 1
      2       1       3 2
      3       2       4 2
      4       3       5 1
      5       4       5 1
      6       1       6 1
      7       2       7 1
      8       3       8 1
      9       4       9 1
@<TRIPOS>ALT_TYPE
CGenFF_4.0_ALT_TYPE_SET
CGenFF_4.0 1 CG2R51 2 CG2R51 3 CG2R51 4 CG2R51 5 OG2R50 6 HGR51 7 HGR51 8 HGR52 9 HGR52
@<TRIPOS>MOLECULE
furan
 9 9 0 0 0
****
USER_CHARGES
INVALID_CHARGES
Pose:  10 Cluster:  10 Fr_nu: 2391260 TotEn:    -8.50
@<TRIPOS>ATOM
      1 C1        -76.6714  -27.3726  -45.3032 C.2    1 LIG      -0.26000
      2 C2        -77.6104  -26.9748  -46.2846 C.2    1 LIG      -0.26000
      3 C3        -75.9240  -28.3763  -45.8743 C.2    1 LIG       0.09300
      4 C4        -77.3698  -27.7636  -47.3855 C.2    1 LIG       0.09300
      5 O1        -76.3433  -28.6205  -47.1435 O.3    1 LIG      -0.29200
      6 H1        -76.5543  -26.9776  -44.3044 H      1 LIG       0.17500
      7 H2        -78.3677  -26.2088  -46.2002 H      1 LIG       0.17500
      8 H3        -75.1010  -28.9847  -45.5286 H      1 LIG       0.13800
      9 H4        -77.8170  -27.8347  -48.3663 H      1 LIG       0.13800
@<TRIPOS>BOND
      1       1       2 1
      2       1       3 2
      3       2       4 2
      4       3       5 1
      5       4       5 1
      6       1       6 1
      7       2       7 1
      8       3       8 1
      9       4       9 1
@<TRIPOS>ALT_TYPE
CGenFF_4.0_ALT_TYPE_SET
CGenFF_4.0 1 CG2R51 2 CG2R51 3 CG2R51 4 CG2R51 5 OG2R50 6 HGR51 7 HGR51 8 HGR52 9 HGR52
@<TRIPOS>MOLECULE
furan
 9 9 0 0 0
****
USER_CHARGES
INVALID_CHARGES
Pose:  11 Cluster:  11 Fr_nu:   4306 TotEn:    -8.38
@<TRIPOS>ATOM
      1 C1        -77.8927  -16.9897  -43.6395 C.2    1 LIG      -0.26000
      2 C2        -77.4408  -15.7211  -43.2041 C.2    1 LIG      -0.26000
      3 C3        -78.8619  -16.7462  -44.5847 C.2    1 LIG       0.09300
      4 C4        -78.1660  -14.7928  -43.9143 C.2    1 LIG       0.09300
      5 O1        -79.0345  -15.4096  -44.7581 O.3    1 LIG      -0.29200
      6 H1        -77.5547  -17.9601  -43.3059 H      1 LIG       0.17500
      7 H2        -76.6813  -15.5098  -42.4653 H      1 LIG       0.17500
      8 H3        -79.4884  -17.3813  -45.1940 H      1 LIG       0.13800
      9 H4        -78.1819  -13.7128  -43.9343 H      1 LIG       0.13800
@<TRIPOS>BOND
      1       1       2 1
      2       1       3 2
      3       2       4 2
      4       3       5 1
      5       4       5 1
      6       1       6 1
      7       2       7 1
      8       3       8 1
      9       4       9 1
@<TRIPOS>ALT_TYPE
CGenFF_4.0_ALT_TYPE_SET
CGenFF_4.0 1 CG2R51 2 CG2R51 3 CG2R51 4 CG2R51 5 OG2R50 6 HGR51 7 HGR51 8 HGR52 9 HGR52
@<TRIPOS>MOLECULE
furan
 9 9 0 0 0
****
USER_CHARGES
INVALID_CHARGES
Pose:  12 Cluster:  12 Fr_nu: 307338 TotEn:    -8.37
@<TRIPOS>ATOM
      1 C1        -77.9349  -11.5577  -41.5457 C.2    1 LIG      -0.26000
      2 C2        -76.5204  -11.5984  -41.5165 C.2    1 LIG      -0.26000
      3 C3        -78.2831  -11.3133  -42.8538 C.2    1 LIG       0.09300
      4 C4        -76.1051  -11.3761  -42.8089 C.2    1 LIG       0.09300
      5 O1        -77.1736  -11.2015  -43.6302 O.3    1 LIG      -0.29200
      6 H1        -78.6154  -11.6895  -40.7169 H      1 LIG       0.17500
      7 H2        -75.8834  -11.7687  -40.6606 H      1 LIG       0.17500
      8 H3        -79.2266  -11.1983  -43.3673 H      1 LIG       0.13800
      9 H4        -75.1362  -11.3153  -43.2827 H      1 LIG       0.13800
@<TRIPOS>BOND
      1       1       2 1
      2       1       3 2
      3       2       4 2
      4       3       5 1
      5       4       5 1
      6       1       6 1
      7       2       7 1
      8       3       8 1
      9       4       9 1
@<TRIPOS>ALT_TYPE
CGenFF_4.0_ALT_TYPE_SET
CGenFF_4.0 1 CG2R51 2 CG2R51 3 CG2R51 4 CG2R51 5 OG2R50 6 HGR51 7 HGR51 8 HGR52 9 HGR52
@<TRIPOS>MOLECULE
furan
 9 9 0 0 0
****
USER_CHARGES
INVALID_CHARGES
Pose:  13 Cluster:  13 Fr_nu: 637897 TotEn:    -8.27
@<TRIPOS>ATOM
      1 C1        -68.7644   -2.7855  -28.0351 C.2    1 LIG      -0.26000
      2 C2        -69.7728   -2.1350  -28.7855 C.2    1 LIG      -0.26000
      3 C3        -68.9100   -4.1303  -28.2849 C.2    1 LIG       0.09300
      4 C4        -70.4626   -3.1286  -29.4405 C.2    1 LIG       0.09300
      5 O1        -69.9428   -4.3478  -29.1407 O.3    1 LIG      -0.29200
      6 H1        -68.0245   -2.3312  -27.3921 H      1 LIG       0.17500
      7 H2        -69.9717   -1.0745  -28.8422 H      1 LIG       0.17500
      8 H3        -68.3863   -5.0139  -27.9501 H      1 LIG       0.13800
      9 H4        -71.3026   -3.1325  -30.1197 H      1 LIG       0.13800
@<TRIPOS>BOND
      1       1       2 1
      2       1       3 2
      3       2       4 2
      4       3       5 1
      5       4       5 1
      6       1       6 1
      7       2       7 1
      8       3       8 1
      9       4       9 1
@<TRIPOS>ALT_TYPE
CGenFF_4.0_ALT_TYPE_SET
CGenFF_4.0 1 CG2R51 2 CG2R51 3 CG2R51 4 CG2R51 5 OG2R50 6 HGR51 7 HGR51 8 HGR52 9 HGR52
@<TRIPOS>MOLECULE
furan
 9 9 0 0 0
****
USER_CHARGES
INVALID_CHARGES
Pose:  14 Cluster:  14 Fr_nu: 1183728 TotEn:    -8.25
@<TRIPOS>ATOM
      1 C1        -70.0781   -4.1132  -28.9569 C.2    1 LIG      -0.26000
      2 C2        -71.2937   -3.9561  -29.6647 C.2    1 LIG      -0.26000
      3 C3        -69.4791   -2.8750  -28.9469 C.2    1 LIG       0.09300
      4 C4        -71.3509   -2.6330  -30.0366 C.2    1 LIG       0.09300
      5 O1        -70.2486   -1.9672  -29.6028 O.3    1 LIG      -0.29200
      6 H1        -69.6872   -5.0161  -28.5105 H      1 LIG       0.17500
      7 H2        -72.0354   -4.7125  -29.8769 H      1 LIG       0.17500
      8 H3        -68.5550   -2.4948  -28.5363 H      1 LIG       0.13800
      9 H4        -72.0699   -2.0407  -30.5835 H      1 LIG       0.13800
@<TRIPOS>BOND
      1       1       2 1
      2       1       3 2
      3       2       4 2
      4       3       5 1
      5       4       5 1
      6       1       6 1
      7       2       7 1
      8       3       8 1
      9       4       9 1
@<TRIPOS>ALT_TYPE
CGenFF_4.0_ALT_TYPE_SET
CGenFF_4.0 1 CG2R51 2 CG2R51 3 CG2R51 4 CG2R51 5 OG2R50 6 HGR51 7 HGR51 8 HGR52 9 HGR52
@<TRIPOS>MOLECULE
furan
 9 9 0 0 0
****
USER_CHARGES
INVALID_CHARGES
Pose:  15 Cluster:  15 Fr_nu: 2578410 TotEn:    -8.13
@<TRIPOS>ATOM
      1 C1        -76.8129  -26.3443  -46.7715 C.2    1 LIG      -0.26000
      2 C2        -75.5122  -26.8078  -46.4607 C.2    1 LIG      -0.26000
      3 C3        -77.6372  -26.8276  -45.7820 C.2    1 LIG       0.09300
      4 C4        -75.6343  -27.5411  -45.3034 C.2    1 LIG       0.09300
      5 O1        -76.9265  -27.5580  -44.8832 O.3    1 LIG      -0.29200
      6 H1        -77.1122  -25.7348  -47.6119 H      1 LIG       0.17500
      7 H2        -74.5998  -26.6294  -47.0112 H      1 LIG       0.17500
      8 H3        -78.6959  -26.7444  -45.5841 H      1 LIG       0.13800
      9 H4        -74.9346  -28.0850  -44.6857 H      1 LIG       0.13800
@<TRIPOS>BOND
      1       1       2 1
      2       1       3 2
      3       2       4 2
      4       3       5 1
      5       4       5 1
      6       1       6 1
      7       2       7 1
      8       3       8 1
      9       4       9 1
@<TRIPOS>ALT_TYPE
CGenFF_4.0_ALT_TYPE_SET
CGenFF_4.0 1 CG2R51 2 CG2R51 3 CG2R51 4 CG2R51 5 OG2R50 6 HGR51 7 HGR51 8 HGR52 9 HGR52
@<TRIPOS>MOLECULE
furan
 9 9 0 0 0
****
USER_CHARGES
INVALID_CHARGES
Pose:  16 Cluster:  16 Fr_nu: 3640858 TotEn:    -7.98
@<TRIPOS>ATOM
      1 C1        -51.0869  -26.6764  -25.7144 C.2    1 LIG      -0.26000
      2 C2        -52.4103  -26.2314  -25.9463 C.2    1 LIG      -0.26000
      3 C3        -50.5320  -25.7804  -24.8305 C.2    1 LIG       0.09300
      4 C4        -52.5698  -25.0953  -25.1874 C.2    1 LIG       0.09300
      5 O1        -51.4294  -24.8137  -24.5042 O.3    1 LIG      -0.29200
      6 H1        -50.5984  -27.5416  -26.1388 H      1 LIG       0.17500
      7 H2        -53.1548  -26.6825  -26.5863 H      1 LIG       0.17500
      8 H3        -49.5626  -25.6961  -24.3611 H      1 LIG       0.13800
      9 H4        -53.3895  -24.4090  -25.0322 H      1 LIG       0.13800
@<TRIPOS>BOND
      1       1       2 1
      2       1       3 2
      3       2       4 2
      4       3       5 1
      5       4       5 1
      6       1       6 1
      7       2       7 1
      8       3       8 1
      9       4       9 1
@<TRIPOS>ALT_TYPE
CGenFF_4.0_ALT_TYPE_SET
CGenFF_4.0 1 CG2R51 2 CG2R51 3 CG2R51 4 CG2R51 5 OG2R50 6 HGR51 7 HGR51 8 HGR52 9 HGR52
@<TRIPOS>MOLECULE
furan
 9 9 0 0 0
****
USER_CHARGES
INVALID_CHARGES
Pose:  17 Cluster:  17 Fr_nu: 1064465 TotEn:    -7.93
@<TRIPOS>ATOM
      1 C1        -76.0047  -27.1427  -46.3472 C.2    1 LIG      -0.26000
      2 C2        -77.1116  -26.5199  -45.7226 C.2    1 LIG      -0.26000
      3 C3        -76.4874  -27.7079  -47.5046 C.2    1 LIG       0.09300
      4 C4        -78.1918  -26.7488  -46.5429 C.2    1 LIG       0.09300
      5 O1        -77.8196  -27.4722  -47.6314 O.3    1 LIG      -0.29200
      6 H1        -74.9831  -27.1760  -45.9972 H      1 LIG       0.17500
      7 H2        -77.1209  -25.9725  -44.7911 H      1 LIG       0.17500
      8 H3        -76.0356  -28.2787  -48.3028 H      1 LIG       0.13800
      9 H4        -79.2366  -26.4782  -46.4961 H      1 LIG       0.13800
@<TRIPOS>BOND
      1       1       2 1
      2       1       3 2
      3       2       4 2
      4       3       5 1
      5       4       5 1
      6       1       6 1
      7       2       7 1
      8       3       8 1
      9       4       9 1
@<TRIPOS>ALT_TYPE
CGenFF_4.0_ALT_TYPE_SET
CGenFF_4.0 1 CG2R51 2 CG2R51 3 CG2R51 4 CG2R51 5 OG2R50 6 HGR51 7 HGR51 8 HGR52 9 HGR52
@<TRIPOS>MOLECULE
furan
 9 9 0 0 0
****
USER_CHARGES
INVALID_CHARGES
Pose:  18 Cluster:  18 Fr_nu: 608803 TotEn:    -7.88
@<TRIPOS>ATOM
      1 C1        -77.6178  -27.4265  -47.5174 C.2    1 LIG      -0.26000
      2 C2        -76.4293  -28.0230  -47.0327 C.2    1 LIG      -0.26000
      3 C3        -78.0110  -26.5234  -46.5572 C.2    1 LIG       0.09300
      4 C4        -76.1809  -27.4418  -45.8110 C.2    1 LIG       0.09300
      5 O1        -77.1404  -26.5265  -45.5139 O.3    1 LIG      -0.29200
      6 H1        -78.1247  -27.6298  -48.4496 H      1 LIG       0.17500
      7 H2        -75.8288  -28.7816  -47.5138 H      1 LIG       0.17500
      8 H3        -78.8413  -25.8377  -46.4712 H      1 LIG       0.13800
      9 H4        -75.4048  -27.5632  -45.0695 H      1 LIG       0.13800
@<TRIPOS>BOND
      1       1       2 1
      2       1       3 2
      3       2       4 2
      4       3       5 1
      5       4       5 1
      6       1       6 1
      7       2       7 1
      8       3       8 1
      9       4       9 1
@<TRIPOS>ALT_TYPE
CGenFF_4.0_ALT_TYPE_SET
CGenFF_4.0 1 CG2R51 2 CG2R51 3 CG2R51 4 CG2R51 5 OG2R50 6 HGR51 7 HGR51 8 HGR52 9 HGR52
@<TRIPOS>MOLECULE
furan
 9 9 0 0 0
****
USER_CHARGES
INVALID_CHARGES
Pose:  19 Cluster:  19 Fr_nu: 351816 TotEn:    -7.88
@<TRIPOS>ATOM
      1 C1        -75.1766  -11.3884  -43.0920 C.2    1 LIG      -0.26000
      2 C2        -76.1240  -11.8878  -44.0174 C.2    1 LIG      -0.26000
      3 C3        -75.5643  -11.8567  -41.8582 C.2    1 LIG       0.09300
      4 C4        -77.0229  -12.6258  -43.2831 C.2    1 LIG       0.09300
      5 O1        -76.6888  -12.6119  -41.9660 O.3    1 LIG      -0.29200
      6 H1        -74.3189  -10.7647  -43.2985 H      1 LIG       0.17500
      7 H2        -76.1484  -11.7298  -45.0859 H      1 LIG       0.17500
      8 H3        -75.1675  -11.7490  -40.8592 H      1 LIG       0.13800
      9 H4        -77.9074  -13.1925  -43.5352 H      1 LIG       0.13800
@<TRIPOS>BOND
      1       1       2 1
      2       1       3 2
      3       2       4 2
      4       3       5 1
      5       4       5 1
      6       1       6 1
      7       2       7 1
      8       3       8 1
      9       4       9 1
@<TRIPOS>ALT_TYPE
CGenFF_4.0_ALT_TYPE_SET
CGenFF_4.0 1 CG2R51 2 CG2R51 3 CG2R51 4 CG2R51 5 OG2R50 6 HGR51 7 HGR51 8 HGR52 9 HGR52
@<TRIPOS>MOLECULE
furan
 9 9 0 0 0
****
USER_CHARGES
INVALID_CHARGES
Pose:  20 Cluster:  20 Fr_nu: 1786883 TotEn:    -7.86
@<TRIPOS>ATOM
      1 C1        -66.0357  -22.8041  -48.5362 C.2    1 LIG      -0.26000
      2 C2        -66.5773  -22.8041  -49.8438 C.2    1 LIG      -0.26000
      3 C3        -66.4055  -21.6065  -47.9696 C.2    1 LIG       0.09300
      4 C4        -67.2396  -21.6066  -49.9830 C.2    1 LIG       0.09300
      5 O1        -67.1396  -20.8708  -48.8449 O.3    1 LIG      -0.29200
      6 H1        -65.4488  -23.5796  -48.0657 H      1 LIG       0.17500
      7 H2        -66.4954  -23.5800  -50.5912 H      1 LIG       0.17500
      8 H3        -66.2361  -21.1522  -47.0041 H      1 LIG       0.13800
      9 H4        -67.8018  -21.1522  -50.7857 H      1 LIG       0.13800
@<TRIPOS>BOND
      1       1       2 1
      2       1       3 2
      3       2       4 2
      4       3       5 1
      5       4       5 1
      6       1       6 1
      7       2       7 1
      8       3       8 1
      9       4       9 1
@<TRIPOS>ALT_TYPE
CGenFF_4.0_ALT_TYPE_SET
CGenFF_4.0 1 CG2R51 2 CG2R51 3 CG2R51 4 CG2R51 5 OG2R50 6 HGR51 7 HGR51 8 HGR52 9 HGR52
@<TRIPOS>MOLECULE
furan
 9 9 0 0 0
****
USER_CHARGES
INVALID_CHARGES
Pose:  21 Cluster:  21 Fr_nu: 1261436 TotEn:    -7.81
@<TRIPOS>ATOM
      1 C1        -87.8133  -10.5393  -35.5130 C.2    1 LIG      -0.26000
      2 C2        -86.5343  -10.2675  -36.0546 C.2    1 LIG      -0.26000
      3 C3        -88.2406  -11.7034  -36.1082 C.2    1 LIG       0.09300
      4 C4        -86.2711  -11.2849  -36.9421 C.2    1 LIG       0.09300
      5 O1        -87.3063  -12.1644  -36.9806 O.3    1 LIG      -0.29200
      6 H1        -88.3561   -9.9591  -34.7808 H      1 LIG       0.17500
      7 H2        -85.8853   -9.4343  -35.8264 H      1 LIG       0.17500
      8 H3        -89.1360  -12.3019  -36.0228 H      1 LIG       0.13800
      9 H4        -85.4375  -11.5152  -37.5894 H      1 LIG       0.13800
@<TRIPOS>BOND
      1       1       2 1
      2       1       3 2
      3       2       4 2
      4       3       5 1
      5       4       5 1
      6       1       6 1
      7       2       7 1
      8       3       8 1
      9       4       9 1
@<TRIPOS>ALT_TYPE
CGenFF_4.0_ALT_TYPE_SET
CGenFF_4.0 1 CG2R51 2 CG2R51 3 CG2R51 4 CG2R51 5 OG2R50 6 HGR51 7 HGR51 8 HGR52 9 HGR52
@<TRIPOS>MOLECULE
furan
 9 9 0 0 0
****
USER_CHARGES
INVALID_CHARGES
Pose:  22 Cluster:  22 Fr_nu: 160332 TotEn:    -7.73
@<TRIPOS>ATOM
      1 C1        -78.7375   -7.6503  -56.5055 C.2    1 LIG      -0.26000
      2 C2        -78.2981   -6.5522  -57.2830 C.2    1 LIG      -0.26000
      3 C3        -79.0592   -7.1389  -55.2698 C.2    1 LIG       0.09300
      4 C4        -78.3829   -5.4481  -56.4670 C.2    1 LIG       0.09300
      5 O1        -78.8460   -5.7973  -55.2381 O.3    1 LIG      -0.29200
      6 H1        -78.8100   -8.6850  -56.8078 H      1 LIG       0.17500
      7 H2        -77.9620   -6.5640  -58.3097 H      1 LIG       0.17500
      8 H3        -79.4344   -7.5744  -54.3550 H      1 LIG       0.13800
      9 H4        -78.1632   -4.3992  -56.6033 H      1 LIG       0.13800
@<TRIPOS>BOND
      1       1       2 1
      2       1       3 2
      3       2       4 2
      4       3       5 1
      5       4       5 1
      6       1       6 1
      7       2       7 1
      8       3       8 1
      9       4       9 1
@<TRIPOS>ALT_TYPE
CGenFF_4.0_ALT_TYPE_SET
CGenFF_4.0 1 CG2R51 2 CG2R51 3 CG2R51 4 CG2R51 5 OG2R50 6 HGR51 7 HGR51 8 HGR52 9 HGR52
@<TRIPOS>MOLECULE
furan
 9 9 0 0 0
****
USER_CHARGES
INVALID_CHARGES
Pose:  23 Cluster:  23 Fr_nu:  53751 TotEn:    -7.72
@<TRIPOS>ATOM
      1 C1        -73.8653  -12.6824  -45.8719 C.2    1 LIG      -0.26000
      2 C2        -73.1869  -11.6355  -45.2033 C.2    1 LIG      -0.26000
      3 C3        -75.1075  -12.7672  -45.2872 C.2    1 LIG       0.09300
      4 C4        -74.0630  -11.1551  -44.2580 C.2    1 LIG       0.09300
      5 O1        -75.2360  -11.8396  -44.3027 O.3    1 LIG      -0.29200
      6 H1        -73.4950  -13.2985  -46.6785 H      1 LIG       0.17500
      7 H2        -72.1849  -11.2759  -45.3877 H      1 LIG       0.17500
      8 H3        -75.9685  -13.3992  -45.4494 H      1 LIG       0.13800
      9 H4        -74.0064  -10.3720  -43.5159 H      1 LIG       0.13800
@<TRIPOS>BOND
      1       1       2 1
      2       1       3 2
      3       2       4 2
      4       3       5 1
      5       4       5 1
      6       1       6 1
      7       2       7 1
      8       3       8 1
      9       4       9 1
@<TRIPOS>ALT_TYPE
CGenFF_4.0_ALT_TYPE_SET
CGenFF_4.0 1 CG2R51 2 CG2R51 3 CG2R51 4 CG2R51 5 OG2R50 6 HGR51 7 HGR51 8 HGR52 9 HGR52
@<TRIPOS>MOLECULE
furan
 9 9 0 0 0
****
USER_CHARGES
INVALID_CHARGES
Pose:  24 Cluster:  24 Fr_nu: 1807725 TotEn:    -7.68
@<TRIPOS>ATOM
      1 C1        -71.6707    6.7891  -47.3216 C.2    1 LIG      -0.26000
      2 C2        -72.6646    6.6220  -48.3154 C.2    1 LIG      -0.26000
      3 C3        -70.7641    5.7727  -47.5134 C.2    1 LIG       0.09300
      4 C4        -72.2942    5.5154  -49.0437 C.2    1 LIG       0.09300
      5 O1        -71.1368    4.9919  -48.5612 O.3    1 LIG      -0.29200
      6 H1        -71.6217    7.5543  -46.5605 H      1 LIG       0.17500
      7 H2        -73.5410    7.2320  -48.4804 H      1 LIG       0.17500
      8 H3        -69.8493    5.4833  -47.0169 H      1 LIG       0.13800
      9 H4        -72.7236    4.9997  -49.8903 H      1 LIG       0.13800
@<TRIPOS>BOND
      1       1       2 1
      2       1       3 2
      3       2       4 2
      4       3       5 1
      5       4       5 1
      6       1       6 1
      7       2       7 1
      8       3       8 1
      9       4       9 1
@<TRIPOS>ALT_TYPE
CGenFF_4.0_ALT_TYPE_SET
CGenFF_4.0 1 CG2R51 2 CG2R51 3 CG2R51 4 CG2R51 5 OG2R50 6 HGR51 7 HGR51 8 HGR52 9 HGR52
@<TRIPOS>MOLECULE
furan
 9 9 0 0 0
****
USER_CHARGES
INVALID_CHARGES
Pose:  25 Cluster:  25 Fr_nu: 1451896 TotEn:    -7.65
@<TRIPOS>ATOM
      1 C1        -86.2153  -10.8301  -36.3676 C.2    1 LIG      -0.26000
      2 C2        -87.4199  -11.4350  -35.9360 C.2    1 LIG      -0.26000
      3 C3        -86.3883   -9.4754  -36.2043 C.2    1 LIG       0.09300
      4 C4        -88.2431  -10.4068  -35.5396 C.2    1 LIG       0.09300
      5 O1        -87.6216   -9.2090  -35.6999 O.3    1 LIG      -0.29200
      6 H1        -85.3318  -11.3202  -36.7503 H      1 LIG       0.17500
      7 H2        -87.6582  -12.4887  -35.9161 H      1 LIG       0.17500
      8 H3        -85.7627   -8.6142  -36.3888 H      1 LIG       0.13800
      9 H4        -89.2463  -10.3635  -35.1414 H      1 LIG       0.13800
@<TRIPOS>BOND
      1       1       2 1
      2       1       3 2
      3       2       4 2
      4       3       5 1
      5       4       5 1
      6       1       6 1
      7       2       7 1
      8       3       8 1
      9       4       9 1
@<TRIPOS>ALT_TYPE
CGenFF_4.0_ALT_TYPE_SET
CGenFF_4.0 1 CG2R51 2 CG2R51 3 CG2R51 4 CG2R51 5 OG2R50 6 HGR51 7 HGR51 8 HGR52 9 HGR52
@<TRIPOS>MOLECULE
furan
 9 9 0 0 0
****
USER_CHARGES
INVALID_CHARGES
Pose:  26 Cluster:  26 Fr_nu: 2404795 TotEn:    -7.62
@<TRIPOS>ATOM
      1 C1        -58.8211   -2.9922  -19.2647 C.2    1 LIG      -0.26000
      2 C2        -59.7560   -4.0334  -19.4770 C.2    1 LIG      -0.26000
      3 C3        -57.8059   -3.5378  -18.5138 C.2    1 LIG       0.09300
      4 C4        -59.2454   -5.1410  -18.8410 C.2    1 LIG       0.09300
      5 O1        -58.0568   -4.8472  -18.2514 O.3    1 LIG      -0.29200
      6 H1        -58.8800   -1.9718  -19.6146 H      1 LIG       0.17500
      7 H2        -60.6856   -3.9829  -20.0254 H      1 LIG       0.17500
      8 H3        -56.8837   -3.1481  -18.1079 H      1 LIG       0.13800
      9 H4        -59.5878   -6.1586  -18.7216 H      1 LIG       0.13800
@<TRIPOS>BOND
      1       1       2 1
      2       1       3 2
      3       2       4 2
      4       3       5 1
      5       4       5 1
      6       1       6 1
      7       2       7 1
      8       3       8 1
      9       4       9 1
@<TRIPOS>ALT_TYPE
CGenFF_4.0_ALT_TYPE_SET
CGenFF_4.0 1 CG2R51 2 CG2R51 3 CG2R51 4 CG2R51 5 OG2R50 6 HGR51 7 HGR51 8 HGR52 9 HGR52
@<TRIPOS>MOLECULE
furan
 9 9 0 0 0
****
USER_CHARGES
INVALID_CHARGES
Pose:  27 Cluster:  27 Fr_nu: 682361 TotEn:    -7.61
@<TRIPOS>ATOM
      1 C1        -72.2625   -4.2240  -29.1017 C.2    1 LIG      -0.26000
      2 C2        -71.1334   -4.3324  -28.2552 C.2    1 LIG      -0.26000
      3 C3        -71.8618   -3.4670  -30.1780 C.2    1 LIG       0.09300
      4 C4        -70.1232   -3.6340  -28.8746 C.2    1 LIG       0.09300
      5 O1        -70.5591   -3.1035  -30.0473 O.3    1 LIG      -0.29200
      6 H1        -73.2456   -4.6446  -28.9465 H      1 LIG       0.17500
      7 H2        -71.0645   -4.8545  -27.3118 H      1 LIG       0.17500
      8 H3        -72.3570   -3.1183  -31.0726 H      1 LIG       0.13800
      9 H4        -69.0920   -3.4313  -28.6243 H      1 LIG       0.13800
@<TRIPOS>BOND
      1       1       2 1
      2       1       3 2
      3       2       4 2
      4       3       5 1
      5       4       5 1
      6       1       6 1
      7       2       7 1
      8       3       8 1
      9       4       9 1
@<TRIPOS>ALT_TYPE
CGenFF_4.0_ALT_TYPE_SET
CGenFF_4.0 1 CG2R51 2 CG2R51 3 CG2R51 4 CG2R51 5 OG2R50 6 HGR51 7 HGR51 8 HGR52 9 HGR52
@<TRIPOS>MOLECULE
furan
 9 9 0 0 0
****
USER_CHARGES
INVALID_CHARGES
Pose:  28 Cluster:  28 Fr_nu: 215875 TotEn:    -7.45
@<TRIPOS>ATOM
      1 C1        -49.0411   -9.8339  -24.9335 C.2    1 LIG      -0.26000
      2 C2        -49.2157   -9.1746  -26.1737 C.2    1 LIG      -0.26000
      3 C3        -48.8778  -11.1672  -25.2294 C.2    1 LIG       0.09300
      4 C4        -49.1464  -10.1520  -27.1390 C.2    1 LIG       0.09300
      5 O1        -48.9405  -11.3695  -26.5716 O.3    1 LIG      -0.29200
      6 H1        -49.0356   -9.3926  -23.9474 H      1 LIG       0.17500
      7 H2        -49.3721   -8.1190  -26.3428 H      1 LIG       0.17500
      8 H3        -48.7146  -12.0514  -24.6305 H      1 LIG       0.13800
      9 H4        -49.2200  -10.1448  -28.2168 H      1 LIG       0.13800
@<TRIPOS>BOND
      1       1       2 1
      2       1       3 2
      3       2       4 2
      4       3       5 1
      5       4       5 1
      6       1       6 1
      7       2       7 1
      8       3       8 1
      9       4       9 1
@<TRIPOS>ALT_TYPE
CGenFF_4.0_ALT_TYPE_SET
CGenFF_4.0 1 CG2R51 2 CG2R51 3 CG2R51 4 CG2R51 5 OG2R50 6 HGR51 7 HGR51 8 HGR52 9 HGR52
@<TRIPOS>MOLECULE
furan
 9 9 0 0 0
****
USER_CHARGES
INVALID_CHARGES
Pose:  29 Cluster:  29 Fr_nu:   3468 TotEn:    -7.43
@<TRIPOS>ATOM
      1 C1        -76.3816  -11.9938  -43.6068 C.2    1 LIG      -0.26000
      2 C2        -77.6547  -12.1014  -42.9979 C.2    1 LIG      -0.26000
      3 C3        -75.6297  -11.1912  -42.7806 C.2    1 LIG       0.09300
      4 C4        -77.5900  -11.3570  -41.8430 C.2    1 LIG       0.09300
      5 O1        -76.3589  -10.7990  -41.7032 O.3    1 LIG      -0.29200
      6 H1        -76.0533  -12.4443  -44.5322 H      1 LIG       0.17500
      7 H2        -78.5122  -12.6527  -43.3559 H      1 LIG       0.17500
      8 H3        -74.6137  -10.8257  -42.8156 H      1 LIG       0.13800
      9 H4        -78.2956  -11.1364  -41.0553 H      1 LIG       0.13800
@<TRIPOS>BOND
      1       1       2 1
      2       1       3 2
      3       2       4 2
      4       3       5 1
      5       4       5 1
      6       1       6 1
      7       2       7 1
      8       3       8 1
      9       4       9 1
@<TRIPOS>ALT_TYPE
CGenFF_4.0_ALT_TYPE_SET
CGenFF_4.0 1 CG2R51 2 CG2R51 3 CG2R51 4 CG2R51 5 OG2R50 6 HGR51 7 HGR51 8 HGR52 9 HGR52
@<TRIPOS>MOLECULE
furan
 9 9 0 0 0
****
USER_CHARGES
INVALID_CHARGES
Pose:  30 Cluster:  30 Fr_nu: 2640888 TotEn:    -7.42
@<TRIPOS>ATOM
      1 C1        -66.2722  -21.6466  -48.8968 C.2    1 LIG      -0.26000
      2 C2        -65.1315  -22.4741  -48.7659 C.2    1 LIG      -0.26000
      3 C3        -66.5910  -21.6446  -50.2349 C.2    1 LIG       0.09300
      4 C4        -64.8346  -22.9189  -50.0332 C.2    1 LIG       0.09300
      5 O1        -65.7196  -22.4178  -50.9344 O.3    1 LIG      -0.29200
      6 H1        -66.7962  -21.1175  -48.1141 H      1 LIG       0.17500
      7 H2        -64.5932  -22.7162  -47.8609 H      1 LIG       0.17500
      8 H3        -67.3670  -21.1702  -50.8179 H      1 LIG       0.13800
      9 H4        -64.0677  -23.5625  -50.4390 H      1 LIG       0.13800
@<TRIPOS>BOND
      1       1       2 1
      2       1       3 2
      3       2       4 2
      4       3       5 1
      5       4       5 1
      6       1       6 1
      7       2       7 1
      8       3       8 1
      9       4       9 1
@<TRIPOS>ALT_TYPE
CGenFF_4.0_ALT_TYPE_SET
CGenFF_4.0 1 CG2R51 2 CG2R51 3 CG2R51 4 CG2R51 5 OG2R50 6 HGR51 7 HGR51 8 HGR52 9 HGR52
@<TRIPOS>MOLECULE
furan
 9 9 0 0 0
****
USER_CHARGES
INVALID_CHARGES
Pose:  31 Cluster:  31 Fr_nu: 935419 TotEn:    -7.39
@<TRIPOS>ATOM
      1 C1        -76.3806  -11.6842  -43.5586 C.2    1 LIG      -0.26000
      2 C2        -75.2289  -10.9570  -43.1738 C.2    1 LIG      -0.26000
      3 C3        -76.0074  -12.4457  -44.6416 C.2    1 LIG       0.09300
      4 C4        -74.2340  -11.3261  -44.0490 C.2    1 LIG       0.09300
      5 O1        -74.7004  -12.2333  -44.9468 O.3    1 LIG      -0.29200
      6 H1        -77.3603  -11.6563  -43.1039 H      1 LIG       0.17500
      7 H2        -75.1356  -10.2522  -42.3602 H      1 LIG       0.17500
      8 H3        -76.5259  -13.1527  -45.2727 H      1 LIG       0.13800
      9 H4        -73.1957  -11.0493  -44.1603 H      1 LIG       0.13800
@<TRIPOS>BOND
      1       1       2 1
      2       1       3 2
      3       2       4 2
      4       3       5 1
      5       4       5 1
      6       1       6 1
      7       2       7 1
      8       3       8 1
      9       4       9 1
@<TRIPOS>ALT_TYPE
CGenFF_4.0_ALT_TYPE_SET
CGenFF_4.0 1 CG2R51 2 CG2R51 3 CG2R51 4 CG2R51 5 OG2R50 6 HGR51 7 HGR51 8 HGR52 9 HGR52
@<TRIPOS>MOLECULE
furan
 9 9 0 0 0
****
USER_CHARGES
INVALID_CHARGES
Pose:  32 Cluster:  32 Fr_nu: 2391045 TotEn:    -7.32
@<TRIPOS>ATOM
      1 C1        -76.9154  -27.0937  -47.5118 C.2    1 LIG      -0.26000
      2 C2        -77.6104  -26.9748  -46.2846 C.2    1 LIG      -0.26000
      3 C3        -75.6221  -27.4313  -47.1871 C.2    1 LIG       0.09300
      4 C4        -76.6923  -27.2483  -45.2975 C.2    1 LIG       0.09300
      5 O1        -75.4778  -27.5276  -45.8394 O.3    1 LIG      -0.29200
      6 H1        -77.3078  -26.9508  -48.5082 H      1 LIG       0.17500
      7 H2        -78.6505  -26.7217  -46.1380 H      1 LIG       0.17500
      8 H3        -74.7327  -27.6287  -47.7677 H      1 LIG       0.13800
      9 H4        -76.7426  -27.2841  -44.2190 H      1 LIG       0.13800
@<TRIPOS>BOND
      1       1       2 1
      2       1       3 2
      3       2       4 2
      4       3       5 1
      5       4       5 1
      6       1       6 1
      7       2       7 1
      8       3       8 1
      9       4       9 1
@<TRIPOS>ALT_TYPE
CGenFF_4.0_ALT_TYPE_SET
CGenFF_4.0 1 CG2R51 2 CG2R51 3 CG2R51 4 CG2R51 5 OG2R50 6 HGR51 7 HGR51 8 HGR52 9 HGR52
@<TRIPOS>MOLECULE
furan
 9 9 0 0 0
****
USER_CHARGES
INVALID_CHARGES
Pose:  33 Cluster:  33 Fr_nu: 1889178 TotEn:    -7.21
@<TRIPOS>ATOM
      1 C1        -77.9803  -16.5939  -43.7902 C.2    1 LIG      -0.26000
      2 C2        -78.1857  -15.8315  -44.9648 C.2    1 LIG      -0.26000
      3 C3        -77.5718  -15.7043  -42.8240 C.2    1 LIG       0.09300
      4 C4        -77.8882  -14.5304  -44.6327 C.2    1 LIG       0.09300
      5 O1        -77.5131  -14.4443  -43.3294 O.3    1 LIG      -0.29200
      6 H1        -78.1130  -17.6587  -43.6638 H      1 LIG       0.17500
      7 H2        -78.5103  -16.1861  -45.9325 H      1 LIG       0.17500
      8 H3        -77.2999  -15.8036  -41.7832 H      1 LIG       0.13800
      9 H4        -77.8933  -13.5992  -45.1803 H      1 LIG       0.13800
@<TRIPOS>BOND
      1       1       2 1
      2       1       3 2
      3       2       4 2
      4       3       5 1
      5       4       5 1
      6       1       6 1
      7       2       7 1
      8       3       8 1
      9       4       9 1
@<TRIPOS>ALT_TYPE
CGenFF_4.0_ALT_TYPE_SET
CGenFF_4.0 1 CG2R51 2 CG2R51 3 CG2R51 4 CG2R51 5 OG2R50 6 HGR51 7 HGR51 8 HGR52 9 HGR52
@<TRIPOS>MOLECULE
furan
 9 9 0 0 0
****
USER_CHARGES
INVALID_CHARGES
Pose:  34 Cluster:  34 Fr_nu: 1479898 TotEn:    -7.20
@<TRIPOS>ATOM
      1 C1        -58.7177    3.1367  -37.3730 C.2    1 LIG      -0.26000
      2 C2        -57.6625    4.0529  -37.5975 C.2    1 LIG      -0.26000
      3 C3        -58.1521    2.0472  -36.7525 C.2    1 LIG       0.09300
      4 C4        -56.5273    3.4580  -37.0980 C.2    1 LIG       0.09300
      5 O1        -56.8173    2.2351  -36.5811 O.3    1 LIG      -0.29200
      6 H1        -59.7600    3.2554  -37.6316 H      1 LIG       0.17500
      7 H2        -57.7220    5.0253  -38.0647 H      1 LIG       0.17500
      8 H3        -58.5427    1.1086  -36.3872 H      1 LIG       0.13800
      9 H4        -55.4913    3.7578  -37.0370 H      1 LIG       0.13800
@<TRIPOS>BOND
      1       1       2 1
      2       1       3 2
      3       2       4 2
      4       3       5 1
      5       4       5 1
      6       1       6 1
      7       2       7 1
      8       3       8 1
      9       4       9 1
@<TRIPOS>ALT_TYPE
CGenFF_4.0_ALT_TYPE_SET
CGenFF_4.0 1 CG2R51 2 CG2R51 3 CG2R51 4 CG2R51 5 OG2R50 6 HGR51 7 HGR51 8 HGR52 9 HGR52
@<TRIPOS>MOLECULE
furan
 9 9 0 0 0
****
USER_CHARGES
INVALID_CHARGES
Pose:  35 Cluster:  35 Fr_nu:  96744 TotEn:    -7.10
@<TRIPOS>ATOM
      1 C1        -65.7929  -23.3298  -49.8991 C.2    1 LIG      -0.26000
      2 C2        -66.6108  -22.1986  -50.1329 C.2    1 LIG      -0.26000
      3 C3        -65.4996  -23.3180  -48.5553 C.2    1 LIG       0.09300
      4 C4        -66.7591  -21.5763  -48.9152 C.2    1 LIG       0.09300
      5 O1        -66.0849  -22.2524  -47.9483 O.3    1 LIG      -0.29200
      6 H1        -65.4585  -24.0617  -50.6200 H      1 LIG       0.17500
      7 H2        -67.0388  -21.8772  -51.0714 H      1 LIG       0.17500
      8 H3        -64.9200  -23.9628  -47.9109 H      1 LIG       0.13800
      9 H4        -67.2848  -20.6914  -48.5871 H      1 LIG       0.13800
@<TRIPOS>BOND
      1       1       2 1
      2       1       3 2
      3       2       4 2
      4       3       5 1
      5       4       5 1
      6       1       6 1
      7       2       7 1
      8       3       8 1
      9       4       9 1
@<TRIPOS>ALT_TYPE
CGenFF_4.0_ALT_TYPE_SET
CGenFF_4.0 1 CG2R51 2 CG2R51 3 CG2R51 4 CG2R51 5 OG2R50 6 HGR51 7 HGR51 8 HGR52 9 HGR52
@<TRIPOS>MOLECULE
furan
 9 9 0 0 0
****
USER_CHARGES
INVALID_CHARGES
Pose:  36 Cluster:  36 Fr_nu: 937723 TotEn:    -6.95
@<TRIPOS>ATOM
      1 C1        -69.8464   -2.5490  -28.6986 C.2    1 LIG      -0.26000
      2 C2        -70.8104   -3.0906  -29.5820 C.2    1 LIG      -0.26000
      3 C3        -69.9590   -1.1820  -28.8018 C.2    1 LIG       0.09300
      4 C4        -71.4436   -2.0160  -30.1620 C.2    1 LIG       0.09300
      5 O1        -70.9305   -0.8489  -29.6917 O.3    1 LIG      -0.29200
      6 H1        -69.1555   -3.0875  -28.0662 H      1 LIG       0.17500
      7 H2        -71.0180   -4.1338  -29.7720 H      1 LIG       0.17500
      8 H3        -69.4496   -0.3524  -28.3336 H      1 LIG       0.13800
      9 H4        -72.2370   -1.9188  -30.8886 H      1 LIG       0.13800
@<TRIPOS>BOND
      1       1       2 1
      2       1       3 2
      3       2       4 2
      4       3       5 1
      5       4       5 1
      6       1       6 1
      7       2       7 1
      8       3       8 1
      9       4       9 1
@<TRIPOS>ALT_TYPE
CGenFF_4.0_ALT_TYPE_SET
CGenFF_4.0 1 CG2R51 2 CG2R51 3 CG2R51 4 CG2R51 5 OG2R50 6 HGR51 7 HGR51 8 HGR52 9 HGR52
@<TRIPOS>MOLECULE
furan
 9 9 0 0 0
****
USER_CHARGES
INVALID_CHARGES
Pose:  37 Cluster:  37 Fr_nu: 2694336 TotEn:    -6.91
@<TRIPOS>ATOM
      1 C1        -77.6857  -27.5072  -45.9094 C.2    1 LIG      -0.26000
      2 C2        -76.9196  -28.5821  -45.3987 C.2    1 LIG      -0.26000
      3 C3        -78.2995  -27.9814  -47.0453 C.2    1 LIG       0.09300
      4 C4        -77.1200  -29.6366  -46.2588 C.2    1 LIG       0.09300
      5 O1        -77.9600  -29.2787  -47.2652 O.3    1 LIG      -0.29200
      6 H1        -77.7784  -26.5113  -45.5010 H      1 LIG       0.17500
      7 H2        -76.2991  -28.5877  -44.5141 H      1 LIG       0.17500
      8 H3        -78.9728  -27.5453  -47.7688 H      1 LIG       0.13800
      9 H4        -76.7568  -30.6535  -46.2922 H      1 LIG       0.13800
@<TRIPOS>BOND
      1       1       2 1
      2       1       3 2
      3       2       4 2
      4       3       5 1
      5       4       5 1
      6       1       6 1
      7       2       7 1
      8       3       8 1
      9       4       9 1
@<TRIPOS>ALT_TYPE
CGenFF_4.0_ALT_TYPE_SET
CGenFF_4.0 1 CG2R51 2 CG2R51 3 CG2R51 4 CG2R51 5 OG2R50 6 HGR51 7 HGR51 8 HGR52 9 HGR52
@<TRIPOS>MOLECULE
furan
 9 9 0 0 0
****
USER_CHARGES
INVALID_CHARGES
Pose:  38 Cluster:  38 Fr_nu: 957570 TotEn:    -6.87
@<TRIPOS>ATOM
      1 C1        -60.5089  -23.2087  -23.8305 C.2    1 LIG      -0.26000
      2 C2        -61.2327  -22.4688  -24.7959 C.2    1 LIG      -0.26000
      3 C3        -59.2034  -22.7861  -23.9255 C.2    1 LIG       0.09300
      4 C4        -60.3179  -21.6467  -25.4118 C.2    1 LIG       0.09300
      5 O1        -59.0785  -21.8340  -24.8869 O.3    1 LIG      -0.29200
      6 H1        -60.8908  -23.9568  -23.1510 H      1 LIG       0.17500
      7 H2        -62.2891  -22.5273  -25.0151 H      1 LIG       0.17500
      8 H3        -58.2928  -23.0493  -23.4072 H      1 LIG       0.13800
      9 H4        -60.3859  -20.9102  -26.1991 H      1 LIG       0.13800
@<TRIPOS>BOND
      1       1       2 1
      2       1       3 2
      3       2       4 2
      4       3       5 1
      5       4       5 1
      6       1       6 1
      7       2       7 1
      8       3       8 1
      9       4       9 1
@<TRIPOS>ALT_TYPE
CGenFF_4.0_ALT_TYPE_SET
CGenFF_4.0 1 CG2R51 2 CG2R51 3 CG2R51 4 CG2R51 5 OG2R50 6 HGR51 7 HGR51 8 HGR52 9 HGR52
@<TRIPOS>MOLECULE
furan
 9 9 0 0 0
****
USER_CHARGES
INVALID_CHARGES
Pose:  39 Cluster:  39 Fr_nu: 408870 TotEn:    -6.87
@<TRIPOS>ATOM
      1 C1        -65.3559  -22.2475  -49.3739 C.2    1 LIG      -0.26000
      2 C2        -66.3286  -21.5283  -50.1086 C.2    1 LIG      -0.26000
      3 C3        -65.7296  -22.1555  -48.0533 C.2    1 LIG       0.09300
      4 C4        -67.2275  -21.0483  -49.1846 C.2    1 LIG       0.09300
      5 O1        -66.8695  -21.4263  -47.9294 O.3    1 LIG      -0.29200
      6 H1        -64.4904  -22.7673  -49.7586 H      1 LIG       0.17500
      7 H2        -66.3696  -21.3788  -51.1778 H      1 LIG       0.17500
      8 H3        -65.3141  -22.5340  -47.1306 H      1 LIG       0.13800
      9 H4        -68.1267  -20.4538  -49.2554 H      1 LIG       0.13800
@<TRIPOS>BOND
      1       1       2 1
      2       1       3 2
      3       2       4 2
      4       3       5 1
      5       4       5 1
      6       1       6 1
      7       2       7 1
      8       3       8 1
      9       4       9 1
@<TRIPOS>ALT_TYPE
CGenFF_4.0_ALT_TYPE_SET
CGenFF_4.0 1 CG2R51 2 CG2R51 3 CG2R51 4 CG2R51 5 OG2R50 6 HGR51 7 HGR51 8 HGR52 9 HGR52
@<TRIPOS>MOLECULE
furan
 9 9 0 0 0
****
USER_CHARGES
INVALID_CHARGES
Pose:  40 Cluster:  40 Fr_nu:  53024 TotEn:    -6.82
@<TRIPOS>ATOM
      1 C1        -58.2203    2.4020  -44.7865 C.2    1 LIG      -0.26000
      2 C2        -59.6326    2.4419  -44.7032 C.2    1 LIG      -0.26000
      3 C3        -57.7848    1.8252  -43.6161 C.2    1 LIG       0.09300
      4 C4        -59.9595    1.8865  -43.4881 C.2    1 LIG       0.09300
      5 O1        -58.8388    1.5079  -42.8193 O.3    1 LIG      -0.29200
      6 H1        -57.5976    2.7506  -45.5977 H      1 LIG       0.17500
      7 H2        -60.3256    2.8271  -45.4373 H      1 LIG       0.17500
      8 H3        -56.8096    1.5824  -43.2200 H      1 LIG       0.13800
      9 H4        -60.8937    1.6983  -42.9793 H      1 LIG       0.13800
@<TRIPOS>BOND
      1       1       2 1
      2       1       3 2
      3       2       4 2
      4       3       5 1
      5       4       5 1
      6       1       6 1
      7       2       7 1
      8       3       8 1
      9       4       9 1
@<TRIPOS>ALT_TYPE
CGenFF_4.0_ALT_TYPE_SET
CGenFF_4.0 1 CG2R51 2 CG2R51 3 CG2R51 4 CG2R51 5 OG2R50 6 HGR51 7 HGR51 8 HGR52 9 HGR52
@<TRIPOS>MOLECULE
furan
 9 9 0 0 0
****
USER_CHARGES
INVALID_CHARGES
Pose:  41 Cluster:  41 Fr_nu: 393722 TotEn:    -6.69
@<TRIPOS>ATOM
      1 C1        -75.4388  -12.1159  -44.0764 C.2    1 LIG      -0.26000
      2 C2        -74.6577  -12.3317  -45.2368 C.2    1 LIG      -0.26000
      3 C3        -74.7797  -11.1548  -43.3457 C.2    1 LIG       0.09300
      4 C4        -73.5772  -11.4869  -45.1326 C.2    1 LIG       0.09300
      5 O1        -73.6441  -10.7660  -43.9826 O.3    1 LIG      -0.29200
      6 H1        -76.3657  -12.6007  -43.8061 H      1 LIG       0.17500
      7 H2        -74.8575  -13.0170  -46.0478 H      1 LIG       0.17500
      8 H3        -74.9781  -10.6654  -42.4032 H      1 LIG       0.13800
      9 H4        -72.7192  -11.2899  -45.7587 H      1 LIG       0.13800
@<TRIPOS>BOND
      1       1       2 1
      2       1       3 2
      3       2       4 2
      4       3       5 1
      5       4       5 1
      6       1       6 1
      7       2       7 1
      8       3       8 1
      9       4       9 1
@<TRIPOS>ALT_TYPE
CGenFF_4.0_ALT_TYPE_SET
CGenFF_4.0 1 CG2R51 2 CG2R51 3 CG2R51 4 CG2R51 5 OG2R50 6 HGR51 7 HGR51 8 HGR52 9 HGR52
@<TRIPOS>MOLECULE
furan
 9 9 0 0 0
****
USER_CHARGES
INVALID_CHARGES
Pose:  42 Cluster:  42 Fr_nu: 128831 TotEn:    -6.45
@<TRIPOS>ATOM
      1 C1        -60.0670    3.0094  -45.4566 C.2    1 LIG      -0.26000
      2 C2        -61.1448    3.3818  -44.6183 C.2    1 LIG      -0.26000
      3 C3        -59.3759    2.0322  -44.7788 C.2    1 LIG       0.09300
      4 C4        -61.0357    2.6055  -43.4881 C.2    1 LIG       0.09300
      5 O1        -59.9599    1.7800  -43.5781 O.3    1 LIG      -0.29200
      6 H1        -59.8239    3.4042  -46.4325 H      1 LIG       0.17500
      7 H2        -61.9062    4.1231  -44.8136 H      1 LIG       0.17500
      8 H3        -58.4959    1.4468  -45.0027 H      1 LIG       0.13800
      9 H4        -61.6126    2.5243  -42.5784 H      1 LIG       0.13800
@<TRIPOS>BOND
      1       1       2 1
      2       1       3 2
      3       2       4 2
      4       3       5 1
      5       4       5 1
      6       1       6 1
      7       2       7 1
      8       3       8 1
      9       4       9 1
@<TRIPOS>ALT_TYPE
CGenFF_4.0_ALT_TYPE_SET
CGenFF_4.0 1 CG2R51 2 CG2R51 3 CG2R51 4 CG2R51 5 OG2R50 6 HGR51 7 HGR51 8 HGR52 9 HGR52
@<TRIPOS>MOLECULE
furan
 9 9 0 0 0
****
USER_CHARGES
INVALID_CHARGES
Pose:  43 Cluster:  43 Fr_nu:   2634 TotEn:    -6.40
@<TRIPOS>ATOM
      1 C1        -76.2672  -12.1379  -43.2393 C.2    1 LIG      -0.26000
      2 C2        -76.2584  -11.1450  -42.2307 C.2    1 LIG      -0.26000
      3 C3        -77.2422  -13.0390  -42.8797 C.2    1 LIG       0.09300
      4 C4        -77.2288  -11.5101  -41.3268 C.2    1 LIG       0.09300
      5 O1        -77.8332  -12.6635  -41.7152 O.3    1 LIG      -0.29200
      6 H1        -75.6409  -12.1904  -44.1181 H      1 LIG       0.17500
      7 H2        -75.6243  -10.2723  -42.1703 H      1 LIG       0.17500
      8 H3        -77.6182  -13.9500  -43.3223 H      1 LIG       0.13800
      9 H4        -77.5922  -11.0790  -40.4053 H      1 LIG       0.13800
@<TRIPOS>BOND
      1       1       2 1
      2       1       3 2
      3       2       4 2
      4       3       5 1
      5       4       5 1
      6       1       6 1
      7       2       7 1
      8       3       8 1
      9       4       9 1
@<TRIPOS>ALT_TYPE
CGenFF_4.0_ALT_TYPE_SET
CGenFF_4.0 1 CG2R51 2 CG2R51 3 CG2R51 4 CG2R51 5 OG2R50 6 HGR51 7 HGR51 8 HGR52 9 HGR52
@<TRIPOS>MOLECULE
furan
 9 9 0 0 0
****
USER_CHARGES
INVALID_CHARGES
Pose:  44 Cluster:  44 Fr_nu: 859022 TotEn:    -6.39
@<TRIPOS>ATOM
      1 C1        -60.3766  -22.3886  -41.4983 C.2    1 LIG      -0.26000
      2 C2        -60.6441  -21.0610  -41.0870 C.2    1 LIG      -0.26000
      3 C3        -60.9560  -22.5285  -42.7380 C.2    1 LIG       0.09300
      4 C4        -61.3678  -20.4843  -42.1047 C.2    1 LIG       0.09300
      5 O1        -61.5621  -21.3722  -43.1148 O.3    1 LIG      -0.29200
      6 H1        -59.8303  -23.1485  -40.9586 H      1 LIG       0.17500
      7 H2        -60.3464  -20.5841  -40.1643 H      1 LIG       0.17500
      8 H3        -61.0216  -23.3427  -43.4450 H      1 LIG       0.13800
      9 H4        -61.7957  -19.5038  -42.2551 H      1 LIG       0.13800
@<TRIPOS>BOND
      1       1       2 1
      2       1       3 2
      3       2       4 2
      4       3       5 1
      5       4       5 1
      6       1       6 1
      7       2       7 1
      8       3       8 1
      9       4       9 1
@<TRIPOS>ALT_TYPE
CGenFF_4.0_ALT_TYPE_SET
CGenFF_4.0 1 CG2R51 2 CG2R51 3 CG2R51 4 CG2R51 5 OG2R50 6 HGR51 7 HGR51 8 HGR52 9 HGR52
@<TRIPOS>MOLECULE
furan
 9 9 0 0 0
****
USER_CHARGES
INVALID_CHARGES
Pose:  45 Cluster:  45 Fr_nu: 529586 TotEn:    -6.28
@<TRIPOS>ATOM
      1 C1        -73.8721  -27.0040  -43.5751 C.2    1 LIG      -0.26000
      2 C2        -74.3897  -27.3260  -44.8525 C.2    1 LIG      -0.26000
      3 C3        -73.6334  -25.6494  -43.5901 C.2    1 LIG       0.09300
      4 C4        -74.4304  -26.1452  -45.5569 C.2    1 LIG       0.09300
      5 O1        -73.9712  -25.1184  -44.7945 O.3    1 LIG      -0.29200
      6 H1        -73.6948  -27.6752  -42.7474 H      1 LIG       0.17500
      7 H2        -74.6950  -28.2972  -45.2144 H      1 LIG       0.17500
      8 H3        -73.2469  -24.9503  -42.8629 H      1 LIG       0.13800
      9 H4        -74.7430  -25.8818  -46.5569 H      1 LIG       0.13800
@<TRIPOS>BOND
      1       1       2 1
      2       1       3 2
      3       2       4 2
      4       3       5 1
      5       4       5 1
      6       1       6 1
      7       2       7 1
      8       3       8 1
      9       4       9 1
@<TRIPOS>ALT_TYPE
CGenFF_4.0_ALT_TYPE_SET
CGenFF_4.0 1 CG2R51 2 CG2R51 3 CG2R51 4 CG2R51 5 OG2R50 6 HGR51 7 HGR51 8 HGR52 9 HGR52
@<TRIPOS>MOLECULE
furan
 9 9 0 0 0
****
USER_CHARGES
INVALID_CHARGES
Pose:  46 Cluster:  46 Fr_nu: 352112 TotEn:    -6.05
@<TRIPOS>ATOM
      1 C1        -75.8941  -10.8836  -42.4664 C.2    1 LIG      -0.26000
      2 C2        -77.0949  -11.6228  -42.3445 C.2    1 LIG      -0.26000
      3 C3        -75.1739  -11.4877  -43.4706 C.2    1 LIG       0.09300
      4 C4        -77.0229  -12.6258  -43.2831 C.2    1 LIG       0.09300
      5 O1        -75.8551  -12.5503  -43.9737 O.3    1 LIG      -0.29200
      6 H1        -75.5912  -10.0191  -41.8936 H      1 LIG       0.17500
      7 H2        -77.9108  -11.4464  -41.6586 H      1 LIG       0.17500
      8 H3        -74.2123  -11.2924  -43.9224 H      1 LIG       0.13800
      9 H4        -77.6845  -13.4303  -43.5695 H      1 LIG       0.13800
@<TRIPOS>BOND
      1       1       2 1
      2       1       3 2
      3       2       4 2
      4       3       5 1
      5       4       5 1
      6       1       6 1
      7       2       7 1
      8       3       8 1
      9       4       9 1
@<TRIPOS>ALT_TYPE
CGenFF_4.0_ALT_TYPE_SET
CGenFF_4.0 1 CG2R51 2 CG2R51 3 CG2R51 4 CG2R51 5 OG2R50 6 HGR51 7 HGR51 8 HGR52 9 HGR52
@<TRIPOS>MOLECULE
furan
 9 9 0 0 0
****
USER_CHARGES
INVALID_CHARGES
Pose:  47 Cluster:  47 Fr_nu:  71034 TotEn:    -6.04
@<TRIPOS>ATOM
      1 C1        -76.3899  -12.6456  -43.9727 C.2    1 LIG      -0.26000
      2 C2        -76.6252  -12.3480  -42.6091 C.2    1 LIG      -0.26000
      3 C3        -75.4439  -11.7442  -44.4026 C.2    1 LIG       0.09300
      4 C4        -75.8062  -11.2862  -42.3029 C.2    1 LIG       0.09300
      5 O1        -75.0828  -10.9122  -43.3908 O.3    1 LIG      -0.29200
      6 H1        -76.8522  -13.4197  -44.5678 H      1 LIG       0.17500
      7 H2        -77.3064  -12.8455  -41.9339 H      1 LIG       0.17500
      8 H3        -74.9491  -11.5734  -45.3475 H      1 LIG       0.13800
      9 H4        -75.6302  -10.7127  -41.4045 H      1 LIG       0.13800
@<TRIPOS>BOND
      1       1       2 1
      2       1       3 2
      3       2       4 2
      4       3       5 1
      5       4       5 1
      6       1       6 1
      7       2       7 1
      8       3       8 1
      9       4       9 1
@<TRIPOS>ALT_TYPE
CGenFF_4.0_ALT_TYPE_SET
CGenFF_4.0 1 CG2R51 2 CG2R51 3 CG2R51 4 CG2R51 5 OG2R50 6 HGR51 7 HGR51 8 HGR52 9 HGR52
@<TRIPOS>MOLECULE
furan
 9 9 0 0 0
****
USER_CHARGES
INVALID_CHARGES
Pose:  48 Cluster:  48 Fr_nu: 1509836 TotEn:    -5.66
@<TRIPOS>ATOM
      1 C1        -51.0646    3.5537  -32.9163 C.2    1 LIG      -0.26000
      2 C2        -52.2541    4.2196  -33.2969 C.2    1 LIG      -0.26000
      3 C3        -51.4299    2.2629  -32.6125 C.2    1 LIG       0.09300
      4 C4        -53.2615    3.2882  -33.1987 C.2    1 LIG       0.09300
      5 O1        -52.7674    2.0928  -32.7821 O.3    1 LIG      -0.29200
      6 H1        -50.0660    3.9635  -32.8689 H      1 LIG       0.17500
      7 H2        -52.3634    5.2496  -33.6047 H      1 LIG       0.17500
      8 H3        -50.8862    1.3907  -32.2798 H      1 LIG       0.13800
      9 H4        -54.3261    3.3166  -33.3799 H      1 LIG       0.13800
@<TRIPOS>BOND
      1       1       2 1
      2       1       3 2
      3       2       4 2
      4       3       5 1
      5       4       5 1
      6       1       6 1
      7       2       7 1
      8       3       8 1
      9       4       9 1
@<TRIPOS>ALT_TYPE
CGenFF_4.0_ALT_TYPE_SET
CGenFF_4.0 1 CG2R51 2 CG2R51 3 CG2R51 4 CG2R51 5 OG2R50 6 HGR51 7 HGR51 8 HGR52 9 HGR52
@<TRIPOS>MOLECULE
pyrimidine
 10 10 0 0 0
****
USER_CHARGES
INVALID_CHARGES
Pose:   1 Cluster:   1 Fr_nu: 669942 TotEn:   -15.97
@<TRIPOS>ATOM
      1 C1        -77.3927  -27.1213  -46.8275 C.ar   1 LIG      -0.13100
      2 C2        -78.3627  -27.8978  -46.2271 C.ar   1 LIG       0.28900
      3 C3        -76.1797  -27.7426  -47.0435 C.ar   1 LIG       0.28900
      4 C4        -76.9488  -29.6747  -46.1258 C.ar   1 LIG       0.50700
      5 N1        -78.1742  -29.1828  -45.8618 N.ar   1 LIG      -0.71900
      6 N2        -75.9220  -29.0226  -46.7039 N.ar   1 LIG      -0.71900
      7 H1        -77.5714  -26.0925  -47.1101 H      1 LIG       0.11500
      8 H2        -79.3479  -27.4957  -46.0170 H      1 LIG       0.11400
      9 H3        -75.3562  -27.2120  -47.5092 H      1 LIG       0.11400
     10 H4        -76.7692  -30.7045  -45.8419 H      1 LIG       0.14100
@<TRIPOS>BOND
      1       1       2 ar
      2       1       3 ar
      3       2       5 ar
      4       3       6 ar
      5       4       5 ar
      6       4       6 ar
      7       1       7 1
      8       2       8 1
      9       3       9 1
     10       4      10 1
@<TRIPOS>ALT_TYPE
CGenFF_4.0_ALT_TYPE_SET
CGenFF_4.0 1 CG2R61 2 CG2R61 3 CG2R61 4 CG2R64 5 NG2R62 6 NG2R62 7 HGR61 8 HGR62 9 HGR62 10 HGR62
@<TRIPOS>MOLECULE
pyrimidine
 10 10 0 0 0
****
USER_CHARGES
INVALID_CHARGES
Pose:   2 Cluster:   2 Fr_nu: 4352268 TotEn:   -15.72
@<TRIPOS>ATOM
      1 C1        -52.5729  -25.9513  -26.2708 C.ar   1 LIG      -0.13100
      2 C2        -51.3987  -26.6171  -26.5579 C.ar   1 LIG       0.28900
      3 C3        -52.5738  -25.2198  -25.1008 C.ar   1 LIG       0.28900
      4 C4        -50.4296  -25.8308  -24.6580 C.ar   1 LIG       0.50700
      5 N1        -50.3036  -26.5786  -25.7707 N.ar   1 LIG      -0.71900
      6 N2        -51.5160  -25.1372  -24.2675 N.ar   1 LIG      -0.71900
      7 H1        -53.4365  -25.9999  -26.9205 H      1 LIG       0.11500
      8 H2        -51.3035  -27.2180  -27.4558 H      1 LIG       0.11400
      9 H3        -53.4520  -24.6635  -24.7914 H      1 LIG       0.11400
     10 H4        -49.5655  -25.7829  -24.0067 H      1 LIG       0.14100
@<TRIPOS>BOND
      1       1       2 ar
      2       1       3 ar
      3       2       5 ar
      4       3       6 ar
      5       4       5 ar
      6       4       6 ar
      7       1       7 1
      8       2       8 1
      9       3       9 1
     10       4      10 1
@<TRIPOS>ALT_TYPE
CGenFF_4.0_ALT_TYPE_SET
CGenFF_4.0 1 CG2R61 2 CG2R61 3 CG2R61 4 CG2R64 5 NG2R62 6 NG2R62 7 HGR61 8 HGR62 9 HGR62 10 HGR62
@<TRIPOS>MOLECULE
pyrimidine
 10 10 0 0 0
****
USER_CHARGES
INVALID_CHARGES
Pose:   3 Cluster:   3 Fr_nu: 3213942 TotEn:   -15.64
@<TRIPOS>ATOM
      1 C1        -78.1773  -26.2238  -46.7574 C.ar   1 LIG      -0.13100
      2 C2        -78.7305  -27.4343  -46.3927 C.ar   1 LIG       0.28900
      3 C3        -76.8167  -26.2341  -46.9870 C.ar   1 LIG       0.28900
      4 C4        -76.7023  -28.4538  -46.5109 C.ar   1 LIG       0.50700
      5 N1        -78.0198  -28.5734  -46.2595 N.ar   1 LIG      -0.71900
      6 N2        -76.0454  -27.3351  -46.8725 N.ar   1 LIG      -0.71900
      7 H1        -78.7715  -25.3253  -46.8566 H      1 LIG       0.11500
      8 H2        -79.7925  -27.5241  -46.1914 H      1 LIG       0.11400
      9 H3        -76.2932  -25.3297  -47.2775 H      1 LIG       0.11400
     10 H4        -76.1070  -29.3531  -46.4105 H      1 LIG       0.14100
@<TRIPOS>BOND
      1       1       2 ar
      2       1       3 ar
      3       2       5 ar
      4       3       6 ar
      5       4       5 ar
      6       4       6 ar
      7       1       7 1
      8       2       8 1
      9       3       9 1
     10       4      10 1
@<TRIPOS>ALT_TYPE
CGenFF_4.0_ALT_TYPE_SET
CGenFF_4.0 1 CG2R61 2 CG2R61 3 CG2R61 4 CG2R64 5 NG2R62 6 NG2R62 7 HGR61 8 HGR62 9 HGR62 10 HGR62
@<TRIPOS>MOLECULE
pyrimidine
 10 10 0 0 0
****
USER_CHARGES
INVALID_CHARGES
Pose:   4 Cluster:   4 Fr_nu: 1689273 TotEn:   -15.43
@<TRIPOS>ATOM
      1 C1        -51.0049    2.6240  -32.6872 C.ar   1 LIG      -0.13100
      2 C2        -50.6127    3.9129  -32.9862 C.ar   1 LIG       0.28900
      3 C3        -52.3517    2.3610  -32.8320 C.ar   1 LIG       0.28900
      4 C4        -52.7488    4.4977  -33.4981 C.ar   1 LIG       0.50700
      5 N1        -51.4612    4.8785  -33.3959 N.ar   1 LIG      -0.71900
      6 N2        -53.2553    3.2775  -33.2367 N.ar   1 LIG      -0.71900
      7 H1        -50.3024    1.8692  -32.3604 H      1 LIG       0.11500
      8 H2        -49.5741    4.2136  -32.9018 H      1 LIG       0.11400
      9 H3        -52.7538    1.3763  -32.6195 H      1 LIG       0.11400
     10 H4        -53.4526    5.2537  -33.8242 H      1 LIG       0.14100
@<TRIPOS>BOND
      1       1       2 ar
      2       1       3 ar
      3       2       5 ar
      4       3       6 ar
      5       4       5 ar
      6       4       6 ar
      7       1       7 1
      8       2       8 1
      9       3       9 1
     10       4      10 1
@<TRIPOS>ALT_TYPE
CGenFF_4.0_ALT_TYPE_SET
CGenFF_4.0 1 CG2R61 2 CG2R61 3 CG2R61 4 CG2R64 5 NG2R62 6 NG2R62 7 HGR61 8 HGR62 9 HGR62 10 HGR62
@<TRIPOS>MOLECULE
pyrimidine
 10 10 0 0 0
****
USER_CHARGES
INVALID_CHARGES
Pose:   5 Cluster:   5 Fr_nu: 1064817 TotEn:   -15.06
@<TRIPOS>ATOM
      1 C1        -59.1884   -1.9477  -21.7373 C.ar   1 LIG      -0.13100
      2 C2        -58.9243   -0.8312  -20.9703 C.ar   1 LIG       0.28900
      3 C3        -59.6303   -1.6995  -23.0207 C.ar   1 LIG       0.28900
      4 C4        -59.5130    0.5450  -22.6810 C.ar   1 LIG       0.50700
      5 N1        -59.0762    0.4345  -21.4120 N.ar   1 LIG      -0.71900
      6 N2        -59.8047   -0.4612  -23.5272 N.ar   1 LIG      -0.71900
      7 H1        -59.0577   -2.9520  -21.3571 H      1 LIG       0.11500
      8 H2        -58.5728   -0.9268  -19.9487 H      1 LIG       0.11400
      9 H3        -59.8641   -2.5142  -23.6975 H      1 LIG       0.11400
     10 H4        -59.6450    1.5505  -23.0615 H      1 LIG       0.14100
@<TRIPOS>BOND
      1       1       2 ar
      2       1       3 ar
      3       2       5 ar
      4       3       6 ar
      5       4       5 ar
      6       4       6 ar
      7       1       7 1
      8       2       8 1
      9       3       9 1
     10       4      10 1
@<TRIPOS>ALT_TYPE
CGenFF_4.0_ALT_TYPE_SET
CGenFF_4.0 1 CG2R61 2 CG2R61 3 CG2R61 4 CG2R64 5 NG2R62 6 NG2R62 7 HGR61 8 HGR62 9 HGR62 10 HGR62
@<TRIPOS>MOLECULE
pyrimidine
 10 10 0 0 0
****
USER_CHARGES
INVALID_CHARGES
Pose:   6 Cluster:   6 Fr_nu:   3705 TotEn:   -14.36
@<TRIPOS>ATOM
      1 C1        -78.8152  -15.4852  -45.4987 C.ar   1 LIG      -0.13100
      2 C2        -77.8158  -14.6012  -45.1464 C.ar   1 LIG       0.28900
      3 C3        -79.0620  -16.4984  -44.5950 C.ar   1 LIG       0.28900
      4 C4        -77.4408  -15.7211  -43.2041 C.ar   1 LIG       0.50700
      5 N1        -77.1058  -14.6897  -44.0025 N.ar   1 LIG      -0.71900
      6 N2        -78.3913  -16.6470  -43.4338 N.ar   1 LIG      -0.71900
      7 H1        -79.3688  -15.3903  -46.4232 H      1 LIG       0.11500
      8 H2        -77.5505  -13.7725  -45.7939 H      1 LIG       0.11400
      9 H3        -79.8286  -17.2415  -44.7857 H      1 LIG       0.11400
     10 H4        -76.8858  -15.8170  -42.2790 H      1 LIG       0.14100
@<TRIPOS>BOND
      1       1       2 ar
      2       1       3 ar
      3       2       5 ar
      4       3       6 ar
      5       4       5 ar
      6       4       6 ar
      7       1       7 1
      8       2       8 1
      9       3       9 1
     10       4      10 1
@<TRIPOS>ALT_TYPE
CGenFF_4.0_ALT_TYPE_SET
CGenFF_4.0 1 CG2R61 2 CG2R61 3 CG2R61 4 CG2R64 5 NG2R62 6 NG2R62 7 HGR61 8 HGR62 9 HGR62 10 HGR62
@<TRIPOS>MOLECULE
pyrimidine
 10 10 0 0 0
****
USER_CHARGES
INVALID_CHARGES
Pose:   7 Cluster:   7 Fr_nu: 1087059 TotEn:   -14.34
@<TRIPOS>ATOM
      1 C1        -53.2604  -25.3059  -26.5758 C.ar   1 LIG      -0.13100
      2 C2        -52.9859  -26.6579  -26.5387 C.ar   1 LIG       0.28900
      3 C3        -52.6271  -24.5416  -25.6173 C.ar   1 LIG       0.28900
      4 C4        -51.6018  -26.3791  -24.7573 C.ar   1 LIG       0.50700
      5 N1        -52.1584  -27.2303  -25.6398 N.ar   1 LIG      -0.71900
      6 N2        -51.7884  -25.0471  -24.6891 N.ar   1 LIG      -0.71900
      7 H1        -53.9287  -24.8736  -27.3083 H      1 LIG       0.11500
      8 H2        -53.4376  -27.3384  -27.2523 H      1 LIG       0.11400
      9 H3        -52.7817  -23.4693  -25.5671 H      1 LIG       0.11400
     10 H4        -50.9335  -26.8119  -24.0230 H      1 LIG       0.14100
@<TRIPOS>BOND
      1       1       2 ar
      2       1       3 ar
      3       2       5 ar
      4       3       6 ar
      5       4       5 ar
      6       4       6 ar
      7       1       7 1
      8       2       8 1
      9       3       9 1
     10       4      10 1
@<TRIPOS>ALT_TYPE
CGenFF_4.0_ALT_TYPE_SET
CGenFF_4.0 1 CG2R61 2 CG2R61 3 CG2R61 4 CG2R64 5 NG2R62 6 NG2R62 7 HGR61 8 HGR62 9 HGR62 10 HGR62
@<TRIPOS>MOLECULE
pyrimidine
 10 10 0 0 0
****
USER_CHARGES
INVALID_CHARGES
Pose:   8 Cluster:   8 Fr_nu:  53601 TotEn:   -14.33
@<TRIPOS>ATOM
      1 C1        -75.8918  -13.0207  -44.8779 C.ar   1 LIG      -0.13100
      2 C2        -76.0715  -12.1326  -43.8370 C.ar   1 LIG       0.28900
      3 C3        -74.7111  -12.8873  -45.5795 C.ar   1 LIG       0.28900
      4 C4        -74.0630  -11.1551  -44.2580 C.ar   1 LIG       0.50700
      5 N1        -75.1743  -11.1836  -43.4981 N.ar   1 LIG      -0.71900
      6 N2        -73.7709  -11.9621  -45.2958 N.ar   1 LIG      -0.71900
      7 H1        -76.6286  -13.7723  -45.1278 H      1 LIG       0.11500
      8 H2        -76.9690  -12.1607  -43.2287 H      1 LIG       0.11400
      9 H3        -74.4817  -13.5400  -46.4148 H      1 LIG       0.11400
     10 H4        -73.3255  -10.4019  -44.0087 H      1 LIG       0.14100
@<TRIPOS>BOND
      1       1       2 ar
      2       1       3 ar
      3       2       5 ar
      4       3       6 ar
      5       4       5 ar
      6       4       6 ar
      7       1       7 1
      8       2       8 1
      9       3       9 1
     10       4      10 1
@<TRIPOS>ALT_TYPE
CGenFF_4.0_ALT_TYPE_SET
CGenFF_4.0 1 CG2R61 2 CG2R61 3 CG2R61 4 CG2R64 5 NG2R62 6 NG2R62 7 HGR61 8 HGR62 9 HGR62 10 HGR62
@<TRIPOS>MOLECULE
pyrimidine
 10 10 0 0 0
****
USER_CHARGES
INVALID_CHARGES
Pose:   9 Cluster:   9 Fr_nu: 1512689 TotEn:   -13.96
@<TRIPOS>ATOM
      1 C1        -75.6927  -12.7458  -45.3870 C.ar   1 LIG      -0.13100
      2 C2        -74.4654  -12.1297  -45.2500 C.ar   1 LIG       0.28900
      3 C3        -75.8048  -13.6243  -46.4451 C.ar   1 LIG       0.28900
      4 C4        -73.6558  -13.2256  -47.0695 C.ar   1 LIG       0.50700
      5 N1        -73.4212  -12.3471  -46.0762 N.ar   1 LIG      -0.71900
      6 N2        -74.8031  -13.8889  -47.3093 N.ar   1 LIG      -0.71900
      7 H1        -76.5133  -12.5524  -44.7093 H      1 LIG       0.11500
      8 H2        -74.2827  -11.4228  -44.4479 H      1 LIG       0.11400
      9 H3        -76.7316  -14.1554  -46.6335 H      1 LIG       0.11400
     10 H4        -72.8346  -13.4185  -47.7489 H      1 LIG       0.14100
@<TRIPOS>BOND
      1       1       2 ar
      2       1       3 ar
      3       2       5 ar
      4       3       6 ar
      5       4       5 ar
      6       4       6 ar
      7       1       7 1
      8       2       8 1
      9       3       9 1
     10       4      10 1
@<TRIPOS>ALT_TYPE
CGenFF_4.0_ALT_TYPE_SET
CGenFF_4.0 1 CG2R61 2 CG2R61 3 CG2R61 4 CG2R64 5 NG2R62 6 NG2R62 7 HGR61 8 HGR62 9 HGR62 10 HGR62
@<TRIPOS>MOLECULE
pyrimidine
 10 10 0 0 0
****
USER_CHARGES
INVALID_CHARGES
Pose:  10 Cluster:  10 Fr_nu: 3710093 TotEn:   -13.96
@<TRIPOS>ATOM
      1 C1        -60.0098   -4.2603  -18.9383 C.ar   1 LIG      -0.13100
      2 C2        -59.0478   -5.1597  -18.5258 C.ar   1 LIG       0.28900
      3 C3        -59.6866   -2.9278  -18.7840 C.ar   1 LIG       0.28900
      4 C4        -57.6622   -3.4687  -17.9032 C.ar   1 LIG       0.50700
      5 N1        -57.8585   -4.7973  -18.0018 N.ar   1 LIG      -0.71900
      6 N2        -58.5177   -2.4947  -18.2681 N.ar   1 LIG      -0.71900
      7 H1        -60.9557   -4.5792  -19.3552 H      1 LIG       0.11500
      8 H2        -59.2120   -6.2287  -18.6077 H      1 LIG       0.11400
      9 H3        -60.3800   -2.1478  -19.0794 H      1 LIG       0.11400
     10 H4        -56.7156   -3.1492  -17.4847 H      1 LIG       0.14100
@<TRIPOS>BOND
      1       1       2 ar
      2       1       3 ar
      3       2       5 ar
      4       3       6 ar
      5       4       5 ar
      6       4       6 ar
      7       1       7 1
      8       2       8 1
      9       3       9 1
     10       4      10 1
@<TRIPOS>ALT_TYPE
CGenFF_4.0_ALT_TYPE_SET
CGenFF_4.0 1 CG2R61 2 CG2R61 3 CG2R61 4 CG2R64 5 NG2R62 6 NG2R62 7 HGR61 8 HGR62 9 HGR62 10 HGR62
@<TRIPOS>MOLECULE
pyrimidine
 10 10 0 0 0
****
USER_CHARGES
INVALID_CHARGES
Pose:  11 Cluster:  11 Fr_nu: 829648 TotEn:   -13.72
@<TRIPOS>ATOM
      1 C1        -60.2282    2.7197  -44.6643 C.ar   1 LIG      -0.13100
      2 C2        -59.9048    2.1696  -43.4406 C.ar   1 LIG       0.28900
      3 C3        -59.1904    2.8165  -45.5684 C.ar   1 LIG       0.28900
      4 C4        -57.7416    1.8915  -44.0810 C.ar   1 LIG       0.50700
      5 N1        -58.6671    1.7434  -43.1141 N.ar   1 LIG      -0.71900
      6 N2        -57.9300    2.4109  -45.3092 N.ar   1 LIG      -0.71900
      7 H1        -61.2300    3.0535  -44.8992 H      1 LIG       0.11500
      8 H2        -60.6548    2.0532  -42.6658 H      1 LIG       0.11400
      9 H3        -59.3482    3.2362  -46.5560 H      1 LIG       0.11400
     10 H4        -56.7382    1.5583  -43.8456 H      1 LIG       0.14100
@<TRIPOS>BOND
      1       1       2 ar
      2       1       3 ar
      3       2       5 ar
      4       3       6 ar
      5       4       5 ar
      6       4       6 ar
      7       1       7 1
      8       2       8 1
      9       3       9 1
     10       4      10 1
@<TRIPOS>ALT_TYPE
CGenFF_4.0_ALT_TYPE_SET
CGenFF_4.0 1 CG2R61 2 CG2R61 3 CG2R61 4 CG2R64 5 NG2R62 6 NG2R62 7 HGR61 8 HGR62 9 HGR62 10 HGR62
@<TRIPOS>MOLECULE
pyrimidine
 10 10 0 0 0
****
USER_CHARGES
INVALID_CHARGES
Pose:  12 Cluster:  12 Fr_nu: 237272 TotEn:   -13.63
@<TRIPOS>ATOM
      1 C1        -48.9082  -10.8632  -24.8854 C.ar   1 LIG      -0.13100
      2 C2        -48.6689   -9.5444  -24.5568 C.ar   1 LIG       0.28900
      3 C3        -49.1563  -11.1103  -26.2201 C.ar   1 LIG       0.28900
      4 C4        -48.9240   -8.9058  -26.7234 C.ar   1 LIG       0.50700
      5 N1        -48.6692   -8.5365  -25.4537 N.ar   1 LIG      -0.71900
      6 N2        -49.1721  -10.1520  -27.1697 N.ar   1 LIG      -0.71900
      7 H1        -48.9020  -11.6518  -24.1449 H      1 LIG       0.11500
      8 H2        -48.4644   -9.2533  -23.5322 H      1 LIG       0.11400
      9 H3        -49.3559  -12.1161  -26.5735 H      1 LIG       0.11400
     10 H4        -48.9314   -8.1162  -27.4648 H      1 LIG       0.14100
@<TRIPOS>BOND
      1       1       2 ar
      2       1       3 ar
      3       2       5 ar
      4       3       6 ar
      5       4       5 ar
      6       4       6 ar
      7       1       7 1
      8       2       8 1
      9       3       9 1
     10       4      10 1
@<TRIPOS>ALT_TYPE
CGenFF_4.0_ALT_TYPE_SET
CGenFF_4.0 1 CG2R61 2 CG2R61 3 CG2R61 4 CG2R64 5 NG2R62 6 NG2R62 7 HGR61 8 HGR62 9 HGR62 10 HGR62
@<TRIPOS>MOLECULE
pyrimidine
 10 10 0 0 0
****
USER_CHARGES
INVALID_CHARGES
Pose:  13 Cluster:  13 Fr_nu: 3027237 TotEn:   -13.58
@<TRIPOS>ATOM
      1 C1        -72.6898   -4.0272  -29.0817 C.ar   1 LIG      -0.13100
      2 C2        -72.3956   -4.1518  -27.7392 C.ar   1 LIG       0.28900
      3 C3        -71.6046   -3.8630  -29.9180 C.ar   1 LIG       0.28900
      4 C4        -70.1700   -3.9551  -28.1572 C.ar   1 LIG       0.50700
      5 N1        -71.1424   -4.1202  -27.2404 N.ar   1 LIG      -0.71900
      6 N2        -70.3264   -3.8220  -29.4882 N.ar   1 LIG      -0.71900
      7 H1        -73.7050   -4.0562  -29.4542 H      1 LIG       0.11500
      8 H2        -73.1835   -4.2844  -27.0056 H      1 LIG       0.11400
      9 H3        -71.7369   -3.7559  -30.9892 H      1 LIG       0.11400
     10 H4        -69.1535   -3.9250  -27.7843 H      1 LIG       0.14100
@<TRIPOS>BOND
      1       1       2 ar
      2       1       3 ar
      3       2       5 ar
      4       3       6 ar
      5       4       5 ar
      6       4       6 ar
      7       1       7 1
      8       2       8 1
      9       3       9 1
     10       4      10 1
@<TRIPOS>ALT_TYPE
CGenFF_4.0_ALT_TYPE_SET
CGenFF_4.0 1 CG2R61 2 CG2R61 3 CG2R61 4 CG2R64 5 NG2R62 6 NG2R62 7 HGR61 8 HGR62 9 HGR62 10 HGR62
@<TRIPOS>MOLECULE
pyrimidine
 10 10 0 0 0
****
USER_CHARGES
INVALID_CHARGES
Pose:  14 Cluster:  14 Fr_nu: 3446258 TotEn:   -13.23
@<TRIPOS>ATOM
      1 C1        -77.6347  -27.1223  -45.8640 C.ar   1 LIG      -0.13100
      2 C2        -78.1867  -27.9337  -46.8343 C.ar   1 LIG       0.28900
      3 C3        -76.6769  -27.7132  -45.0656 C.ar   1 LIG       0.28900
      4 C4        -76.8932  -29.6838  -46.1778 C.ar   1 LIG       0.50700
      5 N1        -77.8381  -29.2237  -47.0198 N.ar   1 LIG      -0.71900
      6 N2        -76.2806  -28.9963  -45.1950 N.ar   1 LIG      -0.71900
      7 H1        -77.9335  -26.0903  -45.7375 H      1 LIG       0.11500
      8 H2        -78.9476  -27.5572  -47.5093 H      1 LIG       0.11400
      9 H3        -76.1874  -27.1545  -44.2753 H      1 LIG       0.11400
     10 H4        -76.5946  -30.7173  -46.3036 H      1 LIG       0.14100
@<TRIPOS>BOND
      1       1       2 ar
      2       1       3 ar
      3       2       5 ar
      4       3       6 ar
      5       4       5 ar
      6       4       6 ar
      7       1       7 1
      8       2       8 1
      9       3       9 1
     10       4      10 1
@<TRIPOS>ALT_TYPE
CGenFF_4.0_ALT_TYPE_SET
CGenFF_4.0 1 CG2R61 2 CG2R61 3 CG2R61 4 CG2R64 5 NG2R62 6 NG2R62 7 HGR61 8 HGR62 9 HGR62 10 HGR62
@<TRIPOS>MOLECULE
pyrimidine
 10 10 0 0 0
****
USER_CHARGES
INVALID_CHARGES
Pose:  15 Cluster:  15 Fr_nu: 1880720 TotEn:   -13.22
@<TRIPOS>ATOM
      1 C1        -50.7212  -11.5706  -42.7281 C.ar   1 LIG      -0.13100
      2 C2        -50.5994  -12.7981  -43.3468 C.ar   1 LIG       0.28900
      3 C3        -49.5348  -10.9360  -42.4218 C.ar   1 LIG       0.28900
      4 C4        -48.3314  -12.6534  -43.2990 C.ar   1 LIG       0.50700
      5 N1        -49.4158  -13.3714  -43.6482 N.ar   1 LIG      -0.71900
      6 N2        -48.3175  -11.4504  -42.6938 N.ar   1 LIG      -0.71900
      7 H1        -51.6840  -11.1344  -42.4979 H      1 LIG       0.11500
      8 H2        -51.4767  -13.3717  -43.6254 H      1 LIG       0.11400
      9 H3        -49.5301   -9.9673  -41.9339 H      1 LIG       0.11400
     10 H4        -47.3673  -13.0904  -43.5283 H      1 LIG       0.14100
@<TRIPOS>BOND
      1       1       2 ar
      2       1       3 ar
      3       2       5 ar
      4       3       6 ar
      5       4       5 ar
      6       4       6 ar
      7       1       7 1
      8       2       8 1
      9       3       9 1
     10       4      10 1
@<TRIPOS>ALT_TYPE
CGenFF_4.0_ALT_TYPE_SET
CGenFF_4.0 1 CG2R61 2 CG2R61 3 CG2R61 4 CG2R64 5 NG2R62 6 NG2R62 7 HGR61 8 HGR62 9 HGR62 10 HGR62
@<TRIPOS>MOLECULE
pyrimidine
 10 10 0 0 0
****
USER_CHARGES
INVALID_CHARGES
Pose:  16 Cluster:  16 Fr_nu: 1062466 TotEn:   -13.11
@<TRIPOS>ATOM
      1 C1        -75.4577  -11.6627  -43.9952 C.ar   1 LIG      -0.13100
      2 C2        -75.3307  -12.3527  -45.1836 C.ar   1 LIG       0.28900
      3 C3        -74.3446  -10.9519  -43.5956 C.ar   1 LIG       0.28900
      4 C4        -73.1923  -11.6243  -45.4360 C.ar   1 LIG       0.50700
      5 N1        -74.2083  -12.3555  -45.9323 N.ar   1 LIG      -0.71900
      6 N2        -73.1910  -10.9105  -44.2940 N.ar   1 LIG      -0.71900
      7 H1        -76.3704  -11.6783  -43.4146 H      1 LIG       0.11500
      8 H2        -76.1527  -12.9401  -45.5780 H      1 LIG       0.11400
      9 H3        -74.3494  -10.3792  -42.6745 H      1 LIG       0.11400
     10 H4        -72.2780  -11.6095  -46.0165 H      1 LIG       0.14100
@<TRIPOS>BOND
      1       1       2 ar
      2       1       3 ar
      3       2       5 ar
      4       3       6 ar
      5       4       5 ar
      6       4       6 ar
      7       1       7 1
      8       2       8 1
      9       3       9 1
     10       4      10 1
@<TRIPOS>ALT_TYPE
CGenFF_4.0_ALT_TYPE_SET
CGenFF_4.0 1 CG2R61 2 CG2R61 3 CG2R61 4 CG2R64 5 NG2R62 6 NG2R62 7 HGR61 8 HGR62 9 HGR62 10 HGR62
@<TRIPOS>MOLECULE
pyrimidine
 10 10 0 0 0
****
USER_CHARGES
INVALID_CHARGES
Pose:  17 Cluster:  17 Fr_nu: 1571787 TotEn:   -13.03
@<TRIPOS>ATOM
      1 C1        -60.9338   -5.6804  -19.6485 C.ar   1 LIG      -0.13100
      2 C2        -61.7237   -4.5783  -19.9052 C.ar   1 LIG       0.28900
      3 C3        -61.5370   -6.9059  -19.8445 C.ar   1 LIG       0.28900
      4 C4        -63.4783   -5.9060  -20.4756 C.ar   1 LIG       0.50700
      5 N1        -63.0047   -4.6549  -20.3216 N.ar   1 LIG      -0.71900
      6 N2        -62.8121   -7.0562  -20.2589 N.ar   1 LIG      -0.71900
      7 H1        -59.9087   -5.5896  -19.3152 H      1 LIG       0.11500
      8 H2        -61.3364   -3.5731  -19.7791 H      1 LIG       0.11400
      9 H3        -60.9954   -7.8288  -19.6678 H      1 LIG       0.11400
     10 H4        -64.5051   -5.9972  -20.8083 H      1 LIG       0.14100
@<TRIPOS>BOND
      1       1       2 ar
      2       1       3 ar
      3       2       5 ar
      4       3       6 ar
      5       4       5 ar
      6       4       6 ar
      7       1       7 1
      8       2       8 1
      9       3       9 1
     10       4      10 1
@<TRIPOS>ALT_TYPE
CGenFF_4.0_ALT_TYPE_SET
CGenFF_4.0 1 CG2R61 2 CG2R61 3 CG2R61 4 CG2R64 5 NG2R62 6 NG2R62 7 HGR61 8 HGR62 9 HGR62 10 HGR62
@<TRIPOS>MOLECULE
pyrimidine
 10 10 0 0 0
****
USER_CHARGES
INVALID_CHARGES
Pose:  18 Cluster:  18 Fr_nu: 1318118 TotEn:   -12.64
@<TRIPOS>ATOM
      1 C1        -72.5027   -3.0070  -30.1067 C.ar   1 LIG      -0.13100
      2 C2        -72.2864   -4.0749  -29.2597 C.ar   1 LIG       0.28900
      3 C3        -71.5325   -2.0259  -30.0904 C.ar   1 LIG       0.28900
      4 C4        -70.3351   -3.1655  -28.5301 C.ar   1 LIG       0.50700
      5 N1        -71.2095   -4.1868  -28.4547 N.ar   1 LIG      -0.71900
      6 N2        -70.4318   -2.0730  -29.3115 N.ar   1 LIG      -0.71900
      7 H1        -73.3761   -2.9430  -30.7418 H      1 LIG       0.11500
      8 H2        -72.9946   -4.8944  -29.2035 H      1 LIG       0.11400
      9 H3        -71.6162   -1.1480  -30.7217 H      1 LIG       0.11400
     10 H4        -69.4611   -3.2288  -27.8934 H      1 LIG       0.14100
@<TRIPOS>BOND
      1       1       2 ar
      2       1       3 ar
      3       2       5 ar
      4       3       6 ar
      5       4       5 ar
      6       4       6 ar
      7       1       7 1
      8       2       8 1
      9       3       9 1
     10       4      10 1
@<TRIPOS>ALT_TYPE
CGenFF_4.0_ALT_TYPE_SET
CGenFF_4.0 1 CG2R61 2 CG2R61 3 CG2R61 4 CG2R64 5 NG2R62 6 NG2R62 7 HGR61 8 HGR62 9 HGR62 10 HGR62
@<TRIPOS>MOLECULE
pyrimidine
 10 10 0 0 0
****
USER_CHARGES
INVALID_CHARGES
Pose:  19 Cluster:  19 Fr_nu: 598736 TotEn:   -12.63
@<TRIPOS>ATOM
      1 C1        -74.3674  -11.2078  -44.2660 C.ar   1 LIG      -0.13100
      2 C2        -75.3380  -12.1094  -44.6531 C.ar   1 LIG       0.28900
      3 C3        -73.2632  -11.1290  -45.0897 C.ar   1 LIG       0.28900
      4 C4        -74.1231  -12.7104  -46.4779 C.ar   1 LIG       0.50700
      5 N1        -75.2480  -12.8795  -45.7572 N.ar   1 LIG      -0.71900
      6 N2        -73.1075  -11.8683  -46.2076 N.ar   1 LIG      -0.71900
      7 H1        -74.4658  -10.6026  -43.3748 H      1 LIG       0.11500
      8 H2        -76.2418  -12.2411  -44.0682 H      1 LIG       0.11400
      9 H3        -72.4481  -10.4492  -44.8665 H      1 LIG       0.11400
     10 H4        -74.0239  -13.3171  -47.3696 H      1 LIG       0.14100
@<TRIPOS>BOND
      1       1       2 ar
      2       1       3 ar
      3       2       5 ar
      4       3       6 ar
      5       4       5 ar
      6       4       6 ar
      7       1       7 1
      8       2       8 1
      9       3       9 1
     10       4      10 1
@<TRIPOS>ALT_TYPE
CGenFF_4.0_ALT_TYPE_SET
CGenFF_4.0 1 CG2R61 2 CG2R61 3 CG2R61 4 CG2R64 5 NG2R62 6 NG2R62 7 HGR61 8 HGR62 9 HGR62 10 HGR62
@<TRIPOS>MOLECULE
pyrimidine
 10 10 0 0 0
****
USER_CHARGES
INVALID_CHARGES
Pose:  20 Cluster:  20 Fr_nu: 496385 TotEn:   -12.62
@<TRIPOS>ATOM
      1 C1        -73.4986  -26.5942  -42.4438 C.ar   1 LIG      -0.13100
      2 C2        -73.2584  -27.6935  -43.2427 C.ar   1 LIG       0.28900
      3 C3        -73.9371  -25.4629  -43.1010 C.ar   1 LIG       0.28900
      4 C4        -73.8613  -26.5357  -45.1036 C.ar   1 LIG       0.50700
      5 N1        -73.4299  -27.6993  -44.5809 N.ar   1 LIG      -0.71900
      6 N2        -74.1299  -25.3981  -44.4347 N.ar   1 LIG      -0.71900
      7 H1        -73.3524  -26.6177  -41.3722 H      1 LIG       0.11500
      8 H2        -72.9109  -28.6280  -42.8156 H      1 LIG       0.11400
      9 H3        -74.1515  -24.5495  -42.5568 H      1 LIG       0.11400
     10 H4        -74.0067  -26.5116  -46.1766 H      1 LIG       0.14100
@<TRIPOS>BOND
      1       1       2 ar
      2       1       3 ar
      3       2       5 ar
      4       3       6 ar
      5       4       5 ar
      6       4       6 ar
      7       1       7 1
      8       2       8 1
      9       3       9 1
     10       4      10 1
@<TRIPOS>ALT_TYPE
CGenFF_4.0_ALT_TYPE_SET
CGenFF_4.0 1 CG2R61 2 CG2R61 3 CG2R61 4 CG2R64 5 NG2R62 6 NG2R62 7 HGR61 8 HGR62 9 HGR62 10 HGR62
@<TRIPOS>MOLECULE
pyrimidine
 10 10 0 0 0
****
USER_CHARGES
INVALID_CHARGES
Pose:  21 Cluster:  21 Fr_nu: 1537033 TotEn:   -12.62
@<TRIPOS>ATOM
      1 C1        -75.6497  -13.7986  -45.6375 C.ar   1 LIG      -0.13100
      2 C2        -75.3679  -12.6986  -44.8532 C.ar   1 LIG       0.28900
      3 C3        -74.8170  -13.9881  -46.7214 C.ar   1 LIG       0.28900
      4 C4        -73.6138  -12.1357  -46.1849 C.ar   1 LIG       0.50700
      5 N1        -74.3540  -11.8430  -45.0987 N.ar   1 LIG      -0.71900
      6 N2        -73.7858  -13.1732  -47.0261 N.ar   1 LIG      -0.71900
      7 H1        -76.4700  -14.4685  -45.4172 H      1 LIG       0.11500
      8 H2        -75.9680  -12.4681  -43.9797 H      1 LIG       0.11400
      9 H3        -74.9609  -14.8254  -47.3957 H      1 LIG       0.11400
     10 H4        -72.7931  -11.4645  -46.4064 H      1 LIG       0.14100
@<TRIPOS>BOND
      1       1       2 ar
      2       1       3 ar
      3       2       5 ar
      4       3       6 ar
      5       4       5 ar
      6       4       6 ar
      7       1       7 1
      8       2       8 1
      9       3       9 1
     10       4      10 1
@<TRIPOS>ALT_TYPE
CGenFF_4.0_ALT_TYPE_SET
CGenFF_4.0 1 CG2R61 2 CG2R61 3 CG2R61 4 CG2R64 5 NG2R62 6 NG2R62 7 HGR61 8 HGR62 9 HGR62 10 HGR62
@<TRIPOS>MOLECULE
pyrimidine
 10 10 0 0 0
****
USER_CHARGES
INVALID_CHARGES
Pose:  22 Cluster:  22 Fr_nu: 236791 TotEn:   -12.24
@<TRIPOS>ATOM
      1 C1        -48.9896  -10.0942  -24.4592 C.ar   1 LIG      -0.13100
      2 C2        -49.3357   -8.9821  -25.1993 C.ar   1 LIG       0.28900
      3 C3        -48.7295  -11.2379  -25.1861 C.ar   1 LIG       0.28900
      4 C4        -49.1464  -10.1520  -27.1390 C.ar   1 LIG       0.50700
      5 N1        -49.4240   -8.9755  -26.5456 N.ar   1 LIG      -0.71900
      6 N2        -48.7988  -11.3028  -26.5319 N.ar   1 LIG      -0.71900
      7 H1        -48.9266  -10.0710  -23.3795 H      1 LIG       0.11500
      8 H2        -49.5583   -8.0373  -24.7154 H      1 LIG       0.11400
      9 H3        -48.4505  -12.1619  -24.6914 H      1 LIG       0.11400
     10 H4        -49.2106  -10.1758  -28.2200 H      1 LIG       0.14100
@<TRIPOS>BOND
      1       1       2 ar
      2       1       3 ar
      3       2       5 ar
      4       3       6 ar
      5       4       5 ar
      6       4       6 ar
      7       1       7 1
      8       2       8 1
      9       3       9 1
     10       4      10 1
@<TRIPOS>ALT_TYPE
CGenFF_4.0_ALT_TYPE_SET
CGenFF_4.0 1 CG2R61 2 CG2R61 3 CG2R61 4 CG2R64 5 NG2R62 6 NG2R62 7 HGR61 8 HGR62 9 HGR62 10 HGR62
@<TRIPOS>MOLECULE
pyrimidine
 10 10 0 0 0
****
USER_CHARGES
INVALID_CHARGES
Pose:  23 Cluster:  23 Fr_nu: 4238607 TotEn:   -12.17
@<TRIPOS>ATOM
      1 C1        -50.5339  -26.1294  -26.8024 C.ar   1 LIG      -0.13100
      2 C2        -51.7923  -26.6929  -26.7440 C.ar   1 LIG       0.28900
      3 C3        -50.2151  -25.2720  -25.7694 C.ar   1 LIG       0.28900
      4 C4        -52.2499  -25.5925  -24.8083 C.ar   1 LIG       0.50700
      5 N1        -52.6791  -26.4456  -25.7577 N.ar   1 LIG      -0.71900
      6 N2        -51.0520  -24.9796  -24.7524 N.ar   1 LIG      -0.71900
      7 H1        -49.8426  -26.3456  -27.6059 H      1 LIG       0.11500
      8 H2        -52.1322  -27.3793  -27.5118 H      1 LIG       0.11400
      9 H3        -49.2488  -24.7809  -25.7301 H      1 LIG       0.11400
     10 H4        -52.9423  -25.3749  -24.0044 H      1 LIG       0.14100
@<TRIPOS>BOND
      1       1       2 ar
      2       1       3 ar
      3       2       5 ar
      4       3       6 ar
      5       4       5 ar
      6       4       6 ar
      7       1       7 1
      8       2       8 1
      9       3       9 1
     10       4      10 1
@<TRIPOS>ALT_TYPE
CGenFF_4.0_ALT_TYPE_SET
CGenFF_4.0 1 CG2R61 2 CG2R61 3 CG2R61 4 CG2R64 5 NG2R62 6 NG2R62 7 HGR61 8 HGR62 9 HGR62 10 HGR62
@<TRIPOS>MOLECULE
pyrimidine
 10 10 0 0 0
****
USER_CHARGES
INVALID_CHARGES
Pose:  24 Cluster:  24 Fr_nu: 3330980 TotEn:   -12.13
@<TRIPOS>ATOM
      1 C1        -73.6808  -26.5388  -43.7589 C.ar   1 LIG      -0.13100
      2 C2        -73.9121  -25.2156  -44.0754 C.ar   1 LIG       0.28900
      3 C3        -74.2214  -27.4639  -44.6283 C.ar   1 LIG       0.28900
      4 C4        -75.0905  -25.8119  -45.9254 C.ar   1 LIG       0.50700
      5 N1        -74.6152  -24.8150  -45.1549 N.ar   1 LIG      -0.71900
      6 N2        -74.9345  -27.1346  -45.7252 N.ar   1 LIG      -0.71900
      7 H1        -73.1130  -26.8316  -42.8859 H      1 LIG       0.11500
      8 H2        -73.5267  -24.4171  -43.4506 H      1 LIG       0.11400
      9 H3        -74.0927  -28.5279  -44.4615 H      1 LIG       0.11400
     10 H4        -75.6600  -25.5190  -46.7989 H      1 LIG       0.14100
@<TRIPOS>BOND
      1       1       2 ar
      2       1       3 ar
      3       2       5 ar
      4       3       6 ar
      5       4       5 ar
      6       4       6 ar
      7       1       7 1
      8       2       8 1
      9       3       9 1
     10       4      10 1
@<TRIPOS>ALT_TYPE
CGenFF_4.0_ALT_TYPE_SET
CGenFF_4.0 1 CG2R61 2 CG2R61 3 CG2R61 4 CG2R64 5 NG2R62 6 NG2R62 7 HGR61 8 HGR62 9 HGR62 10 HGR62
@<TRIPOS>MOLECULE
pyrimidine
 10 10 0 0 0
****
USER_CHARGES
INVALID_CHARGES
Pose:  25 Cluster:  25 Fr_nu:  64859 TotEn:   -12.05
@<TRIPOS>ATOM
      1 C1        -61.7080    2.6699  -44.2546 C.ar   1 LIG      -0.13100
      2 C2        -61.2057    1.7428  -43.3644 C.ar   1 LIG       0.28900
      3 C3        -60.8186    3.1278  -45.2051 C.ar   1 LIG       0.28900
      4 C4        -59.1659    1.8126  -44.3651 C.ar   1 LIG       0.50700
      5 N1        -59.9349    1.2903  -43.3909 N.ar   1 LIG      -0.71900
      6 N2        -59.5356    2.7193  -45.2897 N.ar   1 LIG      -0.71900
      7 H1        -62.7321    3.0155  -44.2101 H      1 LIG       0.11500
      8 H2        -61.8302    1.3259  -42.5818 H      1 LIG       0.11400
      9 H3        -61.1222    3.8585  -45.9470 H      1 LIG       0.11400
     10 H4        -58.1401    1.4676  -44.4092 H      1 LIG       0.14100
@<TRIPOS>BOND
      1       1       2 ar
      2       1       3 ar
      3       2       5 ar
      4       3       6 ar
      5       4       5 ar
      6       4       6 ar
      7       1       7 1
      8       2       8 1
      9       3       9 1
     10       4      10 1
@<TRIPOS>ALT_TYPE
CGenFF_4.0_ALT_TYPE_SET
CGenFF_4.0 1 CG2R61 2 CG2R61 3 CG2R61 4 CG2R64 5 NG2R62 6 NG2R62 7 HGR61 8 HGR62 9 HGR62 10 HGR62
@<TRIPOS>MOLECULE
pyrimidine
 10 10 0 0 0
****
USER_CHARGES
INVALID_CHARGES
Pose:  26 Cluster:  26 Fr_nu: 265018 TotEn:   -12.05
@<TRIPOS>ATOM
      1 C1        -59.8877  -22.4356  -24.6275 C.ar   1 LIG      -0.13100
      2 C2        -59.1244  -22.7357  -25.7373 C.ar   1 LIG       0.28900
      3 C3        -59.4590  -22.9921  -23.4398 C.ar   1 LIG       0.28900
      4 C4        -57.7101  -24.0000  -24.4850 C.ar   1 LIG       0.50700
      5 N1        -58.0253  -23.5174  -25.7020 N.ar   1 LIG      -0.71900
      6 N2        -58.3706  -23.7821  -23.3318 N.ar   1 LIG      -0.71900
      7 H1        -60.7650  -21.8054  -24.6848 H      1 LIG       0.11500
      8 H2        -59.3836  -22.3440  -26.7149 H      1 LIG       0.11400
      9 H3        -59.9954  -22.8132  -22.5142 H      1 LIG       0.11400
     10 H4        -56.8323  -24.6320  -24.4275 H      1 LIG       0.14100
@<TRIPOS>BOND
      1       1       2 ar
      2       1       3 ar
      3       2       5 ar
      4       3       6 ar
      5       4       5 ar
      6       4       6 ar
      7       1       7 1
      8       2       8 1
      9       3       9 1
     10       4      10 1
@<TRIPOS>ALT_TYPE
CGenFF_4.0_ALT_TYPE_SET
CGenFF_4.0 1 CG2R61 2 CG2R61 3 CG2R61 4 CG2R64 5 NG2R62 6 NG2R62 7 HGR61 8 HGR62 9 HGR62 10 HGR62
@<TRIPOS>MOLECULE
pyrimidine
 10 10 0 0 0
****
USER_CHARGES
INVALID_CHARGES
Pose:  27 Cluster:  27 Fr_nu: 705360 TotEn:   -12.02
@<TRIPOS>ATOM
      1 C1        -71.5766   -2.7680  -30.2283 C.ar   1 LIG      -0.13100
      2 C2        -71.1173   -4.0666  -30.1438 C.ar   1 LIG       0.28900
      3 C3        -70.8424   -1.8287  -29.5336 C.ar   1 LIG       0.28900
      4 C4        -69.3962   -3.4240  -28.8053 C.ar   1 LIG       0.50700
      5 N1        -70.0264   -4.4314  -29.4387 N.ar   1 LIG      -0.71900
      6 N2        -69.7429   -2.1226  -28.8091 N.ar   1 LIG      -0.71900
      7 H1        -72.4552   -2.5037  -30.8015 H      1 LIG       0.11500
      8 H2        -71.6295   -4.8737  -30.6562 H      1 LIG       0.11400
      9 H3        -71.1269   -0.7820  -29.5401 H      1 LIG       0.11400
     10 H4        -68.5172   -3.6885  -28.2304 H      1 LIG       0.14100
@<TRIPOS>BOND
      1       1       2 ar
      2       1       3 ar
      3       2       5 ar
      4       3       6 ar
      5       4       5 ar
      6       4       6 ar
      7       1       7 1
      8       2       8 1
      9       3       9 1
     10       4      10 1
@<TRIPOS>ALT_TYPE
CGenFF_4.0_ALT_TYPE_SET
CGenFF_4.0 1 CG2R61 2 CG2R61 3 CG2R61 4 CG2R64 5 NG2R62 6 NG2R62 7 HGR61 8 HGR62 9 HGR62 10 HGR62
@<TRIPOS>MOLECULE
pyrimidine
 10 10 0 0 0
****
USER_CHARGES
INVALID_CHARGES
Pose:  28 Cluster:  28 Fr_nu: 1872047 TotEn:   -11.98
@<TRIPOS>ATOM
      1 C1        -78.8943    2.4515  -53.9532 C.ar   1 LIG      -0.13100
      2 C2        -78.2208    3.4123  -54.6796 C.ar   1 LIG       0.28900
      3 C3        -78.9805    1.2076  -54.5441 C.ar   1 LIG       0.28900
      4 C4        -77.8212    1.9340  -56.3594 C.ar   1 LIG       0.50700
      5 N1        -77.6698    3.1871  -55.8904 N.ar   1 LIG      -0.71900
      6 N2        -78.4536    0.9126  -55.7507 N.ar   1 LIG      -0.71900
      7 H1        -79.3268    2.6600  -52.9838 H      1 LIG       0.11500
      8 H2        -78.1024    4.4200  -54.2964 H      1 LIG       0.11400
      9 H3        -79.4916    0.3890  -54.0490 H      1 LIG       0.11400
     10 H4        -77.3892    1.7253  -57.3305 H      1 LIG       0.14100
@<TRIPOS>BOND
      1       1       2 ar
      2       1       3 ar
      3       2       5 ar
      4       3       6 ar
      5       4       5 ar
      6       4       6 ar
      7       1       7 1
      8       2       8 1
      9       3       9 1
     10       4      10 1
@<TRIPOS>ALT_TYPE
CGenFF_4.0_ALT_TYPE_SET
CGenFF_4.0 1 CG2R61 2 CG2R61 3 CG2R61 4 CG2R64 5 NG2R62 6 NG2R62 7 HGR61 8 HGR62 9 HGR62 10 HGR62
@<TRIPOS>MOLECULE
pyrimidine
 10 10 0 0 0
****
USER_CHARGES
INVALID_CHARGES
Pose:  29 Cluster:  29 Fr_nu: 2003066 TotEn:   -11.96
@<TRIPOS>ATOM
      1 C1        -61.2667  -22.9311  -24.9529 C.ar   1 LIG      -0.13100
      2 C2        -60.7170  -23.8519  -24.0843 C.ar   1 LIG       0.28900
      3 C3        -60.4832  -21.8295  -25.2296 C.ar   1 LIG       0.28900
      4 C4        -58.8311  -22.6007  -23.8721 C.ar   1 LIG       0.50700
      5 N1        -59.4973  -23.7179  -23.5233 N.ar   1 LIG      -0.71900
      6 N2        -59.2561  -21.6314  -24.7048 N.ar   1 LIG      -0.71900
      7 H1        -62.2480  -23.0642  -25.3882 H      1 LIG       0.11500
      8 H2        -61.2587  -24.7497  -23.8072 H      1 LIG       0.11400
      9 H3        -60.8312  -21.0519  -25.9008 H      1 LIG       0.11400
     10 H4        -57.8490  -22.4668  -23.4354 H      1 LIG       0.14100
@<TRIPOS>BOND
      1       1       2 ar
      2       1       3 ar
      3       2       5 ar
      4       3       6 ar
      5       4       5 ar
      6       4       6 ar
      7       1       7 1
      8       2       8 1
      9       3       9 1
     10       4      10 1
@<TRIPOS>ALT_TYPE
CGenFF_4.0_ALT_TYPE_SET
CGenFF_4.0 1 CG2R61 2 CG2R61 3 CG2R61 4 CG2R64 5 NG2R62 6 NG2R62 7 HGR61 8 HGR62 9 HGR62 10 HGR62
@<TRIPOS>MOLECULE
pyrimidine
 10 10 0 0 0
****
USER_CHARGES
INVALID_CHARGES
Pose:  30 Cluster:  30 Fr_nu: 1461400 TotEn:   -11.83
@<TRIPOS>ATOM
      1 C1        -72.2517   -3.6950  -29.7720 C.ar   1 LIG      -0.13100
      2 C2        -71.5693   -2.9189  -30.6866 C.ar   1 LIG       0.28900
      3 C3        -71.9715   -3.4396  -28.4453 C.ar   1 LIG       0.28900
      4 C4        -70.4935   -1.8106  -29.0189 C.ar   1 LIG       0.50700
      5 N1        -70.6798   -1.9642  -30.3437 N.ar   1 LIG      -0.71900
      6 N2        -71.0946   -2.5014  -28.0314 N.ar   1 LIG      -0.71900
      7 H1        -72.9600   -4.4543  -30.0754 H      1 LIG       0.11500
      8 H2        -71.7237   -3.0476  -31.7524 H      1 LIG       0.11400
      9 H3        -72.4585   -3.9996  -27.6544 H      1 LIG       0.11400
     10 H4        -69.7835   -1.0512  -28.7149 H      1 LIG       0.14100
@<TRIPOS>BOND
      1       1       2 ar
      2       1       3 ar
      3       2       5 ar
      4       3       6 ar
      5       4       5 ar
      6       4       6 ar
      7       1       7 1
      8       2       8 1
      9       3       9 1
     10       4      10 1
@<TRIPOS>ALT_TYPE
CGenFF_4.0_ALT_TYPE_SET
CGenFF_4.0 1 CG2R61 2 CG2R61 3 CG2R61 4 CG2R64 5 NG2R62 6 NG2R62 7 HGR61 8 HGR62 9 HGR62 10 HGR62
@<TRIPOS>MOLECULE
pyrimidine
 10 10 0 0 0
****
USER_CHARGES
INVALID_CHARGES
Pose:  31 Cluster:  31 Fr_nu: 1137560 TotEn:   -11.64
@<TRIPOS>ATOM
      1 C1        -58.0194    3.3547  -36.8081 C.ar   1 LIG      -0.13100
      2 C2        -56.6851    3.6886  -36.6959 C.ar   1 LIG       0.28900
      3 C3        -58.4956    3.2227  -38.0964 C.ar   1 LIG       0.28900
      4 C4        -56.4519    3.7231  -38.9567 C.ar   1 LIG       0.50700
      5 N1        -55.8692    3.8810  -37.7530 N.ar   1 LIG      -0.71900
      6 N2        -57.7370    3.4005  -39.1979 N.ar   1 LIG      -0.71900
      7 H1        -58.6510    3.2064  -35.9424 H      1 LIG       0.11500
      8 H2        -56.2216    3.8145  -35.7234 H      1 LIG       0.11400
      9 H3        -59.5318    2.9630  -38.2844 H      1 LIG       0.11400
     10 H4        -55.8200    3.8727  -39.8236 H      1 LIG       0.14100
@<TRIPOS>BOND
      1       1       2 ar
      2       1       3 ar
      3       2       5 ar
      4       3       6 ar
      5       4       5 ar
      6       4       6 ar
      7       1       7 1
      8       2       8 1
      9       3       9 1
     10       4      10 1
@<TRIPOS>ALT_TYPE
CGenFF_4.0_ALT_TYPE_SET
CGenFF_4.0 1 CG2R61 2 CG2R61 3 CG2R61 4 CG2R64 5 NG2R62 6 NG2R62 7 HGR61 8 HGR62 9 HGR62 10 HGR62
@<TRIPOS>MOLECULE
pyrimidine
 10 10 0 0 0
****
USER_CHARGES
INVALID_CHARGES
Pose:  32 Cluster:  32 Fr_nu: 2131547 TotEn:   -11.52
@<TRIPOS>ATOM
      1 C1        -79.3283  -14.7296  -47.8021 C.ar   1 LIG      -0.13100
      2 C2        -78.0086  -14.4642  -48.1063 C.ar   1 LIG       0.28900
      3 C3        -79.5556  -15.2732  -46.5543 C.ar   1 LIG       0.28900
      4 C4        -77.3332  -15.2375  -46.0783 C.ar   1 LIG       0.50700
      5 N1        -76.9821  -14.7065  -47.2649 N.ar   1 LIG      -0.71900
      6 N2        -78.5781  -15.5413  -45.6639 N.ar   1 LIG      -0.71900
      7 H1        -80.1320  -14.5251  -48.4966 H      1 LIG       0.11500
      8 H2        -77.7322  -14.0366  -49.0640 H      1 LIG       0.11400
      9 H3        -80.5605  -15.5161  -46.2264 H      1 LIG       0.11400
     10 H4        -76.5285  -15.4434  -45.3832 H      1 LIG       0.14100
@<TRIPOS>BOND
      1       1       2 ar
      2       1       3 ar
      3       2       5 ar
      4       3       6 ar
      5       4       5 ar
      6       4       6 ar
      7       1       7 1
      8       2       8 1
      9       3       9 1
     10       4      10 1
@<TRIPOS>ALT_TYPE
CGenFF_4.0_ALT_TYPE_SET
CGenFF_4.0 1 CG2R61 2 CG2R61 3 CG2R61 4 CG2R64 5 NG2R62 6 NG2R62 7 HGR61 8 HGR62 9 HGR62 10 HGR62
@<TRIPOS>MOLECULE
pyrimidine
 10 10 0 0 0
****
USER_CHARGES
INVALID_CHARGES
Pose:  33 Cluster:  33 Fr_nu: 1038467 TotEn:   -11.50
@<TRIPOS>ATOM
      1 C1        -73.4219   -3.4320  -29.6519 C.ar   1 LIG      -0.13100
      2 C2        -73.3016   -3.4320  -28.2771 C.ar   1 LIG       0.28900
      3 C3        -72.2347   -3.4320  -30.3551 C.ar   1 LIG       0.28900
      4 C4        -71.0334   -3.4323  -28.4253 C.ar   1 LIG       0.50700
      5 N1        -72.1187   -3.4322  -27.6282 N.ar   1 LIG      -0.71900
      6 N2        -71.0180   -3.4320  -29.7720 N.ar   1 LIG      -0.71900
      7 H1        -74.3842   -3.4317  -30.1461 H      1 LIG       0.11500
      8 H2        -74.1797   -3.4317  -27.6405 H      1 LIG       0.11400
      9 H3        -72.2287   -3.4313  -31.4397 H      1 LIG       0.11400
     10 H4        -70.0698   -3.4314  -27.9308 H      1 LIG       0.14100
@<TRIPOS>BOND
      1       1       2 ar
      2       1       3 ar
      3       2       5 ar
      4       3       6 ar
      5       4       5 ar
      6       4       6 ar
      7       1       7 1
      8       2       8 1
      9       3       9 1
     10       4      10 1
@<TRIPOS>ALT_TYPE
CGenFF_4.0_ALT_TYPE_SET
CGenFF_4.0 1 CG2R61 2 CG2R61 3 CG2R61 4 CG2R64 5 NG2R62 6 NG2R62 7 HGR61 8 HGR62 9 HGR62 10 HGR62
@<TRIPOS>MOLECULE
pyrimidine
 10 10 0 0 0
****
USER_CHARGES
INVALID_CHARGES
Pose:  34 Cluster:  34 Fr_nu: 446654 TotEn:   -11.49
@<TRIPOS>ATOM
      1 C1        -79.0210  -14.8974  -46.6921 C.ar   1 LIG      -0.13100
      2 C2        -78.2268  -15.0772  -47.8063 C.ar   1 LIG       0.28900
      3 C3        -78.5207  -15.4110  -45.5131 C.ar   1 LIG       0.28900
      4 C4        -76.6564  -16.1640  -46.5735 C.ar   1 LIG       0.50700
      5 N1        -77.0345  -15.7082  -47.7829 N.ar   1 LIG      -0.71900
      6 N2        -77.3378  -16.0527  -45.4172 N.ar   1 LIG      -0.71900
      7 H1        -79.9737  -14.3872  -46.7398 H      1 LIG       0.11500
      8 H2        -78.5370  -14.7079  -48.7777 H      1 LIG       0.11400
      9 H3        -79.0744  -15.3186  -44.5850 H      1 LIG       0.11400
     10 H4        -75.7031  -16.6758  -46.5256 H      1 LIG       0.14100
@<TRIPOS>BOND
      1       1       2 ar
      2       1       3 ar
      3       2       5 ar
      4       3       6 ar
      5       4       5 ar
      6       4       6 ar
      7       1       7 1
      8       2       8 1
      9       3       9 1
     10       4      10 1
@<TRIPOS>ALT_TYPE
CGenFF_4.0_ALT_TYPE_SET
CGenFF_4.0 1 CG2R61 2 CG2R61 3 CG2R61 4 CG2R64 5 NG2R62 6 NG2R62 7 HGR61 8 HGR62 9 HGR62 10 HGR62
@<TRIPOS>MOLECULE
pyrimidine
 10 10 0 0 0
****
USER_CHARGES
INVALID_CHARGES
Pose:  35 Cluster:  35 Fr_nu: 1797242 TotEn:   -11.44
@<TRIPOS>ATOM
      1 C1        -78.2903  -13.6561  -61.6270 C.ar   1 LIG      -0.13100
      2 C2        -77.2577  -14.4282  -61.1349 C.ar   1 LIG       0.28900
      3 C3        -78.6499  -12.5744  -60.8496 C.ar   1 LIG       0.28900
      4 C4        -77.0610  -13.0900  -59.3080 C.ar   1 LIG       0.50700
      5 N1        -76.6183  -14.1731  -59.9746 N.ar   1 LIG      -0.71900
      6 N2        -78.0547  -12.2606  -59.6801 N.ar   1 LIG      -0.71900
      7 H1        -78.7857  -13.8842  -62.5612 H      1 LIG       0.11500
      8 H2        -76.9058  -15.2995  -61.6765 H      1 LIG       0.11400
      9 H3        -79.4514  -11.9102  -61.1544 H      1 LIG       0.11400
     10 H4        -76.5659  -12.8621  -58.3720 H      1 LIG       0.14100
@<TRIPOS>BOND
      1       1       2 ar
      2       1       3 ar
      3       2       5 ar
      4       3       6 ar
      5       4       5 ar
      6       4       6 ar
      7       1       7 1
      8       2       8 1
      9       3       9 1
     10       4      10 1
@<TRIPOS>ALT_TYPE
CGenFF_4.0_ALT_TYPE_SET
CGenFF_4.0 1 CG2R61 2 CG2R61 3 CG2R61 4 CG2R64 5 NG2R62 6 NG2R62 7 HGR61 8 HGR62 9 HGR62 10 HGR62
@<TRIPOS>MOLECULE
pyrimidine
 10 10 0 0 0
****
USER_CHARGES
INVALID_CHARGES
Pose:  36 Cluster:  36 Fr_nu: 1654521 TotEn:   -11.31
@<TRIPOS>ATOM
      1 C1        -68.3149   -2.9079  -27.8976 C.ar   1 LIG      -0.13100
      2 C2        -68.5509   -1.5695  -28.1372 C.ar   1 LIG       0.28900
      3 C3        -69.1538   -3.7882  -28.5498 C.ar   1 LIG       0.28900
      4 C4        -70.2783   -2.0714  -29.5269 C.ar   1 LIG       0.50700
      5 N1        -69.5276   -1.1143  -28.9492 N.ar   1 LIG      -0.71900
      6 N2        -70.1497   -3.4033  -29.3746 N.ar   1 LIG      -0.71900
      7 H1        -67.5240   -3.2450  -27.2411 H      1 LIG       0.11500
      8 H2        -67.9428   -0.8034  -27.6687 H      1 LIG       0.11400
      9 H3        -69.0455   -4.8599  -28.4227 H      1 LIG       0.11400
     10 H4        -71.0710   -1.7341  -30.1835 H      1 LIG       0.14100
@<TRIPOS>BOND
      1       1       2 ar
      2       1       3 ar
      3       2       5 ar
      4       3       6 ar
      5       4       5 ar
      6       4       6 ar
      7       1       7 1
      8       2       8 1
      9       3       9 1
     10       4      10 1
@<TRIPOS>ALT_TYPE
CGenFF_4.0_ALT_TYPE_SET
CGenFF_4.0 1 CG2R61 2 CG2R61 3 CG2R61 4 CG2R64 5 NG2R62 6 NG2R62 7 HGR61 8 HGR62 9 HGR62 10 HGR62
@<TRIPOS>MOLECULE
pyrimidine
 10 10 0 0 0
****
USER_CHARGES
INVALID_CHARGES
Pose:  37 Cluster:  37 Fr_nu: 3047831 TotEn:   -11.24
@<TRIPOS>ATOM
      1 C1        -66.9445  -21.1809  -49.0943 C.ar   1 LIG      -0.13100
      2 C2        -66.2360  -21.8119  -48.0920 C.ar   1 LIG       0.28900
      3 C3        -66.5306  -21.4553  -50.3817 C.ar   1 LIG       0.28900
      4 C4        -64.8945  -22.8348  -49.6155 C.ar   1 LIG       0.50700
      5 N1        -65.2017  -22.6482  -48.3177 N.ar   1 LIG      -0.71900
      6 N2        -65.5055  -22.2802  -50.6798 N.ar   1 LIG      -0.71900
      7 H1        -67.7704  -20.5145  -48.8843 H      1 LIG       0.11500
      8 H2        -66.4883  -21.6574  -47.0486 H      1 LIG       0.11400
      9 H3        -67.0264  -21.0052  -51.2349 H      1 LIG       0.11400
     10 H4        -64.0669  -23.5011  -49.8259 H      1 LIG       0.14100
@<TRIPOS>BOND
      1       1       2 ar
      2       1       3 ar
      3       2       5 ar
      4       3       6 ar
      5       4       5 ar
      6       4       6 ar
      7       1       7 1
      8       2       8 1
      9       3       9 1
     10       4      10 1
@<TRIPOS>ALT_TYPE
CGenFF_4.0_ALT_TYPE_SET
CGenFF_4.0 1 CG2R61 2 CG2R61 3 CG2R61 4 CG2R64 5 NG2R62 6 NG2R62 7 HGR61 8 HGR62 9 HGR62 10 HGR62
@<TRIPOS>MOLECULE
pyrimidine
 10 10 0 0 0
****
USER_CHARGES
INVALID_CHARGES
Pose:  38 Cluster:  38 Fr_nu: 2203394 TotEn:   -11.16
@<TRIPOS>ATOM
      1 C1        -60.6735   -5.0258  -19.7235 C.ar   1 LIG      -0.13100
      2 C2        -60.5286   -3.6952  -20.0598 C.ar   1 LIG       0.28900
      3 C3        -59.7039   -5.5391  -18.8866 C.ar   1 LIG       0.28900
      4 C4        -58.6378   -3.5330  -18.8085 C.ar   1 LIG       0.50700
      5 N1        -59.5191   -2.9163  -19.6187 N.ar   1 LIG      -0.71900
      6 N2        -58.6682   -4.8186  -18.4085 N.ar   1 LIG      -0.71900
      7 H1        -61.4935   -5.6273  -20.0922 H      1 LIG       0.11500
      8 H2        -61.2418   -3.2043  -20.7129 H      1 LIG       0.11400
      9 H3        -59.7335   -6.5755  -18.5681 H      1 LIG       0.11400
     10 H4        -57.8160   -2.9312  -18.4402 H      1 LIG       0.14100
@<TRIPOS>BOND
      1       1       2 ar
      2       1       3 ar
      3       2       5 ar
      4       3       6 ar
      5       4       5 ar
      6       4       6 ar
      7       1       7 1
      8       2       8 1
      9       3       9 1
     10       4      10 1
@<TRIPOS>ALT_TYPE
CGenFF_4.0_ALT_TYPE_SET
CGenFF_4.0 1 CG2R61 2 CG2R61 3 CG2R61 4 CG2R64 5 NG2R62 6 NG2R62 7 HGR61 8 HGR62 9 HGR62 10 HGR62
@<TRIPOS>MOLECULE
pyrimidine
 10 10 0 0 0
****
USER_CHARGES
INVALID_CHARGES
Pose:  39 Cluster:  39 Fr_nu: 668445 TotEn:   -11.15
@<TRIPOS>ATOM
      1 C1        -77.3851  -26.5004  -46.6616 C.ar   1 LIG      -0.13100
      2 C2        -76.6464  -27.1935  -47.5989 C.ar   1 LIG       0.28900
      3 C3        -76.8300  -26.4253  -45.4006 C.ar   1 LIG       0.28900
      4 C4        -75.0216  -27.6288  -46.0701 C.ar   1 LIG       0.50700
      5 N1        -75.4563  -27.7723  -47.3365 N.ar   1 LIG      -0.71900
      6 N2        -75.6458  -26.9800  -45.0685 N.ar   1 LIG      -0.71900
      7 H1        -78.3374  -26.0459  -46.8999 H      1 LIG       0.11500
      8 H2        -77.0021  -27.3057  -48.6174 H      1 LIG       0.11400
      9 H3        -77.3378  -25.9017  -44.5979 H      1 LIG       0.11400
     10 H4        -74.0686  -28.0848  -45.8310 H      1 LIG       0.14100
@<TRIPOS>BOND
      1       1       2 ar
      2       1       3 ar
      3       2       5 ar
      4       3       6 ar
      5       4       5 ar
      6       4       6 ar
      7       1       7 1
      8       2       8 1
      9       3       9 1
     10       4      10 1
@<TRIPOS>ALT_TYPE
CGenFF_4.0_ALT_TYPE_SET
CGenFF_4.0 1 CG2R61 2 CG2R61 3 CG2R61 4 CG2R64 5 NG2R62 6 NG2R62 7 HGR61 8 HGR62 9 HGR62 10 HGR62
@<TRIPOS>MOLECULE
pyrimidine
 10 10 0 0 0
****
USER_CHARGES
INVALID_CHARGES
Pose:  40 Cluster:  40 Fr_nu: 751997 TotEn:   -11.04
@<TRIPOS>ATOM
      1 C1        -71.9815   -3.1153  -30.2944 C.ar   1 LIG      -0.13100
      2 C2        -72.1175   -1.9396  -29.5846 C.ar   1 LIG       0.28900
      3 C3        -70.9402   -3.9318  -29.9032 C.ar   1 LIG       0.28900
      4 C4        -70.3278   -2.4596  -28.2831 C.ar   1 LIG       0.50700
      5 N1        -71.3055   -1.5788  -28.5693 N.ar   1 LIG      -0.71900
      6 N2        -70.0908   -3.6340  -28.8981 N.ar   1 LIG      -0.71900
      7 H1        -72.6476   -3.3794  -31.1047 H      1 LIG       0.11500
      8 H2        -72.9070   -1.2341  -29.8201 H      1 LIG       0.11400
      9 H3        -70.7540   -4.8764  -30.4027 H      1 LIG       0.11400
     10 H4        -69.6601   -2.1948  -27.4725 H      1 LIG       0.14100
@<TRIPOS>BOND
      1       1       2 ar
      2       1       3 ar
      3       2       5 ar
      4       3       6 ar
      5       4       5 ar
      6       4       6 ar
      7       1       7 1
      8       2       8 1
      9       3       9 1
     10       4      10 1
@<TRIPOS>ALT_TYPE
CGenFF_4.0_ALT_TYPE_SET
CGenFF_4.0 1 CG2R61 2 CG2R61 3 CG2R61 4 CG2R64 5 NG2R62 6 NG2R62 7 HGR61 8 HGR62 9 HGR62 10 HGR62
@<TRIPOS>MOLECULE
pyrimidine
 10 10 0 0 0
****
USER_CHARGES
INVALID_CHARGES
Pose:  41 Cluster:  41 Fr_nu:  40834 TotEn:   -10.85
@<TRIPOS>ATOM
      1 C1        -49.9903  -11.3979  -42.4397 C.ar   1 LIG      -0.13100
      2 C2        -48.6493  -11.3512  -42.7622 C.ar   1 LIG       0.28900
      3 C3        -50.5224  -12.6610  -42.2803 C.ar   1 LIG       0.28900
      4 C4        -48.5128  -13.6200  -42.7373 C.ar   1 LIG       0.50700
      5 N1        -47.8776  -12.4467  -42.9193 N.ar   1 LIG      -0.71900
      6 N2        -49.8101  -13.7980  -42.4222 N.ar   1 LIG      -0.71900
      7 H1        -50.5856  -10.5026  -42.3200 H      1 LIG       0.11500
      8 H2        -48.1434  -10.4029  -42.9077 H      1 LIG       0.11400
      9 H3        -51.5681  -12.7979  -42.0269 H      1 LIG       0.11400
     10 H4        -47.9172  -14.5166  -42.8582 H      1 LIG       0.14100
@<TRIPOS>BOND
      1       1       2 ar
      2       1       3 ar
      3       2       5 ar
      4       3       6 ar
      5       4       5 ar
      6       4       6 ar
      7       1       7 1
      8       2       8 1
      9       3       9 1
     10       4      10 1
@<TRIPOS>ALT_TYPE
CGenFF_4.0_ALT_TYPE_SET
CGenFF_4.0 1 CG2R61 2 CG2R61 3 CG2R61 4 CG2R64 5 NG2R62 6 NG2R62 7 HGR61 8 HGR62 9 HGR62 10 HGR62
@<TRIPOS>MOLECULE
pyrimidine
 10 10 0 0 0
****
USER_CHARGES
INVALID_CHARGES
Pose:  42 Cluster:  42 Fr_nu: 363484 TotEn:   -10.80
@<TRIPOS>ATOM
      1 C1        -77.7787  -18.1473  -28.9361 C.ar   1 LIG      -0.13100
      2 C2        -78.8042  -18.3849  -28.0437 C.ar   1 LIG       0.28900
      3 C3        -77.4911  -16.8191  -29.1753 C.ar   1 LIG       0.28900
      4 C4        -79.1264  -16.1549  -27.7429 C.ar   1 LIG       0.50700
      5 N1        -79.5018  -17.4088  -27.4265 N.ar   1 LIG      -0.71900
      6 N2        -78.1473  -15.7935  -28.5940 N.ar   1 LIG      -0.71900
      7 H1        -77.2358  -18.9500  -29.4169 H      1 LIG       0.11500
      8 H2        -79.1021  -19.3972  -27.7931 H      1 LIG       0.11400
      9 H3        -76.7016  -16.5342  -29.8623 H      1 LIG       0.11400
     10 H4        -79.6705  -15.3510  -27.2624 H      1 LIG       0.14100
@<TRIPOS>BOND
      1       1       2 ar
      2       1       3 ar
      3       2       5 ar
      4       3       6 ar
      5       4       5 ar
      6       4       6 ar
      7       1       7 1
      8       2       8 1
      9       3       9 1
     10       4      10 1
@<TRIPOS>ALT_TYPE
CGenFF_4.0_ALT_TYPE_SET
CGenFF_4.0 1 CG2R61 2 CG2R61 3 CG2R61 4 CG2R64 5 NG2R62 6 NG2R62 7 HGR61 8 HGR62 9 HGR62 10 HGR62
@<TRIPOS>MOLECULE
pyrimidine
 10 10 0 0 0
****
USER_CHARGES
INVALID_CHARGES
Pose:  43 Cluster:  43 Fr_nu: 4296890 TotEn:   -10.69
@<TRIPOS>ATOM
      1 C1        -78.3579  -27.5241  -46.8508 C.ar   1 LIG      -0.13100
      2 C2        -77.7988  -26.4392  -46.2067 C.ar   1 LIG       0.28900
      3 C3        -77.4870  -28.5489  -47.1597 C.ar   1 LIG       0.28900
      4 C4        -75.7459  -27.4147  -46.2383 C.ar   1 LIG       0.50700
      5 N1        -76.4918  -26.3509  -45.8840 N.ar   1 LIG      -0.71900
      6 N2        -76.1701  -28.5274  -46.8673 N.ar   1 LIG      -0.71900
      7 H1        -79.4102  -27.5682  -47.0977 H      1 LIG       0.11500
      8 H2        -78.4049  -25.5853  -45.9241 H      1 LIG       0.11400
      9 H3        -77.8345  -29.4425  -47.6667 H      1 LIG       0.11400
     10 H4        -74.6920  -27.3703  -45.9922 H      1 LIG       0.14100
@<TRIPOS>BOND
      1       1       2 ar
      2       1       3 ar
      3       2       5 ar
      4       3       6 ar
      5       4       5 ar
      6       4       6 ar
      7       1       7 1
      8       2       8 1
      9       3       9 1
     10       4      10 1
@<TRIPOS>ALT_TYPE
CGenFF_4.0_ALT_TYPE_SET
CGenFF_4.0 1 CG2R61 2 CG2R61 3 CG2R61 4 CG2R64 5 NG2R62 6 NG2R62 7 HGR61 8 HGR62 9 HGR62 10 HGR62
@<TRIPOS>MOLECULE
pyrimidine
 10 10 0 0 0
****
USER_CHARGES
INVALID_CHARGES
Pose:  44 Cluster:  44 Fr_nu: 3818307 TotEn:   -10.66
@<TRIPOS>ATOM
      1 C1        -72.8265  -26.8024  -41.9412 C.ar   1 LIG      -0.13100
      2 C2        -71.4935  -26.5288  -41.7116 C.ar   1 LIG       0.28900
      3 C3        -73.0812  -27.8412  -42.8129 C.ar   1 LIG       0.28900
      4 C4        -70.8570  -28.2006  -43.1140 C.ar   1 LIG       0.50700
      5 N1        -70.4792  -27.2104  -42.2833 N.ar   1 LIG      -0.71900
      6 N2        -72.1172  -28.5643  -43.4196 N.ar   1 LIG      -0.71900
      7 H1        -73.6200  -26.2390  -41.4688 H      1 LIG       0.11500
      8 H2        -71.1956  -25.7297  -41.0414 H      1 LIG       0.11400
      9 H3        -74.0984  -28.1292  -43.0555 H      1 LIG       0.11400
     10 H4        -70.0627  -28.7641  -43.5880 H      1 LIG       0.14100
@<TRIPOS>BOND
      1       1       2 ar
      2       1       3 ar
      3       2       5 ar
      4       3       6 ar
      5       4       5 ar
      6       4       6 ar
      7       1       7 1
      8       2       8 1
      9       3       9 1
     10       4      10 1
@<TRIPOS>ALT_TYPE
CGenFF_4.0_ALT_TYPE_SET
CGenFF_4.0 1 CG2R61 2 CG2R61 3 CG2R61 4 CG2R64 5 NG2R62 6 NG2R62 7 HGR61 8 HGR62 9 HGR62 10 HGR62
@<TRIPOS>MOLECULE
pyrimidine
 10 10 0 0 0
****
USER_CHARGES
INVALID_CHARGES
Pose:  45 Cluster:  45 Fr_nu: 1265159 TotEn:   -10.48
@<TRIPOS>ATOM
      1 C1        -76.8188   -5.0427  -57.8092 C.ar   1 LIG      -0.13100
      2 C2        -76.4460   -3.7800  -58.2229 C.ar   1 LIG       0.28900
      3 C3        -77.8050   -5.0881  -56.8451 C.ar   1 LIG       0.28900
      4 C4        -77.9395   -2.8193  -56.8039 C.ar   1 LIG       0.50700
      5 N1        -76.9874   -2.6426  -57.7397 N.ar   1 LIG      -0.71900
      6 N2        -78.3894   -3.9921  -56.3182 N.ar   1 LIG      -0.71900
      7 H1        -76.3673   -5.9384  -58.2141 H      1 LIG       0.11500
      8 H2        -75.6783   -3.6443  -58.9770 H      1 LIG       0.11400
      9 H3        -78.1629   -6.0357  -56.4575 H      1 LIG       0.11400
     10 H4        -78.3910   -1.9226  -56.3976 H      1 LIG       0.14100
@<TRIPOS>BOND
      1       1       2 ar
      2       1       3 ar
      3       2       5 ar
      4       3       6 ar
      5       4       5 ar
      6       4       6 ar
      7       1       7 1
      8       2       8 1
      9       3       9 1
     10       4      10 1
@<TRIPOS>ALT_TYPE
CGenFF_4.0_ALT_TYPE_SET
CGenFF_4.0 1 CG2R61 2 CG2R61 3 CG2R61 4 CG2R64 5 NG2R62 6 NG2R62 7 HGR61 8 HGR62 9 HGR62 10 HGR62
@<TRIPOS>MOLECULE
pyrimidine
 10 10 0 0 0
****
USER_CHARGES
INVALID_CHARGES
Pose:  46 Cluster:  46 Fr_nu: 446402 TotEn:   -10.44
@<TRIPOS>ATOM
      1 C1        -79.7740  -15.1836  -46.2605 C.ar   1 LIG      -0.13100
      2 C2        -78.6277  -14.9661  -46.9975 C.ar   1 LIG       0.28900
      3 C3        -79.6014  -15.8726  -45.0775 C.ar   1 LIG       0.28900
      4 C4        -77.3649  -16.0447  -45.4454 C.ar   1 LIG       0.50700
      5 N1        -77.4023  -15.3843  -46.6184 N.ar   1 LIG      -0.71900
      6 N2        -78.4069  -16.3196  -44.6377 N.ar   1 LIG      -0.71900
      7 H1        -80.7446  -14.8368  -46.5889 H      1 LIG       0.11500
      8 H2        -78.6644  -14.4336  -47.9417 H      1 LIG       0.11400
      9 H3        -80.4446  -16.0914  -44.4313 H      1 LIG       0.11400
     10 H4        -76.3933  -16.3930  -45.1170 H      1 LIG       0.14100
@<TRIPOS>BOND
      1       1       2 ar
      2       1       3 ar
      3       2       5 ar
      4       3       6 ar
      5       4       5 ar
      6       4       6 ar
      7       1       7 1
      8       2       8 1
      9       3       9 1
     10       4      10 1
@<TRIPOS>ALT_TYPE
CGenFF_4.0_ALT_TYPE_SET
CGenFF_4.0 1 CG2R61 2 CG2R61 3 CG2R61 4 CG2R64 5 NG2R62 6 NG2R62 7 HGR61 8 HGR62 9 HGR62 10 HGR62
@<TRIPOS>MOLECULE
pyrimidine
 10 10 0 0 0
****
USER_CHARGES
INVALID_CHARGES
Pose:  47 Cluster:  47 Fr_nu: 1865328 TotEn:   -10.34
@<TRIPOS>ATOM
      1 C1        -72.5375  -11.7785  -23.4900 C.ar   1 LIG      -0.13100
      2 C2        -73.0684  -10.6669  -24.1121 C.ar   1 LIG       0.28900
      3 C3        -71.4680  -11.5397  -22.6515 C.ar   1 LIG       0.28900
      4 C4        -71.5537   -9.3118  -23.0943 C.ar   1 LIG       0.50700
      5 N1        -72.5995   -9.4141  -23.9364 N.ar   1 LIG      -0.71900
      6 N2        -70.9483  -10.3145  -22.4296 N.ar   1 LIG      -0.71900
      7 H1        -72.9338  -12.7724  -23.6496 H      1 LIG       0.11500
      8 H2        -73.9108  -10.7560  -24.7895 H      1 LIG       0.11400
      9 H3        -70.9843  -12.3515  -22.1192 H      1 LIG       0.11400
     10 H4        -71.1560   -8.3169  -22.9353 H      1 LIG       0.14100
@<TRIPOS>BOND
      1       1       2 ar
      2       1       3 ar
      3       2       5 ar
      4       3       6 ar
      5       4       5 ar
      6       4       6 ar
      7       1       7 1
      8       2       8 1
      9       3       9 1
     10       4      10 1
@<TRIPOS>ALT_TYPE
CGenFF_4.0_ALT_TYPE_SET
CGenFF_4.0 1 CG2R61 2 CG2R61 3 CG2R61 4 CG2R64 5 NG2R62 6 NG2R62 7 HGR61 8 HGR62 9 HGR62 10 HGR62
@<TRIPOS>MOLECULE
pyrimidine
 10 10 0 0 0
****
USER_CHARGES
INVALID_CHARGES
Pose:  48 Cluster:  48 Fr_nu: 1304219 TotEn:   -10.27
@<TRIPOS>ATOM
      1 C1        -59.1361    4.1565  -36.4765 C.ar   1 LIG      -0.13100
      2 C2        -58.2625    3.1096  -36.2632 C.ar   1 LIG       0.28900
      3 C3        -59.0640    4.7503  -37.7200 C.ar   1 LIG       0.28900
      4 C4        -57.4090    3.3289  -38.3586 C.ar   1 LIG       0.50700
      5 N1        -57.3824    2.6681  -37.1856 N.ar   1 LIG      -0.71900
      6 N2        -58.2092    4.3608  -38.6884 N.ar   1 LIG      -0.71900
      7 H1        -59.8318    4.4900  -35.7183 H      1 LIG       0.11500
      8 H2        -58.2458    2.5814  -35.3161 H      1 LIG       0.11400
      9 H3        -59.7108    5.5813  -37.9797 H      1 LIG       0.11400
     10 H4        -56.7117    2.9959  -39.1175 H      1 LIG       0.14100
@<TRIPOS>BOND
      1       1       2 ar
      2       1       3 ar
      3       2       5 ar
      4       3       6 ar
      5       4       5 ar
      6       4       6 ar
      7       1       7 1
      8       2       8 1
      9       3       9 1
     10       4      10 1
@<TRIPOS>ALT_TYPE
CGenFF_4.0_ALT_TYPE_SET
CGenFF_4.0 1 CG2R61 2 CG2R61 3 CG2R61 4 CG2R64 5 NG2R62 6 NG2R62 7 HGR61 8 HGR62 9 HGR62 10 HGR62
@<TRIPOS>MOLECULE
pyrimidine
 10 10 0 0 0
****
USER_CHARGES
INVALID_CHARGES
Pose:  49 Cluster:  49 Fr_nu: 1039053 TotEn:   -10.11
@<TRIPOS>ATOM
      1 C1        -71.8867   -2.4579  -30.1247 C.ar   1 LIG      -0.13100
      2 C2        -71.6022   -1.1124  -30.0090 C.ar   1 LIG       0.28900
      3 C3        -70.8864   -3.3168  -29.7177 C.ar   1 LIG       0.28900
      4 C4        -69.5399   -1.5694  -29.1694 C.ar   1 LIG       0.50700
      5 N1        -70.4348   -0.6314  -29.5337 N.ar   1 LIG      -0.71900
      6 N2        -69.6962   -2.9055  -29.2334 N.ar   1 LIG      -0.71900
      7 H1        -72.8321   -2.8159  -30.5097 H      1 LIG       0.11500
      8 H2        -72.3272   -0.3618  -30.3043 H      1 LIG       0.11400
      9 H3        -71.0180   -4.3920  -29.7720 H      1 LIG       0.11400
     10 H4        -68.5928   -1.2112  -28.7850 H      1 LIG       0.14100
@<TRIPOS>BOND
      1       1       2 ar
      2       1       3 ar
      3       2       5 ar
      4       3       6 ar
      5       4       5 ar
      6       4       6 ar
      7       1       7 1
      8       2       8 1
      9       3       9 1
     10       4      10 1
@<TRIPOS>ALT_TYPE
CGenFF_4.0_ALT_TYPE_SET
CGenFF_4.0 1 CG2R61 2 CG2R61 3 CG2R61 4 CG2R64 5 NG2R62 6 NG2R62 7 HGR61 8 HGR62 9 HGR62 10 HGR62
@<TRIPOS>MOLECULE
pyrimidine
 10 10 0 0 0
****
USER_CHARGES
INVALID_CHARGES
Pose:  50 Cluster:  50 Fr_nu: 1689217 TotEn:   -10.02
@<TRIPOS>ATOM
      1 C1        -52.5856    2.1247  -32.8746 C.ar   1 LIG      -0.13100
      2 C2        -51.2243    2.2585  -32.6911 C.ar   1 LIG       0.28900
      3 C3        -53.2449    3.2594  -33.3010 C.ar   1 LIG       0.28900
      4 C4        -51.3036    4.4418  -33.3186 C.ar   1 LIG       0.50700
      5 N1        -50.5485    3.4065  -32.9045 N.ar   1 LIG      -0.71900
      6 N2        -52.6330    4.4392  -33.5336 N.ar   1 LIG      -0.71900
      7 H1        -53.1021    1.1913  -32.6956 H      1 LIG       0.11500
      8 H2        -50.6217    1.4208  -32.3572 H      1 LIG       0.11400
      9 H3        -54.3159    3.2513  -33.4720 H      1 LIG       0.11400
     10 H4        -50.7867    5.3769  -33.4969 H      1 LIG       0.14100
@<TRIPOS>BOND
      1       1       2 ar
      2       1       3 ar
      3       2       5 ar
      4       3       6 ar
      5       4       5 ar
      6       4       6 ar
      7       1       7 1
      8       2       8 1
      9       3       9 1
     10       4      10 1
@<TRIPOS>ALT_TYPE
CGenFF_4.0_ALT_TYPE_SET
CGenFF_4.0 1 CG2R61 2 CG2R61 3 CG2R61 4 CG2R64 5 NG2R62 6 NG2R62 7 HGR61 8 HGR62 9 HGR62 10 HGR62
@<TRIPOS>MOLECULE
pyrimidine
 10 10 0 0 0
****
USER_CHARGES
INVALID_CHARGES
Pose:  51 Cluster:  51 Fr_nu: 1178009 TotEn:    -9.81
@<TRIPOS>ATOM
      1 C1        -77.5571  -26.9798  -46.9023 C.ar   1 LIG      -0.13100
      2 C2        -77.9555  -28.2967  -47.0098 C.ar   1 LIG       0.28900
      3 C3        -76.3587  -26.7698  -46.2514 C.ar   1 LIG       0.28900
      4 C4        -76.0954  -29.0016  -45.9097 C.ar   1 LIG       0.50700
      5 N1        -77.2465  -29.3363  -46.5232 N.ar   1 LIG      -0.71900
      6 N2        -75.5992  -27.7611  -45.7406 N.ar   1 LIG      -0.71900
      7 H1        -78.1460  -26.1652  -47.3021 H      1 LIG       0.11500
      8 H2        -78.8839  -28.5598  -47.5050 H      1 LIG       0.11400
      9 H3        -75.9644  -25.7683  -46.1179 H      1 LIG       0.11400
     10 H4        -75.5061  -29.8170  -45.5083 H      1 LIG       0.14100
@<TRIPOS>BOND
      1       1       2 ar
      2       1       3 ar
      3       2       5 ar
      4       3       6 ar
      5       4       5 ar
      6       4       6 ar
      7       1       7 1
      8       2       8 1
      9       3       9 1
     10       4      10 1
@<TRIPOS>ALT_TYPE
CGenFF_4.0_ALT_TYPE_SET
CGenFF_4.0 1 CG2R61 2 CG2R61 3 CG2R61 4 CG2R64 5 NG2R62 6 NG2R62 7 HGR61 8 HGR62 9 HGR62 10 HGR62
@<TRIPOS>MOLECULE
pyrimidine
 10 10 0 0 0
****
USER_CHARGES
INVALID_CHARGES
Pose:  52 Cluster:  52 Fr_nu: 797208 TotEn:    -9.74
@<TRIPOS>ATOM
      1 C1        -64.3073   -8.3515  -16.2211 C.ar   1 LIG      -0.13100
      2 C2        -64.5286   -8.2832  -17.5816 C.ar   1 LIG       0.28900
      3 C3        -64.4065   -9.6094  -15.6625 C.ar   1 LIG       0.28900
      4 C4        -64.8924  -10.5246  -17.6856 C.ar   1 LIG       0.50700
      5 N1        -64.8244   -9.3539  -18.3474 N.ar   1 LIG      -0.71900
      6 N2        -64.6986  -10.7219  -16.3676 N.ar   1 LIG      -0.71900
      7 H1        -64.0718   -7.4760  -15.6310 H      1 LIG       0.11500
      8 H2        -64.4725   -7.3371  -18.1089 H      1 LIG       0.11400
      9 H3        -64.2498   -9.7619  -14.6001 H      1 LIG       0.11400
     10 H4        -65.1293  -11.4012  -18.2760 H      1 LIG       0.14100
@<TRIPOS>BOND
      1       1       2 ar
      2       1       3 ar
      3       2       5 ar
      4       3       6 ar
      5       4       5 ar
      6       4       6 ar
      7       1       7 1
      8       2       8 1
      9       3       9 1
     10       4      10 1
@<TRIPOS>ALT_TYPE
CGenFF_4.0_ALT_TYPE_SET
CGenFF_4.0 1 CG2R61 2 CG2R61 3 CG2R61 4 CG2R64 5 NG2R62 6 NG2R62 7 HGR61 8 HGR62 9 HGR62 10 HGR62
@<TRIPOS>MOLECULE
pyrimidine
 10 10 0 0 0
****
USER_CHARGES
INVALID_CHARGES
Pose:  53 Cluster:  53 Fr_nu: 946478 TotEn:    -9.42
@<TRIPOS>ATOM
      1 C1        -60.7373  -21.0610  -41.0332 C.ar   1 LIG      -0.13100
      2 C2        -61.2921  -20.6031  -42.2109 C.ar   1 LIG       0.28900
      3 C3        -60.3469  -22.3845  -41.0321 C.ar   1 LIG       0.28900
      4 C4        -61.0372  -22.6423  -43.1824 C.ar   1 LIG       0.50700
      5 N1        -61.4576  -21.3692  -43.3090 N.ar   1 LIG      -0.71900
      6 N2        -60.4827  -23.2071  -42.0928 N.ar   1 LIG      -0.71900
      7 H1        -60.6166  -20.4240  -40.1673 H      1 LIG       0.11500
      8 H2        -61.6290  -19.5766  -42.3066 H      1 LIG       0.11400
      9 H3        -59.9012  -22.8339  -40.1513 H      1 LIG       0.11400
     10 H4        -61.1590  -23.2806  -44.0490 H      1 LIG       0.14100
@<TRIPOS>BOND
      1       1       2 ar
      2       1       3 ar
      3       2       5 ar
      4       3       6 ar
      5       4       5 ar
      6       4       6 ar
      7       1       7 1
      8       2       8 1
      9       3       9 1
     10       4      10 1
@<TRIPOS>ALT_TYPE
CGenFF_4.0_ALT_TYPE_SET
CGenFF_4.0 1 CG2R61 2 CG2R61 3 CG2R61 4 CG2R64 5 NG2R62 6 NG2R62 7 HGR61 8 HGR62 9 HGR62 10 HGR62
@<TRIPOS>MOLECULE
pyrimidine
 10 10 0 0 0
****
USER_CHARGES
INVALID_CHARGES
Pose:  54 Cluster:  54 Fr_nu:   2980 TotEn:    -9.36
@<TRIPOS>ATOM
      1 C1        -61.0827    2.1776  -43.4172 C.ar   1 LIG      -0.13100
      2 C2        -60.5950    3.4678  -43.4619 C.ar   1 LIG       0.28900
      3 C3        -60.1567    1.1994  -43.1175 C.ar   1 LIG       0.28900
      4 C4        -58.5005    2.7474  -42.9511 C.ar   1 LIG       0.50700
      5 N1        -59.3049    3.7898  -43.2332 N.ar   1 LIG      -0.71900
      6 N2        -58.8527    1.4496  -42.8780 N.ar   1 LIG      -0.71900
      7 H1        -62.1229    1.9480  -43.6051 H      1 LIG       0.11500
      8 H2        -61.2481    4.3032  -43.6899 H      1 LIG       0.11400
      9 H3        -60.4464    0.1558  -43.0605 H      1 LIG       0.11400
     10 H4        -57.4586    2.9770  -42.7640 H      1 LIG       0.14100
@<TRIPOS>BOND
      1       1       2 ar
      2       1       3 ar
      3       2       5 ar
      4       3       6 ar
      5       4       5 ar
      6       4       6 ar
      7       1       7 1
      8       2       8 1
      9       3       9 1
     10       4      10 1
@<TRIPOS>ALT_TYPE
CGenFF_4.0_ALT_TYPE_SET
CGenFF_4.0 1 CG2R61 2 CG2R61 3 CG2R61 4 CG2R64 5 NG2R62 6 NG2R62 7 HGR61 8 HGR62 9 HGR62 10 HGR62
@<TRIPOS>MOLECULE
pyrimidine
 10 10 0 0 0
****
USER_CHARGES
INVALID_CHARGES
Pose:  55 Cluster:  55 Fr_nu: 713851 TotEn:    -9.32
@<TRIPOS>ATOM
      1 C1        -75.8516  -12.2215  -43.2194 C.ar   1 LIG      -0.13100
      2 C2        -76.0649  -12.6718  -44.5064 C.ar   1 LIG       0.28900
      3 C3        -74.5763  -11.7697  -42.9485 C.ar   1 LIG       0.28900
      4 C4        -73.9113  -12.2184  -45.0754 C.ar   1 LIG       0.50700
      5 N1        -75.1138  -12.6844  -45.4632 N.ar   1 LIG      -0.71900
      6 N2        -73.5780  -11.7540  -43.8560 N.ar   1 LIG      -0.71900
      7 H1        -76.6333  -12.2229  -42.4716 H      1 LIG       0.11500
      8 H2        -77.0357  -13.0461  -44.8125 H      1 LIG       0.11400
      9 H3        -74.3137  -11.3973  -41.9643 H      1 LIG       0.11400
     10 H4        -73.1282  -12.2180  -45.8237 H      1 LIG       0.14100
@<TRIPOS>BOND
      1       1       2 ar
      2       1       3 ar
      3       2       5 ar
      4       3       6 ar
      5       4       5 ar
      6       4       6 ar
      7       1       7 1
      8       2       8 1
      9       3       9 1
     10       4      10 1
@<TRIPOS>ALT_TYPE
CGenFF_4.0_ALT_TYPE_SET
CGenFF_4.0 1 CG2R61 2 CG2R61 3 CG2R61 4 CG2R64 5 NG2R62 6 NG2R62 7 HGR61 8 HGR62 9 HGR62 10 HGR62
@<TRIPOS>MOLECULE
pyrimidine
 10 10 0 0 0
****
USER_CHARGES
INVALID_CHARGES
Pose:  56 Cluster:  56 Fr_nu:  71367 TotEn:    -9.11
@<TRIPOS>ATOM
      1 C1        -77.1196  -13.3736  -43.3962 C.ar   1 LIG      -0.13100
      2 C2        -76.2526  -13.1226  -44.4402 C.ar   1 LIG       0.28900
      3 C3        -77.1201  -12.4376  -42.3824 C.ar   1 LIG       0.28900
      4 C4        -75.5372  -11.2051  -43.4512 C.ar   1 LIG       0.50700
      5 N1        -75.4442  -12.0442  -44.5002 N.ar   1 LIG      -0.71900
      6 N2        -76.3390  -11.3375  -42.3772 N.ar   1 LIG      -0.71900
      7 H1        -77.7570  -14.2474  -43.3739 H      1 LIG       0.11500
      8 H2        -76.1822  -13.8025  -45.2823 H      1 LIG       0.11400
      9 H3        -77.7678  -12.5500  -41.5197 H      1 LIG       0.11400
     10 H4        -74.8983  -10.3307  -43.4727 H      1 LIG       0.14100
@<TRIPOS>BOND
      1       1       2 ar
      2       1       3 ar
      3       2       5 ar
      4       3       6 ar
      5       4       5 ar
      6       4       6 ar
      7       1       7 1
      8       2       8 1
      9       3       9 1
     10       4      10 1
@<TRIPOS>ALT_TYPE
CGenFF_4.0_ALT_TYPE_SET
CGenFF_4.0 1 CG2R61 2 CG2R61 3 CG2R61 4 CG2R64 5 NG2R62 6 NG2R62 7 HGR61 8 HGR62 9 HGR62 10 HGR62
@<TRIPOS>MOLECULE
pyrimidine
 10 10 0 0 0
****
USER_CHARGES
INVALID_CHARGES
Pose:  57 Cluster:  57 Fr_nu: 2497623 TotEn:    -9.08
@<TRIPOS>ATOM
      1 C1        -66.2707    3.0927  -53.3554 C.ar   1 LIG      -0.13100
      2 C2        -64.9561    3.0868  -53.7753 C.ar   1 LIG       0.28900
      3 C3        -67.1225    2.2571  -54.0484 C.ar   1 LIG       0.28900
      4 C4        -65.4256    1.5552  -55.3880 C.ar   1 LIG       0.50700
      5 N1        -64.4974    2.3276  -54.7919 N.ar   1 LIG      -0.71900
      6 N2        -66.7325    1.4718  -55.0737 N.ar   1 LIG      -0.71900
      7 H1        -66.6112    3.7123  -52.5366 H      1 LIG       0.11500
      8 H2        -64.2132    3.7114  -53.2912 H      1 LIG       0.11400
      9 H3        -68.1743    2.1946  -53.7908 H      1 LIG       0.11400
     10 H4        -65.0851    0.9357  -56.2086 H      1 LIG       0.14100
@<TRIPOS>BOND
      1       1       2 ar
      2       1       3 ar
      3       2       5 ar
      4       3       6 ar
      5       4       5 ar
      6       4       6 ar
      7       1       7 1
      8       2       8 1
      9       3       9 1
     10       4      10 1
@<TRIPOS>ALT_TYPE
CGenFF_4.0_ALT_TYPE_SET
CGenFF_4.0 1 CG2R61 2 CG2R61 3 CG2R61 4 CG2R64 5 NG2R62 6 NG2R62 7 HGR61 8 HGR62 9 HGR62 10 HGR62
@<TRIPOS>MOLECULE
pyrimidine
 10 10 0 0 0
****
USER_CHARGES
INVALID_CHARGES
Pose:  58 Cluster:  58 Fr_nu:  83371 TotEn:    -9.06
@<TRIPOS>ATOM
      1 C1        -62.4726    3.3154  -45.5770 C.ar   1 LIG      -0.13100
      2 C2        -61.5973    3.1856  -46.6360 C.ar   1 LIG       0.28900
      3 C3        -61.9538    3.0176  -44.3336 C.ar   1 LIG       0.28900
      4 C4        -59.9258    2.5347  -45.2398 C.ar   1 LIG       0.50700
      5 N1        -60.3124    2.7962  -46.5029 N.ar   1 LIG      -0.71900
      6 N2        -60.6802    2.6226  -44.1276 N.ar   1 LIG      -0.71900
      7 H1        -63.4988    3.6298  -45.7128 H      1 LIG       0.11500
      8 H2        -61.9148    3.3976  -47.6512 H      1 LIG       0.11400
      9 H3        -62.5665    3.0899  -43.4415 H      1 LIG       0.11400
     10 H4        -58.8988    2.2188  -45.1036 H      1 LIG       0.14100
@<TRIPOS>BOND
      1       1       2 ar
      2       1       3 ar
      3       2       5 ar
      4       3       6 ar
      5       4       5 ar
      6       4       6 ar
      7       1       7 1
      8       2       8 1
      9       3       9 1
     10       4      10 1
@<TRIPOS>ALT_TYPE
CGenFF_4.0_ALT_TYPE_SET
CGenFF_4.0 1 CG2R61 2 CG2R61 3 CG2R61 4 CG2R64 5 NG2R62 6 NG2R62 7 HGR61 8 HGR62 9 HGR62 10 HGR62
@<TRIPOS>MOLECULE
pyrimidine
 10 10 0 0 0
****
USER_CHARGES
INVALID_CHARGES
Pose:  59 Cluster:  59 Fr_nu: 2611864 TotEn:    -9.01
@<TRIPOS>ATOM
      1 C1        -76.6312   -4.1025  -57.4233 C.ar   1 LIG      -0.13100
      2 C2        -77.5356   -3.5300  -56.5522 C.ar   1 LIG       0.28900
      3 C3        -76.0874   -3.2517  -58.3637 C.ar   1 LIG       0.28900
      4 C4        -77.2895   -1.5025  -57.5499 C.ar   1 LIG       0.50700
      5 N1        -77.8890   -2.2284  -56.5872 N.ar   1 LIG      -0.71900
      6 N2        -76.3952   -1.9413  -58.4562 N.ar   1 LIG      -0.71900
      7 H1        -76.3661   -5.1500  -57.3724 H      1 LIG       0.11500
      8 H2        -78.0153   -4.1201  -55.7789 H      1 LIG       0.11400
      9 H3        -75.3679   -3.6112  -59.0914 H      1 LIG       0.11400
     10 H4        -77.5556   -0.4538  -57.6018 H      1 LIG       0.14100
@<TRIPOS>BOND
      1       1       2 ar
      2       1       3 ar
      3       2       5 ar
      4       3       6 ar
      5       4       5 ar
      6       4       6 ar
      7       1       7 1
      8       2       8 1
      9       3       9 1
     10       4      10 1
@<TRIPOS>ALT_TYPE
CGenFF_4.0_ALT_TYPE_SET
CGenFF_4.0 1 CG2R61 2 CG2R61 3 CG2R61 4 CG2R64 5 NG2R62 6 NG2R62 7 HGR61 8 HGR62 9 HGR62 10 HGR62
@<TRIPOS>MOLECULE
pyrimidine
 10 10 0 0 0
****
USER_CHARGES
INVALID_CHARGES
Pose:  60 Cluster:  60 Fr_nu: 2613139 TotEn:    -8.88
@<TRIPOS>ATOM
      1 C1        -77.6052   -3.5650  -56.3733 C.ar   1 LIG      -0.13100
      2 C2        -76.8828   -4.1777  -57.3770 C.ar   1 LIG       0.28900
      3 C3        -77.7669   -2.2007  -56.5017 C.ar   1 LIG       0.28900
      4 C4        -76.5814   -2.1919  -58.4412 C.ar   1 LIG       0.50700
      5 N1        -76.3547   -3.5192  -58.4295 N.ar   1 LIG      -0.71900
      6 N2        -77.2666   -1.4796  -57.5264 N.ar   1 LIG      -0.71900
      7 H1        -78.0175   -4.1182  -55.5401 H      1 LIG       0.11500
      8 H2        -76.7035   -5.2473  -57.3617 H      1 LIG       0.11400
      9 H3        -78.3194   -1.6323  -55.7614 H      1 LIG       0.11400
     10 H4        -76.1677   -1.6377  -59.2748 H      1 LIG       0.14100
@<TRIPOS>BOND
      1       1       2 ar
      2       1       3 ar
      3       2       5 ar
      4       3       6 ar
      5       4       5 ar
      6       4       6 ar
      7       1       7 1
      8       2       8 1
      9       3       9 1
     10       4      10 1
@<TRIPOS>ALT_TYPE
CGenFF_4.0_ALT_TYPE_SET
CGenFF_4.0 1 CG2R61 2 CG2R61 3 CG2R61 4 CG2R64 5 NG2R62 6 NG2R62 7 HGR61 8 HGR62 9 HGR62 10 HGR62
@<TRIPOS>MOLECULE
pyrimidine
 10 10 0 0 0
****
USER_CHARGES
INVALID_CHARGES
Pose:  61 Cluster:  61 Fr_nu:  74809 TotEn:    -7.93
@<TRIPOS>ATOM
      1 C1        -76.7359   -4.9101  -58.3627 C.ar   1 LIG      -0.13100
      2 C2        -76.5769   -4.5586  -59.6877 C.ar   1 LIG       0.28900
      3 C3        -76.6349   -3.8762  -57.4545 C.ar   1 LIG       0.28900
      4 C4        -76.2612   -2.3793  -59.1238 C.ar   1 LIG       0.50700
      5 N1        -76.3376   -3.2982  -60.1052 N.ar   1 LIG      -0.71900
      6 N2        -76.3972   -2.5942  -57.8013 N.ar   1 LIG      -0.71900
      7 H1        -76.9270   -5.9297  -58.0560 H      1 LIG       0.11500
      8 H2        -76.6393   -5.3035  -60.4736 H      1 LIG       0.11400
      9 H3        -76.7449   -4.0556  -56.3905 H      1 LIG       0.11400
     10 H4        -76.0688   -1.3585  -59.4306 H      1 LIG       0.14100
@<TRIPOS>BOND
      1       1       2 ar
      2       1       3 ar
      3       2       5 ar
      4       3       6 ar
      5       4       5 ar
      6       4       6 ar
      7       1       7 1
      8       2       8 1
      9       3       9 1
     10       4      10 1
@<TRIPOS>ALT_TYPE
CGenFF_4.0_ALT_TYPE_SET
CGenFF_4.0 1 CG2R61 2 CG2R61 3 CG2R61 4 CG2R64 5 NG2R62 6 NG2R62 7 HGR61 8 HGR62 9 HGR62 10 HGR62
@<TRIPOS>MOLECULE
pyrimidine
 10 10 0 0 0
****
USER_CHARGES
INVALID_CHARGES
Pose:  62 Cluster:  62 Fr_nu:  71555 TotEn:    -3.84
@<TRIPOS>ATOM
      1 C1        -75.2184  -11.0950  -43.1813 C.ar   1 LIG      -0.13100
      2 C2        -75.3144  -11.7511  -44.3916 C.ar   1 LIG       0.28900
      3 C3        -76.1469  -11.4610  -42.2284 C.ar   1 LIG       0.28900
      4 C4        -77.0899  -12.9622  -43.6512 C.ar   1 LIG       0.50700
      5 N1        -76.2413  -12.6936  -44.6617 N.ar   1 LIG      -0.71900
      6 N2        -77.1003  -12.3941  -42.4302 N.ar   1 LIG      -0.71900
      7 H1        -74.4645  -10.3427  -42.9920 H      1 LIG       0.11500
      8 H2        -74.6280  -11.5302  -45.2017 H      1 LIG       0.11400
      9 H3        -76.1506  -10.9995  -41.2469 H      1 LIG       0.11400
     10 H4        -77.8455  -13.7146  -43.8409 H      1 LIG       0.14100
@<TRIPOS>BOND
      1       1       2 ar
      2       1       3 ar
      3       2       5 ar
      4       3       6 ar
      5       4       5 ar
      6       4       6 ar
      7       1       7 1
      8       2       8 1
      9       3       9 1
     10       4      10 1
@<TRIPOS>ALT_TYPE
CGenFF_4.0_ALT_TYPE_SET
CGenFF_4.0 1 CG2R61 2 CG2R61 3 CG2R61 4 CG2R64 5 NG2R62 6 NG2R62 7 HGR61 8 HGR62 9 HGR62 10 HGR62
@<TRIPOS>MOLECULE
naphtalene
 18 19 0 0 0
****
USER_CHARGES
INVALID_CHARGES
Pose:   1 Cluster:   1 Fr_nu: 178214 TotEn:   -14.67
@<TRIPOS>ATOM
      1 C1        -71.2246   -2.8837  -30.3763 C.ar   1 LIG      -0.11500
      2 C2        -70.6080   -4.0015  -29.8221 C.ar   1 LIG      -0.11500
      3 C3        -68.1944    0.0125  -27.9059 C.ar   1 LIG      -0.11500
      4 C4        -67.5779   -1.1054  -27.3517 C.ar   1 LIG      -0.11500
      5 C5        -70.7818   -1.6037  -30.0413 C.ar   1 LIG      -0.11700
      6 C6        -69.5464   -3.8438  -28.9308 C.ar   1 LIG      -0.11700
      7 C7        -69.2560   -0.1453  -28.7973 C.ar   1 LIG      -0.11700
      8 C8        -68.0205   -2.3854  -27.6866 C.ar   1 LIG      -0.11700
      9 C9        -69.7146   -1.4262  -29.1457 C.ar   1 LIG       0.00400
     10 C10       -69.0877   -2.5629  -28.5821 C.ar   1 LIG       0.00400
     11 H1        -72.0513   -3.0071  -31.0697 H      1 LIG       0.11500
     12 H2        -70.9532   -4.9975  -30.0838 H      1 LIG       0.11500
     13 H3        -67.8494    1.0090  -27.6447 H      1 LIG       0.11500
     14 H4        -66.7521   -0.9814  -26.6572 H      1 LIG       0.11500
     15 H5        -71.2790   -0.7443  -30.4863 H      1 LIG       0.11500
     16 H6        -69.0789   -4.7316  -28.5100 H      1 LIG       0.11500
     17 H7        -69.7227    0.7426  -29.2185 H      1 LIG       0.11500
     18 H8        -67.5240   -3.2450  -27.2411 H      1 LIG       0.11500
@<TRIPOS>BOND
      1       1       2 ar
      2       1       5 ar
      3       2       6 ar
      4       3       4 ar
      5       3       7 ar
      6       4       8 ar
      7       5       9 ar
      8       6      10 ar
      9       7       9 ar
     10       8      10 ar
     11       9      10 ar
     12       1      11 1
     13       2      12 1
     14       3      13 1
     15       4      14 1
     16       5      15 1
     17       6      16 1
     18       7      17 1
     19       8      18 1
@<TRIPOS>ALT_TYPE
CGenFF_4.0_ALT_TYPE_SET
CGenFF_4.0 1 CG2R61 2 CG2R61 3 CG2R61 4 CG2R61 5 CG2R61 6 CG2R61 7 CG2R61 8 CG2R61 9 CG2R61 10 CG2R61 11 HGR61 12 HGR61 13 HGR61 14 HGR61 15 HGR61 16 HGR61 17 HGR61 18 HGR61
@<TRIPOS>MOLECULE
naphtalene
 18 19 0 0 0
****
USER_CHARGES
INVALID_CHARGES
Pose:   2 Cluster:   2 Fr_nu:   4561 TotEn:   -14.39
@<TRIPOS>ATOM
      1 C1        -74.2848  -13.2521  -46.6642 C.ar   1 LIG      -0.11500
      2 C2        -73.5183  -12.1510  -46.2941 C.ar   1 LIG      -0.11500
      3 C3        -76.9690  -12.7363  -42.6390 C.ar   1 LIG      -0.11500
      4 C4        -76.2024  -11.6353  -42.2690 C.ar   1 LIG      -0.11500
      5 C5        -75.3358  -13.6767  -45.8508 C.ar   1 LIG      -0.11700
      6 C6        -73.7998  -11.4703  -45.1093 C.ar   1 LIG      -0.11700
      7 C7        -76.6875  -13.4170  -43.8240 C.ar   1 LIG      -0.11700
      8 C8        -75.1513  -11.2106  -43.0823 C.ar   1 LIG      -0.11700
      9 C9        -75.6333  -13.0035  -44.6547 C.ar   1 LIG       0.00400
     10 C10       -74.8538  -11.8838  -44.2784 C.ar   1 LIG       0.00400
     11 H1        -74.0649  -13.7819  -47.5864 H      1 LIG       0.11500
     12 H2        -72.7005  -11.8211  -46.9281 H      1 LIG       0.11500
     13 H3        -77.7872  -13.0667  -42.0054 H      1 LIG       0.11500
     14 H4        -76.4219  -11.1067  -41.3460 H      1 LIG       0.11500
     15 H5        -75.9214  -14.5401  -46.1597 H      1 LIG       0.11500
     16 H6        -73.1879  -10.6119  -44.8400 H      1 LIG       0.11500
     17 H7        -77.3000  -14.2748  -44.0935 H      1 LIG       0.11500
     18 H8        -74.5651  -10.3476  -42.7732 H      1 LIG       0.11500
@<TRIPOS>BOND
      1       1       2 ar
      2       1       5 ar
      3       2       6 ar
      4       3       4 ar
      5       3       7 ar
      6       4       8 ar
      7       5       9 ar
      8       6      10 ar
      9       7       9 ar
     10       8      10 ar
     11       9      10 ar
     12       1      11 1
     13       2      12 1
     14       3      13 1
     15       4      14 1
     16       5      15 1
     17       6      16 1
     18       7      17 1
     19       8      18 1
@<TRIPOS>ALT_TYPE
CGenFF_4.0_ALT_TYPE_SET
CGenFF_4.0 1 CG2R61 2 CG2R61 3 CG2R61 4 CG2R61 5 CG2R61 6 CG2R61 7 CG2R61 8 CG2R61 9 CG2R61 10 CG2R61 11 HGR61 12 HGR61 13 HGR61 14 HGR61 15 HGR61 16 HGR61 17 HGR61 18 HGR61
@<TRIPOS>MOLECULE
naphtalene
 18 19 0 0 0
****
USER_CHARGES
INVALID_CHARGES
Pose:   3 Cluster:   3 Fr_nu: 263524 TotEn:   -12.93
@<TRIPOS>ATOM
      1 C1        -59.5735   -0.5770  -23.0023 C.ar   1 LIG      -0.11500
      2 C2        -59.8491    0.7516  -22.6930 C.ar   1 LIG      -0.11500
      3 C3        -63.6492   -0.8056  -25.6498 C.ar   1 LIG      -0.11500
      4 C4        -63.9247    0.5230  -25.3405 C.ar   1 LIG      -0.11500
      5 C5        -60.4469   -1.3006  -23.8148 C.ar   1 LIG      -0.11700
      6 C6        -60.9989    1.3618  -23.1949 C.ar   1 LIG      -0.11700
      7 C7        -62.4993   -1.4158  -25.1480 C.ar   1 LIG      -0.11700
      8 C8        -63.0514    1.2467  -24.5280 C.ar   1 LIG      -0.11700
      9 C9        -61.6091   -0.7025  -24.3287 C.ar   1 LIG       0.00400
     10 C10       -61.8892    0.6486  -24.0141 C.ar   1 LIG       0.00400
     11 H1        -58.6785   -1.0516  -22.6109 H      1 LIG       0.11500
     12 H2        -59.1683    1.3142  -22.0607 H      1 LIG       0.11500
     13 H3        -64.3296   -1.3688  -26.2824 H      1 LIG       0.11500
     14 H4        -64.8205    0.9967  -25.7310 H      1 LIG       0.11500
     15 H5        -60.2117   -2.3381  -24.0431 H      1 LIG       0.11500
     16 H6        -61.1941    2.4016  -22.9406 H      1 LIG       0.11500
     17 H7        -62.3039   -2.4552  -25.4030 H      1 LIG       0.11500
     18 H8        -63.2868    2.2841  -24.2989 H      1 LIG       0.11500
@<TRIPOS>BOND
      1       1       2 ar
      2       1       5 ar
      3       2       6 ar
      4       3       4 ar
      5       3       7 ar
      6       4       8 ar
      7       5       9 ar
      8       6      10 ar
      9       7       9 ar
     10       8      10 ar
     11       9      10 ar
     12       1      11 1
     13       2      12 1
     14       3      13 1
     15       4      14 1
     16       5      15 1
     17       6      16 1
     18       7      17 1
     19       8      18 1
@<TRIPOS>ALT_TYPE
CGenFF_4.0_ALT_TYPE_SET
CGenFF_4.0 1 CG2R61 2 CG2R61 3 CG2R61 4 CG2R61 5 CG2R61 6 CG2R61 7 CG2R61 8 CG2R61 9 CG2R61 10 CG2R61 11 HGR61 12 HGR61 13 HGR61 14 HGR61 15 HGR61 16 HGR61 17 HGR61 18 HGR61
@<TRIPOS>MOLECULE
naphtalene
 18 19 0 0 0
****
USER_CHARGES
INVALID_CHARGES
Pose:   4 Cluster:   4 Fr_nu: 293479 TotEn:   -12.29
@<TRIPOS>ATOM
      1 C1        -65.1211   -9.8409  -18.0168 C.ar   1 LIG      -0.11500
      2 C2        -66.2471   -9.8421  -18.8349 C.ar   1 LIG      -0.11500
      3 C3        -63.4432   -5.9046  -20.3327 C.ar   1 LIG      -0.11500
      4 C4        -64.5692   -5.9060  -21.1507 C.ar   1 LIG      -0.11500
      5 C5        -64.1395   -8.8632  -18.1811 C.ar   1 LIG      -0.11700
      6 C6        -66.3958   -8.8658  -19.8202 C.ar   1 LIG      -0.11700
      7 C7        -63.2946   -6.8810  -19.3473 C.ar   1 LIG      -0.11700
      8 C8        -65.5508   -6.8837  -20.9866 C.ar   1 LIG      -0.11700
      9 C9        -64.2727   -7.8727  -19.1680 C.ar   1 LIG       0.00400
     10 C10       -65.4177   -7.8741  -19.9998 C.ar   1 LIG       0.00400
     11 H1        -65.0056  -10.6015  -17.2503 H      1 LIG       0.11500
     12 H2        -67.0108  -10.6036  -18.7060 H      1 LIG       0.11500
     13 H3        -62.6790   -5.1432  -20.4611 H      1 LIG       0.11500
     14 H4        -64.6835   -5.1460  -21.9180 H      1 LIG       0.11500
     15 H5        -63.2675   -8.8818  -17.5306 H      1 LIG       0.11500
     16 H6        -67.2843   -8.8857  -20.4479 H      1 LIG       0.11500
     17 H7        -62.4064   -6.8605  -18.7192 H      1 LIG       0.11500
     18 H8        -66.4226   -6.8657  -21.6375 H      1 LIG       0.11500
@<TRIPOS>BOND
      1       1       2 ar
      2       1       5 ar
      3       2       6 ar
      4       3       4 ar
      5       3       7 ar
      6       4       8 ar
      7       5       9 ar
      8       6      10 ar
      9       7       9 ar
     10       8      10 ar
     11       9      10 ar
     12       1      11 1
     13       2      12 1
     14       3      13 1
     15       4      14 1
     16       5      15 1
     17       6      16 1
     18       7      17 1
     19       8      18 1
@<TRIPOS>ALT_TYPE
CGenFF_4.0_ALT_TYPE_SET
CGenFF_4.0 1 CG2R61 2 CG2R61 3 CG2R61 4 CG2R61 5 CG2R61 6 CG2R61 7 CG2R61 8 CG2R61 9 CG2R61 10 CG2R61 11 HGR61 12 HGR61 13 HGR61 14 HGR61 15 HGR61 16 HGR61 17 HGR61 18 HGR61
@<TRIPOS>MOLECULE
naphtalene
 18 19 0 0 0
****
USER_CHARGES
INVALID_CHARGES
Pose:   5 Cluster:   5 Fr_nu:  31138 TotEn:   -12.25
@<TRIPOS>ATOM
      1 C1        -70.2071    2.5845  -56.7213 C.ar   1 LIG      -0.11500
      2 C2        -70.2858    2.7667  -55.3438 C.ar   1 LIG      -0.11500
      3 C3        -65.6145    1.0472  -56.2555 C.ar   1 LIG      -0.11500
      4 C4        -65.6933    1.2294  -54.8780 C.ar   1 LIG      -0.11500
      5 C5        -69.0276    2.1115  -57.2971 C.ar   1 LIG      -0.11700
      6 C6        -69.1855    2.4766  -54.5368 C.ar   1 LIG      -0.11700
      7 C7        -66.7150    1.3373  -57.0626 C.ar   1 LIG      -0.11700
      8 C8        -66.8727    1.7025  -54.3021 C.ar   1 LIG      -0.11700
      9 C9        -67.9101    1.8143  -56.5000 C.ar   1 LIG       0.00400
     10 C10       -67.9902    1.9996  -55.0992 C.ar   1 LIG       0.00400
     11 H1        -71.0639    2.8111  -57.3491 H      1 LIG       0.11500
     12 H2        -71.2046    3.1348  -54.8966 H      1 LIG       0.11500
     13 H3        -64.6958    0.6789  -56.7035 H      1 LIG       0.11500
     14 H4        -64.8357    1.0040  -54.2508 H      1 LIG       0.11500
     15 H5        -68.9886    1.9771  -58.3761 H      1 LIG       0.11500
     16 H6        -69.2695    2.6259  -53.4623 H      1 LIG       0.11500
     17 H7        -66.6309    1.1871  -58.1368 H      1 LIG       0.11500
     18 H8        -66.9117    1.8377  -53.2232 H      1 LIG       0.11500
@<TRIPOS>BOND
      1       1       2 ar
      2       1       5 ar
      3       2       6 ar
      4       3       4 ar
      5       3       7 ar
      6       4       8 ar
      7       5       9 ar
      8       6      10 ar
      9       7       9 ar
     10       8      10 ar
     11       9      10 ar
     12       1      11 1
     13       2      12 1
     14       3      13 1
     15       4      14 1
     16       5      15 1
     17       6      16 1
     18       7      17 1
     19       8      18 1
@<TRIPOS>ALT_TYPE
CGenFF_4.0_ALT_TYPE_SET
CGenFF_4.0 1 CG2R61 2 CG2R61 3 CG2R61 4 CG2R61 5 CG2R61 6 CG2R61 7 CG2R61 8 CG2R61 9 CG2R61 10 CG2R61 11 HGR61 12 HGR61 13 HGR61 14 HGR61 15 HGR61 16 HGR61 17 HGR61 18 HGR61
@<TRIPOS>MOLECULE
naphtalene
 18 19 0 0 0
****
USER_CHARGES
INVALID_CHARGES
Pose:   6 Cluster:   6 Fr_nu: 407899 TotEn:   -11.70
@<TRIPOS>ATOM
      1 C1        -67.9441   -2.8211  -27.0278 C.ar   1 LIG      -0.11500
      2 C2        -68.7238   -1.7895  -26.5135 C.ar   1 LIG      -0.11500
      3 C3        -71.5236   -3.9901  -30.1089 C.ar   1 LIG      -0.11500
      4 C4        -72.3033   -2.9584  -29.5945 C.ar   1 LIG      -0.11500
      5 C5        -68.4412   -3.6291  -28.0509 C.ar   1 LIG      -0.11700
      6 C6        -70.0035   -1.5618  -27.0200 C.ar   1 LIG      -0.11700
      7 C7        -70.2437   -4.2178  -29.6024 C.ar   1 LIG      -0.11700
      8 C8        -71.8062   -2.1505  -28.5714 C.ar   1 LIG      -0.11700
      9 C9        -69.7273   -3.4143  -28.5727 C.ar   1 LIG       0.00400
     10 C10       -70.5202   -2.3652  -28.0496 C.ar   1 LIG       0.00400
     11 H1        -66.9480   -2.9983  -26.6328 H      1 LIG       0.11500
     12 H2        -68.3357   -1.1609  -25.7173 H      1 LIG       0.11500
     13 H3        -71.9112   -4.6191  -30.9054 H      1 LIG       0.11500
     14 H4        -73.2998   -2.7827  -29.9890 H      1 LIG       0.11500
     15 H5        -67.8143   -4.4300  -28.4374 H      1 LIG       0.11500
     16 H6        -70.5953   -0.7494  -26.6033 H      1 LIG       0.11500
     17 H7        -69.6519   -5.0297  -30.0198 H      1 LIG       0.11500
     18 H8        -72.4333   -1.3500  -28.1842 H      1 LIG       0.11500
@<TRIPOS>BOND
      1       1       2 ar
      2       1       5 ar
      3       2       6 ar
      4       3       4 ar
      5       3       7 ar
      6       4       8 ar
      7       5       9 ar
      8       6      10 ar
      9       7       9 ar
     10       8      10 ar
     11       9      10 ar
     12       1      11 1
     13       2      12 1
     14       3      13 1
     15       4      14 1
     16       5      15 1
     17       6      16 1
     18       7      17 1
     19       8      18 1
@<TRIPOS>ALT_TYPE
CGenFF_4.0_ALT_TYPE_SET
CGenFF_4.0 1 CG2R61 2 CG2R61 3 CG2R61 4 CG2R61 5 CG2R61 6 CG2R61 7 CG2R61 8 CG2R61 9 CG2R61 10 CG2R61 11 HGR61 12 HGR61 13 HGR61 14 HGR61 15 HGR61 16 HGR61 17 HGR61 18 HGR61
@<TRIPOS>MOLECULE
naphtalene
 18 19 0 0 0
****
USER_CHARGES
INVALID_CHARGES
Pose:   7 Cluster:   7 Fr_nu:  48075 TotEn:   -11.64
@<TRIPOS>ATOM
      1 C1        -78.3940  -15.2074  -44.1760 C.ar   1 LIG      -0.11500
      2 C2        -77.8032  -16.0292  -45.1312 C.ar   1 LIG      -0.11500
      3 C3        -74.9804  -11.8323  -44.9687 C.ar   1 LIG      -0.11500
      4 C4        -74.3897  -12.6541  -45.9238 C.ar   1 LIG      -0.11500
      5 C5        -77.8432  -13.9571  -43.8933 C.ar   1 LIG      -0.11700
      6 C6        -76.6595  -15.6040  -45.8074 C.ar   1 LIG      -0.11700
      7 C7        -76.1243  -12.2575  -44.2924 C.ar   1 LIG      -0.11700
      8 C8        -74.9404  -13.9045  -46.2065 C.ar   1 LIG      -0.11700
      9 C9        -76.6922  -13.5129  -44.5643 C.ar   1 LIG       0.00400
     10 C10       -76.0914  -14.3487  -45.5356 C.ar   1 LIG       0.00400
     11 H1        -79.2841  -15.5392  -43.6494 H      1 LIG       0.11500
     12 H2        -78.2329  -17.0023  -45.3507 H      1 LIG       0.11500
     13 H3        -74.5512  -10.8588  -44.7487 H      1 LIG       0.11500
     14 H4        -73.4988  -12.3224  -46.4490 H      1 LIG       0.11500
     15 H5        -78.3216  -13.3316  -43.1425 H      1 LIG       0.11500
     16 H6        -76.2146  -16.2626  -46.5505 H      1 LIG       0.11500
     17 H7        -76.5694  -11.5984  -43.5500 H      1 LIG       0.11500
     18 H8        -74.4617  -14.5305  -46.9568 H      1 LIG       0.11500
@<TRIPOS>BOND
      1       1       2 ar
      2       1       5 ar
      3       2       6 ar
      4       3       4 ar
      5       3       7 ar
      6       4       8 ar
      7       5       9 ar
      8       6      10 ar
      9       7       9 ar
     10       8      10 ar
     11       9      10 ar
     12       1      11 1
     13       2      12 1
     14       3      13 1
     15       4      14 1
     16       5      15 1
     17       6      16 1
     18       7      17 1
     19       8      18 1
@<TRIPOS>ALT_TYPE
CGenFF_4.0_ALT_TYPE_SET
CGenFF_4.0 1 CG2R61 2 CG2R61 3 CG2R61 4 CG2R61 5 CG2R61 6 CG2R61 7 CG2R61 8 CG2R61 9 CG2R61 10 CG2R61 11 HGR61 12 HGR61 13 HGR61 14 HGR61 15 HGR61 16 HGR61 17 HGR61 18 HGR61
@<TRIPOS>MOLECULE
naphtalene
 18 19 0 0 0
****
USER_CHARGES
INVALID_CHARGES
Pose:   8 Cluster:   8 Fr_nu: 372194 TotEn:   -11.47
@<TRIPOS>ATOM
      1 C1        -78.8200   -8.2432  -57.2417 C.ar   1 LIG      -0.11500
      2 C2        -78.9081   -7.7045  -55.9615 C.ar   1 LIG      -0.11500
      3 C3        -76.9952   -4.0424  -58.8837 C.ar   1 LIG      -0.11500
      4 C4        -77.0833   -3.5038  -57.6035 C.ar   1 LIG      -0.11500
      5 C5        -78.3228   -7.4709  -58.2918 C.ar   1 LIG      -0.11700
      6 C6        -78.4994   -6.3915  -55.7264 C.ar   1 LIG      -0.11700
      7 C7        -77.4039   -5.3555  -59.1187 C.ar   1 LIG      -0.11700
      8 C8        -77.5805   -4.2760  -56.5533 C.ar   1 LIG      -0.11700
      9 C9        -77.9069   -6.1473  -58.0735 C.ar   1 LIG       0.00400
     10 C10       -77.9965   -5.5996  -56.7716 C.ar   1 LIG       0.00400
     11 H1        -79.1389   -9.2653  -57.4242 H      1 LIG       0.11500
     12 H2        -79.2950   -8.3067  -55.1446 H      1 LIG       0.11500
     13 H3        -76.6081   -3.4407  -59.7012 H      1 LIG       0.11500
     14 H4        -76.7657   -2.4813  -57.4218 H      1 LIG       0.11500
     15 H5        -78.2634   -7.9125  -59.2845 H      1 LIG       0.11500
     16 H6        -78.5766   -5.9911  -54.7177 H      1 LIG       0.11500
     17 H7        -77.3258   -5.7560  -60.1273 H      1 LIG       0.11500
     18 H8        -77.6408   -3.8343  -55.5606 H      1 LIG       0.11500
@<TRIPOS>BOND
      1       1       2 ar
      2       1       5 ar
      3       2       6 ar
      4       3       4 ar
      5       3       7 ar
      6       4       8 ar
      7       5       9 ar
      8       6      10 ar
      9       7       9 ar
     10       8      10 ar
     11       9      10 ar
     12       1      11 1
     13       2      12 1
     14       3      13 1
     15       4      14 1
     16       5      15 1
     17       6      16 1
     18       7      17 1
     19       8      18 1
@<TRIPOS>ALT_TYPE
CGenFF_4.0_ALT_TYPE_SET
CGenFF_4.0 1 CG2R61 2 CG2R61 3 CG2R61 4 CG2R61 5 CG2R61 6 CG2R61 7 CG2R61 8 CG2R61 9 CG2R61 10 CG2R61 11 HGR61 12 HGR61 13 HGR61 14 HGR61 15 HGR61 16 HGR61 17 HGR61 18 HGR61
@<TRIPOS>MOLECULE
naphtalene
 18 19 0 0 0
****
USER_CHARGES
INVALID_CHARGES
Pose:   9 Cluster:   9 Fr_nu: 457173 TotEn:   -11.30
@<TRIPOS>ATOM
      1 C1        -60.7934   -8.8783  -56.8390 C.ar   1 LIG      -0.11500
      2 C2        -61.5434   -9.9397  -57.3368 C.ar   1 LIG      -0.11500
      3 C3        -58.3890  -11.9444  -53.9251 C.ar   1 LIG      -0.11500
      4 C4        -59.1390  -13.0057  -54.4229 C.ar   1 LIG      -0.11500
      5 C5        -59.8201   -9.1067  -55.8658 C.ar   1 LIG      -0.11700
      6 C6        -61.3231  -11.2334  -56.8635 C.ar   1 LIG      -0.11700
      7 C7        -58.6093  -10.6506  -54.3985 C.ar   1 LIG      -0.11700
      8 C8        -60.1124  -12.7774  -55.3961 C.ar   1 LIG      -0.11700
      9 C9        -59.5848  -10.4024  -55.3778 C.ar   1 LIG       0.00400
     10 C10       -60.3476  -11.4817  -55.8841 C.ar   1 LIG       0.00400
     11 H1        -60.9657   -7.8713  -57.2075 H      1 LIG       0.11500
     12 H2        -62.3006   -9.7609  -58.0946 H      1 LIG       0.11500
     13 H3        -57.6313  -12.1225  -53.1672 H      1 LIG       0.11500
     14 H4        -58.9672  -14.0122  -54.0531 H      1 LIG       0.11500
     15 H5        -59.2460   -8.2619  -55.4908 H      1 LIG       0.11500
     16 H6        -61.9207  -12.0481  -57.2672 H      1 LIG       0.11500
     17 H7        -58.0110   -9.8362  -53.9953 H      1 LIG       0.11500
     18 H8        -60.6871  -13.6220  -55.7708 H      1 LIG       0.11500
@<TRIPOS>BOND
      1       1       2 ar
      2       1       5 ar
      3       2       6 ar
      4       3       4 ar
      5       3       7 ar
      6       4       8 ar
      7       5       9 ar
      8       6      10 ar
      9       7       9 ar
     10       8      10 ar
     11       9      10 ar
     12       1      11 1
     13       2      12 1
     14       3      13 1
     15       4      14 1
     16       5      15 1
     17       6      16 1
     18       7      17 1
     19       8      18 1
@<TRIPOS>ALT_TYPE
CGenFF_4.0_ALT_TYPE_SET
CGenFF_4.0 1 CG2R61 2 CG2R61 3 CG2R61 4 CG2R61 5 CG2R61 6 CG2R61 7 CG2R61 8 CG2R61 9 CG2R61 10 CG2R61 11 HGR61 12 HGR61 13 HGR61 14 HGR61 15 HGR61 16 HGR61 17 HGR61 18 HGR61
@<TRIPOS>MOLECULE
naphtalene
 18 19 0 0 0
****
USER_CHARGES
INVALID_CHARGES
Pose:  10 Cluster:  10 Fr_nu: 133184 TotEn:   -11.07
@<TRIPOS>ATOM
      1 C1        -80.3272  -16.3486  -48.0635 C.ar   1 LIG      -0.11500
      2 C2        -79.4211  -15.6542  -48.8596 C.ar   1 LIG      -0.11500
      3 C3        -77.6870  -15.2727  -44.1208 C.ar   1 LIG      -0.11500
      4 C4        -76.7810  -14.5784  -44.9170 C.ar   1 LIG      -0.11500
      5 C5        -80.1266  -16.4300  -46.6852 C.ar   1 LIG      -0.11700
      6 C6        -78.3111  -15.0387  -48.2807 C.ar   1 LIG      -0.11700
      7 C7        -78.7972  -15.8883  -44.6998 C.ar   1 LIG      -0.11700
      8 C8        -76.9815  -14.4970  -46.2953 C.ar   1 LIG      -0.11700
      9 C9        -79.0147  -15.8165  -46.0854 C.ar   1 LIG       0.00400
     10 C10       -78.0934  -15.1105  -46.8951 C.ar   1 LIG       0.00400
     11 H1        -81.1909  -16.8280  -48.5148 H      1 LIG       0.11500
     12 H2        -79.5783  -15.5912  -49.9324 H      1 LIG       0.11500
     13 H3        -77.5304  -15.3360  -43.0476 H      1 LIG       0.11500
     14 H4        -75.9168  -14.1004  -44.4653 H      1 LIG       0.11500
     15 H5        -80.8476  -16.9784  -46.0824 H      1 LIG       0.11500
     16 H6        -77.6161  -14.5008  -48.9221 H      1 LIG       0.11500
     17 H7        -79.4925  -16.4254  -44.0581 H      1 LIG       0.11500
     18 H8        -76.2602  -13.9493  -46.8984 H      1 LIG       0.11500
@<TRIPOS>BOND
      1       1       2 ar
      2       1       5 ar
      3       2       6 ar
      4       3       4 ar
      5       3       7 ar
      6       4       8 ar
      7       5       9 ar
      8       6      10 ar
      9       7       9 ar
     10       8      10 ar
     11       9      10 ar
     12       1      11 1
     13       2      12 1
     14       3      13 1
     15       4      14 1
     16       5      15 1
     17       6      16 1
     18       7      17 1
     19       8      18 1
@<TRIPOS>ALT_TYPE
CGenFF_4.0_ALT_TYPE_SET
CGenFF_4.0 1 CG2R61 2 CG2R61 3 CG2R61 4 CG2R61 5 CG2R61 6 CG2R61 7 CG2R61 8 CG2R61 9 CG2R61 10 CG2R61 11 HGR61 12 HGR61 13 HGR61 14 HGR61 15 HGR61 16 HGR61 17 HGR61 18 HGR61
@<TRIPOS>MOLECULE
naphtalene
 18 19 0 0 0
****
USER_CHARGES
INVALID_CHARGES
Pose:  11 Cluster:  11 Fr_nu:  25917 TotEn:   -10.95
@<TRIPOS>ATOM
      1 C1        -65.1159   -9.8094  -17.7448 C.ar   1 LIG      -0.11500
      2 C2        -64.4723   -9.2202  -16.6606 C.ar   1 LIG      -0.11500
      3 C3        -66.3474  -13.5997  -14.9539 C.ar   1 LIG      -0.11500
      4 C4        -65.7037  -13.0105  -13.8697 C.ar   1 LIG      -0.11500
      5 C5        -65.7446  -11.0460  -17.5962 C.ar   1 LIG      -0.11700
      6 C6        -64.4549   -9.8652  -15.4237 C.ar   1 LIG      -0.11700
      7 C7        -66.3648  -12.9546  -16.1908 C.ar   1 LIG      -0.11700
      8 C8        -65.0749  -11.7740  -14.0182 C.ar   1 LIG      -0.11700
      9 C9        -65.7370  -11.7095  -16.3585 C.ar   1 LIG       0.00400
     10 C10       -65.0825  -11.1104  -15.2560 C.ar   1 LIG       0.00400
     11 H1        -65.1287   -9.3070  -18.7077 H      1 LIG       0.11500
     12 H2        -63.9834   -8.2574  -16.7773 H      1 LIG       0.11500
     13 H3        -66.8367  -14.5627  -14.8378 H      1 LIG       0.11500
     14 H4        -65.6901  -13.5139  -12.9075 H      1 LIG       0.11500
     15 H5        -66.2413  -11.4880  -18.4575 H      1 LIG       0.11500
     16 H6        -63.9463   -9.3860  -14.5898 H      1 LIG       0.11500
     17 H7        -66.8742  -13.4336  -17.0244 H      1 LIG       0.11500
     18 H8        -64.5775  -11.3321  -13.1572 H      1 LIG       0.11500
@<TRIPOS>BOND
      1       1       2 ar
      2       1       5 ar
      3       2       6 ar
      4       3       4 ar
      5       3       7 ar
      6       4       8 ar
      7       5       9 ar
      8       6      10 ar
      9       7       9 ar
     10       8      10 ar
     11       9      10 ar
     12       1      11 1
     13       2      12 1
     14       3      13 1
     15       4      14 1
     16       5      15 1
     17       6      16 1
     18       7      17 1
     19       8      18 1
@<TRIPOS>ALT_TYPE
CGenFF_4.0_ALT_TYPE_SET
CGenFF_4.0 1 CG2R61 2 CG2R61 3 CG2R61 4 CG2R61 5 CG2R61 6 CG2R61 7 CG2R61 8 CG2R61 9 CG2R61 10 CG2R61 11 HGR61 12 HGR61 13 HGR61 14 HGR61 15 HGR61 16 HGR61 17 HGR61 18 HGR61
@<TRIPOS>MOLECULE
naphtalene
 18 19 0 0 0
****
USER_CHARGES
INVALID_CHARGES
Pose:  12 Cluster:  12 Fr_nu: 204192 TotEn:   -10.75
@<TRIPOS>ATOM
      1 C1        -83.5616  -23.1688  -40.4651 C.ar   1 LIG      -0.11500
      2 C2        -83.7437  -24.5412  -40.6077 C.ar   1 LIG      -0.11500
      3 C3        -85.1223  -23.4401  -35.8647 C.ar   1 LIG      -0.11500
      4 C4        -85.3043  -24.8125  -36.0074 C.ar   1 LIG      -0.11500
      5 C5        -83.8577  -22.5474  -39.2516 C.ar   1 LIG      -0.11700
      6 C6        -84.2223  -25.2974  -39.5375 C.ar   1 LIG      -0.11700
      7 C7        -84.6435  -22.6839  -36.9350 C.ar   1 LIG      -0.11700
      8 C8        -85.0084  -25.4341  -37.2209 C.ar   1 LIG      -0.11700
      9 C9        -84.3405  -23.2929  -38.1637 C.ar   1 LIG       0.00400
     10 C10       -84.5256  -24.6885  -38.3088 C.ar   1 LIG       0.00400
     11 H1        -83.1895  -22.5806  -41.2987 H      1 LIG       0.11500
     12 H2        -83.5127  -25.0241  -41.5528 H      1 LIG       0.11500
     13 H3        -85.3531  -22.9565  -34.9197 H      1 LIG       0.11500
     14 H4        -85.6779  -25.4000  -35.1739 H      1 LIG       0.11500
     15 H5        -83.7081  -21.4733  -39.1629 H      1 LIG       0.11500
     16 H6        -84.3565  -26.3688  -39.6713 H      1 LIG       0.11500
     17 H7        -84.5087  -21.6127  -36.8007 H      1 LIG       0.11500
     18 H8        -85.1586  -26.5081  -37.3101 H      1 LIG       0.11500
@<TRIPOS>BOND
      1       1       2 ar
      2       1       5 ar
      3       2       6 ar
      4       3       4 ar
      5       3       7 ar
      6       4       8 ar
      7       5       9 ar
      8       6      10 ar
      9       7       9 ar
     10       8      10 ar
     11       9      10 ar
     12       1      11 1
     13       2      12 1
     14       3      13 1
     15       4      14 1
     16       5      15 1
     17       6      16 1
     18       7      17 1
     19       8      18 1
@<TRIPOS>ALT_TYPE
CGenFF_4.0_ALT_TYPE_SET
CGenFF_4.0 1 CG2R61 2 CG2R61 3 CG2R61 4 CG2R61 5 CG2R61 6 CG2R61 7 CG2R61 8 CG2R61 9 CG2R61 10 CG2R61 11 HGR61 12 HGR61 13 HGR61 14 HGR61 15 HGR61 16 HGR61 17 HGR61 18 HGR61
@<TRIPOS>MOLECULE
naphtalene
 18 19 0 0 0
****
USER_CHARGES
INVALID_CHARGES
Pose:  13 Cluster:  13 Fr_nu: 236092 TotEn:   -10.54
@<TRIPOS>ATOM
      1 C1        -56.9855    2.2959  -43.1756 C.ar   1 LIG      -0.11500
      2 C2        -57.9086    1.8232  -44.1037 C.ar   1 LIG      -0.11500
      3 C3        -60.4050    5.1615  -41.2346 C.ar   1 LIG      -0.11500
      4 C4        -61.3280    4.6888  -42.1627 C.ar   1 LIG      -0.11500
      5 C5        -57.3710    3.2445  -42.2280 C.ar   1 LIG      -0.11700
      6 C6        -59.2206    2.2971  -44.0878 C.ar   1 LIG      -0.11700
      7 C7        -59.0929    4.6875  -41.2505 C.ar   1 LIG      -0.11700
      8 C8        -60.9426    3.7402  -43.1105 C.ar   1 LIG      -0.11700
      9 C9        -58.6875    3.7327  -42.1973 C.ar   1 LIG       0.00400
     10 C10       -59.6261    3.2520  -43.1411 C.ar   1 LIG       0.00400
     11 H1        -55.9641    1.9270  -43.1888 H      1 LIG       0.11500
     12 H2        -57.6075    1.0845  -44.8408 H      1 LIG       0.11500
     13 H3        -60.7056    5.9003  -40.4969 H      1 LIG       0.11500
     14 H4        -62.3489    5.0591  -42.1499 H      1 LIG       0.11500
     15 H5        -56.6326    3.6002  -41.5124 H      1 LIG       0.11500
     16 H6        -59.9255    1.9132  -44.8224 H      1 LIG       0.11500
     17 H7        -58.3885    5.0709  -40.5154 H      1 LIG       0.11500
     18 H8        -61.6807    3.3849  -43.8267 H      1 LIG       0.11500
@<TRIPOS>BOND
      1       1       2 ar
      2       1       5 ar
      3       2       6 ar
      4       3       4 ar
      5       3       7 ar
      6       4       8 ar
      7       5       9 ar
      8       6      10 ar
      9       7       9 ar
     10       8      10 ar
     11       9      10 ar
     12       1      11 1
     13       2      12 1
     14       3      13 1
     15       4      14 1
     16       5      15 1
     17       6      16 1
     18       7      17 1
     19       8      18 1
@<TRIPOS>ALT_TYPE
CGenFF_4.0_ALT_TYPE_SET
CGenFF_4.0 1 CG2R61 2 CG2R61 3 CG2R61 4 CG2R61 5 CG2R61 6 CG2R61 7 CG2R61 8 CG2R61 9 CG2R61 10 CG2R61 11 HGR61 12 HGR61 13 HGR61 14 HGR61 15 HGR61 16 HGR61 17 HGR61 18 HGR61
@<TRIPOS>MOLECULE
naphtalene
 18 19 0 0 0
****
USER_CHARGES
INVALID_CHARGES
Pose:  14 Cluster:  14 Fr_nu: 294443 TotEn:   -10.44
@<TRIPOS>ATOM
      1 C1        -76.4558   -6.1017  -59.3005 C.ar   1 LIG      -0.11500
      2 C2        -75.7199   -5.2469  -60.1157 C.ar   1 LIG      -0.11500
      3 C3        -77.9639   -2.2956  -56.6714 C.ar   1 LIG      -0.11500
      4 C4        -77.2279   -1.4409  -57.4867 C.ar   1 LIG      -0.11500
      5 C5        -77.1996   -5.5859  -58.2387 C.ar   1 LIG      -0.11700
      6 C6        -75.7248   -3.8732  -59.8724 C.ar   1 LIG      -0.11700
      7 C7        -77.9590   -3.6694  -56.9148 C.ar   1 LIG      -0.11700
      8 C8        -76.4841   -1.9565  -58.5484 C.ar   1 LIG      -0.11700
      9 C9        -77.2161   -4.2058  -57.9791 C.ar   1 LIG       0.00400
     10 C10       -76.4676   -3.3367  -58.8081 C.ar   1 LIG       0.00400
     11 H1        -76.4512   -7.1711  -59.4901 H      1 LIG       0.11500
     12 H2        -75.1414   -5.6494  -60.9422 H      1 LIG       0.11500
     13 H3        -78.5428   -1.8937  -55.8447 H      1 LIG       0.11500
     14 H4        -77.2318   -0.3718  -57.2958 H      1 LIG       0.11500
     15 H5        -77.7671   -6.2729  -57.6143 H      1 LIG       0.11500
     16 H6        -75.1426   -3.2236  -60.5227 H      1 LIG       0.11500
     17 H7        -78.5419   -4.3187  -56.2649 H      1 LIG       0.11500
     18 H8        -75.9159   -1.2698  -59.1726 H      1 LIG       0.11500
@<TRIPOS>BOND
      1       1       2 ar
      2       1       5 ar
      3       2       6 ar
      4       3       4 ar
      5       3       7 ar
      6       4       8 ar
      7       5       9 ar
      8       6      10 ar
      9       7       9 ar
     10       8      10 ar
     11       9      10 ar
     12       1      11 1
     13       2      12 1
     14       3      13 1
     15       4      14 1
     16       5      15 1
     17       6      16 1
     18       7      17 1
     19       8      18 1
@<TRIPOS>ALT_TYPE
CGenFF_4.0_ALT_TYPE_SET
CGenFF_4.0 1 CG2R61 2 CG2R61 3 CG2R61 4 CG2R61 5 CG2R61 6 CG2R61 7 CG2R61 8 CG2R61 9 CG2R61 10 CG2R61 11 HGR61 12 HGR61 13 HGR61 14 HGR61 15 HGR61 16 HGR61 17 HGR61 18 HGR61
@<TRIPOS>MOLECULE
naphtalene
 18 19 0 0 0
****
USER_CHARGES
INVALID_CHARGES
Pose:  15 Cluster:  15 Fr_nu:  32521 TotEn:   -10.38
@<TRIPOS>ATOM
      1 C1        -57.7533    5.0052  -41.2680 C.ar   1 LIG      -0.11500
      2 C2        -59.0418    5.2136  -40.7852 C.ar   1 LIG      -0.11500
      3 C3        -56.5492    2.7994  -37.1018 C.ar   1 LIG      -0.11500
      4 C4        -57.8377    3.0079  -36.6191 C.ar   1 LIG      -0.11500
      5 C5        -56.8077    4.3531  -40.4762 C.ar   1 LIG      -0.11700
      6 C6        -59.3898    4.7707  -39.5089 C.ar   1 LIG      -0.11700
      7 C7        -56.2013    3.2423  -38.3783 C.ar   1 LIG      -0.11700
      8 C8        -58.7834    3.6600  -37.4108 C.ar   1 LIG      -0.11700
      9 C9        -57.1404    3.9006  -39.1889 C.ar   1 LIG       0.00400
     10 C10       -58.4507    4.1125  -38.6980 C.ar   1 LIG       0.00400
     11 H1        -57.4829    5.3507  -42.2615 H      1 LIG       0.11500
     12 H2        -59.7774    5.7211  -41.4025 H      1 LIG       0.11500
     13 H3        -55.8131    2.2917  -36.4849 H      1 LIG       0.11500
     14 H4        -58.1072    2.6634  -35.6250 H      1 LIG       0.11500
     15 H5        -55.8063    4.2014  -40.8739 H      1 LIG       0.11500
     16 H6        -60.4029    4.9439  -39.1520 H      1 LIG       0.11500
     17 H7        -55.1883    3.0683  -38.7352 H      1 LIG       0.11500
     18 H8        -59.7847    3.8125  -37.0129 H      1 LIG       0.11500
@<TRIPOS>BOND
      1       1       2 ar
      2       1       5 ar
      3       2       6 ar
      4       3       4 ar
      5       3       7 ar
      6       4       8 ar
      7       5       9 ar
      8       6      10 ar
      9       7       9 ar
     10       8      10 ar
     11       9      10 ar
     12       1      11 1
     13       2      12 1
     14       3      13 1
     15       4      14 1
     16       5      15 1
     17       6      16 1
     18       7      17 1
     19       8      18 1
@<TRIPOS>ALT_TYPE
CGenFF_4.0_ALT_TYPE_SET
CGenFF_4.0 1 CG2R61 2 CG2R61 3 CG2R61 4 CG2R61 5 CG2R61 6 CG2R61 7 CG2R61 8 CG2R61 9 CG2R61 10 CG2R61 11 HGR61 12 HGR61 13 HGR61 14 HGR61 15 HGR61 16 HGR61 17 HGR61 18 HGR61
@<TRIPOS>MOLECULE
naphtalene
 18 19 0 0 0
****
USER_CHARGES
INVALID_CHARGES
Pose:  16 Cluster:  16 Fr_nu: 300459 TotEn:   -10.14
@<TRIPOS>ATOM
      1 C1        -58.0468    1.9707  -44.1557 C.ar   1 LIG      -0.11500
      2 C2        -57.6379    2.2297  -45.4605 C.ar   1 LIG      -0.11500
      3 C3        -62.5533    3.4194  -45.2807 C.ar   1 LIG      -0.11500
      4 C4        -62.1443    3.6784  -46.5855 C.ar   1 LIG      -0.11500
      5 C5        -59.3708    2.2003  -43.7800 C.ar   1 LIG      -0.11700
      6 C6        -58.5511    2.7193  -46.3946 C.ar   1 LIG      -0.11700
      7 C7        -61.6400    2.9298  -44.3465 C.ar   1 LIG      -0.11700
      8 C8        -60.8204    3.4489  -46.9612 C.ar   1 LIG      -0.11700
      9 C9        -60.3036    2.6929  -44.7072 C.ar   1 LIG       0.00400
     10 C10       -59.8876    2.9563  -46.0340 C.ar   1 LIG       0.00400
     11 H1        -57.3353    1.5901  -43.4287 H      1 LIG       0.11500
     12 H2        -56.6071    2.0504  -45.7520 H      1 LIG       0.11500
     13 H3        -63.5842    3.5985  -44.9885 H      1 LIG       0.11500
     14 H4        -62.8559    4.0604  -47.3116 H      1 LIG       0.11500
     15 H5        -59.6681    1.9911  -42.7545 H      1 LIG       0.11500
     16 H6        -58.2096    2.9141  -47.4092 H      1 LIG       0.11500
     17 H7        -61.9820    2.7342  -43.3323 H      1 LIG       0.11500
     18 H8        -60.5227    3.6588  -47.9865 H      1 LIG       0.11500
@<TRIPOS>BOND
      1       1       2 ar
      2       1       5 ar
      3       2       6 ar
      4       3       4 ar
      5       3       7 ar
      6       4       8 ar
      7       5       9 ar
      8       6      10 ar
      9       7       9 ar
     10       8      10 ar
     11       9      10 ar
     12       1      11 1
     13       2      12 1
     14       3      13 1
     15       4      14 1
     16       5      15 1
     17       6      16 1
     18       7      17 1
     19       8      18 1
@<TRIPOS>ALT_TYPE
CGenFF_4.0_ALT_TYPE_SET
CGenFF_4.0 1 CG2R61 2 CG2R61 3 CG2R61 4 CG2R61 5 CG2R61 6 CG2R61 7 CG2R61 8 CG2R61 9 CG2R61 10 CG2R61 11 HGR61 12 HGR61 13 HGR61 14 HGR61 15 HGR61 16 HGR61 17 HGR61 18 HGR61
@<TRIPOS>MOLECULE
naphtalene
 18 19 0 0 0
****
USER_CHARGES
INVALID_CHARGES
Pose:  17 Cluster:  17 Fr_nu: 231006 TotEn:   -10.13
@<TRIPOS>ATOM
      1 C1        -73.4675   -4.9878  -28.0916 C.ar   1 LIG      -0.11500
      2 C2        -73.8060   -4.0383  -29.0511 C.ar   1 LIG      -0.11500
      3 C3        -68.9878   -3.1094  -27.8138 C.ar   1 LIG      -0.11500
      4 C4        -69.3264   -2.1600  -28.7734 C.ar   1 LIG      -0.11500
      5 C5        -72.1855   -4.9981  -27.5410 C.ar   1 LIG      -0.11700
      6 C6        -72.8642   -3.0955  -29.4638 C.ar   1 LIG      -0.11700
      7 C7        -69.9298   -4.0522  -27.4011 C.ar   1 LIG      -0.11700
      8 C8        -70.6083   -2.1497  -29.3241 C.ar   1 LIG      -0.11700
      9 C9        -71.2247   -4.0566  -27.9446 C.ar   1 LIG       0.00400
     10 C10       -71.5691   -3.0911  -28.9204 C.ar   1 LIG       0.00400
     11 H1        -74.2009   -5.7218  -27.7711 H      1 LIG       0.11500
     12 H2        -74.8043   -4.0310  -29.4789 H      1 LIG       0.11500
     13 H3        -67.9895   -3.1172  -27.3854 H      1 LIG       0.11500
     14 H4        -68.5921   -1.4271  -29.0945 H      1 LIG       0.11500
     15 H5        -71.9428   -5.7497  -26.7927 H      1 LIG       0.11500
     16 H6        -73.1508   -2.3623  -30.2148 H      1 LIG       0.11500
     17 H7        -69.6431   -4.7849  -26.6495 H      1 LIG       0.11500
     18 H8        -70.8510   -1.3985  -30.0730 H      1 LIG       0.11500
@<TRIPOS>BOND
      1       1       2 ar
      2       1       5 ar
      3       2       6 ar
      4       3       4 ar
      5       3       7 ar
      6       4       8 ar
      7       5       9 ar
      8       6      10 ar
      9       7       9 ar
     10       8      10 ar
     11       9      10 ar
     12       1      11 1
     13       2      12 1
     14       3      13 1
     15       4      14 1
     16       5      15 1
     17       6      16 1
     18       7      17 1
     19       8      18 1
@<TRIPOS>ALT_TYPE
CGenFF_4.0_ALT_TYPE_SET
CGenFF_4.0 1 CG2R61 2 CG2R61 3 CG2R61 4 CG2R61 5 CG2R61 6 CG2R61 7 CG2R61 8 CG2R61 9 CG2R61 10 CG2R61 11 HGR61 12 HGR61 13 HGR61 14 HGR61 15 HGR61 16 HGR61 17 HGR61 18 HGR61
@<TRIPOS>MOLECULE
naphtalene
 18 19 0 0 0
****
USER_CHARGES
INVALID_CHARGES
Pose:  18 Cluster:  18 Fr_nu: 198680 TotEn:    -9.92
@<TRIPOS>ATOM
      1 C1        -78.5152  -20.3506  -28.3458 C.ar   1 LIG      -0.11500
      2 C2        -77.9298  -19.2923  -29.0343 C.ar   1 LIG      -0.11500
      3 C3        -82.4039  -20.0941  -31.2587 C.ar   1 LIG      -0.11500
      4 C4        -81.8184  -19.0357  -31.9471 C.ar   1 LIG      -0.11500
      5 C5        -79.7743  -20.8182  -28.7233 C.ar   1 LIG      -0.11700
      6 C6        -78.6010  -18.6974  -30.1028 C.ar   1 LIG      -0.11700
      7 C7        -81.7325  -20.6890  -30.1901 C.ar   1 LIG      -0.11700
      8 C8        -80.5593  -18.5680  -31.5696 C.ar   1 LIG      -0.11700
      9 C9        -80.4645  -20.2312  -29.7965 C.ar   1 LIG       0.00400
     10 C10       -79.8691  -19.1550  -30.4965 C.ar   1 LIG       0.00400
     11 H1        -77.9924  -20.8130  -27.5137 H      1 LIG       0.11500
     12 H2        -76.9494  -18.9292  -28.7398 H      1 LIG       0.11500
     13 H3        -83.3844  -20.4578  -31.5529 H      1 LIG       0.11500
     14 H4        -82.3423  -18.5728  -32.7782 H      1 LIG       0.11500
     15 H5        -80.2130  -21.6464  -28.1706 H      1 LIG       0.11500
     16 H6        -78.1242  -17.8717  -30.6270 H      1 LIG       0.11500
     17 H7        -82.2092  -21.5151  -29.6666 H      1 LIG       0.11500
     18 H8        -80.1208  -17.7393  -32.1218 H      1 LIG       0.11500
@<TRIPOS>BOND
      1       1       2 ar
      2       1       5 ar
      3       2       6 ar
      4       3       4 ar
      5       3       7 ar
      6       4       8 ar
      7       5       9 ar
      8       6      10 ar
      9       7       9 ar
     10       8      10 ar
     11       9      10 ar
     12       1      11 1
     13       2      12 1
     14       3      13 1
     15       4      14 1
     16       5      15 1
     17       6      16 1
     18       7      17 1
     19       8      18 1
@<TRIPOS>ALT_TYPE
CGenFF_4.0_ALT_TYPE_SET
CGenFF_4.0 1 CG2R61 2 CG2R61 3 CG2R61 4 CG2R61 5 CG2R61 6 CG2R61 7 CG2R61 8 CG2R61 9 CG2R61 10 CG2R61 11 HGR61 12 HGR61 13 HGR61 14 HGR61 15 HGR61 16 HGR61 17 HGR61 18 HGR61
@<TRIPOS>MOLECULE
naphtalene
 18 19 0 0 0
****
USER_CHARGES
INVALID_CHARGES
Pose:  19 Cluster:  19 Fr_nu: 137239 TotEn:    -9.84
@<TRIPOS>ATOM
      1 C1        -66.4271    2.2894  -53.6182 C.ar   1 LIG      -0.11500
      2 C2        -67.4123    2.9138  -54.3774 C.ar   1 LIG      -0.11500
      3 C3        -64.7870    0.0318  -57.6039 C.ar   1 LIG      -0.11500
      4 C4        -65.7722    0.6562  -58.3630 C.ar   1 LIG      -0.11500
      5 C5        -65.5254    1.4156  -54.2265 C.ar   1 LIG      -0.11700
      6 C6        -67.4997    2.6669  -55.7476 C.ar   1 LIG      -0.11700
      7 C7        -64.6995    0.2788  -56.2336 C.ar   1 LIG      -0.11700
      8 C8        -66.6740    1.5300  -57.7548 C.ar   1 LIG      -0.11700
      9 C9        -65.5987    1.1553  -55.6047 C.ar   1 LIG       0.00400
     10 C10       -66.6007    1.7903  -56.3766 C.ar   1 LIG       0.00400
     11 H1        -66.3598    2.4815  -52.5514 H      1 LIG       0.11500
     12 H2        -68.1135    3.5940  -53.9029 H      1 LIG       0.11500
     13 H3        -64.0851   -0.6486  -58.0780 H      1 LIG       0.11500
     14 H4        -65.8399    0.4626  -59.4295 H      1 LIG       0.11500
     15 H5        -64.7637    0.9383  -53.6134 H      1 LIG       0.11500
     16 H6        -68.2775    3.1663  -56.3216 H      1 LIG       0.11500
     17 H7        -63.9212   -0.2202  -55.6600 H      1 LIG       0.11500
     18 H8        -67.4363    2.0068  -58.3676 H      1 LIG       0.11500
@<TRIPOS>BOND
      1       1       2 ar
      2       1       5 ar
      3       2       6 ar
      4       3       4 ar
      5       3       7 ar
      6       4       8 ar
      7       5       9 ar
      8       6      10 ar
      9       7       9 ar
     10       8      10 ar
     11       9      10 ar
     12       1      11 1
     13       2      12 1
     14       3      13 1
     15       4      14 1
     16       5      15 1
     17       6      16 1
     18       7      17 1
     19       8      18 1
@<TRIPOS>ALT_TYPE
CGenFF_4.0_ALT_TYPE_SET
CGenFF_4.0 1 CG2R61 2 CG2R61 3 CG2R61 4 CG2R61 5 CG2R61 6 CG2R61 7 CG2R61 8 CG2R61 9 CG2R61 10 CG2R61 11 HGR61 12 HGR61 13 HGR61 14 HGR61 15 HGR61 16 HGR61 17 HGR61 18 HGR61
@<TRIPOS>MOLECULE
naphtalene
 18 19 0 0 0
****
USER_CHARGES
INVALID_CHARGES
Pose:  20 Cluster:  20 Fr_nu:  83618 TotEn:    -9.71
@<TRIPOS>ATOM
      1 C1        -64.7067  -11.4540  -13.4547 C.ar   1 LIG      -0.11500
      2 C2        -64.6950  -10.2384  -12.7772 C.ar   1 LIG      -0.11500
      3 C3        -64.5678   -9.0870  -17.7033 C.ar   1 LIG      -0.11500
      4 C4        -64.5561   -7.8715  -17.0257 C.ar   1 LIG      -0.11500
      5 C5        -64.6780  -11.4766  -14.8494 C.ar   1 LIG      -0.11700
      6 C6        -64.6547   -9.0408  -13.4915 C.ar   1 LIG      -0.11700
      7 C7        -64.6080  -10.2847  -16.9889 C.ar   1 LIG      -0.11700
      8 C8        -64.5848   -7.8488  -15.6310 C.ar   1 LIG      -0.11700
      9 C9        -64.6373  -10.2807  -15.5847 C.ar   1 LIG       0.00400
     10 C10       -64.6255   -9.0447  -14.8957 C.ar   1 LIG       0.00400
     11 H1        -64.7386  -12.3861  -12.8980 H      1 LIG       0.11500
     12 H2        -64.7171  -10.2220  -11.6914 H      1 LIG       0.11500
     13 H3        -64.5456   -9.1042  -18.7893 H      1 LIG       0.11500
     14 H4        -64.5256   -6.9398  -17.5829 H      1 LIG       0.11500
     15 H5        -64.6883  -12.4384  -15.3581 H      1 LIG       0.11500
     16 H6        -64.6457   -8.1023  -12.9412 H      1 LIG       0.11500
     17 H7        -64.6162  -11.2231  -17.5394 H      1 LIG       0.11500
     18 H8        -64.5754   -6.8871  -15.1221 H      1 LIG       0.11500
@<TRIPOS>BOND
      1       1       2 ar
      2       1       5 ar
      3       2       6 ar
      4       3       4 ar
      5       3       7 ar
      6       4       8 ar
      7       5       9 ar
      8       6      10 ar
      9       7       9 ar
     10       8      10 ar
     11       9      10 ar
     12       1      11 1
     13       2      12 1
     14       3      13 1
     15       4      14 1
     16       5      15 1
     17       6      16 1
     18       7      17 1
     19       8      18 1
@<TRIPOS>ALT_TYPE
CGenFF_4.0_ALT_TYPE_SET
CGenFF_4.0 1 CG2R61 2 CG2R61 3 CG2R61 4 CG2R61 5 CG2R61 6 CG2R61 7 CG2R61 8 CG2R61 9 CG2R61 10 CG2R61 11 HGR61 12 HGR61 13 HGR61 14 HGR61 15 HGR61 16 HGR61 17 HGR61 18 HGR61
@<TRIPOS>MOLECULE
naphtalene
 18 19 0 0 0
****
USER_CHARGES
INVALID_CHARGES
Pose:  21 Cluster:  21 Fr_nu:   8359 TotEn:    -9.21
@<TRIPOS>ATOM
      1 C1        -59.4669  -23.5041  -23.8928 C.ar   1 LIG      -0.11500
      2 C2        -59.5854  -22.4690  -24.8154 C.ar   1 LIG      -0.11500
      3 C3        -64.3146  -23.8401  -23.6476 C.ar   1 LIG      -0.11500
      4 C4        -64.4329  -22.8049  -24.5703 C.ar   1 LIG      -0.11500
      5 C5        -60.6108  -24.1071  -23.3688 C.ar   1 LIG      -0.11700
      6 C6        -60.8480  -22.0328  -25.2177 C.ar   1 LIG      -0.11700
      7 C7        -63.0518  -24.2763  -23.2453 C.ar   1 LIG      -0.11700
      8 C8        -63.2891  -22.2019  -25.0942 C.ar   1 LIG      -0.11700
      9 C9        -61.8898  -23.6808  -23.7624 C.ar   1 LIG       0.00400
     10 C10       -62.0101  -22.6282  -24.7006 C.ar   1 LIG       0.00400
     11 H1        -58.4837  -23.8429  -23.5795 H      1 LIG       0.11500
     12 H2        -58.6943  -22.0004  -25.2229 H      1 LIG       0.11500
     13 H3        -65.2055  -24.3093  -23.2397 H      1 LIG       0.11500
     14 H4        -65.4164  -22.4656  -24.8820 H      1 LIG       0.11500
     15 H5        -60.4943  -24.9142  -22.6485 H      1 LIG       0.11500
     16 H6        -60.9169  -21.2224  -25.9405 H      1 LIG       0.11500
     17 H7        -62.9832  -25.0872  -22.5232 H      1 LIG       0.11500
     18 H8        -63.4054  -21.3941  -25.8140 H      1 LIG       0.11500
@<TRIPOS>BOND
      1       1       2 ar
      2       1       5 ar
      3       2       6 ar
      4       3       4 ar
      5       3       7 ar
      6       4       8 ar
      7       5       9 ar
      8       6      10 ar
      9       7       9 ar
     10       8      10 ar
     11       9      10 ar
     12       1      11 1
     13       2      12 1
     14       3      13 1
     15       4      14 1
     16       5      15 1
     17       6      16 1
     18       7      17 1
     19       8      18 1
@<TRIPOS>ALT_TYPE
CGenFF_4.0_ALT_TYPE_SET
CGenFF_4.0 1 CG2R61 2 CG2R61 3 CG2R61 4 CG2R61 5 CG2R61 6 CG2R61 7 CG2R61 8 CG2R61 9 CG2R61 10 CG2R61 11 HGR61 12 HGR61 13 HGR61 14 HGR61 15 HGR61 16 HGR61 17 HGR61 18 HGR61
@<TRIPOS>MOLECULE
naphtalene
 18 19 0 0 0
****
USER_CHARGES
INVALID_CHARGES
Pose:  22 Cluster:  22 Fr_nu:  72922 TotEn:    -8.67
@<TRIPOS>ATOM
      1 C1        -73.8734  -27.9778  -44.5754 C.ar   1 LIG      -0.11500
      2 C2        -74.1632  -26.6604  -44.9177 C.ar   1 LIG      -0.11500
      3 C3        -77.8858  -29.4624  -46.8925 C.ar   1 LIG      -0.11500
      4 C4        -78.1756  -28.1450  -47.2348 C.ar   1 LIG      -0.11500
      5 C5        -74.7239  -29.0076  -44.9787 C.ar   1 LIG      -0.11700
      6 C6        -75.3045  -26.3676  -45.6647 C.ar   1 LIG      -0.11700
      7 C7        -76.7444  -29.7552  -46.1456 C.ar   1 LIG      -0.11700
      8 C8        -77.3251  -27.1151  -46.8315 C.ar   1 LIG      -0.11700
      9 C9        -75.8772  -28.7312  -45.7311 C.ar   1 LIG       0.00400
     10 C10       -76.1719  -27.3915  -46.0791 C.ar   1 LIG       0.00400
     11 H1        -72.9850  -28.2051  -43.9934 H      1 LIG       0.11500
     12 H2        -73.5003  -25.8595  -44.6034 H      1 LIG       0.11500
     13 H3        -78.5484  -30.2640  -47.2067 H      1 LIG       0.11500
     14 H4        -79.0648  -27.9181  -47.8156 H      1 LIG       0.11500
     15 H5        -74.4779  -30.0300  -44.6993 H      1 LIG       0.11500
     16 H6        -75.5112  -25.3307  -45.9214 H      1 LIG       0.11500
     17 H7        -76.5375  -30.7923  -45.8897 H      1 LIG       0.11500
     18 H8        -77.5714  -26.0925  -47.1101 H      1 LIG       0.11500
@<TRIPOS>BOND
      1       1       2 ar
      2       1       5 ar
      3       2       6 ar
      4       3       4 ar
      5       3       7 ar
      6       4       8 ar
      7       5       9 ar
      8       6      10 ar
      9       7       9 ar
     10       8      10 ar
     11       9      10 ar
     12       1      11 1
     13       2      12 1
     14       3      13 1
     15       4      14 1
     16       5      15 1
     17       6      16 1
     18       7      17 1
     19       8      18 1
@<TRIPOS>ALT_TYPE
CGenFF_4.0_ALT_TYPE_SET
CGenFF_4.0 1 CG2R61 2 CG2R61 3 CG2R61 4 CG2R61 5 CG2R61 6 CG2R61 7 CG2R61 8 CG2R61 9 CG2R61 10 CG2R61 11 HGR61 12 HGR61 13 HGR61 14 HGR61 15 HGR61 16 HGR61 17 HGR61 18 HGR61
@<TRIPOS>MOLECULE
naphtalene
 18 19 0 0 0
****
USER_CHARGES
INVALID_CHARGES
Pose:  23 Cluster:  23 Fr_nu: 502801 TotEn:    -8.28
@<TRIPOS>ATOM
      1 C1        -62.1948    3.0262  -45.9834 C.ar   1 LIG      -0.11500
      2 C2        -62.7084    3.7617  -44.9195 C.ar   1 LIG      -0.11500
      3 C3        -57.7673    3.2125  -43.9746 C.ar   1 LIG      -0.11500
      4 C4        -58.2810    3.9480  -42.9107 C.ar   1 LIG      -0.11500
      5 C5        -60.8380    2.7032  -46.0188 C.ar   1 LIG      -0.11700
      6 C6        -61.8674    4.1772  -43.8868 C.ar   1 LIG      -0.11700
      7 C7        -58.6084    2.7970  -45.0072 C.ar   1 LIG      -0.11700
      8 C8        -59.6378    4.2711  -42.8752 C.ar   1 LIG      -0.11700
      9 C9        -59.9767    3.1131  -44.9879 C.ar   1 LIG       0.00400
     10 C10       -60.4991    3.8612  -43.9061 C.ar   1 LIG       0.00400
     11 H1        -62.8499    2.7035  -46.7873 H      1 LIG       0.11500
     12 H2        -63.7649    4.0124  -44.8927 H      1 LIG       0.11500
     13 H3        -56.7107    2.9613  -44.0018 H      1 LIG       0.11500
     14 H4        -57.6251    4.2717  -42.1078 H      1 LIG       0.11500
     15 H5        -60.4582    2.1277  -46.8605 H      1 LIG       0.11500
     16 H6        -62.2905    4.7508  -43.0648 H      1 LIG       0.11500
     17 H7        -58.1852    2.2227  -45.8287 H      1 LIG       0.11500
     18 H8        -60.0176    4.8473  -42.0340 H      1 LIG       0.11500
@<TRIPOS>BOND
      1       1       2 ar
      2       1       5 ar
      3       2       6 ar
      4       3       4 ar
      5       3       7 ar
      6       4       8 ar
      7       5       9 ar
      8       6      10 ar
      9       7       9 ar
     10       8      10 ar
     11       9      10 ar
     12       1      11 1
     13       2      12 1
     14       3      13 1
     15       4      14 1
     16       5      15 1
     17       6      16 1
     18       7      17 1
     19       8      18 1
@<TRIPOS>ALT_TYPE
CGenFF_4.0_ALT_TYPE_SET
CGenFF_4.0 1 CG2R61 2 CG2R61 3 CG2R61 4 CG2R61 5 CG2R61 6 CG2R61 7 CG2R61 8 CG2R61 9 CG2R61 10 CG2R61 11 HGR61 12 HGR61 13 HGR61 14 HGR61 15 HGR61 16 HGR61 17 HGR61 18 HGR61
@<TRIPOS>MOLECULE
naphtalene
 18 19 0 0 0
****
USER_CHARGES
INVALID_CHARGES
Pose:  24 Cluster:  24 Fr_nu: 386054 TotEn:    -8.14
@<TRIPOS>ATOM
      1 C1        -67.0308   -1.6836  -27.2365 C.ar   1 LIG      -0.11500
      2 C2        -67.0467   -0.2925  -27.1999 C.ar   1 LIG      -0.11500
      3 C3        -62.7365   -1.6943  -24.9493 C.ar   1 LIG      -0.11500
      4 C4        -62.7525   -0.3032  -24.9128 C.ar   1 LIG      -0.11500
      5 C5        -65.9568   -2.3845  -26.6871 C.ar   1 LIG      -0.11700
      6 C6        -65.9889    0.4031  -26.6139 C.ar   1 LIG      -0.11700
      7 C7        -63.7944   -2.3900  -25.5353 C.ar   1 LIG      -0.11700
      8 C8        -63.8263    0.3978  -25.4622 C.ar   1 LIG      -0.11700
      9 C9        -64.8834   -1.7007  -26.0932 C.ar   1 LIG       0.00400
     10 C10       -64.8997   -0.2860  -26.0561 C.ar   1 LIG       0.00400
     11 H1        -67.8543   -2.2246  -27.6933 H      1 LIG       0.11500
     12 H2        -67.8834    0.2522  -27.6277 H      1 LIG       0.11500
     13 H3        -61.9000   -2.2397  -24.5214 H      1 LIG       0.11500
     14 H4        -61.9280    0.2373  -24.4571 H      1 LIG       0.11500
     15 H5        -65.9653   -3.4718  -26.7273 H      1 LIG       0.11500
     16 H6        -66.0226    1.4905  -26.5961 H      1 LIG       0.11500
     17 H7        -63.7609   -3.4773  -25.5523 H      1 LIG       0.11500
     18 H8        -63.8177    1.4852  -25.4228 H      1 LIG       0.11500
@<TRIPOS>BOND
      1       1       2 ar
      2       1       5 ar
      3       2       6 ar
      4       3       4 ar
      5       3       7 ar
      6       4       8 ar
      7       5       9 ar
      8       6      10 ar
      9       7       9 ar
     10       8      10 ar
     11       9      10 ar
     12       1      11 1
     13       2      12 1
     14       3      13 1
     15       4      14 1
     16       5      15 1
     17       6      16 1
     18       7      17 1
     19       8      18 1
@<TRIPOS>ALT_TYPE
CGenFF_4.0_ALT_TYPE_SET
CGenFF_4.0 1 CG2R61 2 CG2R61 3 CG2R61 4 CG2R61 5 CG2R61 6 CG2R61 7 CG2R61 8 CG2R61 9 CG2R61 10 CG2R61 11 HGR61 12 HGR61 13 HGR61 14 HGR61 15 HGR61 16 HGR61 17 HGR61 18 HGR61
# TRIPOS MOL2 file generated by SEED

@<TRIPOS>MOLECULE
pyrazole
 9 9 0 0 0
****
USER_CHARGES
INVALID_CHARGES
Pose:   1 Cluster:   1 Fr_nu: 298989 TotEn:   -23.76
@<TRIPOS>ATOM
      1 C1        -51.7853  -26.3521  -26.1788 C.2    1 LIG      -0.25100
      2 C2        -51.2014  -25.7703  -25.0377 C.2    1 LIG       0.13200
      3 C3        -52.8486  -25.5347  -26.4751 C.2    1 LIG      -0.03800
      4 N1        -51.8405  -24.6683  -24.6364 N.2    1 LIG      -0.57800
      5 N2        -52.8371  -24.5510  -25.5303 N.pl3  1 LIG      -0.05900
      6 H1        -51.4787  -27.2393  -26.7129 H      1 LIG       0.15700
      7 H2        -50.3370  -26.1037  -24.4814 H      1 LIG       0.15600
      8 H3        -53.5968  -25.5650  -27.2539 H      1 LIG       0.15900
      9 H4        -53.4776  -23.7729  -25.4349 H      1 LIG       0.32200
@<TRIPOS>BOND
      1       1       2 1
      2       1       3 2
      3       2       4 2
      4       3       5 1
      5       4       5 1
      6       1       6 1
      7       2       7 1
      8       3       8 1
      9       5       9 1
@<TRIPOS>ALT_TYPE
CGenFF_4.0_ALT_TYPE_SET
CGenFF_4.0 1 CG2R51 2 CG2R52 3 CG2R51 4 NG2R50 5 NG2R51 6 HGR51 7 HGR52 8 HGR52 9 HGP1
@<TRIPOS>MOLECULE
pyrazole
 9 9 0 0 0
****
USER_CHARGES
INVALID_CHARGES
Pose:   2 Cluster:   2 Fr_nu: 10721831 TotEn:   -22.15
@<TRIPOS>ATOM
      1 C1        -45.7354  -22.2309  -30.3231 C.2    1 LIG      -0.25100
      2 C2        -46.2107  -21.1474  -31.0859 C.2    1 LIG       0.13200
      3 C3        -45.4508  -23.2042  -31.2494 C.2    1 LIG      -0.03800
      4 N1        -46.2283  -21.4074  -32.3958 N.2    1 LIG      -0.57800
      5 N2        -45.7605  -22.6654  -32.4635 N.pl3  1 LIG      -0.05900
      6 H1        -45.6150  -22.2976  -29.2519 H      1 LIG       0.15700
      7 H2        -46.5455  -20.1792  -30.7418 H      1 LIG       0.15600
      8 H3        -45.0667  -24.2098  -31.1559 H      1 LIG       0.15900
      9 H4        -45.6796  -23.0985  -33.3749 H      1 LIG       0.32200
@<TRIPOS>BOND
      1       1       2 1
      2       1       3 2
      3       2       4 2
      4       3       5 1
      5       4       5 1
      6       1       6 1
      7       2       7 1
      8       3       8 1
      9       5       9 1
@<TRIPOS>ALT_TYPE
CGenFF_4.0_ALT_TYPE_SET
CGenFF_4.0 1 CG2R51 2 CG2R52 3 CG2R51 4 NG2R50 5 NG2R51 6 HGR51 7 HGR52 8 HGR52 9 HGP1
@<TRIPOS>MOLECULE
pyrazole
 9 9 0 0 0
****
USER_CHARGES
INVALID_CHARGES
Pose:   3 Cluster:   3 Fr_nu: 10417287 TotEn:   -20.53
@<TRIPOS>ATOM
      1 C1        -49.7288  -26.6543  -25.6873 C.2    1 LIG      -0.25100
      2 C2        -50.0932  -25.8906  -24.5622 C.2    1 LIG       0.13200
      3 C3        -50.5133  -26.1651  -26.7030 C.2    1 LIG      -0.03800
      4 N1        -51.0356  -24.9849  -24.8370 N.2    1 LIG      -0.57800
      5 N2        -51.2701  -25.1763  -26.1464 N.pl3  1 LIG      -0.05900
      6 H1        -48.9994  -27.4480  -25.7537 H      1 LIG       0.15700
      7 H2        -49.7116  -25.9566  -23.5534 H      1 LIG       0.15600
      8 H3        -50.6009  -26.4271  -27.7476 H      1 LIG       0.15900
      9 H4        -51.9647  -24.5953  -26.5990 H      1 LIG       0.32200
@<TRIPOS>BOND
      1       1       2 1
      2       1       3 2
      3       2       4 2
      4       3       5 1
      5       4       5 1
      6       1       6 1
      7       2       7 1
      8       3       8 1
      9       5       9 1
@<TRIPOS>ALT_TYPE
CGenFF_4.0_ALT_TYPE_SET
CGenFF_4.0 1 CG2R51 2 CG2R52 3 CG2R51 4 NG2R50 5 NG2R51 6 HGR51 7 HGR52 8 HGR52 9 HGP1
@<TRIPOS>MOLECULE
pyrazole
 9 9 0 0 0
****
USER_CHARGES
INVALID_CHARGES
Pose:   4 Cluster:   4 Fr_nu: 10728205 TotEn:   -19.63
@<TRIPOS>ATOM
      1 C1        -52.8542  -26.4965  -25.4388 C.2    1 LIG      -0.25100
      2 C2        -52.6019  -25.1510  -25.1108 C.2    1 LIG       0.13200
      3 C3        -51.7301  -27.1677  -25.0235 C.2    1 LIG      -0.03800
      4 N1        -51.4112  -24.9759  -24.5317 N.2    1 LIG      -0.57800
      5 N2        -50.9051  -26.2202  -24.4923 N.pl3  1 LIG      -0.05900
      6 H1        -53.7284  -26.9214  -25.9096 H      1 LIG       0.15700
      7 H2        -53.2360  -24.2905  -25.2701 H      1 LIG       0.15600
      8 H3        -51.4482  -28.2101  -25.0595 H      1 LIG       0.15900
      9 H4        -49.9860  -26.3515  -24.0890 H      1 LIG       0.32200
@<TRIPOS>BOND
      1       1       2 1
      2       1       3 2
      3       2       4 2
      4       3       5 1
      5       4       5 1
      6       1       6 1
      7       2       7 1
      8       3       8 1
      9       5       9 1
@<TRIPOS>ALT_TYPE
CGenFF_4.0_ALT_TYPE_SET
CGenFF_4.0 1 CG2R51 2 CG2R52 3 CG2R51 4 NG2R50 5 NG2R51 6 HGR51 7 HGR52 8 HGR52 9 HGP1
@<TRIPOS>MOLECULE
pyrazole
 9 9 0 0 0
****
USER_CHARGES
INVALID_CHARGES
Pose:   5 Cluster:   5 Fr_nu: 8607821 TotEn:   -19.54
@<TRIPOS>ATOM
      1 C1        -81.5379  -15.7207  -47.6089 C.2    1 LIG      -0.25100
      2 C2        -80.9075  -16.7497  -48.3337 C.2    1 LIG       0.13200
      3 C3        -81.3182  -14.5897  -48.3566 C.2    1 LIG      -0.03800
      4 N1        -80.3307  -16.3115  -49.4558 N.2    1 LIG      -0.57800
      5 N2        -80.5978  -14.9945  -49.4418 N.pl3  1 LIG      -0.05900
      6 H1        -82.0770  -15.7884  -46.6755 H      1 LIG       0.15700
      7 H2        -80.8439  -17.8008  -48.0907 H      1 LIG       0.15600
      8 H3        -81.6010  -13.5564  -48.2163 H      1 LIG       0.15900
      9 H4        -80.2549  -14.4276  -50.2073 H      1 LIG       0.32200
@<TRIPOS>BOND
      1       1       2 1
      2       1       3 2
      3       2       4 2
      4       3       5 1
      5       4       5 1
      6       1       6 1
      7       2       7 1
      8       3       8 1
      9       5       9 1
@<TRIPOS>ALT_TYPE
CGenFF_4.0_ALT_TYPE_SET
CGenFF_4.0 1 CG2R51 2 CG2R52 3 CG2R51 4 NG2R50 5 NG2R51 6 HGR51 7 HGR52 8 HGR52 9 HGP1
@<TRIPOS>MOLECULE
pyrazole
 9 9 0 0 0
****
USER_CHARGES
INVALID_CHARGES
Pose:   6 Cluster:   6 Fr_nu: 1751952 TotEn:   -18.50
@<TRIPOS>ATOM
      1 C1        -79.2807  -15.2161  -46.8034 C.2    1 LIG      -0.25100
      2 C2        -77.9602  -15.4316  -47.2413 C.2    1 LIG       0.13200
      3 C3        -79.8836  -14.5529  -47.8442 C.2    1 LIG      -0.03800
      4 N1        -77.7368  -14.9450  -48.4649 N.2    1 LIG      -0.57800
      5 N2        -78.9250  -14.4172  -48.8050 N.pl3  1 LIG      -0.05900
      6 H1        -79.7332  -15.5017  -45.8653 H      1 LIG       0.15700
      7 H2        -77.1512  -15.9226  -46.7195 H      1 LIG       0.15600
      8 H3        -80.8850  -14.1719  -47.9837 H      1 LIG       0.15900
      9 H4        -79.0115  -13.9755  -49.7117 H      1 LIG       0.32200
@<TRIPOS>BOND
      1       1       2 1
      2       1       3 2
      3       2       4 2
      4       3       5 1
      5       4       5 1
      6       1       6 1
      7       2       7 1
      8       3       8 1
      9       5       9 1
@<TRIPOS>ALT_TYPE
CGenFF_4.0_ALT_TYPE_SET
CGenFF_4.0 1 CG2R51 2 CG2R52 3 CG2R51 4 NG2R50 5 NG2R51 6 HGR51 7 HGR52 8 HGR52 9 HGP1
@<TRIPOS>MOLECULE
pyrazole
 9 9 0 0 0
****
USER_CHARGES
INVALID_CHARGES
Pose:   7 Cluster:   7 Fr_nu: 8739307 TotEn:   -17.73
@<TRIPOS>ATOM
      1 C1        -45.4515  -22.0178  -29.7046 C.2    1 LIG      -0.25100
      2 C2        -45.8843  -21.1111  -30.6906 C.2    1 LIG       0.13200
      3 C3        -46.3425  -23.0602  -29.7818 C.2    1 LIG      -0.03800
      4 N1        -46.9660  -21.5399  -31.3463 N.2    1 LIG      -0.57800
      5 N2        -47.2205  -22.7276  -30.7712 N.pl3  1 LIG      -0.05900
      6 H1        -44.6110  -21.9293  -29.0321 H      1 LIG       0.15700
      7 H2        -45.4568  -20.1554  -30.9585 H      1 LIG       0.15600
      8 H3        -46.4303  -23.9865  -29.2327 H      1 LIG       0.15900
      9 H4        -48.0144  -23.2607  -31.1032 H      1 LIG       0.32200
@<TRIPOS>BOND
      1       1       2 1
      2       1       3 2
      3       2       4 2
      4       3       5 1
      5       4       5 1
      6       1       6 1
      7       2       7 1
      8       3       8 1
      9       5       9 1
@<TRIPOS>ALT_TYPE
CGenFF_4.0_ALT_TYPE_SET
CGenFF_4.0 1 CG2R51 2 CG2R52 3 CG2R51 4 NG2R50 5 NG2R51 6 HGR51 7 HGR52 8 HGR52 9 HGP1
@<TRIPOS>MOLECULE
pyrazole
 9 9 0 0 0
****
USER_CHARGES
INVALID_CHARGES
Pose:   8 Cluster:   8 Fr_nu: 7873222 TotEn:   -16.94
@<TRIPOS>ATOM
      1 C1        -76.2222  -27.1399  -46.6975 C.2    1 LIG      -0.25100
      2 C2        -76.7178  -28.4270  -46.4158 C.2    1 LIG       0.13200
      3 C3        -77.3034  -26.3105  -46.5256 C.2    1 LIG      -0.03800
      4 N1        -78.0129  -28.4210  -46.0896 N.2    1 LIG      -0.57800
      5 N2        -78.3405  -27.1198  -46.1651 N.pl3  1 LIG      -0.05900
      6 H1        -75.2214  -26.8525  -46.9843 H      1 LIG       0.15700
      7 H2        -76.1892  -29.3694  -46.4351 H      1 LIG       0.15600
      8 H3        -77.4262  -25.2419  -46.6274 H      1 LIG       0.15900
      9 H4        -79.2948  -26.8529  -45.9584 H      1 LIG       0.32200
@<TRIPOS>BOND
      1       1       2 1
      2       1       3 2
      3       2       4 2
      4       3       5 1
      5       4       5 1
      6       1       6 1
      7       2       7 1
      8       3       8 1
      9       5       9 1
@<TRIPOS>ALT_TYPE
CGenFF_4.0_ALT_TYPE_SET
CGenFF_4.0 1 CG2R51 2 CG2R52 3 CG2R51 4 NG2R50 5 NG2R51 6 HGR51 7 HGR52 8 HGR52 9 HGP1
@<TRIPOS>MOLECULE
pyrazole
 9 9 0 0 0
****
USER_CHARGES
INVALID_CHARGES
Pose:   9 Cluster:   9 Fr_nu: 4346394 TotEn:   -16.41
@<TRIPOS>ATOM
      1 C1        -78.1573  -12.7096  -60.2038 C.2    1 LIG      -0.25100
      2 C2        -77.1223  -13.1513  -59.3580 C.2    1 LIG       0.13200
      3 C3        -78.1486  -13.5990  -61.2504 C.2    1 LIG      -0.03800
      4 N1        -76.5013  -14.2370  -59.8265 N.2    1 LIG      -0.57800
      5 N2        -77.1481  -14.4852  -60.9781 N.pl3  1 LIG      -0.05900
      6 H1        -78.8180  -11.8653  -60.0736 H      1 LIG       0.15700
      7 H2        -76.7942  -12.7269  -58.4199 H      1 LIG       0.15600
      8 H3        -78.7490  -13.6781  -62.1451 H      1 LIG       0.15900
      9 H4        -76.8521  -15.2785  -61.5329 H      1 LIG       0.32200
@<TRIPOS>BOND
      1       1       2 1
      2       1       3 2
      3       2       4 2
      4       3       5 1
      5       4       5 1
      6       1       6 1
      7       2       7 1
      8       3       8 1
      9       5       9 1
@<TRIPOS>ALT_TYPE
CGenFF_4.0_ALT_TYPE_SET
CGenFF_4.0 1 CG2R51 2 CG2R52 3 CG2R51 4 NG2R50 5 NG2R51 6 HGR51 7 HGR52 8 HGR52 9 HGP1
@<TRIPOS>MOLECULE
pyrazole
 9 9 0 0 0
****
USER_CHARGES
INVALID_CHARGES
Pose:  10 Cluster:  10 Fr_nu: 788373 TotEn:   -15.63
@<TRIPOS>ATOM
      1 C1        -48.5103  -11.3361  -26.5597 C.2    1 LIG      -0.25100
      2 C2        -49.0821  -10.1520  -27.0624 C.2    1 LIG       0.13200
      3 C3        -48.9246  -11.3888  -25.2513 C.2    1 LIG      -0.03800
      4 N1        -49.8048   -9.4997  -26.1480 N.2    1 LIG      -0.57800
      5 N2        -49.6900  -10.2766  -25.0575 N.pl3  1 LIG      -0.05900
      6 H1        -47.8857  -12.0520  -27.0733 H      1 LIG       0.15700
      7 H2        -49.0020   -9.7369  -28.0569 H      1 LIG       0.15600
      8 H3        -48.7459  -12.1002  -24.4580 H      1 LIG       0.15900
      9 H4        -50.1607   -9.9857  -24.2098 H      1 LIG       0.32200
@<TRIPOS>BOND
      1       1       2 1
      2       1       3 2
      3       2       4 2
      4       3       5 1
      5       4       5 1
      6       1       6 1
      7       2       7 1
      8       3       8 1
      9       5       9 1
@<TRIPOS>ALT_TYPE
CGenFF_4.0_ALT_TYPE_SET
CGenFF_4.0 1 CG2R51 2 CG2R52 3 CG2R51 4 NG2R50 5 NG2R51 6 HGR51 7 HGR52 8 HGR52 9 HGP1
@<TRIPOS>MOLECULE
pyrazole
 9 9 0 0 0
****
USER_CHARGES
INVALID_CHARGES
Pose:  11 Cluster:  11 Fr_nu: 4097714 TotEn:   -15.56
@<TRIPOS>ATOM
      1 C1        -53.2615    3.2882  -33.1987 C.2    1 LIG      -0.25100
      2 C2        -52.2852    4.2409  -32.8507 C.2    1 LIG       0.13200
      3 C3        -52.6921    2.0802  -32.8778 C.2    1 LIG      -0.03800
      4 N1        -51.1796    3.6860  -32.3472 N.2    1 LIG      -0.57800
      5 N2        -51.4576    2.3715  -32.3763 N.pl3  1 LIG      -0.05900
      6 H1        -54.2412    3.4532  -33.6221 H      1 LIG       0.15700
      7 H2        -52.3331    5.3165  -32.9436 H      1 LIG       0.15600
      8 H3        -53.0452    1.0625  -32.9614 H      1 LIG       0.15900
      9 H4        -50.7552    1.7253  -32.0387 H      1 LIG       0.32200
@<TRIPOS>BOND
      1       1       2 1
      2       1       3 2
      3       2       4 2
      4       3       5 1
      5       4       5 1
      6       1       6 1
      7       2       7 1
      8       3       8 1
      9       5       9 1
@<TRIPOS>ALT_TYPE
CGenFF_4.0_ALT_TYPE_SET
CGenFF_4.0 1 CG2R51 2 CG2R52 3 CG2R51 4 NG2R50 5 NG2R51 6 HGR51 7 HGR52 8 HGR52 9 HGP1
@<TRIPOS>MOLECULE
pyrazole
 9 9 0 0 0
****
USER_CHARGES
INVALID_CHARGES
Pose:  12 Cluster:  12 Fr_nu: 552866 TotEn:   -15.51
@<TRIPOS>ATOM
      1 C1        -58.7790  -23.5112  -24.9681 C.2    1 LIG      -0.25100
      2 C2        -57.8463  -23.9458  -24.0074 C.2    1 LIG       0.13200
      3 C3        -59.4065  -22.4415  -24.3779 C.2    1 LIG      -0.03800
      4 N1        -57.8752  -23.2121  -22.8917 N.2    1 LIG      -0.57800
      5 N2        -58.8336  -22.3054  -23.1476 N.pl3  1 LIG      -0.05900
      6 H1        -58.9698  -23.9156  -25.9511 H      1 LIG       0.15700
      7 H2        -57.1471  -24.7671  -24.0735 H      1 LIG       0.15600
      8 H3        -60.1930  -21.7812  -24.7140 H      1 LIG       0.15900
      9 H4        -59.0483  -21.6203  -22.4340 H      1 LIG       0.32200
@<TRIPOS>BOND
      1       1       2 1
      2       1       3 2
      3       2       4 2
      4       3       5 1
      5       4       5 1
      6       1       6 1
      7       2       7 1
      8       3       8 1
      9       5       9 1
@<TRIPOS>ALT_TYPE
CGenFF_4.0_ALT_TYPE_SET
CGenFF_4.0 1 CG2R51 2 CG2R52 3 CG2R51 4 NG2R50 5 NG2R51 6 HGR51 7 HGR52 8 HGR52 9 HGP1
@<TRIPOS>MOLECULE
pyrazole
 9 9 0 0 0
****
USER_CHARGES
INVALID_CHARGES
Pose:  13 Cluster:  13 Fr_nu: 7717052 TotEn:   -14.85
@<TRIPOS>ATOM
      1 C1        -81.0018  -15.5430  -47.1193 C.2    1 LIG      -0.25100
      2 C2        -79.6097  -15.3947  -46.9720 C.2    1 LIG       0.13200
      3 C3        -81.2834  -14.9572  -48.3293 C.2    1 LIG      -0.03800
      4 N1        -79.0460  -14.7642  -48.0058 N.2    1 LIG      -0.57800
      5 N2        -80.0891  -14.5113  -48.8145 N.pl3  1 LIG      -0.05900
      6 H1        -81.7035  -16.0097  -46.4439 H      1 LIG       0.15700
      7 H2        -78.9824  -15.7192  -46.1541 H      1 LIG       0.15600
      8 H3        -82.2053  -14.8185  -48.8753 H      1 LIG       0.15900
      9 H4        -79.9139  -14.0265  -49.6857 H      1 LIG       0.32200
@<TRIPOS>BOND
      1       1       2 1
      2       1       3 2
      3       2       4 2
      4       3       5 1
      5       4       5 1
      6       1       6 1
      7       2       7 1
      8       3       8 1
      9       5       9 1
@<TRIPOS>ALT_TYPE
CGenFF_4.0_ALT_TYPE_SET
CGenFF_4.0 1 CG2R51 2 CG2R52 3 CG2R51 4 NG2R50 5 NG2R51 6 HGR51 7 HGR52 8 HGR52 9 HGP1
@<TRIPOS>MOLECULE
pyrazole
 9 9 0 0 0
****
USER_CHARGES
INVALID_CHARGES
Pose:  14 Cluster:  14 Fr_nu: 119379 TotEn:   -14.68
@<TRIPOS>ATOM
      1 C1        -71.9846   -2.8097  -29.0781 C.2    1 LIG      -0.25100
      2 C2        -70.6867   -3.2756  -28.7947 C.2    1 LIG       0.13200
      3 C3        -72.3121   -3.4095  -30.2694 C.2    1 LIG      -0.03800
      4 N1        -70.2216   -4.1073  -29.7305 N.2    1 LIG      -0.57800
      5 N2        -71.2327   -4.1690  -30.6136 N.pl3  1 LIG      -0.05900
      6 H1        -72.5977   -2.1343  -28.4999 H      1 LIG       0.15700
      7 H2        -70.0601   -3.0432  -27.9454 H      1 LIG       0.15600
      8 H3        -73.1951   -3.3636  -30.8904 H      1 LIG       0.15900
      9 H4        -71.1176   -4.7502  -31.4344 H      1 LIG       0.32200
@<TRIPOS>BOND
      1       1       2 1
      2       1       3 2
      3       2       4 2
      4       3       5 1
      5       4       5 1
      6       1       6 1
      7       2       7 1
      8       3       8 1
      9       5       9 1
@<TRIPOS>ALT_TYPE
CGenFF_4.0_ALT_TYPE_SET
CGenFF_4.0 1 CG2R51 2 CG2R52 3 CG2R51 4 NG2R50 5 NG2R51 6 HGR51 7 HGR52 8 HGR52 9 HGP1
@<TRIPOS>MOLECULE
pyrazole
 9 9 0 0 0
****
USER_CHARGES
INVALID_CHARGES
Pose:  15 Cluster:  15 Fr_nu: 424021 TotEn:   -14.60
@<TRIPOS>ATOM
      1 C1        -74.5626  -12.2361  -44.9422 C.2    1 LIG      -0.25100
      2 C2        -73.7055  -12.3783  -46.0498 C.2    1 LIG       0.13200
      3 C3        -74.0630  -11.1551  -44.2580 C.2    1 LIG      -0.03800
      4 N1        -72.7351  -11.4608  -46.0721 N.2    1 LIG      -0.57800
      5 N2        -72.9794  -10.7316  -44.9700 N.pl3  1 LIG      -0.05900
      6 H1        -75.4227  -12.8328  -44.6765 H      1 LIG       0.15700
      7 H2        -73.7472  -13.1126  -46.8416 H      1 LIG       0.15600
      8 H3        -74.3724  -10.6615  -43.3480 H      1 LIG       0.15900
      9 H4        -72.3626   -9.9565  -44.7615 H      1 LIG       0.32200
@<TRIPOS>BOND
      1       1       2 1
      2       1       3 2
      3       2       4 2
      4       3       5 1
      5       4       5 1
      6       1       6 1
      7       2       7 1
      8       3       8 1
      9       5       9 1
@<TRIPOS>ALT_TYPE
CGenFF_4.0_ALT_TYPE_SET
CGenFF_4.0 1 CG2R51 2 CG2R52 3 CG2R51 4 NG2R50 5 NG2R51 6 HGR51 7 HGR52 8 HGR52 9 HGP1
@<TRIPOS>MOLECULE
pyrazole
 9 9 0 0 0
****
USER_CHARGES
INVALID_CHARGES
Pose:  16 Cluster:  16 Fr_nu: 298911 TotEn:   -14.59
@<TRIPOS>ATOM
      1 C1        -53.4076  -27.2030  -25.2992 C.2    1 LIG      -0.25100
      2 C2        -52.3208  -26.5764  -24.6605 C.2    1 LIG       0.13200
      3 C3        -54.2708  -26.1762  -25.5944 C.2    1 LIG      -0.03800
      4 N1        -52.4767  -25.2540  -24.5559 N.2    1 LIG      -0.57800
      5 N2        -53.6716  -25.0412  -25.1329 N.pl3  1 LIG      -0.05900
      6 H1        -53.5464  -28.2518  -25.5163 H      1 LIG       0.15700
      7 H2        -51.4217  -27.0283  -24.2665 H      1 LIG       0.15600
      8 H3        -55.2366  -26.1519  -26.0782 H      1 LIG       0.15900
      9 H4        -54.0208  -24.0920  -25.1762 H      1 LIG       0.32200
@<TRIPOS>BOND
      1       1       2 1
      2       1       3 2
      3       2       4 2
      4       3       5 1
      5       4       5 1
      6       1       6 1
      7       2       7 1
      8       3       8 1
      9       5       9 1
@<TRIPOS>ALT_TYPE
CGenFF_4.0_ALT_TYPE_SET
CGenFF_4.0 1 CG2R51 2 CG2R52 3 CG2R51 4 NG2R50 5 NG2R51 6 HGR51 7 HGR52 8 HGR52 9 HGP1
@<TRIPOS>MOLECULE
pyrazole
 9 9 0 0 0
****
USER_CHARGES
INVALID_CHARGES
Pose:  17 Cluster:  17 Fr_nu: 9359610 TotEn:   -14.53
@<TRIPOS>ATOM
      1 C1        -59.2952   -3.1438  -18.4196 C.2    1 LIG      -0.25100
      2 C2        -58.9702   -4.3584  -17.7863 C.2    1 LIG       0.13200
      3 C3        -58.0811   -2.5561  -18.6785 C.2    1 LIG      -0.03800
      4 N1        -57.6530   -4.5333  -17.6513 N.2    1 LIG      -0.57800
      5 N2        -57.1394   -3.4209  -18.2035 N.pl3  1 LIG      -0.05900
      6 H1        -60.2723   -2.7492  -18.6562 H      1 LIG       0.15700
      7 H2        -59.6385   -5.1232  -17.4171 H      1 LIG       0.15600
      8 H3        -57.8087   -1.6205  -19.1453 H      1 LIG       0.15900
      9 H4        -56.1328   -3.3151  -18.2209 H      1 LIG       0.32200
@<TRIPOS>BOND
      1       1       2 1
      2       1       3 2
      3       2       4 2
      4       3       5 1
      5       4       5 1
      6       1       6 1
      7       2       7 1
      8       3       8 1
      9       5       9 1
@<TRIPOS>ALT_TYPE
CGenFF_4.0_ALT_TYPE_SET
CGenFF_4.0 1 CG2R51 2 CG2R52 3 CG2R51 4 NG2R50 5 NG2R51 6 HGR51 7 HGR52 8 HGR52 9 HGP1
@<TRIPOS>MOLECULE
pyrazole
 9 9 0 0 0
****
USER_CHARGES
INVALID_CHARGES
Pose:  18 Cluster:  18 Fr_nu: 1188143 TotEn:   -14.47
@<TRIPOS>ATOM
      1 C1        -76.8330  -26.9689  -47.5677 C.2    1 LIG      -0.25100
      2 C2        -75.9713  -26.8876  -46.4575 C.2    1 LIG       0.13200
      3 C3        -78.0287  -26.4704  -47.1115 C.2    1 LIG      -0.03800
      4 N1        -76.5686  -26.3774  -45.3773 N.2    1 LIG      -0.57800
      5 N2        -77.8186  -26.1335  -45.8066 N.pl3  1 LIG      -0.05900
      6 H1        -76.6181  -27.3366  -48.5602 H      1 LIG       0.15700
      7 H2        -74.9329  -27.1793  -46.3903 H      1 LIG       0.15600
      8 H3        -78.9891  -26.3304  -47.5863 H      1 LIG       0.15900
      9 H4        -78.4811  -25.7361  -45.1525 H      1 LIG       0.32200
@<TRIPOS>BOND
      1       1       2 1
      2       1       3 2
      3       2       4 2
      4       3       5 1
      5       4       5 1
      6       1       6 1
      7       2       7 1
      8       3       8 1
      9       5       9 1
@<TRIPOS>ALT_TYPE
CGenFF_4.0_ALT_TYPE_SET
CGenFF_4.0 1 CG2R51 2 CG2R52 3 CG2R51 4 NG2R50 5 NG2R51 6 HGR51 7 HGR52 8 HGR52 9 HGP1
@<TRIPOS>MOLECULE
pyrazole
 9 9 0 0 0
****
USER_CHARGES
INVALID_CHARGES
Pose:  19 Cluster:  19 Fr_nu: 4098079 TotEn:   -14.41
@<TRIPOS>ATOM
      1 C1        -51.1432    3.6476  -32.5934 C.2    1 LIG      -0.25100
      2 C2        -52.2303    4.1116  -33.3580 C.2    1 LIG       0.13200
      3 C3        -51.5196    2.3901  -32.1891 C.2    1 LIG      -0.03800
      4 N1        -53.2229    3.2213  -33.4364 N.2    1 LIG      -0.57800
      5 N2        -52.7609    2.1851  -32.7160 N.pl3  1 LIG      -0.05900
      6 H1        -50.2159    4.1529  -32.3671 H      1 LIG       0.15700
      7 H2        -52.3409    5.0617  -33.8609 H      1 LIG       0.15600
      8 H3        -51.0282    1.6405  -31.5858 H      1 LIG       0.15900
      9 H4        -53.3486    1.3662  -32.6227 H      1 LIG       0.32200
@<TRIPOS>BOND
      1       1       2 1
      2       1       3 2
      3       2       4 2
      4       3       5 1
      5       4       5 1
      6       1       6 1
      7       2       7 1
      8       3       8 1
      9       5       9 1
@<TRIPOS>ALT_TYPE
CGenFF_4.0_ALT_TYPE_SET
CGenFF_4.0 1 CG2R51 2 CG2R52 3 CG2R51 4 NG2R50 5 NG2R51 6 HGR51 7 HGR52 8 HGR52 9 HGP1
@<TRIPOS>MOLECULE
pyrazole
 9 9 0 0 0
****
USER_CHARGES
INVALID_CHARGES
Pose:  20 Cluster:  20 Fr_nu: 5977638 TotEn:   -14.39
@<TRIPOS>ATOM
      1 C1        -51.8477    3.3705  -32.2669 C.2    1 LIG      -0.25100
      2 C2        -51.5979    4.7510  -32.3831 C.2    1 LIG       0.13200
      3 C3        -50.6565    2.7764  -32.6055 C.2    1 LIG      -0.03800
      4 N1        -50.3464    5.0183  -32.7655 N.2    1 LIG      -0.57800
      5 N2        -49.7989    3.7976  -32.8924 N.pl3  1 LIG      -0.05900
      6 H1        -52.7624    2.8746  -31.9776 H      1 LIG       0.15700
      7 H2        -52.2760    5.5736  -32.2057 H      1 LIG       0.15600
      8 H3        -50.3494    1.7425  -32.6690 H      1 LIG       0.15900
      9 H4        -48.8309    3.7340  -33.1818 H      1 LIG       0.32200
@<TRIPOS>BOND
      1       1       2 1
      2       1       3 2
      3       2       4 2
      4       3       5 1
      5       4       5 1
      6       1       6 1
      7       2       7 1
      8       3       8 1
      9       5       9 1
@<TRIPOS>ALT_TYPE
CGenFF_4.0_ALT_TYPE_SET
CGenFF_4.0 1 CG2R51 2 CG2R52 3 CG2R51 4 NG2R50 5 NG2R51 6 HGR51 7 HGR52 8 HGR52 9 HGP1
@<TRIPOS>MOLECULE
pyrazole
 9 9 0 0 0
****
USER_CHARGES
INVALID_CHARGES
Pose:  21 Cluster:  21 Fr_nu: 166054 TotEn:   -14.24
@<TRIPOS>ATOM
      1 C1        -78.8192   -3.4849  -57.7014 C.2    1 LIG      -0.25100
      2 C2        -78.5149   -2.1508  -57.3708 C.2    1 LIG       0.13200
      3 C3        -77.8101   -4.2194  -57.1280 C.2    1 LIG      -0.03800
      4 N1        -77.3999   -2.0411  -56.6437 N.2    1 LIG      -0.57800
      5 N2        -76.9947   -3.3157  -56.5125 N.pl3  1 LIG      -0.05900
      6 H1        -79.6533   -3.8623  -58.2743 H      1 LIG       0.15700
      7 H2        -79.0589   -1.2537  -57.6300 H      1 LIG       0.15600
      8 H3        -77.6023   -5.2794  -57.1050 H      1 LIG       0.15900
      9 H4        -76.1476   -3.4980  -55.9890 H      1 LIG       0.32200
@<TRIPOS>BOND
      1       1       2 1
      2       1       3 2
      3       2       4 2
      4       3       5 1
      5       4       5 1
      6       1       6 1
      7       2       7 1
      8       3       8 1
      9       5       9 1
@<TRIPOS>ALT_TYPE
CGenFF_4.0_ALT_TYPE_SET
CGenFF_4.0 1 CG2R51 2 CG2R52 3 CG2R51 4 NG2R50 5 NG2R51 6 HGR51 7 HGR52 8 HGR52 9 HGP1
@<TRIPOS>MOLECULE
pyrazole
 9 9 0 0 0
****
USER_CHARGES
INVALID_CHARGES
Pose:  22 Cluster:  22 Fr_nu: 10272578 TotEn:   -14.20
@<TRIPOS>ATOM
      1 C1        -57.0209   11.0898  -30.3355 C.2    1 LIG      -0.25100
      2 C2        -57.1781   10.0513  -31.2728 C.2    1 LIG       0.13200
      3 C3        -56.1199   10.5960  -29.4240 C.2    1 LIG      -0.03800
      4 N1        -56.4364    8.9789  -30.9835 N.2    1 LIG      -0.57800
      5 N2        -55.8042    9.3408  -29.8542 N.pl3  1 LIG      -0.05900
      6 H1        -57.4934   12.0608  -30.3221 H      1 LIG       0.15700
      7 H2        -57.8027   10.0310  -32.1544 H      1 LIG       0.15600
      8 H3        -55.6865   11.0144  -28.5270 H      1 LIG       0.15900
      9 H4        -55.1694    8.6782  -29.4267 H      1 LIG       0.32200
@<TRIPOS>BOND
      1       1       2 1
      2       1       3 2
      3       2       4 2
      4       3       5 1
      5       4       5 1
      6       1       6 1
      7       2       7 1
      8       3       8 1
      9       5       9 1
@<TRIPOS>ALT_TYPE
CGenFF_4.0_ALT_TYPE_SET
CGenFF_4.0 1 CG2R51 2 CG2R52 3 CG2R51 4 NG2R50 5 NG2R51 6 HGR51 7 HGR52 8 HGR52 9 HGP1
@<TRIPOS>MOLECULE
pyrazole
 9 9 0 0 0
****
USER_CHARGES
INVALID_CHARGES
Pose:  23 Cluster:  23 Fr_nu: 2532410 TotEn:   -14.11
@<TRIPOS>ATOM
      1 C1        -73.1059  -10.6757  -44.4859 C.2    1 LIG      -0.25100
      2 C2        -72.7416  -11.3556  -45.6635 C.2    1 LIG       0.13200
      3 C3        -74.2340  -11.3261  -44.0490 C.2    1 LIG      -0.03800
      4 N1        -73.5708  -12.3609  -45.9561 N.2    1 LIG      -0.57800
      5 N2        -74.4675  -12.3177  -44.9560 N.pl3  1 LIG      -0.05900
      6 H1        -72.6192   -9.8327  -44.0181 H      1 LIG       0.15700
      7 H2        -71.9066  -11.1601  -46.3210 H      1 LIG       0.15600
      8 H3        -74.8784  -11.1746  -43.1951 H      1 LIG       0.15900
      9 H4        -75.2181  -12.9969  -44.9553 H      1 LIG       0.32200
@<TRIPOS>BOND
      1       1       2 1
      2       1       3 2
      3       2       4 2
      4       3       5 1
      5       4       5 1
      6       1       6 1
      7       2       7 1
      8       3       8 1
      9       5       9 1
@<TRIPOS>ALT_TYPE
CGenFF_4.0_ALT_TYPE_SET
CGenFF_4.0 1 CG2R51 2 CG2R52 3 CG2R51 4 NG2R50 5 NG2R51 6 HGR51 7 HGR52 8 HGR52 9 HGP1
@<TRIPOS>MOLECULE
pyrazole
 9 9 0 0 0
****
USER_CHARGES
INVALID_CHARGES
Pose:  24 Cluster:  24 Fr_nu: 318000 TotEn:   -14.01
@<TRIPOS>ATOM
      1 C1        -77.4104  -12.1518  -42.6919 C.2    1 LIG      -0.25100
      2 C2        -76.4651  -11.6679  -43.6160 C.2    1 LIG       0.13200
      3 C3        -76.7362  -12.1833  -41.4957 C.2    1 LIG      -0.03800
      4 N1        -75.2806  -11.4103  -43.0551 N.2    1 LIG      -0.57800
      5 N2        -75.4771  -11.7334  -41.7655 N.pl3  1 LIG      -0.05900
      6 H1        -78.4371  -12.4374  -42.8673 H      1 LIG       0.15700
      7 H2        -76.5897  -11.4927  -44.6751 H      1 LIG       0.15600
      8 H3        -77.0315  -12.4808  -40.4999 H      1 LIG       0.15900
      9 H4        -74.7045  -11.6238  -41.1207 H      1 LIG       0.32200
@<TRIPOS>BOND
      1       1       2 1
      2       1       3 2
      3       2       4 2
      4       3       5 1
      5       4       5 1
      6       1       6 1
      7       2       7 1
      8       3       8 1
      9       5       9 1
@<TRIPOS>ALT_TYPE
CGenFF_4.0_ALT_TYPE_SET
CGenFF_4.0 1 CG2R51 2 CG2R52 3 CG2R51 4 NG2R50 5 NG2R51 6 HGR51 7 HGR52 8 HGR52 9 HGP1
@<TRIPOS>MOLECULE
pyrazole
 9 9 0 0 0
****
USER_CHARGES
INVALID_CHARGES
Pose:  25 Cluster:  25 Fr_nu: 309893 TotEn:   -13.80
@<TRIPOS>ATOM
      1 C1        -77.1823  -15.4081  -44.6399 C.2    1 LIG      -0.25100
      2 C2        -77.4217  -15.7542  -43.2965 C.2    1 LIG       0.13200
      3 C3        -78.3545  -15.7139  -45.2873 C.2    1 LIG      -0.03800
      4 N1        -78.6494  -16.2423  -43.1006 N.2    1 LIG      -0.57800
      5 N2        -79.1922  -16.2051  -44.3295 N.pl3  1 LIG      -0.05900
      6 H1        -76.2863  -14.9942  -45.0783 H      1 LIG       0.15700
      7 H2        -76.7524  -15.6716  -42.4521 H      1 LIG       0.15600
      8 H3        -78.6602  -15.6303  -46.3202 H      1 LIG       0.15900
      9 H4        -80.1428  -16.5337  -44.4439 H      1 LIG       0.32200
@<TRIPOS>BOND
      1       1       2 1
      2       1       3 2
      3       2       4 2
      4       3       5 1
      5       4       5 1
      6       1       6 1
      7       2       7 1
      8       3       8 1
      9       5       9 1
@<TRIPOS>ALT_TYPE
CGenFF_4.0_ALT_TYPE_SET
CGenFF_4.0 1 CG2R51 2 CG2R52 3 CG2R51 4 NG2R50 5 NG2R51 6 HGR51 7 HGR52 8 HGR52 9 HGP1
@<TRIPOS>MOLECULE
pyrazole
 9 9 0 0 0
****
USER_CHARGES
INVALID_CHARGES
Pose:  26 Cluster:  26 Fr_nu: 4383978 TotEn:   -13.72
@<TRIPOS>ATOM
      1 C1        -71.0136   -3.5523  -29.1142 C.2    1 LIG      -0.25100
      2 C2        -70.3487   -2.3239  -28.9392 C.2    1 LIG       0.13200
      3 C3        -71.8930   -3.3230  -30.1441 C.2    1 LIG      -0.03800
      4 N1        -70.7695   -1.3840  -29.7897 N.2    1 LIG      -0.57800
      5 N2        -71.7082   -2.0219  -30.5093 N.pl3  1 LIG      -0.05900
      6 H1        -70.8750   -4.4754  -28.5710 H      1 LIG       0.15700
      7 H2        -69.5753   -2.0742  -28.2268 H      1 LIG       0.15600
      8 H3        -72.6188   -3.9534  -30.6372 H      1 LIG       0.15900
      9 H4        -72.1876   -1.5061  -31.2366 H      1 LIG       0.32200
@<TRIPOS>BOND
      1       1       2 1
      2       1       3 2
      3       2       4 2
      4       3       5 1
      5       4       5 1
      6       1       6 1
      7       2       7 1
      8       3       8 1
      9       5       9 1
@<TRIPOS>ALT_TYPE
CGenFF_4.0_ALT_TYPE_SET
CGenFF_4.0 1 CG2R51 2 CG2R52 3 CG2R51 4 NG2R50 5 NG2R51 6 HGR51 7 HGR52 8 HGR52 9 HGP1
@<TRIPOS>MOLECULE
pyrazole
 9 9 0 0 0
****
USER_CHARGES
INVALID_CHARGES
Pose:  27 Cluster:  27 Fr_nu: 474795 TotEn:   -13.69
@<TRIPOS>ATOM
      1 C1        -77.2339   -3.9433  -59.3621 C.2    1 LIG      -0.25100
      2 C2        -76.9301   -2.6867  -58.8049 C.2    1 LIG       0.13200
      3 C3        -76.7975   -4.8485  -58.4259 C.2    1 LIG      -0.03800
      4 N1        -76.3459   -2.7812  -57.6075 N.2    1 LIG      -0.57800
      5 N2        -76.2792   -4.1080  -57.4044 N.pl3  1 LIG      -0.05900
      6 H1        -77.7041   -4.1629  -60.3092 H      1 LIG       0.15700
      7 H2        -77.1096   -1.7059  -59.2217 H      1 LIG       0.15600
      8 H3        -76.8066   -5.9286  -58.3963 H      1 LIG       0.15900
      9 H4        -75.8638   -4.4410  -56.5435 H      1 LIG       0.32200
@<TRIPOS>BOND
      1       1       2 1
      2       1       3 2
      3       2       4 2
      4       3       5 1
      5       4       5 1
      6       1       6 1
      7       2       7 1
      8       3       8 1
      9       5       9 1
@<TRIPOS>ALT_TYPE
CGenFF_4.0_ALT_TYPE_SET
CGenFF_4.0 1 CG2R51 2 CG2R52 3 CG2R51 4 NG2R50 5 NG2R51 6 HGR51 7 HGR52 8 HGR52 9 HGP1
@<TRIPOS>MOLECULE
pyrazole
 9 9 0 0 0
****
USER_CHARGES
INVALID_CHARGES
Pose:  28 Cluster:  28 Fr_nu: 665152 TotEn:   -13.66
@<TRIPOS>ATOM
      1 C1        -78.2981   -6.5522  -57.2830 C.2    1 LIG      -0.25100
      2 C2        -78.5290   -5.4822  -56.3978 C.2    1 LIG       0.13200
      3 C3        -79.0472   -7.5855  -56.7753 C.2    1 LIG      -0.03800
      4 N1        -79.3598   -5.8057  -55.4033 N.2    1 LIG      -0.57800
      5 N2        -79.6577   -7.0907  -55.6605 N.pl3  1 LIG      -0.05900
      6 H1        -77.6766   -6.5723  -58.1660 H      1 LIG       0.15700
      7 H2        -78.1261   -4.4802  -56.4357 H      1 LIG       0.15600
      8 H3        -79.1955   -8.6058  -57.0982 H      1 LIG       0.15900
      9 H4        -80.2860   -7.5727  -55.0298 H      1 LIG       0.32200
@<TRIPOS>BOND
      1       1       2 1
      2       1       3 2
      3       2       4 2
      4       3       5 1
      5       4       5 1
      6       1       6 1
      7       2       7 1
      8       3       8 1
      9       5       9 1
@<TRIPOS>ALT_TYPE
CGenFF_4.0_ALT_TYPE_SET
CGenFF_4.0 1 CG2R51 2 CG2R52 3 CG2R51 4 NG2R50 5 NG2R51 6 HGR51 7 HGR52 8 HGR52 9 HGP1
@<TRIPOS>MOLECULE
pyrazole
 9 9 0 0 0
****
USER_CHARGES
INVALID_CHARGES
Pose:  29 Cluster:  29 Fr_nu: 5466312 TotEn:   -13.53
@<TRIPOS>ATOM
      1 C1        -58.4057   -3.2480  -18.9710 C.2    1 LIG      -0.25100
      2 C2        -57.2192   -3.7563  -18.4091 C.2    1 LIG       0.13200
      3 C3        -59.2810   -4.3060  -18.9399 C.2    1 LIG      -0.03800
      4 N1        -57.3276   -5.0375  -18.0474 N.2    1 LIG      -0.57800
      5 N2        -58.5926   -5.3432  -18.3826 N.pl3  1 LIG      -0.05900
      6 H1        -58.6003   -2.2540  -19.3457 H      1 LIG       0.15700
      7 H2        -56.2799   -3.2467  -18.2486 H      1 LIG       0.15600
      8 H3        -60.3078   -4.4125  -19.2590 H      1 LIG       0.15900
      9 H4        -58.9220   -6.2836  -18.2039 H      1 LIG       0.32200
@<TRIPOS>BOND
      1       1       2 1
      2       1       3 2
      3       2       4 2
      4       3       5 1
      5       4       5 1
      6       1       6 1
      7       2       7 1
      8       3       8 1
      9       5       9 1
@<TRIPOS>ALT_TYPE
CGenFF_4.0_ALT_TYPE_SET
CGenFF_4.0 1 CG2R51 2 CG2R52 3 CG2R51 4 NG2R50 5 NG2R51 6 HGR51 7 HGR52 8 HGR52 9 HGP1
@<TRIPOS>MOLECULE
pyrazole
 9 9 0 0 0
****
USER_CHARGES
INVALID_CHARGES
Pose:  30 Cluster:  30 Fr_nu: 1724553 TotEn:   -13.36
@<TRIPOS>ATOM
      1 C1        -77.3218  -26.5340  -45.6720 C.2    1 LIG      -0.25100
      2 C2        -76.2056  -27.3251  -46.0038 C.2    1 LIG       0.13200
      3 C3        -78.1518  -26.6373  -46.7615 C.2    1 LIG      -0.03800
      4 N1        -76.3136  -27.8894  -47.2095 N.2    1 LIG      -0.57800
      5 N2        -77.5075  -27.4526  -47.6450 N.pl3  1 LIG      -0.05900
      6 H1        -77.5008  -25.9683  -44.7696 H      1 LIG       0.15700
      7 H2        -75.3177  -27.5134  -45.4173 H      1 LIG       0.15600
      8 H3        -79.1198  -26.2119  -46.9836 H      1 LIG       0.15900
      9 H4        -77.8221  -27.7498  -48.5601 H      1 LIG       0.32200
@<TRIPOS>BOND
      1       1       2 1
      2       1       3 2
      3       2       4 2
      4       3       5 1
      5       4       5 1
      6       1       6 1
      7       2       7 1
      8       3       8 1
      9       5       9 1
@<TRIPOS>ALT_TYPE
CGenFF_4.0_ALT_TYPE_SET
CGenFF_4.0 1 CG2R51 2 CG2R52 3 CG2R51 4 NG2R50 5 NG2R51 6 HGR51 7 HGR52 8 HGR52 9 HGP1
@<TRIPOS>MOLECULE
pyrazole
 9 9 0 0 0
****
USER_CHARGES
INVALID_CHARGES
Pose:  31 Cluster:  31 Fr_nu: 424676 TotEn:   -13.19
@<TRIPOS>ATOM
      1 C1        -74.1914  -11.5049  -44.3771 C.2    1 LIG      -0.25100
      2 C2        -73.4871  -12.0779  -45.4529 C.2    1 LIG       0.13200
      3 C3        -75.4373  -12.0798  -44.4371 C.2    1 LIG      -0.03800
      4 N1        -74.2243  -12.9500  -46.1457 N.2    1 LIG      -0.57800
      5 N2        -75.4047  -12.9295  -45.5036 N.pl3  1 LIG      -0.05900
      6 H1        -73.8450  -10.7774  -43.6578 H      1 LIG       0.15700
      7 H2        -72.4676  -11.8959  -45.7614 H      1 LIG       0.15600
      8 H3        -76.3247  -11.9618  -43.8322 H      1 LIG       0.15900
      9 H4        -76.1491  -13.5219  -45.8497 H      1 LIG       0.32200
@<TRIPOS>BOND
      1       1       2 1
      2       1       3 2
      3       2       4 2
      4       3       5 1
      5       4       5 1
      6       1       6 1
      7       2       7 1
      8       3       8 1
      9       5       9 1
@<TRIPOS>ALT_TYPE
CGenFF_4.0_ALT_TYPE_SET
CGenFF_4.0 1 CG2R51 2 CG2R52 3 CG2R51 4 NG2R50 5 NG2R51 6 HGR51 7 HGR52 8 HGR52 9 HGP1
@<TRIPOS>MOLECULE
pyrazole
 9 9 0 0 0
****
USER_CHARGES
INVALID_CHARGES
Pose:  32 Cluster:  32 Fr_nu: 1820508 TotEn:   -12.90
@<TRIPOS>ATOM
      1 C1        -75.4914  -11.9708  -44.3199 C.2    1 LIG      -0.25100
      2 C2        -74.6639  -12.4521  -45.3521 C.2    1 LIG       0.13200
      3 C3        -74.6173  -11.5230  -43.3597 C.2    1 LIG      -0.03800
      4 N1        -73.3641  -12.3222  -45.0739 N.2    1 LIG      -0.57800
      5 N2        -73.3680  -11.7540  -43.8560 N.pl3  1 LIG      -0.05900
      6 H1        -76.5703  -11.9502  -44.2773 H      1 LIG       0.15700
      7 H2        -74.9539  -12.8926  -46.2953 H      1 LIG       0.15600
      8 H3        -74.7682  -11.0732  -42.3890 H      1 LIG       0.15900
      9 H4        -72.4778  -11.5517  -43.4184 H      1 LIG       0.32200
@<TRIPOS>BOND
      1       1       2 1
      2       1       3 2
      3       2       4 2
      4       3       5 1
      5       4       5 1
      6       1       6 1
      7       2       7 1
      8       3       8 1
      9       5       9 1
@<TRIPOS>ALT_TYPE
CGenFF_4.0_ALT_TYPE_SET
CGenFF_4.0 1 CG2R51 2 CG2R52 3 CG2R51 4 NG2R50 5 NG2R51 6 HGR51 7 HGR52 8 HGR52 9 HGP1
@<TRIPOS>MOLECULE
pyrazole
 9 9 0 0 0
****
USER_CHARGES
INVALID_CHARGES
Pose:  33 Cluster:  33 Fr_nu: 9113819 TotEn:   -12.80
@<TRIPOS>ATOM
      1 C1        -46.3582    2.0680  -42.5304 C.2    1 LIG      -0.25100
      2 C2        -45.9216    0.7805  -42.8957 C.2    1 LIG       0.13200
      3 C3        -45.2188    2.7114  -42.1132 C.2    1 LIG      -0.03800
      4 N1        -44.6073    0.6142  -42.7257 N.2    1 LIG      -0.57800
      5 N2        -44.2081    1.8056  -42.2491 N.pl3  1 LIG      -0.05900
      6 H1        -47.3585    2.4738  -42.5649 H      1 LIG       0.15700
      7 H2        -46.5064   -0.0438  -43.2783 H      1 LIG       0.15600
      8 H3        -45.0404    3.7089  -41.7381 H      1 LIG       0.15900
      9 H4        -43.2269    1.9318  -42.0346 H      1 LIG       0.32200
@<TRIPOS>BOND
      1       1       2 1
      2       1       3 2
      3       2       4 2
      4       3       5 1
      5       4       5 1
      6       1       6 1
      7       2       7 1
      8       3       8 1
      9       5       9 1
@<TRIPOS>ALT_TYPE
CGenFF_4.0_ALT_TYPE_SET
CGenFF_4.0 1 CG2R51 2 CG2R52 3 CG2R51 4 NG2R50 5 NG2R51 6 HGR51 7 HGR52 8 HGR52 9 HGP1
@<TRIPOS>MOLECULE
pyrazole
 9 9 0 0 0
****
USER_CHARGES
INVALID_CHARGES
Pose:  34 Cluster:  34 Fr_nu: 6684605 TotEn:   -12.78
@<TRIPOS>ATOM
      1 C1        -76.9661  -28.1826  -46.1723 C.2    1 LIG      -0.25100
      2 C2        -77.7442  -29.0693  -46.9405 C.2    1 LIG       0.13200
      3 C3        -77.6104  -26.9748  -46.2846 C.2    1 LIG      -0.03800
      4 N1        -78.8021  -28.4755  -47.4993 N.2    1 LIG      -0.57800
      5 N2        -78.6934  -27.2027  -47.0819 N.pl3  1 LIG      -0.05900
      6 H1        -76.0648  -28.3893  -45.6144 H      1 LIG       0.15700
      7 H2        -77.5843  -30.1234  -47.1168 H      1 LIG       0.15600
      8 H3        -77.3993  -25.9954  -45.8801 H      1 LIG       0.15900
      9 H4        -79.3955  -26.5381  -47.3820 H      1 LIG       0.32200
@<TRIPOS>BOND
      1       1       2 1
      2       1       3 2
      3       2       4 2
      4       3       5 1
      5       4       5 1
      6       1       6 1
      7       2       7 1
      8       3       8 1
      9       5       9 1
@<TRIPOS>ALT_TYPE
CGenFF_4.0_ALT_TYPE_SET
CGenFF_4.0 1 CG2R51 2 CG2R52 3 CG2R51 4 NG2R50 5 NG2R51 6 HGR51 7 HGR52 8 HGR52 9 HGP1
@<TRIPOS>MOLECULE
pyrazole
 9 9 0 0 0
****
USER_CHARGES
INVALID_CHARGES
Pose:  35 Cluster:  35 Fr_nu: 314419 TotEn:   -12.77
@<TRIPOS>ATOM
      1 C1        -77.1169  -11.5584  -41.3424 C.2    1 LIG      -0.25100
      2 C2        -75.8893  -11.2924  -41.9781 C.2    1 LIG       0.13200
      3 C3        -77.9496  -11.9599  -42.3582 C.2    1 LIG      -0.03800
      4 N1        -75.9338  -11.5070  -43.2956 N.2    1 LIG      -0.57800
      5 N2        -77.1993  -11.9122  -43.4962 N.pl3  1 LIG      -0.05900
      6 H1        -77.3642  -11.4722  -40.2947 H      1 LIG       0.15700
      7 H2        -74.9643  -10.9506  -41.5363 H      1 LIG       0.15600
      8 H3        -78.9857  -12.2661  -42.3738 H      1 LIG       0.15900
      9 H4        -77.4860  -12.1396  -44.4401 H      1 LIG       0.32200
@<TRIPOS>BOND
      1       1       2 1
      2       1       3 2
      3       2       4 2
      4       3       5 1
      5       4       5 1
      6       1       6 1
      7       2       7 1
      8       3       8 1
      9       5       9 1
@<TRIPOS>ALT_TYPE
CGenFF_4.0_ALT_TYPE_SET
CGenFF_4.0 1 CG2R51 2 CG2R52 3 CG2R51 4 NG2R50 5 NG2R51 6 HGR51 7 HGR52 8 HGR52 9 HGP1
@<TRIPOS>MOLECULE
pyrazole
 9 9 0 0 0
****
USER_CHARGES
INVALID_CHARGES
Pose:  36 Cluster:  36 Fr_nu: 287353 TotEn:   -12.72
@<TRIPOS>ATOM
      1 C1        -74.2963  -26.6656  -44.9328 C.2    1 LIG      -0.25100
      2 C2        -74.6856  -25.4196  -45.4598 C.2    1 LIG       0.13200
      3 C3        -73.5826  -26.3521  -43.8019 C.2    1 LIG      -0.03800
      4 N1        -74.2551  -24.3913  -44.7242 N.2    1 LIG      -0.57800
      5 N2        -73.5879  -24.9904  -43.7232 N.pl3  1 LIG      -0.05900
      6 H1        -74.5041  -27.6531  -45.3176 H      1 LIG       0.15700
      7 H2        -75.2647  -25.2181  -46.3497 H      1 LIG       0.15600
      8 H3        -73.0808  -26.9614  -43.0641 H      1 LIG       0.15900
      9 H4        -73.1565  -24.4066  -43.0177 H      1 LIG       0.32200
@<TRIPOS>BOND
      1       1       2 1
      2       1       3 2
      3       2       4 2
      4       3       5 1
      5       4       5 1
      6       1       6 1
      7       2       7 1
      8       3       8 1
      9       5       9 1
@<TRIPOS>ALT_TYPE
CGenFF_4.0_ALT_TYPE_SET
CGenFF_4.0 1 CG2R51 2 CG2R52 3 CG2R51 4 NG2R50 5 NG2R51 6 HGR51 7 HGR52 8 HGR52 9 HGP1
@<TRIPOS>MOLECULE
pyrazole
 9 9 0 0 0
****
USER_CHARGES
INVALID_CHARGES
Pose:  37 Cluster:  37 Fr_nu: 119234 TotEn:   -12.41
@<TRIPOS>ATOM
      1 C1        -76.4540  -12.1273  -43.6262 C.2    1 LIG      -0.25100
      2 C2        -75.3906  -12.0922  -44.5481 C.2    1 LIG       0.13200
      3 C3        -75.8781  -11.7923  -42.4250 C.2    1 LIG      -0.03800
      4 N1        -74.2275  -11.7609  -43.9813 N.2    1 LIG      -0.57800
      5 N2        -74.5564  -11.5847  -42.6903 N.pl3  1 LIG      -0.05900
      6 H1        -77.4927  -12.3617  -43.8063 H      1 LIG       0.15700
      7 H2        -75.4147  -12.2948  -45.6093 H      1 LIG       0.15600
      8 H3        -76.2802  -11.6877  -41.4277 H      1 LIG       0.15900
      9 H4        -73.8253  -11.3237  -42.0406 H      1 LIG       0.32200
@<TRIPOS>BOND
      1       1       2 1
      2       1       3 2
      3       2       4 2
      4       3       5 1
      5       4       5 1
      6       1       6 1
      7       2       7 1
      8       3       8 1
      9       5       9 1
@<TRIPOS>ALT_TYPE
CGenFF_4.0_ALT_TYPE_SET
CGenFF_4.0 1 CG2R51 2 CG2R52 3 CG2R51 4 NG2R50 5 NG2R51 6 HGR51 7 HGR52 8 HGR52 9 HGP1
@<TRIPOS>MOLECULE
pyrazole
 9 9 0 0 0
****
USER_CHARGES
INVALID_CHARGES
Pose:  38 Cluster:  38 Fr_nu: 342666 TotEn:   -12.35
@<TRIPOS>ATOM
      1 C1        -75.7602  -11.3801  -42.6893 C.2    1 LIG      -0.25100
      2 C2        -76.3366  -11.6278  -41.4290 C.2    1 LIG       0.13200
      3 C3        -76.7308  -11.7478  -43.5889 C.2    1 LIG      -0.03800
      4 N1        -77.5771  -12.1150  -41.5161 N.2    1 LIG      -0.57800
      5 N2        -77.7884  -12.1763  -42.8419 N.pl3  1 LIG      -0.05900
      6 H1        -74.7791  -10.9891  -42.9149 H      1 LIG       0.15700
      7 H2        -75.9041  -11.4740  -40.4507 H      1 LIG       0.15600
      8 H3        -76.7625  -11.7454  -44.6689 H      1 LIG       0.15900
      9 H4        -78.6808  -12.5243  -43.1695 H      1 LIG       0.32200
@<TRIPOS>BOND
      1       1       2 1
      2       1       3 2
      3       2       4 2
      4       3       5 1
      5       4       5 1
      6       1       6 1
      7       2       7 1
      8       3       8 1
      9       5       9 1
@<TRIPOS>ALT_TYPE
CGenFF_4.0_ALT_TYPE_SET
CGenFF_4.0 1 CG2R51 2 CG2R52 3 CG2R51 4 NG2R50 5 NG2R51 6 HGR51 7 HGR52 8 HGR52 9 HGP1
@<TRIPOS>MOLECULE
pyrazole
 9 9 0 0 0
****
USER_CHARGES
INVALID_CHARGES
Pose:  39 Cluster:  39 Fr_nu: 121600 TotEn:   -12.26
@<TRIPOS>ATOM
      1 C1        -60.5448    2.9916  -45.1521 C.2    1 LIG      -0.25100
      2 C2        -59.8944    1.8987  -44.5486 C.2    1 LIG       0.13200
      3 C3        -61.5367    3.3331  -44.2655 C.2    1 LIG      -0.03800
      4 N1        -60.4280    1.5679  -43.3697 N.2    1 LIG      -0.57800
      5 N2        -61.4242    2.4582  -43.2251 N.pl3  1 LIG      -0.05900
      6 H1        -60.3256    3.4665  -46.0970 H      1 LIG       0.15700
      7 H2        -59.0540    1.3291  -44.9189 H      1 LIG       0.15600
      8 H3        -62.2967    4.1009  -44.2819 H      1 LIG       0.15900
      9 H4        -61.9924    2.4103  -42.3887 H      1 LIG       0.32200
@<TRIPOS>BOND
      1       1       2 1
      2       1       3 2
      3       2       4 2
      4       3       5 1
      5       4       5 1
      6       1       6 1
      7       2       7 1
      8       3       8 1
      9       5       9 1
@<TRIPOS>ALT_TYPE
CGenFF_4.0_ALT_TYPE_SET
CGenFF_4.0 1 CG2R51 2 CG2R52 3 CG2R51 4 NG2R50 5 NG2R51 6 HGR51 7 HGR52 8 HGR52 9 HGP1
@<TRIPOS>MOLECULE
pyrazole
 9 9 0 0 0
****
USER_CHARGES
INVALID_CHARGES
Pose:  40 Cluster:  40 Fr_nu: 7467882 TotEn:   -11.91
@<TRIPOS>ATOM
      1 C1        -66.1635  -22.1720  -48.6152 C.2    1 LIG      -0.25100
      2 C2        -65.3482  -22.7763  -49.5908 C.2    1 LIG       0.13200
      3 C3        -66.9893  -21.3368  -49.3273 C.2    1 LIG      -0.03800
      4 N1        -65.6304  -22.3605  -50.8283 N.2    1 LIG      -0.57800
      5 N2        -66.6325  -21.4861  -50.6353 N.pl3  1 LIG      -0.05900
      6 H1        -66.1551  -22.3210  -47.5456 H      1 LIG       0.15700
      7 H2        -64.5596  -23.5020  -49.4516 H      1 LIG       0.15600
      8 H3        -67.7792  -20.6632  -49.0277 H      1 LIG       0.15900
      9 H4        -67.0273  -21.0230  -51.4443 H      1 LIG       0.32200
@<TRIPOS>BOND
      1       1       2 1
      2       1       3 2
      3       2       4 2
      4       3       5 1
      5       4       5 1
      6       1       6 1
      7       2       7 1
      8       3       8 1
      9       5       9 1
@<TRIPOS>ALT_TYPE
CGenFF_4.0_ALT_TYPE_SET
CGenFF_4.0 1 CG2R51 2 CG2R52 3 CG2R51 4 NG2R50 5 NG2R51 6 HGR51 7 HGR52 8 HGR52 9 HGP1
@<TRIPOS>MOLECULE
pyrazole
 9 9 0 0 0
****
USER_CHARGES
INVALID_CHARGES
Pose:  41 Cluster:  41 Fr_nu: 7731031 TotEn:   -11.89
@<TRIPOS>ATOM
      1 C1        -72.4525   -2.7695  -28.8689 C.2    1 LIG      -0.25100
      2 C2        -71.3190   -2.1564  -29.4354 C.2    1 LIG       0.13200
      3 C3        -72.7895   -3.7586  -29.7602 C.2    1 LIG      -0.03800
      4 N1        -70.9597   -2.7099  -30.5967 N.2    1 LIG      -0.57800
      5 N2        -71.8726   -3.6812  -30.7671 N.pl3  1 LIG      -0.05900
      6 H1        -72.9552   -2.5292  -27.9437 H      1 LIG       0.15700
      7 H2        -70.7400   -1.3290  -29.0507 H      1 LIG       0.15600
      8 H3        -73.5824   -4.4925  -29.7697 H      1 LIG       0.15900
      9 H4        -71.8119   -4.2558  -31.5984 H      1 LIG       0.32200
@<TRIPOS>BOND
      1       1       2 1
      2       1       3 2
      3       2       4 2
      4       3       5 1
      5       4       5 1
      6       1       6 1
      7       2       7 1
      8       3       8 1
      9       5       9 1
@<TRIPOS>ALT_TYPE
CGenFF_4.0_ALT_TYPE_SET
CGenFF_4.0 1 CG2R51 2 CG2R52 3 CG2R51 4 NG2R50 5 NG2R51 6 HGR51 7 HGR52 8 HGR52 9 HGP1
@<TRIPOS>MOLECULE
pyrazole
 9 9 0 0 0
****
USER_CHARGES
INVALID_CHARGES
Pose:  42 Cluster:  42 Fr_nu:  80637 TotEn:   -11.13
@<TRIPOS>ATOM
      1 C1        -59.4231   -3.6897  -18.1987 C.2    1 LIG      -0.25100
      2 C2        -58.1452   -3.5833  -18.7795 C.2    1 LIG       0.13200
      3 C3        -60.1248   -4.4987  -19.0587 C.2    1 LIG      -0.03800
      4 N1        -58.0383   -4.2700  -19.9201 N.2    1 LIG      -0.57800
      5 N2        -59.2581   -4.8157  -20.0630 N.pl3  1 LIG      -0.05900
      6 H1        -59.7855   -3.2434  -17.2844 H      1 LIG       0.15700
      7 H2        -57.2873   -3.0336  -18.4193 H      1 LIG       0.15600
      8 H3        -61.1404   -4.8671  -19.0480 H      1 LIG       0.15900
      9 H4        -59.4319   -5.3953  -20.8746 H      1 LIG       0.32200
@<TRIPOS>BOND
      1       1       2 1
      2       1       3 2
      3       2       4 2
      4       3       5 1
      5       4       5 1
      6       1       6 1
      7       2       7 1
      8       3       8 1
      9       5       9 1
@<TRIPOS>ALT_TYPE
CGenFF_4.0_ALT_TYPE_SET
CGenFF_4.0 1 CG2R51 2 CG2R52 3 CG2R51 4 NG2R50 5 NG2R51 6 HGR51 7 HGR52 8 HGR52 9 HGP1
@<TRIPOS>MOLECULE
pyrazole
 9 9 0 0 0
****
USER_CHARGES
INVALID_CHARGES
Pose:  43 Cluster:  43 Fr_nu: 310179 TotEn:   -10.90
@<TRIPOS>ATOM
      1 C1        -78.2295  -16.8917  -43.4841 C.2    1 LIG      -0.25100
      2 C2        -77.4217  -15.7542  -43.2965 C.2    1 LIG       0.13200
      3 C3        -79.0924  -16.5376  -44.4923 C.2    1 LIG      -0.03800
      4 N1        -77.7425  -14.7525  -44.1196 N.2    1 LIG      -0.57800
      5 N2        -78.7615  -15.2593  -44.8343 N.pl3  1 LIG      -0.05900
      6 H1        -78.1918  -17.8367  -42.9625 H      1 LIG       0.15700
      7 H2        -76.6127  -15.6132  -42.5940 H      1 LIG       0.15600
      8 H3        -79.8954  -17.0671  -44.9844 H      1 LIG       0.15900
      9 H4        -79.1886  -14.6745  -45.5417 H      1 LIG       0.32200
@<TRIPOS>BOND
      1       1       2 1
      2       1       3 2
      3       2       4 2
      4       3       5 1
      5       4       5 1
      6       1       6 1
      7       2       7 1
      8       3       8 1
      9       5       9 1
@<TRIPOS>ALT_TYPE
CGenFF_4.0_ALT_TYPE_SET
CGenFF_4.0 1 CG2R51 2 CG2R52 3 CG2R51 4 NG2R50 5 NG2R51 6 HGR51 7 HGR52 8 HGR52 9 HGP1
@<TRIPOS>MOLECULE
pyrazole
 9 9 0 0 0
****
USER_CHARGES
INVALID_CHARGES
Pose:  44 Cluster:  44 Fr_nu: 3167810 TotEn:   -10.56
@<TRIPOS>ATOM
      1 C1        -70.4522   -2.0847  -29.2792 C.2    1 LIG      -0.25100
      2 C2        -70.3714   -3.3487  -28.6647 C.2    1 LIG       0.13200
      3 C3        -71.4551   -2.2180  -30.2081 C.2    1 LIG      -0.03800
      4 N1        -71.2529   -4.2207  -29.1613 N.2    1 LIG      -0.57800
      5 N2        -71.8972   -3.5036  -30.0976 N.pl3  1 LIG      -0.05900
      6 H1        -69.8664   -1.2002  -29.0772 H      1 LIG       0.15700
      7 H2        -69.7066   -3.6710  -27.8761 H      1 LIG       0.15600
      8 H3        -71.8828   -1.5301  -30.9232 H      1 LIG       0.15900
      9 H4        -72.6304   -3.9568  -30.6284 H      1 LIG       0.32200
@<TRIPOS>BOND
      1       1       2 1
      2       1       3 2
      3       2       4 2
      4       3       5 1
      5       4       5 1
      6       1       6 1
      7       2       7 1
      8       3       8 1
      9       5       9 1
@<TRIPOS>ALT_TYPE
CGenFF_4.0_ALT_TYPE_SET
CGenFF_4.0 1 CG2R51 2 CG2R52 3 CG2R51 4 NG2R50 5 NG2R51 6 HGR51 7 HGR52 8 HGR52 9 HGP1
@<TRIPOS>MOLECULE
pyrazole
 9 9 0 0 0
****
USER_CHARGES
INVALID_CHARGES
Pose:  45 Cluster:  45 Fr_nu: 1792661 TotEn:   -10.25
@<TRIPOS>ATOM
      1 C1        -69.7728   -2.1350  -28.7855 C.2    1 LIG      -0.25100
      2 C2        -70.3490   -3.2745  -29.3783 C.2    1 LIG       0.13200
      3 C3        -68.7847   -2.6335  -27.9722 C.2    1 LIG      -0.03800
      4 N1        -69.7746   -4.4112  -28.9759 N.2    1 LIG      -0.57800
      5 N2        -68.8272   -3.9886  -28.1217 N.pl3  1 LIG      -0.05900
      6 H1        -70.0358   -1.0972  -28.9279 H      1 LIG       0.15700
      7 H2        -71.1638   -3.3240  -30.0864 H      1 LIG       0.15600
      8 H3        -68.0729   -2.1571  -27.3136 H      1 LIG       0.15900
      9 H4        -68.2432   -4.6825  -27.6719 H      1 LIG       0.32200
@<TRIPOS>BOND
      1       1       2 1
      2       1       3 2
      3       2       4 2
      4       3       5 1
      5       4       5 1
      6       1       6 1
      7       2       7 1
      8       3       8 1
      9       5       9 1
@<TRIPOS>ALT_TYPE
CGenFF_4.0_ALT_TYPE_SET
CGenFF_4.0 1 CG2R51 2 CG2R52 3 CG2R51 4 NG2R50 5 NG2R51 6 HGR51 7 HGR52 8 HGR52 9 HGP1
@<TRIPOS>MOLECULE
pyrazole
 9 9 0 0 0
****
USER_CHARGES
INVALID_CHARGES
Pose:  46 Cluster:  46 Fr_nu: 1279613 TotEn:   -10.14
@<TRIPOS>ATOM
      1 C1        -60.6281  -22.2763  -41.4831 C.2    1 LIG      -0.25100
      2 C2        -61.2735  -22.1571  -42.7286 C.2    1 LIG       0.13200
      3 C3        -60.6214  -20.9997  -40.9764 C.2    1 LIG      -0.03800
      4 N1        -61.6495  -20.9039  -42.9967 N.2    1 LIG      -0.57800
      5 N2        -61.2394  -20.2238  -41.9126 N.pl3  1 LIG      -0.05900
      6 H1        -60.2248  -23.1631  -41.0169 H      1 LIG       0.15700
      7 H2        -61.4849  -22.9312  -43.4524 H      1 LIG       0.15600
      8 H3        -60.2391  -20.5826  -40.0560 H      1 LIG       0.15900
      9 H4        -61.4127  -19.2270  -41.8780 H      1 LIG       0.32200
@<TRIPOS>BOND
      1       1       2 1
      2       1       3 2
      3       2       4 2
      4       3       5 1
      5       4       5 1
      6       1       6 1
      7       2       7 1
      8       3       8 1
      9       5       9 1
@<TRIPOS>ALT_TYPE
CGenFF_4.0_ALT_TYPE_SET
CGenFF_4.0 1 CG2R51 2 CG2R52 3 CG2R51 4 NG2R50 5 NG2R51 6 HGR51 7 HGR52 8 HGR52 9 HGP1
@<TRIPOS>MOLECULE
pyrazole
 9 9 0 0 0
****
USER_CHARGES
INVALID_CHARGES
Pose:  47 Cluster:  47 Fr_nu: 3560122 TotEn:    -9.97
@<TRIPOS>ATOM
      1 C1        -65.4560  -22.6019  -50.0221 C.2    1 LIG      -0.25100
      2 C2        -65.9372  -22.4061  -48.7137 C.2    1 LIG       0.13200
      3 C3        -66.3041  -21.8664  -50.8134 C.2    1 LIG      -0.03800
      4 N1        -67.0078  -21.6086  -48.6719 N.2    1 LIG      -0.57800
      5 N2        -67.2064  -21.2966  -49.9639 N.pl3  1 LIG      -0.05900
      6 H1        -64.6122  -23.1926  -50.3469 H      1 LIG       0.15700
      7 H2        -65.5527  -22.8118  -47.7888 H      1 LIG       0.15600
      8 H3        -66.3473  -21.7026  -51.8805 H      1 LIG       0.15900
      9 H4        -67.9813  -20.6883  -50.1966 H      1 LIG       0.32200
@<TRIPOS>BOND
      1       1       2 1
      2       1       3 2
      3       2       4 2
      4       3       5 1
      5       4       5 1
      6       1       6 1
      7       2       7 1
      8       3       8 1
      9       5       9 1
@<TRIPOS>ALT_TYPE
CGenFF_4.0_ALT_TYPE_SET
CGenFF_4.0 1 CG2R51 2 CG2R52 3 CG2R51 4 NG2R50 5 NG2R51 6 HGR51 7 HGR52 8 HGR52 9 HGP1
@<TRIPOS>MOLECULE
pyrazole
 9 9 0 0 0
****
USER_CHARGES
INVALID_CHARGES
Pose:  48 Cluster:  48 Fr_nu: 312044 TotEn:    -9.97
@<TRIPOS>ATOM
      1 C1        -78.7303  -15.1298  -44.6967 C.2    1 LIG      -0.25100
      2 C2        -78.9294  -16.4542  -44.2629 C.2    1 LIG       0.13200
      3 C3        -77.7863  -14.6249  -43.8363 C.2    1 LIG      -0.03800
      4 N1        -78.1726  -16.7708  -43.2089 N.2    1 LIG      -0.57800
      5 N2        -77.4886  -15.6382  -42.9732 N.pl3  1 LIG      -0.05900
      6 H1        -79.2037  -14.6130  -45.5184 H      1 LIG       0.15700
      7 H2        -79.5948  -17.2017  -44.6706 H      1 LIG       0.15600
      8 H3        -77.3120  -13.6570  -43.7606 H      1 LIG       0.15900
      9 H4        -76.8329  -15.6258  -42.2020 H      1 LIG       0.32200
@<TRIPOS>BOND
      1       1       2 1
      2       1       3 2
      3       2       4 2
      4       3       5 1
      5       4       5 1
      6       1       6 1
      7       2       7 1
      8       3       8 1
      9       5       9 1
@<TRIPOS>ALT_TYPE
CGenFF_4.0_ALT_TYPE_SET
CGenFF_4.0 1 CG2R51 2 CG2R52 3 CG2R51 4 NG2R50 5 NG2R51 6 HGR51 7 HGR52 8 HGR52 9 HGP1
@<TRIPOS>MOLECULE
pyrazole
 9 9 0 0 0
****
USER_CHARGES
INVALID_CHARGES
Pose:  49 Cluster:  49 Fr_nu: 5967113 TotEn:    -9.58
@<TRIPOS>ATOM
      1 C1        -73.5657  -26.0754  -43.1821 C.2    1 LIG      -0.25100
      2 C2        -73.9041  -24.8460  -43.7787 C.2    1 LIG       0.13200
      3 C3        -73.8974  -27.0174  -44.1250 C.2    1 LIG      -0.03800
      4 N1        -74.4116  -24.9906  -45.0057 N.2    1 LIG      -0.57800
      5 N2        -74.3945  -26.3220  -45.1879 N.pl3  1 LIG      -0.05900
      6 H1        -73.1403  -26.2545  -42.2057 H      1 LIG       0.15700
      7 H2        -73.8025  -23.8507  -43.3703 H      1 LIG       0.15600
      8 H3        -73.8282  -28.0956  -44.1343 H      1 LIG       0.15900
      9 H4        -74.7405  -26.6903  -46.0650 H      1 LIG       0.32200
@<TRIPOS>BOND
      1       1       2 1
      2       1       3 2
      3       2       4 2
      4       3       5 1
      5       4       5 1
      6       1       6 1
      7       2       7 1
      8       3       8 1
      9       5       9 1
@<TRIPOS>ALT_TYPE
CGenFF_4.0_ALT_TYPE_SET
CGenFF_4.0 1 CG2R51 2 CG2R52 3 CG2R51 4 NG2R50 5 NG2R51 6 HGR51 7 HGR52 8 HGR52 9 HGP1
@<TRIPOS>MOLECULE
pyrazole
 9 9 0 0 0
****
USER_CHARGES
INVALID_CHARGES
Pose:  50 Cluster:  50 Fr_nu: 299331 TotEn:    -9.22
@<TRIPOS>ATOM
      1 C1        -76.6300  -12.3706  -41.2042 C.2    1 LIG      -0.25100
      2 C2        -77.5603  -11.4357  -40.7120 C.2    1 LIG       0.13200
      3 C3        -76.8166  -12.3569  -42.5649 C.2    1 LIG      -0.03800
      4 N1        -78.2840  -10.8692  -41.6812 N.2    1 LIG      -0.57800
      5 N2        -77.8084  -11.4496  -42.7961 N.pl3  1 LIG      -0.05900
      6 H1        -75.9224  -12.9703  -40.6510 H      1 LIG       0.15700
      7 H2        -77.7415  -11.1440  -39.6874 H      1 LIG       0.15600
      8 H3        -76.3452  -12.9003  -43.3711 H      1 LIG       0.15900
      9 H4        -78.2095  -11.1798  -43.6855 H      1 LIG       0.32200
@<TRIPOS>BOND
      1       1       2 1
      2       1       3 2
      3       2       4 2
      4       3       5 1
      5       4       5 1
      6       1       6 1
      7       2       7 1
      8       3       8 1
      9       5       9 1
@<TRIPOS>ALT_TYPE
CGenFF_4.0_ALT_TYPE_SET
CGenFF_4.0 1 CG2R51 2 CG2R52 3 CG2R51 4 NG2R50 5 NG2R51 6 HGR51 7 HGR52 8 HGR52 9 HGP1
@<TRIPOS>MOLECULE
pyrazole
 9 9 0 0 0
****
USER_CHARGES
INVALID_CHARGES
Pose:  51 Cluster:  51 Fr_nu: 305109 TotEn:    -8.96
@<TRIPOS>ATOM
      1 C1        -77.1213  -12.1984  -43.3309 C.2    1 LIG      -0.25100
      2 C2        -77.9968  -11.9229  -42.2636 C.2    1 LIG       0.13200
      3 C3        -75.8995  -11.7436  -42.8990 C.2    1 LIG      -0.03800
      4 N1        -77.3833  -11.3384  -41.2311 N.2    1 LIG      -0.57800
      5 N2        -76.1092  -11.2431  -41.6476 N.pl3  1 LIG      -0.05900
      6 H1        -77.3438  -12.6624  -44.2805 H      1 LIG       0.15700
      7 H2        -79.0566  -12.1231  -42.1952 H      1 LIG       0.15600
      8 H3        -74.9223  -11.7292  -43.3597 H      1 LIG       0.15900
      9 H4        -75.4314  -10.8217  -41.0248 H      1 LIG       0.32200
@<TRIPOS>BOND
      1       1       2 1
      2       1       3 2
      3       2       4 2
      4       3       5 1
      5       4       5 1
      6       1       6 1
      7       2       7 1
      8       3       8 1
      9       5       9 1
@<TRIPOS>ALT_TYPE
CGenFF_4.0_ALT_TYPE_SET
CGenFF_4.0 1 CG2R51 2 CG2R52 3 CG2R51 4 NG2R50 5 NG2R51 6 HGR51 7 HGR52 8 HGR52 9 HGP1
@<TRIPOS>MOLECULE
pyrazole
 9 9 0 0 0
****
USER_CHARGES
INVALID_CHARGES
Pose:  52 Cluster:  52 Fr_nu: 10728053 TotEn:    -8.44
@<TRIPOS>ATOM
      1 C1        -45.3752   -0.8310  -46.7235 C.2    1 LIG      -0.25100
      2 C2        -44.0317   -1.0501  -46.3646 C.2    1 LIG       0.13200
      3 C3        -45.9905   -0.4738  -45.5486 C.2    1 LIG      -0.03800
      4 N1        -43.8060   -0.8486  -45.0637 N.2    1 LIG      -0.57800
      5 N2        -45.0160   -0.4992  -44.5947 N.pl3  1 LIG      -0.05900
      6 H1        -45.8340   -0.9189  -47.6972 H      1 LIG       0.15700
      7 H2        -43.2076   -1.3486  -46.9968 H      1 LIG       0.15600
      8 H3        -47.0113   -0.2120  -45.3104 H      1 LIG       0.15900
      9 H4        -45.1062   -0.2922  -43.6079 H      1 LIG       0.32200
@<TRIPOS>BOND
      1       1       2 1
      2       1       3 2
      3       2       4 2
      4       3       5 1
      5       4       5 1
      6       1       6 1
      7       2       7 1
      8       3       8 1
      9       5       9 1
@<TRIPOS>ALT_TYPE
CGenFF_4.0_ALT_TYPE_SET
CGenFF_4.0 1 CG2R51 2 CG2R52 3 CG2R51 4 NG2R50 5 NG2R51 6 HGR51 7 HGR52 8 HGR52 9 HGP1
@<TRIPOS>MOLECULE
pyrazole
 9 9 0 0 0
****
USER_CHARGES
INVALID_CHARGES
Pose:  53 Cluster:  53 Fr_nu: 5758937 TotEn:    -7.09
@<TRIPOS>ATOM
      1 C1        -45.6378   -0.3013  -44.6133 C.2    1 LIG      -0.25100
      2 C2        -44.5087   -1.0236  -45.0435 C.2    1 LIG       0.13200
      3 C3        -45.2183    1.0062  -44.5839 C.2    1 LIG      -0.03800
      4 N1        -43.4513   -0.2401  -45.2713 N.2    1 LIG      -0.57800
      5 N2        -43.9142    0.9883  -44.9833 N.pl3  1 LIG      -0.05900
      6 H1        -46.6190   -0.6752  -44.3604 H      1 LIG       0.15700
      7 H2        -44.4121   -2.0885  -45.2001 H      1 LIG       0.15600
      8 H3        -45.7181    1.9266  -44.3187 H      1 LIG       0.15900
      9 H4        -43.2825    1.7734  -45.0795 H      1 LIG       0.32200
@<TRIPOS>BOND
      1       1       2 1
      2       1       3 2
      3       2       4 2
      4       3       5 1
      5       4       5 1
      6       1       6 1
      7       2       7 1
      8       3       8 1
      9       5       9 1
@<TRIPOS>ALT_TYPE
CGenFF_4.0_ALT_TYPE_SET
CGenFF_4.0 1 CG2R51 2 CG2R52 3 CG2R51 4 NG2R50 5 NG2R51 6 HGR51 7 HGR52 8 HGR52 9 HGP1
@<TRIPOS>MOLECULE
pyrazole
 9 9 0 0 0
****
USER_CHARGES
INVALID_CHARGES
Pose:  54 Cluster:  54 Fr_nu: 10644470 TotEn:    -6.37
@<TRIPOS>ATOM
      1 C1        -45.3541   -0.3390  -46.0720 C.2    1 LIG      -0.25100
      2 C2        -44.3392   -0.0536  -45.1391 C.2    1 LIG       0.13200
      3 C3        -44.7203   -1.0490  -47.0623 C.2    1 LIG      -0.03800
      4 N1        -43.1510   -0.5424  -45.5039 N.2    1 LIG      -0.57800
      5 N2        -43.4151   -1.1423  -46.6771 N.pl3  1 LIG      -0.05900
      6 H1        -46.3990   -0.0690  -46.0326 H      1 LIG       0.15700
      7 H2        -44.4158    0.4908  -44.2087 H      1 LIG       0.15600
      8 H3        -45.0719   -1.4843  -47.9866 H      1 LIG       0.15900
      9 H4        -42.6538   -1.5971  -47.1652 H      1 LIG       0.32200
@<TRIPOS>BOND
      1       1       2 1
      2       1       3 2
      3       2       4 2
      4       3       5 1
      5       4       5 1
      6       1       6 1
      7       2       7 1
      8       3       8 1
      9       5       9 1
@<TRIPOS>ALT_TYPE
CGenFF_4.0_ALT_TYPE_SET
CGenFF_4.0 1 CG2R51 2 CG2R52 3 CG2R51 4 NG2R50 5 NG2R51 6 HGR51 7 HGR52 8 HGR52 9 HGP1
@<TRIPOS>MOLECULE
4_lactone
 9 9 0 0 0
****
USER_CHARGES
INVALID_CHARGES
Pose:   1 Cluster:   1 Fr_nu: 7160615 TotEn:   -23.52
@<TRIPOS>ATOM
      1 C1        -52.6538  -24.9425  -25.1252 C.2    1 LIG       0.04000
      2 C2        -53.6469  -25.2619  -26.2570 C.3    1 LIG       0.11000
      3 C3        -54.5176  -25.7601  -25.1074 C.3    1 LIG       0.08100
      4 O1        -51.5455  -24.4691  -25.0168 O.2    1 LIG      -0.32000
      5 O2        -53.4814  -25.4054  -24.1503 O.3    1 LIG      -0.27100
      6 H1        -54.0179  -24.3824  -26.7855 H      1 LIG       0.09000
      7 H2        -53.2977  -26.0260  -26.9534 H      1 LIG       0.09000
      8 H3        -55.4383  -25.1970  -24.9321 H      1 LIG       0.09000
      9 H4        -54.7200  -26.8346  -25.1005 H      1 LIG       0.09000
@<TRIPOS>BOND
      1       1       2 1
      2       1       4 2
      3       1       5 1
      4       2       3 1
      5       3       5 1
      6       2       6 1
      7       2       7 1
      8       3       8 1
      9       3       9 1
@<TRIPOS>ALT_TYPE
CGenFF_4.0_ALT_TYPE_SET
CGenFF_4.0 1 CG2O4 2 CG3C41 3 CG3C41 4 OG2D1 5 OG3C51 6 HGA2 7 HGA2 8 HGA2 9 HGA2
@<TRIPOS>MOLECULE
4_lactone
 9 9 0 0 0
****
USER_CHARGES
INVALID_CHARGES
Pose:   2 Cluster:   2 Fr_nu: 7465176 TotEn:   -21.70
@<TRIPOS>ATOM
      1 C1        -51.4204  -25.0803  -25.2304 C.2    1 LIG       0.04000
      2 C2        -51.3260  -26.2232  -26.2570 C.3    1 LIG       0.11000
      3 C3        -50.1673  -26.6776  -25.3744 C.3    1 LIG       0.08100
      4 O1        -52.1053  -24.0998  -25.0460 O.2    1 LIG      -0.32000
      5 O2        -50.3771  -25.5420  -24.4901 O.3    1 LIG      -0.27100
      6 H1        -52.1961  -26.8814  -26.2723 H      1 LIG       0.09000
      7 H2        -51.0567  -25.8971  -27.2629 H      1 LIG       0.09000
      8 H3        -50.3134  -27.6273  -24.8527 H      1 LIG       0.09000
      9 H4        -49.1788  -26.6463  -25.8408 H      1 LIG       0.09000
@<TRIPOS>BOND
      1       1       2 1
      2       1       4 2
      3       1       5 1
      4       2       3 1
      5       3       5 1
      6       2       6 1
      7       2       7 1
      8       3       8 1
      9       3       9 1
@<TRIPOS>ALT_TYPE
CGenFF_4.0_ALT_TYPE_SET
CGenFF_4.0 1 CG2O4 2 CG3C41 3 CG3C41 4 OG2D1 5 OG3C51 6 HGA2 7 HGA2 8 HGA2 9 HGA2
@<TRIPOS>MOLECULE
4_lactone
 9 9 0 0 0
****
USER_CHARGES
INVALID_CHARGES
Pose:   3 Cluster:   3 Fr_nu: 7282972 TotEn:   -20.91
@<TRIPOS>ATOM
      1 C1        -51.4724  -21.3716  -36.1597 C.2    1 LIG       0.04000
      2 C2        -51.9821  -21.4752  -37.6083 C.3    1 LIG       0.11000
      3 C3        -52.7870  -22.6450  -37.0500 C.3    1 LIG       0.08100
      4 O1        -50.7102  -20.6748  -35.5288 O.2    1 LIG      -0.32000
      5 O2        -52.2172  -22.4253  -35.7299 O.3    1 LIG      -0.27100
      6 H1        -52.5650  -20.6139  -37.9382 H      1 LIG       0.09000
      7 H2        -51.2100  -21.7343  -38.3346 H      1 LIG       0.09000
      8 H3        -53.8726  -22.5146  -37.0474 H      1 LIG       0.09000
      9 H4        -52.5217  -23.6303  -37.4431 H      1 LIG       0.09000
@<TRIPOS>BOND
      1       1       2 1
      2       1       4 2
      3       1       5 1
      4       2       3 1
      5       3       5 1
      6       2       6 1
      7       2       7 1
      8       3       8 1
      9       3       9 1
@<TRIPOS>ALT_TYPE
CGenFF_4.0_ALT_TYPE_SET
CGenFF_4.0 1 CG2O4 2 CG3C41 3 CG3C41 4 OG2D1 5 OG3C51 6 HGA2 7 HGA2 8 HGA2 9 HGA2
@<TRIPOS>MOLECULE
4_lactone
 9 9 0 0 0
****
USER_CHARGES
INVALID_CHARGES
Pose:   4 Cluster:   4 Fr_nu: 6232448 TotEn:   -20.84
@<TRIPOS>ATOM
      1 C1        -46.4499  -22.0936  -31.2967 C.2    1 LIG       0.04000
      2 C2        -45.6029  -23.2601  -30.7572 C.3    1 LIG       0.11000
      3 C3        -46.6105  -23.2244  -29.6121 C.3    1 LIG       0.08100
      4 O1        -46.4514  -21.3620  -32.2606 O.2    1 LIG      -0.32000
      5 O2        -47.3109  -22.1173  -30.2441 O.3    1 LIG      -0.27100
      6 H1        -45.6272  -24.1544  -31.3818 H      1 LIG       0.09000
      7 H2        -44.5795  -22.9844  -30.4975 H      1 LIG       0.09000
      8 H3        -47.2513  -24.1053  -29.5173 H      1 LIG       0.09000
      9 H4        -46.2062  -22.9396  -28.6368 H      1 LIG       0.09000
@<TRIPOS>BOND
      1       1       2 1
      2       1       4 2
      3       1       5 1
      4       2       3 1
      5       3       5 1
      6       2       6 1
      7       2       7 1
      8       3       8 1
      9       3       9 1
@<TRIPOS>ALT_TYPE
CGenFF_4.0_ALT_TYPE_SET
CGenFF_4.0 1 CG2O4 2 CG3C41 3 CG3C41 4 OG2D1 5 OG3C51 6 HGA2 7 HGA2 8 HGA2 9 HGA2
@<TRIPOS>MOLECULE
4_lactone
 9 9 0 0 0
****
USER_CHARGES
INVALID_CHARGES
Pose:   5 Cluster:   5 Fr_nu: 7294062 TotEn:   -20.61
@<TRIPOS>ATOM
      1 C1        -51.9445  -25.2923  -25.7555 C.2    1 LIG       0.04000
      2 C2        -52.9251  -25.6623  -26.8828 C.3    1 LIG       0.11000
      3 C3        -51.9993  -26.8638  -27.0477 C.3    1 LIG       0.08100
      4 O1        -51.8122  -24.4064  -24.9419 O.2    1 LIG      -0.32000
      5 O2        -51.1620  -26.3860  -25.9586 O.3    1 LIG      -0.27100
      6 H1        -53.9357  -25.8868  -26.5383 H      1 LIG       0.09000
      7 H2        -52.9364  -24.9545  -27.7133 H      1 LIG       0.09000
      8 H3        -52.4415  -27.8374  -26.8190 H      1 LIG       0.09000
      9 H4        -51.4465  -26.9075  -27.9901 H      1 LIG       0.09000
@<TRIPOS>BOND
      1       1       2 1
      2       1       4 2
      3       1       5 1
      4       2       3 1
      5       3       5 1
      6       2       6 1
      7       2       7 1
      8       3       8 1
      9       3       9 1
@<TRIPOS>ALT_TYPE
CGenFF_4.0_ALT_TYPE_SET
CGenFF_4.0 1 CG2O4 2 CG3C41 3 CG3C41 4 OG2D1 5 OG3C51 6 HGA2 7 HGA2 8 HGA2 9 HGA2
@<TRIPOS>MOLECULE
4_lactone
 9 9 0 0 0
****
USER_CHARGES
INVALID_CHARGES
Pose:   6 Cluster:   6 Fr_nu: 5557668 TotEn:   -20.52
@<TRIPOS>ATOM
      1 C1        -40.2783  -12.7039  -43.2795 C.2    1 LIG       0.04000
      2 C2        -40.6127  -13.4171  -44.6019 C.3    1 LIG       0.11000
      3 C3        -41.7689  -13.9925  -43.7895 C.3    1 LIG       0.08100
      4 O1        -39.4396  -11.9355  -42.8664 O.2    1 LIG      -0.32000
      5 O2        -41.3296  -13.2549  -42.6154 O.3    1 LIG      -0.27100
      6 H1        -40.8929  -12.7432  -45.4130 H      1 LIG       0.09000
      7 H2        -39.8563  -14.1344  -44.9246 H      1 LIG       0.09000
      8 H3        -42.7694  -13.6863  -44.1070 H      1 LIG       0.09000
      9 H4        -41.7356  -15.0724  -43.6212 H      1 LIG       0.09000
@<TRIPOS>BOND
      1       1       2 1
      2       1       4 2
      3       1       5 1
      4       2       3 1
      5       3       5 1
      6       2       6 1
      7       2       7 1
      8       3       8 1
      9       3       9 1
@<TRIPOS>ALT_TYPE
CGenFF_4.0_ALT_TYPE_SET
CGenFF_4.0 1 CG2O4 2 CG3C41 3 CG3C41 4 OG2D1 5 OG3C51 6 HGA2 7 HGA2 8 HGA2 9 HGA2
@<TRIPOS>MOLECULE
4_lactone
 9 9 0 0 0
****
USER_CHARGES
INVALID_CHARGES
Pose:   7 Cluster:   7 Fr_nu: 540917 TotEn:   -20.45
@<TRIPOS>ATOM
      1 C1        -77.3104  -28.7941  -47.1538 C.2    1 LIG       0.04000
      2 C2        -77.4897  -27.3924  -47.7639 C.3    1 LIG       0.11000
      3 C3        -78.6544  -27.3117  -46.7817 C.3    1 LIG       0.08100
      4 O1        -76.5678  -29.7396  -47.2912 O.2    1 LIG      -0.32000
      5 O2        -78.3633  -28.6544  -46.3043 O.3    1 LIG      -0.27100
      6 H1        -76.6586  -26.7125  -47.5701 H      1 LIG       0.09000
      7 H2        -77.7601  -27.3981  -48.8211 H      1 LIG       0.09000
      8 H3        -78.5518  -26.5695  -45.9853 H      1 LIG       0.09000
      9 H4        -79.6487  -27.2525  -47.2329 H      1 LIG       0.09000
@<TRIPOS>BOND
      1       1       2 1
      2       1       4 2
      3       1       5 1
      4       2       3 1
      5       3       5 1
      6       2       6 1
      7       2       7 1
      8       3       8 1
      9       3       9 1
@<TRIPOS>ALT_TYPE
CGenFF_4.0_ALT_TYPE_SET
CGenFF_4.0 1 CG2O4 2 CG3C41 3 CG3C41 4 OG2D1 5 OG3C51 6 HGA2 7 HGA2 8 HGA2 9 HGA2
@<TRIPOS>MOLECULE
4_lactone
 9 9 0 0 0
****
USER_CHARGES
INVALID_CHARGES
Pose:   8 Cluster:   8 Fr_nu: 7468976 TotEn:   -20.41
@<TRIPOS>ATOM
      1 C1        -51.4210  -25.0774  -25.3284 C.2    1 LIG       0.04000
      2 C2        -52.4656  -25.9887  -25.9974 C.3    1 LIG       0.11000
      3 C3        -53.2032  -25.8106  -24.6736 C.3    1 LIG       0.08100
      4 O1        -50.3512  -24.5876  -25.6113 O.2    1 LIG      -0.32000
      5 O2        -52.1317  -24.9630  -24.1745 O.3    1 LIG      -0.27100
      6 H1        -52.9475  -25.5474  -26.8712 H      1 LIG       0.09000
      7 H2        -52.1066  -26.9973  -26.2086 H      1 LIG       0.09000
      8 H3        -54.1521  -25.2703  -24.7291 H      1 LIG       0.09000
      9 H4        -53.3138  -26.7156  -24.0700 H      1 LIG       0.09000
@<TRIPOS>BOND
      1       1       2 1
      2       1       4 2
      3       1       5 1
      4       2       3 1
      5       3       5 1
      6       2       6 1
      7       2       7 1
      8       3       8 1
      9       3       9 1
@<TRIPOS>ALT_TYPE
CGenFF_4.0_ALT_TYPE_SET
CGenFF_4.0 1 CG2O4 2 CG3C41 3 CG3C41 4 OG2D1 5 OG3C51 6 HGA2 7 HGA2 8 HGA2 9 HGA2
@<TRIPOS>MOLECULE
4_lactone
 9 9 0 0 0
****
USER_CHARGES
INVALID_CHARGES
Pose:   9 Cluster:   9 Fr_nu: 4527730 TotEn:   -19.25
@<TRIPOS>ATOM
      1 C1        -50.1494  -25.0873  -25.9021 C.2    1 LIG       0.04000
      2 C2        -50.2287  -26.1416  -27.0207 C.3    1 LIG       0.11000
      3 C3        -48.8236  -25.6420  -27.3433 C.3    1 LIG       0.08100
      4 O1        -50.8559  -24.6779  -25.0090 O.2    1 LIG      -0.32000
      5 O2        -48.8949  -24.6900  -26.2460 O.3    1 LIG      -0.27100
      6 H1        -50.2949  -27.1694  -26.6604 H      1 LIG       0.09000
      7 H2        -50.9904  -25.9349  -27.7742 H      1 LIG       0.09000
      8 H3        -48.0180  -26.3666  -27.1967 H      1 LIG       0.09000
      9 H4        -48.7122  -25.1370  -28.3067 H      1 LIG       0.09000
@<TRIPOS>BOND
      1       1       2 1
      2       1       4 2
      3       1       5 1
      4       2       3 1
      5       3       5 1
      6       2       6 1
      7       2       7 1
      8       3       8 1
      9       3       9 1
@<TRIPOS>ALT_TYPE
CGenFF_4.0_ALT_TYPE_SET
CGenFF_4.0 1 CG2O4 2 CG3C41 3 CG3C41 4 OG2D1 5 OG3C51 6 HGA2 7 HGA2 8 HGA2 9 HGA2
@<TRIPOS>MOLECULE
4_lactone
 9 9 0 0 0
****
USER_CHARGES
INVALID_CHARGES
Pose:  10 Cluster:  10 Fr_nu: 539865 TotEn:   -19.24
@<TRIPOS>ATOM
      1 C1        -77.6713  -28.8052  -47.0011 C.2    1 LIG       0.04000
      2 C2        -78.4537  -27.5045  -46.7456 C.3    1 LIG       0.11000
      3 C3        -77.1200  -26.8480  -47.0893 C.3    1 LIG       0.08100
      4 O1        -77.8866  -29.9958  -46.9796 O.2    1 LIG      -0.32000
      5 O2        -76.5141  -28.1541  -47.2954 O.3    1 LIG      -0.27100
      6 H1        -79.2653  -27.3266  -47.4527 H      1 LIG       0.09000
      7 H2        -78.7908  -27.3828  -45.7149 H      1 LIG       0.09000
      8 H3        -77.1086  -26.2493  -48.0041 H      1 LIG       0.09000
      9 H4        -76.6369  -26.3055  -46.2719 H      1 LIG       0.09000
@<TRIPOS>BOND
      1       1       2 1
      2       1       4 2
      3       1       5 1
      4       2       3 1
      5       3       5 1
      6       2       6 1
      7       2       7 1
      8       3       8 1
      9       3       9 1
@<TRIPOS>ALT_TYPE
CGenFF_4.0_ALT_TYPE_SET
CGenFF_4.0 1 CG2O4 2 CG3C41 3 CG3C41 4 OG2D1 5 OG3C51 6 HGA2 7 HGA2 8 HGA2 9 HGA2
@<TRIPOS>MOLECULE
4_lactone
 9 9 0 0 0
****
USER_CHARGES
INVALID_CHARGES
Pose:  11 Cluster:  11 Fr_nu: 7482477 TotEn:   -18.96
@<TRIPOS>ATOM
      1 C1        -51.7866  -25.4446  -25.3367 C.2    1 LIG       0.04000
      2 C2        -51.4546  -26.4739  -26.4319 C.3    1 LIG       0.11000
      3 C3        -52.8515  -26.1209  -26.9339 C.3    1 LIG       0.08100
      4 O1        -51.2476  -24.9731  -24.3612 O.2    1 LIG      -0.32000
      5 O2        -53.0224  -25.1791  -25.8387 O.3    1 LIG      -0.27100
      6 H1        -50.6294  -26.1812  -27.0829 H      1 LIG       0.09000
      7 H2        -51.3267  -27.4924  -26.0617 H      1 LIG       0.09000
      8 H3        -52.8935  -25.6213  -27.9056 H      1 LIG       0.09000
      9 H4        -53.5873  -26.9285  -26.8877 H      1 LIG       0.09000
@<TRIPOS>BOND
      1       1       2 1
      2       1       4 2
      3       1       5 1
      4       2       3 1
      5       3       5 1
      6       2       6 1
      7       2       7 1
      8       3       8 1
      9       3       9 1
@<TRIPOS>ALT_TYPE
CGenFF_4.0_ALT_TYPE_SET
CGenFF_4.0 1 CG2O4 2 CG3C41 3 CG3C41 4 OG2D1 5 OG3C51 6 HGA2 7 HGA2 8 HGA2 9 HGA2
@<TRIPOS>MOLECULE
4_lactone
 9 9 0 0 0
****
USER_CHARGES
INVALID_CHARGES
Pose:  12 Cluster:  12 Fr_nu: 317869 TotEn:   -18.25
@<TRIPOS>ATOM
      1 C1        -74.1073  -13.4115  -47.0070 C.2    1 LIG       0.04000
      2 C2        -75.4115  -13.9243  -46.3706 C.3    1 LIG       0.11000
      3 C3        -75.2082  -12.7377  -45.4334 C.3    1 LIG       0.08100
      4 O1        -73.3775  -13.7215  -47.9212 O.2    1 LIG      -0.32000
      5 O2        -73.9876  -12.3740  -46.1359 O.3    1 LIG      -0.27100
      6 H1        -76.2809  -13.8656  -47.0274 H      1 LIG       0.09000
      7 H2        -75.3256  -14.9110  -45.9125 H      1 LIG       0.09000
      8 H3        -75.9615  -11.9479  -45.4987 H      1 LIG       0.09000
      9 H4        -75.0100  -12.9907  -44.3882 H      1 LIG       0.09000
@<TRIPOS>BOND
      1       1       2 1
      2       1       4 2
      3       1       5 1
      4       2       3 1
      5       3       5 1
      6       2       6 1
      7       2       7 1
      8       3       8 1
      9       3       9 1
@<TRIPOS>ALT_TYPE
CGenFF_4.0_ALT_TYPE_SET
CGenFF_4.0 1 CG2O4 2 CG3C41 3 CG3C41 4 OG2D1 5 OG3C51 6 HGA2 7 HGA2 8 HGA2 9 HGA2
@<TRIPOS>MOLECULE
4_lactone
 9 9 0 0 0
****
USER_CHARGES
INVALID_CHARGES
Pose:  13 Cluster:  13 Fr_nu: 4483364 TotEn:   -17.90
@<TRIPOS>ATOM
      1 C1        -77.8535  -28.4178  -46.2753 C.2    1 LIG       0.04000
      2 C2        -77.6041  -26.8990  -46.2599 C.3    1 LIG       0.11000
      3 C3        -77.2629  -27.1227  -47.7301 C.3    1 LIG       0.08100
      4 O1        -78.1972  -29.2744  -45.4927 O.2    1 LIG      -0.32000
      5 O2        -77.5346  -28.5448  -47.5913 O.3    1 LIG      -0.27100
      6 H1        -78.4972  -26.3028  -46.0663 H      1 LIG       0.09000
      7 H2        -76.7744  -26.5904  -45.6219 H      1 LIG       0.09000
      8 H3        -77.9378  -26.6516  -48.4500 H      1 LIG       0.09000
      9 H4        -76.2211  -26.9378  -48.0059 H      1 LIG       0.09000
@<TRIPOS>BOND
      1       1       2 1
      2       1       4 2
      3       1       5 1
      4       2       3 1
      5       3       5 1
      6       2       6 1
      7       2       7 1
      8       3       8 1
      9       3       9 1
@<TRIPOS>ALT_TYPE
CGenFF_4.0_ALT_TYPE_SET
CGenFF_4.0 1 CG2O4 2 CG3C41 3 CG3C41 4 OG2D1 5 OG3C51 6 HGA2 7 HGA2 8 HGA2 9 HGA2
@<TRIPOS>MOLECULE
4_lactone
 9 9 0 0 0
****
USER_CHARGES
INVALID_CHARGES
Pose:  14 Cluster:  14 Fr_nu: 3863187 TotEn:   -17.72
@<TRIPOS>ATOM
      1 C1        -43.9404   -0.4029  -45.1090 C.2    1 LIG       0.04000
      2 C2        -45.0991    0.5759  -45.3708 C.3    1 LIG       0.11000
      3 C3        -45.7163   -0.1137  -44.1578 C.3    1 LIG       0.08100
      4 O1        -42.8626   -0.6612  -45.5948 O.2    1 LIG      -0.32000
      5 O2        -44.5499   -0.9741  -44.0358 O.3    1 LIG      -0.27100
      6 H1        -44.8348    1.6258  -45.2351 H      1 LIG       0.09000
      7 H2        -45.6123    0.4148  -46.3203 H      1 LIG       0.09000
      8 H3        -45.8486    0.5141  -43.2724 H      1 LIG       0.09000
      9 H4        -46.6232   -0.6920  -44.3548 H      1 LIG       0.09000
@<TRIPOS>BOND
      1       1       2 1
      2       1       4 2
      3       1       5 1
      4       2       3 1
      5       3       5 1
      6       2       6 1
      7       2       7 1
      8       3       8 1
      9       3       9 1
@<TRIPOS>ALT_TYPE
CGenFF_4.0_ALT_TYPE_SET
CGenFF_4.0 1 CG2O4 2 CG3C41 3 CG3C41 4 OG2D1 5 OG3C51 6 HGA2 7 HGA2 8 HGA2 9 HGA2
@<TRIPOS>MOLECULE
4_lactone
 9 9 0 0 0
****
USER_CHARGES
INVALID_CHARGES
Pose:  15 Cluster:  15 Fr_nu: 7483232 TotEn:   -17.45
@<TRIPOS>ATOM
      1 C1        -46.2180  -22.0460  -31.9717 C.2    1 LIG       0.04000
      2 C2        -45.5227  -23.2289  -31.2741 C.3    1 LIG       0.11000
      3 C3        -45.0029  -23.5175  -32.6792 C.3    1 LIG       0.08100
      4 O1        -46.9459  -21.1299  -31.6632 O.2    1 LIG      -0.32000
      5 O2        -45.7195  -22.3626  -33.1969 O.3    1 LIG      -0.27100
      6 H1        -44.7696  -22.9341  -30.5417 H      1 LIG       0.09000
      7 H2        -46.2103  -23.9690  -30.8612 H      1 LIG       0.09000
      8 H3        -43.9227  -23.4158  -32.8148 H      1 LIG       0.09000
      9 H4        -45.3586  -24.4471  -33.1320 H      1 LIG       0.09000
@<TRIPOS>BOND
      1       1       2 1
      2       1       4 2
      3       1       5 1
      4       2       3 1
      5       3       5 1
      6       2       6 1
      7       2       7 1
      8       3       8 1
      9       3       9 1
@<TRIPOS>ALT_TYPE
CGenFF_4.0_ALT_TYPE_SET
CGenFF_4.0 1 CG2O4 2 CG3C41 3 CG3C41 4 OG2D1 5 OG3C51 6 HGA2 7 HGA2 8 HGA2 9 HGA2
@<TRIPOS>MOLECULE
4_lactone
 9 9 0 0 0
****
USER_CHARGES
INVALID_CHARGES
Pose:  16 Cluster:  16 Fr_nu: 1930205 TotEn:   -17.44
@<TRIPOS>ATOM
      1 C1        -77.6263  -28.4427  -46.0052 C.2    1 LIG       0.04000
      2 C2        -78.3301  -27.3548  -46.8361 C.3    1 LIG       0.11000
      3 C3        -77.5651  -26.4104  -45.9137 C.3    1 LIG       0.08100
      4 O1        -77.5863  -29.6515  -45.9675 O.2    1 LIG      -0.32000
      5 O2        -76.9760  -27.5440  -45.2184 O.3    1 LIG      -0.27100
      6 H1        -78.0338  -27.3345  -47.8860 H      1 LIG       0.09000
      7 H2        -79.4161  -27.3458  -46.7294 H      1 LIG       0.09000
      8 H3        -76.8026  -25.7922  -46.3954 H      1 LIG       0.09000
      9 H4        -78.1809  -25.8040  -45.2437 H      1 LIG       0.09000
@<TRIPOS>BOND
      1       1       2 1
      2       1       4 2
      3       1       5 1
      4       2       3 1
      5       3       5 1
      6       2       6 1
      7       2       7 1
      8       3       8 1
      9       3       9 1
@<TRIPOS>ALT_TYPE
CGenFF_4.0_ALT_TYPE_SET
CGenFF_4.0 1 CG2O4 2 CG3C41 3 CG3C41 4 OG2D1 5 OG3C51 6 HGA2 7 HGA2 8 HGA2 9 HGA2
@<TRIPOS>MOLECULE
4_lactone
 9 9 0 0 0
****
USER_CHARGES
INVALID_CHARGES
Pose:  17 Cluster:  17 Fr_nu: 122064 TotEn:   -17.31
@<TRIPOS>ATOM
      1 C1        -73.7321  -12.8791  -45.4838 C.2    1 LIG       0.04000
      2 C2        -74.9104  -12.4873  -44.5741 C.3    1 LIG       0.11000
      3 C3        -73.8101  -11.8581  -43.7248 C.3    1 LIG       0.08100
      4 O1        -73.5671  -13.4707  -46.5264 O.2    1 LIG      -0.32000
      5 O2        -72.8034  -12.2975  -44.6782 O.3    1 LIG      -0.27100
      6 H1        -75.6133  -11.7893  -45.0314 H      1 LIG       0.09000
      7 H2        -75.4286  -13.3367  -44.1260 H      1 LIG       0.09000
      8 H3        -73.8396  -10.7682  -43.6431 H      1 LIG       0.09000
      9 H4        -73.6565  -12.3107  -42.7413 H      1 LIG       0.09000
@<TRIPOS>BOND
      1       1       2 1
      2       1       4 2
      3       1       5 1
      4       2       3 1
      5       3       5 1
      6       2       6 1
      7       2       7 1
      8       3       8 1
      9       3       9 1
@<TRIPOS>ALT_TYPE
CGenFF_4.0_ALT_TYPE_SET
CGenFF_4.0 1 CG2O4 2 CG3C41 3 CG3C41 4 OG2D1 5 OG3C51 6 HGA2 7 HGA2 8 HGA2 9 HGA2
@<TRIPOS>MOLECULE
4_lactone
 9 9 0 0 0
****
USER_CHARGES
INVALID_CHARGES
Pose:  18 Cluster:  18 Fr_nu: 121912 TotEn:   -17.11
@<TRIPOS>ATOM
      1 C1        -74.0496  -11.9061  -44.8293 C.2    1 LIG       0.04000
      2 C2        -75.4807  -12.2775  -44.4011 C.3    1 LIG       0.11000
      3 C3        -75.2710  -11.1625  -43.3810 C.3    1 LIG       0.08100
      4 O1        -73.2418  -12.2684  -45.6542 O.2    1 LIG      -0.32000
      5 O2        -73.9307  -10.9260  -43.8939 O.3    1 LIG      -0.27100
      6 H1        -76.2376  -12.0861  -45.1632 H      1 LIG       0.09000
      7 H2        -75.5756  -13.2843  -43.9909 H      1 LIG       0.09000
      8 H3        -75.9100  -10.2835  -43.5020 H      1 LIG       0.09000
      9 H4        -75.2507  -11.4786  -42.3344 H      1 LIG       0.09000
@<TRIPOS>BOND
      1       1       2 1
      2       1       4 2
      3       1       5 1
      4       2       3 1
      5       3       5 1
      6       2       6 1
      7       2       7 1
      8       3       8 1
      9       3       9 1
@<TRIPOS>ALT_TYPE
CGenFF_4.0_ALT_TYPE_SET
CGenFF_4.0 1 CG2O4 2 CG3C41 3 CG3C41 4 OG2D1 5 OG3C51 6 HGA2 7 HGA2 8 HGA2 9 HGA2
@<TRIPOS>MOLECULE
4_lactone
 9 9 0 0 0
****
USER_CHARGES
INVALID_CHARGES
Pose:  19 Cluster:  19 Fr_nu: 1081928 TotEn:   -16.93
@<TRIPOS>ATOM
      1 C1        -52.0453    3.9406  -34.0501 C.2    1 LIG       0.04000
      2 C2        -51.3734    3.2004  -32.8797 C.3    1 LIG       0.11000
      3 C3        -52.5769    2.2721  -33.0128 C.3    1 LIG       0.08100
      4 O1        -51.8292    4.9174  -34.7309 O.2    1 LIG      -0.32000
      5 O2        -53.0915    3.0738  -34.1119 O.3    1 LIG      -0.27100
      6 H1        -50.4061    2.7604  -33.1273 H      1 LIG       0.09000
      7 H2        -51.3215    3.7806  -31.9569 H      1 LIG       0.09000
      8 H3        -52.3536    1.2497  -33.3296 H      1 LIG       0.09000
      9 H4        -53.2648    2.2669  -32.1629 H      1 LIG       0.09000
@<TRIPOS>BOND
      1       1       2 1
      2       1       4 2
      3       1       5 1
      4       2       3 1
      5       3       5 1
      6       2       6 1
      7       2       7 1
      8       3       8 1
      9       3       9 1
@<TRIPOS>ALT_TYPE
CGenFF_4.0_ALT_TYPE_SET
CGenFF_4.0 1 CG2O4 2 CG3C41 3 CG3C41 4 OG2D1 5 OG3C51 6 HGA2 7 HGA2 8 HGA2 9 HGA2
@<TRIPOS>MOLECULE
4_lactone
 9 9 0 0 0
****
USER_CHARGES
INVALID_CHARGES
Pose:  20 Cluster:  20 Fr_nu: 7353513 TotEn:   -16.87
@<TRIPOS>ATOM
      1 C1        -77.2205  -29.4433  -46.8351 C.2    1 LIG       0.04000
      2 C2        -76.7309  -27.9841  -46.8255 C.3    1 LIG       0.11000
      3 C3        -77.9920  -27.7456  -47.6505 C.3    1 LIG       0.08100
      4 O1        -76.8554  -30.5107  -46.3971 O.2    1 LIG      -0.32000
      5 O2        -78.3259  -29.1592  -47.5746 O.3    1 LIG      -0.27100
      6 H1        -76.7184  -27.5248  -45.8358 H      1 LIG       0.09000
      7 H2        -75.7856  -27.8281  -47.3479 H      1 LIG       0.09000
      8 H3        -78.7574  -27.1246  -47.1770 H      1 LIG       0.09000
      9 H4        -77.8267  -27.4267  -48.6832 H      1 LIG       0.09000
@<TRIPOS>BOND
      1       1       2 1
      2       1       4 2
      3       1       5 1
      4       2       3 1
      5       3       5 1
      6       2       6 1
      7       2       7 1
      8       3       8 1
      9       3       9 1
@<TRIPOS>ALT_TYPE
CGenFF_4.0_ALT_TYPE_SET
CGenFF_4.0 1 CG2O4 2 CG3C41 3 CG3C41 4 OG2D1 5 OG3C51 6 HGA2 7 HGA2 8 HGA2 9 HGA2
@<TRIPOS>MOLECULE
4_lactone
 9 9 0 0 0
****
USER_CHARGES
INVALID_CHARGES
Pose:  21 Cluster:  21 Fr_nu: 3173537 TotEn:   -16.76
@<TRIPOS>ATOM
      1 C1        -38.3098  -12.5188  -44.0802 C.2    1 LIG       0.04000
      2 C2        -39.0791  -13.3190  -45.1466 C.3    1 LIG       0.11000
      3 C3        -40.1921  -13.2926  -44.1033 C.3    1 LIG       0.08100
      4 O1        -37.2148  -12.0188  -43.9562 O.2    1 LIG      -0.32000
      5 O2        -39.3437  -12.5350  -43.1968 O.3    1 LIG      -0.27100
      6 H1        -39.2768  -12.7629  -46.0643 H      1 LIG       0.09000
      7 H2        -38.6525  -14.3003  -45.3606 H      1 LIG       0.09000
      8 H3        -41.0883  -12.7311  -44.3809 H      1 LIG       0.09000
      9 H4        -40.4655  -14.2634  -43.6807 H      1 LIG       0.09000
@<TRIPOS>BOND
      1       1       2 1
      2       1       4 2
      3       1       5 1
      4       2       3 1
      5       3       5 1
      6       2       6 1
      7       2       7 1
      8       3       8 1
      9       3       9 1
@<TRIPOS>ALT_TYPE
CGenFF_4.0_ALT_TYPE_SET
CGenFF_4.0 1 CG2O4 2 CG3C41 3 CG3C41 4 OG2D1 5 OG3C51 6 HGA2 7 HGA2 8 HGA2 9 HGA2
@<TRIPOS>MOLECULE
4_lactone
 9 9 0 0 0
****
USER_CHARGES
INVALID_CHARGES
Pose:  22 Cluster:  22 Fr_nu: 2111539 TotEn:   -16.53
@<TRIPOS>ATOM
      1 C1        -73.8109  -11.5686  -44.7768 C.2    1 LIG       0.04000
      2 C2        -74.6015  -11.1063  -43.5397 C.3    1 LIG       0.11000
      3 C3        -75.7409  -11.8714  -44.2060 C.3    1 LIG       0.08100
      4 O1        -72.6884  -11.4531  -45.2138 O.2    1 LIG      -0.32000
      5 O2        -74.8704  -12.2307  -45.3144 O.3    1 LIG      -0.27100
      6 H1        -74.2387  -11.5218  -42.5983 H      1 LIG       0.09000
      7 H2        -74.7314  -10.0249  -43.4728 H      1 LIG       0.09000
      8 H3        -76.0956  -12.7554  -43.6690 H      1 LIG       0.09000
      9 H4        -76.5859  -11.2629  -44.5397 H      1 LIG       0.09000
@<TRIPOS>BOND
      1       1       2 1
      2       1       4 2
      3       1       5 1
      4       2       3 1
      5       3       5 1
      6       2       6 1
      7       2       7 1
      8       3       8 1
      9       3       9 1
@<TRIPOS>ALT_TYPE
CGenFF_4.0_ALT_TYPE_SET
CGenFF_4.0 1 CG2O4 2 CG3C41 3 CG3C41 4 OG2D1 5 OG3C51 6 HGA2 7 HGA2 8 HGA2 9 HGA2
@<TRIPOS>MOLECULE
4_lactone
 9 9 0 0 0
****
USER_CHARGES
INVALID_CHARGES
Pose:  23 Cluster:  23 Fr_nu: 1905918 TotEn:   -16.53
@<TRIPOS>ATOM
      1 C1        -76.9717  -13.9305  -59.4049 C.2    1 LIG       0.04000
      2 C2        -77.7216  -12.5864  -59.3932 C.3    1 LIG       0.11000
      3 C3        -78.6846  -13.3380  -58.4789 C.3    1 LIG       0.08100
      4 O1        -75.9707  -14.3904  -59.9058 O.2    1 LIG      -0.32000
      5 O2        -77.8713  -14.5391  -58.5863 O.3    1 LIG      -0.27100
      6 H1        -77.1663  -11.7705  -58.9280 H      1 LIG       0.09000
      7 H2        -78.1222  -12.2914  -60.3644 H      1 LIG       0.09000
      8 H3        -78.7374  -12.9777  -57.4479 H      1 LIG       0.09000
      9 H4        -79.6894  -13.4960  -58.8801 H      1 LIG       0.09000
@<TRIPOS>BOND
      1       1       2 1
      2       1       4 2
      3       1       5 1
      4       2       3 1
      5       3       5 1
      6       2       6 1
      7       2       7 1
      8       3       8 1
      9       3       9 1
@<TRIPOS>ALT_TYPE
CGenFF_4.0_ALT_TYPE_SET
CGenFF_4.0 1 CG2O4 2 CG3C41 3 CG3C41 4 OG2D1 5 OG3C51 6 HGA2 7 HGA2 8 HGA2 9 HGA2
@<TRIPOS>MOLECULE
4_lactone
 9 9 0 0 0
****
USER_CHARGES
INVALID_CHARGES
Pose:  24 Cluster:  24 Fr_nu: 7080327 TotEn:   -16.21
@<TRIPOS>ATOM
      1 C1        -53.1979    3.5931  -34.0460 C.2    1 LIG       0.04000
      2 C2        -53.1033    2.4750  -32.9923 C.3    1 LIG       0.11000
      3 C3        -51.8577    3.2402  -32.5554 C.3    1 LIG       0.08100
      4 O1        -53.9297    3.8996  -34.9596 O.2    1 LIG      -0.32000
      5 O2        -52.0768    4.2238  -33.6043 O.3    1 LIG      -0.27100
      6 H1        -53.9280    2.4651  -32.2780 H      1 LIG       0.09000
      7 H2        -52.9280    1.4825  -33.4107 H      1 LIG       0.09000
      8 H3        -51.9046    3.6934  -31.5614 H      1 LIG       0.09000
      9 H4        -50.9090    2.7135  -32.6904 H      1 LIG       0.09000
@<TRIPOS>BOND
      1       1       2 1
      2       1       4 2
      3       1       5 1
      4       2       3 1
      5       3       5 1
      6       2       6 1
      7       2       7 1
      8       3       8 1
      9       3       9 1
@<TRIPOS>ALT_TYPE
CGenFF_4.0_ALT_TYPE_SET
CGenFF_4.0 1 CG2O4 2 CG3C41 3 CG3C41 4 OG2D1 5 OG3C51 6 HGA2 7 HGA2 8 HGA2 9 HGA2
@<TRIPOS>MOLECULE
4_lactone
 9 9 0 0 0
****
USER_CHARGES
INVALID_CHARGES
Pose:  25 Cluster:  25 Fr_nu: 6966778 TotEn:   -16.09
@<TRIPOS>ATOM
      1 C1        -78.1729    1.8728  -54.7423 C.2    1 LIG       0.04000
      2 C2        -79.2336    2.6787  -53.9712 C.3    1 LIG       0.11000
      3 C3        -78.3504    3.8627  -54.3534 C.3    1 LIG       0.08100
      4 O1        -77.9662    0.7162  -55.0319 O.2    1 LIG      -0.32000
      5 O2        -77.4324    2.9724  -55.0463 O.3    1 LIG      -0.27100
      6 H1        -80.2249    2.6608  -54.4267 H      1 LIG       0.09000
      7 H2        -79.2815    2.4468  -52.9060 H      1 LIG       0.09000
      8 H3        -78.8005    4.5885  -55.0360 H      1 LIG       0.09000
      9 H4        -77.8613    4.3746  -53.5200 H      1 LIG       0.09000
@<TRIPOS>BOND
      1       1       2 1
      2       1       4 2
      3       1       5 1
      4       2       3 1
      5       3       5 1
      6       2       6 1
      7       2       7 1
      8       3       8 1
      9       3       9 1
@<TRIPOS>ALT_TYPE
CGenFF_4.0_ALT_TYPE_SET
CGenFF_4.0 1 CG2O4 2 CG3C41 3 CG3C41 4 OG2D1 5 OG3C51 6 HGA2 7 HGA2 8 HGA2 9 HGA2
@<TRIPOS>MOLECULE
4_lactone
 9 9 0 0 0
****
USER_CHARGES
INVALID_CHARGES
Pose:  26 Cluster:  26 Fr_nu: 121646 TotEn:   -15.80
@<TRIPOS>ATOM
      1 C1        -72.9377  -10.9883  -45.2607 C.2    1 LIG       0.04000
      2 C2        -74.0394  -11.1143  -44.1932 C.3    1 LIG       0.11000
      3 C3        -74.7310  -11.9508  -45.2656 C.3    1 LIG       0.08100
      4 O1        -71.8565  -10.4558  -45.3697 O.2    1 LIG      -0.32000
      5 O2        -73.6112  -11.7427  -46.1701 O.3    1 LIG      -0.27100
      6 H1        -73.7314  -11.6545  -43.2967 H      1 LIG       0.09000
      7 H2        -74.5253  -10.1703  -43.9411 H      1 LIG       0.09000
      8 H3        -74.8654  -13.0094  -45.0271 H      1 LIG       0.09000
      9 H4        -75.6563  -11.5297  -45.6683 H      1 LIG       0.09000
@<TRIPOS>BOND
      1       1       2 1
      2       1       4 2
      3       1       5 1
      4       2       3 1
      5       3       5 1
      6       2       6 1
      7       2       7 1
      8       3       8 1
      9       3       9 1
@<TRIPOS>ALT_TYPE
CGenFF_4.0_ALT_TYPE_SET
CGenFF_4.0 1 CG2O4 2 CG3C41 3 CG3C41 4 OG2D1 5 OG3C51 6 HGA2 7 HGA2 8 HGA2 9 HGA2
@<TRIPOS>MOLECULE
4_lactone
 9 9 0 0 0
****
USER_CHARGES
INVALID_CHARGES
Pose:  27 Cluster:  27 Fr_nu: 1077055 TotEn:   -15.19
@<TRIPOS>ATOM
      1 C1        -45.5021    0.4368  -42.0604 C.2    1 LIG       0.04000
      2 C2        -46.1011    1.4401  -41.0586 C.3    1 LIG       0.11000
      3 C3        -47.3078    1.3732  -41.9899 C.3    1 LIG       0.08100
      4 O1        -44.4661   -0.1721  -42.2032 O.2    1 LIG      -0.32000
      5 O2        -46.6116    0.4263  -42.8468 O.3    1 LIG      -0.27100
      6 H1        -46.2524    1.0337  -40.0574 H      1 LIG       0.09000
      7 H2        -45.5812    2.3989  -41.0238 H      1 LIG       0.09000
      8 H3        -48.2140    0.9375  -41.5604 H      1 LIG       0.09000
      9 H4        -47.5444    2.2983  -42.5226 H      1 LIG       0.09000
@<TRIPOS>BOND
      1       1       2 1
      2       1       4 2
      3       1       5 1
      4       2       3 1
      5       3       5 1
      6       2       6 1
      7       2       7 1
      8       3       8 1
      9       3       9 1
@<TRIPOS>ALT_TYPE
CGenFF_4.0_ALT_TYPE_SET
CGenFF_4.0 1 CG2O4 2 CG3C41 3 CG3C41 4 OG2D1 5 OG3C51 6 HGA2 7 HGA2 8 HGA2 9 HGA2
@<TRIPOS>MOLECULE
4_lactone
 9 9 0 0 0
****
USER_CHARGES
INVALID_CHARGES
Pose:  28 Cluster:  28 Fr_nu: 5642866 TotEn:   -15.19
@<TRIPOS>ATOM
      1 C1        -76.6508  -28.1902  -46.7565 C.2    1 LIG       0.04000
      2 C2        -77.6736  -27.4771  -47.6590 C.3    1 LIG       0.11000
      3 C3        -77.6118  -26.4053  -46.5750 C.3    1 LIG       0.08100
      4 O1        -76.0266  -29.2268  -46.7598 O.2    1 LIG      -0.32000
      5 O2        -76.6459  -27.1960  -45.8284 O.3    1 LIG      -0.27100
      6 H1        -77.2808  -27.1871  -48.6348 H      1 LIG       0.09000
      7 H2        -78.6257  -28.0017  -47.7539 H      1 LIG       0.09000
      8 H3        -77.1932  -25.4433  -46.8832 H      1 LIG       0.09000
      9 H4        -78.5338  -26.2558  -46.0064 H      1 LIG       0.09000
@<TRIPOS>BOND
      1       1       2 1
      2       1       4 2
      3       1       5 1
      4       2       3 1
      5       3       5 1
      6       2       6 1
      7       2       7 1
      8       3       8 1
      9       3       9 1
@<TRIPOS>ALT_TYPE
CGenFF_4.0_ALT_TYPE_SET
CGenFF_4.0 1 CG2O4 2 CG3C41 3 CG3C41 4 OG2D1 5 OG3C51 6 HGA2 7 HGA2 8 HGA2 9 HGA2
@<TRIPOS>MOLECULE
4_lactone
 9 9 0 0 0
****
USER_CHARGES
INVALID_CHARGES
Pose:  29 Cluster:  29 Fr_nu: 3780961 TotEn:   -15.19
@<TRIPOS>ATOM
      1 C1        -58.9497  -22.3943  -23.7830 C.2    1 LIG       0.04000
      2 C2        -60.0291  -23.0992  -24.6240 C.3    1 LIG       0.11000
      3 C3        -60.0905  -21.7546  -25.3424 C.3    1 LIG       0.08100
      4 O1        -58.2226  -22.6653  -22.8544 O.2    1 LIG      -0.32000
      5 O2        -59.0579  -21.2235  -24.4666 O.3    1 LIG      -0.27100
      6 H1        -59.6562  -23.9362  -25.2164 H      1 LIG       0.09000
      7 H2        -60.9213  -23.3774  -24.0606 H      1 LIG       0.09000
      8 H3        -59.7689  -21.7608  -26.3875 H      1 LIG       0.09000
      9 H4        -61.0298  -21.2052  -25.2353 H      1 LIG       0.09000
@<TRIPOS>BOND
      1       1       2 1
      2       1       4 2
      3       1       5 1
      4       2       3 1
      5       3       5 1
      6       2       6 1
      7       2       7 1
      8       3       8 1
      9       3       9 1
@<TRIPOS>ALT_TYPE
CGenFF_4.0_ALT_TYPE_SET
CGenFF_4.0 1 CG2O4 2 CG3C41 3 CG3C41 4 OG2D1 5 OG3C51 6 HGA2 7 HGA2 8 HGA2 9 HGA2
@<TRIPOS>MOLECULE
4_lactone
 9 9 0 0 0
****
USER_CHARGES
INVALID_CHARGES
Pose:  30 Cluster:  30 Fr_nu: 7468212 TotEn:   -14.88
@<TRIPOS>ATOM
      1 C1        -52.5169  -25.8642  -24.3707 C.2    1 LIG       0.04000
      2 C2        -54.0358  -25.9298  -24.6110 C.3    1 LIG       0.11000
      3 C3        -53.7647  -27.4236  -24.7627 C.3    1 LIG       0.08100
      4 O1        -51.6858  -25.0168  -24.1349 O.2    1 LIG      -0.32000
      5 O2        -52.3474  -27.2054  -24.5194 O.3    1 LIG      -0.27100
      6 H1        -54.6365  -25.6429  -23.7465 H      1 LIG       0.09000
      7 H2        -54.3666  -25.4135  -25.5137 H      1 LIG       0.09000
      8 H3        -54.2108  -28.0660  -23.9986 H      1 LIG       0.09000
      9 H4        -53.9423  -27.8363  -25.7596 H      1 LIG       0.09000
@<TRIPOS>BOND
      1       1       2 1
      2       1       4 2
      3       1       5 1
      4       2       3 1
      5       3       5 1
      6       2       6 1
      7       2       7 1
      8       3       8 1
      9       3       9 1
@<TRIPOS>ALT_TYPE
CGenFF_4.0_ALT_TYPE_SET
CGenFF_4.0 1 CG2O4 2 CG3C41 3 CG3C41 4 OG2D1 5 OG3C51 6 HGA2 7 HGA2 8 HGA2 9 HGA2
@<TRIPOS>MOLECULE
4_lactone
 9 9 0 0 0
****
USER_CHARGES
INVALID_CHARGES
Pose:  31 Cluster:  31 Fr_nu: 5822351 TotEn:   -14.68
@<TRIPOS>ATOM
      1 C1        -60.2733  -21.7724  -24.9367 C.2    1 LIG       0.04000
      2 C2        -61.7667  -21.9470  -25.2656 C.3    1 LIG       0.11000
      3 C3        -61.5663  -23.3097  -24.6092 C.3    1 LIG       0.08100
      4 O1        -59.4204  -20.9258  -25.0794 O.2    1 LIG      -0.32000
      5 O2        -60.1657  -23.0020  -24.3656 O.3    1 LIG      -0.27100
      6 H1        -62.4237  -21.2571  -24.7338 H      1 LIG       0.09000
      7 H2        -61.9885  -21.9631  -26.3340 H      1 LIG       0.09000
      8 H3        -62.1121  -23.4705  -23.6754 H      1 LIG       0.09000
      9 H4        -61.6788  -24.1730  -25.2707 H      1 LIG       0.09000
@<TRIPOS>BOND
      1       1       2 1
      2       1       4 2
      3       1       5 1
      4       2       3 1
      5       3       5 1
      6       2       6 1
      7       2       7 1
      8       3       8 1
      9       3       9 1
@<TRIPOS>ALT_TYPE
CGenFF_4.0_ALT_TYPE_SET
CGenFF_4.0 1 CG2O4 2 CG3C41 3 CG3C41 4 OG2D1 5 OG3C51 6 HGA2 7 HGA2 8 HGA2 9 HGA2
@<TRIPOS>MOLECULE
4_lactone
 9 9 0 0 0
****
USER_CHARGES
INVALID_CHARGES
Pose:  32 Cluster:  32 Fr_nu: 1189070 TotEn:   -14.27
@<TRIPOS>ATOM
      1 C1        -74.4176  -11.7134  -43.7020 C.2    1 LIG       0.04000
      2 C2        -75.4070  -11.4082  -42.5631 C.3    1 LIG       0.11000
      3 C3        -76.4518  -11.6960  -43.6371 C.3    1 LIG       0.08100
      4 O1        -73.2180  -11.7540  -43.8560 O.2    1 LIG      -0.32000
      5 O2        -75.4015  -11.9552  -44.6093 O.3    1 LIG      -0.27100
      6 H1        -75.3685  -12.1199  -41.7369 H      1 LIG       0.09000
      7 H2        -75.3677  -10.3788  -42.2030 H      1 LIG       0.09000
      8 H3        -77.0727  -12.5801  -43.4690 H      1 LIG       0.09000
      9 H4        -77.0714  -10.8448  -43.9324 H      1 LIG       0.09000
@<TRIPOS>BOND
      1       1       2 1
      2       1       4 2
      3       1       5 1
      4       2       3 1
      5       3       5 1
      6       2       6 1
      7       2       7 1
      8       3       8 1
      9       3       9 1
@<TRIPOS>ALT_TYPE
CGenFF_4.0_ALT_TYPE_SET
CGenFF_4.0 1 CG2O4 2 CG3C41 3 CG3C41 4 OG2D1 5 OG3C51 6 HGA2 7 HGA2 8 HGA2 9 HGA2
@<TRIPOS>MOLECULE
4_lactone
 9 9 0 0 0
****
USER_CHARGES
INVALID_CHARGES
Pose:  33 Cluster:  33 Fr_nu: 1173188 TotEn:   -14.08
@<TRIPOS>ATOM
      1 C1        -70.3847   -2.6344  -29.5169 C.2    1 LIG       0.04000
      2 C2        -71.8409   -2.3734  -29.9418 C.3    1 LIG       0.11000
      3 C3        -71.7925   -3.8409  -30.3565 C.3    1 LIG       0.08100
      4 O1        -69.4738   -2.0112  -29.0207 O.2    1 LIG      -0.32000
      5 O2        -70.4114   -3.9361  -29.9101 O.3    1 LIG      -0.27100
      6 H1        -72.5110   -2.1371  -29.1138 H      1 LIG       0.09000
      7 H2        -71.9453   -1.6536  -30.7553 H      1 LIG       0.09000
      8 H3        -72.4453   -4.5139  -29.7939 H      1 LIG       0.09000
      9 H4        -71.8818   -4.0310  -31.4296 H      1 LIG       0.09000
@<TRIPOS>BOND
      1       1       2 1
      2       1       4 2
      3       1       5 1
      4       2       3 1
      5       3       5 1
      6       2       6 1
      7       2       7 1
      8       3       8 1
      9       3       9 1
@<TRIPOS>ALT_TYPE
CGenFF_4.0_ALT_TYPE_SET
CGenFF_4.0 1 CG2O4 2 CG3C41 3 CG3C41 4 OG2D1 5 OG3C51 6 HGA2 7 HGA2 8 HGA2 9 HGA2
@<TRIPOS>MOLECULE
4_lactone
 9 9 0 0 0
****
USER_CHARGES
INVALID_CHARGES
Pose:  34 Cluster:  34 Fr_nu: 7352780 TotEn:   -14.00
@<TRIPOS>ATOM
      1 C1        -76.3477  -27.9122  -47.0148 C.2    1 LIG       0.04000
      2 C2        -77.2903  -26.9697  -47.7844 C.3    1 LIG       0.11000
      3 C3        -78.3410  -27.5410  -46.8370 C.3    1 LIG       0.08100
      4 O1        -75.1752  -28.2111  -47.0307 O.2    1 LIG      -0.32000
      5 O2        -77.3348  -28.3793  -46.2041 O.3    1 LIG      -0.27100
      6 H1        -77.0630  -25.9102  -47.6562 H      1 LIG       0.09000
      7 H2        -77.4125  -27.2252  -48.8382 H      1 LIG       0.09000
      8 H3        -78.7771  -26.8306  -46.1294 H      1 LIG       0.09000
      9 H4        -79.1248  -28.1404  -47.3082 H      1 LIG       0.09000
@<TRIPOS>BOND
      1       1       2 1
      2       1       4 2
      3       1       5 1
      4       2       3 1
      5       3       5 1
      6       2       6 1
      7       2       7 1
      8       3       8 1
      9       3       9 1
@<TRIPOS>ALT_TYPE
CGenFF_4.0_ALT_TYPE_SET
CGenFF_4.0 1 CG2O4 2 CG3C41 3 CG3C41 4 OG2D1 5 OG3C51 6 HGA2 7 HGA2 8 HGA2 9 HGA2
@<TRIPOS>MOLECULE
4_lactone
 9 9 0 0 0
****
USER_CHARGES
INVALID_CHARGES
Pose:  35 Cluster:  35 Fr_nu: 355909 TotEn:   -13.73
@<TRIPOS>ATOM
      1 C1        -59.7957    1.0511  -43.0564 C.2    1 LIG       0.04000
      2 C2        -60.2029    2.1204  -44.0860 C.3    1 LIG       0.11000
      3 C3        -58.7493    2.5591  -43.9359 C.3    1 LIG       0.08100
      4 O1        -60.3173    0.1272  -42.4745 O.2    1 LIG      -0.32000
      5 O2        -58.5135    1.4967  -42.9709 O.3    1 LIG      -0.27100
      6 H1        -60.4776    1.7173  -45.0620 H      1 LIG       0.09000
      7 H2        -60.9515    2.8263  -43.7226 H      1 LIG       0.09000
      8 H3        -58.1247    2.4415  -44.8257 H      1 LIG       0.09000
      9 H4        -58.5982    3.5466  -43.4912 H      1 LIG       0.09000
@<TRIPOS>BOND
      1       1       2 1
      2       1       4 2
      3       1       5 1
      4       2       3 1
      5       3       5 1
      6       2       6 1
      7       2       7 1
      8       3       8 1
      9       3       9 1
@<TRIPOS>ALT_TYPE
CGenFF_4.0_ALT_TYPE_SET
CGenFF_4.0 1 CG2O4 2 CG3C41 3 CG3C41 4 OG2D1 5 OG3C51 6 HGA2 7 HGA2 8 HGA2 9 HGA2
@<TRIPOS>MOLECULE
4_lactone
 9 9 0 0 0
****
USER_CHARGES
INVALID_CHARGES
Pose:  36 Cluster:  36 Fr_nu: 1929894 TotEn:   -13.65
@<TRIPOS>ATOM
      1 C1        -77.1048  -28.2979  -46.9042 C.2    1 LIG       0.04000
      2 C2        -76.6750  -27.1922  -45.9234 C.3    1 LIG       0.11000
      3 C3        -77.5305  -26.3091  -46.8269 C.3    1 LIG       0.08100
      4 O1        -76.9198  -29.4851  -47.0485 O.2    1 LIG      -0.32000
      5 O2        -77.8494  -27.4530  -47.6668 O.3    1 LIG      -0.27100
      6 H1        -77.0461  -27.3297  -44.9066 H      1 LIG       0.09000
      7 H2        -75.6042  -26.9821  -45.9306 H      1 LIG       0.09000
      8 H3        -78.4265  -25.8859  -46.3648 H      1 LIG       0.09000
      9 H4        -76.9888  -25.5400  -47.3844 H      1 LIG       0.09000
@<TRIPOS>BOND
      1       1       2 1
      2       1       4 2
      3       1       5 1
      4       2       3 1
      5       3       5 1
      6       2       6 1
      7       2       7 1
      8       3       8 1
      9       3       9 1
@<TRIPOS>ALT_TYPE
CGenFF_4.0_ALT_TYPE_SET
CGenFF_4.0 1 CG2O4 2 CG3C41 3 CG3C41 4 OG2D1 5 OG3C51 6 HGA2 7 HGA2 8 HGA2 9 HGA2
@<TRIPOS>MOLECULE
4_lactone
 9 9 0 0 0
****
USER_CHARGES
INVALID_CHARGES
Pose:  37 Cluster:  37 Fr_nu: 3880145 TotEn:   -13.51
@<TRIPOS>ATOM
      1 C1        -46.4959  -22.1999  -30.6513 C.2    1 LIG       0.04000
      2 C2        -45.9069  -22.1999  -29.2292 C.3    1 LIG       0.11000
      3 C3        -45.9759  -23.7150  -29.3957 C.3    1 LIG       0.08100
      4 O1        -46.8383  -21.3833  -31.4761 O.2    1 LIG      -0.32000
      5 O2        -46.5303  -23.5571  -30.7311 O.3    1 LIG      -0.27100
      6 H1        -44.9038  -21.7759  -29.1625 H      1 LIG       0.09000
      7 H2        -46.5690  -21.7750  -28.4730 H      1 LIG       0.09000
      8 H3        -45.0134  -24.2334  -29.4174 H      1 LIG       0.09000
      9 H4        -46.6727  -24.2313  -28.7298 H      1 LIG       0.09000
@<TRIPOS>BOND
      1       1       2 1
      2       1       4 2
      3       1       5 1
      4       2       3 1
      5       3       5 1
      6       2       6 1
      7       2       7 1
      8       3       8 1
      9       3       9 1
@<TRIPOS>ALT_TYPE
CGenFF_4.0_ALT_TYPE_SET
CGenFF_4.0 1 CG2O4 2 CG3C41 3 CG3C41 4 OG2D1 5 OG3C51 6 HGA2 7 HGA2 8 HGA2 9 HGA2
@<TRIPOS>MOLECULE
4_lactone
 9 9 0 0 0
****
USER_CHARGES
INVALID_CHARGES
Pose:  38 Cluster:  38 Fr_nu: 719545 TotEn:   -13.38
@<TRIPOS>ATOM
      1 C1        -47.3737   -8.1885  -27.8025 C.2    1 LIG       0.04000
      2 C2        -48.1922   -9.3878  -27.2918 C.3    1 LIG       0.11000
      3 C3        -48.1282   -8.6356  -25.9659 C.3    1 LIG       0.08100
      4 O1        -46.8811   -7.8227  -28.8455 O.2    1 LIG      -0.32000
      5 O2        -47.3550   -7.5733  -26.5897 O.3    1 LIG      -0.27100
      6 H1        -49.1832   -9.4742  -27.7400 H      1 LIG       0.09000
      7 H2        -47.6572  -10.3383  -27.3243 H      1 LIG       0.09000
      8 H3        -49.0842   -8.2674  -25.5836 H      1 LIG       0.09000
      9 H4        -47.5636   -9.1294  -25.1702 H      1 LIG       0.09000
@<TRIPOS>BOND
      1       1       2 1
      2       1       4 2
      3       1       5 1
      4       2       3 1
      5       3       5 1
      6       2       6 1
      7       2       7 1
      8       3       8 1
      9       3       9 1
@<TRIPOS>ALT_TYPE
CGenFF_4.0_ALT_TYPE_SET
CGenFF_4.0 1 CG2O4 2 CG3C41 3 CG3C41 4 OG2D1 5 OG3C51 6 HGA2 7 HGA2 8 HGA2 9 HGA2
@<TRIPOS>MOLECULE
4_lactone
 9 9 0 0 0
****
USER_CHARGES
INVALID_CHARGES
Pose:  39 Cluster:  39 Fr_nu: 5623063 TotEn:   -13.23
@<TRIPOS>ATOM
      1 C1        -44.9257    1.1779  -41.9250 C.2    1 LIG       0.04000
      2 C2        -46.1576    1.0506  -41.0109 C.3    1 LIG       0.11000
      3 C3        -45.8881    2.5287  -40.7452 C.3    1 LIG       0.08100
      4 O1        -44.2782    0.4631  -42.6557 O.2    1 LIG      -0.32000
      5 O2        -44.7432    2.4956  -41.6418 O.3    1 LIG      -0.27100
      6 H1        -47.0844    0.8260  -41.5410 H      1 LIG       0.09000
      7 H2        -46.0140    0.3818  -40.1607 H      1 LIG       0.09000
      8 H3        -46.6569    3.2213  -41.0984 H      1 LIG       0.09000
      9 H4        -45.5906    2.7775  -39.7228 H      1 LIG       0.09000
@<TRIPOS>BOND
      1       1       2 1
      2       1       4 2
      3       1       5 1
      4       2       3 1
      5       3       5 1
      6       2       6 1
      7       2       7 1
      8       3       8 1
      9       3       9 1
@<TRIPOS>ALT_TYPE
CGenFF_4.0_ALT_TYPE_SET
CGenFF_4.0 1 CG2O4 2 CG3C41 3 CG3C41 4 OG2D1 5 OG3C51 6 HGA2 7 HGA2 8 HGA2 9 HGA2
@<TRIPOS>MOLECULE
4_lactone
 9 9 0 0 0
****
USER_CHARGES
INVALID_CHARGES
Pose:  40 Cluster:  40 Fr_nu: 3880247 TotEn:   -13.13
@<TRIPOS>ATOM
      1 C1        -45.6715  -20.6536  -26.0663 C.2    1 LIG       0.04000
      2 C2        -45.6715  -20.0031  -27.4613 C.3    1 LIG       0.11000
      3 C3        -45.6715  -21.4523  -27.9383 C.3    1 LIG       0.08100
      4 O1        -45.6709  -20.2909  -24.9118 O.2    1 LIG      -0.32000
      5 O2        -45.6703  -21.9204  -26.5612 O.3    1 LIG      -0.27100
      6 H1        -46.5727  -19.4305  -27.6859 H      1 LIG       0.09000
      7 H2        -44.7704  -19.4298  -27.6853 H      1 LIG       0.09000
      8 H3        -46.5690  -21.7750  -28.4730 H      1 LIG       0.09000
      9 H4        -44.7729  -21.7731  -28.4724 H      1 LIG       0.09000
@<TRIPOS>BOND
      1       1       2 1
      2       1       4 2
      3       1       5 1
      4       2       3 1
      5       3       5 1
      6       2       6 1
      7       2       7 1
      8       3       8 1
      9       3       9 1
@<TRIPOS>ALT_TYPE
CGenFF_4.0_ALT_TYPE_SET
CGenFF_4.0 1 CG2O4 2 CG3C41 3 CG3C41 4 OG2D1 5 OG3C51 6 HGA2 7 HGA2 8 HGA2 9 HGA2
@<TRIPOS>MOLECULE
4_lactone
 9 9 0 0 0
****
USER_CHARGES
INVALID_CHARGES
Pose:  41 Cluster:  41 Fr_nu: 7465751 TotEn:   -11.91
@<TRIPOS>ATOM
      1 C1        -50.7748  -25.5097  -25.2624 C.2    1 LIG       0.04000
      2 C2        -49.3729  -26.0269  -25.6318 C.3    1 LIG       0.11000
      3 C3        -50.0637  -26.4366  -26.9291 C.3    1 LIG       0.08100
      4 O1        -51.3045  -24.9568  -24.3254 O.2    1 LIG      -0.32000
      5 O2        -51.3260  -25.9028  -26.4420 O.3    1 LIG      -0.27100
      6 H1        -48.6190  -25.2436  -25.7235 H      1 LIG       0.09000
      7 H2        -49.0205  -26.8460  -25.0028 H      1 LIG       0.09000
      8 H3        -49.7267  -25.9163  -27.8298 H      1 LIG       0.09000
      9 H4        -50.1260  -27.5130  -27.1107 H      1 LIG       0.09000
@<TRIPOS>BOND
      1       1       2 1
      2       1       4 2
      3       1       5 1
      4       2       3 1
      5       3       5 1
      6       2       6 1
      7       2       7 1
      8       3       8 1
      9       3       9 1
@<TRIPOS>ALT_TYPE
CGenFF_4.0_ALT_TYPE_SET
CGenFF_4.0 1 CG2O4 2 CG3C41 3 CG3C41 4 OG2D1 5 OG3C51 6 HGA2 7 HGA2 8 HGA2 9 HGA2
@<TRIPOS>MOLECULE
4_lactone
 9 9 0 0 0
****
USER_CHARGES
INVALID_CHARGES
Pose:  42 Cluster:  42 Fr_nu: 7455774 TotEn:   -11.75
@<TRIPOS>ATOM
      1 C1        -42.9537   -1.6951  -46.2252 C.2    1 LIG       0.04000
      2 C2        -43.7556   -2.5226  -47.2458 C.3    1 LIG       0.11000
      3 C3        -42.3922   -3.1380  -47.5463 C.3    1 LIG       0.08100
      4 O1        -43.1726   -0.8307  -45.4072 O.2    1 LIG      -0.32000
      5 O2        -41.7710   -2.2857  -46.5447 O.3    1 LIG      -0.27100
      6 H1        -44.4896   -3.1936  -46.7969 H      1 LIG       0.09000
      7 H2        -44.1971   -1.9315  -48.0498 H      1 LIG       0.09000
      8 H3        -42.2853   -4.1972  -47.2968 H      1 LIG       0.09000
      9 H4        -41.9949   -2.9391  -48.5454 H      1 LIG       0.09000
@<TRIPOS>BOND
      1       1       2 1
      2       1       4 2
      3       1       5 1
      4       2       3 1
      5       3       5 1
      6       2       6 1
      7       2       7 1
      8       3       8 1
      9       3       9 1
@<TRIPOS>ALT_TYPE
CGenFF_4.0_ALT_TYPE_SET
CGenFF_4.0 1 CG2O4 2 CG3C41 3 CG3C41 4 OG2D1 5 OG3C51 6 HGA2 7 HGA2 8 HGA2 9 HGA2
@<TRIPOS>MOLECULE
4_lactone
 9 9 0 0 0
****
USER_CHARGES
INVALID_CHARGES
Pose:  43 Cluster:  43 Fr_nu: 7441010 TotEn:   -11.33
@<TRIPOS>ATOM
      1 C1        -49.6147    7.3977  -32.4862 C.2    1 LIG       0.04000
      2 C2        -49.5422    5.9006  -32.8363 C.3    1 LIG       0.11000
      3 C3        -51.0204    5.9260  -32.4590 C.3    1 LIG       0.08100
      4 O1        -48.8646    8.3469  -32.4638 O.2    1 LIG      -0.32000
      5 O2        -50.9351    7.3477  -32.1640 O.3    1 LIG      -0.27100
      6 H1        -49.3248    5.6986  -33.8863 H      1 LIG       0.09000
      7 H2        -48.8943    5.3201  -32.1775 H      1 LIG       0.09000
      8 H3        -51.7208    5.7246  -33.2741 H      1 LIG       0.09000
      9 H4        -51.2907    5.3471  -31.5716 H      1 LIG       0.09000
@<TRIPOS>BOND
      1       1       2 1
      2       1       4 2
      3       1       5 1
      4       2       3 1
      5       3       5 1
      6       2       6 1
      7       2       7 1
      8       3       8 1
      9       3       9 1
@<TRIPOS>ALT_TYPE
CGenFF_4.0_ALT_TYPE_SET
CGenFF_4.0 1 CG2O4 2 CG3C41 3 CG3C41 4 OG2D1 5 OG3C51 6 HGA2 7 HGA2 8 HGA2 9 HGA2
@<TRIPOS>MOLECULE
4_lactone
 9 9 0 0 0
****
USER_CHARGES
INVALID_CHARGES
Pose:  44 Cluster:  44 Fr_nu: 7440741 TotEn:   -11.11
@<TRIPOS>ATOM
      1 C1        -43.3786   -0.8210  -46.3165 C.2    1 LIG       0.04000
      2 C2        -44.8614   -0.7612  -46.7254 C.3    1 LIG       0.11000
      3 C3        -45.0743   -0.5022  -45.2369 C.3    1 LIG       0.08100
      4 O1        -42.3101   -0.9998  -46.8556 O.2    1 LIG      -0.32000
      5 O2        -43.6413   -0.5872  -45.0027 O.3    1 LIG      -0.27100
      6 H1        -45.1070    0.0682  -47.3904 H      1 LIG       0.09000
      7 H2        -45.2573   -1.7049  -47.1041 H      1 LIG       0.09000
      8 H3        -45.4670    0.4853  -44.9794 H      1 LIG       0.09000
      9 H4        -45.6168   -1.2819  -44.6954 H      1 LIG       0.09000
@<TRIPOS>BOND
      1       1       2 1
      2       1       4 2
      3       1       5 1
      4       2       3 1
      5       3       5 1
      6       2       6 1
      7       2       7 1
      8       3       8 1
      9       3       9 1
@<TRIPOS>ALT_TYPE
CGenFF_4.0_ALT_TYPE_SET
CGenFF_4.0 1 CG2O4 2 CG3C41 3 CG3C41 4 OG2D1 5 OG3C51 6 HGA2 7 HGA2 8 HGA2 9 HGA2
@<TRIPOS>MOLECULE
4_lactone
 9 9 0 0 0
****
USER_CHARGES
INVALID_CHARGES
Pose:  45 Cluster:  45 Fr_nu: 3999997 TotEn:   -10.80
@<TRIPOS>ATOM
      1 C1        -74.0906  -24.9737  -44.0795 C.2    1 LIG       0.04000
      2 C2        -73.6083  -25.9936  -43.0324 C.3    1 LIG       0.11000
      3 C3        -73.8334  -26.9909  -44.1650 C.3    1 LIG       0.08100
      4 O1        -74.2802  -23.7802  -44.1425 O.2    1 LIG      -0.32000
      5 O2        -74.2700  -25.9166  -45.0430 O.3    1 LIG      -0.27100
      6 H1        -72.5715  -25.8563  -42.7213 H      1 LIG       0.09000
      7 H2        -74.2713  -26.0955  -42.1717 H      1 LIG       0.09000
      8 H3        -72.9355  -27.4842  -44.5472 H      1 LIG       0.09000
      9 H4        -74.6291  -27.7221  -43.9984 H      1 LIG       0.09000
@<TRIPOS>BOND
      1       1       2 1
      2       1       4 2
      3       1       5 1
      4       2       3 1
      5       3       5 1
      6       2       6 1
      7       2       7 1
      8       3       8 1
      9       3       9 1
@<TRIPOS>ALT_TYPE
CGenFF_4.0_ALT_TYPE_SET
CGenFF_4.0 1 CG2O4 2 CG3C41 3 CG3C41 4 OG2D1 5 OG3C51 6 HGA2 7 HGA2 8 HGA2 9 HGA2
@<TRIPOS>MOLECULE
4_lactone
 9 9 0 0 0
****
USER_CHARGES
INVALID_CHARGES
Pose:  46 Cluster:  46 Fr_nu:  87641 TotEn:   -10.12
@<TRIPOS>ATOM
      1 C1        -77.3630  -12.0479  -41.7609 C.2    1 LIG       0.04000
      2 C2        -77.4949  -12.9229  -43.0203 C.3    1 LIG       0.11000
      3 C3        -76.3376  -12.0627  -43.5189 C.3    1 LIG       0.08100
      4 O1        -77.9023  -11.9482  -40.6822 O.2    1 LIG      -0.32000
      5 O2        -76.3334  -11.3189  -42.2690 O.3    1 LIG      -0.27100
      6 H1        -77.2654  -13.9769  -42.8565 H      1 LIG       0.09000
      7 H2        -78.4405  -12.7999  -43.5509 H      1 LIG       0.09000
      8 H3        -75.3919  -12.5877  -43.6788 H      1 LIG       0.09000
      9 H4        -76.5639  -11.4156  -44.3708 H      1 LIG       0.09000
@<TRIPOS>BOND
      1       1       2 1
      2       1       4 2
      3       1       5 1
      4       2       3 1
      5       3       5 1
      6       2       6 1
      7       2       7 1
      8       3       8 1
      9       3       9 1
@<TRIPOS>ALT_TYPE
CGenFF_4.0_ALT_TYPE_SET
CGenFF_4.0 1 CG2O4 2 CG3C41 3 CG3C41 4 OG2D1 5 OG3C51 6 HGA2 7 HGA2 8 HGA2 9 HGA2
@<TRIPOS>MOLECULE
4_lactone
 9 9 0 0 0
****
USER_CHARGES
INVALID_CHARGES
Pose:  47 Cluster:  47 Fr_nu: 156020 TotEn:    -9.88
@<TRIPOS>ATOM
      1 C1        -77.8128  -11.6185  -41.2901 C.2    1 LIG       0.04000
      2 C2        -77.1120  -12.4198  -42.4019 C.3    1 LIG       0.11000
      3 C3        -76.0006  -11.3963  -42.1897 C.3    1 LIG       0.08100
      4 O1        -78.8628  -11.6543  -40.6898 O.2    1 LIG      -0.32000
      5 O2        -76.7837  -10.7396  -41.1547 O.3    1 LIG      -0.27100
      6 H1        -76.8691  -13.4469  -42.1252 H      1 LIG       0.09000
      7 H2        -77.6179  -12.3775  -43.3678 H      1 LIG       0.09000
      8 H3        -75.0612  -11.7922  -41.7943 H      1 LIG       0.09000
      9 H4        -75.8082  -10.7274  -43.0330 H      1 LIG       0.09000
@<TRIPOS>BOND
      1       1       2 1
      2       1       4 2
      3       1       5 1
      4       2       3 1
      5       3       5 1
      6       2       6 1
      7       2       7 1
      8       3       8 1
      9       3       9 1
@<TRIPOS>ALT_TYPE
CGenFF_4.0_ALT_TYPE_SET
CGenFF_4.0 1 CG2O4 2 CG3C41 3 CG3C41 4 OG2D1 5 OG3C51 6 HGA2 7 HGA2 8 HGA2 9 HGA2
@<TRIPOS>MOLECULE
4_lactone
 9 9 0 0 0
****
USER_CHARGES
INVALID_CHARGES
Pose:  48 Cluster:  48 Fr_nu:  70075 TotEn:    -9.29
@<TRIPOS>ATOM
      1 C1        -77.5805  -11.4266  -41.2741 C.2    1 LIG       0.04000
      2 C2        -76.4992  -12.1651  -42.0832 C.3    1 LIG       0.11000
      3 C3        -77.3460  -11.7249  -43.2737 C.3    1 LIG       0.08100
      4 O1        -77.8201  -11.1893  -40.1119 O.2    1 LIG      -0.32000
      5 O2        -78.2873  -11.0691  -42.3796 O.3    1 LIG      -0.27100
      6 H1        -75.5074  -11.7155  -42.0155 H      1 LIG       0.09000
      7 H2        -76.4618  -13.2400  -41.8992 H      1 LIG       0.09000
      8 H3        -76.8724  -11.0118  -43.9540 H      1 LIG       0.09000
      9 H4        -77.8226  -12.5316  -43.8374 H      1 LIG       0.09000
@<TRIPOS>BOND
      1       1       2 1
      2       1       4 2
      3       1       5 1
      4       2       3 1
      5       3       5 1
      6       2       6 1
      7       2       7 1
      8       3       8 1
      9       3       9 1
@<TRIPOS>ALT_TYPE
CGenFF_4.0_ALT_TYPE_SET
CGenFF_4.0 1 CG2O4 2 CG3C41 3 CG3C41 4 OG2D1 5 OG3C51 6 HGA2 7 HGA2 8 HGA2 9 HGA2
@<TRIPOS>MOLECULE
4_lactone
 9 9 0 0 0
****
USER_CHARGES
INVALID_CHARGES
Pose:  49 Cluster:  49 Fr_nu: 3863060 TotEn:    -9.20
@<TRIPOS>ATOM
      1 C1        -44.4638   -0.2038  -44.1829 C.2    1 LIG       0.04000
      2 C2        -45.9584    0.1626  -44.2189 C.3    1 LIG       0.11000
      3 C3        -45.7046    0.5825  -42.7742 C.3    1 LIG       0.08100
      4 O1        -43.6393   -0.6665  -44.9383 O.2    1 LIG      -0.32000
      5 O2        -44.3091    0.1890  -42.8901 O.3    1 LIG      -0.27100
      6 H1        -46.2026    0.9700  -44.9109 H      1 LIG       0.09000
      7 H2        -46.6232   -0.6920  -44.3548 H      1 LIG       0.09000
      8 H3        -45.8062    1.6513  -42.5668 H      1 LIG       0.09000
      9 H4        -46.2259   -0.0052  -42.0136 H      1 LIG       0.09000
@<TRIPOS>BOND
      1       1       2 1
      2       1       4 2
      3       1       5 1
      4       2       3 1
      5       3       5 1
      6       2       6 1
      7       2       7 1
      8       3       8 1
      9       3       9 1
@<TRIPOS>ALT_TYPE
CGenFF_4.0_ALT_TYPE_SET
CGenFF_4.0 1 CG2O4 2 CG3C41 3 CG3C41 4 OG2D1 5 OG3C51 6 HGA2 7 HGA2 8 HGA2 9 HGA2
@<TRIPOS>MOLECULE
4_lactone
 9 9 0 0 0
****
USER_CHARGES
INVALID_CHARGES
Pose:  50 Cluster:  50 Fr_nu: 2393104 TotEn:    -9.07
@<TRIPOS>ATOM
      1 C1        -52.8535    3.5413  -33.4433 C.2    1 LIG       0.04000
      2 C2        -51.4813    3.9130  -32.8534 C.3    1 LIG       0.11000
      3 C3        -51.5206    2.4805  -32.3296 C.3    1 LIG       0.08100
      4 O1        -53.7154    4.0744  -34.1046 O.2    1 LIG      -0.32000
      5 O2        -52.8228    2.2764  -32.9445 O.3    1 LIG      -0.27100
      6 H1        -50.7163    4.1226  -33.6025 H      1 LIG       0.09000
      7 H2        -51.5202    4.6967  -32.0950 H      1 LIG       0.09000
      8 H3        -50.7684    1.8038  -32.7442 H      1 LIG       0.09000
      9 H4        -51.5692    2.3772  -31.2421 H      1 LIG       0.09000
@<TRIPOS>BOND
      1       1       2 1
      2       1       4 2
      3       1       5 1
      4       2       3 1
      5       3       5 1
      6       2       6 1
      7       2       7 1
      8       3       8 1
      9       3       9 1
@<TRIPOS>ALT_TYPE
CGenFF_4.0_ALT_TYPE_SET
CGenFF_4.0 1 CG2O4 2 CG3C41 3 CG3C41 4 OG2D1 5 OG3C51 6 HGA2 7 HGA2 8 HGA2 9 HGA2
@<TRIPOS>MOLECULE
4_lactone
 9 9 0 0 0
****
USER_CHARGES
INVALID_CHARGES
Pose:  51 Cluster:  51 Fr_nu: 7365761 TotEn:    -8.33
@<TRIPOS>ATOM
      1 C1        -57.4323   -4.3534  -17.5218 C.2    1 LIG       0.04000
      2 C2        -57.6074   -2.8439  -17.2770 C.3    1 LIG       0.11000
      3 C3        -58.5683   -3.3153  -16.1897 C.3    1 LIG       0.08100
      4 O1        -56.8023   -5.0703  -18.2657 O.2    1 LIG      -0.32000
      5 O2        -58.3026   -4.7026  -16.5367 O.3    1 LIG      -0.27100
      6 H1        -56.7045   -2.3418  -16.9260 H      1 LIG       0.09000
      7 H2        -58.0616   -2.3071  -18.1115 H      1 LIG       0.09000
      8 H3        -58.2677   -3.0920  -15.1625 H      1 LIG       0.09000
      9 H4        -59.6194   -3.0567  -16.3447 H      1 LIG       0.09000
@<TRIPOS>BOND
      1       1       2 1
      2       1       4 2
      3       1       5 1
      4       2       3 1
      5       3       5 1
      6       2       6 1
      7       2       7 1
      8       3       8 1
      9       3       9 1
@<TRIPOS>ALT_TYPE
CGenFF_4.0_ALT_TYPE_SET
CGenFF_4.0 1 CG2O4 2 CG3C41 3 CG3C41 4 OG2D1 5 OG3C51 6 HGA2 7 HGA2 8 HGA2 9 HGA2
@<TRIPOS>MOLECULE
4_lactone
 9 9 0 0 0
****
USER_CHARGES
INVALID_CHARGES
Pose:  52 Cluster:  52 Fr_nu: 342079 TotEn:    -8.08
@<TRIPOS>ATOM
      1 C1        -57.8363   -4.5628  -18.8471 C.2    1 LIG       0.04000
      2 C2        -58.2526   -3.5452  -19.9243 C.3    1 LIG       0.11000
      3 C3        -59.6495   -4.0901  -19.6419 C.3    1 LIG       0.08100
      4 O1        -56.8157   -4.9243  -18.3069 O.2    1 LIG      -0.32000
      5 O2        -59.1077   -5.0025  -18.6471 O.3    1 LIG      -0.27100
      6 H1        -58.0843   -2.5045  -19.6428 H      1 LIG       0.09000
      7 H2        -57.8519   -3.7582  -20.9167 H      1 LIG       0.09000
      8 H3        -60.3535   -3.3812  -19.1977 H      1 LIG       0.09000
      9 H4        -60.1210   -4.6299  -20.4676 H      1 LIG       0.09000
@<TRIPOS>BOND
      1       1       2 1
      2       1       4 2
      3       1       5 1
      4       2       3 1
      5       3       5 1
      6       2       6 1
      7       2       7 1
      8       3       8 1
      9       3       9 1
@<TRIPOS>ALT_TYPE
CGenFF_4.0_ALT_TYPE_SET
CGenFF_4.0 1 CG2O4 2 CG3C41 3 CG3C41 4 OG2D1 5 OG3C51 6 HGA2 7 HGA2 8 HGA2 9 HGA2
@<TRIPOS>MOLECULE
4_lactone
 9 9 0 0 0
****
USER_CHARGES
INVALID_CHARGES
Pose:  53 Cluster:  53 Fr_nu: 2635343 TotEn:    -7.76
@<TRIPOS>ATOM
      1 C1        -73.9692  -11.8419  -45.0606 C.2    1 LIG       0.04000
      2 C2        -73.1274  -10.8791  -44.2042 C.3    1 LIG       0.11000
      3 C3        -74.4217  -10.7439  -43.4077 C.3    1 LIG       0.08100
      4 O1        -73.8134  -12.5336  -46.0412 O.2    1 LIG      -0.32000
      5 O2        -75.0883  -11.6733  -44.3063 O.3    1 LIG      -0.27100
      6 H1        -72.2974  -11.3573  -43.6817 H      1 LIG       0.09000
      7 H2        -72.8001   -9.9826  -44.7334 H      1 LIG       0.09000
      8 H3        -74.3897  -11.1260  -42.3837 H      1 LIG       0.09000
      9 H4        -74.8896   -9.7560  -43.4322 H      1 LIG       0.09000
@<TRIPOS>BOND
      1       1       2 1
      2       1       4 2
      3       1       5 1
      4       2       3 1
      5       3       5 1
      6       2       6 1
      7       2       7 1
      8       3       8 1
      9       3       9 1
@<TRIPOS>ALT_TYPE
CGenFF_4.0_ALT_TYPE_SET
CGenFF_4.0 1 CG2O4 2 CG3C41 3 CG3C41 4 OG2D1 5 OG3C51 6 HGA2 7 HGA2 8 HGA2 9 HGA2
@<TRIPOS>MOLECULE
4_lactone
 9 9 0 0 0
****
USER_CHARGES
INVALID_CHARGES
Pose:  54 Cluster:  54 Fr_nu: 3880193 TotEn:    -1.50
@<TRIPOS>ATOM
      1 C1        -46.2576  -21.2644  -30.6115 C.2    1 LIG       0.04000
      2 C2        -45.9630  -21.1257  -29.1071 C.3    1 LIG       0.11000
      3 C3        -44.5978  -21.6764  -29.5080 C.3    1 LIG       0.08100
      4 O1        -47.1830  -21.0574  -31.3631 O.2    1 LIG      -0.32000
      5 O2        -45.0206  -21.7521  -30.8976 O.3    1 LIG      -0.27100
      6 H1        -45.9708  -20.0967  -28.7446 H      1 LIG       0.09000
      7 H2        -46.5690  -21.7750  -28.4730 H      1 LIG       0.09000
      8 H3        -43.7547  -20.9920  -29.3798 H      1 LIG       0.09000
      9 H4        -44.3518  -22.6642  -29.1085 H      1 LIG       0.09000
@<TRIPOS>BOND
      1       1       2 1
      2       1       4 2
      3       1       5 1
      4       2       3 1
      5       3       5 1
      6       2       6 1
      7       2       7 1
      8       3       8 1
      9       3       9 1
@<TRIPOS>ALT_TYPE
CGenFF_4.0_ALT_TYPE_SET
CGenFF_4.0 1 CG2O4 2 CG3C41 3 CG3C41 4 OG2D1 5 OG3C51 6 HGA2 7 HGA2 8 HGA2 9 HGA2
@<TRIPOS>MOLECULE
pyridine
 11 11 0 0 0
****
USER_CHARGES
INVALID_CHARGES
Pose:   1 Cluster:   1 Fr_nu: 4098538 TotEn:   -18.48
@<TRIPOS>ATOM
      1 C1        -51.3925  -26.6244  -26.5654 C.ar   1 LIG      -0.11300
      2 C2        -50.3101  -26.5305  -25.6977 C.ar   1 LIG      -0.11700
      3 C3        -52.5729  -25.9513  -26.2708 C.ar   1 LIG      -0.11700
      4 C4        -50.4579  -25.7569  -24.5577 C.ar   1 LIG       0.17700
      5 C5        -52.6196  -25.2039  -25.1050 C.ar   1 LIG       0.17700
      6 N1        -51.5888  -25.0889  -24.2378 N.ar   1 LIG      -0.60000
      7 H1        -51.3164  -27.2215  -27.4692 H      1 LIG       0.11500
      8 H2        -49.3801  -27.0462  -25.9072 H      1 LIG       0.11500
      9 H3        -53.4296  -26.0106  -26.9324 H      1 LIG       0.11500
     10 H4        -49.6430  -25.6521  -23.8491 H      1 LIG       0.12400
     11 H5        -53.5172  -24.6604  -24.8288 H      1 LIG       0.12400
@<TRIPOS>BOND
      1       1       2 ar
      2       1       3 ar
      3       2       4 ar
      4       3       5 ar
      5       4       6 ar
      6       5       6 ar
      7       1       7 1
      8       2       8 1
      9       3       9 1
     10       4      10 1
     11       5      11 1
@<TRIPOS>ALT_TYPE
CGenFF_4.0_ALT_TYPE_SET
CGenFF_4.0 1 CG2R61 2 CG2R61 3 CG2R61 4 CG2R61 5 CG2R61 6 NG2R60 7 HGR61 8 HGR61 9 HGR61 10 HGR62 11 HGR62
@<TRIPOS>MOLECULE
pyridine
 11 11 0 0 0
****
USER_CHARGES
INVALID_CHARGES
Pose:   2 Cluster:   2 Fr_nu: 394649 TotEn:   -13.61
@<TRIPOS>ATOM
      1 C1        -75.8794  -11.3581  -43.9065 C.ar   1 LIG      -0.11300
      2 C2        -75.6975  -12.3388  -44.8752 C.ar   1 LIG      -0.11700
      3 C3        -74.8333  -10.4986  -43.5902 C.ar   1 LIG      -0.11700
      4 C4        -74.4601  -12.4179  -45.4936 C.ar   1 LIG       0.17700
      5 C5        -73.6345  -10.6602  -44.2660 C.ar   1 LIG       0.17700
      6 N1        -73.4202  -11.6010  -45.2129 N.ar   1 LIG      -0.60000
      7 H1        -76.8346  -11.2643  -43.3984 H      1 LIG       0.11500
      8 H2        -76.4989  -13.0194  -45.1380 H      1 LIG       0.11500
      9 H3        -74.9523   -9.7271  -42.8381 H      1 LIG       0.11500
     10 H4        -74.2678  -13.1658  -46.2556 H      1 LIG       0.12400
     11 H5        -72.7869  -10.0160  -44.0560 H      1 LIG       0.12400
@<TRIPOS>BOND
      1       1       2 ar
      2       1       3 ar
      3       2       4 ar
      4       3       5 ar
      5       4       6 ar
      6       5       6 ar
      7       1       7 1
      8       2       8 1
      9       3       9 1
     10       4      10 1
     11       5      11 1
@<TRIPOS>ALT_TYPE
CGenFF_4.0_ALT_TYPE_SET
CGenFF_4.0 1 CG2R61 2 CG2R61 3 CG2R61 4 CG2R61 5 CG2R61 6 NG2R60 7 HGR61 8 HGR61 9 HGR61 10 HGR62 11 HGR62
@<TRIPOS>MOLECULE
pyridine
 11 11 0 0 0
****
USER_CHARGES
INVALID_CHARGES
Pose:   3 Cluster:   3 Fr_nu:  15501 TotEn:   -13.54
@<TRIPOS>ATOM
      1 C1        -74.5151  -11.4157  -43.8780 C.ar   1 LIG      -0.11300
      2 C2        -73.2569  -11.1842  -44.4226 C.ar   1 LIG      -0.11700
      3 C3        -75.4342  -12.1948  -44.5718 C.ar   1 LIG      -0.11700
      4 C4        -72.9693  -11.7498  -45.6543 C.ar   1 LIG       0.17700
      5 C5        -75.0492  -12.7150  -45.7969 C.ar   1 LIG       0.17700
      6 N1        -73.8361  -12.5120  -46.3581 N.ar   1 LIG      -0.60000
      7 H1        -74.7791  -10.9891  -42.9149 H      1 LIG       0.11500
      8 H2        -72.5245  -10.5804  -43.8994 H      1 LIG       0.11500
      9 H3        -76.4210  -12.3880  -44.1668 H      1 LIG       0.11500
     10 H4        -72.0019  -11.5987  -46.1217 H      1 LIG       0.12400
     11 H5        -75.7293  -13.3287  -46.3787 H      1 LIG       0.12400
@<TRIPOS>BOND
      1       1       2 ar
      2       1       3 ar
      3       2       4 ar
      4       3       5 ar
      5       4       6 ar
      6       5       6 ar
      7       1       7 1
      8       2       8 1
      9       3       9 1
     10       4      10 1
     11       5      11 1
@<TRIPOS>ALT_TYPE
CGenFF_4.0_ALT_TYPE_SET
CGenFF_4.0 1 CG2R61 2 CG2R61 3 CG2R61 4 CG2R61 5 CG2R61 6 NG2R60 7 HGR61 8 HGR61 9 HGR61 10 HGR62 11 HGR62
@<TRIPOS>MOLECULE
pyridine
 11 11 0 0 0
****
USER_CHARGES
INVALID_CHARGES
Pose:   4 Cluster:   4 Fr_nu: 1631104 TotEn:   -13.08
@<TRIPOS>ATOM
      1 C1        -78.7655  -12.3130  -60.6741 C.ar   1 LIG      -0.11300
      2 C2        -78.7072  -13.5463  -61.3135 C.ar   1 LIG      -0.11700
      3 C3        -77.8965  -12.0389  -59.6239 C.ar   1 LIG      -0.11700
      4 C4        -77.7694  -14.4639  -60.8684 C.ar   1 LIG       0.17700
      5 C5        -76.9951  -13.0241  -59.2542 C.ar   1 LIG       0.17700
      6 N1        -76.9088  -14.2339  -59.8515 N.ar   1 LIG      -0.60000
      7 H1        -79.4874  -11.5672  -60.9931 H      1 LIG       0.11500
      8 H2        -79.3745  -13.7817  -62.1345 H      1 LIG       0.11500
      9 H3        -77.9244  -11.0846  -59.1105 H      1 LIG       0.11500
     10 H4        -77.6843  -15.4402  -61.3340 H      1 LIG       0.12400
     11 H5        -76.2960  -12.8609  -58.4406 H      1 LIG       0.12400
@<TRIPOS>BOND
      1       1       2 ar
      2       1       3 ar
      3       2       4 ar
      4       3       5 ar
      5       4       6 ar
      6       5       6 ar
      7       1       7 1
      8       2       8 1
      9       3       9 1
     10       4      10 1
     11       5      11 1
@<TRIPOS>ALT_TYPE
CGenFF_4.0_ALT_TYPE_SET
CGenFF_4.0 1 CG2R61 2 CG2R61 3 CG2R61 4 CG2R61 5 CG2R61 6 NG2R60 7 HGR61 8 HGR61 9 HGR61 10 HGR62 11 HGR62
@<TRIPOS>MOLECULE
pyridine
 11 11 0 0 0
****
USER_CHARGES
INVALID_CHARGES
Pose:   5 Cluster:   5 Fr_nu: 2786240 TotEn:   -12.90
@<TRIPOS>ATOM
      1 C1        -78.7961  -15.6359  -45.4324 C.ar   1 LIG      -0.11300
      2 C2        -78.9520  -14.8602  -46.5758 C.ar   1 LIG      -0.11700
      3 C3        -77.6379  -16.3855  -45.2602 C.ar   1 LIG      -0.11700
      4 C4        -77.9284  -14.8686  -47.5097 C.ar   1 LIG       0.17700
      5 C5        -76.6733  -16.3259  -46.2531 C.ar   1 LIG       0.17700
      6 N1        -76.7891  -15.5840  -47.3774 N.ar   1 LIG      -0.60000
      7 H1        -79.5762  -15.6566  -44.6773 H      1 LIG       0.11500
      8 H2        -79.8461  -14.2677  -46.7309 H      1 LIG       0.11500
      9 H3        -77.4950  -16.9979  -44.3772 H      1 LIG       0.11500
     10 H4        -78.0021  -14.2805  -48.4185 H      1 LIG       0.12400
     11 H5        -75.7518  -16.8923  -46.1676 H      1 LIG       0.12400
@<TRIPOS>BOND
      1       1       2 ar
      2       1       3 ar
      3       2       4 ar
      4       3       5 ar
      5       4       6 ar
      6       5       6 ar
      7       1       7 1
      8       2       8 1
      9       3       9 1
     10       4      10 1
     11       5      11 1
@<TRIPOS>ALT_TYPE
CGenFF_4.0_ALT_TYPE_SET
CGenFF_4.0 1 CG2R61 2 CG2R61 3 CG2R61 4 CG2R61 5 CG2R61 6 NG2R60 7 HGR61 8 HGR61 9 HGR61 10 HGR62 11 HGR62
@<TRIPOS>MOLECULE
pyridine
 11 11 0 0 0
****
USER_CHARGES
INVALID_CHARGES
Pose:   6 Cluster:   6 Fr_nu:  40334 TotEn:   -12.58
@<TRIPOS>ATOM
      1 C1        -77.1579  -11.9462  -42.7039 C.ar   1 LIG      -0.11300
      2 C2        -77.1354  -12.8825  -43.7316 C.ar   1 LIG      -0.11700
      3 C3        -76.1037  -11.0505  -42.5637 C.ar   1 LIG      -0.11700
      4 C4        -76.0444  -12.8817  -44.5858 C.ar   1 LIG       0.17700
      5 C5        -75.0589  -11.1319  -43.4700 C.ar   1 LIG       0.17700
      6 N1        -75.0018  -12.0276  -44.4811 N.ar   1 LIG      -0.60000
      7 H1        -77.9951  -11.9152  -42.0130 H      1 LIG       0.11500
      8 H2        -77.9461  -13.5901  -43.8601 H      1 LIG       0.11500
      9 H3        -76.0998  -10.3125  -41.7697 H      1 LIG       0.11500
     10 H4        -75.9794  -13.5924  -45.4030 H      1 LIG       0.12400
     11 H5        -74.2120  -10.4567  -43.4041 H      1 LIG       0.12400
@<TRIPOS>BOND
      1       1       2 ar
      2       1       3 ar
      3       2       4 ar
      4       3       5 ar
      5       4       6 ar
      6       5       6 ar
      7       1       7 1
      8       2       8 1
      9       3       9 1
     10       4      10 1
     11       5      11 1
@<TRIPOS>ALT_TYPE
CGenFF_4.0_ALT_TYPE_SET
CGenFF_4.0 1 CG2R61 2 CG2R61 3 CG2R61 4 CG2R61 5 CG2R61 6 NG2R60 7 HGR61 8 HGR61 9 HGR61 10 HGR62 11 HGR62
@<TRIPOS>MOLECULE
pyridine
 11 11 0 0 0
****
USER_CHARGES
INVALID_CHARGES
Pose:   7 Cluster:   7 Fr_nu: 976436 TotEn:   -12.50
@<TRIPOS>ATOM
      1 C1        -70.1777   -1.6980  -29.3012 C.ar   1 LIG      -0.11300
      2 C2        -71.1390   -2.3190  -30.0909 C.ar   1 LIG      -0.11700
      3 C3        -69.2823   -2.4703  -28.5697 C.ar   1 LIG      -0.11700
      4 C4        -71.1629   -3.7041  -30.1145 C.ar   1 LIG       0.17700
      5 C5        -69.3894   -3.8486  -28.6613 C.ar   1 LIG       0.17700
      6 N1        -70.3099   -4.4878  -29.4176 N.ar   1 LIG      -0.60000
      7 H1        -70.1269   -0.6143  -29.2554 H      1 LIG       0.11500
      8 H2        -71.8469   -1.7372  -30.6697 H      1 LIG       0.11500
      9 H3        -68.5249   -2.0078  -27.9470 H      1 LIG       0.11500
     10 H4        -71.8937   -4.2360  -30.7146 H      1 LIG       0.12400
     11 H5        -68.7156   -4.4964  -28.1100 H      1 LIG       0.12400
@<TRIPOS>BOND
      1       1       2 ar
      2       1       3 ar
      3       2       4 ar
      4       3       5 ar
      5       4       6 ar
      6       5       6 ar
      7       1       7 1
      8       2       8 1
      9       3       9 1
     10       4      10 1
     11       5      11 1
@<TRIPOS>ALT_TYPE
CGenFF_4.0_ALT_TYPE_SET
CGenFF_4.0 1 CG2R61 2 CG2R61 3 CG2R61 4 CG2R61 5 CG2R61 6 NG2R60 7 HGR61 8 HGR61 9 HGR61 10 HGR62 11 HGR62
@<TRIPOS>MOLECULE
pyridine
 11 11 0 0 0
****
USER_CHARGES
INVALID_CHARGES
Pose:   8 Cluster:   8 Fr_nu: 2807629 TotEn:   -12.48
@<TRIPOS>ATOM
      1 C1        -76.4017  -26.8607  -47.0015 C.ar   1 LIG      -0.11300
      2 C2        -77.7146  -26.4039  -46.9719 C.ar   1 LIG      -0.11700
      3 C3        -76.1472  -28.2276  -47.0139 C.ar   1 LIG      -0.11700
      4 C4        -78.7293  -27.3473  -46.9558 C.ar   1 LIG       0.17700
      5 C5        -77.2320  -29.0893  -46.9956 C.ar   1 LIG       0.17700
      6 N1        -78.5211  -28.6830  -46.9668 N.ar   1 LIG      -0.60000
      7 H1        -75.5784  -26.1528  -47.0141 H      1 LIG       0.11500
      8 H2        -77.9366  -25.3432  -46.9622 H      1 LIG       0.11500
      9 H3        -75.1317  -28.6064  -47.0363 H      1 LIG       0.11500
     10 H4        -79.7701  -27.0419  -46.9323 H      1 LIG       0.12400
     11 H5        -77.0878  -30.1647  -47.0034 H      1 LIG       0.12400
@<TRIPOS>BOND
      1       1       2 ar
      2       1       3 ar
      3       2       4 ar
      4       3       5 ar
      5       4       6 ar
      6       5       6 ar
      7       1       7 1
      8       2       8 1
      9       3       9 1
     10       4      10 1
     11       5      11 1
@<TRIPOS>ALT_TYPE
CGenFF_4.0_ALT_TYPE_SET
CGenFF_4.0 1 CG2R61 2 CG2R61 3 CG2R61 4 CG2R61 5 CG2R61 6 NG2R60 7 HGR61 8 HGR61 9 HGR61 10 HGR62 11 HGR62
@<TRIPOS>MOLECULE
pyridine
 11 11 0 0 0
****
USER_CHARGES
INVALID_CHARGES
Pose:   9 Cluster:   9 Fr_nu: 3525731 TotEn:   -12.34
@<TRIPOS>ATOM
      1 C1        -77.3976  -27.2065  -45.8325 C.ar   1 LIG      -0.11300
      2 C2        -76.6827  -28.3614  -45.5353 C.ar   1 LIG      -0.11700
      3 C3        -78.4014  -27.2449  -46.7938 C.ar   1 LIG      -0.11700
      4 C4        -77.0076  -29.5201  -46.2222 C.ar   1 LIG       0.17700
      5 C5        -78.6491  -28.4534  -47.4246 C.ar   1 LIG       0.17700
      6 N1        -77.9757  -29.5961  -47.1627 N.ar   1 LIG      -0.60000
      7 H1        -77.1725  -26.2781  -45.3163 H      1 LIG       0.11500
      8 H2        -75.8964  -28.3550  -44.7895 H      1 LIG       0.11500
      9 H3        -78.9712  -26.3568  -47.0421 H      1 LIG       0.11500
     10 H4        -76.4790  -30.4472  -46.0271 H      1 LIG       0.12400
     11 H5        -79.4210  -28.5368  -48.1827 H      1 LIG       0.12400
@<TRIPOS>BOND
      1       1       2 ar
      2       1       3 ar
      3       2       4 ar
      4       3       5 ar
      5       4       6 ar
      6       5       6 ar
      7       1       7 1
      8       2       8 1
      9       3       9 1
     10       4      10 1
     11       5      11 1
@<TRIPOS>ALT_TYPE
CGenFF_4.0_ALT_TYPE_SET
CGenFF_4.0 1 CG2R61 2 CG2R61 3 CG2R61 4 CG2R61 5 CG2R61 6 NG2R60 7 HGR61 8 HGR61 9 HGR61 10 HGR62 11 HGR62
@<TRIPOS>MOLECULE
pyridine
 11 11 0 0 0
****
USER_CHARGES
INVALID_CHARGES
Pose:  10 Cluster:  10 Fr_nu: 2457037 TotEn:   -12.09
@<TRIPOS>ATOM
      1 C1        -73.7627  -27.1095  -44.0953 C.ar   1 LIG      -0.11300
      2 C2        -73.5719  -25.9639  -43.3309 C.ar   1 LIG      -0.11700
      3 C3        -74.2740  -27.0017  -45.3838 C.ar   1 LIG      -0.11700
      4 C4        -73.9056  -24.7438  -43.8965 C.ar   1 LIG       0.17700
      5 C5        -74.5765  -25.7352  -45.8574 C.ar   1 LIG       0.17700
      6 N1        -74.4049  -24.5994  -45.1445 N.ar   1 LIG      -0.60000
      7 H1        -73.5139  -28.0847  -43.6875 H      1 LIG       0.11500
      8 H2        -73.1744  -26.0240  -42.3245 H      1 LIG       0.11500
      9 H3        -74.4315  -27.8812  -45.9976 H      1 LIG       0.11500
     10 H4        -73.7758  -23.8210  -43.3410 H      1 LIG       0.12400
     11 H5        -74.9787  -25.5965  -46.8556 H      1 LIG       0.12400
@<TRIPOS>BOND
      1       1       2 ar
      2       1       3 ar
      3       2       4 ar
      4       3       5 ar
      5       4       6 ar
      6       5       6 ar
      7       1       7 1
      8       2       8 1
      9       3       9 1
     10       4      10 1
     11       5      11 1
@<TRIPOS>ALT_TYPE
CGenFF_4.0_ALT_TYPE_SET
CGenFF_4.0 1 CG2R61 2 CG2R61 3 CG2R61 4 CG2R61 5 CG2R61 6 NG2R60 7 HGR61 8 HGR61 9 HGR61 10 HGR62 11 HGR62
@<TRIPOS>MOLECULE
pyridine
 11 11 0 0 0
****
USER_CHARGES
INVALID_CHARGES
Pose:  11 Cluster:  11 Fr_nu: 1067127 TotEn:   -12.00
@<TRIPOS>ATOM
      1 C1        -76.3587  -26.7698  -46.2514 C.ar   1 LIG      -0.11300
      2 C2        -76.3322  -27.6030  -45.1386 C.ar   1 LIG      -0.11700
      3 C3        -77.1145  -27.1269  -47.3625 C.ar   1 LIG      -0.11700
      4 C4        -77.0729  -28.7729  -45.1866 C.ar   1 LIG       0.17700
      5 C5        -77.8200  -28.3183  -47.3110 C.ar   1 LIG       0.17700
      6 N1        -77.8187  -29.1535  -46.2479 N.ar   1 LIG      -0.60000
      7 H1        -75.7908  -25.8442  -46.2530 H      1 LIG       0.11500
      8 H2        -75.7504  -27.3447  -44.2614 H      1 LIG       0.11500
      9 H3        -77.1495  -26.4931  -48.2412 H      1 LIG       0.11500
     10 H4        -77.0850  -29.4567  -44.3443 H      1 LIG       0.12400
     11 H5        -78.4243  -28.6431  -48.1517 H      1 LIG       0.12400
@<TRIPOS>BOND
      1       1       2 ar
      2       1       3 ar
      3       2       4 ar
      4       3       5 ar
      5       4       6 ar
      6       5       6 ar
      7       1       7 1
      8       2       8 1
      9       3       9 1
     10       4      10 1
     11       5      11 1
@<TRIPOS>ALT_TYPE
CGenFF_4.0_ALT_TYPE_SET
CGenFF_4.0 1 CG2R61 2 CG2R61 3 CG2R61 4 CG2R61 5 CG2R61 6 NG2R60 7 HGR61 8 HGR61 9 HGR61 10 HGR62 11 HGR62
@<TRIPOS>MOLECULE
pyridine
 11 11 0 0 0
****
USER_CHARGES
INVALID_CHARGES
Pose:  12 Cluster:  12 Fr_nu: 1372926 TotEn:   -11.91
@<TRIPOS>ATOM
      1 C1        -75.2117  -12.6203  -45.3379 C.ar   1 LIG      -0.11300
      2 C2        -74.1061  -11.8417  -45.6612 C.ar   1 LIG      -0.11700
      3 C3        -75.5629  -13.6912  -46.1522 C.ar   1 LIG      -0.11700
      4 C4        -73.3903  -12.1729  -46.8004 C.ar   1 LIG       0.17700
      5 C5        -74.7821  -13.9395  -47.2696 C.ar   1 LIG       0.17700
      6 N1        -73.7010  -13.2053  -47.6159 N.ar   1 LIG      -0.60000
      7 H1        -75.7990  -12.3924  -44.4534 H      1 LIG       0.11500
      8 H2        -73.8136  -11.0024  -45.0410 H      1 LIG       0.11500
      9 H3        -76.4211  -14.3114  -45.9199 H      1 LIG       0.11500
     10 H4        -72.5200  -11.5962  -47.0958 H      1 LIG       0.12400
     11 H5        -75.0138  -14.7624  -47.9378 H      1 LIG       0.12400
@<TRIPOS>BOND
      1       1       2 ar
      2       1       3 ar
      3       2       4 ar
      4       3       5 ar
      5       4       6 ar
      6       5       6 ar
      7       1       7 1
      8       2       8 1
      9       3       9 1
     10       4      10 1
     11       5      11 1
@<TRIPOS>ALT_TYPE
CGenFF_4.0_ALT_TYPE_SET
CGenFF_4.0 1 CG2R61 2 CG2R61 3 CG2R61 4 CG2R61 5 CG2R61 6 NG2R60 7 HGR61 8 HGR61 9 HGR61 10 HGR62 11 HGR62
@<TRIPOS>MOLECULE
pyridine
 11 11 0 0 0
****
USER_CHARGES
INVALID_CHARGES
Pose:  13 Cluster:  13 Fr_nu: 2705131 TotEn:   -11.74
@<TRIPOS>ATOM
      1 C1        -76.6863  -26.7114  -45.5539 C.ar   1 LIG      -0.11300
      2 C2        -77.5038  -27.0244  -46.6341 C.ar   1 LIG      -0.11700
      3 C3        -75.6510  -27.5699  -45.2010 C.ar   1 LIG      -0.11700
      4 C4        -77.2465  -28.1985  -47.3235 C.ar   1 LIG       0.17700
      5 C5        -75.4767  -28.7196  -45.9543 C.ar   1 LIG       0.17700
      6 N1        -76.2506  -29.0573  -47.0103 N.ar   1 LIG      -0.60000
      7 H1        -76.8561  -25.8005  -44.9877 H      1 LIG       0.11500
      8 H2        -78.3164  -26.3701  -46.9274 H      1 LIG       0.11500
      9 H3        -75.0015  -27.3464  -44.3624 H      1 LIG       0.11500
     10 H4        -77.8559  -28.4876  -48.1733 H      1 LIG       0.12400
     11 H5        -74.6842  -29.4228  -45.7201 H      1 LIG       0.12400
@<TRIPOS>BOND
      1       1       2 ar
      2       1       3 ar
      3       2       4 ar
      4       3       5 ar
      5       4       6 ar
      6       5       6 ar
      7       1       7 1
      8       2       8 1
      9       3       9 1
     10       4      10 1
     11       5      11 1
@<TRIPOS>ALT_TYPE
CGenFF_4.0_ALT_TYPE_SET
CGenFF_4.0 1 CG2R61 2 CG2R61 3 CG2R61 4 CG2R61 5 CG2R61 6 NG2R60 7 HGR61 8 HGR61 9 HGR61 10 HGR62 11 HGR62
@<TRIPOS>MOLECULE
pyridine
 11 11 0 0 0
****
USER_CHARGES
INVALID_CHARGES
Pose:  14 Cluster:  14 Fr_nu:   4075 TotEn:   -11.59
@<TRIPOS>ATOM
      1 C1        -77.8267  -14.4658  -45.1135 C.ar   1 LIG      -0.11300
      2 C2        -78.8142  -15.3830  -45.4549 C.ar   1 LIG      -0.11700
      3 C3        -77.1325  -14.6127  -43.9178 C.ar   1 LIG      -0.11700
      4 C4        -79.0677  -16.4214  -44.5732 C.ar   1 LIG       0.17700
      5 C5        -77.4614  -15.6854  -43.1047 C.ar   1 LIG       0.17700
      6 N1        -78.4144  -16.5968  -43.4027 N.ar   1 LIG      -0.60000
      7 H1        -77.5989  -13.6375  -45.7777 H      1 LIG       0.11500
      8 H2        -79.3678  -15.2884  -46.3818 H      1 LIG       0.11500
      9 H3        -76.3590  -13.9095  -43.6309 H      1 LIG       0.11500
     10 H4        -79.8285  -17.1628  -44.7935 H      1 LIG       0.12400
     11 H5        -76.9502  -15.8447  -42.1609 H      1 LIG       0.12400
@<TRIPOS>BOND
      1       1       2 ar
      2       1       3 ar
      3       2       4 ar
      4       3       5 ar
      5       4       6 ar
      6       5       6 ar
      7       1       7 1
      8       2       8 1
      9       3       9 1
     10       4      10 1
     11       5      11 1
@<TRIPOS>ALT_TYPE
CGenFF_4.0_ALT_TYPE_SET
CGenFF_4.0 1 CG2R61 2 CG2R61 3 CG2R61 4 CG2R61 5 CG2R61 6 NG2R60 7 HGR61 8 HGR61 9 HGR61 10 HGR62 11 HGR62
@<TRIPOS>MOLECULE
pyridine
 11 11 0 0 0
****
USER_CHARGES
INVALID_CHARGES
Pose:  15 Cluster:  15 Fr_nu: 1070901 TotEn:   -11.57
@<TRIPOS>ATOM
      1 C1        -76.4596  -13.6840  -44.7873 C.ar   1 LIG      -0.11300
      2 C2        -75.6642  -12.5494  -44.6725 C.ar   1 LIG      -0.11700
      3 C3        -76.1445  -14.6545  -45.7319 C.ar   1 LIG      -0.11700
      4 C4        -74.5735  -12.4335  -45.5192 C.ar   1 LIG       0.17700
      5 C5        -75.0325  -14.4443  -46.5313 C.ar   1 LIG       0.17700
      6 N1        -74.2360  -13.3550  -46.4490 N.ar   1 LIG      -0.60000
      7 H1        -77.3238  -13.8114  -44.1423 H      1 LIG       0.11500
      8 H2        -75.8906  -11.7802  -43.9433 H      1 LIG       0.11500
      9 H3        -76.7506  -15.5468  -45.8394 H      1 LIG       0.11500
     10 H4        -73.9223  -11.5672  -45.4694 H      1 LIG       0.12400
     11 H5        -74.7439  -15.1705  -47.2841 H      1 LIG       0.12400
@<TRIPOS>BOND
      1       1       2 ar
      2       1       3 ar
      3       2       4 ar
      4       3       5 ar
      5       4       6 ar
      6       5       6 ar
      7       1       7 1
      8       2       8 1
      9       3       9 1
     10       4      10 1
     11       5      11 1
@<TRIPOS>ALT_TYPE
CGenFF_4.0_ALT_TYPE_SET
CGenFF_4.0 1 CG2R61 2 CG2R61 3 CG2R61 4 CG2R61 5 CG2R61 6 NG2R60 7 HGR61 8 HGR61 9 HGR61 10 HGR62 11 HGR62
@<TRIPOS>MOLECULE
pyridine
 11 11 0 0 0
****
USER_CHARGES
INVALID_CHARGES
Pose:  16 Cluster:  16 Fr_nu:    885 TotEn:   -11.46
@<TRIPOS>ATOM
      1 C1        -50.3536  -13.2719  -43.1224 C.ar   1 LIG      -0.11300
      2 C2        -49.0971  -13.5954  -43.6224 C.ar   1 LIG      -0.11700
      3 C3        -50.5426  -12.0634  -42.4614 C.ar   1 LIG      -0.11700
      4 C4        -48.0708  -12.6833  -43.4368 C.ar   1 LIG       0.17700
      5 C5        -49.4515  -11.2200  -42.3276 C.ar   1 LIG       0.17700
      6 N1        -48.2160  -11.4997  -42.7999 N.ar   1 LIG      -0.60000
      7 H1        -51.1837  -13.9608  -43.2470 H      1 LIG       0.11500
      8 H2        -48.9267  -14.5315  -44.1412 H      1 LIG       0.11500
      9 H3        -51.5132  -11.7906  -42.0630 H      1 LIG       0.11500
     10 H4        -47.0722  -12.8890  -43.8078 H      1 LIG       0.12400
     11 H5        -49.5456  -10.2657  -41.8196 H      1 LIG       0.12400
@<TRIPOS>BOND
      1       1       2 ar
      2       1       3 ar
      3       2       4 ar
      4       3       5 ar
      5       4       6 ar
      6       5       6 ar
      7       1       7 1
      8       2       8 1
      9       3       9 1
     10       4      10 1
     11       5      11 1
@<TRIPOS>ALT_TYPE
CGenFF_4.0_ALT_TYPE_SET
CGenFF_4.0 1 CG2R61 2 CG2R61 3 CG2R61 4 CG2R61 5 CG2R61 6 NG2R60 7 HGR61 8 HGR61 9 HGR61 10 HGR62 11 HGR62
@<TRIPOS>MOLECULE
pyridine
 11 11 0 0 0
****
USER_CHARGES
INVALID_CHARGES
Pose:  17 Cluster:  17 Fr_nu: 3590371 TotEn:   -11.26
@<TRIPOS>ATOM
      1 C1        -75.9394  -28.2140  -46.8921 C.ar   1 LIG      -0.11300
      2 C2        -77.1783  -27.5874  -46.8163 C.ar   1 LIG      -0.11700
      3 C3        -75.7470  -29.4399  -46.2649 C.ar   1 LIG      -0.11700
      4 C4        -78.1843  -28.2232  -46.1066 C.ar   1 LIG       0.17700
      5 C5        -76.8169  -29.9926  -45.5796 C.ar   1 LIG       0.17700
      6 N1        -78.0350  -29.4138  -45.4840 N.ar   1 LIG      -0.60000
      7 H1        -75.1252  -27.7475  -47.4385 H      1 LIG       0.11500
      8 H2        -77.3512  -26.6319  -47.2976 H      1 LIG       0.11500
      9 H3        -74.7896  -29.9463  -46.3103 H      1 LIG       0.11500
     10 H4        -79.1685  -27.7753  -46.0176 H      1 LIG       0.12400
     11 H5        -76.7189  -30.9468  -45.0724 H      1 LIG       0.12400
@<TRIPOS>BOND
      1       1       2 ar
      2       1       3 ar
      3       2       4 ar
      4       3       5 ar
      5       4       6 ar
      6       5       6 ar
      7       1       7 1
      8       2       8 1
      9       3       9 1
     10       4      10 1
     11       5      11 1
@<TRIPOS>ALT_TYPE
CGenFF_4.0_ALT_TYPE_SET
CGenFF_4.0 1 CG2R61 2 CG2R61 3 CG2R61 4 CG2R61 5 CG2R61 6 NG2R60 7 HGR61 8 HGR61 9 HGR61 10 HGR62 11 HGR62
@<TRIPOS>MOLECULE
pyridine
 11 11 0 0 0
****
USER_CHARGES
INVALID_CHARGES
Pose:  18 Cluster:  18 Fr_nu: 1574126 TotEn:   -10.67
@<TRIPOS>ATOM
      1 C1        -60.5382  -12.0899  -55.7200 C.ar   1 LIG      -0.11300
      2 C2        -61.4370  -11.7361  -56.7201 C.ar   1 LIG      -0.11700
      3 C3        -59.9042  -11.0980  -54.9801 C.ar   1 LIG      -0.11700
      4 C4        -61.6655  -10.3872  -56.9394 C.ar   1 LIG       0.17700
      5 C5        -60.2010   -9.7776  -55.2774 C.ar   1 LIG       0.17700
      6 N1        -61.0684   -9.3953  -56.2413 N.ar   1 LIG      -0.60000
      7 H1        -60.3317  -13.1366  -55.5181 H      1 LIG       0.11500
      8 H2        -61.9430  -12.4922  -57.3091 H      1 LIG       0.11500
      9 H3        -59.1995  -11.3504  -54.1961 H      1 LIG       0.11500
     10 H4        -62.3574  -10.0596  -57.7082 H      1 LIG       0.12400
     11 H5        -59.7330   -8.9660  -54.7301 H      1 LIG       0.12400
@<TRIPOS>BOND
      1       1       2 ar
      2       1       3 ar
      3       2       4 ar
      4       3       5 ar
      5       4       6 ar
      6       5       6 ar
      7       1       7 1
      8       2       8 1
      9       3       9 1
     10       4      10 1
     11       5      11 1
@<TRIPOS>ALT_TYPE
CGenFF_4.0_ALT_TYPE_SET
CGenFF_4.0 1 CG2R61 2 CG2R61 3 CG2R61 4 CG2R61 5 CG2R61 6 NG2R60 7 HGR61 8 HGR61 9 HGR61 10 HGR62 11 HGR62
@<TRIPOS>MOLECULE
pyridine
 11 11 0 0 0
****
USER_CHARGES
INVALID_CHARGES
Pose:  19 Cluster:  19 Fr_nu: 4039787 TotEn:   -10.60
@<TRIPOS>ATOM
      1 C1        -77.3057  -26.5279  -45.6790 C.ar   1 LIG      -0.11300
      2 C2        -75.9586  -26.5057  -45.3353 C.ar   1 LIG      -0.11700
      3 C3        -77.7017  -27.1076  -46.8792 C.ar   1 LIG      -0.11700
      4 C4        -75.0543  -27.0720  -46.2192 C.ar   1 LIG       0.17700
      5 C5        -76.7194  -27.6466  -47.6942 C.ar   1 LIG       0.17700
      6 N1        -75.4012  -27.6438  -47.3941 N.ar   1 LIG      -0.60000
      7 H1        -78.0454  -26.0937  -45.0131 H      1 LIG       0.11500
      8 H2        -75.6271  -26.0596  -44.4049 H      1 LIG       0.11500
      9 H3        -78.7462  -27.1358  -47.1679 H      1 LIG       0.11500
     10 H4        -73.9923  -27.0796  -45.9973 H      1 LIG       0.12400
     11 H5        -76.9755  -28.1098  -48.6414 H      1 LIG       0.12400
@<TRIPOS>BOND
      1       1       2 ar
      2       1       3 ar
      3       2       4 ar
      4       3       5 ar
      5       4       6 ar
      6       5       6 ar
      7       1       7 1
      8       2       8 1
      9       3       9 1
     10       4      10 1
     11       5      11 1
@<TRIPOS>ALT_TYPE
CGenFF_4.0_ALT_TYPE_SET
CGenFF_4.0 1 CG2R61 2 CG2R61 3 CG2R61 4 CG2R61 5 CG2R61 6 NG2R60 7 HGR61 8 HGR61 9 HGR61 10 HGR62 11 HGR62
@<TRIPOS>MOLECULE
pyridine
 11 11 0 0 0
****
USER_CHARGES
INVALID_CHARGES
Pose:  20 Cluster:  20 Fr_nu: 3426739 TotEn:   -10.57
@<TRIPOS>ATOM
      1 C1        -59.6355   -2.7940  -19.0529 C.ar   1 LIG      -0.11300
      2 C2        -59.9464   -4.1404  -19.2066 C.ar   1 LIG      -0.11700
      3 C3        -58.4455   -2.4271  -18.4343 C.ar   1 LIG      -0.11700
      4 C4        -59.0409   -5.0738  -18.7281 C.ar   1 LIG       0.17700
      5 C5        -57.6074   -3.4371  -17.9902 C.ar   1 LIG       0.17700
      6 N1        -57.8754   -4.7557  -18.1217 N.ar   1 LIG      -0.60000
      7 H1        -60.3197   -2.0319  -19.4140 H      1 LIG       0.11500
      8 H2        -60.8679   -4.4496  -19.6858 H      1 LIG       0.11500
      9 H3        -58.1828   -1.3836  -18.3033 H      1 LIG       0.11500
     10 H4        -59.2374   -6.1365  -18.8234 H      1 LIG       0.12400
     11 H5        -56.6676   -3.2043  -17.5004 H      1 LIG       0.12400
@<TRIPOS>BOND
      1       1       2 ar
      2       1       3 ar
      3       2       4 ar
      4       3       5 ar
      5       4       6 ar
      6       5       6 ar
      7       1       7 1
      8       2       8 1
      9       3       9 1
     10       4      10 1
     11       5      11 1
@<TRIPOS>ALT_TYPE
CGenFF_4.0_ALT_TYPE_SET
CGenFF_4.0 1 CG2R61 2 CG2R61 3 CG2R61 4 CG2R61 5 CG2R61 6 NG2R60 7 HGR61 8 HGR61 9 HGR61 10 HGR62 11 HGR62
@<TRIPOS>MOLECULE
pyridine
 11 11 0 0 0
****
USER_CHARGES
INVALID_CHARGES
Pose:  21 Cluster:  21 Fr_nu: 1524399 TotEn:   -10.35
@<TRIPOS>ATOM
      1 C1        -70.6138   -4.3910  -28.3975 C.ar   1 LIG      -0.11300
      2 C2        -69.5519   -3.5550  -28.0708 C.ar   1 LIG      -0.11700
      3 C3        -71.4387   -4.0711  -29.4700 C.ar   1 LIG      -0.11700
      4 C4        -69.3592   -2.4199  -28.8418 C.ar   1 LIG       0.17700
      5 C5        -71.1617   -2.9128  -30.1782 C.ar   1 LIG       0.17700
      6 N1        -70.1395   -2.0760  -29.8907 N.ar   1 LIG      -0.60000
      7 H1        -70.7984   -5.2899  -27.8169 H      1 LIG       0.11500
      8 H2        -68.8958   -3.7846  -27.2393 H      1 LIG       0.11500
      9 H3        -72.2727   -4.7078  -29.7425 H      1 LIG       0.11500
     10 H4        -68.5450   -1.7355  -28.6274 H      1 LIG       0.12400
     11 H5        -71.7754   -2.6176  -31.0230 H      1 LIG       0.12400
@<TRIPOS>BOND
      1       1       2 ar
      2       1       3 ar
      3       2       4 ar
      4       3       5 ar
      5       4       6 ar
      6       5       6 ar
      7       1       7 1
      8       2       8 1
      9       3       9 1
     10       4      10 1
     11       5      11 1
@<TRIPOS>ALT_TYPE
CGenFF_4.0_ALT_TYPE_SET
CGenFF_4.0 1 CG2R61 2 CG2R61 3 CG2R61 4 CG2R61 5 CG2R61 6 NG2R60 7 HGR61 8 HGR61 9 HGR61 10 HGR62 11 HGR62
@<TRIPOS>MOLECULE
pyridine
 11 11 0 0 0
****
USER_CHARGES
INVALID_CHARGES
Pose:  22 Cluster:  22 Fr_nu:  71979 TotEn:   -10.25
@<TRIPOS>ATOM
[truncated: 4,678,987 more chars]
