# Supplementary material for: The pocketome of G-protein-coupled receptors reveals previously untargeted allosteric sites
Source: Nat Commun. 2022 May 10;13:2567. doi: 10.1038/s41467-022-29609-6 (PMC9091257; doi:10.1038/s41467-022-29609-6)
Supplement: Supplementary file 4 — Supplementary Data 1 [file 41467_2022_29609_MOESM4_ESM.zip › docking_files/3vg9/rec.mol2]

@<TRIPOS>MOLECULE
3vg9_align.pdb
4738 4795 297 0 0
PROTEIN
NO_CHARGES


@<TRIPOS>ATOM
      1 N         -81.2480  -28.3050  -43.7530 N.4       1 SER   -0.2700
      2 CA        -80.6110  -27.2640  -42.9510 C.3       1 SER    0.0900
      3 CAY       -81.4480  -30.4260  -44.8630 C.3       1 SER    0.0900
      4 C         -80.8690  -27.3300  -41.4510 C.2       1 SER    0.0900
      5 O         -80.7640  -26.3290  -40.7500 O.2       1 SER    0.5100
      6 CB        -81.0440  -25.8470  -43.4200 C.3       1 SER   -0.5100
      7 OG        -80.8440  -25.7170  -44.8270 O.3       1 SER   -0.4700
      8 CY        -80.8510  -29.5840  -43.8010 C.2       1 SER    0.3100
      9 OY        -80.0560  -30.0490  -42.9920 O.2       1 SER    0.0700
     10 HN        -82.0310  -27.9970  -44.2850 H         1 SER    0.0900
     11 HA        -79.5420  -27.3780  -43.0490 H         1 SER    0.0500
     12 HB1       -80.4380  -25.0760  -42.8980 H         1 SER    0.0900
     13 HB2       -82.1200  -25.6880  -43.1930 H         1 SER    0.0900
     14 HG1       -80.9740  -24.7880  -45.0280 H         1 SER   -0.6600
     15 HY1       -81.0590  -31.4630  -44.7770 H         1 SER    0.4300
     16 HY2       -81.1750  -30.0190  -45.8600 H         1 SER    0.5100
     17 HY3       -82.5530  -30.4450  -44.7490 H         1 SER   -0.5100
     18 N         -81.1590  -28.5250  -40.8940 N.am      2 SER   -0.4700
     19 CA        -81.1890  -28.7790  -39.4600 C.3       2 SER    0.3100
     20 C         -79.7990  -28.5750  -38.8630 C.2       2 SER    0.0700
     21 O         -79.5980  -27.7080  -38.0100 O.2       2 SER    0.0900
     22 CB        -81.7050  -30.1960  -39.1670 C.3       2 SER    0.0500
     23 OG        -83.1060  -30.2990  -39.3700 O.3       2 SER    0.0900
     24 HN        -81.3750  -29.3140  -41.4630 H         2 SER    0.0900
     25 HA        -81.8350  -28.0450  -39.0040 H         2 SER   -0.6600
     26 HB1       -81.4820  -30.4570  -38.1100 H         2 SER    0.4300
     27 HB2       -81.1970  -30.9190  -39.8410 H         2 SER    0.5100
     28 HG1       -83.5140  -29.7930  -38.6640 H         2 SER   -0.5100
     29 N         -78.8420  -29.3740  -39.3280 N.am      3 VAL   -0.4700
     30 CA        -77.4590  -29.3200  -38.8630 C.3       3 VAL    0.3100
     31 C         -76.9310  -27.8860  -38.7760 C.2       3 VAL    0.0700
     32 O         -76.2870  -27.5080  -37.7960 O.2       3 VAL    0.0900
     33 CB        -76.5420  -30.1320  -39.8040 C.3       3 VAL   -0.0900
     34 CG1       -76.7080  -29.6640  -41.2420 C.3       3 VAL    0.0900
     35 CG2       -75.0860  -30.0300  -39.3710 C.3       3 VAL   -0.2700
     36 HN        -79.0310  -30.0590  -40.0270 H         3 VAL    0.0900
     37 HA        -77.4240  -29.7240  -37.8620 H         3 VAL    0.0900
     38 HB        -76.8040  -31.2100  -39.7350 H         3 VAL    0.0900
     39 HG11      -76.2740  -28.6490  -41.3660 H         3 VAL   -0.2700
     40 HG12      -77.7870  -29.6230  -41.5050 H         3 VAL    0.0900
     41 HG13      -76.1820  -30.3610  -41.9290 H         3 VAL    0.0900
     42 HG21      -74.9940  -30.2530  -38.2860 H         3 VAL    0.0900
     43 HG22      -74.7080  -29.0020  -39.5550 H         3 VAL    0.5100
     44 HG23      -74.4710  -30.7610  -39.9360 H         3 VAL   -0.5100
     45 N         -77.2170  -27.0930  -39.8070 N.am      4 TYR   -0.4700
     46 CA        -76.7980  -25.7000  -39.8730 C.3       4 TYR    0.3100
     47 C         -77.1460  -24.9440  -38.5910 C.2       4 TYR    0.0700
     48 O         -76.3140  -24.2010  -38.0550 O.2       4 TYR    0.0900
     49 CB        -77.3890  -25.0480  -41.1360 C.3       4 TYR   -0.1800
     50 CG        -77.3530  -23.5380  -41.1920 C.ar      4 TYR    0.0900
     51 CD1       -77.1700  -22.8740  -42.3920 C.ar      4 TYR    0.0900
     52 CD2       -77.5280  -22.7740  -40.0630 C.ar      4 TYR    0.0000
     53 CE1       -77.1490  -21.4930  -42.4430 C.ar      4 TYR   -0.1150
     54 CE2       -77.5140  -21.4110  -40.1040 C.ar      4 TYR    0.1150
     55 CZ        -77.3280  -20.7690  -41.2900 C.ar      4 TYR   -0.1150
     56 OH        -77.3150  -19.3930  -41.3170 O.3       4 TYR    0.1150
     57 HN        -77.7390  -27.4220  -40.5900 H         4 TYR    0.1100
     58 HA        -75.7180  -25.6710  -39.9000 H         4 TYR   -0.5400
     59 HB1       -78.4580  -25.3420  -41.2190 H         4 TYR    0.4300
     60 HB2       -76.8230  -25.4100  -42.0200 H         4 TYR   -0.1150
     61 HD1       -77.0400  -23.4420  -43.3010 H         4 TYR    0.1150
     62 HD2       -77.6820  -23.2670  -39.1150 H         4 TYR   -0.1150
     63 HE1       -76.9950  -20.9860  -43.3840 H         4 TYR    0.1150
     64 HE2       -77.6500  -20.8420  -39.1970 H         4 TYR    0.5100
     65 HH        -77.1380  -19.0800  -40.4270 H         4 TYR   -0.5100
     66 N         -78.3850  -25.0780  -38.1110 N.am      5 ILE   -0.4700
     67 CA        -78.8550  -24.3020  -36.9550 C.3       5 ILE    0.3100
     68 C         -78.2260  -24.6750  -35.6270 C.2       5 ILE    0.0700
     69 O         -77.7360  -23.8120  -34.8800 O.2       5 ILE    0.0900
     70 CB        -80.3890  -24.2950  -36.8550 C.3       5 ILE   -0.0900
     71 CG1       -80.8790  -23.2510  -37.8280 C.3       5 ILE    0.0900
     72 CG2       -80.8620  -23.8700  -35.4750 C.3       5 ILE   -0.2700
     73 CD        -79.7460  -22.3950  -38.2580 C.3       5 ILE    0.0900
     74 HN        -79.0440  -25.7080  -38.5140 H         5 ILE    0.0900
     75 HA        -78.4870  -23.2920  -37.0640 H         5 ILE    0.0900
     76 HB        -80.7710  -25.3150  -37.0720 H         5 ILE   -0.1800
     77 HG11      -81.6550  -22.6220  -37.3410 H         5 ILE    0.0900
     78 HG12      -81.3260  -23.7480  -38.7160 H         5 ILE    0.0900
     79 HG21      -80.3550  -22.9300  -35.1700 H         5 ILE   -0.2700
     80 HG22      -80.6180  -24.6610  -34.7330 H         5 ILE    0.0900
     81 HG23      -81.9580  -23.6950  -35.4880 H         5 ILE    0.0900
     82 HD1       -79.0540  -22.9740  -38.9070 H         5 ILE    0.0900
     83 HD2       -79.1830  -22.0390  -37.3690 H         5 ILE    0.5100
     84 HD3       -80.1260  -21.5240  -38.8340 H         5 ILE   -0.5100
     85 N         -78.2450  -25.9690  -35.3360 N.am      6 THR   -0.4700
     86 CA        -77.5300  -26.4880  -34.1900 C.3       6 THR    0.3100
     87 C         -76.0770  -26.0050  -34.2710 C.2       6 THR    0.0700
     88 O         -75.4510  -25.7240  -33.2470 O.2       6 THR    0.0900
     89 CB        -77.5960  -28.0310  -34.1380 C.3       6 THR    0.1400
     90 CG2       -79.0450  -28.5330  -34.3230 C.3       6 THR    0.0900
     91 OG1       -76.7660  -28.5860  -35.1620 O.3       6 THR   -0.6600
     92 HN        -78.7450  -26.6330  -35.8860 H         6 THR    0.4300
     93 HA        -77.9760  -26.0670  -33.3020 H         6 THR   -0.2700
     94 HB        -77.2380  -28.3910  -33.1500 H         6 THR    0.0900
     95 HG1       -76.8920  -28.0300  -35.9350 H         6 THR    0.0900
     96 HG21      -79.3780  -28.3580  -35.3680 H         6 THR    0.0900
     97 HG22      -79.7250  -27.9840  -33.6370 H         6 THR    0.5100
     98 HG23      -79.0970  -29.6230  -34.1110 H         6 THR   -0.5100
     99 N         -75.5440  -25.9050  -35.4960 N.am      7 VAL   -0.4700
    100 CA        -74.2140  -25.3300  -35.7330 C.3       7 VAL    0.3100
    101 C         -74.0840  -23.8930  -35.2590 C.2       7 VAL    0.0700
    102 O         -73.2910  -23.5990  -34.3720 O.2       7 VAL    0.0900
    103 CB        -73.7600  -25.3940  -37.2170 C.3       7 VAL   -0.0900
    104 CG1       -72.9300  -24.1690  -37.5720 C.3       7 VAL    0.0900
    105 CG2       -72.9520  -26.6570  -37.4790 C.3       7 VAL   -0.2700
    106 HN        -76.0320  -26.2190  -36.3070 H         7 VAL    0.0900
    107 HA        -73.5160  -25.8760  -35.1180 H         7 VAL    0.0900
    108 HB        -74.6550  -25.4380  -37.8750 H         7 VAL    0.0900
    109 HG11      -72.2510  -23.9100  -36.7310 H         7 VAL   -0.2700
    110 HG12      -73.5970  -23.3030  -37.7680 H         7 VAL    0.0900
    111 HG13      -72.3140  -24.3770  -38.4730 H         7 VAL    0.0900
    112 HG21      -73.5670  -27.5570  -37.2590 H         7 VAL    0.0900
    113 HG22      -72.0530  -26.6750  -36.8270 H         7 VAL    0.5100
    114 HG23      -72.6410  -26.6930  -38.5440 H         7 VAL   -0.5100
    115 N         -74.8470  -22.9860  -35.8640 N.am      8 GLU   -0.4700
    116 CA        -74.7300  -21.5750  -35.5310 C.3       8 GLU    0.3100
    117 C         -74.9370  -21.3410  -34.0370 C.2       8 GLU    0.0700
    118 O         -74.4030  -20.3880  -33.4590 O.2       8 GLU    0.0900
    119 CB        -75.7030  -20.7500  -36.3630 C.3       8 GLU   -0.1800
    120 CG        -75.5090  -20.9090  -37.8690 C.3       8 GLU    0.0900
    121 CD        -74.1500  -20.4370  -38.3830 C.2       8 GLU    0.0900
    122 OE1       -73.2210  -21.2670  -38.4910 O.co2     8 GLU   -0.2800
    123 OE2       -74.0190  -19.2380  -38.7070 O.co2     8 GLU    0.0900
    124 HN        -75.5190  -23.2270  -36.5600 H         8 GLU    0.0900
    125 HA        -73.7140  -21.2670  -35.7260 H         8 GLU    0.6200
    126 HB1       -75.5720  -19.6790  -36.1020 H         8 GLU   -0.7600
    127 HB2       -76.7380  -21.0590  -36.1070 H         8 GLU   -0.7600
    128 HG1       -76.2960  -20.3250  -38.3910 H         8 GLU    0.5100
    129 HG2       -75.6200  -21.9830  -38.1280 H         8 GLU   -0.5100
    130 N         -75.6920  -22.2420  -33.4070 N.am      9 LEU   -0.4700
    131 CA        -75.7550  -22.2960  -31.9490 C.3       9 LEU    0.3100
    132 C         -74.3900  -22.6950  -31.3350 C.2       9 LEU    0.0700
    133 O         -73.8410  -21.9750  -30.4880 O.2       9 LEU    0.0900
    134 CB        -76.8720  -23.2530  -31.4960 C.3       9 LEU   -0.1800
    135 CG        -78.3310  -22.7660  -31.5440 C.3       9 LEU    0.0900
    136 CD1       -78.4750  -21.4870  -32.3550 C.3       9 LEU    0.0900
    137 CD2       -79.2750  -23.8580  -32.0620 C.3       9 LEU   -0.0900
    138 HN        -76.2430  -22.9120  -33.8980 H         9 LEU    0.0900
    139 HA        -75.9430  -21.2980  -31.5840 H         9 LEU   -0.2700
    140 HB1       -76.6560  -23.5350  -30.4460 H         9 LEU    0.0900
    141 HB2       -76.8090  -24.1570  -32.1370 H         9 LEU    0.0900
    142 HG        -78.6850  -22.5800  -30.5070 H         9 LEU    0.0900
    143 HD11      -78.1370  -21.6570  -33.4000 H         9 LEU   -0.2700
    144 HD12      -77.8530  -20.6820  -31.9070 H         9 LEU    0.0900
    145 HD13      -79.5400  -21.1690  -32.3730 H         9 LEU    0.0900
    146 HD21      -79.1000  -24.8060  -31.5120 H         9 LEU    0.0900
    147 HD22      -79.0900  -24.0360  -33.1430 H         9 LEU    0.5100
    148 HD23      -80.3320  -23.5480  -31.9100 H         9 LEU   -0.5100
    149 N         -73.8260  -23.8230  -31.7710 N.am     10 ALA   -0.4700
    150 CA        -72.5050  -24.2460  -31.2950 C.3      10 ALA    0.3100
    151 C         -71.4770  -23.1110  -31.3800 C.2      10 ALA    0.0700
    152 O         -70.6890  -22.8870  -30.4500 O.2      10 ALA    0.0900
    153 CB        -72.0200  -25.4680  -32.0730 C.3      10 ALA   -0.2700
    154 HN        -74.2730  -24.4220  -32.4300 H        10 ALA    0.0900
    155 HA        -72.5860  -24.4790  -30.2430 H        10 ALA    0.0900
    156 HB1       -71.9470  -25.2270  -33.1540 H        10 ALA    0.0900
    157 HB2       -72.7370  -26.3080  -31.9440 H        10 ALA    0.5100
    158 HB3       -71.0160  -25.7750  -31.7080 H        10 ALA   -0.5100
    159 N         -71.4950  -22.4060  -32.5080 N.am     11 ILE   -0.4700
    160 CA        -70.7150  -21.1960  -32.7100 C.3      11 ILE    0.3100
    161 C         -71.0140  -20.1710  -31.6260 C.2      11 ILE    0.0700
    162 O         -70.1320  -19.8260  -30.8590 O.2      11 ILE    0.0900
    163 CB        -70.9520  -20.5910  -34.1110 C.3      11 ILE   -0.0900
    164 CG1       -69.9310  -21.1390  -35.1060 C.3      11 ILE    0.0900
    165 CG2       -70.8410  -19.0750  -34.0770 C.3      11 ILE   -0.2700
    166 CD        -69.6290  -22.6120  -34.9250 C.3      11 ILE    0.0900
    167 HN        -72.0580  -22.6840  -33.2830 H        11 ILE    0.0900
    168 HA        -69.6740  -21.4510  -32.5880 H        11 ILE    0.0900
    169 HB        -71.9660  -20.8760  -34.4650 H        11 ILE   -0.1800
    170 HG11      -68.9860  -20.5690  -34.9910 H        11 ILE    0.0900
    171 HG12      -70.3220  -20.9830  -36.1340 H        11 ILE    0.0900
    172 HG21      -70.0030  -18.7690  -33.4160 H        11 ILE   -0.2700
    173 HG22      -71.7820  -18.6350  -33.6850 H        11 ILE    0.0900
    174 HG23      -70.6460  -18.6880  -35.1010 H        11 ILE    0.0900
    175 HD1       -70.5750  -23.1920  -34.8720 H        11 ILE    0.0900
    176 HD2       -69.0630  -22.7690  -33.9830 H        11 ILE    0.5100
    177 HD3       -69.0320  -22.9840  -35.7860 H        11 ILE   -0.5100
    178 N         -72.2500  -19.6900  -31.5370 N.am     12 ALA   -0.4700
    179 CA        -72.5520  -18.6540  -30.5540 C.3      12 ALA    0.3100
    180 C         -71.9960  -19.0090  -29.1810 C.2      12 ALA    0.0700
    181 O         -71.2820  -18.2170  -28.5640 O.2      12 ALA    0.0900
    182 CB        -74.0480  -18.4180  -30.4670 C.3      12 ALA   -0.2700
    183 HN        -73.0000  -20.0020  -32.1140 H        12 ALA    0.0900
    184 HA        -72.0460  -17.7490  -30.8570 H        12 ALA    0.0900
    185 HB1       -74.5800  -19.3850  -30.3420 H        12 ALA    0.0900
    186 HB2       -74.4100  -17.9310  -31.3970 H        12 ALA    0.5100
    187 HB3       -74.2780  -17.7710  -29.5930 H        12 ALA   -0.5100
    188 N         -72.2940  -20.2220  -28.7160 N.am     13 VAL   -0.4700
    189 CA        -71.8350  -20.6520  -27.3990 C.3      13 VAL    0.3100
    190 C         -70.2990  -20.6290  -27.3020 C.2      13 VAL    0.0700
    191 O         -69.7350  -20.0860  -26.3430 O.2      13 VAL    0.0900
    192 CB        -72.4220  -22.0350  -27.0040 C.3      13 VAL   -0.0900
    193 CG1       -71.4540  -23.1700  -27.3280 C.3      13 VAL    0.0900
    194 CG2       -72.8040  -22.0520  -25.5280 C.3      13 VAL   -0.2700
    195 HN        -72.8340  -20.8780  -29.2360 H        13 VAL    0.0900
    196 HA        -72.1390  -19.9030  -26.6830 H        13 VAL    0.0900
    197 HB        -73.3710  -22.1970  -27.5590 H        13 VAL    0.0900
    198 HG11      -70.5020  -23.0290  -26.7730 H        13 VAL   -0.2700
    199 HG12      -71.2310  -23.1790  -28.4170 H        13 VAL    0.0900
    200 HG13      -71.8980  -24.1430  -27.0300 H        13 VAL    0.0900
    201 HG21      -73.5660  -21.2700  -25.3220 H        13 VAL    0.0900
    202 HG22      -71.9080  -21.8470  -24.9040 H        13 VAL    0.5100
    203 HG23      -73.2300  -23.0420  -25.2590 H        13 VAL   -0.5100
    204 N         -69.6240  -21.1920  -28.3060 N.am     14 LEU   -0.4700
    205 CA        -68.1680  -21.1630  -28.3430 C.3      14 LEU    0.3100
    206 C         -67.6240  -19.7430  -28.2840 C.2      14 LEU    0.0700
    207 O         -66.9430  -19.3780  -27.3290 O.2      14 LEU    0.0900
    208 CB        -67.6140  -21.8800  -29.5750 C.3      14 LEU   -0.1800
    209 CG        -67.5870  -23.4040  -29.5060 C.3      14 LEU    0.0900
    210 CD1       -66.7150  -23.9630  -30.6160 C.3      14 LEU    0.0900
    211 CD2       -67.0820  -23.8550  -28.1480 C.3      14 LEU   -0.0900
    212 HN        -70.0790  -21.6520  -29.0640 H        14 LEU    0.0900
    213 HA        -67.8060  -21.6400  -27.4440 H        14 LEU   -0.2700
    214 HB1       -66.5750  -21.5270  -29.7380 H        14 LEU    0.0900
    215 HB2       -68.2350  -21.5890  -30.4480 H        14 LEU    0.0900
    216 HG        -68.6210  -23.7970  -29.6140 H        14 LEU    0.0900
    217 HD11      -65.6760  -23.5810  -30.5140 H        14 LEU   -0.2700
    218 HD12      -67.1130  -23.6480  -31.6040 H        14 LEU    0.0900
    219 HD13      -66.6920  -25.0720  -30.5580 H        14 LEU    0.0900
    220 HD21      -67.8390  -23.6280  -27.3650 H        14 LEU    0.0900
    221 HD22      -66.1420  -23.3200  -27.8970 H        14 LEU    0.5100
    222 HD23      -66.8990  -24.9500  -28.1580 H        14 LEU   -0.5100
    223 N         -67.9260  -18.9420  -29.3060 N.am     15 ALA   -0.4700
    224 CA        -67.4310  -17.5750  -29.3790 C.3      15 ALA    0.3100
    225 C         -67.6350  -16.8330  -28.0580 C.2      15 ALA    0.0700
    226 O         -66.6890  -16.2490  -27.5080 O.2      15 ALA    0.0900
    227 CB        -68.1020  -16.8230  -30.5270 C.3      15 ALA   -0.2700
    228 HN        -68.5010  -19.2430  -30.0620 H        15 ALA    0.0900
    229 HA        -66.3620  -17.6140  -29.5300 H        15 ALA    0.0900
    230 HB1       -69.2020  -16.7930  -30.3730 H        15 ALA    0.0900
    231 HB2       -67.8930  -17.3350  -31.4890 H        15 ALA    0.5100
    232 HB3       -67.7220  -15.7800  -30.5680 H        15 ALA   -0.5100
    233 N         -68.8580  -16.8840  -27.5320 N.am     16 ILE   -0.4700
    234 CA        -69.1380  -16.2460  -26.2510 C.3      16 ILE    0.3100
    235 C         -68.1850  -16.7310  -25.1560 C.2      16 ILE    0.0700
    236 O         -67.5560  -15.9230  -24.4670 O.2      16 ILE    0.0900
    237 CB        -70.5860  -16.4850  -25.7980 C.3      16 ILE   -0.0900
    238 CG1       -71.5650  -15.9660  -26.8480 C.3      16 ILE    0.0900
    239 CG2       -70.8350  -15.8060  -24.4570 C.3      16 ILE   -0.2700
    240 CD        -71.4000  -14.4980  -27.1490 C.3      16 ILE    0.0900
    241 HN        -69.6190  -17.3480  -27.9790 H        16 ILE    0.0900
    242 HA        -68.9550  -15.1880  -26.3640 H        16 ILE    0.0900
    243 HB        -70.7670  -17.5770  -25.6980 H        16 ILE   -0.1800
    244 HG11      -72.6000  -16.1380  -26.4830 H        16 ILE    0.0900
    245 HG12      -71.4150  -16.5390  -27.7870 H        16 ILE    0.0900
    246 HG21      -70.4940  -14.7490  -24.4950 H        16 ILE   -0.2700
    247 HG22      -70.2730  -16.3310  -23.6560 H        16 ILE    0.0900
    248 HG23      -71.9220  -15.8190  -24.2220 H        16 ILE    0.0900
    249 HD1       -70.5490  -14.3450  -27.8470 H        16 ILE    0.0900
    250 HD2       -71.1940  -13.9400  -26.2100 H        16 ILE    0.5100
    251 HD3       -72.3230  -14.1020  -27.6240 H        16 ILE   -0.5100
    252 N         -68.0700  -18.0490  -24.9990 N.am     17 LEU   -0.4700
    253 CA        -67.2210  -18.6020  -23.9480 C.3      17 LEU    0.3100
    254 C         -65.7560  -18.1990  -24.0960 C.2      17 LEU    0.0700
    255 O         -65.1790  -17.6000  -23.1870 O.2      17 LEU    0.0900
    256 CB        -67.3530  -20.1260  -23.8800 C.3      17 LEU   -0.1800
    257 CG        -68.6390  -20.6630  -23.2440 C.3      17 LEU    0.0900
    258 CD1       -68.5030  -22.1470  -22.9490 C.3      17 LEU    0.0900
    259 CD2       -68.9770  -19.8990  -21.9710 C.3      17 LEU   -0.0900
    260 HN        -68.5470  -18.7040  -25.5800 H        17 LEU    0.0900
    261 HA        -67.5220  -18.1600  -23.0100 H        17 LEU   -0.2700
    262 HB1       -66.4930  -20.5170  -23.2950 H        17 LEU    0.0900
    263 HB2       -67.2930  -20.5210  -24.9150 H        17 LEU    0.0900
    264 HG        -69.4900  -20.5010  -23.9400 H        17 LEU    0.0900
    265 HD11      -67.6600  -22.3220  -22.2470 H        17 LEU   -0.2700
    266 HD12      -68.3030  -22.7040  -23.8900 H        17 LEU    0.0900
    267 HD13      -69.4370  -22.5270  -22.4820 H        17 LEU    0.0900
    268 HD21      -69.2970  -18.8650  -22.2190 H        17 LEU    0.0900
    269 HD22      -68.0840  -19.8460  -21.3130 H        17 LEU    0.5100
    270 HD23      -69.8060  -20.4080  -21.4340 H        17 LEU   -0.5100
    271 N         -65.1620  -18.5200  -25.2430 N.am     18 GLY   -0.4700
    272 CA        -63.7760  -18.2000  -25.5140 C.3      18 GLY    0.3100
    273 C         -63.4190  -16.7330  -25.3330 C.2      18 GLY   -0.0200
    274 O         -62.3950  -16.3980  -24.7190 O.2      18 GLY    0.0900
    275 HN        -65.6490  -18.9980  -25.9700 H        18 GLY    0.0900
    276 HA1       -63.5740  -18.4790  -26.5370 H        18 GLY    0.5100
    277 HA2       -63.1700  -18.7870  -24.8400 H        18 GLY   -0.5100
    278 N         -64.2530  -15.8430  -25.8690 N.am     19 ASN   -0.4700
    279 CA        -63.9390  -14.4200  -25.7870 C.3      19 ASN    0.3100
    280 C         -64.2070  -13.8010  -24.4170 C.2      19 ASN    0.0700
    281 O         -63.4710  -12.9150  -23.9680 O.2      19 ASN    0.0900
    282 CB        -64.6240  -13.6420  -26.9060 C.3      19 ASN   -0.1800
    283 CG        -64.0320  -13.9570  -28.2710 C.2      19 ASN    0.0900
    284 ND2       -64.6850  -14.8580  -29.0070 N.am     19 ASN    0.0900
    285 OD1       -63.0010  -13.4030  -28.6600 O.2      19 ASN    0.5500
    286 HN        -65.0980  -16.0960  -26.3340 H        19 ASN   -0.5500
    287 HA        -62.8680  -14.3110  -25.8580 H        19 ASN   -0.6200
    288 HB1       -64.5110  -12.5540  -26.7140 H        19 ASN    0.3200
    289 HB2       -65.7040  -13.9000  -26.9190 H        19 ASN    0.3000
    290 HD21      -64.3420  -15.1060  -29.9130 H        19 ASN    0.5100
    291 HD22      -65.5170  -15.2850  -28.6520 H        19 ASN   -0.5100
    292 N         -65.2460  -14.2820  -23.7390 N.am     20 VAL   -0.4700
    293 CA        -65.4720  -13.9030  -22.3540 C.3      20 VAL    0.3100
    294 C         -64.2600  -14.3290  -21.5330 C.2      20 VAL    0.0700
    295 O         -63.8690  -13.6620  -20.5690 O.2      20 VAL    0.0900
    296 CB        -66.7490  -14.5520  -21.7920 C.3      20 VAL   -0.0900
    297 CG1       -66.5940  -14.8570  -20.3120 C.3      20 VAL    0.0900
    298 CG2       -67.9520  -13.6470  -22.0340 C.3      20 VAL   -0.2700
    299 HN        -65.9040  -14.9130  -24.1410 H        20 VAL    0.0900
    300 HA        -65.5530  -12.8270  -22.3150 H        20 VAL    0.0900
    301 HB        -66.9540  -15.4950  -22.3410 H        20 VAL    0.0900
    302 HG11      -66.2220  -13.9590  -19.7750 H        20 VAL   -0.2700
    303 HG12      -65.8650  -15.6830  -20.1710 H        20 VAL    0.0900
    304 HG13      -67.5770  -15.1470  -19.8810 H        20 VAL    0.0900
    305 HG21      -68.0890  -13.4760  -23.1240 H        20 VAL    0.0900
    306 HG22      -67.7930  -12.6650  -21.5390 H        20 VAL    0.5100
    307 HG23      -68.8720  -14.1240  -21.6330 H        20 VAL   -0.5100
    308 N         -63.6600  -15.4450  -21.9400 N.am     21 LEU   -0.4700
    309 CA        -62.4730  -15.9790  -21.2870 C.3      21 LEU    0.3100
    310 C         -61.2910  -15.0520  -21.5020 C.2      21 LEU    0.0700
    311 O         -60.5530  -14.7560  -20.5670 O.2      21 LEU    0.0900
    312 CB        -62.1580  -17.3760  -21.8250 C.3      21 LEU   -0.1800
    313 CG        -61.0540  -18.1990  -21.1600 C.3      21 LEU    0.0900
    314 CD1       -61.3810  -18.4810  -19.6890 C.3      21 LEU    0.0900
    315 CD2       -60.8170  -19.4960  -21.9390 C.3      21 LEU   -0.0900
    316 HN        -63.9990  -15.9690  -22.7180 H        21 LEU    0.0900
    317 HA        -62.6640  -16.0200  -20.2240 H        21 LEU   -0.2700
    318 HB1       -61.8780  -17.2580  -22.8920 H        21 LEU    0.0900
    319 HB2       -63.0920  -17.9690  -21.7590 H        21 LEU    0.0900
    320 HG        -60.0950  -17.6400  -21.2200 H        21 LEU    0.0900
    321 HD11      -62.3320  -19.0490  -19.6120 H        21 LEU   -0.2700
    322 HD12      -61.4930  -17.5240  -19.1360 H        21 LEU    0.0900
    323 HD13      -60.5690  -19.0850  -19.2300 H        21 LEU    0.0900
    324 HD21      -60.5100  -19.2650  -22.9810 H        21 LEU    0.0900
    325 HD22      -61.7520  -20.0960  -21.9680 H        21 LEU    0.5100
    326 HD23      -60.0090  -20.0860  -21.4550 H        21 LEU   -0.5100
    327 N         -61.1060  -14.5900  -22.7380 N.am     22 VAL   -0.4700
    328 CA        -60.0580  -13.6090  -23.0100 C.3      22 VAL    0.3100
    329 C         -60.2230  -12.3420  -22.1790 C.2      22 VAL    0.0700
    330 O         -59.2600  -11.8480  -21.5930 O.2      22 VAL    0.0900
    331 CB        -59.9660  -13.2290  -24.5040 C.3      22 VAL   -0.0900
    332 CG1       -59.4020  -11.8240  -24.6630 C.3      22 VAL    0.0900
    333 CG2       -59.1060  -14.2310  -25.2520 C.3      22 VAL   -0.2700
    334 HN        -61.6590  -14.8830  -23.5140 H        22 VAL    0.0900
    335 HA        -59.1220  -14.0370  -22.6830 H        22 VAL    0.0900
    336 HB        -60.9780  -13.2740  -24.9590 H        22 VAL    0.0900
    337 HG11      -58.4710  -11.7160  -24.0660 H        22 VAL   -0.2700
    338 HG12      -60.1410  -11.0770  -24.3030 H        22 VAL    0.0900
    339 HG13      -59.1630  -11.6290  -25.7310 H        22 VAL    0.0900
    340 HG21      -59.4400  -15.2660  -25.0230 H        22 VAL    0.0900
    341 HG22      -58.0440  -14.1260  -24.9420 H        22 VAL    0.5100
    342 HG23      -59.1950  -14.0650  -26.3460 H        22 VAL   -0.5100
    343 N         -61.4390  -11.8110  -22.1150 N.am     23 CYS   -0.4700
    344 CA        -61.6560  -10.5650  -21.3910 C.3      23 CYS    0.3100
    345 C         -61.4760  -10.7470  -19.8800 C.2      23 CYS    0.0700
    346 O         -60.9440   -9.8710  -19.1960 O.2      23 CYS    0.0900
    347 CB        -63.0320   -9.9800  -21.7140 C.3      23 CYS   -0.1100
    348 SG        -63.3830   -9.7860  -23.4850 S.3      23 CYS    0.0900
    349 HN        -62.2370  -12.2280  -22.5470 H        23 CYS    0.0900
    350 HA        -60.8780   -9.8730  -21.6780 H        23 CYS   -0.2300
    351 HB1       -63.1060   -8.9870  -21.2230 H        23 CYS    0.1600
    352 HB2       -63.8000  -10.6470  -21.2680 H        23 CYS    0.5100
    353 HG1       -63.4760  -11.0840  -23.7280 H        23 CYS   -0.5100
    354 N         -61.9090  -11.8950  -19.3630 N.am     24 TRP   -0.4700
    355 CA        -61.7340  -12.2260  -17.9510 C.3      24 TRP    0.3100
    356 C         -60.2510  -12.4220  -17.6090 C.2      24 TRP    0.0700
    357 O         -59.7890  -12.0740  -16.5210 O.2      24 TRP    0.0900
    358 CB        -62.5410  -13.4840  -17.6110 C.3      24 TRP   -0.1800
    359 CG        -62.5260  -13.8760  -16.1640 C.ar     24 TRP    0.0900
    360 CD1       -61.8870  -13.2370  -15.1460 C.ar     24 TRP    0.0900
    361 CD2       -63.1890  -15.0030  -15.5730 C.ar     24 TRP   -0.0300
    362 CE2       -62.9020  -14.9840  -14.1950 C.ar     24 TRP   -0.1500
    363 CE3       -64.0030  -16.0260  -16.0770 C.ar     24 TRP    0.2200
    364 NE1       -62.1020  -13.8950  -13.9610 N.ar     24 TRP   -0.5100
    365 CZ2       -63.3890  -15.9440  -13.3150 C.ar     24 TRP    0.3700
    366 CZ3       -64.4890  -16.9810  -15.2030 C.ar     24 TRP    0.2400
    367 CH2       -64.1850  -16.9340  -13.8370 C.ar     24 TRP    0.1100
    368 HN        -62.3730  -12.5810  -19.9180 H        24 TRP   -0.2500
    369 HA        -62.0740  -11.3880  -17.3610 H        24 TRP    0.1700
    370 HB1       -62.1300  -14.3330  -18.1970 H        24 TRP   -0.2000
    371 HB2       -63.5970  -13.3130  -17.9070 H        24 TRP    0.1400
    372 HD1       -61.2950  -12.3410  -15.2560 H        24 TRP   -0.2700
    373 HE1       -61.7440  -13.6300  -13.0930 H        24 TRP    0.1600
    374 HE3       -64.2560  -16.0830  -17.1260 H        24 TRP   -0.1400
    375 HZ2       -63.1630  -15.9280  -12.2600 H        24 TRP    0.1400
    376 HZ3       -65.1160  -17.7760  -15.5800 H        24 TRP    0.5100
    377 HH2       -64.5830  -17.6920  -13.1820 H        24 TRP   -0.5100
    378 N         -59.4970  -12.9830  -18.5520 N.am     25 ALA   -0.4700
    379 CA        -58.0570  -13.0980  -18.4090 C.3      25 ALA    0.3100
    380 C         -57.4460  -11.7130  -18.3240 C.2      25 ALA    0.0700
    381 O         -56.7370  -11.4020  -17.3740 O.2      25 ALA    0.0900
    382 CB        -57.4600  -13.8640  -19.5800 C.3      25 ALA   -0.2700
    383 HN        -59.8860  -13.3480  -19.3930 H        25 ALA    0.0900
    384 HA        -57.8530  -13.6130  -17.4810 H        25 ALA    0.0900
    385 HB1       -57.6790  -13.3370  -20.5330 H        25 ALA    0.0900
    386 HB2       -57.9000  -14.8830  -19.6290 H        25 ALA    0.5100
    387 HB3       -56.3580  -13.9380  -19.4610 H        25 ALA   -0.5100
    388 N         -57.7310  -10.8700  -19.3110 N.am     26 VAL   -0.4700
    389 CA        -57.1210   -9.5450  -19.3610 C.3      26 VAL    0.3100
    390 C         -57.4750   -8.6940  -18.1430 C.2      26 VAL    0.0700
    391 O         -56.6520   -7.9160  -17.6670 O.2      26 VAL    0.0900
    392 CB        -57.4770   -8.7960  -20.6580 C.3      26 VAL   -0.0900
    393 CG1       -56.8390   -7.4130  -20.6640 C.3      26 VAL    0.0900
    394 CG2       -57.0280   -9.6040  -21.8770 C.3      26 VAL   -0.2700
    395 HN        -58.3610  -11.1000  -20.0490 H        26 VAL    0.0900
    396 HA        -56.0510   -9.6720  -19.2890 H        26 VAL    0.0900
    397 HB        -58.5800   -8.6940  -20.7350 H        26 VAL    0.0900
    398 HG11      -55.7590   -7.4890  -20.4150 H        26 VAL   -0.2700
    399 HG12      -57.3320   -6.7660  -19.9070 H        26 VAL    0.0900
    400 HG13      -56.9400   -6.9540  -21.6710 H        26 VAL    0.0900
    401 HG21      -57.3880  -10.6520  -21.7940 H        26 VAL    0.0900
    402 HG22      -55.9190   -9.6140  -21.9370 H        26 VAL    0.5100
    403 HG23      -57.4480   -9.1560  -22.8020 H        26 VAL   -0.5100
    404 N         -58.6930   -8.8470  -17.6310 N.am     27 TRP   -0.4700
    405 CA        -59.0950   -8.1420  -16.4190 C.3      27 TRP    0.3100
    406 C         -58.3800   -8.7120  -15.2020 C.2      27 TRP    0.0700
    407 O         -57.9960   -7.9880  -14.2840 O.2      27 TRP    0.0900
    408 CB        -60.6140   -8.2520  -16.2120 C.3      27 TRP   -0.1800
    409 CG        -61.1020   -7.5610  -14.9670 C.ar     27 TRP    0.0900
    410 CD1       -61.4200   -6.2390  -14.8370 C.ar     27 TRP    0.0900
    411 CD2       -61.3230   -8.1540  -13.6790 C.ar     27 TRP   -0.0300
    412 CE2       -61.7720   -7.1300  -12.8190 C.ar     27 TRP   -0.1500
    413 CE3       -61.1810   -9.4490  -13.1690 C.ar     27 TRP    0.2200
    414 NE1       -61.8230   -5.9730  -13.5520 N.ar     27 TRP   -0.5100
    415 CZ2       -62.0820   -7.3600  -11.4790 C.ar     27 TRP    0.3700
    416 CZ3       -61.4890   -9.6760  -11.8360 C.ar     27 TRP    0.2400
    417 CH2       -61.9350   -8.6380  -11.0070 C.ar     27 TRP    0.1100
    418 HN        -59.3770   -9.4420  -18.0460 H        27 TRP   -0.2500
    419 HA        -58.8050   -7.1080  -16.5200 H        27 TRP    0.1700
    420 HB1       -60.8890   -9.3260  -16.1450 H        27 TRP   -0.2000
    421 HB2       -61.1270   -7.7980  -17.0870 H        27 TRP    0.1400
    422 HD1       -61.3630   -5.5080  -15.6310 H        27 TRP   -0.2700
    423 HE1       -62.1010   -5.1010  -13.2150 H        27 TRP    0.1600
    424 HE3       -60.8410  -10.2680  -13.7860 H        27 TRP   -0.1400
    425 HZ2       -62.4280   -6.5750  -10.8240 H        27 TRP    0.1400
    426 HZ3       -61.3820  -10.6710  -11.4300 H        27 TRP    0.5100
    427 HH2       -62.1670   -8.8490   -9.9740 H        27 TRP   -0.5100
    428 N         -58.2000  -10.0280  -15.2180 N.am     28 LEU   -0.4700
    429 CA        -57.7460  -10.7820  -14.0610 C.3      28 LEU    0.3100
    430 C         -56.2310  -10.6900  -13.8190 C.2      28 LEU    0.0700
    431 O         -55.7790  -10.5730  -12.6780 O.2      28 LEU    0.0900
    432 CB        -58.1890  -12.2420  -14.2290 C.3      28 LEU   -0.1800
    433 CG        -58.1340  -13.2360  -13.0670 C.3      28 LEU    0.0900
    434 CD1       -57.1430  -14.3570  -13.3620 C.3      28 LEU    0.0900
    435 CD2       -57.8230  -12.5500  -11.7430 C.3      28 LEU   -0.0900
    436 HN        -58.3710  -10.5670  -16.0390 H        28 LEU    0.0900
    437 HA        -58.1830  -10.3480  -13.1720 H        28 LEU   -0.2700
    438 HB1       -57.5610  -12.6680  -15.0360 H        28 LEU    0.0900
    439 HB2       -59.2450  -12.2120  -14.5660 H        28 LEU    0.0900
    440 HG        -59.1430  -13.6710  -12.9090 H        28 LEU    0.0900
    441 HD11      -56.1260  -13.9370  -13.5150 H        28 LEU   -0.2700
    442 HD12      -57.4460  -14.8970  -14.2840 H        28 LEU    0.0900
    443 HD13      -57.1080  -15.0660  -12.5070 H        28 LEU    0.0900
    444 HD21      -58.3660  -11.5830  -11.6760 H        28 LEU    0.0900
    445 HD22      -56.7320  -12.3510  -11.6670 H        28 LEU    0.5100
    446 HD23      -58.1450  -13.1960  -10.8980 H        28 LEU   -0.5100
    447 N         -55.4480  -10.7360  -14.8930 N.am     29 ASN   -0.4700
    448 CA        -53.9920  -10.7470  -14.7950 C.3      29 ASN    0.3100
    449 C         -53.3570   -9.4570  -15.3160 C.2      29 ASN    0.0700
    450 O         -53.5030   -9.1140  -16.4920 O.2      29 ASN    0.0900
    451 CB        -53.4340  -11.9650  -15.5330 C.3      29 ASN   -0.1800
    452 CG        -52.0070  -11.7750  -15.9830 C.2      29 ASN    0.0900
    453 ND2       -51.5980  -12.5430  -16.9820 N.am     29 ASN    0.0900
    454 OD1       -51.2800  -10.9560  -15.4430 O.2      29 ASN    0.5500
    455 HN        -55.8220  -10.7640  -15.8170 H        29 ASN   -0.5500
    456 HA        -53.7230  -10.7810  -13.7490 H        29 ASN   -0.6200
    457 HB1       -54.0620  -12.1630  -16.4280 H        29 ASN    0.3200
    458 HB2       -53.4750  -12.8450  -14.8570 H        29 ASN    0.3000
    459 HD21      -50.6280  -12.5720  -17.2250 H        29 ASN    0.5100
    460 HD22      -52.2580  -13.0930  -17.4930 H        29 ASN   -0.5100
    461 N         -52.6310   -8.7640  -14.4390 N.am     30 SER   -0.4700
    462 CA        -52.1210   -7.4280  -14.7280 C.3      30 SER    0.3100
    463 C         -51.1610   -7.3600  -15.9020 C.2      30 SER    0.0700
    464 O         -51.0230   -6.3190  -16.5380 O.2      30 SER    0.0900
    465 CB        -51.4270   -6.8640  -13.5000 C.3      30 SER    0.0500
    466 OG        -52.1220   -7.2480  -12.3300 O.3      30 SER    0.0900
    467 HN        -52.4000   -9.1320  -13.5410 H        30 SER    0.0900
    468 HA        -52.9550   -6.8030  -15.0110 H        30 SER   -0.6600
    469 HB1       -51.4060   -5.7560  -13.5570 H        30 SER    0.4300
    470 HB2       -50.3880   -7.2530  -13.4450 H        30 SER    0.5100
    471 HG1       -52.9480   -6.7590  -12.3400 H        30 SER   -0.5100
    472 N         -50.4860   -8.4640  -16.1880 N.am     31 ASN   -0.4700
    473 CA        -49.4750   -8.4760  -17.2350 C.3      31 ASN    0.3100
    474 C         -50.0680   -8.3120  -18.6150 C.2      31 ASN    0.0700
    475 O         -49.3940   -7.8630  -19.5400 O.2      31 ASN    0.0900
    476 CB        -48.6310   -9.7500  -17.1590 C.3      31 ASN   -0.1800
    477 CG        -47.8650   -9.8420  -15.8590 C.2      31 ASN    0.0900
    478 ND2       -47.4920  -11.0560  -15.4680 N.am     31 ASN    0.0900
    479 OD1       -47.6180   -8.8300  -15.2050 O.2      31 ASN    0.5500
    480 HN        -50.6370   -9.3230  -15.7070 H        31 ASN   -0.5500
    481 HA        -48.8510   -7.6040  -17.1060 H        31 ASN   -0.6200
    482 HB1       -47.9060   -9.7570  -18.0000 H        31 ASN    0.3200
    483 HB2       -49.2970  -10.6340  -17.2420 H        31 ASN    0.3000
    484 HD21      -47.7200  -11.8530  -16.0270 H        31 ASN    0.5100
    485 HD22      -46.9830  -11.1720  -14.6160 H        31 ASN   -0.5100
    486 N         -51.3430   -8.6740  -18.7370 N.am     32 LEU   -0.4700
    487 CA        -52.0630   -8.6140  -19.9990 C.3      32 LEU    0.3100
    488 C         -52.7200   -7.2580  -20.1820 C.2      32 LEU    0.0700
    489 O         -53.3400   -6.9880  -21.2090 O.2      32 LEU    0.0900
    490 CB        -53.1410   -9.6990  -20.0480 C.3      32 LEU   -0.1800
    491 CG        -52.6560  -11.1420  -19.9500 C.3      32 LEU    0.0900
    492 CD1       -53.7940  -12.0590  -19.5360 C.3      32 LEU    0.0900
    493 CD2       -52.0380  -11.5900  -21.2640 C.3      32 LEU   -0.0900
    494 HN        -51.8680   -9.0050  -17.9580 H        32 LEU    0.0900
    495 HA        -51.3520   -8.7550  -20.7990 H        32 LEU   -0.2700
    496 HB1       -53.6910   -9.5890  -21.0060 H        32 LEU    0.0900
    497 HB2       -53.8430   -9.5180  -19.2070 H        32 LEU    0.0900
    498 HG        -51.8390  -11.2080  -19.2000 H        32 LEU    0.0900
    499 HD11      -54.6140  -12.0090  -20.2830 H        32 LEU   -0.2700
    500 HD12      -54.1930  -11.7430  -18.5490 H        32 LEU    0.0900
    501 HD13      -53.4320  -13.1070  -19.4750 H        32 LEU    0.0900
    502 HD21      -51.0720  -11.0660  -21.4300 H        32 LEU    0.0900
    503 HD22      -52.7220  -11.3480  -22.1060 H        32 LEU    0.5100
    504 HD23      -51.8480  -12.6840  -21.2400 H        32 LEU   -0.5100
    505 N         -52.5820   -6.3860  -19.1930 N.am     33 GLN   -0.4700
    506 CA        -53.2440   -5.1040  -19.2910 C.3      33 GLN    0.3100
    507 C         -52.3140   -4.0810  -19.9170 C.2      33 GLN    0.0700
    508 O         -51.3970   -3.5870  -19.2850 O.2      33 GLN    0.0900
    509 CB        -53.7140   -4.6600  -17.9060 C.3      33 GLN   -0.1800
    510 CG        -54.7060   -5.6300  -17.3100 C.3      33 GLN    0.0900
    511 CD        -55.0280   -5.3370  -15.8730 C.2      33 GLN    0.0900
    512 NE2       -55.8020   -6.2200  -15.2530 N.am     33 GLN   -0.1800
    513 OE1       -54.5850   -4.3390  -15.3150 O.2      33 GLN    0.0900
    514 HN        -52.0410   -6.5640  -18.3750 H        33 GLN    0.0900
    515 HA        -54.0840   -5.2060  -19.9620 H        33 GLN    0.5500
    516 HB1       -54.1920   -3.6610  -17.9890 H        33 GLN   -0.5500
    517 HB2       -52.8340   -4.5820  -17.2330 H        33 GLN   -0.6200
    518 HG1       -54.2850   -6.6560  -17.3710 H        33 GLN    0.3200
    519 HG2       -55.6480   -5.5850  -17.8960 H        33 GLN    0.3000
    520 HE21      -56.1340   -7.0260  -15.7450 H        33 GLN    0.5100
    521 HE22      -56.0520   -6.0820  -14.2950 H        33 GLN   -0.5100
    522 N         -52.6000   -3.7210  -21.1610 N.am     34 ASN   -0.4700
    523 CA        -51.7440   -2.8280  -21.9250 C.3      34 ASN    0.3100
    524 C         -52.3810   -2.5300  -23.2750 C.2      34 ASN    0.0700
    525 O         -53.2750   -3.2500  -23.7230 O.2      34 ASN    0.0900
    526 CB        -50.3430   -3.4300  -22.1030 C.3      34 ASN   -0.1800
    527 CG        -50.3670   -4.8100  -22.7510 C.2      34 ASN    0.0900
    528 ND2       -50.0340   -5.8370  -21.9770 N.am     34 ASN    0.0900
    529 OD1       -50.6590   -4.9460  -23.9360 O.2      34 ASN    0.5500
    530 HN        -53.4170   -4.0470  -21.6290 H        34 ASN   -0.5500
    531 HA        -51.6820   -1.8900  -21.3930 H        34 ASN   -0.6200
    532 HB1       -49.8600   -3.5190  -21.1070 H        34 ASN    0.3200
    533 HB2       -49.7390   -2.7520  -22.7430 H        34 ASN    0.3000
    534 HD21      -49.7840   -5.6820  -21.0200 H        34 ASN    0.5100
    535 HD22      -50.0330   -6.7650  -22.3490 H        34 ASN   -0.5100
    536 N         -51.9200   -1.4700  -23.9300 N.am     35 VAL   -0.4700
    537 CA        -52.5920   -0.9490  -25.1130 C.3      35 VAL    0.3100
    538 C         -52.9240   -2.0430  -26.1280 C.2      35 VAL    0.0700
    539 O         -54.0740   -2.1790  -26.5840 O.2      35 VAL    0.0900
    540 CB        -51.7240    0.1230  -25.7830 C.3      35 VAL   -0.0900
    541 CG1       -52.4880    0.7850  -26.9130 C.3      35 VAL    0.0900
    542 CG2       -51.2690    1.1520  -24.7500 C.3      35 VAL   -0.2700
    543 HN        -51.0970   -0.9860  -23.6420 H        35 VAL    0.0900
    544 HA        -53.5390   -0.5310  -24.8050 H        35 VAL    0.0900
    545 HB        -50.8020   -0.3460  -26.1860 H        35 VAL    0.0900
    546 HG11      -53.5760    0.7810  -26.6920 H        35 VAL   -0.2700
    547 HG12      -52.3160    0.2320  -27.8610 H        35 VAL    0.0900
    548 HG13      -52.1540    1.8380  -27.0300 H        35 VAL    0.0900
    549 HG21      -50.4050    0.7580  -24.1740 H        35 VAL    0.0900
    550 HG22      -52.0970    1.3700  -24.0420 H        35 VAL    0.5100
    551 HG23      -50.9570    2.0890  -25.2600 H        35 VAL   -0.5100
    552 N         -51.9100   -2.8390  -26.4600 N.am     36 THR   -0.4700
    553 CA        -52.0640   -3.9240  -27.4160 C.3      36 THR    0.3100
    554 C         -53.2510   -4.7720  -27.0060 C.2      36 THR    0.0700
    555 O         -54.1060   -5.1240  -27.8230 O.2      36 THR    0.0900
    556 CB        -50.8070   -4.8010  -27.4620 C.3      36 THR    0.1400
    557 CG2       -50.8150   -5.7030  -28.6870 C.3      36 THR    0.0900
    558 OG1       -49.6490   -3.9640  -27.5020 O.3      36 THR   -0.6600
    559 HN        -51.0000   -2.7270  -26.0690 H        36 THR    0.4300
    560 HA        -52.2510   -3.4880  -28.3870 H        36 THR   -0.2700
    561 HB        -50.7590   -5.4440  -26.5560 H        36 THR    0.0900
    562 HG1       -49.6500   -3.5520  -28.3680 H        36 THR    0.0900
    563 HG21      -50.8480   -5.0890  -29.6130 H        36 THR    0.0900
    564 HG22      -51.7100   -6.3620  -28.6660 H        36 THR    0.5100
    565 HG23      -49.8940   -6.3250  -28.7060 H        36 THR   -0.5100
    566 N         -53.3190   -5.0710  -25.7140 N.am     37 ASN   -0.4700
    567 CA        -54.3860   -5.9030  -25.1860 C.3      37 ASN    0.3100
    568 C         -55.7190   -5.1980  -24.9610 C.2      37 ASN    0.0700
    569 O         -56.7360   -5.8540  -24.7600 O.2      37 ASN    0.0900
    570 CB        -53.9270   -6.6330  -23.9280 C.3      37 ASN   -0.1800
    571 CG        -52.9640   -7.7480  -24.2380 C.2      37 ASN    0.0900
    572 ND2       -52.2550   -8.2180  -23.2240 N.am     37 ASN    0.0900
    573 OD1       -52.8570   -8.1880  -25.3790 O.2      37 ASN    0.5500
    574 HN        -52.6480   -4.7410  -25.0540 H        37 ASN   -0.5500
    575 HA        -54.6660   -6.6120  -25.9520 H        37 ASN   -0.6200
    576 HB1       -54.8120   -7.0620  -23.4130 H        37 ASN    0.3200
    577 HB2       -53.4260   -5.9100  -23.2510 H        37 ASN    0.3000
    578 HD21      -52.3740   -7.8330  -22.3090 H        37 ASN    0.5100
    579 HD22      -51.5990   -8.9590  -23.3720 H        37 ASN   -0.5100
    580 N         -55.7320   -3.8720  -25.0000 N.am     38 TYR   -0.4700
    581 CA        -57.0040   -3.1670  -25.0710 C.3      38 TYR    0.3100
    582 C         -57.5900   -3.3560  -26.4610 C.2      38 TYR    0.0700
    583 O         -58.7800   -3.6320  -26.6030 O.2      38 TYR    0.0900
    584 CB        -56.8680   -1.6820  -24.7380 C.3      38 TYR   -0.1800
    585 CG        -56.2880   -1.4340  -23.3720 C.ar     38 TYR    0.0900
    586 CD1       -56.1210   -2.4820  -22.4700 C.ar     38 TYR    0.0900
    587 CD2       -55.9030   -0.1590  -22.9800 C.ar     38 TYR    0.0000
    588 CE1       -55.5790   -2.2660  -21.2140 C.ar     38 TYR   -0.1150
    589 CE2       -55.3580    0.0680  -21.7260 C.ar     38 TYR    0.1150
    590 CZ        -55.2000   -0.9900  -20.8480 C.ar     38 TYR   -0.1150
    591 OH        -54.6610   -0.7700  -19.5990 O.3      38 TYR    0.1150
    592 HN        -54.9040   -3.3160  -24.9810 H        38 TYR    0.1100
    593 HA        -57.6790   -3.6400  -24.3730 H        38 TYR   -0.5400
    594 HB1       -57.8710   -1.2030  -24.7640 H        38 TYR    0.4300
    595 HB2       -56.1950   -1.1970  -25.4770 H        38 TYR   -0.1150
    596 HD1       -56.4190   -3.4800  -22.7540 H        38 TYR    0.1150
    597 HD2       -56.0300    0.6680  -23.6630 H        38 TYR   -0.1150
    598 HE1       -55.4550   -3.0890  -20.5260 H        38 TYR    0.1150
    599 HE2       -55.0590    1.0640  -21.4360 H        38 TYR    0.5100
    600 HH        -54.6310   -1.6110  -19.1370 H        38 TYR   -0.5100
    601 N         -56.7560   -3.2310  -27.4940 N.am     39 PHE   -0.4700
    602 CA        -57.2270   -3.5210  -28.8550 C.3      39 PHE    0.3100
    603 C         -57.6740   -4.9780  -28.9890 C.2      39 PHE    0.0700
    604 O         -58.6840   -5.2870  -29.6270 O.2      39 PHE    0.0900
    605 CB        -56.1470   -3.1980  -29.8900 C.3      39 PHE   -0.1800
    606 CG        -55.7930   -1.7460  -29.9490 C.ar     39 PHE    0.0900
    607 CD1       -56.7820   -0.7830  -30.0580 C.ar     39 PHE    0.0900
    608 CD2       -54.4770   -1.3390  -29.8720 C.ar     39 PHE    0.0000
    609 CE1       -56.4600    0.5570  -30.1040 C.ar     39 PHE   -0.1150
    610 CE2       -54.1510   -0.0010  -29.9140 C.ar     39 PHE    0.1150
    611 CZ        -55.1450    0.9480  -30.0320 C.ar     39 PHE   -0.1150
    612 HN        -55.8060   -2.9450  -27.3950 H        39 PHE    0.1150
    613 HA        -58.1090   -2.9250  -29.0360 H        39 PHE   -0.1150
    614 HB1       -56.5070   -3.4910  -30.8990 H        39 PHE    0.1150
    615 HB2       -55.2190   -3.7550  -29.6380 H        39 PHE   -0.1150
    616 HD1       -57.8170   -1.0850  -30.1070 H        39 PHE    0.1150
    617 HD2       -53.6940   -2.0770  -29.7780 H        39 PHE   -0.1150
    618 HE1       -57.2410    1.2990  -30.1960 H        39 PHE    0.1150
    619 HE2       -53.1170    0.3060  -29.8570 H        39 PHE    0.5100
    620 HZ        -54.8900    1.9970  -30.0660 H        39 PHE   -0.5100
    621 N         -56.9080   -5.8720  -28.3750 N.am     40 VAL   -0.4700
    622 CA        -57.2620   -7.2840  -28.3290 C.3      40 VAL    0.3100
    623 C         -58.5990   -7.5070  -27.6230 C.2      40 VAL    0.0700
    624 O         -59.4000   -8.3550  -28.0300 O.2      40 VAL    0.0900
    625 CB        -56.1610   -8.0950  -27.6320 C.3      40 VAL   -0.0900
    626 CG1       -56.7130   -9.4050  -27.0850 C.3      40 VAL    0.0900
    627 CG2       -55.0110   -8.3360  -28.5940 C.3      40 VAL   -0.2700
    628 HN        -56.0580   -5.6190  -27.9210 H        40 VAL    0.0900
    629 HA        -57.3980   -7.6290  -29.3430 H        40 VAL    0.0900
    630 HB        -55.7390   -7.4980  -26.7960 H        40 VAL    0.0900
    631 HG11      -57.2880   -9.9360  -27.8740 H        40 VAL   -0.2700
    632 HG12      -57.3910   -9.2020  -26.2280 H        40 VAL    0.0900
    633 HG13      -55.8790  -10.0590  -26.7540 H        40 VAL    0.0900
    634 HG21      -54.5870   -7.3660  -28.9330 H        40 VAL    0.0900
    635 HG22      -55.3730   -8.8940  -29.4830 H        40 VAL    0.5100
    636 HG23      -54.2100   -8.9170  -28.0880 H        40 VAL   -0.5100
    637 N         -58.8370   -6.7440  -26.5580 N.am     41 VAL   -0.4700
    638 CA        -60.1030   -6.8180  -25.8410 C.3      41 VAL    0.3100
    639 C         -61.2480   -6.3090  -26.7170 C.2      41 VAL    0.0700
    640 O         -62.3590   -6.8360  -26.6710 O.2      41 VAL    0.0900
    641 CB        -60.0410   -6.0580  -24.4930 C.3      41 VAL   -0.0900
    642 CG1       -61.3070   -5.2610  -24.2560 C.3      41 VAL    0.0900
    643 CG2       -59.8060   -7.0280  -23.3510 C.3      41 VAL   -0.2700
    644 HN        -58.1660   -6.0960  -26.2070 H        41 VAL    0.0900
    645 HA        -60.3250   -7.8600  -25.6680 H        41 VAL    0.0900
    646 HB        -59.1710   -5.3680  -24.5020 H        41 VAL    0.0900
    647 HG11      -62.1990   -5.9060  -24.4130 H        41 VAL   -0.2700
    648 HG12      -61.3570   -4.4090  -24.9680 H        41 VAL    0.0900
    649 HG13      -61.3240   -4.8800  -23.2130 H        41 VAL    0.0900
    650 HG21      -58.8460   -7.5690  -23.5000 H        41 VAL    0.0900
    651 HG22      -60.6300   -7.7740  -23.3120 H        41 VAL    0.5100
    652 HG23      -59.7560   -6.4760  -22.3880 H        41 VAL   -0.5100
    653 N         -60.9660   -5.2910  -27.5280 N.am     42 SER   -0.4700
    654 CA        -61.9320   -4.8000  -28.5030 C.3      42 SER    0.3100
    655 C         -62.3110   -5.9240  -29.4530 C.2      42 SER    0.0700
    656 O         -63.4940   -6.1320  -29.7580 O.2      42 SER    0.0900
    657 CB        -61.3500   -3.6250  -29.2950 C.3      42 SER    0.0500
    658 OG        -62.2200   -3.2290  -30.3440 O.3      42 SER    0.0900
    659 HN        -60.0870   -4.8220  -27.5060 H        42 SER    0.0900
    660 HA        -62.8180   -4.4900  -27.9690 H        42 SER   -0.6600
    661 HB1       -60.3750   -3.9220  -29.7370 H        42 SER    0.4300
    662 HB2       -61.1990   -2.7580  -28.6160 H        42 SER    0.5100
    663 HG1       -61.7210   -3.3380  -31.1570 H        42 SER   -0.5100
    664 N         -61.2990   -6.6540  -29.9190 N.am     43 LEU   -0.4700
    665 CA        -61.5300   -7.8040  -30.7830 C.3      43 LEU    0.3100
    666 C         -62.4140   -8.8510  -30.1020 C.2      43 LEU    0.0700
    667 O         -63.3770   -9.3440  -30.6890 O.2      43 LEU    0.0900
    668 CB        -60.1980   -8.4280  -31.2030 C.3      43 LEU   -0.1800
    669 CG        -60.0050   -8.6080  -32.7080 C.3      43 LEU    0.0900
    670 CD1       -60.3270   -7.3180  -33.4390 C.3      43 LEU    0.0900
    671 CD2       -58.5890   -9.0620  -33.0100 C.3      43 LEU   -0.0900
    672 HN        -60.3480   -6.4500  -29.6990 H        43 LEU    0.0900
    673 HA        -62.0780   -7.4680  -31.6510 H        43 LEU   -0.2700
    674 HB1       -60.1190   -9.4260  -30.7240 H        43 LEU    0.0900
    675 HB2       -59.3810   -7.7800  -30.8260 H        43 LEU    0.0900
    676 HG        -60.6760   -9.4160  -33.0720 H        43 LEU    0.0900
    677 HD11      -59.3900   -6.7780  -33.6900 H        43 LEU   -0.2700
    678 HD12      -60.9520   -6.6640  -32.7940 H        43 LEU    0.0900
    679 HD13      -60.8700   -7.5430  -34.3820 H        43 LEU    0.0900
    680 HD21      -58.3820  -10.0310  -32.5080 H        43 LEU    0.0900
    681 HD22      -57.8620   -8.3080  -32.6390 H        43 LEU    0.5100
    682 HD23      -58.4600   -9.1970  -34.1060 H        43 LEU   -0.5100
    683 N         -62.0840   -9.1800  -28.8540 N.am     44 ALA   -0.4700
    684 CA        -62.8810  -10.1220  -28.0790 C.3      44 ALA    0.3100
    685 C         -64.3400   -9.6970  -28.0140 C.2      44 ALA    0.0700
    686 O         -65.2250  -10.4690  -28.3610 O.2      44 ALA    0.0900
    687 CB        -62.3200  -10.2690  -26.6740 C.3      44 ALA   -0.2700
    688 HN        -61.2830   -8.8010  -28.3970 H        44 ALA    0.0900
    689 HA        -62.8670  -11.0730  -28.5900 H        44 ALA    0.0900
    690 HB1       -62.3280   -9.2870  -26.1540 H        44 ALA    0.0900
    691 HB2       -61.2720  -10.6370  -26.7220 H        44 ALA    0.5100
    692 HB3       -62.9410  -10.9840  -26.0920 H        44 ALA   -0.5100
    693 N         -64.5950   -8.4670  -27.5700 N.am     45 ALA   -0.4700
    694 CA        -65.9610   -7.9810  -27.4110 C.3      45 ALA    0.3100
    695 C         -66.7260   -8.0120  -28.7320 C.2      45 ALA    0.0700
    696 O         -67.8300   -8.5650  -28.8160 O.2      45 ALA    0.0900
    697 CB        -65.9580   -6.5770  -26.8210 C.3      45 ALA   -0.2700
    698 HN        -63.8690   -7.8290  -27.3280 H        45 ALA    0.0900
    699 HA        -66.4870   -8.6620  -26.7590 H        45 ALA    0.0900
    700 HB1       -65.4080   -5.8810  -27.4910 H        45 ALA    0.0900
    701 HB2       -65.4570   -6.5850  -25.8290 H        45 ALA    0.5100
    702 HB3       -67.0010   -6.2110  -26.7100 H        45 ALA   -0.5100
    703 N         -66.1350   -7.4320  -29.7750 N.am     46 ALA   -0.4700
    704 CA        -66.7610   -7.4650  -31.0900 C.3      46 ALA    0.3100
    705 C         -67.0250   -8.8950  -31.5510 C.2      46 ALA    0.0700
    706 O         -67.9040   -9.1310  -32.3720 O.2      46 ALA    0.0900
    707 CB        -65.9190   -6.7200  -32.1190 C.3      46 ALA   -0.2700
    708 HN        -65.2590   -6.9620  -29.7050 H        46 ALA    0.0900
    709 HA        -67.7360   -7.0070  -31.0070 H        46 ALA    0.0900
    710 HB1       -65.0830   -7.3640  -32.4680 H        46 ALA    0.0900
    711 HB2       -65.4930   -5.8010  -31.6650 H        46 ALA    0.5100
    712 HB3       -66.5460   -6.4490  -32.9950 H        46 ALA   -0.5100
    713 N         -66.2670   -9.8560  -31.0310 N.am     47 ASP   -0.4700
    714 CA        -66.5210  -11.2520  -31.3750 C.3      47 ASP    0.3100
    715 C         -67.4840  -11.9380  -30.4020 C.2      47 ASP    0.0700
    716 O         -67.9240  -13.0630  -30.6440 O.2      47 ASP    0.0900
    717 CB        -65.2110  -12.0420  -31.4990 C.3      47 ASP   -0.2800
    718 CG        -64.3510  -11.5670  -32.6630 C.2      47 ASP    0.0900
    719 OD1       -64.8910  -10.9160  -33.5820 O.co2    47 ASP    0.0900
    720 OD2       -63.1320  -11.8480  -32.6640 O.co2    47 ASP    0.6200
    721 HN        -65.5150   -9.6750  -30.4010 H        47 ASP   -0.7600
    722 HA        -67.0570  -11.2700  -32.3120 H        47 ASP   -0.7600
    723 HB1       -65.4490  -13.1160  -31.6530 H        47 ASP    0.5100
    724 HB2       -64.6290  -11.9280  -30.5590 H        47 ASP   -0.5100
    725 N         -67.8030  -11.2620  -29.3000 N.am     48 ILE   -0.4700
    726 CA        -68.8470  -11.7150  -28.3880 C.3      48 ILE    0.3100
    727 C         -70.2050  -11.3000  -28.9250 C.2      48 ILE    0.0700
    728 O         -71.1700  -12.0620  -28.8630 O.2      48 ILE    0.0900
    729 CB        -68.6980  -11.1160  -26.9830 C.3      48 ILE   -0.0900
    730 CG1       -67.4200  -11.6140  -26.3090 C.3      48 ILE    0.0900
    731 CG2       -69.9130  -11.4630  -26.1310 C.3      48 ILE   -0.2700
    732 CD        -67.1940  -11.0290  -24.9300 C.3      48 ILE    0.0900
    733 HN        -67.3430  -10.4140  -29.0490 H        48 ILE    0.0900
    734 HA        -68.7880  -12.7920  -28.3360 H        48 ILE    0.0900
    735 HB        -68.6050  -10.0110  -27.0600 H        48 ILE   -0.1800
    736 HG11      -66.5540  -11.3480  -26.9510 H        48 ILE    0.0900
    737 HG12      -67.4760  -12.7190  -26.2190 H        48 ILE    0.0900
    738 HG21      -70.0140  -12.5660  -26.0400 H        48 ILE   -0.2700
    739 HG22      -70.8340  -11.0600  -26.6050 H        48 ILE    0.0900
    740 HG23      -69.7980  -11.0330  -25.1140 H        48 ILE    0.0900
    741 HD1       -67.9390  -11.4380  -24.2150 H        48 ILE    0.0900
    742 HD2       -67.3060   -9.9250  -24.9650 H        48 ILE    0.5100
    743 HD3       -66.1750  -11.2910  -24.5700 H        48 ILE   -0.5100
    744 N         -70.2810  -10.0750  -29.4410 N.am     49 ALA   -0.4700
    745 CA        -71.5220   -9.5840  -30.0290 C.3      49 ALA    0.3100
    746 C         -72.0270  -10.5290  -31.1140 C.2      49 ALA    0.0700
    747 O         -73.2180  -10.8150  -31.1910 O.2      49 ALA    0.0900
    748 CB        -71.3310   -8.1820  -30.5840 C.3      49 ALA   -0.2700
    749 HN        -69.5070   -9.4480  -29.4500 H        49 ALA    0.0900
    750 HA        -72.2790   -9.5820  -29.2590 H        49 ALA    0.0900
    751 HB1       -70.5450   -8.1850  -31.3690 H        49 ALA    0.0900
    752 HB2       -71.0180   -7.4920  -29.7720 H        49 ALA    0.5100
    753 HB3       -72.2800   -7.8220  -31.0360 H        49 ALA   -0.5100
    754 N         -71.1180  -11.0230  -31.9520 N.am     50 VAL   -0.4700
    755 CA        -71.4690  -11.9950  -32.9810 C.3      50 VAL    0.3100
    756 C         -72.0380  -13.2720  -32.3800 C.2      50 VAL    0.0700
    757 O         -72.9110  -13.9110  -32.9590 O.2      50 VAL    0.0900
    758 CB        -70.2600  -12.3630  -33.8650 C.3      50 VAL   -0.0900
    759 CG1       -70.4770  -13.7160  -34.5410 C.3      50 VAL    0.0900
    760 CG2       -70.0000  -11.2780  -34.8980 C.3      50 VAL   -0.2700
    761 HN        -70.1600  -10.7500  -31.9140 H        50 VAL    0.0900
    762 HA        -72.2520  -11.5630  -33.5870 H        50 VAL    0.0900
    763 HB        -69.3460  -12.4080  -33.2360 H        50 VAL    0.0900
    764 HG11      -71.4720  -13.7420  -35.0330 H        50 VAL   -0.2700
    765 HG12      -70.4340  -14.5270  -33.7830 H        50 VAL    0.0900
    766 HG13      -69.6940  -13.8820  -35.3120 H        50 VAL    0.0900
    767 HG21      -69.6120  -10.3630  -34.4020 H        50 VAL    0.0900
    768 HG22      -70.9440  -11.0230  -35.4240 H        50 VAL    0.5100
    769 HG23      -69.2460  -11.6300  -35.6340 H        50 VAL   -0.5100
    770 N         -71.5360  -13.6550  -31.2110 N.am     51 GLY   -0.4700
    771 CA        -72.0290  -14.8440  -30.5500 C.3      51 GLY    0.3100
    772 C         -73.4340  -14.6320  -30.0270 C.2      51 GLY   -0.0200
    773 O         -74.3120  -15.4740  -30.2220 O.2      51 GLY    0.0900
    774 HN        -70.8120  -13.1520  -30.7450 H        51 GLY    0.0900
    775 HA1       -71.3690  -15.0730  -29.7270 H        51 GLY    0.5100
    776 HA2       -72.0290  -15.6540  -31.2650 H        51 GLY   -0.5100
    777 N         -73.6530  -13.5070  -29.3510 N.am     52 VAL   -0.4700
    778 CA        -74.9440  -13.2410  -28.7230 C.3      52 VAL    0.3100
    779 C         -76.0030  -12.6810  -29.6780 C.2      52 VAL    0.0700
    780 O         -77.2010  -12.8370  -29.4440 O.2      52 VAL    0.0900
    781 CB        -74.8020  -12.3410  -27.4750 C.3      52 VAL   -0.0900
    782 CG1       -74.9640  -10.8670  -27.8360 C.3      52 VAL    0.0900
    783 CG2       -75.8150  -12.7630  -26.4090 C.3      52 VAL   -0.2700
    784 HN        -72.9550  -12.8050  -29.2440 H        52 VAL    0.0900
    785 HA        -75.3790  -14.1900  -28.4470 H        52 VAL    0.0900
    786 HB        -73.8000  -12.4980  -27.0230 H        52 VAL    0.0900
    787 HG11      -76.0320  -10.5690  -27.7580 H        52 VAL   -0.2700
    788 HG12      -74.6230  -10.6940  -28.8790 H        52 VAL    0.0900
    789 HG13      -74.3690  -10.2390  -27.1390 H        52 VAL    0.0900
    790 HG21      -75.6410  -13.8200  -26.1130 H        52 VAL    0.0900
    791 HG22      -76.8470  -12.6730  -26.8110 H        52 VAL    0.5100
    792 HG23      -75.7080  -12.1200  -25.5090 H        52 VAL   -0.5100
    793 N         -75.5550  -12.0500  -30.7600 N.am     53 LEU   -0.4700
    794 CA        -76.4430  -11.3450  -31.6830 C.3      53 LEU    0.3100
    795 C         -76.3850  -11.8620  -33.1220 C.2      53 LEU    0.0700
    796 O         -77.3480  -12.4330  -33.6280 O.2      53 LEU    0.0900
    797 CB        -76.1150   -9.8470  -31.6720 C.3      53 LEU   -0.1800
    798 CG        -77.0390   -8.9150  -30.8820 C.3      53 LEU    0.0900
    799 CD1       -77.3090   -9.4240  -29.4610 C.3      53 LEU    0.0900
    800 CD2       -76.4850   -7.4910  -30.8630 C.3      53 LEU   -0.0900
    801 HN        -74.5860  -12.0310  -30.9930 H        53 LEU    0.0900
    802 HA        -77.4610  -11.5120  -31.3670 H        53 LEU   -0.2700
    803 HB1       -76.1170   -9.5000  -32.7260 H        53 LEU    0.0900
    804 HB2       -75.0940   -9.7340  -31.2550 H        53 LEU    0.0900
    805 HG        -78.0070   -8.8260  -31.4210 H        53 LEU    0.0900
    806 HD11      -76.5460   -9.0220  -28.7600 H        53 LEU   -0.2700
    807 HD12      -77.2590  -10.5340  -29.4410 H        53 LEU    0.0900
    808 HD13      -78.3130   -9.0890  -29.1230 H        53 LEU    0.0900
    809 HD21      -76.7240   -6.9750  -31.8170 H        53 LEU    0.0900
    810 HD22      -75.3810   -7.5160  -30.7410 H        53 LEU    0.5100
    811 HD23      -76.9410   -6.9190  -30.0260 H        53 LEU   -0.5100
    812 N         -75.2490  -11.6440  -33.7780 N.am     54 ALA   -0.4700
    813 CA        -75.0900  -11.9100  -35.2060 C.3      54 ALA    0.3100
    814 C         -75.5470  -13.2920  -35.6660 C.2      54 ALA    0.0700
    815 O         -76.0110  -13.4410  -36.7920 O.2      54 ALA    0.0900
    816 CB        -73.6470  -11.6750  -35.6210 C.3      54 ALA   -0.2700
    817 HN        -74.4420  -11.2860  -33.3170 H        54 ALA    0.0900
    818 HA        -75.7510  -11.2490  -35.7480 H        54 ALA    0.0900
    819 HB1       -72.9720  -12.3510  -35.0530 H        54 ALA    0.0900
    820 HB2       -73.3580  -10.6240  -35.4090 H        54 ALA    0.5100
    821 HB3       -73.5270  -11.8850  -36.7060 H        54 ALA   -0.5100
    822 N         -75.3620  -14.3120  -34.8300 N.am     55 ILE   -0.4700
    823 CA        -75.8700  -15.6490  -35.1510 C.3      55 ILE    0.3100
    824 C         -77.3920  -15.8390  -35.0590 C.2      55 ILE    0.0700
    825 O         -77.9750  -16.5070  -35.9100 O.2      55 ILE    0.0900
    826 CB        -75.0700  -16.7930  -34.4780 C.3      55 ILE   -0.0900
    827 CG1       -74.6270  -17.7820  -35.5480 C.3      55 ILE    0.0900
    828 CG2       -75.8930  -17.5120  -33.4270 C.3      55 ILE   -0.2700
    829 CD        -74.2370  -17.1110  -36.8350 C.3      55 ILE    0.0900
    830 HN        -74.8790  -14.2150  -33.9640 H        55 ILE    0.0900
    831 HA        -75.8270  -15.7600  -36.2240 H        55 ILE    0.0900
    832 HB        -74.1620  -16.3680  -33.9990 H        55 ILE   -0.1800
    833 HG11      -75.4610  -18.4870  -35.7510 H        55 ILE    0.0900
    834 HG12      -73.7560  -18.3560  -35.1660 H        55 ILE    0.0900
    835 HG21      -76.9710  -17.4780  -33.6980 H        55 ILE   -0.2700
    836 HG22      -75.7600  -17.0190  -32.4400 H        55 ILE    0.0900
    837 HG23      -75.5770  -18.5740  -33.3600 H        55 ILE    0.0900
    838 HD1       -74.0040  -16.0410  -36.6520 H        55 ILE    0.0900
    839 HD2       -75.0750  -17.1730  -37.5620 H        55 ILE    0.5100
    840 HD3       -73.3360  -17.6030  -37.2600 H        55 ILE   -0.5100
    841 N         -78.0400  -15.2990  -34.0130 N.am     56 PRO   -0.2900
    842 CA        -79.5050  -15.2850  -34.0740 C.3      56 PRO    0.0000
    843 C         -80.0330  -14.5530  -35.3140 C.2      56 PRO    0.0900
    844 O         -80.9850  -15.0280  -35.9310 O.2      56 PRO    0.0900
    845 CB        -79.8930  -14.5410  -32.7980 C.3      56 PRO    0.0200
    846 CG        -78.8130  -14.9100  -31.8300 C.3      56 PRO    0.0900
    847 CD        -77.5470  -14.9720  -32.6600 C.3      56 PRO   -0.1800
    848 HA        -79.8890  -16.2900  -34.1460 H        56 PRO    0.0900
    849 HB1       -80.8880  -14.8720  -32.4300 H        56 PRO    0.0900
    850 HB2       -79.9190  -13.4450  -32.9690 H        56 PRO   -0.1800
    851 HG1       -78.7230  -14.1420  -31.0320 H        56 PRO    0.0900
    852 HG2       -79.0250  -15.8940  -31.3600 H        56 PRO    0.0900
    853 HD1       -77.0180  -13.9970  -32.6710 H        56 PRO    0.5100
    854 HD2       -76.8630  -15.7700  -32.3000 H        56 PRO   -0.5100
    855 N         -79.4200  -13.4230  -35.6780 N.am     57 PHE   -0.4700
    856 CA        -79.8280  -12.6830  -36.8770 C.3      57 PHE    0.3100
    857 C         -79.4600  -13.4460  -38.1350 C.2      57 PHE    0.0700
    858 O         -80.0490  -13.2540  -39.1950 O.2      57 PHE    0.0900
    859 CB        -79.1900  -11.2930  -36.9450 C.3      57 PHE   -0.1800
    860 CG        -79.5500  -10.3980  -35.8000 C.ar     57 PHE    0.0900
    861 CD1       -80.4350  -10.8220  -34.8140 C.ar     57 PHE    0.0900
    862 CD2       -79.0020   -9.1270  -35.7050 C.ar     57 PHE    0.0000
    863 CE1       -80.7620   -9.9970  -33.7480 C.ar     57 PHE   -0.1150
    864 CE2       -79.3240   -8.3160  -34.6420 C.ar     57 PHE    0.1150
    865 CZ        -80.2090   -8.7290  -33.6670 C.ar     57 PHE   -0.1150
    866 HN        -78.6640  -13.0370  -35.1570 H        57 PHE    0.1150
    867 HA        -80.9040  -12.5930  -36.8540 H        57 PHE   -0.1150
    868 HB1       -79.5240  -10.7840  -37.8750 H        57 PHE    0.1150
    869 HB2       -78.0850  -11.3990  -36.9430 H        57 PHE   -0.1150
    870 HD1       -80.8720  -11.8070  -34.8790 H        57 PHE    0.1150
    871 HD2       -78.3220   -8.7740  -36.4660 H        57 PHE   -0.1150
    872 HE1       -81.4460  -10.3420  -32.9860 H        57 PHE    0.1150
    873 HE2       -78.8760   -7.3370  -34.5690 H        57 PHE    0.5100
    874 HZ        -80.4670   -8.0720  -32.8500 H        57 PHE   -0.5100
    875 N         -78.4660  -14.3180  -38.0180 N.am     58 ALA   -0.4700
    876 CA        -78.0900  -15.1740  -39.1230 C.3      58 ALA    0.3100
    877 C         -79.1150  -16.2810  -39.2450 C.2      58 ALA    0.0700
    878 O         -79.2580  -16.8960  -40.2950 O.2      58 ALA    0.0900
    879 CB        -76.7060  -15.7640  -38.8910 C.3      58 ALA   -0.2700
    880 HN        -77.9410  -14.4220  -37.1770 H        58 ALA    0.0900
    881 HA        -78.0990  -14.5810  -40.0260 H        58 ALA    0.0900
    882 HB1       -76.7000  -16.3650  -37.9560 H        58 ALA    0.0900
    883 HB2       -75.9600  -14.9480  -38.7920 H        58 ALA    0.5100
    884 HB3       -76.4300  -16.4250  -39.7400 H        58 ALA   -0.5100
    885 N         -79.7860  -16.5660  -38.1300 N.am     59 ILE   -0.4700
    886 CA        -80.7670  -17.6470  -38.0670 C.3      59 ILE    0.3100
    887 C         -82.2210  -17.2680  -38.3060 C.2      59 ILE    0.0700
    888 O         -83.0460  -18.1200  -38.6290 O.2      59 ILE    0.0900
    889 CB        -80.6170  -18.4380  -36.7620 C.3      59 ILE   -0.0900
    890 CG1       -79.6980  -19.6120  -37.0490 C.3      59 ILE    0.0900
    891 CG2       -81.9730  -18.8930  -36.2100 C.3      59 ILE   -0.2700
    892 CD        -79.2660  -19.6100  -38.5180 C.3      59 ILE    0.0900
    893 HN        -79.6500  -16.0540  -37.2860 H        59 ILE    0.0900
    894 HA        -80.6080  -18.2930  -38.9170 H        59 ILE    0.0900
    895 HB        -80.1150  -17.7970  -36.0060 H        59 ILE   -0.1800
    896 HG11      -80.2310  -20.5600  -36.8230 H        59 ILE    0.0900
    897 HG12      -78.7980  -19.5410  -36.4010 H        59 ILE    0.0900
    898 HG21      -82.4860  -19.5460  -36.9490 H        59 ILE   -0.2700
    899 HG22      -82.6160  -18.0090  -36.0110 H        59 ILE    0.0900
    900 HG23      -81.8260  -19.4670  -35.2710 H        59 ILE    0.0900
    901 HD1       -78.5730  -18.7630  -38.7120 H        59 ILE    0.0900
    902 HD2       -80.1560  -19.5000  -39.1740 H        59 ILE    0.5100
    903 HD3       -78.7400  -20.5590  -38.7580 H        59 ILE   -0.5100
    904 N         -82.5210  -15.9830  -38.2030 N.am     60 THR   -0.4700
    905 CA        -83.8430  -15.4860  -38.5210 C.3      60 THR    0.3100
    906 C         -83.8760  -15.3700  -40.0360 C.2      60 THR    0.0700
    907 O         -84.7070  -15.9800  -40.7050 O.2      60 THR    0.0900
    908 CB        -84.1330  -14.1430  -37.8290 C.3      60 THR    0.1400
    909 CG2       -84.0660  -14.3030  -36.3110 C.3      60 THR    0.0900
    910 OG1       -83.1630  -13.1760  -38.2350 O.3      60 THR   -0.6600
    911 HN        -81.8550  -15.3050  -37.9030 H        60 THR    0.4300
    912 HA        -84.5580  -16.2290  -38.2010 H        60 THR   -0.2700
    913 HB        -85.1440  -13.7820  -38.1130 H        60 THR    0.0900
    914 HG1       -83.3910  -12.3640  -37.7760 H        60 THR    0.0900
    915 HG21      -83.2210  -14.9690  -36.0340 H        60 THR    0.0900
    916 HG22      -85.0100  -14.7520  -35.9360 H        60 THR    0.5100
    917 HG23      -83.9060  -13.3120  -35.8330 H        60 THR   -0.5100
    918 N         -82.9440  -14.5910  -40.5710 N.am     61 ILE   -0.4700
    919 CA        -82.8660  -14.2900  -42.0010 C.3      61 ILE    0.3100
    920 C         -82.8740  -15.5100  -42.9460 C.2      61 ILE    0.0700
    921 O         -83.2440  -15.3850  -44.1170 O.2      61 ILE    0.0900
    922 CB        -81.6570  -13.3700  -42.2980 C.3      61 ILE   -0.0900
    923 CG1       -81.7480  -12.1050  -41.4460 C.3      61 ILE    0.0900
    924 CG2       -81.5990  -13.0060  -43.7700 C.3      61 ILE   -0.2700
    925 CD        -83.1360  -11.4840  -41.4330 C.3      61 ILE    0.0900
    926 HN        -82.2410  -14.1640  -40.0080 H        61 ILE    0.0900
    927 HA        -83.7860  -13.8070  -42.2930 H        61 ILE    0.0900
    928 HB        -80.7200  -13.8950  -42.0130 H        61 ILE   -0.1800
    929 HG11      -81.0300  -11.3570  -41.8430 H        61 ILE    0.0900
    930 HG12      -81.4640  -12.3590  -40.4030 H        61 ILE    0.0900
    931 HG21      -82.5900  -12.6360  -44.1110 H        61 ILE   -0.2700
    932 HG22      -81.3270  -13.9010  -44.3710 H        61 ILE    0.0900
    933 HG23      -80.8470  -12.2040  -43.9320 H        61 ILE    0.0900
    934 HD1       -83.7920  -12.0290  -40.7210 H        61 ILE    0.0900
    935 HD2       -83.5880  -11.5450  -42.4470 H        61 ILE    0.5100
    936 HD3       -83.0720  -10.4220  -41.1160 H        61 ILE   -0.5100
    937 N         -82.4810  -16.6830  -42.4420 N.am     62 SER   -0.4700
    938 CA        -82.6070  -17.9300  -43.1960 C.3      62 SER    0.3100
    939 C         -84.0810  -18.2670  -43.4440 C.2      62 SER    0.0700
    940 O         -84.4730  -18.6710  -44.5400 O.2      62 SER    0.0900
    941 CB        -81.9210  -19.0710  -42.4360 C.3      62 SER    0.0500
    942 OG        -82.2710  -20.3390  -42.9700 O.3      62 SER    0.0900
    943 HN        -82.0830  -16.7600  -41.5310 H        62 SER    0.0900
    944 HA        -82.1460  -17.7900  -44.1630 H        62 SER   -0.6600
    945 HB1       -82.2290  -19.0420  -41.3690 H        62 SER    0.4300
    946 HB2       -80.8190  -18.9520  -42.5070 H        62 SER    0.5100
    947 HG1       -83.2260  -20.4080  -42.8830 H        62 SER   -0.5100
    948 N         -84.9030  -18.0450  -42.4210 N.am     63 THR   -0.4700
    949 CA        -86.3170  -18.4010  -42.4600 C.3      63 THR    0.3100
    950 C         -87.1640  -17.3460  -43.1650 C.2      63 THR    0.0700
    951 O         -88.3920  -17.4660  -43.2320 O.2      63 THR    0.0900
    952 CB        -86.8730  -18.6810  -41.0420 C.3      63 THR    0.1400
    953 CG2       -86.0150  -19.7190  -40.3260 C.3      63 THR    0.0900
    954 OG1       -86.8850  -17.4740  -40.2740 O.3      63 THR   -0.6600
    955 HN        -84.5860  -17.6230  -41.5750 H        63 THR    0.4300
    956 HA        -86.4190  -19.2800  -43.0800 H        63 THR   -0.2700
    957 HB        -87.9110  -19.0720  -41.1150 H        63 THR    0.0900
    958 HG1       -86.0710  -17.0140  -40.4900 H        63 THR    0.0900
    959 HG21      -85.0240  -19.2860  -40.0710 H        63 THR    0.0900
    960 HG22      -85.8570  -20.5990  -40.9860 H        63 THR    0.5100
    961 HG23      -86.5140  -20.0400  -39.3870 H        63 THR   -0.5100
    962 N         -86.5070  -16.3070  -43.6830 N.am     64 GLY   -0.4700
    963 CA        -87.1900  -15.3200  -44.4990 C.3      64 GLY    0.3100
    964 C         -88.2000  -14.4480  -43.7730 C.2      64 GLY   -0.0200
    965 O         -89.3750  -14.4860  -44.1030 O.2      64 GLY    0.0900
    966 HN        -85.5320  -16.1640  -43.5360 H        64 GLY    0.0900
    967 HA1       -87.7060  -15.8560  -45.2820 H        64 GLY    0.5100
    968 HA2       -86.4310  -14.6790  -44.9240 H        64 GLY   -0.5100
    969 N         -87.7720  -13.6940  -42.7630 N.am     65 PHE   -0.4700
    970 CA        -88.7000  -12.8610  -42.0090 C.3      65 PHE    0.3100
    971 C         -89.2160  -11.6900  -42.8700 C.2      65 PHE    0.0700
    972 O         -88.7880  -11.4960  -44.0130 O.2      65 PHE    0.0900
    973 CB        -88.0070  -12.3230  -40.7540 C.3      65 PHE   -0.1800
    974 CG        -88.8410  -11.3500  -39.9570 C.ar     65 PHE    0.0900
    975 CD1       -90.0760  -11.7240  -39.4370 C.ar     65 PHE    0.0900
    976 CD2       -88.3710  -10.0730  -39.6910 C.ar     65 PHE    0.0000
    977 CE1       -90.8310  -10.8300  -38.6970 C.ar     65 PHE   -0.1150
    978 CE2       -89.1140   -9.1780  -38.9470 C.ar     65 PHE    0.1150
    979 CZ        -90.3500   -9.5540  -38.4490 C.ar     65 PHE   -0.1150
    980 HN        -86.8150  -13.6650  -42.4810 H        65 PHE    0.1150
    981 HA        -89.5550  -13.4650  -41.7400 H        65 PHE   -0.1150
    982 HB1       -87.0780  -11.7900  -41.0520 H        65 PHE    0.1150
    983 HB2       -87.7610  -13.1720  -40.0810 H        65 PHE   -0.1150
    984 HD1       -90.4490  -12.7220  -39.6130 H        65 PHE    0.1150
    985 HD2       -87.4060   -9.7730  -40.0740 H        65 PHE   -0.1150
    986 HE1       -91.7950  -11.1270  -38.3130 H        65 PHE    0.1150
    987 HE2       -88.7310   -8.1860  -38.7530 H        65 PHE    0.5100
    988 HZ        -90.9370   -8.8560  -37.8710 H        65 PHE   -0.5100
    989 N         -90.1560  -10.9250  -42.3080 N.am     66 CYS   -0.4700
    990 CA        -90.7520   -9.7600  -42.9510 C.3      66 CYS    0.3100
    991 C         -90.9500   -8.6160  -41.9660 C.2      66 CYS    0.0700
    992 O         -91.5950   -8.8000  -40.9350 O.2      66 CYS    0.0900
    993 CB        -92.1170  -10.1130  -43.5610 C.3      66 CYS   -0.1000
    994 SG        -93.0580   -8.6730  -44.1940 S.3      66 CYS    0.0900
    995 HN        -90.5010  -11.1240  -41.3950 H        66 CYS    0.0900
    996 HA        -90.0750   -9.4200  -43.7200 H        66 CYS   -0.0800
    997 HB1       -92.7220  -10.6210  -42.7820 H        66 CYS    0.5100
    998 HB2       -91.9470  -10.8240  -44.3970 H        66 CYS   -0.5100
    999 N         -90.4600   -7.4270  -42.3230 N.am     67 ALA   -0.4700
   1000 CA        -90.6310   -6.2480  -41.4750 C.3      67 ALA    0.3100
   1001 C         -90.3230   -4.9060  -42.1520 C.2      67 ALA    0.0700
   1002 O         -90.0440   -4.8450  -43.3450 O.2      67 ALA    0.0900
   1003 CB        -89.8120   -6.3980  -40.2090 C.3      67 ALA   -0.2700
   1004 HN        -89.9600   -7.2910  -43.1750 H        67 ALA    0.0900
   1005 HA        -91.6800   -6.1530  -41.2380 H        67 ALA    0.0900
   1006 HB1       -88.8280   -6.8560  -40.4430 H        67 ALA    0.0900
   1007 HB2       -90.3470   -7.0540  -39.4880 H        67 ALA    0.5100
   1008 HB3       -89.6390   -5.4010  -39.7490 H        67 ALA   -0.5100
   1009 N         -90.3690   -3.8210  -41.3760 N.am     68 ALA   -0.4700
   1010 CA        -90.1110   -2.4980  -41.9190 C.3      68 ALA    0.3100
   1011 C         -88.7600   -2.5210  -42.6140 C.2      68 ALA    0.0700
   1012 O         -87.8640   -3.2460  -42.1970 O.2      68 ALA    0.0900
   1013 CB        -90.1320   -1.4450  -40.8160 C.3      68 ALA   -0.2700
   1014 HN        -90.5790   -3.8690  -40.4020 H        68 ALA    0.0900
   1015 HA        -90.8740   -2.2850  -42.6540 H        68 ALA    0.0900
   1016 HB1       -89.3520   -1.6710  -40.0580 H        68 ALA    0.0900
   1017 HB2       -91.1230   -1.4410  -40.3150 H        68 ALA    0.5100
   1018 HB3       -89.9270   -0.4410  -41.2460 H        68 ALA   -0.5100
   1019 N         -88.6240   -1.7390  -43.6800 N.am     69 CYS   -0.4700
   1020 CA        -87.4010   -1.7190  -44.4750 C.3      69 CYS    0.3100
   1021 C         -86.1430   -1.6480  -43.6130 C.2      69 CYS    0.0700
   1022 O         -85.3210   -2.5600  -43.6310 O.2      69 CYS    0.0900
   1023 CB        -87.4270   -0.5510  -45.4690 C.3      69 CYS   -0.1000
   1024 SG        -85.9800   -0.4710  -46.5640 S.3      69 CYS    0.0900
   1025 HN        -89.3530   -1.1300  -43.9840 H        69 CYS    0.0900
   1026 HA        -87.3270   -2.6590  -45.0010 H        69 CYS   -0.0800
   1027 HB1       -87.4910    0.3950  -44.8910 H        69 CYS    0.5100
   1028 HB2       -88.3420   -0.6450  -46.0910 H        69 CYS   -0.5100
   1029 N         -86.0030   -0.5610  -42.8600 N.am     70 HSE   -0.4700
   1030 CA        -84.7940   -0.2760  -42.0890 C.3      70 HSE    0.3100
   1031 C         -84.5980   -1.2230  -40.9080 C.2      70 HSE    0.0700
   1032 O         -83.5190   -1.8000  -40.7290 O.2      70 HSE    0.0900
   1033 CB        -84.8080    1.1780  -41.6030 C.3      70 HSE   -0.0800
   1034 CG        -85.2380    2.1580  -42.6540 C.ar     70 HSE    0.0900
   1035 CD2       -85.0550    3.5010  -42.7430 C.ar     70 HSE    0.0900
   1036 ND1       -85.9410    1.7930  -43.7760 N.ar     70 HSE   -0.7000
   1037 CE1       -86.1810    2.8600  -44.5160 C.ar     70 HSE    0.2200
   1038 NE2       -85.6510    3.9090  -43.9110 N.ar     70 HSE    0.2500
   1039 HN        -86.7280    0.1190  -42.7870 H        70 HSE    0.1300
   1040 HA        -83.9390   -0.4530  -42.7260 H        70 HSE   -0.3600
   1041 HB1       -83.7860    1.4520  -41.2680 H        70 HSE    0.3200
   1042 HB2       -85.5080    1.2600  -40.7450 H        70 HSE   -0.0500
   1043 HD2       -84.5490    4.1750  -42.0630 H        70 HSE    0.0900
   1044 HE1       -86.7170    2.8960  -45.4630 H        70 HSE    0.5100
   1045 HE2       -85.6740    4.8540  -44.2390 H        70 HSE   -0.5100
   1046 N         -85.6420   -1.3850  -40.0970 N.am     71 GLY   -0.4700
   1047 CA        -85.6000   -2.3040  -38.9750 C.3      71 GLY    0.3100
   1048 C         -85.2680   -3.7000  -39.4580 C.2      71 GLY   -0.0200
   1049 O         -84.8010   -4.5440  -38.6960 O.2      71 GLY    0.0900
   1050 HN        -86.4950   -0.8830  -40.2230 H        71 GLY    0.0900
   1051 HA1       -86.5680   -2.3050  -38.4950 H        71 GLY    0.5100
   1052 HA2       -84.8420   -1.9680  -38.2830 H        71 GLY   -0.5100
   1053 N         -85.5310   -3.9420  -40.7400 N.am     72 CYS   -0.4700
   1054 CA        -85.1460   -5.1780  -41.4040 C.3      72 CYS    0.3100
   1055 C         -83.6800   -5.1500  -41.8270 C.2      72 CYS    0.0700
   1056 O         -82.9750   -6.1630  -41.7680 O.2      72 CYS    0.0900
   1057 CB        -86.0230   -5.4010  -42.6300 C.3      72 CYS   -0.1000
   1058 SG        -87.1670   -6.7930  -42.4830 S.3      72 CYS    0.0900
   1059 HN        -86.0100   -3.2770  -41.3080 H        72 CYS    0.0900
   1060 HA        -85.2640   -5.9900  -40.7020 H        72 CYS   -0.0800
   1061 HB1       -85.3600   -5.5740  -43.5030 H        72 CYS    0.5100
   1062 HB2       -86.6080   -4.4750  -42.8090 H        72 CYS   -0.5100
   1063 N         -83.2300   -3.9780  -42.2630 N.am     73 LEU   -0.4700
   1064 CA        -81.8690   -3.8060  -42.7360 C.3      73 LEU    0.3100
   1065 C         -80.8640   -3.9630  -41.6030 C.2      73 LEU    0.0700
   1066 O         -79.7140   -4.3260  -41.8390 O.2      73 LEU    0.0900
   1067 CB        -81.6990   -2.4480  -43.4180 C.3      73 LEU   -0.1800
   1068 CG        -82.3830   -2.3130  -44.7780 C.3      73 LEU    0.0900
   1069 CD1       -82.3670   -0.8680  -45.2520 C.3      73 LEU    0.0900
   1070 CD2       -81.7230   -3.2260  -45.7970 C.3      73 LEU   -0.0900
   1071 HN        -83.8070   -3.1650  -42.2860 H        73 LEU    0.0900
   1072 HA        -81.6530   -4.6040  -43.4310 H        73 LEU   -0.2700
   1073 HB1       -80.6120   -2.2640  -43.5580 H        73 LEU    0.0900
   1074 HB2       -82.1110   -1.6680  -42.7450 H        73 LEU    0.0900
   1075 HG        -83.4350   -2.6610  -44.6960 H        73 LEU    0.0900
   1076 HD11      -81.7090   -0.2590  -44.5960 H        73 LEU   -0.2700
   1077 HD12      -83.3950   -0.4460  -45.2130 H        73 LEU    0.0900
   1078 HD13      -81.9800   -0.8140  -46.2920 H        73 LEU    0.0900
   1079 HD21      -81.7950   -4.2840  -45.4660 H        73 LEU    0.0900
   1080 HD22      -80.6500   -2.9600  -45.9030 H        73 LEU    0.5100
   1081 HD23      -82.2320   -3.1260  -46.7800 H        73 LEU   -0.5100
   1082 N         -81.2960   -3.6870  -40.3710 N.am     74 PHE   -0.4700
   1083 CA        -80.4600   -3.9470  -39.2010 C.3      74 PHE    0.3100
   1084 C         -80.0530   -5.4140  -39.1130 C.2      74 PHE    0.0700
   1085 O         -78.8720   -5.7570  -39.1890 O.2      74 PHE    0.0900
   1086 CB        -81.1730   -3.5500  -37.9000 C.3      74 PHE   -0.1800
   1087 CG        -80.4010   -3.9160  -36.6520 C.ar     74 PHE    0.0900
   1088 CD1       -79.7820   -2.9390  -35.8840 C.ar     74 PHE    0.0900
   1089 CD2       -80.2830   -5.2360  -36.2520 C.ar     74 PHE    0.0000
   1090 CE1       -79.0660   -3.2780  -34.7390 C.ar     74 PHE   -0.1150
   1091 CE2       -79.5710   -5.5670  -35.1190 C.ar     74 PHE    0.1150
   1092 CZ        -78.9630   -4.6000  -34.3570 C.ar     74 PHE   -0.1150
   1093 HN        -82.1950   -3.2940  -40.1950 H        74 PHE    0.1150
   1094 HA        -79.5490   -3.3810  -39.3120 H        74 PHE   -0.1150
   1095 HB1       -82.1530   -4.0690  -37.8450 H        74 PHE    0.1150
   1096 HB2       -81.3220   -2.4490  -37.8850 H        74 PHE   -0.1150
   1097 HD1       -79.8570   -1.9030  -36.1780 H        74 PHE    0.1150
   1098 HD2       -80.7560   -6.0140  -36.8330 H        74 PHE   -0.1150
   1099 HE1       -78.5920   -2.5060  -34.1490 H        74 PHE    0.1150
   1100 HE2       -79.4900   -6.6040  -34.8260 H        74 PHE    0.5100
   1101 HZ        -78.4100   -4.8700  -33.4710 H        74 PHE   -0.5100
   1102 N         -81.0510   -6.2760  -38.9110 N.am     75 ILE   -0.4700
   1103 CA        -80.8360   -7.7120  -38.8050 C.3      75 ILE    0.3100
   1104 C         -80.1560   -8.2340  -40.0710 C.2      75 ILE    0.0700
   1105 O         -79.3430   -9.1620  -40.0180 O.2      75 ILE    0.0900
   1106 CB        -82.1640   -8.4490  -38.5260 C.3      75 ILE   -0.0900
   1107 CG1       -82.6340   -8.1970  -37.0890 C.3      75 ILE    0.0900
   1108 CG2       -82.0180   -9.9370  -38.7250 C.3      75 ILE   -0.2700
   1109 CD        -83.1490   -6.7990  -36.8240 C.3      75 ILE    0.0900
   1110 HN        -81.9960   -5.9720  -38.8210 H        75 ILE    0.0900
   1111 HA        -80.1360   -7.8870  -38.0030 H        75 ILE    0.0900
   1112 HB        -82.9470   -8.0630  -39.2150 H        75 ILE   -0.1800
   1113 HG11      -81.7790   -8.3870  -36.4070 H        75 ILE    0.0900
   1114 HG12      -83.4470   -8.9160  -36.8590 H        75 ILE    0.0900
   1115 HG21      -81.3840  -10.3710  -37.9220 H        75 ILE   -0.2700
   1116 HG22      -81.5370  -10.1430  -39.7050 H        75 ILE    0.0900
   1117 HG23      -83.0160  -10.4240  -38.6890 H        75 ILE    0.0900
   1118 HD1       -83.0920   -6.1880  -37.7490 H        75 ILE    0.0900
   1119 HD2       -82.5320   -6.3120  -36.0380 H        75 ILE    0.5100
   1120 HD3       -84.2100   -6.8440  -36.4930 H        75 ILE   -0.5100
   1121 N         -80.4830   -7.6260  -41.2110 N.am     76 ALA   -0.4700
   1122 CA        -79.7680   -7.9100  -42.4480 C.3      76 ALA    0.3100
   1123 C         -78.2800   -7.6480  -42.2590 C.2      76 ALA    0.0700
   1124 O         -77.4700   -8.5750  -42.2690 O.2      76 ALA    0.0900
   1125 CB        -80.3150   -7.0690  -43.5920 C.3      76 ALA   -0.2700
   1126 HN        -81.2210   -6.9560  -41.2680 H        76 ALA    0.0900
   1127 HA        -79.8840   -8.9620  -42.6670 H        76 ALA    0.0900
   1128 HB1       -80.0420   -6.0010  -43.4460 H        76 ALA    0.0900
   1129 HB2       -81.4220   -7.1490  -43.6250 H        76 ALA    0.5100
   1130 HB3       -79.8840   -7.4160  -44.5560 H        76 ALA   -0.5100
   1131 N         -77.9170   -6.3780  -42.0840 N.am     77 CYS   -0.4700
   1132 CA        -76.5190   -6.0250  -41.8750 C.3      77 CYS    0.3100
   1133 C         -76.2610   -5.4530  -40.4840 C.2      77 CYS    0.0700
   1134 O         -76.5700   -4.2960  -40.1980 O.2      77 CYS    0.0900
   1135 CB        -76.0810   -5.0080  -42.9290 C.3      77 CYS   -0.1100
   1136 SG        -77.1930   -4.8980  -44.3600 S.3      77 CYS    0.0900
   1137 HN        -78.5730   -5.6270  -42.0860 H        77 CYS    0.0900
   1138 HA        -75.9270   -6.9250  -41.9470 H        77 CYS   -0.2300
   1139 HB1       -75.0660   -5.2900  -43.2800 H        77 CYS    0.1600
   1140 HB2       -76.0160   -4.0120  -42.4420 H        77 CYS    0.5100
   1141 HG1       -78.1850   -4.3270  -43.6920 H        77 CYS   -0.5100
   1142 N         -75.6540   -6.2770  -39.6350 N.am     78 PHE   -0.4700
   1143 CA        -75.1640   -5.8820  -38.3180 C.3      78 PHE    0.3100
   1144 C         -73.7340   -6.3710  -38.2130 C.2      78 PHE    0.0700
   1145 O         -72.8100   -5.6070  -37.9570 O.2      78 PHE    0.0900
   1146 CB        -76.0090   -6.4460  -37.1780 C.3      78 PHE   -0.1800
   1147 CG        -75.5150   -6.0360  -35.8160 C.ar     78 PHE    0.0900
   1148 CD1       -75.2100   -4.7100  -35.5480 C.ar     78 PHE    0.0900
   1149 CD2       -75.3450   -6.9740  -34.8080 C.ar     78 PHE    0.0000
   1150 CE1       -74.7440   -4.3210  -34.3000 C.ar     78 PHE   -0.1150
   1151 CE2       -74.8810   -6.5890  -33.5550 C.ar     78 PHE    0.1150
   1152 CZ        -74.5850   -5.2620  -33.3020 C.ar     78 PHE   -0.1150
   1153 HN        -75.5000   -7.2330  -39.8700 H        78 PHE    0.1150
   1154 HA        -75.1730   -4.8030  -38.2800 H        78 PHE   -0.1150
   1155 HB1       -75.9890   -7.5550  -37.2180 H        78 PHE    0.1150
   1156 HB2       -77.0530   -6.0790  -37.2760 H        78 PHE   -0.1150
   1157 HD1       -75.3370   -3.9680  -36.3230 H        78 PHE    0.1150
   1158 HD2       -75.5720   -8.0120  -34.9980 H        78 PHE   -0.1150
   1159 HE1       -74.5080   -3.2840  -34.1090 H        78 PHE    0.1150
   1160 HE2       -74.7540   -7.3270  -32.7780 H        78 PHE    0.5100
   1161 HZ        -74.2280   -4.9620  -32.3280 H        78 PHE   -0.5100
   1162 N         -73.5690   -7.6760  -38.4150 N.am     79 VAL   -0.4700
   1163 CA        -72.2660   -8.3190  -38.4230 C.3      79 VAL    0.3100
   1164 C         -71.3130   -7.5670  -39.3520 C.2      79 VAL    0.0700
   1165 O         -70.1010   -7.7650  -39.2970 O.2      79 VAL    0.0900
   1166 CB        -72.3840   -9.7690  -38.9390 C.3      79 VAL   -0.0900
   1167 CG1       -73.7390  -10.3510  -38.5700 C.3      79 VAL    0.0900
   1168 CG2       -72.2040   -9.8230  -40.4540 C.3      79 VAL   -0.2700
   1169 HN        -74.3470   -8.2790  -38.5710 H        79 VAL    0.0900
   1170 HA        -71.8810   -8.3100  -37.4150 H        79 VAL    0.0900
   1171 HB        -71.5800  -10.3880  -38.4870 H        79 VAL    0.0900
   1172 HG11      -74.5140   -9.9950  -39.2810 H        79 VAL   -0.2700
   1173 HG12      -74.0220  -10.0290  -37.5450 H        79 VAL    0.0900
   1174 HG13      -73.6980  -11.4610  -38.6150 H        79 VAL    0.0900
   1175 HG21      -71.1480   -9.6040  -40.7220 H        79 VAL    0.0900
   1176 HG22      -72.8580   -9.0680  -40.9410 H        79 VAL    0.5100
   1177 HG23      -72.4620  -10.8370  -40.8290 H        79 VAL   -0.5100
   1178 N         -71.8690   -6.7290  -40.2290 N.am     80 LEU   -0.4700
   1179 CA        -71.0790   -5.7980  -41.0370 C.3      80 LEU    0.3100
   1180 C         -70.1940   -4.8880  -40.1790 C.2      80 LEU    0.0700
   1181 O         -68.9680   -4.8500  -40.3530 O.2      80 LEU    0.0900
   1182 CB        -72.0000   -4.9340  -41.9060 C.3      80 LEU   -0.1800
   1183 CG        -72.3040   -5.3920  -43.3350 C.3      80 LEU    0.0900
   1184 CD1       -71.5400   -4.5680  -44.3640 C.3      80 LEU    0.0900
   1185 CD2       -71.9880   -6.8650  -43.4810 C.3      80 LEU   -0.0900
   1186 HN        -72.8540   -6.6980  -40.3730 H        80 LEU    0.0900
   1187 HA        -70.4110   -6.3770  -41.6570 H        80 LEU   -0.2700
   1188 HB1       -71.5370   -3.9280  -41.9740 H        80 LEU    0.0900
   1189 HB2       -72.9700   -4.8510  -41.3740 H        80 LEU    0.0900
   1190 HG        -73.3940   -5.2890  -43.5260 H        80 LEU    0.0900
   1191 HD11      -70.4460   -4.6670  -44.1970 H        80 LEU   -0.2700
   1192 HD12      -71.8170   -3.4960  -44.2730 H        80 LEU    0.0900
   1193 HD13      -71.7770   -4.9290  -45.3890 H        80 LEU    0.0900
   1194 HD21      -72.4620   -7.4410  -42.6590 H        80 LEU    0.0900
   1195 HD22      -70.8880   -7.0210  -43.4350 H        80 LEU    0.5100
   1196 HD23      -72.3780   -7.2410  -44.4500 H        80 LEU   -0.5100
   1197 N         -70.8140   -4.1440  -39.2590 N.am     81 VAL   -0.4700
   1198 CA        -70.0590   -3.2480  -38.3740 C.3      81 VAL    0.3100
   1199 C         -69.0930   -4.0040  -37.4600 C.2      81 VAL    0.0700
   1200 O         -67.9800   -3.5440  -37.2030 O.2      81 VAL    0.0900
   1201 CB        -70.9680   -2.3210  -37.5240 C.3      81 VAL   -0.0900
   1202 CG1       -72.2880   -2.9890  -37.2040 C.3      81 VAL    0.0900
   1203 CG2       -70.2470   -1.8930  -36.2430 C.3      81 VAL   -0.2700
   1204 HN        -71.8020   -4.1630  -39.1320 H        81 VAL    0.0900
   1205 HA        -69.4100   -2.6510  -38.9970 H        81 VAL    0.0900
   1206 HB        -71.1620   -1.3830  -38.0870 H        81 VAL    0.0900
   1207 HG11      -72.1140   -3.9240  -36.6310 H        81 VAL   -0.2700
   1208 HG12      -72.8210   -3.2440  -38.1450 H        81 VAL    0.0900
   1209 HG13      -72.9180   -2.3090  -36.5910 H        81 VAL    0.0900
   1210 HG21      -69.9890   -0.8130  -36.2910 H        81 VAL    0.0900
   1211 HG22      -69.3100   -2.4760  -36.1240 H        81 VAL    0.5100
   1212 HG23      -70.9070   -2.0620  -35.3640 H        81 VAL   -0.5100
   1213 N         -69.5300   -5.1550  -36.9580 N.am     82 LEU   -0.4700
   1214 CA        -68.6650   -6.0240  -36.1840 C.3      82 LEU    0.3100
   1215 C         -67.4120   -6.3550  -36.9800 C.2      82 LEU    0.0700
   1216 O         -66.3100   -6.0140  -36.5680 O.2      82 LEU    0.0900
   1217 CB        -69.4060   -7.2870  -35.7470 C.3      82 LEU   -0.1800
   1218 CG        -70.5420   -7.0140  -34.7550 C.3      82 LEU    0.0900
   1219 CD1       -70.9370   -8.2790  -34.0010 C.3      82 LEU    0.0900
   1220 CD2       -70.1510   -5.9030  -33.7790 C.3      82 LEU   -0.0900
   1221 HN        -70.4670   -5.4690  -37.0900 H        82 LEU    0.0900
   1222 HA        -68.3260   -5.4720  -35.3200 H        82 LEU   -0.2700
   1223 HB1       -68.6790   -7.9780  -35.2710 H        82 LEU    0.0900
   1224 HB2       -69.8320   -7.7770  -36.6490 H        82 LEU    0.0900
   1225 HG        -71.4250   -6.6290  -35.3080 H        82 LEU    0.0900
   1226 HD11      -70.0680   -8.6720  -33.4330 H        82 LEU   -0.2700
   1227 HD12      -71.2740   -9.0570  -34.7180 H        82 LEU    0.0900
   1228 HD13      -71.7560   -8.0530  -33.2850 H        82 LEU    0.0900
   1229 HD21      -70.1090   -4.9280  -34.3090 H        82 LEU    0.0900
   1230 HD22      -69.1500   -6.1160  -33.3480 H        82 LEU    0.5100
   1231 HD23      -70.9030   -5.8340  -32.9650 H        82 LEU   -0.5100
   1232 N         -67.5790   -7.0060  -38.1280 N.am     83 THR   -0.4700
   1233 CA        -66.4520   -7.3460  -38.9910 C.3      83 THR    0.3100
   1234 C         -65.5360   -6.1370  -39.1860 C.2      83 THR    0.0700
   1235 O         -64.3050   -6.2330  -39.0440 O.2      83 THR    0.0900
   1236 CB        -66.9300   -7.8530  -40.3730 C.3      83 THR    0.1400
   1237 CG2       -65.7450   -8.2600  -41.2420 C.3      83 THR    0.0900
   1238 OG1       -67.7920   -8.9830  -40.2040 O.3      83 THR   -0.6600
   1239 HN        -68.4790   -7.2910  -38.4500 H        83 THR    0.4300
   1240 HA        -65.8730   -8.1100  -38.4940 H        83 THR   -0.2700
   1241 HB        -67.4880   -7.0490  -40.8980 H        83 THR    0.0900
   1242 HG1       -68.6520   -8.6270  -39.9690 H        83 THR    0.0900
   1243 HG21      -65.1710   -9.0730  -40.7480 H        83 THR    0.0900
   1244 HG22      -65.0710   -7.3900  -41.3930 H        83 THR    0.5100
   1245 HG23      -66.1070   -8.6270  -42.2260 H        83 THR   -0.5100
   1246 N         -66.1410   -4.9890  -39.4900 N.am     84 GLN   -0.4700
   1247 CA        -65.3660   -3.7730  -39.7170 C.3      84 GLN    0.3100
   1248 C         -64.5230   -3.3710  -38.5000 C.2      84 GLN    0.0700
   1249 O         -63.3770   -2.9410  -38.6380 O.2      84 GLN    0.0900
   1250 CB        -66.2800   -2.6210  -40.1390 C.3      84 GLN   -0.1800
   1251 CG        -65.5520   -1.4860  -40.8440 C.3      84 GLN    0.0900
   1252 CD        -64.8250   -1.9460  -42.1000 C.2      84 GLN    0.0900
   1253 NE2       -63.7470   -1.2440  -42.4440 N.am     84 GLN   -0.1800
   1254 OE1       -65.2190   -2.9190  -42.7470 O.2      84 GLN    0.0900
   1255 HN        -67.1310   -4.9090  -39.5760 H        84 GLN    0.0900
   1256 HA        -64.6410   -3.9780  -40.4910 H        84 GLN    0.5500
   1257 HB1       -66.7740   -2.2130  -39.2320 H        84 GLN   -0.5500
   1258 HB2       -67.0580   -3.0210  -40.8220 H        84 GLN   -0.6200
   1259 HG1       -64.8090   -1.0460  -40.1470 H        84 GLN    0.3200
   1260 HG2       -66.2910   -0.7070  -41.1300 H        84 GLN    0.3000
   1261 HE21      -63.1410   -1.5790  -43.1650 H        84 GLN    0.5100
   1262 HE22      -63.5450   -0.3810  -41.9810 H        84 GLN   -0.5100
   1263 N         -65.1040   -3.5130  -37.3130 N.am     85 SER   -0.4700
   1264 CA        -64.4390   -3.1700  -36.0660 C.3      85 SER    0.3100
   1265 C         -63.3000   -4.1510  -35.7980 C.2      85 SER    0.0700
   1266 O         -62.2330   -3.7780  -35.2980 O.2      85 SER    0.0900
   1267 CB        -65.4480   -3.1840  -34.9150 C.3      85 SER    0.0500
   1268 OG        -64.9310   -2.5360  -33.7680 O.3      85 SER    0.0900
   1269 HN        -66.0320   -3.8670  -37.2230 H        85 SER    0.0900
   1270 HA        -64.0050   -2.1870  -36.1750 H        85 SER   -0.6600
   1271 HB1       -65.6890   -4.2350  -34.6470 H        85 SER    0.4300
   1272 HB2       -66.3760   -2.6610  -35.2290 H        85 SER    0.5100
   1273 HG1       -65.6180   -2.5890  -33.1010 H        85 SER   -0.5100
   1274 N         -63.5390   -5.4140  -36.1410 N.am     86 SER   -0.4700
   1275 CA        -62.5110   -6.4370  -36.0730 C.3      86 SER    0.3100
   1276 C         -61.3070   -6.0090  -36.9040 C.2      86 SER    0.0700
   1277 O         -60.1620   -6.0880  -36.4460 O.2      86 SER    0.0900
   1278 CB        -63.0550   -7.7790  -36.5730 C.3      86 SER    0.0500
   1279 OG        -64.1450   -8.2170  -35.7770 O.3      86 SER    0.0900
   1280 HN        -64.4330   -5.7150  -36.4610 H        86 SER    0.0900
   1281 HA        -62.1890   -6.5210  -35.0470 H        86 SER   -0.6600
   1282 HB1       -62.2520   -8.5460  -36.5260 H        86 SER    0.4300
   1283 HB2       -63.4020   -7.6720  -37.6230 H        86 SER    0.5100
   1284 HG1       -63.7630   -8.7430  -35.0710 H        86 SER   -0.5100
   1285 N         -61.5700   -5.5420  -38.1250 N.am     87 ILE   -0.4700
   1286 CA        -60.4980   -5.0430  -38.9850 C.3      87 ILE    0.3100
   1287 C         -59.7860   -3.8370  -38.3670 C.2      87 ILE    0.0700
   1288 O         -58.5530   -3.7990  -38.2930 O.2      87 ILE    0.0900
   1289 CB        -61.0030   -4.7050  -40.4040 C.3      87 ILE   -0.0900
   1290 CG1       -60.9430   -5.9460  -41.2940 C.3      87 ILE    0.0900
   1291 CG2       -60.1790   -3.5910  -41.0300 C.3      87 ILE   -0.2700
   1292 CD        -62.2510   -6.2580  -41.9740 C.3      87 ILE    0.0900
   1293 HN        -62.4930   -5.5130  -38.5010 H        87 ILE    0.0900
   1294 HA        -59.7360   -5.8060  -39.0370 H        87 ILE    0.0900
   1295 HB        -62.0660   -4.3870  -40.3490 H        87 ILE   -0.1800
   1296 HG11      -60.6520   -6.8170  -40.6690 H        87 ILE    0.0900
   1297 HG12      -60.1660   -5.7880  -42.0730 H        87 ILE    0.0900
   1298 HG21      -59.0950   -3.8200  -40.9390 H        87 ILE   -0.2700
   1299 HG22      -60.3830   -2.6310  -40.5090 H        87 ILE    0.0900
   1300 HG23      -60.4320   -3.4920  -42.1080 H        87 ILE    0.0900
   1301 HD1       -62.5570   -5.4060  -42.6200 H        87 ILE    0.0900
   1302 HD2       -63.0420   -6.4280  -41.2130 H        87 ILE    0.5100
   1303 HD3       -62.1410   -7.1620  -42.6100 H        87 ILE   -0.5100
   1304 N         -60.5640   -2.8610  -37.9090 N.am     88 PHE   -0.4700
   1305 CA        -59.9980   -1.6640  -37.3010 C.3      88 PHE    0.3100
   1306 C         -59.0570   -1.9770  -36.1390 C.2      88 PHE    0.0700
   1307 O         -57.9770   -1.3890  -36.0170 O.2      88 PHE    0.0900
   1308 CB        -61.1160   -0.7200  -36.8550 C.3      88 PHE   -0.1800
   1309 CG        -61.6630    0.1350  -37.9680 C.ar     88 PHE    0.0900
   1310 CD1       -60.8070    0.8080  -38.8260 C.ar     88 PHE    0.0900
   1311 CD2       -63.0300    0.2600  -38.1620 C.ar     88 PHE    0.0000
   1312 CE1       -61.3010    1.5930  -39.8480 C.ar     88 PHE   -0.1150
   1313 CE2       -63.5270    1.0450  -39.1830 C.ar     88 PHE    0.1150
   1314 CZ        -62.6630    1.7100  -40.0280 C.ar     88 PHE   -0.1150
   1315 HN        -61.5580   -2.9030  -37.9590 H        88 PHE    0.1150
   1316 HA        -59.3670   -1.1810  -38.0320 H        88 PHE   -0.1150
   1317 HB1       -60.7270   -0.0330  -36.0730 H        88 PHE    0.1150
   1318 HB2       -61.9610   -1.3170  -36.4520 H        88 PHE   -0.1150
   1319 HD1       -59.7400    0.7160  -38.6930 H        88 PHE    0.1150
   1320 HD2       -63.7120   -0.2620  -37.5080 H        88 PHE   -0.1150
   1321 HE1       -60.6220    2.1160  -40.5060 H        88 PHE    0.1150
   1322 HE2       -64.5950    1.1380  -39.3190 H        88 PHE    0.5100
   1323 HZ        -63.0520    2.3210  -40.8290 H        88 PHE   -0.5100
   1324 N         -59.4630   -2.9170  -35.2900 N.am     89 SER   -0.4700
   1325 CA        -58.6250   -3.3360  -34.1790 C.3      89 SER    0.3100
   1326 C         -57.3910   -4.0760  -34.6780 C.2      89 SER    0.0700
   1327 O         -56.2740   -3.7560  -34.2820 O.2      89 SER    0.0900
   1328 CB        -59.4130   -4.1920  -33.1850 C.3      89 SER    0.0500
   1329 OG        -60.3570   -3.4070  -32.4750 O.3      89 SER    0.0900
   1330 HN        -60.3470   -3.3690  -35.3750 H        89 SER    0.0900
   1331 HA        -58.2520   -2.4480  -33.6910 H        89 SER   -0.6600
   1332 HB1       -58.7150   -4.6540  -32.4560 H        89 SER    0.4300
   1333 HB2       -59.9580   -4.9910  -33.7330 H        89 SER    0.5100
   1334 HG1       -61.0330   -3.1660  -33.1110 H        89 SER   -0.5100
   1335 N         -57.5790   -5.0460  -35.5700 N.am     90 LEU   -0.4700
   1336 CA        -56.4470   -5.7650  -36.1430 C.3      90 LEU    0.3100
   1337 C         -55.3790   -4.7890  -36.6080 C.2      90 LEU    0.0700
   1338 O         -54.1870   -4.9690  -36.3430 O.2      90 LEU    0.0900
   1339 CB        -56.9000   -6.6120  -37.3290 C.3      90 LEU   -0.1800
   1340 CG        -57.6780   -7.8600  -36.9370 C.3      90 LEU    0.0900
   1341 CD1       -58.2810   -8.5230  -38.1560 C.3      90 LEU    0.0900
   1342 CD2       -56.7600   -8.8140  -36.1910 C.3      90 LEU   -0.0900
   1343 HN        -58.4860   -5.3200  -35.8820 H        90 LEU    0.0900
   1344 HA        -56.0230   -6.3920  -35.3730 H        90 LEU   -0.2700
   1345 HB1       -56.0010   -6.9230  -37.9020 H        90 LEU    0.0900
   1346 HB2       -57.5440   -5.9870  -37.9830 H        90 LEU    0.0900
   1347 HG        -58.4890   -7.5800  -36.2310 H        90 LEU    0.0900
   1348 HD11      -57.4800   -8.8170  -38.8670 H        90 LEU   -0.2700
   1349 HD12      -58.9680   -7.8180  -38.6690 H        90 LEU    0.0900
   1350 HD13      -58.8380   -9.4360  -37.8530 H        90 LEU    0.0900
   1351 HD21      -56.3650   -8.3260  -35.2740 H        90 LEU    0.0900
   1352 HD22      -55.9030   -9.0980  -36.8380 H        90 LEU    0.5100
   1353 HD23      -57.3210   -9.7250  -35.8950 H        90 LEU   -0.5100
   1354 N         -55.8230   -3.7420  -37.2970 N.am     91 LEU   -0.4700
   1355 CA        -54.9320   -2.7350  -37.8450 C.3      91 LEU    0.3100
   1356 C         -54.2760   -1.8890  -36.7570 C.2      91 LEU    0.0700
   1357 O         -53.0930   -1.5540  -36.8490 O.2      91 LEU    0.0900
   1358 CB        -55.7010   -1.8340  -38.8090 C.3      91 LEU   -0.1800
   1359 CG        -54.8360   -0.8200  -39.5510 C.3      91 LEU    0.0900
   1360 CD1       -54.0900   -1.5190  -40.6700 C.3      91 LEU    0.0900
   1361 CD2       -55.6900    0.3150  -40.0900 C.3      91 LEU   -0.0900
   1362 HN        -56.7950   -3.6010  -37.4690 H        91 LEU    0.0900
   1363 HA        -54.1280   -3.2390  -38.3600 H        91 LEU   -0.2700
   1364 HB1       -56.4700   -1.2800  -38.2310 H        91 LEU    0.0900
   1365 HB2       -56.2080   -2.4770  -39.5590 H        91 LEU    0.0900
   1366 HG        -54.1100   -0.3630  -38.8460 H        91 LEU    0.0900
   1367 HD11      -54.7970   -1.8180  -41.4730 H        91 LEU   -0.2700
   1368 HD12      -53.5900   -2.4310  -40.2810 H        91 LEU    0.0900
   1369 HD13      -53.3310   -0.8330  -41.1050 H        91 LEU    0.0900
   1370 HD21      -56.2080    0.8340  -39.2540 H        91 LEU    0.0900
   1371 HD22      -56.4570   -0.0860  -40.7870 H        91 LEU    0.5100
   1372 HD23      -55.0500    1.0500  -40.6210 H        91 LEU   -0.5100
   1373 N         -55.0460   -1.5390  -35.7280 N.am     92 ALA   -0.4700
   1374 CA        -54.5010   -0.7900  -34.5990 C.3      92 ALA    0.3100
   1375 C         -53.3680   -1.5750  -33.9450 C.2      92 ALA    0.0700
   1376 O         -52.3550   -1.0170  -33.5190 O.2      92 ALA    0.0900
   1377 CB        -55.5930   -0.4970  -33.5860 C.3      92 ALA   -0.2700
   1378 HN        -56.0150   -1.7680  -35.6820 H        92 ALA    0.0900
   1379 HA        -54.0810    0.1300  -34.9770 H        92 ALA    0.0900
   1380 HB1       -56.0280   -1.4470  -33.2080 H        92 ALA    0.0900
   1381 HB2       -56.4020    0.0980  -34.0610 H        92 ALA    0.5100
   1382 HB3       -55.1700    0.0660  -32.7260 H        92 ALA   -0.5100
   1383 N         -53.5580   -2.8870  -33.8770 N.am     93 ILE   -0.4700
   1384 CA        -52.5790   -3.7970  -33.3140 C.3      93 ILE    0.3100
   1385 C         -51.3420   -3.9050  -34.1920 C.2      93 ILE    0.0700
   1386 O         -50.2200   -3.8420  -33.7020 O.2      93 ILE    0.0900
   1387 CB        -53.1930   -5.1860  -33.1060 C.3      93 ILE   -0.0900
   1388 CG1       -54.1320   -5.1550  -31.9000 C.3      93 ILE    0.0900
   1389 CG2       -52.1050   -6.2270  -32.9160 C.3      93 ILE   -0.2700
   1390 CD        -54.8570   -6.4480  -31.6590 C.3      93 ILE    0.0900
   1391 HN        -54.3940   -3.3120  -34.2160 H        93 ILE    0.0900
   1392 HA        -52.2460   -3.3890  -32.3710 H        93 ILE    0.0900
   1393 HB        -53.8080   -5.4530  -33.9910 H        93 ILE   -0.1800
   1394 HG11      -54.8860   -4.3550  -32.0610 H        93 ILE    0.0900
   1395 HG12      -53.5360   -4.9120  -30.9950 H        93 ILE    0.0900
   1396 HG21      -51.3810   -5.8870  -32.1460 H        93 ILE   -0.2700
   1397 HG22      -51.5600   -6.3820  -33.8720 H        93 ILE    0.0900
   1398 HG23      -52.5530   -7.1870  -32.5820 H        93 ILE    0.0900
   1399 HD1       -54.1460   -7.2240  -31.3010 H        93 ILE    0.0900
   1400 HD2       -55.3230   -6.8030  -32.6030 H        93 ILE    0.5100
   1401 HD3       -55.6420   -6.3030  -30.8860 H        93 ILE   -0.5100
   1402 N         -51.5430   -4.0660  -35.4950 N.am     94 ALA   -0.4700
   1403 CA        -50.4220   -4.1130  -36.4220 C.3      94 ALA    0.3100
   1404 C         -49.5760   -2.8540  -36.2800 C.2      94 ALA    0.0700
   1405 O         -48.3430   -2.9060  -36.2680 O.2      94 ALA    0.0900
   1406 CB        -50.9230   -4.2550  -37.8490 C.3      94 ALA   -0.2700
   1407 HN        -52.4540   -4.1610  -35.8910 H        94 ALA    0.0900
   1408 HA        -49.8010   -4.9560  -36.1550 H        94 ALA    0.0900
   1409 HB1       -51.4170   -3.3140  -38.1760 H        94 ALA    0.0900
   1410 HB2       -51.6630   -5.0820  -37.9100 H        94 ALA    0.5100
   1411 HB3       -50.0710   -4.4630  -38.5310 H        94 ALA   -0.5100
   1412 N         -50.2490   -1.7110  -36.1640 N.am     95 ILE   -0.4700
   1413 CA        -49.5510   -0.4420  -36.0370 C.3      95 ILE    0.3100
   1414 C         -48.8200   -0.3330  -34.7120 C.2      95 ILE    0.0700
   1415 O         -47.7020    0.1650  -34.6500 O.2      95 ILE    0.0900
   1416 CB        -50.5030    0.7500  -36.1900 C.3      95 ILE   -0.0900
   1417 CG1       -51.0450    0.8150  -37.6200 C.3      95 ILE    0.0900
   1418 CG2       -49.7910    2.0470  -35.8400 C.3      95 ILE   -0.2700
   1419 CD        -51.8660    2.0550  -37.8960 C.3      95 ILE    0.0900
   1420 HN        -51.2450   -1.6730  -36.1600 H        95 ILE    0.0900
   1421 HA        -48.7890   -0.4070  -36.8020 H        95 ILE    0.0900
   1422 HB        -51.3750    0.6150  -35.5150 H        95 ILE   -0.1800
   1423 HG11      -51.6800   -0.0780  -37.8000 H        95 ILE    0.0900
   1424 HG12      -50.1870    0.7940  -38.3260 H        95 ILE    0.0900
   1425 HG21      -48.9210    2.1990  -36.5130 H        95 ILE   -0.2700
   1426 HG22      -49.4260    2.0070  -34.7920 H        95 ILE    0.0900
   1427 HG23      -50.4860    2.9040  -35.9610 H        95 ILE    0.0900
   1428 HD1       -51.2100    2.9520  -37.9160 H        95 ILE    0.0900
   1429 HD2       -52.6280    2.1910  -37.0980 H        95 ILE    0.5100
   1430 HD3       -52.3710    1.9630  -38.8820 H        95 ILE   -0.5100
   1431 N         -49.4560   -0.8010  -33.6430 N.am     96 ASP   -0.4700
   1432 CA        -48.8550   -0.7640  -32.3170 C.3      96 ASP    0.3100
   1433 C         -47.5820   -1.6060  -32.2690 C.2      96 ASP    0.0700
   1434 O         -46.5590   -1.2010  -31.7020 O.2      96 ASP    0.0900
   1435 CB        -49.8680   -1.2570  -31.2850 C.3      96 ASP   -0.2800
   1436 CG        -49.2260   -1.6280  -29.9740 C.2      96 ASP    0.0900
   1437 OD1       -48.8880   -0.7110  -29.1950 O.co2    96 ASP    0.0900
   1438 OD2       -49.0660   -2.8440  -29.7270 O.co2    96 ASP    0.6200
   1439 HN        -50.3700   -1.1970  -33.7010 H        96 ASP   -0.7600
   1440 HA        -48.5610    0.2530  -32.1050 H        96 ASP   -0.7600
   1441 HB1       -50.3890   -2.1500  -31.6880 H        96 ASP    0.5100
   1442 HB2       -50.6130   -0.4530  -31.0980 H        96 ASP   -0.5100
   1443 N         -47.6480   -2.7870  -32.8710 N.am     97 ARG   -0.4700
   1444 CA        -46.4840   -3.6420  -32.9760 C.3      97 ARG    0.3100
   1445 C         -45.4380   -2.9600  -33.8330 C.2      97 ARG    0.0700
   1446 O         -44.2430   -3.0970  -33.5890 O.2      97 ARG    0.0900
   1447 CB        -46.8520   -4.9960  -33.5810 C.3      97 ARG   -0.1800
   1448 CG        -47.7090   -5.8720  -32.6800 C.3      97 ARG    0.0900
   1449 CD        -47.0290   -6.1300  -31.3550 C.3      97 ARG    0.0900
   1450 NE        -47.1470   -5.0030  -30.4300 N.pl3    97 ARG   -0.1800
   1451 CZ        -46.2260   -4.6920  -29.5230 C.cat    97 ARG    0.0900
   1452 NH1       -45.1160   -5.4120  -29.4420 N.pl3    97 ARG    0.0900
   1453 NH2       -46.4040   -3.6590  -28.7080 N.pl3    97 ARG    0.2000
   1454 HN        -48.4920   -3.1360  -33.2730 H        97 ARG    0.0900
   1455 HA        -46.0760   -3.7730  -31.9850 H        97 ARG    0.0900
   1456 HB1       -45.9150   -5.5430  -33.8110 H        97 ARG   -0.7000
   1457 HB2       -47.4070   -4.8180  -34.5260 H        97 ARG    0.4400
   1458 HG1       -47.8990   -6.8410  -33.1870 H        97 ARG    0.6400
   1459 HG2       -48.6810   -5.3650  -32.4970 H        97 ARG   -0.8000
   1460 HD1       -45.9460   -6.3110  -31.5250 H        97 ARG    0.4600
   1461 HD2       -47.4910   -7.0140  -30.8680 H        97 ARG    0.4600
   1462 HE        -47.9680   -4.4360  -30.4820 H        97 ARG   -0.8000
   1463 HH11      -44.9740   -6.1840  -30.0590 H        97 ARG    0.4600
   1464 HH12      -44.4200   -5.1810  -28.7610 H        97 ARG    0.4600
   1465 HH21      -47.2370   -3.1090  -28.7730 H        97 ARG    0.5100
   1466 HH22      -45.7060   -3.4310  -28.0290 H        97 ARG   -0.5100
   1467 N         -45.8870   -2.2200  -34.8470 N.am     98 TYR   -0.4700
   1468 CA        -44.9480   -1.5200  -35.7080 C.3      98 TYR    0.3100
   1469 C         -44.1710   -0.4410  -34.9610 C.2      98 TYR    0.0700
   1470 O         -42.9530   -0.3500  -35.0940 O.2      98 TYR    0.0900
   1471 CB        -45.6270   -0.9180  -36.9390 C.3      98 TYR   -0.1800
   1472 CG        -44.6180   -0.2630  -37.8470 C.ar     98 TYR    0.0900
   1473 CD1       -43.9460   -1.0010  -38.8120 C.ar     98 TYR    0.0900
   1474 CD2       -44.2990    1.0800  -37.7060 C.ar     98 TYR    0.0000
   1475 CE1       -43.0020   -0.4130  -39.6280 C.ar     98 TYR   -0.1150
   1476 CE2       -43.3560    1.6770  -38.5180 C.ar     98 TYR    0.1150
   1477 CZ        -42.7120    0.9260  -39.4770 C.ar     98 TYR   -0.1150
   1478 OH        -41.7720    1.5190  -40.2890 O.3      98 TYR    0.1150
   1479 HN        -46.8570   -2.1170  -35.0550 H        98 TYR    0.1100
   1480 HA        -44.1930   -2.2290  -36.0140 H        98 TYR   -0.5400
   1481 HB1       -46.3590   -0.1430  -36.6260 H        98 TYR    0.4300
   1482 HB2       -46.1390   -1.7160  -37.5170 H        98 TYR   -0.1150
   1483 HD1       -44.1660   -2.0530  -38.9250 H        98 TYR    0.1150
   1484 HD2       -44.7950    1.6680  -36.9490 H        98 TYR   -0.1150
   1485 HE1       -42.4940   -0.9980  -40.3800 H        98 TYR    0.1150
   1486 HE2       -43.1250    2.7260  -38.4030 H        98 TYR    0.5100
   1487 HH        -41.7040    2.4440  -40.0400 H        98 TYR   -0.5100
   1488 N         -44.8630    0.3910  -34.1860 N.am     99 ILE   -0.4700
   1489 CA        -44.1740    1.3760  -33.3630 C.3      99 ILE    0.3100
   1490 C         -43.2340    0.6580  -32.4020 C.2      99 ILE    0.0700
   1491 O         -42.0420    0.9650  -32.3350 O.2      99 ILE    0.0900
   1492 CB        -45.1400    2.2730  -32.5560 C.3      99 ILE   -0.0900
   1493 CG1       -45.7580    3.3520  -33.4400 C.3      99 ILE    0.0900
   1494 CG2       -44.3990    2.9730  -31.4410 C.3      99 ILE   -0.2700
   1495 CD        -46.8010    2.8430  -34.4000 C.3      99 ILE    0.0900
   1496 HN        -45.8600    0.3790  -34.1350 H        99 ILE    0.0900
   1497 HA        -43.5750    1.9860  -34.0220 H        99 ILE    0.0900
   1498 HB        -45.9510    1.6480  -32.1250 H        99 ILE   -0.1800
   1499 HG11      -44.9450    3.8310  -34.0280 H        99 ILE    0.0900
   1500 HG12      -46.2270    4.1160  -32.7850 H        99 ILE    0.0900
   1501 HG21      -44.0050    3.9480  -31.7980 H        99 ILE   -0.2700
   1502 HG22      -43.5460    2.3470  -31.1030 H        99 ILE    0.0900
   1503 HG23      -45.0870    3.1590  -30.5890 H        99 ILE    0.0900
   1504 HD1       -47.6370    2.3720  -33.8400 H        99 ILE    0.0900
   1505 HD2       -46.3550    2.0830  -35.0770 H        99 ILE    0.5100
   1506 HD3       -47.2070    3.6860  -35.0000 H        99 ILE   -0.5100
   1507 N         -43.7670   -0.3140  -31.6630 N.am    100 ALA   -0.4700
   1508 CA        -42.9740   -1.0180  -30.6620 C.3     100 ALA    0.3100
   1509 C         -41.6690   -1.5550  -31.2320 C.2     100 ALA    0.0700
   1510 O         -40.5980   -1.3060  -30.6830 O.2     100 ALA    0.0900
   1511 CB        -43.7750   -2.1500  -30.0320 C.3     100 ALA   -0.2700
   1512 HN        -44.7180   -0.5980  -31.7590 H       100 ALA    0.0900
   1513 HA        -42.6780   -0.3040  -29.9080 H       100 ALA    0.0900
   1514 HB1       -44.0850   -2.8780  -30.8110 H       100 ALA    0.0900
   1515 HB2       -44.6860   -1.7420  -29.5450 H       100 ALA    0.5100
   1516 HB3       -43.1540   -2.6800  -29.2790 H       100 ALA   -0.5100
   1517 N         -41.7610   -2.2970  -32.3310 N.am    101 ILE   -0.4700
   1518 CA        -40.5970   -2.9720  -32.8950 C.3     101 ILE    0.3100
   1519 C         -39.6920   -2.1060  -33.7830 C.2     101 ILE    0.0700
   1520 O         -38.4740   -2.2390  -33.7460 O.2     101 ILE    0.0900
   1521 CB        -41.0090   -4.2700  -33.6140 C.3     101 ILE   -0.0900
   1522 CG1       -41.7190   -5.1950  -32.6230 C.3     101 ILE    0.0900
   1523 CG2       -39.7930   -4.9640  -34.2120 C.3     101 ILE   -0.2700
   1524 CD        -42.8430   -6.0260  -33.2310 C.3     101 ILE    0.0900
   1525 HN        -42.6230   -2.4250  -32.8160 H       101 ILE    0.0900
   1526 HA        -39.9160   -3.1940  -32.0860 H       101 ILE    0.0900
   1527 HB        -41.7290   -4.0270  -34.4230 H       101 ILE   -0.1800
   1528 HG11      -42.1460   -4.5740  -31.8080 H       101 ILE    0.0900
   1529 HG12      -40.9670   -5.8880  -32.1920 H       101 ILE    0.0900
   1530 HG21      -38.9920   -5.0590  -33.4470 H       101 ILE   -0.2700
   1531 HG22      -39.4000   -4.3710  -35.0650 H       101 ILE    0.0900
   1532 HG23      -40.0720   -5.9820  -34.5610 H       101 ILE    0.0900
   1533 HD1       -42.4430   -6.6740  -34.0390 H       101 ILE    0.0900
   1534 HD2       -43.6170   -5.3560  -33.6620 H       101 ILE    0.5100
   1535 HD3       -43.2990   -6.6730  -32.4510 H       101 ILE   -0.5100
   1536 N         -40.2850   -1.2360  -34.5950 N.am    102 ARG   -0.4700
   1537 CA        -39.5170   -0.3800  -35.4960 C.3     102 ARG    0.3100
   1538 C         -38.9540    0.8870  -34.8450 C.2     102 ARG    0.0700
   1539 O         -37.8510    1.3250  -35.1800 O.2     102 ARG    0.0900
   1540 CB        -40.3320   -0.0330  -36.7430 C.3     102 ARG   -0.1800
   1541 CG        -39.5190   -0.0070  -38.0370 C.3     102 ARG    0.0900
   1542 CD        -38.9520   -1.3810  -38.3800 C.3     102 ARG    0.0900
   1543 NE        -37.9160   -1.8100  -37.4400 N.pl3   102 ARG   -0.1800
   1544 CZ        -36.6110   -1.6840  -37.6560 C.cat   102 ARG    0.0900
   1545 NH1       -36.1730   -1.1520  -38.7900 N.pl3   102 ARG    0.0900
   1546 NH2       -35.7420   -2.0940  -36.7430 N.pl3   102 ARG    0.2000
   1547 HN        -41.2750   -1.1270  -34.6260 H       102 ARG    0.0900
   1548 HA        -38.6170   -0.9100  -35.7740 H       102 ARG    0.0900
   1549 HB1       -40.7870    0.9700  -36.5960 H       102 ARG   -0.7000
   1550 HB2       -41.1430   -0.7830  -36.8530 H       102 ARG    0.4400
   1551 HG1       -38.6810    0.7130  -37.9240 H       102 ARG    0.6400
   1552 HG2       -40.1740    0.3310  -38.8690 H       102 ARG   -0.8000
   1553 HD1       -38.4950   -1.3530  -39.3920 H       102 ARG    0.4600
   1554 HD2       -39.7640   -2.1370  -38.3490 H       102 ARG    0.4600
   1555 HE        -38.2080   -2.2250  -36.5800 H       102 ARG   -0.8000
   1556 HH11      -36.8250   -0.8470  -39.4840 H       102 ARG    0.4600
   1557 HH12      -35.1900   -1.0580  -38.9520 H       102 ARG    0.4600
   1558 HH21      -36.0570   -2.6340  -35.9610 H       102 ARG    0.5100
   1559 HH22      -34.7730   -1.8660  -36.8350 H       102 ARG   -0.5100
   1560 N         -39.7090    1.4840  -33.9270 N.am    103 ILE   -0.4700
   1561 CA        -39.2480    2.6750  -33.2120 C.3     103 ILE    0.3100
   1562 C         -39.4550    2.5550  -31.7050 C.2     103 ILE    0.0700
   1563 O         -40.2550    3.2770  -31.1120 O.2     103 ILE    0.0900
   1564 CB        -39.9260    3.9610  -33.7270 C.3     103 ILE   -0.0900
   1565 CG1       -41.4400    3.7830  -33.7830 C.3     103 ILE    0.0900
   1566 CG2       -39.3970    4.3240  -35.1030 C.3     103 ILE   -0.2700
   1567 CD        -42.1510    4.8760  -34.5530 C.3     103 ILE    0.0900
   1568 HN        -40.6180    1.1500  -33.6850 H       103 ILE    0.0900
   1569 HA        -38.1790    2.7440  -33.3460 H       103 ILE    0.0900
   1570 HB        -39.7230    4.7940  -33.0220 H       103 ILE   -0.1800
   1571 HG11      -41.8320    3.7700  -32.7440 H       103 ILE    0.0900
   1572 HG12      -41.6640    2.8080  -34.2650 H       103 ILE    0.0900
   1573 HG21      -39.7560    3.5900  -35.8570 H       103 ILE   -0.2700
   1574 HG22      -38.2860    4.3100  -35.0960 H       103 ILE    0.0900
   1575 HG23      -39.7560    5.3340  -35.3920 H       103 ILE    0.0900
   1576 HD1       -41.9260    4.7880  -35.6380 H       103 ILE    0.0900
   1577 HD2       -41.8070    5.8720  -34.2000 H       103 ILE    0.5100
   1578 HD3       -43.2490    4.7870  -34.4110 H       103 ILE   -0.5100
   1579 N         -38.7090    1.6420  -31.0760 N.am    104 PRO   -0.2900
   1580 CA        -38.8640    1.2940  -29.6610 C.3     104 PRO    0.0000
   1581 C         -38.5730    2.4450  -28.7050 C.2     104 PRO    0.0900
   1582 O         -39.0790    2.4360  -27.5810 O.2     104 PRO    0.0900
   1583 CB        -37.8400    0.1680  -29.4620 C.3     104 PRO    0.0200
   1584 CG        -36.8520    0.3550  -30.5520 C.3     104 PRO    0.0900
   1585 CD        -37.6330    0.8750  -31.7170 C.3     104 PRO   -0.1800
   1586 HA        -39.8850    1.0180  -29.4510 H       104 PRO    0.0900
   1587 HB1       -38.3290   -0.8270  -29.5400 H       104 PRO    0.0900
   1588 HB2       -37.3510    0.2510  -28.4680 H       104 PRO   -0.1800
   1589 HG1       -36.0700    1.0830  -30.2490 H       104 PRO    0.0900
   1590 HG2       -36.3650   -0.6110  -30.8080 H       104 PRO    0.0900
   1591 HD1       -37.0170    1.5400  -32.3590 H       104 PRO    0.5100
   1592 HD2       -38.0600    0.0500  -32.3260 H       104 PRO   -0.5100
   1593 N         -37.7720    3.4160  -29.1390 N.am    105 LEU   -0.4700
   1594 CA        -37.3830    4.5110  -28.2560 C.3     105 LEU    0.3100
   1595 C         -38.5090    5.5310  -28.0480 C.2     105 LEU    0.0700
   1596 O         -38.6030    6.1470  -26.9880 O.2     105 LEU    0.0900
   1597 CB        -36.0960    5.1960  -28.7490 C.3     105 LEU   -0.1800
   1598 CG        -34.8020    4.3560  -28.8110 C.3     105 LEU    0.0900
   1599 CD1       -33.5770    5.2000  -29.1800 C.3     105 LEU    0.0900
   1600 CD2       -34.5360    3.6000  -27.5130 C.3     105 LEU   -0.0900
   1601 HN        -37.4080    3.4390  -30.0670 H       105 LEU    0.0900
   1602 HA        -37.2320    4.1030  -27.2670 H       105 LEU   -0.2700
   1603 HB1       -35.9000    6.0570  -28.0780 H       105 LEU    0.0900
   1604 HB2       -36.2940    5.5740  -29.7740 H       105 LEU    0.0900
   1605 HG        -34.9280    3.5550  -29.5690 H       105 LEU    0.0900
   1606 HD11      -33.4250    6.0020  -28.4260 H       105 LEU   -0.2700
   1607 HD12      -33.7290    5.6730  -30.1740 H       105 LEU    0.0900
   1608 HD13      -32.6700    4.5590  -29.2050 H       105 LEU    0.0900
   1609 HD21      -35.3770    2.9060  -27.2960 H       105 LEU    0.0900
   1610 HD22      -34.4420    4.3180  -26.6700 H       105 LEU    0.5100
   1611 HD23      -33.6020    3.0070  -27.6050 H       105 LEU   -0.5100
   1612 N         -39.3640    5.7050  -29.0540 N.am    106 ARG   -0.4700
   1613 CA        -40.4800    6.6470  -28.9570 C.3     106 ARG    0.3100
   1614 C         -41.8270    6.0140  -28.5840 C.2     106 ARG    0.0700
   1615 O         -42.8390    6.7070  -28.4660 O.2     106 ARG    0.0900
   1616 CB        -40.6010    7.4600  -30.2500 C.3     106 ARG   -0.1800
   1617 CG        -39.4760    8.4710  -30.4180 C.3     106 ARG    0.0900
   1618 CD        -39.4640    9.0970  -31.8030 C.3     106 ARG    0.0900
   1619 NE        -38.4860   10.1830  -31.8800 N.pl3   106 ARG   -0.1800
   1620 CZ        -38.1090   10.7720  -33.0100 C.cat   106 ARG    0.0900
   1621 NH1       -38.6170   10.3770  -34.1690 N.pl3   106 ARG    0.0900
   1622 NH2       -37.2170   11.7530  -32.9800 N.pl3   106 ARG    0.2000
   1623 HN        -39.2830    5.2050  -29.9120 H       106 ARG    0.0900
   1624 HA        -40.2980    7.3000  -28.1180 H       106 ARG    0.0900
   1625 HB1       -41.5710    8.0010  -30.2410 H       106 ARG   -0.7000
   1626 HB2       -40.5870    6.7620  -31.1140 H       106 ARG    0.4400
   1627 HG1       -38.5060    7.9590  -30.2460 H       106 ARG    0.6400
   1628 HG2       -39.5990    9.2740  -29.6610 H       106 ARG   -0.8000
   1629 HD1       -40.4640    9.5200  -32.0360 H       106 ARG    0.4600
   1630 HD2       -39.1860    8.3330  -32.5600 H       106 ARG    0.4600
   1631 HE        -38.0750   10.5040  -31.0280 H       106 ARG   -0.8000
   1632 HH11      -39.2860    9.6350  -34.1960 H       106 ARG    0.4600
   1633 HH12      -38.3310   10.8230  -35.0180 H       106 ARG    0.4600
   1634 HH21      -36.8280   12.0480  -32.1070 H       106 ARG    0.5100
   1635 HH22      -36.9330   12.1960  -33.8300 H       106 ARG   -0.5100
   1636 N         -41.8360    4.6960  -28.3920 N.am    107 TYR   -0.4700
   1637 CA        -43.0620    3.9820  -28.0430 C.3     107 TYR    0.3100
   1638 C         -43.5780    4.3950  -26.6700 C.2     107 TYR    0.0700
   1639 O         -44.7770    4.5660  -26.4810 O.2     107 TYR    0.0900
   1640 CB        -42.8380    2.4640  -28.0930 C.3     107 TYR   -0.1800
   1641 CG        -44.0790    1.6350  -27.8280 C.ar    107 TYR    0.0900
   1642 CD1       -44.8770    1.1830  -28.8730 C.ar    107 TYR    0.0900
   1643 CD2       -44.4470    1.2930  -26.5330 C.ar    107 TYR    0.0000
   1644 CE1       -46.0090    0.4270  -28.6390 C.ar    107 TYR   -0.1150
   1645 CE2       -45.5770    0.5360  -26.2890 C.ar    107 TYR    0.1150
   1646 CZ        -46.3530    0.1050  -27.3430 C.ar    107 TYR   -0.1150
   1647 OH        -47.4760   -0.6520  -27.0920 O.3     107 TYR    0.1150
   1648 HN        -41.0130    4.1410  -28.4770 H       107 TYR    0.1100
   1649 HA        -43.8280    4.2710  -28.7480 H       107 TYR   -0.5400
   1650 HB1       -42.0880    2.1830  -27.3230 H       107 TYR    0.4300
   1651 HB2       -42.4690    2.1850  -29.1030 H       107 TYR   -0.1150
   1652 HD1       -44.6060    1.4300  -29.8890 H       107 TYR    0.1150
   1653 HD2       -43.8410    1.6260  -25.7030 H       107 TYR   -0.1150
   1654 HE1       -46.6190    0.0900  -29.4640 H       107 TYR    0.1150
   1655 HE2       -45.8510    0.2820  -25.2760 H       107 TYR    0.5100
   1656 HH        -48.0490   -0.5970  -27.8600 H       107 TYR   -0.5100
   1657 N         -42.6620    4.5670  -25.7170 N.am    108 ASN   -0.4700
   1658 CA        -43.0170    4.9390  -24.3480 C.3     108 ASN    0.3100
   1659 C         -44.0410    6.0630  -24.3110 C.2     108 ASN    0.0700
   1660 O         -45.1870    5.8620  -23.9040 O.2     108 ASN    0.0900
   1661 CB        -41.7560    5.3440  -23.5630 C.3     108 ASN   -0.1800
   1662 CG        -42.0600    5.8080  -22.1350 C.2     108 ASN    0.0900
   1663 ND2       -41.1010    5.6040  -21.2320 N.am    108 ASN    0.0900
   1664 OD1       -43.1300    6.3450  -21.8500 O.2     108 ASN    0.5500
   1665 HN        -41.6880    4.4510  -25.8960 H       108 ASN   -0.5500
   1666 HA        -43.4940    4.0890  -23.8820 H       108 ASN   -0.6200
   1667 HB1       -41.2510    6.1750  -24.1000 H       108 ASN    0.3200
   1668 HB2       -41.0700    4.4730  -23.5110 H       108 ASN    0.3000
   1669 HD21      -41.2410    5.8840  -20.2820 H       108 ASN    0.5100
   1670 HD22      -40.2420    5.1700  -21.5030 H       108 ASN   -0.5100
   1671 N         -43.6190    7.2510  -24.7400 N.am    109 GLY   -0.4700
   1672 CA        -44.4790    8.4150  -24.7380 C.3     109 GLY    0.3100
   1673 C         -45.5050    8.3790  -25.8490 C.2     109 GLY   -0.0200
   1674 O         -46.6140    8.8880  -25.6950 O.2     109 GLY    0.0900
   1675 HN        -42.6930    7.3900  -25.0830 H       109 GLY    0.0900
   1676 HA1       -43.8570    9.2890  -24.8600 H       109 GLY    0.5100
   1677 HA2       -44.9890    8.4510  -23.7860 H       109 GLY   -0.5100
   1678 N         -45.1500    7.7740  -26.9790 N.am    110 LEU   -0.4700
   1679 CA        -46.0560    7.7800  -28.1100 C.3     110 LEU    0.3100
   1680 C         -47.3400    6.9990  -27.8340 C.2     110 LEU    0.0700
   1681 O         -48.4290    7.5600  -27.9050 O.2     110 LEU    0.0900
   1682 CB        -45.3550    7.2790  -29.3780 C.3     110 LEU   -0.1800
   1683 CG        -45.9580    7.7770  -30.7000 C.3     110 LEU    0.0900
   1684 CD1       -46.1650    9.2890  -30.6770 C.3     110 LEU    0.0900
   1685 CD2       -45.1050    7.3660  -31.8970 C.3     110 LEU   -0.0900
   1686 HN        -44.2770    7.3050  -27.0950 H       110 LEU    0.0900
   1687 HA        -46.4060    8.7920  -28.2520 H       110 LEU   -0.2700
   1688 HB1       -45.3920    6.1700  -29.3780 H       110 LEU    0.0900
   1689 HB2       -44.2950    7.6050  -29.3380 H       110 LEU    0.0900
   1690 HG        -46.9370    7.2780  -30.8660 H       110 LEU    0.0900
   1691 HD11      -45.2340    9.7970  -30.3450 H       110 LEU   -0.2700
   1692 HD12      -46.9820    9.5480  -29.9710 H       110 LEU    0.0900
   1693 HD13      -46.4210    9.6510  -31.6960 H       110 LEU    0.0900
   1694 HD21      -45.0270    6.2590  -31.9490 H       110 LEU    0.0900
   1695 HD22      -44.0820    7.7880  -31.7950 H       110 LEU    0.5100
   1696 HD23      -45.5690    7.7340  -32.8370 H       110 LEU   -0.5100
   1697 N         -47.2310    5.7180  -27.4820 N.am    111 VAL   -0.4700
   1698 CA        -48.4310    4.8990  -27.2710 C.3     111 VAL    0.3100
   1699 C         -48.9010    4.8560  -25.8150 C.2     111 VAL    0.0700
   1700 O         -48.1960    4.3710  -24.9310 O.2     111 VAL    0.0900
   1701 CB        -48.2780    3.4630  -27.8340 C.3     111 VAL   -0.0900
   1702 CG1       -49.3760    2.5630  -27.2930 C.3     111 VAL    0.0900
   1703 CG2       -48.3140    3.4810  -29.3580 C.3     111 VAL   -0.2700
   1704 HN        -46.3510    5.2680  -27.3500 H       111 VAL    0.0900
   1705 HA        -49.2550    5.3970  -27.7580 H       111 VAL    0.0900
   1706 HB        -47.2880    3.0540  -27.5390 H       111 VAL    0.0900
   1707 HG11      -50.3670    3.0460  -27.4300 H       111 VAL   -0.2700
   1708 HG12      -49.2160    2.3810  -26.2090 H       111 VAL    0.0900
   1709 HG13      -49.3750    1.5960  -27.8390 H       111 VAL    0.0900
   1710 HG21      -47.4850    4.1070  -29.7530 H       111 VAL    0.0900
   1711 HG22      -49.2780    3.9080  -29.7090 H       111 VAL    0.5100
   1712 HG23      -48.1970    2.4490  -29.7530 H       111 VAL   -0.5100
   1713 N         -50.1080    5.3640  -25.5760 N.am    112 THR   -0.4700
   1714 CA        -50.6250    5.4830  -24.2180 C.3     112 THR    0.3100
   1715 C         -51.9970    4.8460  -24.0600 C.2     112 THR    0.0700
   1716 O         -52.6840    4.5610  -25.0410 O.2     112 THR    0.0900
   1717 CB        -50.7350    6.9530  -23.7690 C.3     112 THR    0.1400
   1718 CG2       -49.5040    7.7490  -24.1950 C.3     112 THR    0.0900
   1719 OG1       -51.9110    7.5440  -24.3340 O.3     112 THR   -0.6600
   1720 HN        -50.7080    5.6830  -26.3070 H       112 THR    0.4300
   1721 HA        -49.9540    4.9460  -23.5630 H       112 THR   -0.2700
   1722 HB        -50.8000    7.0060  -22.6610 H       112 THR    0.0900
   1723 HG1       -52.0140    8.3940  -23.9000 H       112 THR    0.0900
   1724 HG21      -49.4970    7.8810  -25.2990 H       112 THR    0.0900
   1725 HG22      -48.5820    7.2060  -23.8970 H       112 THR    0.5100
   1726 HG23      -49.5190    8.7520  -23.7180 H       112 THR   -0.5100
   1727 N         -52.3980    4.6350  -22.8070 N.am    113 GLY   -0.4700
   1728 CA        -53.6790    4.0290  -22.5080 C.3     113 GLY    0.3100
   1729 C         -54.8570    4.8470  -22.9990 C.2     113 GLY   -0.0200
   1730 O         -55.7530    4.3350  -23.6810 O.2     113 GLY    0.0900
   1731 HN        -51.8350    4.8840  -22.0230 H       113 GLY    0.0900
   1732 HA1       -53.7500    3.9200  -21.4370 H       113 GLY    0.5100
   1733 HA2       -53.7040    3.0590  -22.9840 H       113 GLY   -0.5100
   1734 N         -54.8510    6.1320  -22.6540 N.am    114 THR   -0.4700
   1735 CA        -55.9400    7.0380  -23.0080 C.3     114 THR    0.3100
   1736 C         -56.1060    7.1970  -24.5210 C.2     114 THR    0.0700
   1737 O         -57.2240    7.2020  -25.0380 O.2     114 THR    0.0900
   1738 CB        -55.7570    8.4120  -22.3400 C.3     114 THR    0.1400
   1739 CG2       -55.8270    8.2740  -20.8250 C.3     114 THR    0.0900
   1740 OG1       -54.4790    8.9520  -22.6950 O.3     114 THR   -0.6600
   1741 HN        -54.1020    6.5340  -22.1340 H       114 THR    0.4300
   1742 HA        -56.8660    6.5880  -22.6860 H       114 THR   -0.2700
   1743 HB        -56.5520    9.1090  -22.6840 H       114 THR    0.0900
   1744 HG1       -54.4820    9.8620  -22.3890 H       114 THR    0.0900
   1745 HG21      -55.4580    7.2730  -20.5150 H       114 THR    0.0900
   1746 HG22      -56.8780    8.3870  -20.4830 H       114 THR    0.5100
   1747 HG23      -55.1930    9.0500  -20.3440 H       114 THR   -0.5100
   1748 N         -54.9920    7.3250  -25.2350 N.am    115 ARG   -0.4700
   1749 CA        -55.0300    7.3880  -26.6890 C.3     115 ARG    0.3100
   1750 C         -55.6350    6.1120  -27.2630 C.2     115 ARG    0.0700
   1751 O         -56.4360    6.1560  -28.2000 O.2     115 ARG    0.0900
   1752 CB        -53.6330    7.6460  -27.2540 C.3     115 ARG   -0.1800
   1753 CG        -53.0530    8.9690  -26.7790 C.3     115 ARG    0.0900
   1754 CD        -51.6400    9.1920  -27.2760 C.3     115 ARG    0.0900
   1755 NE        -51.5530    9.0220  -28.7240 N.pl3   115 ARG   -0.1800
   1756 CZ        -50.4840    9.3380  -29.4490 C.cat   115 ARG    0.0900
   1757 NH1       -50.5010    9.1430  -30.7630 N.pl3   115 ARG    0.0900
   1758 NH2       -49.3990    9.8530  -28.8670 N.pl3   115 ARG    0.2000
   1759 HN        -54.0900    7.3820  -24.8130 H       115 ARG    0.0900
   1760 HA        -55.7010    8.1850  -26.9720 H       115 ARG    0.0900
   1761 HB1       -53.6890    7.6550  -28.3630 H       115 ARG   -0.7000
   1762 HB2       -52.9590    6.8230  -26.9360 H       115 ARG    0.4400
   1763 HG1       -53.0490    8.9810  -25.6680 H       115 ARG    0.6400
   1764 HG2       -53.6970    9.7960  -27.1460 H       115 ARG   -0.8000
   1765 HD1       -50.9540    8.4560  -26.8050 H       115 ARG    0.4600
   1766 HD2       -51.3140   10.2260  -27.0340 H       115 ARG    0.4600
   1767 HE        -52.3470    8.6450  -29.2000 H       115 ARG   -0.8000
   1768 HH11      -51.3140    8.7610  -31.2010 H       115 ARG    0.4600
   1769 HH12      -49.7000    9.3790  -31.3140 H       115 ARG    0.4600
   1770 HH21      -49.3250    9.8680  -27.8700 H       115 ARG    0.5100
   1771 HH22      -48.6600   10.2260  -29.4280 H       115 ARG   -0.5100
   1772 N         -55.2680    4.9740  -26.6800 N.am    116 ALA   -0.4700
   1773 CA        -55.8970    3.7090  -27.0250 C.3     116 ALA    0.3100
   1774 C         -57.4100    3.8450  -26.8840 C.2     116 ALA    0.0700
   1775 O         -58.1670    3.5250  -27.8090 O.2     116 ALA    0.0900
   1776 CB        -55.3740    2.5940  -26.1330 C.3     116 ALA   -0.2700
   1777 HN        -54.5510    4.9360  -25.9870 H       116 ALA    0.0900
   1778 HA        -55.6770    3.4960  -28.0610 H       116 ALA    0.0900
   1779 HB1       -55.8870    2.6220  -25.1470 H       116 ALA    0.0900
   1780 HB2       -54.2830    2.7210  -25.9700 H       116 ALA    0.5100
   1781 HB3       -55.5690    1.6080  -26.6070 H       116 ALA   -0.5100
   1782 N         -57.8410    4.3540  -25.7270 N.am    117 LYS   -0.4700
   1783 CA        -59.2510    4.6300  -25.4750 C.3     117 LYS    0.3100
   1784 C         -59.8660    5.3470  -26.6720 C.2     117 LYS    0.0700
   1785 O         -60.7900    4.8360  -27.3170 O.2     117 LYS    0.0900
   1786 CB        -59.4220    5.4990  -24.2200 C.3     117 LYS   -0.1800
   1787 CG        -58.9160    4.8900  -22.9220 C.3     117 LYS    0.0900
   1788 CD        -59.0390    5.8980  -21.7830 C.3     117 LYS    0.0900
   1789 CE        -58.2980    5.4400  -20.5270 C.3     117 LYS   -0.1800
   1790 NZ        -58.1820    6.5260  -19.5060 N.4     117 LYS    0.0900
   1791 HN        -57.2150    4.5690  -24.9810 H       117 LYS    0.0900
   1792 HA        -59.7580    3.6850  -25.3490 H       117 LYS   -0.1800
   1793 HB1       -60.5040    5.7150  -24.0980 H       117 LYS    0.0900
   1794 HB2       -58.8800    6.4520  -24.3860 H       117 LYS    0.0900
   1795 HG1       -57.8520    4.5970  -23.0420 H       117 LYS    0.2100
   1796 HG2       -59.5130    3.9850  -22.6810 H       117 LYS    0.0500
   1797 HD1       -60.1140    6.0360  -21.5370 H       117 LYS    0.0500
   1798 HD2       -58.6180    6.8710  -22.1150 H       117 LYS   -0.3000
   1799 HE1       -57.2680    5.1220  -20.7970 H       117 LYS    0.3300
   1800 HE2       -58.8470    4.5960  -20.0580 H       117 LYS    0.3300
   1801 HZ1       -59.1310    6.8390  -19.2220 H       117 LYS    0.3300
   1802 HZ2       -57.6590    7.3290  -19.9120 H       117 LYS    0.5100
   1803 HZ3       -57.6710    6.1670  -18.6740 H       117 LYS   -0.5100
   1804 N         -59.3450    6.5390  -26.9630 N.am    118 GLY   -0.4700
   1805 CA        -59.8600    7.3570  -28.0470 C.3     118 GLY    0.3100
   1806 C         -59.9670    6.6500  -29.3840 C.2     118 GLY   -0.0200
   1807 O         -61.0330    6.6400  -30.0070 O.2     118 GLY    0.0900
   1808 HN        -58.5800    6.9210  -26.4500 H       118 GLY    0.0900
   1809 HA1       -59.1970    8.2010  -28.1570 H       118 GLY    0.5100
   1810 HA2       -60.8450    7.6920  -27.7560 H       118 GLY   -0.5100
   1811 N         -58.8660    6.0500  -29.8300 N.am    119 ILE   -0.4700
   1812 CA        -58.8390    5.3620  -31.1180 C.3     119 ILE    0.3100
   1813 C         -59.8890    4.2560  -31.1600 C.2     119 ILE    0.0700
   1814 O         -60.4860    3.9980  -32.2040 O.2     119 ILE    0.0900
   1815 CB        -57.4470    4.7630  -31.4190 C.3     119 ILE   -0.0900
   1816 CG1       -56.3450    5.7700  -31.0840 C.3     119 ILE    0.0900
   1817 CG2       -57.3500    4.3280  -32.8800 C.3     119 ILE   -0.2700
   1818 CD        -54.9910    5.1380  -30.8280 C.3     119 ILE    0.0900
   1819 HN        -58.0170    6.0420  -29.3080 H       119 ILE    0.0900
   1820 HA        -59.1060    6.0810  -31.8790 H       119 ILE    0.0900
   1821 HB        -57.2760    3.8830  -30.7630 H       119 ILE   -0.1800
   1822 HG11      -56.6480    6.3340  -30.1770 H       119 ILE    0.0900
   1823 HG12      -56.2470    6.4810  -31.9320 H       119 ILE    0.0900
   1824 HG21      -57.5110    5.2000  -33.5500 H       119 ILE   -0.2700
   1825 HG22      -58.1270    3.5650  -33.1000 H       119 ILE    0.0900
   1826 HG23      -56.3440    3.9060  -33.0830 H       119 ILE    0.0900
   1827 HD1       -54.6540    4.5790  -31.7270 H       119 ILE    0.0900
   1828 HD2       -55.0600    4.4290  -29.9760 H       119 ILE    0.5100
   1829 HD3       -54.2420    5.9260  -30.5990 H       119 ILE   -0.5100
   1830 N         -60.1160    3.6080  -30.0180 N.am    120 ILE   -0.4700
   1831 CA        -61.1020    2.5320  -29.9400 C.3     120 ILE    0.3100
   1832 C         -62.5280    3.0570  -30.0740 C.2     120 ILE    0.0700
   1833 O         -63.3150    2.5490  -30.8790 O.2     120 ILE    0.0900
   1834 CB        -60.9660    1.7290  -28.6310 C.3     120 ILE   -0.0900
   1835 CG1       -59.6010    1.0390  -28.5710 C.3     120 ILE    0.0900
   1836 CG2       -62.0860    0.7060  -28.5240 C.3     120 ILE   -0.2700
   1837 CD        -59.2550    0.4940  -27.2030 C.3     120 ILE    0.0900
   1838 HN        -59.6290    3.8240  -29.1760 H       120 ILE    0.0900
   1839 HA        -60.9510    1.8840  -30.7900 H       120 ILE    0.0900
   1840 HB        -61.0140    2.4230  -27.7660 H       120 ILE   -0.1800
   1841 HG11      -58.8220    1.7720  -28.8660 H       120 ILE    0.0900
   1842 HG12      -59.5990    0.1990  -29.2970 H       120 ILE    0.0900
   1843 HG21      -62.1570    0.1170  -29.4640 H       120 ILE   -0.2700
   1844 HG22      -63.0550    1.2210  -28.3540 H       120 ILE    0.0900
   1845 HG23      -61.8810    0.0080  -27.6830 H       120 ILE    0.0900
   1846 HD1       -59.9010   -0.3780  -26.9640 H       120 ILE    0.0900
   1847 HD2       -59.4180    1.2770  -26.4310 H       120 ILE    0.5100
   1848 HD3       -58.1940    0.1660  -27.1840 H       120 ILE   -0.5100
   1849 N         -62.8570    4.0720  -29.2710 N.am    121 ALA   -0.4700
   1850 CA        -64.1400    4.7740  -29.3690 C.3     121 ALA    0.3100
   1851 C         -64.4440    5.1890  -30.8110 C.2     121 ALA    0.0700
   1852 O         -65.4490    4.7660  -31.4160 O.2     121 ALA    0.0900
   1853 CB        -64.1400    5.9940  -28.4520 C.3     121 ALA   -0.2700
   1854 HN        -62.2380    4.4000  -28.5630 H       121 ALA    0.0900
   1855 HA        -64.9220    4.0880  -29.0840 H       121 ALA    0.0900
   1856 HB1       -63.3250    6.6920  -28.7440 H       121 ALA    0.0900
   1857 HB2       -63.9750    5.6770  -27.4000 H       121 ALA    0.5100
   1858 HB3       -65.1100    6.5280  -28.5340 H       121 ALA   -0.5100
   1859 N         -63.5620    6.0300  -31.3520 N.am    122 ILE   -0.4700
   1860 CA        -63.6370    6.4420  -32.7420 C.3     122 ILE    0.3100
   1861 C         -63.9270    5.2380  -33.6200 C.2     122 ILE    0.0700
   1862 O         -64.9550    5.1830  -34.2920 O.2     122 ILE    0.0900
   1863 CB        -62.3220    7.0730  -33.2130 C.3     122 ILE   -0.0900
   1864 CG1       -62.1240    8.4430  -32.5650 C.3     122 ILE    0.0900
   1865 CG2       -62.3040    7.2000  -34.7310 C.3     122 ILE   -0.2700
   1866 CD        -63.0500    9.5080  -33.1140 C.3     122 ILE    0.0900
   1867 HN        -62.8080    6.4150  -30.8240 H       122 ILE    0.0900
   1868 HA        -64.4440    7.1550  -32.8320 H       122 ILE    0.0900
   1869 HB        -61.4710    6.4370  -32.8870 H       122 ILE   -0.1800
   1870 HG11      -61.0750    8.7660  -32.7310 H       122 ILE    0.0900
   1871 HG12      -62.3030    8.3470  -31.4730 H       122 ILE    0.0900
   1872 HG21      -63.2380    7.6840  -35.0850 H       122 ILE   -0.2700
   1873 HG22      -62.2290    6.1930  -35.1940 H       122 ILE    0.0900
   1874 HG23      -61.4400    7.8220  -35.0490 H       122 ILE    0.0900
   1875 HD1       -64.0990    9.1410  -33.1110 H       122 ILE    0.0900
   1876 HD2       -62.7630    9.7570  -34.1580 H       122 ILE    0.5100
   1877 HD3       -62.9920   10.4210  -32.4830 H       122 ILE   -0.5100
   1878 N         -63.0160    4.2680  -33.6090 N.am    123 CYS   -0.4700
   1879 CA        -63.1630    3.0770  -34.4380 C.3     123 CYS    0.3100
   1880 C         -64.5200    2.3890  -34.3350 C.2     123 CYS    0.0700
   1881 O         -64.9970    1.8310  -35.3200 O.2     123 CYS    0.0900
   1882 CB        -62.0430    2.0760  -34.1640 C.3     123 CYS   -0.1100
   1883 SG        -60.7720    2.1230  -35.4270 S.3     123 CYS    0.0900
   1884 HN        -62.2000    4.3100  -33.0390 H       123 CYS    0.0900
   1885 HA        -63.1410    3.3880  -35.4710 H       123 CYS   -0.2300
   1886 HB1       -62.4820    1.0570  -34.1170 H       123 CYS    0.1600
   1887 HB2       -61.5940    2.3070  -33.1760 H       123 CYS    0.5100
   1888 HG1       -61.5310    1.5890  -36.3740 H       123 CYS   -0.5100
   1889 N         -65.1440    2.4080  -33.1590 N.am    124 TRP   -0.4700
   1890 CA        -66.4980    1.8760  -33.0430 C.3     124 TRP    0.3100
   1891 C         -67.4940    2.7620  -33.7840 C.2     124 TRP    0.0700
   1892 O         -68.2940    2.2810  -34.5970 O.2     124 TRP    0.0900
   1893 CB        -66.9070    1.7050  -31.5810 C.3     124 TRP   -0.1800
   1894 CG        -66.3140    0.4890  -30.9620 C.ar    124 TRP    0.0900
   1895 CD1       -65.2700    0.4370  -30.0880 C.ar    124 TRP    0.0900
   1896 CD2       -66.7140   -0.8680  -31.1910 C.ar    124 TRP   -0.0300
   1897 CE2       -65.8730   -1.6870  -30.4100 C.ar    124 TRP   -0.1500
   1898 CE3       -67.7010   -1.4660  -31.9740 C.ar    124 TRP    0.2200
   1899 NE1       -65.0010   -0.8660  -29.7460 N.ar    124 TRP   -0.5100
   1900 CZ2       -65.9920   -3.0740  -30.3910 C.ar    124 TRP    0.3700
   1901 CZ3       -67.8170   -2.8460  -31.9540 C.ar    124 TRP    0.2400
   1902 CH2       -66.9680   -3.6340  -31.1670 C.ar    124 TRP    0.1100
   1903 HN        -64.7290    2.7750  -32.3300 H       124 TRP   -0.2500
   1904 HA        -66.5230    0.9220  -33.5500 H       124 TRP    0.1700
   1905 HB1       -68.0140    1.6280  -31.5210 H       124 TRP   -0.2000
   1906 HB2       -66.5710    2.5940  -31.0050 H       124 TRP    0.1400
   1907 HD1       -64.7310    1.2970  -29.7170 H       124 TRP   -0.2700
   1908 HE1       -64.3030   -1.1580  -29.1300 H       124 TRP    0.1600
   1909 HE3       -68.3690   -0.8820  -32.5900 H       124 TRP   -0.1400
   1910 HZ2       -65.3480   -3.7000  -29.7900 H       124 TRP    0.1400
   1911 HZ3       -68.5760   -3.3230  -32.5540 H       124 TRP    0.5100
   1912 HH2       -67.0850   -4.7070  -31.1760 H       124 TRP   -0.5100
   1913 N         -67.4330    4.0640  -33.5140 N.am    125 VAL   -0.4700
   1914 CA        -68.2700    5.0150  -34.2310 C.3     125 VAL    0.3100
   1915 C         -68.2110    4.7180  -35.7240 C.2     125 VAL    0.0700
   1916 O         -69.2180    4.3650  -36.3460 O.2     125 VAL    0.0900
   1917 CB        -67.8140    6.4610  -33.9770 C.3     125 VAL   -0.0900
   1918 CG1       -68.3530    7.3950  -35.0500 C.3     125 VAL    0.0900
   1919 CG2       -68.2390    6.9160  -32.5850 C.3     125 VAL   -0.2700
   1920 HN        -66.8230    4.4400  -32.8200 H       125 VAL    0.0900
   1921 HA        -69.2860    4.8810  -33.8960 H       125 VAL    0.0900
   1922 HB        -66.7040    6.5020  -33.9800 H       125 VAL    0.0900
   1923 HG11      -69.4520    7.5110  -34.9380 H       125 VAL   -0.2700
   1924 HG12      -68.1420    6.9760  -36.0570 H       125 VAL    0.0900
   1925 HG13      -67.8790    8.3940  -34.9530 H       125 VAL    0.0900
   1926 HG21      -67.7840    6.2600  -31.8130 H       125 VAL    0.0900
   1927 HG22      -69.3440    6.8610  -32.4890 H       125 VAL    0.5100
   1928 HG23      -67.9000    7.9590  -32.4080 H       125 VAL   -0.5100
   1929 N         -67.0170    4.8490  -36.2950 N.am    126 LEU   -0.4700
   1930 CA        -66.8120    4.6220  -37.7180 C.3     126 LEU    0.3100
   1931 C         -67.2150    3.2190  -38.1550 C.2     126 LEU    0.0700
   1932 O         -67.6350    3.0110  -39.2930 O.2     126 LEU    0.0900
   1933 CB        -65.3570    4.8980  -38.0970 C.3     126 LEU   -0.1800
   1934 CG        -64.9580    6.3740  -38.1060 C.3     126 LEU    0.0900
   1935 CD1       -65.2650    7.0490  -36.7730 C.3     126 LEU    0.0900
   1936 CD2       -63.4870    6.5250  -38.4620 C.3     126 LEU   -0.0900
   1937 HN        -66.2080    5.1090  -35.7730 H       126 LEU    0.0900
   1938 HA        -67.4730    5.2810  -38.2620 H       126 LEU   -0.2700
   1939 HB1       -65.1800    4.4850  -39.1120 H       126 LEU    0.0900
   1940 HB2       -64.7040    4.3660  -37.3740 H       126 LEU    0.0900
   1941 HG        -65.5130    6.8960  -38.9140 H       126 LEU    0.0900
   1942 HD11      -64.8570    6.4450  -35.9360 H       126 LEU   -0.2700
   1943 HD12      -66.3650    7.1420  -36.6410 H       126 LEU    0.0900
   1944 HD13      -64.7990    8.0570  -36.7440 H       126 LEU    0.0900
   1945 HD21      -63.2920    6.0980  -39.4690 H       126 LEU    0.0900
   1946 HD22      -62.8610    5.9840  -37.7200 H       126 LEU    0.5100
   1947 HD23      -63.2090    7.6000  -38.4720 H       126 LEU   -0.5100
   1948 N         -67.0840    2.2520  -37.2530 N.am    127 SER   -0.4700
   1949 CA        -67.5080    0.8940  -37.5490 C.3     127 SER    0.3100
   1950 C         -69.0090    0.8700  -37.7770 C.2     127 SER    0.0700
   1951 O         -69.5120    0.0580  -38.5450 O.2     127 SER    0.0900
   1952 CB        -67.1190   -0.0720  -36.4240 C.3     127 SER    0.0500
   1953 OG        -65.7410   -0.4060  -36.4840 O.3     127 SER    0.0900
   1954 HN        -66.6970    2.4120  -36.3490 H       127 SER    0.0900
   1955 HA        -67.0380    0.5950  -38.4750 H       127 SER   -0.6600
   1956 HB1       -67.7130   -1.0060  -36.5170 H       127 SER    0.4300
   1957 HB2       -67.3260    0.4020  -35.4420 H       127 SER    0.5100
   1958 HG1       -65.2730    0.3310  -36.0860 H       127 SER   -0.5100
   1959 N         -69.7250    1.7670  -37.1030 N.am    128 PHE   -0.4700
   1960 CA        -71.1610    1.9340  -37.3190 C.3     128 PHE    0.3100
   1961 C         -71.4680    2.7090  -38.5950 C.2     128 PHE    0.0700
   1962 O         -72.1320    2.1990  -39.5000 O.2     128 PHE    0.0900
   1963 CB        -71.8370    2.5990  -36.1170 C.3     128 PHE   -0.1800
   1964 CG        -72.2970    1.6250  -35.0780 C.ar    128 PHE    0.0900
   1965 CD1       -72.0830    0.2710  -35.2420 C.ar    128 PHE    0.0900
   1966 CD2       -72.9580    2.0600  -33.9440 C.ar    128 PHE    0.0000
   1967 CE1       -72.5050   -0.6360  -34.2950 C.ar    128 PHE   -0.1150
   1968 CE2       -73.3860    1.1560  -32.9900 C.ar    128 PHE    0.1150
   1969 CZ        -73.1580   -0.1950  -33.1680 C.ar    128 PHE   -0.1150
   1970 HN        -69.3130    2.3660  -36.4200 H       128 PHE    0.1150
   1971 HA        -71.5850    0.9560  -37.4890 H       128 PHE   -0.1150
   1972 HB1       -72.7300    3.1610  -36.4630 H       128 PHE    0.1150
   1973 HB2       -71.1180    3.2890  -35.6260 H       128 PHE   -0.1150
   1974 HD1       -71.5760   -0.0830  -36.1280 H       128 PHE    0.1150
   1975 HD2       -73.1400    3.1150  -33.8010 H       128 PHE   -0.1150
   1976 HE1       -72.3230   -1.6910  -34.4370 H       128 PHE    0.1150
   1977 HE2       -73.9000    1.5060  -32.1060 H       128 PHE    0.5100
   1978 HZ        -73.4900   -0.9030  -32.4230 H       128 PHE   -0.5100
   1979 N         -70.9860    3.9490  -38.6580 N.am    129 ALA   -0.4700
   1980 CA        -71.2230    4.8000  -39.8130 C.3     129 ALA    0.3100
   1981 C         -70.9850    4.0290  -41.1070 C.2     129 ALA    0.0700
   1982 O         -71.8020    4.0740  -42.0260 O.2     129 ALA    0.0900
   1983 CB        -70.3250    6.0260  -39.7560 C.3     129 ALA   -0.2700
   1984 HN        -70.4450    4.3460  -37.9200 H       129 ALA    0.0900
   1985 HA        -72.2610    5.0930  -39.8060 H       129 ALA    0.0900
   1986 HB1       -69.2570    5.7180  -39.7520 H       129 ALA    0.0900
   1987 HB2       -70.5310    6.6030  -38.8290 H       129 ALA    0.5100
   1988 HB3       -70.5050    6.6680  -40.6440 H       129 ALA   -0.5100
   1989 N         -69.8680    3.3110  -41.1750 N.am    130 ILE   -0.4700
   1990 CA        -69.5760    2.4690  -42.3260 C.3     130 ILE    0.3100
   1991 C         -70.3620    1.1690  -42.2540 C.2     130 ILE    0.0700
   1992 O         -70.8900    0.6870  -43.2580 O.2     130 ILE    0.0900
   1993 CB        -68.0730    2.1240  -42.4150 C.3     130 ILE   -0.0900
   1994 CG1       -67.2400    3.3880  -42.6410 C.3     130 ILE    0.0900
   1995 CG2       -67.8200    1.1160  -43.5270 C.3     130 ILE   -0.2700
   1996 CD        -65.7740    3.1110  -42.8760 C.3     130 ILE    0.0900
   1997 HN        -69.1860    3.3170  -40.4480 H       130 ILE    0.0900
   1998 HA        -69.8870    3.0030  -43.2120 H       130 ILE    0.0900
   1999 HB        -67.7350    1.6980  -41.4470 H       130 ILE   -0.1800
   2000 HG11      -67.3370    4.0410  -41.7470 H       130 ILE    0.0900
   2001 HG12      -67.6440    3.9270  -43.5240 H       130 ILE    0.0900
   2002 HG21      -68.1450    1.5340  -44.5040 H       130 ILE   -0.2700
   2003 HG22      -68.3940    0.1850  -43.3310 H       130 ILE    0.0900
   2004 HG23      -66.7350    0.8830  -43.5860 H       130 ILE    0.0900
   2005 HD1       -65.6090    2.7980  -43.9300 H       130 ILE    0.0900
   2006 HD2       -65.4310    2.2940  -42.2060 H       130 ILE    0.5100
   2007 HD3       -65.1790    4.0290  -42.6810 H       130 ILE   -0.5100
   2008 N         -70.4470    0.6110  -41.0500 N.am    131 GLY   -0.4700
   2009 CA        -70.9760   -0.7260  -40.8590 C.3     131 GLY    0.3100
   2010 C         -72.3070   -0.9370  -41.5370 C.2     131 GLY   -0.0200
   2011 O         -72.4630   -1.8550  -42.3410 O.2     131 GLY    0.0900
   2012 HN        -70.1510    1.0850  -40.2260 H       131 GLY    0.0900
   2013 HA1       -71.0930   -0.8870  -39.7980 H       131 GLY    0.5100
   2014 HA2       -70.2610   -1.4260  -41.2660 H       131 GLY   -0.5100
   2015 N         -73.2750   -0.0840  -41.2330 N.am    132 LEU   -0.4700
   2016 CA        -74.5290   -0.1470  -41.9510 C.3     132 LEU    0.3100
   2017 C         -74.6730    1.0890  -42.8280 C.2     132 LEU    0.0700
   2018 O         -74.9710    2.1770  -42.3470 O.2     132 LEU    0.0900
   2019 CB        -75.7000   -0.2710  -40.9650 C.3     132 LEU   -0.1800
   2020 CG        -75.4560    0.2090  -39.5260 C.3     132 LEU    0.0900
   2021 CD1       -75.5060    1.7300  -39.4240 C.3     132 LEU    0.0900
   2022 CD2       -76.4520   -0.4240  -38.5630 C.3     132 LEU   -0.0900
   2023 HN        -73.1880    0.6110  -40.5240 H       132 LEU    0.0900
   2024 HA        -74.4990   -1.0020  -42.6090 H       132 LEU   -0.2700
   2025 HB1       -75.9890   -1.3420  -40.9190 H       132 LEU    0.0900
   2026 HB2       -76.5490    0.3140  -41.3760 H       132 LEU    0.0900
   2027 HG        -74.4580   -0.1450  -39.1910 H       132 LEU    0.0900
   2028 HD11      -76.5480    2.0890  -39.5700 H       132 LEU   -0.2700
   2029 HD12      -74.8620    2.1830  -40.2070 H       132 LEU    0.0900
   2030 HD13      -75.1570    2.0530  -38.4200 H       132 LEU    0.0900
   2031 HD21      -76.1330   -1.4570  -38.3070 H       132 LEU    0.0900
   2032 HD22      -77.4570   -0.4710  -39.0340 H       132 LEU    0.5100
   2033 HD23      -76.5050    0.1730  -37.6270 H       132 LEU   -0.5100
   2034 N         -74.4510    0.9080  -44.1260 N.am    133 THR   -0.4700
   2035 CA        -74.7080    1.9480  -45.1140 C.3     133 THR    0.3100
   2036 C         -76.2070    2.2050  -45.2810 C.2     133 THR    0.0700
   2037 O         -76.6270    3.3370  -45.4580 O.2     133 THR    0.0900
   2038 CB        -74.0140    1.6730  -46.4800 C.3     133 THR    0.1400
   2039 CG2       -72.4970    1.6620  -46.3160 C.3     133 THR    0.0900
   2040 OG1       -74.4360    0.4110  -47.0060 O.3     133 THR   -0.6600
   2041 HN        -74.0950    0.0480  -44.4840 H       133 THR    0.4300
   2042 HA        -74.3500    2.8800  -44.7040 H       133 THR   -0.2700
   2043 HB        -74.2810    2.4710  -47.2050 H       133 THR    0.0900
   2044 HG1       -74.1030    0.3760  -47.9050 H       133 THR    0.0900
   2045 HG21      -72.1960    0.8690  -45.5980 H       133 THR    0.0900
   2046 HG22      -72.1530    2.6430  -45.9260 H       133 THR    0.5100
   2047 HG23      -72.0130    1.4580  -47.2950 H       133 THR   -0.5100
   2048 N         -77.0230    1.1380  -45.2480 N.am    134 PRO   -0.2900
   2049 CA        -78.4760    1.3010  -45.3530 C.3     134 PRO    0.0000
   2050 C         -79.0650    2.3250  -44.3800 C.2     134 PRO    0.0900
   2051 O         -79.8550    3.1720  -44.7940 O.2     134 PRO    0.0900
   2052 CB        -79.0090   -0.0890  -44.9890 C.3     134 PRO    0.0200
   2053 CG        -77.8570   -1.0420  -45.1800 C.3     134 PRO    0.0900
   2054 CD        -76.6130   -0.2600  -45.4570 C.3     134 PRO   -0.1800
   2055 HA        -78.7460    1.6450  -46.3380 H       134 PRO    0.0900
   2056 HB1       -79.8560   -0.3660  -45.6530 H       134 PRO    0.0900
   2057 HB2       -79.3580   -0.1080  -43.9350 H       134 PRO   -0.1800
   2058 HG1       -77.7200   -1.6530  -44.2620 H       134 PRO    0.0900
   2059 HG2       -78.0710   -1.7210  -46.0340 H       134 PRO    0.0900
   2060 HD1       -75.8000   -0.5260  -44.7500 H       134 PRO    0.5100
   2061 HD2       -76.2670   -0.4020  -46.5020 H       134 PRO   -0.5100
   2062 N         -78.6760    2.2570  -43.1100 N.am    135 MET   -0.4700
   2063 CA        -79.3130    3.0590  -42.0680 C.3     135 MET    0.3100
   2064 C         -79.3100    4.5620  -42.3280 C.2     135 MET    0.0700
   2065 O         -80.1830    5.2840  -41.8470 O.2     135 MET    0.0900
   2066 CB        -78.6790    2.7700  -40.7040 C.3     135 MET   -0.1800
   2067 CG        -78.9270    1.3660  -40.2010 C.3     135 MET    0.0900
   2068 SD        -80.6690    0.9190  -40.2780 S.3     135 MET    0.0900
   2069 CE        -80.6130   -0.7130  -39.5550 C.3     135 MET   -0.1400
   2070 HN        -77.9370    1.6580  -42.8120 H       135 MET    0.0900
   2071 HA        -80.3650    2.8130  -42.0510 H       135 MET    0.0900
   2072 HB1       -79.0920    3.4880  -39.9640 H       135 MET   -0.0900
   2073 HB2       -77.5830    2.9280  -40.7850 H       135 MET   -0.2200
   2074 HG1       -78.5710    1.2970  -39.1510 H       135 MET    0.0900
   2075 HG2       -78.3340    0.6580  -40.8170 H       135 MET    0.0900
   2076 HE1       -80.2150   -0.6810  -38.5180 H       135 MET    0.0900
   2077 HE2       -79.9530   -1.3750  -40.1550 H       135 MET    0.5100
   2078 HE3       -81.6320   -1.1520  -39.5180 H       135 MET   -0.5100
   2079 N         -78.3300    5.0340  -43.0960 N.am    136 LEU   -0.4700
   2080 CA        -78.1610    6.4640  -43.3230 C.3     136 LEU    0.3100
   2081 C         -79.0660    7.0070  -44.4260 C.2     136 LEU    0.0700
   2082 O         -79.0410    8.2000  -44.7290 O.2     136 LEU    0.0900
   2083 CB        -76.6950    6.8010  -43.6260 C.3     136 LEU   -0.1800
   2084 CG        -75.7950    5.6500  -44.0750 C.3     136 LEU    0.0900
   2085 CD1       -74.6720    6.1340  -44.9790 C.3     136 LEU    0.0900
   2086 CD2       -75.2360    4.9090  -42.8740 C.3     136 LEU   -0.0900
   2087 HN        -77.6730    4.4350  -43.5460 H       136 LEU    0.0900
   2088 HA        -78.4890    6.9840  -42.4340 H       136 LEU   -0.2700
   2089 HB1       -76.2530    7.2350  -42.7060 H       136 LEU    0.0900
   2090 HB2       -76.6860    7.5680  -44.4280 H       136 LEU    0.0900
   2091 HG        -76.4070    4.9040  -44.6260 H       136 LEU    0.0900
   2092 HD11      -74.0410    6.8740  -44.4410 H       136 LEU   -0.2700
   2093 HD12      -75.0970    6.6220  -45.8830 H       136 LEU    0.0900
   2094 HD13      -74.0330    5.2770  -45.2820 H       136 LEU    0.0900
   2095 HD21      -76.0450    4.3430  -42.3650 H       136 LEU    0.0900
   2096 HD22      -74.8010    5.6330  -42.1520 H       136 LEU    0.5100
   2097 HD23      -74.4540    4.1920  -43.2020 H       136 LEU   -0.5100
   2098 N         -79.8710    6.1340  -45.0230 N.am    137 GLY   -0.4700
   2099 CA        -80.8060    6.5510  -46.0520 C.3     137 GLY    0.3100
   2100 C         -80.4030    6.0860  -47.4330 C.2     137 GLY   -0.0200
   2101 O         -81.1960    6.1320  -48.3760 O.2     137 GLY    0.0900
   2102 HN        -79.8680    5.1640  -44.7940 H       137 GLY    0.0900
   2103 HA1       -80.8500    7.6300  -46.0420 H       137 GLY    0.5100
   2104 HA2       -81.7730    6.1360  -45.8090 H       137 GLY   -0.5100
   2105 N         -79.1580    5.6390  -47.5640 N.am    138 TRP   -0.4700
   2106 CA        -78.7150    4.9950  -48.7900 C.3     138 TRP    0.3100
   2107 C         -79.6270    3.7820  -48.9960 C.2     138 TRP    0.0700
   2108 O         -79.7470    2.9460  -48.1040 O.2     138 TRP    0.0900
   2109 CB        -77.2480    4.5910  -48.6400 C.3     138 TRP   -0.1800
   2110 CG        -76.6740    3.8710  -49.8090 C.ar    138 TRP    0.0900
   2111 CD1       -75.7700    4.3520  -50.7130 C.ar    138 TRP    0.0900
   2112 CD2       -76.9560    2.5280  -50.1990 C.ar    138 TRP   -0.0300
   2113 CE2       -76.1900    2.2570  -51.3500 C.ar    138 TRP   -0.1500
   2114 CE3       -77.7830    1.5260  -49.6880 C.ar    138 TRP    0.2200
   2115 NE1       -75.4770    3.3870  -51.6450 N.ar    138 TRP   -0.5100
   2116 CZ2       -76.2310    1.0340  -51.9950 C.ar    138 TRP    0.3700
   2117 CZ3       -77.8230    0.3240  -50.3280 C.ar    138 TRP    0.2400
   2118 CH2       -77.0500    0.0930  -51.4760 C.ar    138 TRP    0.1100
   2119 HN        -78.4820    5.7210  -46.8370 H       138 TRP   -0.2500
   2120 HA        -78.8370    5.6930  -49.6050 H       138 TRP    0.1700
   2121 HB1       -77.1560    3.9290  -47.7520 H       138 TRP   -0.2000
   2122 HB2       -76.6460    5.5090  -48.4760 H       138 TRP    0.1400
   2123 HD1       -75.3480    5.3470  -50.6980 H       138 TRP   -0.2700
   2124 HE1       -74.8600    3.4900  -52.3930 H       138 TRP    0.1600
   2125 HE3       -78.3850    1.6820  -48.8050 H       138 TRP   -0.1400
   2126 HZ2       -75.6420    0.8220  -52.8760 H       138 TRP    0.1400
   2127 HZ3       -78.4590   -0.4610  -49.9470 H       138 TRP    0.5100
   2128 HH2       -77.1110   -0.8710  -51.9600 H       138 TRP   -0.5100
   2129 N         -80.2710    3.6770  -50.1590 N.am    139 ASN   -0.4700
   2130 CA        -81.4700    2.8360  -50.2890 C.3     139 ASN    0.3100
   2131 C         -81.5170    1.7560  -51.3840 C.2     139 ASN    0.0700
   2132 O         -81.4610    2.0630  -52.5760 O.2     139 ASN    0.0900
   2133 CB        -82.7000    3.7500  -50.4180 C.3     139 ASN   -0.1800
   2134 CG        -83.8740    3.0780  -51.1060 C.2     139 ASN    0.0900
   2135 ND2       -83.9100    2.9910  -52.3460 N.am    139 ASN    0.0900
   2136 OD1       -84.8310    2.6240  -50.3360 O.2     139 ASN    0.5500
   2137 HN        -79.9740    4.1560  -50.9810 H       139 ASN   -0.5500
   2138 HA        -81.5490    2.2100  -49.4140 H       139 ASN   -0.6200
   2139 HB1       -82.4180    4.6500  -51.0050 H       139 ASN    0.3200
   2140 HB2       -83.0210    4.0640  -49.4020 H       139 ASN    0.3000
   2141 HD21      -84.6860    2.5460  -52.7940 H       139 ASN    0.5100
   2142 HD22      -83.1630    3.3640  -52.8960 H       139 ASN   -0.5100
   2143 N         -81.6230    0.4910  -50.9770 N.am    140 ASN   -0.4700
   2144 CA        -82.0420   -0.5590  -51.9090 C.3     140 ASN    0.3100
   2145 C         -83.5230   -0.8930  -51.7890 C.2     140 ASN    0.0700
   2146 O         -84.0170   -1.7380  -52.5260 O.2     140 ASN    0.0900
   2147 CB        -81.2160   -1.8430  -51.7430 C.3     140 ASN   -0.1800
   2148 CG        -81.5240   -2.8940  -52.8160 C.2     140 ASN    0.0900
   2149 ND2       -81.0240   -2.7940  -53.9510 N.am    140 ASN    0.0900
   2150 OD1       -82.3240   -3.8850  -52.4780 O.2     140 ASN    0.5500
   2151 HN        -81.4260    0.2070  -50.0410 H       140 ASN   -0.5500
   2152 HA        -81.9250   -0.1720  -52.9100 H       140 ASN   -0.6200
   2153 HB1       -81.4330   -2.2840  -50.7470 H       140 ASN    0.3200
   2154 HB2       -80.1370   -1.5880  -51.8020 H       140 ASN    0.3000
   2155 HD21      -81.2270   -3.4800  -54.6500 H       140 ASN    0.5100
   2156 HD22      -80.4190   -2.0270  -54.1650 H       140 ASN   -0.5100
   2157 N         -84.2290   -0.2640  -50.8480 N.am    141 CYS   -0.4700
   2158 CA        -85.6780   -0.4660  -50.7330 C.3     141 CYS    0.3100
   2159 C         -86.4430    0.2750  -51.8320 C.2     141 CYS    0.0700
   2160 O         -85.8480    0.9710  -52.6510 O.2     141 CYS    0.0900
   2161 CB        -86.2060   -0.0240  -49.3640 C.3     141 CYS   -0.1000
   2162 SG        -84.9420    0.3130  -48.1250 S.3     141 CYS    0.0900
   2163 HN        -83.8130    0.3610  -50.1920 H       141 CYS    0.0900
   2164 HA        -85.8770   -1.5170  -50.8850 H       141 CYS   -0.0800
   2165 HB1       -86.8730   -0.8250  -48.9820 H       141 CYS    0.5100
   2166 HB2       -86.8100    0.8950  -49.5130 H       141 CYS   -0.5100
   2167 N         -87.7690    0.1400  -51.8490 N.am    142 GLY   -0.4700
   2168 CA        -88.5800    0.8210  -52.8480 C.3     142 GLY    0.3100
   2169 C         -88.3490    0.3080  -54.2610 C.2     142 GLY   -0.0200
   2170 O         -88.8820    0.8510  -55.2320 O.2     142 GLY    0.0900
   2171 HN        -88.2570   -0.4250  -51.1890 H       142 GLY    0.0900
   2172 HA1       -88.3340    1.8720  -52.8120 H       142 GLY    0.5100
   2173 HA2       -89.6170    0.6720  -52.5860 H       142 GLY   -0.5100
   2174 N         -87.5780   -0.7890  -54.4310 N.am    143 GLN   -0.4700
   2175 CA        -87.3360   -1.5240  -55.6650 C.3     143 GLN    0.3100
   2176 CAT       -85.5160    1.1920  -57.6380 C.3     143 GLN    0.0700
   2177 C         -86.3140   -0.8680  -56.5860 C.2     143 GLN    0.0900
   2178 O         -85.4100   -1.5250  -57.0980 O.2     143 GLN   -0.1800
   2179 CB        -88.6270   -1.9510  -56.4270 C.3     143 GLN    0.0900
   2180 CG        -88.4220   -2.7810  -57.7230 C.3     143 GLN    0.0900
   2181 CD        -87.7820   -4.1500  -57.4670 C.2     143 GLN   -0.1800
   2182 NE2       -86.4360   -4.2030  -57.3560 N.am    143 GLN    0.0900
   2183 OE1       -88.4780   -5.1600  -57.3750 O.2     143 GLN    0.0900
   2184 NT        -86.4370    0.4520  -56.8110 N.pl3   143 GLN    0.5500
   2185 HN        -87.1020   -1.1740  -53.6470 H       143 GLN   -0.5500
   2186 HNT       -87.1800    0.9830  -56.4110 H       143 GLN   -0.6200
   2187 HA        -86.7670   -2.4030  -55.4040 H       143 GLN    0.3200
   2188 HB1       -89.1810   -1.0280  -56.6990 H       143 GLN    0.3000
   2189 HB2       -89.2460   -2.5540  -55.7320 H       143 GLN    0.5100
   2190 HG1       -87.7650   -2.2110  -58.4140 H       143 GLN   -0.5100
   2191 HG2       -89.4090   -2.9410  -58.2070 H       143 GLN   -0.4700
   2192 HE21      -85.8940   -3.3670  -57.4420 H       143 GLN    0.3100
   2193 HE22      -85.9830   -5.0780  -57.1890 H       143 GLN   -0.1100
   2194 HT1       -85.5210    0.7730  -58.6670 H       143 GLN    0.0900
   2195 HT2       -84.4890    1.1120  -57.2220 H       143 GLN    0.0900
   2196 HT3       -85.8250    2.2590  -57.6830 H       143 GLN    0.0900
   2197 N         -91.2770  -12.7530  -50.7430 N.am    144 SER   -0.2700
   2198 CA        -92.7190  -12.8270  -50.6160 C.3     144 SER    0.0900
   2199 CAY       -89.0450  -13.6100  -50.9290 C.3     144 SER    0.0900
   2200 C         -93.2740  -11.5040  -51.0910 C.2     144 SER    0.0900
   2201 O         -92.5360  -10.5310  -51.2130 O.2     144 SER    0.5100
   2202 CB        -93.1900  -13.1350  -49.1610 C.3     144 SER   -0.5100
   2203 OG        -94.6170  -13.2050  -49.0380 O.3     144 SER   -0.4700
   2204 CY        -90.4990  -13.8390  -50.7720 C.2     144 SER    0.3100
   2205 OY        -90.9630  -14.9670  -50.6670 O.2     144 SER    0.0700
   2206 HN        -90.8950  -11.8350  -50.8080 H       144 SER    0.0900
   2207 HA        -93.0640  -13.6040  -51.2820 H       144 SER    0.0500
   2208 HB1       -92.8230  -12.3340  -48.4840 H       144 SER    0.0900
   2209 HB2       -92.7680  -14.1120  -48.8430 H       144 SER    0.0900
   2210 HG1       -94.7880  -13.6950  -48.2310 H       144 SER   -0.6600
   2211 HY1       -88.5150  -14.5860  -50.9340 H       144 SER    0.4300
   2212 HY2       -88.6670  -12.9990  -50.0830 H       144 SER    0.5100
   2213 HY3       -88.8500  -13.0900  -51.8910 H       144 SER   -0.5100
   2214 N         -94.5880  -11.4390  -51.3840 N.am    145 GLN   -0.4700
   2215 CA        -95.2680  -10.2130  -51.7810 C.3     145 GLN    0.3100
   2216 C         -96.2970   -9.7820  -50.7390 C.2     145 GLN    0.0700
   2217 O         -96.1830   -8.7060  -50.1460 O.2     145 GLN    0.0900
   2218 CB        -95.9400  -10.3810  -53.1480 C.3     145 GLN   -0.1800
   2219 CG        -96.5880   -9.1120  -53.6790 C.3     145 GLN    0.0900
   2220 CD        -97.4220   -9.3580  -54.9200 C.2     145 GLN    0.0900
   2221 NE2       -98.0010   -8.2900  -55.4650 N.am    145 GLN   -0.1800
   2222 OE1       -97.5490  -10.4900  -55.3840 O.2     145 GLN    0.0900
   2223 HN        -95.1670  -12.2500  -51.3410 H       145 GLN    0.0900
   2224 HA        -94.5340   -9.4210  -51.8210 H       145 GLN    0.5500
   2225 HB1       -96.7220  -11.1660  -53.0610 H       145 GLN   -0.5500
   2226 HB2       -95.1740  -10.7170  -53.8780 H       145 GLN   -0.6200
   2227 HG1       -95.7940   -8.3770  -53.9270 H       145 GLN    0.3200
   2228 HG2       -97.2460   -8.6860  -52.8920 H       145 GLN    0.3000
   2229 HE21      -98.5630   -8.3910  -56.2860 H       145 GLN    0.5100
   2230 HE22      -97.8750   -7.3880  -55.0540 H       145 GLN   -0.5100
   2231 N         -97.2980  -10.6380  -50.5240 N.am    146 GLY   -0.4700
   2232 CA        -98.4150  -10.3540  -49.6380 C.3     146 GLY    0.3100
   2233 C         -98.0080  -10.3650  -48.1820 C.2     146 GLY   -0.0200
   2234 O         -98.8460  -10.3200  -47.2880 O.2     146 GLY    0.0900
   2235 HN        -97.3230  -11.5280  -50.9690 H       146 GLY    0.0900
   2236 HA1       -99.1700  -11.1080  -49.8010 H       146 GLY    0.5100
   2237 HA2       -98.8020   -9.3780  -49.8920 H       146 GLY   -0.5100
   2238 N         -96.7020  -10.4320  -47.9420 N.am    147 CYS   -0.4700
   2239 CA        -96.1640  -10.4230  -46.5920 C.3     147 CYS    0.3100
   2240 C         -96.8420   -9.3580  -45.7390 C.2     147 CYS    0.0700
   2241 O         -97.5250   -9.6760  -44.7680 O.2     147 CYS    0.0900
   2242 CB        -94.6530  -10.1700  -46.6220 C.3     147 CYS   -0.1000
   2243 SG        -93.8410  -10.3470  -45.0210 S.3     147 CYS    0.0900
   2244 HN        -96.0330  -10.4900  -48.6780 H       147 CYS    0.0900
   2245 HA        -96.3750  -11.3810  -46.1390 H       147 CYS   -0.0800
   2246 HB1       -94.4830   -9.1390  -46.9990 H       147 CYS    0.5100
   2247 HB2       -94.1970  -10.8860  -47.3370 H       147 CYS   -0.5100
   2248 N         -96.6550   -8.0930  -46.1090 N.am    148 GLY   -0.4700
   2249 CA        -97.2900   -6.9960  -45.4020 C.3     148 GLY    0.3100
   2250 C         -97.3660   -5.7120  -46.2050 C.2     148 GLY   -0.0200
   2251 O         -96.6970   -5.5640  -47.2300 O.2     148 GLY    0.0900
   2252 HN        -96.0770   -7.8440  -46.8810 H       148 GLY    0.0900
   2253 HA1       -96.7190   -6.8120  -44.5040 H       148 GLY    0.5100
   2254 HA2       -98.2920   -7.3070  -45.1490 H       148 GLY   -0.5100
   2255 N         -98.1930   -4.7780  -45.7350 N.am    149 GLU   -0.4700
   2256 CA        -98.3010   -3.4550  -46.3380 C.3     149 GLU    0.3100
   2257 C         -97.1740   -2.5610  -45.8400 C.2     149 GLU    0.0700
   2258 O         -96.2590   -2.2160  -46.5890 O.2     149 GLU    0.0900
   2259 CB        -99.6590   -2.8110  -46.0110 C.3     149 GLU   -0.1800
   2260 CG       -100.7800   -3.1100  -47.0070 C.3     149 GLU    0.0900
   2261 CD       -102.0420   -2.3000  -46.7360 C.2     149 GLU    0.0900
   2262 OE1      -102.4040   -1.4510  -47.5810 O.co2   149 GLU   -0.2800
   2263 OE2      -102.6760   -2.5160  -45.6810 O.co2   149 GLU    0.0900
   2264 HN        -98.7770   -4.9440  -44.9450 H       149 GLU    0.0900
   2265 HA        -98.1890   -3.5680  -47.4070 H       149 GLU    0.6200
   2266 HB1       -99.5170   -1.7100  -45.9690 H       149 GLU   -0.7600
   2267 HB2       -99.9790   -3.1720  -45.0110 H       149 GLU   -0.7600
   2268 HG1      -101.0360   -4.1900  -46.9490 H       149 GLU    0.5100
   2269 HG2      -100.4240   -2.8740  -48.0330 H       149 GLU   -0.5100
   2270 N         -97.2430   -2.1930  -44.5620 N.am    150 GLY   -0.4700
   2271 CA        -96.2250   -1.3630  -43.9480 C.3     150 GLY    0.3100
   2272 C         -94.9990   -2.1670  -43.5670 C.2     150 GLY   -0.0200
   2273 O         -94.1330   -1.6990  -42.8240 O.2     150 GLY    0.0900
   2274 HN        -97.9950   -2.4720  -43.9710 H       150 GLY    0.0900
   2275 HA1       -96.6470   -0.9140  -43.0610 H       150 GLY    0.5100
   2276 HA2       -95.9430   -0.5970  -44.6550 H       150 GLY   -0.5100
   2277 N         -94.9300   -3.3980  -44.0700 N.am    151 GLN   -0.4700
   2278 CA        -93.8020   -4.2760  -43.8050 C.3     151 GLN    0.3100
   2279 C         -93.2750   -4.9160  -45.0850 C.2     151 GLN    0.0700
   2280 O         -93.9840   -5.6620  -45.7600 O.2     151 GLN    0.0900
   2281 CB        -94.1900   -5.3580  -42.7940 C.3     151 GLN   -0.1800
   2282 CG        -94.6030   -4.8190  -41.4330 C.3     151 GLN    0.0900
   2283 CD        -94.8550   -5.9230  -40.4250 C.2     151 GLN    0.0900
   2284 NE2       -95.1540   -5.5370  -39.1840 N.am    151 GLN   -0.1800
   2285 OE1       -94.7800   -7.1060  -40.7510 O.2     151 GLN    0.0900
   2286 HN        -95.6480   -3.7720  -44.6520 H       151 GLN    0.0900
   2287 HA        -92.9930   -3.6730  -43.4180 H       151 GLN    0.5500
   2288 HB1       -93.3210   -6.0350  -42.6540 H       151 GLN   -0.5500
   2289 HB2       -95.0370   -5.9420  -43.2120 H       151 GLN   -0.6200
   2290 HG1       -95.5350   -4.2250  -41.5460 H       151 GLN    0.3200
   2291 HG2       -93.7970   -4.1620  -41.0440 H       151 GLN    0.3000
   2292 HE21      -95.3290   -6.2210  -38.4770 H       151 GLN    0.5100
   2293 HE22      -95.2030   -4.5630  -38.9620 H       151 GLN   -0.5100
   2294 N         -92.0220   -4.6180  -45.4150 N.am    152 VAL   -0.4700
   2295 CA        -91.3590   -5.2320  -46.5590 C.3     152 VAL    0.3100
   2296 C         -90.2890   -6.2070  -46.0850 C.2     152 VAL    0.0700
   2297 O         -89.2930   -5.8090  -45.4820 O.2     152 VAL    0.0900
   2298 CB        -90.7390   -4.1710  -47.4930 C.3     152 VAL   -0.0900
   2299 CG1       -89.5910   -4.7680  -48.2960 C.3     152 VAL    0.0900
   2300 CG2       -91.8070   -3.5850  -48.4130 C.3     152 VAL   -0.2700
   2301 HN        -91.4800   -3.9610  -44.8970 H       152 VAL    0.0900
   2302 HA        -92.0950   -5.8120  -47.0940 H       152 VAL    0.0900
   2303 HB        -90.3590   -3.3220  -46.8860 H       152 VAL    0.0900
   2304 HG11      -89.9120   -5.7180  -48.7730 H       152 VAL   -0.2700
   2305 HG12      -88.7310   -4.9810  -47.6260 H       152 VAL    0.0900
   2306 HG13      -89.2780   -4.0600  -49.0920 H       152 VAL    0.0900
   2307 HG21      -92.6070   -3.1040  -47.8100 H       152 VAL    0.0900
   2308 HG22      -92.2620   -4.3910  -49.0270 H       152 VAL    0.5100
   2309 HG23      -91.3550   -2.8180  -49.0770 H       152 VAL   -0.5100
   2310 N         -90.5000   -7.4900  -46.3680 N.am    153 ALA   -0.4700
   2311 CA        -89.6120   -8.5400  -45.8900 C.3     153 ALA    0.3100
   2312 C         -88.1650   -8.2250  -46.2250 C.2     153 ALA    0.0700
   2313 O         -87.8600   -7.7460  -47.3170 O.2     153 ALA    0.0900
   2314 CB        -90.0110   -9.8790  -46.4820 C.3     153 ALA   -0.2700
   2315 HN        -91.2740   -7.7890  -46.9200 H       153 ALA    0.0900
   2316 HA        -89.6780   -8.5700  -44.8130 H       153 ALA    0.0900
   2317 HB1       -89.9510   -9.8400  -47.5910 H       153 ALA    0.0900
   2318 HB2       -91.0550  -10.1250  -46.1920 H       153 ALA    0.5100
   2319 HB3       -89.3250  -10.6730  -46.1180 H       153 ALA   -0.5100
   2320 N         -87.2750   -8.4810  -45.2680 N.am    154 CYS   -0.4700
   2321 CA        -85.8640   -8.1680  -45.4450 C.3     154 CYS    0.3100
   2322 C         -85.0010   -9.4190  -45.4790 C.2     154 CYS    0.0700
   2323 O         -84.7940  -10.0810  -44.4610 O.2     154 CYS    0.0900
   2324 CB        -85.3760   -7.2500  -44.3360 C.3     154 CYS   -0.1000
   2325 SG        -85.4290   -7.9710  -42.6750 S.3     154 CYS    0.0900
   2326 HN        -87.5310   -8.8920  -44.3980 H       154 CYS    0.0900
   2327 HA        -85.7450   -7.6920  -46.4070 H       154 CYS   -0.0800
   2328 HB1       -86.0040   -6.3350  -44.3470 H       154 CYS    0.5100
   2329 HB2       -84.3290   -6.9620  -44.5650 H       154 CYS   -0.5100
   2330 N         -84.4860   -9.7340  -46.6610 N.am    155 LEU   -0.4700
   2331 CA        -83.5670  -10.8480  -46.8270 C.3     155 LEU    0.3100
   2332 C         -82.3130  -10.3410  -47.5150 C.2     155 LEU    0.0700
   2333 O         -82.3790   -9.4740  -48.3820 O.2     155 LEU    0.0900
   2334 CB        -84.2130  -11.9870  -47.6240 C.3     155 LEU   -0.1800
   2335 CG        -84.6640  -13.2030  -46.8030 C.3     155 LEU    0.0900
   2336 CD1       -85.4340  -12.7530  -45.5720 C.3     155 LEU    0.0900
   2337 CD2       -85.4830  -14.1900  -47.6390 C.3     155 LEU   -0.0900
   2338 HN        -84.7060   -9.2210  -47.4880 H       155 LEU    0.0900
   2339 HA        -83.2860  -11.1950  -45.8440 H       155 LEU   -0.2700
   2340 HB1       -83.4790  -12.3360  -48.3790 H       155 LEU    0.0900
   2341 HB2       -85.1030  -11.5790  -48.1470 H       155 LEU    0.0900
   2342 HG        -83.7730  -13.7860  -46.4880 H       155 LEU    0.0900
   2343 HD11      -86.5090  -13.0150  -45.6770 H       155 LEU   -0.2700
   2344 HD12      -85.3480  -11.6510  -45.4540 H       155 LEU    0.0900
   2345 HD13      -85.0330  -13.2590  -44.6680 H       155 LEU    0.0900
   2346 HD21      -84.9490  -14.4230  -48.5860 H       155 LEU    0.0900
   2347 HD22      -86.4700  -13.7450  -47.8890 H       155 LEU    0.5100
   2348 HD23      -85.6290  -15.1340  -47.0720 H       155 LEU   -0.5100
   2349 N         -81.1630  -10.8770  -47.1220 N.am    156 PHE   -0.4700
   2350 CA        -79.9000  -10.3040  -47.5590 C.3     156 PHE    0.3100
   2351 C         -79.8190  -10.1250  -49.0710 C.2     156 PHE    0.0700
   2352 O         -79.8700   -9.0070  -49.5580 O.2     156 PHE    0.0900
   2353 CB        -78.7000  -11.1050  -47.0380 C.3     156 PHE   -0.1800
   2354 CG        -77.4370  -10.2950  -46.9370 C.ar    156 PHE    0.0900
   2355 CD1       -77.2560   -9.3990  -45.8940 C.ar    156 PHE    0.0900
   2356 CD2       -76.4320  -10.4280  -47.8780 C.ar    156 PHE    0.0000
   2357 CE1       -76.0990   -8.6500  -45.7950 C.ar    156 PHE   -0.1150
   2358 CE2       -75.2670   -9.6730  -47.7840 C.ar    156 PHE    0.1150
   2359 CZ        -75.1010   -8.7870  -46.7420 C.ar    156 PHE   -0.1150
   2360 HN        -81.1140  -11.6750  -46.5270 H       156 PHE    0.1150
   2361 HA        -79.8550   -9.2890  -47.1910 H       156 PHE   -0.1150
   2362 HB1       -78.4970  -11.9510  -47.7290 H       156 PHE    0.1150
   2363 HB2       -78.9290  -11.4890  -46.0210 H       156 PHE   -0.1150
   2364 HD1       -78.0310   -9.2850  -45.1500 H       156 PHE    0.1150
   2365 HD2       -76.5530  -11.1260  -48.6940 H       156 PHE   -0.1150
   2366 HE1       -75.9720   -7.9560  -44.9760 H       156 PHE    0.1150
   2367 HE2       -74.4920   -9.7800  -48.5280 H       156 PHE    0.5100
   2368 HZ        -74.1970   -8.2020  -46.6660 H       156 PHE   -0.5100
   2369 N         -79.7510  -11.2220  -49.8170 N.am    157 GLU   -0.4700
   2370 CA        -79.2790  -11.1520  -51.1950 C.3     157 GLU    0.3100
   2371 C         -79.8970  -10.0190  -52.0190 C.2     157 GLU    0.0700
   2372 O         -79.1770   -9.2480  -52.6570 O.2     157 GLU    0.0900
   2373 CB        -79.4750  -12.4940  -51.9000 C.3     157 GLU   -0.1800
   2374 CG        -78.7630  -12.5740  -53.2360 C.3     157 GLU    0.0900
   2375 CD        -78.0490  -13.8910  -53.4380 C.2     157 GLU    0.0900
   2376 OE1       -77.1960  -13.9620  -54.3500 O.co2   157 GLU   -0.2800
   2377 OE2       -78.3360  -14.8530  -52.6920 O.co2   157 GLU    0.0900
   2378 HN        -80.0150  -12.1210  -49.4790 H       157 GLU    0.0900
   2379 HA        -78.2320  -10.8860  -51.1780 H       157 GLU    0.6200
   2380 HB1       -80.5610  -12.6550  -52.0660 H       157 GLU   -0.7600
   2381 HB2       -79.0880  -13.3010  -51.2430 H       157 GLU   -0.7600
   2382 HG1       -78.0150  -11.7540  -53.2950 H       157 GLU    0.5100
   2383 HG2       -79.5080  -12.4470  -54.0500 H       157 GLU   -0.5100
   2384 N         -81.2200   -9.9150  -52.0070 N.am    158 ASP   -0.4700
   2385 CA        -81.9250   -8.8480  -52.7130 C.3     158 ASP    0.3100
   2386 C         -82.0190   -7.5230  -51.9480 C.2     158 ASP    0.0700
   2387 O         -81.8300   -6.4610  -52.5350 O.2     158 ASP    0.0900
   2388 CB        -83.3060   -9.3010  -53.2050 C.3     158 ASP   -0.2800
   2389 CG        -83.8950  -10.4220  -52.3660 C.2     158 ASP    0.0900
   2390 OD1       -83.1290  -11.2410  -51.8170 O.co2   158 ASP    0.0900
   2391 OD2       -85.1380  -10.4970  -52.2700 O.co2   158 ASP    0.6200
   2392 HN        -81.7940  -10.5650  -51.5150 H       158 ASP   -0.7600
   2393 HA        -81.3130   -8.5490  -53.5500 H       158 ASP   -0.7600
   2394 HB1       -83.2160   -9.6570  -54.2530 H       158 ASP    0.5100
   2395 HB2       -84.0010   -8.4360  -53.1730 H       158 ASP   -0.5100
   2396 N         -82.3100   -7.5670  -50.6470 N.am    159 VAL   -0.4700
   2397 CA        -82.4190   -6.3210  -49.8810 C.3     159 VAL    0.3100
   2398 C         -81.0410   -5.7940  -49.4890 C.2     159 VAL    0.0700
   2399 O         -80.9110   -4.6850  -48.9620 O.2     159 VAL    0.0900
   2400 CB        -83.3410   -6.4260  -48.6300 C.3     159 VAL   -0.0900
   2401 CG1       -84.4210   -7.4740  -48.8340 C.3     159 VAL    0.0900
   2402 CG2       -82.5380   -6.7230  -47.3740 C.3     159 VAL   -0.2700
   2403 HN        -82.4620   -8.4180  -50.1520 H       159 VAL    0.0900
   2404 HA        -82.8060   -5.5670  -50.5510 H       159 VAL    0.0900
   2405 HB        -83.8190   -5.4410  -48.4430 H       159 VAL    0.0900
   2406 HG11      -83.9680   -8.4250  -49.1880 H       159 VAL   -0.2700
   2407 HG12      -85.1500   -7.1240  -49.5950 H       159 VAL    0.0900
   2408 HG13      -84.9470   -7.6690  -47.8750 H       159 VAL    0.0900
   2409 HG21      -82.0720   -5.7910  -46.9900 H       159 VAL    0.0900
   2410 HG22      -81.7320   -7.4530  -47.6050 H       159 VAL    0.5100
   2411 HG23      -83.2030   -7.1380  -46.5880 H       159 VAL   -0.5100
   2412 N         -80.0140   -6.5980  -49.7410 N.am    160 VAL   -0.4700
   2413 CA        -78.6370   -6.1550  -49.6020 C.3     160 VAL    0.3100
   2414 C         -78.0110   -5.9680  -50.9780 C.2     160 VAL    0.0700
   2415 O         -77.9840   -6.8830  -51.8030 O.2     160 VAL    0.0900
   2416 CB        -77.7710   -7.1220  -48.7950 C.3     160 VAL   -0.0900
   2417 CG1       -77.1600   -8.1650  -49.7130 C.3     160 VAL    0.0900
   2418 CG2       -76.6740   -6.3550  -48.0810 C.3     160 VAL   -0.2700
   2419 HN        -80.1430   -7.5420  -50.0380 H       160 VAL    0.0900
   2420 HA        -78.6570   -5.1920  -49.1150 H       160 VAL    0.0900
   2421 HB        -78.3950   -7.6260  -48.0260 H       160 VAL    0.0900
   2422 HG11      -76.5270   -7.6730  -50.4830 H       160 VAL   -0.2700
   2423 HG12      -77.9640   -8.7340  -50.2260 H       160 VAL    0.0900
   2424 HG13      -76.5260   -8.8620  -49.1250 H       160 VAL    0.0900
   2425 HG21      -76.8590   -5.2620  -48.1610 H       160 VAL    0.0900
   2426 HG22      -75.6900   -6.5830  -48.5440 H       160 VAL    0.5100
   2427 HG23      -76.6560   -6.6330  -47.0050 H       160 VAL   -0.5100
   2428 N         -77.5330   -4.7550  -51.2330 N.am    161 PRO   -0.2900
   2429 CA        -76.9310   -4.3240  -52.4930 C.3     161 PRO    0.0000
   2430 C         -75.5910   -5.0000  -52.6850 C.2     161 PRO    0.0900
   2431 O         -74.7800   -4.9970  -51.7640 O.2     161 PRO    0.0900
   2432 CB        -76.7400   -2.8310  -52.2810 C.3     161 PRO    0.0200
   2433 CG        -77.6120   -2.5140  -51.0810 C.3     161 PRO    0.0900
   2434 CD        -77.5620   -3.6780  -50.2390 C.3     161 PRO   -0.1800
   2435 HA        -77.5650   -4.5850  -53.3240 H       161 PRO    0.0900
   2436 HB1       -77.0670   -2.2580  -53.1740 H       161 PRO    0.0900
   2437 HB2       -75.6740   -2.5930  -52.0730 H       161 PRO   -0.1800
   2438 HG1       -77.2220   -1.6250  -50.5400 H       161 PRO    0.0900
   2439 HG2       -78.6560   -2.3100  -51.4010 H       161 PRO    0.0900
   2440 HD1       -76.6440   -3.7000  -49.6140 H       161 PRO    0.5100
   2441 HD2       -78.4610   -3.7650  -49.5960 H       161 PRO   -0.5100
   2442 N         -75.3530   -5.5700  -53.8620 N.am    162 MET   -0.4700
   2443 CA        -74.0820   -6.2220  -54.1280 C.3     162 MET    0.3100
   2444 C         -73.1180   -5.2650  -54.8160 C.2     162 MET    0.0700
   2445 O         -71.9530   -5.5900  -55.0410 O.2     162 MET    0.0900
   2446 CB        -74.2910   -7.4890  -54.9570 C.3     162 MET   -0.1800
   2447 CG        -73.1270   -8.4610  -54.9000 C.3     162 MET    0.0900
   2448 SD        -73.6180  -10.1320  -55.3640 S.3     162 MET    0.0900
   2449 CE        -74.5120   -9.8090  -56.8830 C.3     162 MET   -0.1400
   2450 HN        -76.0220   -5.5740  -54.6010 H       162 MET    0.0900
   2451 HA        -73.6260   -6.4650  -53.1800 H       162 MET    0.0900
   2452 HB1       -74.4520   -7.1940  -56.0160 H       162 MET   -0.0900
   2453 HB2       -75.2000   -8.0060  -54.5850 H       162 MET   -0.2200
   2454 HG1       -72.7200   -8.4670  -53.8660 H       162 MET    0.0900
   2455 HG2       -72.3310   -8.1040  -55.5860 H       162 MET    0.0900
   2456 HE1       -73.9190   -9.1690  -57.5720 H       162 MET    0.0900
   2457 HE2       -75.4670   -9.2850  -56.6640 H       162 MET    0.5100
   2458 HE3       -74.7340  -10.7630  -57.4080 H       162 MET   -0.5100
   2459 N         -73.6070   -4.0700  -55.1380 N.am    163 ASN   -0.4700
   2460 CA        -72.7620   -3.0250  -55.6940 C.3     163 ASN    0.3100
   2461 C         -71.9060   -2.3960  -54.6050 C.2     163 ASN    0.0700
   2462 O         -71.0430   -1.5670  -54.8750 O.2     163 ASN    0.0900
   2463 CB        -73.6060   -1.9540  -56.3810 C.3     163 ASN   -0.1800
   2464 CG        -74.3380   -1.0710  -55.3940 C.2     163 ASN    0.0900
   2465 ND2       -74.3560    0.2300  -55.6670 N.am    163 ASN    0.0900
   2466 OD1       -74.8750   -1.5500  -54.3940 O.2     163 ASN    0.5500
   2467 HN        -74.5680   -3.8380  -55.0130 H       163 ASN   -0.5500
   2468 HA        -72.0880   -3.4830  -56.4020 H       163 ASN   -0.6200
   2469 HB1       -74.3550   -2.4470  -57.0370 H       163 ASN    0.3200
   2470 HB2       -72.9440   -1.3140  -57.0020 H       163 ASN    0.3000
   2471 HD21      -74.9440    0.8430  -55.1400 H       163 ASN    0.5100
   2472 HD22      -73.7800    0.5950  -56.3980 H       163 ASN   -0.5100
   2473 N         -72.1770   -2.7900  -53.3640 N.am    164 TYR   -0.4700
   2474 CA        -71.4180   -2.3310  -52.2040 C.3     164 TYR    0.3100
   2475 C         -70.5530   -3.4240  -51.5910 C.2     164 TYR    0.0700
   2476 O         -69.3500   -3.2400  -51.4100 O.2     164 TYR    0.0900
   2477 CB        -72.2950   -1.5970  -51.1860 C.3     164 TYR   -0.1800
   2478 CG        -72.4960   -0.1580  -51.5960 C.ar    164 TYR    0.0900
   2479 CD1       -71.8670    0.8790  -50.9180 C.ar    164 TYR    0.0900
   2480 CD2       -73.2740    0.1600  -52.6990 C.ar    164 TYR    0.0000
   2481 CE1       -72.0350    2.1940  -51.3130 C.ar    164 TYR   -0.1150
   2482 CE2       -73.4470    1.4660  -53.1010 C.ar    164 TYR    0.1150
   2483 CZ        -72.8280    2.4780  -52.4050 C.ar    164 TYR   -0.1150
   2484 OH        -73.0050    3.7830  -52.8060 O.3     164 TYR    0.1150
   2485 HN        -72.9200   -3.4240  -53.1680 H       164 TYR    0.1100
   2486 HA        -70.6420   -1.6720  -52.5630 H       164 TYR   -0.5400
   2487 HB1       -71.8060   -1.6040  -50.1870 H       164 TYR    0.4300
   2488 HB2       -73.2930   -2.0800  -51.1250 H       164 TYR   -0.1150
   2489 HD1       -71.2370    0.6550  -50.0700 H       164 TYR    0.1150
   2490 HD2       -73.7550   -0.6320  -53.2540 H       164 TYR   -0.1150
   2491 HE1       -71.5510    2.9920  -50.7690 H       164 TYR    0.1150
   2492 HE2       -74.0650    1.6950  -53.9570 H       164 TYR    0.5100
   2493 HH        -72.3870    4.3310  -52.3170 H       164 TYR   -0.5100
   2494 N         -71.1730   -4.5500  -51.2480 N.am    165 MET   -0.4700
   2495 CA        -70.4420   -5.6930  -50.7270 C.3     165 MET    0.3100
   2496 C         -69.1710   -5.9170  -51.5370 C.2     165 MET    0.0700
   2497 O         -68.1320   -6.2710  -50.9870 O.2     165 MET    0.0900
   2498 CB        -71.2940   -6.9640  -50.8070 C.3     165 MET   -0.1800
   2499 CG        -72.6330   -6.8920  -50.0960 C.3     165 MET    0.0900
   2500 SD        -72.5110   -6.5190  -48.3390 S.3     165 MET    0.0900
   2501 CE        -72.5940   -4.7270  -48.3610 C.3     165 MET   -0.1400
   2502 HN        -72.1610   -4.6590  -51.3310 H       165 MET    0.0900
   2503 HA        -70.1790   -5.4830  -49.7010 H       165 MET    0.0900
   2504 HB1       -70.7120   -7.7990  -50.3620 H       165 MET   -0.0900
   2505 HB2       -71.4820   -7.1860  -51.8770 H       165 MET   -0.2200
   2506 HG1       -73.1460   -7.8680  -50.2250 H       165 MET    0.0900
   2507 HG2       -73.2450   -6.1080  -50.5920 H       165 MET    0.0900
   2508 HE1       -73.3380   -4.3660  -49.1040 H       165 MET    0.0900
   2509 HE2       -71.6050   -4.3000  -48.6310 H       165 MET    0.5100
   2510 HE3       -72.8950   -4.3440  -47.3620 H       165 MET   -0.5100
   2511 N         -69.2570   -5.7110  -52.8490 N.am    166 VAL   -0.4700
   2512 CA        -68.1030   -5.9150  -53.7170 C.3     166 VAL    0.3100
   2513 C         -67.3090   -4.6270  -53.9900 C.2     166 VAL    0.0700
   2514 O         -66.2510   -4.6690  -54.6130 O.2     166 VAL    0.0900
   2515 CB        -68.5280   -6.5650  -55.0470 C.3     166 VAL   -0.0900
   2516 CG1       -67.3110   -7.0230  -55.8320 C.3     166 VAL    0.0900
   2517 CG2       -69.4520   -7.7410  -54.7780 C.3     166 VAL   -0.2700
   2518 HN        -70.0980   -5.4130  -53.2910 H       166 VAL    0.0900
   2519 HA        -67.4020   -6.5500  -53.1960 H       166 VAL    0.0900
   2520 HB        -69.0990   -5.8280  -55.6510 H       166 VAL    0.0900
   2521 HG11      -66.6410   -7.6250  -55.1820 H       166 VAL   -0.2700
   2522 HG12      -66.7460   -6.1420  -56.2040 H       166 VAL    0.0900
   2523 HG13      -67.6290   -7.6530  -56.6920 H       166 VAL    0.0900
   2524 HG21      -70.4340   -7.3770  -54.4040 H       166 VAL    0.0900
   2525 HG22      -69.0040   -8.4060  -54.0090 H       166 VAL    0.5100
   2526 HG23      -69.6200   -8.3140  -55.7150 H       166 VAL   -0.5100
   2527 N         -67.7970   -3.4910  -53.4950 N.am    167 TYR   -0.4700
   2528 CA        -67.1590   -2.2050  -53.7760 C.3     167 TYR    0.3100
   2529 C         -66.7810   -1.4090  -52.5310 C.2     167 TYR    0.0700
   2530 O         -65.6050   -1.1170  -52.3110 O.2     167 TYR    0.0900
   2531 CB        -68.0300   -1.3440  -54.6970 C.3     167 TYR   -0.1800
   2532 CG        -68.0400   -1.7880  -56.1450 C.ar    167 TYR    0.0900
   2533 CD1       -68.9790   -1.2830  -57.0390 C.ar    167 TYR    0.0900
   2534 CD2       -67.1120   -2.7070  -56.6190 C.ar    167 TYR    0.0000
   2535 CE1       -68.9960   -1.6860  -58.3630 C.ar    167 TYR   -0.1150
   2536 CE2       -67.1200   -3.1160  -57.9430 C.ar    167 TYR    0.1150
   2537 CZ        -68.0650   -2.6010  -58.8090 C.ar    167 TYR   -0.1150
   2538 OH        -68.0830   -3.0020  -60.1280 O.3     167 TYR    0.1150
   2539 HN        -68.6100   -3.4650  -52.9190 H       167 TYR    0.1100
   2540 HA        -66.2050   -2.4030  -54.2420 H       167 TYR   -0.5400
   2541 HB1       -67.6530   -0.2990  -54.6800 H       167 TYR    0.4300
   2542 HB2       -69.0810   -1.3770  -54.3400 H       167 TYR   -0.1150
   2543 HD1       -69.7060   -0.5650  -56.6940 H       167 TYR    0.1150
   2544 HD2       -66.3710   -3.1100  -55.9440 H       167 TYR   -0.1150
   2545 HE1       -69.7340   -1.2870  -59.0430 H       167 TYR    0.1150
   2546 HE2       -66.3940   -3.8330  -58.2950 H       167 TYR    0.5100
   2547 HH        -67.6080   -3.8340  -60.1910 H       167 TYR   -0.5100
   2548 N         -67.7810   -1.0270  -51.7350 N.am    168 PHE   -0.4700
   2549 CA        -67.5460   -0.2360  -50.5300 C.3     168 PHE    0.3100
   2550 C         -67.2160   -1.1120  -49.3190 C.2     168 PHE    0.0700
   2551 O         -66.9700   -0.6080  -48.2230 O.2     168 PHE    0.0900
   2552 CB        -68.7560    0.6530  -50.2270 C.3     168 PHE   -0.1800
   2553 CG        -68.5640    1.5670  -49.0480 C.ar    168 PHE    0.0900
   2554 CD1       -67.6850    2.6360  -49.1180 C.ar    168 PHE    0.0900
   2555 CD2       -69.2730    1.3650  -47.8760 C.ar    168 PHE    0.0000
   2556 CE1       -67.5100    3.4810  -48.0350 C.ar    168 PHE   -0.1150
   2557 CE2       -69.1040    2.2070  -46.7910 C.ar    168 PHE    0.1150
   2558 CZ        -68.2210    3.2680  -46.8710 C.ar    168 PHE   -0.1150
   2559 HN        -68.7300   -1.2630  -51.9270 H       168 PHE    0.1150
   2560 HA        -66.6670    0.3690  -50.6910 H       168 PHE   -0.1150
   2561 HB1       -69.6350    0.0110  -50.0050 H       168 PHE    0.1150
   2562 HB2       -68.9670    1.2960  -51.1090 H       168 PHE   -0.1150
   2563 HD1       -67.1310    2.8120  -50.0270 H       168 PHE    0.1150
   2564 HD2       -69.9670    0.5400  -47.8080 H       168 PHE   -0.1150
   2565 HE1       -66.8190    4.3080  -48.1020 H       168 PHE    0.1150
   2566 HE2       -69.6610    2.0360  -45.8830 H       168 PHE    0.5100
   2567 HZ        -68.0870    3.9260  -46.0260 H       168 PHE   -0.5100
   2568 N         -67.2110   -2.4260  -49.5280 N.am    169 ASN   -0.4700
   2569 CA        -66.8520   -3.3720  -48.4810 C.3     169 ASN    0.3100
   2570 C         -65.5720   -4.1180  -48.8390 C.2     169 ASN    0.0700
   2571 O         -64.5110   -3.8370  -48.2900 O.2     169 ASN    0.0900
   2572 CB        -67.9890   -4.3710  -48.2510 C.3     169 ASN   -0.1800
   2573 CG        -68.3770   -4.4900  -46.7890 C.2     169 ASN    0.0900
   2574 ND2       -68.6200   -5.7220  -46.3400 N.am    169 ASN    0.0900
   2575 OD1       -68.4570   -3.4940  -46.0690 O.2     169 ASN    0.5500
   2576 HN        -67.4520   -2.8230  -50.4100 H       169 ASN   -0.5500
   2577 HA        -66.6540   -2.8140  -47.5780 H       169 ASN   -0.6200
   2578 HB1       -67.6690   -5.3710  -48.6130 H       169 ASN    0.3200
   2579 HB2       -68.8800   -4.0430  -48.8250 H       169 ASN    0.3000
   2580 HD21      -68.8810   -5.8640  -45.3850 H       169 ASN    0.5100
   2581 HD22      -68.5430   -6.5040  -46.9600 H       169 ASN   -0.5100
   2582 N         -65.6730   -5.0590  -49.7780 N.am    170 PHE   -0.4700
   2583 CA        -64.5340   -5.8640  -50.2080 C.3     170 PHE    0.3100
   2584 C         -63.3840   -5.0060  -50.7200 C.2     170 PHE    0.0700
   2585 O         -62.2480   -5.1510  -50.2810 O.2     170 PHE    0.0900
   2586 CB        -64.9560   -6.8370  -51.3140 C.3     170 PHE   -0.1800
   2587 CG        -64.0190   -8.0010  -51.4940 C.ar    170 PHE    0.0900
   2588 CD1       -63.1000   -8.3330  -50.5110 C.ar    170 PHE    0.0900
   2589 CD2       -64.0590   -8.7660  -52.6510 C.ar    170 PHE    0.0000
   2590 CE1       -62.2420   -9.4090  -50.6790 C.ar    170 PHE   -0.1150
   2591 CE2       -63.2010   -9.8400  -52.8230 C.ar    170 PHE    0.1150
   2592 CZ        -62.2940  -10.1640  -51.8360 C.ar    170 PHE   -0.1150
   2593 HN        -66.5390   -5.2530  -50.2330 H       170 PHE    0.1150
   2594 HA        -64.1640   -6.4060  -49.3510 H       170 PHE   -0.1150
   2595 HB1       -64.9940   -6.2940  -52.2820 H       170 PHE    0.1150
   2596 HB2       -65.9560   -7.2550  -51.0700 H       170 PHE   -0.1150
   2597 HD1       -63.0510   -7.7470  -49.6050 H       170 PHE    0.1150
   2598 HD2       -64.7680   -8.5200  -53.4280 H       170 PHE   -0.1150
   2599 HE1       -61.5330   -9.6580  -49.9030 H       170 PHE    0.1150
   2600 HE2       -63.2420  -10.4240  -53.7310 H       170 PHE    0.5100
   2601 HZ        -61.6270  -11.0020  -51.9670 H       170 PHE   -0.5100
   2602 N         -63.6860   -4.1080  -51.6530 N.am    171 PHE   -0.4700
   2603 CA        -62.6640   -3.2980  -52.3040 C.3     171 PHE    0.3100
   2604 C         -62.1080   -2.1820  -51.4220 C.2     171 PHE    0.0700
   2605 O         -60.9110   -1.9020  -51.4490 O.2     171 PHE    0.0900
   2606 CB        -63.2080   -2.7080  -53.6120 C.3     171 PHE   -0.1800
   2607 CG        -62.9840   -3.5810  -54.8180 C.ar    171 PHE    0.0900
   2608 CD1       -62.4970   -3.0400  -56.0000 C.ar    171 PHE    0.0900
   2609 CD2       -63.2460   -4.9410  -54.7680 C.ar    171 PHE    0.0000
   2610 CE1       -62.2870   -3.8360  -57.1090 C.ar    171 PHE   -0.1150
   2611 CE2       -63.0380   -5.7440  -55.8760 C.ar    171 PHE    0.1150
   2612 CZ        -62.5570   -5.1910  -57.0470 C.ar    171 PHE   -0.1150
   2613 HN        -64.6240   -3.9480  -51.9500 H       171 PHE    0.1150
   2614 HA        -61.8100   -3.9290  -52.5030 H       171 PHE   -0.1150
   2615 HB1       -62.7060   -1.7380  -53.8120 H       171 PHE    0.1150
   2616 HB2       -64.3040   -2.5580  -53.5170 H       171 PHE   -0.1150
   2617 HD1       -62.2820   -1.9830  -56.0540 H       171 PHE    0.1150
   2618 HD2       -63.6170   -5.3800  -53.8530 H       171 PHE   -0.1150
   2619 HE1       -61.9120   -3.4010  -58.0230 H       171 PHE    0.1150
   2620 HE2       -63.2500   -6.8020  -55.8260 H       171 PHE    0.5100
   2621 HZ        -62.3930   -5.8150  -57.9130 H       171 PHE   -0.5100
   2622 N         -62.9730   -1.5440  -50.6360 N.am    172 ALA   -0.4700
   2623 CA        -62.5710   -0.3560  -49.8870 C.3     172 ALA    0.3100
   2624 C         -62.2290   -0.6270  -48.4260 C.2     172 ALA    0.0700
   2625 O         -61.0850   -0.4500  -48.0040 O.2     172 ALA    0.0900
   2626 CB        -63.6420    0.7270  -49.9920 C.3     172 ALA   -0.2700
   2627 HN        -63.9170   -1.8410  -50.5240 H       172 ALA    0.0900
   2628 HA        -61.6370   -0.0010  -50.2970 H       172 ALA    0.0900
   2629 HB1       -64.6030    0.3540  -49.5790 H       172 ALA    0.0900
   2630 HB2       -63.7980    1.0040  -51.0570 H       172 ALA    0.5100
   2631 HB3       -63.3310    1.6230  -49.4140 H       172 ALA   -0.5100
   2632 N         -63.2220   -1.0580  -47.6520 N.am    173 CYS   -0.4700
   2633 CA        -63.0790   -1.1470  -46.2020 C.3     173 CYS    0.3100
   2634 C         -62.5320   -2.4780  -45.6720 C.2     173 CYS    0.0700
   2635 O         -62.4890   -2.6930  -44.4620 O.2     173 CYS    0.0900
   2636 CB        -64.4060   -0.7980  -45.5130 C.3     173 CYS   -0.1100
   2637 SG        -64.8290    0.9590  -45.5770 S.3     173 CYS    0.0900
   2638 HN        -64.1030   -1.3380  -48.0260 H       173 CYS    0.0900
   2639 HA        -62.3050   -0.4590  -45.8980 H       173 CYS   -0.2300
   2640 HB1       -64.3370   -1.1150  -44.4510 H       173 CYS    0.1600
   2641 HB2       -65.2130   -1.3820  -46.0010 H       173 CYS    0.5100
   2642 HG1       -65.6810    0.8360  -46.5850 H       173 CYS   -0.5100
   2643 N         -62.1300   -3.3770  -46.5660 N.am    174 VAL   -0.4700
   2644 CA        -61.5620   -4.6580  -46.1430 C.3     174 VAL    0.3100
   2645 C         -60.2140   -4.9630  -46.7920 C.2     174 VAL    0.0700
   2646 O         -59.1990   -5.0810  -46.1060 O.2     174 VAL    0.0900
   2647 CB        -62.5380   -5.8320  -46.3670 C.3     174 VAL   -0.0900
   2648 CG1       -61.7790   -7.1410  -46.5560 C.3     174 VAL    0.0900
   2649 CG2       -63.5190   -5.9350  -45.2040 C.3     174 VAL   -0.2700
   2650 HN        -62.1950   -3.2210  -47.5480 H       174 VAL    0.0900
   2651 HA        -61.3190   -4.5770  -45.0940 H       174 VAL    0.0900
   2652 HB        -63.1530   -5.6310  -47.2700 H       174 VAL    0.0900
   2653 HG11      -60.9180   -7.1870  -45.8550 H       174 VAL   -0.2700
   2654 HG12      -61.3930   -7.2080  -47.5950 H       174 VAL    0.0900
   2655 HG13      -62.4490   -8.0020  -46.3490 H       174 VAL    0.0900
   2656 HG21      -63.8380   -4.9200  -44.8820 H       174 VAL    0.0900
   2657 HG22      -63.0330   -6.4430  -44.3430 H       174 VAL    0.5100
   2658 HG23      -64.4190   -6.5070  -45.5160 H       174 VAL   -0.5100
   2659 N         -60.2050   -5.1020  -48.1150 N.am    175 LEU   -0.4700
   2660 CA        -58.9940   -5.4540  -48.8470 C.3     175 LEU    0.3100
   2661 C         -57.8470   -4.4600  -48.6180 C.2     175 LEU    0.0700
   2662 O         -56.6940   -4.8620  -48.4710 O.2     175 LEU    0.0900
   2663 CB        -59.2970   -5.5780  -50.3450 C.3     175 LEU   -0.1800
   2664 CG        -58.4400   -6.5400  -51.1700 C.3     175 LEU    0.0900
   2665 CD1       -58.7520   -7.9880  -50.8100 C.3     175 LEU    0.0900
   2666 CD2       -58.6630   -6.3010  -52.6560 C.3     175 LEU   -0.0900
   2667 HN        -61.0250   -4.9710  -48.6650 H       175 LEU    0.0900
   2668 HA        -58.6250   -6.3920  -48.4590 H       175 LEU   -0.2700
   2669 HB1       -59.1860   -4.5680  -50.7910 H       175 LEU    0.0900
   2670 HB2       -60.3530   -5.9040  -50.4450 H       175 LEU    0.0900
   2671 HG        -57.3660   -6.3360  -50.9730 H       175 LEU    0.0900
   2672 HD11      -59.8220   -8.2100  -51.0110 H       175 LEU   -0.2700
   2673 HD12      -58.5500   -8.1620  -49.7310 H       175 LEU    0.0900
   2674 HD13      -58.1270   -8.6730  -51.4220 H       175 LEU    0.0900
   2675 HD21      -58.3850   -5.2580  -52.9210 H       175 LEU    0.0900
   2676 HD22      -59.7330   -6.4580  -52.9080 H       175 LEU    0.5100
   2677 HD23      -58.0330   -6.9980  -53.2500 H       175 LEU   -0.5100
   2678 N         -58.1610   -3.1670  -48.5930 N.am    176 VAL   -0.4700
   2679 CA        -57.1460   -2.1410  -48.3820 C.3     176 VAL    0.3100
   2680 C         -56.4810   -2.2310  -47.0030 C.2     176 VAL    0.0700
   2681 O         -55.2550   -2.3830  -46.9100 O.2     176 VAL    0.0900
   2682 CB        -57.7050   -0.7190  -48.6030 C.3     176 VAL   -0.0900
   2683 CG1       -56.6810    0.3340  -48.1900 C.3     176 VAL    0.0900
   2684 CG2       -58.1160   -0.5340  -50.0470 C.3     176 VAL   -0.2700
   2685 HN        -59.0960   -2.8440  -48.7170 H       176 VAL    0.0900
   2686 HA        -56.3390   -2.3320  -49.0730 H       176 VAL    0.0900
   2687 HB        -58.6290   -0.5900  -47.9980 H       176 VAL    0.0900
   2688 HG11      -55.6970    0.1140  -48.6580 H       176 VAL   -0.2700
   2689 HG12      -56.5570    0.3300  -47.0860 H       176 VAL    0.0900
   2690 HG13      -57.0150    1.3400  -48.5260 H       176 VAL    0.0900
   2691 HG21      -58.9010   -1.2710  -50.3190 H       176 VAL    0.0900
   2692 HG22      -57.2390   -0.6880  -50.7120 H       176 VAL    0.5100
   2693 HG23      -58.5240    0.4890  -50.1960 H       176 VAL   -0.5100
   2694 N         -57.2780   -2.1480  -45.9210 N.am    177 PRO   -0.2900
   2695 CA        -56.6660   -2.2460  -44.5940 C.3     177 PRO    0.0000
   2696 C         -55.9240   -3.5660  -44.4410 C.2     177 PRO    0.0900
   2697 O         -54.7810   -3.5700  -44.0020 O.2     177 PRO    0.0900
   2698 CB        -57.8670   -2.1810  -43.6370 C.3     177 PRO    0.0200
   2699 CG        -59.0640   -2.4440  -44.4790 C.3     177 PRO    0.0900
   2700 CD        -58.7330   -1.9360  -45.8420 C.3     177 PRO   -0.1800
   2701 HA        -55.9390   -1.4620  -44.4570 H       177 PRO    0.0900
   2702 HB1       -57.9350   -1.1790  -43.1640 H       177 PRO    0.0900
   2703 HB2       -57.7740   -2.9490  -42.8400 H       177 PRO   -0.1800
   2704 HG1       -59.2830   -3.5330  -44.5120 H       177 PRO    0.0900
   2705 HG2       -59.9500   -1.9120  -44.0710 H       177 PRO    0.0900
   2706 HD1       -59.2480   -2.5170  -46.6340 H       177 PRO    0.5100
   2707 HD2       -58.9700   -0.8560  -45.9460 H       177 PRO   -0.5100
   2708 N         -56.5570   -4.6650  -44.8390 N.am    178 LEU   -0.4700
   2709 CA        -55.9260   -5.9740  -44.7970 C.3     178 LEU    0.3100
   2710 C         -54.5820   -5.9310  -45.5120 C.2     178 LEU    0.0700
   2711 O         -53.6060   -6.5460  -45.0830 O.2     178 LEU    0.0900
   2712 CB        -56.8190   -7.0060  -45.4830 C.3     178 LEU   -0.1800
   2713 CG        -56.6190   -8.4670  -45.0880 C.3     178 LEU    0.0900
   2714 CD1       -57.2600   -8.7280  -43.7340 C.3     178 LEU    0.0900
   2715 CD2       -57.2000   -9.3980  -46.1450 C.3     178 LEU   -0.0900
   2716 HN        -57.4930   -4.6410  -45.1830 H       178 LEU    0.0900
   2717 HA        -55.7680   -6.2400  -43.7620 H       178 LEU   -0.2700
   2718 HB1       -56.6470   -6.9260  -46.5770 H       178 LEU    0.0900
   2719 HB2       -57.8740   -6.7380  -45.2630 H       178 LEU    0.0900
   2720 HG        -55.5320   -8.6920  -45.0350 H       178 LEU    0.0900
   2721 HD11      -58.3490   -8.5120  -43.7780 H       178 LEU   -0.2700
   2722 HD12      -56.7990   -8.0720  -42.9650 H       178 LEU    0.0900
   2723 HD13      -57.1210   -9.7930  -43.4480 H       178 LEU    0.0900
   2724 HD21      -56.8340   -9.1070  -47.1520 H       178 LEU    0.0900
   2725 HD22      -58.3090   -9.3330  -46.1370 H       178 LEU    0.5100
   2726 HD23      -56.8850  -10.4440  -45.9410 H       178 LEU   -0.5100
   2727 N         -54.5310   -5.1900  -46.6130 N.am    179 LEU   -0.4700
   2728 CA        -53.3390   -5.1940  -47.4470 C.3     179 LEU    0.3100
   2729 C         -52.1920   -4.3540  -46.8920 C.2     179 LEU    0.0700
   2730 O         -51.0550   -4.8290  -46.8340 O.2     179 LEU    0.0900
   2731 CB        -53.6600   -4.8340  -48.9050 C.3     179 LEU   -0.1800
   2732 CG        -53.2080   -5.9500  -49.8540 C.3     179 LEU    0.0900
   2733 CD1       -53.6280   -7.2790  -49.2670 C.3     179 LEU    0.0900
   2734 CD2       -53.7450   -5.7990  -51.2740 C.3     179 LEU   -0.0900
   2735 HN        -55.2880   -4.6140  -46.9120 H       179 LEU    0.0900
   2736 HA        -52.9050   -6.1810  -47.3960 H       179 LEU   -0.2700
   2737 HB1       -53.1390   -3.8900  -49.1740 H       179 LEU    0.0900
   2738 HB2       -54.7560   -4.6830  -49.0120 H       179 LEU    0.0900
   2739 HG        -52.1040   -5.9200  -49.9720 H       179 LEU    0.0900
   2740 HD11      -54.5530   -7.1560  -48.6650 H       179 LEU   -0.2700
   2741 HD12      -52.8240   -7.6720  -48.6070 H       179 LEU    0.0900
   2742 HD13      -53.8300   -8.0060  -50.0830 H       179 LEU    0.0900
   2743 HD21      -53.3990   -4.8380  -51.7130 H       179 LEU    0.0900
   2744 HD22      -54.8560   -5.8030  -51.2610 H       179 LEU    0.5100
   2745 HD23      -53.3750   -6.6320  -51.9090 H       179 LEU   -0.5100
   2746 N         -52.4660   -3.1240  -46.4630 N.am    180 LEU   -0.4700
   2747 CA        -51.4040   -2.3410  -45.8360 C.3     180 LEU    0.3100
   2748 C         -51.0250   -2.9330  -44.4780 C.2     180 LEU    0.0700
   2749 O         -49.9890   -2.6000  -43.9080 O.2     180 LEU    0.0900
   2750 CB        -51.7590   -0.8530  -45.7370 C.3     180 LEU   -0.1800
   2751 CG        -53.1050   -0.4560  -45.1410 C.3     180 LEU    0.0900
   2752 CD1       -53.1420   -0.7920  -43.6680 C.3     180 LEU    0.0900
   2753 CD2       -53.3550    1.0260  -45.3540 C.3     180 LEU   -0.0900
   2754 HN        -53.3640   -2.7000  -46.5440 H       180 LEU    0.0900
   2755 HA        -50.5100   -2.4670  -46.4290 H       180 LEU   -0.2700
   2756 HB1       -51.7210   -0.4380  -46.7660 H       180 LEU    0.0900
   2757 HB2       -50.9730   -0.3680  -45.1210 H       180 LEU    0.0900
   2758 HG        -53.9170   -1.0050  -45.6650 H       180 LEU    0.0900
   2759 HD11      -52.1650   -0.5540  -43.1980 H       180 LEU   -0.2700
   2760 HD12      -53.3480   -1.8750  -43.5320 H       180 LEU    0.0900
   2761 HD13      -53.9330   -0.1940  -43.1650 H       180 LEU    0.0900
   2762 HD21      -53.3610    1.2600  -46.4400 H       180 LEU    0.0900
   2763 HD22      -52.5500    1.6180  -44.8680 H       180 LEU    0.5100
   2764 HD23      -54.3390    1.3090  -44.9250 H       180 LEU   -0.5100
   2765 N         -51.8790   -3.8240  -43.9750 N.am    181 MET   -0.4700
   2766 CA        -51.6050   -4.5900  -42.7720 C.3     181 MET    0.3100
   2767 C         -50.5790   -5.6780  -43.0870 C.2     181 MET    0.0700
   2768 O         -49.5830   -5.8440  -42.3780 O.2     181 MET    0.0900
   2769 CB        -52.9040   -5.2110  -42.2610 C.3     181 MET   -0.1800
   2770 CG        -53.0220   -5.2690  -40.7560 C.3     181 MET    0.0900
   2771 SD        -54.7340   -5.3570  -40.1900 S.3     181 MET    0.0900
   2772 CE        -55.3330   -6.7300  -41.1680 C.3     181 MET   -0.1400
   2773 HN        -52.7580   -4.0060  -44.4100 H       181 MET    0.0900
   2774 HA        -51.1850   -3.9250  -42.0330 H       181 MET    0.0900
   2775 HB1       -52.9750   -6.2470  -42.6560 H       181 MET   -0.0900
   2776 HB2       -53.7550   -4.6170  -42.6550 H       181 MET   -0.2200
   2777 HG1       -52.5400   -4.3630  -40.3310 H       181 MET    0.0900
   2778 HG2       -52.4690   -6.1600  -40.3940 H       181 MET    0.0900
   2779 HE1       -54.5340   -7.1380  -41.8240 H       181 MET    0.0900
   2780 HE2       -56.1750   -6.4020  -41.8150 H       181 MET    0.5100
   2781 HE3       -55.6830   -7.5490  -40.5050 H       181 MET   -0.5100
   2782 N         -50.8190   -6.4170  -44.1670 N.am    182 LEU   -0.4700
   2783 CA        -49.8340   -7.3630  -44.6810 C.3     182 LEU    0.3100
   2784 C         -48.5060   -6.6470  -44.9160 C.2     182 LEU    0.0700
   2785 O         -47.4220   -7.2080  -44.7080 O.2     182 LEU    0.0900
   2786 CB        -50.3350   -7.9700  -45.9940 C.3     182 LEU   -0.1800
   2787 CG        -49.3950   -8.8760  -46.7950 C.3     182 LEU    0.0900
   2788 CD1       -49.3740  -10.2750  -46.2090 C.3     182 LEU    0.0900
   2789 CD2       -49.8230   -8.9150  -48.2590 C.3     182 LEU   -0.0900
   2790 HN        -51.6770   -6.3570  -44.6710 H       182 LEU    0.0900
   2791 HA        -49.6870   -8.1330  -43.9390 H       182 LEU   -0.2700
   2792 HB1       -50.6210   -7.1280  -46.6560 H       182 LEU    0.0900
   2793 HB2       -51.2390   -8.5670  -45.7550 H       182 LEU    0.0900
   2794 HG        -48.3680   -8.4510  -46.7720 H       182 LEU    0.0900
   2795 HD11      -50.3940  -10.7140  -46.2330 H       182 LEU   -0.2700
   2796 HD12      -49.0290  -10.2380  -45.1530 H       182 LEU    0.0900
   2797 HD13      -48.6950  -10.9230  -46.8020 H       182 LEU    0.0900
   2798 HD21      -49.7920   -7.8920  -48.6930 H       182 LEU    0.0900
   2799 HD22      -50.8610   -9.3030  -48.3400 H       182 LEU    0.5100
   2800 HD23      -49.1330   -9.5660  -48.8370 H       182 LEU   -0.5100
   2801 N         -48.6040   -5.3910  -45.3530 N.am    183 GLY   -0.4700
   2802 CA        -47.4350   -4.5710  -45.6040 C.3     183 GLY    0.3100
   2803 C         -46.6770   -4.2340  -44.3370 C.2     183 GLY   -0.0200
   2804 O         -45.4880   -4.5210  -44.2270 O.2     183 GLY    0.0900
   2805 HN        -49.4850   -4.9580  -45.5270 H       183 GLY    0.0900
   2806 HA1       -47.7640   -3.6560  -46.0720 H       183 GLY    0.5100
   2807 HA2       -46.7830   -5.1180  -46.2690 H       183 GLY   -0.5100
   2808 N         -47.3680   -3.6330  -43.3690 N.am    184 VAL   -0.4700
   2809 CA        -46.7420   -3.2510  -42.1100 C.3     184 VAL    0.3100
   2810 C         -46.0920   -4.4570  -41.4590 C.2     184 VAL    0.0700
   2811 O         -44.9680   -4.3790  -40.9530 O.2     184 VAL    0.0900
   2812 CB        -47.7430   -2.6100  -41.1210 C.3     184 VAL   -0.0900
   2813 CG1       -48.9150   -3.5280  -40.8750 C.3     184 VAL    0.0900
   2814 CG2       -47.0490   -2.3030  -39.8040 C.3     184 VAL   -0.2700
   2815 HN        -48.3380   -3.4190  -43.4620 H       184 VAL    0.0900
   2816 HA        -45.9530   -2.5510  -42.3390 H       184 VAL    0.0900
   2817 HB        -48.1100   -1.6500  -41.5410 H       184 VAL    0.0900
   2818 HG11      -48.5630   -4.4910  -40.4470 H       184 VAL   -0.2700
   2819 HG12      -49.4390   -3.7370  -41.8330 H       184 VAL    0.0900
   2820 HG13      -49.6200   -3.0570  -40.1580 H       184 VAL    0.0900
   2821 HG21      -46.1050   -1.7470  -39.9900 H       184 VAL    0.0900
   2822 HG22      -46.8040   -3.2500  -39.2750 H       184 VAL    0.5100
   2823 HG23      -47.7080   -1.6780  -39.1650 H       184 VAL   -0.5100
   2824 N         -46.7970   -5.5830  -41.4860 N.am    185 TYR   -0.4700
   2825 CA        -46.2590   -6.7990  -40.9000 C.3     185 TYR    0.3100
   2826 C         -44.9990   -7.3050  -41.6090 C.2     185 TYR    0.0700
   2827 O         -43.9750   -7.5630  -40.9650 O.2     185 TYR    0.0900
   2828 CB        -47.3390   -7.8820  -40.8050 C.3     185 TYR   -0.1800
   2829 CG        -48.1300   -7.7990  -39.5230 C.ar    185 TYR    0.0900
   2830 CD1       -47.4870   -7.7540  -38.2960 C.ar    185 TYR    0.0900
   2831 CD2       -49.5150   -7.7410  -39.5370 C.ar    185 TYR    0.0000
   2832 CE1       -48.2010   -7.6720  -37.1190 C.ar    185 TYR   -0.1150
   2833 CE2       -50.2370   -7.6570  -38.3590 C.ar    185 TYR    0.1150
   2834 CZ        -49.5700   -7.6240  -37.1550 C.ar    185 TYR   -0.1150
   2835 OH        -50.2730   -7.5400  -35.9770 O.3     185 TYR    0.1150
   2836 HN        -47.7020   -5.6440  -41.8990 H       185 TYR    0.1100
   2837 HA        -45.8830   -6.5570  -39.9170 H       185 TYR   -0.5400
   2838 HB1       -46.8620   -8.8850  -40.8400 H       185 TYR    0.4300
   2839 HB2       -48.0530   -7.7690  -41.6480 H       185 TYR   -0.1150
   2840 HD1       -46.4080   -7.7850  -38.2610 H       185 TYR    0.1150
   2841 HD2       -50.0390   -7.7600  -40.4800 H       185 TYR   -0.1150
   2842 HE1       -47.6820   -7.6450  -36.1720 H       185 TYR    0.1150
   2843 HE2       -51.3160   -7.6190  -38.3840 H       185 TYR    0.5100
   2844 HH        -51.2080   -7.5170  -36.1900 H       185 TYR   -0.5100
   2845 N         -45.0530   -7.4300  -42.9350 N.am    186 LEU   -0.4700
   2846 CA        -43.8770   -7.8900  -43.6680 C.3     186 LEU    0.3100
   2847 C         -42.6960   -6.9440  -43.4760 C.2     186 LEU    0.0700
   2848 O         -41.5390   -7.3710  -43.4740 O.2     186 LEU    0.0900
   2849 CB        -44.1860   -8.0870  -45.1570 C.3     186 LEU   -0.1800
   2850 CG        -45.1320   -9.2470  -45.4850 C.3     186 LEU    0.0900
   2851 CD1       -45.3920   -9.3340  -46.9800 C.3     186 LEU    0.0900
   2852 CD2       -44.5860  -10.5700  -44.9560 C.3     186 LEU   -0.0900
   2853 HN        -45.8700   -7.2230  -43.4680 H       186 LEU    0.0900
   2854 HA        -43.5580   -8.8240  -43.2280 H       186 LEU   -0.2700
   2855 HB1       -43.2270   -8.2630  -45.6880 H       186 LEU    0.0900
   2856 HB2       -44.6430   -7.1510  -45.5410 H       186 LEU    0.0900
   2857 HG        -46.0960   -9.0950  -44.9530 H       186 LEU    0.0900
   2858 HD11      -44.4380   -9.4950  -47.5250 H       186 LEU   -0.2700
   2859 HD12      -45.8510   -8.3870  -47.3390 H       186 LEU    0.0900
   2860 HD13      -46.0740  -10.1840  -47.1960 H       186 LEU    0.0900
   2861 HD21      -44.4650  -10.5190  -43.8530 H       186 LEU    0.0900
   2862 HD22      -43.5950  -10.7800  -45.4130 H       186 LEU    0.5100
   2863 HD23      -45.2910  -11.3940  -45.1990 H       186 LEU   -0.5100
   2864 N         -42.9930   -5.6570  -43.3040 N.am    187 ARG   -0.4700
   2865 CA        -41.9640   -4.6530  -43.0660 C.3     187 ARG    0.3100
   2866 C         -41.2900   -4.8740  -41.7200 C.2     187 ARG    0.0700
   2867 O         -40.0580   -4.8680  -41.6130 O.2     187 ARG    0.0900
   2868 CB        -42.5690   -3.2490  -43.1310 C.3     187 ARG   -0.1800
   2869 CG        -41.5600   -2.1280  -42.9770 C.3     187 ARG    0.0900
   2870 CD        -42.2110   -0.7740  -43.2080 C.3     187 ARG    0.0900
   2871 NE        -41.2510    0.3160  -43.0400 N.pl3   187 ARG   -0.1800
   2872 CZ        -40.5070    0.8100  -44.0210 C.cat   187 ARG    0.0900
   2873 NH1       -40.6090    0.3140  -45.2480 N.pl3   187 ARG    0.0900
   2874 NH2       -39.6580    1.8000  -43.7780 N.pl3   187 ARG    0.2000
   2875 HN        -43.9330   -5.3240  -43.3290 H       187 ARG    0.0900
   2876 HA        -41.2010   -4.7690  -43.8210 H       187 ARG    0.0900
   2877 HB1       -43.3230   -3.1550  -42.3220 H       187 ARG   -0.7000
   2878 HB2       -43.0760   -3.1310  -44.1120 H       187 ARG    0.4400
   2879 HG1       -40.7390   -2.2700  -43.7130 H       187 ARG    0.6400
   2880 HG2       -41.1330   -2.1590  -41.9520 H       187 ARG   -0.8000
   2881 HD1       -43.0310   -0.6210  -42.4760 H       187 ARG    0.4600
   2882 HD2       -42.6090   -0.7200  -44.2440 H       187 ARG    0.4600
   2883 HE        -41.1500    0.7150  -42.1290 H       187 ARG   -0.8000
   2884 HH11      -41.2470   -0.4340  -45.4330 H       187 ARG    0.4600
   2885 HH12      -40.0480    0.6860  -45.9870 H       187 ARG    0.4600
   2886 HH21      -39.5780    2.1750  -42.8540 H       187 ARG    0.5100
   2887 HH22      -39.0970    2.1710  -44.5190 H       187 ARG   -0.5100
   2888 N         -42.1060   -5.0780  -40.6870 N.am    188 ILE   -0.4700
   2889 CA        -41.5960   -5.4360  -39.3710 C.3     188 ILE    0.3100
   2890 C         -40.6880   -6.6600  -39.4610 C.2     188 ILE    0.0700
   2891 O         -39.5620   -6.6470  -38.9620 O.2     188 ILE    0.0900
   2892 CB        -42.7380   -5.7410  -38.3860 C.3     188 ILE   -0.0900
   2893 CG1       -43.5120   -4.4680  -38.0520 C.3     188 ILE    0.0900
   2894 CG2       -42.1930   -6.3580  -37.1110 C.3     188 ILE   -0.2700
   2895 CD        -44.7320   -4.7200  -37.2050 C.3     188 ILE    0.0900
   2896 HN        -43.0970   -4.9970  -40.7680 H       188 ILE    0.0900
   2897 HA        -41.0050   -4.6080  -39.0110 H       188 ILE    0.0900
   2898 HB        -43.4550   -6.4450  -38.8580 H       188 ILE   -0.1800
   2899 HG11      -43.8330   -3.9880  -39.0010 H       188 ILE    0.0900
   2900 HG12      -42.8380   -3.7740  -37.5080 H       188 ILE    0.0900
   2901 HG21      -41.3530   -5.7470  -36.7190 H       188 ILE   -0.2700
   2902 HG22      -41.8190   -7.3840  -37.3180 H       188 ILE    0.0900
   2903 HG23      -42.9920   -6.4000  -36.3400 H       188 ILE    0.0900
   2904 HD1       -44.4380   -4.8390  -36.1390 H       188 ILE    0.0900
   2905 HD2       -45.2400   -5.6500  -37.5390 H       188 ILE    0.5100
   2906 HD3       -45.4330   -3.8620  -37.2850 H       188 ILE   -0.5100
   2907 N         -41.1770   -7.7160  -40.1070 N.am    189 PHE   -0.4700
   2908 CA        -40.4280   -8.9660  -40.1740 C.3     189 PHE    0.3100
   2909 C         -39.0960   -8.8360  -40.9090 C.2     189 PHE    0.0700
   2910 O         -38.0470   -9.2030  -40.3740 O.2     189 PHE    0.0900
   2911 CB        -41.2810  -10.0690  -40.7970 C.3     189 PHE   -0.1800
   2912 CG        -42.5640  -10.3240  -40.0590 C.ar    189 PHE    0.0900
   2913 CD1       -42.7250   -9.8910  -38.7530 C.ar    189 PHE    0.0900
   2914 CD2       -43.6110  -10.9940  -40.6730 C.ar    189 PHE    0.0000
   2915 CE1       -43.9060  -10.1180  -38.0690 C.ar    189 PHE   -0.1150
   2916 CE2       -44.7960  -11.2290  -39.9940 C.ar    189 PHE    0.1150
   2917 CZ        -44.9420  -10.7890  -38.6890 C.ar    189 PHE   -0.1150
   2918 HN        -42.0610   -7.7010  -40.5660 H       189 PHE    0.1150
   2919 HA        -40.1390   -9.2370  -39.1700 H       189 PHE   -0.1150
   2920 HB1       -40.7060  -11.0200  -40.7980 H       189 PHE    0.1150
   2921 HB2       -41.5490   -9.7840  -41.8360 H       189 PHE   -0.1150
   2922 HD1       -41.9180   -9.3670  -38.2620 H       189 PHE    0.1150
   2923 HD2       -43.5030  -11.3360  -41.6920 H       189 PHE   -0.1150
   2924 HE1       -44.0170   -9.7720  -37.0520 H       189 PHE    0.1150
   2925 HE2       -45.6040  -11.7530  -40.4820 H       189 PHE    0.5100
   2926 HZ        -45.8640  -10.9710  -38.1570 H       189 PHE   -0.5100
   2927 N         -39.1330   -8.3130  -42.1300 N.am    190 LEU   -0.4700
   2928 CA        -37.9160   -8.1370  -42.9160 C.3     190 LEU    0.3100
   2929 C         -36.9050   -7.2440  -42.2030 C.2     190 LEU    0.0700
   2930 O         -35.7020   -7.5410  -42.1830 O.2     190 LEU    0.0900
   2931 CB        -38.2390   -7.5640  -44.3000 C.3     190 LEU   -0.1800
   2932 CG        -38.4000   -8.5410  -45.4720 C.3     190 LEU    0.0900
   2933 CD1       -39.5160   -9.5460  -45.2240 C.3     190 LEU    0.0900
   2934 CD2       -38.6540   -7.7760  -46.7540 C.3     190 LEU   -0.0900
   2935 HN        -39.9830   -8.0200  -42.5580 H       190 LEU    0.0900
   2936 HA        -37.4400   -9.1020  -43.0140 H       190 LEU   -0.2700
   2937 HB1       -37.4220   -6.8620  -44.5650 H       190 LEU    0.0900
   2938 HB2       -39.1880   -6.9970  -44.2100 H       190 LEU    0.0900
   2939 HG        -37.4450   -9.0890  -45.6180 H       190 LEU    0.0900
   2940 HD11      -40.4830   -9.0160  -45.0860 H       190 LEU   -0.2700
   2941 HD12      -39.3000  -10.1330  -44.3060 H       190 LEU    0.0900
   2942 HD13      -39.6080  -10.2310  -46.0930 H       190 LEU    0.0900
   2943 HD21      -37.8020   -7.0950  -46.9680 H       190 LEU    0.0900
   2944 HD22      -39.5780   -7.1660  -46.6550 H       190 LEU    0.5100
   2945 HD23      -38.7630   -8.4850  -47.6020 H       190 LEU   -0.5100
   2946 N         -37.3910   -6.1510  -41.6150 N.am    191 ALA   -0.4700
   2947 CA        -36.5160   -5.2210  -40.9060 C.3     191 ALA    0.3100
   2948 C         -35.8440   -5.8690  -39.6920 C.2     191 ALA    0.0700
   2949 O         -34.6280   -5.7400  -39.4880 O.2     191 ALA    0.0900
   2950 CB        -37.2890   -3.9770  -40.4900 C.3     191 ALA   -0.2700
   2951 HN        -38.3620   -5.9220  -41.6310 H       191 ALA    0.0900
   2952 HA        -35.7030   -4.9550  -41.5660 H       191 ALA    0.0900
   2953 HB1       -38.1290   -4.2560  -39.8190 H       191 ALA    0.0900
   2954 HB2       -37.7050   -3.4720  -41.3880 H       191 ALA    0.5100
   2955 HB3       -36.6180   -3.2790  -39.9460 H       191 ALA   -0.5100
   2956 N         -36.6380   -6.5760  -38.8890 N.am    192 ALA   -0.4700
   2957 CA        -36.1070   -7.2910  -37.7340 C.3     192 ALA    0.3100
   2958 C         -35.0830   -8.3510  -38.1280 C.2     192 ALA    0.0700
   2959 O         -34.0500   -8.4910  -37.4730 O.2     192 ALA    0.0900
   2960 CB        -37.2340   -7.9080  -36.9170 C.3     192 ALA   -0.2700
   2961 HN        -37.6210   -6.6490  -39.0420 H       192 ALA    0.0900
   2962 HA        -35.5520   -6.5870  -37.1330 H       192 ALA    0.0900
   2963 HB1       -37.8090   -8.6250  -37.5410 H       192 ALA    0.0900
   2964 HB2       -37.9250   -7.1130  -36.5630 H       192 ALA    0.5100
   2965 HB3       -36.8140   -8.4540  -36.0460 H       192 ALA   -0.5100
   2966 N         -35.3570   -9.1040  -39.1970 N.am    193 ARG   -0.4700
   2967 CA        -34.3700  -10.0580  -39.6950 C.3     193 ARG    0.3100
   2968 C         -33.0830   -9.3490  -40.1170 C.2     193 ARG    0.0700
   2969 O         -31.9820   -9.8380  -39.8540 O.2     193 ARG    0.0900
   2970 CB        -34.9300  -10.8980  -40.8450 C.3     193 ARG   -0.1800
   2971 CG        -35.8740  -12.0110  -40.3950 C.3     193 ARG    0.0900
   2972 CD        -36.8530  -12.3950  -41.5040 C.3     193 ARG    0.0900
   2973 NE        -37.7170  -13.5130  -41.1220 N.pl3   193 ARG   -0.1800
   2974 CZ        -38.7500  -13.4100  -40.2940 C.cat   193 ARG    0.0900
   2975 NH1       -39.0500  -12.2460  -39.7380 N.pl3   193 ARG    0.0900
   2976 NH2       -39.4790  -14.4820  -40.0120 N.pl3   193 ARG    0.2000
   2977 HN        -36.2220   -9.0510  -39.6890 H       193 ARG    0.0900
   2978 HA        -34.0830  -10.6970  -38.8730 H       193 ARG    0.0900
   2979 HB1       -34.0800  -11.3580  -41.3920 H       193 ARG   -0.7000
   2980 HB2       -35.4820  -10.2270  -41.5360 H       193 ARG    0.4400
   2981 HG1       -36.4460  -11.6650  -39.5080 H       193 ARG    0.6400
   2982 HG2       -35.2760  -12.9030  -40.1110 H       193 ARG   -0.8000
   2983 HD1       -36.2860  -12.7030  -42.4090 H       193 ARG    0.4600
   2984 HD2       -37.5080  -11.5300  -41.7400 H       193 ARG    0.4600
   2985 HE        -37.5170  -14.4130  -41.5090 H       193 ARG   -0.8000
   2986 HH11      -38.4970  -11.4370  -39.9410 H       193 ARG    0.4600
   2987 HH12      -39.8290  -12.1750  -39.1160 H       193 ARG    0.4600
   2988 HH21      -39.1030  -15.3960  -40.1610 H       193 ARG    0.5100
   2989 HH22      -40.4050  -14.3760  -39.6490 H       193 ARG   -0.5100
   2990 N         -33.2190   -8.1900  -40.7590 N.am    194 ARG   -0.4700
   2991 CA        -32.0570   -7.3940  -41.1440 C.3     194 ARG    0.3100
   2992 C         -31.1930   -7.0420  -39.9360 C.2     194 ARG    0.0700
   2993 O         -29.9890   -7.3170  -39.9190 O.2     194 ARG    0.0900
   2994 CB        -32.4970   -6.1090  -41.8450 C.3     194 ARG   -0.1800
   2995 CG        -31.3620   -5.1670  -42.2180 C.3     194 ARG    0.0900
   2996 CD        -31.8480   -3.7240  -42.2550 C.3     194 ARG    0.0900
   2997 NE        -33.1060   -3.5950  -42.9930 N.pl3   194 ARG   -0.1800
   2998 CZ        -33.9410   -2.5670  -42.8720 C.cat   194 ARG    0.0900
   2999 NH1       -33.6600   -1.5730  -42.0390 N.pl3   194 ARG    0.0900
   3000 NH2       -35.0640   -2.5340  -43.5830 N.pl3   194 ARG    0.2000
   3001 HN        -34.1110   -7.8170  -41.0040 H       194 ARG    0.0900
   3002 HA        -31.4440   -7.9910  -41.8020 H       194 ARG    0.0900
   3003 HB1       -33.1950   -5.5660  -41.1740 H       194 ARG   -0.7000
   3004 HB2       -33.0370   -6.3890  -42.7750 H       194 ARG    0.4400
   3005 HG1       -30.9640   -5.4470  -43.2170 H       194 ARG    0.6400
   3006 HG2       -30.5470   -5.2600  -41.4690 H       194 ARG   -0.8000
   3007 HD1       -31.0930   -3.0860  -42.7600 H       194 ARG    0.4600
   3008 HD2       -32.0240   -3.3600  -41.2200 H       194 ARG    0.4600
   3009 HE        -33.3530   -4.3270  -43.6270 H       194 ARG   -0.8000
   3010 HH11      -32.8180   -1.5960  -41.5000 H       194 ARG    0.4600
   3011 HH12      -34.2880   -0.8010  -41.9500 H       194 ARG    0.4600
   3012 HH21      -35.2820   -3.2830  -44.2080 H       194 ARG    0.5100
   3013 HH22      -35.6910   -1.7600  -43.4910 H       194 ARG   -0.5100
   3014 N         -31.8010   -6.4310  -38.9200 N.am    195 GLN   -0.4700
   3015 CA        -31.0240   -5.9900  -37.7630 C.3     195 GLN    0.3100
   3016 C         -30.5550   -7.1260  -36.8520 C.2     195 GLN    0.0700
   3017 O         -29.6090   -6.9580  -36.0900 O.2     195 GLN    0.0900
   3018 CB        -31.7560   -4.9030  -36.9630 C.3     195 GLN   -0.1800
   3019 CG        -33.0760   -5.3270  -36.3540 C.3     195 GLN    0.0900
   3020 CD        -33.6270   -4.2850  -35.3990 C.2     195 GLN    0.0900
   3021 NE2       -32.7340   -3.6160  -34.6730 N.am    195 GLN   -0.1800
   3022 OE1       -34.8360   -4.0840  -35.3050 O.2     195 GLN    0.0900
   3023 HN        -32.7820   -6.2510  -38.9020 H       195 GLN    0.0900
   3024 HA        -30.0820   -5.6100  -38.1260 H       195 GLN    0.5500
   3025 HB1       -31.9480   -4.0460  -37.6410 H       195 GLN   -0.5500
   3026 HB2       -31.0880   -4.5710  -36.1420 H       195 GLN   -0.6200
   3027 HG1       -32.9310   -6.2780  -35.7970 H       195 GLN    0.3200
   3028 HG2       -33.8150   -5.4900  -37.1670 H       195 GLN    0.3000
   3029 HE21      -31.7590   -3.8130  -34.7730 H       195 GLN    0.5100
   3030 HE22      -33.0390   -2.9170  -34.0260 H       195 GLN   -0.5100
   3031 N         -31.2070   -8.2840  -36.9240 N.am    196 LEU   -0.4700
   3032 CA        -30.7130   -9.4620  -36.2210 C.3     196 LEU    0.3100
   3033 C         -29.4760  -10.0090  -36.9230 C.2     196 LEU    0.0700
   3034 O         -28.4250  -10.2250  -36.3030 O.2     196 LEU    0.0900
   3035 CB        -31.7910  -10.5440  -36.1430 C.3     196 LEU   -0.1800
   3036 CG        -32.8680  -10.3610  -35.0740 C.3     196 LEU    0.0900
   3037 CD1       -33.8480  -11.5140  -35.1050 C.3     196 LEU    0.0900
   3038 CD2       -32.2340  -10.2540  -33.7070 C.3     196 LEU   -0.0900
   3039 HN        -32.0450   -8.3960  -37.4520 H       196 LEU    0.0900
   3040 HA        -30.4170   -9.1580  -35.2290 H       196 LEU   -0.2700
   3041 HB1       -31.2850  -11.5140  -35.9520 H       196 LEU    0.0900
   3042 HB2       -32.2980  -10.5900  -37.1300 H       196 LEU    0.0900
   3043 HG        -33.4120   -9.4100  -35.2590 H       196 LEU    0.0900
   3044 HD11      -33.3170  -12.4720  -34.9130 H       196 LEU   -0.2700
   3045 HD12      -34.3340  -11.5720  -36.1020 H       196 LEU    0.0900
   3046 HD13      -34.6210  -11.3750  -34.3200 H       196 LEU    0.0900
   3047 HD21      -31.6900   -9.2910  -33.6130 H       196 LEU    0.0900
   3048 HD22      -31.5130  -11.0860  -33.5580 H       196 LEU    0.5100
   3049 HD23      -33.0200  -10.2960  -32.9220 H       196 LEU   -0.5100
   3050 N         -29.6070  -10.2150  -38.2320 N.am    197 LYS   -0.4700
   3051 CA        -28.4970  -10.6510  -39.0610 C.3     197 LYS    0.3100
   3052 C         -27.3150   -9.7120  -38.8670 C.2     197 LYS    0.0700
   3053 O         -26.1580  -10.1270  -38.9370 O.2     197 LYS    0.0900
   3054 CB        -28.9080  -10.6650  -40.5350 C.3     197 LYS   -0.1800
   3055 CG        -27.8170  -11.1300  -41.4840 C.3     197 LYS    0.0900
   3056 CD        -27.6020  -12.6340  -41.3870 C.3     197 LYS    0.0900
   3057 CE        -26.2850  -13.0580  -42.0280 C.3     197 LYS   -0.1800
   3058 NZ        -25.0990  -12.6070  -41.2380 N.4     197 LYS    0.0900
   3059 HN        -30.4750  -10.0790  -38.7030 H       197 LYS    0.0900
   3060 HA        -28.2070  -11.6410  -38.7420 H       197 LYS   -0.1800
   3061 HB1       -29.2090   -9.6360  -40.8250 H       197 LYS    0.0900
   3062 HB2       -29.7830  -11.3410  -40.6490 H       197 LYS    0.0900
   3063 HG1       -26.8680  -10.6100  -41.2320 H       197 LYS    0.2100
   3064 HG2       -28.1040  -10.8700  -42.5250 H       197 LYS    0.0500
   3065 HD1       -28.4390  -13.1550  -41.8990 H       197 LYS    0.0500
   3066 HD2       -27.5970  -12.9310  -40.3160 H       197 LYS   -0.3000
   3067 HE1       -26.2030  -12.6110  -43.0410 H       197 LYS    0.3300
   3068 HE2       -26.2420  -14.1660  -42.0950 H       197 LYS    0.3300
   3069 HZ1       -25.0470  -13.1470  -40.3510 H       197 LYS    0.3300
   3070 HZ2       -25.1910  -11.5940  -41.0230 H       197 LYS    0.5100
   3071 HZ3       -24.2330  -12.7670  -41.7920 H       197 LYS   -0.5100
   3072 N         -27.6130   -8.4370  -38.6200 N.am    198 GLN   -0.4700
   3073 CA        -26.5770   -7.4450  -38.3740 C.3     198 GLN    0.3100
   3074 C         -25.9500   -7.5860  -36.9890 C.2     198 GLN    0.0700
   3075 O         -24.7250   -7.6230  -36.8560 O.2     198 GLN    0.0900
   3076 CB        -27.1270   -6.0320  -38.5720 C.3     198 GLN   -0.1800
   3077 CG        -26.0680   -4.9520  -38.4970 C.3     198 GLN    0.0900
   3078 CD        -26.5230   -3.6510  -39.1300 C.2     198 GLN    0.0900
   3079 NE2       -25.6950   -2.6150  -38.9990 N.am    198 GLN   -0.1800
   3080 OE1       -27.5970   -3.5730  -39.7320 O.2     198 GLN    0.0900
   3081 HN        -28.5540   -8.1070  -38.5960 H       198 GLN    0.0900
   3082 HA        -25.7650   -7.6300  -39.0620 H       198 GLN    0.5500
   3083 HB1       -27.8880   -5.8370  -37.7860 H       198 GLN   -0.5500
   3084 HB2       -27.6170   -5.9800  -39.5670 H       198 GLN   -0.6200
   3085 HG1       -25.1570   -5.3020  -39.0260 H       198 GLN    0.3200
   3086 HG2       -25.8220   -4.7590  -37.4310 H       198 GLN    0.3000
   3087 HE21      -25.9380   -1.7290  -39.3940 H       198 GLN    0.5100
   3088 HE22      -24.8320   -2.7240  -38.5070 H       198 GLN   -0.5100
   3089 N         -26.7840   -7.6690  -35.9550 N.am    199 MET   -0.4700
   3090 CA        -26.2900   -7.8830  -34.6000 C.3     199 MET    0.3100
   3091 C         -25.3530   -9.0800  -34.5430 C.2     199 MET    0.0700
   3092 O         -24.4150   -9.1090  -33.7520 O.2     199 MET    0.0900
   3093 CB        -27.4460   -8.0900  -33.6180 C.3     199 MET   -0.1800
   3094 CG        -28.2280   -6.8360  -33.3040 C.3     199 MET    0.0900
   3095 SD        -29.5470   -7.1310  -32.1150 S.3     199 MET    0.0900
   3096 CE        -30.4750   -5.6080  -32.2570 C.3     199 MET   -0.1400
   3097 HN        -27.7720   -7.5900  -36.0600 H       199 MET    0.0900
   3098 HA        -25.7120   -7.0160  -34.3170 H       199 MET    0.0900
   3099 HB1       -27.0310   -8.4910  -32.6680 H       199 MET   -0.0900
   3100 HB2       -28.1430   -8.8380  -34.0510 H       199 MET   -0.2200
   3101 HG1       -28.6620   -6.4430  -34.2480 H       199 MET    0.0900
   3102 HG2       -27.5290   -6.0740  -32.8990 H       199 MET    0.0900
   3103 HE1       -30.6970   -5.3680  -33.3190 H       199 MET    0.0900
   3104 HE2       -29.8940   -4.7630  -31.8300 H       199 MET    0.5100
   3105 HE3       -31.4410   -5.6950  -31.7160 H       199 MET   -0.5100
   3106 N         -25.6220  -10.0760  -35.3850 N.am    200 GLU   -0.4700
   3107 CA        -24.7940  -11.2740  -35.4220 C.3     200 GLU    0.3100
   3108 C         -23.3380  -10.9940  -35.8150 C.2     200 GLU    0.0700
   3109 O         -22.4160  -11.5620  -35.2360 O.2     200 GLU    0.0900
   3110 CB        -25.4120  -12.3250  -36.3530 C.3     200 GLU   -0.1800
   3111 CG        -24.9470  -13.7480  -36.0780 C.3     200 GLU    0.0900
   3112 CD        -25.3040  -14.2200  -34.6780 C.2     200 GLU    0.0900
   3113 OE1       -24.8800  -15.3310  -34.2900 O.co2   200 GLU   -0.2800
   3114 OE2       -26.0120  -13.4780  -33.9620 O.co2   200 GLU    0.0900
   3115 HN        -26.3890  -10.0470  -36.0210 H       200 GLU    0.0900
   3116 HA        -24.7200  -11.6600  -34.4160 H       200 GLU    0.6200
   3117 HB1       -25.1460  -12.0660  -37.4010 H       200 GLU   -0.7600
   3118 HB2       -26.5150  -12.2890  -36.2420 H       200 GLU   -0.7600
   3119 HG1       -23.8430  -13.7980  -36.1970 H       200 GLU    0.5100
   3120 HG2       -25.4230  -14.4330  -36.8120 H       200 GLU   -0.5100
   3121 N         -23.1280  -10.1160  -36.7960 N.am    201 SER   -0.4700
   3122 CA        -21.7900   -9.8320  -37.3080 C.3     201 SER    0.3100
   3123 C         -20.9820   -8.9470  -36.3660 C.2     201 SER    0.0700
   3124 O         -19.7690   -8.7870  -36.5330 O.2     201 SER    0.0900
   3125 CB        -21.8870   -9.1580  -38.6760 C.3     201 SER    0.0500
   3126 OG        -22.3960  -10.0530  -39.6480 O.3     201 SER    0.0900
   3127 HN        -23.8760   -9.6140  -37.2220 H       201 SER    0.0900
   3128 HA        -21.2520  -10.7650  -37.3840 H       201 SER   -0.6600
   3129 HB1       -20.8790   -8.8230  -38.9980 H       201 SER    0.4300
   3130 HB2       -22.5660   -8.2810  -38.6120 H       201 SER    0.5100
   3131 HG1       -21.7070  -10.7050  -39.7960 H       201 SER   -0.5100
   3132 N         -21.6810   -8.3680  -35.3870 N.am    202 GLN   -0.4700
   3133 CA        -21.0910   -7.4650  -34.4010 C.3     202 GLN    0.3100
   3134 C         -21.4790   -7.8670  -32.9690 C.2     202 GLN    0.0700
   3135 O         -22.5670   -7.5300  -32.4930 O.2     202 GLN    0.0900
   3136 CB        -21.4720   -6.0230  -34.6580 C.3     202 GLN   -0.1800
   3137 CG        -20.4350   -5.0260  -34.1600 C.3     202 GLN    0.0900
   3138 CD        -21.0640   -3.7410  -33.6860 C.2     202 GLN    0.0900
   3139 NE2       -20.3780   -2.6150  -33.9090 N.am    202 GLN   -0.1800
   3140 OE1       -22.1580   -3.7500  -33.1350 O.2     202 GLN    0.0900
   3141 HN        -22.6590   -8.5300  -35.2830 H       202 GLN    0.0900
   3142 HA        -20.0190   -7.5790  -34.4530 H       202 GLN    0.5500
   3143 HB1       -22.4370   -5.8160  -34.1480 H       202 GLN   -0.5500
   3144 HB2       -21.6040   -5.8800  -35.7500 H       202 GLN   -0.6200
   3145 HG1       -19.7300   -4.7930  -34.9860 H       202 GLN    0.3200
   3146 HG2       -19.8730   -5.4770  -33.3160 H       202 GLN    0.3000
   3147 HE21      -20.7520   -1.7360  -33.6140 H       202 GLN    0.5100
   3148 HE22      -19.4920   -2.6540  -34.3710 H       202 GLN   -0.5100
   3149 N         -20.5940   -8.6150  -32.2720 N.am    203 PRO   -0.2900
   3150 CA        -20.9690   -9.2320  -30.9890 C.3     203 PRO    0.0000
   3151 C         -21.6010   -8.1910  -30.0760 C.2     203 PRO    0.0900
   3152 O         -21.1650   -7.0410  -30.0460 O.2     203 PRO    0.0900
   3153 CB        -19.6580   -9.8150  -30.4380 C.3     203 PRO    0.0200
   3154 CG        -18.5810   -9.1610  -31.2560 C.3     203 PRO    0.0900
   3155 CD        -19.1660   -8.7560  -32.5640 C.3     203 PRO   -0.1800
   3156 HA        -21.7490   -9.9600  -31.1440 H       203 PRO    0.0900
   3157 HB1       -19.6330  -10.9190  -30.5610 H       203 PRO    0.0900
   3158 HB2       -19.5380   -9.5710  -29.3610 H       203 PRO   -0.1800
   3159 HG1       -18.1910   -8.2680  -30.7240 H       203 PRO    0.0900
   3160 HG2       -17.7460   -9.8750  -31.4210 H       203 PRO    0.0900
   3161 HD1       -18.7500   -7.7860  -32.9120 H       203 PRO    0.5100
   3162 HD2       -19.0100   -9.5350  -33.3390 H       203 PRO   -0.5100
   3163 N         -22.6870   -8.5940  -29.4200 N.am    204 LEU   -0.4700
   3164 CA        -23.5350   -7.7200  -28.6180 C.3     204 LEU    0.3100
   3165 C         -22.7770   -7.2190  -27.3900 C.2     204 LEU    0.0700
   3166 O         -21.6880   -7.7180  -27.0890 O.2     204 LEU    0.0900
   3167 CB        -24.8050   -8.4690  -28.1920 C.3     204 LEU   -0.1800
   3168 CG        -25.8070   -8.7710  -29.3100 C.3     204 LEU    0.0900
   3169 CD1       -26.3840  -10.1790  -29.1920 C.3     204 LEU    0.0900
   3170 CD2       -26.9080   -7.7350  -29.2890 C.3     204 LEU   -0.0900
   3171 HN        -22.9800   -9.5470  -29.4530 H       204 LEU    0.0900
   3172 HA        -23.7870   -6.8540  -29.2120 H       204 LEU   -0.2700
   3173 HB1       -25.3220   -7.8590  -27.4230 H       204 LEU    0.0900
   3174 HB2       -24.4960   -9.4350  -27.7390 H       204 LEU    0.0900
   3175 HG        -25.2960   -8.6700  -30.2910 H       204 LEU    0.0900
   3176 HD11      -26.2500  -10.5610  -28.1570 H       204 LEU   -0.2700
   3177 HD12      -25.8590  -10.8630  -29.8930 H       204 LEU    0.0900
   3178 HD13      -27.4700  -10.1630  -29.4270 H       204 LEU    0.0900
   3179 HD21      -26.4720   -6.7140  -29.2640 H       204 LEU    0.0900
   3180 HD22      -27.5410   -7.8740  -28.3870 H       204 LEU    0.5100
   3181 HD23      -27.5350   -7.8300  -30.2020 H       204 LEU   -0.5100
   3182 N         -23.3320   -6.2180  -26.6760 N.am    205 PRO   -0.2900
   3183 CA        -24.6430   -5.5880  -26.8750 C.3     205 PRO    0.0000
   3184 C         -24.5770   -4.3890  -27.8060 C.2     205 PRO    0.0900
   3185 O         -24.5940   -3.2570  -27.3280 O.2     205 PRO    0.0900
   3186 CB        -24.9970   -5.1220  -25.4680 C.3     205 PRO    0.0200
   3187 CG        -23.6720   -4.7190  -24.8860 C.3     205 PRO    0.0900
   3188 CD        -22.6440   -5.6670  -25.4930 C.3     205 PRO   -0.1800
   3189 HA        -25.3400   -6.2860  -27.3110 H       205 PRO    0.0900
   3190 HB1       -25.4580   -5.9430  -24.8790 H       205 PRO    0.0900
   3191 HB2       -25.6980   -4.2620  -25.4960 H       205 PRO   -0.1800
   3192 HG1       -23.4340   -3.6660  -25.1500 H       205 PRO    0.0900
   3193 HG2       -23.6870   -4.8170  -23.7800 H       205 PRO    0.0900
   3194 HD1       -21.7270   -5.1250  -25.8050 H       205 PRO    0.5100
   3195 HD2       -22.3820   -6.4850  -24.7910 H       205 PRO   -0.5100
   3196 N         -24.5150   -4.6270  -29.1130 N.am    206 GLY   -0.4700
   3197 CA        -24.3360   -3.5420  -30.0590 C.3     206 GLY    0.3100
   3198 C         -25.3080   -2.3940  -29.8560 C.2     206 GLY   -0.0200
   3199 O         -24.8890   -1.2500  -29.6830 O.2     206 GLY    0.0900
   3200 HN        -24.5850   -5.5450  -29.4960 H       206 GLY    0.0900
   3201 HA1       -24.4760   -3.9450  -31.0510 H       206 GLY    0.5100
   3202 HA2       -23.3280   -3.1700  -29.9460 H       206 GLY   -0.5100
   3203 N         -26.6070   -2.6920  -29.8650 N.am    207 GLU   -0.4700
   3204 CA        -27.6240   -1.6760  -29.6070 C.3     207 GLU    0.3100
   3205 C         -28.6630   -2.1410  -28.5880 C.2     207 GLU    0.0700
   3206 O         -28.7280   -1.6260  -27.4680 O.2     207 GLU    0.0900
   3207 CB        -28.3080   -1.2370  -30.9080 C.3     207 GLU   -0.1800
   3208 CG        -27.3990   -0.4590  -31.8520 C.3     207 GLU    0.0900
   3209 CD        -28.0400    0.8190  -32.3620 C.2     207 GLU    0.0900
   3210 OE1       -29.2510    1.0210  -32.1150 O.co2   207 GLU   -0.2800
   3211 OE2       -27.3370    1.6260  -33.0050 O.co2   207 GLU    0.0900
   3212 HN        -26.9400   -3.6140  -30.0480 H       207 GLU    0.0900
   3213 HA        -27.1410   -0.8330  -29.1360 H       207 GLU    0.6200
   3214 HB1       -29.1760   -0.5960  -30.6490 H       207 GLU   -0.7600
   3215 HB2       -28.6730   -2.1420  -31.4360 H       207 GLU   -0.7600
   3216 HG1       -27.1510   -1.1010  -32.7240 H       207 GLU    0.5100
   3217 HG2       -26.4630   -0.1950  -31.3160 H       207 GLU   -0.5100
   3218 N         -29.4830   -3.1140  -28.9810 N.am    208 ARG   -0.4700
   3219 CA        -30.4530   -3.7100  -28.0740 C.3     208 ARG    0.3100
   3220 C         -30.3000   -5.2220  -28.0840 C.2     208 ARG    0.0700
   3221 O         -29.6600   -5.7840  -28.9690 O.2     208 ARG    0.0900
   3222 CB        -31.8860   -3.3240  -28.4490 C.3     208 ARG   -0.1800
   3223 CG        -32.4720   -4.0920  -29.6230 C.3     208 ARG    0.0900
   3224 CD        -33.9880   -4.1700  -29.5060 C.3     208 ARG    0.0900
   3225 NE        -34.6570   -3.9190  -30.7840 N.pl3   208 ARG   -0.1800
   3226 CZ        -35.9730   -3.7640  -30.9160 C.cat   208 ARG    0.0900
   3227 NH1       -36.7580   -3.8260  -29.8540 N.pl3   208 ARG    0.0900
   3228 NH2       -36.5020   -3.5370  -32.1110 N.pl3   208 ARG    0.2000
   3229 HN        -29.4690   -3.4760  -29.9100 H       208 ARG    0.0900
   3230 HA        -30.2240   -3.3680  -27.0750 H       208 ARG    0.0900
   3231 HB1       -31.8990   -2.2420  -28.7010 H       208 ARG   -0.7000
   3232 HB2       -32.5340   -3.4950  -27.5640 H       208 ARG    0.4400
   3233 HG1       -32.0500   -5.1200  -29.6370 H       208 ARG    0.6400
   3234 HG2       -32.2000   -3.5800  -30.5710 H       208 ARG   -0.8000
   3235 HD1       -34.3450   -3.4050  -28.7850 H       208 ARG    0.4600
   3236 HD2       -34.2840   -5.1840  -29.1660 H       208 ARG    0.4600
   3237 HE        -34.0920   -3.8600  -31.6050 H       208 ARG   -0.8000
   3238 HH11      -36.4120   -3.5450  -28.9590 H       208 ARG    0.4600
   3239 HH12      -37.6990   -4.1560  -29.9450 H       208 ARG    0.4600
   3240 HH21      -35.9370   -3.6290  -32.9330 H       208 ARG    0.5100
   3241 HH22      -37.4620   -3.2740  -32.1920 H       208 ARG   -0.5100
   3242 N         -30.8900   -5.8810  -27.0910 N.am    209 ALA   -0.4700
   3243 CA        -30.7740   -7.3230  -26.9650 C.3     209 ALA    0.3100
   3244 C         -31.3910   -8.0270  -28.1640 C.2     209 ALA    0.0700
   3245 O         -32.4580   -7.6430  -28.6390 O.2     209 ALA    0.0900
   3246 CB        -31.4210   -7.7960  -25.6730 C.3     209 ALA   -0.2700
   3247 HN        -31.4330   -5.4180  -26.3940 H       209 ALA    0.0900
   3248 HA        -29.7250   -7.5770  -26.9750 H       209 ALA    0.0900
   3249 HB1       -32.4980   -7.5240  -25.6630 H       209 ALA    0.0900
   3250 HB2       -30.9250   -7.3140  -24.8030 H       209 ALA    0.5100
   3251 HB3       -31.3340   -8.9000  -25.5890 H       209 ALA   -0.5100
   3252 N         -30.7080   -9.0530  -28.6630 N.am    210 ARG   -0.4700
   3253 CA        -31.2320   -9.8590  -29.7510 C.3     210 ARG    0.3100
   3254 C         -32.3970  -10.7040  -29.2700 C.2     210 ARG    0.0700
   3255 O         -33.4530  -10.7390  -29.8980 O.2     210 ARG    0.0900
   3256 CB        -30.1440  -10.7610  -30.3310 C.3     210 ARG   -0.1800
   3257 CG        -29.2750  -10.0950  -31.3800 C.3     210 ARG    0.0900
   3258 CD        -28.2110  -11.0370  -31.9160 C.3     210 ARG    0.0900
   3259 NE        -28.7970  -12.2230  -32.5430 N.pl3   210 ARG   -0.1800
   3260 CZ        -29.0510  -13.3600  -31.9000 C.cat   210 ARG    0.0900
   3261 NH1       -28.7810  -13.4750  -30.6050 N.pl3   210 ARG    0.0900
   3262 NH2       -29.5810  -14.3850  -32.5530 N.pl3   210 ARG    0.2000
   3263 HN        -29.8100   -9.3150  -28.3130 H       210 ARG    0.0900
   3264 HA        -31.6080   -9.1890  -30.5110 H       210 ARG    0.0900
   3265 HB1       -30.6310  -11.6460  -30.7910 H       210 ARG   -0.7000
   3266 HB2       -29.4900  -11.1010  -29.5000 H       210 ARG    0.4400
   3267 HG1       -28.7790   -9.2080  -30.9300 H       210 ARG    0.6400
   3268 HG2       -29.9170   -9.7570  -32.2220 H       210 ARG   -0.8000
   3269 HD1       -27.5620  -11.3810  -31.0840 H       210 ARG    0.4600
   3270 HD2       -27.6020  -10.5150  -32.6850 H       210 ARG    0.4600
   3271 HE        -29.0210  -12.1750  -33.5160 H       210 ARG   -0.8000
   3272 HH11      -28.3840  -12.7040  -30.1060 H       210 ARG    0.4600
   3273 HH12      -28.9730  -14.3330  -30.1280 H       210 ARG    0.4600
   3274 HH21      -29.7920  -14.3020  -33.5280 H       210 ARG    0.5100
   3275 HH22      -29.7730  -15.2390  -32.0710 H       210 ARG   -0.5100
   3276 N         -32.2030  -11.3790  -28.1420 N.am    211 SER   -0.4700
   3277 CA        -33.2420  -12.2200  -27.5670 C.3     211 SER    0.3100
   3278 C         -34.5730  -11.4790  -27.4790 C.2     211 SER    0.0700
   3279 O         -35.6110  -11.9860  -27.9090 O.2     211 SER    0.0900
   3280 CB        -32.8150  -12.7070  -26.1800 C.3     211 SER    0.0500
   3281 OG        -32.3540  -11.6330  -25.3810 O.3     211 SER    0.0900
   3282 HN        -31.3410  -11.3420  -27.6430 H       211 SER    0.0900
   3283 HA        -33.4030  -13.0590  -28.2290 H       211 SER   -0.6600
   3284 HB1       -31.9960  -13.4510  -26.2830 H       211 SER    0.4300
   3285 HB2       -33.6820  -13.1810  -25.6700 H       211 SER    0.5100
   3286 HG1       -31.8240  -12.0290  -24.6850 H       211 SER   -0.5100
   3287 N         -34.5340  -10.2660  -26.9320 N.am    212 THR   -0.4700
   3288 CA        -35.7210   -9.4330  -26.8140 C.3     212 THR    0.3100
   3289 C         -36.3770   -9.2440  -28.1700 C.2     212 THR    0.0700
   3290 O         -37.5720   -9.5120  -28.3490 O.2     212 THR    0.0900
   3291 CB        -35.3630   -8.0680  -26.2310 C.3     212 THR    0.1400
   3292 CG2       -36.5010   -7.0910  -26.4230 C.3     212 THR    0.0900
   3293 OG1       -35.0940   -8.2060  -24.8300 O.3     212 THR   -0.6600
   3294 HN        -33.6870   -9.8740  -26.5790 H       212 THR    0.4300
   3295 HA        -36.4250   -9.9420  -26.1710 H       212 THR   -0.2700
   3296 HB        -34.4590   -7.6660  -26.7350 H       212 THR    0.0900
   3297 HG1       -35.1910   -7.3280  -24.4550 H       212 THR    0.0900
   3298 HG21      -37.4550   -7.5420  -26.0740 H       212 THR    0.0900
   3299 HG22      -36.6020   -6.8370  -27.5000 H       212 THR    0.5100
   3300 HG23      -36.3090   -6.1670  -25.8370 H       212 THR   -0.5100
   3301 N         -35.5840   -8.7900  -29.1340 N.am    213 LEU   -0.4700
   3302 CA        -36.0820   -8.5810  -30.4810 C.3     213 LEU    0.3100
   3303 C         -36.8190   -9.8100  -30.9810 C.2     213 LEU    0.0700
   3304 O         -38.0110   -9.7530  -31.2570 O.2     213 LEU    0.0900
   3305 CB        -34.9450   -8.2250  -31.4370 C.3     213 LEU   -0.1800
   3306 CG        -35.4270   -7.8210  -32.8290 C.3     213 LEU    0.0900
   3307 CD1       -36.4900   -6.7360  -32.7230 C.3     213 LEU    0.0900
   3308 CD2       -34.2560   -7.3600  -33.6730 C.3     213 LEU   -0.0900
   3309 HN        -34.6220   -8.5770  -28.9780 H       213 LEU    0.0900
   3310 HA        -36.8050   -7.7790  -30.4480 H       213 LEU   -0.2700
   3311 HB1       -34.2750   -9.1060  -31.5360 H       213 LEU    0.0900
   3312 HB2       -34.3680   -7.3820  -31.0030 H       213 LEU    0.0900
   3313 HG        -35.8540   -8.7080  -33.3440 H       213 LEU    0.0900
   3314 HD11      -36.2160   -6.0080  -31.9290 H       213 LEU   -0.2700
   3315 HD12      -37.4700   -7.1900  -32.4640 H       213 LEU    0.0900
   3316 HD13      -36.5730   -6.1920  -33.6880 H       213 LEU    0.0900
   3317 HD21      -33.3730   -8.0080  -33.4880 H       213 LEU    0.0900
   3318 HD22      -33.9900   -6.3140  -33.4110 H       213 LEU    0.5100
   3319 HD23      -34.5200   -7.4190  -34.7510 H       213 LEU   -0.5100
   3320 N         -36.1030  -10.9250  -31.0910 N.am    214 GLN   -0.4700
   3321 CA        -36.7000  -12.1800  -31.5290 C.3     214 GLN    0.3100
   3322 C         -38.0020  -12.4770  -30.7990 C.2     214 GLN    0.0700
   3323 O         -38.9640  -12.9460  -31.4060 O.2     214 GLN    0.0900
   3324 CB        -35.7330  -13.3420  -31.3050 C.3     214 GLN   -0.1800
   3325 CG        -34.4270  -13.2390  -32.0680 C.3     214 GLN    0.0900
   3326 CD        -33.3950  -14.2360  -31.5710 C.2     214 GLN    0.0900
   3327 NE2       -32.6900  -14.8680  -32.5050 N.am    214 GLN   -0.1800
   3328 OE1       -33.2350  -14.4410  -30.3640 O.2     214 GLN    0.0900
   3329 HN        -35.1300  -10.9530  -30.8790 H       214 GLN    0.0900
   3330 HA        -36.9390  -12.0880  -32.5770 H       214 GLN    0.5500
   3331 HB1       -36.2410  -14.2800  -31.6100 H       214 GLN   -0.5500
   3332 HB2       -35.4980  -13.3950  -30.2210 H       214 GLN   -0.6200
   3333 HG1       -34.0170  -12.2140  -31.9500 H       214 GLN    0.3200
   3334 HG2       -34.6190  -13.4340  -33.1450 H       214 GLN    0.3000
   3335 HE21      -32.1040  -15.6390  -32.2540 H       214 GLN    0.5100
   3336 HE22      -32.7450  -14.5720  -33.4590 H       214 GLN   -0.5100
   3337 N         -38.0490  -12.2080  -29.4980 N.am    215 LYS   -0.4700
   3338 CA        -39.2580  -12.4890  -28.7310 C.3     215 LYS    0.3100
   3339 C         -40.4620  -11.6400  -29.1490 C.2     215 LYS    0.0700
   3340 O         -41.5400  -12.1760  -29.4510 O.2     215 LYS    0.0900
   3341 CB        -38.9950  -12.3850  -27.2300 C.3     215 LYS   -0.1800
   3342 CG        -38.3360  -13.6220  -26.6740 C.3     215 LYS    0.0900
   3343 CD        -37.2970  -13.2840  -25.6180 C.3     215 LYS    0.0900
   3344 CE        -36.4060  -14.4890  -25.3440 C.3     215 LYS   -0.1800
   3345 NZ        -35.3300  -14.2190  -24.3490 N.4     215 LYS    0.0900
   3346 HN        -37.2810  -11.8130  -29.0000 H       215 LYS    0.0900
   3347 HA        -39.5880  -13.4850  -28.9830 H       215 LYS   -0.1800
   3348 HB1       -39.9620  -12.2270  -26.7060 H       215 LYS    0.0900
   3349 HB2       -38.3370  -11.5110  -27.0400 H       215 LYS    0.0900
   3350 HG1       -37.8420  -14.1740  -27.5030 H       215 LYS    0.2100
   3351 HG2       -39.1140  -14.2740  -26.2210 H       215 LYS    0.0500
   3352 HD1       -37.8100  -12.9830  -24.6790 H       215 LYS    0.0500
   3353 HD2       -36.6740  -12.4360  -25.9730 H       215 LYS   -0.3000
   3354 HE1       -35.9110  -14.8010  -26.2890 H       215 LYS    0.3300
   3355 HE2       -37.0250  -15.3200  -24.9440 H       215 LYS    0.3300
   3356 HZ1       -35.7530  -14.1030  -23.4050 H       215 LYS    0.3300
   3357 HZ2       -34.8250  -13.3490  -24.6120 H       215 LYS    0.5100
   3358 HZ3       -34.6630  -15.0160  -24.3340 H       215 LYS   -0.5100
   3359 N         -40.2880  -10.3220  -29.1900 N.am    216 GLU   -0.4700
   3360 CA        -41.3980   -9.4770  -29.6000 C.3     216 GLU    0.3100
   3361 C         -41.7810   -9.6550  -31.0840 C.2     216 GLU    0.0700
   3362 O         -42.9310   -9.4050  -31.4820 O.2     216 GLU    0.0900
   3363 CB        -41.1610   -8.0110  -29.2200 C.3     216 GLU   -0.1800
   3364 CG        -39.8550   -7.4160  -29.6910 C.3     216 GLU    0.0900
   3365 CD        -39.6600   -5.9990  -29.1700 C.2     216 GLU    0.0900
   3366 OE1       -40.5150   -5.5310  -28.3860 O.co2   216 GLU   -0.2800
   3367 OE2       -38.6570   -5.3570  -29.5450 O.co2   216 GLU    0.0900
   3368 HN        -39.4300   -9.8730  -28.9540 H       216 GLU    0.0900
   3369 HA        -42.2890   -9.8460  -29.1140 H       216 GLU    0.6200
   3370 HB1       -41.1930   -7.9340  -28.1120 H       216 GLU   -0.7600
   3371 HB2       -41.9870   -7.4070  -29.6490 H       216 GLU   -0.7600
   3372 HG1       -39.8440   -7.3940  -30.8010 H       216 GLU    0.5100
   3373 HG2       -39.0150   -8.0470  -29.3300 H       216 GLU   -0.5100
   3374 N         -40.8330  -10.1240  -31.8930 N.am    217 VAL   -0.4700
   3375 CA        -41.1200  -10.4460  -33.2890 C.3     217 VAL    0.3100
   3376 C         -41.9270  -11.7400  -33.4260 C.2     217 VAL    0.0700
   3377 O         -42.8490  -11.8210  -34.2370 O.2     217 VAL    0.0900
   3378 CB        -39.8390  -10.5140  -34.1370 C.3     217 VAL   -0.0900
   3379 CG1       -40.0970  -11.2450  -35.4470 C.3     217 VAL    0.0900
   3380 CG2       -39.3170   -9.1150  -34.4020 C.3     217 VAL   -0.2700
   3381 HN        -39.8960  -10.2740  -31.5890 H       217 VAL    0.0900
   3382 HA        -41.7780   -9.6810  -33.6740 H       217 VAL    0.0900
   3383 HB        -39.0490  -11.0500  -33.5670 H       217 VAL    0.0900
   3384 HG11      -40.9970  -10.8260  -35.9470 H       217 VAL   -0.2700
   3385 HG12      -40.2720  -12.3250  -35.2500 H       217 VAL    0.0900
   3386 HG13      -39.2260  -11.1260  -36.1260 H       217 VAL    0.0900
   3387 HG21      -39.2570   -8.5420  -33.4510 H       217 VAL    0.0900
   3388 HG22      -40.0020   -8.5800  -35.0940 H       217 VAL    0.5100
   3389 HG23      -38.3020   -9.1670  -34.8480 H       217 VAL   -0.5100
   3390 N         -41.5850  -12.7510  -32.6300 N.am    218 HSE   -0.4700
   3391 CA        -42.3800  -13.9700  -32.5660 C.3     218 HSE    0.3100
   3392 C         -43.8030  -13.6250  -32.1470 C.2     218 HSE    0.0700
   3393 O         -44.7770  -14.1270  -32.7150 O.2     218 HSE    0.0900
   3394 CB        -41.7660  -14.9630  -31.5720 C.3     218 HSE   -0.0800
   3395 CG        -42.5310  -16.2500  -31.4390 C.ar    218 HSE    0.0900
   3396 CD2       -43.3500  -16.7000  -30.4590 C.ar    218 HSE    0.0900
   3397 ND1       -42.4880  -17.2420  -32.3970 N.ar    218 HSE   -0.7000
   3398 CE1       -43.2500  -18.2500  -32.0080 C.ar    218 HSE    0.2200
   3399 NE2       -43.7840  -17.9500  -30.8380 N.ar    218 HSE    0.2500
   3400 HN        -40.7770  -12.7190  -32.0480 H       218 HSE    0.1300
   3401 HA        -42.4130  -14.4020  -33.5550 H       218 HSE   -0.3600
   3402 HB1       -41.7210  -14.4830  -30.5710 H       218 HSE    0.3200
   3403 HB2       -40.7350  -15.2070  -31.9060 H       218 HSE   -0.0500
   3404 HD2       -43.6460  -16.2210  -29.5340 H       218 HSE    0.0900
   3405 HE1       -43.4250  -19.1820  -32.5440 H       218 HSE    0.5100
   3406 HE2       -44.4020  -18.5260  -30.3030 H       218 HSE   -0.5100
   3407 N         -43.9250  -12.7530  -31.1520 N.am    219 ALA   -0.4700
   3408 CA        -45.2390  -12.3000  -30.7160 C.3     219 ALA    0.3100
   3409 C         -45.9850  -11.5830  -31.8400 C.2     219 ALA    0.0700
   3410 O         -47.1980  -11.7590  -32.0090 O.2     219 ALA    0.0900
   3411 CB        -45.1160  -11.3990  -29.4960 C.3     219 ALA   -0.2700
   3412 HN        -43.1390  -12.3760  -30.6670 H       219 ALA    0.0900
   3413 HA        -45.8320  -13.1710  -30.4820 H       219 ALA    0.0900
   3414 HB1       -44.4970  -10.5080  -29.7400 H       219 ALA    0.0900
   3415 HB2       -44.6300  -11.9520  -28.6650 H       219 ALA    0.5100
   3416 HB3       -46.1230  -11.0540  -29.1780 H       219 ALA   -0.5100
   3417 N         -45.2610  -10.7760  -32.6150 N.am    220 ALA   -0.4700
   3418 CA        -45.8700  -10.0820  -33.7480 C.3     220 ALA    0.3100
   3419 C         -46.3910  -11.0720  -34.7780 C.2     220 ALA    0.0700
   3420 O         -47.4710  -10.8870  -35.3260 O.2     220 ALA    0.0900
   3421 CB        -44.8930   -9.1220  -34.3880 C.3     220 ALA   -0.2700
   3422 HN        -44.2880  -10.6130  -32.4620 H       220 ALA    0.0900
   3423 HA        -46.7340   -9.5470  -33.3830 H       220 ALA    0.0900
   3424 HB1       -44.0020   -9.6740  -34.7560 H       220 ALA    0.0900
   3425 HB2       -44.5610   -8.3670  -33.6440 H       220 ALA    0.5100
   3426 HB3       -45.3740   -8.6110  -35.2500 H       220 ALA   -0.5100
   3427 N         -45.6270  -12.1290  -35.0430 N.am    221 LYS   -0.4700
   3428 CA        -46.0830  -13.1540  -35.9690 C.3     221 LYS    0.3100
   3429 C         -47.3360  -13.8490  -35.4480 C.2     221 LYS    0.0700
   3430 O         -48.2840  -14.0910  -36.2010 O.2     221 LYS    0.0900
   3431 CB        -44.9790  -14.1710  -36.2530 C.3     221 LYS   -0.1800
   3432 CG        -43.7900  -13.5920  -37.0010 C.3     221 LYS    0.0900
   3433 CD        -42.6870  -14.6270  -37.1550 C.3     221 LYS    0.0900
   3434 CE        -41.4210  -14.0070  -37.7140 C.3     221 LYS   -0.1800
   3435 NZ        -40.2290  -14.8340  -37.3810 N.4     221 LYS    0.0900
   3436 HN        -44.7290  -12.2630  -34.6310 H       221 LYS    0.0900
   3437 HA        -46.3840  -12.6650  -36.8840 H       221 LYS   -0.1800
   3438 HB1       -45.4090  -14.9980  -36.8570 H       221 LYS    0.0900
   3439 HB2       -44.6210  -14.5810  -35.2850 H       221 LYS    0.0900
   3440 HG1       -43.3960  -12.7170  -36.4420 H       221 LYS    0.2100
   3441 HG2       -44.1190  -13.2560  -38.0080 H       221 LYS    0.0500
   3442 HD1       -43.0330  -15.4290  -37.8410 H       221 LYS    0.0500
   3443 HD2       -42.4660  -15.0740  -36.1630 H       221 LYS   -0.3000
   3444 HE1       -41.2690  -12.9970  -37.2750 H       221 LYS    0.3300
   3445 HE2       -41.4900  -13.9370  -38.8200 H       221 LYS    0.3300
   3446 HZ1       -40.4120  -15.8250  -37.6380 H       221 LYS    0.3300
   3447 HZ2       -40.0360  -14.7700  -36.3620 H       221 LYS    0.5100
   3448 HZ3       -39.4050  -14.4860  -37.9120 H       221 LYS   -0.5100
   3449 N         -47.3550  -14.1620  -34.1530 N.am    222 SER   -0.4700
   3450 CA        -48.5600  -14.7280  -33.5550 C.3     222 SER    0.3100
   3451 C         -49.7510  -13.8020  -33.7770 C.2     222 SER    0.0700
   3452 O         -50.8380  -14.2630  -34.1060 O.2     222 SER    0.0900
   3453 CB        -48.3750  -15.0080  -32.0630 C.3     222 SER    0.0500
   3454 OG        -47.3930  -16.0070  -31.8470 O.3     222 SER    0.0900
   3455 HN        -46.5720  -14.0270  -33.5510 H       222 SER    0.0900
   3456 HA        -48.7880  -15.6440  -34.0780 H       222 SER   -0.6600
   3457 HB1       -49.3360  -15.3570  -31.6290 H       222 SER    0.4300
   3458 HB2       -48.0530  -14.0770  -31.5490 H       222 SER    0.5100
   3459 HG1       -47.1060  -15.9040  -30.9370 H       222 SER   -0.5100
   3460 N         -49.5510  -12.4960  -33.6180 N.am    223 LEU   -0.4700
   3461 CA        -50.6330  -11.5350  -33.8470 C.3     223 LEU    0.3100
   3462 C         -51.0650  -11.4150  -35.3220 C.2     223 LEU    0.0700
   3463 O         -52.2390  -11.1790  -35.6250 O.2     223 LEU    0.0900
   3464 CB        -50.2690  -10.1540  -33.2780 C.3     223 LEU   -0.1800
   3465 CG        -50.2470  -10.0190  -31.7510 C.3     223 LEU    0.0900
   3466 CD1       -49.6960   -8.6620  -31.3240 C.3     223 LEU    0.0900
   3467 CD2       -51.6320  -10.2480  -31.1560 C.3     223 LEU   -0.0900
   3468 HN        -48.6700  -12.1180  -33.3410 H       223 LEU    0.0900
   3469 HA        -51.5230  -11.9140  -33.3660 H       223 LEU   -0.2700
   3470 HB1       -51.0050   -9.4210  -33.6710 H       223 LEU    0.0900
   3471 HB2       -49.2590   -9.8880  -33.6550 H       223 LEU    0.0900
   3472 HG        -49.6100  -10.8220  -31.3220 H       223 LEU    0.0900
   3473 HD11      -50.3280   -7.8470  -31.7370 H       223 LEU   -0.2700
   3474 HD12      -48.6610   -8.5380  -31.7070 H       223 LEU    0.0900
   3475 HD13      -49.6960   -8.5860  -30.2160 H       223 LEU    0.0900
   3476 HD21      -51.9920  -11.2670  -31.4110 H       223 LEU    0.0900
   3477 HD22      -52.3490   -9.5050  -31.5680 H       223 LEU    0.5100
   3478 HD23      -51.5890  -10.1520  -30.0500 H       223 LEU   -0.5100
   3479 N         -50.1140  -11.5830  -36.2350 N.am    224 ALA   -0.4700
   3480 CA        -50.3780  -11.4720  -37.6640 C.3     224 ALA    0.3100
   3481 C         -51.0840  -12.7150  -38.2070 C.2     224 ALA    0.0700
   3482 O         -51.7900  -12.6610  -39.2200 O.2     224 ALA    0.0900
   3483 CB        -49.0790  -11.2200  -38.4170 C.3     224 ALA   -0.2700
   3484 HN        -49.1730  -11.7950  -35.9820 H       224 ALA    0.0900
   3485 HA        -51.0660  -10.6540  -37.8170 H       224 ALA    0.0900
   3486 HB1       -48.4430  -12.1320  -38.3980 H       224 ALA    0.0900
   3487 HB2       -48.5190  -10.3890  -37.9400 H       224 ALA    0.5100
   3488 HB3       -49.2990  -10.9640  -39.4760 H       224 ALA   -0.5100
   3489 N         -50.8920  -13.8410  -37.5270 N.am    225 ILE   -0.4700
   3490 CA        -51.6210  -15.0550  -37.8630 C.3     225 ILE    0.3100
   3491 C         -53.1240  -14.8410  -37.7170 C.2     225 ILE    0.0700
   3492 O         -53.9080  -15.3180  -38.5380 O.2     225 ILE    0.0900
   3493 CB        -51.1750  -16.2350  -36.9940 C.3     225 ILE   -0.0900
   3494 CG1       -49.8310  -16.7800  -37.4950 C.3     225 ILE    0.0900
   3495 CG2       -52.2330  -17.3190  -36.9940 C.3     225 ILE   -0.2700
   3496 CD        -49.2380  -17.8870  -36.6350 C.3     225 ILE    0.0900
   3497 HN        -50.2490  -13.9050  -36.7680 H       225 ILE    0.0900
   3498 HA        -51.4390  -15.2720  -38.9060 H       225 ILE    0.0900
   3499 HB        -51.0060  -15.8840  -35.9550 H       225 ILE   -0.1800
   3500 HG11      -49.1060  -15.9400  -37.5320 H       225 ILE    0.0900
   3501 HG12      -49.9750  -17.1760  -38.5230 H       225 ILE    0.0900
   3502 HG21      -52.5360  -17.5570  -38.0360 H       225 ILE   -0.2700
   3503 HG22      -53.1280  -16.9730  -36.4340 H       225 ILE    0.0900
   3504 HG23      -51.8300  -18.2410  -36.5220 H       225 ILE    0.0900
   3505 HD1       -49.8420  -18.8140  -36.7360 H       225 ILE    0.0900
   3506 HD2       -49.2390  -17.5770  -35.5670 H       225 ILE    0.5100
   3507 HD3       -48.1980  -18.1030  -36.9590 H       225 ILE   -0.5100
   3508 N         -53.5290  -14.1110  -36.6780 N.am    226 ILE   -0.4700
   3509 CA        -54.9340  -13.7380  -36.4980 C.3     226 ILE    0.3100
   3510 C         -55.4990  -13.0610  -37.7490 C.2     226 ILE    0.0700
   3511 O         -56.5990  -13.3890  -38.2170 O.2     226 ILE    0.0900
   3512 CB        -55.1170  -12.7900  -35.3000 C.3     226 ILE   -0.0900
   3513 CG1       -54.6260  -13.4450  -34.0070 C.3     226 ILE    0.0900
   3514 CG2       -56.5720  -12.3760  -35.1710 C.3     226 ILE   -0.2700
   3515 CD        -55.4930  -14.5780  -33.5240 C.3     226 ILE    0.0900
   3516 HN        -52.8960  -13.7870  -35.9790 H       226 ILE    0.0900
   3517 HA        -55.4990  -14.6460  -36.3430 H       226 ILE    0.0900
   3518 HB        -54.4880  -11.8860  -35.4450 H       226 ILE   -0.1800
   3519 HG11      -54.5860  -12.6700  -33.2130 H       226 ILE    0.0900
   3520 HG12      -53.6010  -13.8360  -34.1790 H       226 ILE    0.0900
   3521 HG21      -57.2280  -13.2720  -35.1980 H       226 ILE   -0.2700
   3522 HG22      -56.8510  -11.7070  -36.0120 H       226 ILE    0.0900
   3523 HG23      -56.7310  -11.8490  -34.2050 H       226 ILE    0.0900
   3524 HD1       -55.5380  -15.3790  -34.2930 H       226 ILE    0.0900
   3525 HD2       -56.5240  -14.2110  -33.3340 H       226 ILE    0.5100
   3526 HD3       -55.0710  -15.0070  -32.5900 H       226 ILE   -0.5100
   3527 N         -54.7410  -12.1080  -38.2900 N.am    227 VAL   -0.4700
   3528 CA        -55.1080  -11.4410  -39.5330 C.3     227 VAL    0.3100
   3529 C         -55.2360  -12.4560  -40.6620 C.2     227 VAL    0.0700
   3530 O         -56.2550  -12.5060  -41.3580 O.2     227 VAL    0.0900
   3531 CB        -54.0670  -10.3740  -39.9320 C.3     227 VAL   -0.0900
   3532 CG1       -54.2790   -9.9330  -41.3710 C.3     227 VAL    0.0900
   3533 CG2       -54.1320   -9.1830  -38.9900 C.3     227 VAL   -0.2700
   3534 HN        -53.8890  -11.8090  -37.8680 H       227 VAL    0.0900
   3535 HA        -56.0740  -10.9820  -39.3880 H       227 VAL    0.0900
   3536 HB        -53.0460  -10.7970  -39.8230 H       227 VAL    0.0900
   3537 HG11      -55.3450   -9.6690  -41.5370 H       227 VAL   -0.2700
   3538 HG12      -54.0060  -10.7580  -42.0630 H       227 VAL    0.0900
   3539 HG13      -53.6540   -9.0410  -41.5890 H       227 VAL    0.0900
   3540 HG21      -53.7500   -9.4680  -37.9870 H       227 VAL    0.0900
   3541 HG22      -55.1840   -8.8410  -38.8860 H       227 VAL    0.5100
   3542 HG23      -53.5070   -8.3540  -39.3870 H       227 VAL   -0.5100
   3543 N         -54.1980  -13.2730  -40.8360 N.am    228 GLY   -0.4700
   3544 CA        -54.2040  -14.3080  -41.8560 C.3     228 GLY    0.3100
   3545 C         -55.4590  -15.1630  -41.8470 C.2     228 GLY   -0.0200
   3546 O         -56.0280  -15.4560  -42.9000 O.2     228 GLY    0.0900
   3547 HN        -53.3750  -13.2120  -40.2760 H       228 GLY    0.0900
   3548 HA1       -53.3480  -14.9430  -41.6850 H       228 GLY    0.5100
   3549 HA2       -54.1200  -13.8210  -42.8170 H       228 GLY   -0.5100
   3550 N         -55.9000  -15.5610  -40.6550 N.am    229 LEU   -0.4700
   3551 CA        -57.1040  -16.3750  -40.5210 C.3     229 LEU    0.3100
   3552 C         -58.3800  -15.5770  -40.7730 C.2     229 LEU    0.0700
   3553 O         -59.3370  -16.0900  -41.3530 O.2     229 LEU    0.0900
   3554 CB        -57.1640  -17.0610  -39.1520 C.3     229 LEU   -0.1800
   3555 CG        -56.0950  -18.1230  -38.8770 C.3     229 LEU    0.0900
   3556 CD1       -56.6730  -19.2380  -38.0200 C.3     229 LEU    0.0900
   3557 CD2       -55.5310  -18.6860  -40.1740 C.3     229 LEU   -0.0900
   3558 HN        -55.4320  -15.3230  -39.8080 H       229 LEU    0.0900
   3559 HA        -57.0910  -17.1160  -41.3070 H       229 LEU   -0.2700
   3560 HB1       -58.1580  -17.5470  -39.0590 H       229 LEU    0.0900
   3561 HB2       -57.0720  -16.2740  -38.3740 H       229 LEU    0.0900
   3562 HG        -55.2370  -17.6550  -38.3480 H       229 LEU    0.0900
   3563 HD11      -57.5270  -19.7180  -38.5430 H       229 LEU   -0.2700
   3564 HD12      -57.0350  -18.8240  -37.0540 H       229 LEU    0.0900
   3565 HD13      -55.8960  -20.0100  -37.8280 H       229 LEU    0.0900
   3566 HD21      -54.9150  -17.9180  -40.6890 H       229 LEU    0.0900
   3567 HD22      -56.3610  -18.9850  -40.8490 H       229 LEU    0.5100
   3568 HD23      -54.8900  -19.5670  -39.9570 H       229 LEU   -0.5100
   3569 N         -58.4010  -14.3200  -40.3380 N.am    230 PHE   -0.4700
   3570 CA        -59.5090  -13.4350  -40.6780 C.3     230 PHE    0.3100
   3571 C         -59.7080  -13.4470  -42.1950 C.2     230 PHE    0.0700
   3572 O         -60.8070  -13.7010  -42.6970 O.2     230 PHE    0.0900
   3573 CB        -59.2030  -12.0150  -40.1930 C.3     230 PHE   -0.1800
   3574 CG        -60.3500  -11.0580  -40.3370 C.ar    230 PHE    0.0900
   3575 CD1       -61.1360  -10.7290  -39.2430 C.ar    230 PHE    0.0900
   3576 CD2       -60.6310  -10.4700  -41.5600 C.ar    230 PHE    0.0000
   3577 CE1       -62.1850   -9.8410  -39.3670 C.ar    230 PHE   -0.1150
   3578 CE2       -61.6800   -9.5830  -41.6910 C.ar    230 PHE    0.1150
   3579 CZ        -62.4590   -9.2670  -40.5910 C.ar    230 PHE   -0.1150
   3580 HN        -57.6770  -13.9340  -39.7720 H       230 PHE    0.1150
   3581 HA        -60.4030  -13.8140  -40.2060 H       230 PHE   -0.1150
   3582 HB1       -58.3560  -11.6030  -40.7810 H       230 PHE    0.1150
   3583 HB2       -58.9390  -12.0480  -39.1140 H       230 PHE   -0.1150
   3584 HD1       -60.9250  -11.1740  -38.2830 H       230 PHE    0.1150
   3585 HD2       -60.0220  -10.7080  -42.4200 H       230 PHE   -0.1150
   3586 HE1       -62.7910   -9.5970  -38.5070 H       230 PHE    0.1150
   3587 HE2       -61.8930   -9.1360  -42.6500 H       230 PHE    0.5100
   3588 HZ        -63.2800   -8.5740  -40.6920 H       230 PHE   -0.5100
   3589 N         -58.6210  -13.1850  -42.9210 N.am    231 ALA   -0.4700
   3590 CA        -58.6300  -13.2060  -44.3770 C.3     231 ALA    0.3100
   3591 C         -59.1160  -14.5410  -44.9150 C.2     231 ALA    0.0700
   3592 O         -60.0230  -14.5940  -45.7460 O.2     231 ALA    0.0900
   3593 CB        -57.2400  -12.9010  -44.9170 C.3     231 ALA   -0.2700
   3594 HN        -57.7480  -12.9620  -42.4950 H       231 ALA    0.0900
   3595 HA        -59.3380  -12.4650  -44.7190 H       231 ALA    0.0900
   3596 HB1       -56.5540  -13.7500  -44.7080 H       231 ALA    0.0900
   3597 HB2       -56.8360  -11.9890  -44.4290 H       231 ALA    0.5100
   3598 HB3       -57.2870  -12.7470  -46.0170 H       231 ALA   -0.5100
   3599 N         -58.5160  -15.6280  -44.4340 N.am    232 LEU   -0.4700
   3600 CA        -58.9100  -16.9600  -44.8670 C.3     232 LEU    0.3100
   3601 C         -60.3950  -17.1680  -44.6010 C.2     232 LEU    0.0700
   3602 O         -61.0320  -18.0490  -45.1770 O.2     232 LEU    0.0900
   3603 CB        -58.0950  -18.0300  -44.1400 C.3     232 LEU   -0.1800
   3604 CG        -58.4050  -19.4770  -44.5260 C.3     232 LEU    0.0900
   3605 CD1       -58.0760  -19.7210  -45.9920 C.3     232 LEU    0.0900
   3606 CD2       -57.6540  -20.4490  -43.6290 C.3     232 LEU   -0.0900
   3607 HN        -57.7780  -15.5800  -43.7650 H       232 LEU    0.0900
   3608 HA        -58.7480  -17.0260  -45.9320 H       232 LEU   -0.2700
   3609 HB1       -58.2760  -17.9190  -43.0510 H       232 LEU    0.0900
   3610 HB2       -57.0210  -17.8420  -44.3470 H       232 LEU    0.0900
   3611 HG        -59.4830  -19.6820  -44.3510 H       232 LEU    0.0900
   3612 HD11      -56.9980  -19.5280  -46.1790 H       232 LEU   -0.2700
   3613 HD12      -58.6750  -19.0390  -46.6330 H       232 LEU    0.0900
   3614 HD13      -58.2990  -20.7760  -46.2590 H       232 LEU    0.0900
   3615 HD21      -57.9490  -20.2970  -42.5690 H       232 LEU    0.0900
   3616 HD22      -56.5600  -20.2800  -43.7200 H       232 LEU    0.5100
   3617 HD23      -57.8960  -21.4940  -43.9170 H       232 LEU   -0.5100
   3618 N         -60.9500  -16.3410  -43.7210 N.am    233 CYS   -0.4700
   3619 CA        -62.3620  -16.4170  -43.4070 C.3     233 CYS    0.3100
   3620 C         -63.2490  -15.6450  -44.3830 C.2     233 CYS    0.0700
   3621 O         -63.9960  -16.2340  -45.1620 O.2     233 CYS    0.0900
   3622 CB        -62.6410  -15.9810  -41.9650 C.3     233 CYS   -0.1100
   3623 SG        -62.7040  -17.3550  -40.7800 S.3     233 CYS    0.0900
   3624 HN        -60.4260  -15.6410  -43.2420 H       233 CYS    0.0900
   3625 HA        -62.6780  -17.4400  -43.5530 H       233 CYS   -0.2300
   3626 HB1       -63.6110  -15.4410  -41.9480 H       233 CYS    0.1600
   3627 HB2       -61.8430  -15.2720  -41.6570 H       233 CYS    0.5100
   3628 HG1       -61.4070  -17.6180  -40.8370 H       233 CYS   -0.5100
   3629 N         -63.1830  -14.3220  -44.3470 N.am    234 TRP   -0.4700
   3630 CA        -64.1040  -13.5280  -45.1540 C.3     234 TRP    0.3100
   3631 C         -63.7760  -13.5280  -46.6500 C.2     234 TRP    0.0700
   3632 O         -64.5730  -13.0650  -47.4810 O.2     234 TRP    0.0900
   3633 CB        -64.1980  -12.1070  -44.6030 C.3     234 TRP   -0.1800
   3634 CG        -64.8600  -12.0640  -43.2630 C.ar    234 TRP    0.0900
   3635 CD1       -64.2520  -12.1190  -42.0450 C.ar    234 TRP    0.0900
   3636 CD2       -66.2670  -11.9760  -43.0090 C.ar    234 TRP   -0.0300
   3637 CE2       -66.4380  -11.9710  -41.6090 C.ar    234 TRP   -0.1500
   3638 CE3       -67.3930  -11.8970  -43.8260 C.ar    234 TRP    0.2200
   3639 NE1       -65.1930  -12.0590  -41.0440 N.ar    234 TRP   -0.5100
   3640 CZ2       -67.6940  -11.8930  -41.0130 C.ar    234 TRP    0.3700
   3641 CZ3       -68.6370  -11.8170  -43.2330 C.ar    234 TRP    0.2400
   3642 CH2       -68.7800  -11.8150  -41.8410 C.ar    234 TRP    0.1100
   3643 HN        -62.5250  -13.8240  -43.7860 H       234 TRP   -0.2500
   3644 HA        -65.0720  -14.0070  -45.1290 H       234 TRP    0.1700
   3645 HB1       -64.7840  -11.4820  -45.3100 H       234 TRP   -0.2000
   3646 HB2       -63.1740  -11.6870  -44.5070 H       234 TRP    0.1400
   3647 HD1       -63.1860  -12.1960  -41.8870 H       234 TRP   -0.2700
   3648 HE1       -65.0050  -12.0780  -40.0870 H       234 TRP    0.1600
   3649 HE3       -67.3150  -11.8980  -44.9030 H       234 TRP   -0.1400
   3650 HZ2       -67.8260  -11.8910  -39.9410 H       234 TRP    0.1400
   3651 HZ3       -69.5180  -11.7540  -43.8560 H       234 TRP    0.5100
   3652 HH2       -69.7700  -11.7530  -41.4120 H       234 TRP   -0.5100
   3653 N         -62.6120  -14.0740  -46.9920 N.am    235 LEU   -0.4700
   3654 CA        -62.1670  -14.0970  -48.3780 C.3     235 LEU    0.3100
   3655 C         -63.0550  -14.9390  -49.2970 C.2     235 LEU    0.0700
   3656 O         -63.4230  -14.4840  -50.3740 O.2     235 LEU    0.0900
   3657 CB        -60.7130  -14.5600  -48.4810 C.3     235 LEU   -0.1800
   3658 CG        -60.1270  -14.3870  -49.8800 C.3     235 LEU    0.0900
   3659 CD1       -59.2630  -13.1360  -49.9330 C.3     235 LEU    0.0900
   3660 CD2       -59.3400  -15.6230  -50.2960 C.3     235 LEU   -0.0900
   3661 HN        -61.9990  -14.4860  -46.3230 H       235 LEU    0.0900
   3662 HA        -62.2680  -13.0990  -48.7770 H       235 LEU   -0.2700
   3663 HB1       -60.6620  -15.6340  -48.2030 H       235 LEU    0.0900
   3664 HB2       -60.1010  -13.9730  -47.7640 H       235 LEU    0.0900
   3665 HG        -60.9520  -14.3000  -50.6190 H       235 LEU    0.0900
   3666 HD11      -58.4290  -13.2160  -49.2020 H       235 LEU   -0.2700
   3667 HD12      -59.8730  -12.2430  -49.6790 H       235 LEU    0.0900
   3668 HD13      -58.8320  -13.0170  -50.9510 H       235 LEU    0.0900
   3669 HD21      -60.0020  -16.5150  -50.3010 H       235 LEU    0.0900
   3670 HD22      -58.5100  -15.8010  -49.5790 H       235 LEU    0.5100
   3671 HD23      -58.9270  -15.4830  -51.3180 H       235 LEU   -0.5100
   3672 N         -63.3970  -16.1730  -48.8860 N.am    236 PRO   -0.2900
   3673 CA        -64.2940  -16.9780  -49.7230 C.3     236 PRO    0.0000
   3674 C         -65.6180  -16.2770  -50.0110 C.2     236 PRO    0.0900
   3675 O         -66.0610  -16.2260  -51.1620 O.2     236 PRO    0.0900
   3676 CB        -64.5370  -18.2190  -48.8640 C.3     236 PRO    0.0200
   3677 CG        -63.2810  -18.3630  -48.0780 C.3     236 PRO    0.0900
   3678 CD        -62.8310  -16.9570  -47.7750 C.3     236 PRO   -0.1800
   3679 HA        -63.8410  -17.1750  -50.6830 H       236 PRO    0.0900
   3680 HB1       -64.7150  -19.1140  -49.4970 H       236 PRO    0.0900
   3681 HB2       -65.4110  -18.0740  -48.1940 H       236 PRO   -0.1800
   3682 HG1       -63.4710  -18.9230  -47.1370 H       236 PRO    0.0900
   3683 HG2       -62.5100  -18.9020  -48.6670 H       236 PRO    0.0900
   3684 HD1       -63.2380  -16.5970  -46.8070 H       236 PRO    0.5100
   3685 HD2       -61.7230  -16.8760  -47.7750 H       236 PRO   -0.5100
   3686 N         -66.2380  -15.7250  -48.9710 N.am    237 LEU   -0.4700
   3687 CA        -67.5040  -15.0240  -49.1320 C.3     237 LEU    0.3100
   3688 C         -67.3670  -13.8590  -50.0970 C.2     237 LEU    0.0700
   3689 O         -68.1850  -13.6920  -51.0050 O.2     237 LEU    0.0900
   3690 CB        -68.0210  -14.5310  -47.7790 C.3     237 LEU   -0.1800
   3691 CG        -69.3480  -13.7710  -47.7830 C.3     237 LEU    0.0900
   3692 CD1       -70.0470  -13.9150  -46.4390 C.3     237 LEU    0.0900
   3693 CD2       -69.1270  -12.3080  -48.1300 C.3     237 LEU   -0.0900
   3694 HN        -65.8680  -15.7660  -48.0460 H       237 LEU    0.0900
   3695 HA        -68.2100  -15.7080  -49.5780 H       237 LEU   -0.2700
   3696 HB1       -67.2490  -13.8600  -47.3470 H       237 LEU    0.0900
   3697 HB2       -68.1410  -15.4160  -47.1210 H       237 LEU    0.0900
   3698 HG        -70.0030  -14.1750  -48.5840 H       237 LEU    0.0900
   3699 HD11      -69.4050  -13.5070  -45.6290 H       237 LEU   -0.2700
   3700 HD12      -70.2430  -14.9880  -46.2280 H       237 LEU    0.0900
   3701 HD13      -71.0060  -13.3550  -46.4490 H       237 LEU    0.0900
   3702 HD21      -69.0160  -12.1870  -49.2280 H       237 LEU    0.0900
   3703 HD22      -68.2020  -11.9370  -47.6360 H       237 LEU    0.5100
   3704 HD23      -69.9970  -11.7040  -47.7940 H       237 LEU   -0.5100
   3705 N         -66.3300  -13.0470  -49.9040 N.am    238 HSD   -0.4700
   3706 CA        -66.1250  -11.9020  -50.7760 C.3     238 HSD    0.3100
   3707 C         -65.7410  -12.2960  -52.2010 C.2     238 HSD    0.0700
   3708 O         -65.8960  -11.5090  -53.1140 O.2     238 HSD    0.0900
   3709 CB        -65.0960  -10.9450  -50.1810 C.3     238 HSD   -0.0900
   3710 CG        -65.6630  -10.0200  -49.1590 C.ar    238 HSD    0.0900
   3711 CD2       -66.2620   -8.8130  -49.2710 C.ar    238 HSD    0.0900
   3712 ND1       -65.6620  -10.3090  -47.8010 N.ar    238 HSD   -0.3600
   3713 CE1       -66.2260   -9.3210  -47.1460 C.ar    238 HSD    0.3200
   3714 NE2       -66.6040   -8.3900  -48.0140 N.ar    238 HSD   -0.0500
   3715 HN        -65.6650  -13.1830  -49.1740 H       238 HSD    0.2500
   3716 HA        -67.0740  -11.4020  -50.8990 H       238 HSD    0.1300
   3717 HB1       -64.6610  -10.3340  -51.0000 H       238 HSD   -0.7000
   3718 HB2       -64.2900  -11.5400  -49.7030 H       238 HSD    0.2200
   3719 HD1       -65.2880  -11.1440  -47.4000 H       238 HSD    0.1000
   3720 HD2       -66.4810   -8.2070  -50.1400 H       238 HSD    0.5100
   3721 HE1       -66.3500   -9.2930  -46.0630 H       238 HSD   -0.5100
   3722 N         -65.2420  -13.5170  -52.3780 N.am    239 ILE   -0.4700
   3723 CA        -64.9650  -14.0410  -53.7130 C.3     239 ILE    0.3100
   3724 C         -66.2840  -14.3750  -54.3880 C.2     239 ILE    0.0700
   3725 O         -66.5520  -13.9500  -55.5170 O.2     239 ILE    0.0900
   3726 CB        -64.0950  -15.3110  -53.6630 C.3     239 ILE   -0.0900
   3727 CG1       -62.6770  -14.9710  -53.1960 C.3     239 ILE    0.0900
   3728 CG2       -64.0560  -15.9860  -55.0270 C.3     239 ILE   -0.2700
   3729 CD        -61.7860  -16.1800  -53.0250 C.3     239 ILE    0.0900
   3730 HN        -65.0340  -14.1230  -51.6140 H       239 ILE    0.0900
   3731 HA        -64.4600  -13.2680  -54.2710 H       239 ILE    0.0900
   3732 HB        -64.5140  -16.0170  -52.9160 H       239 ILE   -0.1800
   3733 HG11      -62.7440  -14.4410  -52.2220 H       239 ILE    0.0900
   3734 HG12      -62.2120  -14.2930  -53.9430 H       239 ILE    0.0900
   3735 HG21      -63.8030  -15.2430  -55.8140 H       239 ILE   -0.2700
   3736 HG22      -65.0500  -16.4240  -55.2610 H       239 ILE    0.0900
   3737 HG23      -63.2840  -16.7840  -55.0320 H       239 ILE    0.0900
   3738 HD1       -61.5410  -16.6190  -54.0160 H       239 ILE    0.0900
   3739 HD2       -62.3070  -16.9500  -52.4160 H       239 ILE    0.5100
   3740 HD3       -60.8400  -15.8850  -52.5240 H       239 ILE   -0.5100
   3741 N         -67.1110  -15.1370  -53.6730 N.am    240 ILE   -0.4700
   3742 CA        -68.4640  -15.4500  -54.1140 C.3     240 ILE    0.3100
   3743 C         -69.2010  -14.1930  -54.5640 C.2     240 ILE    0.0700
   3744 O         -69.5000  -14.0270  -55.7520 O.2     240 ILE    0.0900
   3745 CB        -69.2710  -16.1460  -52.9990 C.3     240 ILE   -0.0900
   3746 CG1       -68.7060  -17.5410  -52.7190 C.3     240 ILE    0.0900
   3747 CG2       -70.7410  -16.2380  -53.3760 C.3     240 ILE   -0.2700
   3748 CD        -69.4930  -18.3220  -51.6910 C.3     240 ILE    0.0900
   3749 HN        -66.8390  -15.5290  -52.7970 H       240 ILE    0.0900
   3750 HA        -68.3910  -16.0950  -54.9780 H       240 ILE    0.0900
   3751 HB        -69.1690  -15.5680  -52.0560 H       240 ILE   -0.1800
   3752 HG11      -67.6620  -17.4340  -52.3570 H       240 ILE    0.0900
   3753 HG12      -68.7000  -18.1170  -53.6690 H       240 ILE    0.0900
   3754 HG21      -70.8480  -16.6610  -54.3980 H       240 ILE   -0.2700
   3755 HG22      -71.2000  -15.2270  -53.3620 H       240 ILE    0.0900
   3756 HG23      -71.2750  -16.9000  -52.6610 H       240 ILE    0.0900
   3757 HD1       -70.3970  -18.7690  -52.1590 H       240 ILE    0.0900
   3758 HD2       -69.8160  -17.6480  -50.8690 H       240 ILE    0.5100
   3759 HD3       -68.8670  -19.1420  -51.2780 H       240 ILE   -0.5100
   3760 N         -69.4870  -13.3030  -53.6150 N.am    241 ASN   -0.4700
   3761 CA        -70.1340  -12.0420  -53.9470 C.3     241 ASN    0.3100
   3762 C         -69.3820  -11.3410  -55.0620 C.2     241 ASN    0.0700
   3763 O         -69.9760  -10.7160  -55.9440 O.2     241 ASN    0.0900
   3764 CB        -70.1820  -11.1180  -52.7290 C.3     241 ASN   -0.1800
   3765 CG        -71.1290  -11.6130  -51.6620 C.2     241 ASN    0.0900
   3766 ND2       -71.6010  -10.6920  -50.8250 N.am    241 ASN    0.0900
   3767 OD1       -71.4370  -12.8020  -51.5850 O.2     241 ASN    0.5500
   3768 HN        -69.2740  -13.4560  -52.6530 H       241 ASN   -0.5500
   3769 HA        -71.1340  -12.2610  -54.2900 H       241 ASN   -0.6200
   3770 HB1       -70.5140  -10.1090  -53.0550 H       241 ASN    0.3200
   3771 HB2       -69.1640  -11.0440  -52.2910 H       241 ASN    0.3000
   3772 HD21      -72.2320  -10.9560  -50.0960 H       241 ASN    0.5100
   3773 HD22      -71.3240   -9.7370  -50.9260 H       241 ASN   -0.5100
   3774 N         -68.0610  -11.4610  -55.0160 N.am    242 CYS   -0.4700
   3775 CA        -67.1960  -10.7250  -55.9160 C.3     242 CYS    0.3100
   3776 C         -67.5100  -11.0050  -57.3860 C.2     242 CYS    0.0700
   3777 O         -67.8760  -10.0880  -58.1240 O.2     242 CYS    0.0900
   3778 CB        -65.7300  -11.0440  -55.6140 C.3     242 CYS   -0.1100
   3779 SG        -64.5710  -10.2830  -56.7550 S.3     242 CYS    0.0900
   3780 HN        -67.6070  -12.0620  -54.3630 H       242 CYS    0.0900
   3781 HA        -67.3880   -9.6710  -55.7820 H       242 CYS   -0.2300
   3782 HB1       -65.6010  -12.1460  -55.6450 H       242 CYS    0.1600
   3783 HB2       -65.5060  -10.6960  -54.5830 H       242 CYS    0.5100
   3784 HG1       -64.9060  -11.0470  -57.7850 H       242 CYS   -0.5100
   3785 N         -67.3890  -12.2730  -57.7940 N.am    243 PHE   -0.4700
   3786 CA        -67.6320  -12.6770  -59.1870 C.3     243 PHE    0.3100
   3787 C         -69.1080  -12.8960  -59.5270 C.2     243 PHE    0.0700
   3788 O         -69.4970  -12.8570  -60.6970 O.2     243 PHE    0.0900
   3789 CB        -66.7660  -13.8920  -59.5910 C.3     243 PHE   -0.1800
   3790 CG        -67.4950  -15.2200  -59.5890 C.ar    243 PHE    0.0900
   3791 CD1       -67.3450  -16.1050  -60.6540 C.ar    243 PHE    0.0900
   3792 CD2       -68.2920  -15.6040  -58.5180 C.ar    243 PHE    0.0000
   3793 CE1       -67.9960  -17.3270  -60.6630 C.ar    243 PHE   -0.1150
   3794 CE2       -68.9470  -16.8250  -58.5200 C.ar    243 PHE    0.1150
   3795 CZ        -68.7980  -17.6900  -59.5950 C.ar    243 PHE   -0.1150
   3796 HN        -67.1260  -13.0040  -57.1690 H       243 PHE    0.1150
   3797 HA        -67.4020  -11.8310  -59.8190 H       243 PHE   -0.1150
   3798 HB1       -65.9200  -13.9870  -58.8770 H       243 PHE    0.1150
   3799 HB2       -66.3810  -13.7360  -60.6210 H       243 PHE   -0.1150
   3800 HD1       -66.7110  -15.8340  -61.4850 H       243 PHE    0.1150
   3801 HD2       -68.4020  -14.9420  -57.6730 H       243 PHE   -0.1150
   3802 HE1       -67.8790  -17.9970  -61.5030 H       243 PHE    0.1150
   3803 HE2       -69.5740  -17.1040  -57.6870 H       243 PHE    0.5100
   3804 HZ        -69.3050  -18.6420  -59.5980 H       243 PHE   -0.5100
   3805 N         -69.9280  -13.1280  -58.5030 N.am    244 THR   -0.4700
   3806 CA        -71.3700  -13.2220  -58.6960 C.3     244 THR    0.3100
   3807 C         -71.9080  -11.8520  -59.0790 C.2     244 THR    0.0700
   3808 O         -72.8960  -11.7320  -59.8030 O.2     244 THR    0.0900
   3809 CB        -72.0840  -13.7380  -57.4260 C.3     244 THR    0.1400
   3810 CG2       -73.4830  -13.1470  -57.3150 C.3     244 THR    0.0900
   3811 OG1       -72.1760  -15.1680  -57.4710 O.3     244 THR   -0.6600
   3812 HN        -69.5970  -13.2440  -57.5690 H       244 THR    0.4300
   3813 HA        -71.5480  -13.8960  -59.5200 H       244 THR   -0.2700
   3814 HB        -71.5090  -13.4410  -56.5230 H       244 THR    0.0900
   3815 HG1       -71.2920  -15.4840  -57.6730 H       244 THR    0.0900
   3816 HG21      -74.0300  -13.2780  -58.2720 H       244 THR    0.0900
   3817 HG22      -73.4180  -12.0610  -57.0870 H       244 THR    0.5100
   3818 HG23      -74.0490  -13.6630  -56.5100 H       244 THR   -0.5100
   3819 N         -71.2400  -10.8140  -58.5840 N.am    245 PHE   -0.4700
   3820 CA        -71.6300   -9.4380  -58.8570 C.3     245 PHE    0.3100
   3821 C         -71.1600   -8.9090  -60.2080 C.2     245 PHE    0.0700
   3822 O         -71.9030   -8.2100  -60.8900 O.2     245 PHE    0.0900
   3823 CB        -71.1190   -8.5240  -57.7470 C.3     245 PHE   -0.1800
   3824 CG        -71.3220   -7.0700  -58.0300 C.ar    245 PHE    0.0900
   3825 CD1       -72.5380   -6.4680  -57.7710 C.ar    245 PHE    0.0900
   3826 CD2       -70.2960   -6.3040  -58.5570 C.ar    245 PHE    0.0000
   3827 CE1       -72.7310   -5.1320  -58.0290 C.ar    245 PHE   -0.1150
   3828 CE2       -70.4810   -4.9650  -58.8160 C.ar    245 PHE    0.1150
   3829 CZ        -71.7020   -4.3770  -58.5520 C.ar    245 PHE   -0.1150
   3830 HN        -70.4390  -10.9320  -58.0020 H       245 PHE    0.1150
   3831 HA        -72.7080   -9.3980  -58.9140 H       245 PHE   -0.1150
   3832 HB1       -70.0280   -8.6840  -57.6120 H       245 PHE    0.1150
   3833 HB2       -71.6580   -8.7540  -56.8030 H       245 PHE   -0.1150
   3834 HD1       -73.3470   -7.0540  -57.3610 H       245 PHE    0.1150
   3835 HD2       -69.3400   -6.7620  -58.7670 H       245 PHE   -0.1150
   3836 HE1       -73.6870   -4.6740  -57.8230 H       245 PHE    0.1150
   3837 HE2       -69.6740   -4.3760  -59.2260 H       245 PHE    0.5100
   3838 HZ        -71.8510   -3.3280  -58.7560 H       245 PHE   -0.5100
   3839 N         -69.9220   -9.2210  -60.5840 N.am    246 PHE   -0.4700
   3840 CA        -69.3620   -8.7250  -61.8410 C.3     246 PHE    0.3100
   3841 C         -70.0090   -9.3960  -63.0420 C.2     246 PHE    0.0700
   3842 O         -69.8360   -8.9700  -64.1850 O.2     246 PHE    0.0900
   3843 CB        -67.8420   -8.8990  -61.8790 C.3     246 PHE   -0.1800
   3844 CG        -67.0990   -7.8720  -61.0790 C.ar    246 PHE    0.0900
   3845 CD1       -67.1370   -6.5330  -61.4450 C.ar    246 PHE    0.0900
   3846 CD2       -66.3600   -8.2370  -59.9680 C.ar    246 PHE    0.0000
   3847 CE1       -66.4560   -5.5800  -60.7130 C.ar    246 PHE   -0.1150
   3848 CE2       -65.6750   -7.2900  -59.2310 C.ar    246 PHE    0.1150
   3849 CZ        -65.7230   -5.9580  -59.6050 C.ar    246 PHE   -0.1150
   3850 HN        -69.3270   -9.8010  -60.0330 H       246 PHE    0.1150
   3851 HA        -69.6180   -7.6790  -61.9280 H       246 PHE   -0.1150
   3852 HB1       -67.4890   -8.8160  -62.9300 H       246 PHE    0.1150
   3853 HB2       -67.5760   -9.8940  -61.4650 H       246 PHE   -0.1150
   3854 HD1       -67.7070   -6.2330  -62.3110 H       246 PHE    0.1150
   3855 HD2       -66.3190   -9.2760  -59.6730 H       246 PHE   -0.1150
   3856 HE1       -66.4950   -4.5430  -61.0070 H       246 PHE    0.1150
   3857 HE2       -65.1020   -7.5870  -58.3650 H       246 PHE    0.5100
   3858 HZ        -65.1890   -5.2160  -59.0310 H       246 PHE   -0.5100
   3859 N         -70.7550  -10.4570  -62.7630 N.am    247 CYS   -0.4700
   3860 CA        -71.5930  -11.1010  -63.7550 C.3     247 CYS    0.3100
   3861 C         -72.9870  -11.2490  -63.1500 C.2     247 CYS    0.0700
   3862 O         -73.4610  -12.3640  -62.9340 O.2     247 CYS    0.0900
   3863 CB        -71.0120  -12.4660  -64.1250 C.3     247 CYS   -0.1100
   3864 SG        -70.5900  -12.6670  -65.8800 S.3     247 CYS    0.0900
   3865 HN        -70.7730  -10.8620  -61.8520 H       247 CYS    0.0900
   3866 HA        -71.6400  -10.4620  -64.6240 H       247 CYS   -0.2300
   3867 HB1       -71.7570  -13.2400  -63.8440 H       247 CYS    0.1600
   3868 HB2       -70.0980  -12.6230  -63.5160 H       247 CYS    0.5100
   3869 HG1       -69.5600  -11.8340  -65.8480 H       247 CYS   -0.5100
   3870 N         -73.6530  -10.1180  -62.8640 N.am    248 PRO   -0.2900
   3871 CA        -74.9350  -10.1920  -62.1590 C.3     248 PRO    0.0000
   3872 C         -75.9280  -10.9970  -62.9730 C.2     248 PRO    0.0900
   3873 O         -76.6580  -11.8280  -62.4330 O.2     248 PRO    0.0900
   3874 CB        -75.3840   -8.7330  -62.0890 C.3     248 PRO    0.0200
   3875 CG        -74.7100   -8.0750  -63.2410 C.3     248 PRO    0.0900
   3876 CD        -73.3800   -8.7620  -63.3720 C.3     248 PRO   -0.1800
   3877 HA        -74.8090  -10.6720  -61.2010 H       248 PRO    0.0900
   3878 HB1       -75.0690   -8.2690  -61.1300 H       248 PRO    0.0900
   3879 HB2       -76.4880   -8.6560  -62.1800 H       248 PRO   -0.1800
   3880 HG1       -75.3080   -8.1990  -64.1680 H       248 PRO    0.0900
   3881 HG2       -74.5730   -6.9890  -63.0460 H       248 PRO    0.0900
   3882 HD1       -73.0460   -8.8090  -64.4290 H       248 PRO    0.5100
   3883 HD2       -72.6030   -8.2710  -62.7500 H       248 PRO   -0.5100
   3884 N         -75.9340  -10.7420  -64.2790 N.am    249 ASP   -0.4700
   3885 CA        -76.7900  -11.4590  -65.2080 C.3     249 ASP    0.3100
   3886 C         -76.0690  -12.6970  -65.7390 C.2     249 ASP    0.0700
   3887 O         -76.5650  -13.3910  -66.6280 O.2     249 ASP    0.0900
   3888 CB        -77.2550  -10.5310  -66.3330 C.3     249 ASP   -0.2800
   3889 CG        -78.2000   -9.4510  -65.8300 C.2     249 ASP    0.0900
   3890 OD1       -79.1410   -9.7940  -65.0820 O.co2   249 ASP    0.0900
   3891 OD2       -77.9960   -8.2640  -66.1650 O.co2   249 ASP    0.6200
   3892 HN        -75.3470  -10.0430  -64.6810 H       249 ASP   -0.7600
   3893 HA        -77.6390  -11.8370  -64.6590 H       249 ASP   -0.7600
   3894 HB1       -77.7800  -11.1310  -67.1060 H       249 ASP    0.5100
   3895 HB2       -76.3690  -10.0430  -66.7910 H       249 ASP   -0.5100
   3896 N         -74.8800  -12.9520  -65.1920 N.am    250 CYS   -0.4700
   3897 CA        -74.2200  -14.2460  -65.3340 C.3     250 CYS    0.3100
   3898 C         -74.6450  -15.1350  -64.1640 C.2     250 CYS    0.0700
   3899 O         -75.5730  -14.7950  -63.4300 O.2     250 CYS    0.0900
   3900 CB        -72.6970  -14.1060  -65.4340 C.3     250 CYS   -0.1100
   3901 SG        -71.8390  -15.0500  -66.7390 S.3     250 CYS    0.0900
   3902 HN        -74.3880  -12.2690  -64.6590 H       250 CYS    0.0900
   3903 HA        -74.6070  -14.7150  -66.2270 H       250 CYS   -0.2300
   3904 HB1       -72.2770  -14.4120  -64.4550 H       250 CYS    0.1600
   3905 HB2       -72.4790  -13.0300  -65.5900 H       250 CYS    0.5100
   3906 HG1       -72.1310  -14.1980  -67.7100 H       250 CYS   -0.5100
   3907 N         -73.9620  -16.2600  -63.9740 N.am    251 SER   -0.4700
   3908 CA        -74.4210  -17.3100  -63.0640 C.3     251 SER    0.3100
   3909 C         -74.3920  -16.9120  -61.5760 C.2     251 SER    0.0700
   3910 O         -74.0550  -15.7770  -61.2360 O.2     251 SER    0.0900
   3911 CB        -73.5810  -18.5720  -63.3000 C.3     251 SER    0.0500
   3912 OG        -73.9040  -19.6050  -62.3880 O.3     251 SER    0.0900
   3913 HN        -73.1030  -16.4400  -64.4460 H       251 SER    0.0900
   3914 HA        -75.4650  -17.5040  -63.2620 H       251 SER   -0.6600
   3915 HB1       -72.5050  -18.3230  -63.1790 H       251 SER    0.4300
   3916 HB2       -73.7620  -18.9460  -64.3300 H       251 SER    0.5100
   3917 HG1       -73.3260  -19.4810  -61.6330 H       251 SER   -0.5100
   3918 N         -74.7730  -17.8440  -60.6950 N.am    252 HSP   -0.4700
   3919 CA        -74.7760  -17.6060  -59.2490 C.3     252 HSP    0.3100
   3920 C         -74.2910  -18.8260  -58.4620 C.2     252 HSP    0.0700
   3921 O         -74.0710  -19.8970  -59.0310 O.2     252 HSP    0.0900
   3922 CB        -76.1850  -17.2170  -58.7790 C.3     252 HSP   -0.0500
   3923 CG        -76.3070  -17.0370  -57.2940 C.ar    252 HSP    0.0900
   3924 CD2       -76.9750  -17.7560  -56.3610 C.ar    252 HSP    0.0900
   3925 ND1       -75.6820  -16.0140  -56.6160 N.ar    252 HSP    0.1900
   3926 CE1       -75.9620  -16.1070  -55.3290 C.ar    252 HSP    0.1300
   3927 NE2       -76.7440  -17.1560  -55.1470 N.ar    252 HSP    0.1900
   3928 HN        -75.0740  -18.7490  -60.9860 H       252 HSP   -0.5100
   3929 HA        -74.0750  -16.8120  -59.0370 H       252 HSP    0.4400
   3930 HB1       -76.8950  -18.0120  -59.0900 H       252 HSP   -0.5100
   3931 HB2       -76.4700  -16.2610  -59.2660 H       252 HSP    0.4400
   3932 HD1       -75.1070  -15.3110  -57.0340 H       252 HSP    0.3200
   3933 HD2       -77.5930  -18.6400  -56.4650 H       252 HSP    0.1800
   3934 HE1       -75.6140  -15.4460  -54.5630 H       252 HSP    0.5100
   3935 HE2       -77.1080  -17.4650  -54.2680 H       252 HSP   -0.5100
   3936 N         -74.1420  -18.6570  -57.1460 N.am    253 ALA   -0.4700
   3937 CA        -73.6850  -19.7200  -56.2510 C.3     253 ALA    0.3100
   3938 C         -74.8130  -20.5340  -55.6070 C.2     253 ALA    0.0700
   3939 O         -75.8910  -20.0080  -55.3280 O.2     253 ALA    0.0900
   3940 CB        -72.7490  -19.1580  -55.1790 C.3     253 ALA   -0.2700
   3941 HN        -74.3390  -17.7830  -56.7080 H       253 ALA    0.0900
   3942 HA        -73.1710  -20.4610  -56.8470 H       253 ALA    0.0900
   3943 HB1       -73.2780  -18.3910  -54.5740 H       253 ALA    0.0900
   3944 HB2       -71.8660  -18.6840  -55.6580 H       253 ALA    0.5100
   3945 HB3       -72.4150  -19.9750  -54.5030 H       253 ALA   -0.5100
   3946 N         -74.5450  -21.8260  -55.3710 N.am    254 PRO   -0.2900
   3947 CA        -75.4660  -22.8270  -54.8100 C.3     254 PRO    0.0000
   3948 C         -75.9460  -22.5300  -53.3900 C.2     254 PRO    0.0900
   3949 O         -75.6350  -21.4860  -52.8270 O.2     254 PRO    0.0900
   3950 CB        -74.6270  -24.1040  -54.7660 C.3     254 PRO    0.0200
   3951 CG        -73.4200  -23.8620  -55.5590 C.3     254 PRO    0.0900
   3952 CD        -73.3360  -22.4300  -55.9520 C.3     254 PRO   -0.1800
   3953 HA        -76.3560  -22.8970  -55.4130 H       254 PRO    0.0900
   3954 HB1       -75.2010  -24.9540  -55.1910 H       254 PRO    0.0900
   3955 HB2       -74.3540  -24.3460  -53.7160 H       254 PRO   -0.1800
   3956 HG1       -72.5240  -24.1330  -54.9600 H       254 PRO    0.0900
   3957 HG2       -73.4460  -24.4930  -56.4720 H       254 PRO    0.0900
   3958 HD1       -72.4310  -21.9450  -55.5280 H       254 PRO    0.5100
   3959 HD2       -73.3470  -22.3100  -57.0560 H       254 PRO   -0.5100
   3960 N         -76.7350  -23.4520  -52.8370 N.am    255 LEU   -0.4700
   3961 CA        -77.0800  -23.4500  -51.4190 C.3     255 LEU    0.3100
   3962 C         -75.9430  -24.1020  -50.6400 C.2     255 LEU    0.0700
   3963 O         -75.5010  -23.5980  -49.6020 O.2     255 LEU    0.0900
   3964 CB        -78.3830  -24.2390  -51.1920 C.3     255 LEU   -0.1800
   3965 CG        -79.1010  -24.1970  -49.8350 C.3     255 LEU    0.0900
   3966 CD1       -79.7710  -22.8510  -49.6570 C.3     255 LEU    0.0900
   3967 CD2       -80.1290  -25.3230  -49.6920 C.3     255 LEU   -0.0900
   3968 HN        -77.1290  -24.1920  -53.3760 H       255 LEU    0.0900
   3969 HA        -77.1990  -22.4250  -51.1020 H       255 LEU   -0.2700
   3970 HB1       -78.1490  -25.3030  -51.3940 H       255 LEU    0.0900
   3971 HB2       -79.1090  -23.8750  -51.9460 H       255 LEU    0.0900
   3972 HG        -78.3640  -24.3570  -49.0180 H       255 LEU    0.0900
   3973 HD11      -80.5130  -22.6840  -50.4670 H       255 LEU   -0.2700
   3974 HD12      -79.0120  -22.0410  -49.7000 H       255 LEU    0.0900
   3975 HD13      -80.2980  -22.8170  -48.6790 H       255 LEU    0.0900
   3976 HD21      -79.6280  -26.3100  -49.7810 H       255 LEU    0.0900
   3977 HD22      -80.8940  -25.2390  -50.4920 H       255 LEU    0.5100
   3978 HD23      -80.6190  -25.2630  -48.6970 H       255 LEU   -0.5100
   3979 N         -75.4390  -25.2050  -51.2010 N.am    256 TRP   -0.4700
   3980 CA        -74.5280  -26.1190  -50.5140 C.3     256 TRP    0.3100
   3981 C         -73.0900  -25.6150  -50.5070 C.2     256 TRP    0.0700
   3982 O         -72.1970  -26.2680  -49.9680 O.2     256 TRP    0.0900
   3983 CB        -74.5750  -27.5150  -51.1610 C.3     256 TRP   -0.1800
   3984 CG        -75.8810  -28.2530  -50.9920 C.ar    256 TRP    0.0900
   3985 CD1       -77.1180  -27.8340  -51.3910 C.ar    256 TRP    0.0900
   3986 CD2       -76.0700  -29.5490  -50.4030 C.ar    256 TRP   -0.0300
   3987 CE2       -77.4480  -29.8410  -50.4710 C.ar    256 TRP   -0.1500
   3988 CE3       -75.2090  -30.4880  -49.8220 C.ar    256 TRP    0.2200
   3989 NE1       -78.0660  -28.7780  -51.0760 N.ar    256 TRP   -0.5100
   3990 CZ2       -77.9860  -31.0300  -49.9790 C.ar    256 TRP    0.3700
   3991 CZ3       -75.7470  -31.6690  -49.3330 C.ar    256 TRP    0.2400
   3992 CH2       -77.1200  -31.9290  -49.4140 C.ar    256 TRP    0.1100
   3993 HN        -75.6690  -25.4590  -52.1360 H       256 TRP   -0.2500
   3994 HA        -74.8280  -26.1750  -49.4780 H       256 TRP    0.1700
   3995 HB1       -73.7710  -28.1350  -50.7120 H       256 TRP   -0.2000
   3996 HB2       -74.3840  -27.4010  -52.2490 H       256 TRP    0.1400
   3997 HD1       -77.3240  -26.8940  -51.8840 H       256 TRP   -0.2700
   3998 HE1       -79.0230  -28.7040  -51.2550 H       256 TRP    0.1600
   3999 HE3       -74.1470  -30.3120  -49.7470 H       256 TRP   -0.1400
   4000 HZ2       -79.0420  -31.2500  -50.0320 H       256 TRP    0.1400
   4001 HZ3       -75.0950  -32.4010  -48.8810 H       256 TRP    0.5100
   4002 HH2       -77.5050  -32.8590  -49.0230 H       256 TRP   -0.5100
   4003 N         -72.8660  -24.4600  -51.1250 N.am    257 LEU   -0.4700
   4004 CA        -71.5830  -23.7760  -51.0680 C.3     257 LEU    0.3100
   4005 C         -71.8030  -22.4240  -50.4050 C.2     257 LEU    0.0700
   4006 O         -71.2020  -22.1120  -49.3780 O.2     257 LEU    0.0900
   4007 CB        -70.9650  -23.6090  -52.4610 C.3     257 LEU   -0.1800
   4008 CG        -69.5410  -23.0420  -52.4690 C.3     257 LEU    0.0900
   4009 CD1       -68.5470  -24.0220  -53.0870 C.3     257 LEU    0.0900
   4010 CD2       -69.5000  -21.6970  -53.1850 C.3     257 LEU   -0.0900
   4011 HN        -73.5740  -24.0060  -51.6610 H       257 LEU    0.0900
   4012 HA        -70.9260  -24.3610  -50.4400 H       257 LEU   -0.2700
   4013 HB1       -71.6150  -22.9270  -53.0500 H       257 LEU    0.0900
   4014 HB2       -70.9460  -24.6040  -52.9550 H       257 LEU    0.0900
   4015 HG        -69.2320  -22.8210  -51.4250 H       257 LEU    0.0900
   4016 HD11      -68.8340  -24.2470  -54.1360 H       257 LEU   -0.2700
   4017 HD12      -68.5430  -24.9720  -52.5100 H       257 LEU    0.0900
   4018 HD13      -67.5280  -23.5800  -53.0840 H       257 LEU    0.0900
   4019 HD21      -70.1670  -20.9710  -52.6730 H       257 LEU    0.0900
   4020 HD22      -69.8460  -21.8170  -54.2350 H       257 LEU    0.5100
   4021 HD23      -68.4650  -21.2950  -53.1770 H       257 LEU   -0.5100
   4022 N         -72.6710  -21.6210  -51.0100 N.am    258 MET   -0.4700
   4023 CA        -72.9900  -20.2900  -50.5080 C.3     258 MET    0.3100
   4024 C         -73.3370  -20.2790  -49.0240 C.2     258 MET    0.0700
   4025 O         -73.1300  -19.2760  -48.3410 O.2     258 MET    0.0900
   4026 CB        -74.1610  -19.7030  -51.2950 C.3     258 MET   -0.1800
   4027 CG        -74.6430  -18.3520  -50.8040 C.3     258 MET    0.0900
   4028 SD        -73.6760  -16.9970  -51.4840 S.3     258 MET    0.0900
   4029 CE        -74.5220  -15.5940  -50.7610 C.3     258 MET   -0.1400
   4030 HN        -73.1460  -21.8950  -51.8420 H       258 MET    0.0900
   4031 HA        -72.1130  -19.6690  -50.6160 H       258 MET    0.0900
   4032 HB1       -75.0100  -20.4170  -51.2400 H       258 MET   -0.0900
   4033 HB2       -73.8490  -19.5970  -52.3550 H       258 MET   -0.2200
   4034 HG1       -74.5790  -18.3340  -49.6960 H       258 MET    0.0900
   4035 HG2       -75.7080  -18.2300  -51.0940 H       258 MET    0.0900
   4036 HE1       -74.4940  -15.6340  -49.6500 H       258 MET    0.0900
   4037 HE2       -75.5870  -15.5840  -51.0770 H       258 MET    0.5100
   4038 HE3       -74.0390  -14.6470  -51.0810 H       258 MET   -0.5100
   4039 N         -73.8560  -21.3900  -48.5080 N.am    259 TYR   -0.4700
   4040 CA        -74.2110  -21.4170  -47.0940 C.3     259 TYR    0.3100
   4041 C         -73.0080  -21.7180  -46.2030 C.2     259 TYR    0.0700
   4042 O         -73.1290  -21.8330  -44.9800 O.2     259 TYR    0.0900
   4043 CB        -75.3900  -22.3560  -46.8270 C.3     259 TYR   -0.1800
   4044 CG        -76.6240  -21.6020  -46.3960 C.ar    259 TYR    0.0900
   4045 CD1       -76.9160  -20.3540  -46.9330 C.ar    259 TYR    0.0900
   4046 CD2       -77.4940  -22.1270  -45.4520 C.ar    259 TYR    0.0000
   4047 CE1       -78.0380  -19.6500  -46.5430 C.ar    259 TYR   -0.1150
   4048 CE2       -78.6230  -21.4290  -45.0550 C.ar    259 TYR    0.1150
   4049 CZ        -78.8850  -20.1920  -45.6020 C.ar    259 TYR   -0.1150
   4050 OH        -80.0060  -19.4930  -45.2100 O.3     259 TYR    0.1150
   4051 HN        -74.0190  -22.2180  -49.0380 H       259 TYR    0.1100
   4052 HA        -74.4650  -20.4090  -46.7990 H       259 TYR   -0.5400
   4053 HB1       -75.1270  -23.0660  -46.0140 H       259 TYR    0.4300
   4054 HB2       -75.6420  -22.9140  -47.7530 H       259 TYR   -0.1150
   4055 HD1       -76.2540  -19.9280  -47.6710 H       259 TYR    0.1150
   4056 HD2       -77.2890  -23.0960  -45.0200 H       259 TYR   -0.1150
   4057 HE1       -78.2480  -18.6820  -46.9720 H       259 TYR    0.1150
   4058 HE2       -79.2920  -21.8510  -44.3210 H       259 TYR    0.5100
   4059 HH        -80.4710  -20.0200  -44.5560 H       259 TYR   -0.5100
   4060 N         -71.8390  -21.8340  -46.8290 N.am    260 LEU   -0.4700
   4061 CA        -70.5810  -21.9370  -46.1000 C.3     260 LEU    0.3100
   4062 C         -70.0580  -20.5710  -45.6820 C.2     260 LEU    0.0700
   4063 O         -69.9630  -20.2890  -44.5030 O.2     260 LEU    0.0900
   4064 CB        -69.5210  -22.6860  -46.9100 C.3     260 LEU   -0.1800
   4065 CG        -69.8290  -24.1690  -47.0880 C.3     260 LEU    0.0900
   4066 CD1       -68.5430  -24.9820  -47.0810 C.3     260 LEU    0.0900
   4067 CD2       -70.7750  -24.6500  -45.9930 C.3     260 LEU   -0.0900
   4068 HN        -71.7710  -21.8550  -47.8240 H       260 LEU    0.0900
   4069 HA        -70.7770  -22.4570  -45.1750 H       260 LEU   -0.2700
   4070 HB1       -68.5440  -22.5860  -46.3920 H       260 LEU    0.0900
   4071 HB2       -69.4450  -22.2160  -47.9140 H       260 LEU    0.0900
   4072 HG        -70.3570  -24.3230  -48.0540 H       260 LEU    0.0900
   4073 HD11      -68.0090  -24.8430  -46.1170 H       260 LEU   -0.2700
   4074 HD12      -67.8790  -24.6470  -47.9050 H       260 LEU    0.0900
   4075 HD13      -68.7770  -26.0600  -47.2040 H       260 LEU    0.0900
   4076 HD21      -71.7860  -24.2140  -46.1440 H       260 LEU    0.0900
   4077 HD22      -70.3960  -24.3310  -44.9990 H       260 LEU    0.5100
   4078 HD23      -70.8570  -25.7580  -46.0250 H       260 LEU   -0.5100
   4079 N         -69.7640  -19.7090  -46.6510 N.am    261 ALA   -0.4700
   4080 CA        -69.0870  -18.4420  -46.3890 C.3     261 ALA    0.3100
   4081 C         -69.6910  -17.7020  -45.1940 C.2     261 ALA    0.0700
   4082 O         -68.9850  -17.0140  -44.4450 O.2     261 ALA    0.0900
   4083 CB        -69.1270  -17.5680  -47.6320 C.3     261 ALA   -0.2700
   4084 HN        -69.9930  -19.8900  -47.6040 H       261 ALA    0.0900
   4085 HA        -68.0650  -18.6550  -46.1100 H       261 ALA    0.0900
   4086 HB1       -69.8050  -16.7020  -47.4690 H       261 ALA    0.0900
   4087 HB2       -69.5040  -18.1550  -48.4960 H       261 ALA    0.5100
   4088 HB3       -68.1090  -17.1830  -47.8580 H       261 ALA   -0.5100
   4089 N         -71.0040  -17.8560  -45.0170 N.am    262 ILE   -0.4700
   4090 CA        -71.6870  -17.3440  -43.8320 C.3     262 ILE    0.3100
   4091 C         -71.1960  -18.0570  -42.5540 C.2     262 ILE    0.0700
   4092 O         -70.7130  -17.4140  -41.6170 O.2     262 ILE    0.0900
   4093 CB        -73.2350  -17.4370  -43.9770 C.3     262 ILE   -0.0900
   4094 CG1       -73.9330  -16.6450  -42.8690 C.3     262 ILE    0.0900
   4095 CG2       -73.7050  -18.8920  -44.0130 C.3     262 ILE   -0.2700
   4096 CD        -73.5610  -15.1640  -42.8430 C.3     262 ILE    0.0900
   4097 HN        -71.5770  -18.3270  -45.6830 H       262 ILE    0.0900
   4098 HA        -71.3880  -16.3160  -43.6970 H       262 ILE    0.0900
   4099 HB        -73.5430  -16.9310  -44.9170 H       262 ILE   -0.1800
   4100 HG11      -73.6630  -17.0940  -41.8900 H       262 ILE    0.0900
   4101 HG12      -75.0310  -16.7300  -43.0130 H       262 ILE    0.0900
   4102 HG21      -73.7470  -19.3050  -42.9830 H       262 ILE   -0.2700
   4103 HG22      -72.9970  -19.5030  -44.6130 H       262 ILE    0.0900
   4104 HG23      -74.7200  -18.9500  -44.4620 H       262 ILE    0.0900
   4105 HD1       -73.6660  -14.7270  -43.8590 H       262 ILE    0.0900
   4106 HD2       -72.5070  -15.0450  -42.5130 H       262 ILE    0.5100
   4107 HD3       -74.2340  -14.6170  -42.1490 H       262 ILE   -0.5100
   4108 N         -71.2910  -19.3890  -42.5390 N.am    263 VAL   -0.4700
   4109 CA        -70.7680  -20.2210  -41.4520 C.3     263 VAL    0.3100
   4110 C         -69.3130  -19.9010  -41.1100 C.2     263 VAL    0.0700
   4111 O         -68.9710  -19.6460  -39.9580 O.2     263 VAL    0.0900
   4112 CB        -70.8820  -21.7270  -41.8070 C.3     263 VAL   -0.0900
   4113 CG1       -69.6860  -22.5220  -41.2820 C.3     263 VAL    0.0900
   4114 CG2       -72.1910  -22.2990  -41.2860 C.3     263 VAL   -0.2700
   4115 HN        -71.7310  -19.8860  -43.2820 H       263 VAL    0.0900
   4116 HA        -71.3360  -20.0020  -40.5600 H       263 VAL    0.0900
   4117 HB        -70.9360  -21.8360  -42.9120 H       263 VAL    0.0900
   4118 HG11      -69.5160  -22.2890  -40.2090 H       263 VAL   -0.2700
   4119 HG12      -68.7720  -22.2510  -41.8540 H       263 VAL    0.0900
   4120 HG13      -69.8810  -23.6100  -41.3830 H       263 VAL    0.0900
   4121 HG21      -73.0410  -21.6520  -41.5940 H       263 VAL    0.0900
   4122 HG22      -72.1670  -22.3490  -40.1770 H       263 VAL    0.5100
   4123 HG23      -72.3520  -23.3180  -41.7020 H       263 VAL   -0.5100
   4124 N         -68.4700  -19.9330  -42.1380 N.am    264 LEU   -0.4700
   4125 CA        -67.0450  -19.6760  -42.0580 C.3     264 LEU    0.3100
   4126 C         -66.7520  -18.3170  -41.4490 C.2     264 LEU    0.0700
   4127 O         -66.1150  -18.2170  -40.4030 O.2     264 LEU    0.0900
   4128 CB        -66.4490  -19.7760  -43.4630 C.3     264 LEU   -0.1800
   4129 CG        -64.9430  -19.5880  -43.5850 C.3     264 LEU    0.0900
   4130 CD1       -64.4370  -20.0440  -44.9440 C.3     264 LEU    0.0900
   4131 CD2       -64.6300  -18.1540  -43.3570 C.3     264 LEU   -0.0900
   4132 HN        -68.7990  -20.1460  -43.0540 H       264 LEU    0.0900
   4133 HA        -66.6010  -20.4080  -41.4000 H       264 LEU   -0.2700
   4134 HB1       -66.9370  -19.0030  -44.0930 H       264 LEU    0.0900
   4135 HB2       -66.6970  -20.7800  -43.8660 H       264 LEU    0.0900
   4136 HG        -64.4360  -20.1780  -42.7920 H       264 LEU    0.0900
   4137 HD11      -64.9270  -19.4570  -45.7500 H       264 LEU   -0.2700
   4138 HD12      -64.6750  -21.1190  -45.0950 H       264 LEU    0.0900
   4139 HD13      -63.3390  -19.8910  -45.0110 H       264 LEU    0.0900
   4140 HD21      -64.1030  -18.0270  -42.3870 H       264 LEU    0.0900
   4141 HD22      -65.5680  -17.5610  -43.3300 H       264 LEU    0.5100
   4142 HD23      -63.9710  -17.7770  -44.1690 H       264 LEU   -0.5100
   4143 N         -67.1950  -17.2590  -42.1240 N.am    265 SER   -0.4700
   4144 CA        -66.9970  -15.9220  -41.6040 C.3     265 SER    0.3100
   4145 C         -67.5130  -15.8450  -40.1710 C.2     265 SER    0.0700
   4146 O         -67.0100  -15.0590  -39.3720 O.2     265 SER    0.0900
   4147 CB        -67.7340  -14.9070  -42.4610 C.3     265 SER    0.0500
   4148 OG        -69.1170  -14.9320  -42.1680 O.3     265 SER    0.0900
   4149 HN        -67.6710  -17.3350  -42.9960 H       265 SER    0.0900
   4150 HA        -65.9360  -15.7160  -41.6030 H       265 SER   -0.6600
   4151 HB1       -67.5910  -15.1490  -43.5360 H       265 SER    0.4300
   4152 HB2       -67.3430  -13.8880  -42.2560 H       265 SER    0.5100
   4153 HG1       -69.4130  -15.8230  -42.3640 H       265 SER   -0.5100
   4154 N         -68.5210  -16.6580  -39.8490 N.am    266 HSD   -0.4700
   4155 CA        -69.0420  -16.7300  -38.4830 C.3     266 HSD    0.3100
   4156 C         -68.0930  -17.4960  -37.5600 C.2     266 HSD    0.0700
   4157 O         -68.1720  -17.3860  -36.3380 O.2     266 HSD    0.0900
   4158 CB        -70.4290  -17.3890  -38.4460 C.3     266 HSD   -0.0900
   4159 CG        -71.5420  -16.4990  -38.9080 C.ar    266 HSD    0.0900
   4160 CD2       -71.6480  -15.1510  -38.9660 C.ar    266 HSD    0.0900
   4161 ND1       -72.7390  -16.9950  -39.3810 N.ar    266 HSD   -0.3600
   4162 CE1       -73.5290  -15.9890  -39.7120 C.ar    266 HSD    0.3200
   4163 NE2       -72.8920  -14.8570  -39.4690 N.ar    266 HSD   -0.0500
   4164 HN        -68.9620  -17.2480  -40.5200 H       266 HSD    0.2500
   4165 HA        -69.0990  -15.7230  -38.0960 H       266 HSD    0.1300
   4166 HB1       -70.6460  -17.6990  -37.4020 H       266 HSD   -0.7000
   4167 HB2       -70.4120  -18.2880  -39.0980 H       266 HSD    0.2200
   4168 HD1       -72.9610  -17.9670  -39.4570 H       266 HSD    0.1000
   4169 HD2       -70.9520  -14.3670  -38.6950 H       266 HSD    0.5100
   4170 HE1       -74.5340  -16.1030  -40.1140 H       266 HSD   -0.5100
   4171 N         -67.2140  -18.2900  -38.1580 N.am    267 THR   -0.4700
   4172 CA        -66.2350  -19.0860  -37.4360 C.3     267 THR    0.3100
   4173 C         -65.0380  -18.2210  -37.0600 C.2     267 THR    0.0700
   4174 O         -64.3030  -18.5200  -36.1170 O.2     267 THR    0.0900
   4175 CB        -65.7570  -20.2850  -38.2840 C.3     267 THR    0.1400
   4176 CG2       -64.2580  -20.1860  -38.5830 C.3     267 THR    0.0900
   4177 OG1       -66.0320  -21.5110  -37.5950 O.3     267 THR   -0.6600
   4178 HN        -67.1860  -18.3780  -39.1500 H       267 THR    0.4300
   4179 HA        -66.6960  -19.4360  -36.5250 H       267 THR   -0.2700
   4180 HB        -66.2900  -20.2930  -39.2600 H       267 THR    0.0900
   4181 HG1       -66.9870  -21.6140  -37.6110 H       267 THR    0.0900
   4182 HG21      -63.6810  -20.1760  -37.6350 H       267 THR    0.0900
   4183 HG22      -64.0450  -19.2480  -39.1380 H       267 THR    0.5100
   4184 HG23      -63.9350  -21.0610  -39.1870 H       267 THR   -0.5100
   4185 N         -64.8520  -17.1360  -37.8080 N.am    268 ASN   -0.4700
   4186 CA        -63.7350  -16.2270  -37.5960 C.3     268 ASN    0.3100
   4187 C         -63.6390  -15.7470  -36.1570 C.2     268 ASN    0.0700
   4188 O         -62.5490  -15.4460  -35.6630 O.2     268 ASN    0.0900
   4189 CB        -63.8350  -15.0310  -38.5480 C.3     268 ASN   -0.1800
   4190 CG        -63.0870  -13.8100  -38.0380 C.2     268 ASN    0.0900
   4191 ND2       -63.8280  -12.7240  -37.7850 N.am    268 ASN    0.0900
   4192 OD1       -61.8570  -13.8370  -37.8780 O.2     268 ASN    0.5500
   4193 HN        -65.4720  -16.8960  -38.5500 H       268 ASN   -0.5500
   4194 HA        -62.8190  -16.7740  -37.7730 H       268 ASN   -0.6200
   4195 HB1       -64.9040  -14.7600  -38.6770 H       268 ASN    0.3200
   4196 HB2       -63.4100  -15.3170  -39.5340 H       268 ASN    0.3000
   4197 HD21      -63.3930  -11.8890  -37.4470 H       268 ASN    0.5100
   4198 HD22      -64.8170  -12.7470  -37.9360 H       268 ASN   -0.5100
   4199 N         -64.7820  -15.6830  -35.4830 N.am    269 SER   -0.4700
   4200 CA        -64.8190  -15.1840  -34.1190 C.3     269 SER    0.3100
   4201 C         -64.6570  -16.2720  -33.0540 C.2     269 SER    0.0700
   4202 O         -64.5050  -15.9610  -31.8690 O.2     269 SER    0.0900
   4203 CB        -66.0870  -14.3590  -33.8940 C.3     269 SER    0.0500
   4204 OG        -66.0180  -13.1570  -34.6430 O.3     269 SER    0.0900
   4205 HN        -65.6520  -15.9690  -35.8760 H       269 SER    0.0900
   4206 HA        -63.9400  -14.5760  -33.9590 H       269 SER   -0.6600
   4207 HB1       -66.1860  -14.1070  -32.8160 H       269 SER    0.4300
   4208 HB2       -66.9770  -14.9380  -34.2210 H       269 SER    0.5100
   4209 HG1       -65.4660  -12.5600  -34.1350 H       269 SER   -0.5100
   4210 N         -64.6780  -17.5410  -33.4790 N.am    270 VAL   -0.4700
   4211 CA        -64.4470  -18.6750  -32.5780 C.3     270 VAL    0.3100
   4212 C         -62.9650  -18.9680  -32.2850 C.2     270 VAL    0.0700
   4213 O         -62.6130  -19.3170  -31.1560 O.2     270 VAL    0.0900
   4214 CB        -65.1500  -19.9760  -33.0750 C.3     270 VAL   -0.0900
   4215 CG1       -64.1380  -21.1010  -33.3010 C.3     270 VAL    0.0900
   4216 CG2       -66.2250  -20.4200  -32.0830 C.3     270 VAL   -0.2700
   4217 HN        -64.8530  -17.7730  -34.4310 H       270 VAL    0.0900
   4218 HA        -64.8250  -18.4010  -31.6030 H       270 VAL    0.0900
   4219 HB        -65.6790  -19.7640  -34.0290 H       270 VAL    0.0900
   4220 HG11      -63.6070  -21.3330  -32.3530 H       270 VAL   -0.2700
   4221 HG12      -63.3880  -20.7880  -34.0600 H       270 VAL    0.0900
   4222 HG13      -64.6610  -22.0180  -33.6470 H       270 VAL    0.0900
   4223 HG21      -67.0800  -19.7100  -32.1040 H       270 VAL    0.0900
   4224 HG22      -65.8050  -20.4400  -31.0550 H       270 VAL    0.5100
   4225 HG23      -66.5970  -21.4310  -32.3550 H       270 VAL   -0.5100
   4226 N         -62.0990  -18.8110  -33.2880 N.am    271 VAL   -0.4700
   4227 CA        -60.7250  -19.3290  -33.2150 C.3     271 VAL    0.3100
   4228 C         -59.7310  -18.5050  -32.3920 C.2     271 VAL    0.0700
   4229 O         -58.7500  -19.0440  -31.8790 O.2     271 VAL    0.0900
   4230 CB        -60.1250  -19.5580  -34.6250 C.3     271 VAL   -0.0900
   4231 CG1       -60.8500  -20.7020  -35.3350 C.3     271 VAL    0.0900
   4232 CG2       -60.1710  -18.2710  -35.4470 C.3     271 VAL   -0.2700
   4233 HN        -62.3430  -18.3360  -34.1300 H       271 VAL    0.0900
   4234 HA        -60.7530  -20.2590  -32.6680 H       271 VAL    0.0900
   4235 HB        -59.0460  -19.8080  -34.5300 H       271 VAL    0.0900
   4236 HG11      -61.8820  -20.3900  -35.6040 H       271 VAL   -0.2700
   4237 HG12      -60.9100  -21.5850  -34.6650 H       271 VAL    0.0900
   4238 HG13      -60.3080  -20.9740  -36.2650 H       271 VAL    0.0900
   4239 HG21      -59.5870  -17.4730  -34.9410 H       271 VAL    0.0900
   4240 HG22      -61.2220  -17.9280  -35.5540 H       271 VAL    0.5100
   4241 HG23      -59.7310  -18.4480  -36.4520 H       271 VAL   -0.5100
   4242 N         -59.9740  -17.2040  -32.2660 N.am    272 ASN   -0.4700
   4243 CA        -59.0200  -16.3140  -31.6100 C.3     272 ASN    0.3100
   4244 C         -58.4960  -16.8180  -30.2600 C.2     272 ASN    0.0700
   4245 O         -57.2800  -16.9160  -30.0670 O.2     272 ASN    0.0900
   4246 CB        -59.5860  -14.8930  -31.4900 C.3     272 ASN   -0.1800
   4247 CG        -59.4020  -14.0880  -32.7640 C.2     272 ASN    0.0900
   4248 ND2       -59.8040  -12.8190  -32.7270 N.am    272 ASN    0.0900
   4249 OD1       -58.9070  -14.5990  -33.7680 O.2     272 ASN    0.5500
   4250 HN        -60.8100  -16.7810  -32.6100 H       272 ASN   -0.5500
   4251 HA        -58.1140  -16.3080  -32.1960 H       272 ASN   -0.6200
   4252 HB1       -59.0680  -14.3660  -30.6600 H       272 ASN    0.3200
   4253 HB2       -60.6720  -14.9520  -31.2630 H       272 ASN    0.3000
   4254 HD21      -59.7070  -12.2400  -33.5370 H       272 ASN    0.5100
   4255 HD22      -60.2020  -12.4440  -31.8900 H       272 ASN   -0.5100
   4256 N         -59.4000  -17.1360  -29.3190 N.am    273 PRO   -0.2900
   4257 CA        -58.9590  -17.7060  -28.0430 C.3     273 PRO    0.0000
   4258 C         -58.0790  -18.9520  -28.2020 C.2     273 PRO    0.0900
   4259 O         -57.1370  -19.1460  -27.4280 O.2     273 PRO    0.0900
   4260 CB        -60.2790  -18.0410  -27.3460 C.3     273 PRO    0.0200
   4261 CG        -61.1880  -16.9630  -27.8190 C.3     273 PRO    0.0900
   4262 CD        -60.8320  -16.7800  -29.2820 C.3     273 PRO   -0.1800
   4263 HA        -58.3320  -17.0060  -27.5120 H       273 PRO    0.0900
   4264 HB1       -60.1680  -18.0170  -26.2410 H       273 PRO    0.0900
   4265 HB2       -60.6500  -19.0430  -27.6490 H       273 PRO   -0.1800
   4266 HG1       -62.2510  -17.2650  -27.7060 H       273 PRO    0.0900
   4267 HG2       -61.0200  -16.0250  -27.2490 H       273 PRO    0.0900
   4268 HD1       -61.4130  -17.4640  -29.9360 H       273 PRO    0.5100
   4269 HD2       -60.9730  -15.7290  -29.6110 H       273 PRO   -0.5100
   4270 N         -58.3750  -19.7850  -29.1940 N.am    274 PHE   -0.4700
   4271 CA        -57.5640  -20.9720  -29.4260 C.3     274 PHE    0.3100
   4272 C         -56.1820  -20.6060  -29.9440 C.2     274 PHE    0.0700
   4273 O         -55.1730  -21.1350  -29.4710 O.2     274 PHE    0.0900
   4274 CB        -58.2730  -21.9500  -30.3670 C.3     274 PHE   -0.1800
   4275 CG        -59.5330  -22.5190  -29.7860 C.ar    274 PHE    0.0900
   4276 CD1       -59.4920  -23.6490  -28.9840 C.ar    274 PHE    0.0900
   4277 CD2       -60.7570  -21.9140  -30.0250 C.ar    274 PHE    0.0000
   4278 CE1       -60.6490  -24.1730  -28.4400 C.ar    274 PHE   -0.1150
   4279 CE2       -61.9190  -22.4320  -29.4810 C.ar    274 PHE    0.1150
   4280 CZ        -61.8650  -23.5640  -28.6880 C.ar    274 PHE   -0.1150
   4281 HN        -59.1470  -19.6400  -29.8090 H       274 PHE    0.1150
   4282 HA        -57.3790  -21.4400  -28.4720 H       274 PHE   -0.1150
   4283 HB1       -57.5970  -22.8010  -30.5900 H       274 PHE    0.1150
   4284 HB2       -58.5500  -21.4240  -31.3050 H       274 PHE   -0.1150
   4285 HD1       -58.5440  -24.1260  -28.7820 H       274 PHE    0.1150
   4286 HD2       -60.8040  -21.0290  -30.6430 H       274 PHE   -0.1150
   4287 HE1       -60.6050  -25.0570  -27.8220 H       274 PHE    0.1150
   4288 HE2       -62.8670  -21.9520  -29.6750 H       274 PHE    0.5100
   4289 HZ        -62.7710  -23.9700  -28.2620 H       274 PHE   -0.5100
   4290 N         -56.1250  -19.6830  -30.8990 N.am    275 ILE   -0.4700
   4291 CA        -54.8350  -19.1780  -31.3570 C.3     275 ILE    0.3100
   4292 C         -54.0010  -18.5790  -30.2120 C.2     275 ILE    0.0700
   4293 O         -52.7970  -18.7890  -30.1490 O.2     275 ILE    0.0900
   4294 CB        -54.9790  -18.1500  -32.4940 C.3     275 ILE   -0.0900
   4295 CG1       -55.5250  -18.8300  -33.7460 C.3     275 ILE    0.0900
   4296 CG2       -53.6270  -17.5170  -32.8070 C.3     275 ILE   -0.2700
   4297 CD        -54.6130  -19.9050  -34.2860 C.3     275 ILE    0.0900
   4298 HN        -56.9380  -19.3040  -31.3350 H       275 ILE    0.0900
   4299 HA        -54.2550  -20.0230  -31.6950 H       275 ILE    0.0900
   4300 HB        -55.6960  -17.3580  -32.1880 H       275 ILE   -0.1800
   4301 HG11      -55.6720  -18.0600  -34.5330 H       275 ILE    0.0900
   4302 HG12      -56.5080  -19.2860  -33.5020 H       275 ILE    0.0900
   4303 HG21      -52.8580  -18.3070  -32.9450 H       275 ILE   -0.2700
   4304 HG22      -53.3130  -16.8600  -31.9680 H       275 ILE    0.0900
   4305 HG23      -53.6940  -16.9220  -33.7430 H       275 ILE    0.0900
   4306 HD1       -54.4610  -20.6970  -33.5210 H       275 ILE    0.0900
   4307 HD2       -53.6240  -19.4690  -34.5430 H       275 ILE    0.5100
   4308 HD3       -55.0650  -20.3670  -35.1900 H       275 ILE   -0.5100
   4309 N         -54.6390  -17.8350  -29.3090 N.am    276 TYR   -0.4700
   4310 CA        -53.9510  -17.3010  -28.1430 C.3     276 TYR    0.3100
   4311 C         -53.3910  -18.4280  -27.2930 C.2     276 TYR    0.0700
   4312 O         -52.2030  -18.4550  -26.9910 O.2     276 TYR    0.0900
   4313 CB        -54.8990  -16.4670  -27.2800 C.3     276 TYR   -0.1800
   4314 CG        -55.3780  -15.1890  -27.9170 C.ar    276 TYR    0.0900
   4315 CD1       -54.8090  -14.7160  -29.0920 C.ar    276 TYR    0.0900
   4316 CD2       -56.3960  -14.4470  -27.3340 C.ar    276 TYR    0.0000
   4317 CE1       -55.2470  -13.5440  -29.6730 C.ar    276 TYR   -0.1150
   4318 CE2       -56.8410  -13.2720  -27.9050 C.ar    276 TYR    0.1150
   4319 CZ        -56.2640  -12.8260  -29.0750 C.ar    276 TYR   -0.1150
   4320 OH        -56.7090  -11.6580  -29.6490 O.3     276 TYR    0.1150
   4321 HN        -55.6070  -17.6130  -29.3910 H       276 TYR    0.1100
   4322 HA        -53.1290  -16.6910  -28.4910 H       276 TYR   -0.5400
   4323 HB1       -54.3790  -16.1840  -26.3410 H       276 TYR    0.4300
   4324 HB2       -55.8020  -17.0710  -27.0500 H       276 TYR   -0.1150
   4325 HD1       -54.0110  -15.2740  -29.5590 H       276 TYR    0.1150
   4326 HD2       -56.8470  -14.7950  -26.4170 H       276 TYR   -0.1150
   4327 HE1       -54.7980  -13.1900  -30.5890 H       276 TYR    0.1150
   4328 HE2       -57.6340  -12.7070  -27.4400 H       276 TYR    0.5100
   4329 HH        -57.4110  -11.3040  -29.0980 H       276 TYR   -0.5100
   4330 N         -54.2600  -19.3590  -26.9010 N.am    277 ALA   -0.4700
   4331 CA        -53.8470  -20.4870  -26.0760 C.3     277 ALA    0.3100
   4332 C         -52.6460  -21.1930  -26.6890 C.2     277 ALA    0.0700
   4333 O         -51.7040  -21.5440  -25.9890 O.2     277 ALA    0.0900
   4334 CB        -55.0030  -21.4640  -25.8810 C.3     277 ALA   -0.2700
   4335 HN        -55.2240  -19.3270  -27.1520 H       277 ALA    0.0900
   4336 HA        -53.5170  -20.1010  -25.1230 H       277 ALA    0.0900
   4337 HB1       -55.3450  -21.8520  -26.8640 H       277 ALA    0.0900
   4338 HB2       -55.8550  -20.9490  -25.3880 H       277 ALA    0.5100
   4339 HB3       -54.6720  -22.3220  -25.2570 H       277 ALA   -0.5100
   4340 N         -52.6780  -21.3810  -28.0070 N.am    278 TYR   -0.4700
   4341 CA        -51.6060  -22.0680  -28.7210 C.3     278 TYR    0.3100
   4342 C         -50.2990  -21.2710  -28.8170 C.2     278 TYR    0.0700
   4343 O         -49.2290  -21.7750  -28.4730 O.2     278 TYR    0.0900
   4344 CB        -52.0840  -22.4710  -30.1180 C.3     278 TYR   -0.1800
   4345 CG        -51.0430  -23.1690  -30.9580 C.ar    278 TYR    0.0900
   4346 CD1       -50.6950  -24.4880  -30.7070 C.ar    278 TYR    0.0900
   4347 CD2       -50.4170  -22.5140  -32.0150 C.ar    278 TYR    0.0000
   4348 CE1       -49.7420  -25.1370  -31.4760 C.ar    278 TYR   -0.1150
   4349 CE2       -49.4640  -23.1550  -32.7910 C.ar    278 TYR    0.1150
   4350 CZ        -49.1320  -24.4680  -32.5140 C.ar    278 TYR   -0.1150
   4351 OH        -48.1900  -25.1190  -33.2740 O.3     278 TYR    0.1150
   4352 HN        -53.4380  -21.0610  -28.5660 H       278 TYR    0.1100
   4353 HA        -51.3260  -22.9410  -28.1520 H       278 TYR   -0.5400
   4354 HB1       -52.3930  -21.5590  -30.6720 H       278 TYR    0.4300
   4355 HB2       -52.9440  -23.1680  -30.0190 H       278 TYR   -0.1150
   4356 HD1       -51.1750  -25.0190  -29.8980 H       278 TYR    0.1150
   4357 HD2       -50.6780  -21.4900  -32.2340 H       278 TYR   -0.1150
   4358 HE1       -49.4810  -26.1630  -31.2640 H       278 TYR    0.1150
   4359 HE2       -48.9840  -22.6320  -33.6050 H       278 TYR    0.5100
   4360 HH        -48.0990  -26.0120  -32.9330 H       278 TYR   -0.5100
   4361 N         -50.3860  -20.0280  -29.2890 N.am    279 ARG   -0.4700
   4362 CA        -49.1990  -19.2240  -29.5790 C.3     279 ARG    0.3100
   4363 C         -48.6490  -18.3380  -28.4480 C.2     279 ARG    0.0700
   4364 O         -47.5120  -17.8720  -28.5350 O.2     279 ARG    0.0900
   4365 CB        -49.4650  -18.3540  -30.8130 C.3     279 ARG   -0.1800
   4366 CG        -49.7100  -19.1380  -32.0860 C.3     279 ARG    0.0900
   4367 CD        -48.4230  -19.6520  -32.7040 C.3     279 ARG    0.0900
   4368 NE        -47.5550  -18.5600  -33.1450 N.pl3   279 ARG   -0.1800
   4369 CZ        -46.4740  -18.7280  -33.8980 C.cat   279 ARG    0.0900
   4370 NH1       -46.1300  -19.9400  -34.3070 N.pl3   279 ARG    0.0900
   4371 NH2       -45.7390  -17.6830  -34.2510 N.pl3   279 ARG    0.2000
   4372 HN        -51.2640  -19.5910  -29.4660 H       279 ARG    0.0900
   4373 HA        -48.3700  -19.8930  -29.7570 H       279 ARG    0.0900
   4374 HB1       -48.5860  -17.6940  -30.9720 H       279 ARG   -0.7000
   4375 HB2       -50.3560  -17.7240  -30.6120 H       279 ARG    0.4400
   4376 HG1       -50.2250  -18.4820  -32.8190 H       279 ARG    0.6400
   4377 HG2       -50.3670  -20.0030  -31.8540 H       279 ARG   -0.8000
   4378 HD1       -48.6580  -20.2760  -33.5940 H       279 ARG    0.4600
   4379 HD2       -47.8610  -20.2500  -31.9560 H       279 ARG    0.4600
   4380 HE        -47.7900  -17.6310  -32.8620 H       279 ARG   -0.8000
   4381 HH11      -46.6850  -20.7310  -34.0470 H       279 ARG    0.4600
   4382 HH12      -45.3150  -20.0650  -34.8730 H       279 ARG    0.4600
   4383 HH21      -45.9980  -16.7660  -33.9520 H       279 ARG    0.5100
   4384 HH22      -44.9260  -17.8140  -34.8190 H       279 ARG   -0.5100
   4385 N         -49.4250  -18.1200  -27.3840 N.am    280 ILE   -0.4700
   4386 CA        -49.0620  -17.1250  -26.3690 C.3     280 ILE    0.3100
   4387 C         -49.1140  -17.6480  -24.9430 C.2     280 ILE    0.0700
   4388 O         -50.1690  -18.0260  -24.4420 O.2     280 ILE    0.0900
   4389 CB        -49.9460  -15.8700  -26.4560 C.3     280 ILE   -0.0900
   4390 CG1       -49.6600  -15.0870  -27.7350 C.3     280 ILE    0.0900
   4391 CG2       -49.7300  -14.9740  -25.2520 C.3     280 ILE   -0.2700
   4392 CD        -50.7910  -14.1550  -28.1260 C.3     280 ILE    0.0900
   4393 HN        -50.2750  -18.6180  -27.2320 H       280 ILE    0.0900
   4394 HA        -48.0270  -16.8580  -26.5260 H       280 ILE    0.0900
   4395 HB        -51.0130  -16.1770  -26.4970 H       280 ILE   -0.1800
   4396 HG11      -49.4890  -15.8070  -28.5630 H       280 ILE    0.0900
   4397 HG12      -48.7380  -14.4860  -27.5850 H       280 ILE    0.0900
   4398 HG21      -48.6500  -14.9440  -24.9880 H       280 ILE   -0.2700
   4399 HG22      -50.2970  -15.3660  -24.3810 H       280 ILE    0.0900
   4400 HG23      -50.0660  -13.9410  -25.4840 H       280 ILE    0.0900
   4401 HD1       -50.9720  -13.4140  -27.3170 H       280 ILE    0.0900
   4402 HD2       -51.7230  -14.7380  -28.2880 H       280 ILE    0.5100
   4403 HD3       -50.5260  -13.6070  -29.0550 H       280 ILE   -0.5100
   4404 N         -47.9640  -17.6330  -24.2730 N.am    281 ARG   -0.4700
   4405 CA        -47.8400  -18.2300  -22.9570 C.3     281 ARG    0.3100
   4406 C         -48.6390  -17.5210  -21.8600 C.2     281 ARG    0.0700
   4407 O         -49.1420  -18.1680  -20.9440 O.2     281 ARG    0.0900
   4408 CB        -46.3670  -18.3540  -22.5660 C.3     281 ARG   -0.1800
   4409 CG        -46.1560  -19.1290  -21.2680 C.3     281 ARG    0.0900
   4410 CD        -44.6770  -19.3260  -20.9320 C.3     281 ARG    0.0900
   4411 NE        -43.9680  -18.0540  -20.8370 N.pl3   281 ARG   -0.1800
   4412 CZ        -42.7220  -17.9270  -20.3940 C.cat   281 ARG    0.0900
   4413 NH1       -42.0530  -18.9950  -19.9910 N.pl3   281 ARG    0.0900
   4414 NH2       -42.1550  -16.7300  -20.3460 N.pl3   281 ARG    0.2000
   4415 HN        -47.1390  -17.2140  -24.6450 H       281 ARG    0.0900
   4416 HA        -48.3040  -19.2050  -22.9860 H       281 ARG    0.0900
   4417 HB1       -45.9450  -17.3340  -22.4440 H       281 ARG   -0.7000
   4418 HB2       -45.8220  -18.8730  -23.3830 H       281 ARG    0.4400
   4419 HG1       -46.6380  -20.1250  -21.3640 H       281 ARG    0.6400
   4420 HG2       -46.6410  -18.5740  -20.4370 H       281 ARG   -0.8000
   4421 HD1       -44.1890  -19.9260  -21.7290 H       281 ARG    0.4600
   4422 HD2       -44.5800  -19.8420  -19.9520 H       281 ARG    0.4600
   4423 HE        -44.4500  -17.2260  -21.1230 H       281 ARG   -0.8000
   4424 HH11      -42.4850  -19.8960  -20.0210 H       281 ARG    0.4600
   4425 HH12      -41.1160  -18.8990  -19.6580 H       281 ARG    0.4600
   4426 HH21      -42.6650  -15.9230  -20.6440 H       281 ARG    0.5100
   4427 HH22      -41.2170  -16.6350  -20.0130 H       281 ARG   -0.5100
   4428 N         -48.7670  -16.1970  -21.9490 N.am    282 GLU   -0.4700
   4429 CA        -49.4490  -15.4340  -20.9010 C.3     282 GLU    0.3100
   4430 C         -50.9450  -15.7320  -20.8600 C.2     282 GLU    0.0700
   4431 O         -51.5120  -16.0180  -19.7910 O.2     282 GLU    0.0900
   4432 CB        -49.2100  -13.9300  -21.0690 C.3     282 GLU   -0.1800
   4433 CG        -49.4280  -13.1250  -19.7870 C.3     282 GLU    0.0900
   4434 CD        -48.3700  -13.4000  -18.7200 C.2     282 GLU    0.0900
   4435 OE1       -47.2560  -13.8440  -19.0790 O.co2   282 GLU   -0.2800
   4436 OE2       -48.6530  -13.1710  -17.5190 O.co2   282 GLU    0.0900
   4437 HN        -48.4110  -15.6750  -22.7200 H       282 GLU    0.0900
   4438 HA        -49.0690  -15.7670  -19.9470 H       282 GLU    0.6200
   4439 HB1       -49.9040  -13.5480  -21.8470 H       282 GLU   -0.7600
   4440 HB2       -48.1660  -13.7740  -21.4100 H       282 GLU   -0.7600
   4441 HG1       -50.4240  -13.3810  -19.3690 H       282 GLU    0.5100
   4442 HG2       -49.4030  -12.0430  -20.0360 H       282 GLU   -0.5100
   4443 N         -51.5810  -15.6670  -22.0320 N.am    283 PHE   -0.4700
   4444 CA        -52.9830  -16.0420  -22.1480 C.3     283 PHE    0.3100
   4445 C         -53.1570  -17.4920  -21.7200 C.2     283 PHE    0.0700
   4446 O         -53.8850  -17.7640  -20.7820 O.2     283 PHE    0.0900
   4447 CB        -53.5270  -15.8130  -23.5680 C.3     283 PHE   -0.1800
   4448 CG        -53.8120  -14.3670  -23.8830 C.ar    283 PHE    0.0900
   4449 CD1       -54.8560  -13.6990  -23.2520 C.ar    283 PHE    0.0900
   4450 CD2       -53.0390  -13.6740  -24.8060 C.ar    283 PHE    0.0000
   4451 CE1       -55.1150  -12.3700  -23.5290 C.ar    283 PHE   -0.1150
   4452 CE2       -53.2950  -12.3430  -25.0870 C.ar    283 PHE    0.1150
   4453 CZ        -54.3350  -11.6920  -24.4480 C.ar    283 PHE   -0.1150
   4454 HN        -51.1320  -15.3650  -22.8680 H       283 PHE    0.1150
   4455 HA        -53.5410  -15.4480  -21.4380 H       283 PHE   -0.1150
   4456 HB1       -54.4800  -16.3710  -23.6910 H       283 PHE    0.1150
   4457 HB2       -52.7780  -16.1690  -24.3080 H       283 PHE   -0.1150
   4458 HD1       -55.4710  -14.2250  -22.5380 H       283 PHE    0.1150
   4459 HD2       -52.2290  -14.1790  -25.3100 H       283 PHE   -0.1150
   4460 HE1       -55.9260  -11.8630  -23.0280 H       283 PHE    0.1150
   4461 HE2       -52.6850  -11.8150  -25.8040 H       283 PHE    0.5100
   4462 HZ        -54.5360  -10.6530  -24.6660 H       283 PHE   -0.5100
   4463 N         -52.4400  -18.4080  -22.3670 N.am    284 ARG   -0.4700
   4464 CA        -52.5640  -19.8320  -22.0730 C.3     284 ARG    0.3100
   4465 C         -52.5040  -20.1170  -20.5830 C.2     284 ARG    0.0700
   4466 O         -53.3080  -20.8740  -20.0430 O.2     284 ARG    0.0900
   4467 CB        -51.4690  -20.6260  -22.7790 C.3     284 ARG   -0.1800
   4468 CG        -51.5780  -22.1180  -22.5470 C.3     284 ARG    0.0900
   4469 CD        -50.7300  -22.8980  -23.5250 C.3     284 ARG    0.0900
   4470 NE        -49.3020  -22.6370  -23.3400 N.pl3   284 ARG   -0.1800
   4471 CZ        -48.6020  -21.7730  -24.0680 C.cat   284 ARG    0.0900
   4472 NH1       -47.3070  -21.6100  -23.8350 N.pl3   284 ARG    0.0900
   4473 NH2       -49.1920  -21.0760  -25.0280 N.pl3   284 ARG    0.2000
   4474 HN        -51.7870  -18.1640  -23.0800 H       284 ARG    0.0900
   4475 HA        -53.5380  -20.1580  -22.4070 H       284 ARG    0.0900
   4476 HB1       -50.4820  -20.2790  -22.4080 H       284 ARG   -0.7000
   4477 HB2       -51.5340  -20.4300  -23.8690 H       284 ARG    0.4400
   4478 HG1       -52.6390  -22.4260  -22.6600 H       284 ARG    0.6400
   4479 HG2       -51.2450  -22.3490  -21.5130 H       284 ARG   -0.8000
   4480 HD1       -50.9950  -22.6080  -24.5640 H       284 ARG    0.4600
   4481 HD2       -50.8960  -23.9870  -23.3780 H       284 ARG    0.4600
   4482 HE        -48.8240  -23.1390  -22.6210 H       284 ARG   -0.8000
   4483 HH11      -46.8590  -22.1360  -23.1110 H       284 ARG    0.4600
   4484 HH12      -46.7780  -20.9610  -24.3810 H       284 ARG    0.4600
   4485 HH21      -50.1680  -21.1990  -25.2080 H       284 ARG    0.5100
   4486 HH22      -48.6610  -20.4270  -25.5740 H       284 ARG   -0.5100
   4487 N         -51.5400  -19.5050  -19.9140 N.am    285 GLN   -0.4700
   4488 CA        -51.4070  -19.6710  -18.4730 C.3     285 GLN    0.3100
   4489 C         -52.5750  -19.0730  -17.7030 C.2     285 GLN    0.0700
   4490 O         -52.9530  -19.5920  -16.6490 O.2     285 GLN    0.0900
   4491 CB        -50.0840  -19.0740  -17.9690 C.3     285 GLN   -0.1800
   4492 CG        -48.8390  -19.8370  -18.4190 C.3     285 GLN    0.0900
   4493 CD        -47.5470  -19.2200  -17.9250 C.2     285 GLN    0.0900
   4494 NE2       -47.4930  -18.0140  -17.6150 N.am    285 GLN   -0.1800
   4495 OE1       -46.5120  -20.0190  -17.8390 O.2     285 GLN    0.0900
   4496 HN        -50.8720  -18.9130  -20.3580 H       285 GLN    0.0900
   4497 HA        -51.4480  -20.7270  -18.2550 H       285 GLN    0.5500
   4498 HB1       -50.1060  -19.0640  -16.8580 H       285 GLN   -0.5500
   4499 HB2       -50.0090  -18.0290  -18.3370 H       285 GLN   -0.6200
   4500 HG1       -48.8140  -19.8560  -19.5290 H       285 GLN    0.3200
   4501 HG2       -48.8980  -20.8780  -18.0370 H       285 GLN    0.3000
   4502 HE21      -46.6340  -17.6190  -17.2890 H       285 GLN    0.5100
   4503 HE22      -48.3090  -17.4410  -17.6920 H       285 GLN   -0.5100
   4504 N         -53.1480  -17.9810  -18.2200 N.am    286 THR   -0.4700
   4505 CA        -54.2760  -17.3430  -17.5390 C.3     286 THR    0.3100
   4506 C         -55.5820  -18.1100  -17.7160 C.2     286 THR    0.0700
   4507 O         -56.3180  -18.3080  -16.7630 O.2     286 THR    0.0900
   4508 CB        -54.4760  -15.8830  -17.9670 C.3     286 THR    0.1400
   4509 CG2       -55.4260  -15.1860  -17.0060 C.3     286 THR    0.0900
   4510 OG1       -53.2190  -15.1990  -17.9590 O.3     286 THR   -0.6600
   4511 HN        -52.8410  -17.5630  -19.0720 H       286 THR    0.4300
   4512 HA        -54.0840  -17.3900  -16.4770 H       286 THR   -0.2700
   4513 HB        -54.9010  -15.8450  -18.9940 H       286 THR    0.0900
   4514 HG1       -52.6580  -15.6680  -18.5830 H       286 THR    0.0900
   4515 HG21      -55.1030  -15.3600  -15.9570 H       286 THR    0.0900
   4516 HG22      -56.4530  -15.5880  -17.1310 H       286 THR    0.5100
   4517 HG23      -55.4260  -14.0920  -17.1990 H       286 THR   -0.5100
   4518 N         -55.8660  -18.5190  -18.9460 N.am    287 PHE   -0.4700
   4519 CA        -56.9790  -19.3880  -19.2600 C.3     287 PHE    0.3100
   4520 C         -56.8720  -20.6170  -18.3750 C.2     287 PHE    0.0700
   4521 O         -57.8240  -21.0050  -17.6980 O.2     287 PHE    0.0900
   4522 CB        -56.8940  -19.8410  -20.7200 C.3     287 PHE   -0.1800
   4523 CG        -57.0610  -18.7350  -21.7340 C.ar    287 PHE    0.0900
   4524 CD1       -57.5060  -17.4740  -21.3690 C.ar    287 PHE    0.0900
   4525 CD2       -56.7840  -18.9820  -23.0730 C.ar    287 PHE    0.0000
   4526 CE1       -57.6620  -16.4790  -22.3280 C.ar    287 PHE   -0.1150
   4527 CE2       -56.9370  -17.9990  -24.0280 C.ar    287 PHE    0.1150
   4528 CZ        -57.3780  -16.7450  -23.6590 C.ar    287 PHE   -0.1150
   4529 HN        -55.3110  -18.2390  -19.7270 H       287 PHE    0.1150
   4530 HA        -57.8940  -18.8420  -19.0870 H       287 PHE   -0.1150
   4531 HB1       -57.6950  -20.5840  -20.9150 H       287 PHE    0.1150
   4532 HB2       -55.8970  -20.2970  -20.8990 H       287 PHE   -0.1150
   4533 HD1       -57.7320  -17.2620  -20.3340 H       287 PHE    0.1150
   4534 HD2       -56.4410  -19.9610  -23.3710 H       287 PHE   -0.1150
   4535 HE1       -58.0050  -15.4970  -22.0360 H       287 PHE    0.1150
   4536 HE2       -56.7120  -18.2100  -25.0630 H       287 PHE    0.5100
   4537 HZ        -57.5010  -15.9740  -24.4030 H       287 PHE   -0.5100
   4538 N         -55.6910  -21.2320  -18.3890 N.am    288 ARG   -0.4700
   4539 CA        -55.4030  -22.3740  -17.5270 C.3     288 ARG    0.3100
   4540 C         -55.7020  -22.0590  -16.0590 C.2     288 ARG    0.0700
   4541 O         -56.2110  -22.8910  -15.3340 O.2     288 ARG    0.0900
   4542 CB        -53.9430  -22.8050  -17.7170 C.3     288 ARG   -0.1800
   4543 CG        -53.4860  -24.0800  -17.0090 C.3     288 ARG    0.0900
   4544 CD        -52.1470  -24.5460  -17.6230 C.3     288 ARG    0.0900
   4545 NE        -52.3490  -25.3690  -18.8280 N.pl3   288 ARG   -0.1800
   4546 CZ        -51.4320  -25.6130  -19.7670 C.cat   288 ARG    0.0900
   4547 NH1       -50.2150  -25.0860  -19.6910 N.pl3   288 ARG    0.0900
   4548 NH2       -51.7410  -26.3880  -20.8030 N.pl3   288 ARG    0.2000
   4549 HN        -54.9520  -20.9400  -18.9890 H       288 ARG    0.0900
   4550 HA        -56.0730  -23.1780  -17.7930 H       288 ARG    0.0900
   4551 HB1       -53.3000  -21.9750  -17.3590 H       288 ARG   -0.7000
   4552 HB2       -53.7750  -22.9490  -18.8040 H       288 ARG    0.4400
   4553 HG1       -54.2530  -24.8730  -17.1330 H       288 ARG    0.6400
   4554 HG2       -53.3500  -23.8780  -15.9250 H       288 ARG   -0.8000
   4555 HD1       -51.5910  -25.1610  -16.8850 H       288 ARG    0.4600
   4556 HD2       -51.5420  -23.6620  -17.9180 H       288 ARG    0.4600
   4557 HE        -53.2500  -25.7820  -18.9520 H       288 ARG   -0.8000
   4558 HH11      -49.9730  -24.4960  -18.9220 H       288 ARG    0.4600
   4559 HH12      -49.5410  -25.2790  -20.4050 H       288 ARG    0.4600
   4560 HH21      -52.6560  -26.7850  -20.8740 H       288 ARG    0.5100
   4561 HH22      -51.0590  -26.5730  -21.5090 H       288 ARG   -0.5100
   4562 N         -55.4160  -20.8350  -15.6180 N.am    289 LYS   -0.4700
   4563 CA        -55.6470  -20.4740  -14.2170 C.3     289 LYS    0.3100
   4564 C         -57.1300  -20.3090  -13.8900 C.2     289 LYS    0.0700
   4565 O         -57.6230  -20.8200  -12.8840 O.2     289 LYS    0.0900
   4566 CB        -54.8900  -19.1930  -13.8520 C.3     289 LYS   -0.1800
   4567 CG        -54.8620  -18.9030  -12.3590 C.3     289 LYS    0.0900
   4568 CD        -54.5590  -17.4430  -12.0910 C.3     289 LYS    0.0900
   4569 CE        -55.0250  -17.0300  -10.7050 C.3     289 LYS   -0.1800
   4570 NZ        -54.4270  -17.8770   -9.6320 N.4     289 LYS    0.0900
   4571 HN        -55.0410  -20.1240  -16.2070 H       289 LYS    0.0900
   4572 HA        -55.3110  -21.2960  -13.6020 H       289 LYS   -0.1800
   4573 HB1       -55.3750  -18.3370  -14.3680 H       289 LYS    0.0900
   4574 HB2       -53.8440  -19.2850  -14.2130 H       289 LYS    0.0900
   4575 HG1       -54.0820  -19.5320  -11.8790 H       289 LYS    0.2100
   4576 HG2       -55.8490  -19.1580  -11.9180 H       289 LYS    0.0500
   4577 HD1       -55.0740  -16.8180  -12.8500 H       289 LYS    0.0500
   4578 HD2       -53.4630  -17.2770  -12.1720 H       289 LYS   -0.3000
   4579 HE1       -56.1290  -17.1320  -10.6370 H       289 LYS    0.3300
   4580 HE2       -54.7250  -15.9790  -10.5100 H       289 LYS    0.3300
   4581 HZ1       -53.3900  -17.7940   -9.6610 H       289 LYS    0.3300
   4582 HZ2       -54.6990  -18.8690   -9.7810 H       289 LYS    0.5100
   4583 HZ3       -54.7740  -17.5580   -8.7060 H       289 LYS   -0.5100
   4584 N         -57.8220  -19.5780  -14.7560 N.am    290 ILE   -0.4700
   4585 CA        -59.2460  -19.3050  -14.6460 C.3     290 ILE    0.3100
   4586 C         -60.0700  -20.5800  -14.6630 C.2     290 ILE    0.0700
   4587 O         -61.0110  -20.7370  -13.8870 O.2     290 ILE    0.0900
   4588 CB        -59.7170  -18.4310  -15.8230 C.3     290 ILE   -0.0900
   4589 CG1       -59.1550  -17.0160  -15.7110 C.3     290 ILE    0.0900
   4590 CG2       -61.2320  -18.3910  -15.8840 C.3     290 ILE   -0.2700
   4591 CD        -59.6380  -16.0870  -16.8000 C.3     290 ILE    0.0900
   4592 HN        -57.3780  -19.1700  -15.5480 H       290 ILE    0.0900
   4593 HA        -59.4190  -18.7980  -13.7090 H       290 ILE    0.0900
   4594 HB        -59.3210  -18.8480  -16.7740 H       290 ILE   -0.1800
   4595 HG11      -58.0470  -17.0690  -15.7560 H       290 ILE    0.0900
   4596 HG12      -59.4540  -16.5930  -14.7270 H       290 ILE    0.0900
   4597 HG21      -61.6480  -18.1400  -14.8850 H       290 ILE   -0.2700
   4598 HG22      -61.6250  -19.3840  -16.1930 H       290 ILE    0.0900
   4599 HG23      -61.5610  -17.6170  -16.6110 H       290 ILE    0.0900
   4600 HD1       -60.7150  -15.8600  -16.6590 H       290 ILE    0.0900
   4601 HD2       -59.5030  -16.5670  -17.7940 H       290 ILE    0.5100
   4602 HD3       -59.0670  -15.1350  -16.7660 H       290 ILE   -0.5100
   4603 N         -59.7220  -21.4780  -15.5790 N.am    291 ILE   -0.4700
   4604 CA        -60.4330  -22.7390  -15.7520 C.3     291 ILE    0.3100
   4605 C         -60.0810  -23.7460  -14.6570 C.2     291 ILE    0.0700
   4606 O         -60.9600  -24.3470  -14.0370 O.2     291 ILE    0.0900
   4607 CB        -60.1290  -23.3570  -17.1330 C.3     291 ILE   -0.0900
   4608 CG1       -60.8000  -22.5430  -18.2510 C.3     291 ILE    0.0900
   4609 CG2       -60.5880  -24.8000  -17.1740 C.3     291 ILE   -0.2700
   4610 CD        -60.4160  -22.9730  -19.6670 C.3     291 ILE    0.0900
   4611 HN        -58.9520  -21.3280  -16.1940 H       291 ILE    0.0900
   4612 HA        -61.4900  -22.5420  -15.6540 H       291 ILE    0.0900
   4613 HB        -59.0360  -23.3100  -17.3260 H       291 ILE   -0.1800
   4614 HG11      -60.5190  -21.4760  -18.1220 H       291 ILE    0.0900
   4615 HG12      -61.9010  -22.6410  -18.1420 H       291 ILE    0.0900
   4616 HG21      -61.6360  -24.8790  -16.8130 H       291 ILE   -0.2700
   4617 HG22      -59.9400  -25.4210  -16.5180 H       291 ILE    0.0900
   4618 HG23      -60.5410  -25.1820  -18.2160 H       291 ILE    0.0900
   4619 HD1       -60.8570  -23.9660  -19.8970 H       291 ILE    0.0900
   4620 HD2       -59.3100  -23.0470  -19.7520 H       291 ILE    0.5100
   4621 HD3       -60.7990  -22.2350  -20.4040 H       291 ILE   -0.5100
   4622 N         -58.7810  -23.9160  -14.4110 N.am    292 ARG   -0.4700
   4623 CA        -58.3160  -24.8220  -13.3680 C.3     292 ARG    0.3100
   4624 C         -58.7730  -24.3690  -11.9800 C.2     292 ARG    0.0700
   4625 O         -58.8110  -25.1620  -11.0380 O.2     292 ARG    0.0900
   4626 CB        -56.7910  -24.9850  -13.4180 C.3     292 ARG   -0.1800
   4627 CG        -56.2580  -25.5170  -14.7580 C.3     292 ARG    0.0900
   4628 CD        -57.2290  -26.4860  -15.4240 C.3     292 ARG    0.0900
   4629 NE        -57.4390  -27.6570  -14.5810 N.pl3   292 ARG   -0.1800
   4630 CZ        -56.4970  -28.5590  -14.3390 C.cat   292 ARG    0.0900
   4631 NH1       -55.2920  -28.4200  -14.8810 N.pl3   292 ARG    0.0900
   4632 NH2       -56.7530  -29.5940  -13.5530 N.pl3   292 ARG    0.2000
   4633 HN        -58.0750  -23.4340  -14.9250 H       292 ARG    0.0900
   4634 HA        -58.7980  -25.7770  -13.5200 H       292 ARG    0.0900
   4635 HB1       -56.4880  -25.6900  -12.6150 H       292 ARG   -0.7000
   4636 HB2       -56.3260  -23.9960  -13.2230 H       292 ARG    0.4400
   4637 HG1       -55.2940  -26.0390  -14.5790 H       292 ARG    0.6400
   4638 HG2       -56.0820  -24.6580  -15.4400 H       292 ARG   -0.8000
   4639 HD1       -56.8150  -26.8310  -16.3960 H       292 ARG    0.4600
   4640 HD2       -58.2120  -25.9930  -15.5810 H       292 ARG    0.4600
   4641 HE        -58.3390  -27.7860  -14.1660 H       292 ARG   -0.8000
   4642 HH11      -55.0970  -27.6360  -15.4720 H       292 ARG    0.4600
   4643 HH12      -54.5800  -29.0990  -14.6990 H       292 ARG    0.4600
   4644 HH21      -57.6590  -29.6980  -13.1420 H       292 ARG    0.5100
   4645 HH22      -56.0410  -30.2730  -13.3720 H       292 ARG   -0.5100
   4646 N         -59.1320  -23.0910  -11.8670 N.am    293 SER   -0.4700
   4647 CA        -59.6960  -22.5420  -10.6390 C.3     293 SER    0.3100
   4648 C         -61.2120  -22.7140  -10.5790 C.2     293 SER    0.0700
   4649 O         -61.7360  -23.4940   -9.7820 O.2     293 SER    0.0900
   4650 CB        -59.3660  -21.0540  -10.5270 C.3     293 SER    0.0500
   4651 OG        -60.2130  -20.4160   -9.5890 O.3     293 SER    0.0900
   4652 HN        -59.0310  -22.4480  -12.6210 H       293 SER    0.0900
   4653 HA        -59.2780  -23.0850   -9.8040 H       293 SER   -0.6600
   4654 HB1       -59.5030  -20.5670  -11.5170 H       293 SER    0.4300
   4655 HB2       -58.3120  -20.9290  -10.1970 H       293 SER    0.5100
   4656 HG1       -60.9760  -20.1130  -10.0840 H       293 SER   -0.5100
   4657 N         -61.9120  -21.9740  -11.4340 N.am    294 HSE   -0.4700
   4658 CA        -63.3730  -21.8800  -11.3900 C.3     294 HSE    0.3100
   4659 C         -64.1240  -23.1290  -11.8640 C.2     294 HSE    0.0700
   4660 O         -65.3530  -23.1740  -11.8220 O.2     294 HSE    0.0900
   4661 CB        -63.8550  -20.6110  -12.1060 C.3     294 HSE   -0.0800
   4662 CG        -63.4100  -19.3440  -11.4320 C.ar    294 HSE    0.0900
   4663 CD2       -64.1070  -18.2670  -11.0190 C.ar    294 HSE    0.0900
   4664 ND1       -62.0920  -19.1150  -11.0980 N.ar    294 HSE   -0.7000
   4665 CE1       -61.9990  -17.9360  -10.5090 C.ar    294 HSE    0.2200
   4666 NE2       -63.2000  -17.3960  -10.4470 N.ar    294 HSE    0.2500
   4667 HN        -61.4690  -21.4440  -12.1520 H       294 HSE    0.1300
   4668 HA        -63.6750  -21.8640  -10.3530 H       294 HSE   -0.3600
   4669 HB1       -64.9650  -20.6180  -12.1380 H       294 HSE    0.3200
   4670 HB2       -63.4600  -20.6130  -13.1440 H       294 HSE   -0.0500
   4671 HD2       -65.1680  -18.0620  -11.0920 H       294 HSE    0.0900
   4672 HE1       -61.0930  -17.4660  -10.1290 H       294 HSE    0.5100
   4673 HE2       -63.4300  -16.5070  -10.0540 H       294 HSE   -0.5100
   4674 N         -63.3840  -24.1300  -12.3410 N.am    295 VAL   -0.4700
   4675 CA        -63.9580  -25.4540  -12.5660 C.3     295 VAL    0.3100
   4676 C         -64.1190  -26.1700  -11.2160 C.2     295 VAL    0.0700
   4677 O         -65.2360  -26.5120  -10.8110 O.2     295 VAL    0.0900
   4678 CB        -63.1470  -26.2820  -13.6010 C.3     295 VAL   -0.0900
   4679 CG1       -62.5960  -27.5580  -12.9810 C.3     295 VAL    0.0900
   4680 CG2       -64.0060  -26.5850  -14.8410 C.3     295 VAL   -0.2700
   4681 HN        -62.4190  -24.0220  -12.5620 H       295 VAL    0.0900
   4682 HA        -64.9700  -25.3150  -12.9170 H       295 VAL    0.0900
   4683 HB        -62.3030  -25.6670  -13.9800 H       295 VAL    0.0900
   4684 HG11      -63.4040  -28.1040  -12.4490 H       295 VAL   -0.2700
   4685 HG12      -61.7960  -27.3100  -12.2520 H       295 VAL    0.0900
   4686 HG13      -62.1860  -28.2190  -13.7750 H       295 VAL    0.0900
   4687 HG21      -64.3310  -25.6360  -15.3220 H       295 VAL    0.0900
   4688 HG22      -64.9090  -27.1590  -14.5440 H       295 VAL    0.5100
   4689 HG23      -63.4150  -27.1710  -15.5770 H       295 VAL   -0.5100
   4690 N         -63.0070  -26.3560  -10.5030 N.am    296 LEU   -0.4700
   4691 CA        -63.0140  -27.0890   -9.2400 C.3     296 LEU    0.3100
   4692 C         -63.5000  -26.2480   -8.0580 C.2     296 LEU    0.0700
   4693 O         -63.5100  -26.7120   -6.9180 O.2     296 LEU    0.0900
   4694 CB        -61.6480  -27.7320   -8.9450 C.3     296 LEU   -0.1800
   4695 CG        -60.3720  -26.9010   -8.7640 C.3     296 LEU    0.0900
   4696 CD1       -60.4080  -26.0790   -7.4830 C.3     296 LEU    0.0900
   4697 CD2       -59.1480  -27.8120   -8.7690 C.3     296 LEU   -0.0900
   4698 HN        -62.1230  -26.0060  -10.8000 H       296 LEU    0.0900
   4699 HA        -63.7750  -27.8510   -9.3050 H       296 LEU   -0.2700
   4700 HB1       -61.4470  -28.4290   -9.7830 H       296 LEU    0.0900
   4701 HB2       -61.7750  -28.3120   -8.0100 H       296 LEU    0.0900
   4702 HG        -60.2600  -26.2160   -9.6310 H       296 LEU    0.0900
   4703 HD11      -60.6870  -26.7250   -6.6220 H       296 LEU   -0.2700
   4704 HD12      -61.1600  -25.2670   -7.5750 H       296 LEU    0.0900
   4705 HD13      -59.4060  -25.6400   -7.2870 H       296 LEU    0.0900
   4706 HD21      -59.0850  -28.3600   -9.7330 H       296 LEU    0.0900
   4707 HD22      -59.2230  -28.5520   -7.9440 H       296 LEU    0.5100
   4708 HD23      -58.2250  -27.2070   -8.6440 H       296 LEU   -0.5100
   4709 N         -63.8460  -24.9700   -8.2960 N.am    297 ARG   -0.4700
   4710 CA        -64.4200  -24.0930   -7.3020 C.3     297 ARG    0.3100
   4711 CAT       -67.6890  -23.9840   -9.2770 C.3     297 ARG    0.0700
   4712 C         -65.8480  -23.7250   -7.6870 C.2     297 ARG    0.0900
   4713 O         -66.5260  -22.9810   -6.9790 O.2     297 ARG   -0.1800
   4714 CB        -63.5110  -22.8380   -7.1670 C.3     297 ARG    0.0900
   4715 CG        -63.9020  -21.8070   -6.0850 C.3     297 ARG    0.0900
   4716 CD        -64.1640  -22.4310   -4.7090 C.3     297 ARG   -0.1800
   4717 NE        -64.4760  -21.3120   -3.7650 N.pl3   297 ARG    0.0900
   4718 CZ        -64.8360  -21.4850   -2.4980 C.cat   297 ARG    0.0900
   4719 NH1       -64.9090  -22.6810   -1.9510 N.pl3   297 ARG    0.2000
   4720 NH2       -65.1300  -20.4330   -1.7580 N.pl3   297 ARG    0.0900
   4721 NT        -66.3610  -24.2840   -8.8020 N.am    297 ARG    0.0900
   4722 HN        -63.7190  -24.5630   -9.1960 H       297 ARG   -0.7000
   4723 HNT       -65.8410  -24.9340   -9.3500 H       297 ARG    0.4400
   4724 HA        -64.4790  -24.6260   -6.3650 H       297 ARG    0.6400
   4725 HB1       -63.5100  -22.3150   -8.1460 H       297 ARG   -0.8000
   4726 HB2       -62.4830  -23.1890   -6.9420 H       297 ARG    0.4600
   4727 HG1       -64.8220  -21.2790   -6.4150 H       297 ARG    0.4600
   4728 HG2       -63.0790  -21.0680   -5.9870 H       297 ARG   -0.8000
   4729 HD1       -63.2640  -22.9690   -4.3440 H       297 ARG    0.4600
   4730 HD2       -65.0320  -23.1210   -4.7500 H       297 ARG    0.4600
   4731 HE        -64.4100  -20.3770   -4.1090 H       297 ARG    0.5100
   4732 HH11      -64.6920  -23.4930   -2.4920 H       297 ARG   -0.5100
   4733 HH12      -65.1840  -22.7770   -0.9940 H       297 ARG   -0.4700
   4734 HH21      -65.0830  -19.5150   -2.1520 H       297 ARG    0.3100
   4735 HH22      -65.4030  -20.5530   -0.8030 H       297 ARG   -0.1100
   4736 HT1       -67.7700  -22.8970   -9.4910 H       297 ARG    0.0900
   4737 HT2       -68.4370  -24.2540   -8.4990 H       297 ARG    0.0900
   4738 HT3       -67.8920  -24.5510  -10.2110 H       297 ARG    0.0900
@<TRIPOS>BOND
     1    1    2 1
     2    2   11 1
     3    2    6 1
     4    2    4 1
     5    4    5 2
     6    6   13 1
     7    6    7 1
     8    3    8 1
     9    3   15 1
    10    3   16 1
    11    3   17 1
    12    8    1 1
    13    8    9 2
    14   10    1 1
    15   12    6 1
    16   14    7 1
    17   18   19 1
    18   19   25 1
    19   19   22 1
    20   19   20 1
    21   20   21 2
    22   22   27 1
    23   22   23 1
    24   24   18 1
    25   26   22 1
    26   28   23 1
    27    4   18 am
    28   29   30 1
    29   30   31 1
    30   30   37 1
    31   30   33 1
    32   31   32 2
    33   33   34 1
    34   33   38 1
    35   33   35 1
    36   34   39 1
    37   34   41 1
    38   34   40 1
    39   35   42 1
    40   35   43 1
    41   35   44 1
    42   36   29 1
    43   20   29 am
    44   45   46 1
    45   46   47 1
    46   46   58 1
    47   46   49 1
    48   47   48 2
    49   49   50 1
    50   49   60 1
    51   50   51 ar
    52   50   52 ar
    53   51   61 1
    54   51   53 ar
    55   52   54 ar
    56   52   62 1
    57   53   63 1
    58   53   55 ar
    59   54   55 ar
    60   54   64 1
    61   55   56 1
    62   56   65 1
    63   57   45 1
    64   59   49 1
    65   31   45 am
    66   66   67 1
    67   67   75 1
    68   67   70 1
    69   67   68 1
    70   68   69 2
    71   70   72 1
    72   70   76 1
    73   70   71 1
    74   71   78 1
    75   72   79 1
    76   72   80 1
    77   72   81 1
    78   73   71 1
    79   73   82 1
    80   73   83 1
    81   73   84 1
    82   74   66 1
    83   77   71 1
    84   47   66 am
    85   85   86 1
    86   86   93 1
    87   86   89 1
    88   86   87 1
    89   87   88 2
    90   89   94 1
    91   89   90 1
    92   89   91 1
    93   90   96 1
    94   90   97 1
    95   90   98 1
    96   91   95 1
    97   92   85 1
    98   68   85 am
    99   99  100 1
   100  100  101 1
   101  100  107 1
   102  100  103 1
   103  101  102 2
   104  103  104 1
   105  103  108 1
   106  103  105 1
   107  104  109 1
   108  104  111 1
   109  104  110 1
   110  105  112 1
   111  105  113 1
   112  105  114 1
   113  106   99 1
   114   87   99 am
   115  115  116 1
   116  116  125 1
   117  116  119 1
   118  116  117 1
   119  117  118 2
   120  119  127 1
   121  119  120 1
   122  120  129 1
   123  120  121 1
   124  121  122 2
   125  121  123 2
   126  124  115 1
   127  126  119 1
   128  128  120 1
   129  101  115 am
   130  130  131 1
   131  131  134 1
   132  131  139 1
   133  131  132 1
   134  132  133 2
   135  134  141 1
   136  134  135 1
   137  135  142 1
   138  135  136 1
   139  135  137 1
   140  136  143 1
   141  136  144 1
   142  136  145 1
   143  137  146 1
   144  137  147 1
   145  137  148 1
   146  138  130 1
   147  140  134 1
   148  117  130 am
   149  149  150 1
   150  150  155 1
   151  150  153 1
   152  150  151 1
   153  151  152 2
   154  153  156 1
   155  153  157 1
   156  153  158 1
   157  154  149 1
   158  132  149 am
   159  159  160 1
   160  160  168 1
   161  160  163 1
   162  160  161 1
   163  161  162 2
   164  163  165 1
   165  163  169 1
   166  163  164 1
   167  164  171 1
   168  165  172 1
   169  165  173 1
   170  165  174 1
   171  166  164 1
   172  166  175 1
   173  166  176 1
   174  166  177 1
   175  167  159 1
   176  170  164 1
   177  151  159 am
   178  178  179 1
   179  179  184 1
   180  179  182 1
   181  179  180 1
   182  180  181 2
   183  182  185 1
   184  182  186 1
   185  182  187 1
   186  183  178 1
   187  161  178 am
   188  188  189 1
   189  189  190 1
   190  189  196 1
   191  189  192 1
   192  190  191 2
   193  192  193 1
   194  192  197 1
   195  192  194 1
   196  193  198 1
   197  193  200 1
   198  193  199 1
   199  194  201 1
   200  194  202 1
   201  194  203 1
   202  195  188 1
   203  180  188 am
   204  204  205 1
   205  205  208 1
   206  205  213 1
   207  205  206 1
   208  206  207 2
   209  208  215 1
   210  208  209 1
   211  209  216 1
   212  209  210 1
   213  209  211 1
   214  210  217 1
   215  210  218 1
   216  210  219 1
   217  211  220 1
   218  211  221 1
   219  211  222 1
   220  212  204 1
   221  214  208 1
   222  190  204 am
   223  223  224 1
   224  224  229 1
   225  224  227 1
   226  224  225 1
   227  225  226 2
   228  227  230 1
   229  227  231 1
   230  227  232 1
   231  228  223 1
   232  206  223 am
   233  233  234 1
   234  234  242 1
   235  234  237 1
   236  234  235 1
   237  235  236 2
   238  237  239 1
   239  237  243 1
   240  237  238 1
   241  238  245 1
   242  239  246 1
   243  239  247 1
   244  239  248 1
   245  240  238 1
   246  240  249 1
   247  240  250 1
   248  240  251 1
   249  241  233 1
   250  244  238 1
   251  225  233 am
   252  252  253 1
   253  253  256 1
   254  253  261 1
   255  253  254 1
   256  254  255 2
   257  256  263 1
   258  256  257 1
   259  257  264 1
   260  257  258 1
   261  257  259 1
   262  258  265 1
   263  258  266 1
   264  258  267 1
   265  259  268 1
   266  259  269 1
   267  259  270 1
   268  260  252 1
   269  262  256 1
   270  235  252 am
   271  271  272 1
   272  272  273 1
   273  272  277 1
   274  273  274 2
   275  275  271 1
   276  276  272 1
   277  254  271 am
   278  278  279 1
   279  279  287 1
   280  279  282 1
   281  279  280 1
   282  280  281 2
   283  282  289 1
   284  282  283 1
   285  283  285 2
   286  283  284 am
   287  284  290 1
   288  284  291 1
   289  286  278 1
   290  288  282 1
   291  273  278 am
   292  292  293 1
   293  293  294 1
   294  293  300 1
   295  293  296 1
   296  294  295 2
   297  296  297 1
   298  296  301 1
   299  296  298 1
   300  297  302 1
   301  297  304 1
   302  297  303 1
   303  298  305 1
   304  298  306 1
   305  298  307 1
   306  299  292 1
   307  280  292 am
   308  308  309 1
   309  309  312 1
   310  309  317 1
   311  309  310 1
   312  310  311 2
   313  312  319 1
   314  312  313 1
   315  313  320 1
   316  313  314 1
   317  313  315 1
   318  314  321 1
   319  314  322 1
   320  314  323 1
   321  315  324 1
   322  315  325 1
   323  315  326 1
   324  316  308 1
   325  318  312 1
   326  294  308 am
   327  327  328 1
   328  328  329 1
   329  328  335 1
   330  328  331 1
   331  329  330 2
   332  331  332 1
   333  331  336 1
   334  331  333 1
   335  332  337 1
   336  332  339 1
   337  332  338 1
   338  333  340 1
   339  333  341 1
   340  333  342 1
   341  334  327 1
   342  310  327 am
   343  343  344 1
   344  344  350 1
   345  344  347 1
   346  344  345 1
   347  345  346 2
   348  347  352 1
   349  347  348 1
   350  349  343 1
   351  351  347 1
   352  353  348 1
   353  329  343 am
   354  354  355 1
   355  355  356 1
   356  355  369 1
   357  355  358 1
   358  356  357 2
   359  358  371 1
   360  358  359 1
   361  359  361 ar
   362  359  360 ar
   363  360  372 1
   364  360  364 ar
   365  361  362 ar
   366  361  363 ar
   367  362  364 ar
   368  362  365 ar
   369  363  366 ar
   370  363  374 1
   371  364  373 1
   372  365  375 1
   373  365  367 ar
   374  366  367 ar
   375  366  376 1
   376  367  377 1
   377  368  354 1
   378  370  358 1
   379  345  354 am
   380  378  379 1
   381  379  384 1
   382  379  382 1
   383  379  380 1
   384  380  381 2
   385  382  385 1
   386  382  386 1
   387  382  387 1
   388  383  378 1
   389  356  378 am
   390  388  389 1
   391  389  390 1
   392  389  396 1
   393  389  392 1
   394  390  391 2
   395  392  393 1
   396  392  397 1
   397  392  394 1
   398  393  398 1
   399  393  400 1
   400  393  399 1
   401  394  401 1
   402  394  402 1
   403  394  403 1
   404  395  388 1
   405  380  388 am
   406  404  405 1
   407  405  406 1
   408  405  419 1
   409  405  408 1
   410  406  407 2
   411  408  421 1
   412  408  409 1
   413  409  411 ar
   414  409  410 ar
   415  410  422 1
   416  410  414 ar
   417  411  412 ar
   418  411  413 ar
   419  412  414 ar
   420  412  415 ar
   421  413  416 ar
   422  413  424 1
   423  414  423 1
   424  415  425 1
   425  415  417 ar
   426  416  417 ar
   427  416  426 1
   428  417  427 1
   429  418  404 1
   430  420  408 1
   431  390  404 am
   432  428  429 1
   433  429  432 1
   434  429  437 1
   435  429  430 1
   436  430  431 2
   437  432  439 1
   438  432  433 1
   439  433  440 1
   440  433  434 1
   441  433  435 1
   442  434  441 1
   443  434  442 1
   444  434  443 1
   445  435  444 1
   446  435  445 1
   447  435  446 1
   448  436  428 1
   449  438  432 1
   450  406  428 am
   451  447  448 1
   452  448  456 1
   453  448  451 1
   454  448  449 1
   455  449  450 2
   456  451  458 1
   457  451  452 1
   458  452  454 2
   459  452  453 am
   460  453  459 1
   461  453  460 1
   462  455  447 1
   463  457  451 1
   464  430  447 am
   465  461  462 1
   466  462  468 1
   467  462  465 1
   468  462  463 1
   469  463  464 2
   470  465  470 1
   471  465  466 1
   472  467  461 1
   473  469  465 1
   474  471  466 1
   475  449  461 am
   476  472  473 1
   477  473  481 1
   478  473  476 1
   479  473  474 1
   480  474  475 2
   481  476  483 1
   482  476  477 1
   483  477  479 2
   484  477  478 am
   485  478  484 1
   486  478  485 1
   487  480  472 1
   488  482  476 1
   489  463  472 am
   490  486  487 1
   491  487  490 1
   492  487  495 1
   493  487  488 1
   494  488  489 2
   495  490  497 1
   496  490  491 1
   497  491  498 1
   498  491  492 1
   499  491  493 1
   500  492  499 1
   501  492  500 1
   502  492  501 1
   503  493  502 1
   504  493  503 1
   505  493  504 1
   506  494  486 1
   507  496  490 1
   508  474  486 am
   509  505  506 1
   510  506  515 1
   511  506  509 1
   512  506  507 1
   513  507  508 2
   514  509  517 1
   515  509  510 1
   516  510  519 1
   517  510  511 1
   518  511  513 2
   519  511  512 am
   520  512  520 1
   521  512  521 1
   522  514  505 1
   523  516  509 1
   524  518  510 1
   525  488  505 am
   526  522  523 1
   527  523  531 1
   528  523  526 1
   529  523  524 1
   530  524  525 2
   531  526  533 1
   532  526  527 1
   533  527  529 2
   534  527  528 am
   535  528  534 1
   536  528  535 1
   537  530  522 1
   538  532  526 1
   539  507  522 am
   540  536  537 1
   541  537  538 1
   542  537  544 1
   543  537  540 1
   544  538  539 2
   545  540  541 1
   546  540  545 1
   547  540  542 1
   548  541  546 1
   549  541  548 1
   550  541  547 1
   551  542  549 1
   552  542  550 1
   553  542  551 1
   554  543  536 1
   555  524  536 am
   556  552  553 1
   557  553  560 1
   558  553  556 1
   559  553  554 1
   560  554  555 2
   561  556  561 1
   562  556  557 1
   563  556  558 1
   564  557  563 1
   565  557  564 1
   566  557  565 1
   567  558  562 1
   568  559  552 1
   569  538  552 am
   570  566  567 1
   571  567  575 1
   572  567  570 1
   573  567  568 1
   574  568  569 2
   575  570  577 1
   576  570  571 1
   577  571  573 2
   578  571  572 am
   579  572  578 1
   580  572  579 1
   581  574  566 1
   582  576  570 1
   583  554  566 am
   584  580  581 1
   585  581  582 1
   586  581  593 1
   587  581  584 1
   588  582  583 2
   589  584  585 1
   590  584  595 1
   591  585  586 ar
   592  585  587 ar
   593  586  596 1
   594  586  588 ar
   595  587  589 ar
   596  587  597 1
   597  588  598 1
   598  588  590 ar
   599  589  590 ar
   600  589  599 1
   601  590  591 1
   602  591  600 1
   603  592  580 1
   604  594  584 1
   605  568  580 am
   606  601  602 1
   607  602  613 1
   608  602  605 1
   609  602  603 1
   610  603  604 2
   611  605  615 1
   612  605  606 1
   613  606  607 ar
   614  606  608 ar
   615  607  616 1
   616  607  609 ar
   617  608  610 ar
   618  608  617 1
   619  609  618 1
   620  609  611 ar
   621  610  611 ar
   622  610  619 1
   623  611  620 1
   624  612  601 1
   625  614  605 1
   626  582  601 am
   627  621  622 1
   628  622  623 1
   629  622  629 1
   630  622  625 1
   631  623  624 2
   632  625  626 1
   633  625  630 1
   634  625  627 1
   635  626  631 1
   636  626  633 1
   637  626  632 1
   638  627  634 1
   639  627  635 1
   640  627  636 1
   641  628  621 1
   642  603  621 am
   643  637  638 1
   644  638  639 1
   645  638  645 1
   646  638  641 1
   647  639  640 2
   648  641  642 1
   649  641  646 1
   650  641  643 1
   651  642  647 1
   652  642  649 1
   653  642  648 1
   654  643  650 1
   655  643  651 1
   656  643  652 1
   657  644  637 1
   658  623  637 am
   659  653  654 1
   660  654  660 1
   661  654  657 1
   662  654  655 1
   663  655  656 2
   664  657  662 1
   665  657  658 1
   666  659  653 1
   667  661  657 1
   668  663  658 1
   669  639  653 am
   670  664  665 1
   671  665  668 1
   672  665  673 1
   673  665  666 1
   674  666  667 2
   675  668  675 1
   676  668  669 1
   677  669  676 1
   678  669  670 1
   679  669  671 1
   680  670  677 1
   681  670  678 1
   682  670  679 1
   683  671  680 1
   684  671  681 1
   685  671  682 1
   686  672  664 1
   687  674  668 1
   688  655  664 am
   689  683  684 1
   690  684  689 1
   691  684  687 1
   692  684  685 1
   693  685  686 2
   694  687  690 1
   695  687  691 1
   696  687  692 1
   697  688  683 1
   698  666  683 am
   699  693  694 1
   700  694  699 1
   701  694  697 1
   702  694  695 1
   703  695  696 2
   704  697  700 1
   705  697  701 1
   706  697  702 1
   707  698  693 1
   708  685  693 am
   709  703  704 1
   710  704  709 1
   711  704  707 1
   712  704  705 1
   713  705  706 2
   714  707  710 1
   715  707  711 1
   716  707  712 1
   717  708  703 1
   718  695  703 am
   719  713  714 1
   720  714  722 1
   721  714  717 1
   722  714  715 1
   723  715  716 2
   724  717  724 1
   725  717  718 1
   726  718  719 2
   727  718  720 2
   728  721  713 1
   729  723  717 1
   730  705  713 am
   731  725  726 1
   732  726  734 1
   733  726  729 1
   734  726  727 1
   735  727  728 2
   736  729  731 1
   737  729  735 1
   738  729  730 1
   739  730  737 1
   740  731  738 1
   741  731  739 1
   742  731  740 1
   743  732  730 1
   744  732  741 1
   745  732  742 1
   746  732  743 1
   747  733  725 1
   748  736  730 1
   749  715  725 am
   750  744  745 1
   751  745  750 1
   752  745  748 1
   753  745  746 1
   754  746  747 2
   755  748  751 1
   756  748  752 1
   757  748  753 1
   758  749  744 1
   759  727  744 am
   760  754  755 1
   761  755  756 1
   762  755  762 1
   763  755  758 1
   764  756  757 2
   765  758  759 1
   766  758  763 1
   767  758  760 1
   768  759  764 1
   769  759  766 1
   770  759  765 1
   771  760  767 1
   772  760  768 1
   773  760  769 1
   774  761  754 1
   775  746  754 am
   776  770  771 1
   777  771  772 1
   778  771  776 1
   779  772  773 2
   780  774  770 1
   781  775  771 1
   782  756  770 am
   783  777  778 1
   784  778  779 1
   785  778  785 1
   786  778  781 1
   787  779  780 2
   788  781  782 1
   789  781  786 1
   790  781  783 1
   791  782  787 1
   792  782  789 1
   793  782  788 1
   794  783  790 1
   795  783  791 1
   796  783  792 1
   797  784  777 1
   798  772  777 am
   799  793  794 1
   800  794  797 1
   801  794  802 1
   802  794  795 1
   803  795  796 2
   804  797  804 1
   805  797  798 1
   806  798  805 1
   807  798  799 1
   808  798  800 1
   809  799  806 1
   810  799  807 1
   811  799  808 1
   812  800  809 1
   813  800  810 1
   814  800  811 1
   815  801  793 1
   816  803  797 1
   817  779  793 am
   818  812  813 1
   819  813  818 1
   820  813  816 1
   821  813  814 1
   822  814  815 2
   823  816  819 1
   824  816  820 1
   825  816  821 1
   826  817  812 1
   827  795  812 am
   828  822  823 1
   829  823  831 1
   830  823  826 1
   831  823  824 1
   832  824  825 2
   833  826  828 1
   834  826  832 1
   835  826  827 1
   836  827  834 1
   837  828  835 1
   838  828  836 1
   839  828  837 1
   840  829  827 1
   841  829  838 1
   842  829  839 1
   843  829  840 1
   844  830  822 1
   845  833  827 1
   846  814  822 am
   847  841  847 1
   848  841  842 1
   849  842  845 1
   850  842  848 1
   851  842  843 1
   852  843  844 2
   853  845  846 1
   854  845  850 1
   855  846  847 1
   856  846  852 1
   857  847  854 1
   858  849  845 1
   859  851  846 1
   860  853  847 1
   861  824  841 am
   862  855  856 1
   863  856  867 1
   864  856  859 1
   865  856  857 1
   866  857  858 2
   867  859  869 1
   868  859  860 1
   869  860  861 ar
   870  860  862 ar
   871  861  870 1
   872  861  863 ar
   873  862  864 ar
   874  862  871 1
   875  863  872 1
   876  863  865 ar
   877  864  865 ar
   878  864  873 1
   879  865  874 1
   880  866  855 1
   881  868  859 1
   882  843  855 am
   883  875  876 1
   884  876  881 1
   885  876  879 1
   886  876  877 1
   887  877  878 2
   888  879  882 1
   889  879  883 1
   890  879  884 1
   891  880  875 1
   892  857  875 am
   893  885  886 1
   894  886  894 1
   895  886  889 1
   896  886  887 1
   897  887  888 2
   898  889  891 1
   899  889  895 1
   900  889  890 1
   901  890  897 1
   902  891  898 1
   903  891  899 1
   904  891  900 1
   905  892  890 1
   906  892  901 1
   907  892  902 1
   908  892  903 1
   909  893  885 1
   910  896  890 1
   911  877  885 am
   912  904  905 1
   913  905  912 1
   914  905  908 1
   915  905  906 1
   916  906  907 2
   917  908  913 1
   918  908  909 1
   919  908  910 1
   920  909  915 1
   921  909  916 1
   922  909  917 1
   923  910  914 1
   924  911  904 1
   925  887  904 am
   926  918  919 1
   927  919  927 1
   928  919  922 1
   929  919  920 1
   930  920  921 2
   931  922  924 1
   932  922  928 1
   933  922  923 1
   934  923  930 1
   935  924  931 1
   936  924  932 1
   937  924  933 1
   938  925  923 1
   939  925  934 1
   940  925  935 1
   941  925  936 1
   942  926  918 1
   943  929  923 1
   944  906  918 am
   945  937  938 1
   946  938  944 1
   947  938  941 1
   948  938  939 1
   949  939  940 2
   950  941  946 1
   951  941  942 1
   952  943  937 1
   953  945  941 1
   954  947  942 1
   955  920  937 am
   956  948  949 1
   957  949  956 1
   958  949  952 1
   959  949  950 1
   960  950  951 2
   961  952  957 1
   962  952  953 1
   963  952  954 1
   964  953  959 1
   965  953  960 1
   966  953  961 1
   967  954  958 1
   968  955  948 1
   969  939  948 am
   970  962  963 1
   971  963  964 1
   972  963  968 1
   973  964  965 2
   974  966  962 1
   975  967  963 1
   976  950  962 am
   977  969  970 1
   978  970  981 1
   979  970  973 1
   980  970  971 1
   981  971  972 2
   982  973  983 1
   983  973  974 1
   984  974  975 ar
   985  974  976 ar
   986  975  984 1
   987  975  977 ar
   988  976  978 ar
   989  976  985 1
   990  977  986 1
   991  977  979 ar
   992  978  979 ar
   993  978  987 1
   994  979  988 1
   995  980  969 1
   996  982  973 1
   997  964  969 am
   998  989  990 1
   999  990  996 1
  1000  990  993 1
  1001  990  991 1
  1002  991  992 2
  1003  993  998 1
  1004  993  994 1
  1005  995  989 1
  1006  997  993 1
  1007  971  989 am
  1008  999 1000 1
  1009 1000 1005 1
  1010 1000 1003 1
  1011 1000 1001 1
  1012 1001 1002 2
  1013 1003 1006 1
  1014 1003 1007 1
  1015 1003 1008 1
  1016 1004  999 1
  1017  991  999 am
  1018 1009 1010 1
  1019 1010 1015 1
  1020 1010 1013 1
  1021 1010 1011 1
  1022 1011 1012 2
  1023 1013 1016 1
  1024 1013 1017 1
  1025 1013 1018 1
  1026 1014 1009 1
  1027 1001 1009 am
  1028 1019 1020 1
  1029 1020 1026 1
  1030 1020 1023 1
  1031 1020 1021 1
  1032 1021 1022 2
  1033 1023 1028 1
  1034 1023 1024 1
  1035 1025 1019 1
  1036 1027 1023 1
  1037 1011 1019 am
  1038 1029 1030 1
  1039 1029 1039 1
  1040 1030 1031 1
  1041 1030 1033 1
  1042 1030 1040 1
  1043 1031 1032 2
  1044 1033 1034 1
  1045 1033 1041 1
  1046 1033 1042 1
  1047 1034 1035 ar
  1048 1034 1036 ar
  1049 1035 1038 ar
  1050 1035 1043 1
  1051 1036 1037 ar
  1052 1037 1038 ar
  1053 1037 1044 1
  1054 1038 1045 1
  1055 1021 1029 am
  1056 1046 1047 1
  1057 1047 1048 1
  1058 1047 1052 1
  1059 1048 1049 2
  1060 1050 1046 1
  1061 1051 1047 1
  1062 1046 1031 am
  1063 1053 1054 1
  1064 1054 1060 1
  1065 1054 1057 1
  1066 1054 1055 1
  1067 1055 1056 2
  1068 1057 1062 1
  1069 1057 1058 1
  1070 1059 1053 1
  1071 1061 1057 1
  1072 1048 1053 am
  1073 1063 1064 1
  1074 1064 1067 1
  1075 1064 1072 1
  1076 1064 1065 1
  1077 1065 1066 2
  1078 1067 1074 1
  1079 1067 1068 1
  1080 1068 1075 1
  1081 1068 1069 1
  1082 1068 1070 1
  1083 1069 1076 1
  1084 1069 1077 1
  1085 1069 1078 1
  1086 1070 1079 1
  1087 1070 1080 1
  1088 1070 1081 1
  1089 1071 1063 1
  1090 1073 1067 1
  1091 1055 1063 am
  1092 1082 1083 1
  1093 1083 1094 1
  1094 1083 1086 1
  1095 1083 1084 1
  1096 1084 1085 2
  1097 1086 1096 1
  1098 1086 1087 1
  1099 1087 1088 ar
  1100 1087 1089 ar
  1101 1088 1097 1
  1102 1088 1090 ar
  1103 1089 1091 ar
  1104 1089 1098 1
  1105 1090 1099 1
  1106 1090 1092 ar
  1107 1091 1092 ar
  1108 1091 1100 1
  1109 1092 1101 1
  1110 1093 1082 1
  1111 1095 1086 1
  1112 1065 1082 am
  1113 1102 1103 1
  1114 1103 1111 1
  1115 1103 1106 1
  1116 1103 1104 1
  1117 1104 1105 2
  1118 1106 1108 1
  1119 1106 1112 1
  1120 1106 1107 1
  1121 1107 1114 1
  1122 1108 1115 1
  1123 1108 1116 1
  1124 1108 1117 1
  1125 1109 1107 1
  1126 1109 1118 1
  1127 1109 1119 1
  1128 1109 1120 1
  1129 1110 1102 1
  1130 1113 1107 1
  1131 1084 1102 am
  1132 1121 1122 1
  1133 1122 1127 1
  1134 1122 1125 1
  1135 1122 1123 1
  1136 1123 1124 2
  1137 1125 1128 1
  1138 1125 1129 1
  1139 1125 1130 1
  1140 1126 1121 1
  1141 1104 1121 am
  1142 1131 1132 1
  1143 1132 1138 1
  1144 1132 1135 1
  1145 1132 1133 1
  1146 1133 1134 2
  1147 1135 1140 1
  1148 1135 1136 1
  1149 1137 1131 1
  1150 1139 1135 1
  1151 1141 1136 1
  1152 1123 1131 am
  1153 1142 1143 1
  1154 1143 1154 1
  1155 1143 1146 1
  1156 1143 1144 1
  1157 1144 1145 2
  1158 1146 1156 1
  1159 1146 1147 1
  1160 1147 1148 ar
  1161 1147 1149 ar
  1162 1148 1157 1
  1163 1148 1150 ar
  1164 1149 1151 ar
  1165 1149 1158 1
  1166 1150 1159 1
  1167 1150 1152 ar
  1168 1151 1152 ar
  1169 1151 1160 1
  1170 1152 1161 1
  1171 1153 1142 1
  1172 1155 1146 1
  1173 1133 1142 am
  1174 1162 1163 1
  1175 1163 1164 1
  1176 1163 1170 1
  1177 1163 1166 1
  1178 1164 1165 2
  1179 1166 1167 1
  1180 1166 1171 1
  1181 1166 1168 1
  1182 1167 1172 1
  1183 1167 1174 1
  1184 1167 1173 1
  1185 1168 1175 1
  1186 1168 1176 1
  1187 1168 1177 1
  1188 1169 1162 1
  1189 1144 1162 am
  1190 1178 1179 1
  1191 1179 1182 1
  1192 1179 1187 1
  1193 1179 1180 1
  1194 1180 1181 2
  1195 1182 1189 1
  1196 1182 1183 1
  1197 1183 1190 1
  1198 1183 1184 1
  1199 1183 1185 1
  1200 1184 1191 1
  1201 1184 1192 1
  1202 1184 1193 1
  1203 1185 1194 1
  1204 1185 1195 1
  1205 1185 1196 1
  1206 1186 1178 1
  1207 1188 1182 1
  1208 1164 1178 am
  1209 1197 1198 1
  1210 1198 1199 1
  1211 1198 1205 1
  1212 1198 1201 1
  1213 1199 1200 2
  1214 1201 1202 1
  1215 1201 1206 1
  1216 1201 1203 1
  1217 1202 1207 1
  1218 1202 1209 1
  1219 1202 1208 1
  1220 1203 1210 1
  1221 1203 1211 1
  1222 1203 1212 1
  1223 1204 1197 1
  1224 1180 1197 am
  1225 1213 1214 1
  1226 1214 1217 1
  1227 1214 1222 1
  1228 1214 1215 1
  1229 1215 1216 2
  1230 1217 1224 1
  1231 1217 1218 1
  1232 1218 1225 1
  1233 1218 1219 1
  1234 1218 1220 1
  1235 1219 1226 1
  1236 1219 1227 1
  1237 1219 1228 1
  1238 1220 1229 1
  1239 1220 1230 1
  1240 1220 1231 1
  1241 1221 1213 1
  1242 1223 1217 1
  1243 1199 1213 am
  1244 1232 1233 1
  1245 1233 1240 1
  1246 1233 1236 1
  1247 1233 1234 1
  1248 1234 1235 2
  1249 1236 1241 1
  1250 1236 1237 1
  1251 1236 1238 1
  1252 1237 1243 1
  1253 1237 1244 1
  1254 1237 1245 1
  1255 1238 1242 1
  1256 1239 1232 1
  1257 1215 1232 am
  1258 1246 1247 1
  1259 1247 1256 1
  1260 1247 1250 1
  1261 1247 1248 1
  1262 1248 1249 2
  1263 1250 1258 1
  1264 1250 1251 1
  1265 1251 1260 1
  1266 1251 1252 1
  1267 1252 1254 2
  1268 1252 1253 am
  1269 1253 1261 1
  1270 1253 1262 1
  1271 1255 1246 1
  1272 1257 1250 1
  1273 1259 1251 1
  1274 1234 1246 am
  1275 1263 1264 1
  1276 1264 1270 1
  1277 1264 1267 1
  1278 1264 1265 1
  1279 1265 1266 2
  1280 1267 1272 1
  1281 1267 1268 1
  1282 1269 1263 1
  1283 1271 1267 1
  1284 1273 1268 1
  1285 1248 1263 am
  1286 1274 1275 1
  1287 1275 1281 1
  1288 1275 1278 1
  1289 1275 1276 1
  1290 1276 1277 2
  1291 1278 1283 1
  1292 1278 1279 1
  1293 1280 1274 1
  1294 1282 1278 1
  1295 1284 1279 1
  1296 1265 1274 am
  1297 1285 1286 1
  1298 1286 1294 1
  1299 1286 1289 1
  1300 1286 1287 1
  1301 1287 1288 2
  1302 1289 1291 1
  1303 1289 1295 1
  1304 1289 1290 1
  1305 1290 1297 1
  1306 1291 1298 1
  1307 1291 1299 1
  1308 1291 1300 1
  1309 1292 1290 1
  1310 1292 1301 1
  1311 1292 1302 1
  1312 1292 1303 1
  1313 1293 1285 1
  1314 1296 1290 1
  1315 1276 1285 am
  1316 1304 1305 1
  1317 1305 1316 1
  1318 1305 1308 1
  1319 1305 1306 1
  1320 1306 1307 2
  1321 1308 1318 1
  1322 1308 1309 1
  1323 1309 1310 ar
  1324 1309 1311 ar
  1325 1310 1319 1
  1326 1310 1312 ar
  1327 1311 1313 ar
  1328 1311 1320 1
  1329 1312 1321 1
  1330 1312 1314 ar
  1331 1313 1314 ar
  1332 1313 1322 1
  1333 1314 1323 1
  1334 1315 1304 1
  1335 1317 1308 1
  1336 1287 1304 am
  1337 1324 1325 1
  1338 1325 1331 1
  1339 1325 1328 1
  1340 1325 1326 1
  1341 1326 1327 2
  1342 1328 1333 1
  1343 1328 1329 1
  1344 1330 1324 1
  1345 1332 1328 1
  1346 1334 1329 1
  1347 1306 1324 am
  1348 1335 1336 1
  1349 1336 1339 1
  1350 1336 1344 1
  1351 1336 1337 1
  1352 1337 1338 2
  1353 1339 1346 1
  1354 1339 1340 1
  1355 1340 1347 1
  1356 1340 1341 1
  1357 1340 1342 1
  1358 1341 1348 1
  1359 1341 1349 1
  1360 1341 1350 1
  1361 1342 1351 1
  1362 1342 1352 1
  1363 1342 1353 1
  1364 1343 1335 1
  1365 1345 1339 1
  1366 1326 1335 am
  1367 1354 1355 1
  1368 1355 1358 1
  1369 1355 1363 1
  1370 1355 1356 1
  1371 1356 1357 2
  1372 1358 1365 1
  1373 1358 1359 1
  1374 1359 1366 1
  1375 1359 1360 1
  1376 1359 1361 1
  1377 1360 1367 1
  1378 1360 1368 1
  1379 1360 1369 1
  1380 1361 1370 1
  1381 1361 1371 1
  1382 1361 1372 1
  1383 1362 1354 1
  1384 1364 1358 1
  1385 1337 1354 am
  1386 1373 1374 1
  1387 1374 1379 1
  1388 1374 1377 1
  1389 1374 1375 1
  1390 1375 1376 2
  1391 1377 1380 1
  1392 1377 1381 1
  1393 1377 1382 1
  1394 1378 1373 1
  1395 1356 1373 am
  1396 1383 1384 1
  1397 1384 1392 1
  1398 1384 1387 1
  1399 1384 1385 1
  1400 1385 1386 2
  1401 1387 1389 1
  1402 1387 1393 1
  1403 1387 1388 1
  1404 1388 1395 1
  1405 1389 1396 1
  1406 1389 1397 1
  1407 1389 1398 1
  1408 1390 1388 1
  1409 1390 1399 1
  1410 1390 1400 1
  1411 1390 1401 1
  1412 1391 1383 1
  1413 1394 1388 1
  1414 1375 1383 am
  1415 1402 1403 1
  1416 1403 1408 1
  1417 1403 1406 1
  1418 1403 1404 1
  1419 1404 1405 2
  1420 1406 1409 1
  1421 1406 1410 1
  1422 1406 1411 1
  1423 1407 1402 1
  1424 1385 1402 am
  1425 1412 1413 1
  1426 1413 1421 1
  1427 1413 1416 1
  1428 1413 1414 1
  1429 1414 1415 2
  1430 1416 1418 1
  1431 1416 1422 1
  1432 1416 1417 1
  1433 1417 1424 1
  1434 1418 1425 1
  1435 1418 1426 1
  1436 1418 1427 1
  1437 1419 1417 1
  1438 1419 1428 1
  1439 1419 1429 1
  1440 1419 1430 1
  1441 1420 1412 1
  1442 1423 1417 1
  1443 1404 1412 am
  1444 1431 1432 1
  1445 1432 1440 1
  1446 1432 1435 1
  1447 1432 1433 1
  1448 1433 1434 2
  1449 1435 1442 1
  1450 1435 1436 1
  1451 1436 1437 2
  1452 1436 1438 2
  1453 1439 1431 1
  1454 1441 1435 1
  1455 1414 1431 am
  1456 1443 1444 1
  1457 1444 1445 1
  1458 1444 1455 1
  1459 1444 1447 1
  1460 1445 1446 2
  1461 1447 1457 1
  1462 1447 1448 1
  1463 1448 1459 1
  1464 1448 1449 1
  1465 1449 1450 1
  1466 1449 1461 1
  1467 1450 1462 1
  1468 1450 1451 2
  1469 1451 1452 2
  1470 1451 1453 2
  1471 1452 1463 1
  1472 1452 1464 1
  1473 1453 1465 1
  1474 1453 1466 1
  1475 1454 1443 1
  1476 1456 1447 1
  1477 1458 1448 1
  1478 1460 1449 1
  1479 1433 1443 am
  1480 1467 1468 1
  1481 1468 1469 1
  1482 1468 1480 1
  1483 1468 1471 1
  1484 1469 1470 2
  1485 1471 1472 1
  1486 1471 1482 1
  1487 1472 1473 ar
  1488 1472 1474 ar
  1489 1473 1483 1
  1490 1473 1475 ar
  1491 1474 1476 ar
  1492 1474 1484 1
  1493 1475 1485 1
  1494 1475 1477 ar
  1495 1476 1477 ar
  1496 1476 1486 1
  1497 1477 1478 1
  1498 1478 1487 1
  1499 1479 1467 1
  1500 1481 1471 1
  1501 1445 1467 am
  1502 1488 1489 1
  1503 1489 1497 1
  1504 1489 1492 1
  1505 1489 1490 1
  1506 1490 1491 2
  1507 1492 1494 1
  1508 1492 1498 1
  1509 1492 1493 1
  1510 1493 1500 1
  1511 1494 1501 1
  1512 1494 1502 1
  1513 1494 1503 1
  1514 1495 1493 1
  1515 1495 1504 1
  1516 1495 1505 1
  1517 1495 1506 1
  1518 1496 1488 1
  1519 1499 1493 1
  1520 1469 1488 am
  1521 1507 1508 1
  1522 1508 1513 1
  1523 1508 1511 1
  1524 1508 1509 1
  1525 1509 1510 2
  1526 1511 1514 1
  1527 1511 1515 1
  1528 1511 1516 1
  1529 1512 1507 1
  1530 1490 1507 am
  1531 1517 1518 1
  1532 1518 1526 1
  1533 1518 1521 1
  1534 1518 1519 1
  1535 1519 1520 2
  1536 1521 1523 1
  1537 1521 1527 1
  1538 1521 1522 1
  1539 1522 1529 1
  1540 1523 1530 1
  1541 1523 1531 1
  1542 1523 1532 1
  1543 1524 1522 1
  1544 1524 1533 1
  1545 1524 1534 1
  1546 1524 1535 1
  1547 1525 1517 1
  1548 1528 1522 1
  1549 1509 1517 am
  1550 1536 1537 1
  1551 1537 1538 1
  1552 1537 1548 1
  1553 1537 1540 1
  1554 1538 1539 2
  1555 1540 1550 1
  1556 1540 1541 1
  1557 1541 1552 1
  1558 1541 1542 1
  1559 1542 1543 1
  1560 1542 1554 1
  1561 1543 1555 1
  1562 1543 1544 2
  1563 1544 1545 2
  1564 1544 1546 2
  1565 1545 1556 1
  1566 1545 1557 1
  1567 1546 1558 1
  1568 1546 1559 1
  1569 1547 1536 1
  1570 1549 1540 1
  1571 1551 1541 1
  1572 1553 1542 1
  1573 1519 1536 am
  1574 1560 1561 1
  1575 1561 1569 1
  1576 1561 1564 1
  1577 1561 1562 1
  1578 1562 1563 2
  1579 1564 1566 1
  1580 1564 1570 1
  1581 1564 1565 1
  1582 1565 1572 1
  1583 1566 1573 1
  1584 1566 1574 1
  1585 1566 1575 1
  1586 1567 1565 1
  1587 1567 1576 1
  1588 1567 1577 1
  1589 1567 1578 1
  1590 1568 1560 1
  1591 1571 1565 1
  1592 1538 1560 am
  1593 1579 1585 1
  1594 1579 1580 1
  1595 1580 1583 1
  1596 1580 1586 1
  1597 1580 1581 1
  1598 1581 1582 2
  1599 1583 1584 1
  1600 1583 1588 1
  1601 1584 1585 1
  1602 1584 1590 1
  1603 1585 1592 1
  1604 1587 1583 1
  1605 1589 1584 1
  1606 1591 1585 1
  1607 1562 1579 am
  1608 1593 1594 1
  1609 1594 1597 1
  1610 1594 1602 1
  1611 1594 1595 1
  1612 1595 1596 2
  1613 1597 1604 1
  1614 1597 1598 1
  1615 1598 1605 1
  1616 1598 1599 1
  1617 1598 1600 1
  1618 1599 1606 1
  1619 1599 1607 1
  1620 1599 1608 1
  1621 1600 1609 1
  1622 1600 1610 1
  1623 1600 1611 1
  1624 1601 1593 1
  1625 1603 1597 1
  1626 1581 1593 am
  1627 1612 1613 1
  1628 1613 1614 1
  1629 1613 1624 1
  1630 1613 1616 1
  1631 1614 1615 2
  1632 1616 1626 1
  1633 1616 1617 1
  1634 1617 1628 1
  1635 1617 1618 1
  1636 1618 1619 1
  1637 1618 1630 1
  1638 1619 1631 1
  1639 1619 1620 2
  1640 1620 1621 2
  1641 1620 1622 2
  1642 1621 1632 1
  1643 1621 1633 1
  1644 1622 1634 1
  1645 1622 1635 1
  1646 1623 1612 1
  1647 1625 1616 1
  1648 1627 1617 1
  1649 1629 1618 1
  1650 1595 1612 am
  1651 1636 1637 1
  1652 1637 1638 1
  1653 1637 1649 1
  1654 1637 1640 1
  1655 1638 1639 2
  1656 1640 1641 1
  1657 1640 1651 1
  1658 1641 1642 ar
  1659 1641 1643 ar
  1660 1642 1652 1
  1661 1642 1644 ar
  1662 1643 1645 ar
  1663 1643 1653 1
  1664 1644 1654 1
  1665 1644 1646 ar
  1666 1645 1646 ar
  1667 1645 1655 1
  1668 1646 1647 1
  1669 1647 1656 1
  1670 1648 1636 1
  1671 1650 1640 1
  1672 1614 1636 am
  1673 1657 1658 1
  1674 1658 1666 1
  1675 1658 1661 1
  1676 1658 1659 1
  1677 1659 1660 2
  1678 1661 1668 1
  1679 1661 1662 1
  1680 1662 1664 2
  1681 1662 1663 am
  1682 1663 1669 1
  1683 1663 1670 1
  1684 1665 1657 1
  1685 1667 1661 1
  1686 1638 1657 am
  1687 1671 1672 1
  1688 1672 1673 1
  1689 1672 1677 1
  1690 1673 1674 2
  1691 1675 1671 1
  1692 1676 1672 1
  1693 1659 1671 am
  1694 1678 1679 1
  1695 1679 1682 1
  1696 1679 1687 1
  1697 1679 1680 1
  1698 1680 1681 2
  1699 1682 1689 1
  1700 1682 1683 1
  1701 1683 1690 1
  1702 1683 1684 1
  1703 1683 1685 1
  1704 1684 1691 1
  1705 1684 1692 1
  1706 1684 1693 1
  1707 1685 1694 1
  1708 1685 1695 1
  1709 1685 1696 1
  1710 1686 1678 1
  1711 1688 1682 1
  1712 1673 1678 am
  1713 1697 1698 1
  1714 1698 1699 1
  1715 1698 1705 1
  1716 1698 1701 1
  1717 1699 1700 2
  1718 1701 1702 1
  1719 1701 1706 1
  1720 1701 1703 1
  1721 1702 1707 1
  1722 1702 1709 1
  1723 1702 1708 1
  1724 1703 1710 1
  1725 1703 1711 1
  1726 1703 1712 1
  1727 1704 1697 1
  1728 1680 1697 am
  1729 1713 1714 1
  1730 1714 1721 1
  1731 1714 1717 1
  1732 1714 1715 1
  1733 1715 1716 2
  1734 1717 1722 1
  1735 1717 1718 1
  1736 1717 1719 1
  1737 1718 1724 1
  1738 1718 1725 1
  1739 1718 1726 1
  1740 1719 1723 1
  1741 1720 1713 1
  1742 1699 1713 am
  1743 1727 1728 1
  1744 1728 1729 1
  1745 1728 1733 1
  1746 1729 1730 2
  1747 1731 1727 1
  1748 1732 1728 1
  1749 1715 1727 am
  1750 1734 1735 1
  1751 1735 1742 1
  1752 1735 1738 1
  1753 1735 1736 1
  1754 1736 1737 2
  1755 1738 1743 1
  1756 1738 1739 1
  1757 1738 1740 1
  1758 1739 1745 1
  1759 1739 1746 1
  1760 1739 1747 1
  1761 1740 1744 1
  1762 1741 1734 1
  1763 1729 1734 am
  1764 1748 1749 1
  1765 1749 1750 1
  1766 1749 1760 1
  1767 1749 1752 1
  1768 1750 1751 2
  1769 1752 1762 1
  1770 1752 1753 1
  1771 1753 1764 1
  1772 1753 1754 1
  1773 1754 1755 1
  1774 1754 1766 1
  1775 1755 1767 1
  1776 1755 1756 2
  1777 1756 1757 2
  1778 1756 1758 2
  1779 1757 1768 1
  1780 1757 1769 1
  1781 1758 1770 1
  1782 1758 1771 1
  1783 1759 1748 1
  1784 1761 1752 1
  1785 1763 1753 1
  1786 1765 1754 1
  1787 1736 1748 am
  1788 1772 1773 1
  1789 1773 1778 1
  1790 1773 1776 1
  1791 1773 1774 1
  1792 1774 1775 2
  1793 1776 1779 1
  1794 1776 1780 1
  1795 1776 1781 1
  1796 1777 1772 1
  1797 1750 1772 am
  1798 1782 1783 1
  1799 1783 1792 1
  1800 1783 1786 1
  1801 1783 1784 1
  1802 1784 1785 2
  1803 1786 1794 1
  1804 1786 1787 1
  1805 1787 1796 1
  1806 1787 1788 1
  1807 1788 1798 1
  1808 1788 1789 1
  1809 1789 1800 1
  1810 1789 1790 1
  1811 1790 1801 1
  1812 1790 1802 1
  1813 1790 1803 1
  1814 1791 1782 1
  1815 1793 1786 1
  1816 1795 1787 1
  1817 1797 1788 1
  1818 1799 1789 1
  1819 1774 1782 am
  1820 1804 1805 1
  1821 1805 1806 1
  1822 1805 1810 1
  1823 1806 1807 2
  1824 1808 1804 1
  1825 1809 1805 1
  1826 1784 1804 am
  1827 1811 1812 1
  1828 1812 1820 1
  1829 1812 1815 1
  1830 1812 1813 1
  1831 1813 1814 2
  1832 1815 1817 1
  1833 1815 1821 1
  1834 1815 1816 1
  1835 1816 1823 1
  1836 1817 1824 1
  1837 1817 1825 1
  1838 1817 1826 1
  1839 1818 1816 1
  1840 1818 1827 1
  1841 1818 1828 1
  1842 1818 1829 1
  1843 1819 1811 1
  1844 1822 1816 1
  1845 1806 1811 am
  1846 1830 1831 1
  1847 1831 1839 1
  1848 1831 1834 1
  1849 1831 1832 1
  1850 1832 1833 2
  1851 1834 1836 1
  1852 1834 1840 1
  1853 1834 1835 1
  1854 1835 1842 1
  1855 1836 1843 1
  1856 1836 1844 1
  1857 1836 1845 1
  1858 1837 1835 1
  1859 1837 1846 1
  1860 1837 1847 1
  1861 1837 1848 1
  1862 1838 1830 1
  1863 1841 1835 1
  1864 1813 1830 am
  1865 1849 1850 1
  1866 1850 1855 1
  1867 1850 1853 1
  1868 1850 1851 1
  1869 1851 1852 2
  1870 1853 1856 1
  1871 1853 1857 1
  1872 1853 1858 1
  1873 1854 1849 1
  1874 1832 1849 am
  1875 1859 1860 1
  1876 1860 1868 1
  1877 1860 1863 1
  1878 1860 1861 1
  1879 1861 1862 2
  1880 1863 1865 1
  1881 1863 1869 1
  1882 1863 1864 1
  1883 1864 1871 1
  1884 1865 1872 1
  1885 1865 1873 1
  1886 1865 1874 1
  1887 1866 1864 1
  1888 1866 1875 1
  1889 1866 1876 1
  1890 1866 1877 1
  1891 1867 1859 1
  1892 1870 1864 1
  1893 1851 1859 am
  1894 1878 1879 1
  1895 1879 1885 1
  1896 1879 1882 1
  1897 1879 1880 1
  1898 1880 1881 2
  1899 1882 1887 1
  1900 1882 1883 1
  1901 1884 1878 1
  1902 1886 1882 1
  1903 1888 1883 1
  1904 1861 1878 am
  1905 1889 1890 1
  1906 1890 1891 1
  1907 1890 1904 1
  1908 1890 1893 1
  1909 1891 1892 2
  1910 1893 1906 1
  1911 1893 1894 1
  1912 1894 1896 ar
  1913 1894 1895 ar
  1914 1895 1907 1
  1915 1895 1899 ar
  1916 1896 1897 ar
  1917 1896 1898 ar
  1918 1897 1899 ar
  1919 1897 1900 ar
  1920 1898 1901 ar
  1921 1898 1909 1
  1922 1899 1908 1
  1923 1900 1910 1
  1924 1900 1902 ar
  1925 1901 1902 ar
  1926 1901 1911 1
  1927 1902 1912 1
  1928 1903 1889 1
  1929 1905 1893 1
  1930 1880 1889 am
  1931 1913 1914 1
  1932 1914 1915 1
  1933 1914 1921 1
  1934 1914 1917 1
  1935 1915 1916 2
  1936 1917 1918 1
  1937 1917 1922 1
  1938 1917 1919 1
  1939 1918 1923 1
  1940 1918 1925 1
  1941 1918 1924 1
  1942 1919 1926 1
  1943 1919 1927 1
  1944 1919 1928 1
  1945 1920 1913 1
  1946 1891 1913 am
  1947 1929 1930 1
  1948 1930 1933 1
  1949 1930 1938 1
  1950 1930 1931 1
  1951 1931 1932 2
  1952 1933 1940 1
  1953 1933 1934 1
  1954 1934 1941 1
  1955 1934 1935 1
  1956 1934 1936 1
  1957 1935 1942 1
  1958 1935 1943 1
  1959 1935 1944 1
  1960 1936 1945 1
  1961 1936 1946 1
  1962 1936 1947 1
  1963 1937 1929 1
  1964 1939 1933 1
  1965 1915 1929 am
  1966 1948 1949 1
  1967 1949 1955 1
  1968 1949 1952 1
  1969 1949 1950 1
  1970 1950 1951 2
  1971 1952 1957 1
  1972 1952 1953 1
  1973 1954 1948 1
  1974 1956 1952 1
  1975 1958 1953 1
  1976 1931 1948 am
  1977 1959 1960 1
  1978 1960 1971 1
  1979 1960 1963 1
  1980 1960 1961 1
  1981 1961 1962 2
  1982 1963 1973 1
  1983 1963 1964 1
  1984 1964 1965 ar
  1985 1964 1966 ar
  1986 1965 1974 1
  1987 1965 1967 ar
  1988 1966 1968 ar
  1989 1966 1975 1
  1990 1967 1976 1
  1991 1967 1969 ar
  1992 1968 1969 ar
  1993 1968 1977 1
  1994 1969 1978 1
  1995 1970 1959 1
  1996 1972 1963 1
  1997 1950 1959 am
  1998 1979 1980 1
  1999 1980 1985 1
  2000 1980 1983 1
  2001 1980 1981 1
  2002 1981 1982 2
  2003 1983 1986 1
  2004 1983 1987 1
  2005 1983 1988 1
  2006 1984 1979 1
  2007 1961 1979 am
  2008 1989 1990 1
  2009 1990 1998 1
  2010 1990 1993 1
  2011 1990 1991 1
  2012 1991 1992 2
  2013 1993 1995 1
  2014 1993 1999 1
  2015 1993 1994 1
  2016 1994 2001 1
  2017 1995 2002 1
  2018 1995 2003 1
  2019 1995 2004 1
  2020 1996 1994 1
  2021 1996 2005 1
  2022 1996 2006 1
  2023 1996 2007 1
  2024 1997 1989 1
  2025 2000 1994 1
  2026 1981 1989 am
  2027 2008 2009 1
  2028 2009 2010 1
  2029 2009 2014 1
  2030 2010 2011 2
  2031 2012 2008 1
  2032 2013 2009 1
  2033 1991 2008 am
  2034 2015 2016 1
  2035 2016 2019 1
  2036 2016 2024 1
  2037 2016 2017 1
  2038 2017 2018 2
  2039 2019 2026 1
  2040 2019 2020 1
  2041 2020 2027 1
  2042 2020 2021 1
  2043 2020 2022 1
  2044 2021 2028 1
  2045 2021 2029 1
  2046 2021 2030 1
  2047 2022 2031 1
  2048 2022 2032 1
  2049 2022 2033 1
  2050 2023 2015 1
  2051 2025 2019 1
  2052 2010 2015 am
  2053 2034 2035 1
  2054 2035 2042 1
  2055 2035 2038 1
  2056 2035 2036 1
  2057 2036 2037 2
  2058 2038 2043 1
  2059 2038 2039 1
  2060 2038 2040 1
  2061 2039 2045 1
  2062 2039 2046 1
  2063 2039 2047 1
  2064 2040 2044 1
  2065 2041 2034 1
  2066 2017 2034 am
  2067 2048 2054 1
  2068 2048 2049 1
  2069 2049 2052 1
  2070 2049 2055 1
  2071 2049 2050 1
  2072 2050 2051 2
  2073 2052 2053 1
  2074 2052 2057 1
  2075 2053 2054 1
  2076 2053 2059 1
  2077 2054 2061 1
  2078 2056 2052 1
  2079 2058 2053 1
  2080 2060 2054 1
  2081 2036 2048 am
  2082 2062 2063 1
  2083 2063 2071 1
  2084 2063 2066 1
  2085 2063 2064 1
  2086 2064 2065 2
  2087 2066 2073 1
  2088 2066 2067 1
  2089 2067 2075 1
  2090 2067 2068 1
  2091 2068 2069 1
  2092 2069 2076 1
  2093 2069 2077 1
  2094 2069 2078 1
  2095 2070 2062 1
  2096 2072 2066 1
  2097 2074 2067 1
  2098 2050 2062 am
  2099 2079 2080 1
  2100 2080 2083 1
  2101 2080 2088 1
  2102 2080 2081 1
  2103 2081 2082 2
  2104 2083 2090 1
  2105 2083 2084 1
  2106 2084 2091 1
  2107 2084 2085 1
  2108 2084 2086 1
  2109 2085 2092 1
  2110 2085 2093 1
  2111 2085 2094 1
  2112 2086 2095 1
  2113 2086 2096 1
  2114 2086 2097 1
  2115 2087 2079 1
  2116 2089 2083 1
  2117 2064 2079 am
  2118 2098 2099 1
  2119 2099 2100 1
  2120 2099 2104 1
  2121 2100 2101 2
  2122 2102 2098 1
  2123 2103 2099 1
  2124 2081 2098 am
  2125 2105 2106 1
  2126 2106 2107 1
  2127 2106 2120 1
  2128 2106 2109 1
  2129 2107 2108 2
  2130 2109 2122 1
  2131 2109 2110 1
  2132 2110 2112 ar
  2133 2110 2111 ar
  2134 2111 2123 1
  2135 2111 2115 ar
  2136 2112 2113 ar
  2137 2112 2114 ar
  2138 2113 2115 ar
  2139 2113 2116 ar
  2140 2114 2117 ar
  2141 2114 2125 1
  2142 2115 2124 1
  2143 2116 2126 1
  2144 2116 2118 ar
  2145 2117 2118 ar
  2146 2117 2127 1
  2147 2118 2128 1
  2148 2119 2105 1
  2149 2121 2109 1
  2150 2100 2105 am
  2151 2129 2130 1
  2152 2130 2138 1
  2153 2130 2133 1
  2154 2130 2131 1
  2155 2131 2132 2
  2156 2133 2140 1
  2157 2133 2134 1
  2158 2134 2136 2
  2159 2134 2135 am
  2160 2135 2141 1
  2161 2135 2142 1
  2162 2137 2129 1
  2163 2139 2133 1
  2164 2107 2129 am
  2165 2143 2144 1
  2166 2144 2152 1
  2167 2144 2147 1
  2168 2144 2145 1
  2169 2145 2146 2
  2170 2147 2154 1
  2171 2147 2148 1
  2172 2148 2150 2
  2173 2148 2149 am
  2174 2149 2155 1
  2175 2149 2156 1
  2176 2151 2143 1
  2177 2153 2147 1
  2178 2131 2143 am
  2179 2157 2158 1
  2180 2158 2164 1
  2181 2158 2161 1
  2182 2158 2159 1
  2183 2159 2160 2
  2184 2161 2166 1
  2185 2161 2162 1
  2186 2163 2157 1
  2187 2165 2161 1
  2188 2145 2157 am
  2189 2167 2168 1
  2190 2168 2169 1
  2191 2168 2173 1
  2192 2169 2170 2
  2193 2171 2167 1
  2194 2172 2168 1
  2195 2159 2167 am
  2196 2174 2175 1
  2197 2175 2187 1
  2198 2175 2179 1
  2199 2175 2177 1
  2200 2177 2178 2
  2201 2179 2189 1
  2202 2179 2180 1
  2203 2180 2191 1
  2204 2180 2181 1
  2205 2181 2183 2
  2206 2181 2182 am
  2207 2182 2192 1
  2208 2182 2193 1
  2209 2176 2184 1
  2210 2176 2194 1
  2211 2176 2195 1
  2212 2176 2196 1
  2213 2184 2177 2
  2214 2184 2186 1
  2215 2185 2174 1
  2216 2188 2179 1
  2217 2190 2180 1
  2218 2169 2174 am
  2219 2197 2198 1
  2220 2198 2207 1
  2221 2198 2202 1
  2222 2198 2200 1
  2223 2200 2201 2
  2224 2202 2209 1
  2225 2202 2203 1
  2226 2199 2204 1
  2227 2199 2211 1
  2228 2199 2212 1
  2229 2199 2213 1
  2230 2204 2197 am
  2231 2204 2205 2
  2232 2206 2197 1
  2233 2208 2202 1
  2234 2210 2203 1
  2235 2177 2197 1
  2236 2214 2215 1
  2237 2215 2224 1
  2238 2215 2218 1
  2239 2215 2216 1
  2240 2216 2217 2
  2241 2218 2226 1
  2242 2218 2219 1
  2243 2219 2228 1
  2244 2219 2220 1
  2245 2220 2222 2
  2246 2220 2221 am
  2247 2221 2229 1
  2248 2221 2230 1
  2249 2223 2214 1
  2250 2225 2218 1
  2251 2227 2219 1
  2252 2200 2214 am
  2253 2231 2232 1
  2254 2232 2233 1
  2255 2232 2237 1
  2256 2233 2234 2
  2257 2235 2231 1
  2258 2236 2232 1
  2259 2216 2231 am
  2260 2238 2239 1
  2261 2239 2245 1
  2262 2239 2242 1
  2263 2239 2240 1
  2264 2240 2241 2
  2265 2242 2247 1
  2266 2242 2243 1
  2267 2244 2238 1
  2268 2246 2242 1
  2269 2233 2238 am
  2270 2248 2249 1
  2271 2249 2250 1
  2272 2249 2254 1
  2273 2250 2251 2
  2274 2252 2248 1
  2275 2253 2249 1
  2276 2240 2248 am
  2277 2255 2256 1
  2278 2256 2265 1
  2279 2256 2259 1
  2280 2256 2257 1
  2281 2257 2258 2
  2282 2259 2267 1
  2283 2259 2260 1
  2284 2260 2269 1
  2285 2260 2261 1
  2286 2261 2262 2
  2287 2261 2263 2
  2288 2264 2255 1
  2289 2266 2259 1
  2290 2268 2260 1
  2291 2250 2255 am
  2292 2270 2271 1
  2293 2271 2272 1
  2294 2271 2276 1
  2295 2272 2273 2
  2296 2274 2270 1
  2297 2275 2271 1
  2298 2257 2270 am
  2299 2277 2278 1
  2300 2278 2287 1
  2301 2278 2281 1
  2302 2278 2279 1
  2303 2279 2280 2
  2304 2281 2289 1
  2305 2281 2282 1
  2306 2282 2291 1
  2307 2282 2283 1
  2308 2283 2285 2
  2309 2283 2284 am
  2310 2284 2292 1
  2311 2284 2293 1
  2312 2286 2277 1
  2313 2288 2281 1
  2314 2290 2282 1
  2315 2272 2277 am
  2316 2294 2295 1
  2317 2295 2296 1
  2318 2295 2302 1
  2319 2295 2298 1
  2320 2296 2297 2
  2321 2298 2299 1
  2322 2298 2303 1
  2323 2298 2300 1
  2324 2299 2304 1
  2325 2299 2306 1
  2326 2299 2305 1
  2327 2300 2307 1
  2328 2300 2308 1
  2329 2300 2309 1
  2330 2301 2294 1
  2331 2279 2294 am
  2332 2310 2311 1
  2333 2311 2316 1
  2334 2311 2314 1
  2335 2311 2312 1
  2336 2312 2313 2
  2337 2314 2317 1
  2338 2314 2318 1
  2339 2314 2319 1
  2340 2315 2310 1
  2341 2296 2310 am
  2342 2320 2321 1
  2343 2321 2327 1
  2344 2321 2324 1
  2345 2321 2322 1
  2346 2322 2323 2
  2347 2324 2329 1
  2348 2324 2325 1
  2349 2326 2320 1
  2350 2328 2324 1
  2351 2312 2320 am
  2352 2330 2331 1
  2353 2331 2334 1
  2354 2331 2339 1
  2355 2331 2332 1
  2356 2332 2333 2
  2357 2334 2341 1
  2358 2334 2335 1
  2359 2335 2342 1
  2360 2335 2336 1
  2361 2335 2337 1
  2362 2336 2343 1
  2363 2336 2344 1
  2364 2336 2345 1
  2365 2337 2346 1
  2366 2337 2347 1
  2367 2337 2348 1
  2368 2338 2330 1
  2369 2340 2334 1
  2370 2322 2330 am
  2371 2349 2350 1
  2372 2350 2361 1
  2373 2350 2353 1
  2374 2350 2351 1
  2375 2351 2352 2
  2376 2353 2363 1
  2377 2353 2354 1
  2378 2354 2355 ar
  2379 2354 2356 ar
  2380 2355 2364 1
  2381 2355 2357 ar
  2382 2356 2358 ar
  2383 2356 2365 1
  2384 2357 2366 1
  2385 2357 2359 ar
  2386 2358 2359 ar
  2387 2358 2367 1
  2388 2359 2368 1
  2389 2360 2349 1
  2390 2362 2353 1
  2391 2332 2349 am
  2392 2369 2370 1
  2393 2370 2379 1
  2394 2370 2373 1
  2395 2370 2371 1
  2396 2371 2372 2
  2397 2373 2381 1
  2398 2373 2374 1
  2399 2374 2383 1
  2400 2374 2375 1
  2401 2375 2376 2
  2402 2375 2377 2
  2403 2378 2369 1
  2404 2380 2373 1
  2405 2382 2374 1
  2406 2351 2369 am
  2407 2384 2385 1
  2408 2385 2393 1
  2409 2385 2388 1
  2410 2385 2386 1
  2411 2386 2387 2
  2412 2388 2395 1
  2413 2388 2389 1
  2414 2389 2390 2
  2415 2389 2391 2
  2416 2392 2384 1
  2417 2394 2388 1
  2418 2371 2384 am
  2419 2396 2397 1
  2420 2397 2398 1
  2421 2397 2404 1
  2422 2397 2400 1
  2423 2398 2399 2
  2424 2400 2401 1
  2425 2400 2405 1
  2426 2400 2402 1
  2427 2401 2406 1
  2428 2401 2408 1
  2429 2401 2407 1
  2430 2402 2409 1
  2431 2402 2410 1
  2432 2402 2411 1
  2433 2403 2396 1
  2434 2386 2396 am
  2435 2412 2413 1
  2436 2413 2414 1
  2437 2413 2420 1
  2438 2413 2416 1
  2439 2414 2415 2
  2440 2416 2417 1
  2441 2416 2421 1
  2442 2416 2418 1
  2443 2417 2422 1
  2444 2417 2424 1
  2445 2417 2423 1
  2446 2418 2425 1
  2447 2418 2426 1
  2448 2418 2427 1
  2449 2419 2412 1
  2450 2398 2412 am
  2451 2428 2434 1
  2452 2428 2429 1
  2453 2429 2432 1
  2454 2429 2435 1
  2455 2429 2430 1
  2456 2430 2431 2
  2457 2432 2433 1
  2458 2432 2437 1
  2459 2433 2434 1
  2460 2433 2439 1
  2461 2434 2441 1
  2462 2436 2432 1
  2463 2438 2433 1
  2464 2440 2434 1
  2465 2414 2428 am
  2466 2442 2443 1
  2467 2443 2451 1
  2468 2443 2446 1
  2469 2443 2444 1
  2470 2444 2445 2
  2471 2446 2453 1
  2472 2446 2447 1
  2473 2447 2455 1
  2474 2447 2448 1
  2475 2448 2449 1
  2476 2449 2456 1
  2477 2449 2457 1
  2478 2449 2458 1
  2479 2450 2442 1
  2480 2452 2446 1
  2481 2454 2447 1
  2482 2430 2442 am
  2483 2459 2460 1
  2484 2460 2468 1
  2485 2460 2463 1
  2486 2460 2461 1
  2487 2461 2462 2
  2488 2463 2470 1
  2489 2463 2464 1
  2490 2464 2466 2
  2491 2464 2465 am
  2492 2465 2471 1
  2493 2465 2472 1
  2494 2467 2459 1
  2495 2469 2463 1
  2496 2444 2459 am
  2497 2473 2474 1
  2498 2474 2475 1
  2499 2474 2486 1
  2500 2474 2477 1
  2501 2475 2476 2
  2502 2477 2478 1
  2503 2477 2488 1
  2504 2478 2479 ar
  2505 2478 2480 ar
  2506 2479 2489 1
  2507 2479 2481 ar
  2508 2480 2482 ar
  2509 2480 2490 1
  2510 2481 2491 1
  2511 2481 2483 ar
  2512 2482 2483 ar
  2513 2482 2492 1
  2514 2483 2484 1
  2515 2484 2493 1
  2516 2485 2473 1
  2517 2487 2477 1
  2518 2461 2473 am
  2519 2494 2495 1
  2520 2495 2503 1
  2521 2495 2498 1
  2522 2495 2496 1
  2523 2496 2497 2
  2524 2498 2505 1
  2525 2498 2499 1
  2526 2499 2507 1
  2527 2499 2500 1
  2528 2500 2501 1
  2529 2501 2508 1
  2530 2501 2509 1
  2531 2501 2510 1
  2532 2502 2494 1
  2533 2504 2498 1
  2534 2506 2499 1
  2535 2475 2494 am
  2536 2511 2512 1
  2537 2512 2513 1
  2538 2512 2519 1
  2539 2512 2515 1
  2540 2513 2514 2
  2541 2515 2516 1
  2542 2515 2520 1
  2543 2515 2517 1
  2544 2516 2521 1
  2545 2516 2523 1
  2546 2516 2522 1
  2547 2517 2524 1
  2548 2517 2525 1
  2549 2517 2526 1
  2550 2518 2511 1
  2551 2496 2511 am
  2552 2527 2528 1
  2553 2528 2529 1
  2554 2528 2540 1
  2555 2528 2531 1
  2556 2529 2530 2
  2557 2531 2532 1
  2558 2531 2542 1
  2559 2532 2533 ar
  2560 2532 2534 ar
  2561 2533 2543 1
  2562 2533 2535 ar
  2563 2534 2536 ar
  2564 2534 2544 1
  2565 2535 2545 1
  2566 2535 2537 ar
  2567 2536 2537 ar
  2568 2536 2546 1
  2569 2537 2538 1
  2570 2538 2547 1
  2571 2539 2527 1
  2572 2541 2531 1
  2573 2513 2527 am
  2574 2548 2549 1
  2575 2549 2560 1
  2576 2549 2552 1
  2577 2549 2550 1
  2578 2550 2551 2
  2579 2552 2562 1
  2580 2552 2553 1
  2581 2553 2554 ar
  2582 2553 2555 ar
  2583 2554 2563 1
  2584 2554 2556 ar
  2585 2555 2557 ar
  2586 2555 2564 1
  2587 2556 2565 1
  2588 2556 2558 ar
  2589 2557 2558 ar
  2590 2557 2566 1
  2591 2558 2567 1
  2592 2559 2548 1
  2593 2561 2552 1
  2594 2529 2548 am
  2595 2568 2569 1
  2596 2569 2577 1
  2597 2569 2572 1
  2598 2569 2570 1
  2599 2570 2571 2
  2600 2572 2579 1
  2601 2572 2573 1
  2602 2573 2575 2
  2603 2573 2574 am
  2604 2574 2580 1
  2605 2574 2581 1
  2606 2576 2568 1
  2607 2578 2572 1
  2608 2550 2568 am
  2609 2582 2583 1
  2610 2583 2594 1
  2611 2583 2586 1
  2612 2583 2584 1
  2613 2584 2585 2
  2614 2586 2596 1
  2615 2586 2587 1
  2616 2587 2588 ar
  2617 2587 2589 ar
  2618 2588 2597 1
  2619 2588 2590 ar
  2620 2589 2591 ar
  2621 2589 2598 1
  2622 2590 2599 1
  2623 2590 2592 ar
  2624 2591 2592 ar
  2625 2591 2600 1
  2626 2592 2601 1
  2627 2593 2582 1
  2628 2595 2586 1
  2629 2570 2582 am
  2630 2602 2603 1
  2631 2603 2614 1
  2632 2603 2606 1
  2633 2603 2604 1
  2634 2604 2605 2
  2635 2606 2616 1
  2636 2606 2607 1
  2637 2607 2608 ar
  2638 2607 2609 ar
  2639 2608 2617 1
  2640 2608 2610 ar
  2641 2609 2611 ar
  2642 2609 2618 1
  2643 2610 2619 1
  2644 2610 2612 ar
  2645 2611 2612 ar
  2646 2611 2620 1
  2647 2612 2621 1
  2648 2613 2602 1
  2649 2615 2606 1
  2650 2584 2602 am
  2651 2622 2623 1
  2652 2623 2628 1
  2653 2623 2626 1
  2654 2623 2624 1
  2655 2624 2625 2
  2656 2626 2629 1
  2657 2626 2630 1
  2658 2626 2631 1
  2659 2627 2622 1
  2660 2604 2622 am
  2661 2632 2633 1
  2662 2633 2639 1
  2663 2633 2636 1
  2664 2633 2634 1
  2665 2634 2635 2
  2666 2636 2641 1
  2667 2636 2637 1
  2668 2638 2632 1
  2669 2640 2636 1
  2670 2642 2637 1
  2671 2624 2632 am
  2672 2643 2644 1
  2673 2644 2645 1
  2674 2644 2651 1
  2675 2644 2647 1
  2676 2645 2646 2
  2677 2647 2648 1
  2678 2647 2652 1
  2679 2647 2649 1
  2680 2648 2653 1
  2681 2648 2655 1
  2682 2648 2654 1
  2683 2649 2656 1
  2684 2649 2657 1
  2685 2649 2658 1
  2686 2650 2643 1
  2687 2634 2643 am
  2688 2659 2660 1
  2689 2660 2663 1
  2690 2660 2668 1
  2691 2660 2661 1
  2692 2661 2662 2
  2693 2663 2670 1
  2694 2663 2664 1
  2695 2664 2671 1
  2696 2664 2665 1
  2697 2664 2666 1
  2698 2665 2672 1
  2699 2665 2673 1
  2700 2665 2674 1
  2701 2666 2675 1
  2702 2666 2676 1
  2703 2666 2677 1
  2704 2667 2659 1
  2705 2669 2663 1
  2706 2645 2659 am
  2707 2678 2679 1
  2708 2679 2680 1
  2709 2679 2686 1
  2710 2679 2682 1
  2711 2680 2681 2
  2712 2682 2683 1
  2713 2682 2687 1
  2714 2682 2684 1
  2715 2683 2688 1
  2716 2683 2690 1
  2717 2683 2689 1
  2718 2684 2691 1
  2719 2684 2692 1
  2720 2684 2693 1
  2721 2685 2678 1
  2722 2661 2678 am
  2723 2694 2700 1
  2724 2694 2695 1
  2725 2695 2698 1
  2726 2695 2701 1
  2727 2695 2696 1
  2728 2696 2697 2
  2729 2698 2699 1
  2730 2698 2703 1
  2731 2699 2700 1
  2732 2699 2705 1
  2733 2700 2707 1
  2734 2702 2698 1
  2735 2704 2699 1
  2736 2706 2700 1
  2737 2680 2694 am
  2738 2708 2709 1
  2739 2709 2712 1
  2740 2709 2717 1
  2741 2709 2710 1
  2742 2710 2711 2
  2743 2712 2719 1
  2744 2712 2713 1
  2745 2713 2720 1
  2746 2713 2714 1
  2747 2713 2715 1
  2748 2714 2721 1
  2749 2714 2722 1
  2750 2714 2723 1
  2751 2715 2724 1
  2752 2715 2725 1
  2753 2715 2726 1
  2754 2716 2708 1
  2755 2718 2712 1
  2756 2696 2708 am
  2757 2727 2728 1
  2758 2728 2731 1
  2759 2728 2736 1
  2760 2728 2729 1
  2761 2729 2730 2
  2762 2731 2738 1
  2763 2731 2732 1
  2764 2732 2739 1
  2765 2732 2733 1
  2766 2732 2734 1
  2767 2733 2740 1
  2768 2733 2741 1
  2769 2733 2742 1
  2770 2734 2743 1
  2771 2734 2744 1
  2772 2734 2745 1
  2773 2735 2727 1
  2774 2737 2731 1
  2775 2710 2727 am
  2776 2746 2747 1
  2777 2747 2750 1
  2778 2747 2755 1
  2779 2747 2748 1
  2780 2748 2749 2
  2781 2750 2757 1
  2782 2750 2751 1
  2783 2751 2758 1
  2784 2751 2752 1
  2785 2751 2753 1
  2786 2752 2759 1
  2787 2752 2760 1
  2788 2752 2761 1
  2789 2753 2762 1
  2790 2753 2763 1
  2791 2753 2764 1
  2792 2754 2746 1
  2793 2756 2750 1
  2794 2729 2746 am
  2795 2765 2766 1
  2796 2766 2774 1
  2797 2766 2769 1
  2798 2766 2767 1
  2799 2767 2768 2
  2800 2769 2776 1
  2801 2769 2770 1
  2802 2770 2778 1
  2803 2770 2771 1
  2804 2771 2772 1
  2805 2772 2779 1
  2806 2772 2780 1
  2807 2772 2781 1
  2808 2773 2765 1
  2809 2775 2769 1
  2810 2777 2770 1
  2811 2748 2765 am
  2812 2782 2783 1
  2813 2783 2786 1
  2814 2783 2791 1
  2815 2783 2784 1
  2816 2784 2785 2
  2817 2786 2793 1
  2818 2786 2787 1
  2819 2787 2794 1
  2820 2787 2788 1
  2821 2787 2789 1
  2822 2788 2795 1
  2823 2788 2796 1
  2824 2788 2797 1
  2825 2789 2798 1
[truncated: 92,435 more chars]
