# Supplementary material for: The pocketome of G-protein-coupled receptors reveals previously untargeted allosteric sites
Source: Nat Commun. 2022 May 10;13:2567. doi: 10.1038/s41467-022-29609-6 (PMC9091257; doi:10.1038/s41467-022-29609-6)
Supplement: Supplementary file 4 — Supplementary Data 1 [file 41467_2022_29609_MOESM4_ESM.zip › docking_files/3vga/mols.mol2]

# TRIPOS MOL2 file generated by SEED

@<TRIPOS>MOLECULE
methanamine
 8 7 0 0 0
****
USER_CHARGES
INVALID_CHARGES
Pose:   1 Cluster:   1 Fr_nu: 1301278 TotEn:   -40.95
@<TRIPOS>ATOM
      1 C1        -77.9359   -9.7422  -57.6718 C.3    1 LIG       0.04000
      2 N1        -79.0637  -10.4065  -56.9904 N.4    1 LIG      -0.30000
      3 H1        -78.1823   -9.6703  -58.7327 H      1 LIG       0.09000
      4 H2        -77.8144   -8.7519  -57.2288 H      1 LIG       0.09000
      5 H3        -77.0450  -10.3537  -57.5165 H      1 LIG       0.09000
      6 H4        -78.8880  -10.5031  -55.9817 H      1 LIG       0.33000
      7 H5        -79.2262  -11.3494  -57.3679 H      1 LIG       0.33000
      8 H6        -79.9361   -9.8733  -57.1030 H      1 LIG       0.33000
@<TRIPOS>BOND
      1       1       2 1
      2       1       3 1
      3       1       4 1
      4       1       5 1
      5       2       6 1
      6       2       7 1
      7       2       8 1
@<TRIPOS>ALT_TYPE
CGenFF_4.0_ALT_TYPE_SET
CGenFF_4.0 1 CG334 2 NG3P3 3 HGA3 4 HGA3 5 HGA3 6 HGP2 7 HGP2 8 HGP2
@<TRIPOS>MOLECULE
methanamine
 8 7 0 0 0
****
USER_CHARGES
INVALID_CHARGES
Pose:   2 Cluster:   2 Fr_nu: 1316876 TotEn:   -38.53
@<TRIPOS>ATOM
      1 C1        -79.0170   -8.6240  -57.0329 C.3    1 LIG       0.04000
      2 N1        -80.2746   -9.2859  -56.6356 N.4    1 LIG      -0.30000
      3 H1        -78.3211   -9.3984  -57.3607 H      1 LIG       0.09000
      4 H2        -79.2458   -7.9320  -57.8456 H      1 LIG       0.09000
      5 H3        -78.6299   -8.0921  -56.1616 H      1 LIG       0.09000
      6 H4        -80.9731   -8.6024  -56.3153 H      1 LIG       0.33000
      7 H5        -80.1202   -9.9533  -55.8683 H      1 LIG       0.33000
      8 H6        -80.6882   -9.8066  -57.4203 H      1 LIG       0.33000
@<TRIPOS>BOND
      1       1       2 1
      2       1       3 1
      3       1       4 1
      4       1       5 1
      5       2       6 1
      6       2       7 1
      7       2       8 1
@<TRIPOS>ALT_TYPE
CGenFF_4.0_ALT_TYPE_SET
CGenFF_4.0 1 CG334 2 NG3P3 3 HGA3 4 HGA3 5 HGA3 6 HGP2 7 HGP2 8 HGP2
@<TRIPOS>MOLECULE
methanamine
 8 7 0 0 0
****
USER_CHARGES
INVALID_CHARGES
Pose:   3 Cluster:   3 Fr_nu: 1300216 TotEn:   -36.40
@<TRIPOS>ATOM
      1 C1        -77.9359   -9.7422  -57.6718 C.3    1 LIG       0.04000
      2 N1        -78.6182   -8.9049  -56.6664 N.4    1 LIG      -0.30000
      3 H1        -77.9013   -9.1799  -58.6067 H      1 LIG       0.09000
      4 H2        -76.9304   -9.9540  -57.3034 H      1 LIG       0.09000
      5 H3        -78.5132  -10.6615  -57.7880 H      1 LIG       0.09000
      6 H4        -78.6813   -9.3849  -55.7591 H      1 LIG       0.33000
      7 H5        -79.5760   -8.6724  -56.9607 H      1 LIG       0.33000
      8 H6        -78.1176   -8.0194  -56.5140 H      1 LIG       0.33000
@<TRIPOS>BOND
      1       1       2 1
      2       1       3 1
      3       1       4 1
      4       1       5 1
      5       2       6 1
      6       2       7 1
      7       2       8 1
@<TRIPOS>ALT_TYPE
CGenFF_4.0_ALT_TYPE_SET
CGenFF_4.0 1 CG334 2 NG3P3 3 HGA3 4 HGA3 5 HGA3 6 HGP2 7 HGP2 8 HGP2
@<TRIPOS>MOLECULE
methanamine
 8 7 0 0 0
****
USER_CHARGES
INVALID_CHARGES
Pose:   4 Cluster:   4 Fr_nu: 1314797 TotEn:   -27.02
@<TRIPOS>ATOM
      1 C1        -85.7685  -24.5480  -41.6401 C.3    1 LIG       0.04000
      2 N1        -85.3912  -25.8930  -41.1646 N.4    1 LIG      -0.30000
      3 H1        -84.9720  -24.1896  -42.2946 H      1 LIG       0.09000
      4 H2        -86.7118  -24.6376  -42.1822 H      1 LIG       0.09000
      5 H3        -85.8778  -23.9033  -40.7659 H      1 LIG       0.09000
      6 H4        -86.1081  -26.2845  -40.5397 H      1 LIG       0.33000
      7 H5        -84.5049  -25.8707  -40.6431 H      1 LIG       0.33000
      8 H6        -85.2728  -26.5481  -41.9487 H      1 LIG       0.33000
@<TRIPOS>BOND
      1       1       2 1
      2       1       3 1
      3       1       4 1
      4       1       5 1
      5       2       6 1
      6       2       7 1
      7       2       8 1
@<TRIPOS>ALT_TYPE
CGenFF_4.0_ALT_TYPE_SET
CGenFF_4.0 1 CG334 2 NG3P3 3 HGA3 4 HGA3 5 HGA3 6 HGP2 7 HGP2 8 HGP2
@<TRIPOS>MOLECULE
methanamine
 8 7 0 0 0
****
USER_CHARGES
INVALID_CHARGES
Pose:   5 Cluster:   5 Fr_nu: 1323159 TotEn:    -4.05
@<TRIPOS>ATOM
      1 C1        -51.9949    2.4882  -31.8822 C.3    1 LIG       0.04000
      2 N1        -52.0861    1.1269  -32.4442 N.4    1 LIG      -0.30000
      3 H1        -52.7487    3.1044  -32.3757 H      1 LIG       0.09000
      4 H2        -52.1843    2.4202  -30.8093 H      1 LIG       0.09000
      5 H3        -50.9895    2.8646  -32.0803 H      1 LIG       0.09000
      6 H4        -51.3956    0.4971  -32.0151 H      1 LIG       0.33000
      7 H5        -51.9152    1.1284  -33.4585 H      1 LIG       0.33000
      8 H6        -53.0170    0.7183  -32.2877 H      1 LIG       0.33000
@<TRIPOS>BOND
      1       1       2 1
      2       1       3 1
      3       1       4 1
      4       1       5 1
      5       2       6 1
      6       2       7 1
      7       2       8 1
@<TRIPOS>ALT_TYPE
CGenFF_4.0_ALT_TYPE_SET
CGenFF_4.0 1 CG334 2 NG3P3 3 HGA3 4 HGA3 5 HGA3 6 HGP2 7 HGP2 8 HGP2
@<TRIPOS>MOLECULE
methanol
 6 5 0 0 0
****
USER_CHARGES
INVALID_CHARGES
Pose:   1 Cluster:   1 Fr_nu: 10433172 TotEn:   -15.92
@<TRIPOS>ATOM
      1 C1        -49.8983  -25.3585  -24.9867 C.3    1 LIG      -0.04000
      2 O1        -51.1255  -24.7619  -24.6094 O.3    1 LIG      -0.65000
      3 H1        -49.0715  -24.7004  -24.7081 H      1 LIG       0.09000
      4 H2        -49.8927  -25.5312  -26.0659 H      1 LIG       0.09000
      5 H3        -49.7923  -26.3132  -24.4663 H      1 LIG       0.09000
      6 H4        -51.8336  -25.3743  -24.8727 H      1 LIG       0.42000
@<TRIPOS>BOND
      1       1       2 1
      2       1       3 1
      3       1       4 1
      4       1       5 1
      5       2       6 1
@<TRIPOS>ALT_TYPE
CGenFF_4.0_ALT_TYPE_SET
CGenFF_4.0 1 CG331 2 OG311 3 HGA3 4 HGA3 5 HGA3 6 HGP1
@<TRIPOS>MOLECULE
methanol
 6 5 0 0 0
****
USER_CHARGES
INVALID_CHARGES
Pose:   2 Cluster:   2 Fr_nu: 9999164 TotEn:   -15.74
@<TRIPOS>ATOM
      1 C1        -52.0051    2.2998  -32.0906 C.3    1 LIG      -0.04000
      2 O1        -53.2122    2.9744  -31.7873 O.3    1 LIG      -0.65000
      3 H1        -51.3995    2.9174  -32.7585 H      1 LIG       0.09000
      4 H2        -52.2314    1.3427  -32.5675 H      1 LIG       0.09000
      5 H3        -51.4547    2.1218  -31.1638 H      1 LIG       0.09000
      6 H4        -53.7213    2.3960  -31.1940 H      1 LIG       0.42000
@<TRIPOS>BOND
      1       1       2 1
      2       1       3 1
      3       1       4 1
      4       1       5 1
      5       2       6 1
@<TRIPOS>ALT_TYPE
CGenFF_4.0_ALT_TYPE_SET
CGenFF_4.0 1 CG331 2 OG311 3 HGA3 4 HGA3 5 HGA3 6 HGP1
@<TRIPOS>MOLECULE
methanol
 6 5 0 0 0
****
USER_CHARGES
INVALID_CHARGES
Pose:   3 Cluster:   3 Fr_nu: 9794985 TotEn:   -14.97
@<TRIPOS>ATOM
      1 C1        -83.8933  -20.9111  -39.2922 C.3    1 LIG      -0.04000
      2 O1        -83.8138  -19.8415  -40.2164 O.3    1 LIG      -0.65000
      3 H1        -82.9038  -21.3566  -39.1633 H      1 LIG       0.09000
      4 H2        -84.5971  -21.6614  -39.6614 H      1 LIG       0.09000
      5 H3        -84.2447  -20.5259  -38.3321 H      1 LIG       0.09000
      6 H4        -84.7093  -19.4727  -40.3040 H      1 LIG       0.42000
@<TRIPOS>BOND
      1       1       2 1
      2       1       3 1
      3       1       4 1
      4       1       5 1
      5       2       6 1
@<TRIPOS>ALT_TYPE
CGenFF_4.0_ALT_TYPE_SET
CGenFF_4.0 1 CG331 2 OG311 3 HGA3 4 HGA3 5 HGA3 6 HGP1
@<TRIPOS>MOLECULE
methanol
 6 5 0 0 0
****
USER_CHARGES
INVALID_CHARGES
Pose:   4 Cluster:   4 Fr_nu: 8687373 TotEn:   -14.29
@<TRIPOS>ATOM
      1 C1        -52.1265    1.9858  -32.7597 C.3    1 LIG      -0.04000
      2 O1        -53.3918    2.1461  -33.3743 O.3    1 LIG      -0.65000
      3 H1        -51.4685    2.8051  -33.0597 H      1 LIG       0.09000
      4 H2        -51.6935    1.0281  -33.0595 H      1 LIG       0.09000
      5 H3        -52.2537    2.0023  -31.6747 H      1 LIG       0.09000
      6 H4        -53.9464    1.4016  -33.0845 H      1 LIG       0.42000
@<TRIPOS>BOND
      1       1       2 1
      2       1       3 1
      3       1       4 1
      4       1       5 1
      5       2       6 1
@<TRIPOS>ALT_TYPE
CGenFF_4.0_ALT_TYPE_SET
CGenFF_4.0 1 CG331 2 OG311 3 HGA3 4 HGA3 5 HGA3 6 HGP1
@<TRIPOS>MOLECULE
methanol
 6 5 0 0 0
****
USER_CHARGES
INVALID_CHARGES
Pose:   5 Cluster:   5 Fr_nu: 9025026 TotEn:   -14.24
@<TRIPOS>ATOM
      1 C1        -52.4755    2.0994  -32.6106 C.3    1 LIG      -0.04000
      2 O1        -51.2774    2.1950  -31.8625 O.3    1 LIG      -0.65000
      3 H1        -52.8756    3.1006  -32.7889 H      1 LIG       0.09000
      4 H2        -53.2030    1.4976  -32.0599 H      1 LIG       0.09000
      5 H3        -52.2594    1.6201  -33.5683 H      1 LIG       0.09000
      6 H4        -50.9536    1.2884  -31.7247 H      1 LIG       0.42000
@<TRIPOS>BOND
      1       1       2 1
      2       1       3 1
      3       1       4 1
      4       1       5 1
      5       2       6 1
@<TRIPOS>ALT_TYPE
CGenFF_4.0_ALT_TYPE_SET
CGenFF_4.0 1 CG331 2 OG311 3 HGA3 4 HGA3 5 HGA3 6 HGP1
@<TRIPOS>MOLECULE
methanol
 6 5 0 0 0
****
USER_CHARGES
INVALID_CHARGES
Pose:   6 Cluster:   6 Fr_nu: 8683962 TotEn:   -13.91
@<TRIPOS>ATOM
      1 C1        -51.8475    2.4085  -32.0921 C.3    1 LIG      -0.04000
      2 O1        -51.4224    3.5261  -32.8502 O.3    1 LIG      -0.65000
      3 H1        -52.5156    2.7415  -31.2939 H      1 LIG       0.09000
      4 H2        -50.9768    1.9036  -31.6659 H      1 LIG       0.09000
      5 H3        -52.3826    1.7172  -32.7473 H      1 LIG       0.09000
      6 H4        -50.8325    3.1908  -33.5469 H      1 LIG       0.42000
@<TRIPOS>BOND
      1       1       2 1
      2       1       3 1
      3       1       4 1
      4       1       5 1
      5       2       6 1
@<TRIPOS>ALT_TYPE
CGenFF_4.0_ALT_TYPE_SET
CGenFF_4.0 1 CG331 2 OG311 3 HGA3 4 HGA3 5 HGA3 6 HGP1
@<TRIPOS>MOLECULE
methanol
 6 5 0 0 0
****
USER_CHARGES
INVALID_CHARGES
Pose:   7 Cluster:   7 Fr_nu: 8684583 TotEn:   -13.46
@<TRIPOS>ATOM
      1 C1        -51.8475    2.4085  -32.0921 C.3    1 LIG      -0.04000
      2 O1        -52.1437    3.1672  -30.9340 O.3    1 LIG      -0.65000
      3 H1        -50.8562    2.6803  -32.4629 H      1 LIG       0.09000
      4 H2        -52.6012    2.6035  -32.8592 H      1 LIG       0.09000
      5 H3        -51.8591    1.3469  -31.8341 H      1 LIG       0.09000
      6 H4        -53.0293    2.8984  -30.6353 H      1 LIG       0.42000
@<TRIPOS>BOND
      1       1       2 1
      2       1       3 1
      3       1       4 1
      4       1       5 1
      5       2       6 1
@<TRIPOS>ALT_TYPE
CGenFF_4.0_ALT_TYPE_SET
CGenFF_4.0 1 CG331 2 OG311 3 HGA3 4 HGA3 5 HGA3 6 HGP1
@<TRIPOS>MOLECULE
methanol
 6 5 0 0 0
****
USER_CHARGES
INVALID_CHARGES
Pose:   8 Cluster:   8 Fr_nu: 785550 TotEn:   -13.20
@<TRIPOS>ATOM
      1 C1        -79.4925   -5.9872  -55.5563 C.3    1 LIG      -0.04000
      2 O1        -80.0935   -5.5832  -54.3397 O.3    1 LIG      -0.65000
      3 H1        -78.8370   -5.1926  -55.9212 H      1 LIG       0.09000
      4 H2        -80.2697   -6.2005  -56.2945 H      1 LIG       0.09000
      5 H3        -78.9033   -6.8899  -55.3791 H      1 LIG       0.09000
      6 H4        -80.6666   -6.3129  -54.0483 H      1 LIG       0.42000
@<TRIPOS>BOND
      1       1       2 1
      2       1       3 1
      3       1       4 1
      4       1       5 1
      5       2       6 1
@<TRIPOS>ALT_TYPE
CGenFF_4.0_ALT_TYPE_SET
CGenFF_4.0 1 CG331 2 OG311 3 HGA3 4 HGA3 5 HGA3 6 HGP1
@<TRIPOS>MOLECULE
methanol
 6 5 0 0 0
****
USER_CHARGES
INVALID_CHARGES
Pose:   9 Cluster:   9 Fr_nu: 353268 TotEn:   -13.18
@<TRIPOS>ATOM
      1 C1        -72.2750  -10.4170  -44.4969 C.3    1 LIG      -0.04000
      2 O1        -71.1361   -9.8438  -45.1124 O.3    1 LIG      -0.65000
      3 H1        -71.9872  -10.8668  -43.5435 H      1 LIG       0.09000
      4 H2        -72.7029  -11.1767  -45.1559 H      1 LIG       0.09000
      5 H3        -73.0150   -9.6333  -44.3187 H      1 LIG       0.09000
      6 H4        -71.4312   -9.4557  -45.9538 H      1 LIG       0.42000
@<TRIPOS>BOND
      1       1       2 1
      2       1       3 1
      3       1       4 1
      4       1       5 1
      5       2       6 1
@<TRIPOS>ALT_TYPE
CGenFF_4.0_ALT_TYPE_SET
CGenFF_4.0 1 CG331 2 OG311 3 HGA3 4 HGA3 5 HGA3 6 HGP1
@<TRIPOS>MOLECULE
methanol
 6 5 0 0 0
****
USER_CHARGES
INVALID_CHARGES
Pose:  10 Cluster:  10 Fr_nu: 118628 TotEn:   -13.05
@<TRIPOS>ATOM
      1 C1        -71.2584   -9.8502  -44.6378 C.3    1 LIG      -0.04000
      2 O1        -70.2278   -9.6728  -45.5921 O.3    1 LIG      -0.65000
      3 H1        -70.8453  -10.3061  -43.7346 H      1 LIG       0.09000
      4 H2        -72.0387  -10.4902  -45.0575 H      1 LIG       0.09000
      5 H3        -71.6842   -8.8753  -44.3890 H      1 LIG       0.09000
      6 H4        -70.6327   -9.2669  -46.3776 H      1 LIG       0.42000
@<TRIPOS>BOND
      1       1       2 1
      2       1       3 1
      3       1       4 1
      4       1       5 1
      5       2       6 1
@<TRIPOS>ALT_TYPE
CGenFF_4.0_ALT_TYPE_SET
CGenFF_4.0 1 CG331 2 OG311 3 HGA3 4 HGA3 5 HGA3 6 HGP1
@<TRIPOS>MOLECULE
methanol
 6 5 0 0 0
****
USER_CHARGES
INVALID_CHARGES
Pose:  11 Cluster:  11 Fr_nu: 118155 TotEn:   -12.75
@<TRIPOS>ATOM
      1 C1        -77.8322   -4.2701  -56.7309 C.3    1 LIG      -0.04000
      2 O1        -77.3819   -3.0845  -56.1016 O.3    1 LIG      -0.65000
      3 H1        -78.7924   -4.0829  -57.2180 H      1 LIG       0.09000
      4 H2        -77.9384   -5.0619  -55.9850 H      1 LIG       0.09000
      5 H3        -77.0989   -4.5749  -57.4812 H      1 LIG       0.09000
      6 H4        -76.5294   -3.2904  -55.6814 H      1 LIG       0.42000
@<TRIPOS>BOND
      1       1       2 1
      2       1       3 1
      3       1       4 1
      4       1       5 1
      5       2       6 1
@<TRIPOS>ALT_TYPE
CGenFF_4.0_ALT_TYPE_SET
CGenFF_4.0 1 CG331 2 OG311 3 HGA3 4 HGA3 5 HGA3 6 HGP1
@<TRIPOS>MOLECULE
methanol
 6 5 0 0 0
****
USER_CHARGES
INVALID_CHARGES
Pose:  12 Cluster:  12 Fr_nu: 5090061 TotEn:   -12.18
@<TRIPOS>ATOM
      1 C1        -58.3096   -3.8803  -18.3783 C.3    1 LIG      -0.04000
      2 O1        -57.1392   -4.5529  -17.9517 O.3    1 LIG      -0.65000
      3 H1        -59.1486   -4.5804  -18.3923 H      1 LIG       0.09000
      4 H2        -58.1497   -3.4667  -19.3773 H      1 LIG       0.09000
      5 H3        -58.5273   -3.0683  -17.6804 H      1 LIG       0.09000
      6 H4        -56.4183   -3.9001  -17.9524 H      1 LIG       0.42000
@<TRIPOS>BOND
      1       1       2 1
      2       1       3 1
      3       1       4 1
      4       1       5 1
      5       2       6 1
@<TRIPOS>ALT_TYPE
CGenFF_4.0_ALT_TYPE_SET
CGenFF_4.0 1 CG331 2 OG311 3 HGA3 4 HGA3 5 HGA3 6 HGP1
@<TRIPOS>MOLECULE
methanol
 6 5 0 0 0
****
USER_CHARGES
INVALID_CHARGES
Pose:  13 Cluster:  13 Fr_nu: 10370835 TotEn:   -12.08
@<TRIPOS>ATOM
      1 C1        -84.3693  -20.3541  -39.7625 C.3    1 LIG      -0.04000
      2 O1        -83.1663  -21.0999  -39.7303 O.3    1 LIG      -0.65000
      3 H1        -84.1377  -19.2924  -39.8781 H      1 LIG       0.09000
      4 H2        -84.9255  -20.5178  -38.8360 H      1 LIG       0.09000
      5 H3        -84.9717  -20.6877  -40.6107 H      1 LIG       0.09000
      6 H4        -83.4126  -22.0349  -39.6269 H      1 LIG       0.42000
@<TRIPOS>BOND
      1       1       2 1
      2       1       3 1
      3       1       4 1
      4       1       5 1
      5       2       6 1
@<TRIPOS>ALT_TYPE
CGenFF_4.0_ALT_TYPE_SET
CGenFF_4.0 1 CG331 2 OG311 3 HGA3 4 HGA3 5 HGA3 6 HGP1
@<TRIPOS>MOLECULE
methanol
 6 5 0 0 0
****
USER_CHARGES
INVALID_CHARGES
Pose:  14 Cluster:  14 Fr_nu: 10431675 TotEn:   -11.94
@<TRIPOS>ATOM
      1 C1        -51.1260  -25.6874  -24.9867 C.3    1 LIG      -0.04000
      2 O1        -50.4023  -25.0996  -23.9213 O.3    1 LIG      -0.65000
      3 H1        -51.8894  -24.9892  -25.3386 H      1 LIG       0.09000
      4 H2        -51.5946  -26.6132  -24.6431 H      1 LIG       0.09000
      5 H3        -50.4363  -25.9119  -25.8037 H      1 LIG       0.09000
      6 H4        -49.7359  -25.7482  -23.6367 H      1 LIG       0.42000
@<TRIPOS>BOND
      1       1       2 1
      2       1       3 1
      3       1       4 1
      4       1       5 1
      5       2       6 1
@<TRIPOS>ALT_TYPE
CGenFF_4.0_ALT_TYPE_SET
CGenFF_4.0 1 CG331 2 OG311 3 HGA3 4 HGA3 5 HGA3 6 HGP1
@<TRIPOS>MOLECULE
methanol
 6 5 0 0 0
****
USER_CHARGES
INVALID_CHARGES
Pose:  15 Cluster:  15 Fr_nu:   4132 TotEn:   -11.34
@<TRIPOS>ATOM
      1 C1        -75.6968  -31.8404  -43.8683 C.3    1 LIG      -0.04000
      2 O1        -76.8472  -31.1090  -43.4862 O.3    1 LIG      -0.65000
      3 H1        -75.4239  -31.5819  -44.8944 H      1 LIG       0.09000
      4 H2        -75.9031  -32.9111  -43.7936 H      1 LIG       0.09000
      5 H3        -74.8730  -31.5825  -43.1986 H      1 LIG       0.09000
      6 H4        -77.0579  -31.3651  -42.5720 H      1 LIG       0.42000
@<TRIPOS>BOND
      1       1       2 1
      2       1       3 1
      3       1       4 1
      4       1       5 1
      5       2       6 1
@<TRIPOS>ALT_TYPE
CGenFF_4.0_ALT_TYPE_SET
CGenFF_4.0 1 CG331 2 OG311 3 HGA3 4 HGA3 5 HGA3 6 HGP1
@<TRIPOS>MOLECULE
methanol
 6 5 0 0 0
****
USER_CHARGES
INVALID_CHARGES
Pose:  16 Cluster:  16 Fr_nu: 6974320 TotEn:   -11.08
@<TRIPOS>ATOM
      1 C1        -52.3052    2.1670  -32.6540 C.3    1 LIG      -0.04000
      2 O1        -52.2993    2.9686  -33.8210 O.3    1 LIG      -0.65000
      3 H1        -53.1756    2.4182  -32.0429 H      1 LIG       0.09000
      4 H2        -51.3867    2.3400  -32.0874 H      1 LIG       0.09000
      5 H3        -52.3586    1.1154  -32.9453 H      1 LIG       0.09000
      6 H4        -51.5138    2.7170  -34.3363 H      1 LIG       0.42000
@<TRIPOS>BOND
      1       1       2 1
      2       1       3 1
      3       1       4 1
      4       1       5 1
      5       2       6 1
@<TRIPOS>ALT_TYPE
CGenFF_4.0_ALT_TYPE_SET
CGenFF_4.0 1 CG331 2 OG311 3 HGA3 4 HGA3 5 HGA3 6 HGP1
@<TRIPOS>MOLECULE
methanol
 6 5 0 0 0
****
USER_CHARGES
INVALID_CHARGES
Pose:  17 Cluster:  17 Fr_nu: 118411 TotEn:   -11.05
@<TRIPOS>ATOM
      1 C1        -69.4359   -8.9189  -44.9929 C.3    1 LIG      -0.04000
      2 O1        -69.4168   -9.6169  -46.2245 O.3    1 LIG      -0.65000
      3 H1        -68.6643   -9.3223  -44.3325 H      1 LIG       0.09000
      4 H2        -70.4196   -9.0244  -44.5285 H      1 LIG       0.09000
      5 H3        -69.2352   -7.8614  -45.1805 H      1 LIG       0.09000
      6 H4        -70.1138   -9.2312  -46.7822 H      1 LIG       0.42000
@<TRIPOS>BOND
      1       1       2 1
      2       1       3 1
      3       1       4 1
      4       1       5 1
      5       2       6 1
@<TRIPOS>ALT_TYPE
CGenFF_4.0_ALT_TYPE_SET
CGenFF_4.0 1 CG331 2 OG311 3 HGA3 4 HGA3 5 HGA3 6 HGP1
@<TRIPOS>MOLECULE
methanol
 6 5 0 0 0
****
USER_CHARGES
INVALID_CHARGES
Pose:  18 Cluster:  18 Fr_nu: 10098339 TotEn:   -10.90
@<TRIPOS>ATOM
      1 C1        -77.8240   -9.7093  -57.5551 C.3    1 LIG      -0.04000
      2 O1        -77.7211  -10.8445  -56.7153 O.3    1 LIG      -0.65000
      3 H1        -77.1086   -9.7967  -58.3765 H      1 LIG       0.09000
      4 H2        -77.6200   -8.8059  -56.9747 H      1 LIG       0.09000
      5 H3        -78.8370   -9.6582  -57.9611 H      1 LIG       0.09000
      6 H4        -78.3699  -10.7303  -56.0000 H      1 LIG       0.42000
@<TRIPOS>BOND
      1       1       2 1
      2       1       3 1
      3       1       4 1
      4       1       5 1
      5       2       6 1
@<TRIPOS>ALT_TYPE
CGenFF_4.0_ALT_TYPE_SET
CGenFF_4.0 1 CG331 2 OG311 3 HGA3 4 HGA3 5 HGA3 6 HGP1
@<TRIPOS>MOLECULE
methanol
 6 5 0 0 0
****
USER_CHARGES
INVALID_CHARGES
Pose:  19 Cluster:  19 Fr_nu: 347704 TotEn:    -9.72
@<TRIPOS>ATOM
      1 C1        -72.8709  -10.8346  -44.0059 C.3    1 LIG      -0.04000
      2 O1        -71.8415   -9.8865  -44.2203 O.3    1 LIG      -0.65000
      3 H1        -72.5195  -11.6051  -43.3152 H      1 LIG       0.09000
      4 H2        -73.1551  -11.2871  -44.9593 H      1 LIG       0.09000
      5 H3        -73.7365  -10.3278  -43.5729 H      1 LIG       0.09000
      6 H4        -72.1906   -9.2206  -44.8371 H      1 LIG       0.42000
@<TRIPOS>BOND
      1       1       2 1
      2       1       3 1
      3       1       4 1
      4       1       5 1
      5       2       6 1
@<TRIPOS>ALT_TYPE
CGenFF_4.0_ALT_TYPE_SET
CGenFF_4.0 1 CG331 2 OG311 3 HGA3 4 HGA3 5 HGA3 6 HGP1
@<TRIPOS>MOLECULE
methanol
 6 5 0 0 0
****
USER_CHARGES
INVALID_CHARGES
Pose:  20 Cluster:  20 Fr_nu: 9060794 TotEn:    -9.67
@<TRIPOS>ATOM
      1 C1        -75.1925  -29.7816  -43.9898 C.3    1 LIG      -0.04000
      2 O1        -76.3360  -30.6107  -44.0866 O.3    1 LIG      -0.65000
      3 H1        -75.4699  -28.7492  -44.2164 H      1 LIG       0.09000
      4 H2        -74.4299  -30.1277  -44.6922 H      1 LIG       0.09000
      5 H3        -74.7992  -29.8358  -42.9720 H      1 LIG       0.09000
      6 H4        -76.0501  -31.5168  -43.8792 H      1 LIG       0.42000
@<TRIPOS>BOND
      1       1       2 1
      2       1       3 1
      3       1       4 1
      4       1       5 1
      5       2       6 1
@<TRIPOS>ALT_TYPE
CGenFF_4.0_ALT_TYPE_SET
CGenFF_4.0 1 CG331 2 OG311 3 HGA3 4 HGA3 5 HGA3 6 HGP1
@<TRIPOS>MOLECULE
methanol
 6 5 0 0 0
****
USER_CHARGES
INVALID_CHARGES
Pose:  21 Cluster:  21 Fr_nu: 10435318 TotEn:    -9.51
@<TRIPOS>ATOM
      1 C1        -67.9850  -13.5990  -37.6410 C.3    1 LIG      -0.04000
      2 O1        -69.0354  -14.0373  -38.4829 O.3    1 LIG      -0.65000
      3 H1        -67.0539  -14.0914  -37.9323 H      1 LIG       0.09000
      4 H2        -68.2260  -13.8375  -36.6019 H      1 LIG       0.09000
      5 H3        -67.8715  -12.5177  -37.7478 H      1 LIG       0.09000
      6 H4        -69.8432  -13.5794  -38.1938 H      1 LIG       0.42000
@<TRIPOS>BOND
      1       1       2 1
      2       1       3 1
      3       1       4 1
      4       1       5 1
      5       2       6 1
@<TRIPOS>ALT_TYPE
CGenFF_4.0_ALT_TYPE_SET
CGenFF_4.0 1 CG331 2 OG311 3 HGA3 4 HGA3 5 HGA3 6 HGP1
@<TRIPOS>MOLECULE
methanol
 6 5 0 0 0
****
USER_CHARGES
INVALID_CHARGES
Pose:  22 Cluster:  22 Fr_nu: 8684241 TotEn:    -9.51
@<TRIPOS>ATOM
      1 C1        -51.8475    2.4085  -32.0921 C.3    1 LIG      -0.04000
      2 O1        -52.3373    1.3328  -32.8714 O.3    1 LIG      -0.65000
      3 H1        -52.5459    3.2472  -32.1475 H      1 LIG       0.09000
      4 H2        -50.8661    2.7126  -32.4650 H      1 LIG       0.09000
      5 H3        -51.7554    2.0820  -31.0535 H      1 LIG       0.09000
      6 H4        -51.6917    0.6093  -32.7973 H      1 LIG       0.42000
@<TRIPOS>BOND
      1       1       2 1
      2       1       3 1
      3       1       4 1
      4       1       5 1
      5       2       6 1
@<TRIPOS>ALT_TYPE
CGenFF_4.0_ALT_TYPE_SET
CGenFF_4.0 1 CG331 2 OG311 3 HGA3 4 HGA3 5 HGA3 6 HGP1
@<TRIPOS>MOLECULE
methanol
 6 5 0 0 0
****
USER_CHARGES
INVALID_CHARGES
Pose:  23 Cluster:  23 Fr_nu: 9455182 TotEn:    -8.22
@<TRIPOS>ATOM
      1 C1        -68.0883  -14.2811  -37.6312 C.3    1 LIG      -0.04000
      2 O1        -69.4476  -14.6353  -37.4542 O.3    1 LIG      -0.65000
      3 H1        -67.4526  -15.1309  -37.3707 H      1 LIG       0.09000
      4 H2        -67.8483  -13.4247  -36.9958 H      1 LIG       0.09000
      5 H3        -67.9240  -14.0134  -38.6776 H      1 LIG       0.09000
      6 H4        -69.9791  -13.8572  -37.6947 H      1 LIG       0.42000
@<TRIPOS>BOND
      1       1       2 1
      2       1       3 1
      3       1       4 1
      4       1       5 1
      5       2       6 1
@<TRIPOS>ALT_TYPE
CGenFF_4.0_ALT_TYPE_SET
CGenFF_4.0 1 CG331 2 OG311 3 HGA3 4 HGA3 5 HGA3 6 HGP1
@<TRIPOS>MOLECULE
methanol
 6 5 0 0 0
****
USER_CHARGES
INVALID_CHARGES
Pose:  24 Cluster:  24 Fr_nu: 10436104 TotEn:    -7.36
@<TRIPOS>ATOM
      1 C1        -68.6440  -13.6598  -37.5856 C.3    1 LIG      -0.04000
      2 O1        -67.3424  -13.7789  -38.1297 O.3    1 LIG      -0.65000
      3 H1        -69.3762  -14.0343  -38.3053 H      1 LIG       0.09000
      4 H2        -68.8485  -12.6115  -37.3538 H      1 LIG       0.09000
      5 H3        -68.7017  -14.2516  -36.6691 H      1 LIG       0.09000
      6 H4        -66.7220  -13.4371  -37.4633 H      1 LIG       0.42000
@<TRIPOS>BOND
      1       1       2 1
      2       1       3 1
      3       1       4 1
      4       1       5 1
      5       2       6 1
@<TRIPOS>ALT_TYPE
CGenFF_4.0_ALT_TYPE_SET
CGenFF_4.0 1 CG331 2 OG311 3 HGA3 4 HGA3 5 HGA3 6 HGP1
@<TRIPOS>MOLECULE
methanol
 6 5 0 0 0
****
USER_CHARGES
INVALID_CHARGES
Pose:  25 Cluster:  25 Fr_nu: 10305852 TotEn:    -6.42
@<TRIPOS>ATOM
      1 C1        -68.2054  -13.8099  -37.5918 C.3    1 LIG      -0.04000
      2 O1        -67.8515  -14.9433  -36.8206 O.3    1 LIG      -0.65000
      3 H1        -69.2933  -13.7090  -37.6145 H      1 LIG       0.09000
      4 H2        -67.8182  -13.9238  -38.6075 H      1 LIG       0.09000
      5 H3        -67.7686  -12.9187  -37.1351 H      1 LIG       0.09000
      6 H4        -66.8806  -14.9992  -36.8241 H      1 LIG       0.42000
@<TRIPOS>BOND
      1       1       2 1
      2       1       3 1
      3       1       4 1
      4       1       5 1
      5       2       6 1
@<TRIPOS>ALT_TYPE
CGenFF_4.0_ALT_TYPE_SET
CGenFF_4.0 1 CG331 2 OG311 3 HGA3 4 HGA3 5 HGA3 6 HGP1
@<TRIPOS>MOLECULE
methanol
 6 5 0 0 0
****
USER_CHARGES
INVALID_CHARGES
Pose:  26 Cluster:  26 Fr_nu: 10435421 TotEn:    -4.49
@<TRIPOS>ATOM
      1 C1        -67.9850  -13.5990  -37.6410 C.3    1 LIG      -0.04000
      2 O1        -69.2932  -13.0581  -37.6162 O.3    1 LIG      -0.65000
      3 H1        -67.7976  -14.0568  -38.6154 H      1 LIG       0.09000
      4 H2        -67.8837  -14.3464  -36.8500 H      1 LIG       0.09000
      5 H3        -67.2646  -12.7948  -37.4742 H      1 LIG       0.09000
      6 H4        -69.4217  -12.6619  -36.7375 H      1 LIG       0.42000
@<TRIPOS>BOND
      1       1       2 1
      2       1       3 1
      3       1       4 1
      4       1       5 1
      5       2       6 1
@<TRIPOS>ALT_TYPE
CGenFF_4.0_ALT_TYPE_SET
CGenFF_4.0 1 CG331 2 OG311 3 HGA3 4 HGA3 5 HGA3 6 HGP1
@<TRIPOS>MOLECULE
methanol
 6 5 0 0 0
****
USER_CHARGES
INVALID_CHARGES
Pose:  27 Cluster:  27 Fr_nu:  60343 TotEn:    -4.34
@<TRIPOS>ATOM
      1 C1        -69.2635  -13.6509  -37.9688 C.3    1 LIG      -0.04000
      2 O1        -68.1192  -13.5197  -37.1454 O.3    1 LIG      -0.65000
      3 H1        -69.0355  -14.3129  -38.8078 H      1 LIG       0.09000
      4 H2        -69.5624  -12.6667  -38.3382 H      1 LIG       0.09000
      5 H3        -70.0777  -14.0798  -37.3801 H      1 LIG       0.09000
      6 H4        -68.3605  -12.9262  -36.4137 H      1 LIG       0.42000
@<TRIPOS>BOND
      1       1       2 1
      2       1       3 1
      3       1       4 1
      4       1       5 1
      5       2       6 1
@<TRIPOS>ALT_TYPE
CGenFF_4.0_ALT_TYPE_SET
CGenFF_4.0 1 CG331 2 OG311 3 HGA3 4 HGA3 5 HGA3 6 HGP1
@<TRIPOS>MOLECULE
methanol
 6 5 0 0 0
****
USER_CHARGES
INVALID_CHARGES
Pose:  28 Cluster:  28 Fr_nu: 10435490 TotEn:    -1.20
@<TRIPOS>ATOM
      1 C1        -67.9850  -13.5990  -37.6410 C.3    1 LIG      -0.04000
      2 O1        -67.5739  -12.2525  -37.4914 O.3    1 LIG      -0.65000
      3 H1        -67.7387  -13.9463  -38.6475 H      1 LIG       0.09000
      4 H2        -69.0623  -13.6729  -37.4720 H      1 LIG       0.09000
      5 H3        -67.4599  -14.2147  -36.9070 H      1 LIG       0.09000
      6 H4        -67.8090  -11.9809  -36.5877 H      1 LIG       0.42000
@<TRIPOS>BOND
      1       1       2 1
      2       1       3 1
      3       1       4 1
      4       1       5 1
      5       2       6 1
@<TRIPOS>ALT_TYPE
CGenFF_4.0_ALT_TYPE_SET
CGenFF_4.0 1 CG331 2 OG311 3 HGA3 4 HGA3 5 HGA3 6 HGP1
@<TRIPOS>MOLECULE
furan
 9 9 0 0 0
****
USER_CHARGES
INVALID_CHARGES
Pose:   1 Cluster:   1 Fr_nu: 2087336 TotEn:   -13.02
@<TRIPOS>ATOM
      1 C1        -52.0910    3.1452  -31.1794 C.2    1 LIG      -0.26000
      2 C2        -52.3230    4.4762  -31.6012 C.2    1 LIG      -0.26000
      3 C3        -51.4673    2.5146  -32.2308 C.2    1 LIG       0.09300
      4 C4        -51.8244    4.5641  -32.8801 C.2    1 LIG       0.09300
      5 O1        -51.3010    3.3726  -33.2713 O.3    1 LIG      -0.29200
      6 H1        -52.3469    2.7010  -30.2284 H      1 LIG       0.17500
      7 H2        -52.7944    5.2720  -31.0427 H      1 LIG       0.17500
      8 H3        -51.0965    1.5121  -32.3876 H      1 LIG       0.13800
      9 H4        -51.7680    5.3609  -33.6074 H      1 LIG       0.13800
@<TRIPOS>BOND
      1       1       2 1
      2       1       3 2
      3       2       4 2
      4       3       5 1
      5       4       5 1
      6       1       6 1
      7       2       7 1
      8       3       8 1
      9       4       9 1
@<TRIPOS>ALT_TYPE
CGenFF_4.0_ALT_TYPE_SET
CGenFF_4.0 1 CG2R51 2 CG2R51 3 CG2R51 4 CG2R51 5 OG2R50 6 HGR51 7 HGR51 8 HGR52 9 HGR52
@<TRIPOS>MOLECULE
furan
 9 9 0 0 0
****
USER_CHARGES
INVALID_CHARGES
Pose:   2 Cluster:   2 Fr_nu: 108647 TotEn:   -11.36
@<TRIPOS>ATOM
      1 C1        -73.5292  -12.6381  -44.4682 C.2    1 LIG      -0.26000
      2 C2        -73.4128  -11.5972  -45.4201 C.2    1 LIG      -0.26000
      3 C3        -72.7524  -12.2642  -43.3963 C.2    1 LIG       0.09300
      4 C4        -72.5733  -10.6613  -44.8620 C.2    1 LIG       0.09300
      5 O1        -72.1664  -11.0604  -43.6284 O.3    1 LIG      -0.29200
      6 H1        -74.1066  -13.5474  -44.5529 H      1 LIG       0.17500
      7 H2        -73.8823  -11.5366  -46.3913 H      1 LIG       0.17500
      8 H3        -72.5252  -12.7188  -42.4430 H      1 LIG       0.13800
      9 H4        -72.1881   -9.7090  -45.1961 H      1 LIG       0.13800
@<TRIPOS>BOND
      1       1       2 1
      2       1       3 2
      3       2       4 2
      4       3       5 1
      5       4       5 1
      6       1       6 1
      7       2       7 1
      8       3       8 1
      9       4       9 1
@<TRIPOS>ALT_TYPE
CGenFF_4.0_ALT_TYPE_SET
CGenFF_4.0 1 CG2R51 2 CG2R51 3 CG2R51 4 CG2R51 5 OG2R50 6 HGR51 7 HGR51 8 HGR52 9 HGR52
@<TRIPOS>MOLECULE
furan
 9 9 0 0 0
****
USER_CHARGES
INVALID_CHARGES
Pose:   3 Cluster:   3 Fr_nu: 194189 TotEn:   -10.42
@<TRIPOS>ATOM
      1 C1        -74.4288  -12.4609  -45.5312 C.2    1 LIG      -0.26000
      2 C2        -74.4043  -12.6779  -44.1328 C.2    1 LIG      -0.26000
      3 C3        -73.2387  -11.8457  -45.8432 C.2    1 LIG       0.09300
      4 C4        -73.2009  -12.1800  -43.6900 C.2    1 LIG       0.09300
      5 O1        -72.4845  -11.6710  -44.7265 O.3    1 LIG      -0.29200
      6 H1        -75.2157  -12.7199  -46.2248 H      1 LIG       0.17500
      7 H2        -75.1680  -13.1396  -43.5239 H      1 LIG       0.17500
      8 H3        -72.8006  -11.4887  -46.7638 H      1 LIG       0.13800
      9 H4        -72.7300  -12.1157  -42.7199 H      1 LIG       0.13800
@<TRIPOS>BOND
      1       1       2 1
      2       1       3 2
      3       2       4 2
      4       3       5 1
      5       4       5 1
      6       1       6 1
      7       2       7 1
      8       3       8 1
      9       4       9 1
@<TRIPOS>ALT_TYPE
CGenFF_4.0_ALT_TYPE_SET
CGenFF_4.0 1 CG2R51 2 CG2R51 3 CG2R51 4 CG2R51 5 OG2R50 6 HGR51 7 HGR51 8 HGR52 9 HGR52
@<TRIPOS>MOLECULE
furan
 9 9 0 0 0
****
USER_CHARGES
INVALID_CHARGES
Pose:   4 Cluster:   4 Fr_nu: 240580 TotEn:   -10.17
@<TRIPOS>ATOM
      1 C1        -75.0325  -13.5117  -46.9457 C.2    1 LIG      -0.26000
      2 C2        -73.8554  -12.9563  -46.3898 C.2    1 LIG      -0.26000
      3 C3        -75.4648  -12.6169  -47.8968 C.2    1 LIG       0.09300
      4 C4        -73.6522  -11.7617  -47.0408 C.2    1 LIG       0.09300
      5 O1        -74.6288  -11.5475  -47.9610 O.3    1 LIG      -0.29200
      6 H1        -75.5068  -14.4469  -46.6855 H      1 LIG       0.17500
      7 H2        -73.2328  -13.3744  -45.6120 H      1 LIG       0.17500
      8 H3        -76.3034  -12.5962  -48.5775 H      1 LIG       0.13800
      9 H4        -72.8998  -10.9899  -46.9691 H      1 LIG       0.13800
@<TRIPOS>BOND
      1       1       2 1
      2       1       3 2
      3       2       4 2
      4       3       5 1
      5       4       5 1
      6       1       6 1
      7       2       7 1
      8       3       8 1
      9       4       9 1
@<TRIPOS>ALT_TYPE
CGenFF_4.0_ALT_TYPE_SET
CGenFF_4.0 1 CG2R51 2 CG2R51 3 CG2R51 4 CG2R51 5 OG2R50 6 HGR51 7 HGR51 8 HGR52 9 HGR52
@<TRIPOS>MOLECULE
furan
 9 9 0 0 0
****
USER_CHARGES
INVALID_CHARGES
Pose:   5 Cluster:   5 Fr_nu: 194446 TotEn:   -10.08
@<TRIPOS>ATOM
      1 C1        -72.8140  -10.8171  -45.4132 C.2    1 LIG      -0.26000
      2 C2        -72.7790  -10.9083  -44.0012 C.2    1 LIG      -0.26000
      3 C3        -73.2546  -12.0396  -45.8641 C.2    1 LIG       0.09300
      4 C4        -73.2009  -12.1800  -43.6900 C.2    1 LIG       0.09300
      5 O1        -73.4928  -12.8760  -44.8200 O.3    1 LIG      -0.29200
      6 H1        -72.5505   -9.9669  -46.0256 H      1 LIG       0.17500
      7 H2        -72.4836  -10.1428  -43.2983 H      1 LIG       0.17500
      8 H3        -73.4429  -12.4511  -46.8451 H      1 LIG       0.13800
      9 H4        -73.3412  -12.7149  -42.7620 H      1 LIG       0.13800
@<TRIPOS>BOND
      1       1       2 1
      2       1       3 2
      3       2       4 2
      4       3       5 1
      5       4       5 1
      6       1       6 1
      7       2       7 1
      8       3       8 1
      9       4       9 1
@<TRIPOS>ALT_TYPE
CGenFF_4.0_ALT_TYPE_SET
CGenFF_4.0 1 CG2R51 2 CG2R51 3 CG2R51 4 CG2R51 5 OG2R50 6 HGR51 7 HGR51 8 HGR52 9 HGR52
@<TRIPOS>MOLECULE
furan
 9 9 0 0 0
****
USER_CHARGES
INVALID_CHARGES
Pose:   6 Cluster:   6 Fr_nu:   6331 TotEn:    -9.27
@<TRIPOS>ATOM
      1 C1        -60.6601  -22.5563  -24.7542 C.2    1 LIG      -0.26000
      2 C2        -59.6191  -23.1695  -24.0169 C.2    1 LIG      -0.26000
      3 C3        -60.2656  -21.2550  -24.9621 C.2    1 LIG       0.09300
      4 C4        -58.6627  -22.1993  -23.8270 C.2    1 LIG       0.09300
      5 O1        -59.0491  -21.0294  -24.4001 O.3    1 LIG      -0.29200
      6 H1        -61.5826  -23.0062  -25.0914 H      1 LIG       0.17500
      7 H2        -59.5718  -24.1909  -23.6679 H      1 LIG       0.17500
      8 H3        -60.7124  -20.4096  -25.4647 H      1 LIG       0.13800
      9 H4        -57.7025  -22.1830  -23.3322 H      1 LIG       0.13800
@<TRIPOS>BOND
      1       1       2 1
      2       1       3 2
      3       2       4 2
      4       3       5 1
      5       4       5 1
      6       1       6 1
      7       2       7 1
      8       3       8 1
      9       4       9 1
@<TRIPOS>ALT_TYPE
CGenFF_4.0_ALT_TYPE_SET
CGenFF_4.0 1 CG2R51 2 CG2R51 3 CG2R51 4 CG2R51 5 OG2R50 6 HGR51 7 HGR51 8 HGR52 9 HGR52
@<TRIPOS>MOLECULE
furan
 9 9 0 0 0
****
USER_CHARGES
INVALID_CHARGES
Pose:   7 Cluster:   7 Fr_nu:    575 TotEn:    -9.24
@<TRIPOS>ATOM
      1 C1        -56.8045    3.5156  -38.4455 C.2    1 LIG      -0.26000
      2 C2        -57.6301    3.0910  -37.3771 C.2    1 LIG      -0.26000
      3 C3        -55.6179    2.8342  -38.3053 C.2    1 LIG       0.09300
      4 C4        -56.8892    2.1803  -36.6604 C.2    1 LIG       0.09300
      5 O1        -55.6614    2.0181  -37.2197 O.3    1 LIG      -0.29200
      6 H1        -57.0441    4.2294  -39.2203 H      1 LIG       0.17500
      7 H2        -58.6391    3.4089  -37.1572 H      1 LIG       0.17500
      8 H3        -54.6943    2.8182  -38.8654 H      1 LIG       0.13800
      9 H4        -57.0817    1.5910  -35.7757 H      1 LIG       0.13800
@<TRIPOS>BOND
      1       1       2 1
      2       1       3 2
      3       2       4 2
      4       3       5 1
      5       4       5 1
      6       1       6 1
      7       2       7 1
      8       3       8 1
      9       4       9 1
@<TRIPOS>ALT_TYPE
CGenFF_4.0_ALT_TYPE_SET
CGenFF_4.0 1 CG2R51 2 CG2R51 3 CG2R51 4 CG2R51 5 OG2R50 6 HGR51 7 HGR51 8 HGR52 9 HGR52
@<TRIPOS>MOLECULE
furan
 9 9 0 0 0
****
USER_CHARGES
INVALID_CHARGES
Pose:   8 Cluster:   8 Fr_nu: 239439 TotEn:    -9.17
@<TRIPOS>ATOM
      1 C1        -73.3138  -11.9221  -45.0899 C.2    1 LIG      -0.26000
      2 C2        -73.9181  -13.0906  -45.6120 C.2    1 LIG      -0.26000
      3 C3        -73.3386  -10.9933  -46.1042 C.2    1 LIG       0.09300
      4 C4        -74.2693  -12.7925  -46.9081 C.2    1 LIG       0.09300
      5 O1        -73.9196  -11.5160  -47.2159 O.3    1 LIG      -0.29200
      6 H1        -72.9102  -11.7753  -44.0985 H      1 LIG       0.17500
      7 H2        -74.0780  -14.0321  -45.1067 H      1 LIG       0.17500
      8 H3        -73.0024   -9.9702  -46.1895 H      1 LIG       0.13800
      9 H4        -74.7494  -13.3496  -47.6994 H      1 LIG       0.13800
@<TRIPOS>BOND
      1       1       2 1
      2       1       3 2
      3       2       4 2
      4       3       5 1
      5       4       5 1
      6       1       6 1
      7       2       7 1
      8       3       8 1
      9       4       9 1
@<TRIPOS>ALT_TYPE
CGenFF_4.0_ALT_TYPE_SET
CGenFF_4.0 1 CG2R51 2 CG2R51 3 CG2R51 4 CG2R51 5 OG2R50 6 HGR51 7 HGR51 8 HGR52 9 HGR52
@<TRIPOS>MOLECULE
furan
 9 9 0 0 0
****
USER_CHARGES
INVALID_CHARGES
Pose:   9 Cluster:   9 Fr_nu: 163914 TotEn:    -9.03
@<TRIPOS>ATOM
      1 C1        -75.7815  -13.1773  -48.0337 C.2    1 LIG      -0.26000
      2 C2        -75.1125  -11.9333  -47.9431 C.2    1 LIG      -0.26000
      3 C3        -75.0859  -14.0450  -47.2243 C.2    1 LIG       0.09300
      4 C4        -74.0558  -12.1296  -47.0846 C.2    1 LIG       0.09300
      5 O1        -74.0327  -13.4141  -46.6420 O.3    1 LIG      -0.29200
      6 H1        -76.6604  -13.4122  -48.6165 H      1 LIG       0.17500
      7 H2        -75.3686  -11.0093  -48.4410 H      1 LIG       0.17500
      8 H3        -75.2062  -15.0876  -46.9681 H      1 LIG       0.13800
      9 H4        -73.2712  -11.4905  -46.7066 H      1 LIG       0.13800
@<TRIPOS>BOND
      1       1       2 1
      2       1       3 2
      3       2       4 2
      4       3       5 1
      5       4       5 1
      6       1       6 1
      7       2       7 1
      8       3       8 1
      9       4       9 1
@<TRIPOS>ALT_TYPE
CGenFF_4.0_ALT_TYPE_SET
CGenFF_4.0 1 CG2R51 2 CG2R51 3 CG2R51 4 CG2R51 5 OG2R50 6 HGR51 7 HGR51 8 HGR52 9 HGR52
@<TRIPOS>MOLECULE
furan
 9 9 0 0 0
****
USER_CHARGES
INVALID_CHARGES
Pose:  10 Cluster:  10 Fr_nu:  26591 TotEn:    -8.92
@<TRIPOS>ATOM
      1 C1        -72.6303  -11.6553  -43.9086 C.2    1 LIG      -0.26000
      2 C2        -72.2603  -10.4424  -44.5373 C.2    1 LIG      -0.26000
      3 C3        -73.4848  -12.2914  -44.7788 C.2    1 LIG       0.09300
      4 C4        -72.9149  -10.4239  -45.7469 C.2    1 LIG       0.09300
      5 O1        -73.6633  -11.5475  -45.9018 O.3    1 LIG      -0.29200
      6 H1        -72.3143  -12.0199  -42.9420 H      1 LIG       0.17500
      7 H2        -71.5990   -9.6775  -44.1565 H      1 LIG       0.17500
      8 H3        -74.0206  -13.2290  -44.7491 H      1 LIG       0.13800
      9 H4        -72.9509   -9.7213  -46.5668 H      1 LIG       0.13800
@<TRIPOS>BOND
      1       1       2 1
      2       1       3 2
      3       2       4 2
      4       3       5 1
      5       4       5 1
      6       1       6 1
      7       2       7 1
      8       3       8 1
      9       4       9 1
@<TRIPOS>ALT_TYPE
CGenFF_4.0_ALT_TYPE_SET
CGenFF_4.0 1 CG2R51 2 CG2R51 3 CG2R51 4 CG2R51 5 OG2R50 6 HGR51 7 HGR51 8 HGR52 9 HGR52
@<TRIPOS>MOLECULE
furan
 9 9 0 0 0
****
USER_CHARGES
INVALID_CHARGES
Pose:  11 Cluster:  11 Fr_nu:   8973 TotEn:    -8.87
@<TRIPOS>ATOM
      1 C1        -74.5402  -12.8153  -44.6761 C.2    1 LIG      -0.26000
      2 C2        -75.7742  -13.4947  -44.8133 C.2    1 LIG      -0.26000
      3 C3        -74.4086  -12.5289  -43.3372 C.2    1 LIG       0.09300
      4 C4        -76.3087  -13.5751  -43.5484 C.2    1 LIG       0.09300
      5 O1        -75.4823  -12.9888  -42.6429 O.3    1 LIG      -0.29200
      6 H1        -73.8352  -12.5652  -45.4557 H      1 LIG       0.17500
      7 H2        -76.2184  -13.8780  -45.7206 H      1 LIG       0.17500
      8 H3        -73.6504  -12.0315  -42.7501 H      1 LIG       0.13800
      9 H4        -77.2192  -13.9956  -43.1470 H      1 LIG       0.13800
@<TRIPOS>BOND
      1       1       2 1
      2       1       3 2
      3       2       4 2
      4       3       5 1
      5       4       5 1
      6       1       6 1
      7       2       7 1
      8       3       8 1
      9       4       9 1
@<TRIPOS>ALT_TYPE
CGenFF_4.0_ALT_TYPE_SET
CGenFF_4.0 1 CG2R51 2 CG2R51 3 CG2R51 4 CG2R51 5 OG2R50 6 HGR51 7 HGR51 8 HGR52 9 HGR52
@<TRIPOS>MOLECULE
furan
 9 9 0 0 0
****
USER_CHARGES
INVALID_CHARGES
Pose:  12 Cluster:  12 Fr_nu: 746435 TotEn:    -8.73
@<TRIPOS>ATOM
      1 C1        -73.2438  -11.0897  -44.9035 C.2    1 LIG      -0.26000
      2 C2        -73.3550  -12.2870  -44.1570 C.2    1 LIG      -0.26000
      3 C3        -73.6222  -11.4039  -46.1881 C.2    1 LIG       0.09300
      4 C4        -73.7935  -13.2475  -45.0386 C.2    1 LIG       0.09300
      5 O1        -73.9589  -12.7173  -46.2788 O.3    1 LIG      -0.29200
      6 H1        -72.9271  -10.1192  -44.5497 H      1 LIG       0.17500
      7 H2        -73.1424  -12.4317  -43.1076 H      1 LIG       0.17500
      8 H3        -73.7031  -10.8363  -47.1037 H      1 LIG       0.13800
      9 H4        -74.0239  -14.2988  -44.9449 H      1 LIG       0.13800
@<TRIPOS>BOND
      1       1       2 1
      2       1       3 2
      3       2       4 2
      4       3       5 1
      5       4       5 1
      6       1       6 1
      7       2       7 1
      8       3       8 1
      9       4       9 1
@<TRIPOS>ALT_TYPE
CGenFF_4.0_ALT_TYPE_SET
CGenFF_4.0 1 CG2R51 2 CG2R51 3 CG2R51 4 CG2R51 5 OG2R50 6 HGR51 7 HGR51 8 HGR52 9 HGR52
@<TRIPOS>MOLECULE
furan
 9 9 0 0 0
****
USER_CHARGES
INVALID_CHARGES
Pose:  13 Cluster:  13 Fr_nu: 2087108 TotEn:    -8.65
@<TRIPOS>ATOM
      1 C1        -52.6573    2.5816  -32.2860 C.2    1 LIG      -0.26000
      2 C2        -52.1773    3.3340  -33.3846 C.2    1 LIG      -0.26000
      3 C3        -52.5633    3.4056  -31.1886 C.2    1 LIG       0.09300
      4 C4        -51.8244    4.5641  -32.8801 C.2    1 LIG       0.09300
      5 O1        -52.0567    4.6158  -31.5422 O.3    1 LIG      -0.29200
      6 H1        -53.0251    1.5658  -32.2931 H      1 LIG       0.17500
      7 H2        -52.0987    3.0192  -34.4151 H      1 LIG       0.17500
      8 H3        -52.8039    3.2872  -30.1421 H      1 LIG       0.13800
      9 H4        -51.4154    5.4625  -33.3188 H      1 LIG       0.13800
@<TRIPOS>BOND
      1       1       2 1
      2       1       3 2
      3       2       4 2
      4       3       5 1
      5       4       5 1
      6       1       6 1
      7       2       7 1
      8       3       8 1
      9       4       9 1
@<TRIPOS>ALT_TYPE
CGenFF_4.0_ALT_TYPE_SET
CGenFF_4.0 1 CG2R51 2 CG2R51 3 CG2R51 4 CG2R51 5 OG2R50 6 HGR51 7 HGR51 8 HGR52 9 HGR52
@<TRIPOS>MOLECULE
furan
 9 9 0 0 0
****
USER_CHARGES
INVALID_CHARGES
Pose:  14 Cluster:  14 Fr_nu: 498431 TotEn:    -8.55
@<TRIPOS>ATOM
      1 C1        -74.1649  -12.6757  -45.5391 C.2    1 LIG      -0.26000
      2 C2        -75.3736  -13.4116  -45.5668 C.2    1 LIG      -0.26000
      3 C3        -73.8645  -12.3853  -46.8496 C.2    1 LIG       0.09300
      4 C4        -75.7257  -13.5183  -46.8921 C.2    1 LIG       0.09300
      5 O1        -74.8110  -12.8952  -47.6806 O.3    1 LIG      -0.29200
      6 H1        -73.5849  -12.3929  -44.6725 H      1 LIG       0.17500
      7 H2        -75.9199  -13.8137  -44.7258 H      1 LIG       0.17500
      8 H3        -73.0578  -11.8521  -47.3313 H      1 LIG       0.13800
      9 H4        -76.5527  -13.9806  -47.4110 H      1 LIG       0.13800
@<TRIPOS>BOND
      1       1       2 1
      2       1       3 2
      3       2       4 2
      4       3       5 1
      5       4       5 1
      6       1       6 1
      7       2       7 1
      8       3       8 1
      9       4       9 1
@<TRIPOS>ALT_TYPE
CGenFF_4.0_ALT_TYPE_SET
CGenFF_4.0 1 CG2R51 2 CG2R51 3 CG2R51 4 CG2R51 5 OG2R50 6 HGR51 7 HGR51 8 HGR52 9 HGR52
@<TRIPOS>MOLECULE
furan
 9 9 0 0 0
****
USER_CHARGES
INVALID_CHARGES
Pose:  15 Cluster:  15 Fr_nu: 720493 TotEn:    -8.48
@<TRIPOS>ATOM
      1 C1        -70.2935   -1.7370  -29.0834 C.2    1 LIG      -0.26000
      2 C2        -69.1035   -2.0152  -28.3692 C.2    1 LIG      -0.26000
      3 C3        -70.9413   -2.9415  -29.2300 C.2    1 LIG       0.09300
      4 C4        -69.1092   -3.3698  -28.1302 C.2    1 LIG       0.09300
      5 O1        -70.2262   -3.9418  -28.6516 O.3    1 LIG      -0.29200
      6 H1        -70.6357   -0.7787  -29.4463 H      1 LIG       0.17500
      7 H2        -68.3377   -1.3158  -28.0664 H      1 LIG       0.17500
      8 H3        -71.8703   -3.2391  -29.6943 H      1 LIG       0.13800
      9 H4        -68.4290   -4.0434  -27.6297 H      1 LIG       0.13800
@<TRIPOS>BOND
      1       1       2 1
      2       1       3 2
      3       2       4 2
      4       3       5 1
      5       4       5 1
      6       1       6 1
      7       2       7 1
      8       3       8 1
      9       4       9 1
@<TRIPOS>ALT_TYPE
CGenFF_4.0_ALT_TYPE_SET
CGenFF_4.0 1 CG2R51 2 CG2R51 3 CG2R51 4 CG2R51 5 OG2R50 6 HGR51 7 HGR51 8 HGR52 9 HGR52
@<TRIPOS>MOLECULE
furan
 9 9 0 0 0
****
USER_CHARGES
INVALID_CHARGES
Pose:  16 Cluster:  16 Fr_nu: 2332616 TotEn:    -8.43
@<TRIPOS>ATOM
      1 C1        -51.9449    4.4231  -32.5855 C.2    1 LIG      -0.26000
      2 C2        -51.9756    3.3154  -31.7050 C.2    1 LIG      -0.26000
      3 C3        -52.2390    3.9267  -33.8342 C.2    1 LIG       0.09300
      4 C4        -52.2864    2.2212  -32.4784 C.2    1 LIG       0.09300
      5 O1        -52.4487    2.5854  -33.7774 O.3    1 LIG      -0.29200
      6 H1        -51.7342    5.4541  -32.3407 H      1 LIG       0.17500
      7 H2        -51.7941    3.3147  -30.6399 H      1 LIG       0.17500
      8 H3        -52.3341    4.3738  -34.8130 H      1 LIG       0.13800
      9 H4        -52.4223    1.1705  -32.2668 H      1 LIG       0.13800
@<TRIPOS>BOND
      1       1       2 1
      2       1       3 2
      3       2       4 2
      4       3       5 1
      5       4       5 1
      6       1       6 1
      7       2       7 1
      8       3       8 1
      9       4       9 1
@<TRIPOS>ALT_TYPE
CGenFF_4.0_ALT_TYPE_SET
CGenFF_4.0 1 CG2R51 2 CG2R51 3 CG2R51 4 CG2R51 5 OG2R50 6 HGR51 7 HGR51 8 HGR52 9 HGR52
@<TRIPOS>MOLECULE
furan
 9 9 0 0 0
****
USER_CHARGES
INVALID_CHARGES
Pose:  17 Cluster:  17 Fr_nu: 517532 TotEn:    -8.28
@<TRIPOS>ATOM
      1 C1        -74.1318  -12.2313  -45.7552 C.2    1 LIG      -0.26000
      2 C2        -73.3062  -11.1057  -45.5214 C.2    1 LIG      -0.26000
      3 C3        -74.4255  -12.7533  -44.5169 C.2    1 LIG       0.09300
      4 C4        -73.1543  -11.0200  -44.1570 C.2    1 LIG       0.09300
      5 O1        -73.8336  -12.0207  -43.5374 O.3    1 LIG      -0.29200
      6 H1        -74.4699  -12.6145  -46.7070 H      1 LIG       0.17500
      7 H2        -72.8758  -10.4400  -46.2556 H      1 LIG       0.17500
      8 H3        -75.0113  -13.5964  -44.1808 H      1 LIG       0.13800
      9 H4        -72.6234  -10.3418  -43.5051 H      1 LIG       0.13800
@<TRIPOS>BOND
      1       1       2 1
      2       1       3 2
      3       2       4 2
      4       3       5 1
      5       4       5 1
      6       1       6 1
      7       2       7 1
      8       3       8 1
      9       4       9 1
@<TRIPOS>ALT_TYPE
CGenFF_4.0_ALT_TYPE_SET
CGenFF_4.0 1 CG2R51 2 CG2R51 3 CG2R51 4 CG2R51 5 OG2R50 6 HGR51 7 HGR51 8 HGR52 9 HGR52
@<TRIPOS>MOLECULE
furan
 9 9 0 0 0
****
USER_CHARGES
INVALID_CHARGES
Pose:  18 Cluster:  18 Fr_nu: 296621 TotEn:    -8.12
@<TRIPOS>ATOM
      1 C1        -60.1788  -23.3050  -23.8490 C.2    1 LIG      -0.26000
      2 C2        -60.4200  -22.2371  -24.7460 C.2    1 LIG      -0.26000
      3 C3        -58.8116  -23.4182  -23.7488 C.2    1 LIG       0.09300
      4 C4        -59.1831  -21.7737  -25.1298 C.2    1 LIG       0.09300
      5 O1        -58.1974  -22.4883  -24.5263 O.3    1 LIG      -0.29200
      6 H1        -60.9099  -23.9161  -23.3397 H      1 LIG       0.17500
      7 H2        -61.3759  -21.8530  -25.0717 H      1 LIG       0.17500
      8 H3        -58.1542  -24.0729  -23.1955 H      1 LIG       0.13800
      9 H4        -58.8520  -20.9852  -25.7898 H      1 LIG       0.13800
@<TRIPOS>BOND
      1       1       2 1
      2       1       3 2
      3       2       4 2
      4       3       5 1
      5       4       5 1
      6       1       6 1
      7       2       7 1
      8       3       8 1
      9       4       9 1
@<TRIPOS>ALT_TYPE
CGenFF_4.0_ALT_TYPE_SET
CGenFF_4.0 1 CG2R51 2 CG2R51 3 CG2R51 4 CG2R51 5 OG2R50 6 HGR51 7 HGR51 8 HGR52 9 HGR52
@<TRIPOS>MOLECULE
furan
 9 9 0 0 0
****
USER_CHARGES
INVALID_CHARGES
Pose:  19 Cluster:  19 Fr_nu: 1529819 TotEn:    -8.11
@<TRIPOS>ATOM
      1 C1        -77.0332  -16.4693  -28.5921 C.2    1 LIG      -0.26000
      2 C2        -78.0186  -15.8087  -27.8203 C.2    1 LIG      -0.26000
      3 C3        -76.3077  -17.2360  -27.7101 C.2    1 LIG       0.09300
      4 C4        -77.8252  -16.2189  -26.5217 C.2    1 LIG       0.09300
      5 O1        -76.7842  -17.0891  -26.4461 O.3    1 LIG      -0.29200
      6 H1        -76.8715  -16.3955  -29.6578 H      1 LIG       0.17500
      7 H2        -78.7754  -15.1200  -28.1672 H      1 LIG       0.17500
      8 H3        -75.4678  -17.9068  -27.8181 H      1 LIG       0.13800
      9 H4        -78.3172  -15.9959  -25.5862 H      1 LIG       0.13800
@<TRIPOS>BOND
      1       1       2 1
      2       1       3 2
      3       2       4 2
      4       3       5 1
      5       4       5 1
      6       1       6 1
      7       2       7 1
      8       3       8 1
      9       4       9 1
@<TRIPOS>ALT_TYPE
CGenFF_4.0_ALT_TYPE_SET
CGenFF_4.0 1 CG2R51 2 CG2R51 3 CG2R51 4 CG2R51 5 OG2R50 6 HGR51 7 HGR51 8 HGR52 9 HGR52
@<TRIPOS>MOLECULE
furan
 9 9 0 0 0
****
USER_CHARGES
INVALID_CHARGES
Pose:  20 Cluster:  20 Fr_nu:  13228 TotEn:    -7.96
@<TRIPOS>ATOM
      1 C1        -74.7739  -12.4554  -42.4838 C.2    1 LIG      -0.26000
      2 C2        -75.6622  -12.9601  -43.4632 C.2    1 LIG      -0.26000
      3 C3        -73.5862  -12.2129  -43.1339 C.2    1 LIG       0.09300
      4 C4        -74.9541  -12.9900  -44.6421 C.2    1 LIG       0.09300
      5 O1        -73.6878  -12.5360  -44.4499 O.3    1 LIG      -0.29200
      6 H1        -74.9741  -12.2896  -41.4351 H      1 LIG       0.17500
      7 H2        -76.6901  -13.2639  -43.3270 H      1 LIG       0.17500
      8 H3        -72.6262  -11.8304  -42.8192 H      1 LIG       0.13800
      9 H4        -75.1950  -13.2906  -45.6513 H      1 LIG       0.13800
@<TRIPOS>BOND
      1       1       2 1
      2       1       3 2
      3       2       4 2
      4       3       5 1
      5       4       5 1
      6       1       6 1
      7       2       7 1
      8       3       8 1
      9       4       9 1
@<TRIPOS>ALT_TYPE
CGenFF_4.0_ALT_TYPE_SET
CGenFF_4.0 1 CG2R51 2 CG2R51 3 CG2R51 4 CG2R51 5 OG2R50 6 HGR51 7 HGR51 8 HGR52 9 HGR52
@<TRIPOS>MOLECULE
furan
 9 9 0 0 0
****
USER_CHARGES
INVALID_CHARGES
Pose:  21 Cluster:  21 Fr_nu:  11162 TotEn:    -7.88
@<TRIPOS>ATOM
      1 C1        -54.6344  -11.4748  -47.9755 C.2    1 LIG      -0.26000
      2 C2        -53.9669  -11.9799  -46.8342 C.2    1 LIG      -0.26000
      3 C3        -54.5415  -10.1047  -47.8971 C.2    1 LIG       0.09300
      4 C4        -53.5135  -10.8825  -46.1399 C.2    1 LIG       0.09300
      5 O1        -53.8597   -9.7355  -46.7813 O.3    1 LIG      -0.29200
      6 H1        -55.1227  -12.0388  -48.7571 H      1 LIG       0.17500
      7 H2        -53.8328  -13.0145  -46.5531 H      1 LIG       0.17500
      8 H3        -54.8882   -9.2949  -48.5225 H      1 LIG       0.13800
      9 H4        -52.9584  -10.7557  -45.2219 H      1 LIG       0.13800
@<TRIPOS>BOND
      1       1       2 1
      2       1       3 2
      3       2       4 2
      4       3       5 1
      5       4       5 1
      6       1       6 1
      7       2       7 1
      8       3       8 1
      9       4       9 1
@<TRIPOS>ALT_TYPE
CGenFF_4.0_ALT_TYPE_SET
CGenFF_4.0 1 CG2R51 2 CG2R51 3 CG2R51 4 CG2R51 5 OG2R50 6 HGR51 7 HGR51 8 HGR52 9 HGR52
@<TRIPOS>MOLECULE
furan
 9 9 0 0 0
****
USER_CHARGES
INVALID_CHARGES
Pose:  22 Cluster:  22 Fr_nu: 732963 TotEn:    -7.69
@<TRIPOS>ATOM
      1 C1        -71.4650  -18.7377  -59.3950 C.2    1 LIG      -0.26000
      2 C2        -71.0662  -18.8370  -60.7494 C.2    1 LIG      -0.26000
      3 C3        -71.6739  -17.3994  -59.1556 C.2    1 LIG       0.09300
      4 C4        -71.0600  -17.5524  -61.2410 C.2    1 LIG       0.09300
      5 O1        -71.4293  -16.6701  -60.2757 O.3    1 LIG      -0.29200
      6 H1        -71.5847  -19.5409  -58.6824 H      1 LIG       0.17500
      7 H2        -70.8150  -19.7330  -61.2985 H      1 LIG       0.17500
      8 H3        -71.9830  -16.8344  -58.2882 H      1 LIG       0.13800
      9 H4        -70.8291  -17.1219  -62.2045 H      1 LIG       0.13800
@<TRIPOS>BOND
      1       1       2 1
      2       1       3 2
      3       2       4 2
      4       3       5 1
      5       4       5 1
      6       1       6 1
      7       2       7 1
      8       3       8 1
      9       4       9 1
@<TRIPOS>ALT_TYPE
CGenFF_4.0_ALT_TYPE_SET
CGenFF_4.0 1 CG2R51 2 CG2R51 3 CG2R51 4 CG2R51 5 OG2R50 6 HGR51 7 HGR51 8 HGR52 9 HGR52
@<TRIPOS>MOLECULE
furan
 9 9 0 0 0
****
USER_CHARGES
INVALID_CHARGES
Pose:  23 Cluster:  23 Fr_nu: 256014 TotEn:    -7.57
@<TRIPOS>ATOM
      1 C1        -73.3718  -11.6860  -44.6933 C.2    1 LIG      -0.26000
      2 C2        -74.0419  -12.1410  -45.8540 C.2    1 LIG      -0.26000
      3 C3        -73.9919  -12.2988  -43.6293 C.2    1 LIG       0.09300
      4 C4        -75.0236  -12.9994  -45.4166 C.2    1 LIG       0.09300
      5 O1        -74.9998  -13.1011  -44.0617 O.3    1 LIG      -0.29200
      6 H1        -72.5411  -10.9973  -44.6390 H      1 LIG       0.17500
      7 H2        -73.8350  -11.8765  -46.8809 H      1 LIG       0.17500
      8 H3        -73.8423  -12.2713  -42.5598 H      1 LIG       0.13800
      9 H4        -75.7805  -13.5863  -45.9163 H      1 LIG       0.13800
@<TRIPOS>BOND
      1       1       2 1
      2       1       3 2
      3       2       4 2
      4       3       5 1
      5       4       5 1
      6       1       6 1
      7       2       7 1
      8       3       8 1
      9       4       9 1
@<TRIPOS>ALT_TYPE
CGenFF_4.0_ALT_TYPE_SET
CGenFF_4.0 1 CG2R51 2 CG2R51 3 CG2R51 4 CG2R51 5 OG2R50 6 HGR51 7 HGR51 8 HGR52 9 HGR52
@<TRIPOS>MOLECULE
furan
 9 9 0 0 0
****
USER_CHARGES
INVALID_CHARGES
Pose:  24 Cluster:  24 Fr_nu: 3631927 TotEn:    -7.53
@<TRIPOS>ATOM
      1 C1        -52.5594    4.5986  -31.8506 C.2    1 LIG      -0.26000
      2 C2        -52.2339    3.5516  -32.7456 C.2    1 LIG      -0.26000
      3 C3        -52.4182    4.0775  -30.5855 C.2    1 LIG       0.09300
      4 C4        -51.9169    2.4653  -31.9636 C.2    1 LIG       0.09300
      5 O1        -52.0268    2.7777  -30.6456 O.3    1 LIG      -0.29200
      6 H1        -52.8598    5.6068  -32.0969 H      1 LIG       0.17500
      7 H2        -52.2305    3.5846  -33.8255 H      1 LIG       0.17500
      8 H3        -52.5503    4.4805  -29.5919 H      1 LIG       0.13800
      9 H4        -51.6097    1.4525  -32.1801 H      1 LIG       0.13800
@<TRIPOS>BOND
      1       1       2 1
      2       1       3 2
      3       2       4 2
      4       3       5 1
      5       4       5 1
      6       1       6 1
      7       2       7 1
      8       3       8 1
      9       4       9 1
@<TRIPOS>ALT_TYPE
CGenFF_4.0_ALT_TYPE_SET
CGenFF_4.0 1 CG2R51 2 CG2R51 3 CG2R51 4 CG2R51 5 OG2R50 6 HGR51 7 HGR51 8 HGR52 9 HGR52
@<TRIPOS>MOLECULE
furan
 9 9 0 0 0
****
USER_CHARGES
INVALID_CHARGES
Pose:  25 Cluster:  25 Fr_nu:  64532 TotEn:    -7.45
@<TRIPOS>ATOM
      1 C1        -58.7247  -22.7727  -24.8060 C.2    1 LIG      -0.26000
      2 C2        -59.1972  -21.5728  -25.3894 C.2    1 LIG      -0.26000
      3 C3        -59.7808  -23.2933  -24.0948 C.2    1 LIG       0.09300
      4 C4        -60.5083  -21.4458  -24.9932 C.2    1 LIG       0.09300
      5 O1        -60.8717  -22.4906  -24.2039 O.3    1 LIG      -0.29200
      6 H1        -57.7379  -23.2038  -24.8927 H      1 LIG       0.17500
      7 H2        -58.6505  -20.8865  -26.0199 H      1 LIG       0.17500
      8 H3        -59.9110  -24.1797  -23.4911 H      1 LIG       0.13800
      9 H4        -61.2769  -20.7095  -25.1776 H      1 LIG       0.13800
@<TRIPOS>BOND
      1       1       2 1
      2       1       3 2
      3       2       4 2
      4       3       5 1
      5       4       5 1
      6       1       6 1
      7       2       7 1
      8       3       8 1
      9       4       9 1
@<TRIPOS>ALT_TYPE
CGenFF_4.0_ALT_TYPE_SET
CGenFF_4.0 1 CG2R51 2 CG2R51 3 CG2R51 4 CG2R51 5 OG2R50 6 HGR51 7 HGR51 8 HGR52 9 HGR52
@<TRIPOS>MOLECULE
furan
 9 9 0 0 0
****
USER_CHARGES
INVALID_CHARGES
Pose:  26 Cluster:  26 Fr_nu: 466624 TotEn:    -7.39
@<TRIPOS>ATOM
      1 C1        -78.5449  -16.6756  -28.1376 C.2    1 LIG      -0.26000
      2 C2        -77.4658  -17.4620  -28.6070 C.2    1 LIG      -0.26000
      3 C3        -77.9812  -15.6091  -27.4767 C.2    1 LIG       0.09300
      4 C4        -76.3196  -16.8198  -28.1995 C.2    1 LIG       0.09300
      5 O1        -76.6252  -15.6895  -27.5100 O.3    1 LIG      -0.29200
      6 H1        -79.6013  -16.8630  -28.2646 H      1 LIG       0.17500
      7 H2        -77.5170  -18.3816  -29.1718 H      1 LIG       0.17500
      8 H3        -78.3861  -14.7526  -26.9575 H      1 LIG       0.13800
      9 H4        -75.2656  -17.0270  -28.3143 H      1 LIG       0.13800
@<TRIPOS>BOND
      1       1       2 1
      2       1       3 2
      3       2       4 2
      4       3       5 1
      5       4       5 1
      6       1       6 1
      7       2       7 1
      8       3       8 1
      9       4       9 1
@<TRIPOS>ALT_TYPE
CGenFF_4.0_ALT_TYPE_SET
CGenFF_4.0 1 CG2R51 2 CG2R51 3 CG2R51 4 CG2R51 5 OG2R50 6 HGR51 7 HGR51 8 HGR52 9 HGR52
@<TRIPOS>MOLECULE
furan
 9 9 0 0 0
****
USER_CHARGES
INVALID_CHARGES
Pose:  27 Cluster:  27 Fr_nu:  20115 TotEn:    -7.35
@<TRIPOS>ATOM
      1 C1        -60.7296  -21.9744  -25.0914 C.2    1 LIG      -0.26000
      2 C2        -59.3885  -21.5586  -24.9124 C.2    1 LIG      -0.26000
      3 C3        -60.9244  -23.0210  -24.2203 C.2    1 LIG       0.09300
      4 C4        -58.8596  -22.3807  -23.9447 C.2    1 LIG       0.09300
      5 O1        -59.7894  -23.2748  -23.5176 O.3    1 LIG      -0.29200
      6 H1        -61.4622  -21.5631  -25.7706 H      1 LIG       0.17500
      7 H2        -58.8722  -20.7596  -25.4246 H      1 LIG       0.17500
      8 H3        -61.7678  -23.6561  -23.9915 H      1 LIG       0.13800
      9 H4        -57.8897  -22.4541  -23.4747 H      1 LIG       0.13800
@<TRIPOS>BOND
      1       1       2 1
      2       1       3 2
      3       2       4 2
      4       3       5 1
      5       4       5 1
      6       1       6 1
      7       2       7 1
      8       3       8 1
      9       4       9 1
@<TRIPOS>ALT_TYPE
CGenFF_4.0_ALT_TYPE_SET
CGenFF_4.0 1 CG2R51 2 CG2R51 3 CG2R51 4 CG2R51 5 OG2R50 6 HGR51 7 HGR51 8 HGR52 9 HGR52
@<TRIPOS>MOLECULE
furan
 9 9 0 0 0
****
USER_CHARGES
INVALID_CHARGES
Pose:  28 Cluster:  28 Fr_nu: 194942 TotEn:    -7.27
@<TRIPOS>ATOM
      1 C1        -75.4567  -13.3523  -45.3407 C.2    1 LIG      -0.26000
      2 C2        -75.0969  -13.4082  -46.7085 C.2    1 LIG      -0.26000
      3 C3        -74.2991  -13.0724  -44.6524 C.2    1 LIG       0.09300
      4 C4        -73.7452  -13.1583  -46.7584 C.2    1 LIG       0.09300
      5 O1        -73.2514  -12.9525  -45.5093 O.3    1 LIG      -0.29200
      6 H1        -76.4369  -13.4984  -44.9104 H      1 LIG       0.17500
      7 H2        -75.7422  -13.6056  -47.5523 H      1 LIG       0.17500
      8 H3        -74.0662  -12.9331  -43.6068 H      1 LIG       0.13800
      9 H4        -73.0259  -13.0952  -47.5619 H      1 LIG       0.13800
@<TRIPOS>BOND
      1       1       2 1
      2       1       3 2
      3       2       4 2
      4       3       5 1
      5       4       5 1
      6       1       6 1
      7       2       7 1
      8       3       8 1
      9       4       9 1
@<TRIPOS>ALT_TYPE
CGenFF_4.0_ALT_TYPE_SET
CGenFF_4.0 1 CG2R51 2 CG2R51 3 CG2R51 4 CG2R51 5 OG2R50 6 HGR51 7 HGR51 8 HGR52 9 HGR52
@<TRIPOS>MOLECULE
furan
 9 9 0 0 0
****
USER_CHARGES
INVALID_CHARGES
Pose:  29 Cluster:  29 Fr_nu: 108724 TotEn:    -7.04
@<TRIPOS>ATOM
      1 C1        -73.9600  -12.0153  -44.6490 C.2    1 LIG      -0.26000
      2 C2        -73.2109  -11.7168  -43.4859 C.2    1 LIG      -0.26000
      3 C3        -73.4557  -11.2116  -45.6449 C.2    1 LIG       0.09300
      4 C4        -72.3022  -10.7521  -43.8539 C.2    1 LIG       0.09300
      5 O1        -72.4447  -10.4387  -45.1684 O.3    1 LIG      -0.29200
      6 H1        -74.7669  -12.7268  -44.7489 H      1 LIG       0.17500
      7 H2        -73.3197  -12.1507  -42.5023 H      1 LIG       0.17500
      8 H3        -73.6931  -11.0785  -46.6903 H      1 LIG       0.13800
      9 H4        -71.5274  -10.2148  -43.3265 H      1 LIG       0.13800
@<TRIPOS>BOND
      1       1       2 1
      2       1       3 2
      3       2       4 2
      4       3       5 1
      5       4       5 1
      6       1       6 1
      7       2       7 1
      8       3       8 1
      9       4       9 1
@<TRIPOS>ALT_TYPE
CGenFF_4.0_ALT_TYPE_SET
CGenFF_4.0 1 CG2R51 2 CG2R51 3 CG2R51 4 CG2R51 5 OG2R50 6 HGR51 7 HGR51 8 HGR52 9 HGR52
@<TRIPOS>MOLECULE
furan
 9 9 0 0 0
****
USER_CHARGES
INVALID_CHARGES
Pose:  30 Cluster:  30 Fr_nu: 497656 TotEn:    -7.00
@<TRIPOS>ATOM
      1 C1        -73.9631  -11.7163  -46.7297 C.2    1 LIG      -0.26000
      2 C2        -74.8110  -12.6601  -47.3570 C.2    1 LIG      -0.26000
      3 C3        -73.6616  -12.2367  -45.4926 C.2    1 LIG       0.09300
      4 C4        -74.9672  -13.6899  -46.4586 C.2    1 LIG       0.09300
      5 O1        -74.2697  -13.4395  -45.3196 O.3    1 LIG      -0.29200
      6 H1        -73.6156  -10.7745  -47.1290 H      1 LIG       0.17500
      7 H2        -75.2528  -12.5976  -48.3410 H      1 LIG       0.17500
      8 H3        -73.0600  -11.8934  -44.6635 H      1 LIG       0.13800
      9 H4        -75.5126  -14.6221  -46.4776 H      1 LIG       0.13800
@<TRIPOS>BOND
      1       1       2 1
      2       1       3 2
      3       2       4 2
      4       3       5 1
      5       4       5 1
      6       1       6 1
      7       2       7 1
      8       3       8 1
      9       4       9 1
@<TRIPOS>ALT_TYPE
CGenFF_4.0_ALT_TYPE_SET
CGenFF_4.0 1 CG2R51 2 CG2R51 3 CG2R51 4 CG2R51 5 OG2R50 6 HGR51 7 HGR51 8 HGR52 9 HGR52
@<TRIPOS>MOLECULE
furan
 9 9 0 0 0
****
USER_CHARGES
INVALID_CHARGES
Pose:  31 Cluster:  31 Fr_nu:   1127 TotEn:    -6.99
@<TRIPOS>ATOM
      1 C1        -53.8197   -9.9066  -46.5249 C.2    1 LIG      -0.26000
      2 C2        -53.4294  -10.6950  -45.4161 C.2    1 LIG      -0.26000
      3 C3        -54.2280  -10.7901  -47.4969 C.2    1 LIG       0.09300
      4 C4        -53.6271  -12.0040  -45.7896 C.2    1 LIG       0.09300
      5 O1        -54.1138  -12.0705  -47.0566 O.3    1 LIG      -0.29200
      6 H1        -53.8048   -8.8293  -46.6056 H      1 LIG       0.17500
      7 H2        -53.0514  -10.3520  -44.4638 H      1 LIG       0.17500
      8 H3        -54.6079  -10.6733  -48.5015 H      1 LIG       0.13800
      9 H4        -53.4784  -12.9530  -45.2953 H      1 LIG       0.13800
@<TRIPOS>BOND
      1       1       2 1
      2       1       3 2
      3       2       4 2
      4       3       5 1
      5       4       5 1
      6       1       6 1
      7       2       7 1
      8       3       8 1
      9       4       9 1
@<TRIPOS>ALT_TYPE
CGenFF_4.0_ALT_TYPE_SET
CGenFF_4.0 1 CG2R51 2 CG2R51 3 CG2R51 4 CG2R51 5 OG2R50 6 HGR51 7 HGR51 8 HGR52 9 HGR52
@<TRIPOS>MOLECULE
furan
 9 9 0 0 0
****
USER_CHARGES
INVALID_CHARGES
Pose:  32 Cluster:  32 Fr_nu:   2560 TotEn:    -6.94
@<TRIPOS>ATOM
      1 C1        -57.3124    4.1182  -37.6622 C.2    1 LIG      -0.26000
      2 C2        -56.2885    3.1494  -37.7903 C.2    1 LIG      -0.26000
      3 C3        -58.2910    3.5395  -36.8880 C.2    1 LIG       0.09300
      4 C4        -56.7143    2.0480  -37.0850 C.2    1 LIG       0.09300
      5 O1        -57.9341    2.2777  -36.5319 O.3    1 LIG      -0.29200
      6 H1        -57.3346    5.1134  -38.0822 H      1 LIG       0.17500
      7 H2        -55.3566    3.2426  -38.3290 H      1 LIG       0.17500
      8 H3        -59.2493    3.8758  -36.5197 H      1 LIG       0.13800
      9 H4        -56.2886    1.0744  -36.8906 H      1 LIG       0.13800
@<TRIPOS>BOND
      1       1       2 1
      2       1       3 2
      3       2       4 2
      4       3       5 1
      5       4       5 1
      6       1       6 1
      7       2       7 1
      8       3       8 1
      9       4       9 1
@<TRIPOS>ALT_TYPE
CGenFF_4.0_ALT_TYPE_SET
CGenFF_4.0 1 CG2R51 2 CG2R51 3 CG2R51 4 CG2R51 5 OG2R50 6 HGR51 7 HGR51 8 HGR52 9 HGR52
@<TRIPOS>MOLECULE
furan
 9 9 0 0 0
****
USER_CHARGES
INVALID_CHARGES
Pose:  33 Cluster:  33 Fr_nu: 103741 TotEn:    -6.71
@<TRIPOS>ATOM
      1 C1        -59.3021  -21.4910  -40.0142 C.2    1 LIG      -0.26000
      2 C2        -60.2780  -20.4700  -40.1049 C.2    1 LIG      -0.26000
      3 C3        -59.3982  -22.2159  -41.1793 C.2    1 LIG       0.09300
      4 C4        -60.9009  -20.6436  -41.3190 C.2    1 LIG       0.09300
      5 O1        -60.3703  -21.7058  -41.9800 O.3    1 LIG      -0.29200
      6 H1        -58.6150  -21.6758  -39.2012 H      1 LIG       0.17500
      7 H2        -60.4996  -19.7033  -39.3766 H      1 LIG       0.17500
      8 H3        -58.8743  -23.0761  -41.5700 H      1 LIG       0.13800
      9 H4        -61.6969  -20.1237  -41.8319 H      1 LIG       0.13800
@<TRIPOS>BOND
      1       1       2 1
      2       1       3 2
      3       2       4 2
      4       3       5 1
      5       4       5 1
      6       1       6 1
      7       2       7 1
      8       3       8 1
      9       4       9 1
@<TRIPOS>ALT_TYPE
CGenFF_4.0_ALT_TYPE_SET
CGenFF_4.0 1 CG2R51 2 CG2R51 3 CG2R51 4 CG2R51 5 OG2R50 6 HGR51 7 HGR51 8 HGR52 9 HGR52
@<TRIPOS>MOLECULE
furan
 9 9 0 0 0
****
USER_CHARGES
INVALID_CHARGES
Pose:  34 Cluster:  34 Fr_nu: 256183 TotEn:    -6.64
@<TRIPOS>ATOM
      1 C1        -75.1126  -13.1773  -44.1938 C.2    1 LIG      -0.26000
      2 C2        -74.0547  -12.2835  -44.4860 C.2    1 LIG      -0.26000
      3 C3        -75.6709  -13.5170  -45.4041 C.2    1 LIG       0.09300
      4 C4        -74.0419  -12.1410  -45.8540 C.2    1 LIG       0.09300
      5 O1        -75.0239  -12.8897  -46.4211 O.3    1 LIG      -0.29200
      6 H1        -75.4289  -13.5293  -43.2225 H      1 LIG       0.17500
      7 H2        -73.3852  -11.8035  -43.7869 H      1 LIG       0.17500
      8 H3        -76.4889  -14.1594  -45.6961 H      1 LIG       0.13800
      9 H4        -73.4301  -11.5745  -46.5408 H      1 LIG       0.13800
@<TRIPOS>BOND
      1       1       2 1
      2       1       3 2
      3       2       4 2
      4       3       5 1
      5       4       5 1
      6       1       6 1
      7       2       7 1
      8       3       8 1
      9       4       9 1
@<TRIPOS>ALT_TYPE
CGenFF_4.0_ALT_TYPE_SET
CGenFF_4.0 1 CG2R51 2 CG2R51 3 CG2R51 4 CG2R51 5 OG2R50 6 HGR51 7 HGR51 8 HGR52 9 HGR52
@<TRIPOS>MOLECULE
furan
 9 9 0 0 0
****
USER_CHARGES
INVALID_CHARGES
Pose:  35 Cluster:  35 Fr_nu: 631749 TotEn:    -6.23
@<TRIPOS>ATOM
      1 C1        -73.9690  -12.3013  -47.2343 C.2    1 LIG      -0.26000
      2 C2        -74.6387  -13.2756  -46.4562 C.2    1 LIG      -0.26000
      3 C3        -73.4757  -11.3752  -46.3448 C.2    1 LIG       0.09300
      4 C4        -74.5069  -12.8755  -45.1468 C.2    1 LIG       0.09300
      5 O1        -73.7991  -11.7180  -45.0703 O.3    1 LIG      -0.29200
      6 H1        -73.8599  -12.2768  -48.3089 H      1 LIG       0.17500
      7 H2        -75.1530  -14.1590  -46.8061 H      1 LIG       0.17500
      8 H3        -72.9034  -10.4654  -46.4533 H      1 LIG       0.13800
      9 H4        -74.8408  -13.2826  -44.2035 H      1 LIG       0.13800
@<TRIPOS>BOND
      1       1       2 1
      2       1       3 2
      3       2       4 2
      4       3       5 1
      5       4       5 1
      6       1       6 1
      7       2       7 1
      8       3       8 1
      9       4       9 1
@<TRIPOS>ALT_TYPE
CGenFF_4.0_ALT_TYPE_SET
CGenFF_4.0 1 CG2R51 2 CG2R51 3 CG2R51 4 CG2R51 5 OG2R50 6 HGR51 7 HGR51 8 HGR52 9 HGR52
@<TRIPOS>MOLECULE
furan
 9 9 0 0 0
****
USER_CHARGES
INVALID_CHARGES
Pose:  36 Cluster:  36 Fr_nu: 2667088 TotEn:    -5.97
@<TRIPOS>ATOM
      1 C1        -60.0843  -19.8965  -40.8330 C.2    1 LIG      -0.26000
      2 C2        -60.8039  -20.9655  -41.4184 C.2    1 LIG      -0.26000
      3 C3        -59.7263  -20.3209  -39.5745 C.2    1 LIG       0.09300
      4 C4        -60.8341  -21.9670  -40.4760 C.2    1 LIG       0.09300
      5 O1        -60.1794  -21.5820  -39.3492 O.3    1 LIG      -0.29200
      6 H1        -59.8557  -18.9366  -41.2730 H      1 LIG       0.17500
      7 H2        -61.2450  -21.0016  -42.4040 H      1 LIG       0.17500
      8 H3        -59.1768  -19.8693  -38.7614 H      1 LIG       0.13800
      9 H4        -61.2581  -22.9604  -40.4542 H      1 LIG       0.13800
@<TRIPOS>BOND
      1       1       2 1
      2       1       3 2
      3       2       4 2
      4       3       5 1
      5       4       5 1
      6       1       6 1
      7       2       7 1
      8       3       8 1
      9       4       9 1
@<TRIPOS>ALT_TYPE
CGenFF_4.0_ALT_TYPE_SET
CGenFF_4.0 1 CG2R51 2 CG2R51 3 CG2R51 4 CG2R51 5 OG2R50 6 HGR51 7 HGR51 8 HGR52 9 HGR52
@<TRIPOS>MOLECULE
furan
 9 9 0 0 0
****
USER_CHARGES
INVALID_CHARGES
Pose:  37 Cluster:  37 Fr_nu: 195371 TotEn:    -5.76
@<TRIPOS>ATOM
      1 C1        -74.7952  -13.2609  -46.2830 C.2    1 LIG      -0.26000
      2 C2        -74.4933  -12.1410  -47.0941 C.2    1 LIG      -0.26000
      3 C3        -75.8160  -13.9287  -46.9186 C.2    1 LIG       0.09300
      4 C4        -75.3510  -12.2044  -48.1676 C.2    1 LIG       0.09300
      5 O1        -76.1606  -13.2913  -48.0681 O.3    1 LIG      -0.29200
      6 H1        -74.3277  -13.5453  -45.3515 H      1 LIG       0.17500
      7 H2        -73.7440  -11.3826  -46.9184 H      1 LIG       0.17500
      8 H3        -76.3760  -14.8251  -46.6952 H      1 LIG       0.13800
      9 H4        -75.5032  -11.5863  -49.0403 H      1 LIG       0.13800
@<TRIPOS>BOND
      1       1       2 1
      2       1       3 2
      3       2       4 2
      4       3       5 1
      5       4       5 1
      6       1       6 1
      7       2       7 1
      8       3       8 1
      9       4       9 1
@<TRIPOS>ALT_TYPE
CGenFF_4.0_ALT_TYPE_SET
CGenFF_4.0 1 CG2R51 2 CG2R51 3 CG2R51 4 CG2R51 5 OG2R50 6 HGR51 7 HGR51 8 HGR52 9 HGR52
@<TRIPOS>MOLECULE
pyrimidine
 10 10 0 0 0
****
USER_CHARGES
INVALID_CHARGES
Pose:   1 Cluster:   1 Fr_nu:  97050 TotEn:   -16.28
@<TRIPOS>ATOM
      1 C1        -60.5989  -22.7111  -23.7640 C.ar   1 LIG      -0.13100
      2 C2        -59.7647  -23.7007  -23.2851 C.ar   1 LIG       0.28900
      3 C3        -60.0724  -21.9181  -24.7629 C.ar   1 LIG       0.28900
      4 C4        -58.1134  -23.0701  -24.7143 C.ar   1 LIG       0.50700
      5 N1        -58.5114  -23.9091  -23.7391 N.ar   1 LIG      -0.71900
      6 N2        -58.8288  -22.0700  -25.2636 N.ar   1 LIG      -0.71900
      7 H1        -61.6002  -22.5664  -23.3811 H      1 LIG       0.11500
      8 H2        -60.0911  -24.3732  -22.4993 H      1 LIG       0.11400
      9 H3        -60.6533  -21.1138  -25.2012 H      1 LIG       0.11400
     10 H4        -57.1105  -23.2141  -25.0970 H      1 LIG       0.14100
@<TRIPOS>BOND
      1       1       2 ar
      2       1       3 ar
      3       2       5 ar
      4       3       6 ar
      5       4       5 ar
      6       4       6 ar
      7       1       7 1
      8       2       8 1
      9       3       9 1
     10       4      10 1
@<TRIPOS>ALT_TYPE
CGenFF_4.0_ALT_TYPE_SET
CGenFF_4.0 1 CG2R61 2 CG2R61 3 CG2R61 4 CG2R64 5 NG2R62 6 NG2R62 7 HGR61 8 HGR62 9 HGR62 10 HGR62
@<TRIPOS>MOLECULE
pyrimidine
 10 10 0 0 0
****
USER_CHARGES
INVALID_CHARGES
Pose:   2 Cluster:   2 Fr_nu: 198605 TotEn:   -16.03
@<TRIPOS>ATOM
      1 C1        -74.8758  -13.3402  -45.3564 C.ar   1 LIG      -0.13100
      2 C2        -75.4828  -13.1506  -44.1317 C.ar   1 LIG       0.28900
      3 C3        -73.5519  -12.9586  -45.4320 C.ar   1 LIG       0.28900
      4 C4        -73.5660  -12.2971  -43.2574 C.ar   1 LIG       0.50700
      5 N1        -74.8554  -12.6297  -43.0568 N.ar   1 LIG      -0.71900
      6 N2        -72.8634  -12.4315  -44.3984 N.ar   1 LIG      -0.71900
      7 H1        -75.4035  -13.7603  -46.2022 H      1 LIG       0.11500
      8 H2        -76.5218  -13.4203  -43.9766 H      1 LIG       0.11400
      9 H3        -72.9913  -13.0690  -46.3540 H      1 LIG       0.11400
     10 H4        -73.0378  -11.8754  -42.4110 H      1 LIG       0.14100
@<TRIPOS>BOND
      1       1       2 ar
      2       1       3 ar
      3       2       5 ar
      4       3       6 ar
      5       4       5 ar
      6       4       6 ar
      7       1       7 1
      8       2       8 1
      9       3       9 1
     10       4      10 1
@<TRIPOS>ALT_TYPE
CGenFF_4.0_ALT_TYPE_SET
CGenFF_4.0 1 CG2R61 2 CG2R61 3 CG2R61 4 CG2R64 5 NG2R62 6 NG2R62 7 HGR61 8 HGR62 9 HGR62 10 HGR62
@<TRIPOS>MOLECULE
pyrimidine
 10 10 0 0 0
****
USER_CHARGES
INVALID_CHARGES
Pose:   3 Cluster:   3 Fr_nu: 688132 TotEn:   -15.80
@<TRIPOS>ATOM
      1 C1        -76.0646  -13.7524  -46.2665 C.ar   1 LIG      -0.13100
      2 C2        -75.0351  -13.5454  -45.3710 C.ar   1 LIG       0.28900
      3 C3        -75.9843  -13.0377  -47.4441 C.ar   1 LIG       0.28900
      4 C4        -74.0374  -12.0690  -46.7823 C.ar   1 LIG       0.50700
      5 N1        -74.0019  -12.7079  -45.5975 N.ar   1 LIG      -0.71900
      6 N2        -74.9813  -12.1840  -47.7361 N.ar   1 LIG      -0.71900
      7 H1        -76.8814  -14.4305  -46.0586 H      1 LIG       0.11500
      8 H2        -75.0123  -14.0629  -44.4181 H      1 LIG       0.11400
      9 H3        -76.7479  -13.1342  -48.2083 H      1 LIG       0.11400
     10 H4        -73.2203  -11.3891  -46.9902 H      1 LIG       0.14100
@<TRIPOS>BOND
      1       1       2 ar
      2       1       3 ar
      3       2       5 ar
      4       3       6 ar
      5       4       5 ar
      6       4       6 ar
      7       1       7 1
      8       2       8 1
      9       3       9 1
     10       4      10 1
@<TRIPOS>ALT_TYPE
CGenFF_4.0_ALT_TYPE_SET
CGenFF_4.0 1 CG2R61 2 CG2R61 3 CG2R61 4 CG2R64 5 NG2R62 6 NG2R62 7 HGR61 8 HGR62 9 HGR62 10 HGR62
@<TRIPOS>MOLECULE
pyrimidine
 10 10 0 0 0
****
USER_CHARGES
INVALID_CHARGES
Pose:   4 Cluster:   4 Fr_nu: 207600 TotEn:   -15.33
@<TRIPOS>ATOM
      1 C1        -74.2874  -12.8244  -43.9478 C.ar   1 LIG      -0.13100
      2 C2        -74.7291  -12.6667  -45.2457 C.ar   1 LIG       0.28900
      3 C3        -73.1077  -12.1800  -43.6362 C.ar   1 LIG       0.28900
      4 C4        -72.9393  -11.3590  -45.7491 C.ar   1 LIG       0.50700
      5 N1        -74.0776  -11.9383  -46.1759 N.ar   1 LIG      -0.71900
      6 N2        -72.4048  -11.4363  -44.5155 N.ar   1 LIG      -0.71900
      7 H1        -74.8304  -13.4149  -43.2221 H      1 LIG       0.11500
      8 H2        -75.6467  -13.1361  -45.5834 H      1 LIG       0.11400
      9 H3        -72.6819  -12.2464  -42.6409 H      1 LIG       0.11400
     10 H4        -72.3948  -10.7686  -46.4759 H      1 LIG       0.14100
@<TRIPOS>BOND
      1       1       2 ar
      2       1       3 ar
      3       2       5 ar
      4       3       6 ar
      5       4       5 ar
      6       4       6 ar
      7       1       7 1
      8       2       8 1
      9       3       9 1
     10       4      10 1
@<TRIPOS>ALT_TYPE
CGenFF_4.0_ALT_TYPE_SET
CGenFF_4.0 1 CG2R61 2 CG2R61 3 CG2R61 4 CG2R64 5 NG2R62 6 NG2R62 7 HGR61 8 HGR62 9 HGR62 10 HGR62
@<TRIPOS>MOLECULE
pyrimidine
 10 10 0 0 0
****
USER_CHARGES
INVALID_CHARGES
Pose:   5 Cluster:   5 Fr_nu: 2670573 TotEn:   -14.49
@<TRIPOS>ATOM
      1 C1        -52.3529    2.2311  -32.4996 C.ar   1 LIG      -0.13100
      2 C2        -52.6519    2.5810  -33.8006 C.ar   1 LIG       0.28900
      3 C3        -52.0617    3.2797  -31.6512 C.ar   1 LIG       0.28900
      4 C4        -52.3674    4.7858  -33.3261 C.ar   1 LIG       0.50700
      5 N1        -52.6685    3.8532  -34.2496 N.ar   1 LIG      -0.71900
      6 N2        -52.0595    4.5740  -32.0323 N.ar   1 LIG      -0.71900
      7 H1        -52.3469    1.2019  -32.1666 H      1 LIG       0.11500
      8 H2        -52.8935    1.8251  -34.5399 H      1 LIG       0.11400
      9 H3        -51.8140    3.1028  -30.6102 H      1 LIG       0.11400
     10 H4        -52.3722    5.8163  -33.6596 H      1 LIG       0.14100
@<TRIPOS>BOND
      1       1       2 ar
      2       1       3 ar
      3       2       5 ar
      4       3       6 ar
      5       4       5 ar
      6       4       6 ar
      7       1       7 1
      8       2       8 1
      9       3       9 1
     10       4      10 1
@<TRIPOS>ALT_TYPE
CGenFF_4.0_ALT_TYPE_SET
CGenFF_4.0 1 CG2R61 2 CG2R61 3 CG2R61 4 CG2R64 5 NG2R62 6 NG2R62 7 HGR61 8 HGR62 9 HGR62 10 HGR62
@<TRIPOS>MOLECULE
pyrimidine
 10 10 0 0 0
****
USER_CHARGES
INVALID_CHARGES
Pose:   6 Cluster:   6 Fr_nu:  98107 TotEn:   -14.25
@<TRIPOS>ATOM
      1 C1        -48.7853  -10.1568  -24.5023 C.ar   1 LIG      -0.13100
      2 C2        -48.9859   -9.0981  -25.3645 C.ar   1 LIG       0.28900
      3 C3        -48.6851  -11.3988  -25.0950 C.ar   1 LIG       0.28900
      4 C4        -48.9684  -10.4920  -27.1600 C.ar   1 LIG       0.50700
      5 N1        -49.0826   -9.2302  -26.7037 N.ar   1 LIG      -0.71900
      6 N2        -48.7725  -11.6038  -26.4257 N.ar   1 LIG      -0.71900
      7 H1        -48.7116  -10.0218  -23.4315 H      1 LIG       0.11500
      8 H2        -49.0772   -8.0841  -24.9908 H      1 LIG       0.11400
      9 H3        -48.5277  -12.2907  -24.4982 H      1 LIG       0.11400
     10 H4        -49.0432  -10.6275  -28.2320 H      1 LIG       0.14100
@<TRIPOS>BOND
      1       1       2 ar
      2       1       3 ar
      3       2       5 ar
      4       3       6 ar
      5       4       5 ar
      6       4       6 ar
      7       1       7 1
      8       2       8 1
      9       3       9 1
     10       4      10 1
@<TRIPOS>ALT_TYPE
CGenFF_4.0_ALT_TYPE_SET
CGenFF_4.0 1 CG2R61 2 CG2R61 3 CG2R61 4 CG2R64 5 NG2R62 6 NG2R62 7 HGR61 8 HGR62 9 HGR62 10 HGR62
@<TRIPOS>MOLECULE
pyrimidine
 10 10 0 0 0
****
USER_CHARGES
INVALID_CHARGES
Pose:   7 Cluster:   7 Fr_nu:  45319 TotEn:   -14.07
@<TRIPOS>ATOM
      1 C1        -59.7377    4.5086  -37.5967 C.ar   1 LIG      -0.13100
      2 C2        -59.7746    4.4287  -38.9739 C.ar   1 LIG       0.28900
      3 C3        -58.5991    4.0073  -36.9998 C.ar   1 LIG       0.28900
      4 C4        -57.7248    3.4472  -39.0219 C.ar   1 LIG       0.50700
      5 N1        -58.7820    3.9022  -39.7209 N.ar   1 LIG      -0.71900
      6 N2        -57.5694    3.4674  -37.6843 N.ar   1 LIG      -0.71900
      7 H1        -60.5487    4.9361  -37.0224 H      1 LIG       0.11500
      8 H2        -60.6291    4.7968  -39.5312 H      1 LIG       0.11400
      9 H3        -58.4799    4.0260  -35.9219 H      1 LIG       0.11400
     10 H4        -56.9132    3.0181  -39.5966 H      1 LIG       0.14100
@<TRIPOS>BOND
      1       1       2 ar
      2       1       3 ar
      3       2       5 ar
      4       3       6 ar
      5       4       5 ar
      6       4       6 ar
      7       1       7 1
      8       2       8 1
      9       3       9 1
     10       4      10 1
@<TRIPOS>ALT_TYPE
CGenFF_4.0_ALT_TYPE_SET
CGenFF_4.0 1 CG2R61 2 CG2R61 3 CG2R61 4 CG2R64 5 NG2R62 6 NG2R62 7 HGR61 8 HGR62 9 HGR62 10 HGR62
@<TRIPOS>MOLECULE
pyrimidine
 10 10 0 0 0
****
USER_CHARGES
INVALID_CHARGES
Pose:   8 Cluster:   8 Fr_nu: 688452 TotEn:   -13.74
@<TRIPOS>ATOM
      1 C1        -75.0446  -13.5439  -46.9162 C.ar   1 LIG      -0.13100
      2 C2        -73.6897  -13.3190  -46.7814 C.ar   1 LIG       0.28900
      3 C3        -75.7917  -13.3964  -45.7655 C.ar   1 LIG       0.28900
      4 C4        -73.9346  -12.8633  -44.5679 C.ar   1 LIG       0.50700
      5 N1        -73.0990  -12.9759  -45.6179 N.ar   1 LIG      -0.71900
      6 N2        -75.2675  -13.0559  -44.5698 N.ar   1 LIG      -0.71900
      7 H1        -75.4917  -13.8183  -47.8622 H      1 LIG       0.11500
      8 H2        -73.0218  -13.4114  -47.6309 H      1 LIG       0.11400
      9 H3        -76.8648  -13.5533  -45.7732 H      1 LIG       0.11400
     10 H4        -73.4870  -12.5897  -43.6204 H      1 LIG       0.14100
@<TRIPOS>BOND
      1       1       2 ar
      2       1       3 ar
      3       2       5 ar
      4       3       6 ar
      5       4       5 ar
      6       4       6 ar
      7       1       7 1
      8       2       8 1
      9       3       9 1
     10       4      10 1
@<TRIPOS>ALT_TYPE
CGenFF_4.0_ALT_TYPE_SET
CGenFF_4.0 1 CG2R61 2 CG2R61 3 CG2R61 4 CG2R64 5 NG2R62 6 NG2R62 7 HGR61 8 HGR62 9 HGR62 10 HGR62
@<TRIPOS>MOLECULE
pyrimidine
 10 10 0 0 0
****
USER_CHARGES
INVALID_CHARGES
Pose:   9 Cluster:   9 Fr_nu: 544626 TotEn:   -13.52
@<TRIPOS>ATOM
      1 C1        -74.9067  -13.4822  -46.2957 C.ar   1 LIG      -0.13100
      2 C2        -74.1445  -13.0504  -45.2293 C.ar   1 LIG       0.28900
      3 C3        -74.8110  -12.7233  -47.4441 C.ar   1 LIG       0.28900
      4 C4        -73.3394  -11.3073  -46.4460 C.ar   1 LIG       0.50700
      5 N1        -73.3467  -11.9632  -45.2699 N.ar   1 LIG      -0.71900
      6 N2        -74.0344  -11.6256  -47.5547 N.ar   1 LIG      -0.71900
      7 H1        -75.5383  -14.3584  -46.2351 H      1 LIG       0.11500
      8 H2        -74.1548  -13.5830  -44.2846 H      1 LIG       0.11400
      9 H3        -75.3737  -12.9845  -48.3338 H      1 LIG       0.11400
     10 H4        -72.7079  -10.4294  -46.5066 H      1 LIG       0.14100
@<TRIPOS>BOND
      1       1       2 ar
      2       1       3 ar
      3       2       5 ar
      4       3       6 ar
      5       4       5 ar
      6       4       6 ar
      7       1       7 1
      8       2       8 1
      9       3       9 1
     10       4      10 1
@<TRIPOS>ALT_TYPE
CGenFF_4.0_ALT_TYPE_SET
CGenFF_4.0 1 CG2R61 2 CG2R61 3 CG2R61 4 CG2R64 5 NG2R62 6 NG2R62 7 HGR61 8 HGR62 9 HGR62 10 HGR62
@<TRIPOS>MOLECULE
pyrimidine
 10 10 0 0 0
****
USER_CHARGES
INVALID_CHARGES
Pose:  10 Cluster:  10 Fr_nu: 2500746 TotEn:   -13.35
@<TRIPOS>ATOM
      1 C1        -52.2984    3.1117  -31.4845 C.ar   1 LIG      -0.13100
      2 C2        -52.6774    4.1986  -30.7233 C.ar   1 LIG       0.28900
      3 C3        -51.9018    3.3958  -32.7752 C.ar   1 LIG       0.28900
      4 C4        -52.2660    5.6161  -32.4520 C.ar   1 LIG       0.50700
      5 N1        -52.6733    5.4692  -31.1769 N.ar   1 LIG      -0.71900
      6 N2        -51.8734    4.6409  -33.2938 N.ar   1 LIG      -0.71900
      7 H1        -52.3116    2.1026  -31.0947 H      1 LIG       0.11500
      8 H2        -53.0047    4.0737  -29.6968 H      1 LIG       0.11400
      9 H3        -51.5871    2.6060  -33.4487 H      1 LIG       0.11400
     10 H4        -52.2538    6.6262  -32.8428 H      1 LIG       0.14100
@<TRIPOS>BOND
      1       1       2 ar
      2       1       3 ar
      3       2       5 ar
      4       3       6 ar
      5       4       5 ar
      6       4       6 ar
      7       1       7 1
      8       2       8 1
      9       3       9 1
     10       4      10 1
@<TRIPOS>ALT_TYPE
CGenFF_4.0_ALT_TYPE_SET
CGenFF_4.0 1 CG2R61 2 CG2R61 3 CG2R61 4 CG2R64 5 NG2R62 6 NG2R62 7 HGR61 8 HGR62 9 HGR62 10 HGR62
@<TRIPOS>MOLECULE
pyrimidine
 10 10 0 0 0
****
USER_CHARGES
INVALID_CHARGES
Pose:  11 Cluster:  11 Fr_nu:  20375 TotEn:   -13.00
@<TRIPOS>ATOM
      1 C1        -61.5783  -22.5553  -24.8196 C.ar   1 LIG      -0.13100
      2 C2        -60.9944  -23.6385  -24.1949 C.ar   1 LIG       0.28900
      3 C3        -60.7241  -21.5215  -25.1443 C.ar   1 LIG       0.28900
      4 C4        -58.9512  -22.6452  -24.2719 C.ar   1 LIG       0.50700
      5 N1        -59.6791  -23.7170  -23.9048 N.ar   1 LIG      -0.71900
      6 N2        -59.4003  -21.5329  -24.8842 N.ar   1 LIG      -0.71900
      7 H1        -62.6367  -22.5191  -25.0402 H      1 LIG       0.11500
      8 H2        -61.5861  -24.4988  -23.9015 H      1 LIG       0.11400
      9 H3        -61.0918  -20.6279  -25.6370 H      1 LIG       0.11400
     10 H4        -57.8916  -22.6808  -24.0502 H      1 LIG       0.14100
@<TRIPOS>BOND
      1       1       2 ar
      2       1       3 ar
      3       2       5 ar
      4       3       6 ar
      5       4       5 ar
      6       4       6 ar
      7       1       7 1
      8       2       8 1
      9       3       9 1
     10       4      10 1
@<TRIPOS>ALT_TYPE
CGenFF_4.0_ALT_TYPE_SET
CGenFF_4.0 1 CG2R61 2 CG2R61 3 CG2R61 4 CG2R64 5 NG2R62 6 NG2R62 7 HGR61 8 HGR62 9 HGR62 10 HGR62
@<TRIPOS>MOLECULE
pyrimidine
 10 10 0 0 0
****
USER_CHARGES
INVALID_CHARGES
Pose:  12 Cluster:  12 Fr_nu: 112950 TotEn:   -12.90
@<TRIPOS>ATOM
      1 C1        -63.0081    2.9283  -46.0067 C.ar   1 LIG      -0.13100
      2 C2        -61.9641    3.2450  -46.8518 C.ar   1 LIG       0.28900
      3 C3        -62.6621    2.6955  -44.6914 C.ar   1 LIG       0.28900
      4 C4        -60.4689    3.0818  -45.1474 C.ar   1 LIG       0.50700
      5 N1        -60.6777    3.3308  -46.4542 N.ar   1 LIG      -0.71900
      6 N2        -61.3977    2.7637  -44.2255 N.ar   1 LIG      -0.71900
      7 H1        -64.0311    2.8662  -46.3529 H      1 LIG       0.11500
      8 H2        -62.1387    3.4443  -47.9035 H      1 LIG       0.11400
      9 H3        -63.4146    2.4392  -43.9536 H      1 LIG       0.11400
     10 H4        -59.4446    3.1427  -44.8008 H      1 LIG       0.14100
@<TRIPOS>BOND
      1       1       2 ar
      2       1       3 ar
      3       2       5 ar
      4       3       6 ar
      5       4       5 ar
      6       4       6 ar
      7       1       7 1
      8       2       8 1
      9       3       9 1
     10       4      10 1
@<TRIPOS>ALT_TYPE
CGenFF_4.0_ALT_TYPE_SET
CGenFF_4.0 1 CG2R61 2 CG2R61 3 CG2R61 4 CG2R64 5 NG2R62 6 NG2R62 7 HGR61 8 HGR62 9 HGR62 10 HGR62
@<TRIPOS>MOLECULE
pyrimidine
 10 10 0 0 0
****
USER_CHARGES
INVALID_CHARGES
Pose:  13 Cluster:  13 Fr_nu: 2910757 TotEn:   -12.73
@<TRIPOS>ATOM
      1 C1        -73.9683  -26.4009  -43.8811 C.ar   1 LIG      -0.13100
      2 C2        -73.6300  -26.0622  -45.1754 C.ar   1 LIG       0.28900
      3 C3        -74.9396  -27.3725  -43.7526 C.ar   1 LIG       0.28900
      4 C4        -75.1246  -27.5573  -46.0106 C.ar   1 LIG       0.50700
      5 N1        -74.1901  -26.6224  -46.2675 N.ar   1 LIG      -0.71900
      6 N2        -75.5413  -27.9741  -44.7997 N.ar   1 LIG      -0.71900
      7 H1        -73.5025  -25.9349  -43.0231 H      1 LIG       0.11500
      8 H2        -72.8766  -25.3081  -45.3758 H      1 LIG       0.11400
      9 H3        -75.2715  -27.7037  -42.7746 H      1 LIG       0.11400
     10 H4        -75.5919  -28.0233  -46.8696 H      1 LIG       0.14100
@<TRIPOS>BOND
      1       1       2 ar
      2       1       3 ar
      3       2       5 ar
      4       3       6 ar
      5       4       5 ar
      6       4       6 ar
      7       1       7 1
      8       2       8 1
      9       3       9 1
     10       4      10 1
@<TRIPOS>ALT_TYPE
CGenFF_4.0_ALT_TYPE_SET
CGenFF_4.0 1 CG2R61 2 CG2R61 3 CG2R61 4 CG2R64 5 NG2R62 6 NG2R62 7 HGR61 8 HGR62 9 HGR62 10 HGR62
@<TRIPOS>MOLECULE
pyrimidine
 10 10 0 0 0
****
USER_CHARGES
INVALID_CHARGES
Pose:  14 Cluster:  14 Fr_nu: 4378389 TotEn:   -12.48
@<TRIPOS>ATOM
      1 C1        -50.0710  -26.1685  -26.3694 C.ar   1 LIG      -0.13100
      2 C2        -50.7013  -25.4314  -25.3876 C.ar   1 LIG       0.28900
      3 C3        -48.7975  -26.6034  -26.0644 C.ar   1 LIG       0.28900
      4 C4        -48.8960  -25.6168  -24.0190 C.ar   1 LIG       0.50700
      5 N1        -50.1412  -25.1358  -24.1964 N.ar   1 LIG      -0.71900
      6 N2        -48.1770  -26.3447  -24.8946 N.ar   1 LIG      -0.71900
      7 H1        -50.5443  -26.3907  -27.3164 H      1 LIG       0.11500
      8 H2        -51.7044  -25.0466  -25.5367 H      1 LIG       0.11400
      9 H3        -48.2231  -27.1890  -26.7740 H      1 LIG       0.11400
     10 H4        -48.4214  -25.3935  -23.0713 H      1 LIG       0.14100
@<TRIPOS>BOND
      1       1       2 ar
      2       1       3 ar
      3       2       5 ar
      4       3       6 ar
      5       4       5 ar
      6       4       6 ar
      7       1       7 1
      8       2       8 1
      9       3       9 1
     10       4      10 1
@<TRIPOS>ALT_TYPE
CGenFF_4.0_ALT_TYPE_SET
CGenFF_4.0 1 CG2R61 2 CG2R61 3 CG2R61 4 CG2R64 5 NG2R62 6 NG2R62 7 HGR61 8 HGR62 9 HGR62 10 HGR62
@<TRIPOS>MOLECULE
pyrimidine
 10 10 0 0 0
****
USER_CHARGES
INVALID_CHARGES
Pose:  15 Cluster:  15 Fr_nu: 728391 TotEn:   -12.42
@<TRIPOS>ATOM
      1 C1        -76.1812  -14.0077  -45.7209 C.ar   1 LIG      -0.13100
      2 C2        -75.6536  -13.2992  -44.6607 C.ar   1 LIG       0.28900
      3 C3        -75.4279  -14.0016  -46.8770 C.ar   1 LIG       0.28900
      4 C4        -73.8412  -12.7025  -45.8961 C.ar   1 LIG       0.50700
      5 N1        -74.4818  -12.6325  -44.7137 N.ar   1 LIG      -0.71900
      6 N2        -74.2490  -13.3570  -47.0002 N.ar   1 LIG      -0.71900
      7 H1        -77.1240  -14.5335  -45.6504 H      1 LIG       0.11500
      8 H2        -76.1745  -13.2465  -43.7108 H      1 LIG       0.11400
      9 H3        -75.7618  -14.5302  -47.7632 H      1 LIG       0.11400
     10 H4        -72.8978  -12.1752  -45.9673 H      1 LIG       0.14100
@<TRIPOS>BOND
      1       1       2 ar
      2       1       3 ar
      3       2       5 ar
      4       3       6 ar
      5       4       5 ar
      6       4       6 ar
      7       1       7 1
      8       2       8 1
      9       3       9 1
     10       4      10 1
@<TRIPOS>ALT_TYPE
CGenFF_4.0_ALT_TYPE_SET
CGenFF_4.0 1 CG2R61 2 CG2R61 3 CG2R61 4 CG2R64 5 NG2R62 6 NG2R62 7 HGR61 8 HGR62 9 HGR62 10 HGR62
@<TRIPOS>MOLECULE
pyrimidine
 10 10 0 0 0
****
USER_CHARGES
INVALID_CHARGES
Pose:  16 Cluster:  16 Fr_nu: 2081138 TotEn:   -12.41
@<TRIPOS>ATOM
      1 C1        -61.6053    2.7221  -46.1114 C.ar   1 LIG      -0.13100
      2 C2        -61.4017    2.5970  -44.7523 C.ar   1 LIG       0.28900
      3 C3        -60.4682    2.6795  -46.8919 C.ar   1 LIG       0.28900
      4 C4        -59.1561    2.4154  -45.0546 C.ar   1 LIG       0.50700
      5 N1        -60.1862    2.4416  -44.1877 N.ar   1 LIG      -0.71900
      6 N2        -59.2231    2.5269  -46.3951 N.ar   1 LIG      -0.71900
      7 H1        -62.5920    2.8458  -46.5372 H      1 LIG       0.11500
      8 H2        -62.2355    2.6191  -44.0591 H      1 LIG       0.11400
      9 H3        -60.5285    2.7702  -47.9711 H      1 LIG       0.11400
     10 H4        -58.1679    2.2927  -44.6284 H      1 LIG       0.14100
@<TRIPOS>BOND
      1       1       2 ar
      2       1       3 ar
      3       2       5 ar
      4       3       6 ar
      5       4       5 ar
      6       4       6 ar
      7       1       7 1
      8       2       8 1
      9       3       9 1
     10       4      10 1
@<TRIPOS>ALT_TYPE
CGenFF_4.0_ALT_TYPE_SET
CGenFF_4.0 1 CG2R61 2 CG2R61 3 CG2R61 4 CG2R64 5 NG2R62 6 NG2R62 7 HGR61 8 HGR62 9 HGR62 10 HGR62
@<TRIPOS>MOLECULE
pyrimidine
 10 10 0 0 0
****
USER_CHARGES
INVALID_CHARGES
Pose:  17 Cluster:  17 Fr_nu: 4492675 TotEn:   -12.32
@<TRIPOS>ATOM
      1 C1        -52.5391  -26.3883  -25.8880 C.ar   1 LIG      -0.13100
      2 C2        -51.4636  -27.2371  -26.0536 C.ar   1 LIG       0.28900
      3 C3        -52.3352  -25.3264  -25.0308 C.ar   1 LIG       0.28900
      4 C4        -50.2021  -25.9986  -24.6247 C.ar   1 LIG       0.50700
      5 N1        -50.2760  -27.0714  -25.4352 N.ar   1 LIG      -0.71900
      6 N2        -51.1753  -25.1004  -24.3799 N.ar   1 LIG      -0.71900
      7 H1        -53.4807  -26.5454  -26.3969 H      1 LIG       0.11500
      8 H2        -51.5295  -28.0997  -26.7077 H      1 LIG       0.11400
      9 H3        -53.1230  -24.6065  -24.8373 H      1 LIG       0.11400
     10 H4        -49.2597  -25.8417  -24.1142 H      1 LIG       0.14100
@<TRIPOS>BOND
      1       1       2 ar
      2       1       3 ar
      3       2       5 ar
      4       3       6 ar
      5       4       5 ar
      6       4       6 ar
      7       1       7 1
      8       2       8 1
      9       3       9 1
     10       4      10 1
@<TRIPOS>ALT_TYPE
CGenFF_4.0_ALT_TYPE_SET
CGenFF_4.0 1 CG2R61 2 CG2R61 3 CG2R61 4 CG2R64 5 NG2R62 6 NG2R62 7 HGR61 8 HGR62 9 HGR62 10 HGR62
@<TRIPOS>MOLECULE
pyrimidine
 10 10 0 0 0
****
USER_CHARGES
INVALID_CHARGES
Pose:  18 Cluster:  18 Fr_nu: 4329606 TotEn:   -12.28
@<TRIPOS>ATOM
      1 C1        -52.1417    7.5363  -32.4478 C.ar   1 LIG      -0.13100
      2 C2        -51.9518    7.9607  -31.1484 C.ar   1 LIG       0.28900
      3 C3        -51.1191    6.7813  -32.9847 C.ar   1 LIG       0.28900
      4 C4        -49.9270    6.9320  -31.0552 C.ar   1 LIG       0.50700
      5 N1        -50.8526    7.6757  -30.4200 N.ar   1 LIG      -0.71900
      6 N2        -49.9934    6.4591  -32.3144 N.ar   1 LIG      -0.71900
      7 H1        -53.0339    7.7799  -33.0089 H      1 LIG       0.11500
      8 H2        -52.7011    8.5597  -30.6423 H      1 LIG       0.11400
      9 H3        -51.1782    6.4036  -33.9997 H      1 LIG       0.11400
     10 H4        -49.0331    6.6889  -30.4939 H      1 LIG       0.14100
@<TRIPOS>BOND
      1       1       2 ar
      2       1       3 ar
      3       2       5 ar
      4       3       6 ar
      5       4       5 ar
      6       4       6 ar
      7       1       7 1
      8       2       8 1
      9       3       9 1
     10       4      10 1
@<TRIPOS>ALT_TYPE
CGenFF_4.0_ALT_TYPE_SET
CGenFF_4.0 1 CG2R61 2 CG2R61 3 CG2R61 4 CG2R64 5 NG2R62 6 NG2R62 7 HGR61 8 HGR62 9 HGR62 10 HGR62
@<TRIPOS>MOLECULE
pyrimidine
 10 10 0 0 0
****
USER_CHARGES
INVALID_CHARGES
Pose:  19 Cluster:  19 Fr_nu: 113417 TotEn:   -11.49
@<TRIPOS>ATOM
      1 C1        -73.2667  -11.1562  -45.9770 C.ar   1 LIG      -0.13100
      2 C2        -74.1083  -12.1919  -45.6252 C.ar   1 LIG       0.28900
      3 C3        -72.5387  -10.6014  -44.9445 C.ar   1 LIG       0.28900
      4 C4        -73.4737  -12.0346  -43.4482 C.ar   1 LIG       0.50700
      5 N1        -74.2370  -12.6581  -44.3657 N.ar   1 LIG      -0.71900
      6 N2        -72.6179  -11.0173  -43.6634 N.ar   1 LIG      -0.71900
      7 H1        -73.1834  -10.8023  -46.9958 H      1 LIG       0.11500
      8 H2        -74.7207  -12.6900  -46.3690 H      1 LIG       0.11400
      9 H3        -71.8513   -9.7819  -45.1240 H      1 LIG       0.11400
     10 H4        -73.5578  -12.3881  -42.4278 H      1 LIG       0.14100
@<TRIPOS>BOND
      1       1       2 ar
      2       1       3 ar
      3       2       5 ar
      4       3       6 ar
      5       4       5 ar
      6       4       6 ar
      7       1       7 1
      8       2       8 1
      9       3       9 1
     10       4      10 1
@<TRIPOS>ALT_TYPE
CGenFF_4.0_ALT_TYPE_SET
CGenFF_4.0 1 CG2R61 2 CG2R61 3 CG2R61 4 CG2R64 5 NG2R62 6 NG2R62 7 HGR61 8 HGR62 9 HGR62 10 HGR62
@<TRIPOS>MOLECULE
pyrimidine
 10 10 0 0 0
****
USER_CHARGES
INVALID_CHARGES
Pose:  20 Cluster:  20 Fr_nu: 4397458 TotEn:   -11.27
@<TRIPOS>ATOM
      1 C1        -51.7518    3.2380  -32.0314 C.ar   1 LIG      -0.13100
      2 C2        -51.6918    4.4500  -32.6888 C.ar   1 LIG       0.28900
      3 C3        -52.2708    3.2770  -30.7535 C.ar   1 LIG       0.28900
      4 C4        -52.5908    5.5228  -30.8977 C.ar   1 LIG       0.50700
      5 N1        -52.1041    5.6161  -32.1499 N.ar   1 LIG      -0.71900
      6 N2        -52.7013    4.4060  -30.1533 N.ar   1 LIG      -0.71900
      7 H1        -51.4136    2.3175  -32.4881 H      1 LIG       0.11500
      8 H2        -51.2986    4.5185  -33.6972 H      1 LIG       0.11400
      9 H3        -52.3569    2.3742  -30.1586 H      1 LIG       0.11400
     10 H4        -52.9284    6.4446  -30.4399 H      1 LIG       0.14100
@<TRIPOS>BOND
      1       1       2 ar
      2       1       3 ar
      3       2       5 ar
      4       3       6 ar
      5       4       5 ar
      6       4       6 ar
      7       1       7 1
      8       2       8 1
      9       3       9 1
     10       4      10 1
@<TRIPOS>ALT_TYPE
CGenFF_4.0_ALT_TYPE_SET
CGenFF_4.0 1 CG2R61 2 CG2R61 3 CG2R61 4 CG2R64 5 NG2R62 6 NG2R62 7 HGR61 8 HGR62 9 HGR62 10 HGR62
@<TRIPOS>MOLECULE
pyrimidine
 10 10 0 0 0
****
USER_CHARGES
INVALID_CHARGES
Pose:  21 Cluster:  21 Fr_nu:   2145 TotEn:   -11.24
@<TRIPOS>ATOM
      1 C1        -58.4440    3.4772  -37.2267 C.ar   1 LIG      -0.13100
      2 C2        -57.9660    4.2458  -38.2685 C.ar   1 LIG       0.28900
      3 C3        -57.5988    2.4807  -36.7833 C.ar   1 LIG       0.28900
      4 C4        -56.0269    3.0608  -38.3194 C.ar   1 LIG       0.50700
      5 N1        -56.7577    4.0645  -38.8407 N.ar   1 LIG      -0.71900
      6 N2        -56.3790    2.2434  -37.3086 N.ar   1 LIG      -0.71900
      7 H1        -59.4178    3.6449  -36.7866 H      1 LIG       0.11500
      8 H2        -58.5596    5.0528  -38.6842 H      1 LIG       0.11400
      9 H3        -57.8882    1.8252  -35.9691 H      1 LIG       0.11400
     10 H4        -55.0523    2.8920  -38.7606 H      1 LIG       0.14100
@<TRIPOS>BOND
      1       1       2 ar
      2       1       3 ar
      3       2       5 ar
      4       3       6 ar
      5       4       5 ar
      6       4       6 ar
      7       1       7 1
      8       2       8 1
      9       3       9 1
     10       4      10 1
@<TRIPOS>ALT_TYPE
CGenFF_4.0_ALT_TYPE_SET
CGenFF_4.0 1 CG2R61 2 CG2R61 3 CG2R61 4 CG2R64 5 NG2R62 6 NG2R62 7 HGR61 8 HGR62 9 HGR62 10 HGR62
@<TRIPOS>MOLECULE
pyrimidine
 10 10 0 0 0
****
USER_CHARGES
INVALID_CHARGES
Pose:  22 Cluster:  22 Fr_nu: 4378100 TotEn:   -11.13
@<TRIPOS>ATOM
      1 C1        -51.6593  -26.3532  -26.0889 C.ar   1 LIG      -0.13100
      2 C2        -51.6337  -25.5042  -25.0012 C.ar   1 LIG       0.28900
      3 C3        -50.4463  -26.5604  -26.7132 C.ar   1 LIG       0.28900
      4 C4        -49.3966  -25.1811  -25.2426 C.ar   1 LIG       0.50700
      5 N1        -50.5159  -24.8988  -24.5491 N.ar   1 LIG      -0.71900
      6 N2        -49.2910  -25.9883  -26.3154 N.ar   1 LIG      -0.71900
      7 H1        -52.5709  -26.8253  -26.4299 H      1 LIG       0.11500
      8 H2        -52.5387  -25.2806  -24.4469 H      1 LIG       0.11400
      9 H3        -50.3676  -27.2113  -27.5772 H      1 LIG       0.11400
     10 H4        -48.4840  -24.7076  -24.9020 H      1 LIG       0.14100
@<TRIPOS>BOND
      1       1       2 ar
      2       1       3 ar
      3       2       5 ar
      4       3       6 ar
      5       4       5 ar
      6       4       6 ar
      7       1       7 1
      8       2       8 1
      9       3       9 1
     10       4      10 1
@<TRIPOS>ALT_TYPE
CGenFF_4.0_ALT_TYPE_SET
CGenFF_4.0 1 CG2R61 2 CG2R61 3 CG2R61 4 CG2R64 5 NG2R62 6 NG2R62 7 HGR61 8 HGR62 9 HGR62 10 HGR62
@<TRIPOS>MOLECULE
pyrimidine
 10 10 0 0 0
****
USER_CHARGES
INVALID_CHARGES
Pose:  23 Cluster:  23 Fr_nu: 817540 TotEn:   -10.94
@<TRIPOS>ATOM
      1 C1        -73.7958  -26.0221  -43.8152 C.ar   1 LIG      -0.13100
      2 C2        -74.5967  -26.9782  -43.2245 C.ar   1 LIG       0.28900
      3 C3        -73.2762  -26.3577  -45.0486 C.ar   1 LIG       0.28900
      4 C4        -74.3096  -28.3814  -44.9896 C.ar   1 LIG       0.50700
      5 N1        -74.8756  -28.1731  -43.7856 N.ar   1 LIG      -0.71900
      6 N2        -73.5132  -27.5329  -45.6674 N.ar   1 LIG      -0.71900
      7 H1        -73.5887  -25.0716  -43.3420 H      1 LIG       0.11500
      8 H2        -75.0496  -26.8045  -42.2544 H      1 LIG       0.11400
      9 H3        -72.6349  -25.6702  -45.5896 H      1 LIG       0.11400
     10 H4        -74.5159  -29.3335  -45.4630 H      1 LIG       0.14100
@<TRIPOS>BOND
      1       1       2 ar
      2       1       3 ar
      3       2       5 ar
      4       3       6 ar
      5       4       5 ar
      6       4       6 ar
      7       1       7 1
      8       2       8 1
      9       3       9 1
     10       4      10 1
@<TRIPOS>ALT_TYPE
CGenFF_4.0_ALT_TYPE_SET
CGenFF_4.0 1 CG2R61 2 CG2R61 3 CG2R61 4 CG2R64 5 NG2R62 6 NG2R62 7 HGR61 8 HGR62 9 HGR62 10 HGR62
@<TRIPOS>MOLECULE
pyrimidine
 10 10 0 0 0
****
USER_CHARGES
INVALID_CHARGES
Pose:  24 Cluster:  24 Fr_nu: 790929 TotEn:   -10.91
@<TRIPOS>ATOM
      1 C1        -59.4059    4.1721  -37.0378 C.ar   1 LIG      -0.13100
      2 C2        -58.1038    3.8040  -37.3090 C.ar   1 LIG       0.28900
      3 C3        -59.5796    5.4651  -36.5885 C.ar   1 LIG       0.28900
      4 C4        -57.3449    5.8621  -36.7127 C.ar   1 LIG       0.50700
      5 N1        -57.0453    4.6267  -37.1571 N.ar   1 LIG      -0.71900
      6 N2        -58.5678    6.3403  -36.4136 N.ar   1 LIG      -0.71900
      7 H1        -60.2362    3.4912  -37.1686 H      1 LIG       0.11500
      8 H2        -57.8689    2.8074  -37.6666 H      1 LIG       0.11400
      9 H3        -60.5670    5.8445  -36.3487 H      1 LIG       0.11400
     10 H4        -56.5135    6.5436  -36.5806 H      1 LIG       0.14100
@<TRIPOS>BOND
      1       1       2 ar
      2       1       3 ar
      3       2       5 ar
      4       3       6 ar
      5       4       5 ar
      6       4       6 ar
      7       1       7 1
      8       2       8 1
      9       3       9 1
     10       4      10 1
@<TRIPOS>ALT_TYPE
CGenFF_4.0_ALT_TYPE_SET
CGenFF_4.0 1 CG2R61 2 CG2R61 3 CG2R61 4 CG2R64 5 NG2R62 6 NG2R62 7 HGR61 8 HGR62 9 HGR62 10 HGR62
@<TRIPOS>MOLECULE
pyrimidine
 10 10 0 0 0
****
USER_CHARGES
INVALID_CHARGES
Pose:  25 Cluster:  25 Fr_nu: 1872049 TotEn:   -10.82
@<TRIPOS>ATOM
      1 C1        -73.2406  -26.5076  -42.6326 C.ar   1 LIG      -0.13100
      2 C2        -74.5288  -26.9895  -42.7465 C.ar   1 LIG       0.28900
      3 C3        -72.5837  -26.2725  -43.8231 C.ar   1 LIG       0.28900
      4 C4        -74.3935  -26.9580  -45.0154 C.ar   1 LIG       0.50700
      5 N1        -75.1385  -27.2271  -43.9264 N.ar   1 LIG      -0.71900
      6 N2        -73.1319  -26.4874  -45.0370 N.ar   1 LIG      -0.71900
      7 H1        -72.7761  -26.3263  -41.6727 H      1 LIG       0.11500
      8 H2        -75.1237  -27.2045  -41.8655 H      1 LIG       0.11400
      9 H3        -71.5674  -25.8938  -43.8341 H      1 LIG       0.11400
     10 H4        -74.8581  -27.1406  -45.9766 H      1 LIG       0.14100
@<TRIPOS>BOND
      1       1       2 ar
      2       1       3 ar
      3       2       5 ar
      4       3       6 ar
      5       4       5 ar
      6       4       6 ar
      7       1       7 1
      8       2       8 1
      9       3       9 1
     10       4      10 1
@<TRIPOS>ALT_TYPE
CGenFF_4.0_ALT_TYPE_SET
CGenFF_4.0 1 CG2R61 2 CG2R61 3 CG2R61 4 CG2R64 5 NG2R62 6 NG2R62 7 HGR61 8 HGR62 9 HGR62 10 HGR62
@<TRIPOS>MOLECULE
pyrimidine
 10 10 0 0 0
****
USER_CHARGES
INVALID_CHARGES
Pose:  26 Cluster:  26 Fr_nu: 250377 TotEn:   -10.69
@<TRIPOS>ATOM
      1 C1        -80.7406  -15.0529  -47.3644 C.ar   1 LIG      -0.13100
      2 C2        -79.9338  -14.9206  -48.4762 C.ar   1 LIG       0.28900
      3 C3        -80.3051  -15.9541  -46.4145 C.ar   1 LIG       0.28900
      4 C4        -78.4713  -16.4574  -47.6598 C.ar   1 LIG       0.50700
      5 N1        -78.7881  -15.6098  -48.6571 N.ar   1 LIG      -0.71900
      6 N2        -79.1713  -16.6761  -46.5303 N.ar   1 LIG      -0.71900
      7 H1        -81.6549  -14.4872  -47.2453 H      1 LIG       0.11500
      8 H2        -80.1946  -14.2363  -49.2762 H      1 LIG       0.11400
      9 H3        -80.8735  -16.1263  -45.5069 H      1 LIG       0.11400
     10 H4        -77.5565  -17.0248  -47.7793 H      1 LIG       0.14100
@<TRIPOS>BOND
      1       1       2 ar
      2       1       3 ar
      3       2       5 ar
      4       3       6 ar
      5       4       5 ar
      6       4       6 ar
      7       1       7 1
      8       2       8 1
      9       3       9 1
     10       4      10 1
@<TRIPOS>ALT_TYPE
CGenFF_4.0_ALT_TYPE_SET
CGenFF_4.0 1 CG2R61 2 CG2R61 3 CG2R61 4 CG2R64 5 NG2R62 6 NG2R62 7 HGR61 8 HGR62 9 HGR62 10 HGR62
@<TRIPOS>MOLECULE
pyrimidine
 10 10 0 0 0
****
USER_CHARGES
INVALID_CHARGES
Pose:  27 Cluster:  27 Fr_nu:   7705 TotEn:   -10.66
@<TRIPOS>ATOM
      1 C1        -62.8272  -22.3997  -24.9270 C.ar   1 LIG      -0.13100
      2 C2        -62.9973  -23.4406  -24.0371 C.ar   1 LIG       0.28900
      3 C3        -61.5244  -21.9901  -25.1246 C.ar   1 LIG       0.28900
      4 C4        -60.7581  -23.5530  -23.6628 C.ar   1 LIG       0.50700
      5 N1        -61.9813  -24.0428  -23.3849 N.ar   1 LIG      -0.71900
      6 N2        -60.4617  -22.5463  -24.5068 N.ar   1 LIG      -0.71900
      7 H1        -63.6607  -21.9349  -25.4363 H      1 LIG       0.11500
      8 H2        -63.9853  -23.8306  -23.8174 H      1 LIG       0.11400
      9 H3        -61.2920  -21.1783  -25.8054 H      1 LIG       0.11400
     10 H4        -59.9234  -24.0175  -23.1521 H      1 LIG       0.14100
@<TRIPOS>BOND
      1       1       2 ar
      2       1       3 ar
      3       2       5 ar
      4       3       6 ar
      5       4       5 ar
      6       4       6 ar
      7       1       7 1
      8       2       8 1
      9       3       9 1
     10       4      10 1
@<TRIPOS>ALT_TYPE
CGenFF_4.0_ALT_TYPE_SET
CGenFF_4.0 1 CG2R61 2 CG2R61 3 CG2R61 4 CG2R64 5 NG2R62 6 NG2R62 7 HGR61 8 HGR62 9 HGR62 10 HGR62
@<TRIPOS>MOLECULE
pyrimidine
 10 10 0 0 0
****
USER_CHARGES
INVALID_CHARGES
Pose:  28 Cluster:  28 Fr_nu: 2168688 TotEn:   -10.58
@<TRIPOS>ATOM
      1 C1        -51.9401    6.6029  -31.8431 C.ar   1 LIG      -0.13100
      2 C2        -51.7345    7.6424  -32.7272 C.ar   1 LIG       0.28900
      3 C3        -51.1230    6.5944  -30.7312 C.ar   1 LIG       0.28900
      4 C4        -50.0722    8.4863  -31.4266 C.ar   1 LIG       0.50700
      5 N1        -50.8060    8.6049  -32.5495 N.ar   1 LIG      -0.71900
      6 N2        -50.1750    7.5237  -30.4904 N.ar   1 LIG      -0.71900
      7 H1        -52.6925    5.8440  -32.0109 H      1 LIG       0.11500
      8 H2        -52.3288    7.7323  -33.6301 H      1 LIG       0.11400
      9 H3        -51.2103    5.8162  -29.9807 H      1 LIG       0.11400
     10 H4        -49.3180    9.2454  -31.2589 H      1 LIG       0.14100
@<TRIPOS>BOND
      1       1       2 ar
      2       1       3 ar
      3       2       5 ar
      4       3       6 ar
      5       4       5 ar
      6       4       6 ar
      7       1       7 1
      8       2       8 1
      9       3       9 1
     10       4      10 1
@<TRIPOS>ALT_TYPE
CGenFF_4.0_ALT_TYPE_SET
CGenFF_4.0 1 CG2R61 2 CG2R61 3 CG2R61 4 CG2R64 5 NG2R62 6 NG2R62 7 HGR61 8 HGR62 9 HGR62 10 HGR62
@<TRIPOS>MOLECULE
pyrimidine
 10 10 0 0 0
****
USER_CHARGES
INVALID_CHARGES
Pose:  29 Cluster:  29 Fr_nu:  20243 TotEn:   -10.45
@<TRIPOS>ATOM
      1 C1        -60.7296  -21.6379  -25.2453 C.ar   1 LIG      -0.13100
      2 C2        -61.4388  -22.6454  -24.6234 C.ar   1 LIG       0.28900
      3 C3        -59.4201  -21.4894  -24.8364 C.ar   1 LIG       0.28900
      4 C4        -59.6326  -23.2070  -23.3627 C.ar   1 LIG       0.50700
      5 N1        -60.9196  -23.4518  -23.6745 N.ar   1 LIG      -0.71900
      6 N2        -58.8371  -22.2591  -23.8940 N.ar   1 LIG      -0.71900
      7 H1        -61.1716  -21.0056  -26.0036 H      1 LIG       0.11500
      8 H2        -62.4752  -22.8374  -24.8789 H      1 LIG       0.11400
      9 H3        -58.7844  -20.7238  -25.2677 H      1 LIG       0.11400
     10 H4        -59.1902  -23.8392  -22.6026 H      1 LIG       0.14100
@<TRIPOS>BOND
      1       1       2 ar
      2       1       3 ar
      3       2       5 ar
      4       3       6 ar
      5       4       5 ar
      6       4       6 ar
      7       1       7 1
      8       2       8 1
      9       3       9 1
     10       4      10 1
@<TRIPOS>ALT_TYPE
CGenFF_4.0_ALT_TYPE_SET
CGenFF_4.0 1 CG2R61 2 CG2R61 3 CG2R61 4 CG2R64 5 NG2R62 6 NG2R62 7 HGR61 8 HGR62 9 HGR62 10 HGR62
@<TRIPOS>MOLECULE
pyrimidine
 10 10 0 0 0
****
USER_CHARGES
INVALID_CHARGES
Pose:  30 Cluster:  30 Fr_nu: 972799 TotEn:   -10.39
@<TRIPOS>ATOM
      1 C1        -77.1637  -17.0392  -28.7143 C.ar   1 LIG      -0.13100
      2 C2        -78.4376  -17.1476  -28.1945 C.ar   1 LIG       0.28900
      3 C3        -76.1939  -16.6079  -27.8326 C.ar   1 LIG       0.28900
      4 C4        -77.7187  -16.4495  -26.1542 C.ar   1 LIG       0.50700
      5 N1        -78.7517  -16.8599  -26.9143 N.ar   1 LIG      -0.71900
      6 N2        -76.4370  -16.3030  -26.5410 N.ar   1 LIG      -0.71900
      7 H1        -76.9402  -17.2766  -29.7457 H      1 LIG       0.11500
      8 H2        -79.2655  -17.4786  -28.8120 H      1 LIG       0.11400
      9 H3        -75.1634  -16.4914  -28.1502 H      1 LIG       0.11400
     10 H4        -77.9425  -16.2107  -25.1217 H      1 LIG       0.14100
@<TRIPOS>BOND
      1       1       2 ar
      2       1       3 ar
      3       2       5 ar
      4       3       6 ar
      5       4       5 ar
      6       4       6 ar
      7       1       7 1
      8       2       8 1
      9       3       9 1
     10       4      10 1
@<TRIPOS>ALT_TYPE
CGenFF_4.0_ALT_TYPE_SET
CGenFF_4.0 1 CG2R61 2 CG2R61 3 CG2R61 4 CG2R64 5 NG2R62 6 NG2R62 7 HGR61 8 HGR62 9 HGR62 10 HGR62
@<TRIPOS>MOLECULE
pyrimidine
 10 10 0 0 0
****
USER_CHARGES
INVALID_CHARGES
Pose:  31 Cluster:  31 Fr_nu: 1622695 TotEn:   -10.26
@<TRIPOS>ATOM
      1 C1        -70.1146   -1.7878  -28.8974 C.ar   1 LIG      -0.13100
      2 C2        -68.8917   -1.8283  -28.2592 C.ar   1 LIG       0.28900
      3 C3        -70.7168   -3.0106  -29.1122 C.ar   1 LIG       0.28900
      4 C4        -68.9811   -4.0956  -28.1237 C.ar   1 LIG       0.50700
      5 N1        -68.2936   -2.9688  -27.8571 N.ar   1 LIG      -0.71900
      6 N2        -70.1764   -4.1885  -28.7372 N.ar   1 LIG      -0.71900
      7 H1        -70.5712   -0.8580  -29.2093 H      1 LIG       0.11500
      8 H2        -68.3427   -0.9172  -28.0474 H      1 LIG       0.11400
      9 H3        -71.6794   -3.0790  -29.6073 H      1 LIG       0.11400
     10 H4        -68.5236   -5.0267  -27.8126 H      1 LIG       0.14100
@<TRIPOS>BOND
      1       1       2 ar
      2       1       3 ar
      3       2       5 ar
      4       3       6 ar
      5       4       5 ar
      6       4       6 ar
      7       1       7 1
      8       2       8 1
      9       3       9 1
     10       4      10 1
@<TRIPOS>ALT_TYPE
CGenFF_4.0_ALT_TYPE_SET
CGenFF_4.0 1 CG2R61 2 CG2R61 3 CG2R61 4 CG2R64 5 NG2R62 6 NG2R62 7 HGR61 8 HGR62 9 HGR62 10 HGR62
@<TRIPOS>MOLECULE
pyrimidine
 10 10 0 0 0
****
USER_CHARGES
INVALID_CHARGES
Pose:  32 Cluster:  32 Fr_nu: 2482637 TotEn:   -10.25
@<TRIPOS>ATOM
      1 C1        -76.9659  -17.2684  -28.9532 C.ar   1 LIG      -0.13100
      2 C2        -77.1385  -15.9669  -28.5278 C.ar   1 LIG       0.28900
      3 C3        -76.7404  -18.1970  -27.9577 C.ar   1 LIG       0.28900
      4 C4        -76.8693  -16.5876  -26.3577 C.ar   1 LIG       0.50700
      5 N1        -77.0962  -15.5898  -27.2331 N.ar   1 LIG      -0.71900
      6 N2        -76.6854  -17.8904  -26.6450 N.ar   1 LIG      -0.71900
      7 H1        -77.0047  -17.5427  -29.9989 H      1 LIG       0.11500
      8 H2        -77.3208  -15.1676  -29.2379 H      1 LIG       0.11400
      9 H3        -76.5925  -19.2448  -28.1955 H      1 LIG       0.11400
     10 H4        -76.8294  -16.3130  -25.3107 H      1 LIG       0.14100
@<TRIPOS>BOND
      1       1       2 ar
      2       1       3 ar
      3       2       5 ar
      4       3       6 ar
      5       4       5 ar
      6       4       6 ar
      7       1       7 1
      8       2       8 1
      9       3       9 1
     10       4      10 1
@<TRIPOS>ALT_TYPE
CGenFF_4.0_ALT_TYPE_SET
CGenFF_4.0 1 CG2R61 2 CG2R61 3 CG2R61 4 CG2R64 5 NG2R62 6 NG2R62 7 HGR61 8 HGR62 9 HGR62 10 HGR62
@<TRIPOS>MOLECULE
pyrimidine
 10 10 0 0 0
****
USER_CHARGES
INVALID_CHARGES
Pose:  33 Cluster:  33 Fr_nu: 1553679 TotEn:   -10.24
@<TRIPOS>ATOM
      1 C1        -74.5541  -27.0254  -43.8859 C.ar   1 LIG      -0.13100
      2 C2        -75.3435  -28.0711  -43.4525 C.ar   1 LIG       0.28900
      3 C3        -74.4337  -26.8955  -45.2543 C.ar   1 LIG       0.28900
      4 C4        -75.7764  -28.6979  -45.5942 C.ar   1 LIG       0.50700
      5 N1        -75.9718  -28.9297  -44.2821 N.ar   1 LIG      -0.71900
      6 N2        -75.0331  -27.7170  -46.1410 N.ar   1 LIG      -0.71900
      7 H1        -74.0615  -26.3517  -43.1977 H      1 LIG       0.11500
      8 H2        -75.4969  -28.2527  -42.3943 H      1 LIG       0.11400
      9 H3        -73.8333  -26.1036  -45.6888 H      1 LIG       0.11400
     10 H4        -76.2685  -29.3731  -46.2834 H      1 LIG       0.14100
@<TRIPOS>BOND
      1       1       2 ar
      2       1       3 ar
      3       2       5 ar
      4       3       6 ar
      5       4       5 ar
      6       4       6 ar
      7       1       7 1
      8       2       8 1
      9       3       9 1
     10       4      10 1
@<TRIPOS>ALT_TYPE
CGenFF_4.0_ALT_TYPE_SET
CGenFF_4.0 1 CG2R61 2 CG2R61 3 CG2R61 4 CG2R64 5 NG2R62 6 NG2R62 7 HGR61 8 HGR62 9 HGR62 10 HGR62
@<TRIPOS>MOLECULE
pyrimidine
 10 10 0 0 0
****
USER_CHARGES
INVALID_CHARGES
Pose:  34 Cluster:  34 Fr_nu: 108812 TotEn:   -10.23
@<TRIPOS>ATOM
      1 C1        -60.3651  -20.4700  -40.0417 C.ar   1 LIG      -0.13100
      2 C2        -60.7597  -20.8387  -41.3117 C.ar   1 LIG       0.28900
      3 C3        -59.3070  -21.1821  -39.5149 C.ar   1 LIG       0.28900
      4 C4        -59.1528  -22.4440  -41.3992 C.ar   1 LIG       0.50700
      5 N1        -60.1736  -21.8248  -42.0219 N.ar   1 LIG      -0.71900
      6 N2        -58.6751  -22.1792  -40.1682 N.ar   1 LIG      -0.71900
      7 H1        -60.8536  -19.6748  -39.4946 H      1 LIG       0.11500
      8 H2        -61.5828  -20.3361  -41.8078 H      1 LIG       0.11400
      9 H3        -58.9270  -20.9644  -38.5226 H      1 LIG       0.11400
     10 H4        -58.6642  -23.2410  -41.9463 H      1 LIG       0.14100
@<TRIPOS>BOND
      1       1       2 ar
      2       1       3 ar
      3       2       5 ar
      4       3       6 ar
      5       4       5 ar
      6       4       6 ar
      7       1       7 1
      8       2       8 1
      9       3       9 1
     10       4      10 1
@<TRIPOS>ALT_TYPE
CGenFF_4.0_ALT_TYPE_SET
CGenFF_4.0 1 CG2R61 2 CG2R61 3 CG2R61 4 CG2R64 5 NG2R62 6 NG2R62 7 HGR61 8 HGR62 9 HGR62 10 HGR62
@<TRIPOS>MOLECULE
pyrimidine
 10 10 0 0 0
****
USER_CHARGES
INVALID_CHARGES
Pose:  35 Cluster:  35 Fr_nu:  39830 TotEn:   -10.18
@<TRIPOS>ATOM
      1 C1        -55.0838  -11.6748  -48.3837 C.ar   1 LIG      -0.13100
      2 C2        -54.4461  -12.7740  -47.8455 C.ar   1 LIG       0.28900
      3 C3        -54.8418  -10.4739  -47.7487 C.ar   1 LIG       0.28900
      4 C4        -53.4767  -11.4886  -46.2409 C.ar   1 LIG       0.50700
      5 N1        -53.6326  -12.7167  -46.7707 N.ar   1 LIG      -0.71900
      6 N2        -54.0410  -10.3438  -46.6708 N.ar   1 LIG      -0.71900
      7 H1        -55.7314  -11.7498  -49.2470 H      1 LIG       0.11500
      8 H2        -54.5758  -13.7606  -48.2768 H      1 LIG       0.11400
      9 H3        -55.2996   -9.5552  -48.0994 H      1 LIG       0.11400
     10 H4        -52.8292  -11.4134  -45.3758 H      1 LIG       0.14100
@<TRIPOS>BOND
      1       1       2 ar
      2       1       3 ar
      3       2       5 ar
      4       3       6 ar
      5       4       5 ar
      6       4       6 ar
      7       1       7 1
      8       2       8 1
      9       3       9 1
     10       4      10 1
@<TRIPOS>ALT_TYPE
CGenFF_4.0_ALT_TYPE_SET
CGenFF_4.0 1 CG2R61 2 CG2R61 3 CG2R61 4 CG2R64 5 NG2R62 6 NG2R62 7 HGR61 8 HGR62 9 HGR62 10 HGR62
@<TRIPOS>MOLECULE
pyrimidine
 10 10 0 0 0
****
USER_CHARGES
INVALID_CHARGES
Pose:  36 Cluster:  36 Fr_nu: 2805699 TotEn:   -10.17
@<TRIPOS>ATOM
      1 C1        -63.6335  -22.4447  -25.1362 C.ar   1 LIG      -0.13100
      2 C2        -64.1522  -23.3469  -24.2298 C.ar   1 LIG       0.28900
      3 C3        -62.2800  -22.1996  -25.0267 C.ar   1 LIG       0.28900
      4 C4        -62.1083  -23.6452  -23.2809 C.ar   1 LIG       0.50700
      5 N1        -63.4156  -23.9680  -23.2854 N.ar   1 LIG      -0.71900
      6 N2        -61.4842  -22.7843  -24.1074 N.ar   1 LIG      -0.71900
      7 H1        -64.2480  -21.9609  -25.8836 H      1 LIG       0.11500
      8 H2        -65.2062  -23.6026  -24.2385 H      1 LIG       0.11400
      9 H3        -61.7830  -21.5048  -25.6951 H      1 LIG       0.11400
     10 H4        -61.4931  -24.1286  -22.5319 H      1 LIG       0.14100
@<TRIPOS>BOND
      1       1       2 ar
      2       1       3 ar
      3       2       5 ar
      4       3       6 ar
      5       4       5 ar
      6       4       6 ar
      7       1       7 1
      8       2       8 1
      9       3       9 1
     10       4      10 1
@<TRIPOS>ALT_TYPE
CGenFF_4.0_ALT_TYPE_SET
CGenFF_4.0 1 CG2R61 2 CG2R61 3 CG2R61 4 CG2R64 5 NG2R62 6 NG2R62 7 HGR61 8 HGR62 9 HGR62 10 HGR62
@<TRIPOS>MOLECULE
pyrimidine
 10 10 0 0 0
****
USER_CHARGES
INVALID_CHARGES
Pose:  37 Cluster:  37 Fr_nu: 1314375 TotEn:   -10.05
@<TRIPOS>ATOM
      1 C1        -54.7084  -11.9625  -47.8253 C.ar   1 LIG      -0.13100
      2 C2        -53.9966  -12.0901  -46.6499 C.ar   1 LIG       0.28900
      3 C3        -54.9180  -10.6695  -48.2590 C.ar   1 LIG       0.28900
      4 C4        -53.7909   -9.8334  -46.4708 C.ar   1 LIG       0.50700
      5 N1        -53.5212  -11.0431  -45.9442 N.ar   1 LIG      -0.71900
      6 N2        -54.4719   -9.5775  -47.6041 N.ar   1 LIG      -0.71900
      7 H1        -55.0782  -12.8203  -48.3710 H      1 LIG       0.11500
      8 H2        -53.7828  -13.0673  -46.2307 H      1 LIG       0.11400
      9 H3        -55.4676  -10.4696  -49.1725 H      1 LIG       0.11400
     10 H4        -53.4217   -8.9744  -45.9240 H      1 LIG       0.14100
@<TRIPOS>BOND
      1       1       2 ar
      2       1       3 ar
      3       2       5 ar
      4       3       6 ar
      5       4       5 ar
      6       4       6 ar
      7       1       7 1
      8       2       8 1
      9       3       9 1
     10       4      10 1
@<TRIPOS>ALT_TYPE
CGenFF_4.0_ALT_TYPE_SET
CGenFF_4.0 1 CG2R61 2 CG2R61 3 CG2R61 4 CG2R64 5 NG2R62 6 NG2R62 7 HGR61 8 HGR62 9 HGR62 10 HGR62
@<TRIPOS>MOLECULE
pyrimidine
 10 10 0 0 0
****
USER_CHARGES
INVALID_CHARGES
Pose:  38 Cluster:  38 Fr_nu: 3141597 TotEn:    -9.99
@<TRIPOS>ATOM
      1 C1        -74.7582  -27.7567  -43.7324 C.ar   1 LIG      -0.13100
      2 C2        -75.9261  -28.3528  -44.1625 C.ar   1 LIG       0.28900
      3 C3        -73.8133  -28.6099  -43.2003 C.ar   1 LIG       0.28900
      4 C4        -75.1652  -30.4042  -43.5463 C.ar   1 LIG       0.50700
      5 N1        -76.1639  -29.6785  -44.0843 N.ar   1 LIG      -0.71900
      6 N2        -73.9842  -29.9437  -43.0914 N.ar   1 LIG      -0.71900
      7 H1        -74.5942  -26.6900  -43.8072 H      1 LIG       0.11500
      8 H2        -76.7270  -27.7628  -44.5949 H      1 LIG       0.11400
      9 H3        -72.8640  -28.2330  -42.8351 H      1 LIG       0.11400
     10 H4        -75.3296  -31.4720  -43.4703 H      1 LIG       0.14100
@<TRIPOS>BOND
      1       1       2 ar
      2       1       3 ar
      3       2       5 ar
      4       3       6 ar
      5       4       5 ar
      6       4       6 ar
      7       1       7 1
      8       2       8 1
      9       3       9 1
     10       4      10 1
@<TRIPOS>ALT_TYPE
CGenFF_4.0_ALT_TYPE_SET
CGenFF_4.0 1 CG2R61 2 CG2R61 3 CG2R61 4 CG2R64 5 NG2R62 6 NG2R62 7 HGR61 8 HGR62 9 HGR62 10 HGR62
@<TRIPOS>MOLECULE
pyrimidine
 10 10 0 0 0
****
USER_CHARGES
INVALID_CHARGES
Pose:  39 Cluster:  39 Fr_nu: 111099 TotEn:    -9.84
@<TRIPOS>ATOM
      1 C1        -75.2739  -13.1183  -43.4656 C.ar   1 LIG      -0.13100
      2 C2        -75.9288  -13.4343  -44.6385 C.ar   1 LIG       0.28900
      3 C3        -74.0743  -12.4524  -43.6124 C.ar   1 LIG       0.28900
      4 C4        -74.2789  -12.4788  -45.8761 C.ar   1 LIG       0.50700
      5 N1        -75.4583  -13.1286  -45.8654 N.ar   1 LIG      -0.71900
      6 N2        -73.5450  -12.1157  -44.8068 N.ar   1 LIG      -0.71900
      7 H1        -75.6747  -13.3761  -42.4944 H      1 LIG       0.11500
      8 H2        -76.8785  -13.9580  -44.6233 H      1 LIG       0.11400
      9 H3        -73.4875  -12.1629  -42.7473 H      1 LIG       0.11400
     10 H4        -73.8769  -12.2216  -46.8484 H      1 LIG       0.14100
@<TRIPOS>BOND
      1       1       2 ar
      2       1       3 ar
      3       2       5 ar
      4       3       6 ar
      5       4       5 ar
      6       4       6 ar
      7       1       7 1
      8       2       8 1
      9       3       9 1
     10       4      10 1
@<TRIPOS>ALT_TYPE
CGenFF_4.0_ALT_TYPE_SET
CGenFF_4.0 1 CG2R61 2 CG2R61 3 CG2R61 4 CG2R64 5 NG2R62 6 NG2R62 7 HGR61 8 HGR62 9 HGR62 10 HGR62
@<TRIPOS>MOLECULE
pyrimidine
 10 10 0 0 0
****
USER_CHARGES
INVALID_CHARGES
Pose:  40 Cluster:  40 Fr_nu:  41019 TotEn:    -9.59
@<TRIPOS>ATOM
      1 C1        -73.0511  -11.6368  -44.8715 C.ar   1 LIG      -0.13100
      2 C2        -73.1469  -13.0088  -44.9859 C.ar   1 LIG       0.28900
      3 C3        -73.3197  -10.9217  -46.0206 C.ar   1 LIG       0.28900
      4 C4        -73.7172  -12.8363  -47.1796 C.ar   1 LIG       0.50700
      5 N1        -73.4788  -13.6442  -46.1289 N.ar   1 LIG      -0.71900
      6 N2        -73.6569  -11.4910  -47.1964 N.ar   1 LIG      -0.71900
      7 H1        -72.7826  -11.1536  -43.9417 H      1 LIG       0.11500
      8 H2        -72.9535  -13.6541  -44.1359 H      1 LIG       0.11400
      9 H3        -73.2691   -9.8383  -46.0280 H      1 LIG       0.11400
     10 H4        -73.9849  -13.3200  -48.1110 H      1 LIG       0.14100
@<TRIPOS>BOND
      1       1       2 ar
      2       1       3 ar
      3       2       5 ar
      4       3       6 ar
      5       4       5 ar
      6       4       6 ar
      7       1       7 1
      8       2       8 1
      9       3       9 1
     10       4      10 1
@<TRIPOS>ALT_TYPE
CGenFF_4.0_ALT_TYPE_SET
CGenFF_4.0 1 CG2R61 2 CG2R61 3 CG2R61 4 CG2R64 5 NG2R62 6 NG2R62 7 HGR61 8 HGR62 9 HGR62 10 HGR62
@<TRIPOS>MOLECULE
pyrimidine
 10 10 0 0 0
****
USER_CHARGES
INVALID_CHARGES
Pose:  41 Cluster:  41 Fr_nu: 595169 TotEn:    -9.53
@<TRIPOS>ATOM
      1 C1        -60.9728  -21.2339  -41.5547 C.ar   1 LIG      -0.13100
      2 C2        -60.9215  -22.1659  -40.5382 C.ar   1 LIG       0.28900
      3 C3        -60.4443  -19.9948  -41.2559 C.ar   1 LIG       0.28900
      4 C4        -59.9133  -20.6726  -39.1522 C.ar   1 LIG       0.50700
      5 N1        -60.3968  -21.9182  -39.3201 N.ar   1 LIG      -0.71900
      6 N2        -59.9047  -19.6783  -40.0605 N.ar   1 LIG      -0.71900
      7 H1        -61.3998  -21.4600  -42.5226 H      1 LIG       0.11500
      8 H2        -61.3128  -23.1675  -40.6796 H      1 LIG       0.11400
      9 H3        -60.4407  -19.1978  -41.9916 H      1 LIG       0.11400
     10 H4        -59.4868  -20.4457  -38.1828 H      1 LIG       0.14100
@<TRIPOS>BOND
      1       1       2 ar
      2       1       3 ar
      3       2       5 ar
      4       3       6 ar
      5       4       5 ar
      6       4       6 ar
      7       1       7 1
      8       2       8 1
      9       3       9 1
     10       4      10 1
@<TRIPOS>ALT_TYPE
CGenFF_4.0_ALT_TYPE_SET
CGenFF_4.0 1 CG2R61 2 CG2R61 3 CG2R61 4 CG2R64 5 NG2R62 6 NG2R62 7 HGR61 8 HGR62 9 HGR62 10 HGR62
@<TRIPOS>MOLECULE
pyrimidine
 10 10 0 0 0
****
USER_CHARGES
INVALID_CHARGES
Pose:  42 Cluster:  42 Fr_nu: 4460742 TotEn:    -9.30
@<TRIPOS>ATOM
      1 C1        -46.0477    1.2623  -44.7009 C.ar   1 LIG      -0.13100
      2 C2        -46.7946    0.4218  -45.5011 C.ar   1 LIG       0.28900
      3 C3        -44.7444    0.8692  -44.4748 C.ar   1 LIG       0.28900
      4 C4        -45.0311   -0.9908  -45.7497 C.ar   1 LIG       0.50700
      5 N1        -46.3163   -0.7169  -46.0440 N.ar   1 LIG      -0.71900
      6 N2        -44.2013   -0.2555  -44.9852 N.ar   1 LIG      -0.71900
      7 H1        -46.4572    2.1699  -44.2783 H      1 LIG       0.11500
      8 H2        -47.8294    0.6479  -45.7344 H      1 LIG       0.11400
      9 H3        -44.0810    1.4655  -43.8578 H      1 LIG       0.11400
     10 H4        -44.6212   -1.9001  -46.1718 H      1 LIG       0.14100
@<TRIPOS>BOND
      1       1       2 ar
      2       1       3 ar
      3       2       5 ar
      4       3       6 ar
      5       4       5 ar
      6       4       6 ar
      7       1       7 1
      8       2       8 1
      9       3       9 1
     10       4      10 1
@<TRIPOS>ALT_TYPE
CGenFF_4.0_ALT_TYPE_SET
CGenFF_4.0 1 CG2R61 2 CG2R61 3 CG2R61 4 CG2R64 5 NG2R62 6 NG2R62 7 HGR61 8 HGR62 9 HGR62 10 HGR62
@<TRIPOS>MOLECULE
pyrimidine
 10 10 0 0 0
****
USER_CHARGES
INVALID_CHARGES
Pose:  43 Cluster:  43 Fr_nu: 198470 TotEn:    -9.01
@<TRIPOS>ATOM
      1 C1        -75.9720  -13.5952  -44.9498 C.ar   1 LIG      -0.13100
      2 C2        -76.4372  -13.7710  -46.2371 C.ar   1 LIG       0.28900
      3 C3        -74.6108  -13.4056  -44.8275 C.ar   1 LIG       0.28900
      4 C4        -74.3349  -13.5697  -47.0778 C.ar   1 LIG       0.50700
      5 N1        -75.6436  -13.7640  -47.3283 N.ar   1 LIG      -0.71900
      6 N2        -73.7594  -13.3871  -45.8740 N.ar   1 LIG      -0.71900
      7 H1        -76.6316  -13.6056  -44.0924 H      1 LIG       0.11500
      8 H2        -77.4926  -13.9273  -46.4323 H      1 LIG       0.11400
      9 H3        -74.1530  -13.2594  -43.8551 H      1 LIG       0.11400
     10 H4        -73.6741  -13.5604  -47.9360 H      1 LIG       0.14100
@<TRIPOS>BOND
      1       1       2 ar
      2       1       3 ar
      3       2       5 ar
      4       3       6 ar
      5       4       5 ar
      6       4       6 ar
      7       1       7 1
      8       2       8 1
      9       3       9 1
     10       4      10 1
@<TRIPOS>ALT_TYPE
CGenFF_4.0_ALT_TYPE_SET
CGenFF_4.0 1 CG2R61 2 CG2R61 3 CG2R61 4 CG2R64 5 NG2R62 6 NG2R62 7 HGR61 8 HGR62 9 HGR62 10 HGR62
@<TRIPOS>MOLECULE
pyrimidine
 10 10 0 0 0
****
USER_CHARGES
INVALID_CHARGES
Pose:  44 Cluster:  44 Fr_nu: 2690468 TotEn:    -8.75
@<TRIPOS>ATOM
      1 C1        -68.2979   -3.5117  -27.8364 C.ar   1 LIG      -0.13100
      2 C2        -68.3230   -2.1335  -27.7694 C.ar   1 LIG       0.28900
      3 C3        -69.4354   -4.1056  -28.3437 C.ar   1 LIG       0.28900
      4 C4        -70.4217   -2.0793  -28.6410 C.ar   1 LIG       0.50700
      5 N1        -69.3722   -1.3829  -28.1645 N.ar   1 LIG      -0.71900
      6 N2        -70.5199   -3.4174  -28.7568 N.ar   1 LIG      -0.71900
      7 H1        -67.4423   -4.0888  -27.5121 H      1 LIG       0.11500
      8 H2        -67.4745   -1.5784  -27.3844 H      1 LIG       0.11400
      9 H3        -69.5088   -5.1840  -28.4341 H      1 LIG       0.11400
     10 H4        -71.2788   -1.5017  -28.9647 H      1 LIG       0.14100
@<TRIPOS>BOND
      1       1       2 ar
      2       1       3 ar
      3       2       5 ar
      4       3       6 ar
      5       4       5 ar
      6       4       6 ar
      7       1       7 1
      8       2       8 1
      9       3       9 1
     10       4      10 1
@<TRIPOS>ALT_TYPE
CGenFF_4.0_ALT_TYPE_SET
CGenFF_4.0 1 CG2R61 2 CG2R61 3 CG2R61 4 CG2R64 5 NG2R62 6 NG2R62 7 HGR61 8 HGR62 9 HGR62 10 HGR62
@<TRIPOS>MOLECULE
pyrimidine
 10 10 0 0 0
****
USER_CHARGES
INVALID_CHARGES
Pose:  45 Cluster:  45 Fr_nu:  26414 TotEn:    -8.56
@<TRIPOS>ATOM
      1 C1        -72.2919  -10.3876  -44.4503 C.ar   1 LIG      -0.13100
      2 C2        -72.7930  -10.3797  -45.7361 C.ar   1 LIG       0.28900
      3 C3        -72.4408  -11.5724  -43.7587 C.ar   1 LIG       0.28900
      4 C4        -73.4790  -12.5376  -45.5357 C.ar   1 LIG       0.50700
      5 N1        -73.3949  -11.4408  -46.3125 N.ar   1 LIG      -0.71900
      6 N2        -73.0316  -12.6712  -44.2725 N.ar   1 LIG      -0.71900
      7 H1        -71.8137   -9.5214  -44.0129 H      1 LIG       0.11500
      8 H2        -72.7223   -9.4931  -46.3567 H      1 LIG       0.11400
      9 H3        -72.0788  -11.6737  -42.7414 H      1 LIG       0.11400
     10 H4        -73.9588  -13.4046  -45.9730 H      1 LIG       0.14100
@<TRIPOS>BOND
      1       1       2 ar
      2       1       3 ar
      3       2       5 ar
      4       3       6 ar
      5       4       5 ar
      6       4       6 ar
      7       1       7 1
      8       2       8 1
      9       3       9 1
     10       4      10 1
@<TRIPOS>ALT_TYPE
CGenFF_4.0_ALT_TYPE_SET
CGenFF_4.0 1 CG2R61 2 CG2R61 3 CG2R61 4 CG2R64 5 NG2R62 6 NG2R62 7 HGR61 8 HGR62 9 HGR62 10 HGR62
@<TRIPOS>MOLECULE
pyrimidine
 10 10 0 0 0
****
USER_CHARGES
INVALID_CHARGES
Pose:  46 Cluster:  46 Fr_nu: 379601 TotEn:    -8.00
@<TRIPOS>ATOM
      1 C1        -73.9908  -12.7548  -46.3011 C.ar   1 LIG      -0.13100
      2 C2        -73.8750  -11.6089  -47.0612 C.ar   1 LIG       0.28900
      3 C3        -74.9524  -13.6527  -46.7173 C.ar   1 LIG       0.28900
      4 C4        -75.5357  -12.3021  -48.4500 C.ar   1 LIG       0.50700
      5 N1        -74.6340  -11.3492  -48.1461 N.ar   1 LIG      -0.71900
      6 N2        -75.7455  -13.4577  -47.7911 N.ar   1 LIG      -0.71900
      7 H1        -73.3685  -12.9372  -45.4352 H      1 LIG       0.11500
      8 H2        -73.1469  -10.8450  -46.8111 H      1 LIG       0.11400
      9 H3        -75.1171  -14.5817  -46.1821 H      1 LIG       0.11400
     10 H4        -76.1596  -12.1192  -49.3163 H      1 LIG       0.14100
@<TRIPOS>BOND
      1       1       2 ar
      2       1       3 ar
      3       2       5 ar
      4       3       6 ar
      5       4       5 ar
      6       4       6 ar
      7       1       7 1
      8       2       8 1
      9       3       9 1
     10       4      10 1
@<TRIPOS>ALT_TYPE
CGenFF_4.0_ALT_TYPE_SET
CGenFF_4.0 1 CG2R61 2 CG2R61 3 CG2R61 4 CG2R64 5 NG2R62 6 NG2R62 7 HGR61 8 HGR62 9 HGR62 10 HGR62
@<TRIPOS>MOLECULE
pyrimidine
 10 10 0 0 0
****
USER_CHARGES
INVALID_CHARGES
Pose:  47 Cluster:  47 Fr_nu: 208015 TotEn:    -7.48
@<TRIPOS>ATOM
      1 C1        -73.5806  -12.5046  -43.4612 C.ar   1 LIG      -0.13100
      2 C2        -74.4860  -12.5585  -42.4211 C.ar   1 LIG       0.28900
      3 C3        -74.0639  -12.8921  -44.6942 C.ar   1 LIG       0.28900
      4 C4        -76.1174  -13.3106  -43.8138 C.ar   1 LIG       0.50700
      5 N1        -75.7669  -12.9580  -42.5624 N.ar   1 LIG      -0.71900
      6 N2        -75.3314  -13.3024  -44.9074 N.ar   1 LIG      -0.71900
      7 H1        -72.5585  -12.1800  -43.3191 H      1 LIG       0.11500
      8 H2        -74.1974  -12.2733  -41.4152 H      1 LIG       0.11400
      9 H3        -73.4258  -12.8837  -45.5712 H      1 LIG       0.11400
     10 H4        -77.1404  -13.6367  -43.9561 H      1 LIG       0.14100
@<TRIPOS>BOND
      1       1       2 ar
      2       1       3 ar
      3       2       5 ar
      4       3       6 ar
      5       4       5 ar
      6       4       6 ar
      7       1       7 1
      8       2       8 1
      9       3       9 1
     10       4      10 1
@<TRIPOS>ALT_TYPE
CGenFF_4.0_ALT_TYPE_SET
CGenFF_4.0 1 CG2R61 2 CG2R61 3 CG2R61 4 CG2R64 5 NG2R62 6 NG2R62 7 HGR61 8 HGR62 9 HGR62 10 HGR62
@<TRIPOS>MOLECULE
pyrimidine
 10 10 0 0 0
****
USER_CHARGES
INVALID_CHARGES
Pose:  48 Cluster:  48 Fr_nu:  14641 TotEn:    -7.05
@<TRIPOS>ATOM
      1 C1        -64.1021   -9.4636  -15.3813 C.ar   1 LIG      -0.13100
      2 C2        -64.4287   -8.8558  -16.5764 C.ar   1 LIG       0.28900
      3 C3        -64.2294  -10.8374  -15.3557 C.ar   1 LIG       0.28900
      4 C4        -64.9310  -10.8630  -17.5177 C.ar   1 LIG       0.50700
      5 N1        -64.8481   -9.5275  -17.6688 N.ar   1 LIG      -0.71900
      6 N2        -64.6427  -11.5717  -16.4093 N.ar   1 LIG      -0.71900
      7 H1        -63.7683   -8.8999  -14.5205 H      1 LIG       0.11500
      8 H2        -64.3600   -7.7796  -16.6918 H      1 LIG       0.11400
      9 H3        -63.9962  -11.4026  -14.4599 H      1 LIG       0.11400
     10 H4        -65.2663  -11.4276  -18.3791 H      1 LIG       0.14100
@<TRIPOS>BOND
      1       1       2 ar
      2       1       3 ar
      3       2       5 ar
      4       3       6 ar
      5       4       5 ar
      6       4       6 ar
      7       1       7 1
      8       2       8 1
      9       3       9 1
     10       4      10 1
@<TRIPOS>ALT_TYPE
CGenFF_4.0_ALT_TYPE_SET
CGenFF_4.0 1 CG2R61 2 CG2R61 3 CG2R61 4 CG2R64 5 NG2R62 6 NG2R62 7 HGR61 8 HGR62 9 HGR62 10 HGR62
@<TRIPOS>MOLECULE
pyrimidine
 10 10 0 0 0
****
USER_CHARGES
INVALID_CHARGES
Pose:  49 Cluster:  49 Fr_nu: 113510 TotEn:    -5.47
@<TRIPOS>ATOM
      1 C1        -73.0423  -11.0167  -45.1484 C.ar   1 LIG      -0.13100
      2 C2        -73.3954  -11.2442  -43.8338 C.ar   1 LIG       0.28900
      3 C3        -73.6502  -11.8334  -46.0798 C.ar   1 LIG       0.28900
      4 C4        -74.7980  -12.9239  -44.4488 C.ar   1 LIG       0.50700
      5 N1        -74.2733  -12.1929  -43.4470 N.ar   1 LIG      -0.71900
      6 N2        -74.5360  -12.8008  -45.7640 N.ar   1 LIG      -0.71900
      7 H1        -72.3349  -10.2484  -45.4303 H      1 LIG       0.11500
      8 H2        -72.9691  -10.6520  -43.0314 H      1 LIG       0.11400
      9 H3        -73.4348  -11.7297  -47.1377 H      1 LIG       0.11400
     10 H4        -75.5055  -13.6940  -44.1667 H      1 LIG       0.14100
@<TRIPOS>BOND
      1       1       2 ar
      2       1       3 ar
      3       2       5 ar
      4       3       6 ar
      5       4       5 ar
      6       4       6 ar
      7       1       7 1
      8       2       8 1
      9       3       9 1
     10       4      10 1
@<TRIPOS>ALT_TYPE
CGenFF_4.0_ALT_TYPE_SET
CGenFF_4.0 1 CG2R61 2 CG2R61 3 CG2R61 4 CG2R64 5 NG2R62 6 NG2R62 7 HGR61 8 HGR62 9 HGR62 10 HGR62
@<TRIPOS>MOLECULE
pyrimidine
 10 10 0 0 0
****
USER_CHARGES
INVALID_CHARGES
Pose:  50 Cluster:  50 Fr_nu: 276009 TotEn:    -4.62
@<TRIPOS>ATOM
      1 C1        -73.7207  -12.1359  -44.5469 C.ar   1 LIG      -0.13100
      2 C2        -74.5760  -12.9158  -43.7953 C.ar   1 LIG       0.28900
      3 C3        -73.9487  -12.1410  -45.9078 C.ar   1 LIG       0.28900
      4 C4        -75.6996  -13.5693  -45.6601 C.ar   1 LIG       0.50700
      5 N1        -75.5798  -13.6480  -44.3211 N.ar   1 LIG      -0.71900
      6 N2        -74.9326  -12.8488  -46.5005 N.ar   1 LIG      -0.71900
      7 H1        -72.9234  -11.5585  -44.0985 H      1 LIG       0.11500
      8 H2        -74.4743  -12.9750  -42.7171 H      1 LIG       0.11400
      9 H3        -73.3273  -11.5589  -46.5797 H      1 LIG       0.11400
     10 H4        -76.4971  -14.1483  -46.1095 H      1 LIG       0.14100
@<TRIPOS>BOND
      1       1       2 ar
      2       1       3 ar
      3       2       5 ar
      4       3       6 ar
      5       4       5 ar
      6       4       6 ar
      7       1       7 1
      8       2       8 1
      9       3       9 1
     10       4      10 1
@<TRIPOS>ALT_TYPE
CGenFF_4.0_ALT_TYPE_SET
CGenFF_4.0 1 CG2R61 2 CG2R61 3 CG2R61 4 CG2R64 5 NG2R62 6 NG2R62 7 HGR61 8 HGR62 9 HGR62 10 HGR62
@<TRIPOS>MOLECULE
pyrimidine
 10 10 0 0 0
****
USER_CHARGES
INVALID_CHARGES
Pose:  51 Cluster:  51 Fr_nu: 479599 TotEn:    -2.77
@<TRIPOS>ATOM
      1 C1        -73.7556  -11.7402  -45.7342 C.ar   1 LIG      -0.13100
      2 C2        -73.6869  -11.6008  -47.1055 C.ar   1 LIG       0.28900
      3 C3        -74.5774  -12.7500  -45.2772 C.ar   1 LIG       0.28900
      4 C4        -75.1312  -13.3306  -47.4040 C.ar   1 LIG       0.50700
      5 N1        -74.3638  -12.3815  -47.9730 N.ar   1 LIG      -0.71900
      6 N2        -75.2826  -13.5670  -46.0868 N.ar   1 LIG      -0.71900
      7 H1        -73.2015  -11.0994  -45.0615 H      1 LIG       0.11500
      8 H2        -73.0671  -10.8343  -47.5578 H      1 LIG       0.11400
      9 H3        -74.6957  -12.9354  -44.2151 H      1 LIG       0.11400
     10 H4        -75.6870  -13.9716  -48.0774 H      1 LIG       0.14100
@<TRIPOS>BOND
      1       1       2 ar
      2       1       3 ar
      3       2       5 ar
      4       3       6 ar
      5       4       5 ar
      6       4       6 ar
      7       1       7 1
      8       2       8 1
      9       3       9 1
     10       4      10 1
@<TRIPOS>ALT_TYPE
CGenFF_4.0_ALT_TYPE_SET
CGenFF_4.0 1 CG2R61 2 CG2R61 3 CG2R61 4 CG2R64 5 NG2R62 6 NG2R62 7 HGR61 8 HGR62 9 HGR62 10 HGR62
@<TRIPOS>MOLECULE
naphtalene
 18 19 0 0 0
****
USER_CHARGES
INVALID_CHARGES
Pose:   1 Cluster:   1 Fr_nu:  17042 TotEn:   -16.98
@<TRIPOS>ATOM
      1 C1        -72.8073  -11.4437  -43.8490 C.ar   1 LIG      -0.11500
      2 C2        -72.4243  -10.7813  -45.0114 C.ar   1 LIG      -0.11500
      3 C3        -76.2766  -13.7872  -46.3278 C.ar   1 LIG      -0.11500
      4 C4        -75.8936  -13.1247  -47.4902 C.ar   1 LIG      -0.11500
      5 C5        -73.8607  -12.3580  -43.8808 C.ar   1 LIG      -0.11700
      6 C6        -73.0931  -11.0304  -46.2101 C.ar   1 LIG      -0.11700
      7 C7        -75.6077  -13.5381  -45.1290 C.ar   1 LIG      -0.11700
      8 C8        -74.8403  -12.2104  -47.4584 C.ar   1 LIG      -0.11700
      9 C9        -74.5452  -12.6210  -45.0786 C.ar   1 LIG       0.00400
     10 C10       -74.1557  -11.9473  -46.2606 C.ar   1 LIG       0.00400
     11 H1        -72.2866  -11.2490  -42.9160 H      1 LIG       0.11500
     12 H2        -71.6039  -10.0699  -44.9856 H      1 LIG       0.11500
     13 H3        -77.0970  -14.4989  -46.3529 H      1 LIG       0.11500
     14 H4        -76.4156  -13.3187  -48.4226 H      1 LIG       0.11500
     15 H5        -74.1432  -12.8639  -42.9599 H      1 LIG       0.11500
     16 H6        -72.7765  -10.5015  -47.1067 H      1 LIG       0.11500
     17 H7        -75.9240  -14.0676  -44.2328 H      1 LIG       0.11500
     18 H8        -74.5580  -11.7037  -48.3791 H      1 LIG       0.11500
@<TRIPOS>BOND
      1       1       2 ar
      2       1       5 ar
      3       2       6 ar
      4       3       4 ar
      5       3       7 ar
      6       4       8 ar
      7       5       9 ar
      8       6      10 ar
      9       7       9 ar
     10       8      10 ar
     11       9      10 ar
     12       1      11 1
     13       2      12 1
     14       3      13 1
     15       4      14 1
     16       5      15 1
     17       6      16 1
     18       7      17 1
     19       8      18 1
@<TRIPOS>ALT_TYPE
CGenFF_4.0_ALT_TYPE_SET
CGenFF_4.0 1 CG2R61 2 CG2R61 3 CG2R61 4 CG2R61 5 CG2R61 6 CG2R61 7 CG2R61 8 CG2R61 9 CG2R61 10 CG2R61 11 HGR61 12 HGR61 13 HGR61 14 HGR61 15 HGR61 16 HGR61 17 HGR61 18 HGR61
@<TRIPOS>MOLECULE
naphtalene
 18 19 0 0 0
****
USER_CHARGES
INVALID_CHARGES
Pose:   2 Cluster:   2 Fr_nu: 101433 TotEn:   -14.01
@<TRIPOS>ATOM
      1 C1        -66.5234   -1.8155  -27.0766 C.ar   1 LIG      -0.11500
      2 C2        -67.0468   -0.5518  -27.3334 C.ar   1 LIG      -0.11500
      3 C3        -70.5592   -3.8521  -28.8759 C.ar   1 LIG      -0.11500
      4 C4        -71.0825   -2.5884  -29.1327 C.ar   1 LIG      -0.11500
      5 C5        -67.2626   -2.9553  -27.3944 C.ar   1 LIG      -0.11700
      6 C6        -68.3111   -0.4229  -27.9089 C.ar   1 LIG      -0.11700
      7 C7        -69.2948   -3.9810  -28.3005 C.ar   1 LIG      -0.11700
      8 C8        -70.3435   -1.4484  -28.8149 C.ar   1 LIG      -0.11700
      9 C9        -68.5370   -2.8445  -27.9741 C.ar   1 LIG       0.00400
     10 C10       -69.0691   -1.5593  -28.2352 C.ar   1 LIG       0.00400
     11 H1        -65.5394   -1.9151  -26.6281 H      1 LIG       0.11500
     12 H2        -66.4705    0.3350  -27.0859 H      1 LIG       0.11500
     13 H3        -71.1350   -4.7395  -29.1234 H      1 LIG       0.11500
     14 H4        -72.0672   -2.4893  -29.5799 H      1 LIG       0.11500
     15 H5        -66.8338   -3.9331  -27.1844 H      1 LIG       0.11500
     16 H6        -68.7002    0.5748  -28.1013 H      1 LIG       0.11500
     17 H7        -68.9055   -4.9787  -28.1089 H      1 LIG       0.11500
     18 H8        -70.7724   -0.4705  -29.0241 H      1 LIG       0.11500
@<TRIPOS>BOND
      1       1       2 ar
      2       1       5 ar
      3       2       6 ar
      4       3       4 ar
      5       3       7 ar
      6       4       8 ar
      7       5       9 ar
      8       6      10 ar
      9       7       9 ar
     10       8      10 ar
     11       9      10 ar
     12       1      11 1
     13       2      12 1
     14       3      13 1
     15       4      14 1
     16       5      15 1
     17       6      16 1
     18       7      17 1
     19       8      18 1
@<TRIPOS>ALT_TYPE
CGenFF_4.0_ALT_TYPE_SET
CGenFF_4.0 1 CG2R61 2 CG2R61 3 CG2R61 4 CG2R61 5 CG2R61 6 CG2R61 7 CG2R61 8 CG2R61 9 CG2R61 10 CG2R61 11 HGR61 12 HGR61 13 HGR61 14 HGR61 15 HGR61 16 HGR61 17 HGR61 18 HGR61
@<TRIPOS>MOLECULE
naphtalene
 18 19 0 0 0
****
USER_CHARGES
INVALID_CHARGES
Pose:   3 Cluster:   3 Fr_nu: 196035 TotEn:   -13.72
@<TRIPOS>ATOM
      1 C1        -64.0887  -10.1724  -59.7194 C.ar   1 LIG      -0.11500
      2 C2        -64.0781  -11.5205  -60.0648 C.ar   1 LIG      -0.11500
      3 C3        -61.3267  -11.1466  -55.8341 C.ar   1 LIG      -0.11500
      4 C4        -61.3163  -12.4947  -56.1796 C.ar   1 LIG      -0.11500
      5 C5        -63.4083   -9.7376  -58.5815 C.ar   1 LIG      -0.11700
      6 C6        -63.3873  -12.4390  -59.2740 C.ar   1 LIG      -0.11700
      7 C7        -62.0175  -10.2281  -56.6251 C.ar   1 LIG      -0.11700
      8 C8        -61.9966  -12.9296  -57.3174 C.ar   1 LIG      -0.11700
      9 C9        -62.7078  -10.6482  -57.7738 C.ar   1 LIG       0.00400
     10 C10       -62.6971  -12.0190  -58.1251 C.ar   1 LIG       0.00400
     11 H1        -64.6271   -9.4579  -60.3351 H      1 LIG       0.11500
     12 H2        -64.6078  -11.8579  -60.9509 H      1 LIG       0.11500
     13 H3        -60.7970  -10.8084  -54.9480 H      1 LIG       0.11500
     14 H4        -60.7789  -13.2089  -55.5627 H      1 LIG       0.11500
     15 H5        -63.4306   -8.6791  -58.3304 H      1 LIG       0.11500
     16 H6        -63.3921  -13.4878  -59.5632 H      1 LIG       0.11500
     17 H7        -62.0119   -9.1792  -56.3361 H      1 LIG       0.11500
     18 H8        -61.9751  -13.9882  -57.5683 H      1 LIG       0.11500
@<TRIPOS>BOND
      1       1       2 ar
      2       1       5 ar
      3       2       6 ar
      4       3       4 ar
      5       3       7 ar
      6       4       8 ar
      7       5       9 ar
      8       6      10 ar
      9       7       9 ar
     10       8      10 ar
     11       9      10 ar
     12       1      11 1
     13       2      12 1
     14       3      13 1
     15       4      14 1
     16       5      15 1
     17       6      16 1
     18       7      17 1
     19       8      18 1
@<TRIPOS>ALT_TYPE
CGenFF_4.0_ALT_TYPE_SET
CGenFF_4.0 1 CG2R61 2 CG2R61 3 CG2R61 4 CG2R61 5 CG2R61 6 CG2R61 7 CG2R61 8 CG2R61 9 CG2R61 10 CG2R61 11 HGR61 12 HGR61 13 HGR61 14 HGR61 15 HGR61 16 HGR61 17 HGR61 18 HGR61
@<TRIPOS>MOLECULE
naphtalene
 18 19 0 0 0
****
USER_CHARGES
INVALID_CHARGES
Pose:   4 Cluster:   4 Fr_nu: 112038 TotEn:   -12.52
@<TRIPOS>ATOM
      1 C1        -65.3474  -10.2076  -17.9150 C.ar   1 LIG      -0.11500
      2 C2        -64.2629   -9.3754  -17.6540 C.ar   1 LIG      -0.11500
      3 C3        -66.3818   -7.6102  -21.8970 C.ar   1 LIG      -0.11500
      4 C4        -65.2973   -6.7780  -21.6358 C.ar   1 LIG      -0.11500
      5 C5        -66.1485   -9.9806  -19.0345 C.ar   1 LIG      -0.11700
      6 C6        -63.9752   -8.3131  -18.5112 C.ar   1 LIG      -0.11700
      7 C7        -66.6694   -8.6726  -21.0397 C.ar   1 LIG      -0.11700
      8 C8        -64.4962   -7.0049  -20.5164 C.ar   1 LIG      -0.11700
      9 C9        -65.8737   -8.9159  -19.9082 C.ar   1 LIG       0.00400
     10 C10       -64.7709   -8.0696  -19.6426 C.ar   1 LIG       0.00400
     11 H1        -65.5711  -11.0342  -17.2470 H      1 LIG       0.11500
     12 H2        -63.6397   -9.5532  -16.7823 H      1 LIG       0.11500
     13 H3        -67.0054   -7.4330  -22.7687 H      1 LIG       0.11500
     14 H4        -65.0748   -5.9508  -22.3034 H      1 LIG       0.11500
     15 H5        -66.9913  -10.6436  -19.2187 H      1 LIG       0.11500
     16 H6        -63.1222   -7.6756  -18.2880 H      1 LIG       0.11500
     17 H7        -67.5219   -9.3104  -21.2635 H      1 LIG       0.11500
     18 H8        -63.6537   -6.3415  -20.3315 H      1 LIG       0.11500
@<TRIPOS>BOND
      1       1       2 ar
      2       1       5 ar
      3       2       6 ar
      4       3       4 ar
      5       3       7 ar
      6       4       8 ar
      7       5       9 ar
      8       6      10 ar
      9       7       9 ar
     10       8      10 ar
     11       9      10 ar
     12       1      11 1
     13       2      12 1
     14       3      13 1
     15       4      14 1
     16       5      15 1
     17       6      16 1
     18       7      17 1
     19       8      18 1
@<TRIPOS>ALT_TYPE
CGenFF_4.0_ALT_TYPE_SET
CGenFF_4.0 1 CG2R61 2 CG2R61 3 CG2R61 4 CG2R61 5 CG2R61 6 CG2R61 7 CG2R61 8 CG2R61 9 CG2R61 10 CG2R61 11 HGR61 12 HGR61 13 HGR61 14 HGR61 15 HGR61 16 HGR61 17 HGR61 18 HGR61
@<TRIPOS>MOLECULE
naphtalene
 18 19 0 0 0
****
USER_CHARGES
INVALID_CHARGES
Pose:   5 Cluster:   5 Fr_nu: 286054 TotEn:   -12.41
@<TRIPOS>ATOM
      1 C1        -52.8164  -11.0009  -44.6966 C.ar   1 LIG      -0.11500
      2 C2        -53.1898   -9.7400  -45.1523 C.ar   1 LIG      -0.11500
      3 C3        -54.4096  -12.9732  -48.8492 C.ar   1 LIG      -0.11500
      4 C4        -54.7830  -11.7123  -49.3048 C.ar   1 LIG      -0.11500
      5 C5        -53.0244  -12.1233  -45.4987 C.ar   1 LIG      -0.11700
      6 C6        -53.7726   -9.5966  -46.4117 C.ar   1 LIG      -0.11700
      7 C7        -53.8267  -13.1166  -47.5898 C.ar   1 LIG      -0.11700
      8 C8        -54.5750  -10.5898  -48.5028 C.ar   1 LIG      -0.11700
      9 C9        -53.6099  -11.9977  -46.7691 C.ar   1 LIG       0.00400
     10 C10       -53.9896  -10.7155  -47.2324 C.ar   1 LIG       0.00400
     11 H1        -52.3632  -11.1119  -43.7159 H      1 LIG       0.11500
     12 H2        -53.0271   -8.8668  -44.5272 H      1 LIG       0.11500
     13 H3        -54.5719  -13.8470  -49.4740 H      1 LIG       0.11500
     14 H4        -55.2374  -11.6020  -50.2850 H      1 LIG       0.11500
     15 H5        -52.7251  -13.0992  -45.1219 H      1 LIG       0.11500
     16 H6        -54.0562   -8.6014  -46.7478 H      1 LIG       0.11500
     17 H7        -53.5425  -14.1117  -47.2543 H      1 LIG       0.11500
     18 H8        -54.8750   -9.6139  -48.8791 H      1 LIG       0.11500
@<TRIPOS>BOND
      1       1       2 ar
      2       1       5 ar
      3       2       6 ar
      4       3       4 ar
      5       3       7 ar
      6       4       8 ar
      7       5       9 ar
      8       6      10 ar
      9       7       9 ar
     10       8      10 ar
     11       9      10 ar
     12       1      11 1
     13       2      12 1
     14       3      13 1
     15       4      14 1
     16       5      15 1
     17       6      16 1
     18       7      17 1
     19       8      18 1
@<TRIPOS>ALT_TYPE
CGenFF_4.0_ALT_TYPE_SET
CGenFF_4.0 1 CG2R61 2 CG2R61 3 CG2R61 4 CG2R61 5 CG2R61 6 CG2R61 7 CG2R61 8 CG2R61 9 CG2R61 10 CG2R61 11 HGR61 12 HGR61 13 HGR61 14 HGR61 15 HGR61 16 HGR61 17 HGR61 18 HGR61
@<TRIPOS>MOLECULE
naphtalene
 18 19 0 0 0
****
USER_CHARGES
INVALID_CHARGES
Pose:   6 Cluster:   6 Fr_nu:   7348 TotEn:   -12.40
@<TRIPOS>ATOM
      1 C1        -59.7896    5.0115  -39.6286 C.ar   1 LIG      -0.11500
      2 C2        -60.4378    4.2512  -38.6598 C.ar   1 LIG      -0.11500
      3 C3        -55.5445    2.9940  -38.3710 C.ar   1 LIG      -0.11500
      4 C4        -56.1928    2.2337  -37.4023 C.ar   1 LIG      -0.11500
      5 C5        -58.4104    4.8923  -39.8026 C.ar   1 LIG      -0.11700
      6 C6        -59.7097    3.3688  -37.8615 C.ar   1 LIG      -0.11700
      7 C7        -56.2728    3.8764  -39.1694 C.ar   1 LIG      -0.11700
      8 C8        -57.5720    2.3529  -37.2280 C.ar   1 LIG      -0.11700
      9 C9        -57.6615    4.0092  -39.0079 C.ar   1 LIG       0.00400
     10 C10       -58.3209    3.2360  -38.0228 C.ar   1 LIG       0.00400
     11 H1        -60.3569    5.6987  -40.2494 H      1 LIG       0.11500
     12 H2        -61.5116    4.3445  -38.5253 H      1 LIG       0.11500
     13 H3        -54.4706    2.9010  -38.5062 H      1 LIG       0.11500
     14 H4        -55.6248    1.5478  -36.7807 H      1 LIG       0.11500
     15 H5        -57.9246    5.4969  -40.5658 H      1 LIG       0.11500
     16 H6        -60.2372    2.7840  -37.1108 H      1 LIG       0.11500
     17 H7        -55.7452    4.4605  -39.9206 H      1 LIG       0.11500
     18 H8        -58.0579    1.7489  -36.4644 H      1 LIG       0.11500
@<TRIPOS>BOND
      1       1       2 ar
      2       1       5 ar
      3       2       6 ar
      4       3       4 ar
      5       3       7 ar
      6       4       8 ar
      7       5       9 ar
      8       6      10 ar
      9       7       9 ar
     10       8      10 ar
     11       9      10 ar
     12       1      11 1
     13       2      12 1
     14       3      13 1
     15       4      14 1
     16       5      15 1
     17       6      16 1
     18       7      17 1
     19       8      18 1
@<TRIPOS>ALT_TYPE
CGenFF_4.0_ALT_TYPE_SET
CGenFF_4.0 1 CG2R61 2 CG2R61 3 CG2R61 4 CG2R61 5 CG2R61 6 CG2R61 7 CG2R61 8 CG2R61 9 CG2R61 10 CG2R61 11 HGR61 12 HGR61 13 HGR61 14 HGR61 15 HGR61 16 HGR61 17 HGR61 18 HGR61
@<TRIPOS>MOLECULE
naphtalene
 18 19 0 0 0
****
USER_CHARGES
INVALID_CHARGES
Pose:   7 Cluster:   7 Fr_nu: 403448 TotEn:   -12.10
@<TRIPOS>ATOM
      1 C1        -68.4357    0.0848  -28.3746 C.ar   1 LIG      -0.11500
      2 C2        -69.7434    0.3645  -28.7597 C.ar   1 LIG      -0.11500
      3 C3        -69.7823   -4.4030  -27.0632 C.ar   1 LIG      -0.11500
      4 C4        -71.0900   -4.1231  -27.4483 C.ar   1 LIG      -0.11500
      5 C5        -68.1135   -1.1697  -27.8558 C.ar   1 LIG      -0.11700
      6 C6        -70.7341   -0.6088  -28.6276 C.ar   1 LIG      -0.11700
      7 C7        -68.7916   -3.4295  -27.1955 C.ar   1 LIG      -0.11700
      8 C8        -71.4123   -2.8687  -27.9671 C.ar   1 LIG      -0.11700
      9 C9        -69.0980   -2.1615  -27.7156 C.ar   1 LIG       0.00400
     10 C10       -70.4278   -1.8769  -28.1072 C.ar   1 LIG       0.00400
     11 H1        -67.6650    0.8431  -28.4772 H      1 LIG       0.11500
     12 H2        -69.9931    1.3413  -29.1637 H      1 LIG       0.11500
     13 H3        -69.5318   -5.3798  -26.6592 H      1 LIG       0.11500
     14 H4        -71.8605   -4.8813  -27.3442 H      1 LIG       0.11500
     15 H5        -67.0848   -1.3661  -27.5608 H      1 LIG       0.11500
     16 H6        -71.7496   -0.3684  -28.9354 H      1 LIG       0.11500
     17 H7        -67.7760   -3.6705  -26.8883 H      1 LIG       0.11500
     18 H8        -72.4412   -2.6717  -28.2614 H      1 LIG       0.11500
@<TRIPOS>BOND
      1       1       2 ar
      2       1       5 ar
      3       2       6 ar
      4       3       4 ar
      5       3       7 ar
      6       4       8 ar
      7       5       9 ar
      8       6      10 ar
      9       7       9 ar
     10       8      10 ar
     11       9      10 ar
     12       1      11 1
     13       2      12 1
     14       3      13 1
     15       4      14 1
     16       5      15 1
     17       6      16 1
     18       7      17 1
     19       8      18 1
@<TRIPOS>ALT_TYPE
CGenFF_4.0_ALT_TYPE_SET
CGenFF_4.0 1 CG2R61 2 CG2R61 3 CG2R61 4 CG2R61 5 CG2R61 6 CG2R61 7 CG2R61 8 CG2R61 9 CG2R61 10 CG2R61 11 HGR61 12 HGR61 13 HGR61 14 HGR61 15 HGR61 16 HGR61 17 HGR61 18 HGR61
@<TRIPOS>MOLECULE
naphtalene
 18 19 0 0 0
****
USER_CHARGES
INVALID_CHARGES
Pose:   8 Cluster:   8 Fr_nu:  20035 TotEn:   -11.96
@<TRIPOS>ATOM
      1 C1        -75.0978  -13.8773  -47.1040 C.ar   1 LIG      -0.11500
      2 C2        -73.7887  -13.4121  -47.0222 C.ar   1 LIG      -0.11500
      3 C3        -75.6930  -13.0377  -42.3487 C.ar   1 LIG      -0.11500
      4 C4        -74.3839  -12.5725  -42.2670 C.ar   1 LIG      -0.11500
      5 C5        -75.9026  -13.9024  -45.9647 C.ar   1 LIG      -0.11700
      6 C6        -73.2793  -12.9702  -45.8010 C.ar   1 LIG      -0.11700
      7 C7        -76.2024  -13.4796  -43.5701 C.ar   1 LIG      -0.11700
      8 C8        -73.5790  -12.5474  -43.4063 C.ar   1 LIG      -0.11700
      9 C9        -75.4064  -13.4614  -44.7270 C.ar   1 LIG       0.00400
     10 C10       -74.0752  -12.9884  -44.6439 C.ar   1 LIG       0.00400
     11 H1        -75.4936  -14.2218  -48.0550 H      1 LIG       0.11500
     12 H2        -73.1631  -13.3928  -47.9099 H      1 LIG       0.11500
     13 H3        -76.3193  -13.0572  -41.4612 H      1 LIG       0.11500
     14 H4        -73.9882  -12.2295  -41.3155 H      1 LIG       0.11500
     15 H5        -76.9228  -14.2706  -46.0519 H      1 LIG       0.11500
     16 H6        -72.2534  -12.6102  -45.7604 H      1 LIG       0.11500
     17 H7        -77.2286  -13.8388  -43.6106 H      1 LIG       0.11500
     18 H8        -72.5585  -12.1800  -43.3191 H      1 LIG       0.11500
@<TRIPOS>BOND
      1       1       2 ar
      2       1       5 ar
      3       2       6 ar
      4       3       4 ar
      5       3       7 ar
      6       4       8 ar
      7       5       9 ar
      8       6      10 ar
      9       7       9 ar
     10       8      10 ar
     11       9      10 ar
     12       1      11 1
     13       2      12 1
     14       3      13 1
     15       4      14 1
     16       5      15 1
     17       6      16 1
     18       7      17 1
     19       8      18 1
@<TRIPOS>ALT_TYPE
CGenFF_4.0_ALT_TYPE_SET
CGenFF_4.0 1 CG2R61 2 CG2R61 3 CG2R61 4 CG2R61 5 CG2R61 6 CG2R61 7 CG2R61 8 CG2R61 9 CG2R61 10 CG2R61 11 HGR61 12 HGR61 13 HGR61 14 HGR61 15 HGR61 16 HGR61 17 HGR61 18 HGR61
@<TRIPOS>MOLECULE
naphtalene
 18 19 0 0 0
****
USER_CHARGES
INVALID_CHARGES
Pose:   9 Cluster:   9 Fr_nu:  27200 TotEn:   -11.48
@<TRIPOS>ATOM
      1 C1        -57.6772    3.5039  -42.5422 C.ar   1 LIG      -0.11500
      2 C2        -56.9834    2.9771  -43.6275 C.ar   1 LIG      -0.11500
      3 C3        -61.8306    3.2223  -45.0608 C.ar   1 LIG      -0.11500
      4 C4        -61.1366    2.6956  -46.1461 C.ar   1 LIG      -0.11500
      5 C5        -59.0565    3.6984  -42.6226 C.ar   1 LIG      -0.11700
      6 C6        -57.6660    2.6428  -44.7974 C.ar   1 LIG      -0.11700
      7 C7        -61.1479    3.5566  -43.8909 C.ar   1 LIG      -0.11700
      8 C8        -59.7574    2.5011  -46.0658 C.ar   1 LIG      -0.11700
      9 C9        -59.7598    3.3676  -43.7924 C.ar   1 LIG       0.00400
     10 C10       -59.0541    2.8319  -44.8960 C.ar   1 LIG       0.00400
     11 H1        -57.1452    3.7645  -41.6319 H      1 LIG       0.11500
     12 H2        -55.9098    2.8258  -43.5638 H      1 LIG       0.11500
     13 H3        -62.9045    3.3737  -45.1239 H      1 LIG       0.11500
     14 H4        -61.6689    2.4365  -47.0566 H      1 LIG       0.11500
     15 H5        -59.5782    4.1120  -41.7620 H      1 LIG       0.11500
     16 H6        -57.1035    2.2319  -45.6332 H      1 LIG       0.11500
     17 H7        -61.7107    3.9667  -43.0549 H      1 LIG       0.11500
     18 H8        -59.2353    2.0882  -46.9266 H      1 LIG       0.11500
@<TRIPOS>BOND
      1       1       2 ar
      2       1       5 ar
      3       2       6 ar
      4       3       4 ar
      5       3       7 ar
      6       4       8 ar
      7       5       9 ar
      8       6      10 ar
      9       7       9 ar
     10       8      10 ar
     11       9      10 ar
     12       1      11 1
     13       2      12 1
     14       3      13 1
     15       4      14 1
     16       5      15 1
     17       6      16 1
     18       7      17 1
     19       8      18 1
@<TRIPOS>ALT_TYPE
CGenFF_4.0_ALT_TYPE_SET
CGenFF_4.0 1 CG2R61 2 CG2R61 3 CG2R61 4 CG2R61 5 CG2R61 6 CG2R61 7 CG2R61 8 CG2R61 9 CG2R61 10 CG2R61 11 HGR61 12 HGR61 13 HGR61 14 HGR61 15 HGR61 16 HGR61 17 HGR61 18 HGR61
@<TRIPOS>MOLECULE
naphtalene
 18 19 0 0 0
****
USER_CHARGES
INVALID_CHARGES
Pose:  10 Cluster:  10 Fr_nu:   8085 TotEn:   -11.45
@<TRIPOS>ATOM
      1 C1        -69.0113  -20.9210  -58.6933 C.ar   1 LIG      -0.11500
      2 C2        -70.0175  -20.3493  -57.9203 C.ar   1 LIG      -0.11500
      3 C3        -69.9127  -17.7131  -62.2387 C.ar   1 LIG      -0.11500
      4 C4        -70.9189  -17.1415  -61.4656 C.ar   1 LIG      -0.11500
      5 C5        -68.7300  -20.4116  -59.9614 C.ar   1 LIG      -0.11700
      6 C6        -70.7462  -19.2662  -58.4122 C.ar   1 LIG      -0.11700
      7 C7        -69.1838  -18.7963  -61.7467 C.ar   1 LIG      -0.11700
      8 C8        -71.2003  -17.6508  -60.1976 C.ar   1 LIG      -0.11700
      9 C9        -69.4535  -19.3218  -60.4725 C.ar   1 LIG       0.00400
     10 C10       -70.4767  -18.7406  -59.6864 C.ar   1 LIG       0.00400
     11 H1        -68.4446  -21.7646  -58.3101 H      1 LIG       0.11500
     12 H2        -70.2355  -20.7464  -56.9332 H      1 LIG       0.11500
     13 H3        -69.6940  -17.3163  -63.2261 H      1 LIG       0.11500
     14 H4        -71.4861  -16.2989  -61.8499 H      1 LIG       0.11500
     15 H5        -67.9393  -20.8746  -60.5483 H      1 LIG       0.11500
     16 H6        -71.5280  -18.8347  -57.7905 H      1 LIG       0.11500
     17 H7        -68.4017  -19.2271  -62.3682 H      1 LIG       0.11500
     18 H8        -71.9914  -17.1885  -59.6107 H      1 LIG       0.11500
@<TRIPOS>BOND
      1       1       2 ar
      2       1       5 ar
      3       2       6 ar
      4       3       4 ar
      5       3       7 ar
      6       4       8 ar
      7       5       9 ar
      8       6      10 ar
      9       7       9 ar
     10       8      10 ar
     11       9      10 ar
     12       1      11 1
     13       2      12 1
     14       3      13 1
     15       4      14 1
     16       5      15 1
     17       6      16 1
     18       7      17 1
     19       8      18 1
@<TRIPOS>ALT_TYPE
CGenFF_4.0_ALT_TYPE_SET
CGenFF_4.0 1 CG2R61 2 CG2R61 3 CG2R61 4 CG2R61 5 CG2R61 6 CG2R61 7 CG2R61 8 CG2R61 9 CG2R61 10 CG2R61 11 HGR61 12 HGR61 13 HGR61 14 HGR61 15 HGR61 16 HGR61 17 HGR61 18 HGR61
@<TRIPOS>MOLECULE
naphtalene
 18 19 0 0 0
****
USER_CHARGES
INVALID_CHARGES
Pose:  11 Cluster:  11 Fr_nu:  37537 TotEn:   -11.40
@<TRIPOS>ATOM
      1 C1        -64.7426   -7.7132  -18.6148 C.ar   1 LIG      -0.11500
      2 C2        -65.7177   -8.4217  -19.3106 C.ar   1 LIG      -0.11500
      3 C3        -64.6541  -11.1839  -15.2061 C.ar   1 LIG      -0.11500
      4 C4        -65.6292  -11.8922  -15.9020 C.ar   1 LIG      -0.11500
      5 C5        -64.2312   -8.2192  -17.4194 C.ar   1 LIG      -0.11700
      6 C6        -66.1851   -9.6386  -18.8140 C.ar   1 LIG      -0.11700
      7 C7        -64.1866   -9.9669  -15.7029 C.ar   1 LIG      -0.11700
      8 C8        -66.1407  -11.3864  -17.0974 C.ar   1 LIG      -0.11700
      9 C9        -64.6902   -9.4426  -16.9045 C.ar   1 LIG       0.00400
     10 C10       -65.6818  -10.1629  -17.6122 C.ar   1 LIG       0.00400
     11 H1        -64.3795   -6.7656  -19.0017 H      1 LIG       0.11500
     12 H2        -66.1150   -8.0270  -20.2413 H      1 LIG       0.11500
     13 H3        -64.2562  -11.5781  -14.2752 H      1 LIG       0.11500
     14 H4        -65.9930  -12.8391  -15.5139 H      1 LIG       0.11500
     15 H5        -63.4698   -7.6482  -16.8920 H      1 LIG       0.11500
     16 H6        -66.9473  -10.1756  -19.3748 H      1 LIG       0.11500
     17 H7        -63.4239   -9.4305  -15.1423 H      1 LIG       0.11500
     18 H8        -66.9027  -11.9569  -17.6245 H      1 LIG       0.11500
@<TRIPOS>BOND
      1       1       2 ar
      2       1       5 ar
      3       2       6 ar
      4       3       4 ar
      5       3       7 ar
      6       4       8 ar
      7       5       9 ar
      8       6      10 ar
      9       7       9 ar
     10       8      10 ar
     11       9      10 ar
     12       1      11 1
     13       2      12 1
     14       3      13 1
     15       4      14 1
     16       5      15 1
     17       6      16 1
     18       7      17 1
     19       8      18 1
@<TRIPOS>ALT_TYPE
CGenFF_4.0_ALT_TYPE_SET
CGenFF_4.0 1 CG2R61 2 CG2R61 3 CG2R61 4 CG2R61 5 CG2R61 6 CG2R61 7 CG2R61 8 CG2R61 9 CG2R61 10 CG2R61 11 HGR61 12 HGR61 13 HGR61 14 HGR61 15 HGR61 16 HGR61 17 HGR61 18 HGR61
@<TRIPOS>MOLECULE
naphtalene
 18 19 0 0 0
****
USER_CHARGES
INVALID_CHARGES
Pose:  12 Cluster:  12 Fr_nu:   7087 TotEn:   -11.38
@<TRIPOS>ATOM
      1 C1        -63.1639  -24.2160  -23.2121 C.ar   1 LIG      -0.11500
      2 C2        -63.6735  -23.2285  -24.0500 C.ar   1 LIG      -0.11500
      3 C3        -58.6552  -22.5769  -24.0230 C.ar   1 LIG      -0.11500
      4 C4        -59.1649  -21.5894  -24.8609 C.ar   1 LIG      -0.11500
      5 C5        -61.7889  -24.3048  -22.9929 C.ar   1 LIG      -0.11700
      6 C6        -62.8104  -22.3260  -24.6717 C.ar   1 LIG      -0.11700
      7 C7        -59.5185  -23.4794  -23.4011 C.ar   1 LIG      -0.11700
      8 C8        -60.5399  -21.5006  -25.0802 C.ar   1 LIG      -0.11700
      9 C9        -60.9053  -23.4047  -23.6105 C.ar   1 LIG       0.00400
     10 C10       -61.4236  -22.4006  -24.4626 C.ar   1 LIG       0.00400
     11 H1        -63.8364  -24.9187  -22.7288 H      1 LIG       0.11500
     12 H2        -64.7441  -23.1601  -24.2198 H      1 LIG       0.11500
     13 H3        -57.5845  -22.6457  -23.8526 H      1 LIG       0.11500
     14 H4        -58.4919  -20.8879  -25.3450 H      1 LIG       0.11500
     15 H5        -61.4128  -25.0850  -22.3343 H      1 LIG       0.11500
     16 H6        -63.2307  -21.5618  -25.3222 H      1 LIG       0.11500
     17 H7        -59.0980  -24.2429  -22.7501 H      1 LIG       0.11500
     18 H8        -60.9162  -20.7209  -25.7394 H      1 LIG       0.11500
@<TRIPOS>BOND
      1       1       2 ar
      2       1       5 ar
      3       2       6 ar
      4       3       4 ar
      5       3       7 ar
      6       4       8 ar
      7       5       9 ar
      8       6      10 ar
      9       7       9 ar
     10       8      10 ar
     11       9      10 ar
     12       1      11 1
     13       2      12 1
     14       3      13 1
     15       4      14 1
     16       5      15 1
     17       6      16 1
     18       7      17 1
     19       8      18 1
@<TRIPOS>ALT_TYPE
CGenFF_4.0_ALT_TYPE_SET
CGenFF_4.0 1 CG2R61 2 CG2R61 3 CG2R61 4 CG2R61 5 CG2R61 6 CG2R61 7 CG2R61 8 CG2R61 9 CG2R61 10 CG2R61 11 HGR61 12 HGR61 13 HGR61 14 HGR61 15 HGR61 16 HGR61 17 HGR61 18 HGR61
@<TRIPOS>MOLECULE
naphtalene
 18 19 0 0 0
****
USER_CHARGES
INVALID_CHARGES
Pose:  13 Cluster:  13 Fr_nu:  63011 TotEn:   -11.37
@<TRIPOS>ATOM
      1 C1        -69.1898  -17.7901  -63.7656 C.ar   1 LIG      -0.11500
      2 C2        -69.8313  -16.6600  -63.2673 C.ar   1 LIG      -0.11500
      3 C3        -71.1015  -20.4583  -60.1741 C.ar   1 LIG      -0.11500
      4 C4        -71.7429  -19.3281  -59.6759 C.ar   1 LIG      -0.11500
      5 C5        -69.3424  -19.0197  -63.1241 C.ar   1 LIG      -0.11700
      6 C6        -70.6277  -16.7550  -62.1259 C.ar   1 LIG      -0.11700
      7 C7        -70.3051  -20.3633  -61.3157 C.ar   1 LIG      -0.11700
      8 C8        -71.5904  -18.0985  -60.3172 C.ar   1 LIG      -0.11700
      9 C9        -70.1403  -19.1337  -61.9740 C.ar   1 LIG       0.00400
     10 C10       -70.7925  -17.9845  -61.4674 C.ar   1 LIG       0.00400
     11 H1        -68.5695  -17.7154  -64.6539 H      1 LIG       0.11500
     12 H2        -69.7120  -15.7033  -63.7676 H      1 LIG       0.11500
     13 H3        -71.2205  -21.4155  -59.6743 H      1 LIG       0.11500
     14 H4        -72.3620  -19.4031  -58.7868 H      1 LIG       0.11500
     15 H5        -68.8313  -19.8898  -63.5310 H      1 LIG       0.11500
     16 H6        -71.1202  -15.8587  -61.7543 H      1 LIG       0.11500
     17 H7        -69.8134  -21.2598  -61.6875 H      1 LIG       0.11500
     18 H8        -72.1008  -17.2281  -59.9101 H      1 LIG       0.11500
@<TRIPOS>BOND
      1       1       2 ar
      2       1       5 ar
      3       2       6 ar
      4       3       4 ar
      5       3       7 ar
      6       4       8 ar
      7       5       9 ar
      8       6      10 ar
      9       7       9 ar
     10       8      10 ar
     11       9      10 ar
     12       1      11 1
     13       2      12 1
     14       3      13 1
     15       4      14 1
     16       5      15 1
     17       6      16 1
     18       7      17 1
     19       8      18 1
@<TRIPOS>ALT_TYPE
CGenFF_4.0_ALT_TYPE_SET
CGenFF_4.0 1 CG2R61 2 CG2R61 3 CG2R61 4 CG2R61 5 CG2R61 6 CG2R61 7 CG2R61 8 CG2R61 9 CG2R61 10 CG2R61 11 HGR61 12 HGR61 13 HGR61 14 HGR61 15 HGR61 16 HGR61 17 HGR61 18 HGR61
@<TRIPOS>MOLECULE
naphtalene
 18 19 0 0 0
****
USER_CHARGES
INVALID_CHARGES
Pose:  14 Cluster:  14 Fr_nu: 322695 TotEn:   -11.31
@<TRIPOS>ATOM
      1 C1        -59.7657   -1.3227  -23.3002 C.ar   1 LIG      -0.11500
      2 C2        -59.8346   -0.0029  -22.8641 C.ar   1 LIG      -0.11500
      3 C3        -63.9467   -0.7413  -25.7197 C.ar   1 LIG      -0.11500
      4 C4        -64.0155    0.5785  -25.2835 C.ar   1 LIG      -0.11500
      5 C5        -60.7690   -1.8408  -24.1197 C.ar   1 LIG      -0.11700
      6 C6        -60.9068    0.8039  -23.2457 C.ar   1 LIG      -0.11700
      7 C7        -62.8743   -1.5481  -25.3381 C.ar   1 LIG      -0.11700
      8 C8        -63.0124    1.0967  -24.4640 C.ar   1 LIG      -0.11700
      9 C9        -61.8557   -1.0431  -24.5136 C.ar   1 LIG       0.00400
     10 C10       -61.9257    0.2990  -24.0701 C.ar   1 LIG       0.00400
     11 H1        -58.9310   -1.9505  -23.0023 H      1 LIG       0.11500
     12 H2        -59.0529    0.3996  -22.2264 H      1 LIG       0.11500
     13 H3        -64.7282   -1.1444  -26.3577 H      1 LIG       0.11500
     14 H4        -64.8512    1.2054  -25.5805 H      1 LIG       0.11500
     15 H5        -60.6947   -2.8754  -24.4483 H      1 LIG       0.11500
     16 H6        -60.9400    1.8328  -22.8935 H      1 LIG       0.11500
     17 H7        -62.8410   -2.5767  -25.6911 H      1 LIG       0.11500
     18 H8        -63.0868    2.1311  -24.1346 H      1 LIG       0.11500
@<TRIPOS>BOND
      1       1       2 ar
      2       1       5 ar
      3       2       6 ar
      4       3       4 ar
      5       3       7 ar
      6       4       8 ar
      7       5       9 ar
      8       6      10 ar
      9       7       9 ar
     10       8      10 ar
     11       9      10 ar
     12       1      11 1
     13       2      12 1
     14       3      13 1
     15       4      14 1
     16       5      15 1
     17       6      16 1
     18       7      17 1
     19       8      18 1
@<TRIPOS>ALT_TYPE
CGenFF_4.0_ALT_TYPE_SET
CGenFF_4.0 1 CG2R61 2 CG2R61 3 CG2R61 4 CG2R61 5 CG2R61 6 CG2R61 7 CG2R61 8 CG2R61 9 CG2R61 10 CG2R61 11 HGR61 12 HGR61 13 HGR61 14 HGR61 15 HGR61 16 HGR61 17 HGR61 18 HGR61
@<TRIPOS>MOLECULE
naphtalene
 18 19 0 0 0
****
USER_CHARGES
INVALID_CHARGES
Pose:  15 Cluster:  15 Fr_nu: 233066 TotEn:   -11.18
@<TRIPOS>ATOM
      1 C1        -82.7455    0.2385  -33.0002 C.ar   1 LIG      -0.11500
      2 C2        -81.9410   -0.4513  -32.0982 C.ar   1 LIG      -0.11500
      3 C3        -83.7936   -3.9405  -35.2608 C.ar   1 LIG      -0.11500
      4 C4        -82.9890   -4.6302  -34.3587 C.ar   1 LIG      -0.11500
      5 C5        -83.4095   -0.4526  -34.0141 C.ar   1 LIG      -0.11700
      6 C6        -81.7973   -1.8347  -32.2064 C.ar   1 LIG      -0.11700
      7 C7        -83.9373   -2.5570  -35.1525 C.ar   1 LIG      -0.11700
      8 C8        -82.3249   -3.9392  -33.3448 C.ar   1 LIG      -0.11700
      9 C9        -83.2763   -1.8452  -34.1382 C.ar   1 LIG       0.00400
     10 C10       -82.4581   -2.5466  -33.2208 C.ar   1 LIG       0.00400
     11 H1        -82.8565    1.3156  -32.9158 H      1 LIG       0.11500
     12 H2        -81.4247    0.0876  -31.3091 H      1 LIG       0.11500
     13 H3        -84.3103   -4.4790  -36.0503 H      1 LIG       0.11500
     14 H4        -82.8772   -5.7071  -34.4445 H      1 LIG       0.11500
     15 H5        -84.0328    0.1072  -34.7083 H      1 LIG       0.11500
     16 H6        -81.1637   -2.3536  -31.4900 H      1 LIG       0.11500
     17 H7        -84.5715   -2.0385  -35.8685 H      1 LIG       0.11500
     18 H8        -81.7009   -4.4988  -32.6509 H      1 LIG       0.11500
@<TRIPOS>BOND
      1       1       2 ar
      2       1       5 ar
      3       2       6 ar
      4       3       4 ar
      5       3       7 ar
      6       4       8 ar
      7       5       9 ar
      8       6      10 ar
      9       7       9 ar
     10       8      10 ar
     11       9      10 ar
     12       1      11 1
     13       2      12 1
     14       3      13 1
     15       4      14 1
     16       5      15 1
     17       6      16 1
     18       7      17 1
     19       8      18 1
@<TRIPOS>ALT_TYPE
CGenFF_4.0_ALT_TYPE_SET
CGenFF_4.0 1 CG2R61 2 CG2R61 3 CG2R61 4 CG2R61 5 CG2R61 6 CG2R61 7 CG2R61 8 CG2R61 9 CG2R61 10 CG2R61 11 HGR61 12 HGR61 13 HGR61 14 HGR61 15 HGR61 16 HGR61 17 HGR61 18 HGR61
@<TRIPOS>MOLECULE
naphtalene
 18 19 0 0 0
****
USER_CHARGES
INVALID_CHARGES
Pose:  16 Cluster:  16 Fr_nu:  46864 TotEn:   -11.03
@<TRIPOS>ATOM
      1 C1        -79.8226  -17.1305  -51.0981 C.ar   1 LIG      -0.11500
      2 C2        -79.0993  -18.1518  -50.4893 C.ar   1 LIG      -0.11500
      3 C3        -80.5888  -15.0826  -46.7516 C.ar   1 LIG      -0.11500
      4 C4        -79.8655  -16.1039  -46.1429 C.ar   1 LIG      -0.11500
      5 C5        -80.3759  -16.1095  -50.3247 C.ar   1 LIG      -0.11700
      6 C6        -78.9264  -18.1562  -49.1050 C.ar   1 LIG      -0.11700
      7 C7        -80.7617  -15.0782  -48.1361 C.ar   1 LIG      -0.11700
      8 C8        -79.3123  -17.1250  -46.9162 C.ar   1 LIG      -0.11700
      9 C9        -80.2118  -16.0980  -48.9299 C.ar   1 LIG       0.00400
     10 C10       -79.4763  -17.1366  -48.3110 C.ar   1 LIG       0.00400
     11 H1        -79.9574  -17.1279  -52.1758 H      1 LIG       0.11500
     12 H2        -78.6688  -18.9460  -51.0923 H      1 LIG       0.11500
     13 H3        -81.0196  -14.2878  -46.1491 H      1 LIG       0.11500
     14 H4        -79.7323  -16.1068  -45.0651 H      1 LIG       0.11500
     15 H5        -80.9378  -15.3216  -50.8220 H      1 LIG       0.11500
     16 H6        -78.3569  -18.9642  -48.6504 H      1 LIG       0.11500
     17 H7        -81.3305  -14.2697  -48.5905 H      1 LIG       0.11500
     18 H8        -78.7509  -17.9135  -46.4191 H      1 LIG       0.11500
@<TRIPOS>BOND
      1       1       2 ar
      2       1       5 ar
      3       2       6 ar
      4       3       4 ar
      5       3       7 ar
      6       4       8 ar
      7       5       9 ar
      8       6      10 ar
      9       7       9 ar
     10       8      10 ar
     11       9      10 ar
     12       1      11 1
     13       2      12 1
     14       3      13 1
     15       4      14 1
     16       5      15 1
     17       6      16 1
     18       7      17 1
     19       8      18 1
@<TRIPOS>ALT_TYPE
CGenFF_4.0_ALT_TYPE_SET
CGenFF_4.0 1 CG2R61 2 CG2R61 3 CG2R61 4 CG2R61 5 CG2R61 6 CG2R61 7 CG2R61 8 CG2R61 9 CG2R61 10 CG2R61 11 HGR61 12 HGR61 13 HGR61 14 HGR61 15 HGR61 16 HGR61 17 HGR61 18 HGR61
@<TRIPOS>MOLECULE
naphtalene
 18 19 0 0 0
****
USER_CHARGES
INVALID_CHARGES
Pose:  17 Cluster:  17 Fr_nu:  55570 TotEn:   -10.83
@<TRIPOS>ATOM
      1 C1        -57.8060  -25.8816  -24.0911 C.ar   1 LIG      -0.11500
      2 C2        -58.9695  -26.5810  -23.7848 C.ar   1 LIG      -0.11500
      3 C3        -60.3918  -21.7871  -24.5619 C.ar   1 LIG      -0.11500
      4 C4        -61.5552  -22.4866  -24.2556 C.ar   1 LIG      -0.11500
      5 C5        -57.8639  -24.5141  -24.3618 C.ar   1 LIG      -0.11700
      6 C6        -60.1953  -25.9159  -23.7478 C.ar   1 LIG      -0.11700
      7 C7        -59.1659  -22.4523  -24.5988 C.ar   1 LIG      -0.11700
      8 C8        -61.4975  -23.8541  -23.9850 C.ar   1 LIG      -0.11700
      9 C9        -59.0891  -23.8284  -24.3291 C.ar   1 LIG       0.00400
     10 C10       -60.2722  -24.5398  -24.0176 C.ar   1 LIG       0.00400
     11 H1        -56.8521  -26.4000  -24.1203 H      1 LIG       0.11500
     12 H2        -58.9234  -27.6455  -23.5740 H      1 LIG       0.11500
     13 H3        -60.4373  -20.7223  -24.7727 H      1 LIG       0.11500
     14 H4        -62.5090  -21.9680  -24.2279 H      1 LIG       0.11500
     15 H5        -56.9418  -23.9876  -24.5993 H      1 LIG       0.11500
     16 H6        -61.0920  -26.4825  -23.5055 H      1 LIG       0.11500
     17 H7        -58.2693  -21.8853  -24.8403 H      1 LIG       0.11500
     18 H8        -62.4196  -24.3810  -23.7481 H      1 LIG       0.11500
@<TRIPOS>BOND
      1       1       2 ar
      2       1       5 ar
      3       2       6 ar
      4       3       4 ar
      5       3       7 ar
      6       4       8 ar
      7       5       9 ar
      8       6      10 ar
      9       7       9 ar
     10       8      10 ar
     11       9      10 ar
     12       1      11 1
     13       2      12 1
     14       3      13 1
     15       4      14 1
     16       5      15 1
     17       6      16 1
     18       7      17 1
     19       8      18 1
@<TRIPOS>ALT_TYPE
CGenFF_4.0_ALT_TYPE_SET
CGenFF_4.0 1 CG2R61 2 CG2R61 3 CG2R61 4 CG2R61 5 CG2R61 6 CG2R61 7 CG2R61 8 CG2R61 9 CG2R61 10 CG2R61 11 HGR61 12 HGR61 13 HGR61 14 HGR61 15 HGR61 16 HGR61 17 HGR61 18 HGR61
@<TRIPOS>MOLECULE
naphtalene
 18 19 0 0 0
****
USER_CHARGES
INVALID_CHARGES
Pose:  18 Cluster:  18 Fr_nu:  38696 TotEn:   -10.83
@<TRIPOS>ATOM
      1 C1        -59.3904    6.1011  -37.7478 C.ar   1 LIG      -0.11500
      2 C2        -59.7107    4.9214  -37.0825 C.ar   1 LIG      -0.11500
      3 C3        -55.2161    4.1131  -39.2630 C.ar   1 LIG      -0.11500
      4 C4        -55.5365    2.9335  -38.5977 C.ar   1 LIG      -0.11500
      5 C5        -58.1934    6.1998  -38.4578 C.ar   1 LIG      -0.11700
      6 C6        -58.8355    3.8359  -37.1247 C.ar   1 LIG      -0.11700
      7 C7        -56.0915    5.1987  -39.2209 C.ar   1 LIG      -0.11700
      8 C8        -56.7333    2.8347  -37.8876 C.ar   1 LIG      -0.11700
      9 C9        -57.3005    5.1170  -38.5110 C.ar   1 LIG       0.00400
     10 C10       -57.6263    3.9175  -37.8344 C.ar   1 LIG       0.00400
     11 H1        -60.0719    6.9461  -37.7141 H      1 LIG       0.11500
     12 H2        -60.6428    4.8456  -36.5303 H      1 LIG       0.11500
     13 H3        -54.2839    4.1896  -39.8157 H      1 LIG       0.11500
     14 H4        -54.8539    2.0893  -38.6306 H      1 LIG       0.11500
     15 H5        -57.9635    7.1318  -38.9699 H      1 LIG       0.11500
     16 H6        -59.1064    2.9233  -36.5978 H      1 LIG       0.11500
     17 H7        -55.8207    6.1109  -39.7485 H      1 LIG       0.11500
     18 H8        -56.9632    1.9030  -37.3748 H      1 LIG       0.11500
@<TRIPOS>BOND
      1       1       2 ar
      2       1       5 ar
      3       2       6 ar
      4       3       4 ar
      5       3       7 ar
      6       4       8 ar
      7       5       9 ar
      8       6      10 ar
      9       7       9 ar
     10       8      10 ar
     11       9      10 ar
     12       1      11 1
     13       2      12 1
     14       3      13 1
     15       4      14 1
     16       5      15 1
     17       6      16 1
     18       7      17 1
     19       8      18 1
@<TRIPOS>ALT_TYPE
CGenFF_4.0_ALT_TYPE_SET
CGenFF_4.0 1 CG2R61 2 CG2R61 3 CG2R61 4 CG2R61 5 CG2R61 6 CG2R61 7 CG2R61 8 CG2R61 9 CG2R61 10 CG2R61 11 HGR61 12 HGR61 13 HGR61 14 HGR61 15 HGR61 16 HGR61 17 HGR61 18 HGR61
@<TRIPOS>MOLECULE
naphtalene
 18 19 0 0 0
****
USER_CHARGES
INVALID_CHARGES
Pose:  19 Cluster:  19 Fr_nu: 199731 TotEn:   -10.71
@<TRIPOS>ATOM
      1 C1        -65.8599  -20.0598  -55.1599 C.ar   1 LIG      -0.11500
      2 C2        -65.1007  -19.6297  -56.2441 C.ar   1 LIG      -0.11500
      3 C3        -69.8453  -20.0597  -57.9509 C.ar   1 LIG      -0.11500
      4 C4        -69.0860  -19.6296  -59.0350 C.ar   1 LIG      -0.11500
      5 C5        -67.2303  -20.2756  -55.3085 C.ar   1 LIG      -0.11700
      6 C6        -65.7087  -19.4139  -57.4810 C.ar   1 LIG      -0.11700
      7 C7        -69.2372  -20.2756  -56.7139 C.ar   1 LIG      -0.11700
      8 C8        -67.7157  -19.4137  -58.8865 C.ar   1 LIG      -0.11700
      9 C9        -67.8590  -20.0633  -56.5463 C.ar   1 LIG       0.00400
     10 C10       -67.0869  -19.6260  -57.6487 C.ar   1 LIG       0.00400
     11 H1        -65.3861  -20.2271  -54.1971 H      1 LIG       0.11500
     12 H2        -64.0339  -19.4622  -56.1274 H      1 LIG       0.11500
     13 H3        -70.9123  -20.2275  -58.0669 H      1 LIG       0.11500
     14 H4        -69.5606  -19.4610  -59.9972 H      1 LIG       0.11500
     15 H5        -67.8041  -20.6114  -54.4472 H      1 LIG       0.11500
     16 H6        -65.0958  -19.0782  -58.3149 H      1 LIG       0.11500
     17 H7        -69.8501  -20.6120  -55.8804 H      1 LIG       0.11500
     18 H8        -67.1417  -19.0772  -59.7475 H      1 LIG       0.11500
@<TRIPOS>BOND
      1       1       2 ar
      2       1       5 ar
      3       2       6 ar
      4       3       4 ar
      5       3       7 ar
      6       4       8 ar
      7       5       9 ar
      8       6      10 ar
      9       7       9 ar
     10       8      10 ar
     11       9      10 ar
     12       1      11 1
     13       2      12 1
     14       3      13 1
     15       4      14 1
     16       5      15 1
     17       6      16 1
     18       7      17 1
     19       8      18 1
@<TRIPOS>ALT_TYPE
CGenFF_4.0_ALT_TYPE_SET
CGenFF_4.0 1 CG2R61 2 CG2R61 3 CG2R61 4 CG2R61 5 CG2R61 6 CG2R61 7 CG2R61 8 CG2R61 9 CG2R61 10 CG2R61 11 HGR61 12 HGR61 13 HGR61 14 HGR61 15 HGR61 16 HGR61 17 HGR61 18 HGR61
@<TRIPOS>MOLECULE
naphtalene
 18 19 0 0 0
****
USER_CHARGES
INVALID_CHARGES
Pose:  20 Cluster:  20 Fr_nu: 429302 TotEn:   -10.70
@<TRIPOS>ATOM
      1 C1        -64.6685  -12.9337  -60.6433 C.ar   1 LIG      -0.11500
      2 C2        -64.0179  -12.6718  -59.4412 C.ar   1 LIG      -0.11500
      3 C3        -64.2665   -8.2458  -61.8819 C.ar   1 LIG      -0.11500
      4 C4        -63.6160   -7.9840  -60.6798 C.ar   1 LIG      -0.11500
      5 C5        -64.8952  -11.9015  -61.5541 C.ar   1 LIG      -0.11700
      6 C6        -63.5915  -11.3769  -59.1452 C.ar   1 LIG      -0.11700
      7 C7        -64.6928   -9.5408  -62.1779 C.ar   1 LIG      -0.11700
      8 C8        -63.3892   -9.0161  -59.7688 C.ar   1 LIG      -0.11700
      9 C9        -64.4730  -10.5919  -61.2727 C.ar   1 LIG       0.00400
     10 C10       -63.8115  -10.3257  -60.0503 C.ar   1 LIG       0.00400
     11 H1        -65.0006  -13.9419  -60.8729 H      1 LIG       0.11500
     12 H2        -63.8416  -13.4762  -58.7329 H      1 LIG       0.11500
     13 H3        -64.4430   -7.4417  -62.5908 H      1 LIG       0.11500
     14 H4        -63.2853   -6.9753  -60.4501 H      1 LIG       0.11500
     15 H5        -65.4061  -12.1292  -62.4874 H      1 LIG       0.11500
     16 H6        -63.0845  -11.1952  -58.1998 H      1 LIG       0.11500
     17 H7        -65.1990   -9.7224  -63.1236 H      1 LIG       0.11500
     18 H8        -62.8790   -8.7885  -58.8351 H      1 LIG       0.11500
@<TRIPOS>BOND
      1       1       2 ar
      2       1       5 ar
      3       2       6 ar
      4       3       4 ar
      5       3       7 ar
      6       4       8 ar
      7       5       9 ar
      8       6      10 ar
      9       7       9 ar
     10       8      10 ar
     11       9      10 ar
     12       1      11 1
     13       2      12 1
     14       3      13 1
     15       4      14 1
     16       5      15 1
     17       6      16 1
     18       7      17 1
     19       8      18 1
@<TRIPOS>ALT_TYPE
CGenFF_4.0_ALT_TYPE_SET
CGenFF_4.0 1 CG2R61 2 CG2R61 3 CG2R61 4 CG2R61 5 CG2R61 6 CG2R61 7 CG2R61 8 CG2R61 9 CG2R61 10 CG2R61 11 HGR61 12 HGR61 13 HGR61 14 HGR61 15 HGR61 16 HGR61 17 HGR61 18 HGR61
@<TRIPOS>MOLECULE
naphtalene
 18 19 0 0 0
****
USER_CHARGES
INVALID_CHARGES
Pose:  21 Cluster:  21 Fr_nu:  50611 TotEn:   -10.63
@<TRIPOS>ATOM
      1 C1        -70.3104  -18.6327  -61.5293 C.ar   1 LIG      -0.11500
      2 C2        -71.3334  -18.7525  -60.5934 C.ar   1 LIG      -0.11500
      3 C3        -67.0386  -19.6958  -58.0887 C.ar   1 LIG      -0.11500
      4 C4        -68.0617  -19.8156  -57.1528 C.ar   1 LIG      -0.11500
      5 C5        -68.9848  -18.8365  -61.1450 C.ar   1 LIG      -0.11700
      6 C6        -71.0349  -19.0765  -59.2697 C.ar   1 LIG      -0.11700
      7 C7        -67.3372  -19.3719  -59.4125 C.ar   1 LIG      -0.11700
      8 C8        -69.3874  -19.6118  -57.5370 C.ar   1 LIG      -0.11700
      9 C9        -68.6659  -19.1632  -59.8168 C.ar   1 LIG       0.00400
     10 C10       -69.7063  -19.2850  -58.8652 C.ar   1 LIG       0.00400
     11 H1        -70.5433  -18.3799  -62.5595 H      1 LIG       0.11500
     12 H2        -72.3651  -18.5939  -60.8936 H      1 LIG       0.11500
     13 H3        -66.0065  -19.8545  -57.7890 H      1 LIG       0.11500
     14 H4        -67.8281  -20.0670  -56.1225 H      1 LIG       0.11500
     15 H5        -68.2012  -18.7372  -61.8934 H      1 LIG       0.11500
     16 H6        -71.8506  -19.1654  -58.5551 H      1 LIG       0.11500
     17 H7        -66.5215  -19.2838  -60.1270 H      1 LIG       0.11500
     18 H8        -70.1711  -19.7103  -56.7886 H      1 LIG       0.11500
@<TRIPOS>BOND
      1       1       2 ar
      2       1       5 ar
      3       2       6 ar
      4       3       4 ar
      5       3       7 ar
      6       4       8 ar
      7       5       9 ar
      8       6      10 ar
      9       7       9 ar
     10       8      10 ar
     11       9      10 ar
     12       1      11 1
     13       2      12 1
     14       3      13 1
     15       4      14 1
     16       5      15 1
     17       6      16 1
     18       7      17 1
     19       8      18 1
@<TRIPOS>ALT_TYPE
CGenFF_4.0_ALT_TYPE_SET
CGenFF_4.0 1 CG2R61 2 CG2R61 3 CG2R61 4 CG2R61 5 CG2R61 6 CG2R61 7 CG2R61 8 CG2R61 9 CG2R61 10 CG2R61 11 HGR61 12 HGR61 13 HGR61 14 HGR61 15 HGR61 16 HGR61 17 HGR61 18 HGR61
@<TRIPOS>MOLECULE
naphtalene
 18 19 0 0 0
****
USER_CHARGES
INVALID_CHARGES
Pose:  22 Cluster:  22 Fr_nu:  43653 TotEn:   -10.60
@<TRIPOS>ATOM
      1 C1        -61.6891  -21.9574  -49.1016 C.ar   1 LIG      -0.11500
      2 C2        -62.7961  -22.6278  -48.5898 C.ar   1 LIG      -0.11500
      3 C3        -64.5299  -19.7865  -52.4016 C.ar   1 LIG      -0.11500
      4 C4        -65.6369  -20.4569  -51.8896 C.ar   1 LIG      -0.11500
      5 C5        -61.8387  -21.0820  -50.1777 C.ar   1 LIG      -0.11700
      6 C6        -64.0568  -22.4255  -49.1518 C.ar   1 LIG      -0.11700
      7 C7        -63.2692  -19.9888  -51.8394 C.ar   1 LIG      -0.11700
      8 C8        -65.4874  -21.3324  -50.8136 C.ar   1 LIG      -0.11700
      9 C9        -63.1003  -20.8663  -50.7559 C.ar   1 LIG       0.00400
     10 C10       -64.2259  -21.5481  -50.2354 C.ar   1 LIG       0.00400
     11 H1        -60.7078  -22.1158  -48.6640 H      1 LIG       0.11500
     12 H2        -62.6787  -23.3089  -47.7519 H      1 LIG       0.11500
     13 H3        -64.6468  -19.1050  -53.2395 H      1 LIG       0.11500
     14 H4        -66.6177  -20.2993  -52.3286 H      1 LIG       0.11500
     15 H5        -60.9594  -20.5691  -50.5618 H      1 LIG       0.11500
     16 H6        -64.9083  -22.9597  -48.7353 H      1 LIG       0.11500
     17 H7        -62.4180  -19.4539  -52.2555 H      1 LIG       0.11500
     18 H8        -66.3666  -21.8460  -50.4298 H      1 LIG       0.11500
@<TRIPOS>BOND
      1       1       2 ar
      2       1       5 ar
      3       2       6 ar
      4       3       4 ar
      5       3       7 ar
      6       4       8 ar
      7       5       9 ar
      8       6      10 ar
      9       7       9 ar
     10       8      10 ar
     11       9      10 ar
     12       1      11 1
     13       2      12 1
     14       3      13 1
     15       4      14 1
     16       5      15 1
     17       6      16 1
     18       7      17 1
     19       8      18 1
@<TRIPOS>ALT_TYPE
CGenFF_4.0_ALT_TYPE_SET
CGenFF_4.0 1 CG2R61 2 CG2R61 3 CG2R61 4 CG2R61 5 CG2R61 6 CG2R61 7 CG2R61 8 CG2R61 9 CG2R61 10 CG2R61 11 HGR61 12 HGR61 13 HGR61 14 HGR61 15 HGR61 16 HGR61 17 HGR61 18 HGR61
@<TRIPOS>MOLECULE
naphtalene
 18 19 0 0 0
****
USER_CHARGES
INVALID_CHARGES
Pose:  23 Cluster:  23 Fr_nu:   5034 TotEn:   -10.56
@<TRIPOS>ATOM
      1 C1        -56.1952    2.7678  -37.0099 C.ar   1 LIG      -0.11500
      2 C2        -57.4749    2.2392  -36.8699 C.ar   1 LIG      -0.11500
      3 C3        -58.0864    7.2291  -37.4487 C.ar   1 LIG      -0.11500
      4 C4        -59.3661    6.7004  -37.3086 C.ar   1 LIG      -0.11500
      5 C5        -56.0223    4.1406  -37.1891 C.ar   1 LIG      -0.11700
      6 C6        -58.5867    3.0810  -36.9084 C.ar   1 LIG      -0.11700
      7 C7        -56.9746    6.3872  -37.4101 C.ar   1 LIG      -0.11700
      8 C8        -59.5391    5.3276  -37.1295 C.ar   1 LIG      -0.11700
      9 C9        -57.1301    5.0030  -37.2305 C.ar   1 LIG       0.00400
     10 C10       -58.4314    4.4653  -37.0881 C.ar   1 LIG       0.00400
     11 H1        -55.3301    2.1118  -36.9804 H      1 LIG       0.11500
     12 H2        -57.6084    1.1704  -36.7301 H      1 LIG       0.11500
     13 H3        -57.9522    8.2981  -37.5884 H      1 LIG       0.11500
     14 H4        -60.2309    7.3566  -37.3397 H      1 LIG       0.11500
     15 H5        -55.0127    4.5318  -37.2969 H      1 LIG       0.11500
     16 H6        -59.5777    2.6461  -36.7962 H      1 LIG       0.11500
     17 H7        -55.9837    6.8224  -37.5214 H      1 LIG       0.11500
     18 H8        -60.5487    4.9361  -37.0224 H      1 LIG       0.11500
@<TRIPOS>BOND
      1       1       2 ar
      2       1       5 ar
      3       2       6 ar
      4       3       4 ar
      5       3       7 ar
      6       4       8 ar
      7       5       9 ar
      8       6      10 ar
      9       7       9 ar
     10       8      10 ar
     11       9      10 ar
     12       1      11 1
     13       2      12 1
     14       3      13 1
     15       4      14 1
     16       5      15 1
     17       6      16 1
     18       7      17 1
     19       8      18 1
@<TRIPOS>ALT_TYPE
CGenFF_4.0_ALT_TYPE_SET
CGenFF_4.0 1 CG2R61 2 CG2R61 3 CG2R61 4 CG2R61 5 CG2R61 6 CG2R61 7 CG2R61 8 CG2R61 9 CG2R61 10 CG2R61 11 HGR61 12 HGR61 13 HGR61 14 HGR61 15 HGR61 16 HGR61 17 HGR61 18 HGR61
@<TRIPOS>MOLECULE
naphtalene
 18 19 0 0 0
****
USER_CHARGES
INVALID_CHARGES
Pose:  24 Cluster:  24 Fr_nu: 364549 TotEn:   -10.52
@<TRIPOS>ATOM
      1 C1        -84.2356   -3.1479  -35.2818 C.ar   1 LIG      -0.11500
      2 C2        -83.2035   -3.3995  -34.3828 C.ar   1 LIG      -0.11500
      3 C3        -85.9913   -7.6207  -34.5177 C.ar   1 LIG      -0.11500
      4 C4        -84.9591   -7.8723  -33.6187 C.ar   1 LIG      -0.11500
      5 C5        -85.1895   -4.1319  -35.5434 C.ar   1 LIG      -0.11700
      6 C6        -83.1212   -4.6359  -33.7419 C.ar   1 LIG      -0.11700
      7 C7        -86.0737   -6.3842  -35.1586 C.ar   1 LIG      -0.11700
      8 C8        -84.0052   -6.8884  -33.3571 C.ar   1 LIG      -0.11700
      9 C9        -85.1222   -5.3822  -34.9073 C.ar   1 LIG       0.00400
     10 C10       -84.0725   -5.6380  -33.9932 C.ar   1 LIG       0.00400
     11 H1        -84.2989   -2.1854  -35.7809 H      1 LIG       0.11500
     12 H2        -82.4616   -2.6327  -34.1797 H      1 LIG       0.11500
     13 H3        -86.7338   -8.3872  -34.7212 H      1 LIG       0.11500
     14 H4        -84.8956   -8.8355  -33.1210 H      1 LIG       0.11500
     15 H5        -85.9874   -3.9133  -36.2502 H      1 LIG       0.11500
     16 H6        -82.3061   -4.8106  -33.0426 H      1 LIG       0.11500
     17 H7        -86.8892   -6.2095  -35.8572 H      1 LIG       0.11500
     18 H8        -83.2067   -7.1070  -32.6509 H      1 LIG       0.11500
@<TRIPOS>BOND
      1       1       2 ar
      2       1       5 ar
      3       2       6 ar
      4       3       4 ar
      5       3       7 ar
      6       4       8 ar
      7       5       9 ar
      8       6      10 ar
      9       7       9 ar
     10       8      10 ar
     11       9      10 ar
     12       1      11 1
     13       2      12 1
     14       3      13 1
     15       4      14 1
     16       5      15 1
     17       6      16 1
     18       7      17 1
     19       8      18 1
@<TRIPOS>ALT_TYPE
CGenFF_4.0_ALT_TYPE_SET
CGenFF_4.0 1 CG2R61 2 CG2R61 3 CG2R61 4 CG2R61 5 CG2R61 6 CG2R61 7 CG2R61 8 CG2R61 9 CG2R61 10 CG2R61 11 HGR61 12 HGR61 13 HGR61 14 HGR61 15 HGR61 16 HGR61 17 HGR61 18 HGR61
@<TRIPOS>MOLECULE
naphtalene
 18 19 0 0 0
****
USER_CHARGES
INVALID_CHARGES
Pose:  25 Cluster:  25 Fr_nu:  32294 TotEn:   -10.40
@<TRIPOS>ATOM
      1 C1        -64.9960   -9.3180  -11.1531 C.ar   1 LIG      -0.11500
      2 C2        -64.6877  -10.6556  -11.3824 C.ar   1 LIG      -0.11500
      3 C3        -64.8066   -8.4548  -15.9377 C.ar   1 LIG      -0.11500
      4 C4        -64.4984   -9.7925  -16.1668 C.ar   1 LIG      -0.11500
      5 C5        -65.1037   -8.4323  -12.2258 C.ar   1 LIG      -0.11700
      6 C6        -64.4860  -11.1128  -12.6848 C.ar   1 LIG      -0.11700
      7 C7        -65.0084   -7.9976  -14.6351 C.ar   1 LIG      -0.11700
      8 C8        -64.3906  -10.6782  -15.0942 C.ar   1 LIG      -0.11700
      9 C9        -64.9038   -8.8751  -13.5435 C.ar   1 LIG       0.00400
     10 C10       -64.5904  -10.2354  -13.7765 C.ar   1 LIG       0.00400
     11 H1        -65.1523   -8.9625  -10.1389 H      1 LIG       0.11500
     12 H2        -64.6044  -11.3444  -10.5467 H      1 LIG       0.11500
     13 H3        -64.8903   -7.7655  -16.7732 H      1 LIG       0.11500
     14 H4        -64.3407  -10.1471  -17.1811 H      1 LIG       0.11500
     15 H5        -65.3451   -7.3909  -12.0230 H      1 LIG       0.11500
     16 H6        -64.2466  -12.1627  -12.8407 H      1 LIG       0.11500
     17 H7        -65.2486   -6.9480  -14.4796 H      1 LIG       0.11500
     18 H8        -64.1484  -11.7195  -15.2967 H      1 LIG       0.11500
@<TRIPOS>BOND
      1       1       2 ar
      2       1       5 ar
      3       2       6 ar
      4       3       4 ar
      5       3       7 ar
      6       4       8 ar
      7       5       9 ar
      8       6      10 ar
      9       7       9 ar
     10       8      10 ar
     11       9      10 ar
     12       1      11 1
     13       2      12 1
     14       3      13 1
     15       4      14 1
     16       5      15 1
     17       6      16 1
     18       7      17 1
     19       8      18 1
@<TRIPOS>ALT_TYPE
CGenFF_4.0_ALT_TYPE_SET
CGenFF_4.0 1 CG2R61 2 CG2R61 3 CG2R61 4 CG2R61 5 CG2R61 6 CG2R61 7 CG2R61 8 CG2R61 9 CG2R61 10 CG2R61 11 HGR61 12 HGR61 13 HGR61 14 HGR61 15 HGR61 16 HGR61 17 HGR61 18 HGR61
@<TRIPOS>MOLECULE
naphtalene
 18 19 0 0 0
****
USER_CHARGES
INVALID_CHARGES
Pose:  26 Cluster:  26 Fr_nu:  49944 TotEn:   -10.38
@<TRIPOS>ATOM
      1 C1        -65.1900  -24.3433  -33.4256 C.ar   1 LIG      -0.11500
      2 C2        -64.5312  -23.8596  -34.5520 C.ar   1 LIG      -0.11500
      3 C3        -60.9040  -25.2483  -31.3079 C.ar   1 LIG      -0.11500
      4 C4        -60.2453  -24.7646  -32.4344 C.ar   1 LIG      -0.11500
      5 C5        -64.4567  -24.8108  -32.3345 C.ar   1 LIG      -0.11700
      6 C6        -63.1368  -23.8414  -34.5918 C.ar   1 LIG      -0.11700
      7 C7        -62.2985  -25.2665  -31.2681 C.ar   1 LIG      -0.11700
      8 C8        -60.9785  -24.2972  -33.5255 C.ar   1 LIG      -0.11700
      9 C9        -63.0525  -24.7999  -32.3572 C.ar   1 LIG       0.00400
     10 C10       -62.3827  -24.3080  -33.5028 C.ar   1 LIG       0.00400
     11 H1        -66.2755  -24.3578  -33.3954 H      1 LIG       0.11500
     12 H2        -65.1029  -23.4957  -35.4007 H      1 LIG       0.11500
     13 H3        -60.3327  -25.6123  -30.4586 H      1 LIG       0.11500
     14 H4        -59.1598  -24.7517  -32.4646 H      1 LIG       0.11500
     15 H5        -64.9928  -25.1848  -31.4647 H      1 LIG       0.11500
     16 H6        -62.6428  -23.4583  -35.4824 H      1 LIG       0.11500
     17 H7        -62.7923  -25.6488  -30.3771 H      1 LIG       0.11500
     18 H8        -60.4426  -23.9238  -34.3958 H      1 LIG       0.11500
@<TRIPOS>BOND
      1       1       2 ar
      2       1       5 ar
      3       2       6 ar
      4       3       4 ar
      5       3       7 ar
      6       4       8 ar
      7       5       9 ar
      8       6      10 ar
      9       7       9 ar
     10       8      10 ar
     11       9      10 ar
     12       1      11 1
     13       2      12 1
     14       3      13 1
     15       4      14 1
     16       5      15 1
     17       6      16 1
     18       7      17 1
     19       8      18 1
@<TRIPOS>ALT_TYPE
CGenFF_4.0_ALT_TYPE_SET
CGenFF_4.0 1 CG2R61 2 CG2R61 3 CG2R61 4 CG2R61 5 CG2R61 6 CG2R61 7 CG2R61 8 CG2R61 9 CG2R61 10 CG2R61 11 HGR61 12 HGR61 13 HGR61 14 HGR61 15 HGR61 16 HGR61 17 HGR61 18 HGR61
@<TRIPOS>MOLECULE
naphtalene
 18 19 0 0 0
****
USER_CHARGES
INVALID_CHARGES
Pose:  27 Cluster:  27 Fr_nu: 117220 TotEn:   -10.35
@<TRIPOS>ATOM
      1 C1        -69.8998  -20.3034  -57.3485 C.ar   1 LIG      -0.11500
      2 C2        -69.0921  -19.1705  -57.3794 C.ar   1 LIG      -0.11500
      3 C3        -66.4555  -22.6909  -54.8767 C.ar   1 LIG      -0.11500
      4 C4        -65.6480  -21.5579  -54.9076 C.ar   1 LIG      -0.11500
      5 C5        -69.4502  -21.4648  -56.7194 C.ar   1 LIG      -0.11700
      6 C6        -67.8320  -19.1943  -56.7814 C.ar   1 LIG      -0.11700
      7 C7        -67.7158  -22.6670  -55.4747 C.ar   1 LIG      -0.11700
      8 C8        -66.0974  -20.3965  -55.5367 C.ar   1 LIG      -0.11700
      9 C9        -68.1844  -21.5067  -56.1123 C.ar   1 LIG       0.00400
     10 C10       -67.3632  -20.3546  -56.1438 C.ar   1 LIG       0.00400
     11 H1        -70.8805  -20.2845  -57.8147 H      1 LIG       0.11500
     12 H2        -69.4432  -18.2668  -57.8692 H      1 LIG       0.11500
     13 H3        -66.1051  -23.5950  -54.3868 H      1 LIG       0.11500
     14 H4        -64.6668  -21.5779  -54.4425 H      1 LIG       0.11500
     15 H5        -70.0982  -22.3387  -56.7079 H      1 LIG       0.11500
     16 H6        -67.2177  -18.2969  -56.8172 H      1 LIG       0.11500
     17 H7        -68.3302  -23.5642  -55.4381 H      1 LIG       0.11500
     18 H8        -65.4492  -19.5227  -55.5491 H      1 LIG       0.11500
@<TRIPOS>BOND
      1       1       2 ar
      2       1       5 ar
      3       2       6 ar
      4       3       4 ar
      5       3       7 ar
      6       4       8 ar
      7       5       9 ar
      8       6      10 ar
      9       7       9 ar
     10       8      10 ar
     11       9      10 ar
     12       1      11 1
     13       2      12 1
     14       3      13 1
     15       4      14 1
     16       5      15 1
     17       6      16 1
     18       7      17 1
     19       8      18 1
@<TRIPOS>ALT_TYPE
CGenFF_4.0_ALT_TYPE_SET
CGenFF_4.0 1 CG2R61 2 CG2R61 3 CG2R61 4 CG2R61 5 CG2R61 6 CG2R61 7 CG2R61 8 CG2R61 9 CG2R61 10 CG2R61 11 HGR61 12 HGR61 13 HGR61 14 HGR61 15 HGR61 16 HGR61 17 HGR61 18 HGR61
@<TRIPOS>MOLECULE
naphtalene
 18 19 0 0 0
****
USER_CHARGES
INVALID_CHARGES
Pose:  28 Cluster:  28 Fr_nu:  73333 TotEn:   -10.28
@<TRIPOS>ATOM
      1 C1        -81.2665  -15.7529  -46.7542 C.ar   1 LIG      -0.11500
      2 C2        -80.2594  -14.8735  -47.1404 C.ar   1 LIG      -0.11500
      3 C3        -79.8744  -18.8694  -50.2216 C.ar   1 LIG      -0.11500
      4 C4        -78.8674  -17.9898  -50.6077 C.ar   1 LIG      -0.11500
      5 C5        -81.4264  -16.9680  -47.4211 C.ar   1 LIG      -0.11700
      6 C6        -79.4084  -15.2055  -48.1948 C.ar   1 LIG      -0.11700
      7 C7        -80.7254  -18.5373  -49.1670 C.ar   1 LIG      -0.11700
      8 C8        -78.7074  -16.7748  -49.9410 C.ar   1 LIG      -0.11700
      9 C9        -80.5789  -17.3186  -48.4847 C.ar   1 LIG       0.00400
     10 C10       -79.5549  -16.4242  -48.8774 C.ar   1 LIG       0.00400
     11 H1        -81.9291  -15.4937  -45.9336 H      1 LIG       0.11500
     12 H2        -80.1356  -13.9280  -46.6205 H      1 LIG       0.11500
     13 H3        -79.9987  -19.8153  -50.7411 H      1 LIG       0.11500
     14 H4        -78.2060  -18.2490  -51.4293 H      1 LIG       0.11500
     15 H5        -82.2207  -17.6399  -47.1024 H      1 LIG       0.11500
     16 H6        -78.6277  -14.5031  -48.4794 H      1 LIG       0.11500
     17 H7        -81.5055  -19.2402  -48.8821 H      1 LIG       0.11500
     18 H8        -77.9136  -16.1024  -50.2600 H      1 LIG       0.11500
@<TRIPOS>BOND
      1       1       2 ar
      2       1       5 ar
      3       2       6 ar
      4       3       4 ar
      5       3       7 ar
      6       4       8 ar
      7       5       9 ar
      8       6      10 ar
      9       7       9 ar
     10       8      10 ar
     11       9      10 ar
     12       1      11 1
     13       2      12 1
     14       3      13 1
     15       4      14 1
     16       5      15 1
     17       6      16 1
     18       7      17 1
     19       8      18 1
@<TRIPOS>ALT_TYPE
CGenFF_4.0_ALT_TYPE_SET
CGenFF_4.0 1 CG2R61 2 CG2R61 3 CG2R61 4 CG2R61 5 CG2R61 6 CG2R61 7 CG2R61 8 CG2R61 9 CG2R61 10 CG2R61 11 HGR61 12 HGR61 13 HGR61 14 HGR61 15 HGR61 16 HGR61 17 HGR61 18 HGR61
@<TRIPOS>MOLECULE
naphtalene
 18 19 0 0 0
****
USER_CHARGES
INVALID_CHARGES
Pose:  29 Cluster:  29 Fr_nu:  18764 TotEn:   -10.26
@<TRIPOS>ATOM
      1 C1        -64.4647   -9.6760  -17.4779 C.ar   1 LIG      -0.11500
      2 C2        -64.8883  -10.9794  -17.7196 C.ar   1 LIG      -0.11500
      3 C3        -64.7259  -10.4798  -12.6864 C.ar   1 LIG      -0.11500
      4 C4        -65.1494  -11.7832  -12.9282 C.ar   1 LIG      -0.11500
      5 C5        -64.3170   -9.2212  -16.1672 C.ar   1 LIG      -0.11700
      6 C6        -65.1656  -11.8332  -16.6518 C.ar   1 LIG      -0.11700
      7 C7        -64.4484   -9.6260  -13.7544 C.ar   1 LIG      -0.11700
      8 C8        -65.2973  -12.2380  -14.2389 C.ar   1 LIG      -0.11700
      9 C9        -64.5918  -10.0669  -15.0801 C.ar   1 LIG       0.00400
     10 C10       -65.0225  -11.3924  -15.3260 C.ar   1 LIG       0.00400
     11 H1        -64.2495   -9.0116  -18.3097 H      1 LIG       0.11500
     12 H2        -65.0027  -11.3325  -18.7404 H      1 LIG       0.11500
     13 H3        -64.6111  -10.1260  -11.6657 H      1 LIG       0.11500
     14 H4        -65.3659  -12.4467  -12.0961 H      1 LIG       0.11500
     15 H5        -63.9851   -8.1983  -16.0019 H      1 LIG       0.11500
     16 H6        -65.4949  -12.8483  -16.8641 H      1 LIG       0.11500
     17 H7        -64.1184   -8.6113  -13.5419 H      1 LIG       0.11500
     18 H8        -65.6299  -13.2607  -14.4045 H      1 LIG       0.11500
@<TRIPOS>BOND
      1       1       2 ar
      2       1       5 ar
      3       2       6 ar
      4       3       4 ar
      5       3       7 ar
      6       4       8 ar
      7       5       9 ar
      8       6      10 ar
      9       7       9 ar
     10       8      10 ar
     11       9      10 ar
     12       1      11 1
     13       2      12 1
     14       3      13 1
     15       4      14 1
     16       5      15 1
     17       6      16 1
     18       7      17 1
     19       8      18 1
@<TRIPOS>ALT_TYPE
CGenFF_4.0_ALT_TYPE_SET
CGenFF_4.0 1 CG2R61 2 CG2R61 3 CG2R61 4 CG2R61 5 CG2R61 6 CG2R61 7 CG2R61 8 CG2R61 9 CG2R61 10 CG2R61 11 HGR61 12 HGR61 13 HGR61 14 HGR61 15 HGR61 16 HGR61 17 HGR61 18 HGR61
@<TRIPOS>MOLECULE
naphtalene
 18 19 0 0 0
****
USER_CHARGES
INVALID_CHARGES
Pose:  30 Cluster:  30 Fr_nu: 138088 TotEn:   -10.06
@<TRIPOS>ATOM
      1 C1        -59.3883    4.9964  -36.6755 C.ar   1 LIG      -0.11500
      2 C2        -59.2589    3.7806  -37.3403 C.ar   1 LIG      -0.11500
      3 C3        -54.6670    5.9058  -37.4211 C.ar   1 LIG      -0.11500
      4 C4        -54.5379    4.6900  -38.0859 C.ar   1 LIG      -0.11500
      5 C5        -58.2812    5.8324  -36.5269 C.ar   1 LIG      -0.11700
      6 C6        -58.0223    3.3960  -37.8590 C.ar   1 LIG      -0.11700
      7 C7        -55.9038    6.2904  -36.9024 C.ar   1 LIG      -0.11700
      8 C8        -55.6448    3.8539  -38.2345 C.ar   1 LIG      -0.11700
      9 C9        -57.0287    5.4613  -37.0427 C.ar   1 LIG       0.00400
     10 C10       -56.8973    4.2249  -37.7187 C.ar   1 LIG       0.00400
     11 H1        -60.3511    5.2950  -36.2714 H      1 LIG       0.11500
     12 H2        -60.1215    3.1306  -37.4556 H      1 LIG       0.11500
     13 H3        -53.8048    6.5565  -37.3055 H      1 LIG       0.11500
     14 H4        -53.5745    4.3913  -38.4885 H      1 LIG       0.11500
     15 H5        -58.4054    6.7780  -36.0032 H      1 LIG       0.11500
     16 H6        -57.9445    2.4415  -38.3755 H      1 LIG       0.11500
     17 H7        -55.9816    7.2453  -36.3867 H      1 LIG       0.11500
     18 H8        -55.5207    2.9078  -38.7574 H      1 LIG       0.11500
@<TRIPOS>BOND
      1       1       2 ar
      2       1       5 ar
      3       2       6 ar
      4       3       4 ar
      5       3       7 ar
      6       4       8 ar
      7       5       9 ar
      8       6      10 ar
      9       7       9 ar
     10       8      10 ar
     11       9      10 ar
     12       1      11 1
     13       2      12 1
     14       3      13 1
     15       4      14 1
     16       5      15 1
     17       6      16 1
     18       7      17 1
     19       8      18 1
@<TRIPOS>ALT_TYPE
CGenFF_4.0_ALT_TYPE_SET
CGenFF_4.0 1 CG2R61 2 CG2R61 3 CG2R61 4 CG2R61 5 CG2R61 6 CG2R61 7 CG2R61 8 CG2R61 9 CG2R61 10 CG2R61 11 HGR61 12 HGR61 13 HGR61 14 HGR61 15 HGR61 16 HGR61 17 HGR61 18 HGR61
@<TRIPOS>MOLECULE
naphtalene
 18 19 0 0 0
****
USER_CHARGES
INVALID_CHARGES
Pose:  31 Cluster:  31 Fr_nu: 122412 TotEn:    -9.70
@<TRIPOS>ATOM
      1 C1        -72.9012   -6.0369  -27.2902 C.ar   1 LIG      -0.11500
      2 C2        -71.8482   -6.2654  -26.4095 C.ar   1 LIG      -0.11500
      3 C3        -70.5615   -2.1658  -29.0827 C.ar   1 LIG      -0.11500
      4 C4        -69.5085   -2.3944  -28.2019 C.ar   1 LIG      -0.11500
      5 C5        -72.8490   -4.9612  -28.1772 C.ar   1 LIG      -0.11700
      6 C6        -70.7389   -5.4195  -26.4123 C.ar   1 LIG      -0.11700
      7 C7        -71.6708   -3.0119  -29.0799 C.ar   1 LIG      -0.11700
      8 C8        -69.5606   -3.4700  -27.3148 C.ar   1 LIG      -0.11700
      9 C9        -71.7402   -4.0994  -28.1938 C.ar   1 LIG       0.00400
     10 C10       -70.6694   -4.3319  -27.2982 C.ar   1 LIG       0.00400
     11 H1        -73.7648   -6.6955  -27.2872 H      1 LIG       0.11500
     12 H2        -71.8897   -7.1033  -25.7195 H      1 LIG       0.11500
     13 H3        -70.5205   -1.3280  -29.7731 H      1 LIG       0.11500
     14 H4        -68.6458   -1.7347  -28.2044 H      1 LIG       0.11500
     15 H5        -73.6838   -4.8014  -28.8565 H      1 LIG       0.11500
     16 H6        -69.9270   -5.6173  -25.7155 H      1 LIG       0.11500
     17 H7        -72.4821   -2.8143  -29.7773 H      1 LIG       0.11500
     18 H8        -68.7262   -3.6296  -26.6349 H      1 LIG       0.11500
@<TRIPOS>BOND
      1       1       2 ar
      2       1       5 ar
      3       2       6 ar
      4       3       4 ar
      5       3       7 ar
      6       4       8 ar
      7       5       9 ar
      8       6      10 ar
      9       7       9 ar
     10       8      10 ar
     11       9      10 ar
     12       1      11 1
     13       2      12 1
     14       3      13 1
     15       4      14 1
     16       5      15 1
     17       6      16 1
     18       7      17 1
     19       8      18 1
@<TRIPOS>ALT_TYPE
CGenFF_4.0_ALT_TYPE_SET
CGenFF_4.0 1 CG2R61 2 CG2R61 3 CG2R61 4 CG2R61 5 CG2R61 6 CG2R61 7 CG2R61 8 CG2R61 9 CG2R61 10 CG2R61 11 HGR61 12 HGR61 13 HGR61 14 HGR61 15 HGR61 16 HGR61 17 HGR61 18 HGR61
@<TRIPOS>MOLECULE
naphtalene
 18 19 0 0 0
****
USER_CHARGES
INVALID_CHARGES
Pose:  32 Cluster:  32 Fr_nu: 100596 TotEn:    -9.19
@<TRIPOS>ATOM
      1 C1        -50.6984  -12.4749  -42.8243 C.ar   1 LIG      -0.11500
      2 C2        -51.4538  -11.3117  -42.9392 C.ar   1 LIG      -0.11500
      3 C3        -52.9174  -14.3033  -46.7494 C.ar   1 LIG      -0.11500
      4 C4        -53.6727  -13.1400  -46.8642 C.ar   1 LIG      -0.11500
      5 C5        -50.8701  -13.5126  -43.7410 C.ar   1 LIG      -0.11700
      6 C6        -52.3836  -11.1816  -43.9710 C.ar   1 LIG      -0.11700
      7 C7        -51.9874  -14.4333  -45.7175 C.ar   1 LIG      -0.11700
      8 C8        -53.5012  -12.1023  -45.9476 C.ar   1 LIG      -0.11700
      9 C9        -51.8016  -13.3989  -44.7859 C.ar   1 LIG       0.00400
     10 C10       -52.5697  -12.2160  -44.9026 C.ar   1 LIG       0.00400
     11 H1        -49.9751  -12.5759  -42.0205 H      1 LIG       0.11500
     12 H2        -51.3192  -10.5044  -42.2252 H      1 LIG       0.11500
     13 H3        -53.0514  -15.1111  -47.4633 H      1 LIG       0.11500
     14 H4        -54.3969  -13.0402  -47.6673 H      1 LIG       0.11500
     15 H5        -50.2691  -14.4130  -43.6316 H      1 LIG       0.11500
     16 H6        -52.9628  -10.2633  -44.0420 H      1 LIG       0.11500
     17 H7        -51.4078  -15.3514  -45.6472 H      1 LIG       0.11500
     18 H8        -54.1026  -11.2021  -46.0563 H      1 LIG       0.11500
@<TRIPOS>BOND
      1       1       2 ar
      2       1       5 ar
      3       2       6 ar
      4       3       4 ar
      5       3       7 ar
      6       4       8 ar
      7       5       9 ar
      8       6      10 ar
      9       7       9 ar
     10       8      10 ar
     11       9      10 ar
     12       1      11 1
     13       2      12 1
     14       3      13 1
     15       4      14 1
     16       5      15 1
     17       6      16 1
     18       7      17 1
     19       8      18 1
@<TRIPOS>ALT_TYPE
CGenFF_4.0_ALT_TYPE_SET
CGenFF_4.0 1 CG2R61 2 CG2R61 3 CG2R61 4 CG2R61 5 CG2R61 6 CG2R61 7 CG2R61 8 CG2R61 9 CG2R61 10 CG2R61 11 HGR61 12 HGR61 13 HGR61 14 HGR61 15 HGR61 16 HGR61 17 HGR61 18 HGR61
@<TRIPOS>MOLECULE
naphtalene
 18 19 0 0 0
****
USER_CHARGES
INVALID_CHARGES
Pose:  33 Cluster:  33 Fr_nu:  69762 TotEn:    -8.95
@<TRIPOS>ATOM
      1 C1        -67.0830   -2.6625  -26.9324 C.ar   1 LIG      -0.11500
      2 C2        -65.8176   -2.7068  -26.3547 C.ar   1 LIG      -0.11500
      3 C3        -66.7004    2.1655  -27.3988 C.ar   1 LIG      -0.11500
      4 C4        -65.4350    2.1210  -26.8211 C.ar   1 LIG      -0.11500
      5 C5        -67.6231   -1.4417  -27.3381 C.ar   1 LIG      -0.11700
      6 C6        -65.0875   -1.5309  -26.1806 C.ar   1 LIG      -0.11700
      7 C7        -67.4305    0.9894  -27.5730 C.ar   1 LIG      -0.11700
      8 C8        -64.8948    0.9003  -26.4153 C.ar   1 LIG      -0.11700
      9 C9        -66.9023   -0.2481  -27.1704 C.ar   1 LIG       0.00400
     10 C10       -65.6156   -0.2933  -26.5830 C.ar   1 LIG       0.00400
     11 H1        -67.6511   -3.5782  -27.0672 H      1 LIG       0.11500
     12 H2        -65.3978   -3.6577  -26.0395 H      1 LIG       0.11500
     13 H3        -67.1208    3.1162  -27.7144 H      1 LIG       0.11500
     14 H4        -64.8680    3.0372  -26.6853 H      1 LIG       0.11500
     15 H5        -68.6143   -1.4308  -27.7869 H      1 LIG       0.11500
     16 H6        -64.1000   -1.5893  -25.7273 H      1 LIG       0.11500
     17 H7        -68.4175    1.0479  -28.0270 H      1 LIG       0.11500
     18 H8        -63.9039    0.8892  -25.9658 H      1 LIG       0.11500
@<TRIPOS>BOND
      1       1       2 ar
      2       1       5 ar
      3       2       6 ar
      4       3       4 ar
      5       3       7 ar
      6       4       8 ar
      7       5       9 ar
      8       6      10 ar
      9       7       9 ar
     10       8      10 ar
     11       9      10 ar
     12       1      11 1
     13       2      12 1
     14       3      13 1
     15       4      14 1
     16       5      15 1
     17       6      16 1
     18       7      17 1
     19       8      18 1
@<TRIPOS>ALT_TYPE
CGenFF_4.0_ALT_TYPE_SET
CGenFF_4.0 1 CG2R61 2 CG2R61 3 CG2R61 4 CG2R61 5 CG2R61 6 CG2R61 7 CG2R61 8 CG2R61 9 CG2R61 10 CG2R61 11 HGR61 12 HGR61 13 HGR61 14 HGR61 15 HGR61 16 HGR61 17 HGR61 18 HGR61
# TRIPOS MOL2 file generated by SEED

@<TRIPOS>MOLECULE
pyrazole
 9 9 0 0 0
****
USER_CHARGES
INVALID_CHARGES
Pose:   1 Cluster:   1 Fr_nu: 8067771 TotEn:   -18.71
@<TRIPOS>ATOM
      1 C1        -52.3641    3.8120  -31.0384 C.2    1 LIG      -0.25100
      2 C2        -52.6796    4.1614  -32.3651 C.2    1 LIG       0.13200
      3 C3        -52.0622    2.4735  -31.0985 C.2    1 LIG      -0.03800
      4 N1        -52.5865    3.1283  -33.2065 N.2    1 LIG      -0.57800
      5 N2        -52.2090    2.1165  -32.4067 N.pl3  1 LIG      -0.05900
      6 H1        -52.3558    4.4417  -30.1610 H      1 LIG       0.15700
      7 H2        -52.9740    5.1258  -32.7539 H      1 LIG       0.15600
      8 H3        -51.7650    1.7585  -30.3449 H      1 LIG       0.15900
      9 H4        -52.0706    1.2035  -32.8214 H      1 LIG       0.32200
@<TRIPOS>BOND
      1       1       2 1
      2       1       3 2
      3       2       4 2
      4       3       5 1
      5       4       5 1
      6       1       6 1
      7       2       7 1
      8       3       8 1
      9       5       9 1
@<TRIPOS>ALT_TYPE
CGenFF_4.0_ALT_TYPE_SET
CGenFF_4.0 1 CG2R51 2 CG2R52 3 CG2R51 4 NG2R50 5 NG2R51 6 HGR51 7 HGR52 8 HGR52 9 HGP1
@<TRIPOS>MOLECULE
pyrazole
 9 9 0 0 0
****
USER_CHARGES
INVALID_CHARGES
Pose:   2 Cluster:   2 Fr_nu: 10755130 TotEn:   -18.16
@<TRIPOS>ATOM
      1 C1        -50.0730  -26.6092  -25.6265 C.2    1 LIG      -0.25100
      2 C2        -49.8501  -25.4420  -24.8718 C.2    1 LIG       0.13200
      3 C3        -51.4343  -26.6481  -25.8048 C.2    1 LIG      -0.03800
      4 N1        -50.9792  -24.7866  -24.5901 N.2    1 LIG      -0.57800
      5 N2        -51.9249  -25.5444  -25.1710 N.pl3  1 LIG      -0.05900
      6 H1        -49.3489  -27.3227  -25.9912 H      1 LIG       0.15700
      7 H2        -48.9118  -25.0418  -24.5148 H      1 LIG       0.15600
      8 H3        -52.0836  -27.3470  -26.3120 H      1 LIG       0.15900
      9 H4        -52.8901  -25.2493  -25.0938 H      1 LIG       0.32200
@<TRIPOS>BOND
      1       1       2 1
      2       1       3 2
      3       2       4 2
      4       3       5 1
      5       4       5 1
      6       1       6 1
      7       2       7 1
      8       3       8 1
      9       5       9 1
@<TRIPOS>ALT_TYPE
CGenFF_4.0_ALT_TYPE_SET
CGenFF_4.0 1 CG2R51 2 CG2R52 3 CG2R51 4 NG2R50 5 NG2R51 6 HGR51 7 HGR52 8 HGR52 9 HGP1
@<TRIPOS>MOLECULE
pyrazole
 9 9 0 0 0
****
USER_CHARGES
INVALID_CHARGES
Pose:   3 Cluster:   3 Fr_nu: 8171474 TotEn:   -17.78
@<TRIPOS>ATOM
      1 C1        -52.9024    2.9467  -33.8348 C.2    1 LIG      -0.25100
      2 C2        -52.4284    4.0257  -33.0648 C.2    1 LIG       0.13200
      3 C3        -52.5831    1.8326  -33.0977 C.2    1 LIG      -0.03800
      4 N1        -51.8521    3.6326  -31.9258 N.2    1 LIG      -0.57800
      5 N2        -51.9619    2.2941  -31.9745 N.pl3  1 LIG      -0.05900
      6 H1        -53.4056    2.9720  -34.7900 H      1 LIG       0.15700
      7 H2        -52.4785    5.0822  -33.2865 H      1 LIG       0.15600
      8 H3        -52.7365    0.7767  -33.2684 H      1 LIG       0.15900
      9 H4        -51.5875    1.7540  -31.2045 H      1 LIG       0.32200
@<TRIPOS>BOND
      1       1       2 1
      2       1       3 2
      3       2       4 2
      4       3       5 1
      5       4       5 1
      6       1       6 1
      7       2       7 1
      8       3       8 1
      9       5       9 1
@<TRIPOS>ALT_TYPE
CGenFF_4.0_ALT_TYPE_SET
CGenFF_4.0 1 CG2R51 2 CG2R52 3 CG2R51 4 NG2R50 5 NG2R51 6 HGR51 7 HGR52 8 HGR52 9 HGP1
@<TRIPOS>MOLECULE
pyrazole
 9 9 0 0 0
****
USER_CHARGES
INVALID_CHARGES
Pose:   4 Cluster:   4 Fr_nu: 8171136 TotEn:   -17.59
@<TRIPOS>ATOM
      1 C1        -51.3170    3.4822  -32.8578 C.2    1 LIG      -0.25100
      2 C2        -52.1693    3.5669  -33.9750 C.2    1 LIG       0.13200
      3 C3        -51.8189    2.4371  -32.1215 C.2    1 LIG      -0.03800
      4 N1        -53.1390    2.6487  -33.9545 N.2    1 LIG      -0.57800
      5 N2        -52.8991    1.9769  -32.8156 N.pl3  1 LIG      -0.05900
      6 H1        -50.4584    4.0924  -32.6193 H      1 LIG       0.15700
      7 H2        -52.1246    4.2598  -34.8030 H      1 LIG       0.15600
      8 H3        -51.5131    1.9910  -31.1861 H      1 LIG       0.15900
      9 H4        -53.5163    1.2129  -32.5704 H      1 LIG       0.32200
@<TRIPOS>BOND
      1       1       2 1
      2       1       3 2
      3       2       4 2
      4       3       5 1
      5       4       5 1
      6       1       6 1
      7       2       7 1
      8       3       8 1
      9       5       9 1
@<TRIPOS>ALT_TYPE
CGenFF_4.0_ALT_TYPE_SET
CGenFF_4.0 1 CG2R51 2 CG2R52 3 CG2R51 4 NG2R50 5 NG2R51 6 HGR51 7 HGR52 8 HGR52 9 HGP1
@<TRIPOS>MOLECULE
pyrazole
 9 9 0 0 0
****
USER_CHARGES
INVALID_CHARGES
Pose:   5 Cluster:   5 Fr_nu: 8171275 TotEn:   -16.48
@<TRIPOS>ATOM
      1 C1        -52.2454    3.4690  -31.3217 C.2    1 LIG      -0.25100
      2 C2        -52.1733    4.6070  -32.1472 C.2    1 LIG       0.13200
      3 C3        -51.8189    2.4371  -32.1215 C.2    1 LIG      -0.03800
      4 N1        -51.7353    4.3250  -33.3770 N.2    1 LIG      -0.57800
      5 N2        -51.5282    2.9980  -33.3303 N.pl3  1 LIG      -0.05900
      6 H1        -52.5614    3.4049  -30.2909 H      1 LIG       0.15700
      7 H2        -52.4222    5.6301  -31.9040 H      1 LIG       0.15600
      8 H3        -51.7009    1.3778  -31.9441 H      1 LIG       0.15900
      9 H4        -51.1878    2.5362  -34.1643 H      1 LIG       0.32200
@<TRIPOS>BOND
      1       1       2 1
      2       1       3 2
      3       2       4 2
      4       3       5 1
      5       4       5 1
      6       1       6 1
      7       2       7 1
      8       3       8 1
      9       5       9 1
@<TRIPOS>ALT_TYPE
CGenFF_4.0_ALT_TYPE_SET
CGenFF_4.0 1 CG2R51 2 CG2R52 3 CG2R51 4 NG2R50 5 NG2R51 6 HGR51 7 HGR52 8 HGR52 9 HGP1
@<TRIPOS>MOLECULE
pyrazole
 9 9 0 0 0
****
USER_CHARGES
INVALID_CHARGES
Pose:   6 Cluster:   6 Fr_nu: 10497280 TotEn:   -16.15
@<TRIPOS>ATOM
      1 C1        -49.3531  -27.0320  -25.8820 C.2    1 LIG      -0.25100
      2 C2        -49.2712  -26.1386  -24.7971 C.2    1 LIG       0.13200
      3 C3        -50.4297  -26.5892  -26.6109 C.2    1 LIG      -0.03800
      4 N1        -50.2200  -25.1991  -24.8300 N.2    1 LIG      -0.57800
      5 N2        -50.9083  -25.4996  -25.9445 N.pl3  1 LIG      -0.05900
      6 H1        -48.7204  -27.8783  -26.1055 H      1 LIG       0.15700
      7 H2        -48.5599  -26.1333  -23.9836 H      1 LIG       0.15600
      8 H3        -50.8894  -26.9446  -27.5218 H      1 LIG       0.15900
      9 H4        -51.6988  -24.9174  -26.1913 H      1 LIG       0.32200
@<TRIPOS>BOND
      1       1       2 1
      2       1       3 2
      3       2       4 2
      4       3       5 1
      5       4       5 1
      6       1       6 1
      7       2       7 1
      8       3       8 1
      9       5       9 1
@<TRIPOS>ALT_TYPE
CGenFF_4.0_ALT_TYPE_SET
CGenFF_4.0 1 CG2R51 2 CG2R52 3 CG2R51 4 NG2R50 5 NG2R51 6 HGR51 7 HGR52 8 HGR52 9 HGP1
@<TRIPOS>MOLECULE
pyrazole
 9 9 0 0 0
****
USER_CHARGES
INVALID_CHARGES
Pose:   7 Cluster:   7 Fr_nu: 10454886 TotEn:   -15.69
@<TRIPOS>ATOM
      1 C1        -41.9586  -14.2664  -43.1918 C.2    1 LIG      -0.25100
      2 C2        -41.4980  -13.8334  -41.9340 C.2    1 LIG       0.13200
      3 C3        -43.2856  -14.5574  -42.9900 C.2    1 LIG      -0.03800
      4 N1        -42.4547  -13.8462  -41.0022 N.2    1 LIG      -0.57800
      5 N2        -43.5299  -14.2909  -41.6748 N.pl3  1 LIG      -0.05900
      6 H1        -41.4068  -14.3549  -44.1160 H      1 LIG       0.15700
      7 H2        -40.5049  -13.5093  -41.6574 H      1 LIG       0.15600
      8 H3        -44.0601  -14.9240  -43.6482 H      1 LIG       0.15900
      9 H4        -44.4025  -14.3912  -41.1716 H      1 LIG       0.32200
@<TRIPOS>BOND
      1       1       2 1
      2       1       3 2
      3       2       4 2
      4       3       5 1
      5       4       5 1
      6       1       6 1
      7       2       7 1
      8       3       8 1
      9       5       9 1
@<TRIPOS>ALT_TYPE
CGenFF_4.0_ALT_TYPE_SET
CGenFF_4.0 1 CG2R51 2 CG2R52 3 CG2R51 4 NG2R50 5 NG2R51 6 HGR51 7 HGR52 8 HGR52 9 HGP1
@<TRIPOS>MOLECULE
pyrazole
 9 9 0 0 0
****
USER_CHARGES
INVALID_CHARGES
Pose:   8 Cluster:   8 Fr_nu: 10565302 TotEn:   -15.30
@<TRIPOS>ATOM
      1 C1        -59.2932   -3.0443  -17.9517 C.2    1 LIG      -0.25100
      2 C2        -58.9994   -4.4044  -17.7383 C.2    1 LIG       0.13200
      3 C3        -58.0645   -2.4350  -18.0252 C.2    1 LIG      -0.03800
      4 N1        -57.6870   -4.6455  -17.6801 N.2    1 LIG      -0.57800
      5 N2        -57.1451   -3.4286  -17.8582 N.pl3  1 LIG      -0.05900
      6 H1        -60.2599   -2.5710  -18.0407 H      1 LIG       0.15700
      7 H2        -59.6870   -5.2299  -17.6221 H      1 LIG       0.15600
      8 H3        -57.7681   -1.4069  -18.1755 H      1 LIG       0.15900
      9 H4        -56.1361   -3.3477  -17.8525 H      1 LIG       0.32200
@<TRIPOS>BOND
      1       1       2 1
      2       1       3 2
      3       2       4 2
      4       3       5 1
      5       4       5 1
      6       1       6 1
      7       2       7 1
      8       3       8 1
      9       5       9 1
@<TRIPOS>ALT_TYPE
CGenFF_4.0_ALT_TYPE_SET
CGenFF_4.0 1 CG2R51 2 CG2R52 3 CG2R51 4 NG2R50 5 NG2R51 6 HGR51 7 HGR52 8 HGR52 9 HGP1
@<TRIPOS>MOLECULE
pyrazole
 9 9 0 0 0
****
USER_CHARGES
INVALID_CHARGES
Pose:   9 Cluster:   9 Fr_nu: 368890 TotEn:   -15.02
@<TRIPOS>ATOM
      1 C1        -73.1112  -11.8463  -44.5486 C.2    1 LIG      -0.25100
      2 C2        -72.3424  -11.0822  -43.6504 C.2    1 LIG       0.13200
      3 C3        -73.0780  -11.1331  -45.7219 C.2    1 LIG      -0.03800
      4 N1        -71.8561   -9.9690  -44.2055 N.2    1 LIG      -0.57800
      5 N2        -72.3203  -10.0283  -45.4653 N.pl3  1 LIG      -0.05900
      6 H1        -73.6183  -12.7833  -44.3714 H      1 LIG       0.15700
      7 H2        -72.1166  -11.2898  -42.6142 H      1 LIG       0.15600
      8 H3        -73.5171  -11.3070  -46.6937 H      1 LIG       0.15900
      9 H4        -72.0823   -9.2764  -46.0999 H      1 LIG       0.32200
@<TRIPOS>BOND
      1       1       2 1
      2       1       3 2
      3       2       4 2
      4       3       5 1
      5       4       5 1
      6       1       6 1
      7       2       7 1
      8       3       8 1
      9       5       9 1
@<TRIPOS>ALT_TYPE
CGenFF_4.0_ALT_TYPE_SET
CGenFF_4.0 1 CG2R51 2 CG2R52 3 CG2R51 4 NG2R50 5 NG2R51 6 HGR51 7 HGR52 8 HGR52 9 HGP1
@<TRIPOS>MOLECULE
pyrazole
 9 9 0 0 0
****
USER_CHARGES
INVALID_CHARGES
Pose:  10 Cluster:  10 Fr_nu:   6734 TotEn:   -14.94
@<TRIPOS>ATOM
      1 C1        -74.3349  -30.7634  -44.7842 C.2    1 LIG      -0.25100
      2 C2        -75.3928  -29.8478  -44.9400 C.2    1 LIG       0.13200
      3 C3        -74.6709  -31.4895  -43.6678 C.2    1 LIG      -0.03800
      4 N1        -76.3307  -29.9783  -43.9980 N.2    1 LIG      -0.57800
      5 N2        -75.8634  -30.9845  -43.2396 N.pl3  1 LIG      -0.05900
      6 H1        -73.4525  -30.8818  -45.3955 H      1 LIG       0.15700
      7 H2        -75.5192  -29.0904  -45.7004 H      1 LIG       0.15600
      8 H3        -74.1789  -32.3001  -43.1498 H      1 LIG       0.15900
      9 H4        -76.4110  -31.2761  -42.4397 H      1 LIG       0.32200
@<TRIPOS>BOND
      1       1       2 1
      2       1       3 2
      3       2       4 2
      4       3       5 1
      5       4       5 1
      6       1       6 1
      7       2       7 1
      8       3       8 1
      9       5       9 1
@<TRIPOS>ALT_TYPE
CGenFF_4.0_ALT_TYPE_SET
CGenFF_4.0 1 CG2R51 2 CG2R52 3 CG2R51 4 NG2R50 5 NG2R51 6 HGR51 7 HGR52 8 HGR52 9 HGP1
@<TRIPOS>MOLECULE
pyrazole
 9 9 0 0 0
****
USER_CHARGES
INVALID_CHARGES
Pose:  11 Cluster:  11 Fr_nu: 2922464 TotEn:   -14.81
@<TRIPOS>ATOM
      1 C1        -78.7360   -3.7839  -58.2314 C.2    1 LIG      -0.25100
      2 C2        -78.7791   -2.4516  -57.7788 C.2    1 LIG       0.13200
      3 C3        -77.7575   -4.3739  -57.4694 C.2    1 LIG      -0.03800
      4 N1        -77.8981   -2.2092  -56.8045 N.2    1 LIG      -0.57800
      5 N2        -77.2923   -3.3973  -56.6386 N.pl3  1 LIG      -0.05900
      6 H1        -79.3311   -4.2520  -59.0016 H      1 LIG       0.15700
      7 H2        -79.4154   -1.6469  -58.1186 H      1 LIG       0.15600
      8 H3        -77.3577   -5.3774  -57.4455 H      1 LIG       0.15900
      9 H4        -76.5648   -3.4708  -55.9385 H      1 LIG       0.32200
@<TRIPOS>BOND
      1       1       2 1
      2       1       3 2
      3       2       4 2
      4       3       5 1
      5       4       5 1
      6       1       6 1
      7       2       7 1
      8       3       8 1
      9       5       9 1
@<TRIPOS>ALT_TYPE
CGenFF_4.0_ALT_TYPE_SET
CGenFF_4.0 1 CG2R51 2 CG2R52 3 CG2R51 4 NG2R50 5 NG2R51 6 HGR51 7 HGR52 8 HGR52 9 HGP1
@<TRIPOS>MOLECULE
pyrazole
 9 9 0 0 0
****
USER_CHARGES
INVALID_CHARGES
Pose:  12 Cluster:  12 Fr_nu: 564300 TotEn:   -14.47
@<TRIPOS>ATOM
      1 C1        -73.9305  -11.9228  -45.3651 C.2    1 LIG      -0.25100
      2 C2        -72.8507  -11.0248  -45.2686 C.2    1 LIG       0.13200
      3 C3        -73.8716  -12.6564  -44.2055 C.2    1 LIG      -0.03800
      4 N1        -72.1567  -11.1725  -44.1370 N.2    1 LIG      -0.57800
      5 N2        -72.8020  -12.1718  -43.5117 N.pl3  1 LIG      -0.05900
      6 H1        -74.6514  -12.0242  -46.1628 H      1 LIG       0.15700
      7 H2        -72.5401  -10.2691  -45.9760 H      1 LIG       0.15600
      8 H3        -74.4793  -13.4629  -43.8213 H      1 LIG       0.15900
      9 H4        -72.4557  -12.4763  -42.6105 H      1 LIG       0.32200
@<TRIPOS>BOND
      1       1       2 1
      2       1       3 2
      3       2       4 2
      4       3       5 1
      5       4       5 1
      6       1       6 1
      7       2       7 1
      8       3       8 1
      9       5       9 1
@<TRIPOS>ALT_TYPE
CGenFF_4.0_ALT_TYPE_SET
CGenFF_4.0 1 CG2R51 2 CG2R52 3 CG2R51 4 NG2R50 5 NG2R51 6 HGR51 7 HGR52 8 HGR52 9 HGP1
@<TRIPOS>MOLECULE
pyrazole
 9 9 0 0 0
****
USER_CHARGES
INVALID_CHARGES
Pose:  13 Cluster:  13 Fr_nu: 8603685 TotEn:   -14.41
@<TRIPOS>ATOM
      1 C1        -51.7187    4.0269  -33.1148 C.2    1 LIG      -0.25100
      2 C2        -52.1537    5.0421  -32.2418 C.2    1 LIG       0.13200
      3 C3        -52.1919    2.8659  -32.5540 C.2    1 LIG      -0.03800
      4 N1        -52.8499    4.5677  -31.2055 N.2    1 LIG      -0.57800
      5 N2        -52.8562    3.2416  -31.4235 N.pl3  1 LIG      -0.05900
      6 H1        -51.1433    4.1226  -34.0237 H      1 LIG       0.15700
      7 H2        -51.9919    6.1079  -32.3174 H      1 LIG       0.15600
      8 H3        -52.1157    1.8295  -32.8496 H      1 LIG       0.15900
      9 H4        -53.3331    2.6483  -30.7563 H      1 LIG       0.32200
@<TRIPOS>BOND
      1       1       2 1
      2       1       3 2
      3       2       4 2
      4       3       5 1
      5       4       5 1
      6       1       6 1
      7       2       7 1
      8       3       8 1
      9       5       9 1
@<TRIPOS>ALT_TYPE
CGenFF_4.0_ALT_TYPE_SET
CGenFF_4.0 1 CG2R51 2 CG2R52 3 CG2R51 4 NG2R50 5 NG2R51 6 HGR51 7 HGR52 8 HGR52 9 HGP1
@<TRIPOS>MOLECULE
pyrazole
 9 9 0 0 0
****
USER_CHARGES
INVALID_CHARGES
Pose:  14 Cluster:  14 Fr_nu: 2840938 TotEn:   -14.30
@<TRIPOS>ATOM
      1 C1        -78.7636   -4.3545  -58.3994 C.2    1 LIG      -0.25100
      2 C2        -78.0553   -3.2003  -58.7841 C.2    1 LIG       0.13200
      3 C3        -78.0427   -4.8650  -57.3477 C.2    1 LIG      -0.03800
      4 N1        -76.9680   -2.9897  -58.0375 N.2    1 LIG      -0.57800
      5 N2        -76.9877   -4.0184  -57.1729 N.pl3  1 LIG      -0.05900
      6 H1        -79.6701   -4.7598  -58.8239 H      1 LIG       0.15700
      7 H2        -78.2858   -2.5041  -59.5778 H      1 LIG       0.15600
      8 H3        -78.1809   -5.7361  -56.7235 H      1 LIG       0.15900
      9 H4        -76.2455   -4.0829  -56.4875 H      1 LIG       0.32200
@<TRIPOS>BOND
      1       1       2 1
      2       1       3 2
      3       2       4 2
      4       3       5 1
      5       4       5 1
      6       1       6 1
      7       2       7 1
      8       3       8 1
      9       5       9 1
@<TRIPOS>ALT_TYPE
CGenFF_4.0_ALT_TYPE_SET
CGenFF_4.0 1 CG2R51 2 CG2R52 3 CG2R51 4 NG2R50 5 NG2R51 6 HGR51 7 HGR52 8 HGR52 9 HGP1
@<TRIPOS>MOLECULE
pyrazole
 9 9 0 0 0
****
USER_CHARGES
INVALID_CHARGES
Pose:  15 Cluster:  15 Fr_nu: 10673431 TotEn:   -14.23
@<TRIPOS>ATOM
      1 C1        -84.8538  -22.1247  -41.0198 C.2    1 LIG      -0.25100
      2 C2        -83.5123  -22.1666  -40.5950 C.2    1 LIG       0.13200
      3 C3        -85.3648  -20.9934  -40.4321 C.2    1 LIG      -0.03800
      4 N1        -83.1912  -21.1432  -39.7991 N.2    1 LIG      -0.57800
      5 N2        -84.3382  -20.4474  -39.7191 N.pl3  1 LIG      -0.05900
      6 H1        -85.3775  -22.8168  -41.6625 H      1 LIG       0.15700
      7 H2        -82.7553  -22.9005  -40.8318 H      1 LIG       0.15600
      8 H3        -86.3450  -20.5392  -40.4546 H      1 LIG       0.15900
      9 H4        -84.3505  -19.6063  -39.1560 H      1 LIG       0.32200
@<TRIPOS>BOND
      1       1       2 1
      2       1       3 2
      3       2       4 2
      4       3       5 1
      5       4       5 1
      6       1       6 1
      7       2       7 1
      8       3       8 1
      9       5       9 1
@<TRIPOS>ALT_TYPE
CGenFF_4.0_ALT_TYPE_SET
CGenFF_4.0 1 CG2R51 2 CG2R52 3 CG2R51 4 NG2R50 5 NG2R51 6 HGR51 7 HGR52 8 HGR52 9 HGP1
@<TRIPOS>MOLECULE
pyrazole
 9 9 0 0 0
****
USER_CHARGES
INVALID_CHARGES
Pose:  16 Cluster:  16 Fr_nu: 338365 TotEn:   -14.02
@<TRIPOS>ATOM
      1 C1        -78.3401  -10.9563  -58.7647 C.2    1 LIG      -0.25100
      2 C2        -77.1573  -10.2534  -59.0624 C.2    1 LIG       0.13200
      3 C3        -78.5619  -10.7065  -57.4325 C.2    1 LIG      -0.03800
      4 N1        -76.6623   -9.6055  -58.0045 N.2    1 LIG      -0.57800
      5 N2        -77.5384   -9.9002  -57.0290 N.pl3  1 LIG      -0.05900
      6 H1        -78.9479  -11.5592  -59.4231 H      1 LIG       0.15700
      7 H2        -76.6350  -10.1867  -60.0061 H      1 LIG       0.15600
      8 H3        -79.3369  -11.0245  -56.7501 H      1 LIG       0.15900
      9 H4        -77.3753   -9.5171  -56.1063 H      1 LIG       0.32200
@<TRIPOS>BOND
      1       1       2 1
      2       1       3 2
      3       2       4 2
      4       3       5 1
      5       4       5 1
      6       1       6 1
      7       2       7 1
      8       3       8 1
      9       5       9 1
@<TRIPOS>ALT_TYPE
CGenFF_4.0_ALT_TYPE_SET
CGenFF_4.0 1 CG2R51 2 CG2R52 3 CG2R51 4 NG2R50 5 NG2R51 6 HGR51 7 HGR52 8 HGR52 9 HGP1
@<TRIPOS>MOLECULE
pyrazole
 9 9 0 0 0
****
USER_CHARGES
INVALID_CHARGES
Pose:  17 Cluster:  17 Fr_nu:   7617 TotEn:   -13.83
@<TRIPOS>ATOM
      1 C1        -75.6082  -32.4266  -45.6096 C.2    1 LIG      -0.25100
      2 C2        -75.7857  -31.0350  -45.4931 C.2    1 LIG       0.13200
      3 C3        -76.0199  -32.9278  -44.3989 C.2    1 LIG      -0.03800
      4 N1        -76.2725  -30.6751  -44.3025 N.2    1 LIG      -0.57800
      5 N2        -76.4045  -31.8479  -43.6597 N.pl3  1 LIG      -0.05900
      6 H1        -75.2348  -32.9886  -46.4529 H      1 LIG       0.15700
      7 H2        -75.5802  -30.2679  -46.2259 H      1 LIG       0.15600
      8 H3        -76.0706  -33.9326  -44.0049 H      1 LIG       0.15900
      9 H4        -76.7632  -31.8382  -42.7131 H      1 LIG       0.32200
@<TRIPOS>BOND
      1       1       2 1
      2       1       3 2
      3       2       4 2
      4       3       5 1
      5       4       5 1
      6       1       6 1
      7       2       7 1
      8       3       8 1
      9       5       9 1
@<TRIPOS>ALT_TYPE
CGenFF_4.0_ALT_TYPE_SET
CGenFF_4.0 1 CG2R51 2 CG2R52 3 CG2R51 4 NG2R50 5 NG2R51 6 HGR51 7 HGR52 8 HGR52 9 HGP1
@<TRIPOS>MOLECULE
pyrazole
 9 9 0 0 0
****
USER_CHARGES
INVALID_CHARGES
Pose:  18 Cluster:  18 Fr_nu: 1779629 TotEn:   -13.73
@<TRIPOS>ATOM
      1 C1        -70.4390   -4.0320  -28.3589 C.2    1 LIG      -0.25100
      2 C2        -69.4807   -3.0036  -28.4355 C.2    1 LIG       0.13200
      3 C3        -71.5197   -3.5467  -29.0540 C.2    1 LIG      -0.03800
      4 N1        -69.9142   -1.9451  -29.1250 N.2    1 LIG      -0.57800
      5 N2        -71.1568   -2.3056  -29.4882 N.pl3  1 LIG      -0.05900
      6 H1        -70.3584   -4.9912  -27.8693 H      1 LIG       0.15700
      7 H2        -68.4846   -2.9812  -28.0171 H      1 LIG       0.15600
      8 H3        -72.4929   -3.9623  -29.2720 H      1 LIG       0.15900
      9 H4        -71.7058   -1.6522  -30.0327 H      1 LIG       0.32200
@<TRIPOS>BOND
      1       1       2 1
      2       1       3 2
      3       2       4 2
      4       3       5 1
      5       4       5 1
      6       1       6 1
      7       2       7 1
      8       3       8 1
      9       5       9 1
@<TRIPOS>ALT_TYPE
CGenFF_4.0_ALT_TYPE_SET
CGenFF_4.0 1 CG2R51 2 CG2R52 3 CG2R51 4 NG2R50 5 NG2R51 6 HGR51 7 HGR52 8 HGR52 9 HGP1
@<TRIPOS>MOLECULE
pyrazole
 9 9 0 0 0
****
USER_CHARGES
INVALID_CHARGES
Pose:  19 Cluster:  19 Fr_nu: 1790341 TotEn:   -13.66
@<TRIPOS>ATOM
      1 C1        -74.0192  -13.5140  -46.6060 C.2    1 LIG      -0.25100
      2 C2        -74.0088  -12.3208  -47.3530 C.2    1 LIG       0.13200
      3 C3        -75.2928  -14.0044  -46.7601 C.2    1 LIG      -0.03800
      4 N1        -75.1826  -12.0686  -47.9383 N.2    1 LIG      -0.57800
      5 N2        -75.9425  -13.1102  -47.5593 N.pl3  1 LIG      -0.05900
      6 H1        -73.2161  -13.9575  -46.0361 H      1 LIG       0.15700
      7 H2        -73.1949  -11.6242  -47.4949 H      1 LIG       0.15600
      8 H3        -75.7849  -14.8879  -46.3798 H      1 LIG       0.15900
      9 H4        -76.9011  -13.1470  -47.8824 H      1 LIG       0.32200
@<TRIPOS>BOND
      1       1       2 1
      2       1       3 2
      3       2       4 2
      4       3       5 1
      5       4       5 1
      6       1       6 1
      7       2       7 1
      8       3       8 1
      9       5       9 1
@<TRIPOS>ALT_TYPE
CGenFF_4.0_ALT_TYPE_SET
CGenFF_4.0 1 CG2R51 2 CG2R52 3 CG2R51 4 NG2R50 5 NG2R51 6 HGR51 7 HGR52 8 HGR52 9 HGP1
@<TRIPOS>MOLECULE
pyrazole
 9 9 0 0 0
****
USER_CHARGES
INVALID_CHARGES
Pose:  20 Cluster:  20 Fr_nu: 10556455 TotEn:   -13.52
@<TRIPOS>ATOM
      1 C1        -46.2081    0.6923  -44.9980 C.2    1 LIG      -0.25100
      2 C2        -45.3922   -0.4230  -44.7291 C.2    1 LIG       0.13200
      3 C3        -45.8567    1.6133  -44.0415 C.2    1 LIG      -0.03800
      4 N1        -44.5835   -0.2303  -43.6838 N.2    1 LIG      -0.57800
      5 N2        -44.8892    1.0169  -43.2874 N.pl3  1 LIG      -0.05900
      6 H1        -46.9470    0.8129  -45.7764 H      1 LIG       0.15700
      7 H2        -45.3537   -1.3685  -45.2510 H      1 LIG       0.15600
      8 H3        -46.2019    2.6156  -43.8328 H      1 LIG       0.15900
      9 H4        -44.3978    1.4005  -42.4898 H      1 LIG       0.32200
@<TRIPOS>BOND
      1       1       2 1
      2       1       3 2
      3       2       4 2
      4       3       5 1
      5       4       5 1
      6       1       6 1
      7       2       7 1
      8       3       8 1
      9       5       9 1
@<TRIPOS>ALT_TYPE
CGenFF_4.0_ALT_TYPE_SET
CGenFF_4.0 1 CG2R51 2 CG2R52 3 CG2R51 4 NG2R50 5 NG2R51 6 HGR51 7 HGR52 8 HGR52 9 HGP1
@<TRIPOS>MOLECULE
pyrazole
 9 9 0 0 0
****
USER_CHARGES
INVALID_CHARGES
Pose:  21 Cluster:  21 Fr_nu: 402055 TotEn:   -13.45
@<TRIPOS>ATOM
      1 C1        -74.8608  -12.2594  -47.7720 C.2    1 LIG      -0.25100
      2 C2        -73.7272  -12.7663  -47.1088 C.2    1 LIG       0.13200
      3 C3        -75.7886  -13.2685  -47.6864 C.2    1 LIG      -0.03800
      4 N1        -73.9154  -14.0014  -46.6367 N.2    1 LIG      -0.57800
      5 N2        -75.1781  -14.2792  -47.0034 N.pl3  1 LIG      -0.05900
      6 H1        -74.9887  -11.2971  -48.2453 H      1 LIG       0.15700
      7 H2        -72.7716  -12.2874  -46.9504 H      1 LIG       0.15600
      8 H3        -76.8043  -13.3575  -48.0438 H      1 LIG       0.15900
      9 H4        -75.5618  -15.1825  -46.7554 H      1 LIG       0.32200
@<TRIPOS>BOND
      1       1       2 1
      2       1       3 2
      3       2       4 2
      4       3       5 1
      5       4       5 1
      6       1       6 1
      7       2       7 1
      8       3       8 1
      9       5       9 1
@<TRIPOS>ALT_TYPE
CGenFF_4.0_ALT_TYPE_SET
CGenFF_4.0 1 CG2R51 2 CG2R52 3 CG2R51 4 NG2R50 5 NG2R51 6 HGR51 7 HGR52 8 HGR52 9 HGP1
@<TRIPOS>MOLECULE
pyrazole
 9 9 0 0 0
****
USER_CHARGES
INVALID_CHARGES
Pose:  22 Cluster:  22 Fr_nu: 322891 TotEn:   -13.32
@<TRIPOS>ATOM
      1 C1        -59.6855  -23.1868  -23.9279 C.2    1 LIG      -0.25100
      2 C2        -58.6306  -22.2550  -23.9036 C.2    1 LIG       0.13200
      3 C3        -60.6865  -22.5541  -24.6237 C.2    1 LIG      -0.03800
      4 N1        -58.9331  -21.1170  -24.5340 N.2    1 LIG      -0.57800
      5 N2        -60.1894  -21.3296  -24.9611 N.pl3  1 LIG      -0.05900
      6 H1        -59.7166  -24.1787  -23.5017 H      1 LIG       0.15700
      7 H2        -57.6540  -22.3575  -23.4523 H      1 LIG       0.15600
      8 H3        -61.6859  -22.8571  -24.9009 H      1 LIG       0.15900
      9 H4        -60.6514  -20.5919  -25.4780 H      1 LIG       0.32200
@<TRIPOS>BOND
      1       1       2 1
      2       1       3 2
      3       2       4 2
      4       3       5 1
      5       4       5 1
      6       1       6 1
      7       2       7 1
      8       3       8 1
      9       5       9 1
@<TRIPOS>ALT_TYPE
CGenFF_4.0_ALT_TYPE_SET
CGenFF_4.0 1 CG2R51 2 CG2R52 3 CG2R51 4 NG2R50 5 NG2R51 6 HGR51 7 HGR52 8 HGR52 9 HGP1
@<TRIPOS>MOLECULE
pyrazole
 9 9 0 0 0
****
USER_CHARGES
INVALID_CHARGES
Pose:  23 Cluster:  23 Fr_nu: 7822914 TotEn:   -13.09
@<TRIPOS>ATOM
      1 C1        -83.8461  -28.7292  -34.6720 C.2    1 LIG      -0.25100
      2 C2        -83.4821  -29.5159  -35.7813 C.2    1 LIG       0.13200
      3 C3        -82.6550  -28.2449  -34.1890 C.2    1 LIG      -0.03800
      4 N1        -82.1632  -29.5330  -35.9909 N.2    1 LIG      -0.57800
      5 N2        -81.6877  -28.7509  -35.0068 N.pl3  1 LIG      -0.05900
      6 H1        -84.8332  -28.5388  -34.2776 H      1 LIG       0.15700
      7 H2        -84.1231  -30.0779  -36.4455 H      1 LIG       0.15600
      8 H3        -82.4138  -27.6023  -33.3546 H      1 LIG       0.15900
      9 H4        -80.6874  -28.6060  -34.9505 H      1 LIG       0.32200
@<TRIPOS>BOND
      1       1       2 1
      2       1       3 2
      3       2       4 2
      4       3       5 1
      5       4       5 1
      6       1       6 1
      7       2       7 1
      8       3       8 1
      9       5       9 1
@<TRIPOS>ALT_TYPE
CGenFF_4.0_ALT_TYPE_SET
CGenFF_4.0 1 CG2R51 2 CG2R52 3 CG2R51 4 NG2R50 5 NG2R51 6 HGR51 7 HGR52 8 HGR52 9 HGP1
@<TRIPOS>MOLECULE
pyrazole
 9 9 0 0 0
****
USER_CHARGES
INVALID_CHARGES
Pose:  24 Cluster:  24 Fr_nu: 303156 TotEn:   -13.05
@<TRIPOS>ATOM
      1 C1        -60.6159  -21.1715  -40.7658 C.2    1 LIG      -0.25100
      2 C2        -60.4326  -19.8295  -41.1494 C.2    1 LIG       0.13200
      3 C3        -60.3770  -21.1778  -39.4133 C.2    1 LIG      -0.03800
      4 N1        -60.1029  -19.0404  -40.1234 N.2    1 LIG      -0.57800
      5 N2        -60.0772  -19.8891  -39.0817 N.pl3  1 LIG      -0.05900
      6 H1        -60.8843  -22.0165  -41.3825 H      1 LIG       0.15700
      7 H2        -60.5250  -19.3937  -42.1339 H      1 LIG       0.15600
      8 H3        -60.3908  -21.9656  -38.6740 H      1 LIG       0.15900
      9 H4        -59.8443  -19.5201  -38.1683 H      1 LIG       0.32200
@<TRIPOS>BOND
      1       1       2 1
      2       1       3 2
      3       2       4 2
      4       3       5 1
      5       4       5 1
      6       1       6 1
      7       2       7 1
      8       3       8 1
      9       5       9 1
@<TRIPOS>ALT_TYPE
CGenFF_4.0_ALT_TYPE_SET
CGenFF_4.0 1 CG2R51 2 CG2R52 3 CG2R51 4 NG2R50 5 NG2R51 6 HGR51 7 HGR52 8 HGR52 9 HGP1
@<TRIPOS>MOLECULE
pyrazole
 9 9 0 0 0
****
USER_CHARGES
INVALID_CHARGES
Pose:  25 Cluster:  25 Fr_nu: 618317 TotEn:   -13.03
@<TRIPOS>ATOM
      1 C1        -77.1389   -9.1452  -58.3930 C.2    1 LIG      -0.25100
      2 C2        -77.8995  -10.1336  -59.0458 C.2    1 LIG       0.13200
      3 C3        -77.6736   -9.0793  -57.1295 C.2    1 LIG      -0.03800
      4 N1        -78.8451  -10.6582  -58.2619 N.2    1 LIG      -0.57800
      5 N2        -78.6823   -9.9970  -57.1033 N.pl3  1 LIG      -0.05900
      6 H1        -76.3176   -8.5621  -58.7826 H      1 LIG       0.15700
      7 H2        -77.8045  -10.4933  -60.0604 H      1 LIG       0.15600
      8 H3        -77.4340   -8.4743  -56.2670 H      1 LIG       0.15900
      9 H4        -79.2987  -10.2216  -56.3324 H      1 LIG       0.32200
@<TRIPOS>BOND
      1       1       2 1
      2       1       3 2
      3       2       4 2
      4       3       5 1
      5       4       5 1
      6       1       6 1
      7       2       7 1
      8       3       8 1
      9       5       9 1
@<TRIPOS>ALT_TYPE
CGenFF_4.0_ALT_TYPE_SET
CGenFF_4.0 1 CG2R51 2 CG2R52 3 CG2R51 4 NG2R50 5 NG2R51 6 HGR51 7 HGR52 8 HGR52 9 HGP1
@<TRIPOS>MOLECULE
pyrazole
 9 9 0 0 0
****
USER_CHARGES
INVALID_CHARGES
Pose:  26 Cluster:  26 Fr_nu: 2024079 TotEn:   -12.93
@<TRIPOS>ATOM
      1 C1        -59.7398    6.2493  -38.2301 C.2    1 LIG      -0.25100
      2 C2        -58.8228    6.9815  -37.4525 C.2    1 LIG       0.13200
      3 C3        -60.1173    5.2044  -37.4225 C.2    1 LIG      -0.03800
      4 N1        -58.6295    6.4472  -36.2437 N.2    1 LIG      -0.57800
      5 N2        -59.4305    5.3681  -36.2555 N.pl3  1 LIG      -0.05900
      6 H1        -60.0806    6.4505  -39.2349 H      1 LIG       0.15700
      7 H2        -58.2868    7.8820  -37.7164 H      1 LIG       0.15600
      8 H3        -60.7957    4.3766  -37.5706 H      1 LIG       0.15900
      9 H4        -59.4586    4.7828  -35.4301 H      1 LIG       0.32200
@<TRIPOS>BOND
      1       1       2 1
      2       1       3 2
      3       2       4 2
      4       3       5 1
      5       4       5 1
      6       1       6 1
      7       2       7 1
      8       3       8 1
      9       5       9 1
@<TRIPOS>ALT_TYPE
CGenFF_4.0_ALT_TYPE_SET
CGenFF_4.0 1 CG2R51 2 CG2R52 3 CG2R51 4 NG2R50 5 NG2R51 6 HGR51 7 HGR52 8 HGR52 9 HGP1
@<TRIPOS>MOLECULE
pyrazole
 9 9 0 0 0
****
USER_CHARGES
INVALID_CHARGES
Pose:  27 Cluster:  27 Fr_nu: 6341028 TotEn:   -12.78
@<TRIPOS>ATOM
      1 C1        -60.5251  -22.6824  -41.6751 C.2    1 LIG      -0.25100
      2 C2        -59.4951  -21.7694  -41.3797 C.2    1 LIG       0.13200
      3 C3        -61.6824  -21.9670  -41.4870 C.2    1 LIG      -0.03800
      4 N1        -59.9572  -20.5658  -41.0307 N.2    1 LIG      -0.57800
      5 N2        -61.2904  -20.7175  -41.1056 N.pl3  1 LIG      -0.05900
      6 H1        -60.4414  -23.7144  -41.9821 H      1 LIG       0.15700
      7 H2        -58.4269  -21.9310  -41.4037 H      1 LIG       0.15600
      8 H3        -62.7259  -22.2292  -41.5856 H      1 LIG       0.15900
      9 H4        -61.8767  -19.9237  -40.8798 H      1 LIG       0.32200
@<TRIPOS>BOND
      1       1       2 1
      2       1       3 2
      3       2       4 2
      4       3       5 1
      5       4       5 1
      6       1       6 1
      7       2       7 1
      8       3       8 1
      9       5       9 1
@<TRIPOS>ALT_TYPE
CGenFF_4.0_ALT_TYPE_SET
CGenFF_4.0 1 CG2R51 2 CG2R52 3 CG2R51 4 NG2R50 5 NG2R51 6 HGR51 7 HGR52 8 HGR52 9 HGP1
@<TRIPOS>MOLECULE
pyrazole
 9 9 0 0 0
****
USER_CHARGES
INVALID_CHARGES
Pose:  28 Cluster:  28 Fr_nu: 10085846 TotEn:   -12.57
@<TRIPOS>ATOM
      1 C1        -51.7487    7.1044  -32.2793 C.2    1 LIG      -0.25100
      2 C2        -51.9030    7.6679  -30.9985 C.2    1 LIG       0.13200
      3 C3        -50.3956    6.9050  -32.4059 C.2    1 LIG      -0.03800
      4 N1        -50.7409    7.8167  -30.3572 N.2    1 LIG      -0.57800
      5 N2        -49.8433    7.3437  -31.2385 N.pl3  1 LIG      -0.05900
      6 H1        -52.5109    6.8741  -33.0089 H      1 LIG       0.15700
      7 H2        -52.8139    7.9768  -30.5059 H      1 LIG       0.15600
      8 H3        -49.7896    6.5018  -33.2043 H      1 LIG       0.15900
      9 H4        -48.8652    7.3517  -30.9777 H      1 LIG       0.32200
@<TRIPOS>BOND
      1       1       2 1
      2       1       3 2
      3       2       4 2
      4       3       5 1
      5       4       5 1
      6       1       6 1
      7       2       7 1
      8       3       8 1
      9       5       9 1
@<TRIPOS>ALT_TYPE
CGenFF_4.0_ALT_TYPE_SET
CGenFF_4.0 1 CG2R51 2 CG2R52 3 CG2R51 4 NG2R50 5 NG2R51 6 HGR51 7 HGR52 8 HGR52 9 HGP1
@<TRIPOS>MOLECULE
pyrazole
 9 9 0 0 0
****
USER_CHARGES
INVALID_CHARGES
Pose:  29 Cluster:  29 Fr_nu: 4108070 TotEn:   -12.31
@<TRIPOS>ATOM
      1 C1        -78.0186  -15.8087  -27.8203 C.2    1 LIG      -0.25100
      2 C2        -77.6000  -16.5232  -26.6819 C.2    1 LIG       0.13200
      3 C3        -77.1961  -16.2534  -28.8264 C.2    1 LIG      -0.03800
      4 N1        -76.5902  -17.3585  -26.9398 N.2    1 LIG      -0.57800
      5 N2        -76.3674  -17.1718  -28.2519 N.pl3  1 LIG      -0.05900
      6 H1        -78.8066  -15.0746  -27.9014 H      1 LIG       0.15700
      7 H2        -77.9884  -16.4697  -25.6749 H      1 LIG       0.15600
      8 H3        -77.1259  -16.0031  -29.8751 H      1 LIG       0.15900
      9 H4        -75.6290  -17.7054  -28.6934 H      1 LIG       0.32200
@<TRIPOS>BOND
      1       1       2 1
      2       1       3 2
      3       2       4 2
      4       3       5 1
      5       4       5 1
      6       1       6 1
      7       2       7 1
      8       3       8 1
      9       5       9 1
@<TRIPOS>ALT_TYPE
CGenFF_4.0_ALT_TYPE_SET
CGenFF_4.0 1 CG2R51 2 CG2R52 3 CG2R51 4 NG2R50 5 NG2R51 6 HGR51 7 HGR52 8 HGR52 9 HGP1
@<TRIPOS>MOLECULE
pyrazole
 9 9 0 0 0
****
USER_CHARGES
INVALID_CHARGES
Pose:  30 Cluster:  30 Fr_nu: 310484 TotEn:   -12.25
@<TRIPOS>ATOM
      1 C1        -57.2024    3.7155  -38.2129 C.2    1 LIG      -0.25100
      2 C2        -56.4389    2.6256  -37.7535 C.2    1 LIG       0.13200
      3 C3        -58.3169    3.7166  -37.4102 C.2    1 LIG      -0.03800
      4 N1        -57.0193    1.9813  -36.7376 N.2    1 LIG      -0.57800
      5 N2        -58.1592    2.6684  -36.5519 N.pl3  1 LIG      -0.05900
      6 H1        -56.9768    4.4047  -39.0132 H      1 LIG       0.15700
      7 H2        -55.4841    2.2736  -38.1170 H      1 LIG       0.15600
      8 H3        -59.1893    4.3530  -37.3748 H      1 LIG       0.15900
      9 H4        -58.7882    2.3645  -35.8192 H      1 LIG       0.32200
@<TRIPOS>BOND
      1       1       2 1
      2       1       3 2
      3       2       4 2
      4       3       5 1
      5       4       5 1
      6       1       6 1
      7       2       7 1
      8       3       8 1
      9       5       9 1
@<TRIPOS>ALT_TYPE
CGenFF_4.0_ALT_TYPE_SET
CGenFF_4.0 1 CG2R51 2 CG2R52 3 CG2R51 4 NG2R50 5 NG2R51 6 HGR51 7 HGR52 8 HGR52 9 HGP1
@<TRIPOS>MOLECULE
pyrazole
 9 9 0 0 0
****
USER_CHARGES
INVALID_CHARGES
Pose:  31 Cluster:  31 Fr_nu: 5706417 TotEn:   -12.24
@<TRIPOS>ATOM
      1 C1        -52.2137    3.9539  -32.4271 C.2    1 LIG      -0.25100
      2 C2        -52.4048    3.7170  -31.0527 C.2    1 LIG       0.13200
      3 C3        -51.5568    2.8361  -32.8801 C.2    1 LIG      -0.03800
      4 N1        -51.9094    2.5410  -30.6584 N.2    1 LIG      -0.57800
      5 N2        -51.4007    2.0287  -31.7919 N.pl3  1 LIG      -0.05900
      6 H1        -52.5109    4.8139  -33.0089 H      1 LIG       0.15700
      7 H2        -52.8839    4.3526  -30.3217 H      1 LIG       0.15600
      8 H3        -51.1924    2.5498  -33.8562 H      1 LIG       0.15900
      9 H4        -50.9568    1.1199  -31.7504 H      1 LIG       0.32200
@<TRIPOS>BOND
      1       1       2 1
      2       1       3 2
      3       2       4 2
      4       3       5 1
      5       4       5 1
      6       1       6 1
      7       2       7 1
      8       3       8 1
      9       5       9 1
@<TRIPOS>ALT_TYPE
CGenFF_4.0_ALT_TYPE_SET
CGenFF_4.0 1 CG2R51 2 CG2R52 3 CG2R51 4 NG2R50 5 NG2R51 6 HGR51 7 HGR52 8 HGR52 9 HGP1
@<TRIPOS>MOLECULE
pyrazole
 9 9 0 0 0
****
USER_CHARGES
INVALID_CHARGES
Pose:  32 Cluster:  32 Fr_nu: 4108915 TotEn:   -12.21
@<TRIPOS>ATOM
      1 C1        -78.7560  -17.0735  -28.1769 C.2    1 LIG      -0.25100
      2 C2        -78.0568  -15.8958  -27.8512 C.2    1 LIG       0.13200
      3 C3        -77.9027  -17.7616  -29.0044 C.2    1 LIG      -0.03800
      4 N1        -76.8522  -15.8360  -28.4250 N.2    1 LIG      -0.57800
      5 N2        -76.7876  -16.9847  -29.1194 N.pl3  1 LIG      -0.05900
      6 H1        -79.7403  -17.3816  -27.8564 H      1 LIG       0.15700
      7 H2        -78.3751  -15.0784  -27.2201 H      1 LIG       0.15600
      8 H3        -77.9876  -18.7115  -29.5123 H      1 LIG       0.15900
      9 H4        -75.9496  -17.1750  -29.6544 H      1 LIG       0.32200
@<TRIPOS>BOND
      1       1       2 1
      2       1       3 2
      3       2       4 2
      4       3       5 1
      5       4       5 1
      6       1       6 1
      7       2       7 1
      8       3       8 1
      9       5       9 1
@<TRIPOS>ALT_TYPE
CGenFF_4.0_ALT_TYPE_SET
CGenFF_4.0 1 CG2R51 2 CG2R52 3 CG2R51 4 NG2R50 5 NG2R51 6 HGR51 7 HGR52 8 HGR52 9 HGP1
@<TRIPOS>MOLECULE
pyrazole
 9 9 0 0 0
****
USER_CHARGES
INVALID_CHARGES
Pose:  33 Cluster:  33 Fr_nu: 10706528 TotEn:   -11.72
@<TRIPOS>ATOM
      1 C1        -74.0533  -29.9511  -43.5554 C.2    1 LIG      -0.25100
      2 C2        -75.2610  -30.5666  -43.9356 C.2    1 LIG       0.13200
      3 C3        -74.4129  -28.6697  -43.2163 C.2    1 LIG      -0.03800
      4 N1        -76.3094  -29.7439  -43.8464 N.2    1 LIG      -0.57800
      5 N2        -75.7617  -28.5983  -43.4062 N.pl3  1 LIG      -0.05900
      6 H1        -73.0609  -30.3763  -43.5298 H      1 LIG       0.15700
      7 H2        -75.4208  -31.5802  -44.2744 H      1 LIG       0.15600
      8 H3        -73.8431  -27.8207  -42.8671 H      1 LIG       0.15900
      9 H4        -76.3693  -27.8024  -43.2577 H      1 LIG       0.32200
@<TRIPOS>BOND
      1       1       2 1
      2       1       3 2
      3       2       4 2
      4       3       5 1
      5       4       5 1
      6       1       6 1
      7       2       7 1
      8       3       8 1
      9       5       9 1
@<TRIPOS>ALT_TYPE
CGenFF_4.0_ALT_TYPE_SET
CGenFF_4.0 1 CG2R51 2 CG2R52 3 CG2R51 4 NG2R50 5 NG2R51 6 HGR51 7 HGR52 8 HGR52 9 HGP1
@<TRIPOS>MOLECULE
pyrazole
 9 9 0 0 0
****
USER_CHARGES
INVALID_CHARGES
Pose:  34 Cluster:  34 Fr_nu: 1427641 TotEn:   -11.70
@<TRIPOS>ATOM
      1 C1        -62.1045   -1.5350  -23.1916 C.2    1 LIG      -0.25100
      2 C2        -61.8600   -1.5350  -24.5780 C.2    1 LIG       0.13200
      3 C3        -60.9727   -2.0875  -22.6435 C.2    1 LIG      -0.03800
      4 N1        -60.6667   -2.0467  -24.8912 N.2    1 LIG      -0.57800
      5 N2        -60.1510   -2.3733  -23.6939 N.pl3  1 LIG      -0.05900
      6 H1        -62.9780   -1.1833  -22.6628 H      1 LIG       0.15700
      7 H2        -62.5019   -1.1839  -25.3733 H      1 LIG       0.15600
      8 H3        -60.6856   -2.3003  -21.6238 H      1 LIG       0.15900
      9 H4        -59.2296   -2.7916  -23.6667 H      1 LIG       0.32200
@<TRIPOS>BOND
      1       1       2 1
      2       1       3 2
      3       2       4 2
      4       3       5 1
      5       4       5 1
      6       1       6 1
      7       2       7 1
      8       3       8 1
      9       5       9 1
@<TRIPOS>ALT_TYPE
CGenFF_4.0_ALT_TYPE_SET
CGenFF_4.0 1 CG2R51 2 CG2R52 3 CG2R51 4 NG2R50 5 NG2R51 6 HGR51 7 HGR52 8 HGR52 9 HGP1
@<TRIPOS>MOLECULE
pyrazole
 9 9 0 0 0
****
USER_CHARGES
INVALID_CHARGES
Pose:  35 Cluster:  35 Fr_nu:  95506 TotEn:   -11.65
@<TRIPOS>ATOM
      1 C1        -72.0614   -6.5662  -26.4457 C.2    1 LIG      -0.25100
      2 C2        -73.2828   -6.7108  -27.1305 C.2    1 LIG       0.13200
      3 C3        -71.7882   -7.8223  -25.9619 C.2    1 LIG      -0.03800
      4 N1        -73.7530   -7.9602  -27.0881 N.2    1 LIG      -0.57800
      5 N2        -72.8222   -8.6122  -26.3709 N.pl3  1 LIG      -0.05900
      6 H1        -71.4619   -5.6766  -26.3204 H      1 LIG       0.15700
      7 H2        -73.8502   -5.9576  -27.6584 H      1 LIG       0.15600
      8 H3        -70.9709   -8.2157  -25.3749 H      1 LIG       0.15900
      9 H4        -72.9572   -9.6000  -26.1953 H      1 LIG       0.32200
@<TRIPOS>BOND
      1       1       2 1
      2       1       3 2
      3       2       4 2
      4       3       5 1
      5       4       5 1
      6       1       6 1
      7       2       7 1
      8       3       8 1
      9       5       9 1
@<TRIPOS>ALT_TYPE
CGenFF_4.0_ALT_TYPE_SET
CGenFF_4.0 1 CG2R51 2 CG2R52 3 CG2R51 4 NG2R50 5 NG2R51 6 HGR51 7 HGR52 8 HGR52 9 HGP1
@<TRIPOS>MOLECULE
pyrazole
 9 9 0 0 0
****
USER_CHARGES
INVALID_CHARGES
Pose:  36 Cluster:  36 Fr_nu: 406661 TotEn:   -11.43
@<TRIPOS>ATOM
      1 C1        -59.3153    4.2655  -39.0695 C.2    1 LIG      -0.25100
      2 C2        -58.1332    3.6789  -38.5792 C.2    1 LIG       0.13200
      3 C3        -60.0915    4.4583  -37.9529 C.2    1 LIG      -0.03800
      4 N1        -58.1522    3.5102  -37.2544 N.2    1 LIG      -0.57800
      5 N2        -59.3557    3.9939  -36.9026 N.pl3  1 LIG      -0.05900
      6 H1        -59.5696    4.5147  -40.0891 H      1 LIG       0.15700
      7 H2        -57.2588    3.3667  -39.1322 H      1 LIG       0.15600
      8 H3        -61.0797    4.8727  -37.8145 H      1 LIG       0.15900
      9 H4        -59.6127    3.9745  -35.9236 H      1 LIG       0.32200
@<TRIPOS>BOND
      1       1       2 1
      2       1       3 2
      3       2       4 2
      4       3       5 1
      5       4       5 1
      6       1       6 1
      7       2       7 1
      8       3       8 1
      9       5       9 1
@<TRIPOS>ALT_TYPE
CGenFF_4.0_ALT_TYPE_SET
CGenFF_4.0 1 CG2R51 2 CG2R52 3 CG2R51 4 NG2R50 5 NG2R51 6 HGR51 7 HGR52 8 HGR52 9 HGP1
@<TRIPOS>MOLECULE
pyrazole
 9 9 0 0 0
****
USER_CHARGES
INVALID_CHARGES
Pose:  37 Cluster:  37 Fr_nu: 10183962 TotEn:   -11.42
@<TRIPOS>ATOM
      1 C1        -78.4644   -7.7523  -58.3829 C.2    1 LIG      -0.25100
      2 C2        -77.5800   -8.8449  -58.4588 C.2    1 LIG       0.13200
      3 C3        -79.1467   -7.9439  -57.2064 C.2    1 LIG      -0.03800
      4 N1        -77.6883   -9.6695  -57.4137 N.2    1 LIG      -0.57800
      5 N2        -78.6487   -9.0947  -56.6698 N.pl3  1 LIG      -0.05900
      6 H1        -78.5898   -6.9389  -59.0823 H      1 LIG       0.15700
      7 H2        -76.8614   -9.0751  -59.2324 H      1 LIG       0.15600
      8 H3        -79.9257   -7.3791  -56.7150 H      1 LIG       0.15900
      9 H4        -78.9182   -9.5446  -55.8040 H      1 LIG       0.32200
@<TRIPOS>BOND
      1       1       2 1
      2       1       3 2
      3       2       4 2
      4       3       5 1
      5       4       5 1
      6       1       6 1
      7       2       7 1
      8       3       8 1
      9       5       9 1
@<TRIPOS>ALT_TYPE
CGenFF_4.0_ALT_TYPE_SET
CGenFF_4.0 1 CG2R51 2 CG2R52 3 CG2R51 4 NG2R50 5 NG2R51 6 HGR51 7 HGR52 8 HGR52 9 HGP1
@<TRIPOS>MOLECULE
pyrazole
 9 9 0 0 0
****
USER_CHARGES
INVALID_CHARGES
Pose:  38 Cluster:  38 Fr_nu: 974703 TotEn:   -11.41
@<TRIPOS>ATOM
      1 C1        -79.9827  -15.4408  -48.0487 C.2    1 LIG      -0.25100
      2 C2        -79.0435  -16.4152  -47.6610 C.2    1 LIG       0.13200
      3 C3        -80.9421  -15.4788  -47.0665 C.2    1 LIG      -0.03800
      4 N1        -79.3760  -17.0273  -46.5215 N.2    1 LIG      -0.57800
      5 N2        -80.5348  -16.4361  -46.1844 N.pl3  1 LIG      -0.05900
      6 H1        -79.9669  -14.7997  -48.9177 H      1 LIG       0.15700
      7 H2        -78.1307  -16.7051  -48.1617 H      1 LIG       0.15600
      8 H3        -81.8583  -14.9251  -46.9204 H      1 LIG       0.15900
      9 H4        -80.9978  -16.7375  -45.3362 H      1 LIG       0.32200
@<TRIPOS>BOND
      1       1       2 1
      2       1       3 2
      3       2       4 2
      4       3       5 1
      5       4       5 1
      6       1       6 1
      7       2       7 1
      8       3       8 1
      9       5       9 1
@<TRIPOS>ALT_TYPE
CGenFF_4.0_ALT_TYPE_SET
CGenFF_4.0 1 CG2R51 2 CG2R52 3 CG2R51 4 NG2R50 5 NG2R51 6 HGR51 7 HGR52 8 HGR52 9 HGP1
@<TRIPOS>MOLECULE
pyrazole
 9 9 0 0 0
****
USER_CHARGES
INVALID_CHARGES
Pose:  39 Cluster:  39 Fr_nu: 315103 TotEn:   -11.31
@<TRIPOS>ATOM
      1 C1        -58.0034    3.6655  -36.9667 C.2    1 LIG      -0.25100
      2 C2        -57.6825    2.3342  -36.6405 C.2    1 LIG       0.13200
      3 C3        -56.9068    4.1243  -37.6549 C.2    1 LIG      -0.03800
      4 N1        -56.4766    1.9707  -37.0850 N.2    1 LIG      -0.57800
      5 N2        -56.0300    3.0803  -37.6977 N.pl3  1 LIG      -0.05900
      6 H1        -58.9035    4.2161  -36.7363 H      1 LIG       0.15700
      7 H2        -58.2769    1.6138  -36.0969 H      1 LIG       0.15600
      8 H3        -56.6757    5.0786  -38.1057 H      1 LIG       0.15900
      9 H4        -55.1125    3.0560  -38.1247 H      1 LIG       0.32200
@<TRIPOS>BOND
      1       1       2 1
      2       1       3 2
      3       2       4 2
      4       3       5 1
      5       4       5 1
      6       1       6 1
      7       2       7 1
      8       3       8 1
      9       5       9 1
@<TRIPOS>ALT_TYPE
CGenFF_4.0_ALT_TYPE_SET
CGenFF_4.0 1 CG2R51 2 CG2R52 3 CG2R51 4 NG2R50 5 NG2R51 6 HGR51 7 HGR52 8 HGR52 9 HGP1
@<TRIPOS>MOLECULE
pyrazole
 9 9 0 0 0
****
USER_CHARGES
INVALID_CHARGES
Pose:  40 Cluster:  40 Fr_nu: 10556625 TotEn:   -11.21
@<TRIPOS>ATOM
      1 C1        -45.4821    1.4806  -44.8191 C.2    1 LIG      -0.25100
      2 C2        -44.2080    0.8881  -44.7335 C.2    1 LIG       0.13200
      3 C3        -46.3507    0.4187  -44.8857 C.2    1 LIG      -0.03800
      4 N1        -44.2581   -0.4466  -44.7442 N.2    1 LIG      -0.57800
      5 N2        -45.5743   -0.7017  -44.8373 N.pl3  1 LIG      -0.05900
      6 H1        -45.7362    2.5302  -44.8304 H      1 LIG       0.15700
      7 H2        -43.2448    1.3732  -44.6642 H      1 LIG       0.15600
      8 H3        -47.4268    0.3607  -44.9637 H      1 LIG       0.15900
      9 H4        -45.8746   -1.6680  -44.8652 H      1 LIG       0.32200
@<TRIPOS>BOND
      1       1       2 1
      2       1       3 2
      3       2       4 2
      4       3       5 1
      5       4       5 1
      6       1       6 1
      7       2       7 1
      8       3       8 1
      9       5       9 1
@<TRIPOS>ALT_TYPE
CGenFF_4.0_ALT_TYPE_SET
CGenFF_4.0 1 CG2R51 2 CG2R52 3 CG2R51 4 NG2R50 5 NG2R51 6 HGR51 7 HGR52 8 HGR52 9 HGP1
@<TRIPOS>MOLECULE
pyrazole
 9 9 0 0 0
****
USER_CHARGES
INVALID_CHARGES
Pose:  41 Cluster:  41 Fr_nu: 859746 TotEn:   -10.93
@<TRIPOS>ATOM
      1 C1        -73.8933  -12.1662  -46.6276 C.2    1 LIG      -0.25100
      2 C2        -73.1021  -11.1149  -46.1273 C.2    1 LIG       0.13200
      3 C3        -73.9181  -13.0906  -45.6120 C.2    1 LIG      -0.03800
      4 N1        -72.6566  -11.3485  -44.8900 N.2    1 LIG      -0.57800
      5 N2        -73.1697  -12.5572  -44.6041 N.pl3  1 LIG      -0.05900
      6 H1        -74.3787  -12.2437  -47.5893 H      1 LIG       0.15700
      7 H2        -72.8310  -10.1883  -46.6130 H      1 LIG       0.15600
      8 H3        -74.3883  -14.0589  -45.5186 H      1 LIG       0.15900
      9 H4        -72.9666  -12.9624  -43.6990 H      1 LIG       0.32200
@<TRIPOS>BOND
      1       1       2 1
      2       1       3 2
      3       2       4 2
      4       3       5 1
      5       4       5 1
      6       1       6 1
      7       2       7 1
      8       3       8 1
      9       5       9 1
@<TRIPOS>ALT_TYPE
CGenFF_4.0_ALT_TYPE_SET
CGenFF_4.0 1 CG2R51 2 CG2R52 3 CG2R51 4 NG2R50 5 NG2R51 6 HGR51 7 HGR52 8 HGR52 9 HGP1
@<TRIPOS>MOLECULE
pyrazole
 9 9 0 0 0
****
USER_CHARGES
INVALID_CHARGES
Pose:  42 Cluster:  42 Fr_nu: 753681 TotEn:   -10.63
@<TRIPOS>ATOM
      1 C1        -73.2279  -12.8031  -45.0009 C.2    1 LIG      -0.25100
      2 C2        -73.2875  -12.1800  -43.7400 C.2    1 LIG       0.13200
      3 C3        -73.0957  -11.7653  -45.8908 C.2    1 LIG      -0.03800
      4 N1        -73.2001  -10.8495  -43.8177 N.2    1 LIG      -0.57800
      5 N2        -73.0841  -10.6279  -45.1381 N.pl3  1 LIG      -0.05900
      6 H1        -73.2736  -13.8569  -45.2331 H      1 LIG       0.15700
      7 H2        -73.3915  -12.6400  -42.7677 H      1 LIG       0.15600
      8 H3        -73.0130  -11.7342  -46.9677 H      1 LIG       0.15900
      9 H4        -73.0025   -9.6711  -45.4583 H      1 LIG       0.32200
@<TRIPOS>BOND
      1       1       2 1
      2       1       3 2
      3       2       4 2
      4       3       5 1
      5       4       5 1
      6       1       6 1
      7       2       7 1
      8       3       8 1
      9       5       9 1
@<TRIPOS>ALT_TYPE
CGenFF_4.0_ALT_TYPE_SET
CGenFF_4.0 1 CG2R51 2 CG2R52 3 CG2R51 4 NG2R50 5 NG2R51 6 HGR51 7 HGR52 8 HGR52 9 HGP1
@<TRIPOS>MOLECULE
pyrazole
 9 9 0 0 0
****
USER_CHARGES
INVALID_CHARGES
Pose:  43 Cluster:  43 Fr_nu: 263113 TotEn:   -10.36
@<TRIPOS>ATOM
      1 C1        -75.5404  -13.3406  -46.7308 C.2    1 LIG      -0.25100
      2 C2        -75.6206  -12.6269  -47.9416 C.2    1 LIG       0.13200
      3 C3        -74.2006  -13.3551  -46.4289 C.2    1 LIG      -0.03800
      4 N1        -74.4268  -12.2175  -48.3789 N.2    1 LIG      -0.57800
      5 N2        -73.5837  -12.6754  -47.4377 N.pl3  1 LIG      -0.05900
      6 H1        -76.3412  -13.7823  -46.1563 H      1 LIG       0.15700
      7 H2        -76.4991  -12.3884  -48.5239 H      1 LIG       0.15600
      8 H3        -73.6430  -13.7803  -45.6069 H      1 LIG       0.15900
      9 H4        -72.5949  -12.4888  -47.5481 H      1 LIG       0.32200
@<TRIPOS>BOND
      1       1       2 1
      2       1       3 2
      3       2       4 2
      4       3       5 1
      5       4       5 1
      6       1       6 1
      7       2       7 1
      8       3       8 1
      9       5       9 1
@<TRIPOS>ALT_TYPE
CGenFF_4.0_ALT_TYPE_SET
CGenFF_4.0 1 CG2R51 2 CG2R52 3 CG2R51 4 NG2R50 5 NG2R51 6 HGR51 7 HGR52 8 HGR52 9 HGP1
@<TRIPOS>MOLECULE
pyrazole
 9 9 0 0 0
****
USER_CHARGES
INVALID_CHARGES
Pose:  44 Cluster:  44 Fr_nu: 754268 TotEn:   -10.30
@<TRIPOS>ATOM
      1 C1        -73.0745  -10.9623  -44.3126 C.2    1 LIG      -0.25100
      2 C2        -73.2398  -11.2478  -45.6811 C.2    1 LIG       0.13200
      3 C3        -73.2009  -12.1800  -43.6900 C.2    1 LIG      -0.03800
      4 N1        -73.4547  -12.5452  -45.9148 N.2    1 LIG      -0.57800
      5 N2        -73.4251  -13.0858  -44.6848 N.pl3  1 LIG      -0.05900
      6 H1        -72.8889  -10.0078  -43.8424 H      1 LIG       0.15700
      7 H2        -73.2132  -10.5645  -46.5179 H      1 LIG       0.15600
      8 H3        -73.1549  -12.4766  -42.6521 H      1 LIG       0.15900
      9 H4        -73.5682  -14.0840  -44.5963 H      1 LIG       0.32200
@<TRIPOS>BOND
      1       1       2 1
      2       1       3 2
      3       2       4 2
      4       3       5 1
      5       4       5 1
      6       1       6 1
      7       2       7 1
      8       3       8 1
      9       5       9 1
@<TRIPOS>ALT_TYPE
CGenFF_4.0_ALT_TYPE_SET
CGenFF_4.0 1 CG2R51 2 CG2R52 3 CG2R51 4 NG2R50 5 NG2R51 6 HGR51 7 HGR52 8 HGR52 9 HGP1
@<TRIPOS>MOLECULE
pyrazole
 9 9 0 0 0
****
USER_CHARGES
INVALID_CHARGES
Pose:  45 Cluster:  45 Fr_nu: 10753994 TotEn:   -10.24
@<TRIPOS>ATOM
      1 C1        -45.7411   -0.4948  -45.8324 C.2    1 LIG      -0.25100
      2 C2        -44.7523   -0.7700  -44.8689 C.2    1 LIG       0.13200
      3 C3        -45.1406   -0.7848  -47.0331 C.2    1 LIG      -0.03800
      4 N1        -43.6104   -1.2018  -45.4106 N.2    1 LIG      -0.57800
      5 N2        -43.8779   -1.2003  -46.7277 N.pl3  1 LIG      -0.05900
      6 H1        -46.7485   -0.1370  -45.6789 H      1 LIG       0.15700
      7 H2        -44.8160   -0.6734  -43.7944 H      1 LIG       0.15600
      8 H3        -45.4893   -0.7320  -48.0544 H      1 LIG       0.15900
      9 H4        -43.1487   -1.4944  -47.3653 H      1 LIG       0.32200
@<TRIPOS>BOND
      1       1       2 1
      2       1       3 2
      3       2       4 2
      4       3       5 1
      5       4       5 1
      6       1       6 1
      7       2       7 1
      8       3       8 1
      9       5       9 1
@<TRIPOS>ALT_TYPE
CGenFF_4.0_ALT_TYPE_SET
CGenFF_4.0 1 CG2R51 2 CG2R52 3 CG2R51 4 NG2R50 5 NG2R51 6 HGR51 7 HGR52 8 HGR52 9 HGP1
@<TRIPOS>MOLECULE
pyrazole
 9 9 0 0 0
****
USER_CHARGES
INVALID_CHARGES
Pose:  46 Cluster:  46 Fr_nu: 10754397 TotEn:   -10.16
@<TRIPOS>ATOM
      1 C1        -50.3162  -26.5253  -25.7528 C.2    1 LIG      -0.25100
      2 C2        -51.1260  -25.7839  -24.8718 C.2    1 LIG       0.13200
      3 C3        -49.0319  -26.2588  -25.3453 C.2    1 LIG      -0.03800
      4 N1        -50.4158  -25.0980  -23.9723 N.2    1 LIG      -0.57800
      5 N2        -49.1461  -25.4074  -24.2859 N.pl3  1 LIG      -0.05900
      6 H1        -50.6200  -27.1643  -26.5688 H      1 LIG       0.15700
      7 H2        -52.2041  -25.7143  -24.8480 H      1 LIG       0.15600
      8 H3        -48.0688  -26.5890  -25.7069 H      1 LIG       0.15900
      9 H4        -48.4027  -24.9984  -23.7338 H      1 LIG       0.32200
@<TRIPOS>BOND
      1       1       2 1
      2       1       3 2
      3       2       4 2
      4       3       5 1
      5       4       5 1
      6       1       6 1
      7       2       7 1
      8       3       8 1
      9       5       9 1
@<TRIPOS>ALT_TYPE
CGenFF_4.0_ALT_TYPE_SET
CGenFF_4.0 1 CG2R51 2 CG2R52 3 CG2R51 4 NG2R50 5 NG2R51 6 HGR51 7 HGR52 8 HGR52 9 HGP1
@<TRIPOS>MOLECULE
pyrazole
 9 9 0 0 0
****
USER_CHARGES
INVALID_CHARGES
Pose:  47 Cluster:  47 Fr_nu: 1472433 TotEn:    -9.93
@<TRIPOS>ATOM
      1 C1        -73.7666  -12.4570  -45.5582 C.2    1 LIG      -0.25100
      2 C2        -73.9823  -12.0127  -46.8765 C.2    1 LIG       0.13200
      3 C3        -74.5233  -13.5984  -45.4525 C.2    1 LIG      -0.03800
      4 N1        -74.8110  -12.8070  -47.5593 N.2    1 LIG      -0.57800
      5 N2        -75.1227  -13.7621  -46.6667 N.pl3  1 LIG      -0.05900
      6 H1        -73.1487  -12.0132  -44.7916 H      1 LIG       0.15700
      7 H2        -73.5706  -11.1428  -47.3680 H      1 LIG       0.15600
      8 H3        -74.6875  -14.2917  -44.6403 H      1 LIG       0.15900
      9 H4        -75.7551  -14.4986  -46.9537 H      1 LIG       0.32200
@<TRIPOS>BOND
      1       1       2 1
      2       1       3 2
      3       2       4 2
      4       3       5 1
      5       4       5 1
      6       1       6 1
      7       2       7 1
      8       3       8 1
      9       5       9 1
@<TRIPOS>ALT_TYPE
CGenFF_4.0_ALT_TYPE_SET
CGenFF_4.0 1 CG2R51 2 CG2R52 3 CG2R51 4 NG2R50 5 NG2R51 6 HGR51 7 HGR52 8 HGR52 9 HGP1
@<TRIPOS>MOLECULE
pyrazole
 9 9 0 0 0
****
USER_CHARGES
INVALID_CHARGES
Pose:  48 Cluster:  48 Fr_nu: 857788 TotEn:    -9.26
@<TRIPOS>ATOM
      1 C1        -73.9181  -13.0906  -45.6120 C.2    1 LIG      -0.25100
      2 C2        -74.3201  -12.9241  -46.9508 C.2    1 LIG       0.13200
      3 C3        -73.3112  -11.9025  -45.2855 C.2    1 LIG      -0.03800
      4 N1        -73.9959  -11.7248  -47.4412 N.2    1 LIG      -0.57800
      5 N2        -73.3840  -11.1267  -46.4049 N.pl3  1 LIG      -0.05900
      6 H1        -74.0502  -13.9506  -44.9723 H      1 LIG       0.15700
      7 H2        -74.8352  -13.6270  -47.5899 H      1 LIG       0.15600
      8 H3        -72.8426  -11.5481  -44.3787 H      1 LIG       0.15900
      9 H4        -73.0366  -10.1844  -46.5321 H      1 LIG       0.32200
@<TRIPOS>BOND
      1       1       2 1
      2       1       3 2
      3       2       4 2
      4       3       5 1
      5       4       5 1
      6       1       6 1
      7       2       7 1
      8       3       8 1
      9       5       9 1
@<TRIPOS>ALT_TYPE
CGenFF_4.0_ALT_TYPE_SET
CGenFF_4.0 1 CG2R51 2 CG2R52 3 CG2R51 4 NG2R50 5 NG2R51 6 HGR51 7 HGR52 8 HGR52 9 HGP1
@<TRIPOS>MOLECULE
pyrazole
 9 9 0 0 0
****
USER_CHARGES
INVALID_CHARGES
Pose:  49 Cluster:  49 Fr_nu: 558760 TotEn:    -8.77
@<TRIPOS>ATOM
      1 C1        -72.8729  -10.9516  -44.8118 C.2    1 LIG      -0.25100
      2 C2        -73.9365  -11.8007  -45.1718 C.2    1 LIG       0.13200
      3 C3        -72.6599  -11.2136  -43.4805 C.2    1 LIG      -0.03800
      4 N1        -74.3690  -12.5464  -44.1516 N.2    1 LIG      -0.57800
      5 N2        -73.5731  -12.1669  -43.1374 N.pl3  1 LIG      -0.05900
      6 H1        -72.3349  -10.2484  -45.4303 H      1 LIG       0.15700
      7 H2        -74.4148  -11.9068  -46.1350 H      1 LIG       0.15600
      8 H3        -71.9583  -10.8149  -42.7620 H      1 LIG       0.15900
      9 H4        -73.7099  -12.6000  -42.2327 H      1 LIG       0.32200
@<TRIPOS>BOND
      1       1       2 1
      2       1       3 2
      3       2       4 2
      4       3       5 1
      5       4       5 1
      6       1       6 1
      7       2       7 1
      8       3       8 1
      9       5       9 1
@<TRIPOS>ALT_TYPE
CGenFF_4.0_ALT_TYPE_SET
CGenFF_4.0 1 CG2R51 2 CG2R52 3 CG2R51 4 NG2R50 5 NG2R51 6 HGR51 7 HGR52 8 HGR52 9 HGP1
@<TRIPOS>MOLECULE
pyrazole
 9 9 0 0 0
****
USER_CHARGES
INVALID_CHARGES
Pose:  50 Cluster:  50 Fr_nu: 370358 TotEn:    -8.58
@<TRIPOS>ATOM
      1 C1        -72.6706  -11.5116  -43.7791 C.2    1 LIG      -0.25100
      2 C2        -73.4153  -12.3089  -44.6688 C.2    1 LIG       0.13200
      3 C3        -72.2603  -10.4424  -44.5373 C.2    1 LIG      -0.03800
      4 N1        -73.4763  -11.7904  -45.8982 N.2    1 LIG      -0.57800
      5 N2        -72.7649  -10.6558  -45.7864 N.pl3  1 LIG      -0.05900
      6 H1        -72.4608  -11.6863  -42.7341 H      1 LIG       0.15700
      7 H2        -73.9156  -13.2464  -44.4727 H      1 LIG       0.15600
      8 H3        -71.6662   -9.5699  -44.3065 H      1 LIG       0.15900
      9 H4        -72.6614  -10.0720  -46.6070 H      1 LIG       0.32200
@<TRIPOS>BOND
      1       1       2 1
      2       1       3 2
      3       2       4 2
      4       3       5 1
      5       4       5 1
      6       1       6 1
      7       2       7 1
      8       3       8 1
      9       5       9 1
@<TRIPOS>ALT_TYPE
CGenFF_4.0_ALT_TYPE_SET
CGenFF_4.0 1 CG2R51 2 CG2R52 3 CG2R51 4 NG2R50 5 NG2R51 6 HGR51 7 HGR52 8 HGR52 9 HGP1
@<TRIPOS>MOLECULE
pyrazole
 9 9 0 0 0
****
USER_CHARGES
INVALID_CHARGES
Pose:  51 Cluster:  51 Fr_nu: 10753036 TotEn:    -7.40
@<TRIPOS>ATOM
      1 C1        -45.3749   -0.5354  -46.4571 C.2    1 LIG      -0.25100
      2 C2        -44.4460   -1.0280  -45.5210 C.2    1 LIG       0.13200
      3 C3        -44.6638    0.3750  -47.1999 C.2    1 LIG      -0.03800
      4 N1        -43.2371   -0.4764  -45.6549 N.2    1 LIG      -0.57800
      5 N2        -43.4012    0.3723  -46.6839 N.pl3  1 LIG      -0.05900
      6 H1        -46.4143   -0.8028  -46.5777 H      1 LIG       0.15700
      7 H2        -44.5999   -1.7657  -44.7464 H      1 LIG       0.15600
      8 H3        -44.9368    1.0120  -48.0289 H      1 LIG       0.15900
      9 H4        -42.6062    0.9232  -46.9825 H      1 LIG       0.32200
@<TRIPOS>BOND
      1       1       2 1
      2       1       3 2
      3       2       4 2
      4       3       5 1
      5       4       5 1
      6       1       6 1
      7       2       7 1
      8       3       8 1
      9       5       9 1
@<TRIPOS>ALT_TYPE
CGenFF_4.0_ALT_TYPE_SET
CGenFF_4.0 1 CG2R51 2 CG2R52 3 CG2R51 4 NG2R50 5 NG2R51 6 HGR51 7 HGR52 8 HGR52 9 HGP1
@<TRIPOS>MOLECULE
4_lactone
 9 9 0 0 0
****
USER_CHARGES
INVALID_CHARGES
Pose:   1 Cluster:   1 Fr_nu: 5339368 TotEn:   -24.26
@<TRIPOS>ATOM
      1 C1        -51.7373    3.6898  -32.3384 C.2    1 LIG       0.04000
      2 C2        -51.8309    2.4907  -31.3779 C.3    1 LIG       0.11000
      3 C3        -52.6057    1.8591  -32.5306 C.3    1 LIG       0.08100
      4 O1        -51.2601    4.8018  -32.3348 O.2    1 LIG      -0.32000
      5 O2        -52.4370    3.0664  -33.3241 O.3    1 LIG      -0.27100
      6 H1        -50.8694    2.0304  -31.1451 H      1 LIG       0.09000
      7 H2        -52.4060    2.6895  -30.4721 H      1 LIG       0.09000
      8 H3        -52.1303    0.9958  -33.0041 H      1 LIG       0.09000
      9 H4        -53.6611    1.6529  -32.3324 H      1 LIG       0.09000
@<TRIPOS>BOND
      1       1       2 1
      2       1       4 2
      3       1       5 1
      4       2       3 1
      5       3       5 1
      6       2       6 1
      7       2       7 1
      8       3       8 1
      9       3       9 1
@<TRIPOS>ALT_TYPE
CGenFF_4.0_ALT_TYPE_SET
CGenFF_4.0 1 CG2O4 2 CG3C41 3 CG3C41 4 OG2D1 5 OG3C51 6 HGA2 7 HGA2 8 HGA2 9 HGA2
@<TRIPOS>MOLECULE
4_lactone
 9 9 0 0 0
****
USER_CHARGES
INVALID_CHARGES
Pose:   2 Cluster:   2 Fr_nu: 4213561 TotEn:   -22.10
@<TRIPOS>ATOM
      1 C1        -52.2156    3.2159  -31.5550 C.2    1 LIG       0.04000
      2 C2        -51.3683    1.9626  -31.2716 C.3    1 LIG       0.11000
      3 C3        -52.3242    1.3125  -32.2674 C.3    1 LIG       0.08100
      4 O1        -52.2459    4.3724  -31.2001 O.2    1 LIG      -0.32000
      5 O2        -53.0316    2.5726  -32.4325 O.3    1 LIG      -0.27100
      6 H1        -50.3298    2.0442  -31.5961 H      1 LIG       0.09000
      7 H2        -51.4364    1.6021  -30.2439 H      1 LIG       0.09000
      8 H3        -51.8743    0.9768  -33.2058 H      1 LIG       0.09000
      9 H4        -52.9762    0.5364  -31.8574 H      1 LIG       0.09000
@<TRIPOS>BOND
      1       1       2 1
      2       1       4 2
      3       1       5 1
      4       2       3 1
      5       3       5 1
      6       2       6 1
      7       2       7 1
      8       3       8 1
      9       3       9 1
@<TRIPOS>ALT_TYPE
CGenFF_4.0_ALT_TYPE_SET
CGenFF_4.0 1 CG2O4 2 CG3C41 3 CG3C41 4 OG2D1 5 OG3C51 6 HGA2 7 HGA2 8 HGA2 9 HGA2
@<TRIPOS>MOLECULE
4_lactone
 9 9 0 0 0
****
USER_CHARGES
INVALID_CHARGES
Pose:   3 Cluster:   3 Fr_nu: 7374669 TotEn:   -20.27
@<TRIPOS>ATOM
      1 C1        -50.8807  -25.3305  -24.6874 C.2    1 LIG       0.04000
      2 C2        -51.6014  -26.5377  -25.3138 C.3    1 LIG       0.11000
      3 C3        -52.5993  -25.4767  -25.7680 C.3    1 LIG       0.08100
      4 O1        -49.8796  -25.1258  -24.0391 O.2    1 LIG      -0.32000
      5 O2        -51.8102  -24.4386  -25.1236 O.3    1 LIG      -0.27100
      6 H1        -51.0384  -27.0295  -26.1085 H      1 LIG       0.09000
      7 H2        -51.9751  -27.2600  -24.5861 H      1 LIG       0.09000
      8 H3        -52.6658  -25.3205  -26.8481 H      1 LIG       0.09000
      9 H4        -53.5987  -25.5512  -25.3307 H      1 LIG       0.09000
@<TRIPOS>BOND
      1       1       2 1
      2       1       4 2
      3       1       5 1
      4       2       3 1
      5       3       5 1
      6       2       6 1
      7       2       7 1
      8       3       8 1
      9       3       9 1
@<TRIPOS>ALT_TYPE
CGenFF_4.0_ALT_TYPE_SET
CGenFF_4.0 1 CG2O4 2 CG3C41 3 CG3C41 4 OG2D1 5 OG3C51 6 HGA2 7 HGA2 8 HGA2 9 HGA2
@<TRIPOS>MOLECULE
4_lactone
 9 9 0 0 0
****
USER_CHARGES
INVALID_CHARGES
Pose:   4 Cluster:   4 Fr_nu: 5415556 TotEn:   -19.45
@<TRIPOS>ATOM
      1 C1        -52.3713    3.4466  -33.7394 C.2    1 LIG       0.04000
      2 C2        -53.0112    2.2192  -33.0663 C.3    1 LIG       0.11000
      3 C3        -51.8647    2.3913  -32.0744 C.3    1 LIG       0.08100
      4 O1        -52.5772    4.1431  -34.7073 O.2    1 LIG      -0.32000
      5 O2        -51.3745    3.5407  -32.8189 O.3    1 LIG      -0.27100
      6 H1        -54.0116    2.3995  -32.6698 H      1 LIG       0.09000
      7 H2        -52.9816    1.3126  -33.6730 H      1 LIG       0.09000
      8 H3        -52.1559    2.6646  -31.0566 H      1 LIG       0.09000
      9 H4        -51.1305    1.5812  -32.0569 H      1 LIG       0.09000
@<TRIPOS>BOND
      1       1       2 1
      2       1       4 2
      3       1       5 1
      4       2       3 1
      5       3       5 1
      6       2       6 1
      7       2       7 1
      8       3       8 1
      9       3       9 1
@<TRIPOS>ALT_TYPE
CGenFF_4.0_ALT_TYPE_SET
CGenFF_4.0 1 CG2O4 2 CG3C41 3 CG3C41 4 OG2D1 5 OG3C51 6 HGA2 7 HGA2 8 HGA2 9 HGA2
@<TRIPOS>MOLECULE
4_lactone
 9 9 0 0 0
****
USER_CHARGES
INVALID_CHARGES
Pose:   5 Cluster:   5 Fr_nu: 7422248 TotEn:   -19.45
@<TRIPOS>ATOM
      1 C1        -56.7634    1.9379  -19.8560 C.2    1 LIG       0.04000
      2 C2        -57.3294    0.7025  -19.1332 C.3    1 LIG       0.11000
      3 C3        -56.4124    1.1666  -18.0055 C.3    1 LIG       0.08100
      4 O1        -56.8930    2.4821  -20.9290 O.2    1 LIG      -0.32000
      5 O2        -55.9684    2.2931  -18.8113 O.3    1 LIG      -0.27100
      6 H1        -58.3994    0.7583  -18.9269 H      1 LIG       0.09000
      7 H2        -57.0638   -0.2473  -19.6003 H      1 LIG       0.09000
      8 H3        -56.9146    1.4971  -17.0923 H      1 LIG       0.09000
      9 H4        -55.5845    0.4943  -17.7640 H      1 LIG       0.09000
@<TRIPOS>BOND
      1       1       2 1
      2       1       4 2
      3       1       5 1
      4       2       3 1
      5       3       5 1
      6       2       6 1
      7       2       7 1
      8       3       8 1
      9       3       9 1
@<TRIPOS>ALT_TYPE
CGenFF_4.0_ALT_TYPE_SET
CGenFF_4.0 1 CG2O4 2 CG3C41 3 CG3C41 4 OG2D1 5 OG3C51 6 HGA2 7 HGA2 8 HGA2 9 HGA2
@<TRIPOS>MOLECULE
4_lactone
 9 9 0 0 0
****
USER_CHARGES
INVALID_CHARGES
Pose:   6 Cluster:   6 Fr_nu: 7355728 TotEn:   -19.39
@<TRIPOS>ATOM
      1 C1        -57.1827    2.1437  -20.2510 C.2    1 LIG       0.04000
      2 C2        -57.5848    1.5283  -18.8987 C.3    1 LIG       0.11000
      3 C3        -58.3681    0.5582  -19.7781 C.3    1 LIG       0.08100
      4 O1        -56.5024    3.0628  -20.6470 O.2    1 LIG      -0.32000
      5 O2        -57.9049    1.2456  -20.9733 O.3    1 LIG      -0.27100
      6 H1        -56.7527    1.0958  -18.3410 H      1 LIG       0.09000
      7 H2        -58.1843    2.1884  -18.2697 H      1 LIG       0.09000
      8 H3        -58.0300   -0.4813  -19.7543 H      1 LIG       0.09000
      9 H4        -59.4562    0.6081  -19.6822 H      1 LIG       0.09000
@<TRIPOS>BOND
      1       1       2 1
      2       1       4 2
      3       1       5 1
      4       2       3 1
      5       3       5 1
      6       2       6 1
      7       2       7 1
      8       3       8 1
      9       3       9 1
@<TRIPOS>ALT_TYPE
CGenFF_4.0_ALT_TYPE_SET
CGenFF_4.0 1 CG2O4 2 CG3C41 3 CG3C41 4 OG2D1 5 OG3C51 6 HGA2 7 HGA2 8 HGA2 9 HGA2
@<TRIPOS>MOLECULE
4_lactone
 9 9 0 0 0
****
USER_CHARGES
INVALID_CHARGES
Pose:   7 Cluster:   7 Fr_nu: 1267928 TotEn:   -19.19
@<TRIPOS>ATOM
      1 C1        -50.9886    7.1766  -30.4419 C.2    1 LIG       0.04000
      2 C2        -52.1500    7.4940  -31.4008 C.3    1 LIG       0.11000
      3 C3        -52.0420    6.0090  -31.7341 C.3    1 LIG       0.08100
      4 O1        -50.2993    7.7728  -29.6459 O.2    1 LIG      -0.32000
      5 O2        -50.9472    5.8619  -30.7878 O.3    1 LIG      -0.27100
      6 H1        -53.0696    7.8014  -30.9004 H      1 LIG       0.09000
      7 H2        -51.8871    8.1815  -32.2065 H      1 LIG       0.09000
      8 H3        -52.9030    5.3966  -31.4530 H      1 LIG       0.09000
      9 H4        -51.7249    5.7766  -32.7545 H      1 LIG       0.09000
@<TRIPOS>BOND
      1       1       2 1
      2       1       4 2
      3       1       5 1
      4       2       3 1
      5       3       5 1
      6       2       6 1
      7       2       7 1
      8       3       8 1
      9       3       9 1
@<TRIPOS>ALT_TYPE
CGenFF_4.0_ALT_TYPE_SET
CGenFF_4.0 1 CG2O4 2 CG3C41 3 CG3C41 4 OG2D1 5 OG3C51 6 HGA2 7 HGA2 8 HGA2 9 HGA2
@<TRIPOS>MOLECULE
4_lactone
 9 9 0 0 0
****
USER_CHARGES
INVALID_CHARGES
Pose:   8 Cluster:   8 Fr_nu: 7312599 TotEn:   -19.05
@<TRIPOS>ATOM
      1 C1        -83.2520  -21.5169  -40.3910 C.2    1 LIG       0.04000
      2 C2        -84.7374  -21.6047  -40.7848 C.3    1 LIG       0.11000
      3 C3        -84.2379  -22.7017  -41.7202 C.3    1 LIG       0.08100
      4 O1        -82.5656  -20.8688  -39.6340 O.2    1 LIG      -0.32000
      5 O2        -82.8763  -22.5031  -41.2489 O.3    1 LIG      -0.27100
      6 H1        -85.3937  -21.9332  -39.9774 H      1 LIG       0.09000
      7 H2        -85.1233  -20.7067  -41.2701 H      1 LIG       0.09000
      8 H3        -84.5972  -23.7109  -41.5011 H      1 LIG       0.09000
      9 H4        -84.3284  -22.4878  -42.7887 H      1 LIG       0.09000
@<TRIPOS>BOND
      1       1       2 1
      2       1       4 2
      3       1       5 1
      4       2       3 1
      5       3       5 1
      6       2       6 1
      7       2       7 1
      8       3       8 1
      9       3       9 1
@<TRIPOS>ALT_TYPE
CGenFF_4.0_ALT_TYPE_SET
CGenFF_4.0 1 CG2O4 2 CG3C41 3 CG3C41 4 OG2D1 5 OG3C51 6 HGA2 7 HGA2 8 HGA2 9 HGA2
@<TRIPOS>MOLECULE
4_lactone
 9 9 0 0 0
****
USER_CHARGES
INVALID_CHARGES
Pose:   9 Cluster:   9 Fr_nu: 7375317 TotEn:   -18.88
@<TRIPOS>ATOM
      1 C1        -51.4525  -25.3197  -25.4622 C.2    1 LIG       0.04000
      2 C2        -51.3066  -26.4744  -26.4694 C.3    1 LIG       0.11000
      3 C3        -52.7977  -26.2340  -26.6856 C.3    1 LIG       0.08100
      4 O1        -50.7428  -24.7069  -24.6972 O.2    1 LIG      -0.32000
      5 O2        -52.7814  -25.1611  -25.7037 O.3    1 LIG      -0.27100
      6 H1        -50.6618  -26.2454  -27.3193 H      1 LIG       0.09000
      7 H2        -51.0410  -27.4305  -26.0154 H      1 LIG       0.09000
      8 H3        -53.0798  -25.8691  -27.6770 H      1 LIG       0.09000
      9 H4        -53.4565  -27.0505  -26.3776 H      1 LIG       0.09000
@<TRIPOS>BOND
      1       1       2 1
      2       1       4 2
      3       1       5 1
      4       2       3 1
      5       3       5 1
      6       2       6 1
      7       2       7 1
      8       3       8 1
      9       3       9 1
@<TRIPOS>ALT_TYPE
CGenFF_4.0_ALT_TYPE_SET
CGenFF_4.0 1 CG2O4 2 CG3C41 3 CG3C41 4 OG2D1 5 OG3C51 6 HGA2 7 HGA2 8 HGA2 9 HGA2
@<TRIPOS>MOLECULE
4_lactone
 9 9 0 0 0
****
USER_CHARGES
INVALID_CHARGES
Pose:  10 Cluster:  10 Fr_nu: 5140259 TotEn:   -18.78
@<TRIPOS>ATOM
      1 C1        -57.8599    1.1920  -20.9211 C.2    1 LIG       0.04000
      2 C2        -58.3418    0.1899  -19.8569 C.3    1 LIG       0.11000
      3 C3        -59.1246   -0.3992  -21.0266 C.3    1 LIG       0.08100
      4 O1        -57.1285    2.1545  -20.9752 O.2    1 LIG      -0.32000
      5 O2        -58.5854    0.6164  -21.9172 O.3    1 LIG      -0.27100
      6 H1        -57.5512   -0.4423  -19.4498 H      1 LIG       0.09000
      7 H2        -58.9411    0.6377  -19.0625 H      1 LIG       0.09000
      8 H3        -58.8283   -1.4052  -21.3360 H      1 LIG       0.09000
      9 H4        -60.2130   -0.3287  -20.9489 H      1 LIG       0.09000
@<TRIPOS>BOND
      1       1       2 1
      2       1       4 2
      3       1       5 1
      4       2       3 1
      5       3       5 1
      6       2       6 1
      7       2       7 1
      8       3       8 1
      9       3       9 1
@<TRIPOS>ALT_TYPE
CGenFF_4.0_ALT_TYPE_SET
CGenFF_4.0 1 CG2O4 2 CG3C41 3 CG3C41 4 OG2D1 5 OG3C51 6 HGA2 7 HGA2 8 HGA2 9 HGA2
@<TRIPOS>MOLECULE
4_lactone
 9 9 0 0 0
****
USER_CHARGES
INVALID_CHARGES
Pose:  11 Cluster:  11 Fr_nu: 6945411 TotEn:   -18.19
@<TRIPOS>ATOM
      1 C1        -51.8258  -25.3338  -24.5030 C.2    1 LIG       0.04000
      2 C2        -52.6854  -25.8926  -25.6511 C.3    1 LIG       0.11000
      3 C3        -53.6519  -26.2324  -24.5205 C.3    1 LIG       0.08100
      4 O1        -50.7516  -24.7918  -24.3737 O.2    1 LIG      -0.32000
      5 O2        -52.7328  -25.6664  -23.5456 O.3    1 LIG      -0.27100
      6 H1        -53.0305  -25.1365  -26.3580 H      1 LIG       0.09000
      7 H2        -52.2400  -26.7449  -26.1668 H      1 LIG       0.09000
      8 H3        -54.6048  -25.6964  -24.5348 H      1 LIG       0.09000
      9 H4        -53.8165  -27.2991  -24.3453 H      1 LIG       0.09000
@<TRIPOS>BOND
      1       1       2 1
      2       1       4 2
      3       1       5 1
      4       2       3 1
      5       3       5 1
      6       2       6 1
      7       2       7 1
      8       3       8 1
      9       3       9 1
@<TRIPOS>ALT_TYPE
CGenFF_4.0_ALT_TYPE_SET
CGenFF_4.0 1 CG2O4 2 CG3C41 3 CG3C41 4 OG2D1 5 OG3C51 6 HGA2 7 HGA2 8 HGA2 9 HGA2
@<TRIPOS>MOLECULE
4_lactone
 9 9 0 0 0
****
USER_CHARGES
INVALID_CHARGES
Pose:  12 Cluster:  12 Fr_nu: 7435436 TotEn:   -18.09
@<TRIPOS>ATOM
      1 C1        -49.9786  -25.2193  -25.1782 C.2    1 LIG       0.04000
      2 C2        -49.7677  -26.4849  -26.0286 C.3    1 LIG       0.11000
      3 C3        -48.5843  -25.6966  -26.5819 C.3    1 LIG       0.08100
      4 O1        -50.7525  -24.8298  -24.3334 O.2    1 LIG      -0.32000
      5 O2        -48.9090  -24.5740  -25.7160 O.3    1 LIG      -0.27100
      6 H1        -49.5150  -27.3741  -25.4489 H      1 LIG       0.09000
      7 H2        -50.5750  -26.6868  -26.7344 H      1 LIG       0.09000
      8 H3        -47.5957  -26.1063  -26.3573 H      1 LIG       0.09000
      9 H4        -48.6529  -25.4222  -27.6382 H      1 LIG       0.09000
@<TRIPOS>BOND
      1       1       2 1
      2       1       4 2
      3       1       5 1
      4       2       3 1
      5       3       5 1
      6       2       6 1
      7       2       7 1
      8       3       8 1
      9       3       9 1
@<TRIPOS>ALT_TYPE
CGenFF_4.0_ALT_TYPE_SET
CGenFF_4.0 1 CG2O4 2 CG3C41 3 CG3C41 4 OG2D1 5 OG3C51 6 HGA2 7 HGA2 8 HGA2 9 HGA2
@<TRIPOS>MOLECULE
4_lactone
 9 9 0 0 0
****
USER_CHARGES
INVALID_CHARGES
Pose:  13 Cluster:  13 Fr_nu: 7210868 TotEn:   -17.96
@<TRIPOS>ATOM
      1 C1        -42.8944  -14.0375  -41.5655 C.2    1 LIG       0.04000
      2 C2        -44.1153  -14.4028  -42.4287 C.3    1 LIG       0.11000
      3 C3        -43.0514  -14.7406  -43.4690 C.3    1 LIG       0.08100
      4 O1        -42.6824  -13.6198  -40.4497 O.2    1 LIG      -0.32000
      5 O2        -42.0006  -14.3566  -42.5396 O.3    1 LIG      -0.27100
      6 H1        -44.6921  -15.2478  -42.0496 H      1 LIG       0.09000
      7 H2        -44.7609  -13.5563  -42.6679 H      1 LIG       0.09000
      8 H3        -42.9785  -15.7957  -43.7465 H      1 LIG       0.09000
      9 H4        -43.0481  -14.1097  -44.3621 H      1 LIG       0.09000
@<TRIPOS>BOND
      1       1       2 1
      2       1       4 2
      3       1       5 1
      4       2       3 1
      5       3       5 1
      6       2       6 1
      7       2       7 1
      8       3       8 1
      9       3       9 1
@<TRIPOS>ALT_TYPE
CGenFF_4.0_ALT_TYPE_SET
CGenFF_4.0 1 CG2O4 2 CG3C41 3 CG3C41 4 OG2D1 5 OG3C51 6 HGA2 7 HGA2 8 HGA2 9 HGA2
@<TRIPOS>MOLECULE
4_lactone
 9 9 0 0 0
****
USER_CHARGES
INVALID_CHARGES
Pose:  14 Cluster:  14 Fr_nu: 5208643 TotEn:   -17.95
@<TRIPOS>ATOM
      1 C1        -83.5903  -20.8827  -39.6746 C.2    1 LIG       0.04000
      2 C2        -84.8175  -21.0852  -38.7679 C.3    1 LIG       0.11000
      3 C3        -85.5352  -21.3101  -40.0953 C.3    1 LIG       0.08100
      4 O1        -82.4141  -20.6306  -39.5425 O.2    1 LIG      -0.32000
      5 O2        -84.2929  -21.0928  -40.8200 O.3    1 LIG      -0.27100
      6 H1        -84.7489  -21.9553  -38.1131 H      1 LIG       0.09000
      7 H2        -85.1136  -20.1931  -38.2135 H      1 LIG       0.09000
      8 H3        -85.9256  -22.3184  -40.2578 H      1 LIG       0.09000
      9 H4        -86.2888  -20.5622  -40.3567 H      1 LIG       0.09000
@<TRIPOS>BOND
      1       1       2 1
      2       1       4 2
      3       1       5 1
      4       2       3 1
      5       3       5 1
      6       2       6 1
      7       2       7 1
      8       3       8 1
      9       3       9 1
@<TRIPOS>ALT_TYPE
CGenFF_4.0_ALT_TYPE_SET
CGenFF_4.0 1 CG2O4 2 CG3C41 3 CG3C41 4 OG2D1 5 OG3C51 6 HGA2 7 HGA2 8 HGA2 9 HGA2
@<TRIPOS>MOLECULE
4_lactone
 9 9 0 0 0
****
USER_CHARGES
INVALID_CHARGES
Pose:  15 Cluster:  15 Fr_nu: 6786132 TotEn:   -17.73
@<TRIPOS>ATOM
      1 C1        -52.3890    3.7776  -33.4410 C.2    1 LIG       0.04000
      2 C2        -51.7457    3.1172  -32.2084 C.3    1 LIG       0.11000
      3 C3        -52.7488    2.0065  -32.5049 C.3    1 LIG       0.08100
      4 O1        -52.2626    4.8013  -34.0737 O.2    1 LIG      -0.32000
      5 O2        -53.2573    2.7511  -33.6462 O.3    1 LIG      -0.27100
      6 H1        -50.6951    2.8544  -32.3412 H      1 LIG       0.09000
      7 H2        -51.9040    3.6634  -31.2770 H      1 LIG       0.09000
      8 H3        -52.3185    1.0481  -32.8081 H      1 LIG       0.09000
      9 H4        -53.5224    1.8550  -31.7471 H      1 LIG       0.09000
@<TRIPOS>BOND
      1       1       2 1
      2       1       4 2
      3       1       5 1
      4       2       3 1
      5       3       5 1
      6       2       6 1
      7       2       7 1
      8       3       8 1
      9       3       9 1
@<TRIPOS>ALT_TYPE
CGenFF_4.0_ALT_TYPE_SET
CGenFF_4.0 1 CG2O4 2 CG3C41 3 CG3C41 4 OG2D1 5 OG3C51 6 HGA2 7 HGA2 8 HGA2 9 HGA2
@<TRIPOS>MOLECULE
4_lactone
 9 9 0 0 0
****
USER_CHARGES
INVALID_CHARGES
Pose:  16 Cluster:  16 Fr_nu: 4834269 TotEn:   -16.98
@<TRIPOS>ATOM
      1 C1        -83.4964  -21.4404  -39.8034 C.2    1 LIG       0.04000
      2 C2        -84.6619  -21.8799  -38.8991 C.3    1 LIG       0.11000
      3 C3        -85.0826  -20.4200  -39.0384 C.3    1 LIG       0.08100
      4 O1        -82.5196  -21.9444  -40.3095 O.2    1 LIG      -0.32000
      5 O2        -83.9291  -20.1535  -39.8834 O.3    1 LIG      -0.27100
      6 H1        -85.3299  -22.6111  -39.3570 H      1 LIG       0.09000
      7 H2        -84.3564  -22.1924  -37.8992 H      1 LIG       0.09000
      8 H3        -86.0214  -20.2463  -39.5713 H      1 LIG       0.09000
      9 H4        -85.0512  -19.8302  -38.1181 H      1 LIG       0.09000
@<TRIPOS>BOND
      1       1       2 1
      2       1       4 2
      3       1       5 1
      4       2       3 1
      5       3       5 1
      6       2       6 1
      7       2       7 1
      8       3       8 1
      9       3       9 1
@<TRIPOS>ALT_TYPE
CGenFF_4.0_ALT_TYPE_SET
CGenFF_4.0 1 CG2O4 2 CG3C41 3 CG3C41 4 OG2D1 5 OG3C51 6 HGA2 7 HGA2 8 HGA2 9 HGA2
@<TRIPOS>MOLECULE
4_lactone
 9 9 0 0 0
****
USER_CHARGES
INVALID_CHARGES
Pose:  17 Cluster:  17 Fr_nu:  14548 TotEn:   -16.76
@<TRIPOS>ATOM
      1 C1        -58.7591  -22.0323  -23.5972 C.2    1 LIG       0.04000
      2 C2        -60.2120  -22.4224  -23.9233 C.3    1 LIG       0.11000
      3 C3        -60.1573  -21.1781  -24.8045 C.3    1 LIG       0.08100
      4 O1        -57.8542  -22.4517  -22.9119 O.2    1 LIG      -0.32000
      5 O2        -58.7809  -20.9359  -24.4015 O.3    1 LIG      -0.27100
      6 H1        -60.3105  -23.3724  -24.4507 H      1 LIG       0.09000
      7 H2        -60.8895  -22.3698  -23.0695 H      1 LIG       0.09000
      8 H3        -60.2371  -21.3558  -25.8805 H      1 LIG       0.09000
      9 H4        -60.8144  -20.3576  -24.5034 H      1 LIG       0.09000
@<TRIPOS>BOND
      1       1       2 1
      2       1       4 2
      3       1       5 1
      4       2       3 1
      5       3       5 1
      6       2       6 1
      7       2       7 1
      8       3       8 1
      9       3       9 1
@<TRIPOS>ALT_TYPE
CGenFF_4.0_ALT_TYPE_SET
CGenFF_4.0 1 CG2O4 2 CG3C41 3 CG3C41 4 OG2D1 5 OG3C51 6 HGA2 7 HGA2 8 HGA2 9 HGA2
@<TRIPOS>MOLECULE
4_lactone
 9 9 0 0 0
****
USER_CHARGES
INVALID_CHARGES
Pose:  18 Cluster:  18 Fr_nu: 7153142 TotEn:   -16.41
@<TRIPOS>ATOM
      1 C1        -58.9572    0.3614  -22.0415 C.2    1 LIG       0.04000
      2 C2        -59.2899   -0.6707  -20.9491 C.3    1 LIG       0.11000
      3 C3        -59.5162   -1.5929  -22.1433 C.3    1 LIG       0.08100
      4 O1        -58.6218    1.5226  -22.1006 O.2    1 LIG      -0.32000
      5 O2        -59.1772   -0.5144  -23.0584 O.3    1 LIG      -0.27100
      6 H1        -58.4463   -0.9266  -20.3062 H      1 LIG       0.09000
      7 H2        -60.1773   -0.4277  -20.3624 H      1 LIG       0.09000
      8 H3        -58.8202   -2.4314  -22.2329 H      1 LIG       0.09000
      9 H4        -60.5452   -1.9338  -22.2877 H      1 LIG       0.09000
@<TRIPOS>BOND
      1       1       2 1
      2       1       4 2
      3       1       5 1
      4       2       3 1
      5       3       5 1
      6       2       6 1
      7       2       7 1
      8       3       8 1
      9       3       9 1
@<TRIPOS>ALT_TYPE
CGenFF_4.0_ALT_TYPE_SET
CGenFF_4.0 1 CG2O4 2 CG3C41 3 CG3C41 4 OG2D1 5 OG3C51 6 HGA2 7 HGA2 8 HGA2 9 HGA2
@<TRIPOS>MOLECULE
4_lactone
 9 9 0 0 0
****
USER_CHARGES
INVALID_CHARGES
Pose:  19 Cluster:  19 Fr_nu: 1347171 TotEn:   -16.26
@<TRIPOS>ATOM
      1 C1        -59.3051   -0.5460  -23.1066 C.2    1 LIG       0.04000
      2 C2        -59.4447   -1.4674  -21.8815 C.3    1 LIG       0.11000
      3 C3        -60.0452   -2.4308  -22.9010 C.3    1 LIG       0.08100
      4 O1        -58.8922    0.5662  -23.3451 O.2    1 LIG      -0.32000
      5 O2        -59.8509   -1.4532  -23.9603 O.3    1 LIG      -0.27100
      6 H1        -58.4934   -1.7736  -21.4436 H      1 LIG       0.09000
      7 H2        -60.1311   -1.0943  -21.1197 H      1 LIG       0.09000
      8 H3        -59.4721   -3.3437  -23.0848 H      1 LIG       0.09000
      9 H4        -61.1038   -2.6662  -22.7609 H      1 LIG       0.09000
@<TRIPOS>BOND
      1       1       2 1
      2       1       4 2
      3       1       5 1
      4       2       3 1
      5       3       5 1
      6       2       6 1
      7       2       7 1
      8       3       8 1
      9       3       9 1
@<TRIPOS>ALT_TYPE
CGenFF_4.0_ALT_TYPE_SET
CGenFF_4.0 1 CG2O4 2 CG3C41 3 CG3C41 4 OG2D1 5 OG3C51 6 HGA2 7 HGA2 8 HGA2 9 HGA2
@<TRIPOS>MOLECULE
4_lactone
 9 9 0 0 0
****
USER_CHARGES
INVALID_CHARGES
Pose:  20 Cluster:  20 Fr_nu: 5030609 TotEn:   -16.25
@<TRIPOS>ATOM
      1 C1        -61.4922    2.6485  -45.0291 C.2    1 LIG       0.04000
      2 C2        -62.0435    3.1033  -46.3923 C.3    1 LIG       0.11000
      3 C3        -63.3872    3.0145  -45.6750 C.3    1 LIG       0.08100
      4 O1        -60.4133    2.4032  -44.5389 O.2    1 LIG      -0.32000
      5 O2        -62.7227    2.5898  -44.4528 O.3    1 LIG      -0.27100
      6 H1        -61.7297    4.1056  -46.6879 H      1 LIG       0.09000
      7 H2        -61.8874    2.3842  -47.1981 H      1 LIG       0.09000
      8 H3        -63.9149    3.9624  -45.5385 H      1 LIG       0.09000
      9 H4        -64.0711    2.2471  -46.0479 H      1 LIG       0.09000
@<TRIPOS>BOND
      1       1       2 1
      2       1       4 2
      3       1       5 1
      4       2       3 1
      5       3       5 1
      6       2       6 1
      7       2       7 1
      8       3       8 1
      9       3       9 1
@<TRIPOS>ALT_TYPE
CGenFF_4.0_ALT_TYPE_SET
CGenFF_4.0 1 CG2O4 2 CG3C41 3 CG3C41 4 OG2D1 5 OG3C51 6 HGA2 7 HGA2 8 HGA2 9 HGA2
@<TRIPOS>MOLECULE
4_lactone
 9 9 0 0 0
****
USER_CHARGES
INVALID_CHARGES
Pose:  21 Cluster:  21 Fr_nu: 7223667 TotEn:   -16.18
@<TRIPOS>ATOM
      1 C1        -52.5572    3.6739  -31.3978 C.2    1 LIG       0.04000
      2 C2        -51.8626    2.4494  -32.0201 C.3    1 LIG       0.11000
      3 C3        -52.5565    2.9285  -33.2917 C.3    1 LIG       0.08100
      4 O1        -52.6306    4.2031  -30.3120 O.2    1 LIG      -0.32000
      5 O2        -53.1461    4.0432  -32.5668 O.3    1 LIG      -0.27100
      6 H1        -50.7732    2.5091  -32.0237 H      1 LIG       0.09000
      7 H2        -52.2068    1.4928  -31.6234 H      1 LIG       0.09000
      8 H3        -51.8949    3.2724  -34.0914 H      1 LIG       0.09000
      9 H4        -53.3229    2.2590  -33.6917 H      1 LIG       0.09000
@<TRIPOS>BOND
      1       1       2 1
      2       1       4 2
      3       1       5 1
      4       2       3 1
      5       3       5 1
      6       2       6 1
      7       2       7 1
      8       3       8 1
      9       3       9 1
@<TRIPOS>ALT_TYPE
CGenFF_4.0_ALT_TYPE_SET
CGenFF_4.0 1 CG2O4 2 CG3C41 3 CG3C41 4 OG2D1 5 OG3C51 6 HGA2 7 HGA2 8 HGA2 9 HGA2
@<TRIPOS>MOLECULE
4_lactone
 9 9 0 0 0
****
USER_CHARGES
INVALID_CHARGES
Pose:  22 Cluster:  22 Fr_nu: 3202800 TotEn:   -16.15
@<TRIPOS>ATOM
      1 C1        -58.8529  -22.5463  -24.6854 C.2    1 LIG       0.04000
      2 C2        -60.2910  -22.4881  -24.1398 C.3    1 LIG       0.11000
      3 C3        -60.4058  -21.2908  -25.0785 C.3    1 LIG       0.08100
      4 O1        -57.8657  -23.2287  -24.5300 O.2    1 LIG      -0.32000
      5 O2        -59.0251  -21.4702  -25.4990 O.3    1 LIG      -0.27100
      6 H1        -60.9016  -23.3542  -24.3998 H      1 LIG       0.09000
      7 H2        -60.3541  -22.2631  -23.0738 H      1 LIG       0.09000
      8 H3        -61.1006  -21.4093  -25.9145 H      1 LIG       0.09000
      9 H4        -60.5552  -20.3229  -24.5922 H      1 LIG       0.09000
@<TRIPOS>BOND
      1       1       2 1
      2       1       4 2
      3       1       5 1
      4       2       3 1
      5       3       5 1
      6       2       6 1
      7       2       7 1
      8       3       8 1
      9       3       9 1
@<TRIPOS>ALT_TYPE
CGenFF_4.0_ALT_TYPE_SET
CGenFF_4.0 1 CG2O4 2 CG3C41 3 CG3C41 4 OG2D1 5 OG3C51 6 HGA2 7 HGA2 8 HGA2 9 HGA2
@<TRIPOS>MOLECULE
4_lactone
 9 9 0 0 0
****
USER_CHARGES
INVALID_CHARGES
Pose:  23 Cluster:  23 Fr_nu:  61356 TotEn:   -15.95
@<TRIPOS>ATOM
      1 C1        -60.1516  -22.4768  -24.8889 C.2    1 LIG       0.04000
      2 C2        -61.6055  -21.9877  -24.7611 C.3    1 LIG       0.11000
      3 C3        -61.8107  -23.3409  -24.0869 C.3    1 LIG       0.08100
      4 O1        -59.1059  -22.0624  -25.3350 O.2    1 LIG      -0.32000
      5 O2        -60.4062  -23.6659  -24.2798 O.3    1 LIG      -0.27100
      6 H1        -61.7269  -21.1148  -24.1179 H      1 LIG       0.09000
      7 H2        -62.1150  -21.8513  -25.7164 H      1 LIG       0.09000
      8 H3        -62.0747  -23.3066  -23.0264 H      1 LIG       0.09000
      9 H4        -62.4616  -24.0395  -24.6199 H      1 LIG       0.09000
@<TRIPOS>BOND
      1       1       2 1
      2       1       4 2
      3       1       5 1
      4       2       3 1
      5       3       5 1
      6       2       6 1
      7       2       7 1
      8       3       8 1
      9       3       9 1
@<TRIPOS>ALT_TYPE
CGenFF_4.0_ALT_TYPE_SET
CGenFF_4.0 1 CG2O4 2 CG3C41 3 CG3C41 4 OG2D1 5 OG3C51 6 HGA2 7 HGA2 8 HGA2 9 HGA2
@<TRIPOS>MOLECULE
4_lactone
 9 9 0 0 0
****
USER_CHARGES
INVALID_CHARGES
Pose:  24 Cluster:  24 Fr_nu: 2563828 TotEn:   -15.93
@<TRIPOS>ATOM
      1 C1        -59.4658  -23.1118  -23.8406 C.2    1 LIG       0.04000
      2 C2        -60.9500  -23.0089  -24.2352 C.3    1 LIG       0.11000
      3 C3        -60.4841  -21.7473  -24.9557 C.3    1 LIG       0.08100
      4 O1        -58.7622  -23.8577  -23.1980 O.2    1 LIG      -0.32000
      5 O2        -59.1205  -21.9760  -24.5042 O.3    1 LIG      -0.27100
      6 H1        -61.2976  -23.8199  -24.8770 H      1 LIG       0.09000
      7 H2        -61.6250  -22.8521  -23.3922 H      1 LIG       0.09000
      8 H3        -60.5570  -21.7705  -26.0464 H      1 LIG       0.09000
      9 H4        -60.8839  -20.8070  -24.5662 H      1 LIG       0.09000
@<TRIPOS>BOND
      1       1       2 1
      2       1       4 2
      3       1       5 1
      4       2       3 1
      5       3       5 1
      6       2       6 1
      7       2       7 1
      8       3       8 1
      9       3       9 1
@<TRIPOS>ALT_TYPE
CGenFF_4.0_ALT_TYPE_SET
CGenFF_4.0 1 CG2O4 2 CG3C41 3 CG3C41 4 OG2D1 5 OG3C51 6 HGA2 7 HGA2 8 HGA2 9 HGA2
@<TRIPOS>MOLECULE
4_lactone
 9 9 0 0 0
****
USER_CHARGES
INVALID_CHARGES
Pose:  25 Cluster:  25 Fr_nu: 6806890 TotEn:   -15.90
@<TRIPOS>ATOM
      1 C1        -51.9692  -22.7221  -34.0835 C.2    1 LIG       0.04000
      2 C2        -52.7034  -23.6330  -35.0838 C.3    1 LIG       0.11000
      3 C3        -53.3578  -24.1869  -33.8217 C.3    1 LIG       0.08100
      4 O1        -51.1437  -21.8380  -34.1203 O.2    1 LIG      -0.32000
      5 O2        -52.5901  -23.2633  -33.0013 O.3    1 LIG      -0.27100
      6 H1        -53.3671  -23.1007  -35.7669 H      1 LIG       0.09000
      7 H2        -52.0499  -24.3222  -35.6211 H      1 LIG       0.09000
      8 H3        -54.4329  -24.0105  -33.7291 H      1 LIG       0.09000
      9 H4        -53.1198  -25.2276  -33.5849 H      1 LIG       0.09000
@<TRIPOS>BOND
      1       1       2 1
      2       1       4 2
      3       1       5 1
      4       2       3 1
      5       3       5 1
      6       2       6 1
      7       2       7 1
      8       3       8 1
      9       3       9 1
@<TRIPOS>ALT_TYPE
CGenFF_4.0_ALT_TYPE_SET
CGenFF_4.0 1 CG2O4 2 CG3C41 3 CG3C41 4 OG2D1 5 OG3C51 6 HGA2 7 HGA2 8 HGA2 9 HGA2
@<TRIPOS>MOLECULE
4_lactone
 9 9 0 0 0
****
USER_CHARGES
INVALID_CHARGES
Pose:  26 Cluster:  26 Fr_nu: 4619402 TotEn:   -15.82
@<TRIPOS>ATOM
      1 C1        -51.4803  -22.3256  -34.4719 C.2    1 LIG       0.04000
      2 C2        -51.3339  -23.4991  -35.4571 C.3    1 LIG       0.11000
      3 C3        -50.8661  -22.4038  -36.4107 C.3    1 LIG       0.08100
      4 O1        -51.8271  -22.1609  -33.3243 O.2    1 LIG      -0.32000
      5 O2        -51.0552  -21.4010  -35.3743 O.3    1 LIG      -0.27100
      6 H1        -50.5777  -24.2310  -35.1690 H      1 LIG       0.09000
      7 H2        -52.2769  -23.9831  -35.7164 H      1 LIG       0.09000
      8 H3        -49.8211  -22.4652  -36.7264 H      1 LIG       0.09000
      9 H4        -51.5148  -22.2192  -37.2714 H      1 LIG       0.09000
@<TRIPOS>BOND
      1       1       2 1
      2       1       4 2
      3       1       5 1
      4       2       3 1
      5       3       5 1
      6       2       6 1
      7       2       7 1
      8       3       8 1
      9       3       9 1
@<TRIPOS>ALT_TYPE
CGenFF_4.0_ALT_TYPE_SET
CGenFF_4.0 1 CG2O4 2 CG3C41 3 CG3C41 4 OG2D1 5 OG3C51 6 HGA2 7 HGA2 8 HGA2 9 HGA2
@<TRIPOS>MOLECULE
4_lactone
 9 9 0 0 0
****
USER_CHARGES
INVALID_CHARGES
Pose:  27 Cluster:  27 Fr_nu: 3443123 TotEn:   -15.81
@<TRIPOS>ATOM
      1 C1        -52.1618    4.6708  -32.0209 C.2    1 LIG       0.04000
      2 C2        -52.8746    3.3235  -31.8066 C.3    1 LIG       0.11000
      3 C3        -51.5888    2.7548  -32.3992 C.3    1 LIG       0.08100
      4 O1        -52.3965    5.8440  -31.8400 O.2    1 LIG      -0.32000
      5 O2        -51.0449    4.0961  -32.5425 O.3    1 LIG      -0.27100
      6 H1        -53.0617    3.0800  -30.7596 H      1 LIG       0.09000
      7 H2        -53.7736    3.1941  -32.4115 H      1 LIG       0.09000
      8 H3        -50.9844    2.1449  -31.7222 H      1 LIG       0.09000
      9 H4        -51.6950    2.2587  -33.3679 H      1 LIG       0.09000
@<TRIPOS>BOND
      1       1       2 1
      2       1       4 2
      3       1       5 1
      4       2       3 1
      5       3       5 1
      6       2       6 1
      7       2       7 1
      8       3       8 1
      9       3       9 1
@<TRIPOS>ALT_TYPE
CGenFF_4.0_ALT_TYPE_SET
CGenFF_4.0 1 CG2O4 2 CG3C41 3 CG3C41 4 OG2D1 5 OG3C51 6 HGA2 7 HGA2 8 HGA2 9 HGA2
@<TRIPOS>MOLECULE
4_lactone
 9 9 0 0 0
****
USER_CHARGES
INVALID_CHARGES
Pose:  28 Cluster:  28 Fr_nu: 3125091 TotEn:   -15.75
@<TRIPOS>ATOM
      1 C1        -44.0623   -0.2604  -45.4280 C.2    1 LIG       0.04000
      2 C2        -45.2406    0.3095  -46.2380 C.3    1 LIG       0.11000
      3 C3        -46.0110    0.0705  -44.9429 C.3    1 LIG       0.08100
      4 O1        -42.8892   -0.4988  -45.6051 O.2    1 LIG      -0.32000
      5 O2        -44.8098   -0.4480  -44.3074 O.3    1 LIG      -0.27100
      6 H1        -45.1170    1.3535  -46.5298 H      1 LIG       0.09000
      7 H2        -45.5371   -0.3081  -47.0873 H      1 LIG       0.09000
      8 H3        -46.3789    0.9680  -44.4381 H      1 LIG       0.09000
      9 H4        -46.7972   -0.6877  -44.9949 H      1 LIG       0.09000
@<TRIPOS>BOND
      1       1       2 1
      2       1       4 2
      3       1       5 1
      4       2       3 1
      5       3       5 1
      6       2       6 1
      7       2       7 1
      8       3       8 1
      9       3       9 1
@<TRIPOS>ALT_TYPE
CGenFF_4.0_ALT_TYPE_SET
CGenFF_4.0 1 CG2O4 2 CG3C41 3 CG3C41 4 OG2D1 5 OG3C51 6 HGA2 7 HGA2 8 HGA2 9 HGA2
@<TRIPOS>MOLECULE
4_lactone
 9 9 0 0 0
****
USER_CHARGES
INVALID_CHARGES
Pose:  29 Cluster:  29 Fr_nu: 7404029 TotEn:   -15.71
@<TRIPOS>ATOM
      1 C1        -50.0023  -25.6332  -25.4433 C.2    1 LIG       0.04000
      2 C2        -51.1260  -26.5142  -26.0180 C.3    1 LIG       0.11000
      3 C3        -50.0234  -26.9926  -26.9579 C.3    1 LIG       0.08100
      4 O1        -49.8738  -24.8082  -24.5674 O.2    1 LIG      -0.32000
      5 O2        -49.0693  -26.1035  -26.3139 O.3    1 LIG      -0.27100
      6 H1        -51.5092  -27.2596  -25.3193 H      1 LIG       0.09000
      7 H2        -51.9371  -25.9531  -26.4849 H      1 LIG       0.09000
      8 H3        -49.7325  -28.0413  -26.8518 H      1 LIG       0.09000
      9 H4        -50.1600  -26.7391  -28.0128 H      1 LIG       0.09000
@<TRIPOS>BOND
      1       1       2 1
      2       1       4 2
      3       1       5 1
      4       2       3 1
      5       3       5 1
      6       2       6 1
      7       2       7 1
      8       3       8 1
      9       3       9 1
@<TRIPOS>ALT_TYPE
CGenFF_4.0_ALT_TYPE_SET
CGenFF_4.0 1 CG2O4 2 CG3C41 3 CG3C41 4 OG2D1 5 OG3C51 6 HGA2 7 HGA2 8 HGA2 9 HGA2
@<TRIPOS>MOLECULE
4_lactone
 9 9 0 0 0
****
USER_CHARGES
INVALID_CHARGES
Pose:  30 Cluster:  30 Fr_nu: 4978449 TotEn:   -15.65
@<TRIPOS>ATOM
      1 C1        -52.4874  -22.9661  -33.5206 C.2    1 LIG       0.04000
      2 C2        -53.7759  -23.8040  -33.6030 C.3    1 LIG       0.11000
      3 C3        -53.0257  -24.5164  -34.7245 C.3    1 LIG       0.08100
      4 O1        -52.0630  -22.0427  -32.8636 O.2    1 LIG      -0.32000
      5 O2        -51.8782  -23.6441  -34.5301 O.3    1 LIG      -0.27100
      6 H1        -53.9761  -24.4021  -32.7127 H      1 LIG       0.09000
      7 H2        -54.6572  -23.2369  -33.9072 H      1 LIG       0.09000
      8 H3        -52.7731  -25.5632  -34.5350 H      1 LIG       0.09000
      9 H4        -53.4527  -24.4017  -35.7246 H      1 LIG       0.09000
@<TRIPOS>BOND
      1       1       2 1
      2       1       4 2
      3       1       5 1
      4       2       3 1
      5       3       5 1
      6       2       6 1
      7       2       7 1
      8       3       8 1
      9       3       9 1
@<TRIPOS>ALT_TYPE
CGenFF_4.0_ALT_TYPE_SET
CGenFF_4.0 1 CG2O4 2 CG3C41 3 CG3C41 4 OG2D1 5 OG3C51 6 HGA2 7 HGA2 8 HGA2 9 HGA2
@<TRIPOS>MOLECULE
4_lactone
 9 9 0 0 0
****
USER_CHARGES
INVALID_CHARGES
Pose:  31 Cluster:  31 Fr_nu: 2928629 TotEn:   -15.47
@<TRIPOS>ATOM
      1 C1        -59.5370   -1.3594  -22.6619 C.2    1 LIG       0.04000
      2 C2        -60.5834   -2.4879  -22.6370 C.3    1 LIG       0.11000
      3 C3        -59.8683   -2.8767  -21.3465 C.3    1 LIG       0.08100
      4 O1        -59.2489   -0.4242  -23.3738 O.2    1 LIG      -0.32000
      5 O2        -58.9464   -1.7630  -21.5052 O.3    1 LIG      -0.27100
      6 H1        -61.6112   -2.1401  -22.5227 H      1 LIG       0.09000
      7 H2        -60.4933   -3.1971  -23.4615 H      1 LIG       0.09000
      8 H3        -60.4591   -2.7837  -20.4311 H      1 LIG       0.09000
      9 H4        -59.3458   -3.8370  -21.3677 H      1 LIG       0.09000
@<TRIPOS>BOND
      1       1       2 1
      2       1       4 2
      3       1       5 1
      4       2       3 1
      5       3       5 1
      6       2       6 1
      7       2       7 1
      8       3       8 1
      9       3       9 1
@<TRIPOS>ALT_TYPE
CGenFF_4.0_ALT_TYPE_SET
CGenFF_4.0 1 CG2O4 2 CG3C41 3 CG3C41 4 OG2D1 5 OG3C51 6 HGA2 7 HGA2 8 HGA2 9 HGA2
@<TRIPOS>MOLECULE
4_lactone
 9 9 0 0 0
****
USER_CHARGES
INVALID_CHARGES
Pose:  32 Cluster:  32 Fr_nu: 4139256 TotEn:   -15.45
@<TRIPOS>ATOM
      1 C1        -52.4518    3.9827  -31.7990 C.2    1 LIG       0.04000
      2 C2        -51.9488    3.2300  -33.0438 C.3    1 LIG       0.11000
      3 C3        -51.8031    2.0716  -32.0616 C.3    1 LIG       0.08100
      4 O1        -52.8534    5.0915  -31.5275 O.2    1 LIG      -0.32000
      5 O2        -52.2958    2.9089  -30.9791 O.3    1 LIG      -0.27100
      6 H1        -52.7035    3.0999  -33.8210 H      1 LIG       0.09000
      7 H2        -51.0178    3.6228  -33.4557 H      1 LIG       0.09000
      8 H3        -52.4588    1.2147  -32.2390 H      1 LIG       0.09000
      9 H4        -50.7789    1.7365  -31.8760 H      1 LIG       0.09000
@<TRIPOS>BOND
      1       1       2 1
      2       1       4 2
      3       1       5 1
      4       2       3 1
      5       3       5 1
      6       2       6 1
      7       2       7 1
      8       3       8 1
      9       3       9 1
@<TRIPOS>ALT_TYPE
CGenFF_4.0_ALT_TYPE_SET
CGenFF_4.0 1 CG2O4 2 CG3C41 3 CG3C41 4 OG2D1 5 OG3C51 6 HGA2 7 HGA2 8 HGA2 9 HGA2
@<TRIPOS>MOLECULE
4_lactone
 9 9 0 0 0
****
USER_CHARGES
INVALID_CHARGES
Pose:  33 Cluster:  33 Fr_nu: 5287261 TotEn:   -15.28
@<TRIPOS>ATOM
      1 C1        -53.4728  -23.3176  -32.7978 C.2    1 LIG       0.04000
      2 C2        -54.2049  -24.6564  -32.9998 C.3    1 LIG       0.11000
      3 C3        -55.3415  -23.9364  -32.2803 C.3    1 LIG       0.08100
      4 O1        -52.3891  -22.8447  -33.0550 O.2    1 LIG      -0.32000
      5 O2        -54.5260  -22.7378  -32.1619 O.3    1 LIG      -0.27100
      6 H1        -54.3908  -24.9093  -34.0448 H      1 LIG       0.09000
      7 H2        -53.7580  -25.4940  -32.4617 H      1 LIG       0.09000
      8 H3        -56.2401  -23.7554  -32.8764 H      1 LIG       0.09000
      9 H4        -55.6087  -24.3390  -31.2994 H      1 LIG       0.09000
@<TRIPOS>BOND
      1       1       2 1
      2       1       4 2
      3       1       5 1
      4       2       3 1
      5       3       5 1
      6       2       6 1
      7       2       7 1
      8       3       8 1
      9       3       9 1
@<TRIPOS>ALT_TYPE
CGenFF_4.0_ALT_TYPE_SET
CGenFF_4.0 1 CG2O4 2 CG3C41 3 CG3C41 4 OG2D1 5 OG3C51 6 HGA2 7 HGA2 8 HGA2 9 HGA2
@<TRIPOS>MOLECULE
4_lactone
 9 9 0 0 0
****
USER_CHARGES
INVALID_CHARGES
Pose:  34 Cluster:  34 Fr_nu: 4835171 TotEn:   -15.27
@<TRIPOS>ATOM
      1 C1        -84.1639  -20.8499  -39.8891 C.2    1 LIG       0.04000
      2 C2        -85.3836  -21.6827  -40.3229 C.3    1 LIG       0.11000
      3 C3        -86.0348  -21.0288  -39.1079 C.3    1 LIG       0.08100
      4 O1        -83.0281  -20.6671  -40.2645 O.2    1 LIG      -0.32000
      5 O2        -84.8060  -20.3054  -38.8209 O.3    1 LIG      -0.27100
      6 H1        -85.7957  -21.3975  -41.2921 H      1 LIG       0.09000
      7 H2        -85.2324  -22.7614  -40.2572 H      1 LIG       0.09000
      8 H3        -86.8627  -20.3478  -39.3233 H      1 LIG       0.09000
      9 H4        -86.3010  -21.7077  -38.2930 H      1 LIG       0.09000
@<TRIPOS>BOND
      1       1       2 1
      2       1       4 2
      3       1       5 1
      4       2       3 1
      5       3       5 1
      6       2       6 1
      7       2       7 1
      8       3       8 1
      9       3       9 1
@<TRIPOS>ALT_TYPE
CGenFF_4.0_ALT_TYPE_SET
CGenFF_4.0 1 CG2O4 2 CG3C41 3 CG3C41 4 OG2D1 5 OG3C51 6 HGA2 7 HGA2 8 HGA2 9 HGA2
@<TRIPOS>MOLECULE
4_lactone
 9 9 0 0 0
****
USER_CHARGES
INVALID_CHARGES
Pose:  35 Cluster:  35 Fr_nu: 5060498 TotEn:   -15.27
@<TRIPOS>ATOM
      1 C1        -50.6085    7.3422  -30.6860 C.2    1 LIG       0.04000
      2 C2        -51.2574    6.0942  -31.3109 C.3    1 LIG       0.11000
      3 C3        -52.3646    7.0769  -31.6800 C.3    1 LIG       0.08100
      4 O1        -49.5946    7.6153  -30.0846 O.2    1 LIG      -0.32000
      5 O2        -51.6324    8.1619  -31.0459 O.3    1 LIG      -0.27100
      6 H1        -50.6987    5.6736  -32.1485 H      1 LIG       0.09000
      7 H2        -51.5286    5.3237  -30.5873 H      1 LIG       0.09000
      8 H3        -52.5027    7.2549  -32.7500 H      1 LIG       0.09000
      9 H4        -53.3289    6.9051  -31.1940 H      1 LIG       0.09000
@<TRIPOS>BOND
      1       1       2 1
      2       1       4 2
      3       1       5 1
      4       2       3 1
      5       3       5 1
      6       2       6 1
      7       2       7 1
      8       3       8 1
      9       3       9 1
@<TRIPOS>ALT_TYPE
CGenFF_4.0_ALT_TYPE_SET
CGenFF_4.0 1 CG2O4 2 CG3C41 3 CG3C41 4 OG2D1 5 OG3C51 6 HGA2 7 HGA2 8 HGA2 9 HGA2
@<TRIPOS>MOLECULE
4_lactone
 9 9 0 0 0
****
USER_CHARGES
INVALID_CHARGES
Pose:  36 Cluster:  36 Fr_nu: 511821 TotEn:   -14.99
@<TRIPOS>ATOM
      1 C1        -60.6981    2.1140  -45.2042 C.2    1 LIG       0.04000
      2 C2        -61.6942    2.8791  -46.0939 C.3    1 LIG       0.11000
      3 C3        -60.5254    2.8980  -47.0745 C.3    1 LIG       0.08100
      4 O1        -60.6870    1.6121  -44.1032 O.2    1 LIG      -0.32000
      5 O2        -59.6989    2.1690  -46.1253 O.3    1 LIG      -0.27100
      6 H1        -62.5604    2.2909  -46.4008 H      1 LIG       0.09000
      7 H2        -61.9940    3.8492  -45.6943 H      1 LIG       0.09000
      8 H3        -60.6730    2.3321  -47.9984 H      1 LIG       0.09000
      9 H4        -60.1096    3.8853  -47.2938 H      1 LIG       0.09000
@<TRIPOS>BOND
      1       1       2 1
      2       1       4 2
      3       1       5 1
      4       2       3 1
      5       3       5 1
      6       2       6 1
      7       2       7 1
      8       3       8 1
      9       3       9 1
@<TRIPOS>ALT_TYPE
CGenFF_4.0_ALT_TYPE_SET
CGenFF_4.0 1 CG2O4 2 CG3C41 3 CG3C41 4 OG2D1 5 OG3C51 6 HGA2 7 HGA2 8 HGA2 9 HGA2
@<TRIPOS>MOLECULE
4_lactone
 9 9 0 0 0
****
USER_CHARGES
INVALID_CHARGES
Pose:  37 Cluster:  37 Fr_nu: 7002853 TotEn:   -14.97
@<TRIPOS>ATOM
      1 C1        -48.8674  -25.1501  -25.4076 C.2    1 LIG       0.04000
      2 C2        -48.7908  -26.0502  -26.6538 C.3    1 LIG       0.11000
      3 C3        -47.5009  -25.2769  -26.9106 C.3    1 LIG       0.08100
      4 O1        -49.6122  -24.9873  -24.4678 O.2    1 LIG      -0.32000
      5 O2        -47.7087  -24.5001  -25.6986 O.3    1 LIG      -0.27100
      6 H1        -48.6704  -27.1114  -26.4302 H      1 LIG       0.09000
      7 H2        -49.5946  -25.8844  -27.3730 H      1 LIG       0.09000
      8 H3        -46.5793  -25.8631  -26.8606 H      1 LIG       0.09000
      9 H4        -47.5013  -24.6412  -27.8003 H      1 LIG       0.09000
@<TRIPOS>BOND
      1       1       2 1
      2       1       4 2
      3       1       5 1
      4       2       3 1
      5       3       5 1
      6       2       6 1
      7       2       7 1
      8       3       8 1
      9       3       9 1
@<TRIPOS>ALT_TYPE
CGenFF_4.0_ALT_TYPE_SET
CGenFF_4.0 1 CG2O4 2 CG3C41 3 CG3C41 4 OG2D1 5 OG3C51 6 HGA2 7 HGA2 8 HGA2 9 HGA2
@<TRIPOS>MOLECULE
4_lactone
 9 9 0 0 0
****
USER_CHARGES
INVALID_CHARGES
Pose:  38 Cluster:  38 Fr_nu: 6944239 TotEn:   -14.60
@<TRIPOS>ATOM
      1 C1        -52.0664  -25.6008  -25.3390 C.2    1 LIG       0.04000
      2 C2        -53.4469  -25.5529  -26.0180 C.3    1 LIG       0.11000
      3 C3        -53.2961  -27.0712  -26.0233 C.3    1 LIG       0.08100
      4 O1        -51.2593  -24.8133  -24.8999 O.2    1 LIG      -0.32000
      5 O2        -51.9976  -26.9585  -25.3777 O.3    1 LIG      -0.27100
      6 H1        -54.2420  -25.1581  -25.3836 H      1 LIG       0.09000
      7 H2        -53.4448  -25.0725  -26.9978 H      1 LIG       0.09000
      8 H3        -54.0090  -27.6201  -25.4020 H      1 LIG       0.09000
      9 H4        -53.2150  -27.5336  -27.0108 H      1 LIG       0.09000
@<TRIPOS>BOND
      1       1       2 1
      2       1       4 2
      3       1       5 1
      4       2       3 1
      5       3       5 1
      6       2       6 1
      7       2       7 1
      8       3       8 1
      9       3       9 1
@<TRIPOS>ALT_TYPE
CGenFF_4.0_ALT_TYPE_SET
CGenFF_4.0 1 CG2O4 2 CG3C41 3 CG3C41 4 OG2D1 5 OG3C51 6 HGA2 7 HGA2 8 HGA2 9 HGA2
@<TRIPOS>MOLECULE
4_lactone
 9 9 0 0 0
****
USER_CHARGES
INVALID_CHARGES
Pose:  39 Cluster:  39 Fr_nu: 378898 TotEn:   -14.27
@<TRIPOS>ATOM
      1 C1        -71.7910  -10.3601  -44.3368 C.2    1 LIG       0.04000
      2 C2        -72.9061  -11.2928  -43.8309 C.3    1 LIG       0.11000
      3 C3        -73.1869  -11.4677  -45.3203 C.3    1 LIG       0.08100
      4 O1        -70.9228   -9.6654  -43.8594 O.2    1 LIG      -0.32000
      5 O2        -72.0973  -10.5611  -45.6466 O.3    1 LIG      -0.27100
      6 H1        -72.5427  -12.1800  -43.3100 H      1 LIG       0.09000
      7 H2        -73.6843  -10.7863  -43.2576 H      1 LIG       0.09000
      8 H3        -73.0112  -12.4698  -45.7210 H      1 LIG       0.09000
      9 H4        -74.1489  -11.0809  -45.6675 H      1 LIG       0.09000
@<TRIPOS>BOND
      1       1       2 1
      2       1       4 2
      3       1       5 1
      4       2       3 1
      5       3       5 1
      6       2       6 1
      7       2       7 1
      8       3       8 1
      9       3       9 1
@<TRIPOS>ALT_TYPE
CGenFF_4.0_ALT_TYPE_SET
CGenFF_4.0 1 CG2O4 2 CG3C41 3 CG3C41 4 OG2D1 5 OG3C51 6 HGA2 7 HGA2 8 HGA2 9 HGA2
@<TRIPOS>MOLECULE
4_lactone
 9 9 0 0 0
****
USER_CHARGES
INVALID_CHARGES
Pose:  40 Cluster:  40 Fr_nu: 2164512 TotEn:   -14.27
@<TRIPOS>ATOM
      1 C1        -54.5246  -10.2090  -48.3584 C.2    1 LIG       0.04000
      2 C2        -55.7880  -11.0418  -48.6403 C.3    1 LIG       0.11000
      3 C3        -55.1986  -11.1276  -50.0450 C.3    1 LIG       0.08100
      4 O1        -54.0298   -9.6265  -47.4202 O.2    1 LIG      -0.32000
      5 O2        -54.0584  -10.3252  -49.6308 O.3    1 LIG      -0.27100
      6 H1        -55.8345  -11.9816  -48.0879 H      1 LIG       0.09000
      7 H2        -56.7200  -10.4815  -48.5502 H      1 LIG       0.09000
      8 H3        -54.8925  -12.1257  -50.3700 H      1 LIG       0.09000
      9 H4        -55.7757  -10.6308  -50.8297 H      1 LIG       0.09000
@<TRIPOS>BOND
      1       1       2 1
      2       1       4 2
      3       1       5 1
      4       2       3 1
      5       3       5 1
      6       2       6 1
      7       2       7 1
      8       3       8 1
      9       3       9 1
@<TRIPOS>ALT_TYPE
CGenFF_4.0_ALT_TYPE_SET
CGenFF_4.0 1 CG2O4 2 CG3C41 3 CG3C41 4 OG2D1 5 OG3C51 6 HGA2 7 HGA2 8 HGA2 9 HGA2
@<TRIPOS>MOLECULE
4_lactone
 9 9 0 0 0
****
USER_CHARGES
INVALID_CHARGES
Pose:  41 Cluster:  41 Fr_nu: 3202625 TotEn:   -14.24
@<TRIPOS>ATOM
      1 C1        -60.2910  -22.6174  -24.3177 C.2    1 LIG       0.04000
      2 C2        -61.5519  -23.3317  -23.7988 C.3    1 LIG       0.11000
      3 C3        -62.2733  -22.2440  -24.5890 C.3    1 LIG       0.08100
      4 O1        -59.0911  -22.7438  -24.2252 O.2    1 LIG      -0.32000
      5 O2        -60.9983  -21.6769  -24.9996 O.3    1 LIG      -0.27100
      6 H1        -61.6736  -24.3491  -24.1736 H      1 LIG       0.09000
      7 H2        -61.6729  -23.2902  -22.7151 H      1 LIG       0.09000
      8 H3        -62.8559  -22.5896  -25.4473 H      1 LIG       0.09000
      9 H4        -62.8549  -21.5353  -23.9932 H      1 LIG       0.09000
@<TRIPOS>BOND
      1       1       2 1
      2       1       4 2
      3       1       5 1
      4       2       3 1
      5       3       5 1
      6       2       6 1
      7       2       7 1
      8       3       8 1
      9       3       9 1
@<TRIPOS>ALT_TYPE
CGenFF_4.0_ALT_TYPE_SET
CGenFF_4.0 1 CG2O4 2 CG3C41 3 CG3C41 4 OG2D1 5 OG3C51 6 HGA2 7 HGA2 8 HGA2 9 HGA2
@<TRIPOS>MOLECULE
4_lactone
 9 9 0 0 0
****
USER_CHARGES
INVALID_CHARGES
Pose:  42 Cluster:  42 Fr_nu:  15170 TotEn:   -13.95
@<TRIPOS>ATOM
      1 C1        -59.9107  -22.0110  -23.9788 C.2    1 LIG       0.04000
      2 C2        -60.6877  -21.3479  -25.1302 C.3    1 LIG       0.11000
      3 C3        -61.8371  -22.2039  -24.6067 C.3    1 LIG       0.08100
      4 O1        -58.7913  -21.9767  -23.5206 O.2    1 LIG      -0.32000
      5 O2        -60.9777  -22.7466  -23.5663 O.3    1 LIG      -0.27100
      6 H1        -60.8122  -20.2695  -25.0207 H      1 LIG       0.09000
      7 H2        -60.3179  -21.6063  -26.1238 H      1 LIG       0.09000
      8 H3        -62.6830  -21.6543  -24.1850 H      1 LIG       0.09000
      9 H4        -62.1897  -22.9858  -25.2850 H      1 LIG       0.09000
@<TRIPOS>BOND
      1       1       2 1
      2       1       4 2
      3       1       5 1
      4       2       3 1
      5       3       5 1
      6       2       6 1
      7       2       7 1
      8       3       8 1
      9       3       9 1
@<TRIPOS>ALT_TYPE
CGenFF_4.0_ALT_TYPE_SET
CGenFF_4.0 1 CG2O4 2 CG3C41 3 CG3C41 4 OG2D1 5 OG3C51 6 HGA2 7 HGA2 8 HGA2 9 HGA2
@<TRIPOS>MOLECULE
4_lactone
 9 9 0 0 0
****
USER_CHARGES
INVALID_CHARGES
Pose:  43 Cluster:  43 Fr_nu: 5415399 TotEn:   -13.95
@<TRIPOS>ATOM
      1 C1        -52.0477    3.3672  -30.8982 C.2    1 LIG       0.04000
      2 C2        -51.8647    2.3913  -32.0744 C.3    1 LIG       0.11000
      3 C3        -51.4051    3.6472  -32.8090 C.3    1 LIG       0.08100
      4 O1        -52.4137    3.3182  -29.7458 O.2    1 LIG      -0.32000
      5 O2        -51.6283    4.4451  -31.6136 O.3    1 LIG      -0.27100
      6 H1        -51.0984    1.6325  -31.9086 H      1 LIG       0.09000
      7 H2        -52.7943    1.9458  -32.4322 H      1 LIG       0.09000
      8 H3        -50.3548    3.6607  -33.1126 H      1 LIG       0.09000
      9 H4        -52.0452    3.9718  -33.6340 H      1 LIG       0.09000
@<TRIPOS>BOND
      1       1       2 1
      2       1       4 2
      3       1       5 1
      4       2       3 1
      5       3       5 1
      6       2       6 1
      7       2       7 1
      8       3       8 1
      9       3       9 1
@<TRIPOS>ALT_TYPE
CGenFF_4.0_ALT_TYPE_SET
CGenFF_4.0 1 CG2O4 2 CG3C41 3 CG3C41 4 OG2D1 5 OG3C51 6 HGA2 7 HGA2 8 HGA2 9 HGA2
@<TRIPOS>MOLECULE
4_lactone
 9 9 0 0 0
****
USER_CHARGES
INVALID_CHARGES
Pose:  44 Cluster:  44 Fr_nu: 5061217 TotEn:   -13.83
@<TRIPOS>ATOM
      1 C1        -51.1218    7.8946  -31.2137 C.2    1 LIG       0.04000
      2 C2        -52.5925    7.8331  -31.6636 C.3    1 LIG       0.11000
      3 C3        -52.1160    8.8060  -32.7380 C.3    1 LIG       0.08100
      4 O1        -50.4326    7.4103  -30.3449 O.2    1 LIG      -0.32000
      5 O2        -50.7664    8.7641  -32.1973 O.3    1 LIG      -0.27100
      6 H1        -52.9087    6.8515  -32.0200 H      1 LIG       0.09000
      7 H2        -53.2980    8.2379  -30.9361 H      1 LIG       0.09000
      8 H3        -52.1508    8.4318  -33.7648 H      1 LIG       0.09000
      9 H4        -52.5394    9.8127  -32.6839 H      1 LIG       0.09000
@<TRIPOS>BOND
      1       1       2 1
      2       1       4 2
      3       1       5 1
      4       2       3 1
      5       3       5 1
      6       2       6 1
      7       2       7 1
      8       3       8 1
      9       3       9 1
@<TRIPOS>ALT_TYPE
CGenFF_4.0_ALT_TYPE_SET
CGenFF_4.0 1 CG2O4 2 CG3C41 3 CG3C41 4 OG2D1 5 OG3C51 6 HGA2 7 HGA2 8 HGA2 9 HGA2
@<TRIPOS>MOLECULE
4_lactone
 9 9 0 0 0
****
USER_CHARGES
INVALID_CHARGES
Pose:  45 Cluster:  45 Fr_nu: 3764417 TotEn:   -13.60
@<TRIPOS>ATOM
      1 C1        -51.3657    6.3904  -31.0037 C.2    1 LIG       0.04000
      2 C2        -52.6907    5.6101  -30.9356 C.3    1 LIG       0.11000
      3 C3        -52.0435    4.7707  -32.0330 C.3    1 LIG       0.08100
      4 O1        -50.8624    7.3452  -30.4565 O.2    1 LIG      -0.32000
      5 O2        -50.8505    5.6013  -31.9843 O.3    1 LIG      -0.27100
      6 H1        -52.8590    5.0998  -29.9859 H      1 LIG       0.09000
      7 H2        -53.5651    6.1902  -31.2353 H      1 LIG       0.09000
      8 H3        -51.8233    3.7330  -31.7679 H      1 LIG       0.09000
      9 H4        -52.5277    4.8201  -33.0121 H      1 LIG       0.09000
@<TRIPOS>BOND
      1       1       2 1
      2       1       4 2
      3       1       5 1
      4       2       3 1
      5       3       5 1
      6       2       6 1
      7       2       7 1
      8       3       8 1
      9       3       9 1
@<TRIPOS>ALT_TYPE
CGenFF_4.0_ALT_TYPE_SET
CGenFF_4.0 1 CG2O4 2 CG3C41 3 CG3C41 4 OG2D1 5 OG3C51 6 HGA2 7 HGA2 8 HGA2 9 HGA2
@<TRIPOS>MOLECULE
4_lactone
 9 9 0 0 0
****
USER_CHARGES
INVALID_CHARGES
Pose:  46 Cluster:  46 Fr_nu: 517329 TotEn:   -13.55
@<TRIPOS>ATOM
      1 C1        -74.8110  -11.9957  -48.4404 C.2    1 LIG       0.04000
      2 C2        -75.3864  -12.7341  -47.2185 C.3    1 LIG       0.11000
      3 C3        -73.9975  -13.3640  -47.1721 C.3    1 LIG       0.08100
      4 O1        -75.1896  -11.1817  -49.2518 O.2    1 LIG      -0.32000
      5 O2        -73.5950  -12.5967  -48.3404 O.3    1 LIG      -0.27100
      6 H1        -75.6385  -12.0811  -46.3815 H      1 LIG       0.09000
      7 H2        -76.2076  -13.4128  -47.4544 H      1 LIG       0.09000
      8 H3        -73.3924  -13.1127  -46.2967 H      1 LIG       0.09000
      9 H4        -73.9607  -14.4395  -47.3657 H      1 LIG       0.09000
@<TRIPOS>BOND
      1       1       2 1
      2       1       4 2
      3       1       5 1
      4       2       3 1
      5       3       5 1
      6       2       6 1
      7       2       7 1
      8       3       8 1
      9       3       9 1
@<TRIPOS>ALT_TYPE
CGenFF_4.0_ALT_TYPE_SET
CGenFF_4.0 1 CG2O4 2 CG3C41 3 CG3C41 4 OG2D1 5 OG3C51 6 HGA2 7 HGA2 8 HGA2 9 HGA2
@<TRIPOS>MOLECULE
4_lactone
 9 9 0 0 0
****
USER_CHARGES
INVALID_CHARGES
Pose:  47 Cluster:  47 Fr_nu: 329758 TotEn:   -12.79
@<TRIPOS>ATOM
      1 C1        -75.0970  -12.6662  -47.7496 C.2    1 LIG       0.04000
      2 C2        -75.8404  -13.7306  -46.9228 C.3    1 LIG       0.11000
      3 C3        -74.7367  -13.4517  -45.9068 C.3    1 LIG       0.08100
      4 O1        -75.2132  -12.1323  -48.8292 O.2    1 LIG      -0.32000
      5 O2        -74.1436  -12.4688  -46.7999 O.3    1 LIG      -0.27100
      6 H1        -76.8471  -13.4373  -46.6210 H      1 LIG       0.09000
      7 H2        -75.8336  -14.7262  -47.3694 H      1 LIG       0.09000
      8 H3        -75.0620  -12.9979  -44.9667 H      1 LIG       0.09000
      9 H4        -74.0530  -14.2828  -45.7131 H      1 LIG       0.09000
@<TRIPOS>BOND
      1       1       2 1
      2       1       4 2
      3       1       5 1
      4       2       3 1
      5       3       5 1
      6       2       6 1
      7       2       7 1
      8       3       8 1
      9       3       9 1
@<TRIPOS>ALT_TYPE
CGenFF_4.0_ALT_TYPE_SET
CGenFF_4.0 1 CG2O4 2 CG3C41 3 CG3C41 4 OG2D1 5 OG3C51 6 HGA2 7 HGA2 8 HGA2 9 HGA2
@<TRIPOS>MOLECULE
4_lactone
 9 9 0 0 0
****
USER_CHARGES
INVALID_CHARGES
Pose:  48 Cluster:  48 Fr_nu: 5061233 TotEn:   -12.72
@<TRIPOS>ATOM
      1 C1        -50.9075    7.3847  -31.2186 C.2    1 LIG       0.04000
      2 C2        -51.9866    7.3543  -32.3158 C.3    1 LIG       0.11000
      3 C3        -50.9641    6.4876  -33.0446 C.3    1 LIG       0.08100
      4 O1        -50.7642    7.8719  -30.1202 O.2    1 LIG      -0.32000
      5 O2        -50.0433    6.6078  -31.9252 O.3    1 LIG      -0.27100
      6 H1        -52.9087    6.8515  -32.0200 H      1 LIG       0.09000
      7 H2        -52.1913    8.3269  -32.7662 H      1 LIG       0.09000
      8 H3        -51.2590    5.4485  -33.2143 H      1 LIG       0.09000
      9 H4        -50.5451    6.9195  -33.9576 H      1 LIG       0.09000
@<TRIPOS>BOND
      1       1       2 1
      2       1       4 2
      3       1       5 1
      4       2       3 1
      5       3       5 1
      6       2       6 1
      7       2       7 1
      8       3       8 1
      9       3       9 1
@<TRIPOS>ALT_TYPE
CGenFF_4.0_ALT_TYPE_SET
CGenFF_4.0 1 CG2O4 2 CG3C41 3 CG3C41 4 OG2D1 5 OG3C51 6 HGA2 7 HGA2 8 HGA2 9 HGA2
@<TRIPOS>MOLECULE
4_lactone
 9 9 0 0 0
****
USER_CHARGES
INVALID_CHARGES
Pose:  49 Cluster:  49 Fr_nu: 3124878 TotEn:   -12.72
@<TRIPOS>ATOM
      1 C1        -45.5461   -0.0835  -44.3000 C.2    1 LIG       0.04000
      2 C2        -45.9169    1.4014  -44.1363 C.3    1 LIG       0.11000
      3 C3        -47.2132    0.9655  -44.8127 C.3    1 LIG       0.08100
      4 O1        -44.6086   -0.8036  -44.0413 O.2    1 LIG      -0.32000
      5 O2        -46.7248   -0.4019  -44.8991 O.3    1 LIG      -0.27100
      6 H1        -46.0099    1.7256  -43.0986 H      1 LIG       0.09000
      7 H2        -45.2880    2.0834  -44.7108 H      1 LIG       0.09000
      8 H3        -48.1146    1.0335  -44.1975 H      1 LIG       0.09000
      9 H4        -47.3943    1.3908  -45.8036 H      1 LIG       0.09000
@<TRIPOS>BOND
      1       1       2 1
      2       1       4 2
      3       1       5 1
      4       2       3 1
      5       3       5 1
      6       2       6 1
      7       2       7 1
      8       3       8 1
      9       3       9 1
@<TRIPOS>ALT_TYPE
CGenFF_4.0_ALT_TYPE_SET
CGenFF_4.0 1 CG2O4 2 CG3C41 3 CG3C41 4 OG2D1 5 OG3C51 6 HGA2 7 HGA2 8 HGA2 9 HGA2
@<TRIPOS>MOLECULE
4_lactone
 9 9 0 0 0
****
USER_CHARGES
INVALID_CHARGES
Pose:  50 Cluster:  50 Fr_nu: 215748 TotEn:   -12.70
@<TRIPOS>ATOM
      1 C1        -54.3987  -10.2598  -47.1597 C.2    1 LIG       0.04000
      2 C2        -54.5443  -11.6057  -47.8923 C.3    1 LIG       0.11000
      3 C3        -55.4638  -10.8022  -48.8072 C.3    1 LIG       0.08100
      4 O1        -53.8100   -9.8272  -46.1951 O.2    1 LIG      -0.32000
      5 O2        -55.2304   -9.6055  -48.0141 O.3    1 LIG      -0.27100
      6 H1        -53.6211  -11.9672  -48.3478 H      1 LIG       0.09000
      7 H2        -55.0270  -12.3850  -47.3003 H      1 LIG       0.09000
      8 H3        -55.1167  -10.6777  -49.8365 H      1 LIG       0.09000
      9 H4        -56.5172  -11.0950  -48.7921 H      1 LIG       0.09000
@<TRIPOS>BOND
      1       1       2 1
      2       1       4 2
      3       1       5 1
      4       2       3 1
      5       3       5 1
      6       2       6 1
      7       2       7 1
      8       3       8 1
      9       3       9 1
@<TRIPOS>ALT_TYPE
CGenFF_4.0_ALT_TYPE_SET
CGenFF_4.0 1 CG2O4 2 CG3C41 3 CG3C41 4 OG2D1 5 OG3C51 6 HGA2 7 HGA2 8 HGA2 9 HGA2
@<TRIPOS>MOLECULE
4_lactone
 9 9 0 0 0
****
USER_CHARGES
INVALID_CHARGES
Pose:  51 Cluster:  51 Fr_nu: 7411508 TotEn:   -12.61
@<TRIPOS>ATOM
      1 C1        -51.2897  -25.6389  -24.4877 C.2    1 LIG       0.04000
      2 C2        -50.7121  -26.3562  -25.7211 C.3    1 LIG       0.11000
      3 C3        -52.1808  -26.4671  -26.1195 C.3    1 LIG       0.08100
      4 O1        -50.8698  -25.1183  -23.4793 O.2    1 LIG      -0.32000
      5 O2        -52.5775  -25.7741  -24.9038 O.3    1 LIG      -0.27100
      6 H1        -50.0953  -25.7203  -26.3580 H      1 LIG       0.09000
      7 H2        -50.2097  -27.2979  -25.4939 H      1 LIG       0.09000
      8 H3        -52.4721  -25.9104  -27.0143 H      1 LIG       0.09000
      9 H4        -52.5849  -27.4826  -26.1531 H      1 LIG       0.09000
@<TRIPOS>BOND
      1       1       2 1
      2       1       4 2
      3       1       5 1
      4       2       3 1
      5       3       5 1
      6       2       6 1
      7       2       7 1
      8       3       8 1
      9       3       9 1
@<TRIPOS>ALT_TYPE
CGenFF_4.0_ALT_TYPE_SET
CGenFF_4.0 1 CG2O4 2 CG3C41 3 CG3C41 4 OG2D1 5 OG3C51 6 HGA2 7 HGA2 8 HGA2 9 HGA2
@<TRIPOS>MOLECULE
4_lactone
 9 9 0 0 0
****
USER_CHARGES
INVALID_CHARGES
Pose:  52 Cluster:  52 Fr_nu: 7398473 TotEn:   -12.46
@<TRIPOS>ATOM
      1 C1        -43.9360   -1.0894  -45.9012 C.2    1 LIG       0.04000
      2 C2        -44.5599   -1.4187  -47.2692 C.3    1 LIG       0.11000
      3 C3        -43.2283   -0.8958  -47.7996 C.3    1 LIG       0.08100
      4 O1        -44.2526   -1.1589  -44.7353 O.2    1 LIG      -0.32000
      5 O2        -42.7738   -0.6358  -46.4427 O.3    1 LIG      -0.27100
      6 H1        -44.7487   -2.4815  -47.4286 H      1 LIG       0.09000
      7 H2        -45.4373   -0.8181  -47.5147 H      1 LIG       0.09000
      8 H3        -42.5963   -1.6330  -48.3023 H      1 LIG       0.09000
      9 H4        -43.2836    0.0243  -48.3880 H      1 LIG       0.09000
@<TRIPOS>BOND
      1       1       2 1
      2       1       4 2
      3       1       5 1
      4       2       3 1
      5       3       5 1
      6       2       6 1
      7       2       7 1
      8       3       8 1
      9       3       9 1
@<TRIPOS>ALT_TYPE
CGenFF_4.0_ALT_TYPE_SET
CGenFF_4.0 1 CG2O4 2 CG3C41 3 CG3C41 4 OG2D1 5 OG3C51 6 HGA2 7 HGA2 8 HGA2 9 HGA2
@<TRIPOS>MOLECULE
4_lactone
 9 9 0 0 0
****
USER_CHARGES
INVALID_CHARGES
Pose:  53 Cluster:  53 Fr_nu:  91226 TotEn:   -12.19
@<TRIPOS>ATOM
      1 C1        -56.9968    2.1977  -36.8953 C.2    1 LIG       0.04000
      2 C2        -57.2634    3.5225  -37.6320 C.3    1 LIG       0.11000
      3 C3        -58.6564    3.3683  -37.0289 C.3    1 LIG       0.08100
      4 O1        -56.0747    1.4282  -36.7469 O.2    1 LIG      -0.32000
      5 O2        -58.2579    2.1230  -36.3916 O.3    1 LIG      -0.27100
      6 H1        -56.6772    4.3645  -37.2608 H      1 LIG       0.09000
      7 H2        -57.2060    3.4469  -38.7191 H      1 LIG       0.09000
      8 H3        -58.9403    4.1252  -36.2927 H      1 LIG       0.09000
      9 H4        -59.4663    3.2111  -37.7466 H      1 LIG       0.09000
@<TRIPOS>BOND
      1       1       2 1
      2       1       4 2
      3       1       5 1
      4       2       3 1
      5       3       5 1
      6       2       6 1
      7       2       7 1
      8       3       8 1
      9       3       9 1
@<TRIPOS>ALT_TYPE
CGenFF_4.0_ALT_TYPE_SET
CGenFF_4.0 1 CG2O4 2 CG3C41 3 CG3C41 4 OG2D1 5 OG3C51 6 HGA2 7 HGA2 8 HGA2 9 HGA2
@<TRIPOS>MOLECULE
4_lactone
 9 9 0 0 0
****
USER_CHARGES
INVALID_CHARGES
Pose:  54 Cluster:  54 Fr_nu:   3818 TotEn:   -12.15
@<TRIPOS>ATOM
      1 C1        -76.1589  -11.8316  -41.3624 C.2    1 LIG       0.04000
      2 C2        -75.1695  -12.3524  -42.4203 C.3    1 LIG       0.11000
      3 C3        -76.4020  -13.0758  -42.9547 C.3    1 LIG       0.08100
      4 O1        -76.1310  -11.1072  -40.3935 O.2    1 LIG      -0.32000
      5 O2        -77.2148  -12.5059  -41.8917 O.3    1 LIG      -0.27100
      6 H1        -74.7589  -11.5754  -43.0670 H      1 LIG       0.09000
      7 H2        -74.3820  -12.9911  -42.0172 H      1 LIG       0.09000
      8 H3        -76.7477  -12.7568  -43.9417 H      1 LIG       0.09000
      9 H4        -76.3709  -14.1672  -42.8954 H      1 LIG       0.09000
@<TRIPOS>BOND
      1       1       2 1
      2       1       4 2
      3       1       5 1
      4       2       3 1
      5       3       5 1
      6       2       6 1
      7       2       7 1
      8       3       8 1
      9       3       9 1
@<TRIPOS>ALT_TYPE
CGenFF_4.0_ALT_TYPE_SET
CGenFF_4.0 1 CG2O4 2 CG3C41 3 CG3C41 4 OG2D1 5 OG3C51 6 HGA2 7 HGA2 8 HGA2 9 HGA2
@<TRIPOS>MOLECULE
4_lactone
 9 9 0 0 0
****
USER_CHARGES
INVALID_CHARGES
Pose:  55 Cluster:  55 Fr_nu: 5000021 TotEn:   -12.04
@<TRIPOS>ATOM
      1 C1        -74.8583  -27.6035  -43.6729 C.2    1 LIG       0.04000
      2 C2        -73.5903  -27.2336  -42.8826 C.3    1 LIG       0.11000
      3 C3        -73.4699  -26.1392  -43.9389 C.3    1 LIG       0.08100
      4 O1        -75.7385  -28.4316  -43.6124 O.2    1 LIG      -0.32000
      5 O2        -74.6884  -26.6059  -44.5816 O.3    1 LIG      -0.27100
      6 H1        -73.7837  -26.8906  -41.8651 H      1 LIG       0.09000
      7 H2        -72.8137  -27.9999  -42.9027 H      1 LIG       0.09000
      8 H3        -73.5743  -25.1142  -43.5729 H      1 LIG       0.09000
      9 H4        -72.6073  -26.2205  -44.6060 H      1 LIG       0.09000
@<TRIPOS>BOND
      1       1       2 1
      2       1       4 2
      3       1       5 1
      4       2       3 1
      5       3       5 1
      6       2       6 1
      7       2       7 1
      8       3       8 1
      9       3       9 1
@<TRIPOS>ALT_TYPE
CGenFF_4.0_ALT_TYPE_SET
CGenFF_4.0 1 CG2O4 2 CG3C41 3 CG3C41 4 OG2D1 5 OG3C51 6 HGA2 7 HGA2 8 HGA2 9 HGA2
@<TRIPOS>MOLECULE
4_lactone
 9 9 0 0 0
****
USER_CHARGES
INVALID_CHARGES
Pose:  56 Cluster:  56 Fr_nu: 2706071 TotEn:   -11.98
@<TRIPOS>ATOM
      1 C1        -60.3346  -20.3509  -40.8636 C.2    1 LIG       0.04000
      2 C2        -61.4805  -21.3784  -40.8844 C.3    1 LIG       0.11000
      3 C3        -60.4295  -22.2933  -40.2629 C.3    1 LIG       0.08100
      4 O1        -60.1637  -19.1971  -41.1857 O.2    1 LIG      -0.32000
      5 O2        -59.4482  -21.2206  -40.3089 O.3    1 LIG      -0.27100
      6 H1        -62.3229  -21.1193  -40.2412 H      1 LIG       0.09000
      7 H2        -61.8151  -21.6521  -41.8864 H      1 LIG       0.09000
      8 H3        -60.6281  -22.6143  -39.2367 H      1 LIG       0.09000
      9 H4        -60.1230  -23.1447  -40.8767 H      1 LIG       0.09000
@<TRIPOS>BOND
      1       1       2 1
      2       1       4 2
      3       1       5 1
      4       2       3 1
      5       3       5 1
      6       2       6 1
      7       2       7 1
      8       3       8 1
      9       3       9 1
@<TRIPOS>ALT_TYPE
CGenFF_4.0_ALT_TYPE_SET
CGenFF_4.0 1 CG2O4 2 CG3C41 3 CG3C41 4 OG2D1 5 OG3C51 6 HGA2 7 HGA2 8 HGA2 9 HGA2
@<TRIPOS>MOLECULE
4_lactone
 9 9 0 0 0
****
USER_CHARGES
INVALID_CHARGES
Pose:  57 Cluster:  57 Fr_nu: 154385 TotEn:   -11.82
@<TRIPOS>ATOM
      1 C1        -71.2593  -17.6796  -60.5306 C.2    1 LIG       0.04000
      2 C2        -71.6284  -17.6902  -59.0363 C.3    1 LIG       0.11000
      3 C3        -71.8731  -19.1742  -59.2929 C.3    1 LIG       0.08100
      4 O1        -70.8906  -16.8728  -61.3537 O.2    1 LIG      -0.32000
      5 O2        -71.4976  -19.0093  -60.6883 O.3    1 LIG      -0.27100
      6 H1        -70.7966  -17.4555  -58.3703 H      1 LIG       0.09000
      7 H2        -72.5123  -17.0989  -58.7917 H      1 LIG       0.09000
      8 H3        -71.2007  -19.8620  -58.7729 H      1 LIG       0.09000
      9 H4        -72.9104  -19.5054  -59.1924 H      1 LIG       0.09000
@<TRIPOS>BOND
      1       1       2 1
      2       1       4 2
      3       1       5 1
      4       2       3 1
      5       3       5 1
      6       2       6 1
      7       2       7 1
      8       3       8 1
      9       3       9 1
@<TRIPOS>ALT_TYPE
CGenFF_4.0_ALT_TYPE_SET
CGenFF_4.0 1 CG2O4 2 CG3C41 3 CG3C41 4 OG2D1 5 OG3C51 6 HGA2 7 HGA2 8 HGA2 9 HGA2
@<TRIPOS>MOLECULE
4_lactone
 9 9 0 0 0
****
USER_CHARGES
INVALID_CHARGES
Pose:  58 Cluster:  58 Fr_nu: 4914932 TotEn:   -11.60
@<TRIPOS>ATOM
      1 C1        -60.0536  -19.6102  -40.5716 C.2    1 LIG       0.04000
      2 C2        -60.0089  -20.4994  -39.3160 C.3    1 LIG       0.11000
      3 C3        -60.4878  -21.5777  -40.2834 C.3    1 LIG       0.08100
      4 O1        -59.8249  -18.4570  -40.8578 O.2    1 LIG      -0.32000
      5 O2        -60.4816  -20.6190  -41.3771 O.3    1 LIG      -0.27100
      6 H1        -59.0077  -20.6416  -38.9062 H      1 LIG       0.09000
      7 H2        -60.7186  -20.2095  -38.5394 H      1 LIG       0.09000
      8 H3        -59.7876  -22.3982  -40.4625 H      1 LIG       0.09000
      9 H4        -61.4923  -21.9670  -40.0960 H      1 LIG       0.09000
@<TRIPOS>BOND
      1       1       2 1
      2       1       4 2
      3       1       5 1
      4       2       3 1
      5       3       5 1
      6       2       6 1
      7       2       7 1
      8       3       8 1
      9       3       9 1
@<TRIPOS>ALT_TYPE
CGenFF_4.0_ALT_TYPE_SET
CGenFF_4.0 1 CG2O4 2 CG3C41 3 CG3C41 4 OG2D1 5 OG3C51 6 HGA2 7 HGA2 8 HGA2 9 HGA2
@<TRIPOS>MOLECULE
4_lactone
 9 9 0 0 0
****
USER_CHARGES
INVALID_CHARGES
Pose:  59 Cluster:  59 Fr_nu: 6871030 TotEn:   -11.56
@<TRIPOS>ATOM
      1 C1        -44.4906    0.2552  -44.7489 C.2    1 LIG       0.04000
      2 C2        -45.9129    0.7946  -44.9845 C.3    1 LIG       0.11000
      3 C3        -45.4783    1.8627  -43.9854 C.3    1 LIG       0.08100
      4 O1        -43.8101   -0.6677  -45.1353 O.2    1 LIG      -0.32000
      5 O2        -44.1706    1.2376  -43.8644 O.3    1 LIG      -0.27100
      6 H1        -46.0940    1.1436  -46.0022 H      1 LIG       0.09000
      7 H2        -46.7049    0.1238  -44.6475 H      1 LIG       0.09000
      8 H3        -45.4042    2.8793  -44.3812 H      1 LIG       0.09000
      9 H4        -46.0136    1.8623  -43.0319 H      1 LIG       0.09000
@<TRIPOS>BOND
      1       1       2 1
      2       1       4 2
      3       1       5 1
      4       2       3 1
      5       3       5 1
      6       2       6 1
      7       2       7 1
      8       3       8 1
      9       3       9 1
@<TRIPOS>ALT_TYPE
CGenFF_4.0_ALT_TYPE_SET
CGenFF_4.0 1 CG2O4 2 CG3C41 3 CG3C41 4 OG2D1 5 OG3C51 6 HGA2 7 HGA2 8 HGA2 9 HGA2
@<TRIPOS>MOLECULE
4_lactone
 9 9 0 0 0
****
USER_CHARGES
INVALID_CHARGES
Pose:  60 Cluster:  60 Fr_nu:  57980 TotEn:   -11.47
@<TRIPOS>ATOM
      1 C1        -77.0714  -10.6733  -58.6225 C.2    1 LIG       0.04000
      2 C2        -78.2326  -10.6793  -57.6122 C.3    1 LIG       0.11000
      3 C3        -77.8336   -9.2193  -57.4194 C.3    1 LIG       0.08100
      4 O1        -76.5390  -11.4565  -59.3759 O.2    1 LIG      -0.32000
      5 O2        -76.7694   -9.3660  -58.4000 O.3    1 LIG      -0.27100
      6 H1        -79.2128  -10.8471  -58.0610 H      1 LIG       0.09000
      7 H2        -78.0719  -11.3325  -56.7529 H      1 LIG       0.09000
      8 H3        -78.5744   -8.4800  -57.7359 H      1 LIG       0.09000
      9 H4        -77.4380   -8.9649  -56.4323 H      1 LIG       0.09000
@<TRIPOS>BOND
      1       1       2 1
      2       1       4 2
      3       1       5 1
      4       2       3 1
      5       3       5 1
      6       2       6 1
      7       2       7 1
      8       3       8 1
      9       3       9 1
@<TRIPOS>ALT_TYPE
CGenFF_4.0_ALT_TYPE_SET
CGenFF_4.0 1 CG2O4 2 CG3C41 3 CG3C41 4 OG2D1 5 OG3C51 6 HGA2 7 HGA2 8 HGA2 9 HGA2
@<TRIPOS>MOLECULE
4_lactone
 9 9 0 0 0
****
USER_CHARGES
INVALID_CHARGES
Pose:  61 Cluster:  61 Fr_nu: 965793 TotEn:   -11.44
@<TRIPOS>ATOM
      1 C1        -47.2387   -8.4224  -27.6760 C.2    1 LIG       0.04000
      2 C2        -48.2454   -9.4042  -27.0500 C.3    1 LIG       0.11000
      3 C3        -48.4643   -8.2653  -26.0587 C.3    1 LIG       0.08100
      4 O1        -46.4726   -8.4048  -28.6125 O.2    1 LIG      -0.32000
      5 O2        -47.4827   -7.4501  -26.7568 O.3    1 LIG      -0.27100
      6 H1        -49.0942   -9.6422  -27.6930 H      1 LIG       0.09000
      7 H2        -47.7907  -10.3081  -26.6414 H      1 LIG       0.09000
      8 H3        -49.4563   -7.8056  -26.0768 H      1 LIG       0.09000
      9 H4        -48.1573   -8.4703  -25.0294 H      1 LIG       0.09000
@<TRIPOS>BOND
      1       1       2 1
      2       1       4 2
      3       1       5 1
      4       2       3 1
      5       3       5 1
      6       2       6 1
      7       2       7 1
      8       3       8 1
      9       3       9 1
@<TRIPOS>ALT_TYPE
CGenFF_4.0_ALT_TYPE_SET
CGenFF_4.0 1 CG2O4 2 CG3C41 3 CG3C41 4 OG2D1 5 OG3C51 6 HGA2 7 HGA2 8 HGA2 9 HGA2
@<TRIPOS>MOLECULE
4_lactone
 9 9 0 0 0
****
USER_CHARGES
INVALID_CHARGES
Pose:  62 Cluster:  62 Fr_nu: 2203639 TotEn:   -10.96
@<TRIPOS>ATOM
      1 C1        -75.3666  -29.0983  -43.5058 C.2    1 LIG       0.04000
      2 C2        -73.8684  -29.0495  -43.1562 C.3    1 LIG       0.11000
      3 C3        -74.1373  -27.5551  -43.0061 C.3    1 LIG       0.08100
      4 O1        -76.1854  -29.9350  -43.8122 O.2    1 LIG      -0.32000
      5 O2        -75.5346  -27.7571  -43.3556 O.3    1 LIG      -0.27100
      6 H1        -73.6077  -29.5784  -42.2381 H      1 LIG       0.09000
      7 H2        -73.2098  -29.3329  -43.9788 H      1 LIG       0.09000
      8 H3        -74.0285  -27.1535  -41.9950 H      1 LIG       0.09000
      9 H4        -73.6314  -26.9099  -43.7297 H      1 LIG       0.09000
@<TRIPOS>BOND
      1       1       2 1
      2       1       4 2
      3       1       5 1
      4       2       3 1
      5       3       5 1
      6       2       6 1
      7       2       7 1
      8       3       8 1
      9       3       9 1
@<TRIPOS>ALT_TYPE
CGenFF_4.0_ALT_TYPE_SET
CGenFF_4.0 1 CG2O4 2 CG3C41 3 CG3C41 4 OG2D1 5 OG3C51 6 HGA2 7 HGA2 8 HGA2 9 HGA2
@<TRIPOS>MOLECULE
4_lactone
 9 9 0 0 0
****
USER_CHARGES
INVALID_CHARGES
Pose:  63 Cluster:  63 Fr_nu: 2010457 TotEn:   -10.79
@<TRIPOS>ATOM
      1 C1        -75.9943  -28.9551  -44.3079 C.2    1 LIG       0.04000
      2 C2        -75.0540  -27.8799  -43.7342 C.3    1 LIG       0.11000
      3 C3        -75.1262  -27.3186  -45.1511 C.3    1 LIG       0.08100
      4 O1        -76.5597  -29.9495  -43.9135 O.2    1 LIG      -0.32000
      5 O2        -76.0124  -28.4009  -45.5498 O.3    1 LIG      -0.27100
      6 H1        -75.5057  -27.2621  -42.9565 H      1 LIG       0.09000
      7 H2        -74.0796  -28.2603  -43.4236 H      1 LIG       0.09000
      8 H3        -75.6107  -26.3435  -45.2502 H      1 LIG       0.09000
      9 H4        -74.1892  -27.3384  -45.7145 H      1 LIG       0.09000
@<TRIPOS>BOND
      1       1       2 1
      2       1       4 2
      3       1       5 1
      4       2       3 1
      5       3       5 1
      6       2       6 1
      7       2       7 1
      8       3       8 1
      9       3       9 1
@<TRIPOS>ALT_TYPE
CGenFF_4.0_ALT_TYPE_SET
CGenFF_4.0 1 CG2O4 2 CG3C41 3 CG3C41 4 OG2D1 5 OG3C51 6 HGA2 7 HGA2 8 HGA2 9 HGA2
@<TRIPOS>MOLECULE
4_lactone
 9 9 0 0 0
****
USER_CHARGES
INVALID_CHARGES
Pose:  64 Cluster:  64 Fr_nu: 7370481 TotEn:   -10.72
@<TRIPOS>ATOM
      1 C1        -43.3360   -1.9215  -46.2966 C.2    1 LIG       0.04000
      2 C2        -43.3021   -2.1532  -47.8179 C.3    1 LIG       0.11000
      3 C3        -43.2675   -3.6233  -47.4110 C.3    1 LIG       0.08100
      4 O1        -43.3758   -0.9802  -45.5372 O.2    1 LIG      -0.32000
      5 O2        -43.3022   -3.2497  -46.0057 O.3    1 LIG      -0.27100
      6 H1        -44.2038   -1.8269  -48.3385 H      1 LIG       0.09000
      7 H2        -42.4025   -1.7747  -48.3060 H      1 LIG       0.09000
      8 H3        -44.1437   -4.2135  -47.6930 H      1 LIG       0.09000
      9 H4        -42.3486   -4.1604  -47.6613 H      1 LIG       0.09000
@<TRIPOS>BOND
      1       1       2 1
      2       1       4 2
      3       1       5 1
      4       2       3 1
      5       3       5 1
      6       2       6 1
      7       2       7 1
      8       3       8 1
      9       3       9 1
@<TRIPOS>ALT_TYPE
CGenFF_4.0_ALT_TYPE_SET
CGenFF_4.0 1 CG2O4 2 CG3C41 3 CG3C41 4 OG2D1 5 OG3C51 6 HGA2 7 HGA2 8 HGA2 9 HGA2
@<TRIPOS>MOLECULE
4_lactone
 9 9 0 0 0
****
USER_CHARGES
INVALID_CHARGES
Pose:  65 Cluster:  65 Fr_nu: 5787873 TotEn:   -10.66
@<TRIPOS>ATOM
      1 C1        -44.7942   -0.5254  -45.2632 C.2    1 LIG       0.04000
      2 C2        -45.1060    0.8404  -45.9008 C.3    1 LIG       0.11000
      3 C3        -46.5388    0.4941  -45.5071 C.3    1 LIG       0.08100
      4 O1        -43.8216   -1.2177  -45.0657 O.2    1 LIG      -0.32000
      5 O2        -46.0931   -0.7700  -44.9424 O.3    1 LIG      -0.27100
      6 H1        -44.6625    1.6884  -45.3767 H      1 LIG       0.09000
      7 H2        -44.9066    0.8873  -46.9727 H      1 LIG       0.09000
      8 H3        -46.9901    1.1382  -44.7474 H      1 LIG       0.09000
      9 H4        -47.2323    0.3405  -46.3384 H      1 LIG       0.09000
@<TRIPOS>BOND
      1       1       2 1
      2       1       4 2
      3       1       5 1
      4       2       3 1
      5       3       5 1
      6       2       6 1
      7       2       7 1
      8       3       8 1
      9       3       9 1
@<TRIPOS>ALT_TYPE
CGenFF_4.0_ALT_TYPE_SET
CGenFF_4.0 1 CG2O4 2 CG3C41 3 CG3C41 4 OG2D1 5 OG3C51 6 HGA2 7 HGA2 8 HGA2 9 HGA2
@<TRIPOS>MOLECULE
4_lactone
 9 9 0 0 0
****
USER_CHARGES
INVALID_CHARGES
Pose:  66 Cluster:  66 Fr_nu: 5415429 TotEn:   -10.51
@<TRIPOS>ATOM
      1 C1        -52.7418    2.8994  -33.8394 C.2    1 LIG       0.04000
      2 C2        -51.7650    3.6563  -32.9217 C.3    1 LIG       0.11000
      3 C3        -51.8647    2.3913  -32.0744 C.3    1 LIG       0.08100
      4 O1        -53.3169    3.0945  -34.8860 O.2    1 LIG      -0.32000
      5 O2        -52.7847    1.8033  -33.0353 O.3    1 LIG      -0.27100
      6 H1        -50.7899    3.8494  -33.3716 H      1 LIG       0.09000
      7 H2        -52.1828    4.5603  -32.4756 H      1 LIG       0.09000
      8 H3        -50.9451    1.8064  -31.9866 H      1 LIG       0.09000
      9 H4        -52.3329    2.5159  -31.0942 H      1 LIG       0.09000
@<TRIPOS>BOND
      1       1       2 1
      2       1       4 2
      3       1       5 1
      4       2       3 1
      5       3       5 1
      6       2       6 1
      7       2       7 1
      8       3       8 1
      9       3       9 1
@<TRIPOS>ALT_TYPE
CGenFF_4.0_ALT_TYPE_SET
CGenFF_4.0 1 CG2O4 2 CG3C41 3 CG3C41 4 OG2D1 5 OG3C51 6 HGA2 7 HGA2 8 HGA2 9 HGA2
@<TRIPOS>MOLECULE
4_lactone
 9 9 0 0 0
****
USER_CHARGES
INVALID_CHARGES
Pose:  67 Cluster:  67 Fr_nu: 1164119 TotEn:   -10.32
@<TRIPOS>ATOM
      1 C1        -75.0369  -12.1480  -47.7400 C.2    1 LIG       0.04000
      2 C2        -74.4246  -12.4851  -46.3687 C.3    1 LIG       0.11000
      3 C3        -75.4021  -13.6554  -46.4222 C.3    1 LIG       0.08100
      4 O1        -74.9043  -11.3000  -48.5931 O.2    1 LIG      -0.32000
      5 O2        -75.8837  -13.2120  -47.7211 O.3    1 LIG      -0.27100
      6 H1        -73.3667  -12.7495  -46.4059 H      1 LIG       0.09000
      7 H2        -74.6206  -11.7381  -45.5977 H      1 LIG       0.09000
      8 H3        -74.9489  -14.6489  -46.4780 H      1 LIG       0.09000
      9 H4        -76.1976  -13.6402  -45.6722 H      1 LIG       0.09000
@<TRIPOS>BOND
      1       1       2 1
      2       1       4 2
      3       1       5 1
      4       2       3 1
      5       3       5 1
      6       2       6 1
      7       2       7 1
      8       3       8 1
      9       3       9 1
@<TRIPOS>ALT_TYPE
CGenFF_4.0_ALT_TYPE_SET
CGenFF_4.0 1 CG2O4 2 CG3C41 3 CG3C41 4 OG2D1 5 OG3C51 6 HGA2 7 HGA2 8 HGA2 9 HGA2
@<TRIPOS>MOLECULE
4_lactone
 9 9 0 0 0
****
USER_CHARGES
INVALID_CHARGES
Pose:  68 Cluster:  68 Fr_nu: 2292359 TotEn:   -10.20
@<TRIPOS>ATOM
      1 C1        -53.5172  -10.6370  -45.3706 C.2    1 LIG       0.04000
      2 C2        -53.4893  -12.0884  -45.8821 C.3    1 LIG       0.11000
      3 C3        -54.1964  -11.4847  -47.0918 C.3    1 LIG       0.08100
      4 O1        -53.1546  -10.0288  -44.3893 O.2    1 LIG      -0.32000
      5 O2        -54.1504  -10.1666  -46.4785 O.3    1 LIG      -0.27100
      6 H1        -52.4864  -12.4772  -46.0650 H      1 LIG       0.09000
      7 H2        -54.0817  -12.7828  -45.2839 H      1 LIG       0.09000
      8 H3        -53.6364  -11.5124  -48.0304 H      1 LIG       0.09000
      9 H4        -55.2256  -11.8178  -47.2513 H      1 LIG       0.09000
@<TRIPOS>BOND
      1       1       2 1
      2       1       4 2
      3       1       5 1
      4       2       3 1
      5       3       5 1
      6       2       6 1
      7       2       7 1
      8       3       8 1
      9       3       9 1
@<TRIPOS>ALT_TYPE
CGenFF_4.0_ALT_TYPE_SET
CGenFF_4.0 1 CG2O4 2 CG3C41 3 CG3C41 4 OG2D1 5 OG3C51 6 HGA2 7 HGA2 8 HGA2 9 HGA2
@<TRIPOS>MOLECULE
4_lactone
 9 9 0 0 0
****
USER_CHARGES
INVALID_CHARGES
Pose:  69 Cluster:  69 Fr_nu: 461908 TotEn:    -9.98
@<TRIPOS>ATOM
      1 C1        -73.1787  -12.3205  -44.9225 C.2    1 LIG       0.04000
      2 C2        -73.2851  -11.8896  -43.4487 C.3    1 LIG       0.11000
      3 C3        -72.4708  -10.6917  -43.9283 C.3    1 LIG       0.08100
      4 O1        -73.5486  -13.2436  -45.6120 O.2    1 LIG      -0.32000
      5 O2        -72.4534  -11.2272  -45.2806 O.3    1 LIG      -0.27100
      6 H1        -74.3024  -11.6701  -43.1210 H      1 LIG       0.09000
      7 H2        -72.7787  -12.5589  -42.7514 H      1 LIG       0.09000
      8 H3        -72.9795   -9.7249  -43.8841 H      1 LIG       0.09000
      9 H4        -71.4617  -10.6115  -43.5150 H      1 LIG       0.09000
@<TRIPOS>BOND
      1       1       2 1
      2       1       4 2
      3       1       5 1
      4       2       3 1
      5       3       5 1
      6       2       6 1
      7       2       7 1
      8       3       8 1
      9       3       9 1
@<TRIPOS>ALT_TYPE
CGenFF_4.0_ALT_TYPE_SET
CGenFF_4.0 1 CG2O4 2 CG3C41 3 CG3C41 4 OG2D1 5 OG3C51 6 HGA2 7 HGA2 8 HGA2 9 HGA2
@<TRIPOS>MOLECULE
4_lactone
 9 9 0 0 0
****
USER_CHARGES
INVALID_CHARGES
Pose:  70 Cluster:  70 Fr_nu: 2668414 TotEn:    -9.54
@<TRIPOS>ATOM
      1 C1        -59.1742  -22.9167  -24.3177 C.2    1 LIG       0.04000
      2 C2        -59.2679  -21.5403  -25.0003 C.3    1 LIG       0.11000
      3 C3        -60.7691  -21.7909  -24.8934 C.3    1 LIG       0.08100
      4 O1        -58.3048  -23.6673  -23.9368 O.2    1 LIG      -0.32000
      5 O2        -60.5236  -23.0751  -24.2561 O.3    1 LIG      -0.27100
      6 H1        -58.8811  -20.7169  -24.3978 H      1 LIG       0.09000
      7 H2        -58.8617  -21.5167  -26.0128 H      1 LIG       0.09000
      8 H3        -61.3170  -21.1120  -24.2343 H      1 LIG       0.09000
      9 H4        -61.2965  -21.9085  -25.8441 H      1 LIG       0.09000
@<TRIPOS>BOND
      1       1       2 1
      2       1       4 2
      3       1       5 1
      4       2       3 1
      5       3       5 1
      6       2       6 1
      7       2       7 1
      8       3       8 1
      9       3       9 1
@<TRIPOS>ALT_TYPE
CGenFF_4.0_ALT_TYPE_SET
CGenFF_4.0 1 CG2O4 2 CG3C41 3 CG3C41 4 OG2D1 5 OG3C51 6 HGA2 7 HGA2 8 HGA2 9 HGA2
@<TRIPOS>MOLECULE
4_lactone
 9 9 0 0 0
****
USER_CHARGES
INVALID_CHARGES
Pose:  71 Cluster:  71 Fr_nu: 7408880 TotEn:    -9.12
@<TRIPOS>ATOM
      1 C1        -49.7118  -25.6595  -24.2563 C.2    1 LIG       0.04000
      2 C2        -49.3510  -26.0063  -25.7120 C.3    1 LIG       0.11000
      3 C3        -48.0778  -26.5552  -25.0751 C.3    1 LIG       0.08100
      4 O1        -50.6298  -25.1400  -23.6633 O.2    1 LIG      -0.32000
      5 O2        -48.5532  -26.1669  -23.7565 O.3    1 LIG      -0.27100
      6 H1        -50.0089  -26.7468  -26.1697 H      1 LIG       0.09000
      7 H2        -49.2215  -25.1365  -26.3580 H      1 LIG       0.09000
      8 H3        -47.9386  -27.6371  -25.1511 H      1 LIG       0.09000
      9 H4        -47.1548  -26.0320  -25.3396 H      1 LIG       0.09000
@<TRIPOS>BOND
      1       1       2 1
      2       1       4 2
      3       1       5 1
      4       2       3 1
      5       3       5 1
      6       2       6 1
      7       2       7 1
      8       3       8 1
      9       3       9 1
@<TRIPOS>ALT_TYPE
CGenFF_4.0_ALT_TYPE_SET
CGenFF_4.0 1 CG2O4 2 CG3C41 3 CG3C41 4 OG2D1 5 OG3C51 6 HGA2 7 HGA2 8 HGA2 9 HGA2
@<TRIPOS>MOLECULE
4_lactone
 9 9 0 0 0
****
USER_CHARGES
INVALID_CHARGES
Pose:  72 Cluster:  72 Fr_nu: 380343 TotEn:    -8.90
@<TRIPOS>ATOM
      1 C1        -74.1328  -12.0191  -47.6260 C.2    1 LIG       0.04000
      2 C2        -74.2424  -12.9296  -46.3899 C.3    1 LIG       0.11000
      3 C3        -73.5329  -11.7700  -45.6971 C.3    1 LIG       0.08100
      4 O1        -74.4440  -12.0585  -48.7947 O.2    1 LIG      -0.32000
      5 O2        -73.5015  -11.0248  -46.9458 O.3    1 LIG      -0.27100
      6 H1        -75.2668  -13.1196  -46.0659 H      1 LIG       0.09000
      7 H2        -73.6718  -13.8566  -46.4676 H      1 LIG       0.09000
      8 H3        -74.1138  -11.2490  -44.9312 H      1 LIG       0.09000
      9 H4        -72.5249  -11.9845  -45.3318 H      1 LIG       0.09000
@<TRIPOS>BOND
      1       1       2 1
      2       1       4 2
      3       1       5 1
      4       2       3 1
      5       3       5 1
      6       2       6 1
      7       2       7 1
      8       3       8 1
      9       3       9 1
@<TRIPOS>ALT_TYPE
CGenFF_4.0_ALT_TYPE_SET
CGenFF_4.0 1 CG2O4 2 CG3C41 3 CG3C41 4 OG2D1 5 OG3C51 6 HGA2 7 HGA2 8 HGA2 9 HGA2
@<TRIPOS>MOLECULE
4_lactone
 9 9 0 0 0
****
USER_CHARGES
INVALID_CHARGES
Pose:  73 Cluster:  73 Fr_nu: 961675 TotEn:    -8.82
@<TRIPOS>ATOM
      1 C1        -72.8690  -11.1127  -44.1570 C.2    1 LIG       0.04000
      2 C2        -73.3618  -12.2382  -43.2299 C.3    1 LIG       0.11000
      3 C3        -74.0093  -12.7616  -44.5084 C.3    1 LIG       0.08100
      4 O1        -72.2036  -10.1063  -44.0642 O.2    1 LIG      -0.32000
      5 O2        -73.4739  -11.6355  -45.2573 O.3    1 LIG      -0.27100
      6 H1        -72.5635  -12.8561  -42.8160 H      1 LIG       0.09000
      7 H2        -74.0502  -11.9047  -42.4516 H      1 LIG       0.09000
      8 H3        -73.6215  -13.7139  -44.8802 H      1 LIG       0.09000
      9 H4        -75.1027  -12.7656  -44.5159 H      1 LIG       0.09000
@<TRIPOS>BOND
      1       1       2 1
      2       1       4 2
      3       1       5 1
      4       2       3 1
      5       3       5 1
      6       2       6 1
      7       2       7 1
      8       3       8 1
      9       3       9 1
@<TRIPOS>ALT_TYPE
CGenFF_4.0_ALT_TYPE_SET
CGenFF_4.0 1 CG2O4 2 CG3C41 3 CG3C41 4 OG2D1 5 OG3C51 6 HGA2 7 HGA2 8 HGA2 9 HGA2
@<TRIPOS>MOLECULE
4_lactone
 9 9 0 0 0
****
USER_CHARGES
INVALID_CHARGES
Pose:  74 Cluster:  74 Fr_nu: 133631 TotEn:    -8.64
@<TRIPOS>ATOM
      1 C1        -73.1778  -12.9540  -45.7473 C.2    1 LIG       0.04000
      2 C2        -73.6077  -11.4816  -45.8751 C.3    1 LIG       0.11000
      3 C3        -72.7136  -11.3027  -44.6518 C.3    1 LIG       0.08100
      4 O1        -73.3836  -13.9978  -46.3240 O.2    1 LIG      -0.32000
      5 O2        -72.3985  -12.7226  -44.6569 O.3    1 LIG      -0.27100
      6 H1        -73.2633  -10.9947  -46.7888 H      1 LIG       0.09000
      7 H2        -74.6735  -11.3132  -45.7126 H      1 LIG       0.09000
      8 H3        -71.8201  -10.6909  -44.8036 H      1 LIG       0.09000
      9 H4        -73.2262  -11.0082  -43.7320 H      1 LIG       0.09000
@<TRIPOS>BOND
      1       1       2 1
      2       1       4 2
      3       1       5 1
      4       2       3 1
      5       3       5 1
      6       2       6 1
      7       2       7 1
      8       3       8 1
      9       3       9 1
@<TRIPOS>ALT_TYPE
CGenFF_4.0_ALT_TYPE_SET
CGenFF_4.0 1 CG2O4 2 CG3C41 3 CG3C41 4 OG2D1 5 OG3C51 6 HGA2 7 HGA2 8 HGA2 9 HGA2
@<TRIPOS>MOLECULE
4_lactone
 9 9 0 0 0
****
USER_CHARGES
INVALID_CHARGES
Pose:  75 Cluster:  75 Fr_nu: 4021185 TotEn:    -8.33
@<TRIPOS>ATOM
      1 C1        -58.0921   -4.6500  -18.2946 C.2    1 LIG       0.04000
      2 C2        -58.5689   -3.5685  -19.2805 C.3    1 LIG       0.11000
      3 C3        -59.8688   -4.3665  -19.2460 C.3    1 LIG       0.08100
      4 O1        -57.0845   -4.9160  -17.6794 O.2    1 LIG      -0.32000
      5 O2        -59.2793   -5.3132  -18.3123 O.3    1 LIG      -0.27100
      6 H1        -58.6171   -2.5659  -18.8529 H      1 LIG       0.09000
      7 H2        -58.0370   -3.5689  -20.2334 H      1 LIG       0.09000
      8 H3        -60.7290   -3.8519  -18.8092 H      1 LIG       0.09000
      9 H4        -60.1500   -4.8507  -20.1852 H      1 LIG       0.09000
@<TRIPOS>BOND
      1       1       2 1
      2       1       4 2
      3       1       5 1
      4       2       3 1
      5       3       5 1
      6       2       6 1
      7       2       7 1
      8       3       8 1
      9       3       9 1
@<TRIPOS>ALT_TYPE
CGenFF_4.0_ALT_TYPE_SET
CGenFF_4.0 1 CG2O4 2 CG3C41 3 CG3C41 4 OG2D1 5 OG3C51 6 HGA2 7 HGA2 8 HGA2 9 HGA2
@<TRIPOS>MOLECULE
4_lactone
 9 9 0 0 0
****
USER_CHARGES
INVALID_CHARGES
Pose:  76 Cluster:  76 Fr_nu: 373231 TotEn:    -7.26
@<TRIPOS>ATOM
      1 C1        -73.4526  -11.5754  -45.2192 C.2    1 LIG       0.04000
      2 C2        -72.9844  -10.6782  -44.0594 C.3    1 LIG       0.11000
      3 C3        -73.1709  -11.9508  -43.2387 C.3    1 LIG       0.08100
      4 O1        -73.6538  -11.4666  -46.4074 O.2    1 LIG      -0.32000
      5 O2        -73.5981  -12.6718  -44.4276 O.3    1 LIG      -0.27100
      6 H1        -71.9571  -10.3238  -44.1570 H      1 LIG       0.09000
      7 H2        -73.6669   -9.8592  -43.8266 H      1 LIG       0.09000
      8 H3        -72.2586  -12.3784  -42.8140 H      1 LIG       0.09000
      9 H4        -73.9622  -11.9143  -42.4850 H      1 LIG       0.09000
@<TRIPOS>BOND
      1       1       2 1
      2       1       4 2
      3       1       5 1
      4       2       3 1
      5       3       5 1
      6       2       6 1
      7       2       7 1
      8       3       8 1
      9       3       9 1
@<TRIPOS>ALT_TYPE
CGenFF_4.0_ALT_TYPE_SET
CGenFF_4.0 1 CG2O4 2 CG3C41 3 CG3C41 4 OG2D1 5 OG3C51 6 HGA2 7 HGA2 8 HGA2 9 HGA2
@<TRIPOS>MOLECULE
4_lactone
 9 9 0 0 0
****
USER_CHARGES
INVALID_CHARGES
Pose:  77 Cluster:  77 Fr_nu: 1362982 TotEn:    -6.60
@<TRIPOS>ATOM
      1 C1        -73.4885  -11.1411  -46.5537 C.2    1 LIG       0.04000
      2 C2        -72.5369  -10.5204  -45.5152 C.3    1 LIG       0.11000
      3 C3        -73.2281  -11.4951  -44.5664 C.3    1 LIG       0.08100
      4 O1        -73.7285  -11.0146  -47.7330 O.2    1 LIG      -0.32000
      5 O2        -74.0624  -11.9834  -45.6532 O.3    1 LIG      -0.27100
      6 H1        -71.4805  -10.7146  -45.7067 H      1 LIG       0.09000
      7 H2        -72.7177   -9.4617  -45.3223 H      1 LIG       0.09000
      8 H3        -72.5950  -12.2870  -44.1570 H      1 LIG       0.09000
      9 H4        -73.8273  -11.0375  -43.7744 H      1 LIG       0.09000
@<TRIPOS>BOND
      1       1       2 1
      2       1       4 2
      3       1       5 1
      4       2       3 1
      5       3       5 1
      6       2       6 1
      7       2       7 1
      8       3       8 1
      9       3       9 1
@<TRIPOS>ALT_TYPE
CGenFF_4.0_ALT_TYPE_SET
CGenFF_4.0 1 CG2O4 2 CG3C41 3 CG3C41 4 OG2D1 5 OG3C51 6 HGA2 7 HGA2 8 HGA2 9 HGA2
@<TRIPOS>MOLECULE
4_lactone
 9 9 0 0 0
****
USER_CHARGES
INVALID_CHARGES
Pose:  78 Cluster:  78 Fr_nu: 896799 TotEn:    -6.22
@<TRIPOS>ATOM
      1 C1        -72.9195  -11.6496  -44.7714 C.2    1 LIG       0.04000
      2 C2        -72.3684  -10.3849  -45.4540 C.3    1 LIG       0.11000
      3 C3        -72.2674   -9.8742  -44.0198 C.3    1 LIG       0.08100
      4 O1        -73.3290  -12.7383  -45.1053 O.2    1 LIG      -0.32000
      5 O2        -72.8035  -11.1304  -43.5197 O.3    1 LIG      -0.27100
      6 H1        -71.4195  -10.5352  -45.9711 H      1 LIG       0.09000
      7 H2        -73.0910   -9.8717  -46.0906 H      1 LIG       0.09000
      8 H3        -71.2539   -9.6933  -43.6516 H      1 LIG       0.09000
      9 H4        -72.9196   -9.0322  -43.7719 H      1 LIG       0.09000
@<TRIPOS>BOND
      1       1       2 1
      2       1       4 2
      3       1       5 1
      4       2       3 1
      5       3       5 1
      6       2       6 1
      7       2       7 1
      8       3       8 1
      9       3       9 1
@<TRIPOS>ALT_TYPE
CGenFF_4.0_ALT_TYPE_SET
CGenFF_4.0 1 CG2O4 2 CG3C41 3 CG3C41 4 OG2D1 5 OG3C51 6 HGA2 7 HGA2 8 HGA2 9 HGA2
@<TRIPOS>MOLECULE
4_lactone
 9 9 0 0 0
****
USER_CHARGES
INVALID_CHARGES
Pose:  79 Cluster:  79 Fr_nu: 5923517 TotEn:    -5.13
@<TRIPOS>ATOM
      1 C1        -75.7151  -29.8887  -43.5949 C.2    1 LIG       0.04000
      2 C2        -75.2567  -28.4557  -43.9198 C.3    1 LIG       0.11000
      3 C3        -73.9402  -28.9330  -43.3142 C.3    1 LIG       0.08100
      4 O1        -76.7197  -30.5531  -43.7116 O.2    1 LIG      -0.32000
      5 O2        -74.5138  -30.2465  -43.0670 O.3    1 LIG      -0.27100
      6 H1        -75.2321  -28.2269  -44.9864 H      1 LIG       0.09000
      7 H2        -75.7838  -27.6817  -43.3595 H      1 LIG       0.09000
      8 H3        -73.0933  -28.9862  -44.0039 H      1 LIG       0.09000
      9 H4        -73.6440  -28.4422  -42.3831 H      1 LIG       0.09000
@<TRIPOS>BOND
      1       1       2 1
      2       1       4 2
      3       1       5 1
      4       2       3 1
      5       3       5 1
      6       2       6 1
      7       2       7 1
      8       3       8 1
      9       3       9 1
@<TRIPOS>ALT_TYPE
CGenFF_4.0_ALT_TYPE_SET
CGenFF_4.0 1 CG2O4 2 CG3C41 3 CG3C41 4 OG2D1 5 OG3C51 6 HGA2 7 HGA2 8 HGA2 9 HGA2
@<TRIPOS>MOLECULE
4_lactone
 9 9 0 0 0
****
USER_CHARGES
INVALID_CHARGES
Pose:  80 Cluster:  80 Fr_nu: 7246798 TotEn:    -0.79
@<TRIPOS>ATOM
      1 C1        -44.3155   -1.4438  -45.2636 C.2    1 LIG       0.04000
      2 C2        -45.4859   -0.5663  -44.7848 C.3    1 LIG       0.11000
      3 C3        -44.4373    0.5411  -44.8303 C.3    1 LIG       0.08100
      4 O1        -44.1275   -2.6053  -45.5466 O.2    1 LIG      -0.32000
      5 O2        -43.4325   -0.4095  -45.2801 O.3    1 LIG      -0.27100
      6 H1        -46.3001   -0.4775  -45.5056 H      1 LIG       0.09000
      7 H2        -45.8598   -0.8252  -43.7928 H      1 LIG       0.09000
      8 H3        -44.6096    1.3264  -45.5713 H      1 LIG       0.09000
      9 H4        -44.1719    0.9792  -43.8642 H      1 LIG       0.09000
@<TRIPOS>BOND
      1       1       2 1
      2       1       4 2
      3       1       5 1
      4       2       3 1
      5       3       5 1
      6       2       6 1
      7       2       7 1
      8       3       8 1
      9       3       9 1
@<TRIPOS>ALT_TYPE
CGenFF_4.0_ALT_TYPE_SET
CGenFF_4.0 1 CG2O4 2 CG3C41 3 CG3C41 4 OG2D1 5 OG3C51 6 HGA2 7 HGA2 8 HGA2 9 HGA2
@<TRIPOS>MOLECULE
pyridine
 11 11 0 0 0
****
USER_CHARGES
INVALID_CHARGES
Pose:   1 Cluster:   1 Fr_nu: 4007951 TotEn:   -16.59
@<TRIPOS>ATOM
      1 C1        -51.6777  -26.5604  -26.7132 C.ar   1 LIG      -0.11300
      2 C2        -52.6867  -25.8182  -26.1098 C.ar   1 LIG      -0.11700
      3 C3        -50.3555  -26.3673  -26.3289 C.ar   1 LIG      -0.11700
      4 C4        -52.3240  -24.9027  -25.1350 C.ar   1 LIG       0.17700
      5 C5        -50.0971  -25.4272  -25.3445 C.ar   1 LIG       0.17700
      6 N1        -51.0507  -24.6873  -24.7354 N.ar   1 LIG      -0.60000
      7 H1        -51.9212  -27.2875  -27.4821 H      1 LIG       0.11500
      8 H2        -53.7242  -25.9522  -26.3932 H      1 LIG       0.11500
      9 H3        -49.5525  -26.9343  -26.7860 H      1 LIG       0.11500
     10 H4        -53.0739  -24.2991  -24.6346 H      1 LIG       0.12400
     11 H5        -49.0826  -25.2379  -25.0092 H      1 LIG       0.12400
@<TRIPOS>BOND
      1       1       2 ar
      2       1       3 ar
      3       2       4 ar
      4       3       5 ar
      5       4       6 ar
      6       5       6 ar
      7       1       7 1
      8       2       8 1
      9       3       9 1
     10       4      10 1
     11       5      11 1
@<TRIPOS>ALT_TYPE
CGenFF_4.0_ALT_TYPE_SET
CGenFF_4.0 1 CG2R61 2 CG2R61 3 CG2R61 4 CG2R61 5 CG2R61 6 NG2R60 7 HGR61 8 HGR61 9 HGR61 10 HGR62 11 HGR62
@<TRIPOS>MOLECULE
pyridine
 11 11 0 0 0
****
USER_CHARGES
INVALID_CHARGES
Pose:   2 Cluster:   2 Fr_nu: 4035591 TotEn:   -15.55
@<TRIPOS>ATOM
      1 C1        -43.3213  -14.4713  -43.0438 C.ar   1 LIG      -0.11300
      2 C2        -42.0408  -13.9620  -42.8592 C.ar   1 LIG      -0.11700
      3 C3        -44.1924  -14.5556  -41.9634 C.ar   1 LIG      -0.11700
      4 C4        -41.6828  -13.5537  -41.5844 C.ar   1 LIG       0.17700
      5 C5        -43.7381  -14.1210  -40.7287 C.ar   1 LIG       0.17700
      6 N1        -42.5013  -13.6204  -40.5106 N.ar   1 LIG      -0.60000
      7 H1        -43.6395  -14.8026  -44.0277 H      1 LIG       0.11500
      8 H2        -41.3451  -13.8867  -43.6868 H      1 LIG       0.11500
      9 H3        -45.1951  -14.9497  -42.0838 H      1 LIG       0.11500
     10 H4        -40.6952  -13.1496  -41.3884 H      1 LIG       0.12400
     11 H5        -44.3780  -14.1661  -39.8536 H      1 LIG       0.12400
@<TRIPOS>BOND
      1       1       2 ar
      2       1       3 ar
      3       2       4 ar
      4       3       5 ar
      5       4       6 ar
      6       5       6 ar
      7       1       7 1
      8       2       8 1
      9       3       9 1
     10       4      10 1
     11       5      11 1
@<TRIPOS>ALT_TYPE
CGenFF_4.0_ALT_TYPE_SET
CGenFF_4.0 1 CG2R61 2 CG2R61 3 CG2R61 4 CG2R61 5 CG2R61 6 NG2R60 7 HGR61 8 HGR61 9 HGR61 10 HGR62 11 HGR62
@<TRIPOS>MOLECULE
pyridine
 11 11 0 0 0
****
USER_CHARGES
INVALID_CHARGES
Pose:   3 Cluster:   3 Fr_nu: 186960 TotEn:   -14.94
@<TRIPOS>ATOM
      1 C1        -74.7507  -12.4800  -45.3293 C.ar   1 LIG      -0.11300
      2 C2        -74.0376  -11.5990  -46.1347 C.ar   1 LIG      -0.11700
      3 C3        -74.2837  -12.7813  -44.0548 C.ar   1 LIG      -0.11700
      4 C4        -72.8727  -11.0505  -45.6229 C.ar   1 LIG       0.17700
      5 C5        -73.1077  -12.1800  -43.6362 C.ar   1 LIG       0.17700
      6 N1        -72.3876  -11.3192  -44.3901 N.ar   1 LIG      -0.60000
      7 H1        -75.6682  -12.9315  -45.6945 H      1 LIG       0.11500
      8 H2        -74.3828  -11.3494  -47.1313 H      1 LIG       0.11500
      9 H3        -74.8229  -13.4657  -43.4098 H      1 LIG       0.11500
     10 H4        -72.2804  -10.3581  -46.2119 H      1 LIG       0.12400
     11 H5        -72.7002  -12.3820  -42.6510 H      1 LIG       0.12400
@<TRIPOS>BOND
      1       1       2 ar
      2       1       3 ar
      3       2       4 ar
      4       3       5 ar
      5       4       6 ar
      6       5       6 ar
      7       1       7 1
      8       2       8 1
      9       3       9 1
     10       4      10 1
     11       5      11 1
@<TRIPOS>ALT_TYPE
CGenFF_4.0_ALT_TYPE_SET
CGenFF_4.0 1 CG2R61 2 CG2R61 3 CG2R61 4 CG2R61 5 CG2R61 6 NG2R60 7 HGR61 8 HGR61 9 HGR61 10 HGR62 11 HGR62
@<TRIPOS>MOLECULE
pyridine
 11 11 0 0 0
****
USER_CHARGES
INVALID_CHARGES
Pose:   4 Cluster:   4 Fr_nu: 646373 TotEn:   -14.74
@<TRIPOS>ATOM
      1 C1        -75.5610  -13.2658  -43.6821 C.ar   1 LIG      -0.11300
      2 C2        -75.2469  -13.2313  -45.0361 C.ar   1 LIG      -0.11700
      3 C3        -74.6981  -12.6858  -42.7589 C.ar   1 LIG      -0.11700
      4 C4        -74.0672  -12.6097  -45.4125 C.ar   1 LIG       0.17700
      5 C5        -73.5428  -12.0888  -43.2372 C.ar   1 LIG       0.17700
      6 N1        -73.2039  -12.0356  -44.5449 N.ar   1 LIG      -0.60000
      7 H1        -76.4762  -13.7444  -43.3469 H      1 LIG       0.11500
      8 H2        -75.9047  -13.6765  -45.7734 H      1 LIG       0.11500
      9 H3        -74.9223  -12.7012  -41.6984 H      1 LIG       0.11500
     10 H4        -73.7769  -12.5565  -46.4566 H      1 LIG       0.12400
     11 H5        -72.8360  -11.6228  -42.5585 H      1 LIG       0.12400
@<TRIPOS>BOND
      1       1       2 ar
      2       1       3 ar
      3       2       4 ar
      4       3       5 ar
      5       4       6 ar
      6       5       6 ar
      7       1       7 1
      8       2       8 1
      9       3       9 1
     10       4      10 1
     11       5      11 1
@<TRIPOS>ALT_TYPE
CGenFF_4.0_ALT_TYPE_SET
CGenFF_4.0 1 CG2R61 2 CG2R61 3 CG2R61 4 CG2R61 5 CG2R61 6 NG2R60 7 HGR61 8 HGR61 9 HGR61 10 HGR62 11 HGR62
@<TRIPOS>MOLECULE
pyridine
 11 11 0 0 0
****
USER_CHARGES
INVALID_CHARGES
Pose:   5 Cluster:   5 Fr_nu: 4178521 TotEn:   -14.10
@<TRIPOS>ATOM
      1 C1        -49.2453  -26.7550  -25.9790 C.ar   1 LIG      -0.11300
      2 C2        -48.4578  -26.2174  -24.9671 C.ar   1 LIG      -0.11700
      3 C3        -50.6058  -26.4708  -26.0188 C.ar   1 LIG      -0.11700
      4 C4        -49.0741  -25.4081  -24.0263 C.ar   1 LIG       0.17700
      5 C5        -51.1260  -25.6504  -25.0308 C.ar   1 LIG       0.17700
      6 N1        -50.3926  -25.1098  -24.0321 N.ar   1 LIG      -0.60000
      7 H1        -48.7998  -27.3948  -26.7349 H      1 LIG       0.11500
      8 H2        -47.3953  -26.4250  -24.9165 H      1 LIG       0.11500
      9 H3        -51.2391  -26.8793  -26.7981 H      1 LIG       0.11500
     10 H4        -48.5035  -24.9650  -23.2169 H      1 LIG       0.12400
     11 H5        -52.1814  -25.3986  -25.0161 H      1 LIG       0.12400
@<TRIPOS>BOND
      1       1       2 ar
      2       1       3 ar
      3       2       4 ar
      4       3       5 ar
      5       4       6 ar
      6       5       6 ar
      7       1       7 1
      8       2       8 1
      9       3       9 1
     10       4      10 1
     11       5      11 1
@<TRIPOS>ALT_TYPE
CGenFF_4.0_ALT_TYPE_SET
CGenFF_4.0 1 CG2R61 2 CG2R61 3 CG2R61 4 CG2R61 5 CG2R61 6 NG2R60 7 HGR61 8 HGR61 9 HGR61 10 HGR62 11 HGR62
@<TRIPOS>MOLECULE
pyridine
 11 11 0 0 0
****
USER_CHARGES
INVALID_CHARGES
Pose:   6 Cluster:   6 Fr_nu:   3036 TotEn:   -13.31
@<TRIPOS>ATOM
      1 C1        -58.0201    4.0885  -38.1406 C.ar   1 LIG      -0.11300
      2 C2        -58.4678    3.4060  -37.0149 C.ar   1 LIG      -0.11700
      3 C3        -56.8207    3.7195  -38.7392 C.ar   1 LIG      -0.11700
      4 C4        -57.6853    2.3702  -36.5307 C.ar   1 LIG       0.17700
      5 C5        -56.1118    2.6698  -38.1777 C.ar   1 LIG       0.17700
      6 N1        -56.5146    1.9831  -37.0850 N.ar   1 LIG      -0.60000
      7 H1        -58.6046    4.9069  -38.5501 H      1 LIG       0.11500
      8 H2        -59.3997    3.6761  -36.5321 H      1 LIG       0.11500
      9 H3        -56.4520    4.2377  -39.6171 H      1 LIG       0.11500
     10 H4        -57.9906    1.8070  -35.6550 H      1 LIG       0.12400
     11 H5        -55.1698    2.3431  -38.6060 H      1 LIG       0.12400
@<TRIPOS>BOND
      1       1       2 ar
      2       1       3 ar
      3       2       4 ar
      4       3       5 ar
      5       4       6 ar
      6       5       6 ar
      7       1       7 1
      8       2       8 1
      9       3       9 1
     10       4      10 1
     11       5      11 1
@<TRIPOS>ALT_TYPE
CGenFF_4.0_ALT_TYPE_SET
CGenFF_4.0 1 CG2R61 2 CG2R61 3 CG2R61 4 CG2R61 5 CG2R61 6 NG2R60 7 HGR61 8 HGR61 9 HGR61 10 HGR62 11 HGR62
@<TRIPOS>MOLECULE
pyridine
 11 11 0 0 0
****
USER_CHARGES
INVALID_CHARGES
Pose:   7 Cluster:   7 Fr_nu: 710810 TotEn:   -13.11
@<TRIPOS>ATOM
      1 C1        -71.3812  -17.5551  -59.9165 C.ar   1 LIG      -0.11300
      2 C2        -71.7634  -18.7678  -59.3540 C.ar   1 LIG      -0.11700
      3 C3        -70.9606  -17.5112  -61.2410 C.ar   1 LIG      -0.11700
      4 C4        -71.7074  -19.8991  -60.1520 C.ar   1 LIG       0.17700
      5 C5        -70.9402  -18.6988  -61.9545 C.ar   1 LIG       0.17700
      6 N1        -71.3041  -19.8959  -61.4424 N.ar   1 LIG      -0.60000
      7 H1        -71.4104  -16.6459  -59.3234 H      1 LIG       0.11500
      8 H2        -72.0950  -18.8257  -58.3238 H      1 LIG       0.11500
      9 H3        -70.6575  -16.5771  -61.7001 H      1 LIG       0.11500
     10 H4        -71.9947  -20.8691  -59.7601 H      1 LIG       0.12400
     11 H5        -70.6195  -18.7191  -62.9909 H      1 LIG       0.12400
@<TRIPOS>BOND
      1       1       2 ar
      2       1       3 ar
      3       2       4 ar
      4       3       5 ar
      5       4       6 ar
      6       5       6 ar
      7       1       7 1
      8       2       8 1
      9       3       9 1
     10       4      10 1
     11       5      11 1
@<TRIPOS>ALT_TYPE
CGenFF_4.0_ALT_TYPE_SET
CGenFF_4.0 1 CG2R61 2 CG2R61 3 CG2R61 4 CG2R61 5 CG2R61 6 NG2R60 7 HGR61 8 HGR61 9 HGR61 10 HGR62 11 HGR62
@<TRIPOS>MOLECULE
pyridine
 11 11 0 0 0
****
USER_CHARGES
INVALID_CHARGES
Pose:   8 Cluster:   8 Fr_nu: 4141210 TotEn:   -13.08
@<TRIPOS>ATOM
      1 C1        -85.5924  -22.0504  -40.9795 C.ar   1 LIG      -0.11300
      2 C2        -84.3950  -22.6918  -41.2764 C.ar   1 LIG      -0.11700
      3 C3        -85.5965  -20.9659  -40.1093 C.ar   1 LIG      -0.11700
      4 C4        -83.2384  -22.2139  -40.6817 C.ar   1 LIG       0.17700
      5 C5        -84.3862  -20.5654  -39.5667 C.ar   1 LIG       0.17700
      6 N1        -83.2030  -21.1635  -39.8314 N.ar   1 LIG      -0.60000
      7 H1        -86.5207  -22.3955  -41.4248 H      1 LIG       0.11500
      8 H2        -84.3679  -23.5388  -41.9520 H      1 LIG       0.11500
      9 H3        -86.5181  -20.4510  -39.8630 H      1 LIG       0.11500
     10 H4        -82.2791  -22.6800  -40.8807 H      1 LIG       0.12400
     11 H5        -84.3350  -19.7254  -38.8817 H      1 LIG       0.12400
@<TRIPOS>BOND
      1       1       2 ar
      2       1       3 ar
      3       2       4 ar
      4       3       5 ar
      5       4       6 ar
      6       5       6 ar
      7       1       7 1
      8       2       8 1
      9       3       9 1
     10       4      10 1
     11       5      11 1
@<TRIPOS>ALT_TYPE
CGenFF_4.0_ALT_TYPE_SET
CGenFF_4.0 1 CG2R61 2 CG2R61 3 CG2R61 4 CG2R61 5 CG2R61 6 NG2R60 7 HGR61 8 HGR61 9 HGR61 10 HGR62 11 HGR62
@<TRIPOS>MOLECULE
pyridine
 11 11 0 0 0
****
USER_CHARGES
INVALID_CHARGES
Pose:   9 Cluster:   9 Fr_nu: 228607 TotEn:   -12.82
@<TRIPOS>ATOM
      1 C1        -73.8187  -13.1317  -45.6120 C.ar   1 LIG      -0.11300
      2 C2        -73.3896  -11.8105  -45.5551 C.ar   1 LIG      -0.11700
      3 C3        -74.3695  -13.6280  -46.7883 C.ar   1 LIG      -0.11700
      4 C4        -73.5322  -11.0327  -46.6928 C.ar   1 LIG       0.17700
      5 C5        -74.4684  -12.7688  -47.8708 C.ar   1 LIG       0.17700
      6 N1        -74.0625  -11.4793  -47.8534 N.ar   1 LIG      -0.60000
      7 H1        -73.7248  -13.7734  -44.7410 H      1 LIG       0.11500
      8 H2        -72.9570  -11.4024  -44.6490 H      1 LIG       0.11500
      9 H3        -74.7112  -14.6545  -46.8555 H      1 LIG       0.11500
     10 H4        -73.2131   -9.9957  -46.6993 H      1 LIG       0.12400
     11 H5        -74.8913  -13.1062  -48.8114 H      1 LIG       0.12400
@<TRIPOS>BOND
      1       1       2 ar
      2       1       3 ar
      3       2       4 ar
      4       3       5 ar
      5       4       6 ar
      6       5       6 ar
      7       1       7 1
      8       2       8 1
      9       3       9 1
     10       4      10 1
     11       5      11 1
@<TRIPOS>ALT_TYPE
CGenFF_4.0_ALT_TYPE_SET
CGenFF_4.0 1 CG2R61 2 CG2R61 3 CG2R61 4 CG2R61 5 CG2R61 6 NG2R60 7 HGR61 8 HGR61 9 HGR61 10 HGR62 11 HGR62
@<TRIPOS>MOLECULE
pyridine
 11 11 0 0 0
****
USER_CHARGES
INVALID_CHARGES
Pose:  10 Cluster:  10 Fr_nu:    968 TotEn:   -12.77
@<TRIPOS>ATOM
      1 C1        -57.4439    4.3533  -37.2465 C.ar   1 LIG      -0.11300
      2 C2        -56.0904    4.5614  -37.4870 C.ar   1 LIG      -0.11700
      3 C3        -57.8877    3.0994  -36.8417 C.ar   1 LIG      -0.11700
      4 C4        -55.2282    3.4913  -37.3098 C.ar   1 LIG       0.17700
      5 C5        -56.9452    2.0947  -36.6936 C.ar   1 LIG       0.17700
      6 N1        -55.6221    2.2589  -36.9180 N.ar   1 LIG      -0.60000
      7 H1        -58.1517    5.1668  -37.3750 H      1 LIG       0.11500
      8 H2        -55.7219    5.5304  -37.8029 H      1 LIG       0.11500
      9 H3        -58.9383    2.9141  -36.6491 H      1 LIG       0.11500
     10 H4        -54.1633    3.6022  -37.4849 H      1 LIG       0.12400
     11 H5        -57.2394    1.0982  -36.3807 H      1 LIG       0.12400
@<TRIPOS>BOND
      1       1       2 ar
      2       1       3 ar
      3       2       4 ar
      4       3       5 ar
      5       4       6 ar
      6       5       6 ar
      7       1       7 1
      8       2       8 1
      9       3       9 1
     10       4      10 1
     11       5      11 1
@<TRIPOS>ALT_TYPE
CGenFF_4.0_ALT_TYPE_SET
CGenFF_4.0 1 CG2R61 2 CG2R61 3 CG2R61 4 CG2R61 5 CG2R61 6 NG2R60 7 HGR61 8 HGR61 9 HGR61 10 HGR62 11 HGR62
@<TRIPOS>MOLECULE
pyridine
 11 11 0 0 0
****
USER_CHARGES
INVALID_CHARGES
Pose:  11 Cluster:  11 Fr_nu: 3875137 TotEn:   -12.74
@<TRIPOS>ATOM
      1 C1        -50.3644    7.0918  -32.9267 C.ar   1 LIG      -0.11300
      2 C2        -49.2808    7.4315  -32.1244 C.ar   1 LIG      -0.11700
      3 C3        -51.6514    7.1351  -32.4021 C.ar   1 LIG      -0.11700
      4 C4        -49.5354    7.8046  -30.8146 C.ar   1 LIG       0.17700
      5 C5        -51.7999    7.5212  -31.0798 C.ar   1 LIG       0.17700
      6 N1        -50.7714    7.8583  -30.2696 N.ar   1 LIG      -0.60000
      7 H1        -50.2062    6.7933  -33.9587 H      1 LIG       0.11500
      8 H2        -48.2691    7.4053  -32.5121 H      1 LIG       0.11500
      9 H3        -52.5109    6.8741  -33.0089 H      1 LIG       0.11500
     10 H4        -48.7242    8.0783  -30.1482 H      1 LIG       0.12400
     11 H5        -52.7825    7.5707  -30.6222 H      1 LIG       0.12400
@<TRIPOS>BOND
      1       1       2 ar
      2       1       3 ar
      3       2       4 ar
      4       3       5 ar
      5       4       6 ar
      6       5       6 ar
      7       1       7 1
      8       2       8 1
      9       3       9 1
     10       4      10 1
     11       5      11 1
@<TRIPOS>ALT_TYPE
CGenFF_4.0_ALT_TYPE_SET
CGenFF_4.0 1 CG2R61 2 CG2R61 3 CG2R61 4 CG2R61 5 CG2R61 6 NG2R60 7 HGR61 8 HGR61 9 HGR61 10 HGR62 11 HGR62
@<TRIPOS>MOLECULE
pyridine
 11 11 0 0 0
****
USER_CHARGES
INVALID_CHARGES
Pose:  12 Cluster:  12 Fr_nu: 158762 TotEn:   -12.64
@<TRIPOS>ATOM
      1 C1        -75.1056  -13.4242  -45.7491 C.ar   1 LIG      -0.11300
      2 C2        -75.8451  -13.7736  -46.8735 C.ar   1 LIG      -0.11700
      3 C3        -74.2912  -12.2977  -45.7819 C.ar   1 LIG      -0.11700
      4 C4        -75.7361  -12.9699  -47.9969 C.ar   1 LIG       0.17700
      5 C5        -74.2515  -11.5602  -46.9542 C.ar   1 LIG       0.17700
      6 N1        -74.9555  -11.8683  -48.0665 N.ar   1 LIG      -0.60000
      7 H1        -75.1633  -14.0291  -44.8491 H      1 LIG       0.11500
      8 H2        -76.4867  -14.6470  -46.8706 H      1 LIG       0.11500
      9 H3        -73.7054  -12.0067  -44.9174 H      1 LIG       0.11500
     10 H4        -76.2923  -13.2000  -48.8996 H      1 LIG       0.12400
     11 H5        -73.6315  -10.6732  -47.0321 H      1 LIG       0.12400
@<TRIPOS>BOND
      1       1       2 ar
      2       1       3 ar
      3       2       4 ar
      4       3       5 ar
      5       4       6 ar
      6       5       6 ar
      7       1       7 1
      8       2       8 1
      9       3       9 1
     10       4      10 1
     11       5      11 1
@<TRIPOS>ALT_TYPE
CGenFF_4.0_ALT_TYPE_SET
CGenFF_4.0 1 CG2R61 2 CG2R61 3 CG2R61 4 CG2R61 5 CG2R61 6 NG2R60 7 HGR61 8 HGR61 9 HGR61 10 HGR62 11 HGR62
@<TRIPOS>MOLECULE
pyridine
 11 11 0 0 0
****
USER_CHARGES
INVALID_CHARGES
Pose:  13 Cluster:  13 Fr_nu: 3978656 TotEn:   -12.30
@<TRIPOS>ATOM
      1 C1        -73.6628  -30.8797  -43.4749 C.ar   1 LIG      -0.11300
      2 C2        -73.9748  -29.5274  -43.5595 C.ar   1 LIG      -0.11700
      3 C3        -74.6744  -31.8284  -43.5747 C.ar   1 LIG      -0.11700
      4 C4        -75.3032  -29.1785  -43.7428 C.ar   1 LIG       0.17700
      5 C5        -75.9714  -31.3765  -43.7571 C.ar   1 LIG       0.17700
      6 N1        -76.3131  -30.0714  -43.8440 N.ar   1 LIG      -0.60000
      7 H1        -72.6334  -31.1936  -43.3307 H      1 LIG       0.11500
      8 H2        -73.2028  -28.7705  -43.4847 H      1 LIG       0.11500
      9 H3        -74.4545  -32.8880  -43.5110 H      1 LIG       0.11500
     10 H4        -75.5982  -28.1369  -43.8147 H      1 LIG       0.12400
     11 H5        -76.7971  -32.0757  -43.8402 H      1 LIG       0.12400
@<TRIPOS>BOND
      1       1       2 ar
      2       1       3 ar
      3       2       4 ar
      4       3       5 ar
      5       4       6 ar
      6       5       6 ar
      7       1       7 1
      8       2       8 1
      9       3       9 1
     10       4      10 1
     11       5      11 1
@<TRIPOS>ALT_TYPE
CGenFF_4.0_ALT_TYPE_SET
CGenFF_4.0 1 CG2R61 2 CG2R61 3 CG2R61 4 CG2R61 5 CG2R61 6 NG2R60 7 HGR61 8 HGR61 9 HGR61 10 HGR62 11 HGR62
@<TRIPOS>MOLECULE
pyridine
 11 11 0 0 0
****
USER_CHARGES
INVALID_CHARGES
Pose:  14 Cluster:  14 Fr_nu: 4073209 TotEn:   -12.26
@<TRIPOS>ATOM
      1 C1        -51.4350    3.7440  -32.3150 C.ar   1 LIG      -0.11300
      2 C2        -51.8458    4.3617  -33.4908 C.ar   1 LIG      -0.11700
      3 C3        -51.8439    2.4439  -32.0396 C.ar   1 LIG      -0.11700
      4 C4        -52.6590    3.6422  -34.3516 C.ar   1 LIG       0.17700
      5 C5        -52.6573    1.8103  -32.9652 C.ar   1 LIG       0.17700
      6 N1        -53.0768    2.3779  -34.1183 N.ar   1 LIG      -0.60000
      7 H1        -50.7978    4.2749  -31.6141 H      1 LIG       0.11500
      8 H2        -51.5391    5.3742  -33.7263 H      1 LIG       0.11500
      9 H3        -51.5363    1.9427  -31.1290 H      1 LIG       0.11500
     10 H4        -53.0067    4.0797  -35.2816 H      1 LIG       0.12400
     11 H5        -53.0047    0.7960  -32.7977 H      1 LIG       0.12400
@<TRIPOS>BOND
      1       1       2 ar
      2       1       3 ar
      3       2       4 ar
      4       3       5 ar
      5       4       6 ar
      6       5       6 ar
      7       1       7 1
      8       2       8 1
      9       3       9 1
     10       4      10 1
     11       5      11 1
@<TRIPOS>ALT_TYPE
CGenFF_4.0_ALT_TYPE_SET
CGenFF_4.0 1 CG2R61 2 CG2R61 3 CG2R61 4 CG2R61 5 CG2R61 6 NG2R60 7 HGR61 8 HGR61 9 HGR61 10 HGR62 11 HGR62
@<TRIPOS>MOLECULE
pyridine
 11 11 0 0 0
****
USER_CHARGES
INVALID_CHARGES
Pose:  15 Cluster:  15 Fr_nu: 4073204 TotEn:   -12.25
@<TRIPOS>ATOM
      1 C1        -51.9733    2.7725  -30.6948 C.ar   1 LIG      -0.11300
      2 C2        -52.3952    4.0472  -30.3339 C.ar   1 LIG      -0.11700
      3 C3        -51.8439    2.4439  -32.0396 C.ar   1 LIG      -0.11700
      4 C4        -52.6730    4.9498  -31.3478 C.ar   1 LIG       0.17700
      5 C5        -52.1467    3.4181  -32.9772 C.ar   1 LIG       0.17700
      6 N1        -52.5593    4.6670  -32.6649 N.ar   1 LIG      -0.60000
      7 H1        -51.7464    2.0363  -29.9295 H      1 LIG       0.11500
      8 H2        -52.5028    4.3257  -29.2920 H      1 LIG       0.11500
      9 H3        -51.5172    1.4561  -32.3443 H      1 LIG       0.11500
     10 H4        -53.0057    5.9567  -31.1183 H      1 LIG       0.12400
     11 H5        -52.0629    3.2124  -34.0393 H      1 LIG       0.12400
@<TRIPOS>BOND
      1       1       2 ar
      2       1       3 ar
      3       2       4 ar
      4       3       5 ar
      5       4       6 ar
      6       5       6 ar
      7       1       7 1
      8       2       8 1
      9       3       9 1
     10       4      10 1
     11       5      11 1
@<TRIPOS>ALT_TYPE
CGenFF_4.0_ALT_TYPE_SET
CGenFF_4.0 1 CG2R61 2 CG2R61 3 CG2R61 4 CG2R61 5 CG2R61 6 NG2R60 7 HGR61 8 HGR61 9 HGR61 10 HGR62 11 HGR62
@<TRIPOS>MOLECULE
pyridine
 11 11 0 0 0
****
USER_CHARGES
INVALID_CHARGES
Pose:  16 Cluster:  16 Fr_nu: 2393176 TotEn:   -12.16
@<TRIPOS>ATOM
      1 C1        -52.5645    3.1113  -33.9696 C.ar   1 LIG      -0.11300
      2 C2        -52.0856    4.4059  -34.1363 C.ar   1 LIG      -0.11700
      3 C3        -52.5560    2.5301  -32.7065 C.ar   1 LIG      -0.11700
      4 C4        -51.6126    5.0717  -33.0170 C.ar   1 LIG       0.17700
      5 C5        -52.0617    3.2797  -31.6512 C.ar   1 LIG       0.17700
      6 N1        -51.5881    4.5400  -31.7743 N.ar   1 LIG      -0.60000
      7 H1        -52.9431    2.5560  -34.8225 H      1 LIG       0.11500
      8 H2        -52.0830    4.8790  -35.1114 H      1 LIG       0.11500
      9 H3        -52.9239    1.5220  -32.5530 H      1 LIG       0.11500
     10 H4        -51.2281    6.0832  -33.0946 H      1 LIG       0.12400
     11 H5        -52.0323    2.8724  -30.6459 H      1 LIG       0.12400
@<TRIPOS>BOND
      1       1       2 ar
      2       1       3 ar
      3       2       4 ar
      4       3       5 ar
      5       4       6 ar
      6       5       6 ar
      7       1       7 1
      8       2       8 1
      9       3       9 1
     10       4      10 1
     11       5      11 1
@<TRIPOS>ALT_TYPE
CGenFF_4.0_ALT_TYPE_SET
CGenFF_4.0 1 CG2R61 2 CG2R61 3 CG2R61 4 CG2R61 5 CG2R61 6 NG2R60 7 HGR61 8 HGR61 9 HGR61 10 HGR62 11 HGR62
@<TRIPOS>MOLECULE
pyridine
 11 11 0 0 0
****
USER_CHARGES
INVALID_CHARGES
Pose:  17 Cluster:  17 Fr_nu: 761845 TotEn:   -11.63
@<TRIPOS>ATOM
      1 C1        -61.6824    3.2948  -46.5042 C.ar   1 LIG      -0.11300
      2 C2        -62.5395    3.1037  -45.4262 C.ar   1 LIG      -0.11700
      3 C3        -60.3713    2.8375  -46.4324 C.ar   1 LIG      -0.11700
      4 C4        -62.0407    2.4548  -44.3082 C.ar   1 LIG       0.17700
      5 C5        -59.9695    2.2007  -45.2693 C.ar   1 LIG       0.17700
      6 N1        -60.7733    1.9968  -44.2015 N.ar   1 LIG      -0.60000
      7 H1        -62.0354    3.7997  -47.3984 H      1 LIG       0.11500
      8 H2        -63.5654    3.4514  -45.4601 H      1 LIG       0.11500
      9 H3        -59.6854    2.9758  -47.2604 H      1 LIG       0.11500
     10 H4        -62.6693    2.2817  -43.4409 H      1 LIG       0.12400
     11 H5        -58.9569    1.8260  -45.1621 H      1 LIG       0.12400
@<TRIPOS>BOND
      1       1       2 ar
      2       1       3 ar
      3       2       4 ar
      4       3       5 ar
      5       4       6 ar
      6       5       6 ar
      7       1       7 1
      8       2       8 1
      9       3       9 1
     10       4      10 1
     11       5      11 1
@<TRIPOS>ALT_TYPE
CGenFF_4.0_ALT_TYPE_SET
CGenFF_4.0 1 CG2R61 2 CG2R61 3 CG2R61 4 CG2R61 5 CG2R61 6 NG2R60 7 HGR61 8 HGR61 9 HGR61 10 HGR62 11 HGR62
@<TRIPOS>MOLECULE
pyridine
 11 11 0 0 0
****
USER_CHARGES
INVALID_CHARGES
Pose:  18 Cluster:  18 Fr_nu: 4081416 TotEn:   -11.60
@<TRIPOS>ATOM
      1 C1        -46.2311    1.6673  -44.9780 C.ar   1 LIG      -0.11300
      2 C2        -45.3573    2.0026  -43.9497 C.ar   1 LIG      -0.11700
      3 C3        -46.3101    0.3493  -45.4136 C.ar   1 LIG      -0.11700
      4 C4        -44.5903    0.9910  -43.3947 C.ar   1 LIG       0.17700
      5 C5        -45.5002   -0.5883  -44.7933 C.ar   1 LIG       0.17700
      6 N1        -44.6393   -0.3004  -43.7914 N.ar   1 LIG      -0.60000
      7 H1        -46.8489    2.4319  -45.4394 H      1 LIG       0.11500
      8 H2        -45.2794    3.0233  -43.5938 H      1 LIG       0.11500
      9 H3        -46.9837    0.0650  -46.2140 H      1 LIG       0.11500
     10 H4        -43.8933    1.2012  -42.5902 H      1 LIG       0.12400
     11 H5        -45.5231   -1.6299  -45.0963 H      1 LIG       0.12400
@<TRIPOS>BOND
      1       1       2 ar
      2       1       3 ar
      3       2       4 ar
      4       3       5 ar
      5       4       6 ar
      6       5       6 ar
      7       1       7 1
      8       2       8 1
      9       3       9 1
     10       4      10 1
     11       5      11 1
@<TRIPOS>ALT_TYPE
CGenFF_4.0_ALT_TYPE_SET
CGenFF_4.0 1 CG2R61 2 CG2R61 3 CG2R61 4 CG2R61 5 CG2R61 6 NG2R60 7 HGR61 8 HGR61 9 HGR61 10 HGR62 11 HGR62
@<TRIPOS>MOLECULE
pyridine
 11 11 0 0 0
****
USER_CHARGES
INVALID_CHARGES
Pose:  19 Cluster:  19 Fr_nu:   1579 TotEn:   -11.41
@<TRIPOS>ATOM
      1 C1        -75.2055  -13.3493  -44.9729 C.ar   1 LIG      -0.11300
      2 C2        -74.1404  -12.6647  -44.3984 C.ar   1 LIG      -0.11700
      3 C3        -76.3616  -13.5719  -44.2333 C.ar   1 LIG      -0.11700
      4 C4        -74.2802  -12.2267  -43.0913 C.ar   1 LIG       0.17700
      5 C5        -76.4020  -13.0936  -42.9335 C.ar   1 LIG       0.17700
      6 N1        -75.3875  -12.4243  -42.3414 N.ar   1 LIG      -0.60000
      7 H1        -75.1344  -13.7094  -45.9949 H      1 LIG       0.11500
      8 H2        -73.2297  -12.4795  -44.9561 H      1 LIG       0.11500
      9 H3        -77.2042  -14.1037  -44.6605 H      1 LIG       0.11500
     10 H4        -73.4779  -11.6882  -42.5980 H      1 LIG       0.12400
     11 H5        -77.2804  -13.2415  -42.3139 H      1 LIG       0.12400
@<TRIPOS>BOND
      1       1       2 ar
      2       1       3 ar
      3       2       4 ar
      4       3       5 ar
      5       4       6 ar
      6       5       6 ar
      7       1       7 1
      8       2       8 1
      9       3       9 1
     10       4      10 1
     11       5      11 1
@<TRIPOS>ALT_TYPE
CGenFF_4.0_ALT_TYPE_SET
CGenFF_4.0 1 CG2R61 2 CG2R61 3 CG2R61 4 CG2R61 5 CG2R61 6 NG2R60 7 HGR61 8 HGR61 9 HGR61 10 HGR62 11 HGR62
@<TRIPOS>MOLECULE
pyridine
 11 11 0 0 0
****
USER_CHARGES
INVALID_CHARGES
Pose:  20 Cluster:  20 Fr_nu: 187041 TotEn:   -11.24
@<TRIPOS>ATOM
      1 C1        -72.9392  -10.5193  -45.3302 C.ar   1 LIG      -0.11300
      2 C2        -73.4480  -11.4393  -46.2401 C.ar   1 LIG      -0.11700
      3 C3        -72.7625  -10.8888  -44.0015 C.ar   1 LIG      -0.11700
      4 C4        -73.7622  -12.7060  -45.7747 C.ar   1 LIG       0.17700
      5 C5        -73.1077  -12.1800  -43.6362 C.ar   1 LIG       0.17700
      6 N1        -73.6047  -13.1014  -44.4916 N.ar   1 LIG      -0.60000
      7 H1        -72.6814   -9.5160  -45.6559 H      1 LIG       0.11500
      8 H2        -73.5937  -11.1735  -47.2807 H      1 LIG       0.11500
      9 H3        -72.3679  -10.1880  -43.2747 H      1 LIG       0.11500
     10 H4        -74.1625  -13.4596  -46.4448 H      1 LIG       0.12400
     11 H5        -72.9900  -12.5181  -42.6119 H      1 LIG       0.12400
@<TRIPOS>BOND
      1       1       2 ar
      2       1       3 ar
      3       2       4 ar
      4       3       5 ar
      5       4       6 ar
      6       5       6 ar
      7       1       7 1
      8       2       8 1
      9       3       9 1
     10       4      10 1
     11       5      11 1
@<TRIPOS>ALT_TYPE
CGenFF_4.0_ALT_TYPE_SET
CGenFF_4.0 1 CG2R61 2 CG2R61 3 CG2R61 4 CG2R61 5 CG2R61 6 NG2R60 7 HGR61 8 HGR61 9 HGR61 10 HGR62 11 HGR62
@<TRIPOS>MOLECULE
pyridine
 11 11 0 0 0
****
USER_CHARGES
INVALID_CHARGES
Pose:  21 Cluster:  21 Fr_nu: 1446395 TotEn:   -11.15
@<TRIPOS>ATOM
      1 C1        -68.8166   -1.8779  -28.4725 C.ar   1 LIG      -0.11300
      2 C2        -68.2897   -3.1013  -28.0742 C.ar   1 LIG      -0.11700
      3 C3        -70.1395   -1.8010  -28.8939 C.ar   1 LIG      -0.11700
      4 C4        -69.1203   -4.2095  -28.1154 C.ar   1 LIG       0.17700
      5 C5        -70.8872   -2.9674  -28.8987 C.ar   1 LIG       0.17700
      6 N1        -70.4101   -4.1740  -28.5189 N.ar   1 LIG      -0.60000
      7 H1        -68.1974   -0.9860  -28.4552 H      1 LIG       0.11500
      8 H2        -67.2615   -3.1848  -27.7418 H      1 LIG       0.11500
      9 H3        -70.5712   -0.8580  -29.2093 H      1 LIG       0.11500
     10 H4        -68.7567   -5.1867  -27.8153 H      1 LIG       0.12400
     11 H5        -71.9239   -2.9618  -29.2192 H      1 LIG       0.12400
@<TRIPOS>BOND
      1       1       2 ar
      2       1       3 ar
      3       2       4 ar
      4       3       5 ar
      5       4       6 ar
      6       5       6 ar
      7       1       7 1
      8       2       8 1
      9       3       9 1
     10       4      10 1
     11       5      11 1
@<TRIPOS>ALT_TYPE
CGenFF_4.0_ALT_TYPE_SET
CGenFF_4.0 1 CG2R61 2 CG2R61 3 CG2R61 4 CG2R61 5 CG2R61 6 NG2R60 7 HGR61 8 HGR61 9 HGR61 10 HGR62 11 HGR62
@<TRIPOS>MOLECULE
pyridine
 11 11 0 0 0
****
USER_CHARGES
INVALID_CHARGES
Pose:  22 Cluster:  22 Fr_nu: 337939 TotEn:   -11.02
@<TRIPOS>ATOM
      1 C1        -75.6707  -13.7671  -45.5323 C.ar   1 LIG      -0.11300
      2 C2        -75.0828  -13.3897  -44.3302 C.ar   1 LIG      -0.11700
      3 C3        -74.9524  -13.6527  -46.7173 C.ar   1 LIG      -0.11700
      4 C4        -73.7843  -12.9077  -44.3665 C.ar   1 LIG       0.17700
      5 C5        -73.6598  -13.1588  -46.6467 C.ar   1 LIG       0.17700
      6 N1        -73.0550  -12.7820  -45.4978 N.ar   1 LIG      -0.60000
      7 H1        -76.6872  -14.1490  -45.5458 H      1 LIG       0.11500
      8 H2        -75.6237  -13.4705  -43.3945 H      1 LIG       0.11500
      9 H3        -75.3907  -13.9404  -47.6661 H      1 LIG       0.11500
     10 H4        -73.2813  -12.5999  -43.4558 H      1 LIG       0.12400
     11 H5        -73.0570  -13.0490  -47.5423 H      1 LIG       0.12400
@<TRIPOS>BOND
      1       1       2 ar
      2       1       3 ar
      3       2       4 ar
      4       3       5 ar
      5       4       6 ar
      6       5       6 ar
      7       1       7 1
      8       2       8 1
      9       3       9 1
     10       4      10 1
     11       5      11 1
@<TRIPOS>ALT_TYPE
CGenFF_4.0_ALT_TYPE_SET
CGenFF_4.0 1 CG2R61 2 CG2R61 3 CG2R61 4 CG2R61 5 CG2R61 6 NG2R60 7 HGR61 8 HGR61 9 HGR61 10 HGR62 11 HGR62
@<TRIPOS>MOLECULE
pyridine
 11 11 0 0 0
****
USER_CHARGES
INVALID_CHARGES
Pose:  23 Cluster:  23 Fr_nu:  62435 TotEn:   -11.01
@<TRIPOS>ATOM
      1 C1        -60.8976  -23.4396  -23.7505 C.ar   1 LIG      -0.11300
      2 C2        -59.5189  -23.5768  -23.6339 C.ar   1 LIG      -0.11700
      3 C3        -61.4260  -22.3845  -24.4858 C.ar   1 LIG      -0.11700
      4 C4        -58.7181  -22.6396  -24.2667 C.ar   1 LIG       0.17700
      5 C5        -60.5399  -21.5006  -25.0802 C.ar   1 LIG       0.17700
      6 N1        -59.1948  -21.6013  -24.9893 N.ar   1 LIG      -0.60000
      7 H1        -61.5590  -24.1533  -23.2685 H      1 LIG       0.11500
      8 H2        -59.0848  -24.3915  -23.0661 H      1 LIG       0.11500
      9 H3        -62.4975  -22.2576  -24.5897 H      1 LIG       0.11500
     10 H4        -57.6367  -22.7025  -24.2057 H      1 LIG       0.12400
     11 H5        -60.9008  -20.6602  -25.6640 H      1 LIG       0.12400
@<TRIPOS>BOND
      1       1       2 ar
      2       1       3 ar
      3       2       4 ar
      4       3       5 ar
      5       4       6 ar
      6       5       6 ar
      7       1       7 1
      8       2       8 1
      9       3       9 1
     10       4      10 1
     11       5      11 1
@<TRIPOS>ALT_TYPE
CGenFF_4.0_ALT_TYPE_SET
CGenFF_4.0 1 CG2R61 2 CG2R61 3 CG2R61 4 CG2R61 5 CG2R61 6 NG2R60 7 HGR61 8 HGR61 9 HGR61 10 HGR62 11 HGR62
@<TRIPOS>MOLECULE
pyridine
 11 11 0 0 0
****
USER_CHARGES
INVALID_CHARGES
Pose:  24 Cluster:  24 Fr_nu: 613726 TotEn:   -10.93
@<TRIPOS>ATOM
      1 C1        -75.1195  -12.9319  -47.2256 C.ar   1 LIG      -0.11300
      2 C2        -74.9523  -13.5416  -45.9873 C.ar   1 LIG      -0.11700
      3 C3        -74.4153  -11.7705  -47.5232 C.ar   1 LIG      -0.11700
      4 C4        -74.0760  -12.9550  -45.0886 C.ar   1 LIG       0.17700
      5 C5        -73.5632  -11.2630  -46.5557 C.ar   1 LIG       0.17700
      6 N1        -73.3747  -11.8273  -45.3417 N.ar   1 LIG      -0.60000
      7 H1        -75.7980  -13.3606  -47.9572 H      1 LIG       0.11500
      8 H2        -75.4906  -14.4475  -45.7338 H      1 LIG       0.11500
      9 H3        -74.5303  -11.2778  -48.4819 H      1 LIG       0.11500
     10 H4        -73.9110  -13.3919  -44.1093 H      1 LIG       0.12400
     11 H5        -72.9914  -10.3589  -46.7375 H      1 LIG       0.12400
@<TRIPOS>BOND
      1       1       2 ar
      2       1       3 ar
      3       2       4 ar
      4       3       5 ar
      5       4       6 ar
      6       5       6 ar
      7       1       7 1
      8       2       8 1
      9       3       9 1
     10       4      10 1
     11       5      11 1
@<TRIPOS>ALT_TYPE
CGenFF_4.0_ALT_TYPE_SET
CGenFF_4.0 1 CG2R61 2 CG2R61 3 CG2R61 4 CG2R61 5 CG2R61 6 NG2R60 7 HGR61 8 HGR61 9 HGR61 10 HGR62 11 HGR62
@<TRIPOS>MOLECULE
pyridine
 11 11 0 0 0
****
USER_CHARGES
[truncated: 4,361,198 more chars]
