# Supplementary material for: The pocketome of G-protein-coupled receptors reveals previously untargeted allosteric sites
Source: Nat Commun. 2022 May 10;13:2567. doi: 10.1038/s41467-022-29609-6 (PMC9091257; doi:10.1038/s41467-022-29609-6)
Supplement: Supplementary file 4 — Supplementary Data 1 [file 41467_2022_29609_MOESM4_ESM.zip › docking_files/3vga/rec.mol2]

@<TRIPOS>MOLECULE
3vga_align.pdb
4713 4770 296 0 0
PROTEIN
NO_CHARGES


@<TRIPOS>ATOM
      1 N         -80.7590  -28.2870  -43.7210 N.4       1 SER   -0.2700
      2 CA        -81.3240  -27.0510  -43.1930 C.3       1 SER    0.0900
      3 CAY       -79.0610  -29.9300  -44.1650 C.3       1 SER    0.0900
      4 C         -81.2660  -26.9390  -41.6840 C.2       1 SER    0.0900
      5 O         -80.8660  -25.9170  -41.1370 O.2       1 SER    0.5100
      6 CB        -82.7930  -26.8630  -43.6590 C.3       1 SER   -0.5100
      7 OG        -83.5870  -28.0170  -43.3690 O.3       1 SER   -0.4700
      8 CY        -79.4870  -28.6640  -43.5280 C.2       1 SER    0.3100
      9 OY        -78.7180  -28.0070  -42.8370 O.2       1 SER    0.0700
     10 HN        -81.3880  -28.8500  -44.2490 H         1 SER    0.0900
     11 HA        -80.7140  -26.2320  -43.5420 H         1 SER    0.0500
     12 HB1       -82.8140  -26.6860  -44.7550 H         1 SER    0.0900
     13 HB2       -83.2370  -25.9890  -43.1350 H         1 SER    0.0900
     14 HG1       -84.4970  -27.7620  -43.5370 H         1 SER   -0.6600
     15 HY1       -78.0000  -30.1360  -43.9090 H         1 SER    0.4300
     16 HY2       -79.1550  -29.8440  -45.2690 H         1 SER    0.5100
     17 HY3       -79.6900  -30.7680  -43.7950 H         1 SER   -0.5100
     18 N         -81.6120  -28.0200  -40.9510 N.am      2 SER   -0.4700
     19 CA        -81.6700  -27.9710  -39.4910 C.3       2 SER    0.3100
     20 C         -80.2790  -28.1420  -38.9110 C.2       2 SER    0.0700
     21 O         -80.0570  -27.9090  -37.7260 O.2       2 SER    0.0900
     22 CB        -82.5830  -29.0710  -38.9420 C.3       2 SER    0.0500
     23 OG        -83.9430  -28.8140  -39.2340 O.3       2 SER    0.0900
     24 HN        -81.8410  -28.8950  -41.3710 H         2 SER    0.0900
     25 HA        -82.0420  -26.9990  -39.2060 H         2 SER   -0.6600
     26 HB1       -82.4650  -29.1300  -37.8390 H         2 SER    0.4300
     27 HB2       -82.3030  -30.0440  -39.3980 H         2 SER    0.5100
     28 HG1       -84.1930  -28.0620  -38.6920 H         2 SER   -0.5100
     29 N         -79.3480  -28.5760  -39.7580 N.am      3 VAL   -0.4700
     30 CA        -77.9420  -28.7350  -39.3880 C.3       3 VAL    0.3100
     31 C         -77.1960  -27.4000  -39.4130 C.2       3 VAL    0.0700
     32 O         -76.3480  -27.1370  -38.5610 O.2       3 VAL    0.0900
     33 CB        -77.2310  -29.7400  -40.3180 C.3       3 VAL   -0.0900
     34 CG1       -75.7650  -29.8690  -39.9510 C.3       3 VAL    0.0900
     35 CG2       -77.9440  -31.1020  -40.2710 C.3       3 VAL   -0.2700
     36 HN        -79.5730  -28.8170  -40.6990 H         3 VAL    0.0900
     37 HA        -77.9040  -29.0800  -38.3650 H         3 VAL    0.0900
     38 HB        -77.3180  -29.3930  -41.3690 H         3 VAL    0.0900
     39 HG11      -75.6580  -30.0480  -38.8590 H         3 VAL   -0.2700
     40 HG12      -75.2260  -28.9330  -40.2100 H         3 VAL    0.0900
     41 HG13      -75.3120  -30.7240  -40.4960 H         3 VAL    0.0900
     42 HG21      -78.9980  -30.9920  -40.6020 H         3 VAL    0.0900
     43 HG22      -77.9380  -31.4970  -39.2320 H         3 VAL    0.5100
     44 HG23      -77.4320  -31.8200  -40.9480 H         3 VAL   -0.5100
     45 N         -77.5200  -26.5580  -40.3940 N.am      4 TYR   -0.4700
     46 CA        -77.0120  -25.1970  -40.4220 C.3       4 TYR    0.3100
     47 C         -77.3900  -24.4640  -39.1350 C.2       4 TYR    0.0700
     48 O         -76.7290  -23.5030  -38.7410 O.2       4 TYR    0.0900
     49 CB        -77.5240  -24.4290  -41.6470 C.3       4 TYR   -0.1800
     50 CG        -77.6170  -22.9390  -41.4020 C.ar      4 TYR    0.0900
     51 CD1       -76.4690  -22.1820  -41.1750 C.ar      4 TYR    0.0900
     52 CD2       -78.8490  -22.2950  -41.3740 C.ar      4 TYR    0.0000
     53 CE1       -76.5470  -20.8250  -40.9320 C.ar      4 TYR   -0.1150
     54 CE2       -78.9360  -20.9310  -41.1370 C.ar      4 TYR    0.1150
     55 CZ        -77.7810  -20.2050  -40.9150 C.ar      4 TYR   -0.1150
     56 OH        -77.8600  -18.8530  -40.6770 O.3       4 TYR    0.1150
     57 HN        -78.1210  -26.8220  -41.1440 H         4 TYR    0.1100
     58 HA        -75.9330  -25.2490  -40.4400 H         4 TYR   -0.5400
     59 HB1       -78.5420  -24.7880  -41.9120 H         4 TYR    0.4300
     60 HB2       -76.8310  -24.5840  -42.5010 H         4 TYR   -0.1150
     61 HD1       -75.5030  -22.6640  -41.1900 H         4 TYR    0.1150
     62 HD2       -79.7520  -22.8640  -41.5400 H         4 TYR   -0.1150
     63 HE1       -75.6480  -20.2530  -40.7550 H         4 TYR    0.1150
     64 HE2       -79.8970  -20.4410  -41.1250 H         4 TYR    0.5100
     65 HH        -77.0460  -18.5800  -40.2460 H         4 TYR   -0.5100
     66 N         -78.4560  -24.9160  -38.4800 N.am      5 ILE   -0.4700
     67 CA        -78.8330  -24.3560  -37.1910 C.3       5 ILE    0.3100
     68 C         -77.9290  -24.8420  -36.0590 C.2       5 ILE    0.0700
     69 O         -77.4370  -24.0360  -35.2650 O.2       5 ILE    0.0900
     70 CB        -80.2650  -24.7030  -36.8240 C.3       5 ILE   -0.0900
     71 CG1       -81.2200  -24.2650  -37.9330 C.3       5 ILE    0.0900
     72 CG2       -80.6190  -24.0620  -35.4930 C.3       5 ILE   -0.2700
     73 CD        -82.6510  -24.7470  -37.7280 C.3       5 ILE    0.0900
     74 HN        -79.0360  -25.6440  -38.8370 H         5 ILE    0.0900
     75 HA        -78.7140  -23.2830  -37.2500 H         5 ILE    0.0900
     76 HB        -80.3730  -25.8060  -36.7460 H         5 ILE   -0.1800
     77 HG11      -80.8470  -24.6640  -38.8990 H         5 ILE    0.0900
     78 HG12      -81.2230  -23.1550  -37.9790 H         5 ILE    0.0900
     79 HG21      -79.8240  -23.3490  -35.1880 H         5 ILE   -0.2700
     80 HG22      -80.7140  -24.8440  -34.7090 H         5 ILE    0.0900
     81 HG23      -81.5780  -23.5070  -35.5830 H         5 ILE    0.0900
     82 HD1       -83.1160  -24.2100  -36.8740 H         5 ILE    0.0900
     83 HD2       -82.6550  -25.8350  -37.5060 H         5 ILE    0.5100
     84 HD3       -83.2520  -24.5480  -38.6410 H         5 ILE   -0.5100
     85 N         -77.7140  -26.1570  -35.9940 N.am      6 THR   -0.4700
     86 CA        -76.9310  -26.7780  -34.9200 C.3       6 THR    0.3100
     87 C         -75.4700  -26.3310  -34.9030 C.2       6 THR    0.0700
     88 O         -74.8400  -26.2470  -33.8420 O.2       6 THR    0.0900
     89 CB        -76.9640  -28.3180  -35.0160 C.3       6 THR    0.1400
     90 CG2       -76.3000  -28.9510  -33.8000 C.3       6 THR    0.0900
     91 OG1       -78.3200  -28.7610  -35.0890 O.3       6 THR   -0.6600
     92 HN        -78.0790  -26.7820  -36.6790 H         6 THR    0.4300
     93 HA        -77.3480  -26.4560  -33.9780 H         6 THR   -0.2700
     94 HB        -76.4230  -28.6520  -35.9280 H         6 THR    0.0900
     95 HG1       -78.6880  -28.3570  -35.8780 H         6 THR    0.0900
     96 HG21      -76.7100  -28.5080  -32.8680 H         6 THR    0.0900
     97 HG22      -75.2050  -28.7660  -33.8280 H         6 THR    0.5100
     98 HG23      -76.4950  -30.0450  -33.7900 H         6 THR   -0.5100
     99 N         -74.9230  -26.0590  -36.0870 N.am      7 VAL   -0.4700
    100 CA        -73.5430  -25.6150  -36.1860 C.3       7 VAL    0.3100
    101 C         -73.4390  -24.1420  -35.8050 C.2       7 VAL    0.0700
    102 O         -72.4820  -23.7310  -35.1530 O.2       7 VAL    0.0900
    103 CB        -72.9580  -25.8640  -37.5950 C.3       7 VAL   -0.0900
    104 CG1       -73.7190  -25.0720  -38.6370 C.3       7 VAL    0.0900
    105 CG2       -71.4820  -25.5140  -37.6290 C.3       7 VAL   -0.2700
    106 HN        -75.4260  -26.1450  -36.9430 H         7 VAL    0.0900
    107 HA        -72.9710  -26.1540  -35.4460 H         7 VAL    0.0900
    108 HB        -73.0260  -26.9480  -37.8350 H         7 VAL    0.0900
    109 HG11      -73.5070  -23.9870  -38.5230 H         7 VAL   -0.2700
    110 HG12      -74.8120  -25.2340  -38.5140 H         7 VAL    0.0900
    111 HG13      -73.4070  -25.3880  -39.6560 H         7 VAL    0.0900
    112 HG21      -70.9540  -26.0010  -36.7810 H         7 VAL    0.0900
    113 HG22      -71.3520  -24.4140  -37.5420 H         7 VAL    0.5100
    114 HG23      -71.0300  -25.8700  -38.5800 H         7 VAL   -0.5100
    115 N         -74.4430  -23.3540  -36.1900 N.am      8 GLU   -0.4700
    116 CA        -74.4710  -21.9380  -35.8510 C.3       8 GLU    0.3100
    117 C         -74.5670  -21.7070  -34.3400 C.2       8 GLU    0.0700
    118 O         -73.8950  -20.8300  -33.8020 O.2       8 GLU    0.0900
    119 CB        -75.6310  -21.2320  -36.5580 C.3       8 GLU   -0.1800
    120 CG        -75.4280  -19.7250  -36.7340 C.3       8 GLU    0.0900
    121 CD        -74.6960  -19.3680  -38.0210 C.2       8 GLU    0.0900
    122 OE1       -73.7260  -20.0660  -38.3730 O.co2     8 GLU   -0.2800
    123 OE2       -75.0950  -18.3890  -38.6890 O.co2     8 GLU    0.0900
    124 HN        -75.2130  -23.6970  -36.7230 H         8 GLU    0.0900
    125 HA        -73.5300  -21.5030  -36.1510 H         8 GLU    0.6200
    126 HB1       -76.5570  -21.3960  -35.9660 H         8 GLU   -0.7600
    127 HB2       -75.7610  -21.6900  -37.5620 H         8 GLU   -0.7600
    128 HG1       -74.8370  -19.3400  -35.8760 H         8 GLU    0.5100
    129 HG2       -76.4200  -19.2280  -36.7470 H         8 GLU   -0.5100
    130 N         -75.4080  -22.4870  -33.6590 N.am      9 LEU   -0.4700
    131 CA        -75.5080  -22.4110  -32.2040 C.3       9 LEU    0.3100
    132 C         -74.2550  -22.9840  -31.5420 C.2       9 LEU    0.0700
    133 O         -73.8400  -22.5300  -30.4730 O.2       9 LEU    0.0900
    134 CB        -76.7540  -23.1550  -31.6900 C.3       9 LEU   -0.1800
    135 CG        -78.0910  -22.4260  -31.4450 C.3       9 LEU    0.0900
    136 CD1       -77.8890  -20.9610  -31.0510 C.3       9 LEU    0.0900
    137 CD2       -79.0560  -22.5420  -32.6330 C.3       9 LEU   -0.0900
    138 HN        -76.0010  -23.1500  -34.1080 H         9 LEU    0.0900
    139 HA        -75.5580  -21.3690  -31.9290 H         9 LEU   -0.2700
    140 HB1       -76.4660  -23.6140  -30.7230 H         9 LEU    0.0900
    141 HB2       -76.9650  -23.9560  -32.4260 H         9 LEU    0.0900
    142 HG        -78.6400  -22.9450  -30.6320 H         9 LEU    0.0900
    143 HD11      -77.5170  -20.3790  -31.9210 H         9 LEU   -0.2700
    144 HD12      -77.1420  -20.8890  -30.2320 H         9 LEU    0.0900
    145 HD13      -78.8530  -20.5220  -30.7180 H         9 LEU    0.0900
    146 HD21      -79.2890  -23.6110  -32.8320 H         9 LEU    0.0900
    147 HD22      -78.5900  -22.1060  -33.5430 H         9 LEU    0.5100
    148 HD23      -80.0030  -22.0090  -32.4050 H         9 LEU   -0.5100
    149 N         -73.6550  -23.9920  -32.1750 N.am     10 ALA   -0.4700
    150 CA        -72.4260  -24.5950  -31.6630 C.3      10 ALA    0.3100
    151 C         -71.2950  -23.5770  -31.7160 C.2      10 ALA    0.0700
    152 O         -70.4120  -23.5550  -30.8610 O.2      10 ALA    0.0900
    153 CB        -72.0650  -25.8360  -32.4710 C.3      10 ALA   -0.2700
    154 HN        -74.0160  -24.3780  -33.0210 H        10 ALA    0.0900
    155 HA        -72.5860  -24.8530  -30.6270 H        10 ALA    0.0900
    156 HB1       -71.9110  -25.5660  -33.5380 H        10 ALA    0.0900
    157 HB2       -72.8880  -26.5810  -32.4090 H        10 ALA    0.5100
    158 HB3       -71.1250  -26.2830  -32.0790 H        10 ALA   -0.5100
    159 N         -71.3430  -22.7370  -32.7470 N.am     11 ILE   -0.4700
    160 CA        -70.4280  -21.6200  -32.9270 C.3      11 ILE    0.3100
    161 C         -70.8390  -20.4360  -32.0630 C.2      11 ILE    0.0700
    162 O         -69.9950  -19.7390  -31.5250 O.2      11 ILE    0.0900
    163 CB        -70.3700  -21.1890  -34.4090 C.3      11 ILE   -0.0900
    164 CG1       -69.3290  -22.0190  -35.1650 C.3      11 ILE    0.0900
    165 CG2       -70.0720  -19.6990  -34.5400 C.3      11 ILE   -0.2700
    166 CD        -69.4250  -23.5170  -34.9140 C.3      11 ILE    0.0900
    167 HN        -72.0290  -22.8400  -33.4620 H        11 ILE    0.0900
    168 HA        -69.4510  -21.9310  -32.5900 H        11 ILE    0.0900
    169 HB        -71.3460  -21.4100  -34.8910 H        11 ILE   -0.1800
    170 HG11      -68.3170  -21.6760  -34.8590 H        11 ILE    0.0900
    171 HG12      -69.4570  -21.8370  -36.2520 H        11 ILE    0.0900
    172 HG21      -69.1900  -19.4290  -33.9210 H        11 ILE   -0.2700
    173 HG22      -70.9450  -19.1070  -34.1920 H        11 ILE    0.0900
    174 HG23      -69.8510  -19.4500  -35.6000 H        11 ILE    0.0900
    175 HD1       -70.3430  -23.9250  -35.3890 H        11 ILE    0.0900
    176 HD2       -69.4720  -23.7160  -33.8230 H        11 ILE    0.5100
    177 HD3       -68.5420  -24.0320  -35.3510 H        11 ILE   -0.5100
    178 N         -72.1370  -20.2000  -31.9240 N.am     12 ALA   -0.4700
    179 CA        -72.6210  -19.1300  -31.0610 C.3      12 ALA    0.3100
    180 C         -71.9920  -19.2370  -29.6800 C.2      12 ALA    0.0700
    181 O         -71.2740  -18.3410  -29.2420 O.2      12 ALA    0.0900
    182 CB        -74.1370  -19.1660  -30.9530 C.3      12 ALA   -0.2700
    183 HN        -72.8310  -20.7360  -32.3980 H        12 ALA    0.0900
    184 HA        -72.2980  -18.1890  -31.4810 H        12 ALA    0.0900
    185 HB1       -74.4670  -20.1380  -30.5280 H        12 ALA    0.0900
    186 HB2       -74.5910  -19.0480  -31.9600 H        12 ALA    0.5100
    187 HB3       -74.4890  -18.3500  -30.2870 H        12 ALA   -0.5100
    188 N         -72.2730  -20.3490  -28.9990 N.am     13 VAL   -0.4700
    189 CA        -71.8030  -20.5620  -27.6410 C.3      13 VAL    0.3100
    190 C         -70.2960  -20.5630  -27.6100 C.2      13 VAL    0.0700
    191 O         -69.6930  -19.8520  -26.8060 O.2      13 VAL    0.0900
    192 CB        -72.2990  -21.8980  -27.0590 C.3      13 VAL   -0.0900
    193 CG1       -71.8930  -22.0230  -25.6050 C.3      13 VAL    0.0900
    194 CG2       -73.8090  -22.0110  -27.1890 C.3      13 VAL   -0.2700
    195 HN        -72.8190  -21.0840  -29.3930 H        13 VAL    0.0900
    196 HA        -72.1620  -19.7410  -27.0380 H        13 VAL    0.0900
    197 HB        -71.8610  -22.7380  -27.6390 H        13 VAL    0.0900
    198 HG11      -72.3320  -21.1910  -25.0120 H        13 VAL   -0.2700
    199 HG12      -70.7870  -21.9760  -25.5150 H        13 VAL    0.0900
    200 HG13      -72.2610  -22.9860  -25.1900 H        13 VAL    0.0900
    201 HG21      -74.1050  -21.9590  -28.2590 H        13 VAL    0.0900
    202 HG22      -74.2990  -21.1750  -26.6450 H        13 VAL    0.5100
    203 HG23      -74.1520  -22.9810  -26.7720 H        13 VAL   -0.5100
    204 N         -69.6760  -21.3490  -28.4910 N.am     14 LEU   -0.4700
    205 CA        -68.2130  -21.4440  -28.5000 C.3      14 LEU    0.3100
    206 C         -67.5840  -20.0550  -28.4380 C.2      14 LEU    0.0700
    207 O         -66.7010  -19.7950  -27.6190 O.2      14 LEU    0.0900
    208 CB        -67.7020  -22.1830  -29.7440 C.3      14 LEU   -0.1800
    209 CG        -66.8670  -23.4450  -29.5170 C.3      14 LEU    0.0900
    210 CD1       -66.0030  -23.2900  -28.2830 C.3      14 LEU    0.0900
    211 CD2       -67.7610  -24.6680  -29.3830 C.3      14 LEU   -0.0900
    212 HN        -70.1670  -21.8940  -29.1670 H        14 LEU    0.0900
    213 HA        -67.9120  -21.9700  -27.6070 H        14 LEU   -0.2700
    214 HB1       -67.0830  -21.4710  -30.3260 H        14 LEU    0.0900
    215 HB2       -68.5870  -22.4710  -30.3500 H        14 LEU    0.0900
    216 HG        -66.2190  -23.6230  -30.4020 H        14 LEU    0.0900
    217 HD11      -66.6040  -23.4790  -27.3690 H        14 LEU   -0.2700
    218 HD12      -65.5970  -22.2570  -28.2340 H        14 LEU    0.0900
    219 HD13      -65.1660  -24.0200  -28.3140 H        14 LEU    0.0900
    220 HD21      -68.3620  -24.8060  -30.3070 H        14 LEU    0.0900
    221 HD22      -68.4550  -24.5370  -28.5240 H        14 LEU    0.5100
    222 HD23      -67.1390  -25.5750  -29.2250 H        14 LEU   -0.5100
    223 N         -68.0730  -19.1580  -29.2930 N.am     15 ALA   -0.4700
    224 CA        -67.5210  -17.8120  -29.4180 C.3      15 ALA    0.3100
    225 C         -67.6780  -16.9900  -28.1510 C.2      15 ALA    0.0700
    226 O         -66.7740  -16.2580  -27.7680 O.2      15 ALA    0.0900
    227 CB        -68.1490  -17.0870  -30.5970 C.3      15 ALA   -0.2700
    228 HN        -68.8430  -19.3660  -29.8900 H        15 ALA    0.0900
    229 HA        -66.4540  -17.9000  -29.5560 H        15 ALA    0.0900
    230 HB1       -69.2480  -17.0080  -30.4560 H        15 ALA    0.0900
    231 HB2       -67.9520  -17.6470  -31.5350 H        15 ALA    0.5100
    232 HB3       -67.7270  -16.0620  -30.6780 H        15 ALA   -0.5100
    233 N         -68.8170  -17.0950  -27.4900 N.am     16 ILE   -0.4700
    234 CA        -69.0070  -16.3270  -26.2770 C.3      16 ILE    0.3100
    235 C         -68.0790  -16.8490  -25.1730 C.2      16 ILE    0.0700
    236 O         -67.4470  -16.0720  -24.4520 O.2      16 ILE    0.0900
    237 CB        -70.4720  -16.3620  -25.8030 C.3      16 ILE   -0.0900
    238 CG1       -71.4230  -16.3910  -26.9980 C.3      16 ILE    0.0900
    239 CG2       -70.7670  -15.1750  -24.8950 C.3      16 ILE   -0.2700
    240 CD        -72.6570  -17.2480  -26.7470 C.3      16 ILE    0.0900
    241 HN        -69.5690  -17.6820  -27.7830 H        16 ILE    0.0900
    242 HA        -68.7080  -15.3110  -26.4800 H        16 ILE    0.0900
    243 HB        -70.6570  -17.3060  -25.2470 H        16 ILE   -0.1800
    244 HG11      -70.8800  -16.7940  -27.8780 H        16 ILE    0.0900
    245 HG12      -71.7490  -15.3520  -27.2210 H        16 ILE    0.0900
    246 HG21      -70.9480  -14.2640  -25.5050 H        16 ILE   -0.2700
    247 HG22      -69.9010  -14.9860  -24.2240 H        16 ILE    0.0900
    248 HG23      -71.6740  -15.3800  -24.2870 H        16 ILE    0.0900
    249 HD1       -73.4690  -16.6300  -26.3040 H        16 ILE    0.0900
    250 HD2       -72.4110  -18.0680  -26.0400 H        16 ILE    0.5100
    251 HD3       -73.0210  -17.6770  -27.7050 H        16 ILE   -0.5100
    252 N         -67.9900  -18.1700  -25.0470 N.am     17 LEU   -0.4700
    253 CA        -67.1340  -18.7540  -24.0240 C.3      17 LEU    0.3100
    254 C         -65.6770  -18.3190  -24.1540 C.2      17 LEU    0.0700
    255 O         -65.1700  -17.5790  -23.3170 O.2      17 LEU    0.0900
    256 CB        -67.2330  -20.2780  -24.0350 C.3      17 LEU   -0.1800
    257 CG        -68.3660  -20.8760  -23.1940 C.3      17 LEU    0.0900
    258 CD1       -68.3930  -22.3990  -23.3350 C.3      17 LEU    0.0900
    259 CD2       -68.2360  -20.4680  -21.7270 C.3      17 LEU   -0.0900
    260 HN        -68.4910  -18.8040  -25.6310 H        17 LEU    0.0900
    261 HA        -67.4480  -18.3670  -23.0660 H        17 LEU   -0.2700
    262 HB1       -66.2720  -20.6870  -23.6580 H        17 LEU    0.0900
    263 HB2       -67.3770  -20.6050  -25.0870 H        17 LEU    0.0900
    264 HG        -69.3370  -20.4570  -23.5330 H        17 LEU    0.0900
    265 HD11      -67.4290  -22.8310  -22.9920 H        17 LEU   -0.2700
    266 HD12      -68.5470  -22.6770  -24.4000 H        17 LEU    0.0900
    267 HD13      -69.2130  -22.8220  -22.7160 H        17 LEU    0.0900
    268 HD21      -68.4550  -19.3850  -21.6110 H        17 LEU    0.0900
    269 HD22      -67.2010  -20.6600  -21.3720 H        17 LEU    0.5100
    270 HD23      -68.9560  -21.0450  -21.1090 H        17 LEU   -0.5100
    271 N         -65.0170  -18.7700  -25.2180 N.am     18 GLY   -0.4700
    272 CA        -63.6290  -18.4430  -25.4650 C.3      18 GLY    0.3100
    273 C         -63.2980  -16.9710  -25.3220 C.2      18 GLY   -0.0200
    274 O         -62.2810  -16.6170  -24.7370 O.2      18 GLY    0.0900
    275 HN        -65.4530  -19.3570  -25.8950 H        18 GLY    0.0900
    276 HA1       -63.3970  -18.7520  -26.4740 H        18 GLY    0.5100
    277 HA2       -63.0320  -19.0020  -24.7590 H        18 GLY   -0.5100
    278 N         -64.1570  -16.0990  -25.8440 N.am     19 ASN   -0.4700
    279 CA        -63.8600  -14.6630  -25.8620 C.3      19 ASN    0.3100
    280 C         -64.0900  -13.9450  -24.5410 C.2      19 ASN    0.0700
    281 O         -63.4610  -12.9350  -24.2490 O.2      19 ASN    0.0900
    282 CB        -64.6110  -13.9600  -26.9970 C.3      19 ASN   -0.1800
    283 CG        -63.9580  -14.1870  -28.3510 C.2      19 ASN    0.0900
    284 ND2       -64.2130  -15.3520  -28.9440 N.am     19 ASN    0.0900
    285 OD1       -63.2240  -13.3350  -28.8510 O.2      19 ASN    0.5500
    286 HN        -65.0270  -16.3780  -26.2400 H        19 ASN   -0.5500
    287 HA        -62.7940  -14.5460  -25.9910 H        19 ASN   -0.6200
    288 HB1       -64.6350  -12.8680  -26.7930 H        19 ASN    0.3200
    289 HB2       -65.6520  -14.3460  -27.0360 H        19 ASN    0.3000
    290 HD21      -63.8110  -15.5580  -29.8360 H        19 ASN    0.5100
    291 HD22      -64.8070  -16.0210  -28.4970 H        19 ASN   -0.5100
    292 N         -64.9960  -14.4680  -23.7360 N.am     20 VAL   -0.4700
    293 CA        -65.1970  -13.9210  -22.4140 C.3      20 VAL    0.3100
    294 C         -64.0050  -14.2910  -21.5450 C.2      20 VAL    0.0700
    295 O         -63.6770  -13.5820  -20.5990 O.2      20 VAL    0.0900
    296 CB        -66.5250  -14.4220  -21.7980 C.3      20 VAL   -0.0900
    297 CG1       -66.4080  -14.5790  -20.2860 C.3      20 VAL    0.0900
    298 CG2       -67.6520  -13.4810  -22.1690 C.3      20 VAL   -0.2700
    299 HN        -65.5680  -15.2430  -23.9960 H        20 VAL    0.0900
    300 HA        -65.2090  -12.8450  -22.4980 H        20 VAL    0.0900
    301 HB        -66.7870  -15.4040  -22.2470 H        20 VAL    0.0900
    302 HG11      -65.9820  -13.6560  -19.8380 H        20 VAL   -0.2700
    303 HG12      -65.7390  -15.4330  -20.0450 H        20 VAL    0.0900
    304 HG13      -67.4130  -14.7550  -19.8450 H        20 VAL    0.0900
    305 HG21      -67.8830  -13.5690  -23.2520 H        20 VAL    0.0900
    306 HG22      -67.3560  -12.4320  -21.9530 H        20 VAL    0.5100
    307 HG23      -68.5660  -13.7380  -21.5900 H        20 VAL   -0.5100
    308 N         -63.3510  -15.4020  -21.8910 N.am     21 LEU   -0.4700
    309 CA        -62.1980  -15.9010  -21.1510 C.3      21 LEU    0.3100
    310 C         -61.0030  -15.0070  -21.4220 C.2      21 LEU    0.0700
    311 O         -60.2490  -14.6680  -20.5170 O.2      21 LEU    0.0900
    312 CB        -61.8980  -17.3430  -21.5640 C.3      21 LEU   -0.1800
    313 CG        -60.9620  -18.2070  -20.7120 C.3      21 LEU    0.0900
    314 CD1       -61.5020  -18.4430  -19.2910 C.3      21 LEU    0.0900
    315 CD2       -60.7010  -19.5330  -21.4280 C.3      21 LEU   -0.0900
    316 HN        -63.6260  -15.9450  -22.6800 H        21 LEU    0.0900
    317 HA        -62.4270  -15.8500  -20.0960 H        21 LEU   -0.2700
    318 HB1       -61.4580  -17.3000  -22.5810 H        21 LEU    0.0900
    319 HB2       -62.8710  -17.8730  -21.6100 H        21 LEU    0.0900
    320 HG        -59.9750  -17.7030  -20.6400 H        21 LEU    0.0900
    321 HD11      -62.4850  -18.9590  -19.3380 H        21 LEU   -0.2700
    322 HD12      -61.6370  -17.4700  -18.7720 H        21 LEU    0.0900
    323 HD13      -60.7940  -19.0780  -18.7180 H        21 LEU    0.0900
    324 HD21      -60.3990  -19.3460  -22.4800 H        21 LEU    0.0900
    325 HD22      -61.6250  -20.1500  -21.4290 H        21 LEU    0.5100
    326 HD23      -59.8840  -20.0840  -20.9160 H        21 LEU   -0.5100
    327 N         -60.8430  -14.6060  -22.6810 N.am     22 VAL   -0.4700
    328 CA        -59.8430  -13.6110  -23.0600 C.3      22 VAL    0.3100
    329 C         -60.0020  -12.3170  -22.2570 C.2      22 VAL    0.0700
    330 O         -59.0250  -11.7620  -21.7600 O.2      22 VAL    0.0900
    331 CB        -59.9090  -13.2910  -24.5760 C.3      22 VAL   -0.0900
    332 CG1       -59.2910  -11.9350  -24.8750 C.3      22 VAL    0.0900
    333 CG2       -59.2320  -14.3830  -25.3850 C.3      22 VAL   -0.2700
    334 HN        -61.4010  -14.9670  -23.4240 H        22 VAL    0.0900
    335 HA        -58.8710  -14.0060  -22.8050 H        22 VAL    0.0900
    336 HB        -60.9690  -13.2890  -24.9040 H        22 VAL    0.0900
    337 HG11      -58.2880  -11.8590  -24.4030 H        22 VAL   -0.2700
    338 HG12      -59.9350  -11.1270  -24.4680 H        22 VAL    0.0900
    339 HG13      -59.1760  -11.8050  -25.9730 H        22 VAL    0.0900
    340 HG21      -59.6130  -15.3790  -25.0760 H        22 VAL    0.0900
    341 HG22      -58.1340  -14.3550  -25.2150 H        22 VAL    0.5100
    342 HG23      -59.4460  -14.2410  -26.4660 H        22 VAL   -0.5100
    343 N         -61.2400  -11.8460  -22.1280 N.am     23 CYS   -0.4700
    344 CA        -61.5190  -10.6130  -21.3980 C.3      23 CYS    0.3100
    345 C         -61.3600  -10.8190  -19.8920 C.2      23 CYS    0.0700
    346 O         -60.9610   -9.9180  -19.1510 O.2      23 CYS    0.0900
    347 CB        -62.9260  -10.0980  -21.7380 C.3      23 CYS   -0.1100
    348 SG        -63.1650   -9.7430  -23.5160 S.3      23 CYS    0.0900
    349 HN        -62.0280  -12.3110  -22.5210 H        23 CYS    0.0900
    350 HA        -60.7740   -9.8810  -21.6770 H        23 CYS   -0.2300
    351 HB1       -63.1090   -9.1720  -21.1540 H        23 CYS    0.1600
    352 HB2       -63.6640  -10.8630  -21.4170 H        23 CYS    0.5100
    353 HG1       -63.3660  -11.0070  -23.8600 H        23 CYS   -0.5100
    354 N         -61.6750  -12.0280  -19.4440 N.am     24 TRP   -0.4700
    355 CA        -61.5420  -12.3900  -18.0470 C.3      24 TRP    0.3100
    356 C         -60.0650  -12.5030  -17.7320 C.2      24 TRP    0.0700
    357 O         -59.5940  -12.0420  -16.6990 O.2      24 TRP    0.0900
    358 CB        -62.2370  -13.7220  -17.8070 C.3      24 TRP   -0.1800
    359 CG        -62.4530  -14.0680  -16.3900 C.ar     24 TRP    0.0900
    360 CD1       -61.9140  -13.4630  -15.2950 C.ar     24 TRP    0.0900
    361 CD2       -63.2870  -15.1160  -15.9020 C.ar     24 TRP   -0.0300
    362 CE2       -63.2020  -15.0930  -14.4950 C.ar     24 TRP   -0.1500
    363 CE3       -64.1020  -16.0730  -16.5180 C.ar     24 TRP    0.2200
    364 NE1       -62.3570  -14.0730  -14.1500 N.ar     24 TRP   -0.5100
    365 CZ2       -63.9020  -15.9930  -13.6970 C.ar     24 TRP    0.3700
    366 CZ3       -64.7970  -16.9640  -15.7240 C.ar     24 TRP    0.2400
    367 CH2       -64.6920  -16.9220  -14.3290 C.ar     24 TRP    0.1100
    368 HN        -62.0170  -12.7430  -20.0490 H        24 TRP   -0.2500
    369 HA        -61.9940  -11.6120  -17.4490 H        24 TRP    0.1700
    370 HB1       -61.6200  -14.5250  -18.2630 H        24 TRP   -0.2000
    371 HB2       -63.2280  -13.6950  -18.3050 H        24 TRP    0.1400
    372 HD1       -61.2350  -12.6230  -15.3260 H        24 TRP   -0.2700
    373 HE1       -62.1110  -13.8210  -13.2400 H        24 TRP    0.1600
    374 HE3       -64.1970  -16.1270  -17.5930 H        24 TRP   -0.1400
    375 HZ2       -63.8390  -15.9750  -12.6190 H        24 TRP    0.1400
    376 HZ3       -65.4300  -17.7070  -16.1880 H        24 TRP    0.5100
    377 HH2       -65.2450  -17.6350  -13.7350 H        24 TRP   -0.5100
    378 N         -59.3120  -13.1060  -18.6390 N.am     25 ALA   -0.4700
    379 CA        -57.8760  -13.1450  -18.4670 C.3      25 ALA    0.3100
    380 C         -57.3150  -11.7250  -18.2960 C.2      25 ALA    0.0700
    381 O         -56.7320  -11.4020  -17.2670 O.2      25 ALA    0.0900
    382 CB        -57.2200  -13.8640  -19.6500 C.3      25 ALA   -0.2700
    383 HN        -59.6840  -13.5450  -19.4530 H        25 ALA    0.0900
    384 HA        -57.6620  -13.6650  -17.5450 H        25 ALA    0.0900
    385 HB1       -57.4520  -13.3310  -20.5970 H        25 ALA    0.0900
    386 HB2       -57.6070  -14.9030  -19.7240 H        25 ALA    0.5100
    387 HB3       -56.1170  -13.8840  -19.5150 H        25 ALA   -0.5100
    388 N         -57.5260  -10.8520  -19.2790 N.am     26 VAL   -0.4700
    389 CA        -56.9220   -9.5250  -19.2210 C.3      26 VAL    0.3100
    390 C         -57.3550   -8.7360  -17.9900 C.2      26 VAL    0.0700
    391 O         -56.5710   -8.0050  -17.3960 O.2      26 VAL    0.0900
    392 CB        -57.1500   -8.7130  -20.5160 C.3      26 VAL   -0.0900
    393 CG1       -56.7400   -7.2490  -20.3260 C.3      26 VAL    0.0900
    394 CG2       -56.3750   -9.3380  -21.6720 C.3      26 VAL   -0.2700
    395 HN        -58.0910  -11.0580  -20.0750 H        26 VAL    0.0900
    396 HA        -55.8640   -9.6570  -19.0520 H        26 VAL    0.0900
    397 HB        -58.2260   -8.7590  -20.7910 H        26 VAL    0.0900
    398 HG11      -55.7210   -7.1920  -19.8880 H        26 VAL   -0.2700
    399 HG12      -57.4510   -6.7420  -19.6400 H        26 VAL    0.0900
    400 HG13      -56.7320   -6.7290  -21.3080 H        26 VAL    0.0900
    401 HG21      -56.4350  -10.4460  -21.6180 H        26 VAL    0.0900
    402 HG22      -55.3070   -9.0380  -21.6170 H        26 VAL    0.5100
    403 HG23      -56.8080   -9.0060  -22.6400 H        26 VAL   -0.5100
    404 N         -58.6060   -8.8850  -17.5870 N.am     27 TRP   -0.4700
    405 CA        -59.0520   -8.1860  -16.4020 C.3      27 TRP    0.3100
    406 C         -58.1910   -8.6450  -15.2360 C.2      27 TRP    0.0700
    407 O         -57.8190   -7.8610  -14.3720 O.2      27 TRP    0.0900
    408 CB        -60.5440   -8.4470  -16.1350 C.3      27 TRP   -0.1800
    409 CG        -61.0890   -7.6990  -14.9440 C.ar     27 TRP    0.0900
    410 CD1       -61.5750   -6.4200  -14.9270 C.ar     27 TRP    0.0900
    411 CD2       -61.2040   -8.1900  -13.6000 C.ar     27 TRP   -0.0300
    412 CE2       -61.7650   -7.1510  -12.8210 C.ar     27 TRP   -0.1500
    413 CE3       -60.8900   -9.4080  -12.9780 C.ar     27 TRP    0.2200
    414 NE1       -61.9840   -6.0840  -13.6560 N.ar     27 TRP   -0.5100
    415 CZ2       -62.0140   -7.2900  -11.4490 C.ar     27 TRP    0.3700
    416 CZ3       -61.1390   -9.5450  -11.6090 C.ar     27 TRP    0.2400
    417 CH2       -61.6900   -8.4920  -10.8620 C.ar     27 TRP    0.1100
    418 HN        -59.2690   -9.4600  -18.0580 H        27 TRP   -0.2500
    419 HA        -58.8780   -7.1310  -16.5540 H        27 TRP    0.1700
    420 HB1       -60.6900   -9.5340  -15.9590 H        27 TRP   -0.2000
    421 HB2       -61.1240   -8.1410  -17.0310 H        27 TRP    0.1400
    422 HD1       -61.6300   -5.7680  -15.7850 H        27 TRP   -0.2700
    423 HE1       -62.3670   -5.2270  -13.3910 H        27 TRP    0.1600
    424 HE3       -60.4660  -10.2330  -13.5300 H        27 TRP   -0.1400
    425 HZ2       -62.4420   -6.4950  -10.8580 H        27 TRP    0.1400
    426 HZ3       -60.9020  -10.4770  -11.1180 H        27 TRP    0.5100
    427 HH2       -61.8650   -8.6290   -9.8050 H        27 TRP   -0.5100
    428 N         -57.8360   -9.9220  -15.2590 N.am     28 LEU   -0.4700
    429 CA        -57.3240  -10.6180  -14.0880 C.3      28 LEU    0.3100
    430 C         -55.7980  -10.5340  -13.9340 C.2      28 LEU    0.0700
    431 O         -55.2960  -10.0050  -12.9440 O.2      28 LEU    0.0900
    432 CB        -57.7840  -12.0740  -14.1480 C.3      28 LEU   -0.1800
    433 CG        -57.8860  -12.9160  -12.8850 C.3      28 LEU    0.0900
    434 CD1       -57.9200  -14.3870  -13.2850 C.3      28 LEU    0.0900
    435 CD2       -56.7140  -12.6370  -11.9900 C.3      28 LEU   -0.0900
    436 HN        -57.9080  -10.4690  -16.0890 H        28 LEU    0.0900
    437 HA        -57.7040  -10.1310  -13.2030 H        28 LEU   -0.2700
    438 HB1       -57.0810  -12.6020  -14.8230 H        28 LEU    0.0900
    439 HB2       -58.7940  -12.0680  -14.6050 H        28 LEU    0.0900
    440 HG        -58.8110  -12.6540  -12.3300 H        28 LEU    0.0900
    441 HD11      -56.9940  -14.6540  -13.8380 H        28 LEU   -0.2700
    442 HD12      -58.7940  -14.5800  -13.9430 H        28 LEU    0.0900
    443 HD13      -57.9870  -15.0240  -12.3780 H        28 LEU    0.0900
    444 HD21      -56.6960  -11.5630  -11.7070 H        28 LEU    0.0900
    445 HD22      -55.7670  -12.8800  -12.5200 H        28 LEU    0.5100
    446 HD23      -56.7910  -13.2470  -11.0640 H        28 LEU   -0.5100
    447 N         -55.0630  -11.0850  -14.9020 N.am     29 ASN   -0.4700
    448 CA        -53.6080  -11.0260  -14.8940 C.3      29 ASN    0.3100
    449 C         -53.1430   -9.6140  -15.1450 C.2      29 ASN    0.0700
    450 O         -53.4620   -9.0100  -16.1730 O.2      29 ASN    0.0900
    451 CB        -53.0100  -11.9540  -15.9520 C.3      29 ASN   -0.1800
    452 CG        -51.4880  -11.8720  -16.0110 C.2      29 ASN    0.0900
    453 ND2       -50.8580  -12.9570  -16.4350 N.am     29 ASN    0.0900
    454 OD1       -50.8860  -10.8530  -15.6810 O.2      29 ASN    0.5500
    455 HN        -55.4770  -11.5630  -15.6730 H        29 ASN   -0.5500
    456 HA        -53.2690  -11.3160  -13.9100 H        29 ASN   -0.6200
    457 HB1       -53.4150  -11.6770  -16.9480 H        29 ASN    0.3200
    458 HB2       -53.2970  -13.0020  -15.7190 H        29 ASN    0.3000
    459 HD21      -49.8800  -12.9190  -16.6390 H        29 ASN    0.5100
    460 HD22      -51.3620  -13.8120  -16.5540 H        29 ASN   -0.5100
    461 N         -52.3550   -9.1050  -14.2080 N.am     30 SER   -0.4700
    462 CA        -51.8860   -7.7360  -14.2480 C.3      30 SER    0.3100
    463 C         -50.9940   -7.4580  -15.4410 C.2      30 SER    0.0700
    464 O         -51.0010   -6.3510  -15.9730 O.2      30 SER    0.0900
    465 CB        -51.1260   -7.4210  -12.9740 C.3      30 SER    0.0500
    466 OG        -50.8270   -6.0480  -12.9290 O.3      30 SER    0.0900
    467 HN        -52.0480   -9.6460  -13.4300 H        30 SER    0.0900
    468 HA        -52.7430   -7.0860  -14.3500 H        30 SER   -0.6600
    469 HB1       -50.1770   -7.9990  -12.9470 H        30 SER    0.4300
    470 HB2       -51.7450   -7.6860  -12.0900 H        30 SER    0.5100
    471 HG1       -50.4310   -5.8350  -13.7770 H        30 SER   -0.5100
    472 N         -50.2190   -8.4580  -15.8580 N.am     31 ASN   -0.4700
    473 CA        -49.2850   -8.2920  -16.9620 C.3      31 ASN    0.3100
    474 C         -50.0230   -8.1250  -18.2850 C.2      31 ASN    0.0700
    475 O         -49.4940   -7.5440  -19.2290 O.2      31 ASN    0.0900
    476 CB        -48.3120   -9.4760  -17.0720 C.3      31 ASN   -0.1800
    477 CG        -47.6930   -9.8580  -15.7370 C.2      31 ASN    0.0900
    478 ND2       -47.5080  -11.0590  -15.4640 N.am     31 ASN    0.0900
    479 OD1       -47.3710   -8.8810  -14.9130 O.2      31 ASN    0.5500
    480 HN        -50.2420   -9.3590  -15.4320 H        31 ASN   -0.5500
    481 HA        -48.7360   -7.3760  -16.7960 H        31 ASN   -0.6200
    482 HB1       -47.4950   -9.2070  -17.7750 H        31 ASN    0.3200
    483 HB2       -48.8600  -10.3560  -17.4700 H        31 ASN    0.3000
    484 HD21      -47.7670  -11.7680  -16.1210 H        31 ASN    0.5100
    485 HD22      -47.1010  -11.3150  -14.5870 H        31 ASN   -0.5100
    486 N         -51.2520   -8.6370  -18.3500 N.am     32 LEU   -0.4700
    487 CA        -52.0340   -8.6510  -19.5830 C.3      32 LEU    0.3100
    488 C         -52.6070   -7.2880  -19.9270 C.2      32 LEU    0.0700
    489 O         -53.0160   -7.0440  -21.0630 O.2      32 LEU    0.0900
    490 CB        -53.1670   -9.6780  -19.4850 C.3      32 LEU   -0.1800
    491 CG        -52.7170  -11.1310  -19.6220 C.3      32 LEU    0.0900
    492 CD1       -53.8790  -12.1040  -19.4480 C.3      32 LEU    0.0900
    493 CD2       -52.0320  -11.3220  -20.9560 C.3      32 LEU   -0.0900
    494 HN        -51.6950   -9.0370  -17.5510 H        32 LEU    0.0900
    495 HA        -51.3700   -8.9000  -20.3980 H        32 LEU   -0.2700
    496 HB1       -53.9040   -9.4630  -20.2880 H        32 LEU    0.0900
    497 HB2       -53.6630   -9.5580  -18.4990 H        32 LEU    0.0900
    498 HG        -51.9460  -11.3460  -18.8510 H        32 LEU    0.0900
    499 HD11      -54.4660  -12.1690  -20.3900 H        32 LEU   -0.2700
    500 HD12      -54.5500  -11.7500  -18.6360 H        32 LEU    0.0900
    501 HD13      -53.4910  -13.1150  -19.2010 H        32 LEU    0.0900
    502 HD21      -51.0520  -10.7970  -20.9610 H        32 LEU    0.0900
    503 HD22      -52.6630  -10.9020  -21.7680 H        32 LEU    0.5100
    504 HD23      -51.8570  -12.4030  -21.1400 H        32 LEU   -0.5100
    505 N         -52.6090   -6.3870  -18.9530 N.am     33 GLN   -0.4700
    506 CA        -53.2430   -5.1020  -19.1440 C.3      33 GLN    0.3100
    507 C         -52.2220   -4.1280  -19.7030 C.2      33 GLN    0.0700
    508 O         -51.3420   -3.6370  -18.9970 O.2      33 GLN    0.0900
    509 CB        -53.7820   -4.5880  -17.8060 C.3      33 GLN   -0.1800
    510 CG        -54.7210   -5.5680  -17.1350 C.3      33 GLN    0.0900
    511 CD        -54.9680   -5.2390  -15.6770 C.2      33 GLN    0.0900
    512 NE2       -55.8800   -5.9820  -15.0430 N.am     33 GLN   -0.1800
    513 OE1       -54.3470   -4.3350  -15.1200 O.2      33 GLN    0.0900
    514 HN        -52.1840   -6.5490  -18.0660 H        33 GLN    0.0900
    515 HA        -54.0470   -5.2230  -19.8550 H        33 GLN    0.5500
    516 HB1       -54.3260   -3.6360  -17.9810 H        33 GLN   -0.5500
    517 HB2       -52.9250   -4.3920  -17.1270 H        33 GLN   -0.6200
    518 HG1       -54.2830   -6.5860  -17.1970 H        33 GLN    0.3200
    519 HG2       -55.6950   -5.5570  -17.6690 H        33 GLN    0.3000
    520 HE21      -56.3590   -6.7110  -15.5320 H        33 GLN    0.5100
    521 HE22      -56.0840   -5.8090  -14.0790 H        33 GLN   -0.5100
    522 N         -52.3770   -3.8440  -20.9900 N.am     34 ASN   -0.4700
    523 CA        -51.5140   -2.9310  -21.7050 C.3      34 ASN    0.3100
    524 C         -52.2190   -2.4940  -22.9800 C.2      34 ASN    0.0700
    525 O         -53.1560   -3.1470  -23.4260 O.2      34 ASN    0.0900
    526 CB        -50.1560   -3.5840  -22.0090 C.3      34 ASN   -0.1800
    527 CG        -50.2840   -4.8920  -22.7890 C.2      34 ASN    0.0900
    528 ND2       -49.8030   -5.9870  -22.1940 N.am     34 ASN    0.0900
    529 OD1       -50.7800   -4.9120  -23.9210 O.2      34 ASN    0.5500
    530 HN        -53.1080   -4.2540  -21.5280 H        34 ASN   -0.5500
    531 HA        -51.3770   -2.0520  -21.0910 H        34 ASN   -0.6200
    532 HB1       -49.6370   -3.7960  -21.0510 H        34 ASN    0.3200
    533 HB2       -49.5430   -2.8770  -22.6070 H        34 ASN    0.3000
    534 HD21      -49.5250   -5.9540  -21.2340 H        34 ASN    0.5100
    535 HD22      -49.7190   -6.8400  -22.7090 H        34 ASN   -0.5100
    536 N         -51.7610   -1.4020  -23.5760 N.am     35 VAL   -0.4700
    537 CA        -52.3570   -0.9110  -24.8040 C.3      35 VAL    0.3100
    538 C         -52.5470   -1.9970  -25.8550 C.2      35 VAL    0.0700
    539 O         -53.6530   -2.1720  -26.3870 O.2      35 VAL    0.0900
    540 CB        -51.4970    0.1800  -25.4390 C.3      35 VAL   -0.0900
    541 CG1       -52.1050    0.6100  -26.7780 C.3      35 VAL    0.0900
    542 CG2       -51.3510    1.3500  -24.4880 C.3      35 VAL   -0.2700
    543 HN        -50.9960   -0.8760  -23.2130 H        35 VAL    0.0900
    544 HA        -53.3350   -0.5210  -24.5660 H        35 VAL    0.0900
    545 HB        -50.4700   -0.2080  -25.6060 H        35 VAL    0.0900
    546 HG11      -53.2120    0.6610  -26.6960 H        35 VAL   -0.2700
    547 HG12      -51.8420   -0.1250  -27.5670 H        35 VAL    0.0900
    548 HG13      -51.7250    1.6150  -27.0610 H        35 VAL    0.0900
    549 HG21      -50.7130    1.0630  -23.6250 H        35 VAL    0.0900
    550 HG22      -52.3490    1.6520  -24.1060 H        35 VAL    0.5100
    551 HG23      -50.8760    2.2060  -25.0120 H        35 VAL   -0.5100
    552 N         -51.4840   -2.7410  -26.1480 N.am     36 THR   -0.4700
    553 CA        -51.5690   -3.7680  -27.1750 C.3      36 THR    0.3100
    554 C         -52.7520   -4.6850  -26.9230 C.2      36 THR    0.0700
    555 O         -53.3660   -5.1970  -27.8560 O.2      36 THR    0.0900
    556 CB        -50.3180   -4.6230  -27.2440 C.3      36 THR    0.1400
    557 CG2       -50.2770   -5.3680  -28.5660 C.3      36 THR    0.0900
    558 OG1       -49.1640   -3.7860  -27.1270 O.3      36 THR   -0.6600
    559 HN        -50.6040   -2.6320  -25.6910 H        36 THR    0.4300
    560 HA        -51.7280   -3.2720  -28.1210 H        36 THR   -0.2700
    561 HB        -50.3160   -5.3610  -26.4150 H        36 THR    0.0900
    562 HG1       -49.1200   -3.2800  -27.9420 H        36 THR    0.0900
    563 HG21      -50.2700   -4.6470  -29.4110 H        36 THR    0.0900
    564 HG22      -51.1730   -6.0170  -28.6630 H        36 THR    0.5100
    565 HG23      -49.3570   -5.9890  -28.6230 H        36 THR   -0.5100
    566 N         -53.0790   -4.8860  -25.6530 N.am     37 ASN   -0.4700
    567 CA        -54.1450   -5.7910  -25.2910 C.3      37 ASN    0.3100
    568 C         -55.5220   -5.1790  -25.1530 C.2      37 ASN    0.0700
    569 O         -56.5090   -5.8970  -25.0050 O.2      37 ASN    0.0900
    570 CB        -53.7710   -6.5340  -24.0290 C.3      37 ASN   -0.1800
    571 CG        -52.8730   -7.6940  -24.3170 C.2      37 ASN    0.0900
    572 ND2       -52.2530   -8.2310  -23.2700 N.am     37 ASN    0.0900
    573 OD1       -52.7340   -8.1210  -25.4730 O.2      37 ASN    0.5500
    574 HN        -52.6100   -4.4270  -24.9010 H        37 ASN   -0.5500
    575 HA        -54.2950   -6.4810  -26.1080 H        37 ASN   -0.6200
    576 HB1       -54.6950   -6.9090  -23.5390 H        37 ASN    0.3200
    577 HB2       -53.2470   -5.8400  -23.3380 H        37 ASN    0.3000
    578 HD21      -52.4020   -7.8560  -22.3550 H        37 ASN    0.5100
    579 HD22      -51.6400   -9.0110  -23.3970 H        37 ASN   -0.5100
    580 N         -55.6110   -3.8590  -25.2110 N.am     38 TYR   -0.4700
    581 CA        -56.9170   -3.2280  -25.2380 C.3      38 TYR    0.3100
    582 C         -57.4950   -3.4360  -26.6240 C.2      38 TYR    0.0700
    583 O         -58.7010   -3.6260  -26.8000 O.2      38 TYR    0.0900
    584 CB        -56.8150   -1.7470  -24.8750 C.3      38 TYR   -0.1800
    585 CG        -56.1900   -1.5580  -23.5220 C.ar     38 TYR    0.0900
    586 CD1       -56.2360   -2.5810  -22.5780 C.ar     38 TYR    0.0900
    587 CD2       -55.5380   -0.3800  -23.1880 C.ar     38 TYR    0.0000
    588 CE1       -55.6590   -2.4350  -21.3360 C.ar     38 TYR   -0.1150
    589 CE2       -54.9500   -0.2240  -21.9420 C.ar     38 TYR    0.1150
    590 CZ        -55.0120   -1.2580  -21.0180 C.ar     38 TYR   -0.1150
    591 OH        -54.4280   -1.1250  -19.7700 O.3      38 TYR    0.1150
    592 HN        -54.8150   -3.2590  -25.2370 H        38 TYR    0.1100
    593 HA        -57.5510   -3.7440  -24.5320 H        38 TYR   -0.5400
    594 HB1       -57.8300   -1.2950  -24.8480 H        38 TYR    0.4300
    595 HB2       -56.1820   -1.2190  -25.6200 H        38 TYR   -0.1150
    596 HD1       -56.7340   -3.5060  -22.8250 H        38 TYR    0.1150
    597 HD2       -55.4890    0.4240  -23.9070 H        38 TYR   -0.1150
    598 HE1       -55.7130   -3.2370  -20.6150 H        38 TYR    0.1150
    599 HE2       -54.4460    0.6980  -21.6910 H        38 TYR    0.5100
    600 HH        -54.5770   -1.9380  -19.2840 H        38 TYR   -0.5100
    601 N         -56.6130   -3.4360  -27.6170 N.am     39 PHE   -0.4700
    602 CA        -57.0440   -3.6560  -28.9780 C.3      39 PHE    0.3100
    603 C         -57.4130   -5.1150  -29.1730 C.2      39 PHE    0.0700
    604 O         -58.1680   -5.4630  -30.0740 O.2      39 PHE    0.0900
    605 CB        -55.9540   -3.2160  -29.9520 C.3      39 PHE   -0.1800
    606 CG        -55.6880   -1.7460  -29.9150 C.ar     39 PHE    0.0900
    607 CD1       -54.4030   -1.2630  -29.7590 C.ar     39 PHE    0.0900
    608 CD2       -56.7360   -0.8370  -30.0280 C.ar     39 PHE    0.0000
    609 CE1       -54.1600    0.0960  -29.7160 C.ar     39 PHE   -0.1150
    610 CE2       -56.5040    0.5290  -29.9870 C.ar     39 PHE    0.1150
    611 CZ        -55.2090    0.9940  -29.8330 C.ar     39 PHE   -0.1150
    612 HN        -55.6380   -3.2880  -27.4720 H        39 PHE    0.1150
    613 HA        -57.9480   -3.0880  -29.1420 H        39 PHE   -0.1150
    614 HB1       -56.2600   -3.4710  -30.9890 H        39 PHE    0.1150
    615 HB2       -55.0030   -3.7320  -29.6980 H        39 PHE   -0.1150
    616 HD1       -53.5790   -1.9560  -29.6700 H        39 PHE    0.1150
    617 HD2       -57.7450   -1.2010  -30.1510 H        39 PHE   -0.1150
    618 HE1       -53.1500    0.4580  -29.5910 H        39 PHE    0.1150
    619 HE2       -57.3260    1.2240  -30.0720 H        39 PHE    0.5100
    620 HZ        -55.0160    2.0560  -29.8050 H        39 PHE   -0.5100
    621 N         -56.8740   -5.9720  -28.3110 N.am     40 VAL   -0.4700
    622 CA        -57.2280   -7.3810  -28.3260 C.3      40 VAL    0.3100
    623 C         -58.5620   -7.6060  -27.6160 C.2      40 VAL    0.0700
    624 O         -59.3560   -8.4470  -28.0260 O.2      40 VAL    0.0900
    625 CB        -56.0910   -8.2620  -27.7400 C.3      40 VAL   -0.0900
    626 CG1       -56.6310   -9.5180  -27.0370 C.3      40 VAL    0.0900
    627 CG2       -55.1040   -8.6390  -28.8340 C.3      40 VAL   -0.2700
    628 HN        -56.2080   -5.6900  -27.6250 H        40 VAL    0.0900
    629 HA        -57.4250   -7.6620  -29.3490 H        40 VAL    0.0900
    630 HB        -55.5110   -7.6610  -27.0070 H        40 VAL    0.0900
    631 HG11      -57.3500  -10.0460  -27.7000 H        40 VAL   -0.2700
    632 HG12      -57.1560   -9.2310  -26.1010 H        40 VAL    0.0900
    633 HG13      -55.7940  -10.2080  -26.8000 H        40 VAL    0.0900
    634 HG21      -54.6570   -7.7220  -29.2760 H        40 VAL    0.0900
    635 HG22      -55.6270   -9.2010  -29.6380 H        40 VAL    0.5100
    636 HG23      -54.2890   -9.2630  -28.4110 H        40 VAL   -0.5100
    637 N         -58.8170   -6.8340  -26.5630 N.am     41 VAL   -0.4700
    638 CA        -60.0920   -6.8950  -25.8490 C.3      41 VAL    0.3100
    639 C         -61.2470   -6.3040  -26.6590 C.2      41 VAL    0.0700
    640 O         -62.3490   -6.8540  -26.6780 O.2      41 VAL    0.0900
    641 CB        -60.0050   -6.1870  -24.4840 C.3      41 VAL   -0.0900
    642 CG1       -61.3940   -5.8710  -23.9580 C.3      41 VAL    0.0900
    643 CG2       -59.2410   -7.0560  -23.4970 C.3      41 VAL   -0.2700
    644 HN        -58.1520   -6.1790  -26.2150 H        41 VAL    0.0900
    645 HA        -60.3460   -7.9350  -25.7120 H        41 VAL    0.0900
    646 HB        -59.4300   -5.2420  -24.5940 H        41 VAL    0.0900
    647 HG11      -62.0350   -6.7780  -24.0060 H        41 VAL   -0.2700
    648 HG12      -61.8600   -5.0750  -24.5780 H        41 VAL    0.0900
    649 HG13      -61.3310   -5.5350  -22.9010 H        41 VAL    0.0900
    650 HG21      -58.2120   -7.2450  -23.8720 H        41 VAL    0.0900
    651 HG22      -59.7580   -8.0320  -23.3740 H        41 VAL    0.5100
    652 HG23      -59.1730   -6.5430  -22.5140 H        41 VAL   -0.5100
    653 N         -60.9900   -5.1680  -27.3100 N.am     42 SER   -0.4700
    654 CA        -61.9180   -4.5980  -28.2650 C.3      42 SER    0.3100
    655 C         -62.2210   -5.6650  -29.2900 C.2      42 SER    0.0700
    656 O         -63.3460   -5.7780  -29.7680 O.2      42 SER    0.0900
    657 CB        -61.2910   -3.3890  -28.9630 C.3      42 SER    0.0500
    658 OG        -61.8880   -3.1440  -30.2350 O.3      42 SER    0.0900
    659 HN        -60.1450   -4.6600  -27.1670 H        42 SER    0.0900
    660 HA        -62.8100   -4.3030  -27.7320 H        42 SER   -0.6600
    661 HB1       -60.2050   -3.5730  -29.1140 H        42 SER    0.4300
    662 HB2       -61.4280   -2.4860  -28.3310 H        42 SER    0.5100
    663 HG1       -61.2210   -3.3720  -30.8880 H        42 SER   -0.5100
    664 N         -61.2000   -6.4520  -29.6210 N.am     43 LEU   -0.4700
    665 CA        -61.3320   -7.5410  -30.5780 C.3      43 LEU    0.3100
    666 C         -62.1730   -8.7130  -30.0530 C.2      43 LEU    0.0700
    667 O         -62.8660   -9.3830  -30.8160 O.2      43 LEU    0.0900
    668 CB        -59.9490   -8.0500  -30.9850 C.3      43 LEU   -0.1800
    669 CG        -59.9560   -8.8000  -32.3160 C.3      43 LEU    0.0900
    670 CD1       -60.3510   -7.8400  -33.4270 C.3      43 LEU    0.0900
    671 CD2       -58.6130   -9.4550  -32.6100 C.3      43 LEU   -0.0900
    672 HN        -60.2940   -6.3290  -29.2240 H        43 LEU    0.0900
    673 HA        -61.8660   -7.1700  -31.4400 H        43 LEU   -0.2700
    674 HB1       -59.5740   -8.7330  -30.1930 H        43 LEU    0.0900
    675 HB2       -59.2600   -7.1830  -31.0680 H        43 LEU    0.0900
    676 HG        -60.6820   -9.6390  -32.2700 H        43 LEU    0.0900
    677 HD11      -59.7400   -6.9140  -33.3680 H        43 LEU   -0.2700
    678 HD12      -61.4230   -7.5640  -33.3250 H        43 LEU    0.0900
    679 HD13      -60.1800   -8.3150  -34.4160 H        43 LEU    0.0900
    680 HD21      -58.3600  -10.1840  -31.8100 H        43 LEU    0.0900
    681 HD22      -57.8160   -8.6820  -32.6500 H        43 LEU    0.5100
    682 HD23      -58.6590   -9.9950  -33.5800 H        43 LEU   -0.5100
    683 N         -62.1010   -8.9710  -28.7490 N.am     44 ALA   -0.4700
    684 CA        -62.8240  -10.0800  -28.1500 C.3      44 ALA    0.3100
    685 C         -64.2750   -9.7220  -27.9560 C.2      44 ALA    0.0700
    686 O         -65.1460  -10.5610  -28.1590 O.2      44 ALA    0.0900
    687 CB        -62.2150  -10.4590  -26.8160 C.3      44 ALA   -0.2700
    688 HN        -61.5500   -8.4180  -28.1290 H        44 ALA    0.0900
    689 HA        -62.7800  -10.9160  -28.8320 H        44 ALA    0.0900
    690 HB1       -62.2550   -9.5950  -26.1190 H        44 ALA    0.0900
    691 HB2       -61.1530  -10.7550  -26.9560 H        44 ALA    0.5100
    692 HB3       -62.7820  -11.3030  -26.3670 H        44 ALA   -0.5100
    693 N         -64.5380   -8.4790  -27.5450 N.am     45 ALA   -0.4700
    694 CA        -65.9030   -8.0470  -27.2510 C.3      45 ALA    0.3100
    695 C         -66.6540   -7.8960  -28.5450 C.2      45 ALA    0.0700
    696 O         -67.8350   -8.2210  -28.6250 O.2      45 ALA    0.0900
    697 CB        -65.9270   -6.7500  -26.4560 C.3      45 ALA   -0.2700
    698 HN        -63.8230   -7.7950  -27.4220 H        45 ALA    0.0900
    699 HA        -66.3830   -8.8340  -26.6900 H        45 ALA    0.0900
    700 HB1       -65.4280   -5.9400  -27.0310 H        45 ALA    0.0900
    701 HB2       -65.3880   -6.8860  -25.4940 H        45 ALA    0.5100
    702 HB3       -66.9770   -6.4470  -26.2570 H        45 ALA   -0.5100
    703 N         -65.9550   -7.4300  -29.5770 N.am     46 ALA   -0.4700
    704 CA        -66.5270   -7.4100  -30.9150 C.3      46 ALA    0.3100
    705 C         -66.7670   -8.8250  -31.4550 C.2      46 ALA    0.0700
    706 O         -67.4870   -8.9930  -32.4290 O.2      46 ALA    0.0900
    707 CB        -65.6590   -6.5960  -31.8700 C.3      46 ALA   -0.2700
    708 HN        -65.0260   -7.0810  -29.4820 H        46 ALA    0.0900
    709 HA        -67.5140   -6.9790  -30.8480 H        46 ALA    0.0900
    710 HB1       -64.7070   -7.1320  -32.0710 H        46 ALA    0.0900
    711 HB2       -65.4220   -5.6100  -31.4170 H        46 ALA    0.5100
    712 HB3       -66.1930   -6.4480  -32.8330 H        46 ALA   -0.5100
    713 N         -66.1520   -9.8400  -30.8430 N.am     47 ASP   -0.4700
    714 CA        -66.4780  -11.2370  -31.1560 C.3      47 ASP    0.3100
    715 C         -67.5270  -11.8410  -30.2160 C.2      47 ASP    0.0700
    716 O         -68.0440  -12.9290  -30.4730 O.2      47 ASP    0.0900
    717 CB        -65.2200  -12.1250  -31.1560 C.3      47 ASP   -0.2800
    718 CG        -64.3400  -11.9110  -32.3820 C.2      47 ASP    0.0900
    719 OD1       -64.8850  -11.6960  -33.4880 O.co2    47 ASP    0.0900
    720 OD2       -63.0960  -11.9670  -32.2420 O.co2    47 ASP    0.6200
    721 HN        -65.4490   -9.6970  -30.1510 H        47 ASP   -0.7600
    722 HA        -66.9460  -11.2570  -32.1300 H        47 ASP   -0.7600
    723 HB1       -65.5310  -13.1910  -31.1290 H        47 ASP    0.5100
    724 HB2       -64.6200  -11.8980  -30.2500 H        47 ASP   -0.5100
    725 N         -67.8320  -11.1540  -29.1180 N.am     48 ILE   -0.4700
    726 CA        -68.8810  -11.6140  -28.2140 C.3      48 ILE    0.3100
    727 C         -70.2320  -11.1650  -28.7440 C.2      48 ILE    0.0700
    728 O         -71.2320  -11.8720  -28.6190 O.2      48 ILE    0.0900
    729 CB        -68.6640  -11.1340  -26.7610 C.3      48 ILE   -0.0900
    730 CG1       -67.2840  -11.5870  -26.2650 C.3      48 ILE    0.0900
    731 CG2       -69.7710  -11.6500  -25.8440 C.3      48 ILE   -0.2700
    732 CD        -67.0190  -11.3240  -24.7930 C.3      48 ILE    0.0900
    733 HN        -67.3660  -10.3080  -28.8670 H        48 ILE    0.0900
    734 HA        -68.8890  -12.6920  -28.2460 H        48 ILE    0.0900
    735 HB        -68.6590  -10.0230  -26.7400 H        48 ILE   -0.1800
    736 HG11      -66.5090  -11.0570  -26.8580 H        48 ILE    0.0900
    737 HG12      -67.1920  -12.6790  -26.4440 H        48 ILE    0.0900
    738 HG21      -69.6720  -12.7480  -25.7060 H        48 ILE   -0.2700
    739 HG22      -70.7650  -11.4380  -26.2940 H        48 ILE    0.0900
    740 HG23      -69.6990  -11.1590  -24.8500 H        48 ILE    0.0900
    741 HD1       -67.7680  -11.8570  -24.1690 H        48 ILE    0.0900
    742 HD2       -67.0930  -10.2350  -24.5850 H        48 ILE    0.5100
    743 HD3       -66.0060  -11.6890  -24.5190 H        48 ILE   -0.5100
    744 N         -70.2590   -9.9840  -29.3590 N.am     49 ALA   -0.4700
    745 CA        -71.4870   -9.4830  -29.9520 C.3      49 ALA    0.3100
    746 C         -71.9950  -10.4940  -30.9750 C.2      49 ALA    0.0700
    747 O         -73.1800  -10.8090  -31.0040 O.2      49 ALA    0.0900
    748 CB        -71.2620   -8.1130  -30.5880 C.3      49 ALA   -0.2700
    749 HN        -69.4540   -9.4000  -29.4390 H        49 ALA    0.0900
    750 HA        -72.2310   -9.4160  -29.1730 H        49 ALA    0.0900
    751 HB1       -70.3710   -8.1410  -31.2510 H        49 ALA    0.0900
    752 HB2       -71.0900   -7.3530  -29.7950 H        49 ALA    0.5100
    753 HB3       -72.1480   -7.8280  -31.1940 H        49 ALA   -0.5100
    754 N         -71.0760  -11.0240  -31.7810 N.am     50 VAL   -0.4700
    755 CA        -71.3820  -12.0090  -32.8200 C.3      50 VAL    0.3100
    756 C         -72.0900  -13.2500  -32.2980 C.2      50 VAL    0.0700
    757 O         -73.0200  -13.7550  -32.9280 O.2      50 VAL    0.0900
    758 CB        -70.1080  -12.4930  -33.5240 C.3      50 VAL   -0.0900
    759 CG1       -70.3690  -13.7980  -34.2510 C.3      50 VAL    0.0900
    760 CG2       -69.6040  -11.4480  -34.4880 C.3      50 VAL   -0.2700
    761 HN        -70.1150  -10.7660  -31.7100 H        50 VAL    0.0900
    762 HA        -72.0460  -11.5440  -33.5320 H        50 VAL    0.0900
    763 HB        -69.3050  -12.6450  -32.7710 H        50 VAL    0.0900
    764 HG11      -71.2800  -13.7090  -34.8800 H        50 VAL   -0.2700
    765 HG12      -70.5250  -14.6160  -33.5150 H        50 VAL    0.0900
    766 HG13      -69.5060  -14.0450  -34.9070 H        50 VAL    0.0900
    767 HG21      -69.2030  -10.5750  -33.9300 H        50 VAL    0.0900
    768 HG22      -70.4340  -11.1010  -35.1400 H        50 VAL    0.5100
    769 HG23      -68.7890  -11.8720  -35.1140 H        50 VAL   -0.5100
    770 N         -71.6230  -13.7650  -31.1640 N.am     51 GLY   -0.4700
    771 CA        -72.2560  -14.9050  -30.5310 C.3      51 GLY    0.3100
    772 C         -73.5840  -14.5050  -29.9210 C.2      51 GLY   -0.0200
    773 O         -74.5660  -15.2330  -30.0470 O.2      51 GLY    0.0900
    774 HN        -70.8220  -13.3910  -30.7010 H        51 GLY    0.0900
    775 HA1       -71.5990  -15.2760  -29.7580 H        51 GLY    0.5100
    776 HA2       -72.4160  -15.6660  -31.2800 H        51 GLY   -0.5100
    777 N         -73.6180  -13.3390  -29.2690 N.am     52 VAL   -0.4700
    778 CA        -74.8310  -12.8630  -28.6110 C.3      52 VAL    0.3100
    779 C         -75.8610  -12.3000  -29.5840 C.2      52 VAL    0.0700
    780 O         -77.0580  -12.5500  -29.4370 O.2      52 VAL    0.0900
    781 CB        -74.5390  -11.7760  -27.5460 C.3      52 VAL   -0.0900
    782 CG1       -75.8540  -11.3200  -26.8770 C.3      52 VAL    0.0900
    783 CG2       -73.5490  -12.2820  -26.5100 C.3      52 VAL   -0.2700
    784 HN        -72.8190  -12.7460  -29.2040 H        52 VAL    0.0900
    785 HA        -75.3050  -13.7130  -28.1460 H        52 VAL    0.0900
    786 HB        -74.0500  -10.9050  -28.0310 H        52 VAL    0.0900
    787 HG11      -76.4370  -12.2030  -26.5410 H        52 VAL   -0.2700
    788 HG12      -76.4680  -10.7460  -27.6040 H        52 VAL    0.0900
    789 HG13      -75.6270  -10.6860  -25.9930 H        52 VAL    0.0900
    790 HG21      -72.6620  -12.7250  -27.0130 H        52 VAL    0.0900
    791 HG22      -74.0260  -13.0650  -25.8800 H        52 VAL    0.5100
    792 HG23      -73.2090  -11.4420  -25.8680 H        52 VAL   -0.5100
    793 N         -75.4010  -11.5400  -30.5730 N.am     53 LEU   -0.4700
    794 CA        -76.3020  -10.8200  -31.4680 C.3      53 LEU    0.3100
    795 C         -76.4040  -11.3920  -32.8860 C.2      53 LEU    0.0700
    796 O         -77.4490  -11.9100  -33.2780 O.2      53 LEU    0.0900
    797 CB        -75.9370   -9.3310  -31.5130 C.3      53 LEU   -0.1800
    798 CG        -76.0880   -8.5970  -30.1790 C.3      53 LEU    0.0900
    799 CD1       -75.5560   -7.1700  -30.2680 C.3      53 LEU    0.0900
    800 CD2       -77.5430   -8.6130  -29.7330 C.3      53 LEU   -0.0900
    801 HN        -74.4250  -11.4290  -30.7480 H        53 LEU    0.0900
    802 HA        -77.3090  -10.9500  -31.1030 H        53 LEU   -0.2700
    803 HB1       -76.5910   -8.8350  -32.2610 H        53 LEU    0.0900
    804 HB2       -74.8800   -9.2410  -31.8430 H        53 LEU    0.0900
    805 HG        -75.5260   -9.1470  -29.3940 H        53 LEU    0.0900
    806 HD11      -76.1150   -6.6020  -31.0420 H        53 LEU   -0.2700
    807 HD12      -74.4800   -7.1850  -30.5460 H        53 LEU    0.0900
    808 HD13      -75.6840   -6.6580  -29.2910 H        53 LEU    0.0900
    809 HD21      -77.8920   -9.6600  -29.6070 H        53 LEU    0.0900
    810 HD22      -78.1790   -8.1160  -30.4970 H        53 LEU    0.5100
    811 HD23      -77.6470   -8.0850  -28.7600 H        53 LEU   -0.5100
    812 N         -75.3150  -11.3080  -33.6460 N.am     54 ALA   -0.4700
    813 CA        -75.3590  -11.5440  -35.0920 C.3      54 ALA    0.3100
    814 C         -75.7050  -12.9630  -35.5620 C.2      54 ALA    0.0700
    815 O         -76.1640  -13.1370  -36.6860 O.2      54 ALA    0.0900
    816 CB        -74.0670  -11.0670  -35.7440 C.3      54 ALA   -0.2700
    817 HN        -74.4210  -11.0810  -33.2680 H        54 ALA    0.0900
    818 HA        -76.2050  -11.0080  -35.4950 H        54 ALA    0.0900
    819 HB1       -73.2250  -11.7320  -35.4550 H        54 ALA    0.0900
    820 HB2       -73.8340  -10.0340  -35.4090 H        54 ALA    0.5100
    821 HB3       -74.1720  -11.0870  -36.8500 H        54 ALA   -0.5100
    822 N         -75.4400  -13.9830  -34.7520 N.am     55 ILE   -0.4700
    823 CA        -75.8880  -15.3320  -35.1000 C.3      55 ILE    0.3100
    824 C         -77.4000  -15.4960  -34.9550 C.2      55 ILE    0.0700
    825 O         -78.0700  -15.9400  -35.8960 O.2      55 ILE    0.0900
    826 CB        -75.1310  -16.4280  -34.3300 C.3      55 ILE   -0.0900
    827 CG1       -73.7420  -16.6350  -34.9530 C.3      55 ILE    0.0900
    828 CG2       -75.9390  -17.7190  -34.3370 C.3      55 ILE   -0.2700
    829 CD        -72.7620  -17.4240  -34.0950 C.3      55 ILE    0.0900
    830 HN        -74.9380  -13.8800  -33.8960 H        55 ILE    0.0900
    831 HA        -75.7390  -15.4600  -36.1610 H        55 ILE    0.0900
    832 HB        -74.9660  -16.0990  -33.2820 H        55 ILE   -0.1800
    833 HG11      -73.2990  -15.6360  -35.1540 H        55 ILE    0.0900
    834 HG12      -73.8700  -17.1730  -35.9160 H        55 ILE    0.0900
    835 HG21      -76.4090  -17.8700  -35.3320 H        55 ILE   -0.2700
    836 HG22      -76.7410  -17.6680  -33.5700 H        55 ILE    0.0900
    837 HG23      -75.2730  -18.5830  -34.1240 H        55 ILE    0.0900
    838 HD1       -73.0750  -18.4890  -34.0400 H        55 ILE    0.0900
    839 HD2       -72.7410  -17.0060  -33.0660 H        55 ILE    0.5100
    840 HD3       -71.7450  -17.3770  -34.5400 H        55 ILE   -0.5100
    841 N         -77.9550  -15.1380  -33.7810 N.am     56 PRO   -0.2900
    842 CA        -79.4190  -15.0940  -33.7050 C.3      56 PRO    0.0000
    843 C         -80.0040  -14.2440  -34.8400 C.2      56 PRO    0.0900
    844 O         -81.0950  -14.5310  -35.3170 O.2      56 PRO    0.0900
    845 CB        -79.6800  -14.4570  -32.3370 C.3      56 PRO    0.0200
    846 CG        -78.4900  -14.8420  -31.5230 C.3      56 PRO    0.0900
    847 CD        -77.3220  -14.8790  -32.4720 C.3      56 PRO   -0.1800
    848 HA        -79.8310  -16.0830  -33.8270 H        56 PRO    0.0900
    849 HB1       -80.6140  -14.8510  -31.8860 H        56 PRO    0.0900
    850 HB2       -79.7610  -13.3520  -32.4240 H        56 PRO   -0.1800
    851 HG1       -78.3120  -14.0960  -30.7190 H        56 PRO    0.0900
    852 HG2       -78.6440  -15.8390  -31.0590 H        56 PRO    0.0900
    853 HD1       -76.7840  -13.9090  -32.4950 H        56 PRO    0.5100
    854 HD2       -76.6180  -15.6980  -32.2200 H        56 PRO   -0.5100
    855 N         -79.2720  -13.2140  -35.2720 N.am     57 PHE   -0.4700
    856 CA        -79.6590  -12.3880  -36.4070 C.3      57 PHE    0.3100
    857 C         -79.5220  -13.1650  -37.7150 C.2      57 PHE    0.0700
    858 O         -80.3550  -13.0540  -38.6090 O.2      57 PHE    0.0900
    859 CB        -78.7860  -11.1260  -36.4920 C.3      57 PHE   -0.1800
    860 CG        -79.1900  -10.0110  -35.5480 C.ar     57 PHE    0.0900
    861 CD1       -79.9460  -10.2590  -34.4110 C.ar     57 PHE    0.0900
    862 CD2       -78.8090   -8.6980  -35.8140 C.ar     57 PHE    0.0000
    863 CE1       -80.3060   -9.2160  -33.5580 C.ar     57 PHE   -0.1150
    864 CE2       -79.1660   -7.6540  -34.9700 C.ar     57 PHE    0.1150
    865 CZ        -79.9140   -7.9140  -33.8430 C.ar     57 PHE   -0.1150
    866 HN        -78.4150  -12.9620  -34.8280 H        57 PHE    0.1150
    867 HA        -80.6970  -12.1170  -36.2830 H        57 PHE   -0.1150
    868 HB1       -78.8440  -10.7150  -37.5220 H        57 PHE    0.1150
    869 HB2       -77.7370  -11.3940  -36.2460 H        57 PHE   -0.1150
    870 HD1       -80.2570  -11.2680  -34.1840 H        57 PHE    0.1150
    871 HD2       -78.2210   -8.4870  -36.6940 H        57 PHE   -0.1150
    872 HE1       -80.8920   -9.4210  -32.6740 H        57 PHE    0.1150
    873 HE2       -78.8590   -6.6430  -35.1960 H        57 PHE    0.5100
    874 HZ        -80.1950   -7.1070  -33.1820 H        57 PHE   -0.5100
    875 N         -78.4470  -13.9400  -37.8310 N.am     58 ALA   -0.4700
    876 CA        -78.1260  -14.6380  -39.0720 C.3      58 ALA    0.3100
    877 C         -78.9180  -15.9210  -39.2490 C.2      58 ALA    0.0700
    878 O         -79.1340  -16.3610  -40.3720 O.2      58 ALA    0.0900
    879 CB        -76.6280  -14.9300  -39.1600 C.3      58 ALA   -0.2700
    880 HN        -77.8110  -14.0780  -37.0760 H        58 ALA    0.0900
    881 HA        -78.4350  -14.0130  -39.8970 H        58 ALA    0.0900
    882 HB1       -76.3120  -15.5660  -38.3060 H        58 ALA    0.0900
    883 HB2       -76.0540  -13.9790  -39.1240 H        58 ALA    0.5100
    884 HB3       -76.4020  -15.4670  -40.1050 H        58 ALA   -0.5100
    885 N         -79.3320  -16.5400  -38.1470 N.am     59 ILE   -0.4700
    886 CA        -80.1070  -17.7730  -38.2360 C.3      59 ILE    0.3100
    887 C         -81.5740  -17.4370  -38.5400 C.2      59 ILE    0.0700
    888 O         -82.2990  -18.2040  -39.1920 O.2      59 ILE    0.0900
    889 CB        -79.9670  -18.6240  -36.9580 C.3      59 ILE   -0.0900
    890 CG1       -79.5810  -20.0560  -37.3200 C.3      59 ILE    0.0900
    891 CG2       -81.2450  -18.5980  -36.1310 C.3      59 ILE   -0.2700
    892 CD        -79.6660  -21.0100  -36.1570 C.3      59 ILE    0.0900
    893 HN        -79.1370  -16.2000  -37.2310 H        59 ILE    0.0900
    894 HA        -79.7490  -18.3270  -39.0920 H        59 ILE    0.0900
    895 HB        -79.1300  -18.2270  -36.3470 H        59 ILE   -0.1800
    896 HG11      -78.5400  -20.0570  -37.7060 H        59 ILE    0.0900
    897 HG12      -80.2600  -20.4150  -38.1230 H        59 ILE    0.0900
    898 HG21      -82.0480  -19.1630  -36.6520 H        59 ILE   -0.2700
    899 HG22      -81.5830  -17.5500  -35.9900 H        59 ILE    0.0900
    900 HG23      -81.0640  -19.0700  -35.1420 H        59 ILE    0.0900
    901 HD1       -80.6120  -21.5910  -36.2070 H        59 ILE    0.0900
    902 HD2       -79.6470  -20.4430  -35.2010 H        59 ILE    0.5100
    903 HD3       -78.8110  -21.7200  -36.1870 H        59 ILE   -0.5100
    904 N         -81.9740  -16.2530  -38.0760 N.am     60 THR   -0.4700
    905 CA        -83.3110  -15.6910  -38.2500 C.3      60 THR    0.3100
    906 C         -83.5240  -15.1570  -39.6640 C.2      60 THR    0.0700
    907 O         -84.6270  -15.2390  -40.2230 O.2      60 THR    0.0900
    908 CB        -83.5490  -14.5540  -37.2260 C.3      60 THR    0.1400
    909 CG2       -84.5150  -13.5170  -37.7660 C.3      60 THR    0.0900
    910 OG1       -84.0700  -15.1020  -36.0100 O.3      60 THR   -0.6600
    911 HN        -81.3460  -15.6720  -37.5660 H        60 THR    0.4300
    912 HA        -84.0300  -16.4840  -38.1060 H        60 THR   -0.2700
    913 HB        -82.5910  -14.0360  -37.0080 H        60 THR    0.0900
    914 HG1       -83.3070  -15.3120  -35.4660 H        60 THR    0.0900
    915 HG21      -85.4270  -14.0150  -38.1600 H        60 THR    0.0900
    916 HG22      -84.0370  -12.9490  -38.5920 H        60 THR    0.5100
    917 HG23      -84.8130  -12.8200  -36.9550 H        60 THR   -0.5100
    918 N         -82.4600  -14.6070  -40.2480 N.am     61 ILE   -0.4700
    919 CA        -82.5240  -14.1250  -41.6180 C.3      61 ILE    0.3100
    920 C         -82.6910  -15.2980  -42.5860 C.2      61 ILE    0.0700
    921 O         -83.1140  -15.1160  -43.7260 O.2      61 ILE    0.0900
    922 CB        -81.2870  -13.2800  -41.9940 C.3      61 ILE   -0.0900
    923 CG1       -81.5790  -12.4110  -43.2180 C.3      61 ILE    0.0900
    924 CG2       -80.0740  -14.1650  -42.2360 C.3      61 ILE   -0.2700
    925 CD        -82.6420  -11.3680  -42.9830 C.3      61 ILE    0.0900
    926 HN        -81.5870  -14.5010  -39.7790 H        61 ILE    0.0900
    927 HA        -83.4190  -13.5310  -41.7150 H        61 ILE    0.0900
    928 HB        -81.0630  -12.5710  -41.1680 H        61 ILE   -0.1800
    929 HG11      -81.9090  -13.0700  -44.0480 H        61 ILE    0.0900
    930 HG12      -80.6400  -11.8980  -43.5170 H        61 ILE    0.0900
    931 HG21      -79.9220  -14.3140  -43.3270 H        61 ILE   -0.2700
    932 HG22      -80.2300  -15.1570  -41.7620 H        61 ILE    0.0900
    933 HG23      -79.1650  -13.6870  -41.8130 H        61 ILE    0.0900
    934 HD1       -82.4180  -10.7960  -42.0560 H        61 ILE    0.0900
    935 HD2       -83.6330  -11.8560  -42.8680 H        61 ILE    0.5100
    936 HD3       -82.6710  -10.6580  -43.8370 H        61 ILE   -0.5100
    937 N         -82.3870  -16.5100  -42.1170 N.am     62 SER   -0.4700
    938 CA        -82.5530  -17.7120  -42.9340 C.3      62 SER    0.3100
    939 C         -84.0220  -18.0480  -43.2200 C.2      62 SER    0.0700
    940 O         -84.3210  -18.8330  -44.1240 O.2      62 SER    0.0900
    941 CB        -81.8610  -18.9140  -42.2810 C.3      62 SER    0.0500
    942 OG        -82.0670  -20.0980  -43.0410 O.3      62 SER    0.0900
    943 HN        -82.0360  -16.6510  -41.1950 H        62 SER    0.0900
    944 HA        -82.1240  -17.5170  -43.9050 H        62 SER   -0.6600
    945 HB1       -82.2740  -19.0710  -41.2620 H        62 SER    0.4300
    946 HB2       -80.7690  -18.7230  -42.2130 H        62 SER    0.5100
    947 HG1       -83.0130  -20.1450  -43.2040 H        62 SER   -0.5100
    948 N         -84.9360  -17.4590  -42.4480 N.am     63 THR   -0.4700
    949 CA        -86.3650  -17.7130  -42.6060 C.3      63 THR    0.3100
    950 C         -86.9660  -16.9250  -43.7520 C.2      63 THR    0.0700
    951 O         -87.8050  -17.4280  -44.4850 O.2      63 THR    0.0900
    952 CB        -87.1460  -17.3230  -41.3510 C.3      63 THR    0.1400
    953 CG2       -88.5500  -17.9420  -41.3770 C.3      63 THR    0.0900
    954 OG1       -86.4270  -17.7470  -40.1860 O.3      63 THR   -0.6600
    955 HN        -84.6830  -16.8180  -41.7260 H        63 THR    0.4300
    956 HA        -86.4920  -18.7660  -42.8100 H        63 THR   -0.2700
    957 HB        -87.2750  -16.2200  -41.3130 H        63 THR    0.0900
    958 HG1       -85.7440  -17.0890  -40.0420 H        63 THR    0.0900
    959 HG21      -88.4780  -19.0510  -41.4200 H        63 THR    0.0900
    960 HG22      -89.1030  -17.5880  -42.2740 H        63 THR    0.5100
    961 HG23      -89.1060  -17.6590  -40.4580 H        63 THR   -0.5100
    962 N         -86.5190  -15.6780  -43.8990 N.am     64 GLY   -0.4700
    963 CA        -87.1110  -14.7470  -44.8410 C.3      64 GLY    0.3100
    964 C         -88.4130  -14.1370  -44.3550 C.2      64 GLY   -0.0200
    965 O         -89.4000  -14.0720  -45.0970 O.2      64 GLY    0.0900
    966 HN        -85.7530  -15.3280  -43.3660 H        64 GLY    0.0900
    967 HA1       -87.2990  -15.2840  -45.7590 H        64 GLY    0.5100
    968 HA2       -86.3970  -13.9550  -45.0140 H        64 GLY   -0.5100
    969 N         -88.4110  -13.6760  -43.1030 N.am     65 PHE   -0.4700
    970 CA        -89.5960  -13.0900  -42.4830 C.3      65 PHE    0.3100
    971 C         -89.9210  -11.7000  -43.0370 C.2      65 PHE    0.0700
    972 O         -89.2560  -11.2120  -43.9480 O.2      65 PHE    0.0900
    973 CB        -89.4300  -13.0240  -40.9610 C.3      65 PHE   -0.1800
    974 CG        -88.7770  -11.7590  -40.4730 C.ar     65 PHE    0.0900
    975 CD1       -87.7260  -11.1810  -41.1730 C.ar     65 PHE    0.0900
    976 CD2       -89.2260  -11.1450  -39.3130 C.ar     65 PHE    0.0000
    977 CE1       -87.1320  -10.0140  -40.7260 C.ar     65 PHE   -0.1150
    978 CE2       -88.6360   -9.9800  -38.8590 C.ar     65 PHE    0.1150
    979 CZ        -87.5870   -9.4130  -39.5690 C.ar     65 PHE   -0.1150
    980 HN        -87.5940  -13.7100  -42.5320 H        65 PHE    0.1150
    981 HA        -90.4470  -13.7030  -42.7420 H        65 PHE   -0.1150
    982 HB1       -88.7940  -13.8720  -40.6260 H        65 PHE    0.1150
    983 HB2       -90.4300  -13.0830  -40.4810 H        65 PHE   -0.1150
    984 HD1       -87.3680  -11.6470  -42.0790 H        65 PHE    0.1150
    985 HD2       -90.0440  -11.5810  -38.7590 H        65 PHE   -0.1150
    986 HE1       -86.3170   -9.5750  -41.2790 H        65 PHE    0.1150
    987 HE2       -88.9910   -9.5110  -37.9530 H        65 PHE    0.5100
    988 HZ        -87.1250   -8.5020  -39.2160 H        65 PHE   -0.5100
    989 N         -90.9500  -11.0670  -42.4780 N.am     66 CYS   -0.4700
    990 CA        -91.3560   -9.7350  -42.9080 C.3      66 CYS    0.3100
    991 C         -91.0140   -8.6880  -41.8600 C.2      66 CYS    0.0700
    992 O         -91.0770   -8.9520  -40.6570 O.2      66 CYS    0.0900
    993 CB        -92.8610   -9.6970  -43.1940 C.3      66 CYS   -0.1000
    994 SG        -93.4260  -10.9210  -44.4010 S.3      66 CYS    0.0900
    995 HN        -91.4860  -11.4720  -41.7420 H        66 CYS    0.0900
    996 HA        -90.7990   -9.4870  -43.7990 H        66 CYS   -0.0800
    997 HB1       -93.1160   -8.6830  -43.5680 H        66 CYS    0.5100
    998 HB2       -93.3980   -9.8650  -42.2370 H        66 CYS   -0.5100
    999 N         -90.6730   -7.4890  -42.3210 N.am     67 ALA   -0.4700
   1000 CA        -90.4530   -6.3730  -41.4200 C.3      67 ALA    0.3100
   1001 C         -90.1620   -5.0970  -42.1880 C.2      67 ALA    0.0700
   1002 O         -89.7850   -5.1350  -43.3620 O.2      67 ALA    0.0900
   1003 CB        -89.3220   -6.6800  -40.4580 C.3      67 ALA   -0.2700
   1004 HN        -90.5550   -7.3040  -43.2930 H        67 ALA    0.0900
   1005 HA        -91.3710   -6.1970  -40.8760 H        67 ALA    0.0900
   1006 HB1       -88.4340   -7.0450  -41.0170 H        67 ALA    0.0900
   1007 HB2       -89.6380   -7.4680  -39.7410 H        67 ALA    0.5100
   1008 HB3       -89.0390   -5.7610  -39.9030 H        67 ALA   -0.5100
   1009 N         -90.3290   -3.9650  -41.5060 N.am     68 ALA   -0.4700
   1010 CA        -90.1650   -2.6500  -42.1080 C.3      68 ALA    0.3100
   1011 C         -88.7630   -2.4930  -42.6600 C.2      68 ALA    0.0700
   1012 O         -87.7880   -2.7550  -41.9570 O.2      68 ALA    0.0900
   1013 CB        -90.4550   -1.5630  -41.0840 C.3      68 ALA   -0.2700
   1014 HN        -90.5770   -3.9700  -40.5400 H        68 ALA    0.0900
   1015 HA        -90.8480   -2.5730  -42.9420 H        68 ALA    0.0900
   1016 HB1       -89.7560   -1.6510  -40.2250 H        68 ALA    0.0900
   1017 HB2       -91.4950   -1.6640  -40.7070 H        68 ALA    0.5100
   1018 HB3       -90.3210   -0.5610  -41.5460 H        68 ALA   -0.5100
   1019 N         -88.6660   -2.0460  -43.9100 N.am     69 CYS   -0.4700
   1020 CA        -87.3860   -1.9490  -44.6040 C.3      69 CYS    0.3100
   1021 C         -86.2810   -1.2780  -43.7730 C.2      69 CYS    0.0700
   1022 O         -85.1540   -1.7770  -43.7160 O.2      69 CYS    0.0900
   1023 CB        -87.5580   -1.2290  -45.9510 C.3      69 CYS   -0.1000
   1024 SG        -85.9950   -0.8540  -46.8230 S.3      69 CYS    0.0900
   1025 HN        -89.4650   -1.7550  -44.4300 H        69 CYS    0.0900
   1026 HA        -87.0120   -2.9510  -44.7590 H        69 CYS   -0.0800
   1027 HB1       -88.0990   -0.2770  -45.7630 H        69 CYS    0.5100
   1028 HB2       -88.1860   -1.8690  -46.6050 H        69 CYS   -0.5100
   1029 N         -86.6060   -0.1600  -43.1180 N.am     70 HSE   -0.4700
   1030 CA        -85.6050    0.6060  -42.3670 C.3      70 HSE    0.3100
   1031 C         -85.2440    0.0460  -40.9840 C.2      70 HSE    0.0700
   1032 O         -84.1630    0.3220  -40.4590 O.2      70 HSE    0.0900
   1033 CB        -85.9980    2.0840  -42.2810 C.3      70 HSE   -0.0800
   1034 CG        -85.7530    2.8460  -43.5500 C.ar     70 HSE    0.0900
   1035 CD2       -86.7280    3.5870  -44.1740 C.ar     70 HSE    0.0900
   1036 ND1       -84.6340    2.9680  -44.3100 N.ar     70 HSE   -0.7000
   1037 CE1       -84.9560    3.7750  -45.3690 C.ar     70 HSE    0.2200
   1038 NE2       -86.2230    4.1400  -45.2710 N.ar     70 HSE    0.2500
   1039 HN        -87.5350    0.2010  -43.1100 H        70 HSE    0.1300
   1040 HA        -84.6570    0.5010  -42.8730 H        70 HSE   -0.3600
   1041 HB1       -85.4110    2.5640  -41.4690 H        70 HSE    0.3200
   1042 HB2       -87.0800    2.1530  -42.0380 H        70 HSE   -0.0500
   1043 HD2       -87.7560    3.7370  -43.8710 H        70 HSE    0.0900
   1044 HE1       -84.2930    4.0830  -46.1770 H        70 HSE    0.5100
   1045 HE2       -86.7260    4.7270  -45.9050 H        70 HSE   -0.5100
   1046 N         -86.1450   -0.7430  -40.4000 N.am     71 GLY   -0.4700
   1047 CA        -85.8210   -1.4890  -39.1960 C.3      71 GLY    0.3100
   1048 C         -85.2310   -2.8410  -39.5550 C.2      71 GLY   -0.0200
   1049 O         -84.5100   -3.4560  -38.7730 O.2      71 GLY    0.0900
   1050 HN        -87.0680   -0.8570  -40.7570 H        71 GLY    0.0900
   1051 HA1       -86.7260   -1.6290  -38.6240 H        71 GLY    0.5100
   1052 HA2       -85.1030   -0.9210  -38.6220 H        71 GLY   -0.5100
   1053 N         -85.5410   -3.2940  -40.7670 N.am     72 CYS   -0.4700
   1054 CA        -85.0780   -4.5770  -41.2800 C.3      72 CYS    0.3100
   1055 C         -83.5980   -4.5260  -41.6560 C.2      72 CYS    0.0700
   1056 O         -82.8600   -5.4970  -41.4610 O.2      72 CYS    0.0900
   1057 CB        -85.9250   -4.9870  -42.4950 C.3      72 CYS   -0.1000
   1058 SG        -85.6130   -6.6390  -43.1750 S.3      72 CYS    0.0900
   1059 HN        -86.1140   -2.7660  -41.3880 H        72 CYS    0.0900
   1060 HA        -85.1690   -5.3090  -40.4910 H        72 CYS   -0.0800
   1061 HB1       -85.7440   -4.2410  -43.2970 H        72 CYS    0.5100
   1062 HB2       -86.9910   -4.9300  -42.1950 H        72 CYS   -0.5100
   1063 N         -83.1640   -3.3870  -42.1950 N.am     73 LEU   -0.4700
   1064 CA        -81.7670   -3.2080  -42.5780 C.3      73 LEU    0.3100
   1065 C         -80.8430   -3.2960  -41.3700 C.2      73 LEU    0.0700
   1066 O         -79.6540   -3.5530  -41.5170 O.2      73 LEU    0.0900
   1067 CB        -81.5510   -1.8780  -43.3110 C.3      73 LEU   -0.1800
   1068 CG        -81.2280   -1.9280  -44.8110 C.3      73 LEU    0.0900
   1069 CD1       -80.7130   -3.3050  -45.2220 C.3      73 LEU    0.0900
   1070 CD2       -82.4320   -1.5360  -45.6600 C.3      73 LEU   -0.0900
   1071 HN        -83.7690   -2.6120  -42.3600 H        73 LEU    0.0900
   1072 HA        -81.4910   -4.0330  -43.2170 H        73 LEU   -0.2700
   1073 HB1       -80.7120   -1.3540  -42.8080 H        73 LEU    0.0900
   1074 HB2       -82.4760   -1.2780  -43.1900 H        73 LEU    0.0900
   1075 HG        -80.4560   -1.1660  -45.0440 H        73 LEU    0.0900
   1076 HD11      -81.5360   -4.0490  -45.1770 H        73 LEU   -0.2700
   1077 HD12      -79.9040   -3.6270  -44.5330 H        73 LEU    0.0900
   1078 HD13      -80.3260   -3.2680  -46.2640 H        73 LEU    0.0900
   1079 HD21      -82.7530   -0.5010  -45.4130 H        73 LEU    0.0900
   1080 HD22      -83.2790   -2.2270  -45.4590 H        73 LEU    0.5100
   1081 HD23      -82.1650   -1.5760  -46.7380 H        73 LEU   -0.5100
   1082 N         -81.3910   -3.0900  -40.1740 N.am     74 PHE   -0.4700
   1083 CA        -80.6020   -3.1890  -38.9520 C.3      74 PHE    0.3100
   1084 C         -80.2070   -4.6330  -38.6210 C.2      74 PHE    0.0700
   1085 O         -79.0820   -4.8890  -38.1920 O.2      74 PHE    0.0900
   1086 CB        -81.3390   -2.5360  -37.7720 C.3      74 PHE   -0.1800
   1087 CG        -80.4740   -2.3460  -36.5480 C.ar     74 PHE    0.0900
   1088 CD1       -80.4060   -1.1120  -35.9170 C.ar     74 PHE    0.0900
   1089 CD2       -79.7350   -3.4030  -36.0210 C.ar     74 PHE    0.0000
   1090 CE1       -79.6090   -0.9390  -34.7970 C.ar     74 PHE   -0.1150
   1091 CE2       -78.9400   -3.2370  -34.9080 C.ar     74 PHE    0.1150
   1092 CZ        -78.8760   -2.0050  -34.2940 C.ar     74 PHE   -0.1150
   1093 HN        -82.3550   -2.8610  -40.0610 H        74 PHE    0.1150
   1094 HA        -79.6590   -2.6940  -39.1240 H        74 PHE   -0.1150
   1095 HB1       -82.1950   -3.1780  -37.4740 H        74 PHE    0.1150
   1096 HB2       -81.7030   -1.5320  -38.0760 H        74 PHE   -0.1150
   1097 HD1       -80.9780   -0.2800  -36.3020 H        74 PHE    0.1150
   1098 HD2       -79.7840   -4.3720  -36.4960 H        74 PHE   -0.1150
   1099 HE1       -79.5580    0.0260  -34.3160 H        74 PHE    0.1150
   1100 HE2       -78.3710   -4.0670  -34.5180 H        74 PHE    0.5100
   1101 HZ        -78.2550   -1.8690  -33.4210 H        74 PHE   -0.5100
   1102 N         -81.1190   -5.5780  -38.8260 N.am     75 ILE   -0.4700
   1103 CA        -80.8980   -6.9720  -38.4190 C.3      75 ILE    0.3100
   1104 C         -80.0270   -7.7870  -39.3840 C.2      75 ILE    0.0700
   1105 O         -79.4350   -8.7920  -38.9890 O.2      75 ILE    0.0900
   1106 CB        -82.2300   -7.7260  -38.2000 C.3      75 ILE   -0.0900
   1107 CG1       -83.3010   -6.7780  -37.6640 C.3      75 ILE    0.0900
   1108 CG2       -82.0300   -8.9300  -37.2760 C.3      75 ILE   -0.2700
   1109 CD        -84.6030   -6.8120  -38.4530 C.3      75 ILE    0.0900
   1110 HN        -81.9930   -5.3830  -39.2620 H        75 ILE    0.0900
   1111 HA        -80.3240   -6.9610  -37.5040 H        75 ILE    0.0900
   1112 HB        -82.6180   -8.0780  -39.1810 H        75 ILE   -0.1800
   1113 HG11      -82.9000   -5.7430  -37.6910 H        75 ILE    0.0900
   1114 HG12      -83.5190   -7.0520  -36.6100 H        75 ILE    0.0900
   1115 HG21      -81.6500   -8.5920  -36.2870 H        75 ILE   -0.2700
   1116 HG22      -81.2890   -9.6290  -37.7200 H        75 ILE    0.0900
   1117 HG23      -82.9960   -9.4560  -37.1230 H        75 ILE    0.0900
   1118 HD1       -85.2120   -7.6910  -38.1470 H        75 ILE    0.0900
   1119 HD2       -84.3850   -6.8930  -39.5390 H        75 ILE    0.5100
   1120 HD3       -85.1900   -5.8900  -38.2560 H        75 ILE   -0.5100
   1121 N         -79.9840   -7.3870  -40.6540 N.am     76 ALA   -0.4700
   1122 CA        -79.0910   -8.0170  -41.6310 C.3      76 ALA    0.3100
   1123 C         -77.6540   -7.4560  -41.5780 C.2      76 ALA    0.0700
   1124 O         -76.6600   -8.1810  -41.7260 O.2      76 ALA    0.0900
   1125 CB        -79.6750   -7.8910  -43.0400 C.3      76 ALA   -0.2700
   1126 HN        -80.5570   -6.6460  -40.9970 H        76 ALA    0.0900
   1127 HA        -78.9780   -9.0570  -41.3620 H        76 ALA    0.0900
   1128 HB1       -79.7990   -6.8200  -43.3080 H        76 ALA    0.0900
   1129 HB2       -80.6690   -8.3850  -43.0830 H        76 ALA    0.5100
   1130 HB3       -78.9900   -8.3640  -43.7760 H        76 ALA   -0.5100
   1131 N         -77.5730   -6.1440  -41.3800 N.am     77 CYS   -0.4700
   1132 CA        -76.3270   -5.3910  -41.4340 C.3      77 CYS    0.3100
   1133 C         -75.6350   -5.1040  -40.1100 C.2      77 CYS    0.0700
   1134 O         -74.7410   -4.2610  -40.0610 O.2      77 CYS    0.0900
   1135 CB        -76.4880   -4.1190  -42.2630 C.3      77 CYS   -0.1100
   1136 SG        -76.5890   -4.4790  -44.0370 S.3      77 CYS    0.0900
   1137 HN        -78.3860   -5.6020  -41.1830 H        77 CYS    0.0900
   1138 HA        -75.5720   -6.0280  -41.8710 H        77 CYS   -0.2300
   1139 HB1       -75.6210   -3.4530  -42.0660 H        77 CYS    0.1600
   1140 HB2       -77.4110   -3.5940  -41.9350 H        77 CYS    0.5100
   1141 HG1       -75.2820   -4.6240  -44.2000 H        77 CYS   -0.5100
   1142 N         -76.0740   -5.7160  -39.0160 N.am     78 PHE   -0.4700
   1143 CA        -75.3130   -5.5420  -37.7870 C.3      78 PHE    0.3100
   1144 C         -73.9230   -6.2150  -37.8350 C.2      78 PHE    0.0700
   1145 O         -72.9270   -5.6590  -37.3510 O.2      78 PHE    0.0900
   1146 CB        -76.1030   -5.9940  -36.5650 C.3      78 PHE   -0.1800
   1147 CG        -75.4240   -5.6570  -35.2760 C.ar     78 PHE    0.0900
   1148 CD1       -75.3130   -4.3350  -34.8630 C.ar     78 PHE    0.0900
   1149 CD2       -74.8680   -6.6540  -34.4910 C.ar     78 PHE    0.0000
   1150 CE1       -74.6690   -4.0080  -33.6760 C.ar     78 PHE   -0.1150
   1151 CE2       -74.2290   -6.3390  -33.3040 C.ar     78 PHE    0.1150
   1152 CZ        -74.1300   -5.0120  -32.8930 C.ar     78 PHE   -0.1150
   1153 HN        -76.8920   -6.2860  -38.9860 H        78 PHE    0.1150
   1154 HA        -75.0630   -4.4950  -37.6990 H        78 PHE   -0.1150
   1155 HB1       -76.2320   -7.0970  -36.5940 H        78 PHE    0.1150
   1156 HB2       -77.0950   -5.4940  -36.5600 H        78 PHE   -0.1150
   1157 HD1       -75.7320   -3.5500  -35.4740 H        78 PHE    0.1150
   1158 HD2       -74.9320   -7.6840  -34.8090 H        78 PHE   -0.1150
   1159 HE1       -74.5910   -2.9760  -33.3660 H        78 PHE    0.1150
   1160 HE2       -73.8060   -7.1250  -32.6950 H        78 PHE    0.5100
   1161 HZ        -73.6350   -4.7680  -31.9650 H        78 PHE   -0.5100
   1162 N         -73.8550   -7.4040  -38.4350 N.am     79 VAL   -0.4700
   1163 CA        -72.5800   -8.0930  -38.6500 C.3      79 VAL    0.3100
   1164 C         -71.5260   -7.2130  -39.3390 C.2      79 VAL    0.0700
   1165 O         -70.3400   -7.2910  -39.0210 O.2      79 VAL    0.0900
   1166 CB        -72.7730   -9.4210  -39.4480 C.3      79 VAL   -0.0900
   1167 CG1       -73.7550   -9.2300  -40.5910 C.3      79 VAL    0.0900
   1168 CG2       -71.4370   -9.9550  -39.9650 C.3      79 VAL   -0.2700
   1169 HN        -74.6690   -7.8760  -38.7640 H        79 VAL    0.0900
   1170 HA        -72.1500   -8.3020  -37.6830 H        79 VAL    0.0900
   1171 HB        -73.1560  -10.2070  -38.7630 H        79 VAL    0.0900
   1172 HG11      -73.4770   -8.3350  -41.1880 H        79 VAL   -0.2700
   1173 HG12      -74.7800   -9.0820  -40.1870 H        79 VAL    0.0900
   1174 HG13      -73.7390  -10.1200  -41.2560 H        79 VAL    0.0900
   1175 HG21      -70.6920   -9.9850  -39.1410 H        79 VAL    0.0900
   1176 HG22      -71.0500   -9.2910  -40.7680 H        79 VAL    0.5100
   1177 HG23      -71.5690  -10.9840  -40.3620 H        79 VAL   -0.5100
   1178 N         -71.9590   -6.3730  -40.2790 N.am     80 LEU   -0.4700
   1179 CA        -71.0590   -5.4570  -40.9680 C.3      80 LEU    0.3100
   1180 C         -70.3810   -4.5270  -39.9870 C.2      80 LEU    0.0700
   1181 O         -69.2140   -4.1600  -40.1640 O.2      80 LEU    0.0900
   1182 CB        -71.8150   -4.6080  -41.9890 C.3      80 LEU   -0.1800
   1183 CG        -72.1760   -5.2780  -43.3110 C.3      80 LEU    0.0900
   1184 CD1       -72.4750   -4.2080  -44.3390 C.3      80 LEU    0.0900
   1185 CD2       -71.0500   -6.1830  -43.7840 C.3      80 LEU   -0.0900
   1186 HN        -72.9180   -6.3330  -40.5520 H        80 LEU    0.0900
   1187 HA        -70.2990   -6.0460  -41.4610 H        80 LEU   -0.2700
   1188 HB1       -71.1890   -3.7210  -42.2200 H        80 LEU    0.0900
   1189 HB2       -72.7590   -4.2700  -41.5130 H        80 LEU    0.0900
   1190 HG        -73.0690   -5.9250  -43.1740 H        80 LEU    0.0900
   1191 HD11      -71.5840   -3.5590  -44.4840 H        80 LEU   -0.2700
   1192 HD12      -73.3210   -3.5770  -43.9930 H        80 LEU    0.0900
   1193 HD13      -72.7330   -4.6790  -45.3120 H        80 LEU    0.0900
   1194 HD21      -70.9740   -7.0740  -43.1260 H        80 LEU    0.0900
   1195 HD22      -70.0840   -5.6350  -43.7510 H        80 LEU    0.5100
   1196 HD23      -71.2490   -6.5260  -44.8220 H        80 LEU   -0.5100
   1197 N         -71.1330   -4.1360  -38.9590 N.am     81 VAL   -0.4700
   1198 CA        -70.6310   -3.2220  -37.9390 C.3      81 VAL    0.3100
   1199 C         -69.5170   -3.8770  -37.1070 C.2      81 VAL    0.0700
   1200 O         -68.5640   -3.2080  -36.6890 O.2      81 VAL    0.0900
   1201 CB        -71.7780   -2.7020  -37.0450 C.3      81 VAL   -0.0900
   1202 CG1       -71.2700   -1.6640  -36.0540 C.3      81 VAL    0.0900
   1203 CG2       -72.8780   -2.1060  -37.9190 C.3      81 VAL   -0.2700
   1204 HN        -72.0710   -4.4500  -38.8410 H        81 VAL    0.0900
   1205 HA        -70.1460   -2.3990  -38.4410 H        81 VAL    0.0900
   1206 HB        -72.2240   -3.5530  -36.4870 H        81 VAL    0.0900
   1207 HG11      -70.6720   -0.8910  -36.5830 H        81 VAL   -0.2700
   1208 HG12      -70.6240   -2.1530  -35.2940 H        81 VAL    0.0900
   1209 HG13      -72.1280   -1.1670  -35.5530 H        81 VAL    0.0900
   1210 HG21      -73.1510   -2.8190  -38.7260 H        81 VAL    0.0900
   1211 HG22      -72.5210   -1.1630  -38.3850 H        81 VAL    0.5100
   1212 HG23      -73.7810   -1.9020  -37.3050 H        81 VAL   -0.5100
   1213 N         -69.6350   -5.1930  -36.8990 N.am     82 LEU   -0.4700
   1214 CA        -68.6610   -5.9610  -36.1210 C.3      82 LEU    0.3100
   1215 C         -67.4320   -6.3290  -36.9430 C.2      82 LEU    0.0700
   1216 O         -66.3140   -5.9410  -36.6060 O.2      82 LEU    0.0900
   1217 CB        -69.2880   -7.2180  -35.4970 C.3      82 LEU   -0.1800
   1218 CG        -70.3320   -6.9790  -34.4010 C.3      82 LEU    0.0900
   1219 CD1       -70.7160   -8.2730  -33.6970 C.3      82 LEU    0.0900
   1220 CD2       -69.8650   -5.9370  -33.3920 C.3      82 LEU   -0.0900
   1221 HN        -70.4000   -5.7140  -37.2670 H        82 LEU    0.0900
   1222 HA        -68.2770   -5.3160  -35.3450 H        82 LEU   -0.2700
   1223 HB1       -68.4690   -7.8270  -35.0610 H        82 LEU    0.0900
   1224 HB2       -69.7730   -7.7960  -36.3100 H        82 LEU    0.0900
   1225 HG        -71.2400   -6.5310  -34.8570 H        82 LEU    0.0900
   1226 HD11      -69.8690   -8.6360  -33.0770 H        82 LEU   -0.2700
   1227 HD12      -70.9660   -9.0520  -34.4490 H        82 LEU    0.0900
   1228 HD13      -71.5910   -8.0980  -33.0350 H        82 LEU    0.0900
   1229 HD21      -69.6760   -4.9690  -33.9020 H        82 LEU    0.0900
   1230 HD22      -68.9220   -6.2740  -32.9100 H        82 LEU    0.5100
   1231 HD23      -70.6470   -5.7830  -32.6170 H        82 LEU   -0.5100
   1232 N         -67.6470   -7.0800  -38.0200 N.am     83 THR   -0.4700
   1233 CA        -66.5680   -7.4870  -38.9020 C.3      83 THR    0.3100
   1234 C         -65.6580   -6.2870  -39.1810 C.2      83 THR    0.0700
   1235 O         -64.4280   -6.4050  -39.2220 O.2      83 THR    0.0900
   1236 CB        -67.1410   -8.0680  -40.2220 C.3      83 THR    0.1400
   1237 CG2       -66.0600   -8.2810  -41.2720 C.3      83 THR    0.0900
   1238 OG1       -67.7610   -9.3260  -39.9540 O.3      83 THR   -0.6600
   1239 HN        -68.5580   -7.3950  -38.2700 H        83 THR    0.4300
   1240 HA        -65.9770   -8.2310  -38.3890 H        83 THR   -0.2700
   1241 HB        -67.8980   -7.3730  -40.6460 H        83 THR    0.0900
   1242 HG1       -67.9540   -9.7150  -40.8100 H        83 THR    0.0900
   1243 HG21      -65.2950   -8.9910  -40.8930 H        83 THR    0.0900
   1244 HG22      -65.5630   -7.3150  -41.5050 H        83 THR    0.5100
   1245 HG23      -66.5090   -8.7030  -42.1970 H        83 THR   -0.5100
   1246 N         -66.2710   -5.1180  -39.3350 N.am     84 GLN   -0.4700
   1247 CA        -65.5160   -3.9030  -39.5850 C.3      84 GLN    0.3100
   1248 C         -64.8430   -3.3660  -38.3220 C.2      84 GLN    0.0700
   1249 O         -63.7730   -2.7760  -38.4030 O.2      84 GLN    0.0900
   1250 CB        -66.4050   -2.8310  -40.2270 C.3      84 GLN   -0.1800
   1251 CG        -65.6350   -1.6700  -40.8480 C.3      84 GLN    0.0900
   1252 CD        -64.8970   -2.0580  -42.1240 C.2      84 GLN    0.0900
   1253 NE2       -63.7040   -1.4930  -42.3100 N.am     84 GLN   -0.1800
   1254 OE1       -65.3890   -2.8460  -42.9330 O.2      84 GLN    0.0900
   1255 HN        -67.2630   -5.0220  -39.2870 H        84 GLN    0.0900
   1256 HA        -64.6940   -4.1500  -40.2400 H        84 GLN    0.5500
   1257 HB1       -67.0830   -2.4250  -39.4470 H        84 GLN   -0.5500
   1258 HB2       -67.0150   -3.3110  -41.0210 H        84 GLN   -0.6200
   1259 HG1       -64.8910   -1.2980  -40.1110 H        84 GLN    0.3200
   1260 HG2       -66.3490   -0.8550  -41.0890 H        84 GLN    0.3000
   1261 HE21      -63.1720   -1.7080  -43.1280 H        84 GLN    0.5100
   1262 HE22      -63.3430   -0.8540  -41.6310 H        84 GLN   -0.5100
   1263 N         -65.4490   -3.5640  -37.1540 N.am     85 SER   -0.4700
   1264 CA        -64.8050   -3.1290  -35.9170 C.3      85 SER    0.3100
   1265 C         -63.6070   -4.0170  -35.6020 C.2      85 SER    0.0700
   1266 O         -62.6100   -3.5710  -35.0350 O.2      85 SER    0.0900
   1267 CB        -65.7800   -3.1260  -34.7450 C.3      85 SER    0.0500
   1268 OG        -65.4340   -2.0980  -33.8310 O.3      85 SER    0.0900
   1269 HN        -66.3390   -4.0030  -37.0730 H        85 SER    0.0900
   1270 HA        -64.4180   -2.1340  -36.0790 H        85 SER   -0.6600
   1271 HB1       -65.7400   -4.1050  -34.2190 H        85 SER    0.4300
   1272 HB2       -66.8120   -2.9470  -35.1140 H        85 SER    0.5100
   1273 HG1       -65.9730   -2.2450  -33.0500 H        85 SER   -0.5100
   1274 N         -63.7170   -5.2830  -35.9890 N.am     86 SER   -0.4700
   1275 CA        -62.6050   -6.2150  -35.9340 C.3      86 SER    0.3100
   1276 C         -61.3960   -5.6110  -36.6220 C.2      86 SER    0.0700
   1277 O         -60.3000   -5.5270  -36.0590 O.2      86 SER    0.0900
   1278 CB        -62.9800   -7.5120  -36.6660 C.3      86 SER    0.0500
   1279 OG        -63.6080   -8.4450  -35.8010 O.3      86 SER    0.0900
   1280 HN        -64.5740   -5.6530  -36.3380 H        86 SER    0.0900
   1281 HA        -62.3830   -6.4170  -34.8970 H        86 SER   -0.6600
   1282 HB1       -62.0610   -7.9800  -37.0790 H        86 SER    0.4300
   1283 HB2       -63.6800   -7.2760  -37.4960 H        86 SER    0.5100
   1284 HG1       -62.9240   -8.7500  -35.2020 H        86 SER   -0.5100
   1285 N         -61.6190   -5.1790  -37.8580 N.am     87 ILE   -0.4700
   1286 CA        -60.5300   -4.8150  -38.7540 C.3      87 ILE    0.3100
   1287 C         -59.7100   -3.6130  -38.2680 C.2      87 ILE    0.0700
   1288 O         -58.4780   -3.6170  -38.3480 O.2      87 ILE    0.0900
   1289 CB        -61.0460   -4.6890  -40.2090 C.3      87 ILE   -0.0900
   1290 CG1       -61.5030   -6.0710  -40.6830 C.3      87 ILE    0.0900
   1291 CG2       -59.9830   -4.1370  -41.1380 C.3      87 ILE   -0.2700
   1292 CD        -61.9760   -6.1200  -42.1000 C.3      87 ILE    0.0900
   1293 HN        -62.5400   -5.0840  -38.2270 H        87 ILE    0.0900
   1294 HA        -59.7720   -5.5810  -38.6890 H        87 ILE    0.0900
   1295 HB        -61.9260   -4.0120  -40.2250 H        87 ILE   -0.1800
   1296 HG11      -62.3340   -6.4070  -40.0280 H        87 ILE    0.0900
   1297 HG12      -60.6520   -6.7750  -40.5760 H        87 ILE    0.0900
   1298 HG21      -59.0970   -4.8080  -41.1450 H        87 ILE   -0.2700
   1299 HG22      -59.6640   -3.1310  -40.7920 H        87 ILE    0.0900
   1300 HG23      -60.3830   -4.0680  -42.1720 H        87 ILE    0.0900
   1301 HD1       -61.1180   -5.9830  -42.7940 H        87 ILE    0.0900
   1302 HD2       -62.7120   -5.3080  -42.2810 H        87 ILE    0.5100
   1303 HD3       -62.4470   -7.1040  -42.3070 H        87 ILE   -0.5100
   1304 N         -60.3860   -2.6070  -37.7200 N.am     88 PHE   -0.4700
   1305 CA        -59.6910   -1.4550  -37.1690 C.3      88 PHE    0.3100
   1306 C         -58.8040   -1.8550  -35.9950 C.2      88 PHE    0.0700
   1307 O         -57.7290   -1.2780  -35.7810 O.2      88 PHE    0.0900
   1308 CB        -60.6830   -0.3740  -36.7560 C.3      88 PHE   -0.1800
   1309 CG        -61.4560    0.1860  -37.9040 C.ar     88 PHE    0.0900
   1310 CD1       -62.8440    0.2960  -37.8400 C.ar     88 PHE    0.0900
   1311 CD2       -60.8000    0.5900  -39.0580 C.ar     88 PHE    0.0000
   1312 CE1       -63.5600    0.7990  -38.9060 C.ar     88 PHE   -0.1150
   1313 CE2       -61.5050    1.0980  -40.1290 C.ar     88 PHE    0.1150
   1314 CZ        -62.8880    1.2030  -40.0570 C.ar     88 PHE   -0.1150
   1315 HN        -61.3820   -2.5960  -37.6630 H        88 PHE    0.1150
   1316 HA        -59.0180   -1.0780  -37.9250 H        88 PHE   -0.1150
   1317 HB1       -60.1330    0.4690  -36.2840 H        88 PHE    0.1150
   1318 HB2       -61.4160   -0.8020  -36.0400 H        88 PHE   -0.1150
   1319 HD1       -63.3640   -0.0170  -36.9470 H        88 PHE    0.1150
   1320 HD2       -59.7240    0.5070  -39.1190 H        88 PHE   -0.1150
   1321 HE1       -64.6350    0.8800  -38.8490 H        88 PHE    0.1150
   1322 HE2       -60.9850    1.4130  -41.0200 H        88 PHE    0.5100
   1323 HZ        -63.4430    1.5980  -40.8950 H        88 PHE   -0.5100
   1324 N         -59.2380   -2.8560  -35.2360 N.am     89 SER   -0.4700
   1325 CA        -58.4200   -3.3280  -34.1320 C.3      89 SER    0.3100
   1326 C         -57.1490   -4.0830  -34.6010 C.2      89 SER    0.0700
   1327 O         -56.0230   -3.7290  -34.2160 O.2      89 SER    0.0900
   1328 CB        -59.2670   -4.1540  -33.1600 C.3      89 SER    0.0500
   1329 OG        -60.2600   -3.3470  -32.5340 O.3      89 SER    0.0900
   1330 HN        -60.1130   -3.3110  -35.3820 H        89 SER    0.0900
   1331 HA        -58.0010   -2.4690  -33.6300 H        89 SER   -0.6600
   1332 HB1       -58.6140   -4.5870  -32.3730 H        89 SER    0.4300
   1333 HB2       -59.7730   -4.9740  -33.7120 H        89 SER    0.5100
   1334 HG1       -60.8950   -3.1310  -33.2200 H        89 SER   -0.5100
   1335 N         -57.3170   -5.0950  -35.4560 N.am     90 LEU   -0.4700
   1336 CA        -56.1850   -5.8190  -36.0190 C.3      90 LEU    0.3100
   1337 C         -55.1790   -4.8400  -36.5800 C.2      90 LEU    0.0700
   1338 O         -53.9740   -5.0170  -36.4370 O.2      90 LEU    0.0900
   1339 CB        -56.6390   -6.7410  -37.1530 C.3      90 LEU   -0.1800
   1340 CG        -57.6930   -7.8060  -36.8590 C.3      90 LEU    0.0900
   1341 CD1       -58.2420   -8.3700  -38.1490 C.3      90 LEU    0.0900
   1342 CD2       -57.1180   -8.9070  -36.0090 C.3      90 LEU   -0.0900
   1343 HN        -58.2220   -5.3990  -35.7450 H        90 LEU    0.0900
   1344 HA        -55.7320   -6.3960  -35.2270 H        90 LEU   -0.2700
   1345 HB1       -55.7370   -7.2660  -37.5280 H        90 LEU    0.0900
   1346 HB2       -57.0430   -6.0930  -37.9580 H        90 LEU    0.0900
   1347 HG        -58.5200   -7.3540  -36.2710 H        90 LEU    0.0900
   1348 HD11      -57.4250   -8.8320  -38.7430 H        90 LEU   -0.2700
   1349 HD12      -58.7040   -7.5590  -38.7510 H        90 LEU    0.0900
   1350 HD13      -59.0030   -9.1490  -37.9280 H        90 LEU    0.0900
   1351 HD21      -56.7570   -8.4950  -35.0430 H        90 LEU    0.0900
   1352 HD22      -56.2630   -9.3830  -36.5350 H        90 LEU    0.5100
   1353 HD23      -57.8990   -9.6700  -35.7990 H        90 LEU   -0.5100
   1354 N         -55.6850   -3.8090  -37.2450 N.am     91 LEU   -0.4700
   1355 CA        -54.8280   -2.8230  -37.8710 C.3      91 LEU    0.3100
   1356 C         -54.2250   -1.9120  -36.8220 C.2      91 LEU    0.0700
   1357 O         -53.1100   -1.4350  -36.9880 O.2      91 LEU    0.0900
   1358 CB        -55.6130   -1.9950  -38.8850 C.3      91 LEU   -0.1800
   1359 CG        -54.7900   -1.0340  -39.7470 C.3      91 LEU    0.0900
   1360 CD1       -53.9110   -1.7980  -40.7180 C.3      91 LEU    0.0900
   1361 CD2       -55.6890   -0.0640  -40.5050 C.3      91 LEU   -0.0900
   1362 HN        -56.6670   -3.6680  -37.3430 H        91 LEU    0.0900
   1363 HA        -54.0190   -3.3440  -38.3590 H        91 LEU   -0.2700
   1364 HB1       -56.3650   -1.3970  -38.3290 H        91 LEU    0.0900
   1365 HB2       -56.1410   -2.6970  -39.5640 H        91 LEU    0.0900
   1366 HG        -54.1510   -0.4060  -39.0900 H        91 LEU    0.0900
   1367 HD11      -54.5380   -2.4240  -41.3890 H        91 LEU   -0.2700
   1368 HD12      -53.2180   -2.4620  -40.1580 H        91 LEU    0.0900
   1369 HD13      -53.3270   -1.0870  -41.3400 H        91 LEU    0.0900
   1370 HD21      -56.2910    0.5370  -39.7900 H        91 LEU    0.0900
   1371 HD22      -56.3830   -0.6290  -41.1650 H        91 LEU    0.5100
   1372 HD23      -55.0700    0.6260  -41.1170 H        91 LEU   -0.5100
   1373 N         -54.9650   -1.6660  -35.7420 N.am     92 ALA   -0.4700
   1374 CA        -54.4390   -0.8890  -34.6200 C.3      92 ALA    0.3100
   1375 C         -53.2440   -1.6050  -34.0000 C.2      92 ALA    0.0700
   1376 O         -52.1310   -1.0640  -33.8970 O.2      92 ALA    0.0900
   1377 CB        -55.5180   -0.6840  -33.5770 C.3      92 ALA   -0.2700
   1378 HN        -55.9010   -1.9960  -35.6510 H        92 ALA    0.0900
   1379 HA        -54.0960    0.0620  -35.0000 H        92 ALA    0.0900
   1380 HB1       -55.8750   -1.6650  -33.1970 H        92 ALA    0.0900
   1381 HB2       -56.3790   -0.1430  -34.0240 H        92 ALA    0.5100
   1382 HB3       -55.1130   -0.0990  -32.7230 H        92 ALA   -0.5100
   1383 N         -53.5060   -2.8460  -33.6040 N.am     93 ILE   -0.4700
   1384 CA        -52.5120   -3.7550  -33.0680 C.3      93 ILE    0.3100
   1385 C         -51.2510   -3.7870  -33.9250 C.2      93 ILE    0.0700
   1386 O         -50.1520   -3.5790  -33.4210 O.2      93 ILE    0.0900
   1387 CB        -53.1170   -5.1630  -33.0150 C.3      93 ILE   -0.0900
   1388 CG1       -53.8560   -5.3700  -31.7030 C.3      93 ILE    0.0900
   1389 CG2       -52.0640   -6.2260  -33.1940 C.3      93 ILE   -0.2700
   1390 CD        -54.8960   -6.4550  -31.7770 C.3      93 ILE    0.0900
   1391 HN        -54.4280   -3.2190  -33.6610 H        93 ILE    0.0900
   1392 HA        -52.2360   -3.4180  -32.0800 H        93 ILE    0.0900
   1393 HB        -53.8750   -5.2630  -33.8190 H        93 ILE   -0.1800
   1394 HG11      -54.3540   -4.4190  -31.4200 H        93 ILE    0.0900
   1395 HG12      -53.1190   -5.6380  -30.9170 H        93 ILE    0.0900
   1396 HG21      -51.2110   -6.0410  -32.5060 H        93 ILE   -0.2700
   1397 HG22      -51.6860   -6.2120  -34.2380 H        93 ILE    0.0900
   1398 HG23      -52.4920   -7.2260  -32.9650 H        93 ILE    0.0900
   1399 HD1       -54.4060   -7.4480  -31.8650 H        93 ILE    0.0900
   1400 HD2       -55.5420   -6.2990  -32.6670 H        93 ILE    0.5100
   1401 HD3       -55.5170   -6.4460  -30.8560 H        93 ILE   -0.5100
   1402 N         -51.4170   -4.0230  -35.2260 N.am     94 ALA   -0.4700
   1403 CA        -50.2980   -4.1160  -36.1550 C.3      94 ALA    0.3100
   1404 C         -49.4310   -2.8800  -36.0750 C.2      94 ALA    0.0700
   1405 O         -48.2110   -2.9640  -35.9580 O.2      94 ALA    0.0900
   1406 CB        -50.8090   -4.2700  -37.5650 C.3      94 ALA   -0.2700
   1407 HN        -52.3220   -4.1490  -35.6250 H        94 ALA    0.0900
   1408 HA        -49.6970   -4.9690  -35.8760 H        94 ALA    0.0900
   1409 HB1       -51.4340   -3.3950  -37.8430 H        94 ALA    0.0900
   1410 HB2       -51.4290   -5.1880  -37.6460 H        94 ALA    0.5100
   1411 HB3       -49.9540   -4.3330  -38.2720 H        94 ALA   -0.5100
   1412 N         -50.0720   -1.7190  -36.1470 N.am     95 ILE   -0.4700
   1413 CA        -49.3580   -0.4670  -36.0630 C.3      95 ILE    0.3100
   1414 C         -48.6060   -0.4460  -34.7560 C.2      95 ILE    0.0700
   1415 O         -47.4090   -0.1480  -34.7210 O.2      95 ILE    0.0900
   1416 CB        -50.3160    0.7110  -36.1160 C.3      95 ILE   -0.0900
   1417 CG1       -50.6940    1.0220  -37.5660 C.3      95 ILE    0.0900
   1418 CG2       -49.6790    1.9240  -35.4930 C.3      95 ILE   -0.2700
   1419 CD        -52.1780    1.4140  -37.7390 C.3      95 ILE    0.0900
   1420 HN        -51.0600   -1.6600  -36.2600 H        95 ILE    0.0900
   1421 HA        -48.6660   -0.4230  -36.8900 H        95 ILE    0.0900
   1422 HB        -51.2450    0.4580  -35.5640 H        95 ILE   -0.1800
   1423 HG11      -50.4900    0.1220  -38.1860 H        95 ILE    0.0900
   1424 HG12      -50.0600    1.8580  -37.9270 H        95 ILE    0.0900
   1425 HG21      -48.6670    2.0870  -35.9200 H        95 ILE   -0.2700
   1426 HG22      -49.5830    1.7800  -34.3960 H        95 ILE    0.0900
   1427 HG23      -50.2990    2.8240  -35.6980 H        95 ILE    0.0900
   1428 HD1       -52.3260    2.4780  -37.4570 H        95 ILE    0.0900
   1429 HD2       -52.8150    0.7810  -37.0850 H        95 ILE    0.5100
   1430 HD3       -52.4820    1.2830  -38.7990 H        95 ILE   -0.5100
   1431 N         -49.3120   -0.7960  -33.6840 N.am     96 ASP   -0.4700
   1432 CA        -48.7070   -0.8690  -32.3660 C.3      96 ASP    0.3100
   1433 C         -47.4060   -1.6870  -32.3530 C.2      96 ASP    0.0700
   1434 O         -46.3690   -1.2100  -31.8730 O.2      96 ASP    0.0900
   1435 CB        -49.6930   -1.4650  -31.3680 C.3      96 ASP   -0.2800
   1436 CG        -49.0590   -1.7080  -30.0150 C.2      96 ASP    0.0900
   1437 OD1       -49.0410   -0.7620  -29.2030 O.co2    96 ASP    0.0900
   1438 OD2       -48.5580   -2.8280  -29.7610 O.co2    96 ASP    0.6200
   1439 HN        -50.2810   -1.0220  -33.7360 H        96 ASP   -0.7600
   1440 HA        -48.4270    0.1300  -32.0680 H        96 ASP   -0.7600
   1441 HB1       -50.0700   -2.4320  -31.7610 H        96 ASP    0.5100
   1442 HB2       -50.5470   -0.7670  -31.2390 H        96 ASP   -0.5100
   1443 N         -47.4600   -2.9180  -32.8710 N.am     97 ARG   -0.4700
   1444 CA        -46.2840   -3.7800  -32.9160 C.3      97 ARG    0.3100
   1445 C         -45.2180   -3.1530  -33.7780 C.2      97 ARG    0.0700
   1446 O         -44.0300   -3.2100  -33.4530 O.2      97 ARG    0.0900
   1447 CB        -46.6150   -5.1630  -33.4750 C.3      97 ARG   -0.1800
   1448 CG        -47.6060   -5.9600  -32.6490 C.3      97 ARG    0.0900
   1449 CD        -47.0600   -6.3320  -31.2870 C.3      97 ARG    0.0900
   1450 NE        -47.0650   -5.2030  -30.3600 N.pl3    97 ARG   -0.1800
   1451 CZ        -46.0410   -4.8870  -29.5800 C.cat    97 ARG    0.0900
   1452 NH1       -44.9290   -5.6190  -29.6070 N.pl3    97 ARG    0.0900
   1453 NH2       -46.1300   -3.8390  -28.7740 N.pl3    97 ARG    0.2000
   1454 HN        -48.3010   -3.3000  -33.2460 H        97 ARG    0.0900
   1455 HA        -45.9030   -3.8690  -31.9090 H        97 ARG    0.0900
   1456 HB1       -45.6720   -5.7450  -33.5430 H        97 ARG   -0.7000
   1457 HB2       -47.0350   -5.0340  -34.4940 H        97 ARG    0.4400
   1458 HG1       -47.8640   -6.8890  -33.1990 H        97 ARG    0.6400
   1459 HG2       -48.5280   -5.3550  -32.5140 H        97 ARG   -0.8000
   1460 HD1       -46.0090   -6.6780  -31.3880 H        97 ARG    0.4600
   1461 HD2       -47.6840   -7.1350  -30.8410 H        97 ARG    0.4600
   1462 HE        -47.8870   -4.6380  -30.3130 H        97 ARG   -0.8000
   1463 HH11      -44.8660   -6.4090  -30.2180 H        97 ARG    0.4600
   1464 HH12      -44.1580   -5.3800  -29.0190 H        97 ARG    0.4600
   1465 HH21      -46.9660   -3.2910  -28.7570 H        97 ARG    0.5100
   1466 HH22      -45.3610   -3.5960  -28.1830 H        97 ARG   -0.5100
   1467 N         -45.6480   -2.5560  -34.8900 N.am     98 TYR   -0.4700
   1468 CA        -44.7200   -1.9050  -35.7990 C.3      98 TYR    0.3100
   1469 C         -43.9810   -0.7680  -35.0920 C.2      98 TYR    0.0700
   1470 O         -42.7490   -0.6940  -35.1030 O.2      98 TYR    0.0900
   1471 CB        -45.4400   -1.3870  -37.0420 C.3      98 TYR   -0.1800
   1472 CG        -44.5160   -0.6640  -37.9930 C.ar     98 TYR    0.0900
   1473 CD1       -43.8280   -1.3580  -38.9810 C.ar     98 TYR    0.0900
   1474 CD2       -44.3160    0.7110  -37.8930 C.ar     98 TYR    0.0000
   1475 CE1       -42.9730   -0.7020  -39.8540 C.ar     98 TYR   -0.1150
   1476 CE2       -43.4680    1.3730  -38.7620 C.ar     98 TYR    0.1150
   1477 CZ        -42.7990    0.6590  -39.7400 C.ar     98 TYR   -0.1150
   1478 OH        -41.9510    1.3110  -40.6060 O.3      98 TYR    0.1150
   1479 HN        -46.6110   -2.5310  -35.1460 H        98 TYR    0.1100
   1480 HA        -43.9650   -2.6250  -36.0780 H        98 TYR   -0.5400
   1481 HB1       -46.2330   -0.6710  -36.7390 H        98 TYR    0.4300
   1482 HB2       -45.8860   -2.2410  -37.5930 H        98 TYR   -0.1150
   1483 HD1       -43.9620   -2.4260  -39.0720 H        98 TYR    0.1150
   1484 HD2       -44.8320    1.2680  -37.1260 H        98 TYR   -0.1150
   1485 HE1       -42.4460   -1.2550  -40.6170 H        98 TYR    0.1150
   1486 HE2       -43.3290    2.4410  -38.6770 H        98 TYR    0.5100
   1487 HH        -42.3580    2.1470  -40.8460 H        98 TYR   -0.5100
   1488 N         -44.7380    0.1130  -34.4550 N.am     99 ILE   -0.4700
   1489 CA        -44.1320    1.1940  -33.7010 C.3      99 ILE    0.3100
   1490 C         -43.2290    0.6580  -32.6070 C.2      99 ILE    0.0700
   1491 O         -42.0970    1.0960  -32.4580 O.2      99 ILE    0.0900
   1492 CB        -45.2020    2.0710  -33.0750 C.3      99 ILE   -0.0900
   1493 CG1       -46.1540    2.5710  -34.1730 C.3      99 ILE    0.0900
   1494 CG2       -44.5530    3.2040  -32.2650 C.3      99 ILE   -0.2700
   1495 CD        -47.3880    3.2780  -33.6470 C.3      99 ILE    0.0900
   1496 HN        -45.7340    0.0760  -34.4650 H        99 ILE    0.0900
   1497 HA        -43.5200    1.7720  -34.3770 H        99 ILE    0.0900
   1498 HB        -45.8390    1.4560  -32.4050 H        99 ILE   -0.1800
   1499 HG11      -46.4800    1.7010  -34.7800 H        99 ILE    0.0900
   1500 HG12      -45.5960    3.2770  -34.8260 H        99 ILE    0.0900
   1501 HG21      -44.0670    3.9330  -32.9490 H        99 ILE   -0.2700
   1502 HG22      -43.7800    2.7880  -31.5840 H        99 ILE    0.0900
   1503 HG23      -45.3260    3.7370  -31.6710 H        99 ILE    0.0900
   1504 HD1       -47.0920    4.1670  -33.0480 H        99 ILE    0.0900
   1505 HD2       -47.9690    2.5910  -32.9970 H        99 ILE    0.5100
   1506 HD3       -48.0200    3.6170  -34.4950 H        99 ILE   -0.5100
   1507 N         -43.7400   -0.3090  -31.8550 N.am    100 ALA   -0.4700
   1508 CA        -43.0260   -0.8940  -30.7310 C.3     100 ALA    0.3100
   1509 C         -41.6770   -1.5080  -31.1050 C.2     100 ALA    0.0700
   1510 O         -40.6890   -1.3290  -30.3900 O.2     100 ALA    0.0900
   1511 CB        -43.9080   -1.9360  -30.0580 C.3     100 ALA   -0.2700
   1512 HN        -44.6480   -0.6820  -32.0290 H       100 ALA    0.0900
   1513 HA        -42.7760   -0.1040  -30.0380 H       100 ALA    0.0900
   1514 HB1       -44.0230   -2.8230  -30.7170 H       100 ALA    0.0900
   1515 HB2       -44.9140   -1.5090  -29.8610 H       100 ALA    0.5100
   1516 HB3       -43.4460   -2.2630  -29.1020 H       100 ALA   -0.5100
   1517 N         -41.6600   -2.2730  -32.1970 N.am    101 ILE   -0.4700
   1518 CA        -40.4510   -2.9340  -32.6960 C.3     101 ILE    0.3100
   1519 C         -39.5330   -2.0860  -33.5910 C.2     101 ILE    0.0700
   1520 O         -38.3040   -2.1200  -33.4620 O.2     101 ILE    0.0900
   1521 CB        -40.8090   -4.2160  -33.4630 C.3     101 ILE   -0.0900
   1522 CG1       -41.7060   -5.1010  -32.6040 C.3     101 ILE    0.0900
   1523 CG2       -39.5460   -4.9570  -33.8980 C.3     101 ILE   -0.2700
   1524 CD        -42.4110   -6.1690  -33.3870 C.3     101 ILE    0.0900
   1525 HN        -42.4860   -2.4310  -32.7330 H       101 ILE    0.0900
   1526 HA        -39.8230   -3.1680  -31.8480 H       101 ILE    0.0900
   1527 HB        -41.4070   -3.9500  -34.3610 H       101 ILE   -0.1800
   1528 HG11      -42.4670   -4.4620  -32.1100 H       101 ILE    0.0900
   1529 HG12      -41.0820   -5.5860  -31.8230 H       101 ILE    0.0900
   1530 HG21      -38.8560   -5.0770  -33.0360 H       101 ILE   -0.2700
   1531 HG22      -39.0230   -4.3810  -34.6920 H       101 ILE    0.0900
   1532 HG23      -39.8120   -5.9650  -34.2830 H       101 ILE    0.0900
   1533 HD1       -41.6690   -6.8340  -33.8800 H       101 ILE    0.0900
   1534 HD2       -43.0480   -5.7050  -34.1700 H       101 ILE    0.5100
   1535 HD3       -43.0410   -6.7830  -32.7080 H       101 ILE   -0.5100
   1536 N         -40.1250   -1.3400  -34.5160 N.am    102 ARG   -0.4700
   1537 CA        -39.3340   -0.5520  -35.4430 C.3     102 ARG    0.3100
   1538 C         -38.8200    0.7540  -34.8300 C.2     102 ARG    0.0700
   1539 O         -37.7100    1.1870  -35.1280 O.2     102 ARG    0.0900
   1540 CB        -40.1150   -0.2940  -36.7320 C.3     102 ARG   -0.1800
   1541 CG        -39.5690   -1.0400  -37.9440 C.3     102 ARG    0.0900
   1542 CD        -38.6030   -0.1680  -38.7300 C.3     102 ARG    0.0900
   1543 NE        -39.2830    0.9990  -39.2970 N.pl3   102 ARG   -0.1800
   1544 CZ        -38.6680    2.1190  -39.6720 C.cat   102 ARG    0.0900
   1545 NH1       -37.3510    2.2390  -39.5370 N.pl3   102 ARG    0.0900
   1546 NH2       -39.3720    3.1270  -40.1770 N.pl3   102 ARG    0.2000
   1547 HN        -41.1160   -1.2870  -34.6140 H       102 ARG    0.0900
   1548 HA        -38.4270   -1.0970  -35.6570 H       102 ARG    0.0900
   1549 HB1       -40.0900    0.7950  -36.9480 H       102 ARG   -0.7000
   1550 HB2       -41.1700   -0.6050  -36.5730 H       102 ARG    0.4400
   1551 HG1       -40.4130   -1.3360  -38.6030 H       102 ARG    0.6400
   1552 HG2       -39.0410   -1.9550  -37.6030 H       102 ARG   -0.8000
   1553 HD1       -38.1670   -0.7510  -39.5680 H       102 ARG    0.4600
   1554 HD2       -37.7960    0.1990  -38.0590 H       102 ARG    0.4600
   1555 HE        -40.2750    0.9520  -39.4100 H       102 ARG   -0.8000
   1556 HH11      -36.8180    1.4870  -39.1540 H       102 ARG    0.4600
   1557 HH12      -36.8950    3.0830  -39.8210 H       102 ARG    0.4600
   1558 HH21      -40.3640    3.0450  -40.2740 H       102 ARG    0.5100
   1559 HH22      -38.9110    3.9680  -40.4580 H       102 ARG   -0.5100
   1560 N         -39.6090    1.3630  -33.9460 N.am    103 ILE   -0.4700
   1561 CA        -39.2440    2.6410  -33.3390 C.3     103 ILE    0.3100
   1562 C         -39.2580    2.5330  -31.8220 C.2     103 ILE    0.0700
   1563 O         -39.9490    3.2950  -31.1520 O.2     103 ILE    0.0900
   1564 CB        -40.2670    3.7310  -33.7120 C.3     103 ILE   -0.0900
   1565 CG1       -40.6260    3.6520  -35.1900 C.3     103 ILE    0.0900
   1566 CG2       -39.7600    5.1360  -33.3380 C.3     103 ILE   -0.2700
   1567 CD        -41.7180    4.6110  -35.5440 C.3     103 ILE    0.0900
   1568 HN        -40.4810    0.9740  -33.6590 H       103 ILE    0.0900
   1569 HA        -38.2610    2.9120  -33.6950 H       103 ILE    0.0900
   1570 HB        -41.2190    3.5340  -33.1750 H       103 ILE   -0.1800
   1571 HG11      -40.9590    2.6190  -35.4280 H       103 ILE    0.0900
   1572 HG12      -39.7260    3.8870  -35.7960 H       103 ILE    0.0900
   1573 HG21      -39.0470    5.5020  -34.1070 H       103 ILE   -0.2700
   1574 HG22      -39.2360    5.1010  -32.3580 H       103 ILE    0.0900
   1575 HG23      -40.6140    5.8430  -33.2810 H       103 ILE    0.0900
   1576 HD1       -41.3390    5.6550  -35.4950 H       103 ILE    0.0900
   1577 HD2       -42.5610    4.5060  -34.8280 H       103 ILE    0.5100
   1578 HD3       -42.0760    4.4110  -36.5760 H       103 ILE   -0.5100
   1579 N         -38.4540    1.6240  -31.2680 N.am    104 PRO   -0.2900
   1580 CA        -38.6060    1.2380  -29.8660 C.3     104 PRO    0.0000
   1581 C         -38.4480    2.3930  -28.8770 C.2     104 PRO    0.0900
   1582 O         -39.0990    2.3730  -27.8310 O.2     104 PRO    0.0900
   1583 CB        -37.5000    0.2030  -29.6740 C.3     104 PRO    0.0200
   1584 CG        -36.4870    0.5400  -30.6880 C.3     104 PRO    0.0900
   1585 CD        -37.2440    1.0480  -31.8720 C.3     104 PRO   -0.1800
   1586 HA        -39.6040    0.8730  -29.6800 H       104 PRO    0.0900
   1587 HB1       -37.8900   -0.8250  -29.8330 H       104 PRO    0.0900
   1588 HB2       -37.0710    0.2710  -28.6510 H       104 PRO   -0.1800
   1589 HG1       -35.7960    1.3200  -30.3040 H       104 PRO    0.0900
   1590 HG2       -35.8950   -0.3600  -30.9610 H       104 PRO    0.0900
   1591 HD1       -36.6770    1.8310  -32.4160 H       104 PRO    0.5100
   1592 HD2       -37.5170    0.2260  -32.5670 H       104 PRO   -0.5100
   1593 N         -37.6190    3.3900  -29.2020 N.am    105 LEU   -0.4700
   1594 CA        -37.2870    4.4580  -28.2490 C.3     105 LEU    0.3100
   1595 C         -38.3980    5.5040  -28.0770 C.2     105 LEU    0.0700
   1596 O         -38.5930    6.0460  -26.9830 O.2     105 LEU    0.0900
   1597 CB        -35.9630    5.1450  -28.6260 C.3     105 LEU   -0.1800
   1598 CG        -34.7170    4.2680  -28.8340 C.3     105 LEU    0.0900
   1599 CD1       -33.4920    5.1090  -29.2330 C.3     105 LEU    0.0900
   1600 CD2       -34.4180    3.4100  -27.6060 C.3     105 LEU   -0.0900
   1601 HN        -37.1910    3.4540  -30.1010 H       105 LEU    0.0900
   1602 HA        -37.2100    4.0150  -27.2670 H       105 LEU   -0.2700
   1603 HB1       -35.7260    5.8690  -27.8200 H       105 LEU    0.0900
   1604 HB2       -36.1380    5.6990  -29.5720 H       105 LEU    0.0900
   1605 HG        -34.9240    3.5250  -29.6350 H       105 LEU    0.0900
   1606 HD11      -33.2630    5.8510  -28.4380 H       105 LEU   -0.2700
   1607 HD12      -33.7000    5.6550  -30.1790 H       105 LEU    0.0900
   1608 HD13      -32.6080    4.4490  -29.3690 H       105 LEU    0.0900
   1609 HD21      -35.2780    2.7400  -27.3880 H       105 LEU    0.0900
   1610 HD22      -34.2450    4.0620  -26.7230 H       105 LEU    0.5100
   1611 HD23      -33.5190    2.7850  -27.7900 H       105 LEU   -0.5100
   1612 N         -39.1250    5.7770  -29.1620 N.am    106 ARG   -0.4700
   1613 CA        -40.1840    6.7810  -29.1500 C.3     106 ARG    0.3100
   1614 C         -41.5140    6.1970  -28.6790 C.2     106 ARG    0.0700
   1615 O         -42.4830    6.9250  -28.4500 O.2     106 ARG    0.0900
   1616 CB        -40.3490    7.3940  -30.5430 C.3     106 ARG   -0.1800
   1617 CG        -39.2200    8.3280  -30.9620 C.3     106 ARG    0.0900
   1618 CD        -39.5390    9.7830  -30.6360 C.3     106 ARG    0.0900
   1619 NE        -40.6740   10.2910  -31.4160 N.pl3   106 ARG   -0.1800
   1620 CZ        -40.5890   10.7180  -32.6750 C.cat   106 ARG    0.0900
   1621 NH1       -39.4230   10.6960  -33.3180 N.pl3   106 ARG    0.0900
   1622 NH2       -41.6740   11.1630  -33.2980 N.pl3   106 ARG    0.2000
   1623 HN        -38.9770    5.3080  -30.0290 H       106 ARG    0.0900
   1624 HA        -39.9170    7.5430  -28.4320 H       106 ARG    0.0900
   1625 HB1       -41.3000    7.9660  -30.5630 H       106 ARG   -0.7000
   1626 HB2       -40.4100    6.5680  -31.2820 H       106 ARG    0.4400
   1627 HG1       -39.0550    8.2300  -32.0560 H       106 ARG    0.6400
   1628 HG2       -38.2900    8.0330  -30.4300 H       106 ARG   -0.8000
   1629 HD1       -38.6590   10.4190  -30.8680 H       106 ARG    0.4600
   1630 HD2       -39.8030    9.8750  -29.5600 H       106 ARG    0.4600
   1631 HE        -41.5690   10.3190  -30.9750 H       106 ARG   -0.8000
   1632 HH11      -38.6040   10.3560  -32.8550 H       106 ARG    0.4600
   1633 HH12      -39.3660   11.0180  -34.2630 H       106 ARG    0.4600
   1634 HH21      -42.5540   11.1770  -32.8220 H       106 ARG    0.5100
   1635 HH22      -41.6120   11.4840  -34.2430 H       106 ARG   -0.5100
   1636 N         -41.5520    4.8760  -28.5250 N.am    107 TYR   -0.4700
   1637 CA        -42.8000    4.1730  -28.2730 C.3     107 TYR    0.3100
   1638 C         -43.4160    4.5010  -26.9210 C.2     107 TYR    0.0700
   1639 O         -44.5670    4.9240  -26.8490 O.2     107 TYR    0.0900
   1640 CB        -42.5970    2.6590  -28.4250 C.3     107 TYR   -0.1800
   1641 CG        -43.8030    1.8120  -28.0650 C.ar    107 TYR    0.0900
   1642 CD1       -44.7150    1.4080  -29.0380 C.ar    107 TYR    0.0900
   1643 CD2       -44.0230    1.4040  -26.7490 C.ar    107 TYR    0.0000
   1644 CE1       -45.8200    0.6260  -28.7030 C.ar    107 TYR   -0.1150
   1645 CE2       -45.1190    0.6250  -26.4070 C.ar    107 TYR    0.1150
   1646 CZ        -46.0100    0.2410  -27.3850 C.ar    107 TYR   -0.1150
   1647 OH        -47.0920   -0.5320  -27.0400 O.3     107 TYR    0.1150
   1648 HN        -40.7310    4.3110  -28.5750 H       107 TYR    0.1100
   1649 HA        -43.5350    4.5270  -28.9820 H       107 TYR   -0.5400
   1650 HB1       -41.7670    2.3380  -27.7610 H       107 TYR    0.4300
   1651 HB2       -42.3470    2.4320  -29.4840 H       107 TYR   -0.1150
   1652 HD1       -44.5630    1.7030  -30.0660 H       107 TYR    0.1150
   1653 HD2       -43.3260    1.7000  -25.9790 H       107 TYR   -0.1150
   1654 HE1       -46.5230    0.3230  -29.4650 H       107 TYR    0.1150
   1655 HE2       -45.2730    0.3220  -25.3820 H       107 TYR    0.5100
   1656 HH        -47.6810   -0.5740  -27.7970 H       107 TYR   -0.5100
   1657 N         -42.6450    4.3240  -25.8490 N.am    108 ASN   -0.4700
   1658 CA        -43.1970    4.4200  -24.5000 C.3     108 ASN    0.3100
   1659 C         -44.0390    5.6780  -24.2810 C.2     108 ASN    0.0700
   1660 O         -45.0860    5.6380  -23.6230 O.2     108 ASN    0.0900
   1661 CB        -42.0810    4.3340  -23.4510 C.3     108 ASN   -0.1800
   1662 CG        -42.3200    3.2170  -22.4350 C.2     108 ASN    0.0900
   1663 ND2       -41.9450    3.4690  -21.1750 N.am    108 ASN    0.0900
   1664 OD1       -42.8330    2.1500  -22.7760 O.2     108 ASN    0.5500
   1665 HN        -41.6710    4.1220  -25.9170 H       108 ASN   -0.5500
   1666 HA        -43.8980    3.6100  -24.3680 H       108 ASN   -0.6200
   1667 HB1       -42.0220    5.3000  -22.9060 H       108 ASN    0.3200
   1668 HB2       -41.1150    4.1440  -23.9640 H       108 ASN    0.3000
   1669 HD21      -42.0760    2.7760  -20.4670 H       108 ASN    0.5100
   1670 HD22      -41.5350    4.3510  -20.9420 H       108 ASN   -0.5100
   1671 N         -43.5720    6.7920  -24.8450 N.am    109 GLY   -0.4700
   1672 CA        -44.2520    8.0670  -24.7130 C.3     109 GLY    0.3100
   1673 C         -45.1940    8.3750  -25.8570 C.2     109 GLY   -0.0200
   1674 O         -46.0850    9.2080  -25.7190 O.2     109 GLY    0.0900
   1675 HN        -42.7320    6.8000  -25.3820 H       109 GLY    0.0900
   1676 HA1       -43.4980    8.8380  -24.6650 H       109 GLY    0.5100
   1677 HA2       -44.8180    8.0430  -23.7930 H       109 GLY   -0.5100
   1678 N         -45.0070    7.7000  -26.9890 N.am    110 LEU   -0.4700
   1679 CA        -45.8990    7.8680  -28.1330 C.3     110 LEU    0.3100
   1680 C         -47.2280    7.1560  -27.9000 C.2     110 LEU    0.0700
   1681 O         -48.2800    7.7890  -27.8900 O.2     110 LEU    0.0900
   1682 CB        -45.2480    7.3900  -29.4400 C.3     110 LEU   -0.1800
   1683 CG        -45.9800    7.8350  -30.7150 C.3     110 LEU    0.0900
   1684 CD1       -46.2320    9.3390  -30.6890 C.3     110 LEU    0.0900
   1685 CD2       -45.2360    7.4300  -31.9860 C.3     110 LEU   -0.0900
   1686 HN        -44.2560    7.0550  -27.1050 H       110 LEU    0.0900
   1687 HA        -46.1470    8.9170  -28.2060 H       110 LEU   -0.2700
   1688 HB1       -45.2130    6.2810  -29.4270 H       110 LEU    0.0900
   1689 HB2       -44.2100    7.7830  -29.4780 H       110 LEU    0.0900
   1690 HG        -46.9510    7.3000  -30.7880 H       110 LEU    0.0900
   1691 HD11      -45.2920    9.8800  -30.4440 H       110 LEU   -0.2700
   1692 HD12      -46.9920    9.5830  -29.9160 H       110 LEU    0.0900
   1693 HD13      -46.5870    9.6810  -31.6850 H       110 LEU    0.0900
   1694 HD21      -45.1250    6.3260  -32.0290 H       110 LEU    0.0900
   1695 HD22      -44.2230    7.8880  -31.9920 H       110 LEU    0.5100
   1696 HD23      -45.8030    7.7650  -32.8800 H       110 LEU   -0.5100
   1697 N         -47.1780    5.8340  -27.7390 N.am    111 VAL   -0.4700
   1698 CA        -48.3590    5.0390  -27.4090 C.3     111 VAL    0.3100
   1699 C         -48.6570    5.0950  -25.9120 C.2     111 VAL    0.0700
   1700 O         -47.7970    4.7650  -25.1010 O.2     111 VAL    0.0900
   1701 CB        -48.1750    3.5500  -27.7970 C.3     111 VAL   -0.0900
   1702 CG1       -49.1930    2.6910  -27.0700 C.3     111 VAL    0.0900
   1703 CG2       -48.2490    3.3390  -29.3150 C.3     111 VAL   -0.2700
   1704 HN        -46.3270    5.3250  -27.8380 H       111 VAL    0.0900
   1705 HA        -49.1990    5.4590  -27.9420 H       111 VAL    0.0900
   1706 HB        -47.1500    3.2210  -27.5230 H       111 VAL    0.0900
   1707 HG11      -50.2110    3.1170  -27.1980 H       111 VAL   -0.2700
   1708 HG12      -48.9550    2.6590  -25.9850 H       111 VAL    0.0900
   1709 HG13      -49.1840    1.6610  -27.4870 H       111 VAL    0.0900
   1710 HG21      -47.4510    3.9250  -29.8210 H       111 VAL    0.0900
   1711 HG22      -49.2350    3.6790  -29.6970 H       111 VAL    0.5100
   1712 HG23      -48.1050    2.2640  -29.5540 H       111 VAL   -0.5100
   1713 N         -49.8710    5.5130  -25.5470 N.am    112 THR   -0.4700
   1714 CA        -50.3030    5.5370  -24.1480 C.3     112 THR    0.3100
   1715 C         -51.7190    4.9720  -24.0180 C.2     112 THR    0.0700
   1716 O         -52.4280    4.8130  -25.0160 O.2     112 THR    0.0900
   1717 CB        -50.2590    6.9600  -23.5420 C.3     112 THR    0.1400
   1718 CG2       -48.8750    7.5820  -23.7010 C.3     112 THR    0.0900
   1719 OG1       -51.2330    7.7920  -24.1850 O.3     112 THR   -0.6600
   1720 HN        -50.5410    5.8300  -26.2150 H       112 THR    0.4300
   1721 HA        -49.6480    4.8820  -23.5940 H       112 THR   -0.2700
   1722 HB        -50.4840    6.9140  -22.4550 H       112 THR    0.0900
   1723 HG1       -51.1590    8.6550  -23.7690 H       112 THR    0.0900
   1724 HG21      -48.6840    7.8190  -24.7700 H       112 THR    0.0900
   1725 HG22      -48.0980    6.8700  -23.3520 H       112 THR    0.5100
   1726 HG23      -48.8130    8.5220  -23.1130 H       112 THR   -0.5100
   1727 N         -52.1310    4.6650  -22.7880 N.am    113 GLY   -0.4700
   1728 CA        -53.4080    4.0150  -22.5570 C.3     113 GLY    0.3100
   1729 C         -54.6130    4.8380  -22.9790 C.2     113 GLY   -0.0200
   1730 O         -55.5930    4.3090  -23.5120 O.2     113 GLY    0.0900
   1731 HN        -51.5850    4.8660  -21.9780 H       113 GLY    0.0900
   1732 HA1       -53.4820    3.8120  -21.4990 H       113 GLY    0.5100
   1733 HA2       -53.4080    3.0910  -23.1160 H       113 GLY   -0.5100
   1734 N         -54.5420    6.1440  -22.7340 N.am    114 THR   -0.4700
   1735 CA        -55.6420    7.0430  -23.0630 C.3     114 THR    0.3100
   1736 C         -55.6770    7.4110  -24.5560 C.2     114 THR    0.0700
   1737 O         -56.7480    7.6760  -25.1070 O.2     114 THR    0.0900
   1738 CB        -55.6500    8.3040  -22.1600 C.3     114 THR    0.1400
   1739 CG2       -55.7500    7.9040  -20.6920 C.3     114 THR    0.0900
   1740 OG1       -54.4500    9.0580  -22.3620 O.3     114 THR   -0.6600
   1741 HN        -53.7410    6.5640  -22.3160 H       114 THR    0.4300
   1742 HA        -56.5630    6.4940  -22.9390 H       114 THR   -0.2700
   1743 HB        -56.5230    8.9430  -22.4140 H       114 THR    0.0900
   1744 HG1       -54.6390    9.9450  -22.0460 H       114 THR    0.0900
   1745 HG21      -54.8830    7.2680  -20.4100 H       114 THR    0.0900
   1746 HG22      -56.6830    7.3260  -20.5200 H       114 THR    0.5100
   1747 HG23      -55.7480    8.8110  -20.0520 H       114 THR   -0.5100
   1748 N         -54.5160    7.4140  -25.2130 N.am    115 ARG   -0.4700
   1749 CA        -54.4810    7.5440  -26.6650 C.3     115 ARG    0.3100
   1750 C         -55.1010    6.3000  -27.2940 C.2     115 ARG    0.0700
   1751 O         -55.6360    6.3460  -28.4060 O.2     115 ARG    0.0900
   1752 CB        -53.0470    7.7320  -27.1660 C.3     115 ARG   -0.1800
   1753 CG        -52.6530    9.1740  -27.4510 C.3     115 ARG    0.0900
   1754 CD        -51.3610    9.2160  -28.2500 C.3     115 ARG    0.0900
   1755 NE        -51.0330   10.5490  -28.7570 N.pl3   115 ARG   -0.1800
   1756 CZ        -50.1250   11.3570  -28.2150 C.cat   115 ARG    0.0900
   1757 NH1       -49.8840   12.5510  -28.7520 N.pl3   115 ARG    0.0900
   1758 NH2       -49.4540   10.9730  -27.1360 N.pl3   115 ARG    0.2000
   1759 HN        -53.6380    7.3310  -24.7500 H       115 ARG    0.0900
   1760 HA        -55.0850    8.3970  -26.9380 H       115 ARG    0.0900
   1761 HB1       -52.9260    7.1480  -28.1030 H       115 ARG   -0.7000
   1762 HB2       -52.3550    7.3280  -26.3970 H       115 ARG    0.4400
   1763 HG1       -52.5120    9.7160  -26.4910 H       115 ARG    0.6400
   1764 HG2       -53.4610    9.6720  -28.0270 H       115 ARG   -0.8000
   1765 HD1       -51.4500    8.5410  -29.1270 H       115 ARG    0.4600
   1766 HD2       -50.5180    8.8920  -27.6030 H       115 ARG    0.4600
   1767 HE        -51.5240   10.8740  -29.5650 H       115 ARG   -0.8000
   1768 HH11      -50.3870   12.8430  -29.5650 H       115 ARG    0.4600
   1769 HH12      -49.2020   13.1550  -28.3410 H       115 ARG    0.4600
   1770 HH21      -49.5170   10.0270  -26.8180 H       115 ARG    0.5100
   1771 HH22      -48.8850   11.6320  -26.6420 H       115 ARG   -0.5100
   1772 N         -55.0310    5.1850  -26.5610 N.am    116 ALA   -0.4700
   1773 CA        -55.5800    3.9090  -27.0040 C.3     116 ALA    0.3100
   1774 C         -57.1000    3.9170  -26.9570 C.2     116 ALA    0.0700
   1775 O         -57.7600    3.3340  -27.8170 O.2     116 ALA    0.0900
   1776 CB        -55.0280    2.7690  -26.1620 C.3     116 ALA   -0.2700
   1777 HN        -54.5950    5.1770  -25.6650 H       116 ALA    0.0900
   1778 HA        -55.3140    3.7710  -28.0420 H       116 ALA    0.0900
   1779 HB1       -55.5740    2.7090  -25.1960 H       116 ALA    0.0900
   1780 HB2       -53.9520    2.9410  -25.9510 H       116 ALA    0.5100
   1781 HB3       -55.1530    1.8050  -26.7010 H       116 ALA   -0.5100
   1782 N         -57.6550    4.5810  -25.9450 N.am    117 LYS   -0.4700
   1783 CA        -59.1030    4.7520  -25.8330 C.3     117 LYS    0.3100
   1784 C         -59.6610    5.5300  -27.0180 C.2     117 LYS    0.0700
   1785 O         -60.6940    5.1630  -27.5850 O.2     117 LYS    0.0900
   1786 CB        -59.4630    5.4700  -24.5290 C.3     117 LYS   -0.1800
   1787 CG        -59.1670    4.6520  -23.2860 C.3     117 LYS    0.0900
   1788 CD        -59.1350    5.5080  -22.0260 C.3     117 LYS    0.0900
   1789 CE        -58.8090    4.6670  -20.7960 C.3     117 LYS   -0.1800
   1790 NZ        -58.3780    5.4950  -19.6320 N.4     117 LYS    0.0900
   1791 HN        -57.1090    4.9910  -25.2180 H       117 LYS    0.0900
   1792 HA        -59.5590    3.7740  -25.8600 H       117 LYS   -0.1800
   1793 HB1       -60.5460    5.7100  -24.5450 H       117 LYS    0.0900
   1794 HB2       -58.8850    6.4170  -24.4760 H       117 LYS    0.0900
   1795 HG1       -58.1830    4.1530  -23.4090 H       117 LYS    0.2100
   1796 HG2       -59.9520    3.8740  -23.1720 H       117 LYS    0.0500
   1797 HD1       -60.1250    5.9910  -21.8860 H       117 LYS    0.0500
   1798 HD2       -58.3630    6.2990  -22.1410 H       117 LYS   -0.3000
   1799 HE1       -57.9790    3.9670  -21.0340 H       117 LYS    0.3300
   1800 HE2       -59.7120    4.0980  -20.4860 H       117 LYS    0.3300
   1801 HZ1       -59.0620    6.2640  -19.4810 H       117 LYS    0.3300
   1802 HZ2       -57.4390    5.8990  -19.8230 H       117 LYS    0.5100
   1803 HZ3       -58.3330    4.9000  -18.7800 H       117 LYS   -0.5100
   1804 N         -58.9660    6.6080  -27.3860 N.am    118 GLY   -0.4700
   1805 CA        -59.3890    7.4580  -28.4800 C.3     118 GLY    0.3100
   1806 C         -59.6510    6.6520  -29.7340 C.2     118 GLY   -0.0200
   1807 O         -60.7200    6.7520  -30.3500 O.2     118 GLY    0.0900
   1808 HN        -58.1240    6.8740  -26.9250 H       118 GLY    0.0900
   1809 HA1       -58.6060    8.1760  -28.6730 H       118 GLY    0.5100
   1810 HA2       -60.2950    7.9660  -28.1840 H       118 GLY   -0.5100
   1811 N         -58.6620    5.8380  -30.1040 N.am    119 ILE   -0.4700
   1812 CA        -58.7620    4.9800  -31.2780 C.3     119 ILE    0.3100
   1813 C         -59.9750    4.0650  -31.1950 C.2     119 ILE    0.0700
   1814 O         -60.7960    4.0150  -32.1110 O.2     119 ILE    0.0900
   1815 CB        -57.5170    4.0810  -31.4300 C.3     119 ILE   -0.0900
   1816 CG1       -56.2830    4.8950  -31.8280 C.3     119 ILE    0.0900
   1817 CG2       -57.7840    2.9870  -32.4630 C.3     119 ILE   -0.2700
   1818 CD        -56.1370    5.0970  -33.3340 C.3     119 ILE    0.0900
   1819 HN        -57.8090    5.7790  -29.5930 H       119 ILE    0.0900
   1820 HA        -58.8690    5.6160  -32.1440 H       119 ILE    0.0900
   1821 HB        -57.2750    3.6150  -30.4510 H       119 ILE   -0.1800
   1822 HG11      -55.3790    4.3710  -31.4530 H       119 ILE    0.0900
   1823 HG12      -56.3490    5.8930  -31.3440 H       119 ILE    0.0900
   1824 HG21      -58.1950    3.4320  -33.3930 H       119 ILE   -0.2700
   1825 HG22      -58.5230    2.2600  -32.0610 H       119 ILE    0.0900
   1826 HG23      -56.8380    2.4600  -32.7090 H       119 ILE    0.0900
   1827 HD1       -57.0920    5.4700  -33.7640 H       119 ILE    0.0900
   1828 HD2       -55.8800    4.1320  -33.8210 H       119 ILE    0.5100
   1829 HD3       -55.3410    5.8440  -33.5400 H       119 ILE   -0.5100
   1830 N         -60.0680    3.3350  -30.0810 N.am    120 ILE   -0.4700
   1831 CA        -61.0850    2.3050  -29.8970 C.3     120 ILE    0.3100
   1832 C         -62.4640    2.9270  -30.0180 C.2     120 ILE    0.0700
   1833 O         -63.3540    2.3510  -30.6280 O.2     120 ILE    0.0900
   1834 CB        -60.9030    1.5450  -28.5390 C.3     120 ILE   -0.0900
   1835 CG1       -59.4930    0.9250  -28.4440 C.3     120 ILE    0.0900
   1836 CG2       -61.9650    0.4720  -28.3600 C.3     120 ILE   -0.2700
   1837 CD        -59.1820    0.2260  -27.1300 C.3     120 ILE    0.0900
   1838 HN        -59.4390    3.4630  -29.3190 H       120 ILE    0.0900
   1839 HA        -61.0050    1.6120  -30.7210 H       120 ILE    0.0900
   1840 HB        -60.9750    2.2730  -27.7020 H       120 ILE   -0.1800
   1841 HG11      -58.7470    1.7350  -28.5900 H       120 ILE    0.0900
   1842 HG12      -59.3860    0.1840  -29.2640 H       120 ILE    0.0900
   1843 HG21      -61.9010   -0.2700  -29.1840 H       120 ILE   -0.2700
   1844 HG22      -62.9750    0.9330  -28.3770 H       120 ILE    0.0900
   1845 HG23      -61.8110   -0.0550  -27.3940 H       120 ILE    0.0900
   1846 HD1       -59.7760   -0.7090  -27.0440 H       120 ILE    0.0900
   1847 HD2       -59.4420    0.8910  -26.2780 H       120 ILE    0.5100
   1848 HD3       -58.1030   -0.0340  -27.0860 H       120 ILE   -0.5100
   1849 N         -62.6260    4.1200  -29.4470 N.am    121 ALA   -0.4700
   1850 CA        -63.8470    4.9130  -29.6030 C.3     121 ALA    0.3100
   1851 C         -64.1480    5.2350  -31.0690 C.2     121 ALA    0.0700
   1852 O         -65.1320    4.7600  -31.6430 O.2     121 ALA    0.0900
   1853 CB        -63.7340    6.1990  -28.7980 C.3     121 ALA   -0.2700
   1854 HN        -61.9140    4.5300  -28.8830 H       121 ALA    0.0900
   1855 HA        -64.6810    4.3210  -29.2560 H       121 ALA    0.0900
   1856 HB1       -62.8680    6.7980  -29.1520 H       121 ALA    0.0900
   1857 HB2       -63.5850    5.9620  -27.7230 H       121 ALA    0.5100
   1858 HB3       -64.6580    6.8050  -28.9220 H       121 ALA   -0.5100
   1859 N         -63.2790    6.0370  -31.6730 N.am    122 ILE   -0.4700
   1860 CA        -63.4100    6.4250  -33.0720 C.3     122 ILE    0.3100
   1861 C         -63.6760    5.2290  -33.9880 C.2     122 ILE    0.0700
   1862 O         -64.4450    5.3280  -34.9410 O.2     122 ILE    0.0900
   1863 CB        -62.1430    7.1650  -33.5460 C.3     122 ILE   -0.0900
   1864 CG1       -61.8460    8.3340  -32.6050 C.3     122 ILE    0.0900
   1865 CG2       -62.2740    7.6100  -35.0080 C.3     122 ILE   -0.2700
   1866 CD        -60.6090    9.1060  -32.9700 C.3     122 ILE    0.0900
   1867 HN        -62.4910    6.4110  -31.1920 H       122 ILE    0.0900
   1868 HA        -64.2740    7.0650  -33.1630 H       122 ILE    0.0900
   1869 HB        -61.2670    6.4880  -33.4460 H       122 ILE   -0.1800
   1870 HG11      -61.7230    7.9360  -31.5750 H       122 ILE    0.0900
   1871 HG12      -62.7130    9.0280  -32.6210 H       122 ILE    0.0900
   1872 HG21      -63.1400    8.2960  -35.1230 H       122 ILE   -0.2700
   1873 HG22      -62.4330    6.7250  -35.6610 H       122 ILE    0.0900
   1874 HG23      -61.3530    8.1460  -35.3240 H       122 ILE    0.0900
   1875 HD1       -60.7780    9.6770  -33.9080 H       122 ILE    0.0900
   1876 HD2       -59.7610    8.4070  -33.1290 H       122 ILE    0.5100
   1877 HD3       -60.3570    9.8220  -32.1590 H       122 ILE   -0.5100
   1878 N         -63.0390    4.0980  -33.6930 N.am    123 CYS   -0.4700
   1879 CA        -63.1950    2.8970  -34.5040 C.3     123 CYS    0.3100
   1880 C         -64.5490    2.2470  -34.3230 C.2     123 CYS    0.0700
   1881 O         -65.0010    1.5090  -35.1900 O.2     123 CYS    0.0900
   1882 CB        -62.0940    1.8860  -34.1960 C.3     123 CYS   -0.1100
   1883 SG        -60.5000    2.3280  -34.9020 S.3     123 CYS    0.0900
   1884 HN        -62.4280    4.0220  -32.9090 H       123 CYS    0.0900
   1885 HA        -63.1560    3.1890  -35.5430 H       123 CYS   -0.2300
   1886 HB1       -62.4080    0.8980  -34.5920 H       123 CYS    0.1600
   1887 HB2       -61.9950    1.8040  -33.0930 H       123 CYS    0.5100
   1888 HG1       -60.2940    3.3550  -34.0890 H       123 CYS   -0.5100
   1889 N         -65.1850    2.4840  -33.1840 N.am    124 TRP   -0.4700
   1890 CA        -66.5480    2.0150  -32.9670 C.3     124 TRP    0.3100
   1891 C         -67.5740    2.9690  -33.5810 C.2     124 TRP    0.0700
   1892 O         -68.6320    2.5580  -34.0680 O.2     124 TRP    0.0900
   1893 CB        -66.8080    1.7970  -31.4790 C.3     124 TRP   -0.1800
   1894 CG        -66.3040    0.4710  -31.0080 C.ar    124 TRP    0.0900
   1895 CD1       -65.1560    0.2220  -30.3010 C.ar    124 TRP    0.0900
   1896 CD2       -66.9240   -0.8020  -31.2260 C.ar    124 TRP   -0.0300
   1897 CE2       -66.1020   -1.7780  -30.6130 C.ar    124 TRP   -0.1500
   1898 CE3       -68.0990   -1.2120  -31.8670 C.ar    124 TRP    0.2200
   1899 NE1       -65.0320   -1.1280  -30.0560 N.ar    124 TRP   -0.5100
   1900 CZ2       -66.4210   -3.1390  -30.6280 C.ar    124 TRP    0.3700
   1901 CZ3       -68.4130   -2.5630  -31.8830 C.ar    124 TRP    0.2400
   1902 CH2       -67.5780   -3.5090  -31.2700 C.ar    124 TRP    0.1100
   1903 HN        -64.7660    2.9880  -32.4340 H       124 TRP   -0.2500
   1904 HA        -66.6750    1.0910  -33.5100 H       124 TRP    0.1700
   1905 HB1       -67.9010    1.8480  -31.2890 H       124 TRP   -0.2000
   1906 HB2       -66.2990    2.5960  -30.8990 H       124 TRP    0.1400
   1907 HD1       -64.4510    0.9750  -29.9820 H       124 TRP   -0.2700
   1908 HE1       -64.3010   -1.5510  -29.5660 H       124 TRP    0.1600
   1909 HE3       -68.7590   -0.5030  -32.3440 H       124 TRP   -0.1400
   1910 HZ2       -65.7950   -3.8840  -30.1600 H       124 TRP    0.1400
   1911 HZ3       -69.3160   -2.8920  -32.3760 H       124 TRP    0.5100
   1912 HH2       -67.8520   -4.5540  -31.3030 H       124 TRP   -0.5100
   1913 N         -67.2390    4.2530  -33.5540 N.am    125 VAL   -0.4700
   1914 CA        -68.0370    5.2760  -34.2030 C.3     125 VAL    0.3100
   1915 C         -68.0770    5.0190  -35.7020 C.2     125 VAL    0.0700
   1916 O         -69.1380    5.0360  -36.3210 O.2     125 VAL    0.0900
   1917 CB        -67.4390    6.6800  -33.9550 C.3     125 VAL   -0.0900
   1918 CG1       -67.8520    7.6520  -35.0620 C.3     125 VAL    0.0900
   1919 CG2       -67.8190    7.1990  -32.5630 C.3     125 VAL   -0.2700
   1920 HN        -66.4210    4.5750  -33.0830 H       125 VAL    0.0900
   1921 HA        -69.0390    5.2200  -33.8060 H       125 VAL    0.0900
   1922 HB        -66.3310    6.6060  -33.9260 H       125 VAL    0.0900
   1923 HG11      -68.9510    7.6080  -35.2180 H       125 VAL   -0.2700
   1924 HG12      -67.3480    7.3800  -36.0130 H       125 VAL    0.0900
   1925 HG13      -67.5770    8.6900  -34.7750 H       125 VAL    0.0900
   1926 HG21      -67.4340    6.5100  -31.7810 H       125 VAL    0.0900
   1927 HG22      -68.9250    7.2580  -32.4700 H       125 VAL    0.5100
   1928 HG23      -67.3750    8.2030  -32.4000 H       125 VAL   -0.5100
   1929 N         -66.9100    4.7660  -36.2840 N.am    126 LEU   -0.4700
   1930 CA        -66.8120    4.5850  -37.7230 C.3     126 LEU    0.3100
   1931 C         -67.2160    3.1900  -38.1790 C.2     126 LEU    0.0700
   1932 O         -67.3880    2.9500  -39.3670 O.2     126 LEU    0.0900
   1933 CB        -65.4020    4.9190  -38.2150 C.3     126 LEU   -0.1800
   1934 CG        -64.9660    6.3640  -37.9590 C.3     126 LEU    0.0900
   1935 CD1       -63.5640    6.6330  -38.5290 C.3     126 LEU    0.0900
   1936 CD2       -66.0030    7.3510  -38.5140 C.3     126 LEU   -0.0900
   1937 HN        -66.0610    4.6880  -35.7680 H       126 LEU    0.0900
   1938 HA        -67.5350    5.2370  -38.1900 H       126 LEU   -0.2700
   1939 HB1       -65.3590    4.7290  -39.3080 H       126 LEU    0.0900
   1940 HB2       -64.6850    4.2420  -37.7040 H       126 LEU    0.0900
   1941 HG        -64.9580    6.5540  -36.8650 H       126 LEU    0.0900
   1942 HD11      -63.5570    6.4570  -39.6260 H       126 LEU   -0.2700
   1943 HD12      -62.8260    5.9500  -38.0550 H       126 LEU    0.0900
   1944 HD13      -63.2730    7.6880  -38.3370 H       126 LEU    0.0900
   1945 HD21      -66.9860    7.1880  -38.0240 H       126 LEU    0.0900
   1946 HD22      -66.1210    7.1990  -39.6080 H       126 LEU    0.5100
   1947 HD23      -65.6760    8.3950  -38.3140 H       126 LEU   -0.5100
   1948 N         -67.3640    2.2640  -37.2410 N.am    127 SER   -0.4700
   1949 CA        -67.8180    0.9270  -37.5890 C.3     127 SER    0.3100
   1950 C         -69.3320    0.8490  -37.7460 C.2     127 SER    0.0700
   1951 O         -69.8310    0.1090  -38.5890 O.2     127 SER    0.0900
   1952 CB        -67.3170   -0.0930  -36.5720 C.3     127 SER    0.0500
   1953 OG        -65.9150   -0.2650  -36.6990 O.3     127 SER    0.0900
   1954 HN        -67.1750    2.4360  -36.2770 H       127 SER    0.0900
   1955 HA        -67.4410    0.6920  -38.5730 H       127 SER   -0.6600
   1956 HB1       -67.8150   -1.0710  -36.7460 H       127 SER    0.4300
   1957 HB2       -67.5440    0.2590  -35.5430 H       127 SER    0.5100
   1958 HG1       -65.5150    0.3800  -36.1120 H       127 SER   -0.5100
   1959 N         -70.0620    1.6120  -36.9310 N.am    128 PHE   -0.4700
   1960 CA        -71.5190    1.6940  -37.0320 C.3     128 PHE    0.3100
   1961 C         -71.9360    2.4940  -38.2500 C.2     128 PHE    0.0700
   1962 O         -72.7560    2.0500  -39.0550 O.2     128 PHE    0.0900
   1963 CB        -72.0990    2.3670  -35.7940 C.3     128 PHE   -0.1800
   1964 CG        -72.2200    1.4600  -34.6170 C.ar    128 PHE    0.0900
   1965 CD1       -71.1010    0.8230  -34.0990 C.ar    128 PHE    0.0900
   1966 CD2       -73.4500    1.2570  -34.0140 C.ar    128 PHE    0.0000
   1967 CE1       -71.2110   -0.0140  -33.0070 C.ar    128 PHE   -0.1150
   1968 CE2       -73.5680    0.4270  -32.9170 C.ar    128 PHE    0.1150
   1969 CZ        -72.4470   -0.2100  -32.4110 C.ar    128 PHE   -0.1150
   1970 HN        -69.6450    2.1620  -36.2120 H       128 PHE    0.1150
   1971 HA        -71.9060    0.6920  -37.1320 H       128 PHE   -0.1150
   1972 HB1       -73.1190    2.7430  -36.0260 H       128 PHE    0.1150
   1973 HB2       -71.4410    3.2100  -35.4940 H       128 PHE   -0.1150
   1974 HD1       -70.1350    0.9810  -34.5560 H       128 PHE    0.1150
   1975 HD2       -74.3260    1.7520  -34.4050 H       128 PHE   -0.1150
   1976 HE1       -70.3370   -0.5140  -32.6170 H       128 PHE    0.1150
   1977 HE2       -74.5310    0.2750  -32.4560 H       128 PHE    0.5100
   1978 HZ        -72.5370   -0.8580  -31.5520 H       128 PHE   -0.5100
   1979 N         -71.3540    3.6870  -38.3640 N.am    129 ALA   -0.4700
   1980 CA        -71.5980    4.5920  -39.4760 C.3     129 ALA    0.3100
   1981 C         -71.2860    3.9420  -40.8230 C.2     129 ALA    0.0700
   1982 O         -71.9640    4.1960  -41.8190 O.2     129 ALA    0.0900
   1983 CB        -70.7770    5.8660  -39.2960 C.3     129 ALA   -0.2700
   1984 HN        -70.7120    4.0180  -37.6760 H       129 ALA    0.0900
   1985 HA        -72.6520    4.8220  -39.5000 H       129 ALA    0.0900
   1986 HB1       -69.6940    5.6200  -39.2610 H       129 ALA    0.0900
   1987 HB2       -71.0580    6.3660  -38.3450 H       129 ALA    0.5100
   1988 HB3       -70.9580    6.5550  -40.1490 H       129 ALA   -0.5100
   1989 N         -70.2430    3.1130  -40.8520 N.am    130 ILE   -0.4700
   1990 CA        -69.8670    2.3600  -42.0450 C.3     130 ILE    0.3100
   1991 C         -70.7020    1.0930  -42.2370 C.2     130 ILE    0.0700
   1992 O         -70.9650    0.6730  -43.3670 O.2     130 ILE    0.0900
   1993 CB        -68.3680    1.9620  -42.0110 C.3     130 ILE   -0.0900
   1994 CG1       -67.4960    3.0280  -42.6850 C.3     130 ILE    0.0900
   1995 CG2       -68.1460    0.6010  -42.6710 C.3     130 ILE   -0.2700
   1996 CD        -66.0140    2.7000  -42.6880 C.3     130 ILE    0.0900
   1997 HN        -69.6680    2.9700  -40.0520 H       130 ILE    0.0900
   1998 HA        -70.0670    2.9810  -42.9050 H       130 ILE    0.0900
   1999 HB        -68.0260    1.9150  -40.9550 H       130 ILE   -0.1800
   2000 HG11      -67.6410    3.9900  -42.1510 H       130 ILE    0.0900
   2001 HG12      -67.8320    3.1440  -43.7360 H       130 ILE    0.0900
   2002 HG21      -68.6360    0.5760  -43.6680 H       130 ILE   -0.2700
   2003 HG22      -68.5850   -0.2020  -42.0410 H       130 ILE    0.0900
   2004 HG23      -67.0590    0.4200  -42.8070 H       130 ILE    0.0900
   2005 HD1       -65.8110    1.8530  -43.3780 H       130 ILE    0.0900
   2006 HD2       -65.6880    2.4110  -41.6660 H       130 ILE    0.5100
   2007 HD3       -65.4310    3.5820  -43.0300 H       130 ILE   -0.5100
   2008 N         -71.1040    0.4690  -41.1330 N.am    131 GLY   -0.4700
   2009 CA        -71.7610   -0.8210  -41.2060 C.3     131 GLY    0.3100
   2010 C         -73.2090   -0.6610  -41.5840 C.2     131 GLY   -0.0200
   2011 O         -73.7930   -1.4900  -42.2840 O.2     131 GLY    0.0900
   2012 HN        -70.9760    0.8530  -40.2210 H       131 GLY    0.0900
   2013 HA1       -71.6900   -1.2960  -40.2400 H       131 GLY    0.5100
   2014 HA2       -71.2570   -1.4190  -41.9530 H       131 GLY   -0.5100
   2015 N         -73.7840    0.4310  -41.0910 N.am    132 LEU   -0.4700
   2016 CA        -75.2010    0.7390  -41.2480 C.3     132 LEU    0.3100
   2017 C         -75.5730    1.7120  -42.3940 C.2     132 LEU    0.0700
   2018 O         -76.7110    2.1710  -42.4580 O.2     132 LEU    0.0900
   2019 CB        -75.8120    1.1480  -39.8940 C.3     132 LEU   -0.1800
   2020 CG        -75.6190    0.0900  -38.7920 C.3     132 LEU    0.0900
   2021 CD1       -76.3800    0.4460  -37.5160 C.3     132 LEU    0.0900
   2022 CD2       -76.0230   -1.3040  -39.2770 C.3     132 LEU   -0.0900
   2023 HN        -73.2580    1.1040  -40.5780 H       132 LEU    0.0900
   2024 HA        -75.6960   -0.1400  -41.6350 H       132 LEU   -0.2700
   2025 HB1       -76.8990    1.3210  -40.0330 H       132 LEU    0.0900
   2026 HB2       -75.3370    2.0950  -39.5630 H       132 LEU    0.0900
   2027 HG        -74.5360    0.0080  -38.5570 H       132 LEU    0.0900
   2028 HD11      -77.4680    0.5220  -37.7300 H       132 LEU   -0.2700
   2029 HD12      -76.0260    1.4240  -37.1260 H       132 LEU    0.0900
   2030 HD13      -76.2230   -0.3420  -36.7500 H       132 LEU    0.0900
   2031 HD21      -75.2920   -1.6730  -40.0290 H       132 LEU    0.0900
   2032 HD22      -77.0270   -1.2640  -39.7500 H       132 LEU    0.5100
   2033 HD23      -76.0400   -2.0120  -38.4210 H       132 LEU   -0.5100
   2034 N         -74.6200    2.0620  -43.2680 N.am    133 THR   -0.4700
   2035 CA        -74.9060    2.9620  -44.4010 C.3     133 THR    0.3100
   2036 C         -76.2070    2.6480  -45.1560 C.2     133 THR    0.0700
   2037 O         -76.9430    3.5650  -45.5110 O.2     133 THR    0.0900
   2038 CB        -73.7530    3.0430  -45.4390 C.3     133 THR    0.1400
   2039 CG2       -74.0840    4.0640  -46.5320 C.3     133 THR    0.0900
   2040 OG1       -72.5420    3.4440  -44.7950 O.3     133 THR   -0.6600
   2041 HN        -73.6830    1.7310  -43.1930 H       133 THR    0.4300
   2042 HA        -75.0930    3.9430  -43.9920 H       133 THR   -0.2700
   2043 HB        -73.5970    2.0480  -45.9070 H       133 THR    0.0900
   2044 HG1       -72.8050    3.9990  -44.0580 H       133 THR    0.0900
   2045 HG21      -74.4050    5.0230  -46.0730 H       133 THR    0.0900
   2046 HG22      -74.9110    3.6810  -47.1670 H       133 THR    0.5100
   2047 HG23      -73.1860    4.2530  -47.1580 H       133 THR   -0.5100
   2048 N         -76.4910    1.3580  -45.4160 N.am    134 PRO   -0.2900
   2049 CA        -77.7710    0.9510  -46.0050 C.3     134 PRO    0.0000
   2050 C         -78.9800    1.5210  -45.2490 C.2     134 PRO    0.0900
   2051 O         -80.0870    1.5900  -45.7890 O.2     134 PRO    0.0900
   2052 CB        -77.7370   -0.5690  -45.8720 C.3     134 PRO    0.0200
   2053 CG        -76.3080   -0.9050  -45.9880 C.3     134 PRO    0.0900
   2054 CD        -75.5490    0.2260  -45.3450 C.3     134 PRO   -0.1800
   2055 HA        -77.8550    1.3150  -47.0160 H       134 PRO    0.0900
   2056 HB1       -78.3260   -1.0510  -46.6810 H       134 PRO    0.0900
   2057 HB2       -78.1440   -0.8920  -44.8900 H       134 PRO   -0.1800
   2058 HG1       -76.0930   -1.8620  -45.4660 H       134 PRO    0.0900
   2059 HG2       -76.0200   -1.0070  -47.0560 H       134 PRO    0.0900
   2060 HD1       -75.3030    0.0020  -44.2860 H       134 PRO    0.5100
   2061 HD2       -74.6220    0.4670  -45.9070 H       134 PRO   -0.5100
   2062 N         -78.7680    1.8930  -43.9920 N.am    135 MET   -0.4700
   2063 CA        -79.7740    2.5890  -43.2050 C.3     135 MET    0.3100
   2064 C         -79.7820    4.0810  -43.5270 C.2     135 MET    0.0700
   2065 O         -80.8090    4.7440  -43.4050 O.2     135 MET    0.0900
   2066 CB        -79.4770    2.3820  -41.7280 C.3     135 MET   -0.1800
   2067 CG        -80.6700    2.4680  -40.8300 C.3     135 MET    0.0900
   2068 SD        -80.1780    1.8130  -39.2380 S.3     135 MET    0.0900
   2069 CE        -78.7380    2.8340  -38.9270 C.3     135 MET   -0.1400
   2070 HN        -77.9050    1.7100  -43.5290 H       135 MET    0.0900
   2071 HA        -80.7440    2.1890  -43.4580 H       135 MET    0.0900
   2072 HB1       -78.7450    3.1540  -41.4100 H       135 MET   -0.0900
   2073 HB2       -79.0190    1.3780  -41.6030 H       135 MET   -0.2200
   2074 HG1       -81.5100    1.8800  -41.2570 H       135 MET    0.0900
   2075 HG2       -80.9990    3.5250  -40.7370 H       135 MET    0.0900
   2076 HE1       -79.0060    3.9110  -38.8980 H       135 MET    0.0900
   2077 HE2       -77.9850    2.6890  -39.7290 H       135 MET    0.5100
   2078 HE3       -78.2830    2.5680  -37.9480 H       135 MET   -0.5100
   2079 N         -78.6220    4.6020  -43.9320 N.am    136 LEU   -0.4700
   2080 CA        -78.4370    6.0120  -44.3000 C.3     136 LEU    0.3100
   2081 C         -79.1820    6.4650  -45.5690 C.2     136 LEU    0.0700
   2082 O         -79.1070    7.6350  -45.9540 O.2     136 LEU    0.0900
   2083 CB        -76.9480    6.3890  -44.3750 C.3     136 LEU   -0.1800
   2084 CG        -76.2840    6.8890  -43.0850 C.3     136 LEU    0.0900
   2085 CD1       -76.8690    8.2260  -42.6310 C.3     136 LEU    0.0900
   2086 CD2       -76.3790    5.8530  -41.9690 C.3     136 LEU   -0.0900
   2087 HN        -77.8050    4.0370  -44.0020 H       136 LEU    0.0900
   2088 HA        -78.9340    6.6160  -43.5550 H       136 LEU   -0.2700
   2089 HB1       -76.8420    7.1880  -45.1380 H       136 LEU    0.0900
   2090 HB2       -76.3900    5.4900  -44.7130 H       136 LEU    0.0900
   2091 HG        -75.1940    7.0100  -43.2600 H       136 LEU    0.0900
   2092 HD11      -77.9580    8.1220  -42.4390 H       136 LEU   -0.2700
   2093 HD12      -76.7200    8.9920  -43.4220 H       136 LEU    0.0900
   2094 HD13      -76.3740    8.5560  -41.6920 H       136 LEU    0.0900
   2095 HD21      -76.0350    4.8630  -42.3370 H       136 LEU    0.0900
   2096 HD22      -77.4320    5.7590  -41.6280 H       136 LEU    0.5100
   2097 HD23      -75.7360    6.1570  -41.1150 H       136 LEU   -0.5100
   2098 N         -79.8920    5.5390  -46.2170 N.am    137 GLY   -0.4700
   2099 CA        -80.5170    5.8040  -47.5020 C.3     137 GLY    0.3100
   2100 C         -79.8890    5.0910  -48.6900 C.2     137 GLY   -0.0200
   2101 O         -80.2030    5.3880  -49.8440 O.2     137 GLY    0.0900
   2102 HN        -80.0230    4.6220  -45.8480 H       137 GLY    0.0900
   2103 HA1       -80.4590    6.8690  -47.6730 H       137 GLY    0.5100
   2104 HA2       -81.5500    5.4960  -47.4260 H       137 GLY   -0.5100
   2105 N         -79.0050    4.1340  -48.4020 N.am    138 TRP   -0.4700
   2106 CA        -78.4460    3.2480  -49.4220 C.3     138 TRP    0.3100
   2107 C         -79.3470    2.0210  -49.6050 C.2     138 TRP    0.0700
   2108 O         -78.9530    1.0280  -50.1950 O.2     138 TRP    0.0900
   2109 CB        -76.9970    2.8340  -49.1160 C.3     138 TRP   -0.1800
   2110 CG        -76.2340    2.4120  -50.3530 C.ar    138 TRP    0.0900
   2111 CD1       -76.6180    1.4870  -51.2780 C.ar    138 TRP    0.0900
   2112 CD2       -74.9610    2.9060  -50.8020 C.ar    138 TRP   -0.0300
   2113 CE2       -74.6450    2.2280  -51.9980 C.ar    138 TRP   -0.1500
   2114 CE3       -74.0600    3.8530  -50.3050 C.ar    138 TRP    0.2200
   2115 NE1       -75.6730    1.3660  -52.2660 N.ar    138 TRP   -0.5100
   2116 CZ2       -73.4670    2.4650  -52.7030 C.ar    138 TRP    0.3700
   2117 CZ3       -72.8880    4.0870  -51.0100 C.ar    138 TRP    0.2400
   2118 CH2       -72.6040    3.3970  -52.1940 C.ar    138 TRP    0.1100
   2119 HN        -78.6830    3.9800  -47.4700 H       138 TRP   -0.2500
   2120 HA        -78.4870    3.7730  -50.3650 H       138 TRP    0.1700
   2121 HB1       -77.0090    1.9830  -48.4030 H       138 TRP   -0.2000
   2122 HB2       -76.4670    3.6930  -48.6520 H       138 TRP    0.1400
   2123 HD1       -77.5400    0.9270  -51.2390 H       138 TRP   -0.2700
   2124 HE1       -75.7250    0.7640  -53.0310 H       138 TRP    0.1600
   2125 HE3       -74.2550    4.3990  -49.3940 H       138 TRP   -0.1400
   2126 HZ2       -73.2270    1.9450  -53.6180 H       138 TRP    0.1400
   2127 HZ3       -72.1820    4.8140  -50.6390 H       138 TRP    0.5100
   2128 HH2       -71.6830    3.6040  -52.7190 H       138 TRP   -0.5100
   2129 N         -80.5410    2.0680  -49.0100 N.am    139 ASN   -0.4700
   2130 CA        -81.5510    1.0200  -49.1880 C.3     139 ASN    0.3100
   2131 C         -81.9300    0.6990  -50.6490 C.2     139 ASN    0.0700
   2132 O         -82.1640    1.5900  -51.4750 O.2     139 ASN    0.0900
   2133 CB        -82.8200    1.3340  -48.3700 C.3     139 ASN   -0.1800
   2134 CG        -83.7380    2.3590  -49.0490 C.2     139 ASN    0.0900
   2135 ND2       -83.7960    3.5620  -48.4820 N.am    139 ASN    0.0900
   2136 OD1       -84.3990    2.0660  -50.0510 O.2     139 ASN    0.5500
   2137 HN        -80.8020    2.8230  -48.4140 H       139 ASN   -0.5500
   2138 HA        -81.1210    0.0840  -48.8660 H       139 ASN   -0.6200
   2139 HB1       -82.5170    1.7360  -47.3800 H       139 ASN    0.3200
   2140 HB2       -83.3930    0.3940  -48.2230 H       139 ASN    0.3000
   2141 HD21      -84.3770    4.2740  -48.8780 H       139 ASN    0.5100
   2142 HD22      -83.2600    3.7540  -47.6600 H       139 ASN   -0.5100
   2143 N         -82.0030   -0.5990  -50.9450 N.am    140 ASN   -0.4700
   2144 CA        -82.3400   -1.0900  -52.2750 C.3     140 ASN    0.3100
   2145 C         -83.8290   -1.4160  -52.4300 C.2     140 ASN    0.0700
   2146 O         -84.2440   -1.9380  -53.4650 O.2     140 ASN    0.0900
   2147 CB        -81.5050   -2.3400  -52.5830 C.3     140 ASN   -0.1800
   2148 CG        -80.9960   -2.3770  -54.0160 C.2     140 ASN    0.0900
   2149 ND2       -81.7930   -2.9650  -54.9100 N.am    140 ASN    0.0900
   2150 OD1       -79.8980   -1.9000  -54.3150 O.2     140 ASN    0.5500
   2151 HN        -81.8270   -1.3000  -50.2600 H       140 ASN   -0.5500
   2152 HA        -82.1320   -0.3080  -52.9900 H       140 ASN   -0.6200
   2153 HB1       -82.1290   -3.2420  -52.4090 H       140 ASN    0.3200
   2154 HB2       -80.6300   -2.3650  -51.8990 H       140 ASN    0.3000
   2155 HD21      -82.6690   -3.3500  -54.6220 H       140 ASN    0.5100
   2156 HD22      -81.5130   -3.0200  -55.8680 H       140 ASN   -0.5100
   2157 N         -84.6370   -1.1240  -51.4110 N.am    141 CYS   -0.4700
   2158 CA        -85.9920   -1.6870  -51.3550 C.3     141 CYS    0.3100
   2159 C         -87.1650   -0.8860  -51.9690 C.2     141 CYS    0.0700
   2160 O         -87.6400   -1.2140  -53.0600 O.2     141 CYS    0.0900
   2161 CB        -86.3310   -2.1030  -49.9100 C.3     141 CYS   -0.1000
   2162 SG        -85.2250   -1.4490  -48.6100 S.3     141 CYS    0.0900
   2163 HN        -84.3670   -0.5240  -50.6620 H       141 CYS    0.0900
   2164 HA        -86.0280   -2.5430  -52.0120 H       141 CYS   -0.0800
   2165 HB1       -86.3080   -3.2120  -49.8640 H       141 CYS    0.5100
   2166 HB2       -87.3650   -1.7630  -49.6950 H       141 CYS   -0.5100
   2167 N         -87.6200    0.1610  -51.2810 N.am    142 GLY   -0.4700
   2168 CA        -88.8370    0.8570  -51.6690 C.3     142 GLY    0.3100
   2169 C         -88.7660    1.5790  -53.0010 C.2     142 GLY   -0.0200
   2170 O         -87.9170    2.4500  -53.1980 O.2     142 GLY    0.0900
   2171 HN        -87.1500    0.5110  -50.4750 H       142 GLY    0.0900
   2172 HA1       -89.0530    1.5830  -50.8990 H       142 GLY    0.5100
   2173 HA2       -89.6270    0.1220  -51.7210 H       142 GLY   -0.5100
   2174 N         -89.6430    1.2210  -53.9500 N.am    143 GLN   -0.4700
   2175 CA        -89.5630    1.6820  -55.3180 C.3     143 GLN    0.3100
   2176 CAT       -92.4770    2.7810  -57.5060 C.3     143 GLN    0.0700
   2177 C         -90.9690    1.7780  -55.8720 C.2     143 GLN    0.0900
   2178 O         -91.8880    1.1310  -55.3740 O.2     143 GLN   -0.1800
   2179 CB        -88.7100    0.7330  -56.2110 C.3     143 GLN    0.0900
   2180 CG        -87.1960    0.7410  -55.8810 C.3     143 GLN    0.0900
   2181 CD        -86.4450   -0.2930  -56.7240 C.2     143 GLN   -0.1800
   2182 NE2       -85.7990   -1.2820  -56.0640 N.am    143 GLN    0.0900
   2183 OE1       -86.4320   -0.2230  -57.9530 O.2     143 GLN    0.0900
   2184 NT        -91.1710    2.6130  -56.9110 N.pl3   143 GLN    0.5500
   2185 HN        -90.4050    0.6100  -53.7500 H       143 GLN   -0.5500
   2186 HNT       -90.4320    3.1490  -57.3140 H       143 GLN   -0.6200
   2187 HA        -89.1230    2.6680  -55.3050 H       143 GLN    0.3200
   2188 HB1       -88.8400    1.0380  -57.2700 H       143 GLN    0.3000
   2189 HB2       -89.0920   -0.3020  -56.0840 H       143 GLN    0.5100
   2190 HG1       -87.0520    0.5030  -54.8060 H       143 GLN   -0.5100
   2191 HG2       -86.7790    1.7490  -56.0900 H       143 GLN   -0.4700
   2192 HE21      -85.8250   -1.3160  -55.0640 H       143 GLN    0.3100
   2193 HE22      -85.2960   -1.9780  -56.5750 H       143 GLN   -0.1100
   2194 HT1       -93.1870    3.1570  -56.7390 H       143 GLN    0.0900
   2195 HT2       -92.8430    1.8040  -57.8890 H       143 GLN    0.0900
   2196 HT3       -92.4190    3.5170  -58.3360 H       143 GLN    0.0900
   2197 N         -91.5540  -13.9450  -53.1960 N.am    144 SER   -0.2700
   2198 CA        -92.5990  -14.3710  -52.2790 C.3     144 SER    0.0900
   2199 CAY       -90.5990  -13.1700  -55.2580 C.3     144 SER    0.0900
   2200 C         -93.4340  -13.2130  -51.7450 C.2     144 SER    0.0900
   2201 O         -93.3060  -12.8020  -50.5890 O.2     144 SER    0.5100
   2202 CB        -92.0110  -15.1780  -51.0910 C.3     144 SER   -0.5100
   2203 OG        -90.9730  -14.4500  -50.4350 O.3     144 SER   -0.4700
   2204 CY        -91.7750  -13.6010  -54.4700 C.2     144 SER    0.3100
   2205 OY        -92.8960  -13.6410  -54.9620 O.2     144 SER    0.0700
   2206 HN        -90.6360  -13.9240  -52.8090 H       144 SER    0.0900
   2207 HA        -93.2990  -14.9790  -52.8330 H       144 SER    0.0500
   2208 HB1       -91.5900  -16.1340  -51.4650 H       144 SER    0.0900
   2209 HB2       -92.8150  -15.3900  -50.3540 H       144 SER    0.0900
   2210 HG1       -91.4050  -13.7200  -49.9840 H       144 SER   -0.6600
   2211 HY1       -90.9180  -12.9140  -56.2910 H       144 SER    0.4300
   2212 HY2       -89.8550  -13.9940  -55.3040 H       144 SER    0.5100
   2213 HY3       -90.1430  -12.2720  -54.7890 H       144 SER   -0.5100
   2214 N         -94.3420  -12.6550  -52.5690 N.am    145 GLN   -0.4700
   2215 CA        -95.1980  -11.5680  -52.1380 C.3     145 GLN    0.3100
   2216 C         -96.5290  -12.1050  -51.6080 C.2     145 GLN    0.0700
   2217 O         -97.4740  -12.3700  -52.3640 O.2     145 GLN    0.0900
   2218 CB        -95.4130  -10.5980  -53.3150 C.3     145 GLN   -0.1800
   2219 CG        -96.5840   -9.6320  -53.1880 C.3     145 GLN    0.0900
   2220 CD        -97.8310  -10.1260  -53.9060 C.2     145 GLN    0.0900
   2221 NE2       -98.9340   -9.3990  -53.7440 N.am    145 GLN   -0.1800
   2222 OE1       -97.8060  -11.1470  -54.5940 O.2     145 GLN    0.0900
   2223 HN        -94.4640  -12.9630  -53.5090 H       145 GLN    0.0900
   2224 HA        -94.7200  -11.0650  -51.3100 H       145 GLN    0.5500
   2225 HB1       -95.5680  -11.2050  -54.2320 H       145 GLN   -0.5500
   2226 HB2       -94.4880   -9.9970  -53.4340 H       145 GLN   -0.6200
   2227 HG1       -96.2930   -8.6520  -53.6220 H       145 GLN    0.3200
   2228 HG2       -96.8270   -9.4980  -52.1130 H       145 GLN    0.3000
   2229 HE21      -99.7850   -9.6750  -54.1910 H       145 GLN    0.5100
   2230 HE22      -98.9120   -8.5780  -53.1730 H       145 GLN   -0.5100
   2231 N         -96.5810  -12.2930  -50.2870 N.am    146 GLY   -0.4700
   2232 CA        -97.7990  -12.1810  -49.5140 C.3     146 GLY    0.3100
   2233 C         -97.6820  -11.0630  -48.4940 C.2     146 GLY   -0.0200
   2234 O         -98.6840  -10.6100  -47.9390 O.2     146 GLY    0.0900
   2235 HN        -95.7640  -12.5240  -49.7650 H       146 GLY    0.0900
   2236 HA1       -97.9690  -13.1190  -49.0070 H       146 GLY    0.5100
   2237 HA2       -98.6150  -11.9710  -50.1900 H       146 GLY   -0.5100
   2238 N         -96.4450  -10.6030  -48.2670 N.am    147 CYS   -0.4700
   2239 CA        -96.1090   -9.7920  -47.0920 C.3     147 CYS    0.3100
   2240 C         -96.7890   -8.4220  -46.9950 C.2     147 CYS    0.0700
   2241 O         -97.5080   -8.1600  -46.0310 O.2     147 CYS    0.0900
   2242 CB        -94.5880   -9.6290  -46.9790 C.3     147 CYS   -0.1000
   2243 SG        -93.7050  -11.1030  -46.4100 S.3     147 CYS    0.0900
   2244 HN        -95.6920  -10.7930  -48.8920 H       147 CYS    0.0900
   2245 HA        -96.5010  -10.2890  -46.2160 H       147 CYS   -0.0800
   2246 HB1       -94.3840   -8.7970  -46.2720 H       147 CYS    0.5100
   2247 HB2       -94.1980   -9.3440  -47.9780 H       147 CYS   -0.5100
   2248 N         -96.5270   -7.5410  -47.9640 N.am    148 GLY   -0.4700
   2249 CA        -97.3310   -6.3440  -48.1840 C.3     148 GLY    0.3100
   2250 C         -97.4120   -5.2940  -47.0860 C.2     148 GLY   -0.0200
   2251 O         -96.7900   -5.4200  -46.0290 O.2     148 GLY    0.0900
   2252 HN        -95.7600   -7.6650  -48.5890 H       148 GLY    0.0900
   2253 HA1       -98.3360   -6.6870  -48.3800 H       148 GLY    0.5100
   2254 HA2       -96.9230   -5.8640  -49.0610 H       148 GLY   -0.5100
   2255 N         -98.1830   -4.2370  -47.3590 N.am    149 GLU   -0.4700
   2256 CA        -98.6340   -3.2730  -46.3500 C.3     149 GLU    0.3100
   2257 C         -97.5770   -2.9220  -45.2900 C.2     149 GLU    0.0700
   2258 O         -97.7200   -3.2650  -44.1160 O.2     149 GLU    0.0900
   2259 CB        -99.9390   -3.7570  -45.6900 C.3     149 GLU   -0.1800
   2260 CG       -101.0810   -2.7350  -45.6630 C.3     149 GLU    0.0900
   2261 CD       -101.9190   -2.7260  -46.9380 C.2     149 GLU    0.0900
   2262 OE1      -102.9670   -2.0440  -46.9600 O.co2   149 GLU   -0.2800
   2263 OE2      -101.5340   -3.3970  -47.9190 O.co2   149 GLU    0.0900
   2264 HN        -98.4930   -4.0520  -48.2880 H       149 GLU    0.0900
   2265 HA        -98.7910   -2.3230  -46.8400 H       149 GLU    0.6200
   2266 HB1       -99.7090   -4.0450  -44.6430 H       149 GLU   -0.7600
   2267 HB2      -100.2920   -4.6540  -46.2410 H       149 GLU   -0.7600
   2268 HG1      -100.6500   -1.7200  -45.5230 H       149 GLU    0.5100
   2269 HG2      -101.7500   -2.9690  -44.8080 H       149 GLU   -0.5100
   2270 N         -96.5040   -2.2550  -45.7120 N.am    150 GLY   -0.4700
   2271 CA        -95.4960   -1.7680  -44.7830 C.3     150 GLY    0.3100
   2272 C         -94.4010   -2.7770  -44.4720 C.2     150 GLY   -0.0200
   2273 O         -93.2830   -2.4110  -44.0930 O.2     150 GLY    0.0900
   2274 HN        -96.3440   -2.0620  -46.6770 H       150 GLY    0.0900
   2275 HA1       -95.9980   -1.5080  -43.8640 H       150 GLY    0.5100
   2276 HA2       -95.0440   -0.8910  -45.2230 H       150 GLY   -0.5100
   2277 N         -94.7200   -4.0590  -44.6510 N.am    151 GLN   -0.4700
   2278 CA        -93.7560   -5.1340  -44.4660 C.3     151 GLN    0.3100
   2279 C         -93.2410   -5.5820  -45.8260 C.2     151 GLN    0.0700
   2280 O         -94.0190   -5.9510  -46.7030 O.2     151 GLN    0.0900
   2281 CB        -94.3970   -6.3410  -43.7650 C.3     151 GLN   -0.1800
   2282 CG        -95.2890   -6.0140  -42.5810 C.3     151 GLN    0.0900
   2283 CD        -94.5120   -5.5410  -41.3790 C.2     151 GLN    0.0900
   2284 NE2       -94.6310   -6.2730  -40.2750 N.am    151 GLN   -0.1800
   2285 OE1       -93.8110   -4.5330  -41.4340 O.2     151 GLN    0.0900
   2286 HN        -95.6380   -4.3390  -44.9200 H       151 GLN    0.0900
   2287 HA        -92.9400   -4.7500  -43.8720 H       151 GLN    0.5500
   2288 HB1       -93.5820   -7.0040  -43.4080 H       151 GLN   -0.5500
   2289 HB2       -95.0070   -6.8900  -44.5130 H       151 GLN   -0.6200
   2290 HG1       -95.8590   -6.9240  -42.2970 H       151 GLN    0.3200
   2291 HG2       -96.0010   -5.2140  -42.8760 H       151 GLN    0.3000
   2292 HE21      -94.1390   -6.0090  -39.4450 H       151 GLN    0.5100
   2293 HE22      -95.2120   -7.0860  -40.2740 H       151 GLN   -0.5100
   2294 N         -91.9290   -5.5440  -46.0140 N.am    152 VAL   -0.4700
   2295 CA        -91.3270   -6.1680  -47.1830 C.3     152 VAL    0.3100
   2296 C         -90.3010   -7.2090  -46.7270 C.2     152 VAL    0.0700
   2297 O         -89.4420   -6.9270  -45.8900 O.2     152 VAL    0.0900
   2298 CB        -90.7240   -5.1320  -48.1630 C.3     152 VAL   -0.0900
   2299 CG1       -91.8050   -4.1280  -48.6020 C.3     152 VAL    0.0900
   2300 CG2       -89.5180   -4.4240  -47.5500 C.3     152 VAL   -0.2700
   2301 HN        -91.3070   -5.0950  -45.3760 H       152 VAL    0.0900
   2302 HA        -92.0960   -6.7390  -47.6790 H       152 VAL    0.0900
   2303 HB        -90.3230   -5.6580  -49.0570 H       152 VAL    0.0900
   2304 HG11      -92.0800   -3.4670  -47.7510 H       152 VAL   -0.2700
   2305 HG12      -92.7140   -4.6720  -48.9360 H       152 VAL    0.0900
   2306 HG13      -91.4210   -3.4960  -49.4310 H       152 VAL    0.0900
   2307 HG21      -88.6640   -5.1290  -47.4630 H       152 VAL    0.0900
   2308 HG22      -89.7740   -4.0510  -46.5350 H       152 VAL    0.5100
   2309 HG23      -89.2110   -3.5730  -48.1940 H       152 VAL   -0.5100
   2310 N         -90.4100   -8.4230  -47.2720 N.am    153 ALA   -0.4700
   2311 CA        -89.6340   -9.5580  -46.7860 C.3     153 ALA    0.3100
   2312 C         -88.1630   -9.2080  -46.7780 C.2     153 ALA    0.0700
   2313 O         -87.7000   -8.4530  -47.6330 O.2     153 ALA    0.0900
   2314 CB        -89.8820  -10.7880  -47.6470 C.3     153 ALA   -0.2700
   2315 HN        -91.0240   -8.6080  -48.0350 H       153 ALA    0.0900
   2316 HA        -89.9290   -9.7510  -45.7640 H       153 ALA    0.0900
   2317 HB1       -89.5860  -10.5840  -48.6990 H       153 ALA    0.0900
   2318 HB2       -90.9610  -11.0520  -47.6280 H       153 ALA    0.5100
   2319 HB3       -89.2810  -11.6420  -47.2700 H       153 ALA   -0.5100
   2320 N         -87.4290   -9.7410  -45.8030 N.am    154 CYS   -0.4700
   2321 CA        -86.0240   -9.3800  -45.6310 C.3     154 CYS    0.3100
   2322 C         -85.0720  -10.4480  -46.1560 C.2     154 CYS    0.0700
   2323 O         -84.9000  -11.5070  -45.5470 O.2     154 CYS    0.0900
   2324 CB        -85.7200   -9.0800  -44.1580 C.3     154 CYS   -0.1000
   2325 SG        -84.2850   -7.9940  -43.9030 S.3     154 CYS    0.0900
   2326 HN        -87.7990  -10.4030  -45.1560 H       154 CYS    0.0900
   2327 HA        -85.8270   -8.5100  -46.2390 H       154 CYS   -0.0800
   2328 HB1       -85.5370  -10.0440  -43.6390 H       154 CYS    0.5100
   2329 HB2       -86.6160   -8.6030  -43.7090 H       154 CYS   -0.5100
   2330 N         -84.4390  -10.1340  -47.2880 N.am    155 LEU   -0.4700
   2331 CA        -83.4500  -10.9890  -47.9290 C.3     155 LEU    0.3100
   2332 C         -82.2300  -10.1300  -48.2240 C.2     155 LEU    0.0700
   2333 O         -82.3330   -8.9090  -48.2790 O.2     155 LEU    0.0900
   2334 CB        -83.9960  -11.5860  -49.2340 C.3     155 LEU   -0.1800
   2335 CG        -85.0310  -12.7210  -49.1860 C.3     155 LEU    0.0900
   2336 CD1       -84.5620  -13.8320  -48.2510 C.3     155 LEU    0.0900
   2337 CD2       -86.4270  -12.2330  -48.7960 C.3     155 LEU   -0.0900
   2338 HN        -84.6210   -9.2730  -47.7570 H       155 LEU    0.0900
   2339 HA        -83.1950  -11.7780  -47.2370 H       155 LEU   -0.2700
   2340 HB1       -83.1240  -11.9680  -49.8010 H       155 LEU    0.0900
   2341 HB2       -84.4600  -10.7520  -49.7980 H       155 LEU    0.0900
   2342 HG        -85.1720  -13.1350  -50.2080 H       155 LEU    0.0900
   2343 HD11      -84.5980  -13.4840  -47.1960 H       155 LEU   -0.2700
   2344 HD12      -83.5170  -14.1170  -48.4960 H       155 LEU    0.0900
   2345 HD13      -85.2250  -14.7190  -48.3540 H       155 LEU    0.0900
   2346 HD21      -86.7140  -11.3600  -49.4210 H       155 LEU    0.0900
   2347 HD22      -86.4360  -11.9240  -47.7300 H       155 LEU    0.5100
   2348 HD23      -87.1710  -13.0430  -48.9570 H       155 LEU   -0.5100
   2349 N         -81.0750  -10.7630  -48.4180 N.am    156 PHE   -0.4700
   2350 CA        -79.8250  -10.0150  -48.5410 C.3     156 PHE    0.3100
   2351 C         -79.5610   -9.3450  -49.8980 C.2     156 PHE    0.0700
   2352 O         -79.1740   -8.1790  -49.9420 O.2     156 PHE    0.0900
   2353 CB        -78.6330  -10.8840  -48.1310 C.3     156 PHE   -0.1800
   2354 CG        -77.6360  -10.1610  -47.2730 C.ar    156 PHE    0.0900
   2355 CD1       -76.7400   -9.2670  -47.8360 C.ar    156 PHE    0.0900
   2356 CD2       -77.6010  -10.3640  -45.8980 C.ar    156 PHE    0.0000
   2357 CE1       -75.8320   -8.5910  -47.0490 C.ar    156 PHE   -0.1150
   2358 CE2       -76.6880   -9.6910  -45.1040 C.ar    156 PHE    0.1150
   2359 CZ        -75.8050   -8.8040  -45.6840 C.ar    156 PHE   -0.1150
   2360 HN        -81.0110  -11.7550  -48.4890 H       156 PHE    0.1150
   2361 HA        -79.8920   -9.1470  -47.9030 H       156 PHE   -0.1150
   2362 HB1       -78.0980  -11.2270  -49.0430 H       156 PHE    0.1150
   2363 HB2       -78.9980  -11.7590  -47.5510 H       156 PHE   -0.1150
   2364 HD1       -76.7540   -9.0960  -48.9030 H       156 PHE    0.1150
   2365 HD2       -78.2960  -11.0540  -45.4440 H       156 PHE   -0.1150
   2366 HE1       -75.1400   -7.8940  -47.5000 H       156 PHE    0.1150
   2367 HE2       -76.6660   -9.8610  -44.0380 H       156 PHE    0.5100
   2368 HZ        -75.0930   -8.2740  -45.0690 H       156 PHE   -0.5100
   2369 N         -79.7740  -10.0660  -50.9970 N.am    157 GLU   -0.4700
   2370 CA        -79.4410   -9.5570  -52.3320 C.3     157 GLU    0.3100
   2371 C         -80.5600   -8.6940  -52.9180 C.2     157 GLU    0.0700
   2372 O         -80.4960   -8.2590  -54.0750 O.2     157 GLU    0.0900
   2373 CB        -79.1030  -10.6970  -53.2970 C.3     157 GLU   -0.1800
   2374 CG        -78.1730  -11.7540  -52.7230 C.3     157 GLU    0.0900
   2375 CD        -78.9140  -12.7940  -51.9010 C.2     157 GLU    0.0900
   2376 OE1       -80.1200  -12.5990  -51.6340 O.co2   157 GLU   -0.2800
   2377 OE2       -78.2940  -13.8130  -51.5230 O.co2   157 GLU    0.0900
   2378 HN        -80.1670  -10.9810  -50.9620 H       157 GLU    0.0900
   2379 HA        -78.5960   -8.8920  -52.2320 H       157 GLU    0.6200
   2380 HB1       -78.6210  -10.2610  -54.1980 H       157 GLU   -0.7600
   2381 HB2       -80.0490  -11.1920  -53.5990 H       157 GLU   -0.7600
   2382 HG1       -77.4210  -11.2590  -52.0720 H       157 GLU    0.5100
   2383 HG2       -77.6510  -12.2680  -53.5580 H       157 GLU   -0.5100
   2384 N         -81.5990   -8.4740  -52.1170 N.am    158 ASP   -0.4700
   2385 CA        -82.6980   -7.6000  -52.4990 C.3     158 ASP    0.3100
   2386 C         -82.6230   -6.2490  -51.8020 C.2     158 ASP    0.0700
   2387 O         -82.5730   -5.2060  -52.4570 O.2     158 ASP    0.0900
   2388 CB        -84.0390   -8.2760  -52.2470 C.3     158 ASP   -0.2800
   2389 CG        -84.3130   -9.3770  -53.2400 C.2     158 ASP    0.0900
   2390 OD1       -83.9220  -10.5320  -52.9590 O.co2   158 ASP    0.0900
   2391 OD2       -84.8980   -9.0790  -54.3060 O.co2   158 ASP    0.6200
   2392 HN        -81.6710   -8.8980  -51.2180 H       158 ASP   -0.7600
   2393 HA        -82.5880   -7.3650  -53.5470 H       158 ASP   -0.7600
   2394 HB1       -84.8480   -7.5190  -52.3230 H       158 ASP    0.5100
   2395 HB2       -84.0410   -8.7110  -51.2240 H       158 ASP   -0.5100
   2396 N         -82.6590   -6.2690  -50.4720 N.am    159 VAL   -0.4700
   2397 CA        -82.5910   -5.0380  -49.6900 C.3     159 VAL    0.3100
   2398 C         -81.1730   -4.4690  -49.5650 C.2     159 VAL    0.0700
   2399 O         -80.9910   -3.2500  -49.4950 O.2     159 VAL    0.0900
   2400 CB        -83.2230   -5.2060  -48.2810 C.3     159 VAL   -0.0900
   2401 CG1       -84.7130   -5.5440  -48.3980 C.3     159 VAL    0.0900
   2402 CG2       -82.4810   -6.2590  -47.4670 C.3     159 VAL   -0.2700
   2403 HN        -82.7340   -7.1180  -49.9540 H       159 VAL    0.0900
   2404 HA        -83.1150   -4.2700  -50.2400 H       159 VAL    0.0900
   2405 HB        -83.1040   -4.2630  -47.7070 H       159 VAL    0.0900
   2406 HG11      -84.8410   -6.5710  -48.8010 H       159 VAL   -0.2700
   2407 HG12      -85.2090   -4.8280  -49.0890 H       159 VAL    0.0900
   2408 HG13      -85.1930   -5.4910  -47.3980 H       159 VAL    0.0900
   2409 HG21      -81.9200   -5.7750  -46.6380 H       159 VAL    0.0900
   2410 HG22      -81.7580   -6.7980  -48.1160 H       159 VAL    0.5100
   2411 HG23      -83.2040   -6.9800  -47.0300 H       159 VAL   -0.5100
   2412 N         -80.1710   -5.3450  -49.5510 N.am    160 VAL   -0.4700
   2413 CA        -78.7830   -4.9200  -49.3580 C.3     160 VAL    0.3100
   2414 C         -77.9970   -4.8760  -50.6690 C.2     160 VAL    0.0700
   2415 O         -77.7850   -5.9080  -51.3100 O.2     160 VAL    0.0900
   2416 CB        -78.0460   -5.8320  -48.3580 C.3     160 VAL   -0.0900
   2417 CG1       -76.6940   -5.2330  -47.9830 C.3     160 VAL    0.0900
   2418 CG2       -78.9030   -6.0510  -47.1200 C.3     160 VAL   -0.2700
   2419 HN        -80.3190   -6.3240  -49.6680 H       160 VAL    0.0900
   2420 HA        -78.7960   -3.9030  -48.9940 H       160 VAL    0.0900
   2421 HB        -77.8900   -6.8320  -48.8160 H       160 VAL    0.0900
   2422 HG11      -76.8350   -4.2340  -47.5160 H       160 VAL   -0.2700
   2423 HG12      -76.0680   -5.1120  -48.8940 H       160 VAL    0.0900
   2424 HG13      -76.1750   -5.8940  -47.2570 H       160 VAL    0.0900
   2425 HG21      -79.7790   -6.6880  -47.3690 H       160 VAL    0.0900
   2426 HG22      -79.2710   -5.0750  -46.7380 H       160 VAL    0.5100
   2427 HG23      -78.3070   -6.5600  -46.3320 H       160 VAL   -0.5100
   2428 N         -77.5440   -3.6760  -51.0650 N.am    161 PRO   -0.2900
   2429 CA        -76.9460   -3.5440  -52.4000 C.3     161 PRO    0.0000
   2430 C         -75.7000   -4.4100  -52.5830 C.2     161 PRO    0.0900
   2431 O         -74.7920   -4.3490  -51.7590 O.2     161 PRO    0.0900
   2432 CB        -76.5980   -2.0480  -52.4850 C.3     161 PRO    0.0200
   2433 CG        -76.5760   -1.5600  -51.0610 C.3     161 PRO    0.0900
   2434 CD        -77.5430   -2.4090  -50.3080 C.3     161 PRO   -0.1800
   2435 HA        -77.6330   -3.8900  -53.1560 H       161 PRO    0.0900
   2436 HB1       -77.3630   -1.5000  -53.0760 H       161 PRO    0.0900
   2437 HB2       -75.6060   -1.9040  -52.9640 H       161 PRO   -0.1800
   2438 HG1       -75.5570   -1.6610  -50.6320 H       161 PRO    0.0900
   2439 HG2       -76.8810   -0.4920  -51.0130 H       161 PRO    0.0900
   2440 HD1       -77.2040   -2.5890  -49.2660 H       161 PRO    0.5100
   2441 HD2       -78.5610   -1.9660  -50.3050 H       161 PRO   -0.5100
   2442 N         -75.6490   -5.2020  -53.6520 N.am    162 MET   -0.4700
   2443 CA        -74.4290   -5.9250  -53.9880 C.3     162 MET    0.3100
   2444 C         -73.4610   -4.9110  -54.5720 C.2     162 MET    0.0700
   2445 O         -72.2700   -5.1680  -54.7260 O.2     162 MET    0.0900
   2446 CB        -74.7040   -7.0550  -54.9840 C.3     162 MET   -0.1800
   2447 CG        -75.2250   -8.3400  -54.3440 C.3     162 MET    0.0900
   2448 SD        -74.0220   -9.1700  -53.2730 S.3     162 MET    0.0900
   2449 CE        -72.7740   -9.6660  -54.4560 C.3     162 MET   -0.1400
   2450 HN        -76.4290   -5.3360  -54.2590 H       162 MET    0.0900
   2451 HA        -74.0190   -6.3270  -53.0730 H       162 MET    0.0900
   2452 HB1       -73.7600   -7.2870  -55.5200 H       162 MET   -0.0900
   2453 HB2       -75.4580   -6.6980  -55.7180 H       162 MET   -0.2200
   2454 HG1       -75.5240   -9.0340  -55.1580 H       162 MET    0.0900
   2455 HG2       -76.1270   -8.0890  -53.7480 H       162 MET    0.0900
   2456 HE1       -71.9990   -8.8790  -54.5810 H       162 MET    0.0900
   2457 HE2       -73.2370   -9.8500  -55.4490 H       162 MET    0.5100
   2458 HE3       -72.2680  -10.5940  -54.1150 H       162 MET   -0.5100
   2459 N         -74.0230   -3.7520  -54.9090 N.am    163 ASN   -0.4700
   2460 CA        -73.2850   -2.5500  -55.2600 C.3     163 ASN    0.3100
   2461 C         -72.3320   -2.0980  -54.1380 C.2     163 ASN    0.0700
   2462 O         -71.1100   -2.0900  -54.2910 O.2     163 ASN    0.0900
   2463 CB        -74.3010   -1.4450  -55.5750 C.3     163 ASN   -0.1800
   2464 CG        -73.6610   -0.2020  -56.1520 C.2     163 ASN    0.0900
   2465 ND2       -74.3420    0.4070  -57.1190 N.am    163 ASN    0.0900
   2466 OD1       -72.5740    0.2110  -55.7410 O.2     163 ASN    0.5500
   2467 HN        -75.0150   -3.6560  -54.9350 H       163 ASN   -0.5500
   2468 HA        -72.6660   -2.7600  -56.1190 H       163 ASN   -0.6200
   2469 HB1       -74.8320   -1.1660  -54.6390 H       163 ASN    0.3200
   2470 HB2       -75.0390   -1.8340  -56.3100 H       163 ASN    0.3000
   2471 HD21      -73.9750    1.2350  -57.5430 H       163 ASN    0.5100
   2472 HD22      -75.2200    0.0380  -57.4210 H       163 ASN   -0.5100
   2473 N         -72.9160   -1.7120  -53.0090 N.am    164 TYR   -0.4700
   2474 CA        -72.1710   -1.2470  -51.8480 C.3     164 TYR    0.3100
   2475 C         -71.3900   -2.3870  -51.1660 C.2     164 TYR    0.0700
   2476 O         -70.3760   -2.1600  -50.4900 O.2     164 TYR    0.0900
   2477 CB        -73.1610   -0.5700  -50.8860 C.3     164 TYR   -0.1800
   2478 CG        -72.8190   -0.6130  -49.4130 C.ar    164 TYR    0.0900
   2479 CD1       -73.0050   -1.7730  -48.6620 C.ar    164 TYR    0.0900
   2480 CD2       -72.3580    0.5220  -48.7610 C.ar    164 TYR    0.0000
   2481 CE1       -72.7130   -1.8040  -47.3120 C.ar    164 TYR   -0.1150
   2482 CE2       -72.0670    0.4990  -47.4090 C.ar    164 TYR    0.1150
   2483 CZ        -72.2420   -0.6600  -46.6920 C.ar    164 TYR   -0.1150
   2484 OH        -71.9390   -0.6620  -45.3480 O.3     164 TYR    0.1150
   2485 HN        -73.9070   -1.7230  -52.9060 H       164 TYR    0.1100
   2486 HA        -71.4140   -0.5500  -52.1760 H       164 TYR   -0.5400
   2487 HB1       -74.1490   -1.0630  -50.9940 H       164 TYR    0.4300
   2488 HB2       -73.2370    0.5050  -51.1590 H       164 TYR   -0.1150
   2489 HD1       -73.3830   -2.6630  -49.1440 H       164 TYR    0.1150
   2490 HD2       -72.2250    1.4370  -49.3190 H       164 TYR   -0.1150
   2491 HE1       -72.8530   -2.7110  -46.7450 H       164 TYR    0.1150
   2492 HE2       -71.7030    1.3900  -46.9190 H       164 TYR    0.5100
   2493 HH        -71.4860    0.1600  -45.1450 H       164 TYR   -0.5100
   2494 N         -71.8610   -3.6170  -51.3780 N.am    165 MET   -0.4700
   2495 CA        -71.2960   -4.7970  -50.7300 C.3     165 MET    0.3100
   2496 C         -70.0120   -5.3050  -51.3530 C.2     165 MET    0.0700
   2497 O         -69.1500   -5.8410  -50.6590 O.2     165 MET    0.0900
   2498 CB        -72.3230   -5.9180  -50.7140 C.3     165 MET   -0.1800
   2499 CG        -73.2210   -5.8520  -49.5120 C.3     165 MET    0.0900
   2500 SD        -72.2860   -6.3310  -48.0630 S.3     165 MET    0.0900
   2501 CE        -71.6630   -7.9210  -48.6370 C.3     165 MET   -0.1400
   2502 HN        -72.6260   -3.7860  -51.9930 H       165 MET    0.0900
   2503 HA        -71.0140   -4.5270  -49.7230 H       165 MET    0.0900
   2504 HB1       -71.7920   -6.8930  -50.7120 H       165 MET   -0.0900
   2505 HB2       -72.9460   -5.8490  -51.6310 H       165 MET   -0.2200
   2506 HG1       -74.0850   -6.5340  -49.6570 H       165 MET    0.0900
   2507 HG2       -73.6110   -4.8180  -49.3960 H       165 MET    0.0900
   2508 HE1       -70.7850   -7.7940  -49.3040 H       165 MET    0.0900
   2509 HE2       -72.4520   -8.4570  -49.2070 H       165 MET    0.5100
   2510 HE3       -71.3520   -8.5460  -47.7730 H       165 MET   -0.5100
   2511 N         -69.8940   -5.1610  -52.6700 N.am    166 VAL   -0.4700
   2512 CA        -68.6690   -5.5570  -53.3560 C.3     166 VAL    0.3100
   2513 C         -67.6630   -4.4060  -53.3650 C.2     166 VAL    0.0700
   2514 O         -66.5830   -4.5160  -52.7810 O.2     166 VAL    0.0900
   2515 CB        -68.9320   -6.1060  -54.7720 C.3     166 VAL   -0.0900
   2516 CG1       -67.6320   -6.5960  -55.3920 C.3     166 VAL    0.0900
   2517 CG2       -69.9450   -7.2460  -54.7120 C.3     166 VAL   -0.2700
   2518 HN        -70.6220   -4.7840  -53.2370 H       166 VAL    0.0900
   2519 HA        -68.1880   -6.3130  -52.7530 H       166 VAL    0.0900
   2520 HB        -69.3650   -5.3030  -55.4060 H       166 VAL    0.0900
   2521 HG11      -67.1020   -7.2700  -54.6860 H       166 VAL   -0.2700
   2522 HG12      -66.9710   -5.7300  -55.6190 H       166 VAL    0.0900
   2523 HG13      -67.8460   -7.1580  -56.3250 H       166 VAL    0.0900
   2524 HG21      -70.9080   -6.9260  -55.1630 H       166 VAL    0.0900
   2525 HG22      -70.1280   -7.5330  -53.6530 H       166 VAL    0.5100
   2526 HG23      -69.5620   -8.1220  -55.2760 H       166 VAL   -0.5100
   2527 N         -68.0200   -3.3010  -54.0170 N.am    167 TYR   -0.4700
   2528 CA        -67.1680   -2.1110  -54.0150 C.3     167 TYR    0.3100
   2529 C         -66.8430   -1.5420  -52.6350 C.2     167 TYR    0.0700
   2530 O         -65.6850   -1.4940  -52.2590 O.2     167 TYR    0.0900
   2531 CB        -67.7160   -1.0040  -54.9270 C.3     167 TYR   -0.1800
   2532 CG        -67.7240   -1.3730  -56.3890 C.ar    167 TYR    0.0900
   2533 CD1       -68.9200   -1.6330  -57.0520 C.ar    167 TYR    0.0900
   2534 CD2       -66.5400   -1.4730  -57.1070 C.ar    167 TYR    0.0000
   2535 CE1       -68.9400   -1.9790  -58.3940 C.ar    167 TYR   -0.1150
   2536 CE2       -66.5460   -1.8190  -58.4490 C.ar    167 TYR    0.1150
   2537 CZ        -67.7540   -2.0730  -59.0880 C.ar    167 TYR   -0.1150
   2538 OH        -67.7770   -2.4200  -60.4230 O.3     167 TYR    0.1150
   2539 HN        -68.8730   -3.2350  -54.5290 H       167 TYR    0.1100
   2540 HA        -66.1860   -2.4110  -54.3480 H       167 TYR   -0.5400
   2541 HB1       -67.0850   -0.0950  -54.8210 H       167 TYR    0.4300
   2542 HB2       -68.7650   -0.7760  -54.6400 H       167 TYR   -0.1150
   2543 HD1       -69.8520   -1.5650  -56.5090 H       167 TYR    0.1150
   2544 HD2       -65.6010   -1.2790  -56.6130 H       167 TYR   -0.1150
   2545 HE1       -69.8780   -2.1740  -58.8920 H       167 TYR    0.1150
   2546 HE2       -65.6180   -1.8910  -58.9950 H       167 TYR    0.5100
   2547 HH        -68.6930   -2.5530  -60.6790 H       167 TYR   -0.5100
   2548 N         -67.8440   -1.0770  -51.8890 N.am    168 PHE   -0.4700
   2549 CA        -67.5610   -0.3400  -50.6530 C.3     168 PHE    0.3100
   2550 C         -67.0700   -1.1740  -49.4630 C.2     168 PHE    0.0700
   2551 O         -66.0700   -0.8370  -48.8270 O.2     168 PHE    0.0900
   2552 CB        -68.7410    0.5490  -50.2210 C.3     168 PHE   -0.1800
   2553 CG        -68.4380    1.3990  -49.0020 C.ar    168 PHE    0.0900
   2554 CD1       -67.5880    2.4970  -49.0930 C.ar    168 PHE    0.0900
   2555 CD2       -68.9880    1.0900  -47.7630 C.ar    168 PHE    0.0000
   2556 CE1       -67.2970    3.2780  -47.9730 C.ar    168 PHE   -0.1150
   2557 CE2       -68.7040    1.8670  -46.6460 C.ar    168 PHE    0.1150
   2558 CZ        -67.8570    2.9620  -46.7540 C.ar    168 PHE   -0.1150
   2559 HN        -68.8030   -1.2050  -52.1290 H       168 PHE    0.1150
   2560 HA        -66.6860    0.2690  -50.8300 H       168 PHE   -0.1150
   2561 HB1       -69.6130   -0.0920  -49.9700 H       168 PHE    0.1150
   2562 HB2       -69.0030    1.2420  -51.0490 H       168 PHE   -0.1150
   2563 HD1       -67.1470    2.7510  -50.0460 H       168 PHE    0.1150
   2564 HD2       -69.6430    0.2370  -47.6670 H       168 PHE   -0.1150
   2565 HE1       -66.6350    4.1270  -48.0620 H       168 PHE    0.1150
   2566 HE2       -69.1420    1.6170  -45.6910 H       168 PHE    0.5100
   2567 HZ        -67.6380    3.5650  -45.8860 H       168 PHE   -0.5100
   2568 N         -67.7730   -2.2450  -49.1240 N.am    169 ASN   -0.4700
   2569 CA        -67.3680   -2.9730  -47.9350 C.3     169 ASN    0.3100
   2570 C         -66.3020   -4.0310  -48.1580 C.2     169 ASN    0.0700
   2571 O         -65.7050   -4.5120  -47.2020 O.2     169 ASN    0.0900
   2572 CB        -68.5650   -3.5660  -47.2030 C.3     169 ASN   -0.1800
   2573 CG        -68.1560   -4.6230  -46.2010 C.2     169 ASN    0.0900
   2574 ND2       -67.5920   -4.1890  -45.0760 N.am    169 ASN    0.0900
   2575 OD1       -68.3110   -5.8170  -46.4490 O.2     169 ASN    0.5500
   2576 HN        -68.5600   -2.5810  -49.6340 H       169 ASN   -0.5500
   2577 HA        -66.8440   -2.2840  -47.2900 H       169 ASN   -0.6200
   2578 HB1       -69.2530   -4.0270  -47.9430 H       169 ASN    0.3200
   2579 HB2       -69.0990   -2.7550  -46.6630 H       169 ASN    0.3000
   2580 HD21      -67.3010   -4.8450  -44.3790 H       169 ASN    0.5100
   2581 HD22      -67.4580   -3.2100  -44.9280 H       169 ASN   -0.5100
   2582 N         -66.0530   -4.4130  -49.4030 N.am    170 PHE   -0.4700
   2583 CA        -64.9460   -5.3230  -49.6440 C.3     170 PHE    0.3100
   2584 C         -63.7210   -4.5320  -50.0730 C.2     170 PHE    0.0700
   2585 O         -62.8020   -4.3130  -49.2900 O.2     170 PHE    0.0900
   2586 CB        -65.2980   -6.3830  -50.6940 C.3     170 PHE   -0.1800
   2587 CG        -64.2430   -7.4560  -50.8500 C.ar    170 PHE    0.0900
   2588 CD1       -63.4140   -7.7970  -49.7850 C.ar    170 PHE    0.0900
   2589 CD2       -64.0690   -8.1110  -52.0640 C.ar    170 PHE    0.0000
   2590 CE1       -62.4410   -8.7790  -49.9250 C.ar    170 PHE   -0.1150
   2591 CE2       -63.0970   -9.0920  -52.2150 C.ar    170 PHE    0.1150
   2592 CZ        -62.2820   -9.4270  -51.1420 C.ar    170 PHE   -0.1150
   2593 HN        -66.5840   -4.1100  -50.1910 H       170 PHE    0.1150
   2594 HA        -64.7000   -5.7980  -48.7060 H       170 PHE   -0.1150
   2595 HB1       -65.4190   -5.8940  -51.6840 H       170 PHE    0.1150
   2596 HB2       -66.2420   -6.8900  -50.4000 H       170 PHE   -0.1150
   2597 HD1       -63.5290   -7.2930  -48.8370 H       170 PHE    0.1150
   2598 HD2       -64.6990   -7.8540  -52.9040 H       170 PHE   -0.1150
   2599 HE1       -61.8100   -9.0380  -49.0880 H       170 PHE    0.1150
   2600 HE2       -62.9760   -9.5930  -53.1640 H       170 PHE    0.5100
   2601 HZ        -61.5260  -10.1890  -51.2550 H       170 PHE   -0.5100
   2602 N         -63.7430   -4.0530  -51.3100 N.am    171 PHE   -0.4700
   2603 CA        -62.6340   -3.2880  -51.8630 C.3     171 PHE    0.3100
   2604 C         -62.1250   -2.2130  -50.9110 C.2     171 PHE    0.0700
   2605 O         -60.9670   -2.2450  -50.4980 O.2     171 PHE    0.0900
   2606 CB        -63.0170   -2.6650  -53.2100 C.3     171 PHE   -0.1800
   2607 CG        -62.9880   -3.6370  -54.3510 C.ar    171 PHE    0.0900
   2608 CD1       -63.1050   -5.0000  -54.1250 C.ar    171 PHE    0.0900
   2609 CD2       -62.8120   -3.1870  -55.6570 C.ar    171 PHE    0.0000
   2610 CE1       -63.0720   -5.9020  -55.1800 C.ar    171 PHE   -0.1150
   2611 CE2       -62.7740   -4.0810  -56.7210 C.ar    171 PHE    0.1150
   2612 CZ        -62.9050   -5.4400  -56.4820 C.ar    171 PHE   -0.1150
   2613 HN        -64.5200   -4.1960  -51.9170 H       171 PHE    0.1150
   2614 HA        -61.7960   -3.9590  -51.9860 H       171 PHE   -0.1150
   2615 HB1       -62.3020   -1.8490  -53.4540 H       171 PHE    0.1150
   2616 HB2       -64.0500   -2.2610  -53.1480 H       171 PHE   -0.1150
   2617 HD1       -63.2250   -5.3650  -53.1150 H       171 PHE    0.1150
   2618 HD2       -62.7050   -2.1290  -55.8460 H       171 PHE   -0.1150
   2619 HE1       -63.1740   -6.9600  -54.9900 H       171 PHE    0.1150
   2620 HE2       -62.6410   -3.7170  -57.7300 H       171 PHE    0.5100
   2621 HZ        -62.8790   -6.1400  -57.3060 H       171 PHE   -0.5100
   2622 N         -62.9790   -1.2520  -50.5750 N.am    172 ALA   -0.4700
   2623 CA        -62.5540   -0.1270  -49.7600 C.3     172 ALA    0.3100
   2624 C         -62.3270   -0.4760  -48.2880 C.2     172 ALA    0.0700
   2625 O         -61.3170   -0.0730  -47.7000 O.2     172 ALA    0.0900
   2626 CB        -63.5340    1.0320  -49.8960 C.3     172 ALA   -0.2700
   2627 HN        -63.9340   -1.2600  -50.8630 H       172 ALA    0.0900
   2628 HA        -61.5710    0.1720  -50.0880 H       172 ALA    0.0900
   2629 HB1       -64.4970    0.7790  -49.4020 H       172 ALA    0.0900
   2630 HB2       -63.7300    1.2380  -50.9700 H       172 ALA    0.5100
   2631 HB3       -63.1150    1.9400  -49.4110 H       172 ALA   -0.5100
   2632 N         -63.2470   -1.2230  -47.6820 N.am    173 CYS   -0.4700
   2633 CA        -63.1600   -1.4510  -46.2380 C.3     173 CYS    0.3100
   2634 C         -62.3870   -2.6850  -45.7620 C.2     173 CYS    0.0700
   2635 O         -62.0900   -2.7920  -44.5760 O.2     173 CYS    0.0900
   2636 CB        -64.5520   -1.4180  -45.5900 C.3     173 CYS   -0.1100
   2637 SG        -65.3310    0.2160  -45.5760 S.3     173 CYS    0.0900
   2638 HN        -64.0100   -1.6470  -48.1640 H       173 CYS    0.0900
   2639 HA        -62.5350   -0.6770  -45.8160 H       173 CYS   -0.2300
   2640 HB1       -64.4540   -1.7800  -44.5460 H       173 CYS    0.1600
   2641 HB2       -65.2060   -2.1240  -46.1450 H       173 CYS    0.5100
   2642 HG1       -65.5370    0.2580  -46.8840 H       173 CYS   -0.5100
   2643 N         -62.0480   -3.6050  -46.6630 N.am    174 VAL   -0.4700
   2644 CA        -61.3860   -4.8460  -46.2430 C.3     174 VAL    0.3100
   2645 C         -60.1070   -5.1810  -46.9990 C.2     174 VAL    0.0700
   2646 O         -59.0430   -5.2840  -46.4000 O.2     174 VAL    0.0900
   2647 CB        -62.3300   -6.0690  -46.2690 C.3     174 VAL   -0.0900
   2648 CG1       -61.5970   -7.3060  -45.7710 C.3     174 VAL    0.0900
   2649 CG2       -63.5470   -5.8070  -45.4080 C.3     174 VAL   -0.2700
   2650 HN        -62.2220   -3.4970  -47.6380 H       174 VAL    0.0900
   2651 HA        -61.0160   -4.6930  -45.2410 H       174 VAL    0.0900
   2652 HB        -62.6850   -6.2410  -47.3070 H       174 VAL    0.0900
   2653 HG11      -61.0890   -7.0890  -44.8080 H       174 VAL   -0.2700
   2654 HG12      -60.8290   -7.6150  -46.5140 H       174 VAL    0.0900
   2655 HG13      -62.3180   -8.1360  -45.6130 H       174 VAL    0.0900
   2656 HG21      -63.9970   -4.8260  -45.6710 H       174 VAL    0.0900
   2657 HG22      -63.2550   -5.7880  -44.3360 H       174 VAL    0.5100
   2658 HG23      -64.3070   -6.6010  -45.5750 H       174 VAL   -0.5100
   2659 N         -60.2170   -5.3940  -48.3060 N.am    175 LEU   -0.4700
   2660 CA        -59.0570   -5.6600  -49.1420 C.3     175 LEU    0.3100
   2661 C         -57.9590   -4.6090  -48.8940 C.2     175 LEU    0.0700
   2662 O         -56.7720   -4.9400  -48.7570 O.2     175 LEU    0.0900
   2663 CB        -59.4800   -5.6840  -50.6200 C.3     175 LEU   -0.1800
   2664 CG        -58.6360   -6.4370  -51.6650 C.3     175 LEU    0.0900
   2665 CD1       -57.3410   -5.6930  -52.0360 C.3     175 LEU    0.0900
   2666 CD2       -58.3450   -7.8680  -51.2150 C.3     175 LEU   -0.0900
   2667 HN        -61.1000   -5.3820  -48.7720 H       175 LEU    0.0900
   2668 HA        -58.6400   -6.6120  -48.8500 H       175 LEU   -0.2700
   2669 HB1       -59.5320   -4.6280  -50.9540 H       175 LEU    0.0900
   2670 HB2       -60.4960   -6.1270  -50.6530 H       175 LEU    0.0900
   2671 HG        -59.2460   -6.5730  -52.5830 H       175 LEU    0.0900
   2672 HD11      -56.7940   -5.3980  -51.1150 H       175 LEU   -0.2700
   2673 HD12      -57.5830   -4.7770  -52.6140 H       175 LEU    0.0900
   2674 HD13      -56.6860   -6.3550  -52.6420 H       175 LEU    0.0900
   2675 HD21      -59.2850   -8.3670  -50.8970 H       175 LEU    0.0900
   2676 HD22      -57.6410   -7.8580  -50.3550 H       175 LEU    0.5100
   2677 HD23      -57.9030   -8.4460  -52.0540 H       175 LEU   -0.5100
   2678 N         -58.3560   -3.3390  -48.8270 N.am    176 VAL   -0.4700
   2679 CA        -57.4000   -2.2560  -48.6020 C.3     176 VAL    0.3100
   2680 C         -56.7140   -2.3220  -47.2340 C.2     176 VAL    0.0700
   2681 O         -55.4810   -2.3710  -47.1690 O.2     176 VAL    0.0900
   2682 CB        -58.0320   -0.8640  -48.8340 C.3     176 VAL   -0.0900
   2683 CG1       -57.1670    0.2310  -48.2330 C.3     176 VAL    0.0900
   2684 CG2       -58.2360   -0.6220  -50.3160 C.3     176 VAL   -0.2700
   2685 HN        -59.3110   -3.0720  -48.9280 H       176 VAL    0.0900
   2686 HA        -56.5710   -2.4030  -49.2790 H       176 VAL    0.0900
   2687 HB        -59.0380   -0.8350  -48.3650 H       176 VAL    0.0900
   2688 HG11      -56.1130    0.1090  -48.5640 H       176 VAL   -0.2700
   2689 HG12      -57.2000    0.1730  -47.1240 H       176 VAL    0.0900
   2690 HG13      -57.5310    1.2250  -48.5670 H       176 VAL    0.0900
   2691 HG21      -58.7590   -1.4870  -50.7750 H       176 VAL    0.0900
   2692 HG22      -57.2530   -0.4940  -50.8170 H       176 VAL    0.5100
   2693 HG23      -58.8550    0.2880  -50.4680 H       176 VAL   -0.5100
   2694 N         -57.4940   -2.3260  -46.1330 N.am    177 PRO   -0.2900
   2695 CA        -56.8610   -2.4670  -44.8090 C.3     177 PRO    0.0000
   2696 C         -56.0800   -3.7780  -44.6240 C.2     177 PRO    0.0900
   2697 O         -55.0860   -3.7960  -43.8970 O.2     177 PRO    0.0900
   2698 CB        -58.0440   -2.3690  -43.8390 C.3     177 PRO    0.0200
   2699 CG        -59.0170   -1.5070  -44.5710 C.3     177 PRO    0.0900
   2700 CD        -58.9090   -1.9240  -46.0180 C.3     177 PRO   -0.1800
   2701 HA        -56.1020   -1.7130  -44.6730 H       177 PRO    0.0900
   2702 HB1       -57.7370   -1.9000  -42.8790 H       177 PRO    0.0900
   2703 HB2       -58.4750   -3.3700  -43.6280 H       177 PRO   -0.1800
   2704 HG1       -60.0480   -1.6710  -44.1920 H       177 PRO    0.0900
   2705 HG2       -58.7580   -0.4330  -44.4520 H       177 PRO    0.0900
   2706 HD1       -59.5720   -2.7830  -46.2500 H       177 PRO    0.5100
   2707 HD2       -59.1260   -1.0800  -46.7070 H       177 PRO   -0.5100
   2708 N         -56.5040   -4.8500  -45.2900 N.am    178 LEU   -0.4700
   2709 CA        -55.7680   -6.1100  -45.2560 C.3     178 LEU    0.3100
   2710 C         -54.4380   -6.0290  -45.9850 C.2     178 LEU    0.0700
   2711 O         -53.4220   -6.4710  -45.4680 O.2     178 LEU    0.0900
   2712 CB        -56.6020   -7.2580  -45.8320 C.3     178 LEU   -0.1800
   2713 CG        -57.6040   -7.9200  -44.8820 C.3     178 LEU    0.0900
   2714 CD1       -58.2600   -9.1280  -45.5550 C.3     178 LEU    0.0900
   2715 CD2       -56.9330   -8.3110  -43.5580 C.3     178 LEU   -0.0900
   2716 HN        -57.3370   -4.8400  -45.8370 H       178 LEU    0.0900
   2717 HA        -55.5130   -6.3170  -44.2270 H       178 LEU   -0.2700
   2718 HB1       -55.9000   -8.0420  -46.1860 H       178 LEU    0.0900
   2719 HB2       -57.1700   -6.8630  -46.7000 H       178 LEU    0.0900
   2720 HG        -58.3860   -7.1840  -44.6000 H       178 LEU    0.0900
   2721 HD11      -57.4870   -9.8750  -45.8350 H       178 LEU   -0.2700
   2722 HD12      -58.7910   -8.8050  -46.4750 H       178 LEU    0.0900
   2723 HD13      -58.9790   -9.6060  -44.8560 H       178 LEU    0.0900
   2724 HD21      -57.0060   -7.4740  -42.8310 H       178 LEU    0.0900
   2725 HD22      -55.8590   -8.5370  -43.7300 H       178 LEU    0.5100
   2726 HD23      -57.4380   -9.2010  -43.1250 H       178 LEU   -0.5100
   2727 N         -54.4280   -5.4800  -47.1940 N.am    179 LEU   -0.4700
   2728 CA        -53.1680   -5.3380  -47.9090 C.3     179 LEU    0.3100
   2729 C         -52.2490   -4.3670  -47.1680 C.2     179 LEU    0.0700
   2730 O         -51.0300   -4.3570  -47.3690 O.2     179 LEU    0.0900
   2731 CB        -53.3980   -4.8800  -49.3530 C.3     179 LEU   -0.1800
   2732 CG        -53.6310   -5.9740  -50.4010 C.3     179 LEU    0.0900
   2733 CD1       -54.7660   -6.9240  -49.9920 C.3     179 LEU    0.0900
   2734 CD2       -53.8900   -5.3550  -51.7760 C.3     179 LEU   -0.0900
   2735 HN        -55.2500   -5.1510  -47.6510 H       179 LEU    0.0900
   2736 HA        -52.6690   -6.2970  -47.8980 H       179 LEU   -0.2700
   2737 HB1       -52.5090   -4.2950  -49.6670 H       179 LEU    0.0900
   2738 HB2       -54.2870   -4.2140  -49.3570 H       179 LEU    0.0900
   2739 HG        -52.6960   -6.5600  -50.5260 H       179 LEU    0.0900
   2740 HD11      -55.7140   -6.3570  -49.8720 H       179 LEU   -0.2700
   2741 HD12      -54.5200   -7.4120  -49.0240 H       179 LEU    0.0900
   2742 HD13      -54.9120   -7.6980  -50.7750 H       179 LEU    0.0900
   2743 HD21      -53.0180   -4.7440  -52.0890 H       179 LEU    0.0900
   2744 HD22      -54.7860   -4.6990  -51.7320 H       179 LEU    0.5100
   2745 HD23      -54.0510   -6.1570  -52.5280 H       179 LEU   -0.5100
   2746 N         -52.8500   -3.5530  -46.3020 N.am    180 LEU   -0.4700
   2747 CA        -52.1060   -2.5850  -45.5160 C.3     180 LEU    0.3100
   2748 C         -51.3900   -3.2840  -44.3520 C.2     180 LEU    0.0700
   2749 O         -50.2370   -2.9730  -44.0410 O.2     180 LEU    0.0900
   2750 CB        -53.0490   -1.4830  -45.0110 C.3     180 LEU   -0.1800
   2751 CG        -52.4370   -0.1450  -44.5920 C.3     180 LEU    0.0900
   2752 CD1       -51.4930    0.3480  -45.6710 C.3     180 LEU    0.0900
   2753 CD2       -53.5210    0.8920  -44.3010 C.3     180 LEU   -0.0900
   2754 HN        -53.8350   -3.5720  -46.1560 H       180 LEU    0.0900
   2755 HA        -51.3340   -2.1640  -46.1430 H       180 LEU   -0.2700
   2756 HB1       -53.5920   -1.8900  -44.1330 H       180 LEU    0.0900
   2757 HB2       -53.7780   -1.2750  -45.8220 H       180 LEU    0.0900
   2758 HG        -51.8780   -0.2740  -43.6400 H       180 LEU    0.0900
   2759 HD11      -51.9940    0.3140  -46.6620 H       180 LEU   -0.2700
   2760 HD12      -50.5900   -0.2990  -45.7090 H       180 LEU    0.0900
   2761 HD13      -51.1930    1.3970  -45.4610 H       180 LEU    0.0900
   2762 HD21      -54.1790    0.5370  -43.4790 H       180 LEU    0.0900
   2763 HD22      -54.1430    1.0540  -45.2080 H       180 LEU    0.5100
   2764 HD23      -53.0540    1.8510  -43.9920 H       180 LEU   -0.5100
   2765 N         -52.0800   -4.2480  -43.7290 N.am    181 MET   -0.4700
   2766 CA        -51.5300   -5.0500  -42.6270 C.3     181 MET    0.3100
   2767 C         -50.4880   -6.0860  -43.0600 C.2     181 MET    0.0700
   2768 O         -49.5640   -6.4220  -42.3140 O.2     181 MET    0.0900
   2769 CB        -52.6590   -5.7640  -41.8840 C.3     181 MET   -0.1800
   2770 CG        -53.3020   -4.9340  -40.7950 C.3     181 MET    0.0900
   2771 SD        -54.7120   -5.7470  -40.0150 S.3     181 MET    0.0900
   2772 CE        -55.8450   -5.8620  -41.3980 C.3     181 MET   -0.1400
   2773 HN        -53.0160   -4.4680  -43.9910 H       181 MET    0.0900
   2774 HA        -51.0000   -4.3880  -41.9610 H       181 MET    0.0900
   2775 HB1       -52.2480   -6.6890  -41.4250 H       181 MET   -0.0900
   2776 HB2       -53.4420   -6.0460  -42.6210 H       181 MET   -0.2200
   2777 HG1       -53.6350   -3.9730  -41.2400 H       181 MET    0.0900
   2778 HG2       -52.5340   -4.7140  -40.0240 H       181 MET    0.0900
   2779 HE1       -55.4080   -6.4570  -42.2280 H       181 MET    0.0900
   2780 HE2       -56.0780   -4.8490  -41.7880 H       181 MET    0.5100
   2781 HE3       -56.7880   -6.3540  -41.0810 H       181 MET   -0.5100
   2782 N         -50.6570   -6.6130  -44.2670 N.am    182 LEU   -0.4700
   2783 CA        -49.6870   -7.5170  -44.8490 C.3     182 LEU    0.3100
   2784 C         -48.3650   -6.7790  -44.9670 C.2     182 LEU    0.0700
   2785 O         -47.2990   -7.3300  -44.7050 O.2     182 LEU    0.0900
   2786 CB        -50.1630   -7.9590  -46.2350 C.3     182 LEU   -0.1800
   2787 CG        -49.2560   -8.9030  -47.0300 C.3     182 LEU    0.0900
   2788 CD1       -49.0060  -10.1920  -46.2380 C.3     182 LEU    0.0900
   2789 CD2       -49.8320   -9.1950  -48.4290 C.3     182 LEU   -0.0900
   2790 HN        -51.4580   -6.4120  -44.8250 H       182 LEU    0.0900
   2791 HA        -49.5810   -8.3680  -44.1940 H       182 LEU   -0.2700
   2792 HB1       -50.3100   -7.0440  -46.8460 H       182 LEU    0.0900
   2793 HB2       -51.1410   -8.4670  -46.1050 H       182 LEU    0.0900
   2794 HG        -48.2860   -8.3990  -47.2330 H       182 LEU    0.0900
   2795 HD11      -49.9700  -10.7080  -46.0360 H       182 LEU   -0.2700
   2796 HD12      -48.5220   -9.9520  -45.2680 H       182 LEU    0.0900
   2797 HD13      -48.3540  -10.8750  -46.8230 H       182 LEU    0.0900
   2798 HD21      -49.9360   -8.2500  -49.0050 H       182 LEU    0.0900
   2799 HD22      -50.8340   -9.6650  -48.3340 H       182 LEU    0.5100
   2800 HD23      -49.1510   -9.8750  -48.9850 H       182 LEU   -0.5100
   2801 N         -48.4520   -5.5140  -45.3710 N.am    183 GLY   -0.4700
   2802 CA        -47.2770   -4.6870  -45.5480 C.3     183 GLY    0.3100
   2803 C         -46.6360   -4.3800  -44.2200 C.2     183 GLY   -0.0200
   2804 O         -45.4500   -4.6190  -44.0220 O.2     183 GLY    0.0900
   2805 HN        -49.3270   -5.0790  -45.5700 H       183 GLY    0.0900
   2806 HA1       -47.5770   -3.7670  -46.0270 H       183 GLY    0.5100
   2807 HA2       -46.5760   -5.2210  -46.1730 H       183 GLY   -0.5100
   2808 N         -47.4320   -3.8690  -43.2880 N.am    184 VAL   -0.4700
   2809 CA        -46.8930   -3.4400  -42.0040 C.3     184 VAL    0.3100
   2810 C         -46.1780   -4.5490  -41.2480 C.2     184 VAL    0.0700
   2811 O         -45.1220   -4.3220  -40.6760 O.2     184 VAL    0.0900
   2812 CB        -47.9580   -2.7830  -41.1170 C.3     184 VAL   -0.0900
   2813 CG1       -47.5480   -2.8600  -39.6530 C.3     184 VAL    0.0900
   2814 CG2       -48.1740   -1.3360  -41.5550 C.3     184 VAL   -0.2700
   2815 HN        -48.4140   -3.7560  -43.4200 H       184 VAL    0.0900
   2816 HA        -46.0950   -2.7400  -42.2020 H       184 VAL    0.0900
   2817 HB        -48.9290   -3.3060  -41.2570 H       184 VAL    0.0900
   2818 HG11      -46.5060   -2.4960  -39.5280 H       184 VAL   -0.2700
   2819 HG12      -47.6010   -3.9120  -39.3000 H       184 VAL    0.0900
   2820 HG13      -48.2210   -2.2250  -39.0380 H       184 VAL    0.0900
   2821 HG21      -48.5130   -1.3040  -42.6130 H       184 VAL    0.0900
   2822 HG22      -47.2210   -0.7700  -41.4710 H       184 VAL    0.5100
   2823 HG23      -48.9500   -0.8600  -40.9200 H       184 VAL   -0.5100
   2824 N         -46.7410   -5.7510  -41.2330 N.am    185 TYR   -0.4700
   2825 CA        -46.0350   -6.8650  -40.6120 C.3     185 TYR    0.3100
   2826 C         -44.7710   -7.2480  -41.3850 C.2     185 TYR    0.0700
   2827 O         -43.6720   -7.2450  -40.8360 O.2     185 TYR    0.0900
   2828 CB        -46.9490   -8.0830  -40.4370 C.3     185 TYR   -0.1800
   2829 CG        -47.8640   -7.9680  -39.2530 C.ar    185 TYR    0.0900
   2830 CD1       -47.4100   -8.2540  -37.9780 C.ar    185 TYR    0.0900
   2831 CD2       -49.1850   -7.5700  -39.4040 C.ar    185 TYR    0.0000
   2832 CE1       -48.2500   -8.1430  -36.8760 C.ar    185 TYR   -0.1150
   2833 CE2       -50.0340   -7.4610  -38.3080 C.ar    185 TYR    0.1150
   2834 CZ        -49.5580   -7.7440  -37.0440 C.ar    185 TYR   -0.1150
   2835 OH        -50.3920   -7.6280  -35.9490 O.3     185 TYR    0.1150
   2836 HN        -47.6370   -5.9410  -41.6280 H       185 TYR    0.1100
   2837 HA        -45.6720   -6.5320  -39.6520 H       185 TYR   -0.5400
   2838 HB1       -46.3270   -8.9920  -40.2890 H       185 TYR    0.4300
   2839 HB2       -47.5860   -8.1990  -41.3400 H       185 TYR   -0.1150
   2840 HD1       -46.3860   -8.5670  -37.8370 H       185 TYR    0.1150
   2841 HD2       -49.5610   -7.3420  -40.3910 H       185 TYR   -0.1150
   2842 HE1       -47.8770   -8.3700  -35.8870 H       185 TYR    0.1150
   2843 HE2       -51.0600   -7.1570  -38.4450 H       185 TYR    0.5100
   2844 HH        -51.2880   -7.4980  -36.2710 H       185 TYR   -0.5100
   2845 N         -44.9160   -7.5460  -42.6690 N.am    186 LEU   -0.4700
   2846 CA        -43.7690   -7.9370  -43.4670 C.3     186 LEU    0.3100
   2847 C         -42.6460   -6.9260  -43.3140 C.2     186 LEU    0.0700
   2848 O         -41.4710   -7.2580  -43.4380 O.2     186 LEU    0.0900
   2849 CB        -44.1540   -8.0640  -44.9440 C.3     186 LEU   -0.1800
   2850 CG        -44.8010   -9.3960  -45.3200 C.3     186 LEU    0.0900
   2851 CD1       -44.6320   -9.6520  -46.8070 C.3     186 LEU    0.0900
   2852 CD2       -44.1970  -10.5390  -44.4940 C.3     186 LEU   -0.0900
   2853 HN        -45.7980   -7.5170  -43.1330 H       186 LEU    0.0900
   2854 HA        -43.4070   -8.8830  -43.0920 H       186 LEU   -0.2700
   2855 HB1       -43.2360   -7.9380  -45.5550 H       186 LEU    0.0900
   2856 HB2       -44.8660   -7.2480  -45.1900 H       186 LEU    0.0900
   2857 HG        -45.8840   -9.3650  -45.0700 H       186 LEU    0.0900
   2858 HD11      -43.5530   -9.6910  -47.0670 H       186 LEU   -0.2700
   2859 HD12      -45.1080   -8.8330  -47.3890 H       186 LEU    0.0900
   2860 HD13      -45.0970  -10.6240  -47.0790 H       186 LEU    0.0900
   2861 HD21      -44.5150  -10.4530  -43.4330 H       186 LEU    0.0900
   2862 HD22      -43.0870  -10.4900  -44.5370 H       186 LEU    0.5100
   2863 HD23      -44.5450  -11.5170  -44.8900 H       186 LEU   -0.5100
   2864 N         -43.0170   -5.6830  -43.0350 N.am    187 ARG   -0.4700
   2865 CA        -42.0320   -4.6430  -42.8560 C.3     187 ARG    0.3100
   2866 C         -41.2930   -4.8960  -41.5410 C.2     187 ARG    0.0700
   2867 O         -40.0770   -4.7230  -41.4630 O.2     187 ARG    0.0900
   2868 CB        -42.7040   -3.2650  -42.8890 C.3     187 ARG   -0.1800
   2869 CG        -41.7240   -2.1230  -43.0560 C.3     187 ARG    0.0900
   2870 CD        -42.3900   -0.7690  -43.2780 C.3     187 ARG    0.0900
   2871 NE        -41.4050    0.2930  -43.0640 N.pl3   187 ARG   -0.1800
   2872 CZ        -40.4590    0.6270  -43.9380 C.cat   187 ARG    0.0900
   2873 NH1       -40.3770   -0.0030  -45.1010 N.pl3   187 ARG    0.0900
   2874 NH2       -39.5940    1.5920  -43.6490 N.pl3   187 ARG    0.2000
   2875 HN        -43.9720   -5.4160  -42.9390 H       187 ARG    0.0900
   2876 HA        -41.3060   -4.7280  -43.6500 H       187 ARG    0.0900
   2877 HB1       -43.2610   -3.1180  -41.9390 H       187 ARG   -0.7000
   2878 HB2       -43.4230   -3.2410  -43.7350 H       187 ARG    0.4400
   2879 HG1       -41.0720   -2.3430  -43.9270 H       187 ARG    0.6400
   2880 HG2       -41.0960   -2.0610  -42.1420 H       187 ARG   -0.8000
   2881 HD1       -43.2230   -0.6250  -42.5570 H       187 ARG    0.4600
   2882 HD2       -42.7690   -0.6910  -44.3200 H       187 ARG    0.4600
   2883 HE        -41.4460    0.8010  -42.2040 H       187 ARG   -0.8000
   2884 HH11      -41.0260   -0.7300  -45.3240 H       187 ARG    0.4600
   2885 HH12      -39.6650    0.2500  -45.7580 H       187 ARG    0.4600
   2886 HH21      -39.6520    2.0700  -42.7730 H       187 ARG    0.5100
   2887 HH22      -38.8840    1.8400  -44.3080 H       187 ARG   -0.5100
   2888 N         -42.0300   -5.3250  -40.5140 N.am    188 ILE   -0.4700
   2889 CA        -41.4540   -5.6920  -39.2220 C.3     188 ILE    0.3100
   2890 C         -40.6090   -6.9650  -39.3250 C.2     188 ILE    0.0700
   2891 O         -39.4540   -7.0030  -38.9170 O.2     188 ILE    0.0900
   2892 CB        -42.5540   -5.9680  -38.1960 C.3     188 ILE   -0.0900
   2893 CG1       -43.4380   -4.7440  -38.0090 C.3     188 ILE    0.0900
   2894 CG2       -41.9550   -6.3830  -36.8750 C.3     188 ILE   -0.2700
   2895 CD        -44.7420   -5.0710  -37.3130 C.3     188 ILE    0.0900
   2896 HN        -43.0200   -5.4140  -40.5840 H       188 ILE    0.0900
   2897 HA        -40.8290   -4.8760  -38.8910 H       188 ILE    0.0900
   2898 HB        -43.2130   -6.7790  -38.5720 H       188 ILE   -0.1800
   2899 HG11      -43.6630   -4.3080  -39.0060 H       188 ILE    0.0900
   2900 HG12      -42.8870   -3.9920  -37.4040 H       188 ILE    0.0900
   2901 HG21      -41.2990   -5.5770  -36.4830 H       188 ILE   -0.2700
   2902 HG22      -41.3470   -7.3020  -37.0080 H       188 ILE    0.0900
   2903 HG23      -42.7650   -6.5730  -36.1370 H       188 ILE    0.0900
   2904 HD1       -44.5810   -5.1480  -36.2160 H       188 ILE    0.0900
   2905 HD2       -45.1340   -6.0440  -37.6820 H       188 ILE    0.5100
   2906 HD3       -45.4860   -4.2690  -37.5050 H       188 ILE   -0.5100
   2907 N         -41.1950   -8.0240  -39.8660 N.am    189 PHE   -0.4700
   2908 CA        -40.4900   -9.2790  -40.0170 C.3     189 PHE    0.3100
   2909 C         -39.2150   -9.1280  -40.8170 C.2     189 PHE    0.0700
   2910 O         -38.2100   -9.7770  -40.5190 O.2     189 PHE    0.0900
   2911 CB        -41.3860  -10.2920  -40.7020 C.3     189 PHE   -0.1800
   2912 CG        -42.6690  -10.5470  -39.9730 C.ar    189 PHE    0.0900
   2913 CD1       -43.7950  -11.0080  -40.6560 C.ar    189 PHE    0.0900
   2914 CD2       -42.7500  -10.3350  -38.6030 C.ar    189 PHE    0.0000
   2915 CE1       -44.9630  -11.2540  -39.9800 C.ar    189 PHE   -0.1150
   2916 CE2       -43.9230  -10.5790  -37.9170 C.ar    189 PHE    0.1150
   2917 CZ        -45.0320  -11.0360  -38.6050 C.ar    189 PHE   -0.1150
   2918 HN        -42.1370   -8.0050  -40.1910 H       189 PHE    0.1150
   2919 HA        -40.2060   -9.6280  -39.0350 H       189 PHE   -0.1150
   2920 HB1       -40.8510  -11.2620  -40.7770 H       189 PHE    0.1150
   2921 HB2       -41.6500   -9.9220  -41.7150 H       189 PHE   -0.1150
   2922 HD1       -43.7470  -11.1720  -41.7220 H       189 PHE    0.1150
   2923 HD2       -41.8840   -9.9740  -38.0670 H       189 PHE   -0.1150
   2924 HE1       -45.8300  -11.6160  -40.5130 H       189 PHE    0.1150
   2925 HE2       -43.9730  -10.4150  -36.8510 H       189 PHE    0.5100
   2926 HZ        -45.9540  -11.2230  -38.0740 H       189 PHE   -0.5100
   2927 N         -39.2510   -8.2960  -41.8560 N.am    190 LEU   -0.4700
   2928 CA        -38.0610   -8.1040  -42.6790 C.3     190 LEU    0.3100
   2929 C         -37.0750   -7.1070  -42.0820 C.2     190 LEU    0.0700
   2930 O         -35.8800   -7.1810  -42.3520 O.2     190 LEU    0.0900
   2931 CB        -38.4000   -7.7280  -44.1320 C.3     190 LEU   -0.1800
   2932 CG        -39.1200   -8.7300  -45.0470 C.3     190 LEU    0.0900
   2933 CD1       -38.9120   -8.3290  -46.4980 C.3     190 LEU    0.0900
   2934 CD2       -38.6650  -10.1700  -44.8310 C.3     190 LEU   -0.0900
   2935 HN        -40.0670   -7.7830  -42.1130 H       190 LEU    0.0900
   2936 HA        -37.5000   -9.0260  -42.6620 H       190 LEU   -0.2700
   2937 HB1       -37.4420   -7.4750  -44.6280 H       190 LEU    0.0900
   2938 HB2       -39.0380   -6.8230  -44.0860 H       190 LEU    0.0900
   2939 HG        -40.2070   -8.7350  -44.8130 H       190 LEU    0.0900
   2940 HD11      -37.8280   -8.3260  -46.7410 H       190 LEU   -0.2700
   2941 HD12      -39.3170   -7.3080  -46.6700 H       190 LEU    0.0900
   2942 HD13      -39.4250   -9.0520  -47.1680 H       190 LEU    0.0900
   2943 HD21      -38.6910  -10.4210  -43.7480 H       190 LEU    0.0900
   2944 HD22      -37.6240  -10.2960  -45.1980 H       190 LEU    0.5100
   2945 HD23      -39.3400  -10.8660  -45.3730 H       190 LEU   -0.5100
   2946 N         -37.5720   -6.1710  -41.2740 N.am    191 ALA   -0.4700
   2947 CA        -36.7100   -5.1910  -40.6140 C.3     191 ALA    0.3100
   2948 C         -35.9770   -5.8510  -39.4480 C.2     191 ALA    0.0700
   2949 O         -34.7670   -5.6730  -39.2470 O.2     191 ALA    0.0900
   2950 CB        -37.5320   -3.9860  -40.1280 C.3     191 ALA   -0.2700
   2951 HN        -38.5480   -6.0970  -41.0830 H       191 ALA    0.0900
   2952 HA        -35.9630   -4.8720  -41.3260 H       191 ALA    0.0900
   2953 HB1       -38.3050   -4.3190  -39.4040 H       191 ALA    0.0900
   2954 HB2       -38.0380   -3.5000  -40.9900 H       191 ALA    0.5100
   2955 HB3       -36.8660   -3.2530  -39.6240 H       191 ALA   -0.5100
   2956 N         -36.7350   -6.6320  -38.6890 N.am    192 ALA   -0.4700
   2957 CA        -36.2210   -7.3530  -37.5460 C.3     192 ALA    0.3100
   2958 C         -35.1270   -8.3370  -37.9360 C.2     192 ALA    0.0700
   2959 O         -34.1640   -8.5160  -37.2010 O.2     192 ALA    0.0900
   2960 CB        -37.3620   -8.0760  -36.8300 C.3     192 ALA   -0.2700
   2961 HN        -37.7050   -6.7590  -38.8760 H       192 ALA    0.0900
   2962 HA        -35.7490   -6.6420  -36.8830 H       192 ALA    0.0900
   2963 HB1       -37.8490   -8.7970  -37.5210 H       192 ALA    0.0900
   2964 HB2       -38.1220   -7.3410  -36.4910 H       192 ALA    0.5100
   2965 HB3       -36.9650   -8.6350  -35.9550 H       192 ALA   -0.5100
   2966 N         -35.2620   -8.9870  -39.0850 N.am    193 ARG   -0.4700
   2967 CA        -34.2730   -9.9850  -39.4550 C.3     193 ARG    0.3100
   2968 C         -32.9400   -9.3580  -39.8610 C.2     193 ARG    0.0700
   2969 O         -31.8830   -9.9750  -39.7040 O.2     193 ARG    0.0900
   2970 CB        -34.7930  -10.9210  -40.5420 C.3     193 ARG   -0.1800
   2971 CG        -34.3420  -12.3670  -40.3560 C.3     193 ARG    0.0900
   2972 CD        -34.2190  -13.0640  -41.6930 C.3     193 ARG    0.0900
   2973 NE        -35.2970  -12.6520  -42.5930 N.pl3   193 ARG   -0.1800
   2974 CZ        -35.1280  -12.3430  -43.8770 C.cat   193 ARG    0.0900
   2975 NH1       -33.9210  -12.4040  -44.4290 N.pl3   193 ARG    0.0900
   2976 NH2       -36.1710  -11.9740  -44.6120 N.pl3   193 ARG    0.2000
   2977 HN        -36.0140   -8.8280  -39.7210 H       193 ARG    0.0900
   2978 HA        -34.0270  -10.5490  -38.5670 H       193 ARG    0.0900
   2979 HB1       -34.4300  -10.5580  -41.5260 H       193 ARG   -0.7000
   2980 HB2       -35.9030  -10.8900  -40.5350 H       193 ARG    0.4400
   2981 HG1       -35.0830  -12.9060  -39.7270 H       193 ARG    0.6400
   2982 HG2       -33.3570  -12.3820  -39.8420 H       193 ARG   -0.8000
   2983 HD1       -34.2880  -14.1640  -41.5550 H       193 ARG    0.4600
   2984 HD2       -33.2510  -12.7990  -42.1710 H       193 ARG    0.4600
   2985 HE        -36.2220  -12.5980  -42.2190 H       193 ARG   -0.8000
   2986 HH11      -33.1330  -12.6830  -43.8780 H       193 ARG    0.4600
   2987 HH12      -33.7990  -12.1710  -45.3930 H       193 ARG    0.4600
   2988 HH21      -37.0820  -11.9290  -44.2000 H       193 ARG    0.5100
   2989 HH22      -36.0470  -11.7410  -45.5770 H       193 ARG   -0.5100
   2990 N         -32.9760   -8.1290  -40.3730 N.am    194 ARG   -0.4700
   2991 CA        -31.7390   -7.3970  -40.6150 C.3     194 ARG    0.3100
   2992 C         -31.1040   -6.9690  -39.2950 C.2     194 ARG    0.0700
   2993 O         -29.8920   -7.1040  -39.1200 O.2     194 ARG    0.0900
   2994 CB        -31.9590   -6.1890  -41.5300 C.3     194 ARG   -0.1800
   2995 CG        -31.6460   -6.4490  -43.0080 C.3     194 ARG    0.0900
   2996 CD        -32.3430   -5.4370  -43.9400 C.3     194 ARG    0.0900
   2997 NE        -31.8660   -4.0550  -43.7920 N.pl3   194 ARG   -0.1800
   2998 CZ        -32.4480   -3.1240  -43.0380 C.cat   194 ARG    0.0900
   2999 NH1       -33.5410   -3.4080  -42.3380 N.pl3   194 ARG    0.0900
   3000 NH2       -31.9380   -1.8990  -42.9780 N.pl3   194 ARG    0.2000
   3001 HN        -33.8270   -7.6650  -40.6090 H       194 ARG    0.0900
   3002 HA        -31.0360   -8.0810  -41.0670 H       194 ARG    0.0900
   3003 HB1       -31.3100   -5.3600  -41.1770 H       194 ARG   -0.7000
   3004 HB2       -33.0210   -5.8760  -41.4480 H       194 ARG    0.4400
   3005 HG1       -31.9850   -7.4740  -43.2720 H       194 ARG    0.6400
   3006 HG2       -30.5490   -6.3820  -43.1610 H       194 ARG   -0.8000
   3007 HD1       -33.4320   -5.4320  -43.7240 H       194 ARG    0.4600
   3008 HD2       -32.1640   -5.7330  -44.9960 H       194 ARG    0.4600
   3009 HE        -31.0430   -3.7950  -44.2940 H       194 ARG   -0.8000
   3010 HH11      -33.9330   -4.3270  -42.3750 H       194 ARG    0.4600
   3011 HH12      -33.9710   -2.7020  -41.7750 H       194 ARG    0.4600
   3012 HH21      -31.1150   -1.6750  -43.4990 H       194 ARG    0.5100
   3013 HH22      -32.3770   -1.2020  -42.4110 H       194 ARG   -0.5100
   3014 N         -31.9100   -6.4650  -38.3560 N.am    195 GLN   -0.4700
   3015 CA        -31.3800   -6.0950  -37.0450 C.3     195 GLN    0.3100
   3016 C         -30.7780   -7.3050  -36.3360 C.2     195 GLN    0.0700
   3017 O         -29.7590   -7.1870  -35.6690 O.2     195 GLN    0.0900
   3018 CB        -32.4390   -5.4230  -36.1680 C.3     195 GLN   -0.1800
   3019 CG        -33.0130   -4.1340  -36.7540 C.3     195 GLN    0.0900
   3020 CD        -34.3370   -3.7300  -36.1090 C.2     195 GLN    0.0900
   3021 NE2       -35.3350   -3.4080  -36.9380 N.am    195 GLN   -0.1800
   3022 OE1       -34.4630   -3.7180  -34.8810 O.2     195 GLN    0.0900
   3023 HN        -32.8860   -6.3200  -38.5040 H       195 GLN    0.0900
   3024 HA        -30.5500   -5.4230  -37.2030 H       195 GLN    0.5500
   3025 HB1       -31.9810   -5.1870  -35.1840 H       195 GLN   -0.5500
   3026 HB2       -33.2730   -6.1390  -36.0130 H       195 GLN   -0.6200
   3027 HG1       -33.1800   -4.2760  -37.8430 H       195 GLN    0.3200
   3028 HG2       -32.2820   -3.3110  -36.6030 H       195 GLN    0.3000
   3029 HE21      -36.2240   -3.1360  -36.5700 H       195 GLN    0.5100
   3030 HE22      -35.1930   -3.4380  -37.9280 H       195 GLN   -0.5100
   3031 N         -31.3930   -8.4760  -36.4980 N.am    196 LEU   -0.4700
   3032 CA        -30.8630   -9.7120  -35.9180 C.3     196 LEU    0.3100
   3033 C         -29.5700  -10.2240  -36.5790 C.2     196 LEU    0.0700
   3034 O         -28.6710  -10.7440  -35.9080 O.2     196 LEU    0.0900
   3035 CB        -31.9400  -10.8040  -35.9020 C.3     196 LEU   -0.1800
   3036 CG        -33.0320  -10.5440  -34.8520 C.3     196 LEU    0.0900
   3037 CD1       -34.2330  -11.5040  -34.9570 C.3     196 LEU    0.0900
   3038 CD2       -32.4240  -10.5870  -33.4470 C.3     196 LEU   -0.0900
   3039 HN        -32.2380   -8.5620  -37.0180 H       196 LEU    0.0900
   3040 HA        -30.5330   -9.4960  -34.9130 H       196 LEU   -0.2700
   3041 HB1       -31.4580  -11.7790  -35.6820 H       196 LEU    0.0900
   3042 HB2       -32.4140  -10.8540  -36.9060 H       196 LEU    0.0900
   3043 HG        -33.4000   -9.5030  -34.9740 H       196 LEU    0.0900
   3044 HD11      -33.8950  -12.5530  -34.8220 H       196 LEU   -0.2700
   3045 HD12      -34.7050  -11.4090  -35.9580 H       196 LEU    0.0900
   3046 HD13      -34.9770  -11.2650  -34.1680 H       196 LEU    0.0900
   3047 HD21      -31.7700   -9.7040  -33.2870 H       196 LEU    0.0900
   3048 HD22      -31.8120  -11.5070  -33.3280 H       196 LEU    0.5100
   3049 HD23      -33.2320  -10.5740  -32.6850 H       196 LEU   -0.5100
   3050 N         -29.4740  -10.0660  -37.8960 N.am    197 LYS   -0.4700
   3051 CA        -28.2850  -10.4880  -38.6270 C.3     197 LYS    0.3100
   3052 C         -27.1490   -9.4740  -38.4700 C.2     197 LYS    0.0700
   3053 O         -25.9790   -9.8170  -38.6540 O.2     197 LYS    0.0900
   3054 CB        -28.6210  -10.6940  -40.1080 C.3     197 LYS   -0.1800
   3055 CG        -27.7500  -11.7310  -40.8250 C.3     197 LYS    0.0900
   3056 CD        -26.4180  -11.1590  -41.3290 C.3     197 LYS    0.0900
   3057 CE        -25.6300  -12.1990  -42.1200 C.3     197 LYS   -0.1800
   3058 NZ        -24.3500  -11.6660  -42.6580 N.4     197 LYS    0.0900
   3059 HN        -30.2040   -9.6580  -38.4380 H       197 LYS    0.0900
   3060 HA        -27.9290  -11.4080  -38.1890 H       197 LYS   -0.1800
   3061 HB1       -28.5030   -9.7210  -40.6300 H       197 LYS    0.0900
   3062 HB2       -29.6800  -11.0170  -40.1830 H       197 LYS    0.0900
   3063 HG1       -28.3170  -12.1310  -41.6920 H       197 LYS    0.2100
   3064 HG2       -27.5360  -12.5620  -40.1210 H       197 LYS    0.0500
   3065 HD1       -25.8120  -10.8260  -40.4600 H       197 LYS    0.0500
   3066 HD2       -26.6210  -10.2830  -41.9820 H       197 LYS   -0.3000
   3067 HE1       -26.2360  -12.5460  -42.9840 H       197 LYS    0.3300
   3068 HE2       -25.3820  -13.0570  -41.4590 H       197 LYS    0.3300
   3069 HZ1       -23.8250  -11.1910  -41.8960 H       197 LYS    0.3300
   3070 HZ2       -24.5510  -10.9840  -43.4180 H       197 LYS    0.5100
   3071 HZ3       -23.7810  -12.4490  -43.0360 H       197 LYS   -0.5100
   3072 N         -27.4900   -8.2330  -38.1240 N.am    198 GLN   -0.4700
   3073 CA        -26.4880   -7.1810  -37.9310 C.3     198 GLN    0.3100
   3074 C         -25.9300   -7.1170  -36.5120 C.2     198 GLN    0.0700
   3075 O         -24.9890   -6.3710  -36.2410 O.2     198 GLN    0.0900
   3076 CB        -27.0280   -5.8110  -38.3430 C.3     198 GLN   -0.1800
   3077 CG        -27.0130   -5.5800  -39.8410 C.3     198 GLN    0.0900
   3078 CD        -27.6470   -4.2620  -40.2160 C.2     198 GLN    0.0900
   3079 NE2       -27.5070   -3.8670  -41.4830 N.am    198 GLN   -0.1800
   3080 OE1       -28.2590   -3.6010  -39.3770 O.2     198 GLN    0.0900
   3081 HN        -28.4400   -7.9650  -37.9810 H       198 GLN    0.0900
   3082 HA        -25.6240   -7.4330  -38.5280 H       198 GLN    0.5500
   3083 HB1       -26.4110   -5.0260  -37.8560 H       198 GLN   -0.5500
   3084 HB2       -28.0740   -5.7210  -37.9810 H       198 GLN   -0.6200
   3085 HG1       -27.5710   -6.3990  -40.3410 H       198 GLN    0.3200
   3086 HG2       -25.9610   -5.5840  -40.1990 H       198 GLN    0.3000
   3087 HE21      -27.9070   -3.0020  -41.7840 H       198 GLN    0.5100
   3088 HE22      -27.0010   -4.4360  -42.1310 H       198 GLN   -0.5100
   3089 N         -26.5370   -7.8740  -35.6020 N.am    199 MET   -0.4700
   3090 CA        -25.9530   -8.0980  -34.2880 C.3     199 MET    0.3100
   3091 C         -24.9240   -9.2210  -34.3320 C.2     199 MET    0.0700
   3092 O         -23.9550   -9.2060  -33.5810 O.2     199 MET    0.0900
   3093 CB        -27.0440   -8.3820  -33.2580 C.3     199 MET   -0.1800
   3094 CG        -27.9310   -7.1780  -33.0320 C.3     199 MET    0.0900
   3095 SD        -29.2640   -7.4350  -31.8610 S.3     199 MET    0.0900
   3096 CE        -30.0810   -5.8490  -32.0090 C.3     199 MET   -0.1400
   3097 HN        -27.4120   -8.3180  -35.7780 H       199 MET    0.0900
   3098 HA        -25.3990   -7.2140  -34.0120 H       199 MET    0.0900
   3099 HB1       -26.5680   -8.6680  -32.2950 H       199 MET   -0.0900
   3100 HB2       -27.6680   -9.2290  -33.6140 H       199 MET   -0.2200
   3101 HG1       -28.3640   -6.8860  -34.0110 H       199 MET    0.0900
   3102 HG2       -27.2900   -6.3460  -32.6700 H       199 MET    0.0900
   3103 HE1       -30.4270   -5.6680  -33.0490 H       199 MET    0.0900
   3104 HE2       -29.3820   -5.0300  -31.7350 H       199 MET    0.5100
   3105 HE3       -30.9670   -5.8080  -31.3410 H       199 MET   -0.5100
   3106 N         -25.1650  -10.1920  -35.2140 N.am    200 GLU   -0.4700
   3107 CA        -24.2250  -11.2710  -35.5350 C.3     200 GLU    0.3100
   3108 C         -22.8640  -10.7900  -36.0260 C.2     200 GLU    0.0700
   3109 O         -21.8270  -11.0810  -35.4280 O.2     200 GLU    0.0900
   3110 CB        -24.8080  -12.1610  -36.6270 C.3     200 GLU   -0.1800
   3111 CG        -24.7940  -13.6180  -36.2800 C.3     200 GLU    0.0900
   3112 CD        -25.9210  -13.9570  -35.3540 C.2     200 GLU    0.0900
   3113 OE1       -25.6460  -14.2720  -34.1730 O.co2   200 GLU   -0.2800
   3114 OE2       -27.0830  -13.8910  -35.8200 O.co2   200 GLU    0.0900
   3115 HN        -26.0270  -10.2270  -35.7130 H       200 GLU    0.0900
   3116 HA        -24.0480  -11.8420  -34.6360 H       200 GLU    0.6200
   3117 HB1       -24.2190  -12.0140  -37.5570 H       200 GLU   -0.7600
   3118 HB2       -25.8590  -11.8520  -36.8140 H       200 GLU   -0.7600
   3119 HG1       -23.8320  -13.8700  -35.7850 H       200 GLU    0.5100
   3120 HG2       -24.8960  -14.2200  -37.2070 H       200 GLU   -0.5100
   3121 N         -22.8830  -10.0810  -37.1550 N.am    201 SER   -0.4700
   3122 CA        -21.6770   -9.6250  -37.8360 C.3     201 SER    0.3100
   3123 C         -20.8870   -8.6500  -36.9710 C.2     201 SER    0.0700
   3124 O         -19.7930   -8.2230  -37.3410 O.2     201 SER    0.0900
   3125 CB        -22.0480   -8.9550  -39.1660 C.3     201 SER    0.0500
   3126 OG        -23.1780   -9.5750  -39.7660 O.3     201 SER    0.0900
   3127 HN        -23.7420   -9.8270  -37.5920 H       201 SER    0.0900
   3128 HA        -21.0440  -10.4820  -38.0090 H       201 SER   -0.6600
   3129 HB1       -21.1900   -9.0310  -39.8680 H       201 SER    0.4300
   3130 HB2       -22.2860   -7.8850  -38.9870 H       201 SER    0.5100
   3131 HG1       -23.9290   -9.3440  -39.2140 H       201 SER   -0.5100
   3132 N         -21.4620   -8.2810  -35.8250 N.am    202 GLN   -0.4700
   3133 CA        -20.8140   -7.3730  -34.8860 C.3     202 GLN    0.3100
   3134 C         -20.6840   -7.9470  -33.4670 C.2     202 GLN    0.0700
   3135 O         -21.5830   -8.6330  -32.9800 O.2     202 GLN    0.0900
   3136 CB        -21.5730   -6.0460  -34.8360 C.3     202 GLN   -0.1800
   3137 CG        -21.6640   -5.3360  -36.1710 C.3     202 GLN    0.0900
   3138 CD        -22.4180   -4.0310  -36.0650 C.2     202 GLN    0.0900
   3139 NE2       -22.5680   -3.3400  -37.1930 N.am    202 GLN   -0.1800
   3140 OE1       -22.8680   -3.6460  -34.9850 O.2     202 GLN    0.0900
   3141 HN        -22.3640   -8.6110  -35.5580 H       202 GLN    0.0900
   3142 HA        -19.7980   -7.2150  -35.2180 H       202 GLN    0.5500
   3143 HB1       -21.0600   -5.3760  -34.1150 H       202 GLN   -0.5500
   3144 HB2       -22.6040   -6.2450  -34.4730 H       202 GLN   -0.6200
   3145 HG1       -22.1860   -5.9920  -36.8990 H       202 GLN    0.3200
   3146 HG2       -20.6380   -5.1240  -36.5420 H       202 GLN    0.3000
   3147 HE21      -23.0600   -2.4690  -37.1840 H       202 GLN    0.5100
   3148 HE22      -22.1900   -3.6920  -38.0490 H       202 GLN   -0.5100
   3149 N         -19.5540   -7.6580  -32.8020 N.am    203 PRO   -0.2900
   3150 CA        -19.2930   -8.0830  -31.4200 C.3     203 PRO    0.0000
   3151 C         -20.0280   -7.2290  -30.3860 C.2     203 PRO    0.0900
   3152 O         -20.3390   -6.0670  -30.6530 O.2     203 PRO    0.0900
   3153 CB        -17.7780   -7.8990  -31.2810 C.3     203 PRO    0.0200
   3154 CG        -17.4540   -6.7950  -32.2250 C.3     203 PRO    0.0900
   3155 CD        -18.4000   -6.9530  -33.3870 C.3     203 PRO   -0.1800
   3156 HA        -19.6420   -9.0910  -31.2630 H       203 PRO    0.0900
   3157 HB1       -17.2390   -8.8290  -31.5590 H       203 PRO    0.0900
   3158 HB2       -17.5060   -7.6240  -30.2400 H       203 PRO   -0.1800
   3159 HG1       -17.6000   -5.8080  -31.7350 H       203 PRO    0.0900
   3160 HG2       -16.4000   -6.8720  -32.5670 H       203 PRO    0.0900
   3161 HD1       -18.7200   -5.9690  -33.7890 H       203 PRO    0.5100
   3162 HD2       -17.9510   -7.5660  -34.1970 H       203 PRO   -0.5100
   3163 N         -20.2990   -7.8160  -29.2200 N.am    204 LEU   -0.4700
   3164 CA        -20.9660   -7.1270  -28.1130 C.3     204 LEU    0.3100
   3165 C         -22.4540   -6.8860  -28.3810 C.2     204 LEU    0.0700
   3166 O         -22.8700   -6.7290  -29.5310 O.2     204 LEU    0.0900
   3167 CB        -20.2370   -5.8110  -27.7880 C.3     204 LEU   -0.1800
   3168 CG        -20.9840   -4.5840  -27.2470 C.3     204 LEU    0.0900
   3169 CD1       -20.0230   -3.6690  -26.4970 C.3     204 LEU    0.0900
   3170 CD2       -21.6920   -3.8130  -28.3630 C.3     204 LEU   -0.0900
   3171 HN        -20.0550   -8.7670  -29.0470 H       204 LEU    0.0900
   3172 HA        -20.9590   -7.7840  -27.2560 H       204 LEU   -0.2700
   3173 HB1       -19.7430   -5.4870  -28.7260 H       204 LEU    0.0900
   3174 HB2       -19.4630   -6.0600  -27.0350 H       204 LEU    0.0900
   3175 HG        -21.7910   -4.9160  -26.5590 H       204 LEU    0.0900
   3176 HD11      -19.2150   -3.3240  -27.1770 H       204 LEU   -0.2700
   3177 HD12      -19.5620   -4.2190  -25.6490 H       204 LEU    0.0900
   3178 HD13      -20.5680   -2.7800  -26.1140 H       204 LEU    0.0900
   3179 HD21      -22.4320   -4.4690  -28.8700 H       204 LEU    0.0900
   3180 HD22      -20.9500   -3.4680  -29.1140 H       204 LEU    0.5100
   3181 HD23      -22.2280   -2.9380  -27.9360 H       204 LEU   -0.5100
   3182 N         -23.2650   -6.8640  -27.3100 N.am    205 PRO   -0.2900
   3183 CA        -24.6830   -6.5020  -27.4020 C.3     205 PRO    0.0000
   3184 C         -24.8860   -4.9880  -27.4470 C.2     205 PRO    0.0900
   3185 O         -24.0440   -4.2290  -26.9670 O.2     205 PRO    0.0900
   3186 CB        -25.2770   -7.0920  -26.1180 C.3     205 PRO    0.0200
   3187 CG        -24.1490   -7.0770  -25.1490 C.3     205 PRO    0.0900
   3188 CD        -22.8980   -7.3200  -25.9560 C.3     205 PRO   -0.1800
   3189 HA        -25.1100   -6.8840  -28.3150 H       205 PRO    0.0900
   3190 HB1       -25.6390   -8.1290  -26.2890 H       205 PRO    0.0900
   3191 HB2       -26.1240   -6.4720  -25.7520 H       205 PRO   -0.1800
   3192 HG1       -24.0930   -6.0930  -24.6340 H       205 PRO    0.0900
   3193 HG2       -24.2810   -7.8730  -24.3870 H       205 PRO    0.0900
   3194 HD1       -22.0430   -6.7260  -25.5730 H       205 PRO    0.5100
   3195 HD2       -22.6300   -8.3980  -25.9780 H       205 PRO   -0.5100
   3196 N         -26.0050   -4.5530  -28.0160 N.am    206 GLY   -0.4700
   3197 CA        -26.3270   -3.1430  -28.0490 C.3     206 GLY    0.3100
   3198 C         -26.1730   -2.5080  -29.4140 C.2     206 GLY   -0.0200
   3199 O         -25.3690   -2.9470  -30.2360 O.2     206 GLY    0.0900
   3200 HN        -26.6650   -5.1700  -28.4380 H       206 GLY    0.0900
   3201 HA1       -25.6680   -2.6410  -27.3560 H       206 GLY    0.5100
   3202 HA2       -27.3530   -3.0360  -27.7300 H       206 GLY   -0.5100
   3203 N         -26.9380   -1.4440  -29.6420 N.am    207 GLU   -0.4700
   3204 CA        -27.8070   -0.8830  -28.6090 C.3     207 GLU    0.3100
   3205 C         -28.9520   -1.8120  -28.1510 C.2     207 GLU    0.0700
   3206 O         -29.2180   -1.9240  -26.9520 O.2     207 GLU    0.0900
   3207 CB        -28.3450    0.4850  -29.0540 C.3     207 GLU   -0.1800
   3208 CG        -27.2390    1.5020  -29.3510 C.3     207 GLU    0.0900
   3209 CD        -27.7640    2.8730  -29.7430 C.2     207 GLU    0.0900
   3210 OE1       -26.9540    3.8270  -29.7810 O.co2   207 GLU   -0.2800
   3211 OE2       -28.9770    2.9970  -30.0170 O.co2   207 GLU    0.0900
   3212 HN        -26.9520   -0.9830  -30.5260 H       207 GLU    0.0900
   3213 HA        -27.2300   -0.7850  -27.7020 H       207 GLU    0.6200
   3214 HB1       -28.9930    0.8910  -28.2490 H       207 GLU   -0.7600
   3215 HB2       -28.9550    0.3460  -29.9720 H       207 GLU   -0.7600
   3216 HG1       -26.6140    1.1160  -30.1840 H       207 GLU    0.5100
   3217 HG2       -26.6070    1.6160  -28.4450 H       207 GLU   -0.5100
   3218 N         -29.6580   -2.4880  -29.0840 N.am    208 ARG   -0.4700
   3219 CA        -30.7100   -3.4250  -28.7220 C.3     208 ARG    0.3100
   3220 C         -30.2210   -4.7880  -28.2870 C.2     208 ARG    0.0700
   3221 O         -29.1370   -5.2520  -28.6370 O.2     208 ARG    0.0900
   3222 CB        -31.8750   -3.5390  -29.7470 C.3     208 ARG   -0.1800
   3223 CG        -33.0450   -2.5980  -29.3950 C.3     208 ARG    0.0900
   3224 CD        -34.3170   -2.7690  -30.2510 C.3     208 ARG    0.0900
   3225 NE        -34.0260   -2.5920  -31.7150 N.pl3   208 ARG   -0.1800
   3226 CZ        -33.5690   -1.4930  -32.3070 C.cat   208 ARG    0.0900
   3227 NH1       -33.5260   -1.4830  -33.6240 N.pl3   208 ARG    0.0900
   3228 NH2       -33.1620   -0.4210  -31.6640 N.pl3   208 ARG    0.2000
   3229 HN        -29.4890   -2.3760  -30.0600 H       208 ARG    0.0900
   3230 HA        -31.1050   -3.1000  -27.7710 H       208 ARG    0.0900
   3231 HB1       -32.2440   -4.5870  -29.7600 H       208 ARG   -0.7000
   3232 HB2       -31.4940   -3.2800  -30.7580 H       208 ARG    0.4400
   3233 HG1       -32.6910   -1.5520  -29.5100 H       208 ARG    0.6400
   3234 HG2       -33.3190   -2.7720  -28.3340 H       208 ARG   -0.8000
   3235 HD1       -35.0710   -2.0070  -29.9610 H       208 ARG    0.4600
   3236 HD2       -34.7320   -3.7900  -30.1090 H       208 ARG    0.4600
   3237 HE        -34.1940   -3.3810  -32.3030 H       208 ARG   -0.8000
   3238 HH11      -33.8320   -2.2830  -34.1400 H       208 ARG    0.4600
   3239 HH12      -33.1890   -0.6750  -34.1060 H       208 ARG    0.4600
   3240 HH21      -33.1840   -0.3980  -30.6650 H       208 ARG    0.5100
   3241 HH22      -32.8290    0.3720  -32.1750 H       208 ARG   -0.5100
   3242 N         -31.0570   -5.4730  -27.4890 N.am    209 ALA   -0.4700
   3243 CA        -30.7570   -6.8210  -27.0060 C.3     209 ALA    0.3100
   3244 C         -31.3370   -7.8730  -27.9490 C.2     209 ALA    0.0700
   3245 O         -32.5510   -7.9550  -28.1240 O.2     209 ALA    0.0900
   3246 CB        -31.2910   -7.0230  -25.5970 C.3     209 ALA   -0.2700
   3247 HN        -31.9260   -5.0880  -27.1870 H       209 ALA    0.0900
   3248 HA        -29.6850   -6.9510  -27.0220 H       209 ALA    0.0900
   3249 HB1       -32.3930   -6.8820  -25.5820 H       209 ALA    0.0900
   3250 HB2       -30.8290   -6.2840  -24.9080 H       209 ALA    0.5100
   3251 HB3       -31.0610   -8.0530  -25.2490 H       209 ALA   -0.5100
   3252 N         -30.4540   -8.7010  -28.5660 N.am    210 ARG   -0.4700
   3253 CA        -30.7610   -9.6500  -29.6340 C.3     210 ARG    0.3100
   3254 C         -31.8380  -10.6540  -29.2560 C.2     210 ARG    0.0700
   3255 O         -32.7770  -10.9030  -30.0120 O.2     210 ARG    0.0900
   3256 CB        -29.4550  -10.4070  -30.0390 C.3     210 ARG   -0.1800
   3257 CG        -29.5530  -11.2840  -31.3130 C.3     210 ARG    0.0900
   3258 CD        -28.2030  -11.8700  -31.7770 C.3     210 ARG    0.0900
   3259 NE        -28.4270  -12.7900  -32.9430 N.pl3   210 ARG   -0.1800
   3260 CZ        -28.7000  -14.0850  -32.8360 C.cat   210 ARG    0.0900
   3261 NH1       -28.5740  -14.8560  -33.8930 N.pl3   210 ARG    0.0900
   3262 NH2       -29.0680  -14.6460  -31.7010 N.pl3   210 ARG    0.2000
   3263 HN        -29.4970   -8.6960  -28.2950 H       210 ARG    0.0900
   3264 HA        -31.1600   -9.0990  -30.4740 H       210 ARG    0.0900
   3265 HB1       -29.1620  -11.0640  -29.1940 H       210 ARG   -0.7000
   3266 HB2       -28.6570   -9.6530  -30.2030 H       210 ARG    0.4400
   3267 HG1       -29.9690  -10.6630  -32.1360 H       210 ARG    0.6400
   3268 HG2       -30.2500  -12.1230  -31.1090 H       210 ARG   -0.8000
   3269 HD1       -27.7350  -12.4550  -30.9570 H       210 ARG    0.4600
   3270 HD2       -27.5210  -11.0550  -32.1020 H       210 ARG    0.4600
   3271 HE        -28.3670  -12.4010  -33.8610 H       210 ARG   -0.8000
   3272 HH11      -28.1370  -14.5030  -34.7190 H       210 ARG    0.4600
   3273 HH12      -28.9160  -15.7960  -33.8690 H       210 ARG    0.4600
   3274 HH21      -29.1520  -14.0910  -30.8730 H       210 ARG    0.5100
   3275 HH22      -29.2640  -15.6260  -31.6680 H       210 ARG   -0.5100
   3276 N         -31.7490  -11.2160  -28.0290 N.am    211 SER   -0.4700
   3277 CA        -32.6840  -12.2090  -27.5400 C.3     211 SER    0.3100
   3278 C         -34.0670  -11.6010  -27.3290 C.2     211 SER    0.0700
   3279 O         -35.0950  -12.2830  -27.4360 O.2     211 SER    0.0900
   3280 CB        -32.1650  -12.7830  -26.2240 C.3     211 SER    0.0500
   3281 OG        -32.1770  -11.7940  -25.2070 O.3     211 SER    0.0900
   3282 HN        -31.0210  -10.9650  -27.3950 H       211 SER    0.0900
   3283 HA        -32.7760  -12.9860  -28.2840 H       211 SER   -0.6600
   3284 HB1       -31.1230  -13.1440  -26.3580 H       211 SER    0.4300
   3285 HB2       -32.8110  -13.6300  -25.9060 H       211 SER    0.5100
   3286 HG1       -33.0830  -11.7460  -24.8950 H       211 SER   -0.5100
   3287 N         -34.0820  -10.3070  -27.0200 N.am    212 THR   -0.4700
   3288 CA        -35.2970   -9.6230  -26.6100 C.3     212 THR    0.3100
   3289 C         -36.0400   -9.0620  -27.8010 C.2     212 THR    0.0700
   3290 O         -37.1940   -8.6880  -27.7060 O.2     212 THR    0.0900
   3291 CB        -34.9770   -8.5110  -25.6010 C.3     212 THR    0.1400
   3292 CG2       -34.9850   -7.1250  -26.2530 C.3     212 THR    0.0900
   3293 OG1       -35.9170   -8.5600  -24.5250 O.3     212 THR   -0.6600
   3294 HN        -33.2590   -9.7470  -27.0580 H       212 THR    0.4300
   3295 HA        -35.9570  -10.3530  -26.1660 H       212 THR   -0.2700
   3296 HB        -33.9520   -8.6510  -25.1940 H       212 THR    0.0900
   3297 HG1       -36.7560   -8.2750  -24.8940 H       212 THR    0.0900
   3298 HG21      -36.0230   -6.8380  -26.5260 H       212 THR    0.0900
   3299 HG22      -34.3660   -7.1370  -27.1760 H       212 THR    0.5100
   3300 HG23      -34.5830   -6.3700  -25.5430 H       212 THR   -0.5100
   3301 N         -35.3640   -9.0130  -28.9410 N.am    213 LEU   -0.4700
   3302 CA        -36.0010   -8.6460  -30.1930 C.3     213 LEU    0.3100
   3303 C         -36.7700   -9.8450  -30.6780 C.2     213 LEU    0.0700
   3304 O         -37.9900   -9.8240  -30.7260 O.2     213 LEU    0.0900
   3305 CB        -34.9450   -8.2970  -31.2370 C.3     213 LEU   -0.1800
   3306 CG        -35.2640   -7.2820  -32.3290 C.3     213 LEU    0.0900
   3307 CD1       -34.4520   -7.6290  -33.5540 C.3     213 LEU    0.0900
   3308 CD2       -36.7320   -7.2790  -32.6410 C.3     213 LEU   -0.0900
   3309 HN        -34.3920   -9.2260  -28.9890 H       213 LEU    0.0900
   3310 HA        -36.6420   -7.7970  -30.0080 H       213 LEU   -0.2700
   3311 HB1       -34.6700   -9.2430  -31.7460 H       213 LEU    0.0900
   3312 HB2       -34.0630   -7.9110  -30.6870 H       213 LEU    0.0900
   3313 HG        -35.0070   -6.2600  -31.9810 H       213 LEU    0.0900
   3314 HD11      -34.8310   -8.5670  -34.0110 H       213 LEU   -0.2700
   3315 HD12      -33.3870   -7.7760  -33.2730 H       213 LEU    0.0900
   3316 HD13      -34.5310   -6.8110  -34.3030 H       213 LEU    0.0900
   3317 HD21      -37.3140   -7.0140  -31.7330 H       213 LEU    0.0900
   3318 HD22      -37.0480   -8.2870  -32.9830 H       213 LEU    0.5100
   3319 HD23      -36.9480   -6.5310  -33.4320 H       213 LEU   -0.5100
   3320 N         -36.0510  -10.9160  -31.0030 N.am    214 GLN   -0.4700
   3321 CA        -36.6730  -12.1150  -31.5390 C.3     214 GLN    0.3100
   3322 C         -37.7970  -12.5840  -30.6160 C.2     214 GLN    0.0700
   3323 O         -38.6790  -13.3300  -31.0270 O.2     214 GLN    0.0900
   3324 CB        -35.6390  -13.2260  -31.7440 C.3     214 GLN   -0.1800
   3325 CG        -35.1300  -13.8220  -30.4510 C.3     214 GLN    0.0900
   3326 CD        -33.7140  -14.3840  -30.5540 C.2     214 GLN    0.0900
   3327 NE2       -33.1500  -14.3710  -31.7670 N.am    214 GLN   -0.1800
   3328 OE1       -33.1330  -14.8210  -29.5530 O.2     214 GLN    0.0900
   3329 HN        -35.0600  -10.9440  -30.8950 H       214 GLN    0.0900
   3330 HA        -37.1360  -11.8580  -32.4800 H       214 GLN    0.5500
   3331 HB1       -34.7770  -12.8090  -32.3050 H       214 GLN   -0.5500
   3332 HB2       -36.1030  -14.0350  -32.3480 H       214 GLN   -0.6200
   3333 HG1       -35.8110  -14.6450  -30.1460 H       214 GLN    0.3200
   3334 HG2       -35.1360  -13.0330  -29.6690 H       214 GLN    0.3000
   3335 HE21      -32.2240  -14.7270  -31.8910 H       214 GLN    0.5100
   3336 HE22      -33.6550  -14.0040  -32.5480 H       214 GLN   -0.5100
   3337 N         -37.7880  -12.1350  -29.3650 N.am    215 LYS   -0.4700
   3338 CA        -38.9210  -12.4210  -28.5020 C.3     215 LYS    0.3100
   3339 C         -40.1190  -11.4990  -28.7810 C.2     215 LYS    0.0700
   3340 O         -41.2550  -11.9530  -28.7550 O.2     215 LYS    0.0900
   3341 CB        -38.5160  -12.4470  -27.0180 C.3     215 LYS   -0.1800
   3342 CG        -38.2610  -13.8600  -26.4720 C.3     215 LYS    0.0900
   3343 CD        -39.5010  -14.7430  -26.6880 C.3     215 LYS    0.0900
   3344 CE        -39.2340  -16.2270  -26.4130 C.3     215 LYS   -0.1800
   3345 NZ        -40.3300  -17.1190  -26.9260 N.4     215 LYS    0.0900
   3346 HN        -37.0380  -11.6060  -28.9770 H       215 LYS    0.0900
   3347 HA        -39.3240  -13.3800  -28.7930 H       215 LYS   -0.1800
   3348 HB1       -39.3280  -11.9790  -26.4230 H       215 LYS    0.0900
   3349 HB2       -37.5890  -11.8480  -26.8950 H       215 LYS    0.0900
   3350 HG1       -38.0340  -13.8020  -25.3860 H       215 LYS    0.2100
   3351 HG2       -37.3920  -14.3080  -26.9980 H       215 LYS    0.0500
   3352 HD1       -39.8400  -14.6310  -27.7390 H       215 LYS    0.0500
   3353 HD2       -40.3100  -14.3950  -26.0100 H       215 LYS   -0.3000
   3354 HE1       -39.1540  -16.3930  -25.3180 H       215 LYS    0.3300
   3355 HE2       -38.2920  -16.5340  -26.9150 H       215 LYS    0.3300
   3356 HZ1       -40.4240  -16.9990  -27.9550 H       215 LYS    0.3300
   3357 HZ2       -41.2280  -16.8670  -26.4650 H       215 LYS    0.5100
   3358 HZ3       -40.0980  -18.1110  -26.7130 H       215 LYS   -0.5100
   3359 N         -39.8710  -10.2220  -29.0700 N.am    216 GLU   -0.4700
   3360 CA        -40.9220   -9.3040  -29.5180 C.3     216 GLU    0.3100
   3361 C         -41.5240   -9.7800  -30.8360 C.2     216 GLU    0.0700
   3362 O         -42.7450   -9.7110  -31.0400 O.2     216 GLU    0.0900
   3363 CB        -40.3610   -7.8990  -29.7620 C.3     216 GLU   -0.1800
   3364 CG        -40.1790   -7.0260  -28.5390 C.3     216 GLU    0.0900
   3365 CD        -39.4380   -5.7170  -28.8510 C.2     216 GLU    0.0900
   3366 OE1       -38.3240   -5.7530  -29.4400 O.co2   216 GLU   -0.2800
   3367 OE2       -39.9760   -4.6430  -28.4970 O.co2   216 GLU    0.0900
   3368 HN        -38.9570   -9.8330  -28.9950 H       216 GLU    0.0900
   3369 HA        -41.6860   -9.2750  -28.7550 H       216 GLU    0.6200
   3370 HB1       -41.0500   -7.3720  -30.4540 H       216 GLU   -0.7600
   3371 HB2       -39.3710   -8.0090  -30.2510 H       216 GLU   -0.7600
   3372 HG1       -39.5970   -7.5880  -27.7790 H       216 GLU    0.5100
   3373 HG2       -41.1770   -6.7760  -28.1220 H       216 GLU   -0.5100
   3374 N         -40.6520  -10.2420  -31.7380 N.am    217 VAL   -0.4700
   3375 CA        -41.0400  -10.5830  -33.1070 C.3     217 VAL    0.3100
   3376 C         -41.8490  -11.8710  -33.2080 C.2     217 VAL    0.0700
   3377 O         -42.6650  -12.0210  -34.1140 O.2     217 VAL    0.0900
   3378 CB        -39.8140  -10.6860  -34.0430 C.3     217 VAL   -0.0900
   3379 CG1       -40.1920  -11.3480  -35.3730 C.3     217 VAL    0.0900
   3380 CG2       -39.2000   -9.3120  -34.2780 C.3     217 VAL   -0.2700
   3381 HN        -39.6900  -10.3770  -31.5160 H       217 VAL    0.0900
   3382 HA        -41.7110   -9.8140  -33.4600 H       217 VAL    0.0900
   3383 HB        -39.0240  -11.2870  -33.5450 H       217 VAL    0.0900
   3384 HG11      -41.0930  -10.8600  -35.8010 H       217 VAL   -0.2700
   3385 HG12      -40.4140  -12.4250  -35.2100 H       217 VAL    0.0900
   3386 HG13      -39.3540  -11.2450  -36.0970 H       217 VAL    0.0900
   3387 HG21      -39.2040   -8.7250  -33.3340 H       217 VAL    0.0900
   3388 HG22      -39.7910   -8.7600  -35.0410 H       217 VAL    0.5100
   3389 HG23      -38.1510   -9.4210  -34.6240 H       217 VAL   -0.5100
   3390 N         -41.6220  -12.8010  -32.2820 N.am    218 HSE   -0.4700
   3391 CA        -42.3690  -14.0520  -32.2520 C.3     218 HSE    0.3100
   3392 C         -43.8140  -13.7830  -31.8560 C.2     218 HSE    0.0700
   3393 O         -44.7440  -14.4800  -32.2780 O.2     218 HSE    0.0900
   3394 CB        -41.7390  -15.0390  -31.2630 C.3     218 HSE   -0.0800
   3395 CG        -42.4290  -16.3720  -31.2120 C.ar    218 HSE    0.0900
   3396 CD2       -43.1800  -16.9480  -30.2450 C.ar    218 HSE    0.0900
   3397 ND1       -42.3840  -17.2720  -32.2590 N.ar    218 HSE   -0.7000
   3398 CE1       -43.0790  -18.3470  -31.9310 C.ar    218 HSE    0.2200
   3399 NE2       -43.5770  -18.1780  -30.7160 N.ar    218 HSE    0.2500
   3400 HN        -40.9320  -12.6840  -31.5700 H       218 HSE    0.1300
   3401 HA        -42.3650  -14.4660  -33.2480 H       218 HSE   -0.3600
   3402 HB1       -41.7700  -14.5930  -30.2460 H       218 HSE    0.3200
   3403 HB2       -40.6810  -15.2080  -31.5550 H       218 HSE   -0.0500
   3404 HD2       -43.4520  -16.5680  -29.2680 H       218 HSE    0.0900
   3405 HE1       -43.2330  -19.2360  -32.5410 H       218 HSE    0.5100
   3406 HE2       -44.1470  -18.8270  -30.2130 H       218 HSE   -0.5100
   3407 N         -44.0050  -12.7680  -31.0220 N.am    219 ALA   -0.4700
   3408 CA        -45.3460  -12.4040  -30.6150 C.3     219 ALA    0.3100
   3409 C         -46.0200  -11.6080  -31.7340 C.2     219 ALA    0.0700
   3410 O         -47.2480  -11.6270  -31.8570 O.2     219 ALA    0.0900
   3411 CB        -45.3230  -11.6220  -29.2980 C.3     219 ALA   -0.2700
   3412 HN        -43.2580  -12.2260  -30.6480 H       219 ALA    0.0900
   3413 HA        -45.9190  -13.3120  -30.5010 H       219 ALA    0.0900
   3414 HB1       -44.7260  -10.6920  -29.4160 H       219 ALA    0.0900
   3415 HB2       -44.8610  -12.2400  -28.4990 H       219 ALA    0.5100
   3416 HB3       -46.3580  -11.3440  -29.0050 H       219 ALA   -0.5100
   3417 N         -45.2260  -10.9150  -32.5580 N.am    220 ALA   -0.4700
   3418 CA        -45.7910  -10.1900  -33.6910 C.3     220 ALA    0.3100
   3419 C         -46.2580  -11.1850  -34.7440 C.2     220 ALA    0.0700
   3420 O         -47.3930  -11.1110  -35.2170 O.2     220 ALA    0.0900
   3421 CB        -44.7890   -9.2210  -34.2730 C.3     220 ALA   -0.2700
   3422 HN        -44.2380  -10.8650  -32.4390 H       220 ALA    0.0900
   3423 HA        -46.6640   -9.6590  -33.3440 H       220 ALA    0.0900
   3424 HB1       -43.8870   -9.7680  -34.6240 H       220 ALA    0.0900
   3425 HB2       -44.4790   -8.4860  -33.4990 H       220 ALA    0.5100
   3426 HB3       -45.2360   -8.6860  -35.1370 H       220 ALA   -0.5100
   3427 N         -45.3920  -12.1430  -35.0800 N.am    221 LYS   -0.4700
   3428 CA        -45.7530  -13.2400  -35.9740 C.3     221 LYS    0.3100
   3429 C         -47.0540  -13.8860  -35.5160 C.2     221 LYS    0.0700
   3430 O         -47.8920  -14.2710  -36.3200 O.2     221 LYS    0.0900
   3431 CB        -44.6340  -14.2940  -36.0350 C.3     221 LYS   -0.1800
   3432 CG        -43.3850  -13.8920  -36.8570 C.3     221 LYS    0.0900
   3433 CD        -42.2330  -14.8990  -36.6600 C.3     221 LYS    0.0900
   3434 CE        -40.9230  -14.4630  -37.3230 C.3     221 LYS   -0.1800
   3435 NZ        -40.8440  -14.7540  -38.7880 N.4     221 LYS    0.0900
   3436 HN        -44.4580  -12.1530  -34.7330 H       221 LYS    0.0900
   3437 HA        -45.9280  -12.8240  -36.9560 H       221 LYS   -0.1800
   3438 HB1       -45.0560  -15.2200  -36.4810 H       221 LYS    0.0900
   3439 HB2       -44.3080  -14.5110  -34.9970 H       221 LYS    0.0900
   3440 HG1       -43.0470  -12.8850  -36.5350 H       221 LYS    0.2100
   3441 HG2       -43.6550  -13.8530  -37.9340 H       221 LYS    0.0500
   3442 HD1       -42.5390  -15.8780  -37.0890 H       221 LYS    0.0500
   3443 HD2       -42.0540  -15.0250  -35.5710 H       221 LYS   -0.3000
   3444 HE1       -40.0760  -14.9940  -36.8400 H       221 LYS    0.3300
   3445 HE2       -40.8040  -13.3650  -37.2030 H       221 LYS    0.3300
   3446 HZ1       -41.6140  -14.2590  -39.2820 H       221 LYS    0.3300
   3447 HZ2       -40.9350  -15.7770  -38.9430 H       221 LYS    0.5100
   3448 HZ3       -39.9280  -14.4270  -39.1580 H       221 LYS   -0.5100
   3449 N         -47.2250  -13.9830  -34.2050 N.am    222 SER   -0.4700
   3450 CA        -48.4070  -14.5960  -33.6160 C.3     222 SER    0.3100
   3451 C         -49.6600  -13.7240  -33.7500 C.2     222 SER    0.0700
   3452 O         -50.7740  -14.2300  -33.8190 O.2     222 SER    0.0900
   3453 CB        -48.1370  -14.9020  -32.1380 C.3     222 SER    0.0500
   3454 OG        -48.6120  -16.1780  -31.7830 O.3     222 SER    0.0900
   3455 HN        -46.5480  -13.6380  -33.5600 H       222 SER    0.0900
   3456 HA        -48.6270  -15.5040  -34.1580 H       222 SER   -0.6600
   3457 HB1       -48.6470  -14.1460  -31.5040 H       222 SER    0.4300
   3458 HB2       -47.0430  -14.8670  -31.9460 H       222 SER    0.5100
   3459 HG1       -49.5570  -16.0780  -31.6440 H       222 SER   -0.5100
   3460 N         -49.4840  -12.4080  -33.7660 N.am    223 LEU   -0.4700
   3461 CA        -50.6100  -11.5010  -33.9230 C.3     223 LEU    0.3100
   3462 C         -51.0080  -11.3770  -35.3910 C.2     223 LEU    0.0700
   3463 O         -52.1610  -11.0590  -35.7170 O.2     223 LEU    0.0900
   3464 CB        -50.2940  -10.1250  -33.3220 C.3     223 LEU   -0.1800
   3465 CG        -50.1660  -10.0920  -31.7940 C.3     223 LEU    0.0900
   3466 CD1       -49.8580   -8.6920  -31.2490 C.3     223 LEU    0.0900
   3467 CD2       -51.4190  -10.6690  -31.1680 C.3     223 LEU   -0.0900
   3468 HN        -48.5850  -11.9880  -33.6730 H       223 LEU    0.0900
   3469 HA        -51.4620  -11.9380  -33.4240 H       223 LEU   -0.2700
   3470 HB1       -51.1040   -9.4250  -33.6160 H       223 LEU    0.0900
   3471 HB2       -49.3360   -9.7700  -33.7570 H       223 LEU    0.0900
   3472 HG        -49.3500  -10.7810  -31.4890 H       223 LEU    0.0900
   3473 HD11      -50.7440   -8.0320  -31.3690 H       223 LEU   -0.2700
   3474 HD12      -49.0060   -8.2480  -31.8070 H       223 LEU    0.0900
   3475 HD13      -49.6070   -8.7540  -30.1690 H       223 LEU    0.0900
   3476 HD21      -51.4680  -11.7640  -31.3500 H       223 LEU    0.0900
   3477 HD22      -52.3190  -10.1960  -31.6170 H       223 LEU    0.5100
   3478 HD23      -51.4110  -10.4920  -30.0710 H       223 LEU   -0.5100
   3479 N         -50.0500  -11.6290  -36.2820 N.am    224 ALA   -0.4700
   3480 CA        -50.3110  -11.5950  -37.7170 C.3     224 ALA    0.3100
   3481 C         -51.0940  -12.8200  -38.1890 C.2     224 ALA    0.0700
   3482 O         -51.8420  -12.7630  -39.1630 O.2     224 ALA    0.0900
   3483 CB        -49.0080  -11.4660  -38.4970 C.3     224 ALA   -0.2700
   3484 HN        -49.1170  -11.8530  -36.0100 H       224 ALA    0.0900
   3485 HA        -50.9530  -10.7510  -37.9200 H       224 ALA    0.0900
   3486 HB1       -48.4250  -12.4090  -38.4240 H       224 ALA    0.0900
   3487 HB2       -48.3970  -10.6370  -38.0800 H       224 ALA    0.5100
   3488 HB3       -49.2270  -11.2660  -39.5680 H       224 ALA   -0.5100
   3489 N         -50.9060  -13.9390  -37.4980 N.am    225 ILE   -0.4700
   3490 CA        -51.5820  -15.1690  -37.8400 C.3     225 ILE    0.3100
   3491 C         -53.0740  -14.9030  -37.8190 C.2     225 ILE    0.0700
   3492 O         -53.8050  -15.2350  -38.7480 O.2     225 ILE    0.0900
   3493 CB        -51.2340  -16.2450  -36.8170 C.3     225 ILE   -0.0900
   3494 CG1       -50.0710  -17.0970  -37.3200 C.3     225 ILE    0.0900
   3495 CG2       -52.4520  -17.0980  -36.4780 C.3     225 ILE   -0.2700
   3496 CD        -49.4480  -17.9460  -36.2190 C.3     225 ILE    0.0900
   3497 HN        -50.2920  -13.9800  -36.7140 H       225 ILE    0.0900
   3498 HA        -51.2640  -15.4680  -38.8280 H       225 ILE    0.0900
   3499 HB        -50.8590  -15.7600  -35.8910 H       225 ILE   -0.1800
   3500 HG11      -49.2920  -16.4280  -37.7420 H       225 ILE    0.0900
   3501 HG12      -50.4400  -17.7690  -38.1240 H       225 ILE    0.0900
   3502 HG21      -52.9420  -17.4510  -37.4110 H       225 ILE   -0.2700
   3503 HG22      -53.1860  -16.4960  -35.8990 H       225 ILE    0.0900
   3504 HG23      -52.1410  -17.9830  -35.8840 H       225 ILE    0.0900
   3505 HD1       -50.1480  -18.7530  -35.9160 H       225 ILE    0.0900
   3506 HD2       -49.2290  -17.3140  -35.3320 H       225 ILE    0.5100
   3507 HD3       -48.5080  -18.4110  -36.5860 H       225 ILE   -0.5100
   3508 N         -53.5210  -14.2710  -36.7450 N.am    226 ILE   -0.4700
   3509 CA        -54.9050  -13.8780  -36.6070 C.3     226 ILE    0.3100
   3510 C         -55.3700  -13.1370  -37.8430 C.2     226 ILE    0.0700
   3511 O         -56.3660  -13.5030  -38.4500 O.2     226 ILE    0.0900
   3512 CB        -55.0680  -12.9760  -35.3940 C.3     226 ILE   -0.0900
   3513 CG1       -54.9890  -13.8260  -34.1290 C.3     226 ILE    0.0900
   3514 CG2       -56.3770  -12.2220  -35.4740 C.3     226 ILE   -0.2700
   3515 CD        -55.1810  -13.0560  -32.8810 C.3     226 ILE    0.0900
   3516 HN        -52.9230  -14.0390  -35.9810 H       226 ILE    0.0900
   3517 HA        -55.5010  -14.7710  -36.4980 H       226 ILE    0.0900
   3518 HB        -54.2270  -12.2510  -35.3550 H       226 ILE   -0.1800
   3519 HG11      -53.9910  -14.3120  -34.0930 H       226 ILE    0.0900
   3520 HG12      -55.7700  -14.6130  -34.1830 H       226 ILE    0.0900
   3521 HG21      -57.2270  -12.9370  -35.5060 H       226 ILE   -0.2700
   3522 HG22      -56.4000  -11.6020  -36.3950 H       226 ILE    0.0900
   3523 HG23      -56.4940  -11.5710  -34.5810 H       226 ILE    0.0900
   3524 HD1       -55.8480  -12.1870  -33.0680 H       226 ILE    0.0900
   3525 HD2       -54.2020  -12.6790  -32.5150 H       226 ILE    0.5100
   3526 HD3       -55.6480  -13.7010  -32.1070 H       226 ILE   -0.5100
   3527 N         -54.6370  -12.1000  -38.2330 N.am    227 VAL   -0.4700
   3528 CA        -54.9590  -11.3720  -39.4500 C.3     227 VAL    0.3100
   3529 C         -55.1930  -12.3380  -40.6240 C.2     227 VAL    0.0700
   3530 O         -56.1900  -12.2460  -41.3350 O.2     227 VAL    0.0900
   3531 CB        -53.8330  -10.3780  -39.8140 C.3     227 VAL   -0.0900
   3532 CG1       -54.1490   -9.6470  -41.1150 C.3     227 VAL    0.0900
   3533 CG2       -53.6100   -9.3980  -38.6790 C.3     227 VAL   -0.2700
   3534 HN        -53.8470  -11.7780  -37.7170 H       227 VAL    0.0900
   3535 HA        -55.8860  -10.8440  -39.2870 H       227 VAL    0.0900
   3536 HB        -52.8780  -10.9330  -39.9280 H       227 VAL    0.0900
   3537 HG11      -55.1780   -9.2300  -41.0780 H       227 VAL   -0.2700
   3538 HG12      -54.0840  -10.3520  -41.9710 H       227 VAL    0.0900
   3539 HG13      -53.4330   -8.8110  -41.2640 H       227 VAL    0.0900
   3540 HG21      -53.3200   -9.9430  -37.7550 H       227 VAL    0.0900
   3541 HG22      -54.5450   -8.8330  -38.4790 H       227 VAL    0.5100
   3542 HG23      -52.7950   -8.6910  -38.9450 H       227 VAL   -0.5100
   3543 N         -54.2720  -13.2780  -40.8050 N.am    228 GLY   -0.4700
   3544 CA        -54.3360  -14.2090  -41.9140 C.3     228 GLY    0.3100
   3545 C         -55.5760  -15.0630  -41.8650 C.2     228 GLY   -0.0200
   3546 O         -56.2020  -15.3170  -42.8940 O.2     228 GLY    0.0900
   3547 HN        -53.4970  -13.3840  -40.1880 H       228 GLY    0.0900
   3548 HA1       -53.4630  -14.8450  -41.8680 H       228 GLY    0.5100
   3549 HA2       -54.3330  -13.6380  -42.8310 H       228 GLY   -0.5100
   3550 N         -55.9300  -15.5120  -40.6630 N.am    229 LEU   -0.4700
   3551 CA        -57.1420  -16.2970  -40.4670 C.3     229 LEU    0.3100
   3552 C         -58.3840  -15.5080  -40.8710 C.2     229 LEU    0.0700
   3553 O         -59.2680  -16.0370  -41.5450 O.2     229 LEU    0.0900
   3554 CB        -57.2680  -16.7650  -39.0150 C.3     229 LEU   -0.1800
   3555 CG        -56.0880  -17.5650  -38.4580 C.3     229 LEU    0.0900
   3556 CD1       -56.4900  -18.2280  -37.1580 C.3     229 LEU    0.0900
   3557 CD2       -55.6190  -18.6040  -39.4510 C.3     229 LEU   -0.0900
   3558 HN        -55.3860  -15.3330  -39.8490 H       229 LEU    0.0900
   3559 HA        -57.0990  -17.1480  -41.1300 H       229 LEU   -0.2700
   3560 HB1       -58.1750  -17.3980  -38.9380 H       229 LEU    0.0900
   3561 HB2       -57.4010  -15.8650  -38.3770 H       229 LEU    0.0900
   3562 HG        -55.2290  -16.8840  -38.2790 H       229 LEU    0.0900
   3563 HD11      -57.3460  -18.9160  -37.3280 H       229 LEU   -0.2700
   3564 HD12      -56.7960  -17.4570  -36.4180 H       229 LEU    0.0900
   3565 HD13      -55.6380  -18.8170  -36.7540 H       229 LEU    0.0900
   3566 HD21      -55.1290  -18.1110  -40.3180 H       229 LEU    0.0900
   3567 HD22      -56.4850  -19.1920  -39.8210 H       229 LEU    0.5100
   3568 HD23      -54.8840  -19.2850  -38.9680 H       229 LEU   -0.5100
   3569 N         -58.4490  -14.2410  -40.4690 N.am    230 PHE   -0.4700
   3570 CA        -59.5660  -13.3880  -40.8500 C.3     230 PHE    0.3100
   3571 C         -59.7590  -13.4430  -42.3700 C.2     230 PHE    0.0700
   3572 O         -60.8420  -13.7620  -42.8650 O.2     230 PHE    0.0900
   3573 CB        -59.3270  -11.9510  -40.3610 C.3     230 PHE   -0.1800
   3574 CG        -60.4640  -11.0050  -40.6510 C.ar    230 PHE    0.0900
   3575 CD1       -61.2770  -10.5370  -39.6290 C.ar    230 PHE    0.0900
   3576 CD2       -60.7220  -10.5760  -41.9490 C.ar    230 PHE    0.0000
   3577 CE1       -62.3300   -9.6530  -39.8960 C.ar    230 PHE   -0.1150
   3578 CE2       -61.7730   -9.6980  -42.2190 C.ar    230 PHE    0.1150
   3579 CZ        -62.5740   -9.2370  -41.1890 C.ar    230 PHE   -0.1150
   3580 HN        -57.7470  -13.8240  -39.8970 H       230 PHE    0.1150
   3581 HA        -60.4640  -13.7920  -40.4080 H       230 PHE   -0.1150
   3582 HB1       -58.4250  -11.5390  -40.8620 H       230 PHE    0.1150
   3583 HB2       -59.1830  -11.9590  -39.2600 H       230 PHE   -0.1150
   3584 HD1       -61.0950  -10.8590  -38.6140 H       230 PHE    0.1150
   3585 HD2       -60.1000  -10.9250  -42.7590 H       230 PHE   -0.1150
   3586 HE1       -62.9510   -9.2970  -39.0880 H       230 PHE    0.1150
   3587 HE2       -61.9620   -9.3770  -43.2320 H       230 PHE    0.5100
   3588 HZ        -63.3870   -8.5560  -41.3960 H       230 PHE   -0.5100
   3589 N         -58.6890  -13.1550  -43.1080 N.am    231 ALA   -0.4700
   3590 CA        -58.6980  -13.2820  -44.5580 C.3     231 ALA    0.3100
   3591 C         -59.2150  -14.6440  -45.0080 C.2     231 ALA    0.0700
   3592 O         -59.9490  -14.7450  -45.9440 O.2     231 ALA    0.0900
   3593 CB        -57.2990  -13.0360  -45.1170 C.3     231 ALA   -0.2700
   3594 HN        -57.8340  -12.8410  -42.7020 H       231 ALA    0.0900
   3595 HA        -59.3940  -12.5570  -44.9550 H       231 ALA    0.0900
   3596 HB1       -56.5850  -13.7770  -44.6980 H       231 ALA    0.0900
   3597 HB2       -56.9550  -12.0170  -44.8410 H       231 ALA    0.5100
   3598 HB3       -57.3090  -13.1400  -46.2230 H       231 ALA   -0.5100
   3599 N         -58.8240  -15.6980  -44.3030 N.am    232 LEU   -0.4700
   3600 CA        -59.2110  -17.0590  -44.6580 C.3     232 LEU    0.3100
   3601 C         -60.6980  -17.3480  -44.3460 C.2     232 LEU    0.0700
   3602 O         -61.3600  -18.1260  -45.0370 O.2     232 LEU    0.0900
   3603 CB        -58.2620  -18.0370  -43.9460 C.3     232 LEU   -0.1800
   3604 CG        -58.3340  -19.5590  -44.1110 C.3     232 LEU    0.0900
   3605 CD1       -58.4090  -19.9520  -45.5800 C.3     232 LEU    0.0900
   3606 CD2       -57.1360  -20.2240  -43.3940 C.3     232 LEU   -0.0900
   3607 HN        -58.2470  -15.6060  -43.4960 H       232 LEU    0.0900
   3608 HA        -59.1410  -17.1690  -45.7300 H       232 LEU   -0.2700
   3609 HB1       -58.3850  -17.8430  -42.8620 H       232 LEU    0.0900
   3610 HB2       -57.2380  -17.7460  -44.2550 H       232 LEU    0.0900
   3611 HG        -59.2350  -19.9400  -43.5850 H       232 LEU    0.0900
   3612 HD11      -57.5090  -19.5860  -46.1200 H       232 LEU   -0.2700
   3613 HD12      -59.3100  -19.5010  -46.0460 H       232 LEU    0.0900
   3614 HD13      -58.4530  -21.0590  -45.6730 H       232 LEU    0.0900
   3615 HD21      -57.1550  -19.9780  -42.3100 H       232 LEU    0.0900
   3616 HD22      -56.1830  -19.8520  -43.8250 H       232 LEU    0.5100
   3617 HD23      -57.1920  -21.3280  -43.5080 H       232 LEU   -0.5100
   3618 N         -61.2180  -16.7230  -43.2910 N.am    233 CYS   -0.4700
   3619 CA        -62.6390  -16.8280  -42.9390 C.3     233 CYS    0.3100
   3620 C         -63.5670  -15.8710  -43.6920 C.2     233 CYS    0.0700
   3621 O         -64.6970  -16.2350  -44.0260 O.2     233 CYS    0.0900
   3622 CB        -62.8410  -16.6670  -41.4300 C.3     233 CYS   -0.1100
   3623 SG        -62.4650  -18.1440  -40.4750 S.3     233 CYS    0.0900
   3624 HN        -60.6640  -16.1540  -42.6900 H       233 CYS    0.0900
   3625 HA        -62.9920  -17.7960  -43.2620 H       233 CYS   -0.2300
   3626 HB1       -63.8990  -16.3810  -41.2530 H       233 CYS    0.1600
   3627 HB2       -62.1920  -15.8360  -41.0830 H       233 CYS    0.5100
   3628 HG1       -63.5090  -18.8330  -40.9120 H       233 CYS   -0.5100
   3629 N         -63.1200  -14.6340  -43.9150 N.am    234 TRP   -0.4700
   3630 CA        -63.9450  -13.6560  -44.6240 C.3     234 TRP    0.3100
   3631 C         -63.7320  -13.5210  -46.1270 C.2     234 TRP    0.0700
   3632 O         -64.5120  -12.8480  -46.7940 O.2     234 TRP    0.0900
   3633 CB        -63.8620  -12.2810  -43.9640 C.3     234 TRP   -0.1800
   3634 CG        -64.7390  -12.2030  -42.7790 C.ar    234 TRP    0.0900
   3635 CD1       -64.3500  -12.1540  -41.4810 C.ar    234 TRP    0.0900
   3636 CD2       -66.1750  -12.2160  -42.7720 C.ar    234 TRP   -0.0300
   3637 CE2       -66.5840  -12.1540  -41.4280 C.ar    234 TRP   -0.1500
   3638 CE3       -67.1540  -12.2660  -43.7720 C.ar    234 TRP    0.2200
   3639 NE1       -65.4500  -12.1130  -40.6620 N.ar    234 TRP   -0.5100
   3640 CZ2       -67.9250  -12.1420  -41.0520 C.ar    234 TRP    0.3700
   3641 CZ3       -68.4900  -12.2510  -43.3960 C.ar    234 TRP    0.2400
   3642 CH2       -68.8620  -12.1890  -42.0480 C.ar    234 TRP    0.1100
   3643 HN        -62.2210  -14.3260  -43.6150 H       234 TRP   -0.2500
   3644 HA        -64.9640  -14.0120  -44.6150 H       234 TRP    0.1700
   3645 HB1       -64.1750  -11.5030  -44.6940 H       234 TRP   -0.2000
   3646 HB2       -62.8140  -12.0860  -43.6510 H       234 TRP    0.1400
   3647 HD1       -63.3240  -12.1480  -41.1420 H       234 TRP   -0.2700
   3648 HE1       -65.4280  -12.0630  -39.6880 H       234 TRP    0.1600
   3649 HE3       -66.8920  -12.3150  -44.8190 H       234 TRP   -0.1400
   3650 HZ2       -68.2330  -12.0970  -40.0180 H       234 TRP    0.1400
   3651 HZ3       -69.2550  -12.2870  -44.1570 H       234 TRP    0.5100
   3652 HH2       -69.9100  -12.1800  -41.7900 H       234 TRP   -0.5100
   3653 N         -62.6850  -14.1320  -46.6690 N.am    235 LEU   -0.4700
   3654 CA        -62.4040  -13.9970  -48.0960 C.3     235 LEU    0.3100
   3655 C         -63.3910  -14.7240  -49.0000 C.2     235 LEU    0.0700
   3656 O         -63.9510  -14.1190  -49.9220 O.2     235 LEU    0.0900
   3657 CB        -60.9690  -14.4130  -48.4320 C.3     235 LEU   -0.1800
   3658 CG        -60.2030  -13.3470  -49.2130 C.3     235 LEU    0.0900
   3659 CD1       -60.3440  -11.9930  -48.5270 C.3     235 LEU    0.0900
   3660 CD2       -58.7410  -13.7380  -49.3710 C.3     235 LEU   -0.0900
   3661 HN        -62.0570  -14.6970  -46.1390 H       235 LEU    0.0900
   3662 HA        -62.5620  -12.9640  -48.3660 H       235 LEU   -0.2700
   3663 HB1       -61.0020  -15.3430  -49.0380 H       235 LEU    0.0900
   3664 HB2       -60.4270  -14.6190  -47.4850 H       235 LEU    0.0900
   3665 HG        -60.6060  -13.2830  -50.2460 H       235 LEU    0.0900
   3666 HD11      -60.2860  -12.1160  -47.4250 H       235 LEU   -0.2700
   3667 HD12      -61.3260  -11.5410  -48.7830 H       235 LEU    0.0900
   3668 HD13      -59.5240  -11.3170  -48.8530 H       235 LEU    0.0900
   3669 HD21      -58.6600  -14.7010  -49.9190 H       235 LEU    0.0900
   3670 HD22      -58.2720  -13.8580  -48.3710 H       235 LEU    0.5100
   3671 HD23      -58.2000  -12.9560  -49.9460 H       235 LEU   -0.5100
   3672 N         -63.6140  -16.0250  -48.7470 N.am    236 PRO   -0.2900
   3673 CA        -64.4830  -16.7910  -49.6440 C.3     236 PRO    0.0000
   3674 C         -65.8240  -16.0940  -49.8530 C.2     236 PRO    0.0900
   3675 O         -66.2880  -15.9890  -50.9860 O.2     236 PRO    0.0900
   3676 CB        -64.6670  -18.1180  -48.9090 C.3     236 PRO    0.0200
   3677 CG        -63.4380  -18.2580  -48.0890 C.3     236 PRO    0.0900
   3678 CD        -63.0840  -16.8580  -47.6510 C.3     236 PRO   -0.1800
   3679 HA        -64.0330  -16.8750  -50.6210 H       236 PRO    0.0900
   3680 HB1       -64.7630  -18.9600  -49.6270 H       236 PRO    0.0900
   3681 HB2       -65.5730  -18.0920  -48.2650 H       236 PRO   -0.1800
   3682 HG1       -63.6260  -18.9080  -47.2070 H       236 PRO    0.0900
   3683 HG2       -62.6140  -18.7000  -48.6900 H       236 PRO    0.0900
   3684 HD1       -63.5780  -16.5900  -46.6940 H       236 PRO    0.5100
   3685 HD2       -61.9860  -16.7200  -47.5630 H       236 PRO   -0.5100
   3686 N         -66.4280  -15.6040  -48.7740 N.am    237 LEU   -0.4700
   3687 CA        -67.7010  -14.9100  -48.8820 C.3     237 LEU    0.3100
   3688 C         -67.6320  -13.8070  -49.9300 C.2     237 LEU    0.0700
   3689 O         -68.5650  -13.6250  -50.7100 O.2     237 LEU    0.0900
   3690 CB        -68.1170  -14.3330  -47.5310 C.3     237 LEU   -0.1800
   3691 CG        -69.5890  -13.9360  -47.3890 C.3     237 LEU    0.0900
   3692 CD1       -69.9400  -13.7030  -45.9250 C.3     237 LEU    0.0900
   3693 CD2       -69.9280  -12.7150  -48.2330 C.3     237 LEU   -0.0900
   3694 HN        -66.0430  -15.6880  -47.8580 H       237 LEU    0.0900
   3695 HA        -68.4390  -15.6170  -49.2310 H       237 LEU   -0.2700
   3696 HB1       -67.5010  -13.4290  -47.3420 H       237 LEU    0.0900
   3697 HB2       -67.8930  -15.0920  -46.7530 H       237 LEU    0.0900
   3698 HG        -70.2290  -14.7460  -47.7970 H       237 LEU    0.0900
   3699 HD11      -69.0480  -13.8730  -45.2860 H       237 LEU   -0.2700
   3700 HD12      -70.7400  -14.4070  -45.6120 H       237 LEU    0.0900
   3701 HD13      -70.2850  -12.6560  -45.7810 H       237 LEU    0.0900
   3702 HD21      -70.2580  -13.0300  -49.2450 H       237 LEU    0.0900
   3703 HD22      -69.0320  -12.0660  -48.3370 H       237 LEU    0.5100
   3704 HD23      -70.7510  -12.1410  -47.7540 H       237 LEU   -0.5100
   3705 N         -66.5260  -13.0710  -49.9580 N.am    238 HSP   -0.4700
   3706 CA        -66.3560  -12.0220  -50.9570 C.3     238 HSP    0.3100
   3707 C         -65.9940  -12.5850  -52.3430 C.2     238 HSP    0.0700
   3708 O         -66.5510  -12.1520  -53.3570 O.2     238 HSP    0.0900
   3709 CB        -65.3340  -10.9730  -50.4980 C.3     238 HSP   -0.0500
   3710 CG        -65.7820  -10.1490  -49.3220 C.ar    238 HSP    0.0900
   3711 CD2       -66.6270   -9.0960  -49.2400 C.ar    238 HSP    0.0900
   3712 ND1       -65.3250  -10.3730  -48.0400 N.ar    238 HSP    0.1900
   3713 CE1       -65.8750   -9.4980  -47.2160 C.ar    238 HSP    0.1300
   3714 NE2       -66.6660   -8.7090  -47.9200 N.ar    238 HSP    0.1900
   3715 HN        -65.7790  -13.1980  -49.3100 H       238 HSP   -0.5100
   3716 HA        -67.3180  -11.5590  -51.1180 H       238 HSP    0.4400
   3717 HB1       -65.1310  -10.2830  -51.3440 H       238 HSP   -0.5100
   3718 HB2       -64.3940  -11.4930  -50.2170 H       238 HSP    0.4400
   3719 HD1       -64.6770  -11.0870  -47.7740 H       238 HSP    0.3200
   3720 HD2       -67.2000   -8.5940  -50.0100 H       238 HSP    0.1800
   3721 HE1       -65.7080   -9.4380  -46.1610 H       238 HSP    0.5100
   3722 HE2       -67.2070   -7.9520  -47.5540 H       238 HSP   -0.5100
   3723 N         -65.0790  -13.5600  -52.3900 N.am    239 ILE   -0.4700
   3724 CA        -64.7530  -14.2470  -53.6460 C.3     239 ILE    0.3100
   3725 C         -66.0410  -14.6920  -54.3310 C.2     239 ILE    0.0700
   3726 O         -66.1680  -14.6240  -55.5540 O.2     239 ILE    0.0900
   3727 CB        -63.8490  -15.5040  -53.4410 C.3     239 ILE   -0.0900
   3728 CG1       -62.3580  -15.1640  -53.5390 C.3     239 ILE    0.0900
   3729 CG2       -64.1510  -16.5630  -54.4990 C.3     239 ILE   -0.2700
   3730 CD        -61.7100  -14.6750  -52.2470 C.3     239 ILE    0.0900
   3731 HN        -64.5820  -13.8620  -51.5800 H       239 ILE    0.0900
   3732 HA        -64.2480  -13.5360  -54.2810 H       239 ILE    0.0900
   3733 HB        -64.0340  -15.9310  -52.4320 H       239 ILE   -0.1800
   3734 HG11      -62.2360  -14.3700  -54.3060 H       239 ILE    0.0900
   3735 HG12      -61.8170  -16.0740  -53.8720 H       239 ILE    0.0900
   3736 HG21      -64.1370  -16.1050  -55.5110 H       239 ILE   -0.2700
   3737 HG22      -65.1570  -17.0000  -54.3210 H       239 ILE    0.0900
   3738 HG23      -63.3830  -17.3650  -54.4620 H       239 ILE    0.0900
   3739 HD1       -61.7950  -15.4540  -51.4590 H       239 ILE    0.0900
   3740 HD2       -62.2210  -13.7550  -51.8930 H       239 ILE    0.5100
   3741 HD3       -60.6330  -14.4630  -52.4210 H       239 ILE   -0.5100
   3742 N         -66.9910  -15.1510  -53.5140 N.am    240 ILE   -0.4700
   3743 CA        -68.2820  -15.6520  -53.9730 C.3     240 ILE    0.3100
   3744 C         -69.2110  -14.5160  -54.4180 C.2     240 ILE    0.0700
   3745 O         -69.8910  -14.6280  -55.4400 O.2     240 ILE    0.0900
   3746 CB        -68.9510  -16.5230  -52.8800 C.3     240 ILE   -0.0900
   3747 CG1       -68.8910  -18.0090  -53.2530 C.3     240 ILE    0.0900
   3748 CG2       -70.3790  -16.0860  -52.6300 C.3     240 ILE   -0.2700
   3749 CD        -69.4650  -18.9350  -52.1870 C.3     240 ILE    0.0900
   3750 HN        -66.8550  -15.1730  -52.5270 H       240 ILE    0.0900
   3751 HA        -68.1160  -16.2350  -54.8680 H       240 ILE    0.0900
   3752 HB        -68.3720  -16.4350  -51.9370 H       240 ILE   -0.1800
   3753 HG11      -67.8300  -18.2860  -53.4260 H       240 ILE    0.0900
   3754 HG12      -69.4600  -18.1600  -54.1940 H       240 ILE    0.0900
   3755 HG21      -70.9760  -16.1780  -53.5630 H       240 ILE   -0.2700
   3756 HG22      -70.3980  -15.0250  -52.3010 H       240 ILE    0.0900
   3757 HG23      -70.8410  -16.7280  -51.8490 H       240 ILE    0.0900
   3758 HD1       -70.5670  -18.8160  -52.1320 H       240 ILE    0.0900
   3759 HD2       -69.0310  -18.6840  -51.1950 H       240 ILE    0.5100
   3760 HD3       -69.2340  -19.9920  -52.4400 H       240 ILE   -0.5100
   3761 N         -69.2290  -13.4210  -53.6540 N.am    241 ASN   -0.4700
   3762 CA        -69.9840  -12.2280  -54.0260 C.3     241 ASN    0.3100
   3763 C         -69.4690  -11.5830  -55.2990 C.2     241 ASN    0.0700
   3764 O         -70.2410  -11.0280  -56.0760 O.2     241 ASN    0.0900
   3765 CB        -69.9580  -11.2020  -52.9010 C.3     241 ASN   -0.1800
   3766 CG        -70.9460  -11.5280  -51.8190 C.2     241 ASN    0.0900
   3767 ND2       -71.3880  -10.5060  -51.0890 N.am    241 ASN    0.0900
   3768 OD1       -71.3250  -12.6840  -51.6440 O.2     241 ASN    0.5500
   3769 HN        -68.7280  -13.3700  -52.7950 H       241 ASN   -0.5500
   3770 HA        -71.0000  -12.5260  -54.2390 H       241 ASN   -0.6200
   3771 HB1       -70.2020  -10.2010  -53.3150 H       241 ASN    0.3200
   3772 HB2       -68.9400  -11.1750  -52.4570 H       241 ASN    0.3000
   3773 HD21      -72.0480  -10.6640  -50.3530 H       241 ASN    0.5100
   3774 HD22      -71.0590   -9.5800  -51.2740 H       241 ASN   -0.5100
   3775 N         -68.1550  -11.6430  -55.4950 N.am    242 CYS   -0.4700
   3776 CA        -67.5450  -11.2070  -56.7430 C.3     242 CYS    0.3100
   3777 C         -68.1370  -11.9840  -57.9040 C.2     242 CYS    0.0700
   3778 O         -68.6550  -11.4030  -58.8540 O.2     242 CYS    0.0900
   3779 CB        -66.0340  -11.4330  -56.7090 C.3     242 CYS   -0.1100
   3780 SG        -65.2110  -10.6790  -55.3170 S.3     242 CYS    0.0900
   3781 HN        -67.5310  -11.9890  -54.7990 H       242 CYS    0.0900
   3782 HA        -67.7650  -10.1580  -56.8740 H       242 CYS   -0.2300
   3783 HB1       -65.6050  -11.0250  -57.6480 H       242 CYS    0.1600
   3784 HB2       -65.8510  -12.5270  -56.6870 H       242 CYS    0.5100
   3785 HG1       -65.3370  -11.7320  -54.5230 H       242 CYS   -0.5100
   3786 N         -68.0690  -13.3120  -57.8170 N.am    243 PHE   -0.4700
   3787 CA        -68.6190  -14.1640  -58.8640 C.3     243 PHE    0.3100
   3788 C         -70.1160  -13.9580  -59.0810 C.2     243 PHE    0.0700
   3789 O         -70.5990  -14.0980  -60.1980 O.2     243 PHE    0.0900
   3790 CB        -68.2730  -15.6400  -58.6270 C.3     243 PHE   -0.1800
   3791 CG        -66.9940  -16.0650  -59.2930 C.ar    243 PHE    0.0900
   3792 CD1       -66.9600  -16.3240  -60.6600 C.ar    243 PHE    0.0900
   3793 CD2       -65.8160  -16.1810  -58.5630 C.ar    243 PHE    0.0000
   3794 CE1       -65.7780  -16.7060  -61.2890 C.ar    243 PHE   -0.1150
   3795 CE2       -64.6290  -16.5670  -59.1860 C.ar    243 PHE    0.1150
   3796 CZ        -64.6120  -16.8280  -60.5530 C.ar    243 PHE   -0.1150
   3797 HN        -67.6460  -13.7770  -57.0430 H       243 PHE    0.1150
   3798 HA        -68.2080  -13.8330  -59.8060 H       243 PHE   -0.1150
   3799 HB1       -69.0860  -16.2790  -59.0350 H       243 PHE    0.1150
   3800 HB2       -68.1560  -15.8220  -57.5370 H       243 PHE   -0.1150
   3801 HD1       -67.8650  -16.2290  -61.2410 H       243 PHE    0.1150
   3802 HD2       -65.8200  -15.9700  -57.5040 H       243 PHE   -0.1150
   3803 HE1       -65.7710  -16.9070  -62.3510 H       243 PHE    0.1150
   3804 HE2       -63.7220  -16.6620  -58.6060 H       243 PHE    0.5100
   3805 HZ        -63.6920  -17.1250  -61.0360 H       243 PHE   -0.5100
   3806 N         -70.8420  -13.6240  -58.0130 N.am    244 THR   -0.4700
   3807 CA        -72.2710  -13.3100  -58.1040 C.3     244 THR    0.3100
   3808 C         -72.5780  -11.8780  -58.5570 C.2     244 THR    0.0700
   3809 O         -73.5290  -11.6520  -59.3160 O.2     244 THR    0.0900
   3810 CB        -73.0050  -13.5530  -56.7710 C.3     244 THR    0.1400
   3811 CG2       -74.4600  -13.0970  -56.8790 C.3     244 THR    0.0900
   3812 OG1       -72.9590  -14.9460  -56.4340 O.3     244 THR   -0.6600
   3813 HN        -70.4420  -13.5720  -57.1010 H       244 THR    0.4300
   3814 HA        -72.6950  -13.9320  -58.8770 H       244 THR   -0.2700
   3815 HB        -72.5170  -12.9710  -55.9600 H       244 THR    0.0900
   3816 HG1       -72.0460  -15.1320  -56.2040 H       244 THR    0.0900
   3817 HG21      -74.9790  -13.6620  -57.6820 H       244 THR    0.0900
   3818 HG22      -74.4980  -12.0140  -57.1260 H       244 THR    0.5100
   3819 HG23      -74.9860  -13.2810  -55.9190 H       244 THR   -0.5100
   3820 N         -71.8020  -10.9110  -58.0610 N.am    245 PHE   -0.4700
   3821 CA        -72.0570   -9.5030  -58.3550 C.3     245 PHE    0.3100
   3822 C         -71.5880   -9.0310  -59.7180 C.2     245 PHE    0.0700
   3823 O         -72.3000   -8.3040  -60.3950 O.2     245 PHE    0.0900
   3824 CB        -71.4570   -8.5740  -57.3020 C.3     245 PHE   -0.1800
   3825 CG        -71.5110   -7.1170  -57.6920 C.ar    245 PHE    0.0900
   3826 CD1       -70.3570   -6.4230  -58.0130 C.ar    245 PHE    0.0900
   3827 CD2       -72.7260   -6.4500  -57.7710 C.ar    245 PHE    0.0000
   3828 CE1       -70.4210   -5.0830  -58.3830 C.ar    245 PHE   -0.1150
   3829 CE2       -72.7890   -5.1140  -58.1380 C.ar    245 PHE    0.1150
   3830 CZ        -71.6420   -4.4320  -58.4430 C.ar    245 PHE   -0.1150
   3831 HN        -71.0210  -11.1050  -57.4730 H       245 PHE    0.1150
   3832 HA        -73.1270   -9.3660  -58.4000 H       245 PHE   -0.1150
   3833 HB1       -70.3880   -8.8340  -57.1450 H       245 PHE    0.1150
   3834 HB2       -72.0210   -8.6820  -56.3510 H       245 PHE   -0.1150
   3835 HD1       -69.4020   -6.9240  -57.9780 H       245 PHE    0.1150
   3836 HD2       -73.6380   -6.9800  -57.5420 H       245 PHE   -0.1150
   3837 HE1       -69.5140   -4.5490  -58.6240 H       245 PHE    0.1150
   3838 HE2       -73.7430   -4.6100  -58.1820 H       245 PHE    0.5100
   3839 HZ        -71.6890   -3.3920  -58.7290 H       245 PHE   -0.5100
   3840 N         -70.3810   -9.4120  -60.1150 N.am    246 PHE   -0.4700
   3841 CA        -69.8320   -8.8760  -61.3510 C.3     246 PHE    0.3100
   3842 C         -70.5730   -9.4470  -62.5410 C.2     246 PHE    0.0700
   3843 O         -70.3740   -9.0390  -63.6860 O.2     246 PHE    0.0900
   3844 CB        -68.3240   -9.0970  -61.4290 C.3     246 PHE   -0.1800
   3845 CG        -67.5530   -8.1950  -60.5090 C.ar    246 PHE    0.0900
   3846 CD1       -67.1170   -8.6480  -59.2720 C.ar    246 PHE    0.0900
   3847 CD2       -67.2990   -6.8760  -60.8680 C.ar    246 PHE    0.0000
   3848 CE1       -66.4220   -7.8100  -58.4190 C.ar    246 PHE   -0.1150
   3849 CE2       -66.6080   -6.0320  -60.0200 C.ar    246 PHE    0.1150
   3850 CZ        -66.1680   -6.5000  -58.7930 C.ar    246 PHE   -0.1150
   3851 HN        -69.8150  -10.0560  -59.6060 H       246 PHE    0.1150
   3852 HA        -70.0560   -7.8210  -61.3840 H       246 PHE   -0.1150
   3853 HB1       -67.9730   -8.8970  -62.4630 H       246 PHE    0.1150
   3854 HB2       -68.0880  -10.1440  -61.1420 H       246 PHE   -0.1150
   3855 HD1       -67.3200   -9.6650  -58.9730 H       246 PHE    0.1150
   3856 HD2       -67.6470   -6.5070  -61.8210 H       246 PHE   -0.1150
   3857 HE1       -66.0790   -8.1750  -57.4610 H       246 PHE    0.1150
   3858 HE2       -66.4120   -5.0120  -60.3130 H       246 PHE    0.5100
   3859 HZ        -65.6270   -5.8430  -58.1280 H       246 PHE   -0.5100
   3860 N         -71.4670  -10.3820  -62.2390 N.am    247 CYS   -0.4700
   3861 CA        -72.3350  -10.9760  -63.2350 C.3     247 CYS    0.3100
   3862 C         -73.8060  -10.8800  -62.8370 C.2     247 CYS    0.0700
   3863 O         -74.4570  -11.9130  -62.6410 O.2     247 CYS    0.0900
   3864 CB        -71.9660  -12.4510  -63.4390 C.3     247 CYS   -0.1000
   3865 SG        -70.2860  -12.9230  -62.9210 S.3     247 CYS    0.0900
   3866 HN        -71.5790  -10.7210  -61.3080 H       247 CYS    0.0900
   3867 HA        -72.2170  -10.4270  -64.1570 H       247 CYS   -0.0800
   3868 HB1       -72.0800  -12.6810  -64.5190 H       247 CYS    0.5100
   3869 HB2       -72.6950  -13.0630  -62.8680 H       247 CYS   -0.5100
   3870 N         -74.3680   -9.6570  -62.7310 N.am    248 PRO   -0.2900
   3871 CA        -75.8210   -9.7210  -62.5740 C.3     248 PRO    0.0000
   3872 C         -76.3630  -10.0180  -63.9640 C.2     248 PRO    0.0900
   3873 O         -77.3500   -9.4550  -64.4480 O.2     248 PRO    0.0900
   3874 CB        -76.1830   -8.3070  -62.1200 C.3     248 PRO    0.0200
   3875 CG        -75.1300   -7.4380  -62.7310 C.3     248 PRO    0.0900
   3876 CD        -73.8700   -8.2720  -62.8300 C.3     248 PRO   -0.1800
   3877 HA        -76.0900  -10.5010  -61.8800 H       248 PRO    0.0900
   3878 HB1       -76.1660   -8.2300  -61.0110 H       248 PRO    0.0900
   3879 HB2       -77.1930   -8.0200  -62.4840 H       248 PRO   -0.1800
   3880 HG1       -75.4470   -7.1000  -63.7400 H       248 PRO    0.0900
   3881 HG2       -74.9500   -6.5450  -62.0940 H       248 PRO    0.0900
   3882 HD1       -73.3550   -8.1200  -63.8010 H       248 PRO    0.5100
   3883 HD2       -73.1720   -8.0570  -61.9930 H       248 PRO   -0.5100
   3884 N         -75.6570  -10.9550  -64.5920 N.am    249 ASP   -0.4700
   3885 CA        -75.9660  -11.5800  -65.8560 C.3     249 ASP    0.3100
   3886 C         -75.7510  -13.0840  -65.6730 C.2     249 ASP    0.0700
   3887 O         -76.6670  -13.8860  -65.8500 O.2     249 ASP    0.0900
   3888 CB        -75.0740  -11.0250  -66.9680 C.3     249 ASP   -0.2800
   3889 CG        -75.2920  -11.7270  -68.2920 C.2     249 ASP    0.0900
   3890 OD1       -74.5460  -11.4340  -69.2520 O.co2   249 ASP    0.0900
   3891 OD2       -76.2000  -12.5790  -68.3720 O.co2   249 ASP    0.6200
   3892 HN        -74.8160  -11.2910  -64.1790 H       249 ASP   -0.7600
   3893 HA        -77.0050  -11.3880  -66.0790 H       249 ASP   -0.7600
   3894 HB1       -74.0110  -11.1480  -66.6740 H       249 ASP    0.5100
   3895 HB2       -75.2930   -9.9440  -67.1020 H       249 ASP   -0.5100
   3896 N         -74.5060  -13.4470  -65.3490 N.am    250 CYS   -0.4700
   3897 CA        -74.0950  -14.8340  -65.1040 C.3     250 CYS    0.3100
   3898 C         -74.6790  -15.4590  -63.8320 C.2     250 CYS    0.0700
   3899 O         -75.1560  -14.7590  -62.9360 O.2     250 CYS    0.0900
   3900 CB        -72.5600  -14.9730  -65.1170 C.3     250 CYS   -0.1000
   3901 SG        -71.6460  -14.2190  -63.7590 S.3     250 CYS    0.0900
   3902 HN        -73.7800  -12.7700  -65.2570 H       250 CYS    0.0900
   3903 HA        -74.5300  -15.4510  -65.8750 H       250 CYS   -0.0800
   3904 HB1       -72.1980  -14.5250  -66.0640 H       250 CYS    0.5100
   3905 HB2       -72.3290  -16.0570  -65.1260 H       250 CYS   -0.5100
   3906 N         -74.6180  -16.7900  -63.7650 N.am    251 SER   -0.4700
   3907 CA        -75.3270  -17.5840  -62.7620 C.3     251 SER    0.3100
   3908 C         -74.8960  -17.3420  -61.3160 C.2     251 SER    0.0700
   3909 O         -73.8210  -16.8030  -61.0490 O.2     251 SER    0.0900
   3910 CB        -75.2130  -19.0740  -63.0950 C.3     251 SER    0.0500
   3911 OG        -75.7730  -19.3480  -64.3670 O.3     251 SER    0.0900
   3912 HN        -74.0710  -17.3140  -64.4140 H       251 SER    0.0900
   3913 HA        -76.3620  -17.2760  -62.7580 H       251 SER   -0.6600
   3914 HB1       -75.7570  -19.6690  -62.3300 H       251 SER    0.4300
   3915 HB2       -74.1440  -19.3740  -63.1050 H       251 SER    0.5100
   3916 HG1       -76.6950  -19.0840  -64.3130 H       251 SER   -0.5100
   3917 N         -75.7600  -17.7530  -60.3900 N.am    252 HSD   -0.4700
   3918 CA        -75.6510  -17.3960  -58.9770 C.3     252 HSD    0.3100
   3919 C         -75.1270  -18.5500  -58.1180 C.2     252 HSD    0.0700
   3920 O         -75.3190  -19.7230  -58.4480 O.2     252 HSD    0.0900
   3921 CB        -77.0150  -16.9310  -58.4580 C.3     252 HSD   -0.0900
   3922 CG        -76.9510  -16.1480  -57.1830 C.ar    252 HSD    0.0900
   3923 CD2       -77.1090  -14.8270  -56.9400 C.ar    252 HSD    0.0900
   3924 ND1       -76.7160  -16.7380  -55.9580 N.ar    252 HSD   -0.3600
   3925 CE1       -76.7210  -15.8080  -55.0190 C.ar    252 HSD    0.3200
   3926 NE2       -76.9570  -14.6390  -55.5850 N.ar    252 HSD   -0.0500
   3927 HN        -76.5350  -18.3340  -60.6250 H       252 HSD    0.2500
   3928 HA        -74.9190  -16.6070  -58.8810 H       252 HSD    0.1300
   3929 HB1       -77.6510  -17.8240  -58.2810 H       252 HSD   -0.7000
   3930 HB2       -77.4900  -16.2920  -59.2330 H       252 HSD    0.2200
   3931 HD1       -76.5670  -17.7170  -55.8180 H       252 HSD    0.1000
   3932 HD2       -77.3150  -13.9970  -57.6030 H       252 HSD    0.5100
   3933 HE1       -76.5540  -16.0010  -53.9600 H       252 HSD   -0.5100
   3934 N         -74.4360  -18.2000  -57.0290 N.am    253 ALA   -0.4700
   3935 CA        -73.8850  -19.1700  -56.0830 C.3     253 ALA    0.3100
   3936 C         -74.9530  -20.0700  -55.4550 C.2     253 ALA    0.0700
   3937 O         -75.9550  -19.5800  -54.9380 O.2     253 ALA    0.0900
   3938 CB        -73.0940  -18.4470  -54.9980 C.3     253 ALA   -0.2700
   3939 HN        -74.2620  -17.2430  -56.8100 H       253 ALA    0.0900
   3940 HA        -73.2460  -19.8470  -56.6290 H       253 ALA    0.0900
   3941 HB1       -73.7540  -17.7440  -54.4480 H       253 ALA    0.0900
   3942 HB2       -72.2630  -17.8690  -55.4570 H       253 ALA    0.5100
   3943 HB3       -72.6810  -19.1850  -54.2760 H       253 ALA   -0.5100
   3944 N         -74.7180  -21.3930  -55.4840 N.am    254 PRO   -0.2900
   3945 CA        -75.6330  -22.4680  -55.0630 C.3     254 PRO    0.0000
   3946 C         -75.9470  -22.4930  -53.5640 C.2     254 PRO    0.0900
   3947 O         -75.5690  -21.5790  -52.8350 O.2     254 PRO    0.0900
   3948 CB        -74.8840  -23.7460  -55.4690 C.3     254 PRO    0.0200
   3949 CG        -73.8850  -23.3040  -56.4940 C.3     254 PRO    0.0900
   3950 CD        -73.4750  -21.9370  -56.0540 C.3     254 PRO   -0.1800
   3951 HA        -76.5980  -22.3440  -55.5270 H       254 PRO    0.0900
   3952 HB1       -75.5850  -24.4930  -55.9000 H       254 PRO    0.0900
   3953 HB2       -74.3730  -24.1970  -54.5920 H       254 PRO   -0.1800
   3954 HG1       -73.0120  -23.9900  -56.5170 H       254 PRO    0.0900
   3955 HG2       -74.3450  -23.2730  -57.5050 H       254 PRO    0.0900
   3956 HD1       -72.6820  -21.9740  -55.2790 H       254 PRO    0.5100
   3957 HD2       -73.1410  -21.3130  -56.9100 H       254 PRO   -0.5100
   3958 N         -76.6450  -23.5420  -53.1210 N.am    255 LEU   -0.4700
   3959 CA        -77.1160  -23.6670  -51.7380 C.3     255 LEU    0.3100
   3960 C         -76.0170  -24.0700  -50.7520 C.2     255 LEU    0.0700
   3961 O         -75.6720  -23.3090  -49.8450 O.2     255 LEU    0.0900
   3962 CB        -78.2810  -24.6670  -51.6620 C.3     255 LEU   -0.1800
   3963 CG        -79.2820  -24.5950  -50.4990 C.3     255 LEU    0.0900
   3964 CD1       -80.4980  -25.4920  -50.7760 C.3     255 LEU    0.0900
   3965 CD2       -78.6440  -24.9380  -49.1520 C.3     255 LEU   -0.0900
   3966 HN        -76.8820  -24.3000  -53.7220 H       255 LEU    0.0900
   3967 HA        -77.4340  -22.6920  -51.4020 H       255 LEU   -0.2700
   3968 HB1       -77.8340  -25.6810  -51.6380 H       255 LEU    0.0900
   3969 HB2       -78.8660  -24.5510  -52.5970 H       255 LEU    0.0900
   3970 HG        -79.6220  -23.5440  -50.3690 H       255 LEU    0.0900
   3971 HD11      -80.1740  -26.5470  -50.8990 H       255 LEU   -0.2700
   3972 HD12      -81.0040  -25.1650  -51.7090 H       255 LEU    0.0900
   3973 HD13      -81.2110  -25.4370  -49.9250 H       255 LEU    0.0900
   3974 HD21      -77.8190  -24.2290  -48.9290 H       255 LEU    0.0900
   3975 HD22      -78.2280  -25.9680  -49.1840 H       255 LEU    0.5100
   3976 HD23      -79.4040  -24.8660  -48.3440 H       255 LEU   -0.5100
   3977 N         -75.4710  -25.2740  -50.9300 N.am    256 TRP   -0.4700
   3978 CA        -74.4820  -25.8170  -49.9970 C.3     256 TRP    0.3100
   3979 C         -73.1480  -25.0820  -50.0790 C.2     256 TRP    0.0700
   3980 O         -72.2140  -25.3810  -49.3390 O.2     256 TRP    0.0900
   3981 CB        -74.3040  -27.3390  -50.1670 C.3     256 TRP   -0.1800
   3982 CG        -73.5940  -27.7900  -51.4230 C.ar    256 TRP    0.0900
   3983 CD1       -74.1610  -28.0580  -52.6450 C.ar    256 TRP    0.0900
   3984 CD2       -72.1880  -28.0550  -51.5710 C.ar    256 TRP   -0.0300
   3985 CE2       -71.9750  -28.4630  -52.9040 C.ar    256 TRP   -0.1500
   3986 CE3       -71.0890  -27.9750  -50.7070 C.ar    256 TRP    0.2200
   3987 NE1       -73.1940  -28.4570  -53.5380 N.ar    256 TRP   -0.5100
   3988 CZ2       -70.7060  -28.7920  -53.3890 C.ar    256 TRP    0.3700
   3989 CZ3       -69.8350  -28.3030  -51.1940 C.ar    256 TRP    0.2400
   3990 CH2       -69.6530  -28.7080  -52.5180 C.ar    256 TRP    0.1100
   3991 HN        -75.7090  -25.8560  -51.7040 H       256 TRP   -0.2500
   3992 HA        -74.8200  -25.5930  -48.9950 H       256 TRP    0.1700
   3993 HB1       -75.3120  -27.8060  -50.1650 H       256 TRP   -0.2000
   3994 HB2       -73.7250  -27.7170  -49.2990 H       256 TRP    0.1400
   3995 HD1       -75.2130  -27.9680  -52.8710 H       256 TRP   -0.2700
   3996 HE1       -73.3490  -28.6960  -54.4710 H       256 TRP    0.1600
   3997 HE3       -71.1990  -27.6650  -49.6780 H       256 TRP   -0.1400
   3998 HZ2       -70.5420  -29.1040  -54.4110 H       256 TRP    0.1400
   3999 HZ3       -68.9800  -28.2440  -50.5360 H       256 TRP    0.5100
   4000 HH2       -68.6600  -28.9600  -52.8610 H       256 TRP   -0.5100
   4001 N         -73.0510  -24.1360  -51.0080 N.am    257 LEU   -0.4700
   4002 CA        -71.9060  -23.2420  -51.0550 C.3     257 LEU    0.3100
   4003 C         -72.0950  -22.0840  -50.0820 C.2     257 LEU    0.0700
   4004 O         -71.2980  -21.8970  -49.1670 O.2     257 LEU    0.0900
   4005 CB        -71.6620  -22.7230  -52.4750 C.3     257 LEU   -0.1800
   4006 CG        -70.7200  -23.5530  -53.3550 C.3     257 LEU    0.0900
   4007 CD1       -69.5430  -24.0790  -52.5230 C.3     257 LEU    0.0900
   4008 CD2       -71.4540  -24.6970  -54.0650 C.3     257 LEU   -0.0900
   4009 HN        -73.7500  -23.9980  -51.7050 H       257 LEU    0.0900
   4010 HA        -71.0440  -23.7890  -50.7050 H       257 LEU   -0.2700
   4011 HB1       -71.2360  -21.7020  -52.3950 H       257 LEU    0.0900
   4012 HB2       -72.6430  -22.6660  -52.9890 H       257 LEU    0.0900
   4013 HG        -70.3340  -22.9220  -54.1830 H       257 LEU    0.0900
   4014 HD11      -69.8950  -24.8560  -51.8110 H       257 LEU   -0.2700
   4015 HD12      -69.0890  -23.2470  -51.9430 H       257 LEU    0.0900
   4016 HD13      -68.7780  -24.5300  -53.1900 H       257 LEU    0.0900
   4017 HD21      -72.3640  -24.3100  -54.5710 H       257 LEU    0.0900
   4018 HD22      -71.7610  -25.4670  -53.3250 H       257 LEU    0.5100
   4019 HD23      -70.7910  -25.1560  -54.8290 H       257 LEU   -0.5100
   4020 N         -73.1520  -21.2990  -50.2950 N.am    258 MET   -0.4700
   4021 CA        -73.3970  -20.0780  -49.5290 C.3     258 MET    0.3100
   4022 C         -73.4060  -20.2480  -48.0060 C.2     258 MET    0.0700
   4023 O         -72.5810  -19.6630  -47.3050 O.2     258 MET    0.0900
   4024 CB        -74.6890  -19.4070  -49.9890 C.3     258 MET   -0.1800
   4025 CG        -74.6630  -17.8950  -49.8680 C.3     258 MET    0.0900
   4026 SD        -73.6290  -17.1220  -51.1260 S.3     258 MET    0.0900
   4027 CE        -73.7510  -15.4020  -50.6440 C.3     258 MET   -0.1400
   4028 HN        -73.8280  -21.5130  -50.9940 H       258 MET    0.0900
   4029 HA        -72.5580  -19.4150  -49.6780 H       258 MET    0.0900
   4030 HB1       -75.5280  -19.7970  -49.3740 H       258 MET   -0.0900
   4031 HB2       -74.8690  -19.6750  -51.0510 H       258 MET   -0.2200
   4032 HG1       -74.2820  -17.6280  -48.8590 H       258 MET    0.0900
   4033 HG2       -75.7030  -17.5150  -49.9590 H       258 MET    0.0900
   4034 HE1       -73.3710  -15.2440  -49.6120 H       258 MET    0.0900
   4035 HE2       -74.8110  -15.0700  -50.6740 H       258 MET    0.5100
   4036 HE3       -73.1520  -14.7670  -51.3310 H       258 MET   -0.5100
   4037 N         -74.3490  -21.0250  -47.4820 N.am    259 TYR   -0.4700
   4038 CA        -74.4060  -21.2480  -46.0400 C.3     259 TYR    0.3100
   4039 C         -73.0530  -21.6950  -45.4860 C.2     259 TYR    0.0700
   4040 O         -72.7090  -21.3810  -44.3460 O.2     259 TYR    0.0900
   4041 CB        -75.4950  -22.2630  -45.6800 C.3     259 TYR   -0.1800
   4042 CG        -76.9010  -21.7720  -45.9490 C.ar    259 TYR    0.0900
   4043 CD1       -77.5650  -20.9620  -45.0340 C.ar    259 TYR    0.0900
   4044 CD2       -77.5690  -22.1320  -47.1180 C.ar    259 TYR    0.0000
   4045 CE1       -78.8530  -20.5170  -45.2780 C.ar    259 TYR   -0.1150
   4046 CE2       -78.8580  -21.6970  -47.3700 C.ar    259 TYR    0.1150
   4047 CZ        -79.4960  -20.8900  -46.4490 C.ar    259 TYR   -0.1150
   4048 OH        -80.7820  -20.4610  -46.7040 O.3     259 TYR    0.1150
   4049 HN        -75.0430  -21.4800  -48.0350 H       259 TYR    0.1100
   4050 HA        -74.6070  -20.3000  -45.5660 H       259 TYR   -0.5400
   4051 HB1       -75.4310  -22.4970  -44.5970 H       259 TYR    0.4300
   4052 HB2       -75.3490  -23.1850  -46.2800 H       259 TYR   -0.1150
   4053 HD1       -77.0680  -20.6730  -44.1200 H       259 TYR    0.1150
   4054 HD2       -77.0730  -22.7620  -47.8400 H       259 TYR   -0.1150
   4055 HE1       -79.3530  -19.8830  -44.5620 H       259 TYR    0.1150
   4056 HE2       -79.3610  -21.9860  -48.2820 H       259 TYR    0.5100
   4057 HH        -81.1240  -20.0550  -45.9050 H       259 TYR   -0.5100
   4058 N         -72.2950  -22.4330  -46.3030 N.am    260 LEU   -0.4700
   4059 CA        -70.9490  -22.8870  -45.9520 C.3     260 LEU    0.3100
   4060 C         -70.0120  -21.6910  -45.7600 C.2     260 LEU    0.0700
   4061 O         -69.1380  -21.7060  -44.8920 O.2     260 LEU    0.0900
   4062 CB        -70.4160  -23.8480  -47.0300 C.3     260 LEU   -0.1800
   4063 CG        -69.0750  -24.5860  -46.9120 C.3     260 LEU    0.0900
   4064 CD1       -68.9430  -25.6400  -48.0140 C.3     260 LEU    0.0900
   4065 CD2       -67.8890  -23.6300  -46.9610 C.3     260 LEU   -0.0900
   4066 HN        -72.6200  -22.7110  -47.2030 H       260 LEU    0.0900
   4067 HA        -71.0010  -23.3850  -44.9950 H       260 LEU   -0.2700
   4068 HB1       -70.3560  -23.2550  -47.9640 H       260 LEU    0.0900
   4069 HB2       -71.1870  -24.6340  -47.1460 H       260 LEU    0.0900
   4070 HG        -69.0140  -25.0820  -45.9210 H       260 LEU    0.0900
   4071 HD11      -68.9950  -25.1560  -49.0130 H       260 LEU   -0.2700
   4072 HD12      -69.7700  -26.3780  -47.9330 H       260 LEU    0.0900
   4073 HD13      -67.9660  -26.1630  -47.9230 H       260 LEU    0.0900
   4074 HD21      -67.7420  -23.1530  -45.9680 H       260 LEU    0.0900
   4075 HD22      -68.0760  -22.8330  -47.7130 H       260 LEU    0.5100
   4076 HD23      -66.9650  -24.1860  -47.2270 H       260 LEU   -0.5100
   4077 N         -70.2020  -20.6480  -46.5650 N.am    261 ALA   -0.4700
   4078 CA        -69.4160  -19.4280  -46.4330 C.3     261 ALA    0.3100
   4079 C         -69.8890  -18.5570  -45.2720 C.2     261 ALA    0.0700
   4080 O         -69.0720  -17.9070  -44.6220 O.2     261 ALA    0.0900
   4081 CB        -69.4150  -18.6320  -47.7370 C.3     261 ALA   -0.2700
   4082 HN        -70.8870  -20.6540  -47.2910 H       261 ALA    0.0900
   4083 HA        -68.4090  -19.7090  -46.1670 H       261 ALA    0.0900
   4084 HB1       -70.4540  -18.3500  -48.0130 H       261 ALA    0.0900
   4085 HB2       -68.9840  -19.2470  -48.5560 H       261 ALA    0.5100
   4086 HB3       -68.8170  -17.7040  -47.6130 H       261 ALA   -0.5100
   4087 N         -71.2000  -18.5370  -45.0060 N.am    262 ILE   -0.4700
   4088 CA        -71.7240  -17.7870  -43.8600 C.3     262 ILE    0.3100
   4089 C         -71.2460  -18.3950  -42.5460 C.2     262 ILE    0.0700
   4090 O         -70.8320  -17.6830  -41.6320 O.2     262 ILE    0.0900
   4091 CB        -73.2580  -17.7370  -43.8270 C.3     262 ILE   -0.0900
   4092 CG1       -73.8150  -17.3220  -45.1860 C.3     262 ILE    0.0900
   4093 CG2       -73.7200  -16.7880  -42.7200 C.3     262 ILE   -0.2700
   4094 CD        -75.3310  -17.2610  -45.2280 C.3     262 ILE    0.0900
   4095 HN        -71.8680  -19.0210  -45.5650 H       262 ILE    0.0900
   4096 HA        -71.3280  -16.7850  -43.9200 H       262 ILE    0.0900
   4097 HB        -73.6590  -18.7560  -43.6350 H       262 ILE   -0.1800
   4098 HG11      -73.4700  -18.0520  -45.9480 H       262 ILE    0.0900
   4099 HG12      -73.4130  -16.3190  -45.4420 H       262 ILE    0.0900
   4100 HG21      -73.3290  -15.7640  -42.9070 H       262 ILE   -0.2700
   4101 HG22      -73.3410  -17.1390  -41.7370 H       262 ILE    0.0900
   4102 HG23      -74.8310  -16.7440  -42.6980 H       262 ILE    0.0900
   4103 HD1       -75.6960  -16.4040  -44.6210 H       262 ILE    0.0900
   4104 HD2       -75.7600  -18.1980  -44.8120 H       262 ILE    0.5100
   4105 HD3       -75.6760  -17.1250  -46.2750 H       262 ILE   -0.5100
   4106 N         -71.3270  -19.7220  -42.4550 N.am    263 VAL   -0.4700
   4107 CA        -70.7250  -20.4760  -41.3630 C.3     263 VAL    0.3100
   4108 C         -69.2440  -20.1420  -41.3000 C.2     263 VAL    0.0700
   4109 O         -68.7600  -19.5800  -40.3210 O.2     263 VAL    0.0900
   4110 CB        -70.9090  -22.0000  -41.5560 C.3     263 VAL   -0.0900
   4111 CG1       -69.9960  -22.7820  -40.6210 C.3     263 VAL    0.0900
   4112 CG2       -72.3670  -22.3940  -41.3460 C.3     263 VAL   -0.2700
   4113 HN        -71.8100  -20.2630  -43.1380 H       263 VAL    0.0900
   4114 HA        -71.1960  -20.1590  -40.4440 H       263 VAL    0.0900
   4115 HB        -70.6710  -22.2680  -42.6080 H       263 VAL    0.0900
   4116 HG11      -70.1010  -22.4040  -39.5820 H       263 VAL   -0.2700
   4117 HG12      -68.9370  -22.6610  -40.9380 H       263 VAL    0.0900
   4118 HG13      -70.2710  -23.8580  -40.6360 H       263 VAL    0.0900
   4119 HG21      -73.0150  -21.8630  -42.0750 H       263 VAL    0.0900
   4120 HG22      -72.6890  -22.1170  -40.3190 H       263 VAL    0.5100
   4121 HG23      -72.4890  -23.4880  -41.4940 H       263 VAL   -0.5100
   4122 N         -68.5340  -20.4690  -42.3730 N.am    264 LEU   -0.4700
   4123 CA        -67.1010  -20.2370  -42.4560 C.3     264 LEU    0.3100
   4124 C         -66.7030  -18.8420  -41.9740 C.2     264 LEU    0.0700
   4125 O         -65.6740  -18.6810  -41.3250 O.2     264 LEU    0.0900
   4126 CB        -66.6330  -20.4520  -43.8950 C.3     264 LEU   -0.1800
   4127 CG        -65.3910  -19.6910  -44.3440 C.3     264 LEU    0.0900
   4128 CD1       -64.1340  -20.4740  -44.0080 C.3     264 LEU    0.0900
   4129 CD2       -65.4770  -19.4170  -45.8300 C.3     264 LEU   -0.0900
   4130 HN        -68.9540  -20.8890  -43.1730 H       264 LEU    0.0900
   4131 HA        -66.6060  -20.9260  -41.7890 H       264 LEU   -0.2700
   4132 HB1       -67.4670  -20.1610  -44.5660 H       264 LEU    0.0900
   4133 HB2       -66.4260  -21.5350  -44.0220 H       264 LEU    0.0900
   4134 HG        -65.3580  -18.7050  -43.8330 H       264 LEU    0.0900
   4135 HD11      -64.1490  -21.4600  -44.5200 H       264 LEU   -0.2700
   4136 HD12      -64.0770  -20.6450  -42.9120 H       264 LEU    0.0900
   4137 HD13      -63.2360  -19.9130  -44.3460 H       264 LEU    0.0900
   4138 HD21      -66.5320  -19.4950  -46.1720 H       264 LEU    0.0900
   4139 HD22      -64.8680  -20.1590  -46.3870 H       264 LEU    0.5100
   4140 HD23      -65.1090  -18.3910  -46.0470 H       264 LEU   -0.5100
   4141 N         -67.5090  -17.8310  -42.2900 N.am    265 SER   -0.4700
   4142 CA        -67.2230  -16.4780  -41.8250 C.3     265 SER    0.3100
   4143 C         -67.4780  -16.3550  -40.3260 C.2     265 SER    0.0700
   4144 O         -66.6330  -15.8650  -39.5830 O.2     265 SER    0.0900
   4145 CB        -68.0460  -15.4390  -42.5950 C.3     265 SER    0.0500
   4146 OG        -69.3720  -15.3210  -42.0970 O.3     265 SER    0.0900
   4147 HN        -68.3280  -17.9500  -42.8450 H       265 SER    0.0900
   4148 HA        -66.1690  -16.2950  -41.9650 H       265 SER   -0.6600
   4149 HB1       -68.1000  -15.7350  -43.6650 H       265 SER    0.4300
   4150 HB2       -67.5530  -14.4470  -42.5110 H       265 SER    0.5100
   4151 HG1       -69.8180  -16.1360  -42.3390 H       265 SER   -0.5100
   4152 N         -68.6440  -16.8150  -39.8780 N.am    266 HSP   -0.4700
   4153 CA        -68.9750  -16.8180  -38.4590 C.3     266 HSP    0.3100
   4154 C         -67.9850  -17.6490  -37.6410 C.2     266 HSP    0.0700
   4155 O         -67.8850  -17.4940  -36.4250 O.2     266 HSP    0.0900
   4156 CB        -70.4060  -17.3220  -38.2360 C.3     266 HSP   -0.0500
   4157 CG        -71.4610  -16.4240  -38.8070 C.ar    266 HSP    0.0900
   4158 CD2       -71.3750  -15.2160  -39.4060 C.ar    266 HSP    0.0900
   4159 ND1       -72.7990  -16.7530  -38.7970 N.ar    266 HSP    0.1900
   4160 CE1       -73.4920  -15.7860  -39.3670 C.ar    266 HSP    0.1300
   4161 NE2       -72.6530  -14.8360  -39.7460 N.ar    266 HSP    0.1900
   4162 HN        -69.3420  -17.1770  -40.4910 H       266 HSP   -0.5100
   4163 HA        -68.8710  -15.8090  -38.0890 H       266 HSP    0.4400
   4164 HB1       -70.5840  -17.4150  -37.1440 H       266 HSP   -0.5100
   4165 HB2       -70.5090  -18.3220  -38.7080 H       266 HSP    0.4400
   4166 HD1       -73.1850  -17.5930  -38.4170 H       266 HSP    0.3200
   4167 HD2       -70.5110  -14.5970  -39.6170 H       266 HSP    0.1800
   4168 HE1       -74.5540  -15.7720  -39.5010 H       266 HSP    0.5100
   4169 HE2       -72.9050  -13.9820  -40.2020 H       266 HSP   -0.5100
   4170 N         -67.2540  -18.5380  -38.3090 N.am    267 THR   -0.4700
   4171 CA        -66.2230  -19.3270  -37.6520 C.3     267 THR    0.3100
   4172 C         -65.1600  -18.3790  -37.1230 C.2     267 THR    0.0700
   4173 O         -64.4960  -18.6630  -36.1200 O.2     267 THR    0.0900
   4174 CB        -65.5570  -20.3300  -38.6220 C.3     267 THR    0.1400
   4175 CG2       -64.4570  -21.1320  -37.9240 C.3     267 THR    0.0900
   4176 OG1       -66.5400  -21.2400  -39.1300 O.3     267 THR   -0.6600
   4177 HN        -67.3800  -18.7040  -39.2830 H       267 THR    0.4300
   4178 HA        -66.6860  -19.8560  -36.8330 H       267 THR   -0.2700
   4179 HB        -65.0990  -19.7840  -39.4740 H       267 THR    0.0900
   4180 HG1       -67.2650  -20.6970  -39.4440 H       267 THR    0.0900
   4181 HG21      -64.8410  -21.5560  -36.9720 H       267 THR    0.0900
   4182 HG22      -63.5950  -20.4700  -37.6950 H       267 THR    0.5100
   4183 HG23      -64.1250  -21.9670  -38.5760 H       267 THR   -0.5100
   4184 N         -65.0160  -17.2390  -37.8010 N.am    268 ASN   -0.4700
   4185 CA        -63.9620  -16.2780  -37.4900 C.3     268 ASN    0.3100
   4186 C         -63.9240  -15.8560  -36.0210 C.2     268 ASN    0.0700
   4187 O         -62.8630  -15.4940  -35.5010 O.2     268 ASN    0.0900
   4188 CB        -64.0700  -15.0540  -38.4010 C.3     268 ASN   -0.1800
   4189 CG        -63.1830  -13.9090  -37.9490 C.2     268 ASN    0.0900
   4190 ND2       -63.6540  -12.9970  -37.2460 N.am    268 ASN    0.0900
   4191 OD1       -61.9240  -13.9370  -38.3290 O.2     268 ASN    0.5500
   4192 HN        -65.6230  -16.9930  -38.5510 H       268 ASN   -0.5500
   4193 HA        -63.0100  -16.7670  -37.6300 H       268 ASN   -0.6200
   4194 HB1       -65.1230  -14.7010  -38.4110 H       268 ASN    0.3200
   4195 HB2       -63.7740  -15.3430  -39.4320 H       268 ASN    0.3000
   4196 HD21      -63.0690  -12.2430  -36.9490 H       268 ASN    0.5100
   4197 HD22      -64.6180  -13.0180  -36.9800 H       268 ASN   -0.5100
   4198 N         -65.0750  -15.9220  -35.3560 N.am    269 SER   -0.4700
   4199 CA        -65.2040  -15.4580  -33.9760 C.3     269 SER    0.3100
   4200 C         -64.9380  -16.5380  -32.9260 C.2     269 SER    0.0700
   4201 O         -65.1370  -16.3220  -31.7320 O.2     269 SER    0.0900
   4202 CB        -66.5810  -14.8310  -33.7620 C.3     269 SER    0.0500
   4203 OG        -66.8280  -13.8620  -34.7630 O.3     269 SER    0.0900
   4204 HN        -65.9030  -16.2910  -35.7710 H       269 SER    0.0900
   4205 HA        -64.4260  -14.7340  -33.7880 H       269 SER   -0.6600
   4206 HB1       -66.6210  -14.3390  -32.7660 H       269 SER    0.4300
   4207 HB2       -67.3660  -15.6160  -33.8170 H       269 SER    0.5100
   4208 HG1       -66.2360  -13.1310  -34.5760 H       269 SER   -0.5100
   4209 N         -64.5010  -17.7080  -33.3740 N.am    270 VAL   -0.4700
   4210 CA        -64.2120  -18.8070  -32.4640 C.3     270 VAL    0.3100
   4211 C         -62.7160  -19.0880  -32.2840 C.2     270 VAL    0.0700
   4212 O         -62.2190  -19.0930  -31.1590 O.2     270 VAL    0.0900
   4213 CB        -65.0040  -20.0770  -32.8050 C.3     270 VAL   -0.0900
   4214 CG1       -64.3540  -21.2930  -32.1620 C.3     270 VAL    0.0900
   4215 CG2       -66.4470  -19.9340  -32.3320 C.3     270 VAL   -0.2700
   4216 HN        -64.3530  -17.8870  -34.3440 H       270 VAL    0.0900
   4217 HA        -64.4600  -18.4780  -31.4660 H       270 VAL    0.0900
   4218 HB        -65.0300  -20.2120  -33.9080 H       270 VAL    0.0900
   4219 HG11      -64.1650  -21.1010  -31.0840 H       270 VAL   -0.2700
   4220 HG12      -63.3830  -21.5110  -32.6590 H       270 VAL    0.0900
   4221 HG13      -65.0260  -22.1740  -32.2520 H       270 VAL    0.0900
   4222 HG21      -66.9260  -19.0640  -32.8310 H       270 VAL    0.0900
   4223 HG22      -66.4700  -19.7700  -31.2330 H       270 VAL    0.5100
   4224 HG23      -67.0210  -20.8490  -32.5850 H       270 VAL   -0.5100
   4225 N         -62.0100  -19.3730  -33.3770 N.am    271 VAL   -0.4700
   4226 CA        -60.5910  -19.7560  -33.3210 C.3     271 VAL    0.3100
   4227 C         -59.6510  -18.7990  -32.5830 C.2     271 VAL    0.0700
   4228 O         -58.5830  -19.2210  -32.1420 O.2     271 VAL    0.0900
   4229 CB        -59.9830  -19.9870  -34.7280 C.3     271 VAL   -0.0900
   4230 CG1       -60.9070  -20.8330  -35.5840 C.3     271 VAL    0.0900
   4231 CG2       -59.6800  -18.6630  -35.4010 C.3     271 VAL   -0.2700
   4232 HN        -62.4140  -19.3380  -34.2880 H       271 VAL    0.0900
   4233 HA        -60.5210  -20.6610  -32.7380 H       271 VAL    0.0900
   4234 HB        -59.0040  -20.5040  -34.6240 H       271 VAL    0.0900
   4235 HG11      -61.8150  -20.2530  -35.8540 H       271 VAL   -0.2700
   4236 HG12      -61.2200  -21.7390  -35.0210 H       271 VAL    0.0900
   4237 HG13      -60.3880  -21.1340  -36.5180 H       271 VAL    0.0900
   4238 HG21      -58.8270  -18.1630  -34.8950 H       271 VAL    0.0900
   4239 HG22      -60.5670  -17.9970  -35.3430 H       271 VAL    0.5100
   4240 HG23      -59.4100  -18.8320  -36.4650 H       271 VAL   -0.5100
   4241 N         -60.0120  -17.5200  -32.4490 N.am    272 ASN   -0.4700
   4242 CA        -59.0670  -16.5510  -31.8730 C.3     272 ASN    0.3100
   4243 C         -58.4830  -16.8870  -30.4910 C.2     272 ASN    0.0700
   4244 O         -57.2690  -17.0490  -30.3580 O.2     272 ASN    0.0900
   4245 CB        -59.6040  -15.1170  -31.9270 C.3     272 ASN   -0.1800
   4246 CG        -59.0980  -14.3620  -33.1450 C.2     272 ASN    0.0900
   4247 ND2       -58.8620  -13.0610  -32.9870 N.am    272 ASN    0.0900
   4248 OD1       -58.9050  -14.9430  -34.2100 O.2     272 ASN    0.5500
   4249 HN        -60.9060  -17.1740  -32.7240 H       272 ASN   -0.5500
   4250 HA        -58.1450  -16.6210  -32.4320 H       272 ASN   -0.6200
   4251 HB1       -59.2820  -14.5730  -31.0140 H       272 ASN    0.3200
   4252 HB2       -60.7140  -15.1450  -31.9630 H       272 ASN    0.3000
   4253 HD21      -58.5280  -12.5170  -33.7570 H       272 ASN    0.5100
   4254 HD22      -59.0200  -12.6290  -32.1000 H       272 ASN   -0.5100
   4255 N         -59.3260  -17.0180  -29.4560 N.am    273 PRO   -0.2900
   4256 CA        -58.7570  -17.4650  -28.1830 C.3     273 PRO    0.0000
   4257 C         -57.9160  -18.7260  -28.3290 C.2     273 PRO    0.0900
   4258 O         -56.9340  -18.8880  -27.6040 O.2     273 PRO    0.0900
   4259 CB        -59.9950  -17.7460  -27.3320 C.3     273 PRO    0.0200
   4260 CG        -60.9810  -16.7480  -27.8130 C.3     273 PRO    0.0900
   4261 CD        -60.7350  -16.6120  -29.3100 C.3     273 PRO   -0.1800
   4262 HA        -58.0930  -16.7160  -27.7820 H       273 PRO    0.0900
   4263 HB1       -59.7770  -17.6050  -26.2520 H       273 PRO    0.0900
   4264 HB2       -60.3630  -18.7820  -27.4920 H       273 PRO   -0.1800
   4265 HG1       -62.0170  -17.0990  -27.6180 H       273 PRO    0.0900
   4266 HG2       -60.8310  -15.7730  -27.3010 H       273 PRO    0.0900
   4267 HD1       -61.3910  -17.2880  -29.8960 H       273 PRO    0.5100
   4268 HD2       -60.8670  -15.5640  -29.6520 H       273 PRO   -0.5100
   4269 N         -58.2850  -19.6060  -29.2570 N.am    274 PHE   -0.4700
   4270 CA        -57.5690  -20.8680  -29.4160 C.3     274 PHE    0.3100
   4271 C         -56.1510  -20.6780  -29.9110 C.2     274 PHE    0.0700
   4272 O         -55.2350  -21.3510  -29.4530 O.2     274 PHE    0.0900
   4273 CB        -58.3470  -21.8360  -30.3090 C.3     274 PHE   -0.1800
   4274 CG        -59.5260  -22.4390  -29.6250 C.ar    274 PHE    0.0900
   4275 CD1       -60.8020  -21.9310  -29.8310 C.ar    274 PHE    0.0900
   4276 CD2       -59.3550  -23.4830  -28.7310 C.ar    274 PHE    0.0000
   4277 CE1       -61.8960  -22.4800  -29.1800 C.ar    274 PHE   -0.1150
   4278 CE2       -60.4350  -24.0310  -28.0780 C.ar    274 PHE    0.1150
   4279 CZ        -61.7110  -23.5290  -28.3040 C.ar    274 PHE   -0.1150
   4280 HN        -59.0530  -19.4480  -29.8730 H       274 PHE    0.1150
   4281 HA        -57.4300  -21.2970  -28.4350 H       274 PHE   -0.1150
   4282 HB1       -57.6820  -22.6690  -30.6200 H       274 PHE    0.1150
   4283 HB2       -58.7230  -21.2940  -31.2030 H       274 PHE   -0.1150
   4284 HD1       -60.9430  -21.1000  -30.5060 H       274 PHE    0.1150
   4285 HD2       -58.3640  -23.8700  -28.5460 H       274 PHE   -0.1150
   4286 HE1       -62.8870  -22.0890  -29.3580 H       274 PHE    0.1150
   4287 HE2       -60.2910  -24.8510  -27.3920 H       274 PHE    0.5100
   4288 HZ        -62.5590  -23.9610  -27.7940 H       274 PHE   -0.5100
   4289 N         -55.9710  -19.7400  -30.8320 N.am    275 ILE   -0.4700
   4290 CA        -54.6370  -19.3690  -31.2850 C.3     275 ILE    0.3100
   4291 C         -53.7870  -18.8380  -30.1230 C.2     275 ILE    0.0700
   4292 O         -52.6440  -19.2650  -29.9510 O.2     275 ILE    0.0900
   4293 CB        -54.6970  -18.3530  -32.4450 C.3     275 ILE   -0.0900
   4294 CG1       -55.2730  -19.0110  -33.7110 C.3     275 ILE    0.0900
   4295 CG2       -53.3230  -17.7570  -32.7140 C.3     275 ILE   -0.2700
   4296 CD        -54.3120  -19.9410  -34.4590 C.3     275 ILE    0.0900
   4297 HN        -56.7310  -19.2520  -31.2520 H       275 ILE    0.0900
   4298 HA        -54.1350  -20.2700  -31.6040 H       275 ILE    0.0900
   4299 HB        -55.4050  -17.5380  -32.1840 H       275 ILE   -0.1800
   4300 HG11      -55.5860  -18.2050  -34.4070 H       275 ILE    0.0900
   4301 HG12      -56.1660  -19.6020  -33.4170 H       275 ILE    0.0900
   4302 HG21      -52.5670  -18.5660  -32.8080 H       275 ILE   -0.2700
   4303 HG22      -53.0270  -17.0930  -31.8740 H       275 ILE    0.0900
   4304 HG23      -53.3410  -17.1770  -33.6610 H       275 ILE    0.0900
   4305 HD1       -53.8530  -20.6650  -33.7510 H       275 ILE    0.0900
   4306 HD2       -53.5020  -19.3470  -34.9330 H       275 ILE    0.5100
   4307 HD3       -54.8640  -20.5080  -35.2390 H       275 ILE   -0.5100
   4308 N         -54.3500  -17.9360  -29.3130 N.am    276 TYR   -0.4700
   4309 CA        -53.6510  -17.3890  -28.1470 C.3     276 TYR    0.3100
   4310 C         -53.1450  -18.4640  -27.2090 C.2     276 TYR    0.0700
   4311 O         -52.0330  -18.3670  -26.7040 O.2     276 TYR    0.0900
   4312 CB        -54.5570  -16.4790  -27.3190 C.3     276 TYR   -0.1800
   4313 CG        -55.0360  -15.2620  -28.0320 C.ar    276 TYR    0.0900
   4314 CD1       -54.4340  -14.8490  -29.2050 C.ar    276 TYR    0.0900
   4315 CD2       -56.1020  -14.5250  -27.5340 C.ar    276 TYR    0.0000
   4316 CE1       -54.8750  -13.7290  -29.8760 C.ar    276 TYR   -0.1150
   4317 CE2       -56.5580  -13.3980  -28.1980 C.ar    276 TYR    0.1150
   4318 CZ        -55.9360  -13.0060  -29.3710 C.ar    276 TYR   -0.1150
   4319 OH        -56.3700  -11.8900  -30.0420 O.3     276 TYR    0.1150
   4320 HN        -55.2740  -17.5930  -29.4670 H       276 TYR    0.1100
   4321 HA        -52.7970  -16.8330  -28.5070 H       276 TYR   -0.5400
   4322 HB1       -54.0000  -16.1320  -26.4240 H       276 TYR    0.4300
   4323 HB2       -55.4580  -17.0500  -27.0110 H       276 TYR   -0.1150
   4324 HD1       -53.6030  -15.4120  -29.6030 H       276 TYR    0.1150
   4325 HD2       -56.5820  -14.8350  -26.6180 H       276 TYR   -0.1150
   4326 HE1       -54.3930  -13.4190  -30.7910 H       276 TYR    0.1150
   4327 HE2       -57.3890  -12.8320  -27.8030 H       276 TYR    0.5100
   4328 HH        -56.9970  -11.4300  -29.4790 H       276 TYR   -0.5100
   4329 N         -53.9770  -19.4690  -26.9370 N.am    277 ALA   -0.4700
   4330 CA        -53.5810  -20.5470  -26.0500 C.3     277 ALA    0.3100
   4331 C         -52.3900  -21.3000  -26.6460 C.2     277 ALA    0.0700
   4332 O         -51.3680  -21.4950  -25.9840 O.2     277 ALA    0.0900
   4333 CB        -54.7470  -21.4800  -25.7970 C.3     277 ALA   -0.2700
   4334 HN        -54.8940  -19.5250  -27.3250 H       277 ALA    0.0900
   4335 HA        -53.2420  -20.1090  -25.1220 H       277 ALA    0.0900
   4336 HB1       -55.0980  -21.9200  -26.7540 H       277 ALA    0.0900
   4337 HB2       -55.5870  -20.9190  -25.3350 H       277 ALA    0.5100
   4338 HB3       -54.4310  -22.3040  -25.1220 H       277 ALA   -0.5100
   4339 N         -52.5020  -21.6950  -27.9090 N.am    278 TYR   -0.4700
   4340 CA        -51.4130  -22.4120  -28.5530 C.3     278 TYR    0.3100
   4341 C         -50.1360  -21.5570  -28.6610 C.2     278 TYR    0.0700
   4342 O         -49.0450  -21.9890  -28.2890 O.2     278 TYR    0.0900
   4343 CB        -51.8580  -22.9360  -29.9310 C.3     278 TYR   -0.1800
   4344 CG        -50.7220  -23.4020  -30.8230 C.ar    278 TYR    0.0900
   4345 CD1       -49.9230  -22.4800  -31.4930 C.ar    278 TYR    0.0900
   4346 CD2       -50.4520  -24.7570  -31.0040 C.ar    278 TYR    0.0000
   4347 CE1       -48.8750  -22.8870  -32.3080 C.ar    278 TYR   -0.1150
   4348 CE2       -49.4030  -25.1750  -31.8250 C.ar    278 TYR    0.1150
   4349 CZ        -48.6190  -24.2310  -32.4730 C.ar    278 TYR   -0.1150
   4350 OH        -47.5730  -24.6070  -33.2900 O.3     278 TYR    0.1150
   4351 HN        -53.3170  -21.5240  -28.4580 H       278 TYR    0.1100
   4352 HA        -51.1260  -23.2320  -27.9130 H       278 TYR   -0.5400
   4353 HB1       -52.3860  -22.1240  -30.4740 H       278 TYR    0.4300
   4354 HB2       -52.5360  -23.8040  -29.7870 H       278 TYR   -0.1150
   4355 HD1       -50.1210  -21.4250  -31.3760 H       278 TYR    0.1150
   4356 HD2       -51.0620  -25.4940  -30.5030 H       278 TYR   -0.1150
   4357 HE1       -48.2630  -22.1520  -32.8110 H       278 TYR    0.1150
   4358 HE2       -49.2030  -26.2290  -31.9550 H       278 TYR    0.5100
   4359 HH        -47.5320  -25.5660  -33.2960 H       278 TYR   -0.5100
   4360 N         -50.2770  -20.3390  -29.1710 N.am    279 ARG   -0.4700
   4361 CA        -49.1200  -19.5170  -29.5190 C.3     279 ARG    0.3100
   4362 C         -48.5830  -18.5160  -28.4760 C.2     279 ARG    0.0700
   4363 O         -47.5230  -17.9510  -28.6830 O.2     279 ARG    0.0900
   4364 CB        -49.3860  -18.7940  -30.8490 C.3     279 ARG   -0.1800
   4365 CG        -48.8280  -19.5160  -32.0630 C.3     279 ARG    0.0900
   4366 CD        -47.7160  -18.7080  -32.7050 C.3     279 ARG    0.0900
   4367 NE        -46.7770  -19.5410  -33.4490 N.pl3   279 ARG   -0.1800
   4368 CZ        -45.7970  -19.0450  -34.1950 C.cat   279 ARG    0.0900
   4369 NH1       -45.6470  -17.7260  -34.2910 N.pl3   279 ARG    0.0900
   4370 NH2       -44.9730  -19.8600  -34.8530 N.pl3   279 ARG    0.2000
   4371 HN        -51.1730  -19.9330  -29.3390 H       279 ARG    0.0900
   4372 HA        -48.2580  -20.1620  -29.6040 H       279 ARG    0.0900
   4373 HB1       -48.9280  -17.7830  -30.7980 H       279 ARG   -0.7000
   4374 HB2       -50.4840  -18.6860  -30.9770 H       279 ARG    0.4400
   4375 HG1       -49.6420  -19.6730  -32.8020 H       279 ARG    0.6400
   4376 HG2       -48.4310  -20.5060  -31.7500 H       279 ARG   -0.8000
   4377 HD1       -47.1400  -18.1770  -31.9170 H       279 ARG    0.4600
   4378 HD2       -48.1520  -17.9770  -33.4180 H       279 ARG    0.4600
   4379 HE        -46.8760  -20.5340  -33.3950 H       279 ARG   -0.8000
   4380 HH11      -46.2700  -17.1150  -33.8020 H       279 ARG    0.4600
   4381 HH12      -44.9110  -17.3450  -34.8500 H       279 ARG    0.4600
   4382 HH21      -45.0910  -20.8510  -34.7860 H       279 ARG    0.5100
   4383 HH22      -44.2360  -19.4800  -35.4130 H       279 ARG   -0.5100
   4384 N         -49.2830  -18.2940  -27.3640 N.am    280 ILE   -0.4700
   4385 CA        -48.8630  -17.2690  -26.3970 C.3     280 ILE    0.3100
   4386 C         -48.8770  -17.7170  -24.9280 C.2     280 ILE    0.0700
   4387 O         -49.9240  -17.9210  -24.3210 O.2     280 ILE    0.0900
   4388 CB        -49.7190  -15.9870  -26.5500 C.3     280 ILE   -0.0900
   4389 CG1       -49.3920  -15.2740  -27.8690 C.3     280 ILE    0.0900
   4390 CG2       -49.5260  -15.0690  -25.3660 C.3     280 ILE   -0.2700
   4391 CD        -50.3670  -14.1700  -28.2390 C.3     280 ILE    0.0900
   4392 HN        -50.1100  -18.8050  -27.1400 H       280 ILE    0.0900
   4393 HA        -47.8210  -17.0470  -26.5760 H       280 ILE    0.0900
   4394 HB        -50.7910  -16.2690  -26.6240 H       280 ILE   -0.1800
   4395 HG11      -49.3900  -16.0280  -28.6830 H       280 ILE    0.0900
   4396 HG12      -48.3760  -14.8320  -27.7860 H       280 ILE    0.0900
   4397 HG21      -48.4420  -14.9170  -25.1740 H       280 ILE   -0.2700
   4398 HG22      -49.9870  -15.5180  -24.4610 H       280 ILE    0.0900
   4399 HG23      -49.9920  -14.0830  -25.5740 H       280 ILE    0.0900
   4400 HD1       -50.2490  -13.3080  -27.5470 H       280 ILE    0.0900
   4401 HD2       -51.4100  -14.5450  -28.1630 H       280 ILE    0.5100
   4402 HD3       -50.1690  -13.8220  -29.2760 H       280 ILE   -0.5100
   4403 N         -47.6980  -17.8050  -24.3300 N.am    281 ARG   -0.4700
   4404 CA        -47.5760  -18.3380  -22.9840 C.3     281 ARG    0.3100
   4405 C         -48.4250  -17.6350  -21.9340 C.2     281 ARG    0.0700
   4406 O         -48.8730  -18.2720  -20.9920 O.2     281 ARG    0.0900
   4407 CB        -46.1130  -18.3470  -22.5360 C.3     281 ARG   -0.1800
   4408 CG        -45.8960  -19.0780  -21.2350 C.3     281 ARG    0.0900
   4409 CD        -44.4220  -19.2460  -20.9470 C.3     281 ARG    0.0900
   4410 NE        -43.7890  -17.9480  -20.7300 N.pl3   281 ARG   -0.1800
   4411 CZ        -42.5540  -17.7840  -20.2760 C.cat   281 ARG    0.0900
   4412 NH1       -41.8050  -18.8380  -19.9870 N.pl3   281 ARG    0.0900
   4413 NH2       -42.0720  -16.5600  -20.1050 N.pl3   281 ARG    0.2000
   4414 HN        -46.8520  -17.5130  -24.7700 H       281 ARG    0.0900
   4415 HA        -47.9730  -19.3420  -22.9840 H       281 ARG    0.0900
   4416 HB1       -45.7720  -17.2960  -22.4170 H       281 ARG   -0.7000
   4417 HB2       -45.5030  -18.8350  -23.3260 H       281 ARG    0.4400
   4418 HG1       -46.3740  -20.0790  -21.2930 H       281 ARG    0.6400
   4419 HG2       -46.3660  -18.5030  -20.4090 H       281 ARG   -0.8000
   4420 HD1       -43.9190  -19.7340  -21.8100 H       281 ARG    0.4600
   4421 HD2       -44.2810  -19.8560  -20.0290 H       281 ARG    0.4600
   4422 HE        -44.3220  -17.1290  -20.9380 H       281 ARG   -0.8000
   4423 HH11      -42.1690  -19.7610  -20.1120 H       281 ARG    0.4600
   4424 HH12      -40.8730  -18.7110  -19.6440 H       281 ARG    0.4600
   4425 HH21      -42.6390  -15.7650  -20.3190 H       281 ARG    0.5100
   4426 HH22      -41.1410  -16.4330  -19.7620 H       281 ARG   -0.5100
   4427 N         -48.6370  -16.3280  -22.0810 N.am    282 GLU   -0.4700
   4428 CA        -49.2420  -15.5430  -20.9980 C.3     282 GLU    0.3100
   4429 C         -50.7580  -15.6890  -20.9090 C.2     282 GLU    0.0700
   4430 O         -51.3250  -15.7060  -19.8070 O.2     282 GLU    0.0900
   4431 CB        -48.8630  -14.0610  -21.0880 C.3     282 GLU   -0.1800
   4432 CG        -49.1460  -13.2830  -19.7990 C.3     282 GLU    0.0900
   4433 CD        -48.1070  -13.5360  -18.7190 C.2     282 GLU    0.0900
   4434 OE1       -47.0020  -13.9860  -19.0760 O.co2   282 GLU   -0.2800
   4435 OE2       -48.3860  -13.2870  -17.5180 O.co2   282 GLU    0.0900
   4436 HN        -48.4010  -15.8350  -22.9140 H       282 GLU    0.0900
   4437 HA        -48.9010  -15.9570  -20.0610 H       282 GLU    0.6200
   4438 HB1       -49.4390  -13.5970  -21.9160 H       282 GLU   -0.7600
   4439 HB2       -47.7790  -13.9850  -21.3160 H       282 GLU   -0.7600
   4440 HG1       -50.1410  -13.5840  -19.4090 H       282 GLU    0.5100
   4441 HG2       -49.1590  -12.1970  -20.0290 H       282 GLU   -0.5100
   4442 N         -51.4140  -15.7790  -22.0670 N.am    283 PHE   -0.4700
   4443 CA        -52.8450  -16.0600  -22.1210 C.3     283 PHE    0.3100
   4444 C         -53.0740  -17.5220  -21.7340 C.2     283 PHE    0.0700
   4445 O         -53.9220  -17.8410  -20.8950 O.2     283 PHE    0.0900
   4446 CB        -53.4050  -15.7880  -23.5230 C.3     283 PHE   -0.1800
   4447 CG        -53.7700  -14.3480  -23.7710 C.ar    283 PHE    0.0900
   4448 CD1       -54.8480  -13.7700  -23.1220 C.ar    283 PHE    0.0900
   4449 CD2       -53.0520  -13.5710  -24.6780 C.ar    283 PHE    0.0000
   4450 CE1       -55.1930  -12.4320  -23.3620 C.ar    283 PHE   -0.1150
   4451 CE2       -53.3870  -12.2390  -24.9180 C.ar    283 PHE    0.1150
   4452 CZ        -54.4540  -11.6720  -24.2600 C.ar    283 PHE   -0.1150
   4453 HN        -50.9570  -15.6590  -22.9450 H       283 PHE    0.1150
   4454 HA        -53.3350  -15.4300  -21.3940 H       283 PHE   -0.1150
   4455 HB1       -54.3270  -16.3890  -23.6700 H       283 PHE    0.1150
   4456 HB2       -52.6410  -16.0680  -24.2810 H       283 PHE   -0.1150
   4457 HD1       -55.4290  -14.3550  -22.4250 H       283 PHE    0.1150
   4458 HD2       -52.2170  -14.0090  -25.2050 H       283 PHE   -0.1150
   4459 HE1       -56.0350  -11.9920  -22.8480 H       283 PHE    0.1150
   4460 HE2       -52.8100  -11.6530  -25.6170 H       283 PHE    0.5100
   4461 HZ        -54.7160  -10.6400  -24.4390 H       283 PHE   -0.5100
   4462 N         -52.2870  -18.4050  -22.3470 N.am    284 ARG   -0.4700
   4463 CA        -52.3890  -19.8270  -22.1050 C.3     284 ARG    0.3100
   4464 C         -52.2910  -20.1250  -20.6190 C.2     284 ARG    0.0700
   4465 O         -52.9860  -20.9920  -20.1060 O.2     284 ARG    0.0900
   4466 CB        -51.2990  -20.5620  -22.8770 C.3     284 ARG   -0.1800
   4467 CG        -51.2940  -22.0650  -22.6710 C.3     284 ARG    0.0900
   4468 CD        -50.2180  -22.7140  -23.5140 C.3     284 ARG    0.0900
   4469 NE        -48.8670  -22.3230  -23.1100 N.pl3   284 ARG   -0.1800
   4470 CZ        -47.9660  -21.7760  -23.9240 C.cat   284 ARG    0.0900
   4471 NH1       -46.7660  -21.4700  -23.4550 N.pl3   284 ARG    0.0900
   4472 NH2       -48.2510  -21.5340  -25.1960 N.pl3   284 ARG    0.2000
   4473 HN        -51.5890  -18.1230  -23.0020 H       284 ARG    0.0900
   4474 HA        -53.3660  -20.1550  -22.4270 H       284 ARG    0.0900
   4475 HB1       -50.3140  -20.1620  -22.5570 H       284 ARG   -0.7000
   4476 HB2       -51.4370  -20.3580  -23.9590 H       284 ARG    0.4400
   4477 HG1       -52.2850  -22.4790  -22.9560 H       284 ARG    0.6400
   4478 HG2       -51.1060  -22.2900  -21.5990 H       284 ARG   -0.8000
   4479 HD1       -50.3490  -22.4130  -24.5760 H       284 ARG    0.4600
   4480 HD2       -50.2890  -23.8190  -23.4190 H       284 ARG    0.4600
   4481 HE        -48.6020  -22.4760  -22.1580 H       284 ARG   -0.8000
   4482 HH11      -46.5420  -21.6500  -22.4970 H       284 ARG    0.4600
   4483 HH12      -46.0830  -21.0580  -24.0590 H       284 ARG    0.4600
   4484 HH21      -49.1920  -21.6200  -25.5230 H       284 ARG    0.5100
   4485 HH22      -47.5250  -21.2640  -25.8290 H       284 ARG   -0.5100
   4486 N         -51.4310  -19.3960  -19.9190 N.am    285 GLN   -0.4700
   4487 CA        -51.2870  -19.5750  -18.4810 C.3     285 GLN    0.3100
   4488 C         -52.4250  -18.9750  -17.6790 C.2     285 GLN    0.0700
   4489 O         -52.6990  -19.4240  -16.5720 O.2     285 GLN    0.0900
   4490 CB        -49.9690  -18.9810  -17.9900 C.3     285 GLN   -0.1800
   4491 CG        -48.7810  -19.8660  -18.2530 C.3     285 GLN    0.0900
   4492 CD        -47.5010  -19.2360  -17.7990 C.2     285 GLN    0.0900
   4493 NE2       -46.6750  -20.0130  -17.1110 N.am    285 GLN   -0.1800
   4494 OE1       -47.2500  -18.0630  -18.0570 O.2     285 GLN    0.0900
   4495 HN        -50.8520  -18.7020  -20.3400 H       285 GLN    0.0900
   4496 HA        -51.3210  -20.6340  -18.2710 H       285 GLN    0.5500
   4497 HB1       -50.0440  -18.8050  -16.8970 H       285 GLN   -0.5500
   4498 HB2       -49.8060  -18.0090  -18.5010 H       285 GLN   -0.6200
   4499 HG1       -48.7120  -20.0670  -19.3430 H       285 GLN    0.3200
   4500 HG2       -48.9170  -20.8270  -17.7130 H       285 GLN    0.3000
   4501 HE21      -45.8040  -19.6490  -16.7810 H       285 GLN    0.5100
   4502 HE22      -46.9220  -20.9630  -16.9230 H       285 GLN   -0.5100
   4503 N         -53.0620  -17.9340  -18.2050 N.am    286 THR   -0.4700
   4504 CA        -54.1920  -17.3330  -17.5070 C.3     286 THR    0.3100
   4505 C         -55.4550  -18.1560  -17.7660 C.2     286 THR    0.0700
   4506 O         -56.2240  -18.4650  -16.8560 O.2     286 THR    0.0900
   4507 CB        -54.3690  -15.8590  -17.8900 C.3     286 THR    0.1400
   4508 CG2       -55.4900  -15.2270  -17.1040 C.3     286 THR    0.0900
   4509 OG1       -53.1670  -15.1590  -17.5730 O.3     286 THR   -0.6600
   4510 HN        -52.8040  -17.5270  -19.0780 H       286 THR    0.4300
   4511 HA        -54.0110  -17.4230  -16.4460 H       286 THR   -0.2700
   4512 HB        -54.5690  -15.7690  -18.9790 H       286 THR    0.0900
   4513 HG1       -52.5090  -15.4660  -18.2000 H       286 THR    0.0900
   4514 HG21      -55.3640  -15.4400  -16.0210 H       286 THR    0.0900
   4515 HG22      -56.4650  -15.6420  -17.4360 H       286 THR    0.5100
   4516 HG23      -55.4810  -14.1260  -17.2540 H       286 THR   -0.5100
   4517 N         -55.6380  -18.5590  -19.0180 N.am    287 PHE   -0.4700
   4518 CA        -56.6880  -19.4970  -19.3480 C.3     287 PHE    0.3100
   4519 C         -56.5790  -20.6950  -18.4100 C.2     287 PHE    0.0700
   4520 O         -57.5060  -20.9880  -17.6660 O.2     287 PHE    0.0900
   4521 CB        -56.5500  -19.9440  -20.8020 C.3     287 PHE   -0.1800
   4522 CG        -56.7040  -18.8260  -21.8010 C.ar    287 PHE    0.0900
   4523 CD1       -57.2240  -17.6020  -21.4210 C.ar    287 PHE    0.0900
   4524 CD2       -56.3460  -19.0110  -23.1350 C.ar    287 PHE    0.0000
   4525 CE1       -57.3680  -16.5800  -22.3550 C.ar    287 PHE   -0.1150
   4526 CE2       -56.4910  -17.9920  -24.0700 C.ar    287 PHE    0.1150
   4527 CZ        -56.9960  -16.7810  -23.6810 C.ar    287 PHE   -0.1150
   4528 HN        -55.0700  -18.2400  -19.7730 H       287 PHE    0.1150
   4529 HA        -57.6380  -19.0090  -19.1930 H       287 PHE   -0.1150
   4530 HB1       -57.3340  -20.6980  -21.0290 H       287 PHE    0.1150
   4531 HB2       -55.5410  -20.3840  -20.9550 H       287 PHE   -0.1150
   4532 HD1       -57.5200  -17.4380  -20.3960 H       287 PHE    0.1150
   4533 HD2       -55.9480  -19.9650  -23.4480 H       287 PHE   -0.1150
   4534 HE1       -57.7690  -15.6260  -22.0480 H       287 PHE    0.1150
   4535 HE2       -56.2070  -18.1570  -25.0990 H       287 PHE    0.5100
   4536 HZ        -57.1060  -15.9830  -24.4000 H       287 PHE   -0.5100
   4537 N         -55.4220  -21.3550  -18.3950 N.am    288 ARG   -0.4700
   4538 CA        -55.2310  -22.5210  -17.5340 C.3     288 ARG    0.3100
   4539 C         -55.5800  -22.2200  -16.0730 C.2     288 ARG    0.0700
   4540 O         -56.3930  -22.9150  -15.4750 O.2     288 ARG    0.0900
   4541 CB        -53.8020  -23.0450  -17.6390 C.3     288 ARG   -0.1800
   4542 CG        -53.6730  -24.5440  -17.4600 C.3     288 ARG    0.0900
   4543 CD        -52.2170  -24.9540  -17.1710 C.3     288 ARG    0.0900
   4544 NE        -51.2740  -24.4490  -18.1750 N.pl3   288 ARG   -0.1800
   4545 CZ        -50.8840  -25.1300  -19.2550 C.cat   288 ARG    0.0900
   4546 NH1       -51.3410  -26.3600  -19.4770 N.pl3   288 ARG    0.0900
   4547 NH2       -50.0280  -24.5800  -20.1110 N.pl3   288 ARG    0.2000
   4548 HN        -54.6440  -21.0880  -18.9610 H       288 ARG    0.0900
   4549 HA        -55.9320  -23.2810  -17.8420 H       288 ARG    0.0900
   4550 HB1       -53.1880  -22.5450  -16.8610 H       288 ARG   -0.7000
   4551 HB2       -53.4040  -22.7760  -18.6400 H       288 ARG    0.4400
   4552 HG1       -54.0160  -25.0520  -18.3860 H       288 ARG    0.6400
   4553 HG2       -54.3150  -24.8670  -16.6130 H       288 ARG   -0.8000
   4554 HD1       -52.1390  -26.0620  -17.1680 H       288 ARG    0.4600
   4555 HD2       -51.9060  -24.5460  -16.1860 H       288 ARG    0.4600
   4556 HE        -50.9000  -23.5320  -18.0420 H       288 ARG   -0.8000
   4557 HH11      -51.9830  -26.7790  -18.8330 H       288 ARG    0.4600
   4558 HH12      -51.0450  -26.8650  -20.2880 H       288 ARG    0.4600
   4559 HH21      -49.6790  -23.6570  -19.9460 H       288 ARG    0.5100
   4560 HH22      -49.7340  -25.0880  -20.9200 H       288 ARG   -0.5100
   4561 N         -54.9790  -21.1750  -15.5060 N.am    289 LYS   -0.4700
   4562 CA        -55.2490  -20.8190  -14.1180 C.3     289 LYS    0.3100
   4563 C         -56.7320  -20.6100  -13.8730 C.2     289 LYS    0.0700
   4564 O         -57.2950  -21.2040  -12.9540 O.2     289 LYS    0.0900
   4565 CB        -54.4780  -19.5640  -13.6820 C.3     289 LYS   -0.1800
   4566 CG        -54.7050  -19.2100  -12.2040 C.3     289 LYS    0.0900
   4567 CD        -54.3920  -17.7530  -11.9010 C.3     289 LYS    0.0900
   4568 CE        -55.1280  -17.2650  -10.6500 C.3     289 LYS   -0.1800
   4569 NZ        -54.5210  -17.7490   -9.3840 N.4     289 LYS    0.0900
   4570 HN        -54.3290  -20.5990  -15.9950 H       289 LYS    0.0900
   4571 HA        -54.9630  -21.6590  -13.5020 H       289 LYS   -0.1800
   4572 HB1       -54.8060  -18.7080  -14.3090 H       289 LYS    0.0900
   4573 HB2       -53.3930  -19.7350  -13.8460 H       289 LYS    0.0900
   4574 HG1       -54.0540  -19.8560  -11.5760 H       289 LYS    0.2100
   4575 HG2       -55.7660  -19.4110  -11.9450 H       289 LYS    0.0500
   4576 HD1       -54.6960  -17.1290  -12.7680 H       289 LYS    0.0500
   4577 HD2       -53.2970  -17.6420  -11.7450 H       289 LYS   -0.3000
   4578 HE1       -56.1770  -17.6280  -10.6740 H       289 LYS    0.3300
   4579 HE2       -55.1100  -16.1540  -10.6220 H       289 LYS    0.3300
   4580 HZ1       -53.5390  -17.4140   -9.3200 H       289 LYS    0.3300
   4581 HZ2       -54.5340  -18.7890   -9.3690 H       289 LYS    0.5100
   4582 HZ3       -55.0650  -17.3850   -8.5770 H       289 LYS   -0.5100
   4583 N         -57.3560  -19.7570  -14.6870 N.am    290 ILE   -0.4700
   4584 CA        -58.7910  -19.4660  -14.5950 C.3     290 ILE    0.3100
   4585 C         -59.6380  -20.7470  -14.6020 C.2     290 ILE    0.0700
   4586 O         -60.3400  -21.0620  -13.6360 O.2     290 ILE    0.0900
   4587 CB        -59.2430  -18.5470  -15.7490 C.3     290 ILE   -0.0900
   4588 CG1       -58.4510  -17.2380  -15.7330 C.3     290 ILE    0.0900
   4589 CG2       -60.7350  -18.2680  -15.6670 C.3     290 ILE   -0.2700
   4590 CD        -58.8110  -16.2900  -16.8560 C.3     290 ILE    0.0900
   4591 HN        -56.8650  -19.2720  -15.4070 H       290 ILE    0.0900
   4592 HA        -58.9730  -18.9900  -13.6430 H       290 ILE    0.0900
   4593 HB        -59.0150  -19.0370  -16.7190 H       290 ILE   -0.1800
   4594 HG11      -57.3700  -17.4800  -15.8100 H       290 ILE    0.0900
   4595 HG12      -58.6380  -16.7250  -14.7660 H       290 ILE    0.0900
   4596 HG21      -60.9540  -17.6150  -14.7950 H       290 ILE   -0.2700
   4597 HG22      -61.2910  -19.2220  -15.5420 H       290 ILE    0.0900
   4598 HG23      -61.0760  -17.7550  -16.5900 H       290 ILE    0.0900
   4599 HD1       -59.9140  -16.1590  -16.9050 H       290 ILE    0.0900
   4600 HD2       -58.4590  -16.7010  -17.8260 H       290 ILE    0.5100
   4601 HD3       -58.3450  -15.2980  -16.6780 H       290 ILE   -0.5100
   4602 N         -59.5530  -21.4750  -15.7150 N.am    291 ILE   -0.4700
   4603 CA        -60.2270  -22.7530  -15.9280 C.3     291 ILE    0.3100
   4604 C         -60.0320  -23.7960  -14.8130 C.2     291 ILE    0.0700
   4605 O         -60.9910  -24.4380  -14.4010 O.2     291 ILE    0.0900
   4606 CB        -59.8310  -23.3320  -17.3180 C.3     291 ILE   -0.0900
   4607 CG1       -60.3350  -22.3860  -18.4290 C.3     291 ILE    0.0900
   4608 CG2       -60.3170  -24.7850  -17.4860 C.3     291 ILE   -0.2700
   4609 CD        -59.8730  -22.7290  -19.8420 C.3     291 ILE    0.0900
   4610 HN        -59.0000  -21.1650  -16.4830 H       291 ILE    0.0900
   4611 HA        -61.2930  -22.5870  -15.8780 H       291 ILE    0.0900
   4612 HB        -58.7250  -23.3060  -17.4210 H       291 ILE   -0.1800
   4613 HG11      -59.9870  -21.3600  -18.1930 H       291 ILE    0.0900
   4614 HG12      -61.4460  -22.4020  -18.4160 H       291 ILE    0.0900
   4615 HG21      -61.4230  -24.8290  -17.3970 H       291 ILE   -0.2700
   4616 HG22      -59.8710  -25.4260  -16.6960 H       291 ILE    0.0900
   4617 HG23      -60.0260  -25.1670  -18.4870 H       291 ILE    0.0900
   4618 HD1       -60.0640  -23.8030  -20.0560 H       291 ILE    0.0900
   4619 HD2       -58.7830  -22.5350  -19.9410 H       291 ILE    0.5100
   4620 HD3       -60.4310  -22.1170  -20.5820 H       291 ILE   -0.5100
   4621 N         -58.8110  -23.9480  -14.3010 N.am    292 ARG   -0.4700
   4622 CA        -58.5460  -24.9310  -13.2470 C.3     292 ARG    0.3100
   4623 C         -58.9390  -24.4100  -11.8630 C.2     292 ARG    0.0700
   4624 O         -58.7390  -25.0820  -10.8550 O.2     292 ARG    0.0900
   4625 CB        -57.0720  -25.3540  -13.2350 C.3     292 ARG   -0.1800
   4626 CG        -56.2340  -24.6470  -12.1550 C.3     292 ARG    0.0900
   4627 CD        -54.7610  -25.0940  -12.1520 C.3     292 ARG    0.0900
   4628 NE        -54.6020  -26.5260  -11.8730 N.pl3   292 ARG   -0.1800
   4629 CZ        -54.1860  -27.4340  -12.7560 C.cat   292 ARG    0.0900
   4630 NH1       -54.0840  -28.7090  -12.3880 N.pl3   292 ARG    0.0900
   4631 NH2       -53.8620  -27.0810  -13.9990 N.pl3   292 ARG    0.2000
   4632 HN        -58.0320  -23.4060  -14.6080 H       292 ARG    0.0900
   4633 HA        -59.1770  -25.7880  -13.4280 H       292 ARG    0.0900
   4634 HB1       -56.6320  -25.1250  -14.2280 H       292 ARG   -0.7000
   4635 HB2       -57.0200  -26.4490  -13.0610 H       292 ARG    0.4400
   4636 HG1       -56.6760  -24.8660  -11.1600 H       292 ARG    0.6400
   4637 HG2       -56.2740  -23.5510  -12.3320 H       292 ARG   -0.8000
   4638 HD1       -54.2070  -24.5370  -11.3670 H       292 ARG    0.4600
   4639 HD2       -54.3120  -24.8970  -13.1490 H       292 ARG    0.4600
   4640 HE        -54.8220  -26.8440  -10.9520 H       292 ARG   -0.8000
   4641 HH11      -54.3180  -28.9810  -11.4560 H       292 ARG    0.4600
   4642 HH12      -53.7720  -29.3950  -13.0460 H       292 ARG    0.4600
   4643 HH21      -53.9290  -26.1230  -14.2800 H       292 ARG    0.5100
   4644 HH22      -53.5520  -27.7730  -14.6500 H       292 ARG   -0.5100
   4645 N         -59.4750  -23.1960  -11.8050 N.am    293 SER   -0.4700
   4646 CA        -59.9440  -22.6490  -10.5430 C.3     293 SER    0.3100
   4647 C         -61.4440  -22.3730  -10.5770 C.2     293 SER    0.0700
   4648 O         -62.2320  -23.0930   -9.9520 O.2     293 SER    0.0900
   4649 CB        -59.1650  -21.3880  -10.1810 C.3     293 SER    0.0500
   4650 OG        -57.7760  -21.6660  -10.1290 O.3     293 SER    0.0900
   4651 HN        -59.5780  -22.6140  -12.6080 H       293 SER    0.0900
   4652 HA        -59.8110  -23.4040   -9.7820 H       293 SER   -0.6600
   4653 HB1       -59.4940  -21.0170   -9.1860 H       293 SER    0.4300
   4654 HB2       -59.3450  -20.6030  -10.9470 H       293 SER    0.5100
   4655 HG1       -57.5030  -21.8220  -11.0360 H       293 SER   -0.5100
   4656 N         -61.8420  -21.3430  -11.3230 N.am    294 HSE   -0.4700
   4657 CA        -63.2510  -20.9390  -11.4090 C.3     294 HSE    0.3100
   4658 C         -64.1910  -21.9920  -12.0290 C.2     294 HSE    0.0700
   4659 O         -65.3850  -22.0200  -11.7250 O.2     294 HSE    0.0900
   4660 CB        -63.3820  -19.5960  -12.1400 C.3     294 HSE   -0.0800
   4661 CG        -62.5710  -18.4940  -11.5270 C.ar    294 HSE    0.0900
   4662 CD2       -62.8960  -17.2200  -11.2130 C.ar    294 HSE    0.0900
   4663 ND1       -61.2510  -18.6570  -11.1650 N.ar    294 HSE   -0.7000
   4664 CE1       -60.7960  -17.5250  -10.6570 C.ar    294 HSE    0.2200
   4665 NE2       -61.7730  -16.6340  -10.6740 N.ar    294 HSE    0.2500
   4666 HN        -61.1990  -20.8000  -11.8570 H       294 HSE    0.1300
   4667 HA        -63.6380  -20.8570  -10.4040 H       294 HSE   -0.3600
   4668 HB1       -64.4500  -19.2880  -12.1310 H       294 HSE    0.3200
   4669 HB2       -63.0500  -19.7280  -13.1910 H       294 HSE   -0.0500
   4670 HD2       -63.8400  -16.7000  -11.3340 H       294 HSE    0.0900
   4671 HE1       -59.7930  -17.3330  -10.2790 H       294 HSE    0.5100
   4672 HE2       -61.7190  -15.6890  -10.3530 H       294 HSE   -0.5100
   4673 N         -63.6550  -22.8370  -12.9110 N.am    295 VAL   -0.4700
   4674 CA        -64.4020  -23.9760  -13.4600 C.3     295 VAL    0.3100
   4675 C         -64.1570  -25.2750  -12.6580 C.2     295 VAL    0.0700
   4676 O         -64.8100  -26.2940  -12.8870 O.2     295 VAL    0.0900
   4677 CB        -64.1390  -24.1610  -14.9890 C.3     295 VAL   -0.0900
   4678 CG1       -64.7360  -25.4740  -15.5150 C.3     295 VAL    0.0900
   4679 CG2       -64.6800  -22.9600  -15.7820 C.3     295 VAL   -0.2700
   4680 HN        -62.7190  -22.7320  -13.2390 H       295 VAL    0.0900
   4681 HA        -65.4520  -23.7950  -13.2840 H       295 VAL    0.0900
   4682 HB        -63.0430  -24.1620  -15.1710 H       295 VAL    0.0900
   4683 HG11      -65.7960  -25.5670  -15.1950 H       295 VAL   -0.2700
   4684 HG12      -64.1670  -26.3380  -15.1110 H       295 VAL    0.0900
   4685 HG13      -64.6990  -25.4880  -16.6250 H       295 VAL    0.0900
   4686 HG21      -64.1800  -22.0260  -15.4470 H       295 VAL    0.0900
   4687 HG22      -65.7730  -22.8580  -15.6120 H       295 VAL    0.5100
   4688 HG23      -64.4800  -23.1010  -16.8650 H       295 VAL   -0.5100
   4689 N         -63.2680  -25.2670  -11.6440 N.am    296 LEU   -0.4700
   4690 CA        -63.0880  -26.4160  -10.7690 C.3     296 LEU    0.3100
   4691 CAT       -65.0410  -24.7930   -7.9210 C.3     296 LEU    0.0700
   4692 C         -63.9290  -26.2860   -9.5050 C.2     296 LEU    0.0900
   4693 O         -64.3810  -27.2750   -8.9290 O.2     296 LEU   -0.1800
   4694 CB        -61.5880  -26.5610  -10.4040 C.3     296 LEU    0.0900
   4695 CG        -61.2130  -27.7610   -9.5030 C.3     296 LEU    0.0900
   4696 CD1       -61.6130  -29.1070  -10.1310 C.3     296 LEU   -0.0900
   4697 CD2       -59.7070  -27.7480   -9.1940 C.3     296 LEU    0.0900
   4698 NT        -64.1970  -25.0420   -9.0630 N.am    296 LEU   -0.2700
   4699 HN        -62.6960  -24.4740  -11.4480 H       296 LEU    0.0900
   4700 HNT       -63.8220  -24.2340   -9.5100 H       296 LEU    0.0900
   4701 HA        -63.4390  -27.2960  -11.2880 H       296 LEU    0.0900
   4702 HB1       -61.2740  -25.6330   -9.8820 H       296 LEU   -0.2700
   4703 HB2       -61.0150  -26.6550  -11.3510 H       296 LEU    0.0900
   4704 HG        -61.7280  -27.6520   -8.5250 H       296 LEU    0.0900
   4705 HD11      -61.0980  -29.2420  -11.1050 H       296 LEU    0.0900
   4706 HD12      -62.7100  -29.1330  -10.3030 H       296 LEU    0.5100
   4707 HD13      -61.3200  -29.9400   -9.4560 H       296 LEU   -0.5100
   4708 HD21      -59.4340  -26.8090   -8.6680 H       296 LEU   -0.4700
   4709 HD22      -59.1270  -27.8070  -10.1390 H       296 LEU    0.3100
   4710 HD23      -59.4480  -28.6090   -8.5400 H       296 LEU   -0.1100
   4711 HT1       -64.6050  -25.2810   -7.0250 H       296 LEU    0.0900
   4712 HT2       -66.0530  -25.2140   -8.1040 H       296 LEU    0.0900
   4713 HT3       -65.1120  -23.7000   -7.7380 H       296 LEU    0.0900
@<TRIPOS>BOND
     1    1    2 1
     2    2   11 1
     3    2    6 1
     4    2    4 1
     5    4    5 2
     6    6   13 1
     7    6    7 1
     8    3    8 1
     9    3   15 1
    10    3   16 1
    11    3   17 1
    12    8    1 1
    13    8    9 2
    14   10    1 1
    15   12    6 1
    16   14    7 1
    17   18   19 1
    18   19   25 1
    19   19   22 1
    20   19   20 1
    21   20   21 2
    22   22   27 1
    23   22   23 1
    24   24   18 1
    25   26   22 1
    26   28   23 1
    27    4   18 am
    28   29   30 1
    29   30   31 1
    30   30   37 1
    31   30   33 1
    32   31   32 2
    33   33   34 1
    34   33   38 1
    35   33   35 1
    36   34   39 1
    37   34   41 1
    38   34   40 1
    39   35   42 1
    40   35   43 1
    41   35   44 1
    42   36   29 1
    43   20   29 am
    44   45   46 1
    45   46   58 1
    46   46   49 1
    47   46   47 1
    48   47   48 2
    49   49   50 1
    50   49   60 1
    51   50   52 ar
    52   50   51 ar
    53   51   61 1
    54   51   53 ar
    55   52   54 ar
    56   52   62 1
    57   53   55 ar
    58   53   63 1
    59   54   55 ar
    60   54   64 1
    61   55   56 1
    62   56   65 1
    63   57   45 1
    64   59   49 1
    65   31   45 am
    66   66   67 1
    67   67   75 1
    68   67   70 1
    69   67   68 1
    70   68   69 2
    71   70   72 1
    72   70   71 1
    73   70   76 1
    74   71   78 1
    75   72   79 1
    76   72   80 1
    77   72   81 1
    78   73   71 1
    79   73   82 1
    80   73   83 1
    81   73   84 1
    82   74   66 1
    83   77   71 1
    84   47   66 am
    85   85   86 1
    86   86   93 1
    87   86   89 1
    88   86   87 1
    89   87   88 2
    90   89   94 1
    91   89   90 1
    92   89   91 1
    93   90   96 1
    94   90   97 1
    95   90   98 1
    96   91   95 1
    97   92   85 1
    98   68   85 am
    99   99  100 1
   100  100  101 1
   101  100  107 1
   102  100  103 1
   103  101  102 2
   104  103  104 1
   105  103  108 1
   106  103  105 1
   107  104  109 1
   108  104  111 1
   109  104  110 1
   110  105  112 1
   111  105  113 1
   112  105  114 1
   113  106   99 1
   114   87   99 am
   115  115  116 1
   116  116  125 1
   117  116  119 1
   118  116  117 1
   119  117  118 2
   120  119  127 1
   121  119  120 1
   122  120  129 1
   123  120  121 1
   124  121  122 2
   125  121  123 2
   126  124  115 1
   127  126  119 1
   128  128  120 1
   129  101  115 am
   130  130  131 1
   131  131  134 1
   132  131  139 1
   133  131  132 1
   134  132  133 2
   135  134  141 1
   136  134  135 1
   137  135  142 1
   138  135  136 1
   139  135  137 1
   140  136  143 1
   141  136  144 1
   142  136  145 1
   143  137  146 1
   144  137  147 1
   145  137  148 1
   146  138  130 1
   147  140  134 1
   148  117  130 am
   149  149  150 1
   150  150  155 1
   151  150  153 1
   152  150  151 1
   153  151  152 2
   154  153  156 1
   155  153  157 1
   156  153  158 1
   157  154  149 1
   158  132  149 am
   159  159  160 1
   160  160  168 1
   161  160  163 1
   162  160  161 1
   163  161  162 2
   164  163  165 1
   165  163  164 1
   166  163  169 1
   167  164  171 1
   168  165  172 1
   169  165  173 1
   170  165  174 1
   171  166  164 1
   172  166  175 1
   173  166  176 1
   174  166  177 1
   175  167  159 1
   176  170  164 1
   177  151  159 am
   178  178  179 1
   179  179  184 1
   180  179  182 1
   181  179  180 1
   182  180  181 2
   183  182  185 1
   184  182  186 1
   185  182  187 1
   186  183  178 1
   187  161  178 am
   188  188  189 1
   189  189  190 1
   190  189  196 1
   191  189  192 1
   192  190  191 2
   193  192  193 1
   194  192  197 1
   195  192  194 1
   196  193  198 1
   197  193  200 1
   198  193  199 1
   199  194  201 1
   200  194  202 1
   201  194  203 1
   202  195  188 1
   203  180  188 am
   204  204  205 1
   205  205  208 1
   206  205  213 1
   207  205  206 1
   208  206  207 2
   209  208  215 1
   210  208  209 1
   211  209  216 1
   212  209  210 1
   213  209  211 1
   214  210  217 1
   215  210  218 1
   216  210  219 1
   217  211  220 1
   218  211  221 1
   219  211  222 1
   220  212  204 1
   221  214  208 1
   222  190  204 am
   223  223  224 1
   224  224  229 1
   225  224  227 1
   226  224  225 1
   227  225  226 2
   228  227  230 1
   229  227  231 1
   230  227  232 1
   231  228  223 1
   232  206  223 am
   233  233  234 1
   234  234  242 1
   235  234  237 1
   236  234  235 1
   237  235  236 2
   238  237  239 1
   239  237  238 1
   240  237  243 1
   241  238  245 1
   242  239  246 1
   243  239  247 1
   244  239  248 1
   245  240  238 1
   246  240  249 1
   247  240  250 1
   248  240  251 1
   249  241  233 1
   250  244  238 1
   251  225  233 am
   252  252  253 1
   253  253  256 1
   254  253  261 1
   255  253  254 1
   256  254  255 2
   257  256  263 1
   258  256  257 1
   259  257  264 1
   260  257  258 1
   261  257  259 1
   262  258  265 1
   263  258  266 1
   264  258  267 1
   265  259  268 1
   266  259  269 1
   267  259  270 1
   268  260  252 1
   269  262  256 1
   270  235  252 am
   271  271  272 1
   272  272  273 1
   273  272  277 1
   274  273  274 2
   275  275  271 1
   276  276  272 1
   277  254  271 am
   278  278  279 1
   279  279  287 1
   280  279  282 1
   281  279  280 1
   282  280  281 2
   283  282  289 1
   284  282  283 1
   285  283  285 2
   286  283  284 am
   287  284  290 1
   288  284  291 1
   289  286  278 1
   290  288  282 1
   291  273  278 am
   292  292  293 1
   293  293  294 1
   294  293  300 1
   295  293  296 1
   296  294  295 2
   297  296  297 1
   298  296  301 1
   299  296  298 1
   300  297  302 1
   301  297  304 1
   302  297  303 1
   303  298  305 1
   304  298  306 1
   305  298  307 1
   306  299  292 1
   307  280  292 am
   308  308  309 1
   309  309  312 1
   310  309  317 1
   311  309  310 1
   312  310  311 2
   313  312  319 1
   314  312  313 1
   315  313  320 1
   316  313  314 1
   317  313  315 1
   318  314  321 1
   319  314  322 1
   320  314  323 1
   321  315  324 1
   322  315  325 1
   323  315  326 1
   324  316  308 1
   325  318  312 1
   326  294  308 am
   327  327  328 1
   328  328  329 1
   329  328  335 1
   330  328  331 1
   331  329  330 2
   332  331  332 1
   333  331  336 1
   334  331  333 1
   335  332  337 1
   336  332  339 1
   337  332  338 1
   338  333  340 1
   339  333  341 1
   340  333  342 1
   341  334  327 1
   342  310  327 am
   343  343  344 1
   344  344  350 1
   345  344  347 1
   346  344  345 1
   347  345  346 2
   348  347  352 1
   349  347  348 1
   350  349  343 1
   351  351  347 1
   352  353  348 1
   353  329  343 am
   354  354  355 1
   355  355  356 1
   356  355  369 1
   357  355  358 1
   358  356  357 2
   359  358  371 1
   360  358  359 1
   361  359  361 ar
   362  359  360 ar
   363  360  372 1
   364  360  364 ar
   365  361  362 ar
   366  361  363 ar
   367  362  364 ar
   368  362  365 ar
   369  363  366 ar
   370  363  374 1
   371  364  373 1
   372  365  375 1
   373  365  367 ar
   374  366  367 ar
   375  366  376 1
   376  367  377 1
   377  368  354 1
   378  370  358 1
   379  345  354 am
   380  378  379 1
   381  379  384 1
   382  379  382 1
   383  379  380 1
   384  380  381 2
   385  382  385 1
   386  382  386 1
   387  382  387 1
   388  383  378 1
   389  356  378 am
   390  388  389 1
   391  389  390 1
   392  389  396 1
   393  389  392 1
   394  390  391 2
   395  392  393 1
   396  392  397 1
   397  392  394 1
   398  393  398 1
   399  393  400 1
   400  393  399 1
   401  394  401 1
   402  394  402 1
   403  394  403 1
   404  395  388 1
   405  380  388 am
   406  404  405 1
   407  405  406 1
   408  405  419 1
   409  405  408 1
   410  406  407 2
   411  408  421 1
   412  408  409 1
   413  409  411 ar
   414  409  410 ar
   415  410  422 1
   416  410  414 ar
   417  411  412 ar
   418  411  413 ar
   419  412  414 ar
   420  412  415 ar
   421  413  416 ar
   422  413  424 1
   423  414  423 1
   424  415  425 1
   425  415  417 ar
   426  416  417 ar
   427  416  426 1
   428  417  427 1
   429  418  404 1
   430  420  408 1
   431  390  404 am
   432  428  429 1
   433  429  432 1
   434  429  437 1
   435  429  430 1
   436  430  431 2
   437  432  439 1
   438  432  433 1
   439  433  440 1
   440  433  434 1
   441  433  435 1
   442  434  441 1
   443  434  442 1
   444  434  443 1
   445  435  444 1
   446  435  445 1
   447  435  446 1
   448  436  428 1
   449  438  432 1
   450  406  428 am
   451  447  448 1
   452  448  456 1
   453  448  451 1
   454  448  449 1
   455  449  450 2
   456  451  458 1
   457  451  452 1
   458  452  454 2
   459  452  453 am
   460  453  459 1
   461  453  460 1
   462  455  447 1
   463  457  451 1
   464  430  447 am
   465  461  462 1
   466  462  468 1
   467  462  465 1
   468  462  463 1
   469  463  464 2
   470  465  470 1
   471  465  466 1
   472  467  461 1
   473  469  465 1
   474  471  466 1
   475  449  461 am
   476  472  473 1
   477  473  481 1
   478  473  476 1
   479  473  474 1
   480  474  475 2
   481  476  483 1
   482  476  477 1
   483  477  479 2
   484  477  478 am
   485  478  484 1
   486  478  485 1
   487  480  472 1
   488  482  476 1
   489  463  472 am
   490  486  487 1
   491  487  490 1
   492  487  495 1
   493  487  488 1
   494  488  489 2
   495  490  497 1
   496  490  491 1
   497  491  498 1
   498  491  492 1
   499  491  493 1
   500  492  499 1
   501  492  500 1
   502  492  501 1
   503  493  502 1
   504  493  503 1
   505  493  504 1
   506  494  486 1
   507  496  490 1
   508  474  486 am
   509  505  506 1
   510  506  515 1
   511  506  509 1
   512  506  507 1
   513  507  508 2
   514  509  517 1
   515  509  510 1
   516  510  519 1
   517  510  511 1
   518  511  513 2
   519  511  512 am
   520  512  520 1
   521  512  521 1
   522  514  505 1
   523  516  509 1
   524  518  510 1
   525  488  505 am
   526  522  523 1
   527  523  531 1
   528  523  526 1
   529  523  524 1
   530  524  525 2
   531  526  533 1
   532  526  527 1
   533  527  529 2
   534  527  528 am
   535  528  534 1
   536  528  535 1
   537  530  522 1
   538  532  526 1
   539  507  522 am
   540  536  537 1
   541  537  538 1
   542  537  544 1
   543  537  540 1
   544  538  539 2
   545  540  541 1
   546  540  545 1
   547  540  542 1
   548  541  546 1
   549  541  548 1
   550  541  547 1
   551  542  549 1
   552  542  550 1
   553  542  551 1
   554  543  536 1
   555  524  536 am
   556  552  553 1
   557  553  560 1
   558  553  556 1
   559  553  554 1
   560  554  555 2
   561  556  561 1
   562  556  557 1
   563  556  558 1
   564  557  563 1
   565  557  564 1
   566  557  565 1
   567  558  562 1
   568  559  552 1
   569  538  552 am
   570  566  567 1
   571  567  575 1
   572  567  570 1
   573  567  568 1
   574  568  569 2
   575  570  577 1
   576  570  571 1
   577  571  573 2
   578  571  572 am
   579  572  578 1
   580  572  579 1
   581  574  566 1
   582  576  570 1
   583  554  566 am
   584  580  581 1
   585  581  593 1
   586  581  584 1
   587  581  582 1
   588  582  583 2
   589  584  585 1
   590  584  595 1
   591  585  587 ar
   592  585  586 ar
   593  586  596 1
   594  586  588 ar
   595  587  589 ar
   596  587  597 1
   597  588  590 ar
   598  588  598 1
   599  589  590 ar
   600  589  599 1
   601  590  591 1
   602  591  600 1
   603  592  580 1
   604  594  584 1
   605  568  580 am
   606  601  602 1
   607  602  613 1
   608  602  605 1
   609  602  603 1
   610  603  604 2
   611  605  615 1
   612  605  606 1
   613  606  607 ar
   614  606  608 ar
   615  607  616 1
   616  607  609 ar
   617  608  610 ar
   618  608  617 1
   619  609  618 1
   620  609  611 ar
   621  610  611 ar
   622  610  619 1
   623  611  620 1
   624  612  601 1
   625  614  605 1
   626  582  601 am
   627  621  622 1
   628  622  623 1
   629  622  629 1
   630  622  625 1
   631  623  624 2
   632  625  626 1
   633  625  630 1
   634  625  627 1
   635  626  631 1
   636  626  633 1
   637  626  632 1
   638  627  634 1
   639  627  635 1
   640  627  636 1
   641  628  621 1
   642  603  621 am
   643  637  638 1
   644  638  639 1
   645  638  645 1
   646  638  641 1
   647  639  640 2
   648  641  642 1
   649  641  646 1
   650  641  643 1
   651  642  647 1
   652  642  649 1
   653  642  648 1
   654  643  650 1
   655  643  651 1
   656  643  652 1
   657  644  637 1
   658  623  637 am
   659  653  654 1
   660  654  660 1
   661  654  657 1
   662  654  655 1
   663  655  656 2
   664  657  662 1
   665  657  658 1
   666  659  653 1
   667  661  657 1
   668  663  658 1
   669  639  653 am
   670  664  665 1
   671  665  668 1
   672  665  673 1
   673  665  666 1
   674  666  667 2
   675  668  675 1
   676  668  669 1
   677  669  676 1
   678  669  670 1
   679  669  671 1
   680  670  677 1
   681  670  678 1
   682  670  679 1
   683  671  680 1
   684  671  681 1
   685  671  682 1
   686  672  664 1
   687  674  668 1
   688  655  664 am
   689  683  684 1
   690  684  689 1
   691  684  687 1
   692  684  685 1
   693  685  686 2
   694  687  690 1
   695  687  691 1
   696  687  692 1
   697  688  683 1
   698  666  683 am
   699  693  694 1
   700  694  699 1
   701  694  697 1
   702  694  695 1
   703  695  696 2
   704  697  700 1
   705  697  701 1
   706  697  702 1
   707  698  693 1
   708  685  693 am
   709  703  704 1
   710  704  709 1
   711  704  707 1
   712  704  705 1
   713  705  706 2
   714  707  710 1
   715  707  711 1
   716  707  712 1
   717  708  703 1
   718  695  703 am
   719  713  714 1
   720  714  722 1
   721  714  717 1
   722  714  715 1
   723  715  716 2
   724  717  724 1
   725  717  718 1
   726  718  719 2
   727  718  720 2
   728  721  713 1
   729  723  717 1
   730  705  713 am
   731  725  726 1
   732  726  734 1
   733  726  729 1
   734  726  727 1
   735  727  728 2
   736  729  731 1
   737  729  730 1
   738  729  735 1
   739  730  737 1
   740  731  738 1
   741  731  739 1
   742  731  740 1
   743  732  730 1
   744  732  741 1
   745  732  742 1
   746  732  743 1
   747  733  725 1
   748  736  730 1
   749  715  725 am
   750  744  745 1
   751  745  750 1
   752  745  748 1
   753  745  746 1
   754  746  747 2
   755  748  751 1
   756  748  752 1
   757  748  753 1
   758  749  744 1
   759  727  744 am
   760  754  755 1
   761  755  756 1
   762  755  762 1
   763  755  758 1
   764  756  757 2
   765  758  759 1
   766  758  763 1
   767  758  760 1
   768  759  764 1
   769  759  766 1
   770  759  765 1
   771  760  767 1
   772  760  768 1
   773  760  769 1
   774  761  754 1
   775  746  754 am
   776  770  771 1
   777  771  772 1
   778  771  776 1
   779  772  773 2
   780  774  770 1
   781  775  771 1
   782  756  770 am
   783  777  778 1
   784  778  779 1
   785  778  785 1
   786  778  781 1
   787  779  780 2
   788  781  782 1
   789  781  786 1
   790  781  783 1
   791  782  787 1
   792  782  789 1
   793  782  788 1
   794  783  790 1
   795  783  791 1
   796  783  792 1
   797  784  777 1
   798  772  777 am
   799  793  794 1
   800  794  797 1
   801  794  802 1
   802  794  795 1
   803  795  796 2
   804  797  804 1
   805  797  798 1
   806  798  805 1
   807  798  799 1
   808  798  800 1
   809  799  806 1
   810  799  807 1
   811  799  808 1
   812  800  809 1
   813  800  810 1
   814  800  811 1
   815  801  793 1
   816  803  797 1
   817  779  793 am
   818  812  813 1
   819  813  818 1
   820  813  816 1
   821  813  814 1
   822  814  815 2
   823  816  819 1
   824  816  820 1
   825  816  821 1
   826  817  812 1
   827  795  812 am
   828  822  823 1
   829  823  831 1
   830  823  826 1
   831  823  824 1
   832  824  825 2
   833  826  828 1
   834  826  827 1
   835  826  832 1
   836  827  834 1
   837  828  835 1
   838  828  836 1
   839  828  837 1
   840  829  827 1
   841  829  838 1
   842  829  839 1
   843  829  840 1
   844  830  822 1
   845  833  827 1
   846  814  822 am
   847  841  847 1
   848  841  842 1
   849  842  845 1
   850  842  848 1
   851  842  843 1
   852  843  844 2
   853  845  846 1
   854  845  850 1
   855  846  847 1
   856  846  852 1
   857  847  854 1
   858  849  845 1
   859  851  846 1
   860  853  847 1
   861  824  841 am
   862  855  856 1
   863  856  867 1
   864  856  859 1
   865  856  857 1
   866  857  858 2
   867  859  869 1
   868  859  860 1
   869  860  861 ar
   870  860  862 ar
   871  861  870 1
   872  861  863 ar
   873  862  864 ar
   874  862  871 1
   875  863  872 1
   876  863  865 ar
   877  864  865 ar
   878  864  873 1
   879  865  874 1
   880  866  855 1
   881  868  859 1
   882  843  855 am
   883  875  876 1
   884  876  881 1
   885  876  879 1
   886  876  877 1
   887  877  878 2
   888  879  882 1
   889  879  883 1
   890  879  884 1
   891  880  875 1
   892  857  875 am
   893  885  886 1
   894  886  894 1
   895  886  889 1
   896  886  887 1
   897  887  888 2
   898  889  891 1
   899  889  890 1
   900  889  895 1
   901  890  897 1
   902  891  898 1
   903  891  899 1
   904  891  900 1
   905  892  890 1
   906  892  901 1
   907  892  902 1
   908  892  903 1
   909  893  885 1
   910  896  890 1
   911  877  885 am
   912  904  905 1
   913  905  912 1
   914  905  908 1
   915  905  906 1
   916  906  907 2
   917  908  913 1
   918  908  909 1
   919  908  910 1
   920  909  915 1
   921  909  916 1
   922  909  917 1
   923  910  914 1
   924  911  904 1
   925  887  904 am
   926  918  919 1
   927  919  927 1
   928  919  922 1
   929  919  920 1
   930  920  921 2
   931  922  924 1
   932  922  923 1
   933  922  928 1
   934  923  930 1
   935  924  931 1
   936  924  932 1
   937  924  933 1
   938  925  923 1
   939  925  934 1
   940  925  935 1
   941  925  936 1
   942  926  918 1
   943  929  923 1
   944  906  918 am
   945  937  938 1
   946  938  944 1
   947  938  941 1
   948  938  939 1
   949  939  940 2
   950  941  946 1
   951  941  942 1
   952  943  937 1
   953  945  941 1
   954  947  942 1
   955  920  937 am
   956  948  949 1
   957  949  956 1
   958  949  952 1
   959  949  950 1
   960  950  951 2
   961  952  957 1
   962  952  953 1
   963  952  954 1
   964  953  959 1
   965  953  960 1
   966  953  961 1
   967  954  958 1
   968  955  948 1
   969  939  948 am
   970  962  963 1
   971  963  964 1
   972  963  968 1
   973  964  965 2
   974  966  962 1
   975  967  963 1
   976  950  962 am
   977  969  970 1
   978  970  981 1
   979  970  973 1
   980  970  971 1
   981  971  972 2
   982  973  983 1
   983  973  974 1
   984  974  975 ar
   985  974  976 ar
   986  975  984 1
   987  975  977 ar
   988  976  978 ar
   989  976  985 1
   990  977  986 1
   991  977  979 ar
   992  978  979 ar
   993  978  987 1
   994  979  988 1
   995  980  969 1
   996  982  973 1
   997  964  969 am
   998  989  990 1
   999  990  996 1
  1000  990  993 1
  1001  990  991 1
  1002  991  992 2
  1003  993  998 1
  1004  993  994 1
  1005  995  989 1
  1006  997  993 1
  1007  971  989 am
  1008  999 1000 1
  1009 1000 1005 1
  1010 1000 1003 1
  1011 1000 1001 1
  1012 1001 1002 2
  1013 1003 1006 1
  1014 1003 1007 1
  1015 1003 1008 1
  1016 1004  999 1
  1017  991  999 am
  1018 1009 1010 1
  1019 1010 1015 1
  1020 1010 1013 1
  1021 1010 1011 1
  1022 1011 1012 2
  1023 1013 1016 1
  1024 1013 1017 1
  1025 1013 1018 1
  1026 1014 1009 1
  1027 1001 1009 am
  1028 1019 1020 1
  1029 1020 1026 1
  1030 1020 1023 1
  1031 1020 1021 1
  1032 1021 1022 2
  1033 1023 1028 1
  1034 1023 1024 1
  1035 1025 1019 1
  1036 1027 1023 1
  1037 1011 1019 am
  1038 1029 1030 1
  1039 1029 1039 1
  1040 1030 1031 1
  1041 1030 1033 1
  1042 1030 1040 1
  1043 1031 1032 2
  1044 1033 1034 1
  1045 1033 1041 1
  1046 1033 1042 1
  1047 1034 1035 ar
  1048 1034 1036 ar
  1049 1035 1038 ar
  1050 1035 1043 1
  1051 1036 1037 ar
  1052 1037 1038 ar
  1053 1037 1044 1
  1054 1038 1045 1
  1055 1021 1029 am
  1056 1046 1047 1
  1057 1047 1048 1
  1058 1047 1052 1
  1059 1048 1049 2
  1060 1050 1046 1
  1061 1051 1047 1
  1062 1046 1031 am
  1063 1053 1054 1
  1064 1054 1060 1
  1065 1054 1057 1
  1066 1054 1055 1
  1067 1055 1056 2
  1068 1057 1062 1
  1069 1057 1058 1
  1070 1059 1053 1
  1071 1061 1057 1
  1072 1048 1053 am
  1073 1063 1064 1
  1074 1064 1067 1
  1075 1064 1072 1
  1076 1064 1065 1
  1077 1065 1066 2
  1078 1067 1074 1
  1079 1067 1068 1
  1080 1068 1075 1
  1081 1068 1069 1
  1082 1068 1070 1
  1083 1069 1076 1
  1084 1069 1077 1
  1085 1069 1078 1
  1086 1070 1079 1
  1087 1070 1080 1
  1088 1070 1081 1
  1089 1071 1063 1
  1090 1073 1067 1
  1091 1055 1063 am
  1092 1082 1083 1
  1093 1083 1094 1
  1094 1083 1086 1
  1095 1083 1084 1
  1096 1084 1085 2
  1097 1086 1096 1
  1098 1086 1087 1
  1099 1087 1088 ar
  1100 1087 1089 ar
  1101 1088 1097 1
  1102 1088 1090 ar
  1103 1089 1091 ar
  1104 1089 1098 1
  1105 1090 1099 1
  1106 1090 1092 ar
  1107 1091 1092 ar
  1108 1091 1100 1
  1109 1092 1101 1
  1110 1093 1082 1
  1111 1095 1086 1
  1112 1065 1082 am
  1113 1102 1103 1
  1114 1103 1111 1
  1115 1103 1106 1
  1116 1103 1104 1
  1117 1104 1105 2
  1118 1106 1108 1
  1119 1106 1107 1
  1120 1106 1112 1
  1121 1107 1114 1
  1122 1108 1115 1
  1123 1108 1116 1
  1124 1108 1117 1
  1125 1109 1107 1
  1126 1109 1118 1
  1127 1109 1119 1
  1128 1109 1120 1
  1129 1110 1102 1
  1130 1113 1107 1
  1131 1084 1102 am
  1132 1121 1122 1
  1133 1122 1127 1
  1134 1122 1125 1
  1135 1122 1123 1
  1136 1123 1124 2
  1137 1125 1128 1
  1138 1125 1129 1
  1139 1125 1130 1
  1140 1126 1121 1
  1141 1104 1121 am
  1142 1131 1132 1
  1143 1132 1138 1
  1144 1132 1135 1
  1145 1132 1133 1
  1146 1133 1134 2
  1147 1135 1140 1
  1148 1135 1136 1
  1149 1137 1131 1
  1150 1139 1135 1
  1151 1141 1136 1
  1152 1123 1131 am
  1153 1142 1143 1
  1154 1143 1154 1
  1155 1143 1146 1
  1156 1143 1144 1
  1157 1144 1145 2
  1158 1146 1156 1
  1159 1146 1147 1
  1160 1147 1148 ar
  1161 1147 1149 ar
  1162 1148 1157 1
  1163 1148 1150 ar
  1164 1149 1151 ar
  1165 1149 1158 1
  1166 1150 1159 1
  1167 1150 1152 ar
  1168 1151 1152 ar
  1169 1151 1160 1
  1170 1152 1161 1
  1171 1153 1142 1
  1172 1155 1146 1
  1173 1133 1142 am
  1174 1162 1163 1
  1175 1163 1164 1
  1176 1163 1170 1
  1177 1163 1166 1
  1178 1164 1165 2
  1179 1166 1167 1
  1180 1166 1171 1
  1181 1166 1168 1
  1182 1167 1172 1
  1183 1167 1174 1
  1184 1167 1173 1
  1185 1168 1175 1
  1186 1168 1176 1
  1187 1168 1177 1
  1188 1169 1162 1
  1189 1144 1162 am
  1190 1178 1179 1
  1191 1179 1182 1
  1192 1179 1187 1
  1193 1179 1180 1
  1194 1180 1181 2
  1195 1182 1189 1
  1196 1182 1183 1
  1197 1183 1190 1
  1198 1183 1184 1
  1199 1183 1185 1
  1200 1184 1191 1
  1201 1184 1192 1
  1202 1184 1193 1
  1203 1185 1194 1
  1204 1185 1195 1
  1205 1185 1196 1
  1206 1186 1178 1
  1207 1188 1182 1
  1208 1164 1178 am
  1209 1197 1198 1
  1210 1198 1199 1
  1211 1198 1205 1
  1212 1198 1201 1
  1213 1199 1200 2
  1214 1201 1202 1
  1215 1201 1206 1
  1216 1201 1203 1
  1217 1202 1207 1
  1218 1202 1209 1
  1219 1202 1208 1
  1220 1203 1210 1
  1221 1203 1211 1
  1222 1203 1212 1
  1223 1204 1197 1
  1224 1180 1197 am
  1225 1213 1214 1
  1226 1214 1217 1
  1227 1214 1222 1
  1228 1214 1215 1
  1229 1215 1216 2
  1230 1217 1224 1
  1231 1217 1218 1
  1232 1218 1225 1
  1233 1218 1219 1
  1234 1218 1220 1
  1235 1219 1226 1
  1236 1219 1227 1
  1237 1219 1228 1
  1238 1220 1229 1
  1239 1220 1230 1
  1240 1220 1231 1
  1241 1221 1213 1
  1242 1223 1217 1
  1243 1199 1213 am
  1244 1232 1233 1
  1245 1233 1240 1
  1246 1233 1236 1
  1247 1233 1234 1
  1248 1234 1235 2
  1249 1236 1241 1
  1250 1236 1237 1
  1251 1236 1238 1
  1252 1237 1243 1
  1253 1237 1244 1
  1254 1237 1245 1
  1255 1238 1242 1
  1256 1239 1232 1
  1257 1215 1232 am
  1258 1246 1247 1
  1259 1247 1256 1
  1260 1247 1250 1
  1261 1247 1248 1
  1262 1248 1249 2
  1263 1250 1258 1
  1264 1250 1251 1
  1265 1251 1260 1
  1266 1251 1252 1
  1267 1252 1254 2
  1268 1252 1253 am
  1269 1253 1261 1
  1270 1253 1262 1
  1271 1255 1246 1
  1272 1257 1250 1
  1273 1259 1251 1
  1274 1234 1246 am
  1275 1263 1264 1
  1276 1264 1270 1
  1277 1264 1267 1
  1278 1264 1265 1
  1279 1265 1266 2
  1280 1267 1272 1
  1281 1267 1268 1
  1282 1269 1263 1
  1283 1271 1267 1
  1284 1273 1268 1
  1285 1248 1263 am
  1286 1274 1275 1
  1287 1275 1281 1
  1288 1275 1278 1
  1289 1275 1276 1
  1290 1276 1277 2
  1291 1278 1283 1
  1292 1278 1279 1
  1293 1280 1274 1
  1294 1282 1278 1
  1295 1284 1279 1
  1296 1265 1274 am
  1297 1285 1286 1
  1298 1286 1294 1
  1299 1286 1289 1
  1300 1286 1287 1
  1301 1287 1288 2
  1302 1289 1291 1
  1303 1289 1290 1
  1304 1289 1295 1
  1305 1290 1297 1
  1306 1291 1298 1
  1307 1291 1299 1
  1308 1291 1300 1
  1309 1292 1290 1
  1310 1292 1301 1
  1311 1292 1302 1
  1312 1292 1303 1
  1313 1293 1285 1
  1314 1296 1290 1
  1315 1276 1285 am
  1316 1304 1305 1
  1317 1305 1316 1
  1318 1305 1308 1
  1319 1305 1306 1
  1320 1306 1307 2
  1321 1308 1318 1
  1322 1308 1309 1
  1323 1309 1310 ar
  1324 1309 1311 ar
  1325 1310 1319 1
  1326 1310 1312 ar
  1327 1311 1313 ar
  1328 1311 1320 1
  1329 1312 1321 1
  1330 1312 1314 ar
  1331 1313 1314 ar
  1332 1313 1322 1
  1333 1314 1323 1
  1334 1315 1304 1
  1335 1317 1308 1
  1336 1287 1304 am
  1337 1324 1325 1
  1338 1325 1331 1
  1339 1325 1328 1
  1340 1325 1326 1
  1341 1326 1327 2
  1342 1328 1333 1
  1343 1328 1329 1
  1344 1330 1324 1
  1345 1332 1328 1
  1346 1334 1329 1
  1347 1306 1324 am
  1348 1335 1336 1
  1349 1336 1339 1
  1350 1336 1344 1
  1351 1336 1337 1
  1352 1337 1338 2
  1353 1339 1346 1
  1354 1339 1340 1
  1355 1340 1347 1
  1356 1340 1341 1
  1357 1340 1342 1
  1358 1341 1348 1
  1359 1341 1349 1
  1360 1341 1350 1
  1361 1342 1351 1
  1362 1342 1352 1
  1363 1342 1353 1
  1364 1343 1335 1
  1365 1345 1339 1
  1366 1326 1335 am
  1367 1354 1355 1
  1368 1355 1358 1
  1369 1355 1363 1
  1370 1355 1356 1
  1371 1356 1357 2
  1372 1358 1365 1
  1373 1358 1359 1
  1374 1359 1366 1
  1375 1359 1360 1
  1376 1359 1361 1
  1377 1360 1367 1
  1378 1360 1368 1
  1379 1360 1369 1
  1380 1361 1370 1
  1381 1361 1371 1
  1382 1361 1372 1
  1383 1362 1354 1
  1384 1364 1358 1
  1385 1337 1354 am
  1386 1373 1374 1
  1387 1374 1379 1
  1388 1374 1377 1
  1389 1374 1375 1
  1390 1375 1376 2
  1391 1377 1380 1
  1392 1377 1381 1
  1393 1377 1382 1
  1394 1378 1373 1
  1395 1356 1373 am
  1396 1383 1384 1
  1397 1384 1392 1
  1398 1384 1387 1
  1399 1384 1385 1
  1400 1385 1386 2
  1401 1387 1389 1
  1402 1387 1388 1
  1403 1387 1393 1
  1404 1388 1395 1
  1405 1389 1396 1
  1406 1389 1397 1
  1407 1389 1398 1
  1408 1390 1388 1
  1409 1390 1399 1
  1410 1390 1400 1
  1411 1390 1401 1
  1412 1391 1383 1
  1413 1394 1388 1
  1414 1375 1383 am
  1415 1402 1403 1
  1416 1403 1408 1
  1417 1403 1406 1
  1418 1403 1404 1
  1419 1404 1405 2
  1420 1406 1409 1
  1421 1406 1410 1
  1422 1406 1411 1
  1423 1407 1402 1
  1424 1385 1402 am
  1425 1412 1413 1
  1426 1413 1421 1
  1427 1413 1416 1
  1428 1413 1414 1
  1429 1414 1415 2
  1430 1416 1418 1
  1431 1416 1417 1
  1432 1416 1422 1
  1433 1417 1424 1
  1434 1418 1425 1
  1435 1418 1426 1
  1436 1418 1427 1
  1437 1419 1417 1
  1438 1419 1428 1
  1439 1419 1429 1
  1440 1419 1430 1
  1441 1420 1412 1
  1442 1423 1417 1
  1443 1404 1412 am
  1444 1431 1432 1
  1445 1432 1440 1
  1446 1432 1435 1
  1447 1432 1433 1
  1448 1433 1434 2
  1449 1435 1442 1
  1450 1435 1436 1
  1451 1436 1437 2
  1452 1436 1438 2
  1453 1439 1431 1
  1454 1441 1435 1
  1455 1414 1431 am
  1456 1443 1444 1
  1457 1444 1445 1
  1458 1444 1455 1
  1459 1444 1447 1
  1460 1445 1446 2
  1461 1447 1457 1
  1462 1447 1448 1
  1463 1448 1459 1
  1464 1448 1449 1
  1465 1449 1450 1
  1466 1449 1461 1
  1467 1450 1462 1
  1468 1450 1451 2
  1469 1451 1452 2
  1470 1451 1453 2
  1471 1452 1463 1
  1472 1452 1464 1
  1473 1453 1465 1
  1474 1453 1466 1
  1475 1454 1443 1
  1476 1456 1447 1
  1477 1458 1448 1
  1478 1460 1449 1
  1479 1433 1443 am
  1480 1467 1468 1
  1481 1468 1480 1
  1482 1468 1471 1
  1483 1468 1469 1
  1484 1469 1470 2
  1485 1471 1472 1
  1486 1471 1482 1
  1487 1472 1474 ar
  1488 1472 1473 ar
  1489 1473 1483 1
  1490 1473 1475 ar
  1491 1474 1476 ar
  1492 1474 1484 1
  1493 1475 1477 ar
  1494 1475 1485 1
  1495 1476 1477 ar
  1496 1476 1486 1
  1497 1477 1478 1
  1498 1478 1487 1
  1499 1479 1467 1
  1500 1481 1471 1
  1501 1445 1467 am
  1502 1488 1489 1
  1503 1489 1497 1
  1504 1489 1492 1
  1505 1489 1490 1
  1506 1490 1491 2
  1507 1492 1494 1
  1508 1492 1493 1
  1509 1492 1498 1
  1510 1493 1500 1
  1511 1494 1501 1
  1512 1494 1502 1
  1513 1494 1503 1
  1514 1495 1493 1
  1515 1495 1504 1
  1516 1495 1505 1
  1517 1495 1506 1
  1518 1496 1488 1
  1519 1499 1493 1
  1520 1469 1488 am
  1521 1507 1508 1
  1522 1508 1513 1
  1523 1508 1511 1
  1524 1508 1509 1
  1525 1509 1510 2
  1526 1511 1514 1
  1527 1511 1515 1
  1528 1511 1516 1
  1529 1512 1507 1
  1530 1490 1507 am
  1531 1517 1518 1
  1532 1518 1526 1
  1533 1518 1521 1
  1534 1518 1519 1
  1535 1519 1520 2
  1536 1521 1523 1
  1537 1521 1522 1
  1538 1521 1527 1
  1539 1522 1529 1
  1540 1523 1530 1
  1541 1523 1531 1
  1542 1523 1532 1
  1543 1524 1522 1
  1544 1524 1533 1
  1545 1524 1534 1
  1546 1524 1535 1
  1547 1525 1517 1
  1548 1528 1522 1
  1549 1509 1517 am
  1550 1536 1537 1
  1551 1537 1538 1
  1552 1537 1548 1
  1553 1537 1540 1
  1554 1538 1539 2
  1555 1540 1550 1
  1556 1540 1541 1
  1557 1541 1552 1
  1558 1541 1542 1
  1559 1542 1543 1
  1560 1542 1554 1
  1561 1543 1555 1
  1562 1543 1544 2
  1563 1544 1545 2
  1564 1544 1546 2
  1565 1545 1556 1
  1566 1545 1557 1
  1567 1546 1558 1
  1568 1546 1559 1
  1569 1547 1536 1
  1570 1549 1540 1
  1571 1551 1541 1
  1572 1553 1542 1
  1573 1519 1536 am
  1574 1560 1561 1
  1575 1561 1569 1
  1576 1561 1564 1
  1577 1561 1562 1
  1578 1562 1563 2
  1579 1564 1566 1
  1580 1564 1565 1
  1581 1564 1570 1
  1582 1565 1572 1
  1583 1566 1573 1
  1584 1566 1574 1
  1585 1566 1575 1
  1586 1567 1565 1
  1587 1567 1576 1
  1588 1567 1577 1
  1589 1567 1578 1
  1590 1568 1560 1
  1591 1571 1565 1
  1592 1538 1560 am
  1593 1579 1585 1
  1594 1579 1580 1
  1595 1580 1583 1
  1596 1580 1586 1
  1597 1580 1581 1
  1598 1581 1582 2
  1599 1583 1584 1
  1600 1583 1588 1
  1601 1584 1585 1
  1602 1584 1590 1
  1603 1585 1592 1
  1604 1587 1583 1
  1605 1589 1584 1
  1606 1591 1585 1
  1607 1562 1579 am
  1608 1593 1594 1
  1609 1594 1597 1
  1610 1594 1602 1
  1611 1594 1595 1
  1612 1595 1596 2
  1613 1597 1604 1
  1614 1597 1598 1
  1615 1598 1605 1
  1616 1598 1599 1
  1617 1598 1600 1
  1618 1599 1606 1
  1619 1599 1607 1
  1620 1599 1608 1
  1621 1600 1609 1
  1622 1600 1610 1
  1623 1600 1611 1
  1624 1601 1593 1
  1625 1603 1597 1
  1626 1581 1593 am
  1627 1612 1613 1
  1628 1613 1614 1
  1629 1613 1624 1
  1630 1613 1616 1
  1631 1614 1615 2
  1632 1616 1626 1
  1633 1616 1617 1
  1634 1617 1628 1
  1635 1617 1618 1
  1636 1618 1619 1
  1637 1618 1630 1
  1638 1619 1631 1
  1639 1619 1620 2
  1640 1620 1621 2
  1641 1620 1622 2
  1642 1621 1632 1
  1643 1621 1633 1
  1644 1622 1634 1
  1645 1622 1635 1
  1646 1623 1612 1
  1647 1625 1616 1
  1648 1627 1617 1
  1649 1629 1618 1
  1650 1595 1612 am
  1651 1636 1637 1
  1652 1637 1649 1
  1653 1637 1640 1
  1654 1637 1638 1
  1655 1638 1639 2
  1656 1640 1641 1
  1657 1640 1651 1
  1658 1641 1643 ar
  1659 1641 1642 ar
  1660 1642 1652 1
  1661 1642 1644 ar
  1662 1643 1645 ar
  1663 1643 1653 1
  1664 1644 1646 ar
  1665 1644 1654 1
  1666 1645 1646 ar
  1667 1645 1655 1
  1668 1646 1647 1
  1669 1647 1656 1
  1670 1648 1636 1
  1671 1650 1640 1
  1672 1614 1636 am
  1673 1657 1658 1
  1674 1658 1666 1
  1675 1658 1661 1
  1676 1658 1659 1
  1677 1659 1660 2
  1678 1661 1668 1
  1679 1661 1662 1
  1680 1662 1664 2
  1681 1662 1663 am
  1682 1663 1669 1
  1683 1663 1670 1
  1684 1665 1657 1
  1685 1667 1661 1
  1686 1638 1657 am
  1687 1671 1672 1
  1688 1672 1673 1
  1689 1672 1677 1
  1690 1673 1674 2
  1691 1675 1671 1
  1692 1676 1672 1
  1693 1659 1671 am
  1694 1678 1679 1
  1695 1679 1682 1
  1696 1679 1687 1
  1697 1679 1680 1
  1698 1680 1681 2
  1699 1682 1689 1
  1700 1682 1683 1
  1701 1683 1690 1
  1702 1683 1684 1
  1703 1683 1685 1
  1704 1684 1691 1
  1705 1684 1692 1
  1706 1684 1693 1
  1707 1685 1694 1
  1708 1685 1695 1
  1709 1685 1696 1
  1710 1686 1678 1
  1711 1688 1682 1
  1712 1673 1678 am
  1713 1697 1698 1
  1714 1698 1699 1
  1715 1698 1705 1
  1716 1698 1701 1
  1717 1699 1700 2
  1718 1701 1702 1
  1719 1701 1706 1
  1720 1701 1703 1
  1721 1702 1707 1
  1722 1702 1709 1
  1723 1702 1708 1
  1724 1703 1710 1
  1725 1703 1711 1
  1726 1703 1712 1
  1727 1704 1697 1
  1728 1680 1697 am
  1729 1713 1714 1
  1730 1714 1721 1
  1731 1714 1717 1
  1732 1714 1715 1
  1733 1715 1716 2
  1734 1717 1722 1
  1735 1717 1718 1
  1736 1717 1719 1
  1737 1718 1724 1
  1738 1718 1725 1
  1739 1718 1726 1
  1740 1719 1723 1
  1741 1720 1713 1
  1742 1699 1713 am
  1743 1727 1728 1
  1744 1728 1729 1
  1745 1728 1733 1
  1746 1729 1730 2
  1747 1731 1727 1
  1748 1732 1728 1
  1749 1715 1727 am
  1750 1734 1735 1
  1751 1735 1742 1
  1752 1735 1738 1
  1753 1735 1736 1
  1754 1736 1737 2
  1755 1738 1743 1
  1756 1738 1739 1
  1757 1738 1740 1
  1758 1739 1745 1
  1759 1739 1746 1
  1760 1739 1747 1
  1761 1740 1744 1
  1762 1741 1734 1
  1763 1729 1734 am
  1764 1748 1749 1
  1765 1749 1750 1
  1766 1749 1760 1
  1767 1749 1752 1
  1768 1750 1751 2
  1769 1752 1762 1
  1770 1752 1753 1
  1771 1753 1764 1
  1772 1753 1754 1
  1773 1754 1755 1
  1774 1754 1766 1
  1775 1755 1767 1
  1776 1755 1756 2
  1777 1756 1757 2
  1778 1756 1758 2
  1779 1757 1768 1
  1780 1757 1769 1
  1781 1758 1770 1
  1782 1758 1771 1
  1783 1759 1748 1
  1784 1761 1752 1
  1785 1763 1753 1
  1786 1765 1754 1
  1787 1736 1748 am
  1788 1772 1773 1
  1789 1773 1778 1
  1790 1773 1776 1
  1791 1773 1774 1
  1792 1774 1775 2
  1793 1776 1779 1
  1794 1776 1780 1
  1795 1776 1781 1
  1796 1777 1772 1
  1797 1750 1772 am
  1798 1782 1783 1
  1799 1783 1792 1
  1800 1783 1786 1
  1801 1783 1784 1
  1802 1784 1785 2
  1803 1786 1794 1
  1804 1786 1787 1
  1805 1787 1796 1
  1806 1787 1788 1
  1807 1788 1798 1
  1808 1788 1789 1
  1809 1789 1800 1
  1810 1789 1790 1
  1811 1790 1801 1
  1812 1790 1802 1
  1813 1790 1803 1
  1814 1791 1782 1
  1815 1793 1786 1
  1816 1795 1787 1
  1817 1797 1788 1
  1818 1799 1789 1
  1819 1774 1782 am
  1820 1804 1805 1
  1821 1805 1806 1
  1822 1805 1810 1
  1823 1806 1807 2
  1824 1808 1804 1
  1825 1809 1805 1
  1826 1784 1804 am
  1827 1811 1812 1
  1828 1812 1820 1
  1829 1812 1815 1
  1830 1812 1813 1
  1831 1813 1814 2
  1832 1815 1817 1
  1833 1815 1816 1
  1834 1815 1821 1
  1835 1816 1823 1
  1836 1817 1824 1
  1837 1817 1825 1
  1838 1817 1826 1
  1839 1818 1816 1
  1840 1818 1827 1
  1841 1818 1828 1
  1842 1818 1829 1
  1843 1819 1811 1
  1844 1822 1816 1
  1845 1806 1811 am
  1846 1830 1831 1
  1847 1831 1839 1
  1848 1831 1834 1
  1849 1831 1832 1
  1850 1832 1833 2
  1851 1834 1836 1
  1852 1834 1835 1
  1853 1834 1840 1
  1854 1835 1842 1
  1855 1836 1843 1
  1856 1836 1844 1
  1857 1836 1845 1
  1858 1837 1835 1
  1859 1837 1846 1
  1860 1837 1847 1
  1861 1837 1848 1
  1862 1838 1830 1
  1863 1841 1835 1
  1864 1813 1830 am
  1865 1849 1850 1
  1866 1850 1855 1
  1867 1850 1853 1
  1868 1850 1851 1
  1869 1851 1852 2
  1870 1853 1856 1
  1871 1853 1857 1
  1872 1853 1858 1
  1873 1854 1849 1
  1874 1832 1849 am
  1875 1859 1860 1
  1876 1860 1868 1
  1877 1860 1863 1
  1878 1860 1861 1
  1879 1861 1862 2
  1880 1863 1865 1
  1881 1863 1864 1
  1882 1863 1869 1
  1883 1864 1871 1
  1884 1865 1872 1
  1885 1865 1873 1
  1886 1865 1874 1
  1887 1866 1864 1
  1888 1866 1875 1
  1889 1866 1876 1
  1890 1866 1877 1
  1891 1867 1859 1
  1892 1870 1864 1
  1893 1851 1859 am
  1894 1878 1879 1
  1895 1879 1885 1
  1896 1879 1882 1
  1897 1879 1880 1
  1898 1880 1881 2
  1899 1882 1887 1
  1900 1882 1883 1
  1901 1884 1878 1
  1902 1886 1882 1
  1903 1888 1883 1
  1904 1861 1878 am
  1905 1889 1890 1
  1906 1890 1891 1
  1907 1890 1904 1
  1908 1890 1893 1
  1909 1891 1892 2
  1910 1893 1906 1
  1911 1893 1894 1
  1912 1894 1896 ar
  1913 1894 1895 ar
  1914 1895 1907 1
  1915 1895 1899 ar
  1916 1896 1897 ar
  1917 1896 1898 ar
  1918 1897 1899 ar
  1919 1897 1900 ar
  1920 1898 1901 ar
  1921 1898 1909 1
  1922 1899 1908 1
  1923 1900 1910 1
  1924 1900 1902 ar
  1925 1901 1902 ar
  1926 1901 1911 1
  1927 1902 1912 1
  1928 1903 1889 1
  1929 1905 1893 1
  1930 1880 1889 am
  1931 1913 1914 1
  1932 1914 1915 1
  1933 1914 1921 1
  1934 1914 1917 1
  1935 1915 1916 2
  1936 1917 1918 1
  1937 1917 1922 1
  1938 1917 1919 1
  1939 1918 1923 1
  1940 1918 1925 1
  1941 1918 1924 1
  1942 1919 1926 1
  1943 1919 1927 1
  1944 1919 1928 1
  1945 1920 1913 1
  1946 1891 1913 am
  1947 1929 1930 1
  1948 1930 1933 1
  1949 1930 1938 1
  1950 1930 1931 1
  1951 1931 1932 2
  1952 1933 1940 1
  1953 1933 1934 1
  1954 1934 1941 1
  1955 1934 1935 1
  1956 1934 1936 1
  1957 1935 1942 1
  1958 1935 1943 1
  1959 1935 1944 1
  1960 1936 1945 1
  1961 1936 1946 1
  1962 1936 1947 1
  1963 1937 1929 1
  1964 1939 1933 1
  1965 1915 1929 am
  1966 1948 1949 1
  1967 1949 1955 1
  1968 1949 1952 1
  1969 1949 1950 1
  1970 1950 1951 2
  1971 1952 1957 1
  1972 1952 1953 1
  1973 1954 1948 1
  1974 1956 1952 1
  1975 1958 1953 1
  1976 1931 1948 am
  1977 1959 1960 1
  1978 1960 1971 1
  1979 1960 1963 1
  1980 1960 1961 1
  1981 1961 1962 2
  1982 1963 1973 1
  1983 1963 1964 1
  1984 1964 1965 ar
  1985 1964 1966 ar
  1986 1965 1974 1
  1987 1965 1967 ar
  1988 1966 1968 ar
  1989 1966 1975 1
  1990 1967 1976 1
  1991 1967 1969 ar
  1992 1968 1969 ar
  1993 1968 1977 1
  1994 1969 1978 1
  1995 1970 1959 1
  1996 1972 1963 1
  1997 1950 1959 am
  1998 1979 1980 1
  1999 1980 1985 1
  2000 1980 1983 1
  2001 1980 1981 1
  2002 1981 1982 2
  2003 1983 1986 1
  2004 1983 1987 1
  2005 1983 1988 1
  2006 1984 1979 1
  2007 1961 1979 am
  2008 1989 1990 1
  2009 1990 1998 1
  2010 1990 1993 1
  2011 1990 1991 1
  2012 1991 1992 2
  2013 1993 1995 1
  2014 1993 1994 1
  2015 1993 1999 1
  2016 1994 2001 1
  2017 1995 2002 1
  2018 1995 2003 1
  2019 1995 2004 1
  2020 1996 1994 1
  2021 1996 2005 1
  2022 1996 2006 1
  2023 1996 2007 1
  2024 1997 1989 1
  2025 2000 1994 1
  2026 1981 1989 am
  2027 2008 2009 1
  2028 2009 2010 1
  2029 2009 2014 1
  2030 2010 2011 2
  2031 2012 2008 1
  2032 2013 2009 1
  2033 1991 2008 am
  2034 2015 2016 1
  2035 2016 2019 1
  2036 2016 2024 1
  2037 2016 2017 1
  2038 2017 2018 2
  2039 2019 2026 1
  2040 2019 2020 1
  2041 2020 2027 1
  2042 2020 2021 1
  2043 2020 2022 1
  2044 2021 2028 1
  2045 2021 2029 1
  2046 2021 2030 1
  2047 2022 2031 1
  2048 2022 2032 1
  2049 2022 2033 1
  2050 2023 2015 1
  2051 2025 2019 1
  2052 2010 2015 am
  2053 2034 2035 1
  2054 2035 2042 1
  2055 2035 2038 1
  2056 2035 2036 1
  2057 2036 2037 2
  2058 2038 2043 1
  2059 2038 2039 1
  2060 2038 2040 1
  2061 2039 2045 1
  2062 2039 2046 1
  2063 2039 2047 1
  2064 2040 2044 1
  2065 2041 2034 1
  2066 2017 2034 am
  2067 2048 2054 1
  2068 2048 2049 1
  2069 2049 2052 1
  2070 2049 2055 1
  2071 2049 2050 1
  2072 2050 2051 2
  2073 2052 2053 1
  2074 2052 2057 1
  2075 2053 2054 1
  2076 2053 2059 1
  2077 2054 2061 1
  2078 2056 2052 1
  2079 2058 2053 1
  2080 2060 2054 1
  2081 2036 2048 am
  2082 2062 2063 1
  2083 2063 2071 1
  2084 2063 2066 1
  2085 2063 2064 1
  2086 2064 2065 2
  2087 2066 2073 1
  2088 2066 2067 1
  2089 2067 2075 1
  2090 2067 2068 1
  2091 2068 2069 1
  2092 2069 2076 1
  2093 2069 2077 1
  2094 2069 2078 1
  2095 2070 2062 1
  2096 2072 2066 1
  2097 2074 2067 1
  2098 2050 2062 am
  2099 2079 2080 1
  2100 2080 2083 1
  2101 2080 2088 1
  2102 2080 2081 1
  2103 2081 2082 2
  2104 2083 2090 1
  2105 2083 2084 1
  2106 2084 2091 1
  2107 2084 2085 1
  2108 2084 2086 1
  2109 2085 2092 1
  2110 2085 2093 1
  2111 2085 2094 1
  2112 2086 2095 1
  2113 2086 2096 1
  2114 2086 2097 1
  2115 2087 2079 1
  2116 2089 2083 1
  2117 2064 2079 am
  2118 2098 2099 1
  2119 2099 2100 1
  2120 2099 2104 1
  2121 2100 2101 2
  2122 2102 2098 1
  2123 2103 2099 1
  2124 2081 2098 am
  2125 2105 2106 1
  2126 2106 2107 1
  2127 2106 2120 1
  2128 2106 2109 1
  2129 2107 2108 2
  2130 2109 2122 1
  2131 2109 2110 1
  2132 2110 2112 ar
  2133 2110 2111 ar
  2134 2111 2123 1
  2135 2111 2115 ar
  2136 2112 2113 ar
  2137 2112 2114 ar
  2138 2113 2115 ar
  2139 2113 2116 ar
  2140 2114 2117 ar
  2141 2114 2125 1
  2142 2115 2124 1
  2143 2116 2126 1
  2144 2116 2118 ar
  2145 2117 2118 ar
  2146 2117 2127 1
  2147 2118 2128 1
  2148 2119 2105 1
  2149 2121 2109 1
  2150 2100 2105 am
  2151 2129 2130 1
  2152 2130 2138 1
  2153 2130 2133 1
  2154 2130 2131 1
  2155 2131 2132 2
  2156 2133 2140 1
  2157 2133 2134 1
  2158 2134 2136 2
  2159 2134 2135 am
  2160 2135 2141 1
  2161 2135 2142 1
  2162 2137 2129 1
  2163 2139 2133 1
  2164 2107 2129 am
  2165 2143 2144 1
  2166 2144 2152 1
  2167 2144 2147 1
  2168 2144 2145 1
  2169 2145 2146 2
  2170 2147 2154 1
  2171 2147 2148 1
  2172 2148 2150 2
  2173 2148 2149 am
  2174 2149 2155 1
  2175 2149 2156 1
  2176 2151 2143 1
  2177 2153 2147 1
  2178 2131 2143 am
  2179 2157 2158 1
  2180 2158 2164 1
  2181 2158 2161 1
  2182 2158 2159 1
  2183 2159 2160 2
  2184 2161 2166 1
  2185 2161 2162 1
  2186 2163 2157 1
  2187 2165 2161 1
  2188 2145 2157 am
  2189 2167 2168 1
  2190 2168 2169 1
  2191 2168 2173 1
  2192 2169 2170 2
  2193 2171 2167 1
  2194 2172 2168 1
  2195 2159 2167 am
  2196 2174 2175 1
  2197 2175 2187 1
  2198 2175 2179 1
  2199 2175 2177 1
  2200 2177 2178 2
  2201 2179 2189 1
  2202 2179 2180 1
  2203 2180 2191 1
  2204 2180 2181 1
  2205 2181 2183 2
  2206 2181 2182 am
  2207 2182 2192 1
  2208 2182 2193 1
  2209 2176 2184 1
  2210 2176 2194 1
  2211 2176 2195 1
  2212 2176 2196 1
  2213 2184 2177 2
  2214 2184 2186 1
  2215 2185 2174 1
  2216 2188 2179 1
  2217 2190 2180 1
  2218 2169 2174 am
  2219 2197 2198 1
  2220 2198 2207 1
  2221 2198 2202 1
  2222 2198 2200 1
  2223 2200 2201 2
  2224 2202 2209 1
  2225 2202 2203 1
  2226 2199 2204 1
  2227 2199 2211 1
  2228 2199 2212 1
  2229 2199 2213 1
  2230 2204 2197 am
  2231 2204 2205 2
  2232 2206 2197 1
  2233 2208 2202 1
  2234 2210 2203 1
  2235 2177 2197 1
  2236 2214 2215 1
  2237 2215 2224 1
  2238 2215 2218 1
  2239 2215 2216 1
  2240 2216 2217 2
  2241 2218 2226 1
  2242 2218 2219 1
  2243 2219 2228 1
  2244 2219 2220 1
  2245 2220 2222 2
  2246 2220 2221 am
  2247 2221 2229 1
  2248 2221 2230 1
  2249 2223 2214 1
  2250 2225 2218 1
  2251 2227 2219 1
  2252 2200 2214 am
  2253 2231 2232 1
  2254 2232 2233 1
  2255 2232 2237 1
  2256 2233 2234 2
  2257 2235 2231 1
  2258 2236 2232 1
  2259 2216 2231 am
  2260 2238 2239 1
  2261 2239 2245 1
  2262 2239 2242 1
  2263 2239 2240 1
  2264 2240 2241 2
  2265 2242 2247 1
  2266 2242 2243 1
  2267 2244 2238 1
  2268 2246 2242 1
  2269 2233 2238 am
  2270 2248 2249 1
  2271 2249 2250 1
  2272 2249 2254 1
  2273 2250 2251 2
  2274 2252 2248 1
  2275 2253 2249 1
  2276 2240 2248 am
  2277 2255 2256 1
  2278 2256 2265 1
  2279 2256 2259 1
  2280 2256 2257 1
  2281 2257 2258 2
  2282 2259 2267 1
  2283 2259 2260 1
  2284 2260 2269 1
  2285 2260 2261 1
  2286 2261 2262 2
  2287 2261 2263 2
  2288 2264 2255 1
  2289 2266 2259 1
  2290 2268 2260 1
  2291 2250 2255 am
  2292 2270 2271 1
  2293 2271 2272 1
  2294 2271 2276 1
  2295 2272 2273 2
  2296 2274 2270 1
  2297 2275 2271 1
  2298 2257 2270 am
  2299 2277 2278 1
  2300 2278 2287 1
  2301 2278 2281 1
  2302 2278 2279 1
  2303 2279 2280 2
  2304 2281 2289 1
  2305 2281 2282 1
  2306 2282 2291 1
  2307 2282 2283 1
  2308 2283 2285 2
  2309 2283 2284 am
  2310 2284 2292 1
  2311 2284 2293 1
  2312 2286 2277 1
  2313 2288 2281 1
  2314 2290 2282 1
  2315 2272 2277 am
  2316 2294 2295 1
  2317 2295 2296 1
  2318 2295 2302 1
  2319 2295 2298 1
  2320 2296 2297 2
  2321 2298 2299 1
  2322 2298 2303 1
  2323 2298 2300 1
  2324 2299 2304 1
  2325 2299 2306 1
  2326 2299 2305 1
  2327 2300 2307 1
  2328 2300 2308 1
  2329 2300 2309 1
  2330 2301 2294 1
  2331 2279 2294 am
  2332 2310 2311 1
  2333 2311 2316 1
  2334 2311 2314 1
  2335 2311 2312 1
  2336 2312 2313 2
  2337 2314 2317 1
  2338 2314 2318 1
  2339 2314 2319 1
  2340 2315 2310 1
  2341 2296 2310 am
  2342 2320 2321 1
  2343 2321 2327 1
  2344 2321 2324 1
  2345 2321 2322 1
  2346 2322 2323 2
  2347 2324 2329 1
  2348 2324 2325 1
  2349 2326 2320 1
  2350 2328 2324 1
  2351 2312 2320 am
  2352 2330 2331 1
  2353 2331 2334 1
  2354 2331 2339 1
  2355 2331 2332 1
  2356 2332 2333 2
  2357 2334 2341 1
  2358 2334 2335 1
  2359 2335 2342 1
  2360 2335 2336 1
  2361 2335 2337 1
  2362 2336 2343 1
  2363 2336 2344 1
  2364 2336 2345 1
  2365 2337 2346 1
  2366 2337 2347 1
  2367 2337 2348 1
  2368 2338 2330 1
  2369 2340 2334 1
  2370 2322 2330 am
  2371 2349 2350 1
  2372 2350 2361 1
  2373 2350 2353 1
  2374 2350 2351 1
  2375 2351 2352 2
  2376 2353 2363 1
  2377 2353 2354 1
  2378 2354 2355 ar
  2379 2354 2356 ar
  2380 2355 2364 1
  2381 2355 2357 ar
  2382 2356 2358 ar
  2383 2356 2365 1
  2384 2357 2366 1
  2385 2357 2359 ar
  2386 2358 2359 ar
  2387 2358 2367 1
  2388 2359 2368 1
  2389 2360 2349 1
  2390 2362 2353 1
  2391 2332 2349 am
  2392 2369 2370 1
  2393 2370 2379 1
  2394 2370 2373 1
  2395 2370 2371 1
  2396 2371 2372 2
  2397 2373 2381 1
  2398 2373 2374 1
  2399 2374 2383 1
  2400 2374 2375 1
  2401 2375 2376 2
  2402 2375 2377 2
  2403 2378 2369 1
  2404 2380 2373 1
  2405 2382 2374 1
  2406 2351 2369 am
  2407 2384 2385 1
  2408 2385 2393 1
  2409 2385 2388 1
  2410 2385 2386 1
  2411 2386 2387 2
  2412 2388 2395 1
  2413 2388 2389 1
  2414 2389 2390 2
  2415 2389 2391 2
  2416 2392 2384 1
  2417 2394 2388 1
  2418 2371 2384 am
  2419 2396 2397 1
  2420 2397 2398 1
  2421 2397 2404 1
  2422 2397 2400 1
  2423 2398 2399 2
  2424 2400 2401 1
  2425 2400 2405 1
  2426 2400 2402 1
  2427 2401 2406 1
  2428 2401 2408 1
  2429 2401 2407 1
  2430 2402 2409 1
  2431 2402 2410 1
  2432 2402 2411 1
  2433 2403 2396 1
  2434 2386 2396 am
  2435 2412 2413 1
  2436 2413 2414 1
  2437 2413 2420 1
  2438 2413 2416 1
  2439 2414 2415 2
  2440 2416 2417 1
  2441 2416 2421 1
  2442 2416 2418 1
  2443 2417 2422 1
  2444 2417 2424 1
  2445 2417 2423 1
  2446 2418 2425 1
  2447 2418 2426 1
  2448 2418 2427 1
  2449 2419 2412 1
  2450 2398 2412 am
  2451 2428 2434 1
  2452 2428 2429 1
  2453 2429 2432 1
  2454 2429 2435 1
  2455 2429 2430 1
  2456 2430 2431 2
  2457 2432 2433 1
  2458 2432 2437 1
  2459 2433 2434 1
  2460 2433 2439 1
  2461 2434 2441 1
  2462 2436 2432 1
  2463 2438 2433 1
  2464 2440 2434 1
  2465 2414 2428 am
  2466 2442 2443 1
  2467 2443 2451 1
  2468 2443 2446 1
  2469 2443 2444 1
  2470 2444 2445 2
  2471 2446 2453 1
  2472 2446 2447 1
  2473 2447 2455 1
  2474 2447 2448 1
  2475 2448 2449 1
  2476 2449 2456 1
  2477 2449 2457 1
  2478 2449 2458 1
  2479 2450 2442 1
  2480 2452 2446 1
  2481 2454 2447 1
  2482 2430 2442 am
  2483 2459 2460 1
  2484 2460 2468 1
  2485 2460 2463 1
  2486 2460 2461 1
  2487 2461 2462 2
  2488 2463 2470 1
  2489 2463 2464 1
  2490 2464 2466 2
  2491 2464 2465 am
  2492 2465 2471 1
  2493 2465 2472 1
  2494 2467 2459 1
  2495 2469 2463 1
  2496 2444 2459 am
  2497 2473 2474 1
  2498 2474 2486 1
  2499 2474 2477 1
  2500 2474 2475 1
  2501 2475 2476 2
  2502 2477 2478 1
  2503 2477 2488 1
  2504 2478 2480 ar
  2505 2478 2479 ar
  2506 2479 2489 1
  2507 2479 2481 ar
  2508 2480 2482 ar
  2509 2480 2490 1
  2510 2481 2483 ar
  2511 2481 2491 1
  2512 2482 2483 ar
  2513 2482 2492 1
  2514 2483 2484 1
  2515 2484 2493 1
  2516 2485 2473 1
  2517 2487 2477 1
  2518 2461 2473 am
  2519 2494 2495 1
  2520 2495 2503 1
  2521 2495 2498 1
  2522 2495 2496 1
  2523 2496 2497 2
  2524 2498 2505 1
  2525 2498 2499 1
  2526 2499 2507 1
  2527 2499 2500 1
  2528 2500 2501 1
  2529 2501 2508 1
  2530 2501 2509 1
  2531 2501 2510 1
  2532 2502 2494 1
  2533 2504 2498 1
  2534 2506 2499 1
  2535 2475 2494 am
  2536 2511 2512 1
  2537 2512 2513 1
  2538 2512 2519 1
  2539 2512 2515 1
  2540 2513 2514 2
  2541 2515 2516 1
  2542 2515 2520 1
  2543 2515 2517 1
  2544 2516 2521 1
  2545 2516 2523 1
  2546 2516 2522 1
  2547 2517 2524 1
  2548 2517 2525 1
  2549 2517 2526 1
  2550 2518 2511 1
  2551 2496 2511 am
  2552 2527 2528 1
  2553 2528 2540 1
  2554 2528 2531 1
  2555 2528 2529 1
  2556 2529 2530 2
  2557 2531 2532 1
  2558 2531 2542 1
  2559 2532 2534 ar
  2560 2532 2533 ar
  2561 2533 2543 1
  2562 2533 2535 ar
  2563 2534 2536 ar
  2564 2534 2544 1
  2565 2535 2537 ar
  2566 2535 2545 1
  2567 2536 2537 ar
  2568 2536 2546 1
  2569 2537 2538 1
  2570 2538 2547 1
  2571 2539 2527 1
  2572 2541 2531 1
  2573 2513 2527 am
  2574 2548 2549 1
  2575 2549 2560 1
  2576 2549 2552 1
  2577 2549 2550 1
  2578 2550 2551 2
  2579 2552 2562 1
  2580 2552 2553 1
  2581 2553 2554 ar
  2582 2553 2555 ar
  2583 2554 2563 1
  2584 2554 2556 ar
  2585 2555 2557 ar
  2586 2555 2564 1
  2587 2556 2565 1
  2588 2556 2558 ar
  2589 2557 2558 ar
  2590 2557 2566 1
  2591 2558 2567 1
  2592 2559 2548 1
  2593 2561 2552 1
  2594 2529 2548 am
  2595 2568 2569 1
  2596 2569 2577 1
  2597 2569 2572 1
  2598 2569 2570 1
  2599 2570 2571 2
  2600 2572 2579 1
  2601 2572 2573 1
  2602 2573 2575 2
  2603 2573 2574 am
  2604 2574 2580 1
  2605 2574 2581 1
  2606 2576 2568 1
  2607 2578 2572 1
  2608 2550 2568 am
  2609 2582 2583 1
  2610 2583 2594 1
  2611 2583 2586 1
  2612 2583 2584 1
  2613 2584 2585 2
  2614 2586 2596 1
  2615 2586 2587 1
  2616 2587 2588 ar
  2617 2587 2589 ar
  2618 2588 2597 1
  2619 2588 2590 ar
  2620 2589 2591 ar
  2621 2589 2598 1
  2622 2590 2599 1
  2623 2590 2592 ar
  2624 2591 2592 ar
  2625 2591 2600 1
  2626 2592 2601 1
  2627 2593 2582 1
  2628 2595 2586 1
  2629 2570 2582 am
  2630 2602 2603 1
  2631 2603 2614 1
  2632 2603 2606 1
  2633 2603 2604 1
  2634 2604 2605 2
  2635 2606 2616 1
  2636 2606 2607 1
  2637 2607 2608 ar
  2638 2607 2609 ar
  2639 2608 2617 1
  2640 2608 2610 ar
  2641 2609 2611 ar
  2642 2609 2618 1
  2643 2610 2619 1
  2644 2610 2612 ar
  2645 2611 2612 ar
  2646 2611 2620 1
  2647 2612 2621 1
  2648 2613 2602 1
  2649 2615 2606 1
  2650 2584 2602 am
  2651 2622 2623 1
  2652 2623 2628 1
  2653 2623 2626 1
  2654 2623 2624 1
  2655 2624 2625 2
  2656 2626 2629 1
  2657 2626 2630 1
  2658 2626 2631 1
  2659 2627 2622 1
  2660 2604 2622 am
  2661 2632 2633 1
  2662 2633 2639 1
  2663 2633 2636 1
  2664 2633 2634 1
  2665 2634 2635 2
  2666 2636 2641 1
  2667 2636 2637 1
  2668 2638 2632 1
  2669 2640 2636 1
  2670 2642 2637 1
  2671 2624 2632 am
  2672 2643 2644 1
  2673 2644 2645 1
  2674 2644 2651 1
  2675 2644 2647 1
  2676 2645 2646 2
  2677 2647 2648 1
  2678 2647 2652 1
  2679 2647 2649 1
  2680 2648 2653 1
  2681 2648 2655 1
  2682 2648 2654 1
  2683 2649 2656 1
  2684 2649 2657 1
  2685 2649 2658 1
  2686 2650 2643 1
  2687 2634 2643 am
  2688 2659 2660 1
  2689 2660 2663 1
  2690 2660 2668 1
  2691 2660 2661 1
  2692 2661 2662 2
  2693 2663 2670 1
  2694 2663 2664 1
  2695 2664 2671 1
  2696 2664 2665 1
  2697 2664 2666 1
  2698 2665 2672 1
  2699 2665 2673 1
  2700 2665 2674 1
  2701 2666 2675 1
  2702 2666 2676 1
  2703 2666 2677 1
  2704 2667 2659 1
  2705 2669 2663 1
  2706 2645 2659 am
  2707 2678 2679 1
  2708 2679 2680 1
  2709 2679 2686 1
  2710 2679 2682 1
  2711 2680 2681 2
  2712 2682 2683 1
  2713 2682 2687 1
  2714 2682 2684 1
  2715 2683 2688 1
  2716 2683 2690 1
  2717 2683 2689 1
  2718 2684 2691 1
  2719 2684 2692 1
  2720 2684 2693 1
  2721 2685 2678 1
  2722 2661 2678 am
  2723 2694 2700 1
  2724 2694 2695 1
  2725 2695 2698 1
  2726 2695 2701 1
  2727 2695 2696 1
  2728 2696 2697 2
  2729 2698 2699 1
  2730 2698 2703 1
  2731 2699 2700 1
  2732 2699 2705 1
  2733 2700 2707 1
  2734 2702 2698 1
  2735 2704 2699 1
  2736 2706 2700 1
  2737 2680 2694 am
  2738 2708 2709 1
  2739 2709 2712 1
  2740 2709 2717 1
  2741 2709 2710 1
  2742 2710 2711 2
  2743 2712 2719 1
  2744 2712 2713 1
  2745 2713 2720 1
  2746 2713 2714 1
  2747 2713 2715 1
  2748 2714 2721 1
  2749 2714 2722 1
  2750 2714 2723 1
  2751 2715 2724 1
  2752 2715 2725 1
  2753 2715 2726 1
  2754 2716 2708 1
  2755 2718 2712 1
  2756 2696 2708 am
  2757 2727 2728 1
  2758 2728 2731 1
  2759 2728 2736 1
  2760 2728 2729 1
  2761 2729 2730 2
  2762 2731 2738 1
  2763 2731 2732 1
  2764 2732 2739 1
  2765 2732 2733 1
  2766 2732 2734 1
  2767 2733 2740 1
  2768 2733 2741 1
  2769 2733 2742 1
  2770 2734 2743 1
  2771 2734 2744 1
  2772 2734 2745 1
  2773 2735 2727 1
  2774 2737 2731 1
  2775 2710 2727 am
  2776 2746 2747 1
  2777 2747 2750 1
  2778 2747 2755 1
  2779 2747 2748 1
  2780 2748 2749 2
  2781 2750 2757 1
  2782 2750 2751 1
  2783 2751 2758 1
  2784 2751 2752 1
  2785 2751 2753 1
  2786 2752 2759 1
  2787 2752 2760 1
  2788 2752 2761 1
  2789 2753 2762 1
  2790 2753 2763 1
  2791 2753 2764 1
  2792 2754 2746 1
  2793 2756 2750 1
  2794 2729 2746 am
  2795 2765 2766 1
  2796 2766 2774 1
  2797 2766 2769 1
  2798 2766 2767 1
  2799 2767 2768 2
  2800 2769 2776 1
  2801 2769 2770 1
  2802 2770 2778 1
  2803 2770 2771 1
  2804 2771 2772 1
  2805 2772 2779 1
  2806 2772 2780 1
  2807 2772 2781 1
  2808 2773 2765 1
  2809 2775 2769 1
  2810 2777 2770 1
  2811 2748 2765 am
  2812 2782 2783 1
  2813 2783 2786 1
  2814 2783 2791 1
  2815 2783 2784 1
  2816 2784 2785 2
  2817 2786 2793 1
  2818 2786 2787 1
  2819 2787 2794 1
  2820 2787 2788 1
  2821 2787 2789 1
  2822 2788 2795 1
  2823 2788 2796 1
  2824 2788 2797 1
  2825 2789 2798 1
  2826 2789 2799 1
  2827 2789 2800 1
  2828 2790 2782 1
  2829 2792 2786 1
  2830 2767 2782 am
  2831 2801 2802 1
  2832 2802 2803 1
  2833 2802 2807 1
  2834 2803 2804 2
  2835 2805 2801 1
  2836 2806 2802 1
  2837 2784 2801 am
  2838 2808 2809 1
  2839 2809 2810 1
  2840 2809 2816 1
  2841 2809 2812 1
  2842 2810 2811 2
  2843 2812 2813 1
  2844 2812 2817 1
  2845 2812 2814 1
  2846 2813 2818 1
  2847 2813 2820 1
  2848 2813 2819 1
  2849 2814 2821 1
  2850 2814 2822 1
  2851 2814 2823 1
  2852 2815 2808 1
  2853 2803 2808 am
  2854 2824 2825 1
  2855 2825 2837 1
  2856 2825 2828 1
  2857 2825 2826 1
  2858 2826 2827 2
  2859 2828 2829 1
  2860 2828 2839 1
  2861 2829 2831 ar
  2862 2829 2830 ar
  2863 2830 2840 1
  2864 2830 2832 ar
  2865 2831 2833 ar
  2866 2831 2841 1
  2867 2832 2834 ar
  2868 2832 2842 1
  2869 2833 2834 ar
  2870 2833 2843 1
  2871 2834 2835 1
  2872 2835 2844 1
  2873 2836 2824 1
  2874 2838 2828 1
  2875 2810 2824 am
  2876 2845 2846 1
  2877 2846 2849 1
  2878 2846 2854 1
  2879 2846 2847 1
  2880 2847 2848 2
  2881 2849 2856 1
  2882 2849 2850 1
  2883 2850 2857 1
  2884 2850 2851 1
  2885 2850 2852 1
  2886 2851 2858 1
  2887 2851 2859 1
  2888 2851 2860 1
  2889 2852 2861 1
  2890 2852 2862 1
  2891 2852 2863 1
  2892 2853 2845 1
  2893 2855 2849 1
  2894 2826 2845 am
  2895 2864 2865 1
  2896 2865 2866 1
  2897 2865 2876 1
  2898 2865 2868 1
  2899 2866 2867 2
  2900 2868 2878 1
  2901 2868 2869 1
  2902 2869 2880 1
  2903 2869 2870 1
  2904 2870 2871 1
  2905 2870 2882 1
  2906 2871 2883 1
  2907 2871 2872 2
  2908 2872 2873 2
  2909 2872 2874 2
  2910 2873 2884 1
  2911 2873 2885 1
  2912 2874 2886 1
  2913 2874 2887 1
  2914 2875 2864 1
  2915 2877 2868 1
  2916 2879 2869 1
  2917 2881 2870 1
  2918 2847 2864 am
  2919 2888 2889 1
  2920 2889 2897 1
[truncated: 89,880 more chars]
