# Supplementary material for: The pocketome of G-protein-coupled receptors reveals previously untargeted allosteric sites
Source: Nat Commun. 2022 May 10;13:2567. doi: 10.1038/s41467-022-29609-6 (PMC9091257; doi:10.1038/s41467-022-29609-6)
Supplement: Supplementary file 4 — Supplementary Data 1 [file 41467_2022_29609_MOESM4_ESM.zip › docking_files/3vw7/mols.mol2]

# TRIPOS MOL2 file generated by SEED

@<TRIPOS>MOLECULE
methanamine
 8 7 0 0 0
****
USER_CHARGES
INVALID_CHARGES
Pose:   1 Cluster:   1 Fr_nu: 1244461 TotEn:   -61.96
@<TRIPOS>ATOM
      1 C1        -75.2128  -26.8038  -57.1566 C.3    1 LIG       0.04000
      2 N1        -76.0805  -25.9466  -57.9870 N.4    1 LIG      -0.30000
      3 H1        -75.7126  -27.7664  -57.0346 H      1 LIG       0.09000
      4 H2        -74.2602  -26.9191  -57.6772 H      1 LIG       0.09000
      5 H3        -75.0763  -26.3077  -56.1937 H      1 LIG       0.09000
      6 H4        -75.6594  -25.0204  -58.1373 H      1 LIG       0.33000
      7 H5        -76.9975  -25.8014  -57.5441 H      1 LIG       0.33000
      8 H6        -76.2461  -26.3650  -58.9119 H      1 LIG       0.33000
@<TRIPOS>BOND
      1       1       2 1
      2       1       3 1
      3       1       4 1
      4       1       5 1
      5       2       6 1
      6       2       7 1
      7       2       8 1
@<TRIPOS>ALT_TYPE
CGenFF_4.0_ALT_TYPE_SET
CGenFF_4.0 1 CG334 2 NG3P3 3 HGA3 4 HGA3 5 HGA3 6 HGP2 7 HGP2 8 HGP2
@<TRIPOS>MOLECULE
methanamine
 8 7 0 0 0
****
USER_CHARGES
INVALID_CHARGES
Pose:   2 Cluster:   2 Fr_nu: 1243573 TotEn:   -51.91
@<TRIPOS>ATOM
      1 C1        -74.8054  -26.9618  -56.7080 C.3    1 LIG       0.04000
      2 N1        -76.2356  -26.7613  -57.0107 N.4    1 LIG      -0.30000
      3 H1        -74.2715  -26.0566  -57.0031 H      1 LIG       0.09000
      4 H2        -74.7127  -27.1402  -55.6351 H      1 LIG       0.09000
      5 H3        -74.4607  -27.8249  -57.2808 H      1 LIG       0.09000
      6 H4        -76.7927  -27.5863  -56.7526 H      1 LIG       0.33000
      7 H5        -76.3854  -26.5881  -58.0135 H      1 LIG       0.33000
      8 H6        -76.6182  -25.9564  -56.4970 H      1 LIG       0.33000
@<TRIPOS>BOND
      1       1       2 1
      2       1       3 1
      3       1       4 1
      4       1       5 1
      5       2       6 1
      6       2       7 1
      7       2       8 1
@<TRIPOS>ALT_TYPE
CGenFF_4.0_ALT_TYPE_SET
CGenFF_4.0 1 CG334 2 NG3P3 3 HGA3 4 HGA3 5 HGA3 6 HGP2 7 HGP2 8 HGP2
@<TRIPOS>MOLECULE
methanamine
 8 7 0 0 0
****
USER_CHARGES
INVALID_CHARGES
Pose:   3 Cluster:   3 Fr_nu: 1289808 TotEn:   -48.15
@<TRIPOS>ATOM
      1 C1        -84.6375   -3.8131  -33.0612 C.3    1 LIG       0.04000
      2 N1        -85.6642   -4.8330  -33.3492 N.4    1 LIG      -0.30000
      3 H1        -85.1410   -2.9436  -32.6348 H      1 LIG       0.09000
      4 H2        -83.9286   -4.2437  -32.3515 H      1 LIG       0.09000
      5 H3        -84.1457   -3.5593  -34.0023 H      1 LIG       0.09000
      6 H4        -85.2471   -5.6808  -33.7554 H      1 LIG       0.33000
      7 H5        -86.3637   -4.4821  -34.0168 H      1 LIG       0.33000
      8 H6        -86.1645   -5.1129  -32.4952 H      1 LIG       0.33000
@<TRIPOS>BOND
      1       1       2 1
      2       1       3 1
      3       1       4 1
      4       1       5 1
      5       2       6 1
      6       2       7 1
      7       2       8 1
@<TRIPOS>ALT_TYPE
CGenFF_4.0_ALT_TYPE_SET
CGenFF_4.0 1 CG334 2 NG3P3 3 HGA3 4 HGA3 5 HGA3 6 HGP2 7 HGP2 8 HGP2
@<TRIPOS>MOLECULE
methanamine
 8 7 0 0 0
****
USER_CHARGES
INVALID_CHARGES
Pose:   4 Cluster:   4 Fr_nu: 838068 TotEn:   -47.73
@<TRIPOS>ATOM
      1 C1        -79.2085  -29.4517  -53.8510 C.3    1 LIG       0.04000
      2 N1        -78.0743  -29.6017  -52.9191 N.4    1 LIG      -0.30000
      3 H1        -78.8716  -29.7661  -54.8405 H      1 LIG       0.09000
      4 H2        -80.0214  -30.0863  -53.4929 H      1 LIG       0.09000
      5 H3        -79.5027  -28.4004  -53.8525 H      1 LIG       0.09000
      6 H4        -78.3331  -29.3187  -51.9649 H      1 LIG       0.33000
      7 H5        -77.2741  -29.0231  -53.2071 H      1 LIG       0.33000
      8 H6        -77.7513  -30.5773  -52.8758 H      1 LIG       0.33000
@<TRIPOS>BOND
      1       1       2 1
      2       1       3 1
      3       1       4 1
      4       1       5 1
      5       2       6 1
      6       2       7 1
      7       2       8 1
@<TRIPOS>ALT_TYPE
CGenFF_4.0_ALT_TYPE_SET
CGenFF_4.0 1 CG334 2 NG3P3 3 HGA3 4 HGA3 5 HGA3 6 HGP2 7 HGP2 8 HGP2
@<TRIPOS>MOLECULE
methanamine
 8 7 0 0 0
****
USER_CHARGES
INVALID_CHARGES
Pose:   5 Cluster:   5 Fr_nu: 836715 TotEn:   -47.53
@<TRIPOS>ATOM
      1 C1        -79.2085  -29.4517  -53.8510 C.3    1 LIG       0.04000
      2 N1        -79.3556  -30.2335  -52.6082 N.4    1 LIG      -0.30000
      3 H1        -78.1628  -29.1498  -53.9339 H      1 LIG       0.09000
      4 H2        -79.4995  -30.0927  -54.6854 H      1 LIG       0.09000
      5 H3        -79.8635  -28.5814  -53.7775 H      1 LIG       0.09000
      6 H4        -80.3259  -30.5472  -52.4752 H      1 LIG       0.33000
      7 H5        -79.0943  -29.6776  -51.7831 H      1 LIG       0.33000
      8 H6        -78.7582  -31.0708  -52.6192 H      1 LIG       0.33000
@<TRIPOS>BOND
      1       1       2 1
      2       1       3 1
      3       1       4 1
      4       1       5 1
      5       2       6 1
      6       2       7 1
      7       2       8 1
@<TRIPOS>ALT_TYPE
CGenFF_4.0_ALT_TYPE_SET
CGenFF_4.0 1 CG334 2 NG3P3 3 HGA3 4 HGA3 5 HGA3 6 HGP2 7 HGP2 8 HGP2
@<TRIPOS>MOLECULE
methanamine
 8 7 0 0 0
****
USER_CHARGES
INVALID_CHARGES
Pose:   6 Cluster:   6 Fr_nu: 1226644 TotEn:   -46.25
@<TRIPOS>ATOM
      1 C1        -83.3488  -30.7718  -42.2855 C.3    1 LIG       0.04000
      2 N1        -83.6647  -30.8291  -43.7258 N.4    1 LIG      -0.30000
      3 H1        -83.6462  -29.7882  -41.9173 H      1 LIG       0.09000
      4 H2        -83.9117  -31.5639  -41.7882 H      1 LIG       0.09000
      5 H3        -82.2737  -30.9241  -42.1731 H      1 LIG       0.09000
      6 H4        -83.4050  -31.7381  -44.1307 H      1 LIG       0.33000
      7 H5        -83.1596  -30.1017  -44.2491 H      1 LIG       0.33000
      8 H6        -84.6698  -30.6908  -43.8949 H      1 LIG       0.33000
@<TRIPOS>BOND
      1       1       2 1
      2       1       3 1
      3       1       4 1
      4       1       5 1
      5       2       6 1
      6       2       7 1
      7       2       8 1
@<TRIPOS>ALT_TYPE
CGenFF_4.0_ALT_TYPE_SET
CGenFF_4.0 1 CG334 2 NG3P3 3 HGA3 4 HGA3 5 HGA3 6 HGP2 7 HGP2 8 HGP2
@<TRIPOS>MOLECULE
methanamine
 8 7 0 0 0
****
USER_CHARGES
INVALID_CHARGES
Pose:   7 Cluster:   7 Fr_nu: 1226167 TotEn:   -40.82
@<TRIPOS>ATOM
      1 C1        -83.2895  -30.1695  -41.0834 C.3    1 LIG       0.04000
      2 N1        -82.7003  -30.6933  -42.3307 N.4    1 LIG      -0.30000
      3 H1        -83.6693  -31.0180  -40.5114 H      1 LIG       0.09000
      4 H2        -82.5027  -29.6473  -40.5357 H      1 LIG       0.09000
      5 H3        -84.0969  -29.4873  -41.3563 H      1 LIG       0.09000
      6 H4        -82.3234  -29.9352  -42.9147 H      1 LIG       0.33000
      7 H5        -83.3992  -31.1979  -42.8919 H      1 LIG       0.33000
      8 H6        -81.9297  -31.3462  -42.1359 H      1 LIG       0.33000
@<TRIPOS>BOND
      1       1       2 1
      2       1       3 1
      3       1       4 1
      4       1       5 1
      5       2       6 1
      6       2       7 1
      7       2       8 1
@<TRIPOS>ALT_TYPE
CGenFF_4.0_ALT_TYPE_SET
CGenFF_4.0 1 CG334 2 NG3P3 3 HGA3 4 HGA3 5 HGA3 6 HGP2 7 HGP2 8 HGP2
@<TRIPOS>MOLECULE
methanamine
 8 7 0 0 0
****
USER_CHARGES
INVALID_CHARGES
Pose:   8 Cluster:   8 Fr_nu: 1240547 TotEn:   -40.44
@<TRIPOS>ATOM
      1 C1        -84.1280   -4.5910  -32.5571 C.3    1 LIG       0.04000
      2 N1        -84.7262   -3.7430  -33.6062 N.4    1 LIG      -0.30000
      3 H1        -84.9174   -5.2258  -32.1504 H      1 LIG       0.09000
      4 H2        -83.3416   -5.1902  -33.0199 H      1 LIG       0.09000
      5 H3        -83.7190   -3.9326  -31.7884 H      1 LIG       0.09000
      6 H4        -84.0261   -3.1194  -34.0287 H      1 LIG       0.33000
      7 H5        -85.4779   -3.1522  -33.2266 H      1 LIG       0.33000
      8 H6        -85.1309   -4.3113  -34.3620 H      1 LIG       0.33000
@<TRIPOS>BOND
      1       1       2 1
      2       1       3 1
      3       1       4 1
      4       1       5 1
      5       2       6 1
      6       2       7 1
      7       2       8 1
@<TRIPOS>ALT_TYPE
CGenFF_4.0_ALT_TYPE_SET
CGenFF_4.0 1 CG334 2 NG3P3 3 HGA3 4 HGA3 5 HGA3 6 HGP2 7 HGP2 8 HGP2
@<TRIPOS>MOLECULE
methanamine
 8 7 0 0 0
****
USER_CHARGES
INVALID_CHARGES
Pose:   9 Cluster:   9 Fr_nu: 1147663 TotEn:   -40.31
@<TRIPOS>ATOM
      1 C1        -83.4124  -30.5590  -41.7620 C.3    1 LIG       0.04000
      2 N1        -84.3181  -30.0281  -42.7989 N.4    1 LIG      -0.30000
      3 H1        -83.8344  -31.4978  -41.3987 H      1 LIG       0.09000
      4 H2        -82.4355  -30.7196  -42.2220 H      1 LIG       0.09000
      5 H3        -83.3523  -29.8198  -40.9609 H      1 LIG       0.09000
      6 H4        -83.9704  -29.1388  -43.1809 H      1 LIG       0.33000
      7 H5        -85.2593  -29.8558  -42.4213 H      1 LIG       0.33000
      8 H6        -84.4151  -30.6855  -43.5841 H      1 LIG       0.33000
@<TRIPOS>BOND
      1       1       2 1
      2       1       3 1
      3       1       4 1
      4       1       5 1
      5       2       6 1
      6       2       7 1
      7       2       8 1
@<TRIPOS>ALT_TYPE
CGenFF_4.0_ALT_TYPE_SET
CGenFF_4.0 1 CG334 2 NG3P3 3 HGA3 4 HGA3 5 HGA3 6 HGP2 7 HGP2 8 HGP2
@<TRIPOS>MOLECULE
methanamine
 8 7 0 0 0
****
USER_CHARGES
INVALID_CHARGES
Pose:  10 Cluster:  10 Fr_nu: 299627 TotEn:   -33.46
@<TRIPOS>ATOM
      1 C1        -74.7775   -6.3876  -48.8025 C.3    1 LIG       0.04000
      2 N1        -75.3780   -7.6644  -49.2342 N.4    1 LIG      -0.30000
      3 H1        -73.9796   -6.1395  -49.5048 H      1 LIG       0.09000
      4 H2        -75.5618   -5.6283  -48.8150 H      1 LIG       0.09000
      5 H3        -74.3831   -6.5281  -47.7943 H      1 LIG       0.09000
      6 H4        -76.1406   -7.9513  -48.6067 H      1 LIG       0.33000
      7 H5        -74.6820   -8.4218  -49.2417 H      1 LIG       0.33000
      8 H6        -75.7683   -7.5932  -50.1832 H      1 LIG       0.33000
@<TRIPOS>BOND
      1       1       2 1
      2       1       3 1
      3       1       4 1
      4       1       5 1
      5       2       6 1
      6       2       7 1
      7       2       8 1
@<TRIPOS>ALT_TYPE
CGenFF_4.0_ALT_TYPE_SET
CGenFF_4.0 1 CG334 2 NG3P3 3 HGA3 4 HGA3 5 HGA3 6 HGP2 7 HGP2 8 HGP2
@<TRIPOS>MOLECULE
methanamine
 8 7 0 0 0
****
USER_CHARGES
INVALID_CHARGES
Pose:  11 Cluster:  11 Fr_nu: 534521 TotEn:   -32.19
@<TRIPOS>ATOM
      1 C1        -71.5806   -5.5087  -33.1867 C.3    1 LIG       0.04000
      2 N1        -70.1819   -5.8608  -33.4984 N.4    1 LIG      -0.30000
      3 H1        -71.6634   -4.4205  -33.2065 H      1 LIG       0.09000
      4 H2        -72.2174   -5.9649  -33.9471 H      1 LIG       0.09000
      5 H3        -71.8107   -5.9017  -32.1946 H      1 LIG       0.09000
      6 H4        -70.0419   -6.8796  -33.4943 H      1 LIG       0.33000
      7 H5        -69.5320   -5.4564  -32.8113 H      1 LIG       0.33000
      8 H6        -69.9061   -5.5141  -34.4267 H      1 LIG       0.33000
@<TRIPOS>BOND
      1       1       2 1
      2       1       3 1
      3       1       4 1
      4       1       5 1
      5       2       6 1
      6       2       7 1
      7       2       8 1
@<TRIPOS>ALT_TYPE
CGenFF_4.0_ALT_TYPE_SET
CGenFF_4.0 1 CG334 2 NG3P3 3 HGA3 4 HGA3 5 HGA3 6 HGP2 7 HGP2 8 HGP2
@<TRIPOS>MOLECULE
methanamine
 8 7 0 0 0
****
USER_CHARGES
INVALID_CHARGES
Pose:  12 Cluster:  12 Fr_nu: 1266739 TotEn:   -27.96
@<TRIPOS>ATOM
      1 C1        -84.5860   -0.6322  -36.5815 C.3    1 LIG       0.04000
      2 N1        -85.6093   -0.7036  -35.5208 N.4    1 LIG      -0.30000
      3 H1        -83.9222   -1.4906  -36.4635 H      1 LIG       0.09000
      4 H2        -85.0999   -0.6625  -37.5442 H      1 LIG       0.09000
      5 H3        -84.0408    0.3054  -36.4569 H      1 LIG       0.09000
      6 H4        -86.2676    0.0842  -35.5812 H      1 LIG       0.33000
      7 H5        -85.1816   -0.6785  -34.5857 H      1 LIG       0.33000
      8 H6        -86.1580   -1.5712  -35.5871 H      1 LIG       0.33000
@<TRIPOS>BOND
      1       1       2 1
      2       1       3 1
      3       1       4 1
      4       1       5 1
      5       2       6 1
      6       2       7 1
      7       2       8 1
@<TRIPOS>ALT_TYPE
CGenFF_4.0_ALT_TYPE_SET
CGenFF_4.0 1 CG334 2 NG3P3 3 HGA3 4 HGA3 5 HGA3 6 HGP2 7 HGP2 8 HGP2
@<TRIPOS>MOLECULE
methanamine
 8 7 0 0 0
****
USER_CHARGES
INVALID_CHARGES
Pose:  13 Cluster:  13 Fr_nu:  85870 TotEn:    -4.74
@<TRIPOS>ATOM
      1 C1        -66.6970   -3.2978  -22.3445 C.3    1 LIG       0.04000
      2 N1        -65.7594   -2.9851  -23.4401 N.4    1 LIG      -0.30000
      3 H1        -67.6808   -3.4686  -22.7854 H      1 LIG       0.09000
      4 H2        -66.3326   -4.1938  -21.8383 H      1 LIG       0.09000
      5 H3        -66.7144   -2.4431  -21.6656 H      1 LIG       0.09000
      6 H4        -64.8101   -2.8134  -23.0837 H      1 LIG       0.33000
      7 H5        -66.0530   -2.1448  -23.9557 H      1 LIG       0.33000
      8 H6        -65.7012   -3.7584  -24.1158 H      1 LIG       0.33000
@<TRIPOS>BOND
      1       1       2 1
      2       1       3 1
      3       1       4 1
      4       1       5 1
      5       2       6 1
      6       2       7 1
      7       2       8 1
@<TRIPOS>ALT_TYPE
CGenFF_4.0_ALT_TYPE_SET
CGenFF_4.0 1 CG334 2 NG3P3 3 HGA3 4 HGA3 5 HGA3 6 HGP2 7 HGP2 8 HGP2
@<TRIPOS>MOLECULE
methanamine
 8 7 0 0 0
****
USER_CHARGES
INVALID_CHARGES
Pose:  14 Cluster:  14 Fr_nu: 1280906 TotEn:    -3.92
@<TRIPOS>ATOM
      1 C1        -54.5370  -15.3600  -21.7103 C.3    1 LIG       0.04000
      2 N1        -53.3996  -16.2710  -21.9420 N.4    1 LIG      -0.30000
      3 H1        -54.1366  -14.3535  -21.5759 H      1 LIG       0.09000
      4 H2        -55.1886  -15.4099  -22.5847 H      1 LIG       0.09000
      5 H3        -55.0581  -15.6981  -20.8126 H      1 LIG       0.09000
      6 H4        -53.7167  -17.2401  -22.0765 H      1 LIG       0.33000
      7 H5        -52.7480  -16.2663  -21.1461 H      1 LIG       0.33000
      8 H6        -52.8673  -16.0006  -22.7796 H      1 LIG       0.33000
@<TRIPOS>BOND
      1       1       2 1
      2       1       3 1
      3       1       4 1
      4       1       5 1
      5       2       6 1
      6       2       7 1
      7       2       8 1
@<TRIPOS>ALT_TYPE
CGenFF_4.0_ALT_TYPE_SET
CGenFF_4.0 1 CG334 2 NG3P3 3 HGA3 4 HGA3 5 HGA3 6 HGP2 7 HGP2 8 HGP2
@<TRIPOS>MOLECULE
methanol
 6 5 0 0 0
****
USER_CHARGES
INVALID_CHARGES
Pose:   1 Cluster:   1 Fr_nu: 182519 TotEn:   -23.20
@<TRIPOS>ATOM
      1 C1        -50.5828   -6.9628  -25.0681 C.3    1 LIG      -0.04000
      2 O1        -50.1519   -6.9673  -26.4167 O.3    1 LIG      -0.65000
      3 H1        -50.0683   -6.1675  -24.5231 H      1 LIG       0.09000
      4 H2        -50.3648   -7.9317  -24.6117 H      1 LIG       0.09000
      5 H3        -51.6600   -6.7829  -25.0397 H      1 LIG       0.09000
      6 H4        -50.6295   -7.6850  -26.8667 H      1 LIG       0.42000
@<TRIPOS>BOND
      1       1       2 1
      2       1       3 1
      3       1       4 1
      4       1       5 1
      5       2       6 1
@<TRIPOS>ALT_TYPE
CGenFF_4.0_ALT_TYPE_SET
CGenFF_4.0 1 CG331 2 OG311 3 HGA3 4 HGA3 5 HGA3 6 HGP1
@<TRIPOS>MOLECULE
methanol
 6 5 0 0 0
****
USER_CHARGES
INVALID_CHARGES
Pose:   2 Cluster:   2 Fr_nu: 8422620 TotEn:   -15.88
@<TRIPOS>ATOM
      1 C1        -80.1849  -12.3637  -40.7058 C.3    1 LIG      -0.04000
      2 O1        -80.5303  -13.7295  -40.5656 O.3    1 LIG      -0.65000
      3 H1        -80.3115  -11.8548  -39.7471 H      1 LIG       0.09000
      4 H2        -80.8233  -11.9013  -41.4629 H      1 LIG       0.09000
      5 H3        -79.1407  -12.2915  -41.0190 H      1 LIG       0.09000
      6 H4        -80.4055  -14.1464  -41.4353 H      1 LIG       0.42000
@<TRIPOS>BOND
      1       1       2 1
      2       1       3 1
      3       1       4 1
      4       1       5 1
      5       2       6 1
@<TRIPOS>ALT_TYPE
CGenFF_4.0_ALT_TYPE_SET
CGenFF_4.0 1 CG331 2 OG311 3 HGA3 4 HGA3 5 HGA3 6 HGP1
@<TRIPOS>MOLECULE
methanol
 6 5 0 0 0
****
USER_CHARGES
INVALID_CHARGES
Pose:   3 Cluster:   3 Fr_nu: 8485247 TotEn:   -15.67
@<TRIPOS>ATOM
      1 C1        -87.4641    0.0297  -44.7892 C.3    1 LIG      -0.04000
      2 O1        -87.6148   -1.2275  -44.1558 O.3    1 LIG      -0.65000
      3 H1        -86.9937    0.7329  -44.0975 H      1 LIG       0.09000
      4 H2        -88.4441    0.4041  -45.0957 H      1 LIG       0.09000
      5 H3        -86.8299   -0.0901  -45.6707 H      1 LIG       0.09000
      6 H4        -88.0347   -1.8232  -44.7997 H      1 LIG       0.42000
@<TRIPOS>BOND
      1       1       2 1
      2       1       3 1
      3       1       4 1
      4       1       5 1
      5       2       6 1
@<TRIPOS>ALT_TYPE
CGenFF_4.0_ALT_TYPE_SET
CGenFF_4.0 1 CG331 2 OG311 3 HGA3 4 HGA3 5 HGA3 6 HGP1
@<TRIPOS>MOLECULE
methanol
 6 5 0 0 0
****
USER_CHARGES
INVALID_CHARGES
Pose:   4 Cluster:   4 Fr_nu: 1813486 TotEn:   -15.22
@<TRIPOS>ATOM
      1 C1        -73.0535   -3.2858  -45.7223 C.3    1 LIG      -0.04000
      2 O1        -72.0932   -4.1938  -45.2147 O.3    1 LIG      -0.65000
      3 H1        -73.6770   -2.9182  -44.9036 H      1 LIG       0.09000
      4 H2        -73.6733   -3.7890  -46.4688 H      1 LIG       0.09000
      5 H3        -72.5355   -2.4445  -46.1888 H      1 LIG       0.09000
      6 H4        -71.5603   -4.4975  -45.9694 H      1 LIG       0.42000
@<TRIPOS>BOND
      1       1       2 1
      2       1       3 1
      3       1       4 1
      4       1       5 1
      5       2       6 1
@<TRIPOS>ALT_TYPE
CGenFF_4.0_ALT_TYPE_SET
CGenFF_4.0 1 CG331 2 OG311 3 HGA3 4 HGA3 5 HGA3 6 HGP1
@<TRIPOS>MOLECULE
methanol
 6 5 0 0 0
****
USER_CHARGES
INVALID_CHARGES
Pose:   5 Cluster:   5 Fr_nu: 839882 TotEn:   -14.28
@<TRIPOS>ATOM
      1 C1        -71.2214   -5.8555  -33.1370 C.3    1 LIG      -0.04000
      2 O1        -71.2585   -5.1357  -34.3556 O.3    1 LIG      -0.65000
      3 H1        -71.7158   -5.2745  -32.3546 H      1 LIG       0.09000
      4 H2        -70.1824   -6.0505  -32.8594 H      1 LIG       0.09000
      5 H3        -71.7456   -6.8050  -33.2689 H      1 LIG       0.09000
      6 H4        -70.8111   -5.6824  -35.0239 H      1 LIG       0.42000
@<TRIPOS>BOND
      1       1       2 1
      2       1       3 1
      3       1       4 1
      4       1       5 1
      5       2       6 1
@<TRIPOS>ALT_TYPE
CGenFF_4.0_ALT_TYPE_SET
CGenFF_4.0 1 CG331 2 OG311 3 HGA3 4 HGA3 5 HGA3 6 HGP1
@<TRIPOS>MOLECULE
methanol
 6 5 0 0 0
****
USER_CHARGES
INVALID_CHARGES
Pose:   6 Cluster:   6 Fr_nu: 7754932 TotEn:   -14.27
@<TRIPOS>ATOM
      1 C1        -46.0220  -20.7059  -27.7896 C.3    1 LIG      -0.04000
      2 O1        -46.0008  -19.3037  -27.5952 O.3    1 LIG      -0.65000
      3 H1        -46.1689  -21.2056  -26.8289 H      1 LIG       0.09000
      4 H2        -45.0786  -21.0268  -28.2386 H      1 LIG       0.09000
      5 H3        -46.8470  -20.9595  -28.4594 H      1 LIG       0.09000
      6 H4        -45.8688  -18.8964  -28.4683 H      1 LIG       0.42000
@<TRIPOS>BOND
      1       1       2 1
      2       1       3 1
      3       1       4 1
      4       1       5 1
      5       2       6 1
@<TRIPOS>ALT_TYPE
CGenFF_4.0_ALT_TYPE_SET
CGenFF_4.0 1 CG331 2 OG311 3 HGA3 4 HGA3 5 HGA3 6 HGP1
@<TRIPOS>MOLECULE
methanol
 6 5 0 0 0
****
USER_CHARGES
INVALID_CHARGES
Pose:   7 Cluster:   7 Fr_nu: 913942 TotEn:   -13.83
@<TRIPOS>ATOM
      1 C1        -50.2228    2.0570  -33.1407 C.3    1 LIG      -0.04000
      2 O1        -50.0633    1.0265  -32.1831 O.3    1 LIG      -0.65000
      3 H1        -50.5881    2.9609  -32.6469 H      1 LIG       0.09000
      4 H2        -50.9320    1.7362  -33.9079 H      1 LIG       0.09000
      5 H3        -49.2556    2.2637  -33.6049 H      1 LIG       0.09000
      6 H4        -49.7386    0.2427  -32.6585 H      1 LIG       0.42000
@<TRIPOS>BOND
      1       1       2 1
      2       1       3 1
      3       1       4 1
      4       1       5 1
      5       2       6 1
@<TRIPOS>ALT_TYPE
CGenFF_4.0_ALT_TYPE_SET
CGenFF_4.0 1 CG331 2 OG311 3 HGA3 4 HGA3 5 HGA3 6 HGP1
@<TRIPOS>MOLECULE
methanol
 6 5 0 0 0
****
USER_CHARGES
INVALID_CHARGES
Pose:   8 Cluster:   8 Fr_nu: 1834598 TotEn:   -13.44
@<TRIPOS>ATOM
      1 C1        -54.8788  -12.2192  -22.9182 C.3    1 LIG      -0.04000
      2 O1        -53.8484  -11.3890  -23.4219 O.3    1 LIG      -0.65000
      3 H1        -54.7157  -12.3976  -21.8525 H      1 LIG       0.09000
      4 H2        -54.8818  -13.1678  -23.4611 H      1 LIG       0.09000
      5 H3        -55.8394  -11.7182  -23.0586 H      1 LIG       0.09000
      6 H4        -54.0275  -11.2538  -24.3682 H      1 LIG       0.42000
@<TRIPOS>BOND
      1       1       2 1
      2       1       3 1
      3       1       4 1
      4       1       5 1
      5       2       6 1
@<TRIPOS>ALT_TYPE
CGenFF_4.0_ALT_TYPE_SET
CGenFF_4.0 1 CG331 2 OG311 3 HGA3 4 HGA3 5 HGA3 6 HGP1
@<TRIPOS>MOLECULE
methanol
 6 5 0 0 0
****
USER_CHARGES
INVALID_CHARGES
Pose:   9 Cluster:   9 Fr_nu: 2512894 TotEn:   -13.30
@<TRIPOS>ATOM
      1 C1        -72.7000  -14.2498  -55.7338 C.3    1 LIG      -0.04000
      2 O1        -73.0998  -13.9219  -57.0517 O.3    1 LIG      -0.65000
      3 H1        -71.7471  -13.7641  -55.5098 H      1 LIG       0.09000
      4 H2        -72.5987  -15.3342  -55.6420 H      1 LIG       0.09000
      5 H3        -73.4601  -13.8962  -55.0333 H      1 LIG       0.09000
      6 H4        -73.9474  -14.3706  -57.2130 H      1 LIG       0.42000
@<TRIPOS>BOND
      1       1       2 1
      2       1       3 1
      3       1       4 1
      4       1       5 1
      5       2       6 1
@<TRIPOS>ALT_TYPE
CGenFF_4.0_ALT_TYPE_SET
CGenFF_4.0 1 CG331 2 OG311 3 HGA3 4 HGA3 5 HGA3 6 HGP1
@<TRIPOS>MOLECULE
methanol
 6 5 0 0 0
****
USER_CHARGES
INVALID_CHARGES
Pose:  10 Cluster:  10 Fr_nu: 8476613 TotEn:   -13.02
@<TRIPOS>ATOM
      1 C1        -80.2897  -12.9348  -41.1397 C.3    1 LIG      -0.04000
      2 O1        -78.9675  -12.7884  -41.6242 O.3    1 LIG      -0.65000
      3 H1        -80.2880  -13.5917  -40.2664 H      1 LIG       0.09000
      4 H2        -80.9218  -13.3570  -41.9251 H      1 LIG       0.09000
      5 H3        -80.6742  -11.9531  -40.8536 H      1 LIG       0.09000
      6 H4        -79.0101  -12.2002  -42.3974 H      1 LIG       0.42000
@<TRIPOS>BOND
      1       1       2 1
      2       1       3 1
      3       1       4 1
      4       1       5 1
      5       2       6 1
@<TRIPOS>ALT_TYPE
CGenFF_4.0_ALT_TYPE_SET
CGenFF_4.0 1 CG331 2 OG311 3 HGA3 4 HGA3 5 HGA3 6 HGP1
@<TRIPOS>MOLECULE
methanol
 6 5 0 0 0
****
USER_CHARGES
INVALID_CHARGES
Pose:  11 Cluster:  11 Fr_nu: 1833861 TotEn:   -12.83
@<TRIPOS>ATOM
      1 C1        -54.8788  -12.2192  -22.9182 C.3    1 LIG      -0.04000
      2 O1        -54.2952  -11.8562  -21.6804 O.3    1 LIG      -0.65000
      3 H1        -54.5155  -11.5510  -23.7030 H      1 LIG       0.09000
      4 H2        -55.9670  -12.1519  -22.8427 H      1 LIG       0.09000
      5 H3        -54.5949  -13.2467  -23.1574 H      1 LIG       0.09000
      6 H4        -54.6413  -12.4704  -21.0105 H      1 LIG       0.42000
@<TRIPOS>BOND
      1       1       2 1
      2       1       3 1
      3       1       4 1
      4       1       5 1
      5       2       6 1
@<TRIPOS>ALT_TYPE
CGenFF_4.0_ALT_TYPE_SET
CGenFF_4.0 1 CG331 2 OG311 3 HGA3 4 HGA3 5 HGA3 6 HGP1
@<TRIPOS>MOLECULE
methanol
 6 5 0 0 0
****
USER_CHARGES
INVALID_CHARGES
Pose:  12 Cluster:  12 Fr_nu: 240297 TotEn:   -12.81
@<TRIPOS>ATOM
      1 C1        -73.1149   -2.1660  -45.9857 C.3    1 LIG      -0.04000
      2 O1        -72.5578   -3.4121  -45.6097 O.3    1 LIG      -0.65000
      3 H1        -73.7660   -1.8013  -45.1874 H      1 LIG       0.09000
      4 H2        -73.6858   -2.2851  -46.9101 H      1 LIG       0.09000
      5 H3        -72.3062   -1.4498  -46.1489 H      1 LIG       0.09000
      6 H4        -71.9876   -3.7025  -46.3420 H      1 LIG       0.42000
@<TRIPOS>BOND
      1       1       2 1
      2       1       3 1
      3       1       4 1
      4       1       5 1
      5       2       6 1
@<TRIPOS>ALT_TYPE
CGenFF_4.0_ALT_TYPE_SET
CGenFF_4.0 1 CG331 2 OG311 3 HGA3 4 HGA3 5 HGA3 6 HGP1
@<TRIPOS>MOLECULE
methanol
 6 5 0 0 0
****
USER_CHARGES
INVALID_CHARGES
Pose:  13 Cluster:  13 Fr_nu: 241047 TotEn:   -12.71
@<TRIPOS>ATOM
      1 C1        -72.9600   -3.3692  -45.9139 C.3    1 LIG      -0.04000
      2 O1        -73.3522   -2.0134  -46.0263 O.3    1 LIG      -0.65000
      3 H1        -72.7419   -3.6007  -44.8684 H      1 LIG       0.09000
      4 H2        -72.0743   -3.5455  -46.5296 H      1 LIG       0.09000
      5 H3        -73.7766   -4.0056  -46.2629 H      1 LIG       0.09000
      6 H4        -73.5368   -1.8466  -46.9664 H      1 LIG       0.42000
@<TRIPOS>BOND
      1       1       2 1
      2       1       3 1
      3       1       4 1
      4       1       5 1
      5       2       6 1
@<TRIPOS>ALT_TYPE
CGenFF_4.0_ALT_TYPE_SET
CGenFF_4.0 1 CG331 2 OG311 3 HGA3 4 HGA3 5 HGA3 6 HGP1
@<TRIPOS>MOLECULE
methanol
 6 5 0 0 0
****
USER_CHARGES
INVALID_CHARGES
Pose:  14 Cluster:  14 Fr_nu: 262449 TotEn:   -12.64
@<TRIPOS>ATOM
      1 C1        -72.5012   -3.8124  -45.6000 C.3    1 LIG      -0.04000
      2 O1        -73.3117   -2.8307  -44.9807 O.3    1 LIG      -0.65000
      3 H1        -71.8264   -4.2490  -44.8595 H      1 LIG       0.09000
      4 H2        -71.9252   -3.3541  -46.4079 H      1 LIG       0.09000
      5 H3        -73.1427   -4.5953  -46.0112 H      1 LIG       0.09000
      6 H4        -73.8955   -2.4671  -45.6682 H      1 LIG       0.42000
@<TRIPOS>BOND
      1       1       2 1
      2       1       3 1
      3       1       4 1
      4       1       5 1
      5       2       6 1
@<TRIPOS>ALT_TYPE
CGenFF_4.0_ALT_TYPE_SET
CGenFF_4.0 1 CG331 2 OG311 3 HGA3 4 HGA3 5 HGA3 6 HGP1
@<TRIPOS>MOLECULE
methanol
 6 5 0 0 0
****
USER_CHARGES
INVALID_CHARGES
Pose:  15 Cluster:  15 Fr_nu: 5791523 TotEn:   -12.53
@<TRIPOS>ATOM
      1 C1        -80.1870  -13.2571  -41.4337 C.3    1 LIG      -0.04000
      2 O1        -79.5720  -12.4214  -40.4705 O.3    1 LIG      -0.65000
      3 H1        -80.5495  -14.1671  -40.9494 H      1 LIG       0.09000
      4 H2        -79.4638  -13.5098  -42.2132 H      1 LIG       0.09000
      5 H3        -81.0298  -12.7243  -41.8803 H      1 LIG       0.09000
      6 H4        -79.2639  -11.6260  -40.9376 H      1 LIG       0.42000
@<TRIPOS>BOND
      1       1       2 1
      2       1       3 1
      3       1       4 1
      4       1       5 1
      5       2       6 1
@<TRIPOS>ALT_TYPE
CGenFF_4.0_ALT_TYPE_SET
CGenFF_4.0 1 CG331 2 OG311 3 HGA3 4 HGA3 5 HGA3 6 HGP1
@<TRIPOS>MOLECULE
methanol
 6 5 0 0 0
****
USER_CHARGES
INVALID_CHARGES
Pose:  16 Cluster:  16 Fr_nu: 116907 TotEn:   -11.58
@<TRIPOS>ATOM
      1 C1        -73.6337   -3.6062  -46.6871 C.3    1 LIG      -0.04000
      2 O1        -72.2735   -3.7888  -46.3395 O.3    1 LIG      -0.65000
      3 H1        -74.2023   -3.3198  -45.7990 H      1 LIG       0.09000
      4 H2        -74.0320   -4.5347  -47.1040 H      1 LIG       0.09000
      5 H3        -73.7061   -2.8129  -47.4348 H      1 LIG       0.09000
      6 H4        -71.8025   -4.0417  -47.1519 H      1 LIG       0.42000
@<TRIPOS>BOND
      1       1       2 1
      2       1       3 1
      3       1       4 1
      4       1       5 1
      5       2       6 1
@<TRIPOS>ALT_TYPE
CGenFF_4.0_ALT_TYPE_SET
CGenFF_4.0 1 CG331 2 OG311 3 HGA3 4 HGA3 5 HGA3 6 HGP1
@<TRIPOS>MOLECULE
methanol
 6 5 0 0 0
****
USER_CHARGES
INVALID_CHARGES
Pose:  17 Cluster:  17 Fr_nu: 8422532 TotEn:   -11.47
@<TRIPOS>ATOM
      1 C1        -80.1782  -12.5887  -41.1916 C.3    1 LIG      -0.04000
      2 O1        -80.9340  -12.3745  -40.0137 O.3    1 LIG      -0.65000
      3 H1        -80.2246  -13.6449  -41.4681 H      1 LIG       0.09000
      4 H2        -79.1407  -12.2915  -41.0190 H      1 LIG       0.09000
      5 H3        -80.5989  -11.9844  -41.9987 H      1 LIG       0.09000
      6 H4        -80.8686  -11.4279  -39.8007 H      1 LIG       0.42000
@<TRIPOS>BOND
      1       1       2 1
      2       1       3 1
      3       1       4 1
      4       1       5 1
      5       2       6 1
@<TRIPOS>ALT_TYPE
CGenFF_4.0_ALT_TYPE_SET
CGenFF_4.0 1 CG331 2 OG311 3 HGA3 4 HGA3 5 HGA3 6 HGP1
@<TRIPOS>MOLECULE
methanol
 6 5 0 0 0
****
USER_CHARGES
INVALID_CHARGES
Pose:  18 Cluster:  18 Fr_nu: 8422711 TotEn:   -11.46
@<TRIPOS>ATOM
      1 C1        -80.2178  -12.4741  -41.0235 C.3    1 LIG      -0.04000
      2 O1        -80.5165  -13.4444  -42.0102 O.3    1 LIG      -0.65000
      3 H1        -80.5265  -12.8439  -40.0426 H      1 LIG       0.09000
      4 H2        -80.7424  -11.5437  -41.2555 H      1 LIG       0.09000
      5 H3        -79.1407  -12.2915  -41.0190 H      1 LIG       0.09000
      6 H4        -80.2287  -13.0805  -42.8649 H      1 LIG       0.42000
@<TRIPOS>BOND
      1       1       2 1
      2       1       3 1
      3       1       4 1
      4       1       5 1
      5       2       6 1
@<TRIPOS>ALT_TYPE
CGenFF_4.0_ALT_TYPE_SET
CGenFF_4.0 1 CG331 2 OG311 3 HGA3 4 HGA3 5 HGA3 6 HGP1
@<TRIPOS>MOLECULE
methanol
 6 5 0 0 0
****
USER_CHARGES
INVALID_CHARGES
Pose:  19 Cluster:  19 Fr_nu: 196391 TotEn:   -11.42
@<TRIPOS>ATOM
      1 C1        -74.7228   -6.5196  -48.7200 C.3    1 LIG      -0.04000
      2 O1        -74.4467   -5.5406  -49.7048 O.3    1 LIG      -0.65000
      3 H1        -73.9429   -6.4979  -47.9549 H      1 LIG       0.09000
      4 H2        -74.7622   -7.5069  -49.1873 H      1 LIG       0.09000
      5 H3        -75.6883   -6.2980  -48.2592 H      1 LIG       0.09000
      6 H4        -75.1592   -5.5907  -50.3648 H      1 LIG       0.42000
@<TRIPOS>BOND
      1       1       2 1
      2       1       3 1
      3       1       4 1
      4       1       5 1
      5       2       6 1
@<TRIPOS>ALT_TYPE
CGenFF_4.0_ALT_TYPE_SET
CGenFF_4.0 1 CG331 2 OG311 3 HGA3 4 HGA3 5 HGA3 6 HGP1
@<TRIPOS>MOLECULE
methanol
 6 5 0 0 0
****
USER_CHARGES
INVALID_CHARGES
Pose:  20 Cluster:  20 Fr_nu: 207507 TotEn:   -11.05
@<TRIPOS>ATOM
      1 C1        -71.5914   -5.6343  -33.9361 C.3    1 LIG      -0.04000
      2 O1        -70.5879   -5.9590  -32.9916 O.3    1 LIG      -0.65000
      3 H1        -72.5245   -5.4082  -33.4142 H      1 LIG       0.09000
      4 H2        -71.7376   -6.4761  -34.6177 H      1 LIG       0.09000
      5 H3        -71.2735   -4.7578  -34.5055 H      1 LIG       0.09000
      6 H4        -69.7769   -6.1531  -33.4920 H      1 LIG       0.42000
@<TRIPOS>BOND
      1       1       2 1
      2       1       3 1
      3       1       4 1
      4       1       5 1
      5       2       6 1
@<TRIPOS>ALT_TYPE
CGenFF_4.0_ALT_TYPE_SET
CGenFF_4.0 1 CG331 2 OG311 3 HGA3 4 HGA3 5 HGA3 6 HGP1
@<TRIPOS>MOLECULE
methanol
 6 5 0 0 0
****
USER_CHARGES
INVALID_CHARGES
Pose:  21 Cluster:  21 Fr_nu: 4200159 TotEn:   -10.95
@<TRIPOS>ATOM
      1 C1        -78.6565  -12.1935  -51.6681 C.3    1 LIG      -0.04000
      2 O1        -79.2330  -13.4857  -51.6202 O.3    1 LIG      -0.65000
      3 H1        -77.9477  -12.1404  -52.4981 H      1 LIG       0.09000
      4 H2        -78.1450  -11.9866  -50.7246 H      1 LIG       0.09000
      5 H3        -79.4483  -11.4564  -51.8204 H      1 LIG       0.09000
      6 H4        -79.8547  -13.4935  -50.8725 H      1 LIG       0.42000
@<TRIPOS>BOND
      1       1       2 1
      2       1       3 1
      3       1       4 1
      4       1       5 1
      5       2       6 1
@<TRIPOS>ALT_TYPE
CGenFF_4.0_ALT_TYPE_SET
CGenFF_4.0 1 CG331 2 OG311 3 HGA3 4 HGA3 5 HGA3 6 HGP1
@<TRIPOS>MOLECULE
methanol
 6 5 0 0 0
****
USER_CHARGES
INVALID_CHARGES
Pose:  22 Cluster:  22 Fr_nu: 1477345 TotEn:   -10.79
@<TRIPOS>ATOM
      1 C1        -73.1875  -14.0688  -55.8677 C.3    1 LIG      -0.04000
      2 O1        -74.4850  -13.6712  -55.4641 O.3    1 LIG      -0.65000
      3 H1        -72.4537  -13.3470  -55.5005 H      1 LIG       0.09000
      4 H2        -73.1453  -14.1245  -56.9584 H      1 LIG       0.09000
      5 H3        -72.9699  -15.0528  -55.4458 H      1 LIG       0.09000
      6 H4        -75.1070  -14.3349  -55.8081 H      1 LIG       0.42000
@<TRIPOS>BOND
      1       1       2 1
      2       1       3 1
      3       1       4 1
      4       1       5 1
      5       2       6 1
@<TRIPOS>ALT_TYPE
CGenFF_4.0_ALT_TYPE_SET
CGenFF_4.0 1 CG331 2 OG311 3 HGA3 4 HGA3 5 HGA3 6 HGP1
@<TRIPOS>MOLECULE
methanol
 6 5 0 0 0
****
USER_CHARGES
INVALID_CHARGES
Pose:  23 Cluster:  23 Fr_nu: 4199977 TotEn:   -10.64
@<TRIPOS>ATOM
      1 C1        -78.6565  -12.1935  -51.6681 C.3    1 LIG      -0.04000
      2 O1        -78.9802  -11.8986  -50.3217 O.3    1 LIG      -0.65000
      3 H1        -77.8513  -11.5348  -52.0027 H      1 LIG       0.09000
      4 H2        -79.5405  -12.0535  -52.2954 H      1 LIG       0.09000
      5 H3        -78.3256  -13.2326  -51.7347 H      1 LIG       0.09000
      6 H4        -79.6970  -12.5022  -50.0616 H      1 LIG       0.42000
@<TRIPOS>BOND
      1       1       2 1
      2       1       3 1
      3       1       4 1
      4       1       5 1
      5       2       6 1
@<TRIPOS>ALT_TYPE
CGenFF_4.0_ALT_TYPE_SET
CGenFF_4.0 1 CG331 2 OG311 3 HGA3 4 HGA3 5 HGA3 6 HGP1
@<TRIPOS>MOLECULE
methanol
 6 5 0 0 0
****
USER_CHARGES
INVALID_CHARGES
Pose:  24 Cluster:  24 Fr_nu: 2195703 TotEn:   -10.55
@<TRIPOS>ATOM
      1 C1        -71.2341   -5.6703  -33.9055 C.3    1 LIG      -0.04000
      2 O1        -72.1633   -4.6123  -33.7588 O.3    1 LIG      -0.65000
      3 H1        -70.2562   -5.2629  -34.1735 H      1 LIG       0.09000
      4 H2        -71.5807   -6.3556  -34.6833 H      1 LIG       0.09000
      5 H3        -71.1550   -6.2080  -32.9578 H      1 LIG       0.09000
      6 H4        -73.0171   -5.0129  -33.5216 H      1 LIG       0.42000
@<TRIPOS>BOND
      1       1       2 1
      2       1       3 1
      3       1       4 1
      4       1       5 1
      5       2       6 1
@<TRIPOS>ALT_TYPE
CGenFF_4.0_ALT_TYPE_SET
CGenFF_4.0 1 CG331 2 OG311 3 HGA3 4 HGA3 5 HGA3 6 HGP1
@<TRIPOS>MOLECULE
methanol
 6 5 0 0 0
****
USER_CHARGES
INVALID_CHARGES
Pose:  25 Cluster:  25 Fr_nu: 8483727 TotEn:   -10.30
@<TRIPOS>ATOM
      1 C1        -40.6892   -2.0391  -44.1950 C.3    1 LIG      -0.04000
      2 O1        -40.6678   -3.4515  -44.2900 O.3    1 LIG      -0.65000
      3 H1        -39.8351   -1.6238  -44.7357 H      1 LIG       0.09000
      4 H2        -40.6474   -1.7430  -43.1437 H      1 LIG       0.09000
      5 H3        -41.6150   -1.6669  -44.6398 H      1 LIG       0.09000
      6 H4        -41.4392   -3.7825  -43.7989 H      1 LIG       0.42000
@<TRIPOS>BOND
      1       1       2 1
      2       1       3 1
      3       1       4 1
      4       1       5 1
      5       2       6 1
@<TRIPOS>ALT_TYPE
CGenFF_4.0_ALT_TYPE_SET
CGenFF_4.0 1 CG331 2 OG311 3 HGA3 4 HGA3 5 HGA3 6 HGP1
@<TRIPOS>MOLECULE
methanol
 6 5 0 0 0
****
USER_CHARGES
INVALID_CHARGES
Pose:  26 Cluster:  26 Fr_nu: 354787 TotEn:   -10.17
@<TRIPOS>ATOM
      1 C1        -71.0067   -5.8822  -33.1278 C.3    1 LIG      -0.04000
      2 O1        -72.4161   -5.8521  -33.2585 O.3    1 LIG      -0.65000
      3 H1        -70.6802   -5.0482  -32.5016 H      1 LIG       0.09000
      4 H2        -70.5466   -5.8110  -34.1167 H      1 LIG       0.09000
      5 H3        -70.7132   -6.8240  -32.6584 H      1 LIG       0.09000
      6 H4        -72.6670   -6.6057  -33.8197 H      1 LIG       0.42000
@<TRIPOS>BOND
      1       1       2 1
      2       1       3 1
      3       1       4 1
      4       1       5 1
      5       2       6 1
@<TRIPOS>ALT_TYPE
CGenFF_4.0_ALT_TYPE_SET
CGenFF_4.0 1 CG331 2 OG311 3 HGA3 4 HGA3 5 HGA3 6 HGP1
@<TRIPOS>MOLECULE
methanol
 6 5 0 0 0
****
USER_CHARGES
INVALID_CHARGES
Pose:  27 Cluster:  27 Fr_nu: 351940 TotEn:    -9.96
@<TRIPOS>ATOM
      1 C1        -72.2416   -5.6776  -33.1160 C.3    1 LIG      -0.04000
      2 O1        -71.0506   -5.0210  -32.7226 O.3    1 LIG      -0.65000
      3 H1        -73.1007   -5.0400  -32.8932 H      1 LIG       0.09000
      4 H2        -72.3298   -6.6262  -32.5803 H      1 LIG       0.09000
      5 H3        -72.2029   -5.8705  -34.1907 H      1 LIG       0.09000
      6 H4        -70.3122   -5.6169  -32.9358 H      1 LIG       0.42000
@<TRIPOS>BOND
      1       1       2 1
      2       1       3 1
      3       1       4 1
      4       1       5 1
      5       2       6 1
@<TRIPOS>ALT_TYPE
CGenFF_4.0_ALT_TYPE_SET
CGenFF_4.0 1 CG331 2 OG311 3 HGA3 4 HGA3 5 HGA3 6 HGP1
@<TRIPOS>MOLECULE
methanol
 6 5 0 0 0
****
USER_CHARGES
INVALID_CHARGES
Pose:  28 Cluster:  28 Fr_nu: 201686 TotEn:    -9.35
@<TRIPOS>ATOM
      1 C1        -76.1510   -2.7602  -35.8158 C.3    1 LIG      -0.04000
      2 O1        -76.0427   -1.4637  -36.3742 O.3    1 LIG      -0.65000
      3 H1        -76.4156   -2.6813  -34.7584 H      1 LIG       0.09000
      4 H2        -75.1991   -3.2860  -35.9258 H      1 LIG       0.09000
      5 H3        -76.9325   -3.3109  -36.3445 H      1 LIG       0.09000
      6 H4        -75.8071   -1.5752  -37.3112 H      1 LIG       0.42000
@<TRIPOS>BOND
      1       1       2 1
      2       1       3 1
      3       1       4 1
      4       1       5 1
      5       2       6 1
@<TRIPOS>ALT_TYPE
CGenFF_4.0_ALT_TYPE_SET
CGenFF_4.0 1 CG331 2 OG311 3 HGA3 4 HGA3 5 HGA3 6 HGP1
@<TRIPOS>MOLECULE
methanol
 6 5 0 0 0
****
USER_CHARGES
INVALID_CHARGES
Pose:  29 Cluster:  29 Fr_nu: 2512539 TotEn:    -8.92
@<TRIPOS>ATOM
      1 C1        -72.4183  -14.4640  -56.2037 C.3    1 LIG      -0.04000
      2 O1        -73.3944  -13.7825  -55.4375 O.3    1 LIG      -0.65000
      3 H1        -71.5114  -13.8572  -56.2627 H      1 LIG       0.09000
      4 H2        -72.8084  -14.6537  -57.2069 H      1 LIG       0.09000
      5 H3        -72.1866  -15.4153  -55.7191 H      1 LIG       0.09000
      6 H4        -74.1827  -14.3512  -55.4081 H      1 LIG       0.42000
@<TRIPOS>BOND
      1       1       2 1
      2       1       3 1
      3       1       4 1
      4       1       5 1
      5       2       6 1
@<TRIPOS>ALT_TYPE
CGenFF_4.0_ALT_TYPE_SET
CGenFF_4.0 1 CG331 2 OG311 3 HGA3 4 HGA3 5 HGA3 6 HGP1
@<TRIPOS>MOLECULE
methanol
 6 5 0 0 0
****
USER_CHARGES
INVALID_CHARGES
Pose:  30 Cluster:  30 Fr_nu: 725678 TotEn:    -8.84
@<TRIPOS>ATOM
      1 C1        -76.3525   -1.3805  -35.8601 C.3    1 LIG      -0.04000
      2 O1        -76.2482   -2.7175  -36.3141 O.3    1 LIG      -0.65000
      3 H1        -76.1489   -1.3423  -34.7871 H      1 LIG       0.09000
      4 H2        -77.3575   -1.0026  -36.0646 H      1 LIG       0.09000
      5 H3        -75.6198   -0.7671  -36.3897 H      1 LIG       0.09000
      6 H4        -76.4354   -2.7104  -37.2684 H      1 LIG       0.42000
@<TRIPOS>BOND
      1       1       2 1
      2       1       3 1
      3       1       4 1
      4       1       5 1
      5       2       6 1
@<TRIPOS>ALT_TYPE
CGenFF_4.0_ALT_TYPE_SET
CGenFF_4.0 1 CG331 2 OG311 3 HGA3 4 HGA3 5 HGA3 6 HGP1
@<TRIPOS>MOLECULE
methanol
 6 5 0 0 0
****
USER_CHARGES
INVALID_CHARGES
Pose:  31 Cluster:  31 Fr_nu: 450524 TotEn:    -8.55
@<TRIPOS>ATOM
      1 C1        -75.6436   -2.4415  -35.8601 C.3    1 LIG      -0.04000
      2 O1        -76.0898   -3.6956  -36.3423 O.3    1 LIG      -0.65000
      3 H1        -75.4305   -2.5162  -34.7909 H      1 LIG       0.09000
      4 H2        -76.4143   -1.6869  -36.0369 H      1 LIG       0.09000
      5 H3        -74.7318   -2.1600  -36.3921 H      1 LIG       0.09000
      6 H4        -76.2683   -3.5892  -37.2923 H      1 LIG       0.42000
@<TRIPOS>BOND
      1       1       2 1
      2       1       3 1
      3       1       4 1
      4       1       5 1
      5       2       6 1
@<TRIPOS>ALT_TYPE
CGenFF_4.0_ALT_TYPE_SET
CGenFF_4.0 1 CG331 2 OG311 3 HGA3 4 HGA3 5 HGA3 6 HGP1
@<TRIPOS>MOLECULE
methanol
 6 5 0 0 0
****
USER_CHARGES
INVALID_CHARGES
Pose:  32 Cluster:  32 Fr_nu: 273559 TotEn:    -8.45
@<TRIPOS>ATOM
      1 C1        -71.3871   -5.5535  -33.4937 C.3    1 LIG      -0.04000
      2 O1        -72.3573   -5.7450  -34.5068 O.3    1 LIG      -0.65000
      3 H1        -71.3093   -4.4890  -33.2592 H      1 LIG       0.09000
      4 H2        -70.4212   -5.9335  -33.8363 H      1 LIG       0.09000
      5 H3        -71.6948   -6.0998  -32.5990 H      1 LIG       0.09000
      6 H4        -72.3972   -6.6998  -34.6871 H      1 LIG       0.42000
@<TRIPOS>BOND
      1       1       2 1
      2       1       3 1
      3       1       4 1
      4       1       5 1
      5       2       6 1
@<TRIPOS>ALT_TYPE
CGenFF_4.0_ALT_TYPE_SET
CGenFF_4.0 1 CG331 2 OG311 3 HGA3 4 HGA3 5 HGA3 6 HGP1
@<TRIPOS>MOLECULE
furan
 9 9 0 0 0
****
USER_CHARGES
INVALID_CHARGES
Pose:   1 Cluster:   1 Fr_nu: 209261 TotEn:   -11.53
@<TRIPOS>ATOM
      1 C1        -77.6115   -9.1967  -52.0584 C.2    1 LIG      -0.26000
      2 C2        -77.1956   -9.9171  -50.9134 C.2    1 LIG      -0.26000
      3 C3        -76.7974   -8.0903  -52.1302 C.2    1 LIG       0.09300
      4 C4        -76.1568   -9.1998  -50.3671 C.2    1 LIG       0.09300
      5 O1        -75.9078   -8.0848  -51.1030 O.3    1 LIG      -0.29200
      6 H1        -78.4057   -9.4516  -52.7451 H      1 LIG       0.17500
      7 H2        -77.6020  -10.8436  -50.5338 H      1 LIG       0.17500
      8 H3        -76.7261   -7.2576  -52.8147 H      1 LIG       0.13800
      9 H4        -75.5238   -9.3409  -49.5032 H      1 LIG       0.13800
@<TRIPOS>BOND
      1       1       2 1
      2       1       3 2
      3       2       4 2
      4       3       5 1
      5       4       5 1
      6       1       6 1
      7       2       7 1
      8       3       8 1
      9       4       9 1
@<TRIPOS>ALT_TYPE
CGenFF_4.0_ALT_TYPE_SET
CGenFF_4.0 1 CG2R51 2 CG2R51 3 CG2R51 4 CG2R51 5 OG2R50 6 HGR51 7 HGR51 8 HGR52 9 HGR52
@<TRIPOS>MOLECULE
furan
 9 9 0 0 0
****
USER_CHARGES
INVALID_CHARGES
Pose:   2 Cluster:   2 Fr_nu: 184105 TotEn:   -10.95
@<TRIPOS>ATOM
      1 C1        -72.7490   -5.7269  -33.0867 C.2    1 LIG      -0.26000
      2 C2        -73.7355   -4.7275  -32.9101 C.2    1 LIG      -0.26000
      3 C3        -71.7922   -5.1781  -33.9085 C.2    1 LIG       0.09300
      4 C4        -73.3112   -3.6392  -33.6363 C.2    1 LIG       0.09300
      5 O1        -72.1273   -3.9057  -34.2479 O.3    1 LIG      -0.29200
      6 H1        -72.7371   -6.7228  -32.6680 H      1 LIG       0.17500
      7 H2        -74.6424   -4.7924  -32.3262 H      1 LIG       0.17500
      8 H3        -70.8626   -5.5425  -34.3209 H      1 LIG       0.13800
      9 H4        -73.7159   -2.6529  -33.8105 H      1 LIG       0.13800
@<TRIPOS>BOND
      1       1       2 1
      2       1       3 2
      3       2       4 2
      4       3       5 1
      5       4       5 1
      6       1       6 1
      7       2       7 1
      8       3       8 1
      9       4       9 1
@<TRIPOS>ALT_TYPE
CGenFF_4.0_ALT_TYPE_SET
CGenFF_4.0 1 CG2R51 2 CG2R51 3 CG2R51 4 CG2R51 5 OG2R50 6 HGR51 7 HGR51 8 HGR52 9 HGR52
@<TRIPOS>MOLECULE
furan
 9 9 0 0 0
****
USER_CHARGES
INVALID_CHARGES
Pose:   3 Cluster:   3 Fr_nu:  24742 TotEn:   -10.32
@<TRIPOS>ATOM
      1 C1        -76.4306   -8.2342  -52.1243 C.2    1 LIG      -0.26000
      2 C2        -76.5297   -8.8904  -50.8742 C.2    1 LIG      -0.26000
      3 C3        -77.7212   -7.9742  -52.5225 C.2    1 LIG       0.09300
      4 C4        -77.8738   -8.9843  -50.5975 C.2    1 LIG       0.09300
      5 O1        -78.6069   -8.4281  -51.5974 O.3    1 LIG      -0.29200
      6 H1        -75.5311   -7.9829  -52.6674 H      1 LIG       0.17500
      7 H2        -75.7223   -9.2496  -50.2524 H      1 LIG       0.17500
      8 H3        -78.1544   -7.4981  -53.3902 H      1 LIG       0.13800
      9 H4        -78.4407   -9.3961  -49.7753 H      1 LIG       0.13800
@<TRIPOS>BOND
      1       1       2 1
      2       1       3 2
      3       2       4 2
      4       3       5 1
      5       4       5 1
      6       1       6 1
      7       2       7 1
      8       3       8 1
      9       4       9 1
@<TRIPOS>ALT_TYPE
CGenFF_4.0_ALT_TYPE_SET
CGenFF_4.0 1 CG2R51 2 CG2R51 3 CG2R51 4 CG2R51 5 OG2R50 6 HGR51 7 HGR51 8 HGR52 9 HGR52
@<TRIPOS>MOLECULE
furan
 9 9 0 0 0
****
USER_CHARGES
INVALID_CHARGES
Pose:   4 Cluster:   4 Fr_nu: 109402 TotEn:    -9.65
@<TRIPOS>ATOM
      1 C1        -78.0754   -8.4978  -52.0177 C.2    1 LIG      -0.26000
      2 C2        -77.5669   -8.8763  -50.7522 C.2    1 LIG      -0.26000
      3 C3        -77.0311   -8.6281  -52.9034 C.2    1 LIG       0.09300
      4 C4        -76.2483   -9.2110  -50.9549 C.2    1 LIG       0.09300
      5 O1        -75.9138   -9.0625  -52.2636 O.3    1 LIG      -0.29200
      6 H1        -79.0774   -8.1704  -52.2545 H      1 LIG       0.17500
      7 H2        -78.0956   -8.9021  -49.8103 H      1 LIG       0.17500
      8 H3        -76.9265   -8.4615  -53.9657 H      1 LIG       0.13800
      9 H4        -75.4562   -9.5554  -50.3060 H      1 LIG       0.13800
@<TRIPOS>BOND
      1       1       2 1
      2       1       3 2
      3       2       4 2
      4       3       5 1
      5       4       5 1
      6       1       6 1
      7       2       7 1
      8       3       8 1
      9       4       9 1
@<TRIPOS>ALT_TYPE
CGenFF_4.0_ALT_TYPE_SET
CGenFF_4.0 1 CG2R51 2 CG2R51 3 CG2R51 4 CG2R51 5 OG2R50 6 HGR51 7 HGR51 8 HGR52 9 HGR52
@<TRIPOS>MOLECULE
furan
 9 9 0 0 0
****
USER_CHARGES
INVALID_CHARGES
Pose:   5 Cluster:   5 Fr_nu:  13505 TotEn:    -9.43
@<TRIPOS>ATOM
      1 C1        -72.9016   -4.0942  -34.1812 C.2    1 LIG      -0.26000
      2 C2        -71.7148   -4.8621  -34.2522 C.2    1 LIG      -0.26000
      3 C3        -73.6676   -4.6655  -33.1918 C.2    1 LIG       0.09300
      4 C4        -71.8402   -5.8479  -33.3011 C.2    1 LIG       0.09300
      5 O1        -73.0278   -5.7350  -32.6503 O.3    1 LIG      -0.29200
      6 H1        -73.1658   -3.2324  -34.7769 H      1 LIG       0.17500
      7 H2        -70.8733   -4.7153  -34.9137 H      1 LIG       0.17500
      8 H3        -74.6386   -4.4414  -32.7748 H      1 LIG       0.13800
      9 H4        -71.2070   -6.6624  -32.9808 H      1 LIG       0.13800
@<TRIPOS>BOND
      1       1       2 1
      2       1       3 2
      3       2       4 2
      4       3       5 1
      5       4       5 1
      6       1       6 1
      7       2       7 1
      8       3       8 1
      9       4       9 1
@<TRIPOS>ALT_TYPE
CGenFF_4.0_ALT_TYPE_SET
CGenFF_4.0 1 CG2R51 2 CG2R51 3 CG2R51 4 CG2R51 5 OG2R50 6 HGR51 7 HGR51 8 HGR52 9 HGR52
@<TRIPOS>MOLECULE
furan
 9 9 0 0 0
****
USER_CHARGES
INVALID_CHARGES
Pose:   6 Cluster:   6 Fr_nu:  12834 TotEn:    -9.41
@<TRIPOS>ATOM
      1 C1        -74.0970   -2.9104  -46.9224 C.2    1 LIG      -0.26000
      2 C2        -73.3967   -4.0982  -46.6032 C.2    1 LIG      -0.26000
      3 C3        -73.5951   -1.9360  -46.0914 C.2    1 LIG       0.09300
      4 C4        -72.5166   -3.7649  -45.6000 C.2    1 LIG       0.09300
      5 O1        -72.6312   -2.4486  -45.2823 O.3    1 LIG      -0.29200
      6 H1        -74.8711   -2.7808  -47.6649 H      1 LIG       0.17500
      7 H2        -73.5180   -5.0749  -47.0489 H      1 LIG       0.17500
      8 H3        -73.8054   -0.8845  -45.9597 H      1 LIG       0.13800
      9 H4        -71.7808   -4.3197  -45.0363 H      1 LIG       0.13800
@<TRIPOS>BOND
      1       1       2 1
      2       1       3 2
      3       2       4 2
      4       3       5 1
      5       4       5 1
      6       1       6 1
      7       2       7 1
      8       3       8 1
      9       4       9 1
@<TRIPOS>ALT_TYPE
CGenFF_4.0_ALT_TYPE_SET
CGenFF_4.0 1 CG2R51 2 CG2R51 3 CG2R51 4 CG2R51 5 OG2R50 6 HGR51 7 HGR51 8 HGR52 9 HGR52
@<TRIPOS>MOLECULE
furan
 9 9 0 0 0
****
USER_CHARGES
INVALID_CHARGES
Pose:   7 Cluster:   7 Fr_nu: 914005 TotEn:    -9.35
@<TRIPOS>ATOM
      1 C1        -71.9634   -5.6393  -34.0701 C.2    1 LIG      -0.26000
      2 C2        -72.9109   -4.6373  -33.7518 C.2    1 LIG      -0.26000
      3 C3        -71.2622   -5.8836  -32.9122 C.2    1 LIG       0.09300
      4 C4        -72.7214   -4.3409  -32.4220 C.2    1 LIG       0.09300
      5 O1        -71.7182   -5.0964  -31.9029 O.3    1 LIG      -0.29200
      6 H1        -71.8102   -6.1225  -35.0242 H      1 LIG       0.17500
      7 H2        -73.6409   -4.1876  -34.4093 H      1 LIG       0.17500
      8 H3        -70.4533   -6.5519  -32.6549 H      1 LIG       0.13800
      9 H4        -73.1931   -3.6538  -31.7347 H      1 LIG       0.13800
@<TRIPOS>BOND
      1       1       2 1
      2       1       3 2
      3       2       4 2
      4       3       5 1
      5       4       5 1
      6       1       6 1
      7       2       7 1
      8       3       8 1
      9       4       9 1
@<TRIPOS>ALT_TYPE
CGenFF_4.0_ALT_TYPE_SET
CGenFF_4.0 1 CG2R51 2 CG2R51 3 CG2R51 4 CG2R51 5 OG2R50 6 HGR51 7 HGR51 8 HGR52 9 HGR52
@<TRIPOS>MOLECULE
furan
 9 9 0 0 0
****
USER_CHARGES
INVALID_CHARGES
Pose:   8 Cluster:   8 Fr_nu:  74116 TotEn:    -9.04
@<TRIPOS>ATOM
      1 C1        -76.8679   -8.3935  -51.6575 C.2    1 LIG      -0.26000
      2 C2        -77.0261   -9.4129  -50.6885 C.2    1 LIG      -0.26000
      3 C3        -77.3826   -8.8974  -52.8294 C.2    1 LIG       0.09300
      4 C4        -77.6263  -10.4669  -51.3372 C.2    1 LIG       0.09300
      5 O1        -77.8470  -10.1606  -52.6426 O.3    1 LIG      -0.29200
      6 H1        -76.4327   -7.4143  -51.5193 H      1 LIG       0.17500
      7 H2        -76.7388   -9.3830  -49.6473 H      1 LIG       0.17500
      8 H3        -77.4882   -8.5036  -53.8298 H      1 LIG       0.13800
      9 H4        -77.9450  -11.4515  -51.0276 H      1 LIG       0.13800
@<TRIPOS>BOND
      1       1       2 1
      2       1       3 2
      3       2       4 2
      4       3       5 1
      5       4       5 1
      6       1       6 1
      7       2       7 1
      8       3       8 1
      9       4       9 1
@<TRIPOS>ALT_TYPE
CGenFF_4.0_ALT_TYPE_SET
CGenFF_4.0 1 CG2R51 2 CG2R51 3 CG2R51 4 CG2R51 5 OG2R50 6 HGR51 7 HGR51 8 HGR52 9 HGR52
@<TRIPOS>MOLECULE
furan
 9 9 0 0 0
****
USER_CHARGES
INVALID_CHARGES
Pose:   9 Cluster:   9 Fr_nu: 449440 TotEn:    -9.02
@<TRIPOS>ATOM
      1 C1        -74.9943   -1.7450  -35.7459 C.2    1 LIG      -0.26000
      2 C2        -74.1178   -2.0832  -34.6873 C.2    1 LIG      -0.26000
      3 C3        -75.7359   -2.8745  -36.0033 C.2    1 LIG       0.09300
      4 C4        -74.3864   -3.3952  -34.3733 C.2    1 LIG       0.09300
      5 O1        -75.3716   -3.8848  -35.1709 O.3    1 LIG      -0.29200
      6 H1        -75.0750   -0.7968  -36.2575 H      1 LIG       0.17500
      7 H2        -73.3824   -1.4498  -34.2124 H      1 LIG       0.17500
      8 H3        -76.5209   -3.1090  -36.7075 H      1 LIG       0.13800
      9 H4        -73.9857   -4.0870  -33.6468 H      1 LIG       0.13800
@<TRIPOS>BOND
      1       1       2 1
      2       1       3 2
      3       2       4 2
      4       3       5 1
      5       4       5 1
      6       1       6 1
      7       2       7 1
      8       3       8 1
      9       4       9 1
@<TRIPOS>ALT_TYPE
CGenFF_4.0_ALT_TYPE_SET
CGenFF_4.0 1 CG2R51 2 CG2R51 3 CG2R51 4 CG2R51 5 OG2R50 6 HGR51 7 HGR51 8 HGR52 9 HGR52
@<TRIPOS>MOLECULE
furan
 9 9 0 0 0
****
USER_CHARGES
INVALID_CHARGES
Pose:  10 Cluster:  10 Fr_nu: 184361 TotEn:    -8.93
@<TRIPOS>ATOM
      1 C1        -72.7755   -5.7050  -33.2651 C.2    1 LIG      -0.26000
      2 C2        -73.7355   -4.7275  -32.9101 C.2    1 LIG      -0.26000
      3 C3        -71.5499   -5.1733  -32.9378 C.2    1 LIG       0.09300
      4 C4        -73.0282   -3.6682  -32.3910 C.2    1 LIG       0.09300
      5 O1        -71.6952   -3.9320  -32.4043 O.3    1 LIG      -0.29200
      6 H1        -72.9544   -6.6755  -33.7051 H      1 LIG       0.17500
      7 H2        -74.8088   -4.7878  -33.0187 H      1 LIG       0.17500
      8 H3        -70.5341   -5.5324  -33.0162 H      1 LIG       0.13800
      9 H4        -73.3104   -2.7056  -31.9901 H      1 LIG       0.13800
@<TRIPOS>BOND
      1       1       2 1
      2       1       3 2
      3       2       4 2
      4       3       5 1
      5       4       5 1
      6       1       6 1
      7       2       7 1
      8       3       8 1
      9       4       9 1
@<TRIPOS>ALT_TYPE
CGenFF_4.0_ALT_TYPE_SET
CGenFF_4.0 1 CG2R51 2 CG2R51 3 CG2R51 4 CG2R51 5 OG2R50 6 HGR51 7 HGR51 8 HGR52 9 HGR52
@<TRIPOS>MOLECULE
furan
 9 9 0 0 0
****
USER_CHARGES
INVALID_CHARGES
Pose:  11 Cluster:  11 Fr_nu:  23292 TotEn:    -8.67
@<TRIPOS>ATOM
      1 C1        -72.4938   -3.3489  -32.8825 C.2    1 LIG      -0.26000
      2 C2        -72.0564   -4.6950  -32.8825 C.2    1 LIG      -0.26000
      3 C3        -73.1430   -3.1582  -34.0801 C.2    1 LIG       0.09300
      4 C4        -72.4696   -5.2309  -34.0800 C.2    1 LIG       0.09300
      5 O1        -73.1328   -4.3006  -34.8158 O.3    1 LIG      -0.29200
      6 H1        -72.3530   -2.6100  -32.1069 H      1 LIG       0.17500
      7 H2        -71.5088   -5.2101  -32.1066 H      1 LIG       0.17500
      8 H3        -73.6412   -2.3141  -34.5343 H      1 LIG       0.13800
      9 H4        -72.3758   -6.2065  -34.5344 H      1 LIG       0.13800
@<TRIPOS>BOND
      1       1       2 1
      2       1       3 2
      3       2       4 2
      4       3       5 1
      5       4       5 1
      6       1       6 1
      7       2       7 1
      8       3       8 1
      9       4       9 1
@<TRIPOS>ALT_TYPE
CGenFF_4.0_ALT_TYPE_SET
CGenFF_4.0 1 CG2R51 2 CG2R51 3 CG2R51 4 CG2R51 5 OG2R50 6 HGR51 7 HGR51 8 HGR52 9 HGR52
@<TRIPOS>MOLECULE
furan
 9 9 0 0 0
****
USER_CHARGES
INVALID_CHARGES
Pose:  12 Cluster:  12 Fr_nu: 122049 TotEn:    -8.63
@<TRIPOS>ATOM
      1 C1        -76.0384  -10.2826  -51.4429 C.2    1 LIG      -0.26000
      2 C2        -75.9104   -9.6569  -52.7060 C.2    1 LIG      -0.26000
      3 C3        -76.7872   -9.4282  -50.6675 C.2    1 LIG       0.09300
      4 C4        -76.5902   -8.4648  -52.6124 C.2    1 LIG       0.09300
      5 O1        -77.1277   -8.3179  -51.3730 O.3    1 LIG      -0.29200
      6 H1        -75.6348  -11.2367  -51.1360 H      1 LIG       0.17500
      7 H2        -75.3881  -10.0284  -53.5758 H      1 LIG       0.17500
      8 H3        -77.1458   -9.4632  -49.6491 H      1 LIG       0.13800
      9 H4        -76.7750   -7.6536  -53.3014 H      1 LIG       0.13800
@<TRIPOS>BOND
      1       1       2 1
      2       1       3 2
      3       2       4 2
      4       3       5 1
      5       4       5 1
      6       1       6 1
      7       2       7 1
      8       3       8 1
      9       4       9 1
@<TRIPOS>ALT_TYPE
CGenFF_4.0_ALT_TYPE_SET
CGenFF_4.0 1 CG2R51 2 CG2R51 3 CG2R51 4 CG2R51 5 OG2R50 6 HGR51 7 HGR51 8 HGR52 9 HGR52
@<TRIPOS>MOLECULE
furan
 9 9 0 0 0
****
USER_CHARGES
INVALID_CHARGES
Pose:  13 Cluster:  13 Fr_nu: 359417 TotEn:    -8.59
@<TRIPOS>ATOM
      1 C1        -77.9361  -11.5609  -51.4561 C.2    1 LIG      -0.26000
      2 C2        -77.0838  -11.7161  -52.5753 C.2    1 LIG      -0.26000
      3 C3        -78.7106  -12.6965  -51.4054 C.2    1 LIG       0.09300
      4 C4        -77.3980  -12.9356  -53.1286 C.2    1 LIG       0.09300
      5 O1        -78.3887  -13.5396  -52.4213 O.3    1 LIG      -0.29200
      6 H1        -77.9808  -10.7255  -50.7724 H      1 LIG       0.17500
      7 H2        -76.3340  -11.0256  -52.9337 H      1 LIG       0.17500
      8 H3        -79.4927  -13.0391  -50.7436 H      1 LIG       0.13800
      9 H4        -77.0282  -13.4875  -53.9804 H      1 LIG       0.13800
@<TRIPOS>BOND
      1       1       2 1
      2       1       3 2
      3       2       4 2
      4       3       5 1
      5       4       5 1
      6       1       6 1
      7       2       7 1
      8       3       8 1
      9       4       9 1
@<TRIPOS>ALT_TYPE
CGenFF_4.0_ALT_TYPE_SET
CGenFF_4.0 1 CG2R51 2 CG2R51 3 CG2R51 4 CG2R51 5 OG2R50 6 HGR51 7 HGR51 8 HGR52 9 HGR52
@<TRIPOS>MOLECULE
furan
 9 9 0 0 0
****
USER_CHARGES
INVALID_CHARGES
Pose:  14 Cluster:  14 Fr_nu:  14183 TotEn:    -8.55
@<TRIPOS>ATOM
      1 C1        -74.6720   -3.7235  -34.1050 C.2    1 LIG      -0.26000
      2 C2        -75.1797   -2.9028  -35.1404 C.2    1 LIG      -0.26000
      3 C3        -73.4483   -3.1956  -33.7645 C.2    1 LIG       0.09300
      4 C4        -74.2301   -1.9319  -35.3587 C.2    1 LIG       0.09300
      5 O1        -73.1716   -2.1033  -34.5239 O.3    1 LIG      -0.29200
      6 H1        -75.1392   -4.5914  -33.6626 H      1 LIG       0.17500
      7 H2        -76.1202   -3.0060  -35.6621 H      1 LIG       0.17500
      8 H3        -72.6930   -3.4652  -33.0407 H      1 LIG       0.13800
      9 H4        -74.1611   -1.0926  -36.0352 H      1 LIG       0.13800
@<TRIPOS>BOND
      1       1       2 1
      2       1       3 2
      3       2       4 2
      4       3       5 1
      5       4       5 1
      6       1       6 1
      7       2       7 1
      8       3       8 1
      9       4       9 1
@<TRIPOS>ALT_TYPE
CGenFF_4.0_ALT_TYPE_SET
CGenFF_4.0 1 CG2R51 2 CG2R51 3 CG2R51 4 CG2R51 5 OG2R50 6 HGR51 7 HGR51 8 HGR52 9 HGR52
@<TRIPOS>MOLECULE
furan
 9 9 0 0 0
****
USER_CHARGES
INVALID_CHARGES
Pose:  15 Cluster:  15 Fr_nu: 152541 TotEn:    -8.38
@<TRIPOS>ATOM
      1 C1        -72.8804   -5.0305  -32.6070 C.2    1 LIG      -0.26000
      2 C2        -71.4704   -5.0305  -32.7303 C.2    1 LIG      -0.26000
      3 C3        -73.3760   -5.0305  -33.8901 C.2    1 LIG       0.09300
      4 C4        -71.2050   -5.0306  -34.0800 C.2    1 LIG       0.09300
      5 O1        -72.3613   -5.0307  -34.7938 O.3    1 LIG      -0.29200
      6 H1        -73.4625   -5.0299  -31.6968 H      1 LIG       0.17500
      7 H2        -70.7391   -5.0306  -31.9350 H      1 LIG       0.17500
      8 H3        -74.3729   -5.0315  -34.3065 H      1 LIG       0.13800
      9 H4        -70.2955   -5.0309  -34.6630 H      1 LIG       0.13800
@<TRIPOS>BOND
      1       1       2 1
      2       1       3 2
      3       2       4 2
      4       3       5 1
      5       4       5 1
      6       1       6 1
      7       2       7 1
      8       3       8 1
      9       4       9 1
@<TRIPOS>ALT_TYPE
CGenFF_4.0_ALT_TYPE_SET
CGenFF_4.0 1 CG2R51 2 CG2R51 3 CG2R51 4 CG2R51 5 OG2R50 6 HGR51 7 HGR51 8 HGR52 9 HGR52
@<TRIPOS>MOLECULE
furan
 9 9 0 0 0
****
USER_CHARGES
INVALID_CHARGES
Pose:  16 Cluster:  16 Fr_nu: 498101 TotEn:    -8.22
@<TRIPOS>ATOM
      1 C1        -75.6524   -2.7727  -35.5140 C.2    1 LIG      -0.26000
      2 C2        -75.5394   -2.2911  -34.1879 C.2    1 LIG      -0.26000
      3 C3        -76.1279   -1.7215  -36.2629 C.2    1 LIG       0.09300
      4 C4        -75.9537   -0.9799  -34.2210 C.2    1 LIG       0.09300
      5 O1        -76.3141   -0.6249  -35.4823 O.3    1 LIG      -0.29200
      6 H1        -75.4173   -3.7623  -35.8782 H      1 LIG       0.17500
      7 H2        -75.1983   -2.8320  -33.3170 H      1 LIG       0.17500
      8 H3        -76.3722   -1.5983  -37.3080 H      1 LIG       0.13800
      9 H4        -76.0459   -0.2060  -33.4730 H      1 LIG       0.13800
@<TRIPOS>BOND
      1       1       2 1
      2       1       3 2
      3       2       4 2
      4       3       5 1
      5       4       5 1
      6       1       6 1
      7       2       7 1
      8       3       8 1
      9       4       9 1
@<TRIPOS>ALT_TYPE
CGenFF_4.0_ALT_TYPE_SET
CGenFF_4.0 1 CG2R51 2 CG2R51 3 CG2R51 4 CG2R51 5 OG2R50 6 HGR51 7 HGR51 8 HGR52 9 HGR52
@<TRIPOS>MOLECULE
furan
 9 9 0 0 0
****
USER_CHARGES
INVALID_CHARGES
Pose:  17 Cluster:  17 Fr_nu: 497793 TotEn:    -8.17
@<TRIPOS>ATOM
      1 C1        -75.7120   -1.0447  -34.2431 C.2    1 LIG      -0.26000
      2 C2        -76.5717   -0.9048  -35.3587 C.2    1 LIG      -0.26000
      3 C3        -75.0685   -2.2496  -34.4056 C.2    1 LIG       0.09300
      4 C4        -76.3922   -2.0340  -36.1233 C.2    1 LIG       0.09300
      5 O1        -75.4774   -2.8588  -35.5493 O.3    1 LIG      -0.29200
      6 H1        -75.5784   -0.3542  -33.4230 H      1 LIG       0.17500
      7 H2        -77.2386   -0.0835  -35.5780 H      1 LIG       0.17500
      8 H3        -74.3303   -2.7867  -33.8280 H      1 LIG       0.13800
      9 H4        -76.8170   -2.3822  -37.0535 H      1 LIG       0.13800
@<TRIPOS>BOND
      1       1       2 1
      2       1       3 2
      3       2       4 2
      4       3       5 1
      5       4       5 1
      6       1       6 1
      7       2       7 1
      8       3       8 1
      9       4       9 1
@<TRIPOS>ALT_TYPE
CGenFF_4.0_ALT_TYPE_SET
CGenFF_4.0 1 CG2R51 2 CG2R51 3 CG2R51 4 CG2R51 5 OG2R50 6 HGR51 7 HGR51 8 HGR52 9 HGR52
@<TRIPOS>MOLECULE
furan
 9 9 0 0 0
****
USER_CHARGES
INVALID_CHARGES
Pose:  18 Cluster:  18 Fr_nu: 197005 TotEn:    -8.13
@<TRIPOS>ATOM
      1 C1        -76.0107   -3.3895  -35.6807 C.2    1 LIG      -0.26000
      2 C2        -75.1116   -3.3512  -34.5883 C.2    1 LIG      -0.26000
      3 C3        -75.9685   -2.1399  -36.2540 C.2    1 LIG       0.09300
      4 C4        -74.5841   -2.0810  -34.5720 C.2    1 LIG       0.09300
      5 O1        -75.1012   -1.3364  -35.5843 O.3    1 LIG      -0.29200
      6 H1        -76.6143   -4.2233  -36.0088 H      1 LIG       0.17500
      7 H2        -74.8773   -4.1497  -33.8992 H      1 LIG       0.17500
      8 H3        -76.4674   -1.6877  -37.0989 H      1 LIG       0.13800
      9 H4        -73.8679   -1.5771  -33.9394 H      1 LIG       0.13800
@<TRIPOS>BOND
      1       1       2 1
      2       1       3 2
      3       2       4 2
      4       3       5 1
      5       4       5 1
      6       1       6 1
      7       2       7 1
      8       3       8 1
      9       4       9 1
@<TRIPOS>ALT_TYPE
CGenFF_4.0_ALT_TYPE_SET
CGenFF_4.0 1 CG2R51 2 CG2R51 3 CG2R51 4 CG2R51 5 OG2R50 6 HGR51 7 HGR51 8 HGR52 9 HGR52
@<TRIPOS>MOLECULE
furan
 9 9 0 0 0
****
USER_CHARGES
INVALID_CHARGES
Pose:  19 Cluster:  19 Fr_nu: 579749 TotEn:    -8.11
@<TRIPOS>ATOM
      1 C1        -72.9394   -3.5058  -33.2213 C.2    1 LIG      -0.26000
      2 C2        -72.2150   -4.7019  -33.4402 C.2    1 LIG      -0.26000
      3 C3        -74.1583   -3.8857  -32.7095 C.2    1 LIG       0.09300
      4 C4        -73.0429   -5.7274  -33.0464 C.2    1 LIG       0.09300
      5 O1        -74.2294   -5.2382  -32.5997 O.3    1 LIG      -0.29200
      6 H1        -72.6139   -2.4936  -33.4130 H      1 LIG       0.17500
      7 H2        -71.2146   -4.8038  -33.8353 H      1 LIG       0.17500
      8 H3        -75.0361   -3.3438  -32.3887 H      1 LIG       0.13800
      9 H4        -72.9416   -6.8026  -33.0223 H      1 LIG       0.13800
@<TRIPOS>BOND
      1       1       2 1
      2       1       3 2
      3       2       4 2
      4       3       5 1
      5       4       5 1
      6       1       6 1
      7       2       7 1
      8       3       8 1
      9       4       9 1
@<TRIPOS>ALT_TYPE
CGenFF_4.0_ALT_TYPE_SET
CGenFF_4.0 1 CG2R51 2 CG2R51 3 CG2R51 4 CG2R51 5 OG2R50 6 HGR51 7 HGR51 8 HGR52 9 HGR52
@<TRIPOS>MOLECULE
furan
 9 9 0 0 0
****
USER_CHARGES
INVALID_CHARGES
Pose:  20 Cluster:  20 Fr_nu: 280045 TotEn:    -8.10
@<TRIPOS>ATOM
      1 C1        -74.9731   -3.6018  -34.4865 C.2    1 LIG      -0.26000
      2 C2        -75.3309   -2.9407  -35.6857 C.2    1 LIG      -0.26000
      3 C3        -74.9356   -2.6316  -33.5121 C.2    1 LIG       0.09300
      4 C4        -75.4866   -1.6137  -35.3587 C.2    1 LIG       0.09300
      5 O1        -75.2475   -1.4170  -34.0355 O.3    1 LIG      -0.29200
      6 H1        -74.7678   -4.6536  -34.3496 H      1 LIG       0.17500
      7 H2        -75.4595   -3.3769  -36.6658 H      1 LIG       0.17500
      8 H3        -74.7171   -2.6426  -32.4542 H      1 LIG       0.13800
      9 H4        -75.7512   -0.7310  -35.9224 H      1 LIG       0.13800
@<TRIPOS>BOND
      1       1       2 1
      2       1       3 2
      3       2       4 2
      4       3       5 1
      5       4       5 1
      6       1       6 1
      7       2       7 1
      8       3       8 1
      9       4       9 1
@<TRIPOS>ALT_TYPE
CGenFF_4.0_ALT_TYPE_SET
CGenFF_4.0 1 CG2R51 2 CG2R51 3 CG2R51 4 CG2R51 5 OG2R50 6 HGR51 7 HGR51 8 HGR52 9 HGR52
@<TRIPOS>MOLECULE
furan
 9 9 0 0 0
****
USER_CHARGES
INVALID_CHARGES
Pose:  21 Cluster:  21 Fr_nu:  17311 TotEn:    -8.08
@<TRIPOS>ATOM
      1 C1        -73.9718   -5.0649  -32.2574 C.2    1 LIG      -0.26000
      2 C2        -72.7684   -5.5587  -32.8154 C.2    1 LIG      -0.26000
      3 C3        -74.4734   -4.1639  -33.1678 C.2    1 LIG       0.09300
      4 C4        -72.6205   -4.9244  -34.0269 C.2    1 LIG       0.09300
      5 O1        -73.6557   -4.0726  -34.2492 O.3    1 LIG      -0.29200
      6 H1        -74.4175   -5.3318  -31.3101 H      1 LIG       0.17500
      7 H2        -72.0935   -6.2862  -32.3880 H      1 LIG       0.17500
      8 H3        -75.3545   -3.5394  -33.1939 H      1 LIG       0.13800
      9 H4        -71.8743   -4.9672  -34.8069 H      1 LIG       0.13800
@<TRIPOS>BOND
      1       1       2 1
      2       1       3 2
      3       2       4 2
      4       3       5 1
      5       4       5 1
      6       1       6 1
      7       2       7 1
      8       3       8 1
      9       4       9 1
@<TRIPOS>ALT_TYPE
CGenFF_4.0_ALT_TYPE_SET
CGenFF_4.0 1 CG2R51 2 CG2R51 3 CG2R51 4 CG2R51 5 OG2R50 6 HGR51 7 HGR51 8 HGR52 9 HGR52
@<TRIPOS>MOLECULE
furan
 9 9 0 0 0
****
USER_CHARGES
INVALID_CHARGES
Pose:  22 Cluster:  22 Fr_nu: 108839 TotEn:    -7.96
@<TRIPOS>ATOM
      1 C1        -76.9267   -8.4028  -51.8982 C.2    1 LIG      -0.26000
      2 C2        -76.2483   -9.2110  -50.9549 C.2    1 LIG      -0.26000
      3 C3        -76.9478   -9.1208  -53.0712 C.2    1 LIG       0.09300
      4 C4        -75.9033  -10.3653  -51.6187 C.2    1 LIG       0.09300
      5 O1        -76.3262  -10.3182  -52.9093 O.3    1 LIG      -0.29200
      6 H1        -77.3472   -7.4198  -51.7427 H      1 LIG       0.17500
      7 H2        -76.0373   -8.9810  -49.9205 H      1 LIG       0.17500
      8 H3        -77.3459   -8.9303  -54.0573 H      1 LIG       0.13800
      9 H4        -75.3835  -11.2670  -51.3295 H      1 LIG       0.13800
@<TRIPOS>BOND
      1       1       2 1
      2       1       3 2
      3       2       4 2
      4       3       5 1
      5       4       5 1
      6       1       6 1
      7       2       7 1
      8       3       8 1
      9       4       9 1
@<TRIPOS>ALT_TYPE
CGenFF_4.0_ALT_TYPE_SET
CGenFF_4.0 1 CG2R51 2 CG2R51 3 CG2R51 4 CG2R51 5 OG2R50 6 HGR51 7 HGR51 8 HGR52 9 HGR52
@<TRIPOS>MOLECULE
furan
 9 9 0 0 0
****
USER_CHARGES
INVALID_CHARGES
Pose:  23 Cluster:  23 Fr_nu: 182618 TotEn:    -4.95
@<TRIPOS>ATOM
      1 C1        -73.0604   -6.0975  -32.8379 C.2    1 LIG      -0.26000
      2 C2        -73.4718   -4.7979  -33.2189 C.2    1 LIG      -0.26000
      3 C3        -71.7105   -6.1614  -33.0945 C.2    1 LIG       0.09300
      4 C4        -72.3440   -4.1603  -33.6810 C.2    1 LIG       0.09300
      5 O1        -71.2661   -4.9846  -33.6084 O.3    1 LIG      -0.29200
      6 H1        -73.6714   -6.8887  -32.4281 H      1 LIG       0.17500
      7 H2        -74.4659   -4.3784  -33.1633 H      1 LIG       0.17500
      8 H3        -70.9619   -6.9306  -32.9725 H      1 LIG       0.13800
      9 H4        -72.1519   -3.1729  -34.0747 H      1 LIG       0.13800
@<TRIPOS>BOND
      1       1       2 1
      2       1       3 2
      3       2       4 2
      4       3       5 1
      5       4       5 1
      6       1       6 1
      7       2       7 1
      8       3       8 1
      9       4       9 1
@<TRIPOS>ALT_TYPE
CGenFF_4.0_ALT_TYPE_SET
CGenFF_4.0 1 CG2R51 2 CG2R51 3 CG2R51 4 CG2R51 5 OG2R50 6 HGR51 7 HGR51 8 HGR52 9 HGR52
@<TRIPOS>MOLECULE
pyrimidine
 10 10 0 0 0
****
USER_CHARGES
INVALID_CHARGES
Pose:   1 Cluster:   1 Fr_nu:   7570 TotEn:   -15.31
@<TRIPOS>ATOM
      1 C1        -72.6484   -6.0349  -33.2235 C.ar   1 LIG      -0.13100
      2 C2        -73.8817   -5.5206  -32.8784 C.ar   1 LIG       0.28900
      3 C3        -71.8038   -5.1674  -33.8855 C.ar   1 LIG       0.28900
      4 C4        -73.3580   -3.5108  -33.8022 C.ar   1 LIG       0.50700
      5 N1        -74.2709   -4.2584  -33.1532 N.ar   1 LIG      -0.71900
      6 N2        -72.1273   -3.8941  -34.1923 N.ar   1 LIG      -0.71900
      7 H1        -72.3625   -7.0518  -32.9905 H      1 LIG       0.11500
      8 H2        -74.6127   -6.1279  -32.3559 H      1 LIG       0.11400
      9 H3        -70.8138   -5.4821  -34.1975 H      1 LIG       0.11400
     10 H4        -73.6444   -2.4929  -34.0367 H      1 LIG       0.14100
@<TRIPOS>BOND
      1       1       2 ar
      2       1       3 ar
      3       2       5 ar
      4       3       6 ar
      5       4       5 ar
      6       4       6 ar
      7       1       7 1
      8       2       8 1
      9       3       9 1
     10       4      10 1
@<TRIPOS>ALT_TYPE
CGenFF_4.0_ALT_TYPE_SET
CGenFF_4.0 1 CG2R61 2 CG2R61 3 CG2R61 4 CG2R64 5 NG2R62 6 NG2R62 7 HGR61 8 HGR62 9 HGR62 10 HGR62
@<TRIPOS>MOLECULE
pyrimidine
 10 10 0 0 0
****
USER_CHARGES
INVALID_CHARGES
Pose:   2 Cluster:   2 Fr_nu: 3080819 TotEn:   -14.82
@<TRIPOS>ATOM
      1 C1        -54.4425  -16.0575  -22.0318 C.ar   1 LIG      -0.13100
      2 C2        -55.7867  -15.8881  -22.2944 C.ar   1 LIG       0.28900
      3 C3        -53.6628  -14.9258  -22.1554 C.ar   1 LIG       0.28900
      4 C4        -55.4734  -13.6806  -22.7370 C.ar   1 LIG       0.50700
      5 N1        -56.3380  -14.7094  -22.6508 N.ar   1 LIG      -0.71900
      6 N2        -54.1468  -13.7166  -22.5075 N.ar   1 LIG      -0.71900
      7 H1        -54.0271  -17.0151  -21.7478 H      1 LIG       0.11500
      8 H2        -56.4780  -16.7207  -22.2234 H      1 LIG       0.11400
      9 H3        -52.5948  -14.9612  -21.9696 H      1 LIG       0.11400
     10 H4        -55.8889  -12.7219  -23.0225 H      1 LIG       0.14100
@<TRIPOS>BOND
      1       1       2 ar
      2       1       3 ar
      3       2       5 ar
      4       3       6 ar
      5       4       5 ar
      6       4       6 ar
      7       1       7 1
      8       2       8 1
      9       3       9 1
     10       4      10 1
@<TRIPOS>ALT_TYPE
CGenFF_4.0_ALT_TYPE_SET
CGenFF_4.0 1 CG2R61 2 CG2R61 3 CG2R61 4 CG2R64 5 NG2R62 6 NG2R62 7 HGR61 8 HGR62 9 HGR62 10 HGR62
@<TRIPOS>MOLECULE
pyrimidine
 10 10 0 0 0
****
USER_CHARGES
INVALID_CHARGES
Pose:   3 Cluster:   3 Fr_nu: 212724 TotEn:   -14.48
@<TRIPOS>ATOM
      1 C1        -54.1427  -14.5354  -21.7221 C.ar   1 LIG      -0.13100
      2 C2        -53.7160  -13.6256  -20.7761 C.ar   1 LIG       0.28900
      3 C3        -55.0035  -14.0408  -22.6804 C.ar   1 LIG       0.28900
      4 C4        -54.9356  -11.9702  -21.7452 C.ar   1 LIG       0.50700
      5 N1        -54.0939  -12.3306  -20.7577 N.ar   1 LIG      -0.71900
      6 N2        -55.4223  -12.7590  -22.7222 N.ar   1 LIG      -0.71900
      7 H1        -53.8234  -15.5689  -21.7127 H      1 LIG       0.11500
      8 H2        -53.0381  -13.9222  -19.9831 H      1 LIG       0.11400
      9 H3        -55.3925  -14.6812  -23.4646 H      1 LIG       0.11400
     10 H4        -55.2563  -10.9357  -21.7541 H      1 LIG       0.14100
@<TRIPOS>BOND
      1       1       2 ar
      2       1       3 ar
      3       2       5 ar
      4       3       6 ar
      5       4       5 ar
      6       4       6 ar
      7       1       7 1
      8       2       8 1
      9       3       9 1
     10       4      10 1
@<TRIPOS>ALT_TYPE
CGenFF_4.0_ALT_TYPE_SET
CGenFF_4.0 1 CG2R61 2 CG2R61 3 CG2R61 4 CG2R64 5 NG2R62 6 NG2R62 7 HGR61 8 HGR62 9 HGR62 10 HGR62
@<TRIPOS>MOLECULE
pyrimidine
 10 10 0 0 0
****
USER_CHARGES
INVALID_CHARGES
Pose:   4 Cluster:   4 Fr_nu: 632213 TotEn:   -14.27
@<TRIPOS>ATOM
      1 C1        -76.5700   -9.0024  -52.0281 C.ar   1 LIG      -0.13100
      2 C2        -75.6477   -9.7892  -51.3687 C.ar   1 LIG       0.28900
      3 C3        -76.9274   -9.4316  -53.2899 C.ar   1 LIG       0.28900
      4 C4        -75.5384  -11.2237  -53.1286 C.ar   1 LIG       0.50700
      5 N1        -75.1094  -10.9106  -51.8912 N.ar   1 LIG      -0.71900
      6 N2        -76.4295  -10.5416  -53.8733 N.ar   1 LIG      -0.71900
      7 H1        -76.9856   -8.1074  -51.5849 H      1 LIG       0.11500
      8 H2        -75.3060   -9.5315  -50.3722 H      1 LIG       0.11400
      9 H3        -77.6453   -8.8776  -53.8851 H      1 LIG       0.11400
     10 H4        -75.1217  -12.1192  -53.5731 H      1 LIG       0.14100
@<TRIPOS>BOND
      1       1       2 ar
      2       1       3 ar
      3       2       5 ar
      4       3       6 ar
      5       4       5 ar
      6       4       6 ar
      7       1       7 1
      8       2       8 1
      9       3       9 1
     10       4      10 1
@<TRIPOS>ALT_TYPE
CGenFF_4.0_ALT_TYPE_SET
CGenFF_4.0 1 CG2R61 2 CG2R61 3 CG2R61 4 CG2R64 5 NG2R62 6 NG2R62 7 HGR61 8 HGR62 9 HGR62 10 HGR62
@<TRIPOS>MOLECULE
pyrimidine
 10 10 0 0 0
****
USER_CHARGES
INVALID_CHARGES
Pose:   5 Cluster:   5 Fr_nu: 155970 TotEn:   -14.00
@<TRIPOS>ATOM
      1 C1        -55.3506  -15.2878  -22.9863 C.ar   1 LIG      -0.13100
      2 C2        -54.4373  -14.2763  -22.7692 C.ar   1 LIG       0.28900
      3 C3        -56.6751  -14.9016  -23.0094 C.ar   1 LIG       0.28900
      4 C4        -56.1019  -12.7345  -22.6323 C.ar   1 LIG       0.50700
      5 N1        -54.7794  -12.9839  -22.5876 N.ar   1 LIG      -0.71900
      6 N2        -57.0880  -13.6290  -22.8352 N.ar   1 LIG      -0.71900
      7 H1        -55.0479  -16.3166  -23.1288 H      1 LIG       0.11500
      8 H2        -53.3733  -14.4837  -22.7342 H      1 LIG       0.11400
      9 H3        -57.4649  -15.6267  -23.1729 H      1 LIG       0.11400
     10 H4        -56.4053  -11.7047  -22.4885 H      1 LIG       0.14100
@<TRIPOS>BOND
      1       1       2 ar
      2       1       3 ar
      3       2       5 ar
      4       3       6 ar
      5       4       5 ar
      6       4       6 ar
      7       1       7 1
      8       2       8 1
      9       3       9 1
     10       4      10 1
@<TRIPOS>ALT_TYPE
CGenFF_4.0_ALT_TYPE_SET
CGenFF_4.0 1 CG2R61 2 CG2R61 3 CG2R61 4 CG2R64 5 NG2R62 6 NG2R62 7 HGR61 8 HGR62 9 HGR62 10 HGR62
@<TRIPOS>MOLECULE
pyrimidine
 10 10 0 0 0
****
USER_CHARGES
INVALID_CHARGES
Pose:   6 Cluster:   6 Fr_nu:   1873 TotEn:   -13.91
@<TRIPOS>ATOM
      1 C1        -73.7416   -4.6668  -47.4030 C.ar   1 LIG      -0.13100
      2 C2        -74.2399   -3.4916  -47.9277 C.ar   1 LIG       0.28900
      3 C3        -73.0513   -4.5445  -46.2145 C.ar   1 LIG       0.28900
      4 C4        -73.3908   -2.2971  -46.1901 C.ar   1 LIG       0.50700
      5 N1        -74.0824   -2.2848  -47.3455 N.ar   1 LIG      -0.71900
      6 N2        -72.8560   -3.3710  -45.5782 N.ar   1 LIG      -0.71900
      7 H1        -73.8829   -5.6215  -47.8916 H      1 LIG       0.11500
      8 H2        -74.7960   -3.4883  -48.8588 H      1 LIG       0.11400
      9 H3        -72.6225   -5.4131  -45.7266 H      1 LIG       0.11400
     10 H4        -73.2483   -1.3411  -45.7013 H      1 LIG       0.14100
@<TRIPOS>BOND
      1       1       2 ar
      2       1       3 ar
      3       2       5 ar
      4       3       6 ar
      5       4       5 ar
      6       4       6 ar
      7       1       7 1
      8       2       8 1
      9       3       9 1
     10       4      10 1
@<TRIPOS>ALT_TYPE
CGenFF_4.0_ALT_TYPE_SET
CGenFF_4.0 1 CG2R61 2 CG2R61 3 CG2R61 4 CG2R64 5 NG2R62 6 NG2R62 7 HGR61 8 HGR62 9 HGR62 10 HGR62
@<TRIPOS>MOLECULE
pyrimidine
 10 10 0 0 0
****
USER_CHARGES
INVALID_CHARGES
Pose:   7 Cluster:   7 Fr_nu:   1922 TotEn:   -13.29
@<TRIPOS>ATOM
      1 C1        -74.3659   -3.3736  -48.0688 C.ar   1 LIG      -0.13100
      2 C2        -73.9214   -4.5714  -47.5471 C.ar   1 LIG       0.28900
      3 C3        -74.0728   -2.2514  -47.3213 C.ar   1 LIG       0.28900
      4 C4        -73.0183   -3.5114  -45.7505 C.ar   1 LIG       0.50700
      5 N1        -73.2422   -4.6773  -46.3862 N.ar   1 LIG      -0.71900
      6 N2        -73.3984   -2.2838  -46.1532 N.ar   1 LIG      -0.71900
      7 H1        -74.9089   -3.3181  -49.0028 H      1 LIG       0.11500
      8 H2        -74.1050   -5.5072  -48.0639 H      1 LIG       0.11400
      9 H3        -74.3820   -1.2654  -47.6507 H      1 LIG       0.11400
     10 H4        -72.4756   -3.5669  -44.8148 H      1 LIG       0.14100
@<TRIPOS>BOND
      1       1       2 ar
      2       1       3 ar
      3       2       5 ar
      4       3       6 ar
      5       4       5 ar
      6       4       6 ar
      7       1       7 1
      8       2       8 1
      9       3       9 1
     10       4      10 1
@<TRIPOS>ALT_TYPE
CGenFF_4.0_ALT_TYPE_SET
CGenFF_4.0 1 CG2R61 2 CG2R61 3 CG2R61 4 CG2R64 5 NG2R62 6 NG2R62 7 HGR61 8 HGR62 9 HGR62 10 HGR62
@<TRIPOS>MOLECULE
pyrimidine
 10 10 0 0 0
****
USER_CHARGES
INVALID_CHARGES
Pose:   8 Cluster:   8 Fr_nu: 3110543 TotEn:   -13.29
@<TRIPOS>ATOM
      1 C1        -41.9817  -20.4482  -31.0235 C.ar   1 LIG      -0.13100
      2 C2        -42.4342  -19.6334  -30.0058 C.ar   1 LIG       0.28900
      3 C3        -40.6127  -20.6035  -31.1000 C.ar   1 LIG       0.28900
      4 C4        -40.3075  -19.2437  -29.3043 C.ar   1 LIG       0.50700
      5 N1        -41.6220  -19.0130  -29.1250 N.ar   1 LIG      -0.71900
      6 N2        -39.7429  -20.0137  -30.2539 N.ar   1 LIG      -0.71900
      7 H1        -42.6561  -20.9335  -31.7162 H      1 LIG       0.11500
      8 H2        -43.4944  -19.4514  -29.8667 H      1 LIG       0.11400
      9 H3        -40.1638  -21.2247  -31.8675 H      1 LIG       0.11400
     10 H4        -39.6319  -18.7571  -28.6115 H      1 LIG       0.14100
@<TRIPOS>BOND
      1       1       2 ar
      2       1       3 ar
      3       2       5 ar
      4       3       6 ar
      5       4       5 ar
      6       4       6 ar
      7       1       7 1
      8       2       8 1
      9       3       9 1
     10       4      10 1
@<TRIPOS>ALT_TYPE
CGenFF_4.0_ALT_TYPE_SET
CGenFF_4.0 1 CG2R61 2 CG2R61 3 CG2R61 4 CG2R64 5 NG2R62 6 NG2R62 7 HGR61 8 HGR62 9 HGR62 10 HGR62
@<TRIPOS>MOLECULE
pyrimidine
 10 10 0 0 0
****
USER_CHARGES
INVALID_CHARGES
Pose:   9 Cluster:   9 Fr_nu:  44743 TotEn:   -13.09
@<TRIPOS>ATOM
      1 C1        -75.1968   -1.5861  -35.8341 C.ar   1 LIG      -0.13100
      2 C2        -74.4295   -0.9929  -34.8524 C.ar   1 LIG       0.28900
      3 C3        -75.3551   -2.9524  -35.7241 C.ar   1 LIG       0.28900
      4 C4        -74.0845   -2.9985  -33.8398 C.ar   1 LIG       0.50700
      5 N1        -73.8562   -1.6714  -33.8369 N.ar   1 LIG      -0.71900
      6 N2        -74.8109   -3.6930  -34.7363 N.ar   1 LIG      -0.71900
      7 H1        -75.6449   -1.0171  -36.6377 H      1 LIG       0.11500
      8 H2        -74.2491    0.0766  -34.8557 H      1 LIG       0.11400
      9 H3        -75.9410   -3.5064  -36.4495 H      1 LIG       0.11400
     10 H4        -73.6351   -3.5686  -33.0359 H      1 LIG       0.14100
@<TRIPOS>BOND
      1       1       2 ar
      2       1       3 ar
      3       2       5 ar
      4       3       6 ar
      5       4       5 ar
      6       4       6 ar
      7       1       7 1
      8       2       8 1
      9       3       9 1
     10       4      10 1
@<TRIPOS>ALT_TYPE
CGenFF_4.0_ALT_TYPE_SET
CGenFF_4.0 1 CG2R61 2 CG2R61 3 CG2R61 4 CG2R64 5 NG2R62 6 NG2R62 7 HGR61 8 HGR62 9 HGR62 10 HGR62
@<TRIPOS>MOLECULE
pyrimidine
 10 10 0 0 0
****
USER_CHARGES
INVALID_CHARGES
Pose:  10 Cluster:  10 Fr_nu: 1266782 TotEn:   -12.79
@<TRIPOS>ATOM
      1 C1        -79.7679  -12.5466  -52.3356 C.ar   1 LIG      -0.13100
      2 C2        -79.9087  -11.9297  -53.5621 C.ar   1 LIG       0.28900
      3 C3        -78.6236  -12.2264  -51.6342 C.ar   1 LIG       0.28900
      4 C4        -77.9347  -10.8349  -53.2943 C.ar   1 LIG       0.50700
      5 N1        -79.0082  -11.0653  -54.0740 N.ar   1 LIG      -0.71900
      6 N2        -77.6823  -11.3715  -52.0852 N.ar   1 LIG      -0.71900
      7 H1        -80.5064  -13.2363  -51.9494 H      1 LIG       0.11500
      8 H2        -80.7756  -12.1196  -54.1856 H      1 LIG       0.11400
      9 H3        -78.4255  -12.6623  -50.6609 H      1 LIG       0.11400
     10 H4        -77.1946  -10.1452  -53.6813 H      1 LIG       0.14100
@<TRIPOS>BOND
      1       1       2 ar
      2       1       3 ar
      3       2       5 ar
      4       3       6 ar
      5       4       5 ar
      6       4       6 ar
      7       1       7 1
      8       2       8 1
      9       3       9 1
     10       4      10 1
@<TRIPOS>ALT_TYPE
CGenFF_4.0_ALT_TYPE_SET
CGenFF_4.0 1 CG2R61 2 CG2R61 3 CG2R61 4 CG2R64 5 NG2R62 6 NG2R62 7 HGR61 8 HGR62 9 HGR62 10 HGR62
@<TRIPOS>MOLECULE
pyrimidine
 10 10 0 0 0
****
USER_CHARGES
INVALID_CHARGES
Pose:  11 Cluster:  11 Fr_nu: 182406 TotEn:   -12.62
@<TRIPOS>ATOM
      1 C1        -71.3120   -5.5980  -33.6704 C.ar   1 LIG      -0.13100
      2 C2        -72.1410   -6.3468  -32.8602 C.ar   1 LIG       0.28900
      3 C3        -71.8097   -4.3729  -34.0644 C.ar   1 LIG       0.28900
      4 C4        -73.7355   -4.7275  -32.9101 C.ar   1 LIG       0.50700
      5 N1        -73.3636   -5.9407  -32.4593 N.ar   1 LIG      -0.71900
      6 N2        -73.0219   -3.9044  -33.7017 N.ar   1 LIG      -0.71900
      7 H1        -70.3356   -5.9487  -33.9768 H      1 LIG       0.11500
      8 H2        -71.8357   -7.3234  -32.5005 H      1 LIG       0.11400
      9 H3        -71.2304   -3.7144  -34.7025 H      1 LIG       0.11400
     10 H4        -74.7136   -4.3767  -32.6043 H      1 LIG       0.14100
@<TRIPOS>BOND
      1       1       2 ar
      2       1       3 ar
      3       2       5 ar
      4       3       6 ar
      5       4       5 ar
      6       4       6 ar
      7       1       7 1
      8       2       8 1
      9       3       9 1
     10       4      10 1
@<TRIPOS>ALT_TYPE
CGenFF_4.0_ALT_TYPE_SET
CGenFF_4.0 1 CG2R61 2 CG2R61 3 CG2R61 4 CG2R64 5 NG2R62 6 NG2R62 7 HGR61 8 HGR62 9 HGR62 10 HGR62
@<TRIPOS>MOLECULE
pyrimidine
 10 10 0 0 0
****
USER_CHARGES
INVALID_CHARGES
Pose:  12 Cluster:  12 Fr_nu:  21546 TotEn:   -12.34
@<TRIPOS>ATOM
      1 C1        -71.6792   -5.3482  -32.9265 C.ar   1 LIG      -0.13100
      2 C2        -71.6176   -4.1542  -32.2372 C.ar   1 LIG       0.28900
      3 C3        -72.4364   -5.3332  -34.0800 C.ar   1 LIG       0.28900
      4 C4        -72.9496   -3.1400  -33.7748 C.ar   1 LIG       0.50700
      5 N1        -72.2427   -3.0265  -32.6342 N.ar   1 LIG      -0.71900
      6 N2        -73.0876   -4.2428  -34.5353 N.ar   1 LIG      -0.71900
      7 H1        -71.1675   -6.2379  -32.5847 H      1 LIG       0.11500
      8 H2        -71.0467   -4.0693  -31.3190 H      1 LIG       0.11400
      9 H3        -72.5442   -6.2248  -34.6881 H      1 LIG       0.11400
     10 H4        -73.4629   -2.2496  -34.1166 H      1 LIG       0.14100
@<TRIPOS>BOND
      1       1       2 ar
      2       1       3 ar
      3       2       5 ar
      4       3       6 ar
      5       4       5 ar
      6       4       6 ar
      7       1       7 1
      8       2       8 1
      9       3       9 1
     10       4      10 1
@<TRIPOS>ALT_TYPE
CGenFF_4.0_ALT_TYPE_SET
CGenFF_4.0 1 CG2R61 2 CG2R61 3 CG2R61 4 CG2R64 5 NG2R62 6 NG2R62 7 HGR61 8 HGR62 9 HGR62 10 HGR62
@<TRIPOS>MOLECULE
pyrimidine
 10 10 0 0 0
****
USER_CHARGES
INVALID_CHARGES
Pose:  13 Cluster:  13 Fr_nu:  78941 TotEn:   -11.93
@<TRIPOS>ATOM
      1 C1        -77.5286   -8.9508  -51.2096 C.ar   1 LIG      -0.13100
      2 C2        -77.3545  -10.2669  -50.8326 C.ar   1 LIG       0.28900
      3 C3        -76.6175   -8.4667  -52.1258 C.ar   1 LIG       0.28900
      4 C4        -75.5464  -10.4704  -52.1950 C.ar   1 LIG       0.50700
      5 N1        -76.3705  -11.0585  -51.3072 N.ar   1 LIG      -0.71900
      6 N2        -75.6101   -9.2013  -52.6412 N.ar   1 LIG      -0.71900
      7 H1        -78.3271   -8.3385  -50.8125 H      1 LIG       0.11500
      8 H2        -78.0217  -10.7348  -50.1169 H      1 LIG       0.11400
      9 H3        -76.6737   -7.4434  -52.4811 H      1 LIG       0.11400
     10 H4        -74.7461  -11.0829  -52.5919 H      1 LIG       0.14100
@<TRIPOS>BOND
      1       1       2 ar
      2       1       3 ar
      3       2       5 ar
      4       3       6 ar
      5       4       5 ar
      6       4       6 ar
      7       1       7 1
      8       2       8 1
      9       3       9 1
     10       4      10 1
@<TRIPOS>ALT_TYPE
CGenFF_4.0_ALT_TYPE_SET
CGenFF_4.0 1 CG2R61 2 CG2R61 3 CG2R61 4 CG2R64 5 NG2R62 6 NG2R62 7 HGR61 8 HGR62 9 HGR62 10 HGR62
@<TRIPOS>MOLECULE
pyrimidine
 10 10 0 0 0
****
USER_CHARGES
INVALID_CHARGES
Pose:  14 Cluster:  14 Fr_nu: 775357 TotEn:   -11.84
@<TRIPOS>ATOM
      1 C1        -59.3340    1.7957  -44.3070 C.ar   1 LIG      -0.13100
      2 C2        -59.9424    2.7131  -43.4747 C.ar   1 LIG       0.28900
      3 C3        -57.9670    1.6740  -44.1634 C.ar   1 LIG       0.28900
      4 C4        -57.9483    3.2487  -42.5243 C.ar   1 LIG       0.50700
      5 N1        -59.2776    3.4593  -42.5684 N.ar   1 LIG      -0.71900
      6 N2        -57.2396    2.3874  -43.2790 N.ar   1 LIG      -0.71900
      7 H1        -59.8922    1.2104  -45.0254 H      1 LIG       0.11500
      8 H2        -61.0136    2.8783  -43.5152 H      1 LIG       0.11400
      9 H3        -57.4016    0.9788  -44.7745 H      1 LIG       0.11400
     10 H4        -57.3890    3.8355  -41.8059 H      1 LIG       0.14100
@<TRIPOS>BOND
      1       1       2 ar
      2       1       3 ar
      3       2       5 ar
      4       3       6 ar
      5       4       5 ar
      6       4       6 ar
      7       1       7 1
      8       2       8 1
      9       3       9 1
     10       4      10 1
@<TRIPOS>ALT_TYPE
CGenFF_4.0_ALT_TYPE_SET
CGenFF_4.0 1 CG2R61 2 CG2R61 3 CG2R61 4 CG2R64 5 NG2R62 6 NG2R62 7 HGR61 8 HGR62 9 HGR62 10 HGR62
@<TRIPOS>MOLECULE
pyrimidine
 10 10 0 0 0
****
USER_CHARGES
INVALID_CHARGES
Pose:  15 Cluster:  15 Fr_nu: 511770 TotEn:   -11.73
@<TRIPOS>ATOM
      1 C1        -76.1918   -1.7931  -36.3295 C.ar   1 LIG      -0.13100
      2 C2        -75.4626   -2.8676  -35.8624 C.ar   1 LIG       0.28900
      3 C3        -76.5024   -0.8295  -35.3919 C.ar   1 LIG       0.28900
      4 C4        -75.4269   -1.9953  -33.7636 C.ar   1 LIG       0.50700
      5 N1        -75.0620   -3.0013  -34.5810 N.ar   1 LIG      -0.71900
      6 N2        -76.1348   -0.8988  -34.0956 N.ar   1 LIG      -0.71900
      7 H1        -76.5002   -1.7117  -37.3632 H      1 LIG       0.11500
      8 H2        -75.1719   -3.6749  -36.5258 H      1 LIG       0.11400
      9 H3        -77.0733    0.0513  -35.6653 H      1 LIG       0.11400
     10 H4        -75.1193   -2.0771  -32.7283 H      1 LIG       0.14100
@<TRIPOS>BOND
      1       1       2 ar
      2       1       3 ar
      3       2       5 ar
      4       3       6 ar
      5       4       5 ar
      6       4       6 ar
      7       1       7 1
      8       2       8 1
      9       3       9 1
     10       4      10 1
@<TRIPOS>ALT_TYPE
CGenFF_4.0_ALT_TYPE_SET
CGenFF_4.0 1 CG2R61 2 CG2R61 3 CG2R61 4 CG2R64 5 NG2R62 6 NG2R62 7 HGR61 8 HGR62 9 HGR62 10 HGR62
@<TRIPOS>MOLECULE
pyrimidine
 10 10 0 0 0
****
USER_CHARGES
INVALID_CHARGES
Pose:  16 Cluster:  16 Fr_nu: 120070 TotEn:   -11.52
@<TRIPOS>ATOM
      1 C1        -75.8204   -9.6082  -52.6727 C.ar   1 LIG      -0.13100
      2 C2        -76.6140   -8.4907  -52.5121 C.ar   1 LIG       0.28900
      3 C3        -76.0174  -10.6177  -51.7529 C.ar   1 LIG       0.28900
      4 C4        -77.6302   -9.4113  -50.6991 C.ar   1 LIG       0.50700
      5 N1        -77.5326   -8.3583  -51.5327 N.ar   1 LIG      -0.71900
      6 N2        -76.9169  -10.5525  -50.7494 N.ar   1 LIG      -0.71900
      7 H1        -75.0911   -9.6874  -53.4678 H      1 LIG       0.11500
      8 H2        -76.5305   -7.6456  -53.1868 H      1 LIG       0.11400
      9 H3        -75.4395  -11.5344  -51.7983 H      1 LIG       0.11400
     10 H4        -78.3596   -9.3317  -49.9023 H      1 LIG       0.14100
@<TRIPOS>BOND
      1       1       2 ar
      2       1       3 ar
      3       2       5 ar
      4       3       6 ar
      5       4       5 ar
      6       4       6 ar
      7       1       7 1
      8       2       8 1
      9       3       9 1
     10       4      10 1
@<TRIPOS>ALT_TYPE
CGenFF_4.0_ALT_TYPE_SET
CGenFF_4.0 1 CG2R61 2 CG2R61 3 CG2R61 4 CG2R64 5 NG2R62 6 NG2R62 7 HGR61 8 HGR62 9 HGR62 10 HGR62
@<TRIPOS>MOLECULE
pyrimidine
 10 10 0 0 0
****
USER_CHARGES
INVALID_CHARGES
Pose:  17 Cluster:  17 Fr_nu:  92955 TotEn:   -11.24
@<TRIPOS>ATOM
      1 C1        -76.0609   -9.7159  -52.9812 C.ar   1 LIG      -0.13100
      2 C2        -77.2799   -9.9632  -53.5790 C.ar   1 LIG       0.28900
      3 C3        -75.5464  -10.7489  -52.2248 C.ar   1 LIG       0.28900
      4 C4        -77.3475  -12.0548  -52.6915 C.ar   1 LIG       0.50700
      5 N1        -77.9535  -11.1256  -53.4549 N.ar   1 LIG      -0.71900
      6 N2        -76.1652  -11.9361  -52.0577 N.ar   1 LIG      -0.71900
      7 H1        -75.5426   -8.7735  -53.0978 H      1 LIG       0.11500
      8 H2        -77.7630   -9.2105  -54.1926 H      1 LIG       0.11400
      9 H3        -74.5938  -10.6472  -51.7162 H      1 LIG       0.11400
     10 H4        -77.8667  -12.9980  -52.5738 H      1 LIG       0.14100
@<TRIPOS>BOND
      1       1       2 ar
      2       1       3 ar
      3       2       5 ar
      4       3       6 ar
      5       4       5 ar
      6       4       6 ar
      7       1       7 1
      8       2       8 1
      9       3       9 1
     10       4      10 1
@<TRIPOS>ALT_TYPE
CGenFF_4.0_ALT_TYPE_SET
CGenFF_4.0 1 CG2R61 2 CG2R61 3 CG2R61 4 CG2R64 5 NG2R62 6 NG2R62 7 HGR61 8 HGR62 9 HGR62 10 HGR62
@<TRIPOS>MOLECULE
pyrimidine
 10 10 0 0 0
****
USER_CHARGES
INVALID_CHARGES
Pose:  18 Cluster:  18 Fr_nu: 3082887 TotEn:   -11.21
@<TRIPOS>ATOM
      1 C1        -54.5392  -15.3914  -22.3910 C.ar   1 LIG      -0.13100
      2 C2        -54.2046  -14.5637  -21.3387 C.ar   1 LIG       0.28900
      3 C3        -55.4044  -14.8538  -23.3217 C.ar   1 LIG       0.28900
      4 C4        -55.5084  -12.8972  -22.1694 C.ar   1 LIG       0.50700
      5 N1        -54.6724  -13.3063  -21.1961 N.ar   1 LIG      -0.71900
      6 N2        -55.9104  -13.6057  -23.2419 N.ar   1 LIG      -0.71900
      7 H1        -54.1488  -16.3964  -22.4802 H      1 LIG       0.11500
      8 H2        -53.5308  -14.8991  -20.5578 H      1 LIG       0.11400
      9 H3        -55.7250  -15.4295  -24.1833 H      1 LIG       0.11400
     10 H4        -55.9002  -11.8914  -22.0797 H      1 LIG       0.14100
@<TRIPOS>BOND
      1       1       2 ar
      2       1       3 ar
      3       2       5 ar
      4       3       6 ar
      5       4       5 ar
      6       4       6 ar
      7       1       7 1
      8       2       8 1
      9       3       9 1
     10       4      10 1
@<TRIPOS>ALT_TYPE
CGenFF_4.0_ALT_TYPE_SET
CGenFF_4.0 1 CG2R61 2 CG2R61 3 CG2R61 4 CG2R64 5 NG2R62 6 NG2R62 7 HGR61 8 HGR62 9 HGR62 10 HGR62
@<TRIPOS>MOLECULE
pyrimidine
 10 10 0 0 0
****
USER_CHARGES
INVALID_CHARGES
Pose:  19 Cluster:  19 Fr_nu: 288007 TotEn:   -11.16
@<TRIPOS>ATOM
      1 C1        -76.2780   -9.0347  -51.4390 C.ar   1 LIG      -0.13100
      2 C2        -76.9534   -9.8328  -50.5382 C.ar   1 LIG       0.28900
      3 C3        -76.1035   -9.5714  -52.6982 C.ar   1 LIG       0.28900
      4 C4        -77.1930  -11.4726  -52.0939 C.ar   1 LIG       0.50700
      5 N1        -77.4264  -11.0614  -50.8331 N.ar   1 LIG      -0.71900
      6 N2        -76.5495  -10.7918  -53.0614 N.ar   1 LIG      -0.71900
      7 H1        -75.9092   -8.0526  -51.1751 H      1 LIG       0.11500
      8 H2        -77.1381   -9.4959  -49.5239 H      1 LIG       0.11400
      9 H3        -75.5838   -9.0183  -53.4732 H      1 LIG       0.11400
     10 H4        -77.5612  -12.4564  -52.3581 H      1 LIG       0.14100
@<TRIPOS>BOND
      1       1       2 ar
      2       1       3 ar
      3       2       5 ar
      4       3       6 ar
      5       4       5 ar
      6       4       6 ar
      7       1       7 1
      8       2       8 1
      9       3       9 1
     10       4      10 1
@<TRIPOS>ALT_TYPE
CGenFF_4.0_ALT_TYPE_SET
CGenFF_4.0 1 CG2R61 2 CG2R61 3 CG2R61 4 CG2R64 5 NG2R62 6 NG2R62 7 HGR61 8 HGR62 9 HGR62 10 HGR62
@<TRIPOS>MOLECULE
pyrimidine
 10 10 0 0 0
****
USER_CHARGES
INVALID_CHARGES
Pose:  20 Cluster:  20 Fr_nu:  72489 TotEn:   -11.14
@<TRIPOS>ATOM
      1 C1        -77.9874   -8.9594  -53.1542 C.ar   1 LIG      -0.13100
      2 C2        -77.0548   -8.1303  -52.5649 C.ar   1 LIG       0.28900
      3 C3        -78.3936  -10.0367  -52.3937 C.ar   1 LIG       0.28900
      4 C4        -77.0261   -9.4129  -50.6885 C.ar   1 LIG       0.50700
      5 N1        -76.5508   -8.3280  -51.3291 N.ar   1 LIG      -0.71900
      6 N2        -77.9319  -10.2949  -51.1525 N.ar   1 LIG      -0.71900
      7 H1        -78.3746   -8.7768  -54.1476 H      1 LIG       0.11500
      8 H2        -76.6757   -7.2580  -53.0862 H      1 LIG       0.11400
      9 H3        -79.1232  -10.7440  -52.7731 H      1 LIG       0.11400
     10 H4        -76.6377   -9.5966  -49.6942 H      1 LIG       0.14100
@<TRIPOS>BOND
      1       1       2 ar
      2       1       3 ar
      3       2       5 ar
      4       3       6 ar
      5       4       5 ar
      6       4       6 ar
      7       1       7 1
      8       2       8 1
      9       3       9 1
     10       4      10 1
@<TRIPOS>ALT_TYPE
CGenFF_4.0_ALT_TYPE_SET
CGenFF_4.0 1 CG2R61 2 CG2R61 3 CG2R61 4 CG2R64 5 NG2R62 6 NG2R62 7 HGR61 8 HGR62 9 HGR62 10 HGR62
@<TRIPOS>MOLECULE
pyrimidine
 10 10 0 0 0
****
USER_CHARGES
INVALID_CHARGES
Pose:  21 Cluster:  21 Fr_nu:  80575 TotEn:   -10.99
@<TRIPOS>ATOM
      1 C1        -76.1983   -8.8295  -52.5877 C.ar   1 LIG      -0.13100
      2 C2        -77.5393   -8.7672  -52.9075 C.ar   1 LIG       0.28900
      3 C3        -75.7823   -9.9983  -51.9835 C.ar   1 LIG       0.28900
      4 C4        -77.8878  -10.8508  -52.0683 C.ar   1 LIG       0.50700
      5 N1        -78.4156   -9.7631  -52.6612 N.ar   1 LIG      -0.71900
      6 N2        -76.6030  -11.0330  -51.7078 N.ar   1 LIG      -0.71900
      7 H1        -75.5177   -8.0152  -52.7968 H      1 LIG       0.11500
      8 H2        -77.9585   -7.8881  -53.3849 H      1 LIG       0.11400
      9 H3        -74.7463  -10.1390  -51.6950 H      1 LIG       0.11400
     10 H4        -78.5693  -11.6659  -51.8578 H      1 LIG       0.14100
@<TRIPOS>BOND
      1       1       2 ar
      2       1       3 ar
      3       2       5 ar
      4       3       6 ar
      5       4       5 ar
      6       4       6 ar
      7       1       7 1
      8       2       8 1
      9       3       9 1
     10       4      10 1
@<TRIPOS>ALT_TYPE
CGenFF_4.0_ALT_TYPE_SET
CGenFF_4.0 1 CG2R61 2 CG2R61 3 CG2R61 4 CG2R64 5 NG2R62 6 NG2R62 7 HGR61 8 HGR62 9 HGR62 10 HGR62
@<TRIPOS>MOLECULE
pyrimidine
 10 10 0 0 0
****
USER_CHARGES
INVALID_CHARGES
Pose:  22 Cluster:  22 Fr_nu: 155786 TotEn:   -10.60
@<TRIPOS>ATOM
      1 C1        -56.1160  -16.1217  -23.1515 C.ar   1 LIG      -0.13100
      2 C2        -55.2888  -15.0327  -22.9658 C.ar   1 LIG       0.28900
      3 C3        -57.4676  -15.8460  -23.1845 C.ar   1 LIG       0.28900
      4 C4        -57.0743  -13.6290  -22.8728 C.ar   1 LIG       0.50700
      5 N1        -55.7358  -13.7678  -22.8224 N.ar   1 LIG      -0.71900
      6 N2        -57.9836  -14.6069  -23.0478 N.ar   1 LIG      -0.71900
      7 H1        -55.7299  -17.1259  -23.2637 H      1 LIG       0.11500
      8 H2        -54.2114  -15.1511  -22.9259 H      1 LIG       0.11400
      9 H3        -58.1952  -16.6380  -23.3253 H      1 LIG       0.11400
     10 H4        -57.4612  -12.6237  -22.7594 H      1 LIG       0.14100
@<TRIPOS>BOND
      1       1       2 ar
      2       1       3 ar
      3       2       5 ar
      4       3       6 ar
      5       4       5 ar
      6       4       6 ar
      7       1       7 1
      8       2       8 1
      9       3       9 1
     10       4      10 1
@<TRIPOS>ALT_TYPE
CGenFF_4.0_ALT_TYPE_SET
CGenFF_4.0 1 CG2R61 2 CG2R61 3 CG2R61 4 CG2R64 5 NG2R62 6 NG2R62 7 HGR61 8 HGR62 9 HGR62 10 HGR62
@<TRIPOS>MOLECULE
pyrimidine
 10 10 0 0 0
****
USER_CHARGES
INVALID_CHARGES
Pose:  23 Cluster:  23 Fr_nu: 178605 TotEn:   -10.54
@<TRIPOS>ATOM
      1 C1        -73.3143   -5.0197  -33.1448 C.ar   1 LIG      -0.13100
      2 C2        -74.5759   -4.4630  -33.1994 C.ar   1 LIG       0.28900
      3 C3        -72.2913   -4.2287  -33.6263 C.ar   1 LIG       0.28900
      4 C4        -73.7499   -2.5577  -34.1237 C.ar   1 LIG       0.50700
      5 N1        -74.8307   -3.2301  -33.6843 N.ar   1 LIG      -0.71900
      6 N2        -72.4739   -2.9884  -34.1249 N.ar   1 LIG      -0.71900
      7 H1        -73.1388   -6.0117  -32.7505 H      1 LIG       0.11500
      8 H2        -75.4425   -5.0098  -32.8440 H      1 LIG       0.11400
      9 H3        -71.2656   -4.5812  -33.6250 H      1 LIG       0.11400
     10 H4        -73.9255   -1.5649  -34.5196 H      1 LIG       0.14100
@<TRIPOS>BOND
      1       1       2 ar
      2       1       3 ar
      3       2       5 ar
      4       3       6 ar
      5       4       5 ar
      6       4       6 ar
      7       1       7 1
      8       2       8 1
      9       3       9 1
     10       4      10 1
@<TRIPOS>ALT_TYPE
CGenFF_4.0_ALT_TYPE_SET
CGenFF_4.0 1 CG2R61 2 CG2R61 3 CG2R61 4 CG2R64 5 NG2R62 6 NG2R62 7 HGR61 8 HGR62 9 HGR62 10 HGR62
@<TRIPOS>MOLECULE
pyrimidine
 10 10 0 0 0
****
USER_CHARGES
INVALID_CHARGES
Pose:  24 Cluster:  24 Fr_nu: 403884 TotEn:   -10.52
@<TRIPOS>ATOM
      1 C1        -78.3724  -13.3349  -52.5158 C.ar   1 LIG      -0.13100
      2 C2        -79.4870  -12.5278  -52.6201 C.ar   1 LIG       0.28900
      3 C3        -77.2120  -12.8236  -53.0600 C.ar   1 LIG       0.28900
      4 C4        -78.2884  -10.9266  -53.7001 C.ar   1 LIG       0.50700
      5 N1        -79.4807  -11.3135  -53.2080 N.ar   1 LIG      -0.71900
      6 N2        -77.1337  -11.6187  -53.6620 N.ar   1 LIG      -0.71900
      7 H1        -78.4063  -14.3052  -52.0387 H      1 LIG       0.11500
      8 H2        -80.4446  -12.8452  -52.2218 H      1 LIG       0.11400
      9 H3        -76.2852  -13.3860  -53.0265 H      1 LIG       0.11400
     10 H4        -78.2545   -9.9556  -54.1788 H      1 LIG       0.14100
@<TRIPOS>BOND
      1       1       2 ar
      2       1       3 ar
      3       2       5 ar
      4       3       6 ar
      5       4       5 ar
      6       4       6 ar
      7       1       7 1
      8       2       8 1
      9       3       9 1
     10       4      10 1
@<TRIPOS>ALT_TYPE
CGenFF_4.0_ALT_TYPE_SET
CGenFF_4.0 1 CG2R61 2 CG2R61 3 CG2R61 4 CG2R64 5 NG2R62 6 NG2R62 7 HGR61 8 HGR62 9 HGR62 10 HGR62
@<TRIPOS>MOLECULE
pyrimidine
 10 10 0 0 0
****
USER_CHARGES
INVALID_CHARGES
Pose:  25 Cluster:  25 Fr_nu: 289346 TotEn:   -10.42
@<TRIPOS>ATOM
      1 C1        -77.8455  -10.6408  -50.4287 C.ar   1 LIG      -0.13100
      2 C2        -78.1190  -11.1115  -51.6968 C.ar   1 LIG       0.28900
      3 C3        -76.9405   -9.6015  -50.3599 C.ar   1 LIG       0.28900
      4 C4        -76.6921   -9.6016  -52.6194 C.ar   1 LIG       0.50700
      5 N1        -77.5583  -10.6133  -52.8183 N.ar   1 LIG      -0.71900
      6 N2        -76.3423   -9.0556  -51.4390 N.ar   1 LIG      -0.71900
      7 H1        -78.3100  -11.0596  -49.5461 H      1 LIG       0.11500
      8 H2        -78.8176  -11.9268  -51.8504 H      1 LIG       0.11400
      9 H3        -76.6624   -9.1662  -49.4062 H      1 LIG       0.11400
     10 H4        -76.2259   -9.1829  -53.5029 H      1 LIG       0.14100
@<TRIPOS>BOND
      1       1       2 ar
      2       1       3 ar
      3       2       5 ar
      4       3       6 ar
      5       4       5 ar
      6       4       6 ar
      7       1       7 1
      8       2       8 1
      9       3       9 1
     10       4      10 1
@<TRIPOS>ALT_TYPE
CGenFF_4.0_ALT_TYPE_SET
CGenFF_4.0 1 CG2R61 2 CG2R61 3 CG2R61 4 CG2R64 5 NG2R62 6 NG2R62 7 HGR61 8 HGR62 9 HGR62 10 HGR62
@<TRIPOS>MOLECULE
pyrimidine
 10 10 0 0 0
****
USER_CHARGES
INVALID_CHARGES
Pose:  26 Cluster:  26 Fr_nu:   7001 TotEn:   -10.22
@<TRIPOS>ATOM
      1 C1        -74.5210   -1.0191  -61.0566 C.ar   1 LIG      -0.13100
      2 C2        -74.9964   -1.0250  -62.3522 C.ar   1 LIG       0.28900
      3 C3        -73.7850   -2.1257  -60.6856 C.ar   1 LIG       0.28900
      4 C4        -74.0446   -3.0515  -62.7454 C.ar   1 LIG       0.50700
      5 N1        -74.7762   -2.0285  -63.2267 N.ar   1 LIG      -0.71900
      6 N2        -73.5266   -3.1641  -61.5074 N.ar   1 LIG      -0.71900
      7 H1        -74.7130   -0.2003  -60.3762 H      1 LIG       0.11500
      8 H2        -75.5853   -0.1980  -62.7339 H      1 LIG       0.11400
      9 H3        -73.3707   -2.2110  -59.6869 H      1 LIG       0.11400
     10 H4        -73.8532   -3.8719  -63.4262 H      1 LIG       0.14100
@<TRIPOS>BOND
      1       1       2 ar
      2       1       3 ar
      3       2       5 ar
      4       3       6 ar
      5       4       5 ar
      6       4       6 ar
      7       1       7 1
      8       2       8 1
      9       3       9 1
     10       4      10 1
@<TRIPOS>ALT_TYPE
CGenFF_4.0_ALT_TYPE_SET
CGenFF_4.0 1 CG2R61 2 CG2R61 3 CG2R61 4 CG2R64 5 NG2R62 6 NG2R62 7 HGR61 8 HGR62 9 HGR62 10 HGR62
@<TRIPOS>MOLECULE
pyrimidine
 10 10 0 0 0
****
USER_CHARGES
INVALID_CHARGES
Pose:  27 Cluster:  27 Fr_nu: 795744 TotEn:   -10.11
@<TRIPOS>ATOM
      1 C1        -72.6636   -5.0283  -33.7781 C.ar   1 LIG      -0.13100
      2 C2        -73.3076   -5.9231  -32.9480 C.ar   1 LIG       0.28900
      3 C3        -73.0890   -3.7187  -33.6890 C.ar   1 LIG       0.28900
      4 C4        -74.6167   -4.2703  -32.0987 C.ar   1 LIG       0.50700
      5 N1        -74.2920   -5.5771  -32.0927 N.ar   1 LIG      -0.71900
      6 N2        -74.0666   -3.3030  -32.8573 N.ar   1 LIG      -0.71900
      7 H1        -71.8769   -5.3338  -34.4549 H      1 LIG       0.11500
      8 H2        -73.0416   -6.9746  -32.9479 H      1 LIG       0.11400
      9 H3        -72.6424   -2.9441  -34.3030 H      1 LIG       0.11400
     10 H4        -75.4052   -3.9644  -31.4220 H      1 LIG       0.14100
@<TRIPOS>BOND
      1       1       2 ar
      2       1       3 ar
      3       2       5 ar
      4       3       6 ar
      5       4       5 ar
      6       4       6 ar
      7       1       7 1
      8       2       8 1
      9       3       9 1
     10       4      10 1
@<TRIPOS>ALT_TYPE
CGenFF_4.0_ALT_TYPE_SET
CGenFF_4.0 1 CG2R61 2 CG2R61 3 CG2R61 4 CG2R64 5 NG2R62 6 NG2R62 7 HGR61 8 HGR62 9 HGR62 10 HGR62
@<TRIPOS>MOLECULE
pyrimidine
 10 10 0 0 0
****
USER_CHARGES
INVALID_CHARGES
Pose:  28 Cluster:  28 Fr_nu:  13103 TotEn:   -10.09
@<TRIPOS>ATOM
      1 C1        -75.4603   -1.6554  -35.9744 C.ar   1 LIG      -0.13100
      2 C2        -76.2999   -2.7498  -35.9317 C.ar   1 LIG       0.28900
      3 C3        -74.2217   -1.8299  -35.3919 C.ar   1 LIG       0.28900
      4 C4        -74.7310   -3.9735  -34.8325 C.ar   1 LIG       0.50700
      5 N1        -75.9663   -3.9287  -35.3666 N.ar   1 LIG      -0.71900
      6 N2        -73.8224   -2.9796  -34.8097 N.ar   1 LIG      -0.71900
      7 H1        -75.7542   -0.7214  -36.4343 H      1 LIG       0.11500
      8 H2        -77.2939   -2.7074  -36.3636 H      1 LIG       0.11400
      9 H3        -73.4943   -1.0256  -35.3762 H      1 LIG       0.11400
     10 H4        -74.4369   -4.9082  -34.3709 H      1 LIG       0.14100
@<TRIPOS>BOND
      1       1       2 ar
      2       1       3 ar
      3       2       5 ar
      4       3       6 ar
      5       4       5 ar
      6       4       6 ar
      7       1       7 1
      8       2       8 1
      9       3       9 1
     10       4      10 1
@<TRIPOS>ALT_TYPE
CGenFF_4.0_ALT_TYPE_SET
CGenFF_4.0 1 CG2R61 2 CG2R61 3 CG2R61 4 CG2R64 5 NG2R62 6 NG2R62 7 HGR61 8 HGR62 9 HGR62 10 HGR62
@<TRIPOS>MOLECULE
pyrimidine
 10 10 0 0 0
****
USER_CHARGES
INVALID_CHARGES
Pose:  29 Cluster:  29 Fr_nu:  21401 TotEn:   -10.05
@<TRIPOS>ATOM
      1 C1        -73.9808   -5.8485  -48.0064 C.ar   1 LIG      -0.13100
      2 C2        -73.6352   -4.8008  -47.1774 C.ar   1 LIG       0.28900
      3 C3        -74.7649   -5.5171  -49.0923 C.ar   1 LIG       0.28900
      4 C4        -74.7816   -3.3291  -48.4762 C.ar   1 LIG       0.50700
      5 N1        -74.0196   -3.5240  -47.3832 N.ar   1 LIG      -0.71900
      6 N2        -75.1852   -4.2630  -49.3587 N.ar   1 LIG      -0.71900
      7 H1        -73.6583   -6.8636  -47.8170 H      1 LIG       0.11500
      8 H2        -73.0212   -4.9642  -46.2984 H      1 LIG       0.11400
      9 H3        -75.0872   -6.2738  -49.7994 H      1 LIG       0.11400
     10 H4        -75.1056   -2.3131  -48.6654 H      1 LIG       0.14100
@<TRIPOS>BOND
      1       1       2 ar
      2       1       3 ar
      3       2       5 ar
      4       3       6 ar
      5       4       5 ar
      6       4       6 ar
      7       1       7 1
      8       2       8 1
      9       3       9 1
     10       4      10 1
@<TRIPOS>ALT_TYPE
CGenFF_4.0_ALT_TYPE_SET
CGenFF_4.0 1 CG2R61 2 CG2R61 3 CG2R61 4 CG2R64 5 NG2R62 6 NG2R62 7 HGR61 8 HGR62 9 HGR62 10 HGR62
@<TRIPOS>MOLECULE
pyrimidine
 10 10 0 0 0
****
USER_CHARGES
INVALID_CHARGES
Pose:  30 Cluster:  30 Fr_nu:   2028 TotEn:   -10.05
@<TRIPOS>ATOM
      1 C1        -75.7269   -3.2860  -35.5423 C.ar   1 LIG      -0.13100
      2 C2        -74.9159   -3.2619  -34.4260 C.ar   1 LIG       0.28900
      3 C3        -76.0906   -2.0526  -36.0428 C.ar   1 LIG       0.28900
      4 C4        -74.9096   -0.9888  -34.4178 C.ar   1 LIG       0.50700
      5 N1        -74.4868   -2.1271  -33.8357 N.ar   1 LIG      -0.71900
      6 N2        -75.6988   -0.8796  -35.5036 N.ar   1 LIG      -0.71900
      7 H1        -76.0563   -4.2115  -35.9953 H      1 LIG       0.11500
      8 H2        -74.5788   -4.1823  -33.9616 H      1 LIG       0.11400
      9 H3        -76.7268   -1.9710  -36.9174 H      1 LIG       0.11400
     10 H4        -74.5808   -0.0621  -33.9638 H      1 LIG       0.14100
@<TRIPOS>BOND
      1       1       2 ar
      2       1       3 ar
      3       2       5 ar
      4       3       6 ar
      5       4       5 ar
      6       4       6 ar
      7       1       7 1
      8       2       8 1
      9       3       9 1
     10       4      10 1
@<TRIPOS>ALT_TYPE
CGenFF_4.0_ALT_TYPE_SET
CGenFF_4.0 1 CG2R61 2 CG2R61 3 CG2R61 4 CG2R64 5 NG2R62 6 NG2R62 7 HGR61 8 HGR62 9 HGR62 10 HGR62
@<TRIPOS>MOLECULE
pyrimidine
 10 10 0 0 0
****
USER_CHARGES
INVALID_CHARGES
Pose:  31 Cluster:  31 Fr_nu: 676158 TotEn:   -10.04
@<TRIPOS>ATOM
      1 C1        -59.8127  -21.3179  -30.2948 C.ar   1 LIG      -0.13100
      2 C2        -61.0495  -21.2978  -30.9067 C.ar   1 LIG       0.28900
      3 C3        -58.7876  -21.8662  -31.0382 C.ar   1 LIG       0.28900
      4 C4        -60.1992  -22.2827  -32.7706 C.ar   1 LIG       0.50700
      5 N1        -61.2793  -21.7735  -32.1481 N.ar   1 LIG      -0.71900
      6 N2        -58.9459  -22.3600  -32.2838 N.ar   1 LIG      -0.71900
      7 H1        -59.6569  -20.9293  -29.2973 H      1 LIG       0.11500
      8 H2        -61.9157  -20.8864  -30.4000 H      1 LIG       0.11400
      9 H3        -57.7803  -21.9261  -30.6405 H      1 LIG       0.11400
     10 H4        -60.3551  -22.6729  -33.7689 H      1 LIG       0.14100
@<TRIPOS>BOND
      1       1       2 ar
      2       1       3 ar
      3       2       5 ar
      4       3       6 ar
      5       4       5 ar
      6       4       6 ar
      7       1       7 1
      8       2       8 1
      9       3       9 1
     10       4      10 1
@<TRIPOS>ALT_TYPE
CGenFF_4.0_ALT_TYPE_SET
CGenFF_4.0 1 CG2R61 2 CG2R61 3 CG2R61 4 CG2R64 5 NG2R62 6 NG2R62 7 HGR61 8 HGR62 9 HGR62 10 HGR62
@<TRIPOS>MOLECULE
pyrimidine
 10 10 0 0 0
****
USER_CHARGES
INVALID_CHARGES
Pose:  32 Cluster:  32 Fr_nu:  77614 TotEn:    -9.53
@<TRIPOS>ATOM
      1 C1        -75.4603  -10.4347  -52.1412 C.ar   1 LIG      -0.13100
      2 C2        -76.2934  -11.5030  -51.8779 C.ar   1 LIG       0.28900
      3 C3        -74.7002  -10.5388  -53.2881 C.ar   1 LIG       0.28900
      4 C4        -75.5937  -12.5760  -53.7557 C.ar   1 LIG       0.50700
      5 N1        -76.3855  -12.5937  -52.6666 N.ar   1 LIG      -0.71900
      6 N2        -74.7418  -11.5991  -54.1214 N.ar   1 LIG      -0.71900
      7 H1        -75.4064   -9.5721  -51.4907 H      1 LIG       0.11500
      8 H2        -76.9287  -11.5113  -50.9989 H      1 LIG       0.11400
      9 H3        -74.0155   -9.7489  -53.5772 H      1 LIG       0.11400
     10 H4        -75.6466  -13.4402  -54.4065 H      1 LIG       0.14100
@<TRIPOS>BOND
      1       1       2 ar
      2       1       3 ar
      3       2       5 ar
      4       3       6 ar
      5       4       5 ar
      6       4       6 ar
      7       1       7 1
      8       2       8 1
      9       3       9 1
     10       4      10 1
@<TRIPOS>ALT_TYPE
CGenFF_4.0_ALT_TYPE_SET
CGenFF_4.0 1 CG2R61 2 CG2R61 3 CG2R61 4 CG2R64 5 NG2R62 6 NG2R62 7 HGR61 8 HGR62 9 HGR62 10 HGR62
@<TRIPOS>MOLECULE
pyrimidine
 10 10 0 0 0
****
USER_CHARGES
INVALID_CHARGES
Pose:  33 Cluster:  33 Fr_nu:  44198 TotEn:    -9.53
@<TRIPOS>ATOM
      1 C1        -74.7449   -2.5321  -35.4498 C.ar   1 LIG      -0.13100
      2 C2        -73.7552   -1.6673  -35.0290 C.ar   1 LIG       0.28900
      3 C3        -74.8752   -3.6930  -34.7154 C.ar   1 LIG       0.28900
      4 C4        -73.1756   -3.0730  -33.3393 C.ar   1 LIG       0.50700
      5 N1        -72.9493   -1.9070  -33.9738 N.ar   1 LIG      -0.71900
      6 N2        -74.1047   -3.9969  -33.6504 N.ar   1 LIG      -0.71900
      7 H1        -75.3770   -2.3143  -36.3002 H      1 LIG       0.11500
      8 H2        -73.5778   -0.7296  -35.5444 H      1 LIG       0.11400
      9 H3        -75.6252   -4.4336  -34.9711 H      1 LIG       0.11400
     10 H4        -72.5420   -3.2918  -32.4885 H      1 LIG       0.14100
@<TRIPOS>BOND
      1       1       2 ar
      2       1       3 ar
      3       2       5 ar
      4       3       6 ar
      5       4       5 ar
      6       4       6 ar
      7       1       7 1
      8       2       8 1
      9       3       9 1
     10       4      10 1
@<TRIPOS>ALT_TYPE
CGenFF_4.0_ALT_TYPE_SET
CGenFF_4.0 1 CG2R61 2 CG2R61 3 CG2R61 4 CG2R64 5 NG2R62 6 NG2R62 7 HGR61 8 HGR62 9 HGR62 10 HGR62
@<TRIPOS>MOLECULE
pyrimidine
 10 10 0 0 0
****
USER_CHARGES
INVALID_CHARGES
Pose:  34 Cluster:  34 Fr_nu: 366416 TotEn:    -9.50
@<TRIPOS>ATOM
      1 C1        -77.6959  -11.1533  -51.1426 C.ar   1 LIG      -0.13100
      2 C2        -76.7410  -11.0034  -52.1275 C.ar   1 LIG       0.28900
      3 C3        -78.4877  -12.2788  -51.2450 C.ar   1 LIG       0.28900
      4 C4        -77.3980  -12.9356  -53.1286 C.ar   1 LIG       0.50700
      5 N1        -76.5638  -11.8785  -53.1390 N.ar   1 LIG      -0.71900
      6 N2        -78.3659  -13.1941  -52.2286 N.ar   1 LIG      -0.71900
      7 H1        -77.8161  -10.4353  -50.3425 H      1 LIG       0.11500
      8 H2        -76.0722  -10.1496  -52.1305 H      1 LIG       0.11400
      9 H3        -79.2660  -12.4814  -50.5172 H      1 LIG       0.11400
     10 H4        -77.2786  -13.6541  -53.9303 H      1 LIG       0.14100
@<TRIPOS>BOND
      1       1       2 ar
      2       1       3 ar
      3       2       5 ar
      4       3       6 ar
      5       4       5 ar
      6       4       6 ar
      7       1       7 1
      8       2       8 1
      9       3       9 1
     10       4      10 1
@<TRIPOS>ALT_TYPE
CGenFF_4.0_ALT_TYPE_SET
CGenFF_4.0 1 CG2R61 2 CG2R61 3 CG2R61 4 CG2R64 5 NG2R62 6 NG2R62 7 HGR61 8 HGR62 9 HGR62 10 HGR62
@<TRIPOS>MOLECULE
pyrimidine
 10 10 0 0 0
****
USER_CHARGES
INVALID_CHARGES
Pose:  35 Cluster:  35 Fr_nu: 858207 TotEn:    -9.09
@<TRIPOS>ATOM
      1 C1        -76.5757   -0.9106  -35.4061 C.ar   1 LIG      -0.13100
      2 C2        -76.1806   -2.0837  -36.0161 C.ar   1 LIG       0.28900
      3 C3        -75.7780   -0.4808  -34.3654 C.ar   1 LIG       0.28900
      4 C4        -74.3968   -2.2682  -34.6193 C.ar   1 LIG       0.50700
      5 N1        -75.0926   -2.7909  -35.6470 N.ar   1 LIG      -0.71900
      6 N2        -74.6773   -1.1373  -33.9439 N.ar   1 LIG      -0.71900
      7 H1        -77.4536   -0.3636  -35.7229 H      1 LIG       0.11500
      8 H2        -76.7454   -2.4998  -36.8433 H      1 LIG       0.11400
      9 H3        -76.0093    0.4306  -33.8248 H      1 LIG       0.11400
     10 H4        -73.5184   -2.8162  -34.3012 H      1 LIG       0.14100
@<TRIPOS>BOND
      1       1       2 ar
      2       1       3 ar
      3       2       5 ar
      4       3       6 ar
      5       4       5 ar
      6       4       6 ar
      7       1       7 1
      8       2       8 1
      9       3       9 1
     10       4      10 1
@<TRIPOS>ALT_TYPE
CGenFF_4.0_ALT_TYPE_SET
CGenFF_4.0 1 CG2R61 2 CG2R61 3 CG2R61 4 CG2R64 5 NG2R62 6 NG2R62 7 HGR61 8 HGR62 9 HGR62 10 HGR62
@<TRIPOS>MOLECULE
pyrimidine
 10 10 0 0 0
****
USER_CHARGES
INVALID_CHARGES
Pose:  36 Cluster:  36 Fr_nu: 137247 TotEn:    -8.98
@<TRIPOS>ATOM
      1 C1        -74.1112   -5.4487  -48.4779 C.ar   1 LIG      -0.13100
      2 C2        -74.4537   -4.2488  -49.0673 C.ar   1 LIG       0.28900
      3 C3        -73.6322   -5.3644  -47.1866 C.ar   1 LIG       0.28900
      4 C4        -73.8620   -3.1029  -47.1954 C.ar   1 LIG       0.50700
      5 N1        -74.3415   -3.0529  -48.4527 N.ar   1 LIG      -0.71900
      6 N2        -73.4938   -4.2038  -46.5126 N.ar   1 LIG      -0.71900
      7 H1        -74.2115   -6.3938  -48.9946 H      1 LIG       0.11500
      8 H2        -74.8393   -4.2151  -50.0804 H      1 LIG       0.11400
      9 H3        -73.3368   -6.2546  -46.6419 H      1 LIG       0.11400
     10 H4        -73.7604   -2.1567  -46.6782 H      1 LIG       0.14100
@<TRIPOS>BOND
      1       1       2 ar
      2       1       3 ar
      3       2       5 ar
      4       3       6 ar
      5       4       5 ar
      6       4       6 ar
      7       1       7 1
      8       2       8 1
      9       3       9 1
     10       4      10 1
@<TRIPOS>ALT_TYPE
CGenFF_4.0_ALT_TYPE_SET
CGenFF_4.0 1 CG2R61 2 CG2R61 3 CG2R61 4 CG2R64 5 NG2R62 6 NG2R62 7 HGR61 8 HGR62 9 HGR62 10 HGR62
@<TRIPOS>MOLECULE
pyrimidine
 10 10 0 0 0
****
USER_CHARGES
INVALID_CHARGES
Pose:  37 Cluster:  37 Fr_nu: 466581 TotEn:    -8.68
@<TRIPOS>ATOM
      1 C1        -77.7941   -8.8177  -52.1724 C.ar   1 LIG      -0.13100
      2 C2        -77.7915   -9.2953  -50.8776 C.ar   1 LIG       0.28900
      3 C3        -77.8474   -9.7771  -53.1626 C.ar   1 LIG       0.28900
      4 C4        -77.8871  -11.4429  -51.6165 C.ar   1 LIG       0.50700
      5 N1        -77.8374  -10.6064  -50.5624 N.ar   1 LIG      -0.71900
      6 N2        -77.8949  -11.1034  -52.9197 N.ar   1 LIG      -0.71900
      7 H1        -77.7565   -7.7600  -52.3964 H      1 LIG       0.11500
      8 H2        -77.7512   -8.6164  -50.0328 H      1 LIG       0.11400
      9 H3        -77.8529   -9.4975  -54.2106 H      1 LIG       0.11400
     10 H4        -77.9236  -12.5020  -51.3924 H      1 LIG       0.14100
@<TRIPOS>BOND
      1       1       2 ar
      2       1       3 ar
      3       2       5 ar
      4       3       6 ar
      5       4       5 ar
      6       4       6 ar
      7       1       7 1
      8       2       8 1
      9       3       9 1
     10       4      10 1
@<TRIPOS>ALT_TYPE
CGenFF_4.0_ALT_TYPE_SET
CGenFF_4.0 1 CG2R61 2 CG2R61 3 CG2R61 4 CG2R64 5 NG2R62 6 NG2R62 7 HGR61 8 HGR62 9 HGR62 10 HGR62
@<TRIPOS>MOLECULE
pyrimidine
 10 10 0 0 0
****
USER_CHARGES
INVALID_CHARGES
Pose:  38 Cluster:  38 Fr_nu:   2350 TotEn:    -8.58
@<TRIPOS>ATOM
      1 C1        -75.3357   -1.8328  -33.6364 C.ar   1 LIG      -0.13100
      2 C2        -75.9756   -0.8277  -34.3326 C.ar   1 LIG       0.28900
      3 C3        -75.2680   -3.0531  -34.2769 C.ar   1 LIG       0.28900
      4 C4        -76.3804   -2.2260  -36.0784 C.ar   1 LIG       0.50700
      5 N1        -76.5114   -0.9901  -35.5601 N.ar   1 LIG      -0.71900
      6 N2        -75.7816   -3.2860  -35.5026 N.ar   1 LIG      -0.71900
      7 H1        -74.9150   -1.6745  -32.6525 H      1 LIG       0.11500
      8 H2        -76.0780    0.1658  -33.9097 H      1 LIG       0.11400
      9 H3        -74.7848   -3.9033  -33.8078 H      1 LIG       0.11400
     10 H4        -76.8026   -2.3851  -37.0631 H      1 LIG       0.14100
@<TRIPOS>BOND
      1       1       2 ar
      2       1       3 ar
      3       2       5 ar
      4       3       6 ar
      5       4       5 ar
      6       4       6 ar
      7       1       7 1
      8       2       8 1
      9       3       9 1
     10       4      10 1
@<TRIPOS>ALT_TYPE
CGenFF_4.0_ALT_TYPE_SET
CGenFF_4.0 1 CG2R61 2 CG2R61 3 CG2R61 4 CG2R64 5 NG2R62 6 NG2R62 7 HGR61 8 HGR62 9 HGR62 10 HGR62
@<TRIPOS>MOLECULE
pyrimidine
 10 10 0 0 0
****
USER_CHARGES
INVALID_CHARGES
Pose:  39 Cluster:  39 Fr_nu: 748163 TotEn:    -8.44
@<TRIPOS>ATOM
      1 C1        -75.6367   -9.6888  -52.0054 C.ar   1 LIG      -0.13100
      2 C2        -76.7484  -10.3373  -51.5072 C.ar   1 LIG       0.28900
      3 C3        -75.0584  -10.2643  -53.1182 C.ar   1 LIG       0.28900
      4 C4        -76.6111  -11.9245  -53.1286 C.ar   1 LIG       0.50700
      5 N1        -77.2645  -11.4614  -52.0461 N.ar   1 LIG      -0.71900
      6 N2        -75.5209  -11.3862  -53.7079 N.ar   1 LIG      -0.71900
      7 H1        -75.2441   -8.7881  -51.5527 H      1 LIG       0.11500
      8 H2        -77.2703   -9.9593  -50.6348 H      1 LIG       0.11400
      9 H3        -74.1802   -9.8263  -53.5800 H      1 LIG       0.11400
     10 H4        -77.0033  -12.8269  -53.5813 H      1 LIG       0.14100
@<TRIPOS>BOND
      1       1       2 ar
      2       1       3 ar
      3       2       5 ar
      4       3       6 ar
      5       4       5 ar
      6       4       6 ar
      7       1       7 1
      8       2       8 1
      9       3       9 1
     10       4      10 1
@<TRIPOS>ALT_TYPE
CGenFF_4.0_ALT_TYPE_SET
CGenFF_4.0 1 CG2R61 2 CG2R61 3 CG2R61 4 CG2R64 5 NG2R62 6 NG2R62 7 HGR61 8 HGR62 9 HGR62 10 HGR62
@<TRIPOS>MOLECULE
pyrimidine
 10 10 0 0 0
****
USER_CHARGES
INVALID_CHARGES
Pose:  40 Cluster:  40 Fr_nu: 1125382 TotEn:    -8.30
@<TRIPOS>ATOM
      1 C1        -74.3853   -1.4409  -34.4263 C.ar   1 LIG      -0.13100
      2 C2        -74.6611   -2.6522  -35.0273 C.ar   1 LIG       0.28900
      3 C3        -73.3328   -1.4430  -33.5340 C.ar   1 LIG       0.28900
      4 C4        -72.9661   -3.6573  -33.8942 C.ar   1 LIG       0.50700
      5 N1        -73.9692   -3.7845  -34.7836 N.ar   1 LIG      -0.71900
      6 N2        -72.5989   -2.5371  -33.2429 N.ar   1 LIG      -0.71900
      7 H1        -74.9571   -0.5479  -34.6406 H      1 LIG       0.11500
      8 H2        -75.4705   -2.7482  -35.7428 H      1 LIG       0.11400
      9 H3        -73.0420   -0.5378  -33.0121 H      1 LIG       0.11400
     10 H4        -72.3942   -4.5515  -33.6787 H      1 LIG       0.14100
@<TRIPOS>BOND
      1       1       2 ar
      2       1       3 ar
      3       2       5 ar
      4       3       6 ar
      5       4       5 ar
      6       4       6 ar
      7       1       7 1
      8       2       8 1
      9       3       9 1
     10       4      10 1
@<TRIPOS>ALT_TYPE
CGenFF_4.0_ALT_TYPE_SET
CGenFF_4.0 1 CG2R61 2 CG2R61 3 CG2R61 4 CG2R64 5 NG2R62 6 NG2R62 7 HGR61 8 HGR62 9 HGR62 10 HGR62
@<TRIPOS>MOLECULE
pyrimidine
 10 10 0 0 0
****
USER_CHARGES
INVALID_CHARGES
Pose:  41 Cluster:  41 Fr_nu: 116635 TotEn:    -7.49
@<TRIPOS>ATOM
      1 C1        -75.4628   -3.1911  -35.1400 C.ar   1 LIG      -0.13100
      2 C2        -74.5109   -3.7893  -34.3397 C.ar   1 LIG       0.28900
      3 C3        -75.3419   -1.8250  -35.2923 C.ar   1 LIG       0.28900
      4 C4        -73.5029   -1.7882  -33.9567 C.ar   1 LIG       0.50700
      5 N1        -73.5133   -3.1156  -33.7303 N.ar   1 LIG      -0.71900
      6 N2        -74.3707   -1.0891  -34.7129 N.ar   1 LIG      -0.71900
      7 H1        -76.2525   -3.7562  -35.6166 H      1 LIG       0.11500
      8 H2        -74.5248   -4.8590  -34.1611 H      1 LIG       0.11400
      9 H3        -76.0442   -1.2674  -35.9023 H      1 LIG       0.11400
     10 H4        -72.7130   -1.2220  -33.4786 H      1 LIG       0.14100
@<TRIPOS>BOND
      1       1       2 ar
      2       1       3 ar
      3       2       5 ar
      4       3       6 ar
      5       4       5 ar
      6       4       6 ar
      7       1       7 1
      8       2       8 1
      9       3       9 1
     10       4      10 1
@<TRIPOS>ALT_TYPE
CGenFF_4.0_ALT_TYPE_SET
CGenFF_4.0 1 CG2R61 2 CG2R61 3 CG2R61 4 CG2R64 5 NG2R62 6 NG2R62 7 HGR61 8 HGR62 9 HGR62 10 HGR62
@<TRIPOS>MOLECULE
pyrimidine
 10 10 0 0 0
****
USER_CHARGES
INVALID_CHARGES
Pose:  42 Cluster:  42 Fr_nu: 222645 TotEn:    -7.21
@<TRIPOS>ATOM
      1 C1        -75.5892   -8.5684  -52.6461 C.ar   1 LIG      -0.13100
      2 C2        -76.7529   -8.4720  -51.9105 C.ar   1 LIG       0.28900
      3 C3        -75.0955   -9.8454  -52.8178 C.ar   1 LIG       0.28900
      4 C4        -76.8130  -10.7252  -51.6165 C.ar   1 LIG       0.50700
      5 N1        -77.3937   -9.5337  -51.3791 N.ar   1 LIG      -0.71900
      6 N2        -75.6838  -10.9506  -52.3149 N.ar   1 LIG      -0.71900
      7 H1        -75.0960   -7.6995  -53.0608 H      1 LIG       0.11500
      8 H2        -77.2157   -7.5093  -51.7226 H      1 LIG       0.11400
      9 H3        -74.1852  -10.0206  -53.3810 H      1 LIG       0.11400
     10 H4        -77.3060  -11.5953  -51.2004 H      1 LIG       0.14100
@<TRIPOS>BOND
      1       1       2 ar
      2       1       3 ar
      3       2       5 ar
      4       3       6 ar
      5       4       5 ar
      6       4       6 ar
      7       1       7 1
      8       2       8 1
      9       3       9 1
     10       4      10 1
@<TRIPOS>ALT_TYPE
CGenFF_4.0_ALT_TYPE_SET
CGenFF_4.0 1 CG2R61 2 CG2R61 3 CG2R61 4 CG2R64 5 NG2R62 6 NG2R62 7 HGR61 8 HGR62 9 HGR62 10 HGR62
@<TRIPOS>MOLECULE
pyrimidine
 10 10 0 0 0
****
USER_CHARGES
INVALID_CHARGES
Pose:  43 Cluster:  43 Fr_nu:  72671 TotEn:    -6.77
@<TRIPOS>ATOM
      1 C1        -77.5934   -9.1911  -53.3035 C.ar   1 LIG      -0.13100
      2 C2        -76.3902   -9.6946  -52.8526 C.ar   1 LIG       0.28900
      3 C3        -78.4860   -8.8092  -52.3229 C.ar   1 LIG       0.28900
      4 C4        -77.0261   -9.4129  -50.6885 C.ar   1 LIG       0.50700
      5 N1        -76.0722   -9.8199  -51.5474 N.ar   1 LIG      -0.71900
      6 N2        -78.2343   -8.9067  -51.0010 N.ar   1 LIG      -0.71900
      7 H1        -77.8221   -9.1018  -54.3570 H      1 LIG       0.11500
      8 H2        -75.6260  -10.0209  -53.5495 H      1 LIG       0.11400
      9 H3        -79.4578   -8.4026  -52.5808 H      1 LIG       0.11400
     10 H4        -76.7978   -9.5032  -49.6335 H      1 LIG       0.14100
@<TRIPOS>BOND
      1       1       2 ar
      2       1       3 ar
      3       2       5 ar
      4       3       6 ar
      5       4       5 ar
      6       4       6 ar
      7       1       7 1
      8       2       8 1
      9       3       9 1
     10       4      10 1
@<TRIPOS>ALT_TYPE
CGenFF_4.0_ALT_TYPE_SET
CGenFF_4.0 1 CG2R61 2 CG2R61 3 CG2R61 4 CG2R64 5 NG2R62 6 NG2R62 7 HGR61 8 HGR62 9 HGR62 10 HGR62
@<TRIPOS>MOLECULE
pyrimidine
 10 10 0 0 0
****
USER_CHARGES
INVALID_CHARGES
Pose:  44 Cluster:  44 Fr_nu:  80014 TotEn:    -6.76
@<TRIPOS>ATOM
      1 C1        -75.9146  -10.6476  -51.5665 C.ar   1 LIG      -0.13100
      2 C2        -76.3701  -11.8276  -52.1185 C.ar   1 LIG       0.28900
      3 C3        -76.7659  -10.0425  -50.6649 C.ar   1 LIG       0.28900
      4 C4        -78.3017  -11.6976  -50.9273 C.ar   1 LIG       0.50700
      5 N1        -77.5628  -12.3832  -51.8203 N.ar   1 LIG      -0.71900
      6 N2        -77.9713  -10.5415  -50.3208 N.ar   1 LIG      -0.71900
      7 H1        -74.9529  -10.2245  -51.8241 H      1 LIG       0.11500
      8 H2        -75.7702  -12.3751  -52.8374 H      1 LIG       0.11400
      9 H3        -76.4944   -9.1111  -50.1799 H      1 LIG       0.11400
     10 H4        -79.2651  -12.1205  -50.6701 H      1 LIG       0.14100
@<TRIPOS>BOND
      1       1       2 ar
      2       1       3 ar
      3       2       5 ar
      4       3       6 ar
      5       4       5 ar
      6       4       6 ar
      7       1       7 1
      8       2       8 1
      9       3       9 1
     10       4      10 1
@<TRIPOS>ALT_TYPE
CGenFF_4.0_ALT_TYPE_SET
CGenFF_4.0 1 CG2R61 2 CG2R61 3 CG2R61 4 CG2R64 5 NG2R62 6 NG2R62 7 HGR61 8 HGR62 9 HGR62 10 HGR62
@<TRIPOS>MOLECULE
pyrimidine
 10 10 0 0 0
****
USER_CHARGES
INVALID_CHARGES
Pose:  45 Cluster:  45 Fr_nu:  22758 TotEn:    -6.28
@<TRIPOS>ATOM
      1 C1        -76.3108   -9.3752  -51.1514 C.ar   1 LIG      -0.13100
      2 C2        -77.6648   -9.1107  -51.1864 C.ar   1 LIG       0.28900
      3 C3        -75.7567   -9.8106  -52.3377 C.ar   1 LIG       0.28900
      4 C4        -77.7716   -9.6873  -53.3826 C.ar   1 LIG       0.50700
      5 N1        -78.4286   -9.2564  -52.2890 N.ar   1 LIG      -0.71900
      6 N2        -76.4601   -9.9786  -53.4766 N.ar   1 LIG      -0.71900
      7 H1        -75.7223   -9.2496  -50.2524 H      1 LIG       0.11500
      8 H2        -78.1884   -8.7641  -50.3021 H      1 LIG       0.11400
      9 H3        -74.6998  -10.0442  -52.4071 H      1 LIG       0.11400
     10 H4        -78.3608   -9.8141  -54.2825 H      1 LIG       0.14100
@<TRIPOS>BOND
      1       1       2 ar
      2       1       3 ar
      3       2       5 ar
      4       3       6 ar
      5       4       5 ar
      6       4       6 ar
      7       1       7 1
      8       2       8 1
      9       3       9 1
     10       4      10 1
@<TRIPOS>ALT_TYPE
CGenFF_4.0_ALT_TYPE_SET
CGenFF_4.0 1 CG2R61 2 CG2R61 3 CG2R61 4 CG2R64 5 NG2R62 6 NG2R62 7 HGR61 8 HGR62 9 HGR62 10 HGR62
@<TRIPOS>MOLECULE
naphtalene
 18 19 0 0 0
****
USER_CHARGES
INVALID_CHARGES
Pose:   1 Cluster:   1 Fr_nu:   7550 TotEn:   -16.02
@<TRIPOS>ATOM
      1 C1        -78.9017  -13.2652  -51.8261 C.ar   1 LIG      -0.11500
      2 C2        -78.7592  -12.1658  -50.9849 C.ar   1 LIG      -0.11500
      3 C3        -74.7232  -12.1147  -54.0372 C.ar   1 LIG      -0.11500
      4 C4        -74.5807  -11.0153  -53.1959 C.ar   1 LIG      -0.11500
      5 C5        -77.9360  -13.5315  -52.7973 C.ar   1 LIG      -0.11700
      6 C6        -77.6506  -11.3284  -51.1113 C.ar   1 LIG      -0.11700
      7 C7        -75.8319  -12.9522  -53.9107 C.ar   1 LIG      -0.11700
      8 C8        -75.5464  -10.7489  -52.2248 C.ar   1 LIG      -0.11700
      9 C9        -76.8136  -12.6992  -52.9388 C.ar   1 LIG       0.00400
     10 C10       -76.6688  -11.5812  -52.0833 C.ar   1 LIG       0.00400
     11 H1        -79.7653  -13.9165  -51.7276 H      1 LIG       0.11500
     12 H2        -79.5114  -11.9596  -50.2290 H      1 LIG       0.11500
     13 H3        -73.9711  -12.3216  -54.7933 H      1 LIG       0.11500
     14 H4        -73.7177  -10.3636  -53.2958 H      1 LIG       0.11500
     15 H5        -78.0682  -14.3962  -53.4443 H      1 LIG       0.11500
     16 H6        -77.5593  -10.4750  -50.4426 H      1 LIG       0.11500
     17 H7        -75.9225  -13.8059  -54.5789 H      1 LIG       0.11500
     18 H8        -75.4148   -9.8837  -51.5781 H      1 LIG       0.11500
@<TRIPOS>BOND
      1       1       2 ar
      2       1       5 ar
      3       2       6 ar
      4       3       4 ar
      5       3       7 ar
      6       4       8 ar
      7       5       9 ar
      8       6      10 ar
      9       7       9 ar
     10       8      10 ar
     11       9      10 ar
     12       1      11 1
     13       2      12 1
     14       3      13 1
     15       4      14 1
     16       5      15 1
     17       6      16 1
     18       7      17 1
     19       8      18 1
@<TRIPOS>ALT_TYPE
CGenFF_4.0_ALT_TYPE_SET
CGenFF_4.0 1 CG2R61 2 CG2R61 3 CG2R61 4 CG2R61 5 CG2R61 6 CG2R61 7 CG2R61 8 CG2R61 9 CG2R61 10 CG2R61 11 HGR61 12 HGR61 13 HGR61 14 HGR61 15 HGR61 16 HGR61 17 HGR61 18 HGR61
@<TRIPOS>MOLECULE
naphtalene
 18 19 0 0 0
****
USER_CHARGES
INVALID_CHARGES
Pose:   2 Cluster:   2 Fr_nu: 100752 TotEn:   -13.65
@<TRIPOS>ATOM
      1 C1        -79.7843  -10.4792  -55.3701 C.ar   1 LIG      -0.11500
      2 C2        -80.1517  -11.6825  -54.7753 C.ar   1 LIG      -0.11500
      3 C3        -76.6614   -9.6363  -51.7355 C.ar   1 LIG      -0.11500
      4 C4        -77.0289  -10.8396  -51.1408 C.ar   1 LIG      -0.11500
      5 C5        -78.8247   -9.6660  -54.7665 C.ar   1 LIG      -0.11700
      6 C6        -79.5610  -12.0774  -53.5747 C.ar   1 LIG      -0.11700
      7 C7        -77.2521   -9.2415  -52.9363 C.ar   1 LIG      -0.11700
      8 C8        -77.9885  -11.6529  -51.7443 C.ar   1 LIG      -0.11700
      9 C9        -78.2198  -10.0476  -53.5578 C.ar   1 LIG       0.00400
     10 C10       -78.5935  -11.2713  -52.9530 C.ar   1 LIG       0.00400
     11 H1        -80.2449  -10.1721  -56.3045 H      1 LIG       0.11500
     12 H2        -80.8986  -12.3150  -55.2462 H      1 LIG       0.11500
     13 H3        -75.9143   -9.0033  -51.2652 H      1 LIG       0.11500
     14 H4        -76.5691  -11.1455  -50.2057 H      1 LIG       0.11500
     15 H5        -78.5532   -8.7294  -55.2491 H      1 LIG       0.11500
     16 H6        -79.8631  -13.0223  -53.1277 H      1 LIG       0.11500
     17 H7        -76.9493   -8.2970  -53.3834 H      1 LIG       0.11500
     18 H8        -78.2607  -12.5893  -51.2614 H      1 LIG       0.11500
@<TRIPOS>BOND
      1       1       2 ar
      2       1       5 ar
      3       2       6 ar
      4       3       4 ar
      5       3       7 ar
      6       4       8 ar
      7       5       9 ar
      8       6      10 ar
      9       7       9 ar
     10       8      10 ar
     11       9      10 ar
     12       1      11 1
     13       2      12 1
     14       3      13 1
     15       4      14 1
     16       5      15 1
     17       6      16 1
     18       7      17 1
     19       8      18 1
@<TRIPOS>ALT_TYPE
CGenFF_4.0_ALT_TYPE_SET
CGenFF_4.0 1 CG2R61 2 CG2R61 3 CG2R61 4 CG2R61 5 CG2R61 6 CG2R61 7 CG2R61 8 CG2R61 9 CG2R61 10 CG2R61 11 HGR61 12 HGR61 13 HGR61 14 HGR61 15 HGR61 16 HGR61 17 HGR61 18 HGR61
@<TRIPOS>MOLECULE
naphtalene
 18 19 0 0 0
****
USER_CHARGES
INVALID_CHARGES
Pose:   3 Cluster:   3 Fr_nu:    146 TotEn:   -13.41
@<TRIPOS>ATOM
      1 C1        -73.2893   -0.3858  -32.1873 C.ar   1 LIG      -0.11500
      2 C2        -73.0230   -1.7017  -31.8207 C.ar   1 LIG      -0.11500
      3 C3        -75.9933   -1.9702  -35.9090 C.ar   1 LIG      -0.11500
      4 C4        -75.7269   -3.2860  -35.5423 C.ar   1 LIG      -0.11500
      5 C5        -74.0943   -0.1186  -33.2951 C.ar   1 LIG      -0.11700
      6 C6        -73.5604   -2.7554  -32.5603 C.ar   1 LIG      -0.11700
      7 C7        -75.4559   -0.9164  -35.1692 C.ar   1 LIG      -0.11700
      8 C8        -74.9220   -3.5533  -34.4346 C.ar   1 LIG      -0.11700
      9 C9        -74.6436   -1.1669  -34.0513 C.ar   1 LIG       0.00400
     10 C10       -74.3727   -2.5050  -33.6784 C.ar   1 LIG       0.00400
     11 H1        -72.8702    0.4341  -31.6114 H      1 LIG       0.11500
     12 H2        -72.3965   -1.9086  -30.9579 H      1 LIG       0.11500
     13 H3        -76.6200   -1.7625  -36.7717 H      1 LIG       0.11500
     14 H4        -76.1451   -4.1055  -36.1194 H      1 LIG       0.11500
     15 H5        -74.2888    0.9177  -33.5636 H      1 LIG       0.11500
     16 H6        -73.3395   -3.7762  -32.2553 H      1 LIG       0.11500
     17 H7        -75.6776    0.1042  -35.4739 H      1 LIG       0.11500
     18 H8        -74.7267   -4.5896  -34.1664 H      1 LIG       0.11500
@<TRIPOS>BOND
      1       1       2 ar
      2       1       5 ar
      3       2       6 ar
      4       3       4 ar
      5       3       7 ar
      6       4       8 ar
      7       5       9 ar
      8       6      10 ar
      9       7       9 ar
     10       8      10 ar
     11       9      10 ar
     12       1      11 1
     13       2      12 1
     14       3      13 1
     15       4      14 1
     16       5      15 1
     17       6      16 1
     18       7      17 1
     19       8      18 1
@<TRIPOS>ALT_TYPE
CGenFF_4.0_ALT_TYPE_SET
CGenFF_4.0 1 CG2R61 2 CG2R61 3 CG2R61 4 CG2R61 5 CG2R61 6 CG2R61 7 CG2R61 8 CG2R61 9 CG2R61 10 CG2R61 11 HGR61 12 HGR61 13 HGR61 14 HGR61 15 HGR61 16 HGR61 17 HGR61 18 HGR61
@<TRIPOS>MOLECULE
naphtalene
 18 19 0 0 0
****
USER_CHARGES
INVALID_CHARGES
Pose:   4 Cluster:   4 Fr_nu: 149064 TotEn:   -12.51
@<TRIPOS>ATOM
      1 C1        -59.5880    4.2276  -37.5625 C.ar   1 LIG      -0.11500
      2 C2        -60.2545    4.5186  -38.7491 C.ar   1 LIG      -0.11500
      3 C3        -55.9035    2.3165  -40.1012 C.ar   1 LIG      -0.11500
      4 C4        -56.5702    2.6075  -41.2877 C.ar   1 LIG      -0.11500
      5 C5        -58.3389    3.6071  -37.5971 C.ar   1 LIG      -0.11700
      6 C6        -59.6746    4.1905  -39.9747 C.ar   1 LIG      -0.11700
      7 C7        -56.4835    2.6448  -38.8755 C.ar   1 LIG      -0.11700
      8 C8        -57.8193    3.2280  -41.2532 C.ar   1 LIG      -0.11700
      9 C9        -57.7401    3.2695  -38.8219 C.ar   1 LIG       0.00400
     10 C10       -58.4180    3.5655  -40.0285 C.ar   1 LIG       0.00400
     11 H1        -60.0402    4.4829  -36.6086 H      1 LIG       0.11500
     12 H2        -61.2268    5.0020  -38.7210 H      1 LIG       0.11500
     13 H3        -54.9310    1.8332  -40.1286 H      1 LIG       0.11500
     14 H4        -56.1181    2.3508  -42.2413 H      1 LIG       0.11500
     15 H5        -57.8362    3.3886  -36.6572 H      1 LIG       0.11500
     16 H6        -60.2133    4.4278  -40.8898 H      1 LIG       0.11500
     17 H7        -55.9443    2.4081  -37.9607 H      1 LIG       0.11500
     18 H8        -58.3225    3.4459  -42.1931 H      1 LIG       0.11500
@<TRIPOS>BOND
      1       1       2 ar
      2       1       5 ar
      3       2       6 ar
      4       3       4 ar
      5       3       7 ar
      6       4       8 ar
      7       5       9 ar
      8       6      10 ar
      9       7       9 ar
     10       8      10 ar
     11       9      10 ar
     12       1      11 1
     13       2      12 1
     14       3      13 1
     15       4      14 1
     16       5      15 1
     17       6      16 1
     18       7      17 1
     19       8      18 1
@<TRIPOS>ALT_TYPE
CGenFF_4.0_ALT_TYPE_SET
CGenFF_4.0 1 CG2R61 2 CG2R61 3 CG2R61 4 CG2R61 5 CG2R61 6 CG2R61 7 CG2R61 8 CG2R61 9 CG2R61 10 CG2R61 11 HGR61 12 HGR61 13 HGR61 14 HGR61 15 HGR61 16 HGR61 17 HGR61 18 HGR61
@<TRIPOS>MOLECULE
naphtalene
 18 19 0 0 0
****
USER_CHARGES
INVALID_CHARGES
Pose:   5 Cluster:   5 Fr_nu: 282629 TotEn:   -12.40
@<TRIPOS>ATOM
      1 C1        -52.4735  -19.0865  -37.6811 C.ar   1 LIG      -0.11500
      2 C2        -53.4562  -19.4894  -36.7816 C.ar   1 LIG      -0.11500
      3 C3        -54.9841  -21.1050  -41.3274 C.ar   1 LIG      -0.11500
      4 C4        -55.9667  -21.5078  -40.4279 C.ar   1 LIG      -0.11500
      5 C5        -52.6035  -19.3854  -39.0377 C.ar   1 LIG      -0.11700
      6 C6        -54.5725  -20.1925  -37.2351 C.ar   1 LIG      -0.11700
      7 C7        -53.8677  -20.4017  -40.8738 C.ar   1 LIG      -0.11700
      8 C8        -55.8367  -21.2091  -39.0713 C.ar   1 LIG      -0.11700
      9 C9        -53.7206  -20.0924  -39.5118 C.ar   1 LIG       0.00400
     10 C10       -54.7197  -20.5020  -38.5971 C.ar   1 LIG       0.00400
     11 H1        -51.6044  -18.5397  -37.3274 H      1 LIG       0.11500
     12 H2        -53.3541  -19.2560  -35.7258 H      1 LIG       0.11500
     13 H3        -55.0856  -21.3380  -42.3836 H      1 LIG       0.11500
     14 H4        -56.8348  -22.0559  -40.7819 H      1 LIG       0.11500
     15 H5        -51.8229  -19.0609  -39.7227 H      1 LIG       0.11500
     16 H6        -55.3285  -20.4971  -36.5144 H      1 LIG       0.11500
     17 H7        -53.1123  -20.0966  -41.5949 H      1 LIG       0.11500
     18 H8        -56.6169  -21.5341  -38.3859 H      1 LIG       0.11500
@<TRIPOS>BOND
      1       1       2 ar
      2       1       5 ar
      3       2       6 ar
      4       3       4 ar
      5       3       7 ar
      6       4       8 ar
      7       5       9 ar
      8       6      10 ar
      9       7       9 ar
     10       8      10 ar
     11       9      10 ar
     12       1      11 1
     13       2      12 1
     14       3      13 1
     15       4      14 1
     16       5      15 1
     17       6      16 1
     18       7      17 1
     19       8      18 1
@<TRIPOS>ALT_TYPE
CGenFF_4.0_ALT_TYPE_SET
CGenFF_4.0 1 CG2R61 2 CG2R61 3 CG2R61 4 CG2R61 5 CG2R61 6 CG2R61 7 CG2R61 8 CG2R61 9 CG2R61 10 CG2R61 11 HGR61 12 HGR61 13 HGR61 14 HGR61 15 HGR61 16 HGR61 17 HGR61 18 HGR61
@<TRIPOS>MOLECULE
naphtalene
 18 19 0 0 0
****
USER_CHARGES
INVALID_CHARGES
Pose:   6 Cluster:   6 Fr_nu:  27524 TotEn:   -12.15
@<TRIPOS>ATOM
      1 C1        -81.8830  -22.6744  -31.5945 C.ar   1 LIG      -0.11500
      2 C2        -82.2697  -21.6488  -30.7370 C.ar   1 LIG      -0.11500
      3 C3        -77.3869  -22.5291  -29.7406 C.ar   1 LIG      -0.11500
      4 C4        -77.7737  -21.5034  -28.8831 C.ar   1 LIG      -0.11500
      5 C5        -80.5729  -23.1532  -31.5647 C.ar   1 LIG      -0.11700
      6 C6        -81.3479  -21.0979  -29.8464 C.ar   1 LIG      -0.11700
      7 C7        -78.3088  -23.0800  -30.6312 C.ar   1 LIG      -0.11700
      8 C8        -79.0838  -21.0245  -28.9129 C.ar   1 LIG      -0.11700
      9 C9        -79.6317  -22.6104  -30.6748 C.ar   1 LIG       0.00400
     10 C10       -80.0250  -21.5673  -29.8028 C.ar   1 LIG       0.00400
     11 H1        -82.6009  -23.1026  -32.2880 H      1 LIG       0.11500
     12 H2        -83.2899  -21.2770  -30.7608 H      1 LIG       0.11500
     13 H3        -76.3667  -22.9015  -29.7172 H      1 LIG       0.11500
     14 H4        -77.0550  -21.0747  -28.1909 H      1 LIG       0.11500
     15 H5        -80.2927  -23.9553  -32.2444 H      1 LIG       0.11500
     16 H6        -81.6723  -20.2973  -29.1849 H      1 LIG       0.11500
     17 H7        -77.9845  -23.8811  -31.2920 H      1 LIG       0.11500
     18 H8        -79.3640  -20.2219  -28.2338 H      1 LIG       0.11500
@<TRIPOS>BOND
      1       1       2 ar
      2       1       5 ar
      3       2       6 ar
      4       3       4 ar
      5       3       7 ar
      6       4       8 ar
      7       5       9 ar
      8       6      10 ar
      9       7       9 ar
     10       8      10 ar
     11       9      10 ar
     12       1      11 1
     13       2      12 1
     14       3      13 1
     15       4      14 1
     16       5      15 1
     17       6      16 1
     18       7      17 1
     19       8      18 1
@<TRIPOS>ALT_TYPE
CGenFF_4.0_ALT_TYPE_SET
CGenFF_4.0 1 CG2R61 2 CG2R61 3 CG2R61 4 CG2R61 5 CG2R61 6 CG2R61 7 CG2R61 8 CG2R61 9 CG2R61 10 CG2R61 11 HGR61 12 HGR61 13 HGR61 14 HGR61 15 HGR61 16 HGR61 17 HGR61 18 HGR61
@<TRIPOS>MOLECULE
naphtalene
 18 19 0 0 0
****
USER_CHARGES
INVALID_CHARGES
Pose:   7 Cluster:   7 Fr_nu:  81775 TotEn:   -12.10
@<TRIPOS>ATOM
      1 C1        -78.0680  -22.6152  -29.9907 C.ar   1 LIG      -0.11500
      2 C2        -77.0757  -21.8031  -29.4497 C.ar   1 LIG      -0.11500
      3 C3        -81.4584  -20.0434  -27.6319 C.ar   1 LIG      -0.11500
      4 C4        -80.4660  -19.2314  -27.0909 C.ar   1 LIG      -0.11500
      5 C5        -79.4077  -22.3844  -29.6767 C.ar   1 LIG      -0.11700
      6 C6        -77.4190  -20.7572  -28.5927 C.ar   1 LIG      -0.11700
      7 C7        -81.1149  -21.0894  -28.4890 C.ar   1 LIG      -0.11700
      8 C8        -79.1263  -19.4622  -27.4047 C.ar   1 LIG      -0.11700
      9 C9        -79.7716  -21.3361  -28.8158 C.ar   1 LIG       0.00400
     10 C10       -78.7624  -20.5104  -28.2657 C.ar   1 LIG       0.00400
     11 H1        -77.8001  -23.4296  -30.6574 H      1 LIG       0.11500
     12 H2        -76.0331  -21.9835  -29.6949 H      1 LIG       0.11500
     13 H3        -82.5014  -19.8634  -27.3871 H      1 LIG       0.11500
     14 H4        -80.7344  -18.4180  -26.4232 H      1 LIG       0.11500
     15 H5        -80.1666  -23.0321  -30.1109 H      1 LIG       0.11500
     16 H6        -76.6269  -20.1348  -28.1818 H      1 LIG       0.11500
     17 H7        -81.9073  -21.7112  -28.9004 H      1 LIG       0.11500
     18 H8        -78.3671  -18.8151  -26.9701 H      1 LIG       0.11500
@<TRIPOS>BOND
      1       1       2 ar
      2       1       5 ar
      3       2       6 ar
      4       3       4 ar
      5       3       7 ar
      6       4       8 ar
      7       5       9 ar
      8       6      10 ar
      9       7       9 ar
     10       8      10 ar
     11       9      10 ar
     12       1      11 1
     13       2      12 1
     14       3      13 1
     15       4      14 1
     16       5      15 1
     17       6      16 1
     18       7      17 1
     19       8      18 1
@<TRIPOS>ALT_TYPE
CGenFF_4.0_ALT_TYPE_SET
CGenFF_4.0 1 CG2R61 2 CG2R61 3 CG2R61 4 CG2R61 5 CG2R61 6 CG2R61 7 CG2R61 8 CG2R61 9 CG2R61 10 CG2R61 11 HGR61 12 HGR61 13 HGR61 14 HGR61 15 HGR61 16 HGR61 17 HGR61 18 HGR61
@<TRIPOS>MOLECULE
naphtalene
 18 19 0 0 0
****
USER_CHARGES
INVALID_CHARGES
Pose:   8 Cluster:   8 Fr_nu: 178634 TotEn:   -11.93
@<TRIPOS>ATOM
      1 C1        -75.1853    6.0574  -49.1554 C.ar   1 LIG      -0.11500
      2 C2        -74.5065    6.5124  -48.0288 C.ar   1 LIG      -0.11500
      3 C3        -73.0007    1.7314  -48.7242 C.ar   1 LIG      -0.11500
      4 C4        -72.3219    2.1865  -47.5976 C.ar   1 LIG      -0.11500
      5 C5        -74.9837    4.7552  -49.6138 C.ar   1 LIG      -0.11700
      6 C6        -73.6236    5.6671  -47.3563 C.ar   1 LIG      -0.11700
      7 C7        -73.8837    2.5768  -49.3966 C.ar   1 LIG      -0.11700
      8 C8        -72.5234    3.4887  -47.1392 C.ar   1 LIG      -0.11700
      9 C9        -74.0987    3.8906  -48.9492 C.ar   1 LIG       0.00400
     10 C10       -73.4084    4.3534  -47.8037 C.ar   1 LIG       0.00400
     11 H1        -75.8721    6.7161  -49.6788 H      1 LIG       0.11500
     12 H2        -74.6643    7.5263  -47.6726 H      1 LIG       0.11500
     13 H3        -72.8434    0.7174  -49.0809 H      1 LIG       0.11500
     14 H4        -71.6342    1.5279  -47.0755 H      1 LIG       0.11500
     15 H5        -75.5247    4.4210  -50.4967 H      1 LIG       0.11500
     16 H6        -73.1041    6.0437  -46.4776 H      1 LIG       0.11500
     17 H7        -74.4036    2.1997  -50.2748 H      1 LIG       0.11500
     18 H8        -71.9819    3.8234  -46.2567 H      1 LIG       0.11500
@<TRIPOS>BOND
      1       1       2 ar
      2       1       5 ar
      3       2       6 ar
      4       3       4 ar
      5       3       7 ar
      6       4       8 ar
      7       5       9 ar
      8       6      10 ar
      9       7       9 ar
     10       8      10 ar
     11       9      10 ar
     12       1      11 1
     13       2      12 1
     14       3      13 1
     15       4      14 1
     16       5      15 1
     17       6      16 1
     18       7      17 1
     19       8      18 1
@<TRIPOS>ALT_TYPE
CGenFF_4.0_ALT_TYPE_SET
CGenFF_4.0 1 CG2R61 2 CG2R61 3 CG2R61 4 CG2R61 5 CG2R61 6 CG2R61 7 CG2R61 8 CG2R61 9 CG2R61 10 CG2R61 11 HGR61 12 HGR61 13 HGR61 14 HGR61 15 HGR61 16 HGR61 17 HGR61 18 HGR61
@<TRIPOS>MOLECULE
naphtalene
 18 19 0 0 0
****
USER_CHARGES
INVALID_CHARGES
Pose:   9 Cluster:   9 Fr_nu:  27106 TotEn:   -11.86
@<TRIPOS>ATOM
      1 C1        -76.7337   -8.6938  -51.2565 C.ar   1 LIG      -0.11500
      2 C2        -75.8108   -9.7240  -51.1031 C.ar   1 LIG      -0.11500
      3 C3        -79.5777  -11.6344  -53.8904 C.ar   1 LIG      -0.11500
      4 C4        -78.6546  -12.6646  -53.7370 C.ar   1 LIG      -0.11500
      5 C5        -77.9030   -8.9067  -51.9873 C.ar   1 LIG      -0.11700
      6 C6        -76.0533  -10.9710  -51.6797 C.ar   1 LIG      -0.11700
      7 C7        -79.3351  -10.3874  -53.3136 C.ar   1 LIG      -0.11700
      8 C8        -77.4853  -12.4518  -53.0062 C.ar   1 LIG      -0.11700
      9 C9        -78.1635  -10.1555  -52.5748 C.ar   1 LIG       0.00400
     10 C10       -77.2248  -11.2030  -52.4187 C.ar   1 LIG       0.00400
     11 H1        -76.5441   -7.7231  -50.8078 H      1 LIG       0.11500
     12 H2        -74.9009   -9.5574  -50.5337 H      1 LIG       0.11500
     13 H3        -80.4880  -11.8005  -54.4597 H      1 LIG       0.11500
     14 H4        -78.8441  -13.6346  -54.1871 H      1 LIG       0.11500
     15 H5        -78.6102   -8.0868  -52.0946 H      1 LIG       0.11500
     16 H6        -75.3182  -11.7620  -51.5465 H      1 LIG       0.11500
     17 H7        -80.0707   -9.5968  -53.4463 H      1 LIG       0.11500
     18 H8        -76.7775  -13.2713  -52.8994 H      1 LIG       0.11500
@<TRIPOS>BOND
      1       1       2 ar
      2       1       5 ar
      3       2       6 ar
      4       3       4 ar
      5       3       7 ar
      6       4       8 ar
      7       5       9 ar
      8       6      10 ar
      9       7       9 ar
     10       8      10 ar
     11       9      10 ar
     12       1      11 1
     13       2      12 1
     14       3      13 1
     15       4      14 1
     16       5      15 1
     17       6      16 1
     18       7      17 1
     19       8      18 1
@<TRIPOS>ALT_TYPE
CGenFF_4.0_ALT_TYPE_SET
CGenFF_4.0 1 CG2R61 2 CG2R61 3 CG2R61 4 CG2R61 5 CG2R61 6 CG2R61 7 CG2R61 8 CG2R61 9 CG2R61 10 CG2R61 11 HGR61 12 HGR61 13 HGR61 14 HGR61 15 HGR61 16 HGR61 17 HGR61 18 HGR61
@<TRIPOS>MOLECULE
naphtalene
 18 19 0 0 0
****
USER_CHARGES
INVALID_CHARGES
Pose:  10 Cluster:  10 Fr_nu:  69707 TotEn:   -11.34
@<TRIPOS>ATOM
      1 C1        -59.3586    3.0471  -44.3066 C.ar   1 LIG      -0.11500
      2 C2        -58.4868    1.9939  -44.5665 C.ar   1 LIG      -0.11500
      3 C3        -57.5783    3.4065  -39.7928 C.ar   1 LIG      -0.11500
      4 C4        -56.7066    2.3532  -40.0528 C.ar   1 LIG      -0.11500
      5 C5        -59.3542    3.6649  -43.0557 C.ar   1 LIG      -0.11700
      6 C6        -57.6073    1.5544  -43.5767 C.ar   1 LIG      -0.11700
      7 C7        -58.4578    3.8460  -40.7827 C.ar   1 LIG      -0.11700
      8 C8        -56.7109    1.7353  -41.3036 C.ar   1 LIG      -0.11700
      9 C9        -58.4758    3.2356  -42.0474 C.ar   1 LIG       0.00400
     10 C10       -57.5893    2.1646  -42.3118 C.ar   1 LIG       0.00400
     11 H1        -60.0434    3.3884  -45.0773 H      1 LIG       0.11500
     12 H2        -58.4908    1.5137  -45.5407 H      1 LIG       0.11500
     13 H3        -57.5747    3.8872  -38.8186 H      1 LIG       0.11500
     14 H4        -56.0230    2.0114  -39.2812 H      1 LIG       0.11500
     15 H5        -60.0447    4.4861  -42.8746 H      1 LIG       0.11500
     16 H6        -56.9342    0.7298  -43.8021 H      1 LIG       0.11500
     17 H7        -59.1302    4.6711  -40.5574 H      1 LIG       0.11500
     18 H8        -56.0210    0.9135  -41.4847 H      1 LIG       0.11500
@<TRIPOS>BOND
      1       1       2 ar
      2       1       5 ar
      3       2       6 ar
      4       3       4 ar
      5       3       7 ar
      6       4       8 ar
      7       5       9 ar
      8       6      10 ar
      9       7       9 ar
     10       8      10 ar
     11       9      10 ar
     12       1      11 1
     13       2      12 1
     14       3      13 1
     15       4      14 1
     16       5      15 1
     17       6      16 1
     18       7      17 1
     19       8      18 1
@<TRIPOS>ALT_TYPE
CGenFF_4.0_ALT_TYPE_SET
CGenFF_4.0 1 CG2R61 2 CG2R61 3 CG2R61 4 CG2R61 5 CG2R61 6 CG2R61 7 CG2R61 8 CG2R61 9 CG2R61 10 CG2R61 11 HGR61 12 HGR61 13 HGR61 14 HGR61 15 HGR61 16 HGR61 17 HGR61 18 HGR61
@<TRIPOS>MOLECULE
naphtalene
 18 19 0 0 0
****
USER_CHARGES
INVALID_CHARGES
Pose:  11 Cluster:  11 Fr_nu:   2072 TotEn:   -11.23
@<TRIPOS>ATOM
      1 C1        -54.5324  -17.3486  -21.9878 C.ar   1 LIG      -0.11500
      2 C2        -55.8371  -17.6506  -21.6092 C.ar   1 LIG      -0.11500
      3 C3        -55.9469  -12.8812  -23.2973 C.ar   1 LIG      -0.11500
      4 C4        -57.2516  -13.1834  -22.9187 C.ar   1 LIG      -0.11500
      5 C5        -54.2287  -16.0880  -22.5028 C.ar   1 LIG      -0.11700
      6 C6        -56.8431  -16.6935  -21.7441 C.ar   1 LIG      -0.11700
      7 C7        -54.9409  -13.8384  -23.1623 C.ar   1 LIG      -0.11700
      8 C8        -57.5555  -14.4439  -22.4037 C.ar   1 LIG      -0.11700
      9 C9        -55.2287  -15.1123  -22.6458 C.ar   1 LIG       0.00400
     10 C10       -56.5555  -15.4196  -22.2608 C.ar   1 LIG       0.00400
     11 H1        -53.7498  -18.0943  -21.8830 H      1 LIG       0.11500
     12 H2        -56.0725  -18.6321  -21.2081 H      1 LIG       0.11500
     13 H3        -55.7108  -11.8996  -23.6985 H      1 LIG       0.11500
     14 H4        -58.0341  -12.4378  -23.0251 H      1 LIG       0.11500
     15 H5        -53.2020  -15.8740  -22.7927 H      1 LIG       0.11500
     16 H6        -57.8559  -16.9512  -21.4414 H      1 LIG       0.11500
     17 H7        -53.9281  -13.5802  -23.4643 H      1 LIG       0.11500
     18 H8        -58.5823  -14.6584  -22.1145 H      1 LIG       0.11500
@<TRIPOS>BOND
      1       1       2 ar
      2       1       5 ar
      3       2       6 ar
      4       3       4 ar
      5       3       7 ar
      6       4       8 ar
      7       5       9 ar
      8       6      10 ar
      9       7       9 ar
     10       8      10 ar
     11       9      10 ar
     12       1      11 1
     13       2      12 1
     14       3      13 1
     15       4      14 1
     16       5      15 1
     17       6      16 1
     18       7      17 1
     19       8      18 1
@<TRIPOS>ALT_TYPE
CGenFF_4.0_ALT_TYPE_SET
CGenFF_4.0 1 CG2R61 2 CG2R61 3 CG2R61 4 CG2R61 5 CG2R61 6 CG2R61 7 CG2R61 8 CG2R61 9 CG2R61 10 CG2R61 11 HGR61 12 HGR61 13 HGR61 14 HGR61 15 HGR61 16 HGR61 17 HGR61 18 HGR61
@<TRIPOS>MOLECULE
naphtalene
 18 19 0 0 0
****
USER_CHARGES
INVALID_CHARGES
Pose:  12 Cluster:  12 Fr_nu:  88994 TotEn:   -10.97
@<TRIPOS>ATOM
      1 C1        -62.2128  -23.5331  -34.4827 C.ar   1 LIG      -0.11500
      2 C2        -62.7449  -24.4569  -33.5881 C.ar   1 LIG      -0.11500
      3 C3        -59.6714  -21.4970  -30.8676 C.ar   1 LIG      -0.11500
      4 C4        -60.2036  -22.4210  -29.9732 C.ar   1 LIG      -0.11500
      5 C5        -61.3149  -22.5640  -34.0343 C.ar   1 LIG      -0.11700
      6 C6        -62.3812  -24.4154  -32.2420 C.ar   1 LIG      -0.11700
      7 C7        -60.0351  -21.5387  -32.2139 C.ar   1 LIG      -0.11700
      8 C8        -61.1016  -23.3901  -30.4214 C.ar   1 LIG      -0.11700
      9 C9        -60.9376  -22.5073  -32.6826 C.ar   1 LIG       0.00400
     10 C10       -61.4788  -23.4468  -31.7731 C.ar   1 LIG       0.00400
     11 H1        -62.4967  -23.5656  -35.5305 H      1 LIG       0.11500
     12 H2        -63.4437  -25.2112  -33.9383 H      1 LIG       0.11500
     13 H3        -58.9723  -20.7425  -30.5181 H      1 LIG       0.11500
     14 H4        -59.9204  -22.3871  -28.9253 H      1 LIG       0.11500
     15 H5        -60.9118  -21.8516  -34.7512 H      1 LIG       0.11500
     16 H6        -62.8092  -25.1478  -31.5605 H      1 LIG       0.11500
     17 H7        -59.6064  -20.8067  -32.8953 H      1 LIG       0.11500
     18 H8        -61.5054  -24.1021  -29.7045 H      1 LIG       0.11500
@<TRIPOS>BOND
      1       1       2 ar
      2       1       5 ar
      3       2       6 ar
      4       3       4 ar
      5       3       7 ar
      6       4       8 ar
      7       5       9 ar
      8       6      10 ar
      9       7       9 ar
     10       8      10 ar
     11       9      10 ar
     12       1      11 1
     13       2      12 1
     14       3      13 1
     15       4      14 1
     16       5      15 1
     17       6      16 1
     18       7      17 1
     19       8      18 1
@<TRIPOS>ALT_TYPE
CGenFF_4.0_ALT_TYPE_SET
CGenFF_4.0 1 CG2R61 2 CG2R61 3 CG2R61 4 CG2R61 5 CG2R61 6 CG2R61 7 CG2R61 8 CG2R61 9 CG2R61 10 CG2R61 11 HGR61 12 HGR61 13 HGR61 14 HGR61 15 HGR61 16 HGR61 17 HGR61 18 HGR61
@<TRIPOS>MOLECULE
naphtalene
 18 19 0 0 0
****
USER_CHARGES
INVALID_CHARGES
Pose:  13 Cluster:  13 Fr_nu:  35255 TotEn:   -10.66
@<TRIPOS>ATOM
      1 C1        -75.8368   -8.6693  -52.6293 C.ar   1 LIG      -0.11500
      2 C2        -76.5772   -8.3183  -51.5044 C.ar   1 LIG      -0.11500
      3 C3        -78.0962  -12.9760  -52.7721 C.ar   1 LIG      -0.11500
      4 C4        -78.8365  -12.6248  -51.6471 C.ar   1 LIG      -0.11500
      5 C5        -76.0261   -9.9145  -53.2294 C.ar   1 LIG      -0.11700
      6 C6        -77.5095   -9.2109  -50.9752 C.ar   1 LIG      -0.11700
      7 C7        -77.1638  -12.0832  -53.3013 C.ar   1 LIG      -0.11700
      8 C8        -78.6473  -11.3797  -51.0469 C.ar   1 LIG      -0.11700
      9 C9        -76.9603  -10.8256  -52.7101 C.ar   1 LIG       0.00400
     10 C10       -77.7131  -10.4686  -51.5662 C.ar   1 LIG       0.00400
     11 H1        -75.1107   -7.9741  -53.0405 H      1 LIG       0.11500
     12 H2        -76.4293   -7.3485  -51.0381 H      1 LIG       0.11500
     13 H3        -78.2437  -13.9457  -53.2390 H      1 LIG       0.11500
     14 H4        -79.5614  -13.3209  -51.2355 H      1 LIG       0.11500
     15 H5        -75.4359  -10.1679  -54.1077 H      1 LIG       0.11500
     16 H6        -78.0776   -8.9153  -50.0955 H      1 LIG       0.11500
     17 H7        -76.5965  -12.3787  -54.1814 H      1 LIG       0.11500
     18 H8        -79.2368  -11.1264  -50.1681 H      1 LIG       0.11500
@<TRIPOS>BOND
      1       1       2 ar
      2       1       5 ar
      3       2       6 ar
      4       3       4 ar
      5       3       7 ar
      6       4       8 ar
      7       5       9 ar
      8       6      10 ar
      9       7       9 ar
     10       8      10 ar
     11       9      10 ar
     12       1      11 1
     13       2      12 1
     14       3      13 1
     15       4      14 1
     16       5      15 1
     17       6      16 1
     18       7      17 1
     19       8      18 1
@<TRIPOS>ALT_TYPE
CGenFF_4.0_ALT_TYPE_SET
CGenFF_4.0 1 CG2R61 2 CG2R61 3 CG2R61 4 CG2R61 5 CG2R61 6 CG2R61 7 CG2R61 8 CG2R61 9 CG2R61 10 CG2R61 11 HGR61 12 HGR61 13 HGR61 14 HGR61 15 HGR61 16 HGR61 17 HGR61 18 HGR61
@<TRIPOS>MOLECULE
naphtalene
 18 19 0 0 0
****
USER_CHARGES
INVALID_CHARGES
Pose:  14 Cluster:  14 Fr_nu: 169566 TotEn:   -10.60
@<TRIPOS>ATOM
      1 C1        -67.2049    2.6548  -60.6292 C.ar   1 LIG      -0.11500
      2 C2        -67.0355    2.7957  -59.2550 C.ar   1 LIG      -0.11500
      3 C3        -69.7650    6.7909  -60.7372 C.ar   1 LIG      -0.11500
      4 C4        -69.5955    6.9316  -59.3630 C.ar   1 LIG      -0.11500
      5 C5        -67.9255    3.6108  -61.3457 C.ar   1 LIG      -0.11700
      6 C6        -67.5858    3.8929  -58.5921 C.ar   1 LIG      -0.11700
      7 C7        -69.2146    5.6936  -61.4001 C.ar   1 LIG      -0.11700
      8 C8        -68.8751    5.9756  -58.6464 C.ar   1 LIG      -0.11700
      9 C9        -68.4864    4.7217  -60.6947 C.ar   1 LIG       0.00400
     10 C10       -68.3141    4.8648  -59.2973 C.ar   1 LIG       0.00400
     11 H1        -66.7768    1.8001  -61.1446 H      1 LIG       0.11500
     12 H2        -66.4742    2.0510  -58.6982 H      1 LIG       0.11500
     13 H3        -70.3262    7.5355  -61.2947 H      1 LIG       0.11500
     14 H4        -70.0251    7.7858  -58.8478 H      1 LIG       0.11500
     15 H5        -68.0457    3.4802  -62.4192 H      1 LIG       0.11500
     16 H6        -67.4405    3.9830  -57.5176 H      1 LIG       0.11500
     17 H7        -69.3594    5.6041  -62.4747 H      1 LIG       0.11500
     18 H8        -68.7554    6.1057  -57.5727 H      1 LIG       0.11500
@<TRIPOS>BOND
      1       1       2 ar
      2       1       5 ar
      3       2       6 ar
      4       3       4 ar
      5       3       7 ar
      6       4       8 ar
      7       5       9 ar
      8       6      10 ar
      9       7       9 ar
     10       8      10 ar
     11       9      10 ar
     12       1      11 1
     13       2      12 1
     14       3      13 1
     15       4      14 1
     16       5      15 1
     17       6      16 1
     18       7      17 1
     19       8      18 1
@<TRIPOS>ALT_TYPE
CGenFF_4.0_ALT_TYPE_SET
CGenFF_4.0 1 CG2R61 2 CG2R61 3 CG2R61 4 CG2R61 5 CG2R61 6 CG2R61 7 CG2R61 8 CG2R61 9 CG2R61 10 CG2R61 11 HGR61 12 HGR61 13 HGR61 14 HGR61 15 HGR61 16 HGR61 17 HGR61 18 HGR61
@<TRIPOS>MOLECULE
naphtalene
 18 19 0 0 0
****
USER_CHARGES
INVALID_CHARGES
Pose:  15 Cluster:  15 Fr_nu:  17973 TotEn:   -10.55
@<TRIPOS>ATOM
      1 C1        -58.8122    5.5799  -37.1824 C.ar   1 LIG      -0.11500
      2 C2        -59.5797    5.0394  -38.2099 C.ar   1 LIG      -0.11500
      3 C3        -55.0526    2.8008  -38.5297 C.ar   1 LIG      -0.11500
      4 C4        -55.8202    2.2605  -39.5571 C.ar   1 LIG      -0.11500
      5 C5        -57.4937    5.1613  -37.0012 C.ar   1 LIG      -0.11700
      6 C6        -59.0319    4.0785  -39.0600 C.ar   1 LIG      -0.11700
      7 C7        -55.6004    3.7619  -37.6796 C.ar   1 LIG      -0.11700
      8 C8        -57.1387    2.6789  -39.7384 C.ar   1 LIG      -0.11700
      9 C9        -56.9259    4.1949  -37.8474 C.ar   1 LIG       0.00400
     10 C10       -57.7065    3.6454  -38.8922 C.ar   1 LIG       0.00400
     11 H1        -59.2394    6.3275  -36.5206 H      1 LIG       0.11500
     12 H2        -60.6060    5.3662  -38.3503 H      1 LIG       0.11500
     13 H3        -54.0260    2.4746  -38.3888 H      1 LIG       0.11500
     14 H4        -55.3930    1.5118  -40.2177 H      1 LIG       0.11500
     15 H5        -56.9124    5.5970  -36.1912 H      1 LIG       0.11500
     16 H6        -59.6500    3.6701  -39.8568 H      1 LIG       0.11500
     17 H7        -54.9819    4.1708  -36.8834 H      1 LIG       0.11500
     18 H8        -57.7205    2.2427  -40.5479 H      1 LIG       0.11500
@<TRIPOS>BOND
      1       1       2 ar
      2       1       5 ar
      3       2       6 ar
      4       3       4 ar
      5       3       7 ar
      6       4       8 ar
      7       5       9 ar
      8       6      10 ar
      9       7       9 ar
     10       8      10 ar
     11       9      10 ar
     12       1      11 1
     13       2      12 1
     14       3      13 1
     15       4      14 1
     16       5      15 1
     17       6      16 1
     18       7      17 1
     19       8      18 1
@<TRIPOS>ALT_TYPE
CGenFF_4.0_ALT_TYPE_SET
CGenFF_4.0 1 CG2R61 2 CG2R61 3 CG2R61 4 CG2R61 5 CG2R61 6 CG2R61 7 CG2R61 8 CG2R61 9 CG2R61 10 CG2R61 11 HGR61 12 HGR61 13 HGR61 14 HGR61 15 HGR61 16 HGR61 17 HGR61 18 HGR61
@<TRIPOS>MOLECULE
naphtalene
 18 19 0 0 0
****
USER_CHARGES
INVALID_CHARGES
Pose:  16 Cluster:  16 Fr_nu:  71086 TotEn:   -10.52
@<TRIPOS>ATOM
      1 C1        -78.3985   -2.5815  -62.8378 C.ar   1 LIG      -0.11500
      2 C2        -77.8998   -2.9219  -64.0917 C.ar   1 LIG      -0.11500
      3 C3        -73.9407   -3.0358  -60.9418 C.ar   1 LIG      -0.11500
      4 C4        -73.4421   -3.3761  -62.1958 C.ar   1 LIG      -0.11500
      5 C5        -77.5423   -2.5235  -61.7378 C.ar   1 LIG      -0.11700
      6 C6        -76.5431   -3.2054  -64.2506 C.ar   1 LIG      -0.11700
      7 C7        -75.2975   -2.7521  -60.7830 C.ar   1 LIG      -0.11700
      8 C8        -74.2983   -3.4343  -63.2959 C.ar   1 LIG      -0.11700
      9 C9        -76.1738   -2.8058  -61.8793 C.ar   1 LIG       0.00400
     10 C10       -75.6667   -3.1519  -63.1544 C.ar   1 LIG       0.00400
     11 H1        -79.4549   -2.3614  -62.7147 H      1 LIG       0.11500
     12 H2        -78.5672   -2.9666  -64.9475 H      1 LIG       0.11500
     13 H3        -73.2737   -2.9908  -60.0855 H      1 LIG       0.11500
     14 H4        -72.3859   -3.5975  -62.3181 H      1 LIG       0.11500
     15 H5        -77.9541   -2.2556  -60.7670 H      1 LIG       0.11500
     16 H6        -76.1750   -3.4687  -65.2400 H      1 LIG       0.11500
     17 H7        -75.6652   -2.4881  -59.7937 H      1 LIG       0.11500
     18 H8        -73.8868   -3.7029  -64.2667 H      1 LIG       0.11500
@<TRIPOS>BOND
      1       1       2 ar
      2       1       5 ar
      3       2       6 ar
      4       3       4 ar
      5       3       7 ar
      6       4       8 ar
      7       5       9 ar
      8       6      10 ar
      9       7       9 ar
     10       8      10 ar
     11       9      10 ar
     12       1      11 1
     13       2      12 1
     14       3      13 1
     15       4      14 1
     16       5      15 1
     17       6      16 1
     18       7      17 1
     19       8      18 1
@<TRIPOS>ALT_TYPE
CGenFF_4.0_ALT_TYPE_SET
CGenFF_4.0 1 CG2R61 2 CG2R61 3 CG2R61 4 CG2R61 5 CG2R61 6 CG2R61 7 CG2R61 8 CG2R61 9 CG2R61 10 CG2R61 11 HGR61 12 HGR61 13 HGR61 14 HGR61 15 HGR61 16 HGR61 17 HGR61 18 HGR61
@<TRIPOS>MOLECULE
naphtalene
 18 19 0 0 0
****
USER_CHARGES
INVALID_CHARGES
Pose:  17 Cluster:  17 Fr_nu:   9683 TotEn:   -10.42
@<TRIPOS>ATOM
      1 C1        -61.3744    4.8271  -47.4053 C.ar   1 LIG      -0.11500
      2 C2        -62.4046    4.1401  -46.7702 C.ar   1 LIG      -0.11500
      3 C3        -58.1214    2.5423  -44.5999 C.ar   1 LIG      -0.11500
      4 C4        -59.1517    1.8553  -43.9648 C.ar   1 LIG      -0.11500
      5 C5        -60.0498    4.6048  -47.0277 C.ar   1 LIG      -0.11700
      6 C6        -62.1144    3.2282  -45.7551 C.ar   1 LIG      -0.11700
      7 C7        -58.4117    3.4542  -45.6151 C.ar   1 LIG      -0.11700
      8 C8        -60.4763    2.0776  -44.3423 C.ar   1 LIG      -0.11700
      9 C9        -59.7392    3.6905  -46.0079 C.ar   1 LIG       0.00400
     10 C10       -60.7869    2.9919  -45.3621 C.ar   1 LIG       0.00400
     11 H1        -61.6009    5.5374  -48.1951 H      1 LIG       0.11500
     12 H2        -63.4354    4.3137  -47.0651 H      1 LIG       0.11500
     13 H3        -57.0901    2.3690  -44.3055 H      1 LIG       0.11500
     14 H4        -58.9246    1.1462  -43.1741 H      1 LIG       0.11500
     15 H5        -59.2605    5.1534  -47.5377 H      1 LIG       0.11500
     16 H6        -62.9355    2.7019  -45.2727 H      1 LIG       0.11500
     17 H7        -57.5904    3.9797  -46.0979 H      1 LIG       0.11500
     18 H8        -61.2658    1.5297  -43.8319 H      1 LIG       0.11500
@<TRIPOS>BOND
      1       1       2 ar
      2       1       5 ar
      3       2       6 ar
      4       3       4 ar
      5       3       7 ar
      6       4       8 ar
      7       5       9 ar
      8       6      10 ar
      9       7       9 ar
     10       8      10 ar
     11       9      10 ar
     12       1      11 1
     13       2      12 1
     14       3      13 1
     15       4      14 1
     16       5      15 1
     17       6      16 1
     18       7      17 1
     19       8      18 1
@<TRIPOS>ALT_TYPE
CGenFF_4.0_ALT_TYPE_SET
CGenFF_4.0 1 CG2R61 2 CG2R61 3 CG2R61 4 CG2R61 5 CG2R61 6 CG2R61 7 CG2R61 8 CG2R61 9 CG2R61 10 CG2R61 11 HGR61 12 HGR61 13 HGR61 14 HGR61 15 HGR61 16 HGR61 17 HGR61 18 HGR61
@<TRIPOS>MOLECULE
naphtalene
 18 19 0 0 0
****
USER_CHARGES
INVALID_CHARGES
Pose:  18 Cluster:  18 Fr_nu: 152423 TotEn:   -10.40
@<TRIPOS>ATOM
      1 C1        -73.9836   -4.4058  -32.2910 C.ar   1 LIG      -0.11500
      2 C2        -73.9571   -4.5846  -33.6709 C.ar   1 LIG      -0.11500
      3 C3        -76.2383   -0.1358  -32.8879 C.ar   1 LIG      -0.11500
      4 C4        -76.2118   -0.3148  -34.2678 C.ar   1 LIG      -0.11500
      5 C5        -74.5566   -3.2561  -31.7466 C.ar   1 LIG      -0.11700
      6 C6        -74.5034   -3.6147  -34.5117 C.ar   1 LIG      -0.11700
      7 C7        -75.6920   -1.1060  -32.0471 C.ar   1 LIG      -0.11700
      8 C8        -75.6388   -1.4644  -34.8124 C.ar   1 LIG      -0.11700
      9 C9        -75.1112   -2.2693  -32.5779 C.ar   1 LIG       0.00400
     10 C10       -75.0842   -2.4512  -33.9811 C.ar   1 LIG       0.00400
     11 H1        -73.5576   -5.1610  -31.6370 H      1 LIG       0.11500
     12 H2        -73.5110   -5.4802  -34.0937 H      1 LIG       0.11500
     13 H3        -76.6845    0.7596  -32.4643 H      1 LIG       0.11500
     14 H4        -76.6366    0.4414  -34.9214 H      1 LIG       0.11500
     15 H5        -74.5658   -3.1372  -30.6651 H      1 LIG       0.11500
     16 H6        -74.4722   -3.7756  -35.5873 H      1 LIG       0.11500
     17 H7        -75.7241   -0.9452  -30.9715 H      1 LIG       0.11500
     18 H8        -75.6288   -1.5832  -35.8939 H      1 LIG       0.11500
@<TRIPOS>BOND
      1       1       2 ar
      2       1       5 ar
      3       2       6 ar
      4       3       4 ar
      5       3       7 ar
      6       4       8 ar
      7       5       9 ar
      8       6      10 ar
      9       7       9 ar
     10       8      10 ar
     11       9      10 ar
     12       1      11 1
     13       2      12 1
     14       3      13 1
     15       4      14 1
     16       5      15 1
     17       6      16 1
     18       7      17 1
     19       8      18 1
@<TRIPOS>ALT_TYPE
CGenFF_4.0_ALT_TYPE_SET
CGenFF_4.0 1 CG2R61 2 CG2R61 3 CG2R61 4 CG2R61 5 CG2R61 6 CG2R61 7 CG2R61 8 CG2R61 9 CG2R61 10 CG2R61 11 HGR61 12 HGR61 13 HGR61 14 HGR61 15 HGR61 16 HGR61 17 HGR61 18 HGR61
@<TRIPOS>MOLECULE
naphtalene
 18 19 0 0 0
****
USER_CHARGES
INVALID_CHARGES
Pose:  19 Cluster:  19 Fr_nu: 227470 TotEn:   -10.35
@<TRIPOS>ATOM
      1 C1        -60.8850  -21.8092  -30.8248 C.ar   1 LIG      -0.11500
      2 C2        -59.5105  -21.8535  -30.6116 C.ar   1 LIG      -0.11500
      3 C3        -60.2261  -23.3527  -35.3916 C.ar   1 LIG      -0.11500
      4 C4        -58.8516  -23.3970  -35.1783 C.ar   1 LIG      -0.11500
      5 C5        -61.4114  -22.1701  -32.0655 C.ar   1 LIG      -0.11700
      6 C6        -58.6570  -22.2589  -31.6379 C.ar   1 LIG      -0.11700
      7 C7        -61.0796  -22.9473  -34.3651 C.ar   1 LIG      -0.11700
      8 C8        -58.3251  -23.0361  -33.9377 C.ar   1 LIG      -0.11700
      9 C9        -60.5671  -22.5806  -33.1100 C.ar   1 LIG       0.00400
     10 C10       -59.1693  -22.6256  -32.8931 C.ar   1 LIG       0.00400
     11 H1        -61.5489  -21.4930  -30.0255 H      1 LIG       0.11500
     12 H2        -59.1017  -21.5726  -29.6453 H      1 LIG       0.11500
     13 H3        -60.6356  -23.6337  -36.3579 H      1 LIG       0.11500
     14 H4        -58.1880  -23.7119  -35.9783 H      1 LIG       0.11500
     15 H5        -62.4890  -22.1274  -32.2098 H      1 LIG       0.11500
     16 H6        -57.5859  -22.2866  -31.4488 H      1 LIG       0.11500
     17 H7        -62.1507  -22.9206  -34.5542 H      1 LIG       0.11500
     18 H8        -57.2474  -23.0780  -33.7934 H      1 LIG       0.11500
@<TRIPOS>BOND
      1       1       2 ar
      2       1       5 ar
      3       2       6 ar
      4       3       4 ar
      5       3       7 ar
      6       4       8 ar
      7       5       9 ar
      8       6      10 ar
      9       7       9 ar
     10       8      10 ar
     11       9      10 ar
     12       1      11 1
     13       2      12 1
     14       3      13 1
     15       4      14 1
     16       5      15 1
     17       6      16 1
     18       7      17 1
     19       8      18 1
@<TRIPOS>ALT_TYPE
CGenFF_4.0_ALT_TYPE_SET
CGenFF_4.0 1 CG2R61 2 CG2R61 3 CG2R61 4 CG2R61 5 CG2R61 6 CG2R61 7 CG2R61 8 CG2R61 9 CG2R61 10 CG2R61 11 HGR61 12 HGR61 13 HGR61 14 HGR61 15 HGR61 16 HGR61 17 HGR61 18 HGR61
@<TRIPOS>MOLECULE
naphtalene
 18 19 0 0 0
****
USER_CHARGES
INVALID_CHARGES
Pose:  20 Cluster:  20 Fr_nu:  48283 TotEn:   -10.34
@<TRIPOS>ATOM
      1 C1        -69.6534   -8.8923  -19.6250 C.ar   1 LIG      -0.11500
      2 C2        -70.5317   -9.6079  -20.4333 C.ar   1 LIG      -0.11500
      3 C3        -69.3585   -5.4199  -23.0203 C.ar   1 LIG      -0.11500
      4 C4        -70.2367   -6.1357  -23.8286 C.ar   1 LIG      -0.11500
      5 C5        -69.1394   -7.6711  -20.0621 C.ar   1 LIG      -0.11700
      6 C6        -70.8993   -9.1054  -21.6816 C.ar   1 LIG      -0.11700
      7 C7        -68.9909   -5.9225  -21.7718 C.ar   1 LIG      -0.11700
      8 C8        -70.7507   -7.3568  -23.3916 C.ar   1 LIG      -0.11700
      9 C9        -69.4985   -7.1500  -21.3159 C.ar   1 LIG       0.00400
     10 C10       -70.3916   -7.8779  -22.1378 C.ar   1 LIG       0.00400
     11 H1        -69.3671   -9.2843  -18.6534 H      1 LIG       0.11500
     12 H2        -70.9315  -10.5584  -20.0919 H      1 LIG       0.11500
     13 H3        -68.9583   -4.4691  -23.3611 H      1 LIG       0.11500
     14 H4        -70.5215   -5.7438  -24.8006 H      1 LIG       0.11500
     15 H5        -68.4541   -7.1290  -19.4137 H      1 LIG       0.11500
     16 H6        -71.5876   -9.6814  -22.2966 H      1 LIG       0.11500
     17 H7        -68.3032   -5.3459  -21.1567 H      1 LIG       0.11500
     18 H8        -71.4355   -7.8995  -24.0401 H      1 LIG       0.11500
@<TRIPOS>BOND
      1       1       2 ar
      2       1       5 ar
      3       2       6 ar
      4       3       4 ar
      5       3       7 ar
      6       4       8 ar
      7       5       9 ar
      8       6      10 ar
      9       7       9 ar
     10       8      10 ar
     11       9      10 ar
     12       1      11 1
     13       2      12 1
     14       3      13 1
     15       4      14 1
     16       5      15 1
     17       6      16 1
     18       7      17 1
     19       8      18 1
@<TRIPOS>ALT_TYPE
CGenFF_4.0_ALT_TYPE_SET
CGenFF_4.0 1 CG2R61 2 CG2R61 3 CG2R61 4 CG2R61 5 CG2R61 6 CG2R61 7 CG2R61 8 CG2R61 9 CG2R61 10 CG2R61 11 HGR61 12 HGR61 13 HGR61 14 HGR61 15 HGR61 16 HGR61 17 HGR61 18 HGR61
@<TRIPOS>MOLECULE
naphtalene
 18 19 0 0 0
****
USER_CHARGES
INVALID_CHARGES
Pose:  21 Cluster:  21 Fr_nu: 136524 TotEn:   -10.32
@<TRIPOS>ATOM
      1 C1        -56.0045   -4.8769  -54.1732 C.ar   1 LIG      -0.11500
      2 C2        -56.7097   -3.6775  -54.2063 C.ar   1 LIG      -0.11500
      3 C3        -59.5095   -7.0096  -56.7885 C.ar   1 LIG      -0.11500
      4 C4        -60.2146   -5.8101  -56.8215 C.ar   1 LIG      -0.11500
      5 C5        -56.5206   -6.0083  -54.8058 C.ar   1 LIG      -0.11700
      6 C6        -57.9335   -3.6048  -54.8720 C.ar   1 LIG      -0.11700
      7 C7        -58.2856   -7.0822  -56.1228 C.ar   1 LIG      -0.11700
      8 C8        -59.6987   -4.6787  -56.1889 C.ar   1 LIG      -0.11700
      9 C9        -57.7511   -5.9533  -55.4806 C.ar   1 LIG       0.00400
     10 C10       -58.4682   -4.7337  -55.5141 C.ar   1 LIG       0.00400
     11 H1        -55.0521   -4.9331  -53.6543 H      1 LIG       0.11500
     12 H2        -56.3069   -2.7973  -53.7138 H      1 LIG       0.11500
     13 H3        -59.9118   -7.8903  -57.2811 H      1 LIG       0.11500
     14 H4        -61.1677   -5.7549  -57.3393 H      1 LIG       0.11500
     15 H5        -55.9524   -6.9354  -54.7667 H      1 LIG       0.11500
     16 H6        -58.4673   -2.6568  -54.8856 H      1 LIG       0.11500
     17 H7        -57.7516   -8.0301  -56.1100 H      1 LIG       0.11500
     18 H8        -60.2671   -3.7517  -56.2273 H      1 LIG       0.11500
@<TRIPOS>BOND
      1       1       2 ar
      2       1       5 ar
      3       2       6 ar
      4       3       4 ar
      5       3       7 ar
      6       4       8 ar
      7       5       9 ar
      8       6      10 ar
      9       7       9 ar
     10       8      10 ar
     11       9      10 ar
     12       1      11 1
     13       2      12 1
     14       3      13 1
     15       4      14 1
     16       5      15 1
     17       6      16 1
     18       7      17 1
     19       8      18 1
@<TRIPOS>ALT_TYPE
CGenFF_4.0_ALT_TYPE_SET
CGenFF_4.0 1 CG2R61 2 CG2R61 3 CG2R61 4 CG2R61 5 CG2R61 6 CG2R61 7 CG2R61 8 CG2R61 9 CG2R61 10 CG2R61 11 HGR61 12 HGR61 13 HGR61 14 HGR61 15 HGR61 16 HGR61 17 HGR61 18 HGR61
@<TRIPOS>MOLECULE
naphtalene
 18 19 0 0 0
****
USER_CHARGES
INVALID_CHARGES
Pose:  22 Cluster:  22 Fr_nu:  66757 TotEn:   -10.22
@<TRIPOS>ATOM
      1 C1        -77.2451   -0.9457  -35.1284 C.ar   1 LIG      -0.11500
      2 C2        -76.9782    0.0542  -34.1980 C.ar   1 LIG      -0.11500
      3 C3        -73.0347   -3.1114  -34.0080 C.ar   1 LIG      -0.11500
      4 C4        -72.7680   -2.1114  -33.0776 C.ar   1 LIG      -0.11500
      5 C5        -76.3339   -1.9852  -35.3173 C.ar   1 LIG      -0.11700
      6 C6        -75.7994    0.0186  -33.4529 C.ar   1 LIG      -0.11700
      7 C7        -74.2137   -3.0758  -34.7531 C.ar   1 LIG      -0.11700
      8 C8        -73.6791   -1.0718  -32.8886 C.ar   1 LIG      -0.11700
      9 C9        -75.1421   -2.0370  -34.5760 C.ar   1 LIG       0.00400
     10 C10       -74.8709   -1.0201  -33.6299 C.ar   1 LIG       0.00400
     11 H1        -78.1627   -0.9172  -35.7086 H      1 LIG       0.11500
     12 H2        -77.6884    0.8629  -34.0515 H      1 LIG       0.11500
     13 H3        -72.3249   -3.9206  -34.1548 H      1 LIG       0.11500
     14 H4        -71.8495   -2.1397  -32.4987 H      1 LIG       0.11500
     15 H5        -76.5629   -2.7559  -36.0504 H      1 LIG       0.11500
     16 H6        -75.6117    0.8105  -32.7307 H      1 LIG       0.11500
     17 H7        -74.4016   -3.8682  -35.4746 H      1 LIG       0.11500
     18 H8        -73.4499   -0.3006  -32.1561 H      1 LIG       0.11500
@<TRIPOS>BOND
      1       1       2 ar
      2       1       5 ar
      3       2       6 ar
      4       3       4 ar
      5       3       7 ar
      6       4       8 ar
      7       5       9 ar
      8       6      10 ar
      9       7       9 ar
     10       8      10 ar
     11       9      10 ar
     12       1      11 1
     13       2      12 1
     14       3      13 1
     15       4      14 1
     16       5      15 1
     17       6      16 1
     18       7      17 1
     19       8      18 1
@<TRIPOS>ALT_TYPE
CGenFF_4.0_ALT_TYPE_SET
CGenFF_4.0 1 CG2R61 2 CG2R61 3 CG2R61 4 CG2R61 5 CG2R61 6 CG2R61 7 CG2R61 8 CG2R61 9 CG2R61 10 CG2R61 11 HGR61 12 HGR61 13 HGR61 14 HGR61 15 HGR61 16 HGR61 17 HGR61 18 HGR61
@<TRIPOS>MOLECULE
naphtalene
 18 19 0 0 0
****
USER_CHARGES
INVALID_CHARGES
Pose:  23 Cluster:  23 Fr_nu: 194939 TotEn:   -10.00
@<TRIPOS>ATOM
      1 C1        -67.5950  -20.3351  -50.5263 C.ar   1 LIG      -0.11500
      2 C2        -67.0962  -20.0603  -51.7961 C.ar   1 LIG      -0.11500
      3 C3        -63.1372  -19.7847  -48.6562 C.ar   1 LIG      -0.11500
      4 C4        -62.6384  -19.5100  -49.9261 C.ar   1 LIG      -0.11500
      5 C5        -66.7389  -20.3363  -49.4247 C.ar   1 LIG      -0.11700
      6 C6        -65.7394  -19.7858  -51.9694 C.ar   1 LIG      -0.11700
      7 C7        -64.4941  -20.0592  -48.4830 C.ar   1 LIG      -0.11700
      8 C8        -63.4945  -19.5088  -51.0277 C.ar   1 LIG      -0.11700
      9 C9        -65.3703  -20.0622  -49.5806 C.ar   1 LIG       0.00400
     10 C10       -64.8631  -19.7829  -50.8719 C.ar   1 LIG       0.00400
     11 H1        -68.6513  -20.5492  -50.3921 H      1 LIG       0.11500
     12 H2        -67.7636  -20.0593  -52.6530 H      1 LIG       0.11500
     13 H3        -62.4702  -19.7858  -47.7987 H      1 LIG       0.11500
     14 H4        -61.5818  -19.2973  -50.0599 H      1 LIG       0.11500
     15 H5        -67.1507  -20.5542  -48.4415 H      1 LIG       0.11500
     16 H6        -65.3713  -19.5732  -52.9710 H      1 LIG       0.11500
     17 H7        -64.8620  -20.2709  -47.4812 H      1 LIG       0.11500
     18 H8        -63.0827  -19.2917  -52.0113 H      1 LIG       0.11500
@<TRIPOS>BOND
      1       1       2 ar
      2       1       5 ar
      3       2       6 ar
      4       3       4 ar
      5       3       7 ar
      6       4       8 ar
      7       5       9 ar
      8       6      10 ar
      9       7       9 ar
     10       8      10 ar
     11       9      10 ar
     12       1      11 1
     13       2      12 1
     14       3      13 1
     15       4      14 1
     16       5      15 1
     17       6      16 1
     18       7      17 1
     19       8      18 1
@<TRIPOS>ALT_TYPE
CGenFF_4.0_ALT_TYPE_SET
CGenFF_4.0 1 CG2R61 2 CG2R61 3 CG2R61 4 CG2R61 5 CG2R61 6 CG2R61 7 CG2R61 8 CG2R61 9 CG2R61 10 CG2R61 11 HGR61 12 HGR61 13 HGR61 14 HGR61 15 HGR61 16 HGR61 17 HGR61 18 HGR61
@<TRIPOS>MOLECULE
naphtalene
 18 19 0 0 0
****
USER_CHARGES
INVALID_CHARGES
Pose:  24 Cluster:  24 Fr_nu:   9461 TotEn:    -9.92
@<TRIPOS>ATOM
      1 C1        -77.8369  -13.1743  -54.0001 C.ar   1 LIG      -0.11500
      2 C2        -76.4964  -13.0521  -53.6467 C.ar   1 LIG      -0.11500
      3 C3        -78.5165   -8.4503  -53.0539 C.ar   1 LIG      -0.11500
      4 C4        -77.1760   -8.3283  -52.7005 C.ar   1 LIG      -0.11500
      5 C5        -78.6785  -12.0629  -53.9426 C.ar   1 LIG      -0.11700
      6 C6        -75.9922  -11.8184  -53.2345 C.ar   1 LIG      -0.11700
      7 C7        -79.0207   -9.6842  -53.4662 C.ar   1 LIG      -0.11700
      8 C8        -76.3344   -9.4395  -52.7579 C.ar   1 LIG      -0.11700
      9 C9        -78.1880  -10.8133  -53.5299 C.ar   1 LIG       0.00400
     10 C10       -76.8248  -10.6892  -53.1706 C.ar   1 LIG       0.00400
     11 H1        -78.2290  -14.1351  -54.3203 H      1 LIG       0.11500
     12 H2        -75.8420  -13.9178  -53.6920 H      1 LIG       0.11500
     13 H3        -79.1715   -7.5848  -53.0090 H      1 LIG       0.11500
     14 H4        -76.7848   -7.3675  -52.3790 H      1 LIG       0.11500
     15 H5        -79.7230  -12.1818  -54.2231 H      1 LIG       0.11500
     16 H6        -74.9409  -11.7459  -52.9634 H      1 LIG       0.11500
     17 H7        -80.0717   -9.7562  -53.7380 H      1 LIG       0.11500
     18 H8        -75.2899   -9.3211  -52.4767 H      1 LIG       0.11500
@<TRIPOS>BOND
      1       1       2 ar
      2       1       5 ar
      3       2       6 ar
      4       3       4 ar
      5       3       7 ar
      6       4       8 ar
      7       5       9 ar
      8       6      10 ar
      9       7       9 ar
     10       8      10 ar
     11       9      10 ar
     12       1      11 1
     13       2      12 1
     14       3      13 1
     15       4      14 1
     16       5      15 1
     17       6      16 1
     18       7      17 1
     19       8      18 1
@<TRIPOS>ALT_TYPE
CGenFF_4.0_ALT_TYPE_SET
CGenFF_4.0 1 CG2R61 2 CG2R61 3 CG2R61 4 CG2R61 5 CG2R61 6 CG2R61 7 CG2R61 8 CG2R61 9 CG2R61 10 CG2R61 11 HGR61 12 HGR61 13 HGR61 14 HGR61 15 HGR61 16 HGR61 17 HGR61 18 HGR61
@<TRIPOS>MOLECULE
naphtalene
 18 19 0 0 0
****
USER_CHARGES
INVALID_CHARGES
Pose:  25 Cluster:  25 Fr_nu:  22619 TotEn:    -9.92
@<TRIPOS>ATOM
      1 C1        -77.6768   -0.6950  -63.6908 C.ar   1 LIG      -0.11500
      2 C2        -76.3784   -0.3856  -64.0849 C.ar   1 LIG      -0.11500
      3 C3        -75.9263   -3.3366  -59.9988 C.ar   1 LIG      -0.11500
      4 C4        -74.6279   -3.0271  -60.3930 C.ar   1 LIG      -0.11500
      5 C5        -77.8939   -1.5060  -62.5765 C.ar   1 LIG      -0.11700
      6 C6        -75.2923   -0.8859  -63.3664 C.ar   1 LIG      -0.11700
      7 C7        -77.0125   -2.8362  -60.7173 C.ar   1 LIG      -0.11700
      8 C8        -74.4107   -2.2162  -61.5073 C.ar   1 LIG      -0.11700
      9 C9        -76.8124   -2.0184  -61.8414 C.ar   1 LIG       0.00400
     10 C10       -75.4922   -1.7038  -62.2423 C.ar   1 LIG       0.00400
     11 H1        -78.5220   -0.3057  -64.2508 H      1 LIG       0.11500
     12 H2        -76.2105    0.2461  -64.9523 H      1 LIG       0.11500
     13 H3        -76.0950   -3.9682  -59.1311 H      1 LIG       0.11500
     14 H4        -73.7832   -3.4179  -59.8334 H      1 LIG       0.11500
     15 H5        -78.9174   -1.7352  -62.2868 H      1 LIG       0.11500
     16 H6        -74.2860   -0.6307  -63.6922 H      1 LIG       0.11500
     17 H7        -78.0186   -3.0908  -60.3909 H      1 LIG       0.11500
     18 H8        -73.3872   -1.9875  -61.7976 H      1 LIG       0.11500
@<TRIPOS>BOND
      1       1       2 ar
      2       1       5 ar
      3       2       6 ar
      4       3       4 ar
      5       3       7 ar
      6       4       8 ar
      7       5       9 ar
      8       6      10 ar
      9       7       9 ar
     10       8      10 ar
     11       9      10 ar
     12       1      11 1
     13       2      12 1
     14       3      13 1
     15       4      14 1
     16       5      15 1
     17       6      16 1
     18       7      17 1
     19       8      18 1
@<TRIPOS>ALT_TYPE
CGenFF_4.0_ALT_TYPE_SET
CGenFF_4.0 1 CG2R61 2 CG2R61 3 CG2R61 4 CG2R61 5 CG2R61 6 CG2R61 7 CG2R61 8 CG2R61 9 CG2R61 10 CG2R61 11 HGR61 12 HGR61 13 HGR61 14 HGR61 15 HGR61 16 HGR61 17 HGR61 18 HGR61
@<TRIPOS>MOLECULE
naphtalene
 18 19 0 0 0
****
USER_CHARGES
INVALID_CHARGES
Pose:  26 Cluster:  26 Fr_nu:  55651 TotEn:    -9.73
@<TRIPOS>ATOM
      1 C1        -71.6613  -18.5181  -63.0804 C.ar   1 LIG      -0.11500
      2 C2        -72.7190  -18.9667  -62.2951 C.ar   1 LIG      -0.11500
      3 C3        -69.2438  -17.1979  -59.0697 C.ar   1 LIG      -0.11500
      4 C4        -70.3016  -17.6466  -58.2845 C.ar   1 LIG      -0.11500
      5 C5        -70.5303  -17.9652  -62.4790 C.ar   1 LIG      -0.11700
      6 C6        -72.6499  -18.8644  -60.9055 C.ar   1 LIG      -0.11700
      7 C7        -69.3129  -17.3004  -60.4594 C.ar   1 LIG      -0.11700
      8 C8        -71.4326  -18.1995  -58.8858 C.ar   1 LIG      -0.11700
      9 C9        -70.4436  -17.8542  -61.0816 C.ar   1 LIG       0.00400
     10 C10       -71.5193  -18.3104  -60.2831 C.ar   1 LIG       0.00400
     11 H1        -71.7159  -18.5976  -64.1622 H      1 LIG       0.11500
     12 H2        -73.5989  -19.3973  -62.7642 H      1 LIG       0.11500
     13 H3        -68.3633  -16.7673  -58.6011 H      1 LIG       0.11500
     14 H4        -70.2470  -17.5656  -57.2028 H      1 LIG       0.11500
     15 H5        -69.7156  -17.6206  -63.1126 H      1 LIG       0.11500
     16 H6        -73.4883  -19.2220  -60.3112 H      1 LIG       0.11500
     17 H7        -68.4742  -16.9435  -61.0534 H      1 LIG       0.11500
     18 H8        -72.2478  -18.5434  -58.2523 H      1 LIG       0.11500
@<TRIPOS>BOND
      1       1       2 ar
      2       1       5 ar
      3       2       6 ar
      4       3       4 ar
      5       3       7 ar
      6       4       8 ar
      7       5       9 ar
      8       6      10 ar
      9       7       9 ar
     10       8      10 ar
     11       9      10 ar
     12       1      11 1
     13       2      12 1
     14       3      13 1
     15       4      14 1
     16       5      15 1
     17       6      16 1
     18       7      17 1
     19       8      18 1
@<TRIPOS>ALT_TYPE
CGenFF_4.0_ALT_TYPE_SET
CGenFF_4.0 1 CG2R61 2 CG2R61 3 CG2R61 4 CG2R61 5 CG2R61 6 CG2R61 7 CG2R61 8 CG2R61 9 CG2R61 10 CG2R61 11 HGR61 12 HGR61 13 HGR61 14 HGR61 15 HGR61 16 HGR61 17 HGR61 18 HGR61
@<TRIPOS>MOLECULE
naphtalene
 18 19 0 0 0
****
USER_CHARGES
INVALID_CHARGES
Pose:  27 Cluster:  27 Fr_nu:   8590 TotEn:    -9.69
@<TRIPOS>ATOM
      1 C1        -69.5206  -29.0781  -49.7268 C.ar   1 LIG      -0.11500
      2 C2        -69.9433  -28.0097  -48.9415 C.ar   1 LIG      -0.11500
      3 C3        -73.3046  -28.3852  -52.7058 C.ar   1 LIG      -0.11500
      4 C4        -73.7272  -27.3168  -51.9204 C.ar   1 LIG      -0.11500
      5 C5        -70.2478  -29.4424  -50.8605 C.ar   1 LIG      -0.11700
      6 C6        -71.0946  -27.3015  -49.2867 C.ar   1 LIG      -0.11700
      7 C7        -72.1532  -29.0934  -52.3606 C.ar   1 LIG      -0.11700
      8 C8        -73.0002  -26.9525  -50.7867 C.ar   1 LIG      -0.11700
      9 C9        -71.4091  -28.7406  -51.2229 C.ar   1 LIG       0.00400
     10 C10       -71.8389  -27.6542  -50.4242 C.ar   1 LIG       0.00400
     11 H1        -68.6246  -29.6295  -49.4573 H      1 LIG       0.11500
     12 H2        -69.3764  -27.7268  -48.0593 H      1 LIG       0.11500
     13 H3        -73.8711  -28.6686  -53.5884 H      1 LIG       0.11500
     14 H4        -74.6241  -26.7667  -52.1896 H      1 LIG       0.11500
     15 H5        -69.8990  -30.2811  -51.4594 H      1 LIG       0.11500
     16 H6        -71.4062  -26.4694  -48.6586 H      1 LIG       0.11500
     17 H7        -71.8413  -29.9249  -52.9892 H      1 LIG       0.11500
     18 H8        -73.3492  -26.1142  -50.1872 H      1 LIG       0.11500
@<TRIPOS>BOND
      1       1       2 ar
      2       1       5 ar
      3       2       6 ar
      4       3       4 ar
      5       3       7 ar
      6       4       8 ar
      7       5       9 ar
      8       6      10 ar
      9       7       9 ar
     10       8      10 ar
     11       9      10 ar
     12       1      11 1
     13       2      12 1
     14       3      13 1
     15       4      14 1
     16       5      15 1
     17       6      16 1
     18       7      17 1
     19       8      18 1
@<TRIPOS>ALT_TYPE
CGenFF_4.0_ALT_TYPE_SET
CGenFF_4.0 1 CG2R61 2 CG2R61 3 CG2R61 4 CG2R61 5 CG2R61 6 CG2R61 7 CG2R61 8 CG2R61 9 CG2R61 10 CG2R61 11 HGR61 12 HGR61 13 HGR61 14 HGR61 15 HGR61 16 HGR61 17 HGR61 18 HGR61
@<TRIPOS>MOLECULE
naphtalene
 18 19 0 0 0
****
USER_CHARGES
INVALID_CHARGES
Pose:  28 Cluster:  28 Fr_nu: 148210 TotEn:    -9.64
@<TRIPOS>ATOM
      1 C1        -74.1520  -27.7123  -52.6690 C.ar   1 LIG      -0.11500
      2 C2        -73.3039  -27.2768  -51.6551 C.ar   1 LIG      -0.11500
      3 C3        -71.9610  -24.6968  -55.7963 C.ar   1 LIG      -0.11500
      4 C4        -71.1130  -24.2614  -54.7822 C.ar   1 LIG      -0.11500
      5 C5        -74.0337  -27.1824  -53.9542 C.ar   1 LIG      -0.11700
      6 C6        -72.3345  -26.3098  -51.9223 C.ar   1 LIG      -0.11700
      7 C7        -72.9304  -25.6640  -55.5290 C.ar   1 LIG      -0.11700
      8 C8        -71.2312  -24.7912  -53.4970 C.ar   1 LIG      -0.11700
      9 C9        -73.0636  -26.2082  -54.2412 C.ar   1 LIG       0.00400
     10 C10       -72.2013  -25.7654  -53.2100 C.ar   1 LIG       0.00400
     11 H1        -74.9068  -28.4647  -52.4603 H      1 LIG       0.11500
     12 H2        -73.3967  -27.6902  -50.6550 H      1 LIG       0.11500
     13 H3        -71.8687  -24.2839  -56.7968 H      1 LIG       0.11500
     14 H4        -70.3593  -23.5080  -54.9912 H      1 LIG       0.11500
     15 H5        -74.7076  -27.5373  -54.7313 H      1 LIG       0.11500
     16 H6        -71.6821  -25.9845  -51.1146 H      1 LIG       0.11500
     17 H7        -73.5822  -25.9897  -56.3370 H      1 LIG       0.11500
     18 H8        -70.5579  -24.4358  -52.7196 H      1 LIG       0.11500
@<TRIPOS>BOND
      1       1       2 ar
      2       1       5 ar
      3       2       6 ar
      4       3       4 ar
      5       3       7 ar
      6       4       8 ar
      7       5       9 ar
      8       6      10 ar
      9       7       9 ar
     10       8      10 ar
     11       9      10 ar
     12       1      11 1
     13       2      12 1
     14       3      13 1
     15       4      14 1
     16       5      15 1
     17       6      16 1
     18       7      17 1
     19       8      18 1
@<TRIPOS>ALT_TYPE
CGenFF_4.0_ALT_TYPE_SET
CGenFF_4.0 1 CG2R61 2 CG2R61 3 CG2R61 4 CG2R61 5 CG2R61 6 CG2R61 7 CG2R61 8 CG2R61 9 CG2R61 10 CG2R61 11 HGR61 12 HGR61 13 HGR61 14 HGR61 15 HGR61 16 HGR61 17 HGR61 18 HGR61
@<TRIPOS>MOLECULE
naphtalene
 18 19 0 0 0
****
USER_CHARGES
INVALID_CHARGES
Pose:  29 Cluster:  29 Fr_nu: 202138 TotEn:    -9.60
@<TRIPOS>ATOM
      1 C1        -63.0211    3.5393  -47.1918 C.ar   1 LIG      -0.11500
      2 C2        -63.7440    4.1607  -46.1779 C.ar   1 LIG      -0.11500
      3 C3        -64.4476    6.9829  -50.3190 C.ar   1 LIG      -0.11500
      4 C4        -65.1704    7.6042  -49.3050 C.ar   1 LIG      -0.11500
      5 C5        -63.0123    4.0822  -48.4770 C.ar   1 LIG      -0.11700
      6 C6        -64.4608    5.3273  -46.4450 C.ar   1 LIG      -0.11700
      7 C7        -63.7306    5.8162  -50.0518 C.ar   1 LIG      -0.11700
      8 C8        -65.1793    7.0614  -48.0198 C.ar   1 LIG      -0.11700
      9 C9        -63.7283    5.2559  -48.7640 C.ar   1 LIG       0.00400
     10 C10       -64.4634    5.8877  -47.7328 C.ar   1 LIG       0.00400
     11 H1        -62.4636    2.6308  -46.9833 H      1 LIG       0.11500
     12 H2        -63.7499    3.7374  -45.1776 H      1 LIG       0.11500
     13 H3        -64.4411    7.4058  -51.3197 H      1 LIG       0.11500
     14 H4        -65.7288    8.5119  -49.5144 H      1 LIG       0.11500
     15 H5        -62.4406    3.5792  -49.2542 H      1 LIG       0.11500
     16 H6        -65.0185    5.7965  -45.6371 H      1 LIG       0.11500
     17 H7        -63.1724    5.3477  -50.8596 H      1 LIG       0.11500
     18 H8        -65.7516    7.5637  -47.2425 H      1 LIG       0.11500
@<TRIPOS>BOND
      1       1       2 ar
      2       1       5 ar
      3       2       6 ar
      4       3       4 ar
      5       3       7 ar
      6       4       8 ar
      7       5       9 ar
      8       6      10 ar
      9       7       9 ar
     10       8      10 ar
     11       9      10 ar
     12       1      11 1
     13       2      12 1
     14       3      13 1
     15       4      14 1
     16       5      15 1
     17       6      16 1
     18       7      17 1
     19       8      18 1
@<TRIPOS>ALT_TYPE
CGenFF_4.0_ALT_TYPE_SET
CGenFF_4.0 1 CG2R61 2 CG2R61 3 CG2R61 4 CG2R61 5 CG2R61 6 CG2R61 7 CG2R61 8 CG2R61 9 CG2R61 10 CG2R61 11 HGR61 12 HGR61 13 HGR61 14 HGR61 15 HGR61 16 HGR61 17 HGR61 18 HGR61
@<TRIPOS>MOLECULE
naphtalene
 18 19 0 0 0
****
USER_CHARGES
INVALID_CHARGES
Pose:  30 Cluster:  30 Fr_nu:  54774 TotEn:    -9.56
@<TRIPOS>ATOM
      1 C1        -80.5018  -22.3989  -31.2182 C.ar   1 LIG      -0.11500
      2 C2        -80.1009  -21.1737  -30.6939 C.ar   1 LIG      -0.11500
      3 C3        -77.0196  -24.6335  -28.6583 C.ar   1 LIG      -0.11500
      4 C4        -76.6188  -23.4082  -28.1340 C.ar   1 LIG      -0.11500
      5 C5        -79.8386  -23.5686  -30.8459 C.ar   1 LIG      -0.11700
      6 C6        -79.0355  -21.1133  -29.7953 C.ar   1 LIG      -0.11700
      7 C7        -78.0852  -24.6939  -29.5568 C.ar   1 LIG      -0.11700
      8 C8        -77.2818  -22.2385  -28.5062 C.ar   1 LIG      -0.11700
      9 C9        -78.7640  -23.5265  -29.9426 C.ar   1 LIG       0.00400
     10 C10       -78.3564  -22.2805  -29.4095 C.ar   1 LIG       0.00400
     11 H1        -81.3310  -22.4453  -31.9181 H      1 LIG       0.11500
     12 H2        -80.6181  -20.2637  -30.9841 H      1 LIG       0.11500
     13 H3        -76.5029  -25.5441  -28.3682 H      1 LIG       0.11500
     14 H4        -75.7886  -23.3623  -27.4352 H      1 LIG       0.11500
     15 H5        -80.1689  -24.5152  -31.2687 H      1 LIG       0.11500
     16 H6        -78.7395  -20.1448  -29.3976 H      1 LIG       0.11500
     17 H7        -78.3815  -25.6625  -29.9538 H      1 LIG       0.11500
     18 H8        -76.9513  -21.2916  -28.0842 H      1 LIG       0.11500
@<TRIPOS>BOND
      1       1       2 ar
      2       1       5 ar
      3       2       6 ar
      4       3       4 ar
      5       3       7 ar
      6       4       8 ar
      7       5       9 ar
      8       6      10 ar
      9       7       9 ar
     10       8      10 ar
     11       9      10 ar
     12       1      11 1
     13       2      12 1
     14       3      13 1
     15       4      14 1
     16       5      15 1
     17       6      16 1
     18       7      17 1
     19       8      18 1
@<TRIPOS>ALT_TYPE
CGenFF_4.0_ALT_TYPE_SET
CGenFF_4.0 1 CG2R61 2 CG2R61 3 CG2R61 4 CG2R61 5 CG2R61 6 CG2R61 7 CG2R61 8 CG2R61 9 CG2R61 10 CG2R61 11 HGR61 12 HGR61 13 HGR61 14 HGR61 15 HGR61 16 HGR61 17 HGR61 18 HGR61
@<TRIPOS>MOLECULE
naphtalene
 18 19 0 0 0
****
USER_CHARGES
INVALID_CHARGES
Pose:  31 Cluster:  31 Fr_nu:  41052 TotEn:    -9.43
@<TRIPOS>ATOM
      1 C1        -57.8877    4.9237  -37.3025 C.ar   1 LIG      -0.11500
      2 C2        -58.3920    3.6427  -37.5056 C.ar   1 LIG      -0.11500
      3 C3        -53.8804    3.7410  -39.7956 C.ar   1 LIG      -0.11500
      4 C4        -54.3849    2.4599  -39.9987 C.ar   1 LIG      -0.11500
      5 C5        -56.6398    5.2732  -37.8194 C.ar   1 LIG      -0.11700
      6 C6        -57.6507    2.7061  -38.2263 C.ar   1 LIG      -0.11700
      7 C7        -54.6219    4.6776  -39.0749 C.ar   1 LIG      -0.11700
      8 C8        -55.6327    2.1104  -39.4817 C.ar   1 LIG      -0.11700
      9 C9        -55.8797    4.3431  -38.5474 C.ar   1 LIG       0.00400
     10 C10       -56.3927    3.0404  -38.7538 C.ar   1 LIG       0.00400
     11 H1        -58.4650    5.6523  -36.7408 H      1 LIG       0.11500
     12 H2        -59.3637    3.3718  -37.1030 H      1 LIG       0.11500
     13 H3        -52.9086    4.0126  -40.1982 H      1 LIG       0.11500
     14 H4        -53.8065    1.7314  -40.5592 H      1 LIG       0.11500
     15 H5        -56.2650    6.2802  -37.6480 H      1 LIG       0.11500
     16 H6        -58.0648    1.7107  -38.3734 H      1 LIG       0.11500
     17 H7        -54.2080    5.6731  -38.9287 H      1 LIG       0.11500
     18 H8        -56.0073    1.1031  -39.6524 H      1 LIG       0.11500
@<TRIPOS>BOND
      1       1       2 ar
      2       1       5 ar
      3       2       6 ar
      4       3       4 ar
      5       3       7 ar
      6       4       8 ar
      7       5       9 ar
      8       6      10 ar
      9       7       9 ar
     10       8      10 ar
     11       9      10 ar
     12       1      11 1
     13       2      12 1
     14       3      13 1
     15       4      14 1
     16       5      15 1
     17       6      16 1
     18       7      17 1
     19       8      18 1
@<TRIPOS>ALT_TYPE
CGenFF_4.0_ALT_TYPE_SET
CGenFF_4.0 1 CG2R61 2 CG2R61 3 CG2R61 4 CG2R61 5 CG2R61 6 CG2R61 7 CG2R61 8 CG2R61 9 CG2R61 10 CG2R61 11 HGR61 12 HGR61 13 HGR61 14 HGR61 15 HGR61 16 HGR61 17 HGR61 18 HGR61
@<TRIPOS>MOLECULE
naphtalene
 18 19 0 0 0
****
USER_CHARGES
INVALID_CHARGES
Pose:  32 Cluster:  32 Fr_nu:   9578 TotEn:    -9.38
@<TRIPOS>ATOM
      1 C1        -75.1987    1.8938  -32.1843 C.ar   1 LIG      -0.11500
      2 C2        -76.5297    2.1412  -32.5072 C.ar   1 LIG      -0.11500
      3 C3        -75.0545   -1.6609  -35.5034 C.ar   1 LIG      -0.11500
      4 C4        -76.3854   -1.4134  -35.8262 C.ar   1 LIG      -0.11500
      5 C5        -74.4949    0.8872  -32.8462 C.ar   1 LIG      -0.11700
      6 C6        -77.1619    1.3832  -33.4931 C.ar   1 LIG      -0.11700
      7 C7        -74.4222   -0.9028  -34.5175 C.ar   1 LIG      -0.11700
      8 C8        -77.0894   -0.4070  -35.1644 C.ar   1 LIG      -0.11700
      9 C9        -75.1154    0.1143  -33.8412 C.ar   1 LIG       0.00400
     10 C10       -76.4689    0.3659  -34.1694 C.ar   1 LIG       0.00400
     11 H1        -74.7072    2.4839  -31.4164 H      1 LIG       0.11500
     12 H2        -77.0766    2.9252  -31.9916 H      1 LIG       0.11500
     13 H3        -74.5068   -2.4448  -36.0189 H      1 LIG       0.11500
     14 H4        -76.8769   -2.0048  -36.5932 H      1 LIG       0.11500
     15 H5        -73.4554    0.7111  -32.5771 H      1 LIG       0.11500
     16 H6        -78.2027    1.5942  -33.7296 H      1 LIG       0.11500
     17 H7        -73.3812   -1.1135  -34.2817 H      1 LIG       0.11500
     18 H8        -78.1291   -0.2311  -35.4328 H      1 LIG       0.11500
@<TRIPOS>BOND
      1       1       2 ar
      2       1       5 ar
      3       2       6 ar
      4       3       4 ar
      5       3       7 ar
      6       4       8 ar
      7       5       9 ar
      8       6      10 ar
      9       7       9 ar
     10       8      10 ar
     11       9      10 ar
     12       1      11 1
     13       2      12 1
     14       3      13 1
     15       4      14 1
     16       5      15 1
     17       6      16 1
     18       7      17 1
     19       8      18 1
@<TRIPOS>ALT_TYPE
CGenFF_4.0_ALT_TYPE_SET
CGenFF_4.0 1 CG2R61 2 CG2R61 3 CG2R61 4 CG2R61 5 CG2R61 6 CG2R61 7 CG2R61 8 CG2R61 9 CG2R61 10 CG2R61 11 HGR61 12 HGR61 13 HGR61 14 HGR61 15 HGR61 16 HGR61 17 HGR61 18 HGR61
@<TRIPOS>MOLECULE
naphtalene
 18 19 0 0 0
****
USER_CHARGES
INVALID_CHARGES
Pose:  33 Cluster:  33 Fr_nu:  11393 TotEn:    -9.18
@<TRIPOS>ATOM
      1 C1        -68.7864    3.7268  -28.8972 C.ar   1 LIG      -0.11500
      2 C2        -69.9852    3.9053  -29.5812 C.ar   1 LIG      -0.11500
      3 C3        -69.2707   -1.0971  -29.3079 C.ar   1 LIG      -0.11500
      4 C4        -70.4695   -0.9184  -29.9919 C.ar   1 LIG      -0.11500
      5 C5        -68.3049    2.4398  -28.6558 C.ar   1 LIG      -0.11700
      6 C6        -70.7071    2.7977  -30.0265 C.ar   1 LIG      -0.11700
      7 C7        -68.5487    0.0107  -28.8626 C.ar   1 LIG      -0.11700
      8 C8        -70.9511    0.3685  -30.2333 C.ar   1 LIG      -0.11700
      9 C9        -69.0185    1.3133  -29.0967 C.ar   1 LIG       0.00400
     10 C10       -70.2375    1.4950  -29.7923 C.ar   1 LIG       0.00400
     11 H1        -68.2251    4.5894  -28.5502 H      1 LIG       0.11500
     12 H2        -70.3590    4.9077  -29.7688 H      1 LIG       0.11500
     13 H3        -68.8961   -2.0994  -29.1200 H      1 LIG       0.11500
     14 H4        -71.0310   -1.7815  -30.3373 H      1 LIG       0.11500
     15 H5        -67.3657    2.3240  -28.1187 H      1 LIG       0.11500
     16 H6        -71.6415    2.9608  -30.5596 H      1 LIG       0.11500
     17 H7        -67.6140   -0.1527  -28.3303 H      1 LIG       0.11500
     18 H8        -71.8907    0.4845  -30.7696 H      1 LIG       0.11500
@<TRIPOS>BOND
      1       1       2 ar
      2       1       5 ar
      3       2       6 ar
      4       3       4 ar
      5       3       7 ar
      6       4       8 ar
      7       5       9 ar
      8       6      10 ar
      9       7       9 ar
     10       8      10 ar
     11       9      10 ar
     12       1      11 1
     13       2      12 1
     14       3      13 1
     15       4      14 1
     16       5      15 1
     17       6      16 1
     18       7      17 1
     19       8      18 1
@<TRIPOS>ALT_TYPE
CGenFF_4.0_ALT_TYPE_SET
CGenFF_4.0 1 CG2R61 2 CG2R61 3 CG2R61 4 CG2R61 5 CG2R61 6 CG2R61 7 CG2R61 8 CG2R61 9 CG2R61 10 CG2R61 11 HGR61 12 HGR61 13 HGR61 14 HGR61 15 HGR61 16 HGR61 17 HGR61 18 HGR61
@<TRIPOS>MOLECULE
naphtalene
 18 19 0 0 0
****
USER_CHARGES
INVALID_CHARGES
Pose:  34 Cluster:  34 Fr_nu:  59600 TotEn:    -8.92
@<TRIPOS>ATOM
      1 C1        -75.1410   -1.3797  -30.8486 C.ar   1 LIG      -0.11500
      2 C2        -74.4820   -0.7607  -31.9067 C.ar   1 LIG      -0.11500
      3 C3        -73.7280   -5.7279  -32.5130 C.ar   1 LIG      -0.11500
      4 C4        -73.0690   -5.1087  -33.5710 C.ar   1 LIG      -0.11500
      5 C5        -75.1210   -2.7698  -30.7307 C.ar   1 LIG      -0.11700
      6 C6        -73.8005   -1.5291  -32.8507 C.ar   1 LIG      -0.11700
      7 C7        -74.4094   -4.9594  -31.5688 C.ar   1 LIG      -0.11700
      8 C8        -73.0890   -3.7187  -33.6890 C.ar   1 LIG      -0.11700
      9 C9        -74.4400   -3.5591  -31.6719 C.ar   1 LIG       0.00400
     10 C10       -73.7700   -2.9295  -32.7478 C.ar   1 LIG       0.00400
     11 H1        -75.6718   -0.7810  -30.1143 H      1 LIG       0.11500
     12 H2        -74.4979    0.3215  -31.9974 H      1 LIG       0.11500
     13 H3        -73.7123   -6.8103  -32.4216 H      1 LIG       0.11500
     14 H4        -72.5396   -5.7080  -34.3058 H      1 LIG       0.11500
     15 H5        -75.6434   -3.2323  -29.8958 H      1 LIG       0.11500
     16 H6        -73.2919   -1.0240  -33.6693 H      1 LIG       0.11500
     17 H7        -74.9173   -5.4646  -30.7499 H      1 LIG       0.11500
     18 H8        -72.5673   -3.2560  -34.5243 H      1 LIG       0.11500
@<TRIPOS>BOND
      1       1       2 ar
      2       1       5 ar
      3       2       6 ar
      4       3       4 ar
      5       3       7 ar
      6       4       8 ar
      7       5       9 ar
      8       6      10 ar
      9       7       9 ar
     10       8      10 ar
     11       9      10 ar
     12       1      11 1
     13       2      12 1
     14       3      13 1
     15       4      14 1
     16       5      15 1
     17       6      16 1
     18       7      17 1
     19       8      18 1
@<TRIPOS>ALT_TYPE
CGenFF_4.0_ALT_TYPE_SET
CGenFF_4.0 1 CG2R61 2 CG2R61 3 CG2R61 4 CG2R61 5 CG2R61 6 CG2R61 7 CG2R61 8 CG2R61 9 CG2R61 10 CG2R61 11 HGR61 12 HGR61 13 HGR61 14 HGR61 15 HGR61 16 HGR61 17 HGR61 18 HGR61
@<TRIPOS>MOLECULE
naphtalene
 18 19 0 0 0
****
USER_CHARGES
INVALID_CHARGES
Pose:  35 Cluster:  35 Fr_nu: 113574 TotEn:    -8.88
@<TRIPOS>ATOM
      1 C1        -66.2080  -24.4914  -35.8838 C.ar   1 LIG      -0.11500
      2 C2        -65.5724  -24.6195  -37.1152 C.ar   1 LIG      -0.11500
      3 C3        -62.0102  -23.0882  -33.8633 C.ar   1 LIG      -0.11500
      4 C4        -61.3747  -23.2163  -35.0948 C.ar   1 LIG      -0.11500
      5 C5        -65.4850  -24.0788  -34.7642 C.ar   1 LIG      -0.11700
      6 C6        -64.2115  -24.3354  -37.2319 C.ar   1 LIG      -0.11700
      7 C7        -63.3712  -23.3722  -33.7467 C.ar   1 LIG      -0.11700
      8 C8        -62.0976  -23.6289  -36.2145 C.ar   1 LIG      -0.11700
      9 C9        -64.1144  -23.7888  -34.8632 C.ar   1 LIG       0.00400
     10 C10       -63.4682  -23.9190  -36.1155 C.ar   1 LIG       0.00400
     11 H1        -67.2673  -24.7132  -35.7935 H      1 LIG       0.11500
     12 H2        -66.1362  -24.9405  -37.9863 H      1 LIG       0.11500
     13 H3        -61.4469  -22.7670  -32.9917 H      1 LIG       0.11500
     14 H4        -60.3151  -22.9958  -35.1842 H      1 LIG       0.11500
     15 H5        -66.0024  -23.9861  -33.8115 H      1 LIG       0.11500
     16 H6        -63.7354  -24.4419  -38.2044 H      1 LIG       0.11500
     17 H7        -63.8473  -23.2649  -32.7743 H      1 LIG       0.11500
     18 H8        -61.5802  -23.7225  -37.1672 H      1 LIG       0.11500
@<TRIPOS>BOND
      1       1       2 ar
      2       1       5 ar
      3       2       6 ar
      4       3       4 ar
      5       3       7 ar
      6       4       8 ar
      7       5       9 ar
      8       6      10 ar
      9       7       9 ar
     10       8      10 ar
     11       9      10 ar
     12       1      11 1
     13       2      12 1
     14       3      13 1
     15       4      14 1
     16       5      15 1
     17       6      16 1
     18       7      17 1
     19       8      18 1
@<TRIPOS>ALT_TYPE
CGenFF_4.0_ALT_TYPE_SET
CGenFF_4.0 1 CG2R61 2 CG2R61 3 CG2R61 4 CG2R61 5 CG2R61 6 CG2R61 7 CG2R61 8 CG2R61 9 CG2R61 10 CG2R61 11 HGR61 12 HGR61 13 HGR61 14 HGR61 15 HGR61 16 HGR61 17 HGR61 18 HGR61
@<TRIPOS>MOLECULE
naphtalene
 18 19 0 0 0
****
USER_CHARGES
INVALID_CHARGES
Pose:  36 Cluster:  36 Fr_nu:  27652 TotEn:    -8.07
@<TRIPOS>ATOM
      1 C1        -72.1869   -0.3794  -30.8131 C.ar   1 LIG      -0.11500
      2 C2        -73.3493    0.2885  -31.1866 C.ar   1 LIG      -0.11500
      3 C3        -73.4932   -4.1835  -33.5509 C.ar   1 LIG      -0.11500
      4 C4        -74.6556   -3.5155  -33.9244 C.ar   1 LIG      -0.11500
      5 C5        -71.9277   -1.6589  -31.3052 C.ar   1 LIG      -0.11700
      6 C6        -74.2570   -0.3203  -32.0536 C.ar   1 LIG      -0.11700
      7 C7        -72.5855   -3.5745  -32.6839 C.ar   1 LIG      -0.11700
      8 C8        -74.9149   -2.2360  -33.4323 C.ar   1 LIG      -0.11700
      9 C9        -72.8303   -2.2871  -32.1788 C.ar   1 LIG       0.00400
     10 C10       -74.0123   -1.6078  -32.5586 C.ar   1 LIG       0.00400
     11 H1        -71.4810    0.0948  -30.1376 H      1 LIG       0.11500
     12 H2        -73.5500    1.2847  -30.8031 H      1 LIG       0.11500
     13 H3        -73.2918   -5.1798  -33.9342 H      1 LIG       0.11500
     14 H4        -75.3618   -3.9908  -34.5987 H      1 LIG       0.11500
     15 H5        -71.0129   -2.1624  -30.9994 H      1 LIG       0.11500
     16 H6        -75.1589    0.2205  -32.3326 H      1 LIG       0.11500
     17 H7        -71.6833   -4.1152  -32.4057 H      1 LIG       0.11500
     18 H8        -75.8301   -1.7326  -33.7373 H      1 LIG       0.11500
@<TRIPOS>BOND
      1       1       2 ar
      2       1       5 ar
      3       2       6 ar
      4       3       4 ar
      5       3       7 ar
      6       4       8 ar
      7       5       9 ar
      8       6      10 ar
      9       7       9 ar
     10       8      10 ar
     11       9      10 ar
     12       1      11 1
     13       2      12 1
     14       3      13 1
     15       4      14 1
     16       5      15 1
     17       6      16 1
     18       7      17 1
     19       8      18 1
@<TRIPOS>ALT_TYPE
CGenFF_4.0_ALT_TYPE_SET
CGenFF_4.0 1 CG2R61 2 CG2R61 3 CG2R61 4 CG2R61 5 CG2R61 6 CG2R61 7 CG2R61 8 CG2R61 9 CG2R61 10 CG2R61 11 HGR61 12 HGR61 13 HGR61 14 HGR61 15 HGR61 16 HGR61 17 HGR61 18 HGR61
@<TRIPOS>MOLECULE
naphtalene
 18 19 0 0 0
****
USER_CHARGES
INVALID_CHARGES
Pose:  37 Cluster:  37 Fr_nu:  45883 TotEn:    -7.97
@<TRIPOS>ATOM
      1 C1        -57.0138    2.7949  -43.3868 C.ar   1 LIG      -0.11500
      2 C2        -57.6759    1.5823  -43.5545 C.ar   1 LIG      -0.11500
      3 C3        -60.9278    5.1611  -45.0464 C.ar   1 LIG      -0.11500
      4 C4        -61.5898    3.9485  -45.2140 C.ar   1 LIG      -0.11500
      5 C5        -57.6531    3.9909  -43.7146 C.ar   1 LIG      -0.11700
      6 C6        -58.9796    1.5609  -44.0504 C.ar   1 LIG      -0.11700
      7 C7        -59.6240    5.1825  -44.5503 C.ar   1 LIG      -0.11700
      8 C8        -60.9506    2.7524  -44.8863 C.ar   1 LIG      -0.11700
      9 C9        -58.9653    3.9882  -44.2152 C.ar   1 LIG       0.00400
     10 C10       -59.6384    2.7551  -44.3857 C.ar   1 LIG       0.00400
     11 H1        -55.9986    2.8109  -43.0012 H      1 LIG       0.11500
     12 H2        -57.1774    0.6518  -43.2987 H      1 LIG       0.11500
     13 H3        -61.4259    6.0922  -45.3018 H      1 LIG       0.11500
     14 H4        -62.6044    3.9330  -45.6010 H      1 LIG       0.11500
     15 H5        -57.1161    4.9270  -43.5758 H      1 LIG       0.11500
     16 H6        -59.4782    0.6016  -44.1729 H      1 LIG       0.11500
     17 H7        -59.1259    6.1419  -44.4272 H      1 LIG       0.11500
     18 H8        -61.4871    1.8161  -45.0257 H      1 LIG       0.11500
@<TRIPOS>BOND
      1       1       2 ar
      2       1       5 ar
      3       2       6 ar
      4       3       4 ar
      5       3       7 ar
      6       4       8 ar
      7       5       9 ar
      8       6      10 ar
      9       7       9 ar
     10       8      10 ar
     11       9      10 ar
     12       1      11 1
     13       2      12 1
     14       3      13 1
     15       4      14 1
     16       5      15 1
     17       6      16 1
     18       7      17 1
     19       8      18 1
@<TRIPOS>ALT_TYPE
CGenFF_4.0_ALT_TYPE_SET
CGenFF_4.0 1 CG2R61 2 CG2R61 3 CG2R61 4 CG2R61 5 CG2R61 6 CG2R61 7 CG2R61 8 CG2R61 9 CG2R61 10 CG2R61 11 HGR61 12 HGR61 13 HGR61 14 HGR61 15 HGR61 16 HGR61 17 HGR61 18 HGR61
@<TRIPOS>MOLECULE
naphtalene
 18 19 0 0 0
****
USER_CHARGES
INVALID_CHARGES
Pose:  38 Cluster:  38 Fr_nu: 256513 TotEn:    -7.20
@<TRIPOS>ATOM
      1 C1        -55.9204  -12.5859  -22.2817 C.ar   1 LIG      -0.11500
      2 C2        -54.7441  -13.1956  -21.8561 C.ar   1 LIG      -0.11500
      3 C3        -57.6372  -16.9044  -23.7225 C.ar   1 LIG      -0.11500
      4 C4        -56.4608  -17.5141  -23.2968 C.ar   1 LIG      -0.11500
      5 C5        -56.9370  -13.3518  -22.8530 C.ar   1 LIG      -0.11700
      6 C6        -54.5797  -14.5735  -21.9999 C.ar   1 LIG      -0.11700
      7 C7        -57.8016  -15.5264  -23.5785 C.ar   1 LIG      -0.11700
      8 C8        -55.4441  -16.7482  -22.7255 C.ar   1 LIG      -0.11700
      9 C9        -56.7887  -14.7401  -23.0057 C.ar   1 LIG       0.00400
     10 C10       -55.5924  -15.3600  -22.5728 C.ar   1 LIG       0.00400
     11 H1        -56.0476  -11.5131  -22.1700 H      1 LIG       0.11500
     12 H2        -53.9533  -12.5985  -21.4112 H      1 LIG       0.11500
     13 H3        -58.4286  -17.5011  -24.1674 H      1 LIG       0.11500
     14 H4        -56.3336  -18.5867  -23.4101 H      1 LIG       0.11500
     15 H5        -57.8479  -12.8539  -23.1791 H      1 LIG       0.11500
     16 H6        -53.6520  -15.0291  -21.6597 H      1 LIG       0.11500
     17 H7        -58.7296  -15.0712  -23.9180 H      1 LIG       0.11500
     18 H8        -54.5328  -17.2459  -22.4001 H      1 LIG       0.11500
@<TRIPOS>BOND
      1       1       2 ar
      2       1       5 ar
      3       2       6 ar
      4       3       4 ar
      5       3       7 ar
      6       4       8 ar
      7       5       9 ar
      8       6      10 ar
      9       7       9 ar
     10       8      10 ar
     11       9      10 ar
     12       1      11 1
     13       2      12 1
     14       3      13 1
     15       4      14 1
     16       5      15 1
     17       6      16 1
     18       7      17 1
     19       8      18 1
@<TRIPOS>ALT_TYPE
CGenFF_4.0_ALT_TYPE_SET
CGenFF_4.0 1 CG2R61 2 CG2R61 3 CG2R61 4 CG2R61 5 CG2R61 6 CG2R61 7 CG2R61 8 CG2R61 9 CG2R61 10 CG2R61 11 HGR61 12 HGR61 13 HGR61 14 HGR61 15 HGR61 16 HGR61 17 HGR61 18 HGR61
# TRIPOS MOL2 file generated by SEED

@<TRIPOS>MOLECULE
pyrazole
 9 9 0 0 0
****
USER_CHARGES
INVALID_CHARGES
Pose:   1 Cluster:   1 Fr_nu: 4181498 TotEn:   -17.37
@<TRIPOS>ATOM
      1 C1        -46.2254  -21.6439  -28.7685 C.2    1 LIG      -0.25100
      2 C2        -46.2139  -20.7833  -27.6544 C.2    1 LIG       0.13200
      3 C3        -45.9663  -20.8232  -29.8389 C.2    1 LIG      -0.03800
      4 N1        -45.9670  -19.5134  -27.9863 N.2    1 LIG      -0.57800
      5 N2        -45.8207  -19.5698  -29.3210 N.pl3  1 LIG      -0.05900
      6 H1        -46.3966  -22.7099  -28.7930 H      1 LIG       0.15700
      7 H2        -46.3758  -21.0286  -26.6145 H      1 LIG       0.15600
      8 H3        -45.8768  -21.0134  -30.8987 H      1 LIG       0.15900
      9 H4        -45.6236  -18.7105  -29.8185 H      1 LIG       0.32200
@<TRIPOS>BOND
      1       1       2 1
      2       1       3 2
      3       2       4 2
      4       3       5 1
      5       4       5 1
      6       1       6 1
      7       2       7 1
      8       3       8 1
      9       5       9 1
@<TRIPOS>ALT_TYPE
CGenFF_4.0_ALT_TYPE_SET
CGenFF_4.0 1 CG2R51 2 CG2R52 3 CG2R51 4 NG2R50 5 NG2R51 6 HGR51 7 HGR52 8 HGR52 9 HGP1
@<TRIPOS>MOLECULE
pyrazole
 9 9 0 0 0
****
USER_CHARGES
INVALID_CHARGES
Pose:   2 Cluster:   2 Fr_nu: 8091386 TotEn:   -17.31
@<TRIPOS>ATOM
      1 C1        -55.6312  -15.2352  -22.0237 C.2    1 LIG      -0.25100
      2 C2        -55.1613  -13.9104  -22.1008 C.2    1 LIG       0.13200
      3 C3        -54.4923  -16.0000  -21.9557 C.2    1 LIG      -0.03800
      4 N1        -53.8280  -13.8343  -22.0833 N.2    1 LIG      -0.57800
      5 N2        -53.4501  -15.1209  -21.9943 N.pl3  1 LIG      -0.05900
      6 H1        -56.6521  -15.5873  -22.0174 H      1 LIG       0.15700
      7 H2        -55.7350  -12.9971  -22.1696 H      1 LIG       0.15600
      8 H3        -54.3332  -17.0664  -21.8872 H      1 LIG       0.15900
      9 H4        -52.4598  -15.3289  -21.9661 H      1 LIG       0.32200
@<TRIPOS>BOND
      1       1       2 1
      2       1       3 2
      3       2       4 2
      4       3       5 1
      5       4       5 1
      6       1       6 1
      7       2       7 1
      8       3       8 1
      9       5       9 1
@<TRIPOS>ALT_TYPE
CGenFF_4.0_ALT_TYPE_SET
CGenFF_4.0 1 CG2R51 2 CG2R52 3 CG2R51 4 NG2R50 5 NG2R51 6 HGR51 7 HGR52 8 HGR52 9 HGP1
@<TRIPOS>MOLECULE
pyrazole
 9 9 0 0 0
****
USER_CHARGES
INVALID_CHARGES
Pose:   3 Cluster:   3 Fr_nu: 280834 TotEn:   -17.26
@<TRIPOS>ATOM
      1 C1        -73.5459   -5.1321  -32.7372 C.2    1 LIG      -0.25100
      2 C2        -73.3085   -3.9043  -33.3838 C.2    1 LIG       0.13200
      3 C3        -72.6650   -6.0061  -33.3258 C.2    1 LIG      -0.03800
      4 N1        -72.3516   -3.9869  -34.3119 N.2    1 LIG      -0.57800
      5 N2        -71.9798   -5.2770  -34.2528 N.pl3  1 LIG      -0.05900
      6 H1        -74.2555   -5.3532  -31.9536 H      1 LIG       0.15700
      7 H2        -73.7932   -2.9529  -33.2177 H      1 LIG       0.15600
      8 H3        -72.4700   -7.0579  -33.1737 H      1 LIG       0.15900
      9 H4        -71.2500   -5.5948  -34.8783 H      1 LIG       0.32200
@<TRIPOS>BOND
      1       1       2 1
      2       1       3 2
      3       2       4 2
      4       3       5 1
      5       4       5 1
      6       1       6 1
      7       2       7 1
      8       3       8 1
      9       5       9 1
@<TRIPOS>ALT_TYPE
CGenFF_4.0_ALT_TYPE_SET
CGenFF_4.0 1 CG2R51 2 CG2R52 3 CG2R51 4 NG2R50 5 NG2R51 6 HGR51 7 HGR52 8 HGR52 9 HGP1
@<TRIPOS>MOLECULE
pyrazole
 9 9 0 0 0
****
USER_CHARGES
INVALID_CHARGES
Pose:   4 Cluster:   4 Fr_nu: 622840 TotEn:   -16.79
@<TRIPOS>ATOM
      1 C1        -56.3217  -13.4375  -22.5179 C.2    1 LIG      -0.25100
      2 C2        -55.5627  -12.2586  -22.3924 C.2    1 LIG       0.13200
      3 C3        -55.4935  -14.3102  -23.1804 C.2    1 LIG      -0.03800
      4 N1        -54.3457  -12.3690  -22.9317 N.2    1 LIG      -0.57800
      5 N2        -54.3337  -13.6277  -23.4025 N.pl3  1 LIG      -0.05900
      6 H1        -57.3280  -13.6290  -22.1758 H      1 LIG       0.15700
      7 H2        -55.8457  -11.3234  -21.9309 H      1 LIG       0.15600
      8 H3        -55.6229  -15.3315  -23.5085 H      1 LIG       0.15900
      9 H4        -53.4978  -13.9571  -23.8688 H      1 LIG       0.32200
@<TRIPOS>BOND
      1       1       2 1
      2       1       3 2
      3       2       4 2
      4       3       5 1
      5       4       5 1
      6       1       6 1
      7       2       7 1
      8       3       8 1
      9       5       9 1
@<TRIPOS>ALT_TYPE
CGenFF_4.0_ALT_TYPE_SET
CGenFF_4.0 1 CG2R51 2 CG2R52 3 CG2R51 4 NG2R50 5 NG2R51 6 HGR51 7 HGR52 8 HGR52 9 HGP1
@<TRIPOS>MOLECULE
pyrazole
 9 9 0 0 0
****
USER_CHARGES
INVALID_CHARGES
Pose:   5 Cluster:   5 Fr_nu: 266448 TotEn:   -16.33
@<TRIPOS>ATOM
      1 C1        -73.4026   -4.3010  -46.8873 C.2    1 LIG      -0.25100
      2 C2        -72.9422   -3.4505  -45.8643 C.2    1 LIG       0.13200
      3 C3        -74.2328   -3.5103  -47.6435 C.2    1 LIG      -0.03800
      4 N1        -73.4386   -2.2142  -45.9592 N.2    1 LIG      -0.57800
      5 N2        -74.2195   -2.2819  -47.0508 N.pl3  1 LIG      -0.05900
      6 H1        -73.1658   -5.3414  -47.0543 H      1 LIG       0.15700
      7 H2        -72.2661   -3.6803  -45.0532 H      1 LIG       0.15600
      8 H3        -74.8204   -3.7071  -48.5286 H      1 LIG       0.15900
      9 H4        -74.7189   -1.4486  -47.3355 H      1 LIG       0.32200
@<TRIPOS>BOND
      1       1       2 1
      2       1       3 2
      3       2       4 2
      4       3       5 1
      5       4       5 1
      6       1       6 1
      7       2       7 1
      8       3       8 1
      9       5       9 1
@<TRIPOS>ALT_TYPE
CGenFF_4.0_ALT_TYPE_SET
CGenFF_4.0 1 CG2R51 2 CG2R52 3 CG2R51 4 NG2R50 5 NG2R51 6 HGR51 7 HGR52 8 HGR52 9 HGP1
@<TRIPOS>MOLECULE
pyrazole
 9 9 0 0 0
****
USER_CHARGES
INVALID_CHARGES
Pose:   6 Cluster:   6 Fr_nu: 1362682 TotEn:   -16.21
@<TRIPOS>ATOM
      1 C1        -55.3423  -13.5161  -22.7770 C.2    1 LIG      -0.25100
      2 C2        -54.9019  -12.1790  -22.7756 C.2    1 LIG       0.13200
      3 C3        -54.7372  -14.0781  -21.6795 C.2    1 LIG      -0.03800
      4 N1        -54.0806  -11.9077  -21.7578 N.2    1 LIG      -0.57800
      5 N2        -54.0001  -13.0820  -21.1094 N.pl3  1 LIG      -0.05900
      6 H1        -56.0060  -14.0048  -23.4750 H      1 LIG       0.15700
      7 H2        -55.1449  -11.3910  -23.4741 H      1 LIG       0.15600
      8 H3        -54.7622  -15.0750  -21.2636 H      1 LIG       0.15900
      9 H4        -53.4195  -13.1339  -20.2817 H      1 LIG       0.32200
@<TRIPOS>BOND
      1       1       2 1
      2       1       3 2
      3       2       4 2
      4       3       5 1
      5       4       5 1
      6       1       6 1
      7       2       7 1
      8       3       8 1
      9       5       9 1
@<TRIPOS>ALT_TYPE
CGenFF_4.0_ALT_TYPE_SET
CGenFF_4.0 1 CG2R51 2 CG2R52 3 CG2R51 4 NG2R50 5 NG2R51 6 HGR51 7 HGR52 8 HGR52 9 HGP1
@<TRIPOS>MOLECULE
pyrazole
 9 9 0 0 0
****
USER_CHARGES
INVALID_CHARGES
Pose:   7 Cluster:   7 Fr_nu: 266068 TotEn:   -15.43
@<TRIPOS>ATOM
      1 C1        -74.1659   -3.0899  -47.1622 C.2    1 LIG      -0.25100
      2 C2        -73.3717   -2.3302  -46.2825 C.2    1 LIG       0.13200
      3 C3        -73.6777   -4.3686  -47.0481 C.2    1 LIG      -0.03800
      4 N1        -72.4491   -3.0650  -45.6557 N.2    1 LIG      -0.57800
      5 N2        -72.6606   -4.2999  -46.1420 N.pl3  1 LIG      -0.05900
      6 H1        -74.9791   -2.7580  -47.7907 H      1 LIG       0.15700
      7 H2        -73.4263   -1.2716  -46.0724 H      1 LIG       0.15600
      8 H3        -73.9547   -5.2997  -47.5211 H      1 LIG       0.15900
      9 H4        -72.0698   -5.0528  -45.8120 H      1 LIG       0.32200
@<TRIPOS>BOND
      1       1       2 1
      2       1       3 2
      3       2       4 2
      4       3       5 1
      5       4       5 1
      6       1       6 1
      7       2       7 1
      8       3       8 1
      9       5       9 1
@<TRIPOS>ALT_TYPE
CGenFF_4.0_ALT_TYPE_SET
CGenFF_4.0 1 CG2R51 2 CG2R52 3 CG2R51 4 NG2R50 5 NG2R51 6 HGR51 7 HGR52 8 HGR52 9 HGP1
@<TRIPOS>MOLECULE
pyrazole
 9 9 0 0 0
****
USER_CHARGES
INVALID_CHARGES
Pose:   8 Cluster:   8 Fr_nu: 320777 TotEn:   -14.80
@<TRIPOS>ATOM
      1 C1        -57.2453  -14.2913  -22.5790 C.2    1 LIG      -0.25100
      2 C2        -56.7698  -12.9677  -22.6398 C.2    1 LIG       0.13200
      3 C3        -56.2032  -15.0525  -23.0492 C.2    1 LIG      -0.03800
      4 N1        -55.5226  -12.8890  -23.1114 N.2    1 LIG      -0.57800
      5 N2        -55.2055  -14.1727  -23.3511 N.pl3  1 LIG      -0.05900
      6 H1        -58.2081  -14.6451  -22.2410 H      1 LIG       0.15700
      7 H2        -57.2802  -12.0571  -22.3606 H      1 LIG       0.15600
      8 H3        -56.0852  -16.1165  -23.1952 H      1 LIG       0.15900
      9 H4        -54.2872  -14.3781  -23.7244 H      1 LIG       0.32200
@<TRIPOS>BOND
      1       1       2 1
      2       1       3 2
      3       2       4 2
      4       3       5 1
      5       4       5 1
      6       1       6 1
      7       2       7 1
      8       3       8 1
      9       5       9 1
@<TRIPOS>ALT_TYPE
CGenFF_4.0_ALT_TYPE_SET
CGenFF_4.0 1 CG2R51 2 CG2R52 3 CG2R51 4 NG2R50 5 NG2R51 6 HGR51 7 HGR52 8 HGR52 9 HGP1
@<TRIPOS>MOLECULE
pyrazole
 9 9 0 0 0
****
USER_CHARGES
INVALID_CHARGES
Pose:   9 Cluster:   9 Fr_nu: 677685 TotEn:   -14.40
@<TRIPOS>ATOM
      1 C1        -72.8019   -4.4830  -34.3246 C.2    1 LIG      -0.25100
      2 C2        -73.2455   -4.8536  -33.0410 C.2    1 LIG       0.13200
      3 C3        -71.6215   -5.1654  -34.4903 C.2    1 LIG      -0.03800
      4 N1        -72.4147   -5.7054  -32.4343 N.2    1 LIG      -0.57800
      5 N2        -71.4372   -5.8760  -33.3406 N.pl3  1 LIG      -0.05900
      6 H1        -73.2717   -3.8154  -35.0317 H      1 LIG       0.15700
      7 H2        -74.1393   -4.5380  -32.5221 H      1 LIG       0.15600
      8 H3        -70.9110   -5.2067  -35.3032 H      1 LIG       0.15900
      9 H4        -70.6693   -6.4929  -33.1073 H      1 LIG       0.32200
@<TRIPOS>BOND
      1       1       2 1
      2       1       3 2
      3       2       4 2
      4       3       5 1
      5       4       5 1
      6       1       6 1
      7       2       7 1
      8       3       8 1
      9       5       9 1
@<TRIPOS>ALT_TYPE
CGenFF_4.0_ALT_TYPE_SET
CGenFF_4.0 1 CG2R51 2 CG2R52 3 CG2R51 4 NG2R50 5 NG2R51 6 HGR51 7 HGR52 8 HGR52 9 HGP1
@<TRIPOS>MOLECULE
pyrazole
 9 9 0 0 0
****
USER_CHARGES
INVALID_CHARGES
Pose:  10 Cluster:  10 Fr_nu: 513638 TotEn:   -14.03
@<TRIPOS>ATOM
      1 C1        -76.2483   -9.2110  -50.9549 C.2    1 LIG      -0.25100
      2 C2        -76.2640  -10.5079  -51.5022 C.2    1 LIG       0.13200
      3 C3        -76.4484   -8.3817  -52.0312 C.2    1 LIG      -0.03800
      4 N1        -76.4589  -10.5077  -52.8235 N.2    1 LIG      -0.57800
      5 N2        -76.5676   -9.2004  -53.1156 N.pl3  1 LIG      -0.05900
      6 H1        -76.1118   -8.9176  -49.9245 H      1 LIG       0.15700
      7 H2        -76.1411  -11.4533  -50.9933 H      1 LIG       0.15600
      8 H3        -76.5129   -7.3069  -52.1216 H      1 LIG       0.15900
      9 H4        -76.7214   -8.9359  -54.0806 H      1 LIG       0.32200
@<TRIPOS>BOND
      1       1       2 1
      2       1       3 2
      3       2       4 2
      4       3       5 1
      5       4       5 1
      6       1       6 1
      7       2       7 1
      8       3       8 1
      9       5       9 1
@<TRIPOS>ALT_TYPE
CGenFF_4.0_ALT_TYPE_SET
CGenFF_4.0 1 CG2R51 2 CG2R52 3 CG2R51 4 NG2R50 5 NG2R51 6 HGR51 7 HGR52 8 HGR52 9 HGP1
@<TRIPOS>MOLECULE
pyrazole
 9 9 0 0 0
****
USER_CHARGES
INVALID_CHARGES
Pose:  11 Cluster:  11 Fr_nu: 1402271 TotEn:   -13.58
@<TRIPOS>ATOM
      1 C1        -72.6608   -5.3607  -33.6311 C.2    1 LIG      -0.25100
      2 C2        -71.9974   -5.4238  -32.3911 C.2    1 LIG       0.13200
      3 C3        -71.7379   -5.8213  -34.5381 C.2    1 LIG      -0.03800
      4 N1        -70.7495   -5.8881  -32.4970 N.2    1 LIG      -0.57800
      5 N2        -70.6214   -6.1210  -33.8143 N.pl3  1 LIG      -0.05900
      6 H1        -73.6672   -5.0287  -33.8392 H      1 LIG       0.15700
      7 H2        -72.3710   -5.1503  -31.4147 H      1 LIG       0.15600
      8 H3        -71.7735   -5.9575  -35.6094 H      1 LIG       0.15900
      9 H4        -69.7396   -6.4846  -34.1534 H      1 LIG       0.32200
@<TRIPOS>BOND
      1       1       2 1
      2       1       3 2
      3       2       4 2
      4       3       5 1
      5       4       5 1
      6       1       6 1
      7       2       7 1
      8       3       8 1
      9       5       9 1
@<TRIPOS>ALT_TYPE
CGenFF_4.0_ALT_TYPE_SET
CGenFF_4.0 1 CG2R51 2 CG2R52 3 CG2R51 4 NG2R50 5 NG2R51 6 HGR51 7 HGR52 8 HGR52 9 HGP1
@<TRIPOS>MOLECULE
pyrazole
 9 9 0 0 0
****
USER_CHARGES
INVALID_CHARGES
Pose:  12 Cluster:  12 Fr_nu: 514254 TotEn:   -13.49
@<TRIPOS>ATOM
      1 C1        -77.7181   -8.9026  -50.8943 C.2    1 LIG      -0.25100
      2 C2        -76.3468   -9.2110  -50.9722 C.2    1 LIG       0.13200
      3 C3        -78.0238   -8.3829  -52.1284 C.2    1 LIG      -0.03800
      4 N1        -75.8178   -8.9123  -52.1617 N.2    1 LIG      -0.57800
      5 N2        -76.8622   -8.4109  -52.8428 N.pl3  1 LIG      -0.05900
      6 H1        -78.3916   -9.0384  -50.0610 H      1 LIG       0.15700
      7 H2        -75.7106   -9.6405  -50.2116 H      1 LIG       0.15600
      8 H3        -78.9418   -8.0021  -52.5522 H      1 LIG       0.15900
      9 H4        -76.7104   -8.1032  -53.7952 H      1 LIG       0.32200
@<TRIPOS>BOND
      1       1       2 1
      2       1       3 2
      3       2       4 2
      4       3       5 1
      5       4       5 1
      6       1       6 1
      7       2       7 1
      8       3       8 1
      9       5       9 1
@<TRIPOS>ALT_TYPE
CGenFF_4.0_ALT_TYPE_SET
CGenFF_4.0 1 CG2R51 2 CG2R52 3 CG2R51 4 NG2R50 5 NG2R51 6 HGR51 7 HGR52 8 HGR52 9 HGP1
@<TRIPOS>MOLECULE
pyrazole
 9 9 0 0 0
****
USER_CHARGES
INVALID_CHARGES
Pose:  13 Cluster:  13 Fr_nu: 518503 TotEn:   -13.13
@<TRIPOS>ATOM
      1 C1        -76.3625   -8.8565  -51.3980 C.2    1 LIG      -0.25100
      2 C2        -77.7198   -8.8208  -51.0264 C.2    1 LIG       0.13200
      3 C3        -76.3403   -8.3333  -52.6678 C.2    1 LIG      -0.03800
      4 N1        -78.5031   -8.3148  -51.9825 N.2    1 LIG      -0.57800
      5 N2        -77.6353   -8.0276  -52.9676 N.pl3  1 LIG      -0.05900
      6 H1        -75.5177   -9.2110  -50.8261 H      1 LIG       0.15700
      7 H2        -78.1709   -9.1430  -50.0987 H      1 LIG       0.15600
      8 H3        -75.5382   -8.1572  -53.3700 H      1 LIG       0.15900
      9 H4        -77.9970   -7.6243  -53.8228 H      1 LIG       0.32200
@<TRIPOS>BOND
      1       1       2 1
      2       1       3 2
      3       2       4 2
      4       3       5 1
      5       4       5 1
      6       1       6 1
      7       2       7 1
      8       3       8 1
      9       5       9 1
@<TRIPOS>ALT_TYPE
CGenFF_4.0_ALT_TYPE_SET
CGenFF_4.0 1 CG2R51 2 CG2R52 3 CG2R51 4 NG2R50 5 NG2R51 6 HGR51 7 HGR52 8 HGR52 9 HGP1
@<TRIPOS>MOLECULE
pyrazole
 9 9 0 0 0
****
USER_CHARGES
INVALID_CHARGES
Pose:  14 Cluster:  14 Fr_nu: 1294573 TotEn:   -12.77
@<TRIPOS>ATOM
      1 C1        -77.4708  -11.1668  -51.9637 C.2    1 LIG      -0.25100
      2 C2        -77.5761  -12.3719  -52.6837 C.2    1 LIG       0.13200
      3 C3        -78.4354  -11.2627  -50.9908 C.2    1 LIG      -0.03800
      4 N1        -78.5321  -13.1746  -52.2086 N.2    1 LIG      -0.57800
      5 N2        -79.0363  -12.4726  -51.1795 N.pl3  1 LIG      -0.05900
      6 H1        -76.7907  -10.3437  -52.1261 H      1 LIG       0.15700
      7 H2        -76.9964  -12.6985  -53.5352 H      1 LIG       0.15600
      8 H3        -78.7431  -10.5933  -50.2005 H      1 LIG       0.15900
      9 H4        -79.7947  -12.8801  -50.6470 H      1 LIG       0.32200
@<TRIPOS>BOND
      1       1       2 1
      2       1       3 2
      3       2       4 2
      4       3       5 1
      5       4       5 1
      6       1       6 1
      7       2       7 1
      8       3       8 1
      9       5       9 1
@<TRIPOS>ALT_TYPE
CGenFF_4.0_ALT_TYPE_SET
CGenFF_4.0 1 CG2R51 2 CG2R52 3 CG2R51 4 NG2R50 5 NG2R51 6 HGR51 7 HGR52 8 HGR52 9 HGP1
@<TRIPOS>MOLECULE
pyrazole
 9 9 0 0 0
****
USER_CHARGES
INVALID_CHARGES
Pose:  15 Cluster:  15 Fr_nu: 315164 TotEn:   -12.64
@<TRIPOS>ATOM
      1 C1        -74.6059   -4.8928  -49.0771 C.2    1 LIG      -0.25100
      2 C2        -73.9790   -4.2244  -48.0084 C.2    1 LIG       0.13200
      3 C3        -75.5500   -4.0046  -49.5311 C.2    1 LIG      -0.03800
      4 N1        -74.4823   -3.0056  -47.7962 N.2    1 LIG      -0.57800
      5 N2        -75.4354   -2.9009  -48.7379 N.pl3  1 LIG      -0.05900
      6 H1        -74.4021   -5.8799  -49.4651 H      1 LIG       0.15700
      7 H2        -73.1766   -4.5749  -47.3750 H      1 LIG       0.15600
      8 H3        -76.2781   -4.0581  -50.3275 H      1 LIG       0.15900
      9 H4        -75.9742   -2.0450  -48.7816 H      1 LIG       0.32200
@<TRIPOS>BOND
      1       1       2 1
      2       1       3 2
      3       2       4 2
      4       3       5 1
      5       4       5 1
      6       1       6 1
      7       2       7 1
      8       3       8 1
      9       5       9 1
@<TRIPOS>ALT_TYPE
CGenFF_4.0_ALT_TYPE_SET
CGenFF_4.0 1 CG2R51 2 CG2R52 3 CG2R51 4 NG2R50 5 NG2R51 6 HGR51 7 HGR52 8 HGR52 9 HGP1
@<TRIPOS>MOLECULE
pyrazole
 9 9 0 0 0
****
USER_CHARGES
INVALID_CHARGES
Pose:  16 Cluster:  16 Fr_nu: 410657 TotEn:   -12.56
@<TRIPOS>ATOM
      1 C1        -74.9387   -1.8786  -34.4715 C.2    1 LIG      -0.25100
      2 C2        -74.9657   -3.2860  -34.4911 C.2    1 LIG       0.13200
      3 C3        -75.5858   -1.5067  -35.6245 C.2    1 LIG      -0.03800
      4 N1        -75.5813   -3.7749  -35.5709 N.2    1 LIG      -0.57800
      5 N2        -75.9473   -2.6687  -36.2405 N.pl3  1 LIG      -0.05900
      6 H1        -74.5110   -1.2246  -33.7261 H      1 LIG       0.15700
      7 H2        -74.5619   -3.9758  -33.7638 H      1 LIG       0.15600
      8 H3        -75.8143   -0.5418  -36.0536 H      1 LIG       0.15900
      9 H4        -76.4417   -2.7803  -37.1168 H      1 LIG       0.32200
@<TRIPOS>BOND
      1       1       2 1
      2       1       3 2
      3       2       4 2
      4       3       5 1
      5       4       5 1
      6       1       6 1
      7       2       7 1
      8       3       8 1
      9       5       9 1
@<TRIPOS>ALT_TYPE
CGenFF_4.0_ALT_TYPE_SET
CGenFF_4.0 1 CG2R51 2 CG2R52 3 CG2R51 4 NG2R50 5 NG2R51 6 HGR51 7 HGR52 8 HGR52 9 HGP1
@<TRIPOS>MOLECULE
pyrazole
 9 9 0 0 0
****
USER_CHARGES
INVALID_CHARGES
Pose:  17 Cluster:  17 Fr_nu: 280737 TotEn:   -12.53
@<TRIPOS>ATOM
      1 C1        -73.8258   -5.3705  -32.9584 C.2    1 LIG      -0.25100
      2 C2        -73.4258   -4.0557  -32.6534 C.2    1 LIG       0.13200
      3 C3        -72.6650   -6.0061  -33.3258 C.2    1 LIG      -0.03800
      4 N1        -72.1134   -3.8659  -32.8131 N.2    1 LIG      -0.57800
      5 N2        -71.6785   -5.0699  -33.2222 N.pl3  1 LIG      -0.05900
      6 H1        -74.8165   -5.7986  -32.9172 H      1 LIG       0.15700
      7 H2        -74.0360   -3.2277  -32.3220 H      1 LIG       0.15600
      8 H3        -72.4571   -7.0167  -33.6467 H      1 LIG       0.15900
      9 H4        -70.6914   -5.1827  -33.4160 H      1 LIG       0.32200
@<TRIPOS>BOND
      1       1       2 1
      2       1       3 2
      3       2       4 2
      4       3       5 1
      5       4       5 1
      6       1       6 1
      7       2       7 1
      8       3       8 1
      9       5       9 1
@<TRIPOS>ALT_TYPE
CGenFF_4.0_ALT_TYPE_SET
CGenFF_4.0 1 CG2R51 2 CG2R52 3 CG2R51 4 NG2R50 5 NG2R51 6 HGR51 7 HGR52 8 HGR52 9 HGP1
@<TRIPOS>MOLECULE
pyrazole
 9 9 0 0 0
****
USER_CHARGES
INVALID_CHARGES
Pose:  18 Cluster:  18 Fr_nu: 680780 TotEn:   -12.20
@<TRIPOS>ATOM
      1 C1        -71.3382   -5.9562  -33.2400 C.2    1 LIG      -0.25100
      2 C2        -71.6024   -5.1464  -34.3608 C.2    1 LIG       0.13200
      3 C3        -72.5034   -5.9276  -32.5134 C.2    1 LIG      -0.03800
      4 N1        -72.8385   -4.6404  -34.3515 N.2    1 LIG      -0.57800
      5 N2        -73.3615   -5.1336  -33.2160 N.pl3  1 LIG      -0.05900
      6 H1        -70.4308   -6.4872  -32.9930 H      1 LIG       0.15700
      7 H2        -70.9456   -4.9033  -35.1838 H      1 LIG       0.15600
      8 H3        -72.7919   -6.3884  -31.5797 H      1 LIG       0.15900
      9 H4        -74.3138   -4.8851  -32.9792 H      1 LIG       0.32200
@<TRIPOS>BOND
      1       1       2 1
      2       1       3 2
      3       2       4 2
      4       3       5 1
      5       4       5 1
      6       1       6 1
      7       2       7 1
      8       3       8 1
      9       5       9 1
@<TRIPOS>ALT_TYPE
CGenFF_4.0_ALT_TYPE_SET
CGenFF_4.0 1 CG2R51 2 CG2R52 3 CG2R51 4 NG2R50 5 NG2R51 6 HGR51 7 HGR52 8 HGR52 9 HGP1
@<TRIPOS>MOLECULE
pyrazole
 9 9 0 0 0
****
USER_CHARGES
INVALID_CHARGES
Pose:  19 Cluster:  19 Fr_nu: 1097746 TotEn:   -12.18
@<TRIPOS>ATOM
      1 C1        -77.7953  -12.9648  -52.7082 C.2    1 LIG      -0.25100
      2 C2        -78.5313  -11.9355  -53.3251 C.2    1 LIG       0.13200
      3 C3        -78.6645  -13.5078  -51.7938 C.2    1 LIG      -0.03800
      4 N1        -79.7725  -11.8291  -52.8435 N.2    1 LIG      -0.57800
      5 N2        -79.8234  -12.7986  -51.9143 N.pl3  1 LIG      -0.05900
      6 H1        -76.7775  -13.2713  -52.8994 H      1 LIG       0.15700
      7 H2        -78.2148  -11.2581  -54.1053 H      1 LIG       0.15600
      8 H3        -78.5644  -14.3152  -51.0828 H      1 LIG       0.15900
      9 H4        -80.6838  -12.9205  -51.3951 H      1 LIG       0.32200
@<TRIPOS>BOND
      1       1       2 1
      2       1       3 2
      3       2       4 2
      4       3       5 1
      5       4       5 1
      6       1       6 1
      7       2       7 1
      8       3       8 1
      9       5       9 1
@<TRIPOS>ALT_TYPE
CGenFF_4.0_ALT_TYPE_SET
CGenFF_4.0 1 CG2R51 2 CG2R52 3 CG2R51 4 NG2R50 5 NG2R51 6 HGR51 7 HGR52 8 HGR52 9 HGP1
@<TRIPOS>MOLECULE
pyrazole
 9 9 0 0 0
****
USER_CHARGES
INVALID_CHARGES
Pose:  20 Cluster:  20 Fr_nu: 3113972 TotEn:   -11.77
@<TRIPOS>ATOM
      1 C1        -74.8400   -2.6592  -34.8954 C.2    1 LIG      -0.25100
      2 C2        -75.3089   -1.3549  -34.6487 C.2    1 LIG       0.13200
      3 C3        -75.7005   -3.1601  -35.8414 C.2    1 LIG      -0.03800
      4 N1        -76.3836   -1.0465  -35.3792 N.2    1 LIG      -0.57800
      5 N2        -76.5973   -2.1640  -36.0944 N.pl3  1 LIG      -0.05900
      6 H1        -73.9962   -3.1658  -34.4507 H      1 LIG       0.15700
      7 H2        -74.9124   -0.6164  -33.9666 H      1 LIG       0.15600
      8 H3        -75.7557   -4.1148  -36.3444 H      1 LIG       0.15900
      9 H4        -77.3782   -2.1791  -36.7384 H      1 LIG       0.32200
@<TRIPOS>BOND
      1       1       2 1
      2       1       3 2
      3       2       4 2
      4       3       5 1
      5       4       5 1
      6       1       6 1
      7       2       7 1
      8       3       8 1
      9       5       9 1
@<TRIPOS>ALT_TYPE
CGenFF_4.0_ALT_TYPE_SET
CGenFF_4.0 1 CG2R51 2 CG2R52 3 CG2R51 4 NG2R50 5 NG2R51 6 HGR51 7 HGR52 8 HGR52 9 HGP1
@<TRIPOS>MOLECULE
pyrazole
 9 9 0 0 0
****
USER_CHARGES
INVALID_CHARGES
Pose:  21 Cluster:  21 Fr_nu: 2552034 TotEn:   -11.33
@<TRIPOS>ATOM
      1 C1        -72.5101   -4.2738  -34.1184 C.2    1 LIG      -0.25100
      2 C2        -73.5482   -4.3700  -33.1725 C.2    1 LIG       0.13200
      3 C3        -72.0238   -5.5538  -34.2259 C.2    1 LIG      -0.03800
      4 N1        -73.7127   -5.6129  -32.7119 N.2    1 LIG      -0.57800
      5 N2        -72.7715   -6.3096  -33.3713 N.pl3  1 LIG      -0.05900
      6 H1        -72.1628   -3.3997  -34.6491 H      1 LIG       0.15700
      7 H2        -74.1915   -3.5861  -32.7991 H      1 LIG       0.15600
      8 H3        -71.2297   -5.9848  -34.8182 H      1 LIG       0.15900
      9 H4        -72.6928   -7.3020  -33.1876 H      1 LIG       0.32200
@<TRIPOS>BOND
      1       1       2 1
      2       1       3 2
      3       2       4 2
      4       3       5 1
      5       4       5 1
      6       1       6 1
      7       2       7 1
      8       3       8 1
      9       5       9 1
@<TRIPOS>ALT_TYPE
CGenFF_4.0_ALT_TYPE_SET
CGenFF_4.0 1 CG2R51 2 CG2R52 3 CG2R51 4 NG2R50 5 NG2R51 6 HGR51 7 HGR52 8 HGR52 9 HGP1
@<TRIPOS>MOLECULE
pyrazole
 9 9 0 0 0
****
USER_CHARGES
INVALID_CHARGES
Pose:  22 Cluster:  22 Fr_nu: 302263 TotEn:   -11.26
@<TRIPOS>ATOM
      1 C1        -72.7684   -5.5587  -32.8154 C.2    1 LIG      -0.25100
      2 C2        -72.4370   -4.9744  -34.0525 C.2    1 LIG       0.13200
      3 C3        -73.9589   -4.9697  -32.4655 C.2    1 LIG      -0.03800
      4 N1        -73.3436   -4.0828  -34.4611 N.2    1 LIG      -0.57800
      5 N2        -74.2567   -4.1024  -33.4752 N.pl3  1 LIG      -0.05900
      6 H1        -72.2220   -6.3032  -32.2554 H      1 LIG       0.15700
      7 H2        -71.5722   -5.1607  -34.6732 H      1 LIG       0.15600
      8 H3        -74.6051   -5.0852  -31.6073 H      1 LIG       0.15900
      9 H4        -75.0618   -3.4940  -33.5551 H      1 LIG       0.32200
@<TRIPOS>BOND
      1       1       2 1
      2       1       3 2
      3       2       4 2
      4       3       5 1
      5       4       5 1
      6       1       6 1
      7       2       7 1
      8       3       8 1
      9       5       9 1
@<TRIPOS>ALT_TYPE
CGenFF_4.0_ALT_TYPE_SET
CGenFF_4.0 1 CG2R51 2 CG2R52 3 CG2R51 4 NG2R50 5 NG2R51 6 HGR51 7 HGR52 8 HGR52 9 HGP1
@<TRIPOS>MOLECULE
pyrazole
 9 9 0 0 0
****
USER_CHARGES
INVALID_CHARGES
Pose:  23 Cluster:  23 Fr_nu: 201079 TotEn:   -11.15
@<TRIPOS>ATOM
      1 C1        -51.9519   -9.4681  -50.8133 C.2    1 LIG      -0.25100
      2 C2        -52.0300   -8.0733  -50.6396 C.2    1 LIG       0.13200
      3 C3        -51.5841   -9.9476  -49.5799 C.2    1 LIG      -0.03800
      4 N1        -51.7357   -7.6915  -49.3940 N.2    1 LIG      -0.57800
      5 N2        -51.4691   -8.8534  -48.7737 N.pl3  1 LIG      -0.05900
      6 H1        -52.1368  -10.0459  -51.7068 H      1 LIG       0.15700
      7 H2        -52.2887   -7.3190  -51.3690 H      1 LIG       0.15600
      8 H3        -51.3958  -10.9459  -49.2122 H      1 LIG       0.15900
      9 H4        -51.2118   -8.8264  -47.7950 H      1 LIG       0.32200
@<TRIPOS>BOND
      1       1       2 1
      2       1       3 2
      3       2       4 2
      4       3       5 1
      5       4       5 1
      6       1       6 1
      7       2       7 1
      8       3       8 1
      9       5       9 1
@<TRIPOS>ALT_TYPE
CGenFF_4.0_ALT_TYPE_SET
CGenFF_4.0 1 CG2R51 2 CG2R52 3 CG2R51 4 NG2R50 5 NG2R51 6 HGR51 7 HGR52 8 HGR52 9 HGP1
@<TRIPOS>MOLECULE
pyrazole
 9 9 0 0 0
****
USER_CHARGES
INVALID_CHARGES
Pose:  24 Cluster:  24 Fr_nu: 381640 TotEn:   -11.06
@<TRIPOS>ATOM
      1 C1        -74.9362   -3.5892  -34.3795 C.2    1 LIG      -0.25100
      2 C2        -74.2683   -2.3637  -34.1956 C.2    1 LIG       0.13200
      3 C3        -75.4965   -3.4906  -35.6296 C.2    1 LIG      -0.03800
      4 N1        -74.3917   -1.5467  -35.2450 N.2    1 LIG      -0.57800
      5 N2        -75.1435   -2.2601  -36.1004 N.pl3  1 LIG      -0.05900
      6 H1        -75.0022   -4.4274  -33.7016 H      1 LIG       0.15700
      7 H2        -73.6972   -2.0316  -33.3404 H      1 LIG       0.15600
      8 H3        -76.1028   -4.1689  -36.2124 H      1 LIG       0.15900
      9 H4        -75.3815   -1.8436  -36.9918 H      1 LIG       0.32200
@<TRIPOS>BOND
      1       1       2 1
      2       1       3 2
      3       2       4 2
      4       3       5 1
      5       4       5 1
      6       1       6 1
      7       2       7 1
      8       3       8 1
      9       5       9 1
@<TRIPOS>ALT_TYPE
CGenFF_4.0_ALT_TYPE_SET
CGenFF_4.0 1 CG2R51 2 CG2R52 3 CG2R51 4 NG2R50 5 NG2R51 6 HGR51 7 HGR52 8 HGR52 9 HGP1
@<TRIPOS>MOLECULE
pyrazole
 9 9 0 0 0
****
USER_CHARGES
INVALID_CHARGES
Pose:  25 Cluster:  25 Fr_nu: 516300 TotEn:   -11.03
@<TRIPOS>ATOM
      1 C1        -76.3546   -8.7171  -52.2320 C.2    1 LIG      -0.25100
      2 C2        -77.6954   -8.3014  -52.3381 C.2    1 LIG       0.13200
      3 C3        -76.2483   -9.2110  -50.9549 C.2    1 LIG      -0.03800
      4 N1        -78.3910   -8.5130  -51.2177 N.2    1 LIG      -0.57800
      5 N2        -77.4839   -9.0672  -50.3954 N.pl3  1 LIG      -0.05900
      6 H1        -75.5741   -8.6667  -52.9768 H      1 LIG       0.15700
      7 H2        -78.1946   -7.8526  -53.1849 H      1 LIG       0.15600
      8 H3        -75.4228   -9.6400  -50.4054 H      1 LIG       0.15900
      9 H4        -77.7769   -9.3226  -49.4607 H      1 LIG       0.32200
@<TRIPOS>BOND
      1       1       2 1
      2       1       3 2
      3       2       4 2
      4       3       5 1
      5       4       5 1
      6       1       6 1
      7       2       7 1
      8       3       8 1
      9       5       9 1
@<TRIPOS>ALT_TYPE
CGenFF_4.0_ALT_TYPE_SET
CGenFF_4.0 1 CG2R51 2 CG2R52 3 CG2R51 4 NG2R50 5 NG2R51 6 HGR51 7 HGR52 8 HGR52 9 HGP1
@<TRIPOS>MOLECULE
pyrazole
 9 9 0 0 0
****
USER_CHARGES
INVALID_CHARGES
Pose:  26 Cluster:  26 Fr_nu: 369536 TotEn:   -10.90
@<TRIPOS>ATOM
      1 C1        -74.1194   -1.7559  -33.8524 C.2    1 LIG      -0.25100
      2 C2        -74.4942   -3.0888  -33.5980 C.2    1 LIG       0.13200
      3 C3        -74.4371   -1.5561  -35.1736 C.2    1 LIG      -0.03800
      4 N1        -75.0107   -3.6930  -34.6714 N.2    1 LIG      -0.57800
      5 N2        -74.9628   -2.7354  -35.6131 N.pl3  1 LIG      -0.05900
      6 H1        -73.6810   -1.0394  -33.1735 H      1 LIG       0.15700
      7 H2        -74.4120   -3.6453  -32.6753 H      1 LIG       0.15600
      8 H3        -74.3367   -0.7010  -35.8264 H      1 LIG       0.15900
      9 H4        -75.3056   -2.9566  -36.5396 H      1 LIG       0.32200
@<TRIPOS>BOND
      1       1       2 1
      2       1       3 2
      3       2       4 2
      4       3       5 1
      5       4       5 1
      6       1       6 1
      7       2       7 1
      8       3       8 1
      9       5       9 1
@<TRIPOS>ALT_TYPE
CGenFF_4.0_ALT_TYPE_SET
CGenFF_4.0 1 CG2R51 2 CG2R52 3 CG2R51 4 NG2R50 5 NG2R51 6 HGR51 7 HGR52 8 HGR52 9 HGP1
@<TRIPOS>MOLECULE
pyrazole
 9 9 0 0 0
****
USER_CHARGES
INVALID_CHARGES
Pose:  27 Cluster:  27 Fr_nu: 434533 TotEn:   -10.53
@<TRIPOS>ATOM
      1 C1        -77.8798   -9.8546  -51.7953 C.2    1 LIG      -0.25100
      2 C2        -77.0833   -9.3557  -50.7472 C.2    1 LIG       0.13200
      3 C3        -77.7741   -8.9099  -52.7866 C.2    1 LIG      -0.03800
      4 N1        -76.5135   -8.1850  -51.0450 N.2    1 LIG      -0.57800
      5 N2        -76.9523   -7.9404  -52.2915 N.pl3  1 LIG      -0.05900
      6 H1        -78.4504  -10.7710  -51.8286 H      1 LIG       0.15700
      7 H2        -76.8947   -9.7961  -49.7786 H      1 LIG       0.15600
      8 H3        -78.2017   -8.8405  -53.7764 H      1 LIG       0.15900
      9 H4        -76.6518   -7.0877  -52.7469 H      1 LIG       0.32200
@<TRIPOS>BOND
      1       1       2 1
      2       1       3 2
      3       2       4 2
      4       3       5 1
      5       4       5 1
      6       1       6 1
      7       2       7 1
      8       3       8 1
      9       5       9 1
@<TRIPOS>ALT_TYPE
CGenFF_4.0_ALT_TYPE_SET
CGenFF_4.0 1 CG2R51 2 CG2R52 3 CG2R51 4 NG2R50 5 NG2R51 6 HGR51 7 HGR52 8 HGR52 9 HGP1
@<TRIPOS>MOLECULE
pyrazole
 9 9 0 0 0
****
USER_CHARGES
INVALID_CHARGES
Pose:  28 Cluster:  28 Fr_nu: 1636593 TotEn:   -10.37
@<TRIPOS>ATOM
      1 C1        -73.3180   -5.3956  -32.7500 C.2    1 LIG      -0.25100
      2 C2        -72.2305   -4.7287  -33.3451 C.2    1 LIG       0.13200
      3 C3        -74.2753   -4.4226  -32.5967 C.2    1 LIG      -0.03800
      4 N1        -72.4733   -3.4323  -33.5557 N.2    1 LIG      -0.57800
      5 N2        -73.7244   -3.2767  -33.0905 N.pl3  1 LIG      -0.05900
      6 H1        -73.3981   -6.4360  -32.4715 H      1 LIG       0.15700
      7 H2        -71.2708   -5.1332  -33.6336 H      1 LIG       0.15600
      8 H3        -75.2752   -4.4415  -32.1879 H      1 LIG       0.15900
      9 H4        -74.1431   -2.3563  -33.1392 H      1 LIG       0.32200
@<TRIPOS>BOND
      1       1       2 1
      2       1       3 2
      3       2       4 2
      4       3       5 1
      5       4       5 1
      6       1       6 1
      7       2       7 1
      8       3       8 1
      9       5       9 1
@<TRIPOS>ALT_TYPE
CGenFF_4.0_ALT_TYPE_SET
CGenFF_4.0 1 CG2R51 2 CG2R52 3 CG2R51 4 NG2R50 5 NG2R51 6 HGR51 7 HGR52 8 HGR52 9 HGP1
@<TRIPOS>MOLECULE
pyrazole
 9 9 0 0 0
****
USER_CHARGES
INVALID_CHARGES
Pose:  29 Cluster:  29 Fr_nu: 266710 TotEn:   -10.00
@<TRIPOS>ATOM
      1 C1        -73.9872   -5.7331  -47.8712 C.2    1 LIG      -0.25100
      2 C2        -74.0265   -4.4285  -48.3988 C.2    1 LIG       0.13200
      3 C3        -74.7394   -6.4796  -48.7450 C.2    1 LIG      -0.03800
      4 N1        -74.7465   -4.3476  -49.5209 N.2    1 LIG      -0.57800
      5 N2        -75.1665   -5.6107  -49.7057 N.pl3  1 LIG      -0.05900
      6 H1        -73.4839   -6.0842  -46.9825 H      1 LIG       0.15700
      7 H2        -73.5609   -3.5333  -48.0121 H      1 LIG       0.15600
      8 H3        -75.0051   -7.5266  -48.7680 H      1 LIG       0.15900
      9 H4        -75.7463   -5.8101  -50.5112 H      1 LIG       0.32200
@<TRIPOS>BOND
      1       1       2 1
      2       1       3 2
      3       2       4 2
      4       3       5 1
      5       4       5 1
      6       1       6 1
      7       2       7 1
      8       3       8 1
      9       5       9 1
@<TRIPOS>ALT_TYPE
CGenFF_4.0_ALT_TYPE_SET
CGenFF_4.0 1 CG2R51 2 CG2R52 3 CG2R51 4 NG2R50 5 NG2R51 6 HGR51 7 HGR52 8 HGR52 9 HGP1
@<TRIPOS>MOLECULE
pyrazole
 9 9 0 0 0
****
USER_CHARGES
INVALID_CHARGES
Pose:  30 Cluster:  30 Fr_nu: 449593 TotEn:    -9.85
@<TRIPOS>ATOM
      1 C1        -76.1295  -11.7138  -52.2137 C.2    1 LIG      -0.25100
      2 C2        -75.6826  -12.2940  -53.4160 C.2    1 LIG       0.13200
      3 C3        -75.5464  -10.4704  -52.1950 C.2    1 LIG      -0.03800
      4 N1        -74.8778  -11.4855  -54.1108 N.2    1 LIG      -0.57800
      5 N2        -74.8145  -10.3845  -53.3428 N.pl3  1 LIG      -0.05900
      6 H1        -76.7833  -12.1367  -51.4653 H      1 LIG       0.15700
      7 H2        -75.9093  -13.2725  -53.8146 H      1 LIG       0.15600
      8 H3        -75.5836   -9.6582  -51.4834 H      1 LIG       0.15900
      9 H4        -74.2487   -9.6086  -53.6629 H      1 LIG       0.32200
@<TRIPOS>BOND
      1       1       2 1
      2       1       3 2
      3       2       4 2
      4       3       5 1
      5       4       5 1
      6       1       6 1
      7       2       7 1
      8       3       8 1
      9       5       9 1
@<TRIPOS>ALT_TYPE
CGenFF_4.0_ALT_TYPE_SET
CGenFF_4.0 1 CG2R51 2 CG2R52 3 CG2R51 4 NG2R50 5 NG2R51 6 HGR51 7 HGR52 8 HGR52 9 HGP1
@<TRIPOS>MOLECULE
pyrazole
 9 9 0 0 0
****
USER_CHARGES
INVALID_CHARGES
Pose:  31 Cluster:  31 Fr_nu: 544597 TotEn:    -9.59
@<TRIPOS>ATOM
      1 C1        -76.7531   -8.6035  -52.2914 C.2    1 LIG      -0.25100
      2 C2        -75.9940   -9.7021  -52.7369 C.2    1 LIG       0.13200
      3 C3        -76.5946   -8.6073  -50.9271 C.2    1 LIG      -0.03800
      4 N1        -75.3974  -10.3562  -51.7368 N.2    1 LIG      -0.57800
      5 N2        -75.7815   -9.6665  -50.6492 N.pl3  1 LIG      -0.05900
      6 H1        -77.3336   -7.9057  -52.8765 H      1 LIG       0.15700
      7 H2        -75.8510  -10.0538  -53.7487 H      1 LIG       0.15600
      8 H3        -76.9803   -7.9676  -50.1464 H      1 LIG       0.15900
      9 H4        -75.4516   -9.9765  -49.7437 H      1 LIG       0.32200
@<TRIPOS>BOND
      1       1       2 1
      2       1       3 2
      3       2       4 2
      4       3       5 1
      5       4       5 1
      6       1       6 1
      7       2       7 1
      8       3       8 1
      9       5       9 1
@<TRIPOS>ALT_TYPE
CGenFF_4.0_ALT_TYPE_SET
CGenFF_4.0 1 CG2R51 2 CG2R52 3 CG2R51 4 NG2R50 5 NG2R51 6 HGR51 7 HGR52 8 HGR52 9 HGP1
@<TRIPOS>MOLECULE
pyrazole
 9 9 0 0 0
****
USER_CHARGES
INVALID_CHARGES
Pose:  32 Cluster:  32 Fr_nu: 8254492 TotEn:    -8.82
@<TRIPOS>ATOM
      1 C1        -39.8738   -4.2510  -46.3768 C.2    1 LIG      -0.25100
      2 C2        -38.8760   -5.2252  -46.1843 C.2    1 LIG       0.13200
      3 C3        -40.8550   -4.5815  -45.4743 C.2    1 LIG      -0.03800
      4 N1        -39.1940   -6.1083  -45.2341 N.2    1 LIG      -0.57800
      5 N2        -40.4027   -5.6902  -44.8213 N.pl3  1 LIG      -0.05900
      6 H1        -39.8812   -3.4242  -47.0716 H      1 LIG       0.15700
      7 H2        -37.9305   -5.3289  -46.6973 H      1 LIG       0.15600
      8 H3        -41.8136   -4.1390  -45.2448 H      1 LIG       0.15900
      9 H4        -40.8657   -6.2120  -44.0877 H      1 LIG       0.32200
@<TRIPOS>BOND
      1       1       2 1
      2       1       3 2
      3       2       4 2
      4       3       5 1
      5       4       5 1
      6       1       6 1
      7       2       7 1
      8       3       8 1
      9       5       9 1
@<TRIPOS>ALT_TYPE
CGenFF_4.0_ALT_TYPE_SET
CGenFF_4.0 1 CG2R51 2 CG2R52 3 CG2R51 4 NG2R50 5 NG2R51 6 HGR51 7 HGR52 8 HGR52 9 HGP1
@<TRIPOS>MOLECULE
pyrazole
 9 9 0 0 0
****
USER_CHARGES
INVALID_CHARGES
Pose:  33 Cluster:  33 Fr_nu: 2567753 TotEn:    -8.34
@<TRIPOS>ATOM
      1 C1        -72.6090   -4.8949  -33.6890 C.2    1 LIG      -0.25100
      2 C2        -73.0193   -5.8728  -32.7632 C.2    1 LIG       0.13200
      3 C3        -73.5600   -3.9088  -33.5911 C.2    1 LIG      -0.03800
      4 N1        -74.1434   -5.5383  -32.1240 N.2    1 LIG      -0.57800
      5 N2        -74.4475   -4.3391  -32.6489 N.pl3  1 LIG      -0.05900
      6 H1        -71.7446   -4.9026  -34.3365 H      1 LIG       0.15700
      7 H2        -72.5464   -6.8156  -32.5279 H      1 LIG       0.15600
      8 H3        -73.6837   -2.9623  -34.0971 H      1 LIG       0.15900
      9 H4        -75.2804   -3.8682  -32.3182 H      1 LIG       0.32200
@<TRIPOS>BOND
      1       1       2 1
      2       1       3 2
      3       2       4 2
      4       3       5 1
      5       4       5 1
      6       1       6 1
      7       2       7 1
      8       3       8 1
      9       5       9 1
@<TRIPOS>ALT_TYPE
CGenFF_4.0_ALT_TYPE_SET
CGenFF_4.0 1 CG2R51 2 CG2R52 3 CG2R51 4 NG2R50 5 NG2R51 6 HGR51 7 HGR52 8 HGR52 9 HGP1
@<TRIPOS>MOLECULE
pyrazole
 9 9 0 0 0
****
USER_CHARGES
INVALID_CHARGES
Pose:  34 Cluster:  34 Fr_nu: 266787 TotEn:    -7.70
@<TRIPOS>ATOM
      1 C1        -75.0886   -4.6754  -49.3732 C.2    1 LIG      -0.25100
      2 C2        -74.2109   -4.6583  -48.2727 C.2    1 LIG       0.13200
      3 C3        -75.3603   -6.0065  -49.5750 C.2    1 LIG      -0.03800
      4 N1        -73.9429   -5.8814  -47.8078 N.2    1 LIG      -0.57800
      5 N2        -74.6565   -6.6796  -48.6200 N.pl3  1 LIG      -0.05900
      6 H1        -75.4718   -3.8403  -49.9408 H      1 LIG       0.15700
      7 H2        -73.7548   -3.8056  -47.7904 H      1 LIG       0.15600
      8 H3        -75.9753   -6.5239  -50.2972 H      1 LIG       0.15900
      9 H4        -74.6157   -7.6794  -48.4666 H      1 LIG       0.32200
@<TRIPOS>BOND
      1       1       2 1
      2       1       3 2
      3       2       4 2
      4       3       5 1
      5       4       5 1
      6       1       6 1
      7       2       7 1
      8       3       8 1
      9       5       9 1
@<TRIPOS>ALT_TYPE
CGenFF_4.0_ALT_TYPE_SET
CGenFF_4.0 1 CG2R51 2 CG2R52 3 CG2R51 4 NG2R50 5 NG2R51 6 HGR51 7 HGR52 8 HGR52 9 HGP1
@<TRIPOS>MOLECULE
pyrazole
 9 9 0 0 0
****
USER_CHARGES
INVALID_CHARGES
Pose:  35 Cluster:  35 Fr_nu: 785855 TotEn:    -7.30
@<TRIPOS>ATOM
      1 C1        -76.1681   -9.4975  -52.1176 C.2    1 LIG      -0.25100
      2 C2        -76.8440  -10.6505  -51.6752 C.2    1 LIG       0.13200
      3 C3        -76.2235   -8.6359  -51.0494 C.2    1 LIG      -0.03800
      4 N1        -77.2955  -10.5351  -50.4235 N.2    1 LIG      -0.57800
      5 N2        -76.9025   -9.2995  -50.0701 N.pl3  1 LIG      -0.05900
      6 H1        -75.7046   -9.3159  -53.0760 H      1 LIG       0.15700
      7 H2        -77.0268  -11.5698  -52.2130 H      1 LIG       0.15600
      8 H3        -75.8515   -7.6323  -50.9020 H      1 LIG       0.15900
      9 H4        -77.1341   -8.9701  -49.1413 H      1 LIG       0.32200
@<TRIPOS>BOND
      1       1       2 1
      2       1       3 2
      3       2       4 2
      4       3       5 1
      5       4       5 1
      6       1       6 1
      7       2       7 1
      8       3       8 1
      9       5       9 1
@<TRIPOS>ALT_TYPE
CGenFF_4.0_ALT_TYPE_SET
CGenFF_4.0 1 CG2R51 2 CG2R52 3 CG2R51 4 NG2R50 5 NG2R51 6 HGR51 7 HGR52 8 HGR52 9 HGP1
@<TRIPOS>MOLECULE
4_lactone
 9 9 0 0 0
****
USER_CHARGES
INVALID_CHARGES
Pose:   1 Cluster:   1 Fr_nu: 3476300 TotEn:   -22.23
@<TRIPOS>ATOM
      1 C1        -45.7414  -19.6783  -28.1571 C.2    1 LIG       0.04000
      2 C2        -45.8207  -20.7326  -29.2757 C.3    1 LIG       0.11000
      3 C3        -44.4156  -20.2330  -29.5983 C.3    1 LIG       0.08100
      4 O1        -46.4479  -19.2689  -27.2640 O.2    1 LIG      -0.32000
      5 O2        -44.4869  -19.2810  -28.5010 O.3    1 LIG      -0.27100
      6 H1        -45.8869  -21.7604  -28.9154 H      1 LIG       0.09000
      7 H2        -46.5824  -20.5259  -30.0292 H      1 LIG       0.09000
      8 H3        -43.6100  -20.9576  -29.4517 H      1 LIG       0.09000
      9 H4        -44.3042  -19.7280  -30.5617 H      1 LIG       0.09000
@<TRIPOS>BOND
      1       1       2 1
      2       1       4 2
      3       1       5 1
      4       2       3 1
      5       3       5 1
      6       2       6 1
      7       2       7 1
      8       3       8 1
      9       3       9 1
@<TRIPOS>ALT_TYPE
CGenFF_4.0_ALT_TYPE_SET
CGenFF_4.0 1 CG2O4 2 CG3C41 3 CG3C41 4 OG2D1 5 OG3C51 6 HGA2 7 HGA2 8 HGA2 9 HGA2
@<TRIPOS>MOLECULE
4_lactone
 9 9 0 0 0
****
USER_CHARGES
INVALID_CHARGES
Pose:   2 Cluster:   2 Fr_nu: 2176020 TotEn:   -21.62
@<TRIPOS>ATOM
      1 C1        -54.5541  -12.6007  -21.7949 C.2    1 LIG       0.04000
      2 C2        -54.7106  -13.6725  -22.8884 C.3    1 LIG       0.11000
      3 C3        -54.1843  -14.6021  -21.7990 C.3    1 LIG       0.08100
      4 O1        -54.7364  -11.4100  -21.6787 O.2    1 LIG      -0.32000
      5 O2        -54.0890  -13.4851  -20.8723 O.3    1 LIG      -0.27100
      6 H1        -55.7422  -13.8440  -23.1997 H      1 LIG       0.09000
      7 H2        -54.0544  -13.5303  -23.7486 H      1 LIG       0.09000
      8 H3        -54.8866  -15.3615  -21.4443 H      1 LIG       0.09000
      9 H4        -53.2050  -15.0483  -21.9924 H      1 LIG       0.09000
@<TRIPOS>BOND
      1       1       2 1
      2       1       4 2
      3       1       5 1
      4       2       3 1
      5       3       5 1
      6       2       6 1
      7       2       7 1
      8       3       8 1
      9       3       9 1
@<TRIPOS>ALT_TYPE
CGenFF_4.0_ALT_TYPE_SET
CGenFF_4.0 1 CG2O4 2 CG3C41 3 CG3C41 4 OG2D1 5 OG3C51 6 HGA2 7 HGA2 8 HGA2 9 HGA2
@<TRIPOS>MOLECULE
4_lactone
 9 9 0 0 0
****
USER_CHARGES
INVALID_CHARGES
Pose:   3 Cluster:   3 Fr_nu: 2726482 TotEn:   -21.32
@<TRIPOS>ATOM
      1 C1        -45.6704  -19.6608  -28.2536 C.2    1 LIG       0.04000
      2 C2        -45.7738  -21.1841  -28.4489 C.3    1 LIG       0.11000
      3 C3        -45.9539  -20.8018  -29.9150 C.3    1 LIG       0.08100
      4 O1        -45.5074  -18.8869  -27.3377 O.2    1 LIG      -0.32000
      5 O2        -45.8380  -19.3920  -29.5762 O.3    1 LIG      -0.27100
      6 H1        -44.8580  -21.7270  -28.2102 H      1 LIG       0.09000
      7 H2        -46.6415  -21.6370  -27.9666 H      1 LIG       0.09000
      8 H3        -45.1549  -21.1214  -30.5895 H      1 LIG       0.09000
      9 H4        -46.9322  -21.0323  -30.3457 H      1 LIG       0.09000
@<TRIPOS>BOND
      1       1       2 1
      2       1       4 2
      3       1       5 1
      4       2       3 1
      5       3       5 1
      6       2       6 1
      7       2       7 1
      8       3       8 1
      9       3       9 1
@<TRIPOS>ALT_TYPE
CGenFF_4.0_ALT_TYPE_SET
CGenFF_4.0 1 CG2O4 2 CG3C41 3 CG3C41 4 OG2D1 5 OG3C51 6 HGA2 7 HGA2 8 HGA2 9 HGA2
@<TRIPOS>MOLECULE
4_lactone
 9 9 0 0 0
****
USER_CHARGES
INVALID_CHARGES
Pose:   4 Cluster:   4 Fr_nu: 5551468 TotEn:   -21.08
@<TRIPOS>ATOM
      1 C1        -54.0973  -13.0058  -21.6467 C.2    1 LIG       0.04000
      2 C2        -54.5369  -14.3859  -21.1258 C.3    1 LIG       0.11000
      3 C3        -54.5102  -14.7523  -22.6067 C.3    1 LIG       0.08100
      4 O1        -53.8296  -11.9203  -21.1837 O.2    1 LIG      -0.32000
      5 O2        -54.0959  -13.4005  -22.9482 O.3    1 LIG      -0.27100
      6 H1        -53.7935  -14.8838  -20.5012 H      1 LIG       0.09000
      7 H2        -55.5205  -14.3910  -20.6534 H      1 LIG       0.09000
      8 H3        -53.7581  -15.4904  -22.8985 H      1 LIG       0.09000
      9 H4        -55.4792  -14.9993  -23.0489 H      1 LIG       0.09000
@<TRIPOS>BOND
      1       1       2 1
      2       1       4 2
      3       1       5 1
      4       2       3 1
      5       3       5 1
      6       2       6 1
      7       2       7 1
      8       3       8 1
      9       3       9 1
@<TRIPOS>ALT_TYPE
CGenFF_4.0_ALT_TYPE_SET
CGenFF_4.0 1 CG2O4 2 CG3C41 3 CG3C41 4 OG2D1 5 OG3C51 6 HGA2 7 HGA2 8 HGA2 9 HGA2
@<TRIPOS>MOLECULE
4_lactone
 9 9 0 0 0
****
USER_CHARGES
INVALID_CHARGES
Pose:   5 Cluster:   5 Fr_nu: 299602 TotEn:   -20.84
@<TRIPOS>ATOM
      1 C1        -55.0403  -12.0225  -22.0767 C.2    1 LIG       0.04000
      2 C2        -55.2662  -13.2931  -22.9156 C.3    1 LIG       0.11000
      3 C3        -56.7372  -12.9255  -22.7455 C.3    1 LIG       0.08100
      4 O1        -54.1021  -11.4035  -21.6283 O.2    1 LIG      -0.32000
      5 O2        -56.3690  -11.7554  -21.9639 O.3    1 LIG      -0.27100
      6 H1        -54.8769  -13.2303  -23.9330 H      1 LIG       0.09000
      7 H2        -54.9472  -14.2137  -22.4242 H      1 LIG       0.09000
      8 H3        -57.2653  -12.6484  -23.6619 H      1 LIG       0.09000
      9 H4        -57.3343  -13.6290  -22.1587 H      1 LIG       0.09000
@<TRIPOS>BOND
      1       1       2 1
      2       1       4 2
      3       1       5 1
      4       2       3 1
      5       3       5 1
      6       2       6 1
      7       2       7 1
      8       3       8 1
      9       3       9 1
@<TRIPOS>ALT_TYPE
CGenFF_4.0_ALT_TYPE_SET
CGenFF_4.0 1 CG2O4 2 CG3C41 3 CG3C41 4 OG2D1 5 OG3C51 6 HGA2 7 HGA2 8 HGA2 9 HGA2
@<TRIPOS>MOLECULE
4_lactone
 9 9 0 0 0
****
USER_CHARGES
INVALID_CHARGES
Pose:   6 Cluster:   6 Fr_nu: 914130 TotEn:   -20.16
@<TRIPOS>ATOM
      1 C1        -59.3864  -19.0944  -40.1082 C.2    1 LIG       0.04000
      2 C2        -60.9171  -19.1090  -40.2695 C.3    1 LIG       0.11000
      3 C3        -60.7326  -20.6199  -40.1646 C.3    1 LIG       0.08100
      4 O1        -58.5011  -18.2708  -40.0616 O.2    1 LIG      -0.32000
      5 O2        -59.2951  -20.4487  -40.0232 O.3    1 LIG      -0.27100
      6 H1        -61.4564  -18.6393  -39.4455 H      1 LIG       0.09000
      7 H2        -61.2666  -18.7396  -41.2350 H      1 LIG       0.09000
      8 H3        -61.1715  -21.0904  -39.2805 H      1 LIG       0.09000
      9 H4        -60.9828  -21.1892  -41.0640 H      1 LIG       0.09000
@<TRIPOS>BOND
      1       1       2 1
      2       1       4 2
      3       1       5 1
      4       2       3 1
      5       3       5 1
      6       2       6 1
      7       2       7 1
      8       3       8 1
      9       3       9 1
@<TRIPOS>ALT_TYPE
CGenFF_4.0_ALT_TYPE_SET
CGenFF_4.0 1 CG2O4 2 CG3C41 3 CG3C41 4 OG2D1 5 OG3C51 6 HGA2 7 HGA2 8 HGA2 9 HGA2
@<TRIPOS>MOLECULE
4_lactone
 9 9 0 0 0
****
USER_CHARGES
INVALID_CHARGES
Pose:   7 Cluster:   7 Fr_nu: 5251513 TotEn:   -20.10
@<TRIPOS>ATOM
      1 C1        -46.0917  -20.2704  -27.9654 C.2    1 LIG       0.04000
      2 C2        -46.4317  -21.4112  -28.9412 C.3    1 LIG       0.11000
      3 C3        -45.3746  -22.1670  -28.1418 C.3    1 LIG       0.08100
      4 O1        -46.4422  -19.1290  -27.7688 O.2    1 LIG      -0.32000
      5 O2        -45.1603  -21.0024  -27.2972 O.3    1 LIG      -0.27100
      6 H1        -47.4523  -21.7861  -28.8501 H      1 LIG       0.09000
      7 H2        -46.1779  -21.1982  -29.9810 H      1 LIG       0.09000
      8 H3        -45.7382  -23.0219  -27.5652 H      1 LIG       0.09000
      9 H4        -44.4692  -22.4356  -28.6930 H      1 LIG       0.09000
@<TRIPOS>BOND
      1       1       2 1
      2       1       4 2
      3       1       5 1
      4       2       3 1
      5       3       5 1
      6       2       6 1
      7       2       7 1
      8       3       8 1
      9       3       9 1
@<TRIPOS>ALT_TYPE
CGenFF_4.0_ALT_TYPE_SET
CGenFF_4.0 1 CG2O4 2 CG3C41 3 CG3C41 4 OG2D1 5 OG3C51 6 HGA2 7 HGA2 8 HGA2 9 HGA2
@<TRIPOS>MOLECULE
4_lactone
 9 9 0 0 0
****
USER_CHARGES
INVALID_CHARGES
Pose:   8 Cluster:   8 Fr_nu: 406931 TotEn:   -19.88
@<TRIPOS>ATOM
      1 C1        -54.4677  -12.4644  -22.3416 C.2    1 LIG       0.04000
      2 C2        -54.2726  -13.9213  -21.8848 C.3    1 LIG       0.11000
      3 C3        -55.4894  -14.1716  -22.7707 C.3    1 LIG       0.08100
      4 O1        -53.9378  -11.3922  -22.1575 O.2    1 LIG      -0.32000
      5 O2        -55.5490  -12.7590  -23.1121 O.3    1 LIG      -0.27100
      6 H1        -53.3391  -14.3732  -22.2236 H      1 LIG       0.09000
      7 H2        -54.4242  -14.0768  -20.8154 H      1 LIG       0.09000
      8 H3        -55.3130  -14.7926  -23.6532 H      1 LIG       0.09000
      9 H4        -56.3935  -14.4973  -22.2491 H      1 LIG       0.09000
@<TRIPOS>BOND
      1       1       2 1
      2       1       4 2
      3       1       5 1
      4       2       3 1
      5       3       5 1
      6       2       6 1
      7       2       7 1
      8       3       8 1
      9       3       9 1
@<TRIPOS>ALT_TYPE
CGenFF_4.0_ALT_TYPE_SET
CGenFF_4.0 1 CG2O4 2 CG3C41 3 CG3C41 4 OG2D1 5 OG3C51 6 HGA2 7 HGA2 8 HGA2 9 HGA2
@<TRIPOS>MOLECULE
4_lactone
 9 9 0 0 0
****
USER_CHARGES
INVALID_CHARGES
Pose:   9 Cluster:   9 Fr_nu: 2174749 TotEn:   -19.49
@<TRIPOS>ATOM
      1 C1        -54.6089  -12.7357  -21.1171 C.2    1 LIG       0.04000
      2 C2        -54.7135  -14.2561  -21.3332 C.3    1 LIG       0.11000
      3 C3        -55.5321  -13.8440  -22.5530 C.3    1 LIG       0.08100
      4 O1        -54.1010  -11.9797  -20.3203 O.2    1 LIG      -0.32000
      5 O2        -55.3484  -12.4402  -22.2196 O.3    1 LIG      -0.27100
      6 H1        -53.7600  -14.7425  -21.5449 H      1 LIG       0.09000
      7 H2        -55.2617  -14.7807  -20.5489 H      1 LIG       0.09000
      8 H3        -55.0920  -14.0889  -23.5235 H      1 LIG       0.09000
      9 H4        -56.5879  -14.1275  -22.5301 H      1 LIG       0.09000
@<TRIPOS>BOND
      1       1       2 1
      2       1       4 2
      3       1       5 1
      4       2       3 1
      5       3       5 1
      6       2       6 1
      7       2       7 1
      8       3       8 1
      9       3       9 1
@<TRIPOS>ALT_TYPE
CGenFF_4.0_ALT_TYPE_SET
CGenFF_4.0 1 CG2O4 2 CG3C41 3 CG3C41 4 OG2D1 5 OG3C51 6 HGA2 7 HGA2 8 HGA2 9 HGA2
@<TRIPOS>MOLECULE
4_lactone
 9 9 0 0 0
****
USER_CHARGES
INVALID_CHARGES
Pose:  10 Cluster:  10 Fr_nu: 269478 TotEn:   -18.92
@<TRIPOS>ATOM
      1 C1        -72.4603   -4.7450  -33.7185 C.2    1 LIG       0.04000
      2 C2        -71.2672   -5.6229  -34.1370 C.3    1 LIG       0.11000
      3 C3        -71.2493   -5.9888  -32.6559 C.3    1 LIG       0.08100
      4 O1        -73.2370   -3.9827  -34.2474 O.2    1 LIG      -0.32000
      5 O2        -72.3857   -5.1144  -32.4117 O.3    1 LIG      -0.27100
      6 H1        -71.5276   -6.4316  -34.8215 H      1 LIG       0.09000
      7 H2        -70.4047   -5.0598  -34.4971 H      1 LIG       0.09000
      8 H3        -71.4848   -7.0307  -32.4224 H      1 LIG       0.09000
      9 H4        -70.3654   -5.6634  -32.1003 H      1 LIG       0.09000
@<TRIPOS>BOND
      1       1       2 1
      2       1       4 2
      3       1       5 1
      4       2       3 1
      5       3       5 1
      6       2       6 1
      7       2       7 1
      8       3       8 1
      9       3       9 1
@<TRIPOS>ALT_TYPE
CGenFF_4.0_ALT_TYPE_SET
CGenFF_4.0 1 CG2O4 2 CG3C41 3 CG3C41 4 OG2D1 5 OG3C51 6 HGA2 7 HGA2 8 HGA2 9 HGA2
@<TRIPOS>MOLECULE
4_lactone
 9 9 0 0 0
****
USER_CHARGES
INVALID_CHARGES
Pose:  11 Cluster:  11 Fr_nu: 4553022 TotEn:   -18.85
@<TRIPOS>ATOM
      1 C1        -54.2894  -13.5067  -21.1648 C.2    1 LIG       0.04000
      2 C2        -53.5064  -14.6957  -21.7499 C.3    1 LIG       0.11000
      3 C3        -54.9024  -15.2494  -22.0190 C.3    1 LIG       0.08100
      4 O1        -54.0408  -12.4437  -20.6428 O.2    1 LIG      -0.32000
      5 O2        -55.5021  -14.0608  -21.4331 O.3    1 LIG      -0.27100
      6 H1        -52.9162  -14.4488  -22.6338 H      1 LIG       0.09000
      7 H2        -52.9125  -15.2424  -21.0156 H      1 LIG       0.09000
      8 H3        -55.1731  -15.3600  -23.0726 H      1 LIG       0.09000
      9 H4        -55.1681  -16.1507  -21.4599 H      1 LIG       0.09000
@<TRIPOS>BOND
      1       1       2 1
      2       1       4 2
      3       1       5 1
      4       2       3 1
      5       3       5 1
      6       2       6 1
      7       2       7 1
      8       3       8 1
      9       3       9 1
@<TRIPOS>ALT_TYPE
CGenFF_4.0_ALT_TYPE_SET
CGenFF_4.0 1 CG2O4 2 CG3C41 3 CG3C41 4 OG2D1 5 OG3C51 6 HGA2 7 HGA2 8 HGA2 9 HGA2
@<TRIPOS>MOLECULE
4_lactone
 9 9 0 0 0
****
USER_CHARGES
INVALID_CHARGES
Pose:  12 Cluster:  12 Fr_nu: 5192075 TotEn:   -18.77
@<TRIPOS>ATOM
      1 C1        -46.9802  -20.9351  -27.7748 C.2    1 LIG       0.04000
      2 C2        -47.0531  -22.3593  -27.1955 C.3    1 LIG       0.11000
      3 C3        -47.5167  -22.7142  -28.6052 C.3    1 LIG       0.08100
      4 O1        -46.6840  -19.8275  -27.3876 O.2    1 LIG      -0.32000
      5 O2        -47.4001  -21.3218  -29.0093 O.3    1 LIG      -0.27100
      6 H1        -46.0868  -22.7690  -26.8975 H      1 LIG       0.09000
      7 H2        -47.7970  -22.4815  -26.4066 H      1 LIG       0.09000
      8 H3        -46.8429  -23.3578  -29.1773 H      1 LIG       0.09000
      9 H4        -48.5469  -23.0714  -28.6869 H      1 LIG       0.09000
@<TRIPOS>BOND
      1       1       2 1
      2       1       4 2
      3       1       5 1
      4       2       3 1
      5       3       5 1
      6       2       6 1
      7       2       7 1
      8       3       8 1
      9       3       9 1
@<TRIPOS>ALT_TYPE
CGenFF_4.0_ALT_TYPE_SET
CGenFF_4.0 1 CG2O4 2 CG3C41 3 CG3C41 4 OG2D1 5 OG3C51 6 HGA2 7 HGA2 8 HGA2 9 HGA2
@<TRIPOS>MOLECULE
4_lactone
 9 9 0 0 0
****
USER_CHARGES
INVALID_CHARGES
Pose:  13 Cluster:  13 Fr_nu: 4809922 TotEn:   -18.68
@<TRIPOS>ATOM
      1 C1        -54.0647  -13.0462  -20.1631 C.2    1 LIG       0.04000
      2 C2        -54.6179  -14.4706  -20.3481 C.3    1 LIG       0.11000
      3 C3        -54.7353  -14.0408  -21.8074 C.3    1 LIG       0.08100
      4 O1        -53.6462  -12.3613  -19.2575 O.2    1 LIG      -0.32000
      5 O2        -54.1978  -12.7297  -21.4791 O.3    1 LIG      -0.27100
      6 H1        -53.8930  -15.2600  -20.1437 H      1 LIG       0.09000
      7 H2        -55.5607  -14.6529  -19.8299 H      1 LIG       0.09000
      8 H3        -54.0922  -14.5753  -22.5118 H      1 LIG       0.09000
      9 H4        -55.7542  -13.9709  -22.1980 H      1 LIG       0.09000
@<TRIPOS>BOND
      1       1       2 1
      2       1       4 2
      3       1       5 1
      4       2       3 1
      5       3       5 1
      6       2       6 1
      7       2       7 1
      8       3       8 1
      9       3       9 1
@<TRIPOS>ALT_TYPE
CGenFF_4.0_ALT_TYPE_SET
CGenFF_4.0 1 CG2O4 2 CG3C41 3 CG3C41 4 OG2D1 5 OG3C51 6 HGA2 7 HGA2 8 HGA2 9 HGA2
@<TRIPOS>MOLECULE
4_lactone
 9 9 0 0 0
****
USER_CHARGES
INVALID_CHARGES
Pose:  14 Cluster:  14 Fr_nu: 4487617 TotEn:   -18.61
@<TRIPOS>ATOM
      1 C1        -45.8495  -20.2938  -28.2834 C.2    1 LIG       0.04000
      2 C2        -45.8054  -21.4953  -29.2445 C.3    1 LIG       0.11000
      3 C3        -46.9777  -21.9838  -28.3990 C.3    1 LIG       0.08100
      4 O1        -45.2456  -19.2579  -28.1205 O.2    1 LIG      -0.32000
      5 O2        -46.8968  -20.7901  -27.5718 O.3    1 LIG      -0.27100
      6 H1        -46.0400  -21.2459  -30.2805 H      1 LIG       0.09000
      7 H2        -44.8914  -22.0874  -29.1755 H      1 LIG       0.09000
      8 H3        -47.9388  -22.0516  -28.9160 H      1 LIG       0.09000
      9 H4        -46.7932  -22.8901  -27.8157 H      1 LIG       0.09000
@<TRIPOS>BOND
      1       1       2 1
      2       1       4 2
      3       1       5 1
      4       2       3 1
      5       3       5 1
      6       2       6 1
      7       2       7 1
      8       3       8 1
      9       3       9 1
@<TRIPOS>ALT_TYPE
CGenFF_4.0_ALT_TYPE_SET
CGenFF_4.0 1 CG2O4 2 CG3C41 3 CG3C41 4 OG2D1 5 OG3C51 6 HGA2 7 HGA2 8 HGA2 9 HGA2
@<TRIPOS>MOLECULE
4_lactone
 9 9 0 0 0
****
USER_CHARGES
INVALID_CHARGES
Pose:  15 Cluster:  15 Fr_nu: 2467057 TotEn:   -18.36
@<TRIPOS>ATOM
      1 C1        -72.1872   -4.3686  -32.9617 C.2    1 LIG       0.04000
      2 C2        -72.3702   -5.6308  -33.8235 C.3    1 LIG       0.11000
      3 C3        -70.9848   -5.9782  -33.2871 C.3    1 LIG       0.08100
      4 O1        -72.8159   -3.3691  -32.6970 O.2    1 LIG      -0.32000
      5 O2        -70.9544   -4.7405  -32.5238 O.3    1 LIG      -0.27100
      6 H1        -73.1823   -6.2810  -33.4945 H      1 LIG       0.09000
      7 H2        -72.4284   -5.4336  -34.8952 H      1 LIG       0.09000
      8 H3        -70.9354   -6.8550  -32.6355 H      1 LIG       0.09000
      9 H4        -70.1851   -6.0106  -34.0320 H      1 LIG       0.09000
@<TRIPOS>BOND
      1       1       2 1
      2       1       4 2
      3       1       5 1
      4       2       3 1
      5       3       5 1
      6       2       6 1
      7       2       7 1
      8       3       8 1
      9       3       9 1
@<TRIPOS>ALT_TYPE
CGenFF_4.0_ALT_TYPE_SET
CGenFF_4.0 1 CG2O4 2 CG3C41 3 CG3C41 4 OG2D1 5 OG3C51 6 HGA2 7 HGA2 8 HGA2 9 HGA2
@<TRIPOS>MOLECULE
4_lactone
 9 9 0 0 0
****
USER_CHARGES
INVALID_CHARGES
Pose:  16 Cluster:  16 Fr_nu: 2175734 TotEn:   -17.94
@<TRIPOS>ATOM
      1 C1        -54.3750  -13.4910  -22.5752 C.2    1 LIG       0.04000
      2 C2        -53.9785  -14.9214  -22.1676 C.3    1 LIG       0.11000
      3 C3        -55.4187  -15.2383  -22.5590 C.3    1 LIG       0.08100
      4 O1        -53.8541  -12.4000  -22.6258 O.2    1 LIG      -0.32000
      5 O2        -55.6464  -13.8440  -22.9049 O.3    1 LIG      -0.27100
      6 H1        -53.2074  -15.3667  -22.7982 H      1 LIG       0.09000
      7 H2        -53.7391  -15.0325  -21.1088 H      1 LIG       0.09000
      8 H3        -55.5408  -15.8938  -23.4256 H      1 LIG       0.09000
      9 H4        -56.0695  -15.5609  -21.7416 H      1 LIG       0.09000
@<TRIPOS>BOND
      1       1       2 1
      2       1       4 2
      3       1       5 1
      4       2       3 1
      5       3       5 1
      6       2       6 1
      7       2       7 1
      8       3       8 1
      9       3       9 1
@<TRIPOS>ALT_TYPE
CGenFF_4.0_ALT_TYPE_SET
CGenFF_4.0 1 CG2O4 2 CG3C41 3 CG3C41 4 OG2D1 5 OG3C51 6 HGA2 7 HGA2 8 HGA2 9 HGA2
@<TRIPOS>MOLECULE
4_lactone
 9 9 0 0 0
****
USER_CHARGES
INVALID_CHARGES
Pose:  17 Cluster:  17 Fr_nu: 407075 TotEn:   -17.77
@<TRIPOS>ATOM
      1 C1        -53.8404  -11.6251  -22.7827 C.2    1 LIG       0.04000
      2 C2        -54.5940  -12.9139  -23.1572 C.3    1 LIG       0.11000
      3 C3        -54.3063  -13.2885  -21.7064 C.3    1 LIG       0.08100
      4 O1        -53.5102  -10.5944  -23.3239 O.2    1 LIG      -0.32000
      5 O2        -53.6181  -12.0236  -21.5015 O.3    1 LIG      -0.27100
      6 H1        -55.6448  -12.7590  -23.4070 H      1 LIG       0.09000
      7 H2        -54.0913  -13.5202  -23.9125 H      1 LIG       0.09000
      8 H3        -55.1821  -13.3806  -21.0584 H      1 LIG       0.09000
      9 H4        -53.6344  -14.1392  -21.5634 H      1 LIG       0.09000
@<TRIPOS>BOND
      1       1       2 1
      2       1       4 2
      3       1       5 1
      4       2       3 1
      5       3       5 1
      6       2       6 1
      7       2       7 1
      8       3       8 1
      9       3       9 1
@<TRIPOS>ALT_TYPE
CGenFF_4.0_ALT_TYPE_SET
CGenFF_4.0 1 CG2O4 2 CG3C41 3 CG3C41 4 OG2D1 5 OG3C51 6 HGA2 7 HGA2 8 HGA2 9 HGA2
@<TRIPOS>MOLECULE
4_lactone
 9 9 0 0 0
****
USER_CHARGES
INVALID_CHARGES
Pose:  18 Cluster:  18 Fr_nu: 143713 TotEn:   -17.59
@<TRIPOS>ATOM
      1 C1        -72.2588   -3.6974  -33.8219 C.2    1 LIG       0.04000
      2 C2        -71.6749   -5.0280  -34.3296 C.3    1 LIG       0.11000
      3 C3        -71.5201   -5.3200  -32.8401 C.3    1 LIG       0.08100
      4 O1        -72.7173   -2.6838  -34.2981 O.2    1 LIG      -0.32000
      5 O2        -72.0908   -4.0230  -32.5121 O.3    1 LIG      -0.27100
      6 H1        -72.3916   -5.6543  -34.8631 H      1 LIG       0.09000
      7 H2        -70.7454   -4.9209  -34.8912 H      1 LIG       0.09000
      8 H3        -72.1315   -6.1393  -32.4520 H      1 LIG       0.09000
      9 H4        -70.4910   -5.4084  -32.4813 H      1 LIG       0.09000
@<TRIPOS>BOND
      1       1       2 1
      2       1       4 2
      3       1       5 1
      4       2       3 1
      5       3       5 1
      6       2       6 1
      7       2       7 1
      8       3       8 1
      9       3       9 1
@<TRIPOS>ALT_TYPE
CGenFF_4.0_ALT_TYPE_SET
CGenFF_4.0 1 CG2O4 2 CG3C41 3 CG3C41 4 OG2D1 5 OG3C51 6 HGA2 7 HGA2 8 HGA2 9 HGA2
@<TRIPOS>MOLECULE
4_lactone
 9 9 0 0 0
****
USER_CHARGES
INVALID_CHARGES
Pose:  19 Cluster:  19 Fr_nu: 5565754 TotEn:   -17.07
@<TRIPOS>ATOM
      1 C1        -45.5607  -20.2883  -28.7756 C.2    1 LIG       0.04000
      2 C2        -46.2557  -20.8276  -30.0387 C.3    1 LIG       0.11000
      3 C3        -44.9799  -21.6544  -30.1680 C.3    1 LIG       0.08100
      4 O1        -45.8009  -19.4952  -27.8937 O.2    1 LIG      -0.32000
      5 O2        -44.4509  -21.0542  -28.9533 O.3    1 LIG      -0.27100
      6 H1        -47.1677  -21.3921  -29.8387 H      1 LIG       0.09000
      7 H2        -46.4151  -20.0767  -30.8142 H      1 LIG       0.09000
      8 H3        -45.1035  -22.7357  -30.0627 H      1 LIG       0.09000
      9 H4        -44.3546  -21.4243  -31.0350 H      1 LIG       0.09000
@<TRIPOS>BOND
      1       1       2 1
      2       1       4 2
      3       1       5 1
      4       2       3 1
      5       3       5 1
      6       2       6 1
      7       2       7 1
      8       3       8 1
      9       3       9 1
@<TRIPOS>ALT_TYPE
CGenFF_4.0_ALT_TYPE_SET
CGenFF_4.0 1 CG2O4 2 CG3C41 3 CG3C41 4 OG2D1 5 OG3C51 6 HGA2 7 HGA2 8 HGA2 9 HGA2
@<TRIPOS>MOLECULE
4_lactone
 9 9 0 0 0
****
USER_CHARGES
INVALID_CHARGES
Pose:  20 Cluster:  20 Fr_nu: 186362 TotEn:   -16.61
@<TRIPOS>ATOM
      1 C1        -73.7304   -3.7522  -47.0441 C.2    1 LIG       0.04000
      2 C2        -74.5535   -3.8090  -48.3435 C.3    1 LIG       0.11000
      3 C3        -74.2102   -5.2944  -48.2826 C.3    1 LIG       0.08100
      4 O1        -73.3854   -2.9150  -46.2414 O.2    1 LIG      -0.32000
      5 O2        -73.4617   -5.0854  -47.0531 O.3    1 LIG      -0.27100
      6 H1        -75.6081   -3.5609  -48.2140 H      1 LIG       0.09000
      7 H2        -74.1138   -3.2540  -49.1738 H      1 LIG       0.09000
      8 H3        -75.0561   -5.9702  -48.1298 H      1 LIG       0.09000
      9 H4        -73.5673   -5.6632  -49.0866 H      1 LIG       0.09000
@<TRIPOS>BOND
      1       1       2 1
      2       1       4 2
      3       1       5 1
      4       2       3 1
      5       3       5 1
      6       2       6 1
      7       2       7 1
      8       3       8 1
      9       3       9 1
@<TRIPOS>ALT_TYPE
CGenFF_4.0_ALT_TYPE_SET
CGenFF_4.0 1 CG2O4 2 CG3C41 3 CG3C41 4 OG2D1 5 OG3C51 6 HGA2 7 HGA2 8 HGA2 9 HGA2
@<TRIPOS>MOLECULE
4_lactone
 9 9 0 0 0
****
USER_CHARGES
INVALID_CHARGES
Pose:  21 Cluster:  21 Fr_nu: 1140064 TotEn:   -16.16
@<TRIPOS>ATOM
      1 C1        -55.2222  -12.8767  -23.0742 C.2    1 LIG       0.04000
      2 C2        -55.3979  -14.3923  -22.8711 C.3    1 LIG       0.11000
      3 C3        -56.8365  -13.9993  -22.5486 C.3    1 LIG       0.08100
      4 O1        -54.3337  -12.1134  -23.3780 O.2    1 LIG      -0.32000
      5 O2        -56.5191  -12.5979  -22.7743 O.3    1 LIG      -0.27100
      6 H1        -55.2601  -14.9823  -23.7785 H      1 LIG       0.09000
      7 H2        -54.8198  -14.8002  -22.0403 H      1 LIG       0.09000
      8 H3        -57.5943  -14.3591  -23.2499 H      1 LIG       0.09000
      9 H4        -57.1545  -14.1783  -21.5178 H      1 LIG       0.09000
@<TRIPOS>BOND
      1       1       2 1
      2       1       4 2
      3       1       5 1
      4       2       3 1
      5       3       5 1
      6       2       6 1
      7       2       7 1
      8       3       8 1
      9       3       9 1
@<TRIPOS>ALT_TYPE
CGenFF_4.0_ALT_TYPE_SET
CGenFF_4.0 1 CG2O4 2 CG3C41 3 CG3C41 4 OG2D1 5 OG3C51 6 HGA2 7 HGA2 8 HGA2 9 HGA2
@<TRIPOS>MOLECULE
4_lactone
 9 9 0 0 0
****
USER_CHARGES
INVALID_CHARGES
Pose:  22 Cluster:  22 Fr_nu:  46143 TotEn:   -15.95
@<TRIPOS>ATOM
      1 C1        -72.0856   -3.8312  -32.7252 C.2    1 LIG       0.04000
      2 C2        -72.0702   -5.3654  -32.6021 C.3    1 LIG       0.11000
      3 C3        -72.4449   -5.3070  -34.0800 C.3    1 LIG       0.08100
      4 O1        -71.8941   -2.8757  -32.0078 O.2    1 LIG      -0.32000
      5 O2        -72.4217   -3.8531  -34.0429 O.3    1 LIG      -0.27100
      6 H1        -71.0879   -5.7846  -32.3788 H      1 LIG       0.09000
      7 H2        -72.8344   -5.7662  -31.9343 H      1 LIG       0.09000
      8 H3        -71.6992   -5.7045  -34.7738 H      1 LIG       0.09000
      9 H4        -73.4395   -5.6867  -34.3297 H      1 LIG       0.09000
@<TRIPOS>BOND
      1       1       2 1
      2       1       4 2
      3       1       5 1
      4       2       3 1
      5       3       5 1
      6       2       6 1
      7       2       7 1
      8       3       8 1
      9       3       9 1
@<TRIPOS>ALT_TYPE
CGenFF_4.0_ALT_TYPE_SET
CGenFF_4.0 1 CG2O4 2 CG3C41 3 CG3C41 4 OG2D1 5 OG3C51 6 HGA2 7 HGA2 8 HGA2 9 HGA2
@<TRIPOS>MOLECULE
4_lactone
 9 9 0 0 0
****
USER_CHARGES
INVALID_CHARGES
Pose:  23 Cluster:  23 Fr_nu: 5620985 TotEn:   -15.91
@<TRIPOS>ATOM
      1 C1        -51.7732    8.3027  -32.9689 C.2    1 LIG       0.04000
      2 C2        -52.6506    7.3563  -33.8077 C.3    1 LIG       0.11000
      3 C3        -53.7547    8.3399  -33.4319 C.3    1 LIG       0.08100
      4 O1        -50.6137    8.3811  -32.6313 O.2    1 LIG      -0.32000
      5 O2        -52.8050    9.1374  -32.6719 O.3    1 LIG      -0.27100
      6 H1        -52.3854    7.3234  -34.8655 H      1 LIG       0.09000
      7 H2        -52.7474    6.3524  -33.3909 H      1 LIG       0.09000
      8 H3        -54.1855    8.9078  -34.2610 H      1 LIG       0.09000
      9 H4        -54.5456    7.9392  -32.7919 H      1 LIG       0.09000
@<TRIPOS>BOND
      1       1       2 1
      2       1       4 2
      3       1       5 1
      4       2       3 1
      5       3       5 1
      6       2       6 1
      7       2       7 1
      8       3       8 1
      9       3       9 1
@<TRIPOS>ALT_TYPE
CGenFF_4.0_ALT_TYPE_SET
CGenFF_4.0 1 CG2O4 2 CG3C41 3 CG3C41 4 OG2D1 5 OG3C51 6 HGA2 7 HGA2 8 HGA2 9 HGA2
@<TRIPOS>MOLECULE
4_lactone
 9 9 0 0 0
****
USER_CHARGES
INVALID_CHARGES
Pose:  24 Cluster:  24 Fr_nu: 857277 TotEn:   -14.97
@<TRIPOS>ATOM
      1 C1        -54.7804  -13.2551  -22.4931 C.2    1 LIG       0.04000
      2 C2        -54.5488  -14.7742  -22.5816 C.3    1 LIG       0.11000
      3 C3        -54.7420  -14.7091  -21.0695 C.3    1 LIG       0.08100
      4 O1        -54.8247  -12.3128  -23.2511 O.2    1 LIG      -0.32000
      5 O2        -54.9411  -13.2702  -21.1427 O.3    1 LIG      -0.27100
      6 H1        -55.3207  -15.3111  -23.1350 H      1 LIG       0.09000
      7 H2        -53.5498  -15.0533  -22.9207 H      1 LIG       0.09000
      8 H3        -55.6282  -15.2197  -20.6828 H      1 LIG       0.09000
      9 H4        -53.8633  -14.9631  -20.4704 H      1 LIG       0.09000
@<TRIPOS>BOND
      1       1       2 1
      2       1       4 2
      3       1       5 1
      4       2       3 1
      5       3       5 1
      6       2       6 1
      7       2       7 1
      8       3       8 1
      9       3       9 1
@<TRIPOS>ALT_TYPE
CGenFF_4.0_ALT_TYPE_SET
CGenFF_4.0 1 CG2O4 2 CG3C41 3 CG3C41 4 OG2D1 5 OG3C51 6 HGA2 7 HGA2 8 HGA2 9 HGA2
@<TRIPOS>MOLECULE
4_lactone
 9 9 0 0 0
****
USER_CHARGES
INVALID_CHARGES
Pose:  25 Cluster:  25 Fr_nu: 2726821 TotEn:   -14.68
@<TRIPOS>ATOM
      1 C1        -46.5761  -19.6734  -28.3395 C.2    1 LIG       0.04000
      2 C2        -45.8800  -19.2993  -29.6603 C.3    1 LIG       0.11000
      3 C3        -45.9539  -20.8018  -29.9150 C.3    1 LIG       0.08100
      4 O1        -46.9835  -19.1044  -27.3523 O.2    1 LIG      -0.32000
      5 O2        -46.6076  -21.0015  -28.6311 O.3    1 LIG      -0.27100
      6 H1        -46.4844  -18.6765  -30.3216 H      1 LIG       0.09000
      7 H2        -44.8771  -18.8882  -29.5343 H      1 LIG       0.09000
      8 H3        -46.5943  -21.1105  -30.7457 H      1 LIG       0.09000
      9 H4        -44.9923  -21.3202  -29.9611 H      1 LIG       0.09000
@<TRIPOS>BOND
      1       1       2 1
      2       1       4 2
      3       1       5 1
      4       2       3 1
      5       3       5 1
      6       2       6 1
      7       2       7 1
      8       3       8 1
      9       3       9 1
@<TRIPOS>ALT_TYPE
CGenFF_4.0_ALT_TYPE_SET
CGenFF_4.0 1 CG2O4 2 CG3C41 3 CG3C41 4 OG2D1 5 OG3C51 6 HGA2 7 HGA2 8 HGA2 9 HGA2
@<TRIPOS>MOLECULE
4_lactone
 9 9 0 0 0
****
USER_CHARGES
INVALID_CHARGES
Pose:  26 Cluster:  26 Fr_nu:  65114 TotEn:   -14.46
@<TRIPOS>ATOM
      1 C1        -62.7340    6.8072  -26.4296 C.2    1 LIG       0.04000
      2 C2        -64.2392    6.5209  -26.2829 C.3    1 LIG       0.11000
      3 C3        -63.8417    5.1387  -26.7921 C.3    1 LIG       0.08100
      4 O1        -61.9800    7.7366  -26.2502 O.2    1 LIG      -0.32000
      5 O2        -62.4509    5.5555  -26.8798 O.3    1 LIG      -0.27100
      6 H1        -64.6021    6.5606  -25.2547 H      1 LIG       0.09000
      7 H2        -64.8715    7.1087  -26.9504 H      1 LIG       0.09000
      8 H3        -63.9724    4.3170  -26.0827 H      1 LIG       0.09000
      9 H4        -64.2414    4.8642  -27.7722 H      1 LIG       0.09000
@<TRIPOS>BOND
      1       1       2 1
      2       1       4 2
      3       1       5 1
      4       2       3 1
      5       3       5 1
      6       2       6 1
      7       2       7 1
      8       3       8 1
      9       3       9 1
@<TRIPOS>ALT_TYPE
CGenFF_4.0_ALT_TYPE_SET
CGenFF_4.0 1 CG2O4 2 CG3C41 3 CG3C41 4 OG2D1 5 OG3C51 6 HGA2 7 HGA2 8 HGA2 9 HGA2
@<TRIPOS>MOLECULE
4_lactone
 9 9 0 0 0
****
USER_CHARGES
INVALID_CHARGES
Pose:  27 Cluster:  27 Fr_nu: 342805 TotEn:   -14.28
@<TRIPOS>ATOM
      1 C1        -73.3781   -5.1736  -33.2410 C.2    1 LIG       0.04000
      2 C2        -72.0345   -5.8191  -32.8569 C.3    1 LIG       0.11000
      3 C3        -71.7242   -5.6248  -34.3381 C.3    1 LIG       0.08100
      4 O1        -74.4098   -4.8637  -32.6899 O.2    1 LIG      -0.32000
      5 O2        -73.0354   -5.0320  -34.5495 O.3    1 LIG      -0.27100
      6 H1        -71.4359   -5.2240  -32.1656 H      1 LIG       0.09000
      7 H2        -72.1175   -6.8541  -32.5213 H      1 LIG       0.09000
      8 H3        -70.9210   -4.9185  -34.5651 H      1 LIG       0.09000
      9 H4        -71.6003   -6.5433  -34.9184 H      1 LIG       0.09000
@<TRIPOS>BOND
      1       1       2 1
      2       1       4 2
      3       1       5 1
      4       2       3 1
      5       3       5 1
      6       2       6 1
      7       2       7 1
      8       3       8 1
      9       3       9 1
@<TRIPOS>ALT_TYPE
CGenFF_4.0_ALT_TYPE_SET
CGenFF_4.0 1 CG2O4 2 CG3C41 3 CG3C41 4 OG2D1 5 OG3C51 6 HGA2 7 HGA2 8 HGA2 9 HGA2
@<TRIPOS>MOLECULE
4_lactone
 9 9 0 0 0
****
USER_CHARGES
INVALID_CHARGES
Pose:  28 Cluster:  28 Fr_nu: 5455360 TotEn:   -13.93
@<TRIPOS>ATOM
      1 C1        -84.5283   -0.1083  -38.0722 C.2    1 LIG       0.04000
      2 C2        -84.4031   -0.6627  -36.6418 C.3    1 LIG       0.11000
      3 C3        -85.7144    0.0880  -36.4299 C.3    1 LIG       0.08100
      4 O1        -83.9017   -0.1557  -39.1064 O.2    1 LIG      -0.32000
      5 O2        -85.6963    0.5383  -37.8128 O.3    1 LIG      -0.27100
      6 H1        -84.4644   -1.7503  -36.5785 H      1 LIG       0.09000
      7 H2        -83.5430   -0.2804  -36.0897 H      1 LIG       0.09000
      8 H3        -86.5882   -0.5349  -36.2202 H      1 LIG       0.09000
      9 H4        -85.6690    0.9292  -35.7328 H      1 LIG       0.09000
@<TRIPOS>BOND
      1       1       2 1
      2       1       4 2
      3       1       5 1
      4       2       3 1
      5       3       5 1
      6       2       6 1
      7       2       7 1
      8       3       8 1
      9       3       9 1
@<TRIPOS>ALT_TYPE
CGenFF_4.0_ALT_TYPE_SET
CGenFF_4.0 1 CG2O4 2 CG3C41 3 CG3C41 4 OG2D1 5 OG3C51 6 HGA2 7 HGA2 8 HGA2 9 HGA2
@<TRIPOS>MOLECULE
4_lactone
 9 9 0 0 0
****
USER_CHARGES
INVALID_CHARGES
Pose:  29 Cluster:  29 Fr_nu: 712043 TotEn:   -13.91
@<TRIPOS>ATOM
      1 C1        -74.0877   -4.2996  -47.6270 C.2    1 LIG       0.04000
      2 C2        -74.0169   -5.8150  -47.8874 C.3    1 LIG       0.11000
      3 C3        -74.7757   -5.4489  -49.1594 C.3    1 LIG       0.08100
      4 O1        -73.7248   -3.5222  -46.7737 O.2    1 LIG      -0.32000
      5 O2        -74.7651   -4.0451  -48.7786 O.3    1 LIG      -0.27100
      6 H1        -73.0046   -6.1953  -48.0326 H      1 LIG       0.09000
      7 H2        -74.5677   -6.4175  -47.1632 H      1 LIG       0.09000
      8 H3        -74.2379   -5.6165  -50.0966 H      1 LIG       0.09000
      9 H4        -75.7950   -5.8385  -49.2292 H      1 LIG       0.09000
@<TRIPOS>BOND
      1       1       2 1
      2       1       4 2
      3       1       5 1
      4       2       3 1
      5       3       5 1
      6       2       6 1
      7       2       7 1
      8       3       8 1
      9       3       9 1
@<TRIPOS>ALT_TYPE
CGenFF_4.0_ALT_TYPE_SET
CGenFF_4.0 1 CG2O4 2 CG3C41 3 CG3C41 4 OG2D1 5 OG3C51 6 HGA2 7 HGA2 8 HGA2 9 HGA2
@<TRIPOS>MOLECULE
4_lactone
 9 9 0 0 0
****
USER_CHARGES
INVALID_CHARGES
Pose:  30 Cluster:  30 Fr_nu:   4588 TotEn:   -13.64
@<TRIPOS>ATOM
      1 C1        -57.9090  -15.5793  -23.5681 C.2    1 LIG       0.04000
      2 C2        -56.5586  -16.2402  -23.8982 C.3    1 LIG       0.11000
      3 C3        -57.4009  -17.0530  -24.8768 C.3    1 LIG       0.08100
      4 O1        -58.3238  -14.7166  -22.8279 O.2    1 LIG      -0.32000
      5 O2        -58.5984  -16.3403  -24.4599 O.3    1 LIG      -0.27100
      6 H1        -55.8300  -15.5642  -24.3484 H      1 LIG       0.09000
      7 H2        -56.1222  -16.7998  -23.0692 H      1 LIG       0.09000
      8 H3        -57.1839  -16.8915  -25.9362 H      1 LIG       0.09000
      9 H4        -57.4742  -18.1224  -24.6608 H      1 LIG       0.09000
@<TRIPOS>BOND
      1       1       2 1
      2       1       4 2
      3       1       5 1
      4       2       3 1
      5       3       5 1
      6       2       6 1
      7       2       7 1
      8       3       8 1
      9       3       9 1
@<TRIPOS>ALT_TYPE
CGenFF_4.0_ALT_TYPE_SET
CGenFF_4.0 1 CG2O4 2 CG3C41 3 CG3C41 4 OG2D1 5 OG3C51 6 HGA2 7 HGA2 8 HGA2 9 HGA2
@<TRIPOS>MOLECULE
4_lactone
 9 9 0 0 0
****
USER_CHARGES
INVALID_CHARGES
Pose:  31 Cluster:  31 Fr_nu: 1198405 TotEn:   -13.46
@<TRIPOS>ATOM
      1 C1        -62.8766    6.4975  -26.1913 C.2    1 LIG       0.04000
      2 C2        -63.6284    5.1713  -26.4038 C.3    1 LIG       0.11000
      3 C3        -62.8591    4.7445  -25.1572 C.3    1 LIG       0.08100
      4 O1        -62.8072    7.5804  -26.7267 O.2    1 LIG      -0.32000
      5 O2        -62.2229    6.0505  -25.0856 O.3    1 LIG      -0.27100
      6 H1        -64.7107    5.2493  -26.2888 H      1 LIG       0.09000
      7 H2        -63.3632    4.6518  -27.3261 H      1 LIG       0.09000
      8 H3        -63.4671    4.5430  -24.2711 H      1 LIG       0.09000
      9 H4        -62.1251    3.9477  -25.3058 H      1 LIG       0.09000
@<TRIPOS>BOND
      1       1       2 1
      2       1       4 2
      3       1       5 1
      4       2       3 1
      5       3       5 1
      6       2       6 1
      7       2       7 1
      8       3       8 1
      9       3       9 1
@<TRIPOS>ALT_TYPE
CGenFF_4.0_ALT_TYPE_SET
CGenFF_4.0 1 CG2O4 2 CG3C41 3 CG3C41 4 OG2D1 5 OG3C51 6 HGA2 7 HGA2 8 HGA2 9 HGA2
@<TRIPOS>MOLECULE
4_lactone
 9 9 0 0 0
****
USER_CHARGES
INVALID_CHARGES
Pose:  32 Cluster:  32 Fr_nu: 342993 TotEn:   -13.26
@<TRIPOS>ATOM
      1 C1        -72.4936   -3.7187  -33.4050 C.2    1 LIG       0.04000
      2 C2        -73.3051   -4.9976  -33.1310 C.3    1 LIG       0.11000
      3 C3        -72.0107   -5.6909  -33.5454 C.3    1 LIG       0.08100
      4 O1        -72.6693   -2.5224  -33.3584 O.2    1 LIG      -0.32000
      5 O2        -71.3737   -4.4018  -33.7641 O.3    1 LIG      -0.27100
      6 H1        -73.5975   -5.1248  -32.0875 H      1 LIG       0.09000
      7 H2        -74.1545   -5.1383  -33.8016 H      1 LIG       0.09000
      8 H3        -71.5069   -6.2617  -32.7606 H      1 LIG       0.09000
      9 H4        -72.0631   -6.2749  -34.4684 H      1 LIG       0.09000
@<TRIPOS>BOND
      1       1       2 1
      2       1       4 2
      3       1       5 1
      4       2       3 1
      5       3       5 1
      6       2       6 1
      7       2       7 1
      8       3       8 1
      9       3       9 1
@<TRIPOS>ALT_TYPE
CGenFF_4.0_ALT_TYPE_SET
CGenFF_4.0 1 CG2O4 2 CG3C41 3 CG3C41 4 OG2D1 5 OG3C51 6 HGA2 7 HGA2 8 HGA2 9 HGA2
@<TRIPOS>MOLECULE
4_lactone
 9 9 0 0 0
****
USER_CHARGES
INVALID_CHARGES
Pose:  33 Cluster:  33 Fr_nu:  26744 TotEn:   -13.06
@<TRIPOS>ATOM
      1 C1        -72.7188   -3.0710  -46.0516 C.2    1 LIG       0.04000
      2 C2        -73.7913   -2.5185  -47.0075 C.3    1 LIG       0.11000
      3 C3        -73.1164   -1.1843  -46.7035 C.3    1 LIG       0.08100
      4 O1        -72.3930   -4.1453  -45.6000 O.2    1 LIG      -0.32000
      5 O2        -72.1669   -1.8488  -45.8246 O.3    1 LIG      -0.27100
      6 H1        -73.6978   -2.8734  -48.0350 H      1 LIG       0.09000
      7 H2        -74.8134   -2.6277  -46.6409 H      1 LIG       0.09000
      8 H3        -72.6157   -0.7035  -47.5483 H      1 LIG       0.09000
      9 H4        -73.7282   -0.4595  -46.1594 H      1 LIG       0.09000
@<TRIPOS>BOND
      1       1       2 1
      2       1       4 2
      3       1       5 1
      4       2       3 1
      5       3       5 1
      6       2       6 1
      7       2       7 1
      8       3       8 1
      9       3       9 1
@<TRIPOS>ALT_TYPE
CGenFF_4.0_ALT_TYPE_SET
CGenFF_4.0 1 CG2O4 2 CG3C41 3 CG3C41 4 OG2D1 5 OG3C51 6 HGA2 7 HGA2 8 HGA2 9 HGA2
@<TRIPOS>MOLECULE
4_lactone
 9 9 0 0 0
****
USER_CHARGES
INVALID_CHARGES
Pose:  34 Cluster:  34 Fr_nu:  13556 TotEn:   -13.03
@<TRIPOS>ATOM
      1 C1        -72.3008    0.6139  -47.0669 C.2    1 LIG       0.04000
      2 C2        -72.3647    2.0380  -47.6473 C.3    1 LIG       0.11000
      3 C3        -70.8478    1.9724  -47.4975 C.3    1 LIG       0.08100
      4 O1        -73.0773   -0.2667  -46.7737 O.2    1 LIG      -0.32000
      5 O2        -70.9450    0.6245  -46.9597 O.3    1 LIG      -0.27100
      6 H1        -72.7379    2.0854  -48.6715 H      1 LIG       0.09000
      7 H2        -72.8743    2.7582  -47.0050 H      1 LIG       0.09000
      8 H3        -70.2783    1.9941  -48.4306 H      1 LIG       0.09000
      9 H4        -70.4153    2.6650  -46.7701 H      1 LIG       0.09000
@<TRIPOS>BOND
      1       1       2 1
      2       1       4 2
      3       1       5 1
      4       2       3 1
      5       3       5 1
      6       2       6 1
      7       2       7 1
      8       3       8 1
      9       3       9 1
@<TRIPOS>ALT_TYPE
CGenFF_4.0_ALT_TYPE_SET
CGenFF_4.0 1 CG2O4 2 CG3C41 3 CG3C41 4 OG2D1 5 OG3C51 6 HGA2 7 HGA2 8 HGA2 9 HGA2
@<TRIPOS>MOLECULE
4_lactone
 9 9 0 0 0
****
USER_CHARGES
INVALID_CHARGES
Pose:  35 Cluster:  35 Fr_nu: 1449607 TotEn:   -13.00
@<TRIPOS>ATOM
      1 C1        -56.8906  -13.4047  -22.6315 C.2    1 LIG       0.04000
      2 C2        -57.2536  -14.9005  -22.6272 C.3    1 LIG       0.11000
      3 C3        -55.8550  -15.0561  -23.2169 C.3    1 LIG       0.08100
      4 O1        -57.4111  -12.3585  -22.3169 O.2    1 LIG      -0.32000
      5 O2        -55.6558  -13.6164  -23.1607 O.3    1 LIG      -0.27100
      6 H1        -57.3970  -15.3213  -21.6308 H      1 LIG       0.09000
      7 H2        -58.0800  -15.1601  -23.2909 H      1 LIG       0.09000
      8 H3        -55.1334  -15.5878  -22.5907 H      1 LIG       0.09000
      9 H4        -55.8152  -15.4273  -24.2447 H      1 LIG       0.09000
@<TRIPOS>BOND
      1       1       2 1
      2       1       4 2
      3       1       5 1
      4       2       3 1
      5       3       5 1
      6       2       6 1
      7       2       7 1
      8       3       8 1
      9       3       9 1
@<TRIPOS>ALT_TYPE
CGenFF_4.0_ALT_TYPE_SET
CGenFF_4.0 1 CG2O4 2 CG3C41 3 CG3C41 4 OG2D1 5 OG3C51 6 HGA2 7 HGA2 8 HGA2 9 HGA2
@<TRIPOS>MOLECULE
4_lactone
 9 9 0 0 0
****
USER_CHARGES
INVALID_CHARGES
Pose:  36 Cluster:  36 Fr_nu: 163783 TotEn:   -12.73
@<TRIPOS>ATOM
      1 C1        -75.5121  -10.9075  -53.8466 C.2    1 LIG       0.04000
      2 C2        -75.2669   -9.8264  -52.7787 C.3    1 LIG       0.11000
      3 C3        -76.7686   -9.5989  -52.9239 C.3    1 LIG       0.08100
      4 O1        -74.8604  -11.7251  -54.4557 O.2    1 LIG      -0.32000
      5 O2        -76.8453  -10.6505  -53.9258 O.3    1 LIG      -0.27100
      6 H1        -74.9383  -10.2185  -51.8150 H      1 LIG       0.09000
      7 H2        -74.6284   -9.0070  -53.1130 H      1 LIG       0.09000
      8 H3        -77.3711   -9.8366  -52.0430 H      1 LIG       0.09000
      9 H4        -77.0611   -8.6292  -53.3361 H      1 LIG       0.09000
@<TRIPOS>BOND
      1       1       2 1
      2       1       4 2
      3       1       5 1
      4       2       3 1
      5       3       5 1
      6       2       6 1
      7       2       7 1
      8       3       8 1
      9       3       9 1
@<TRIPOS>ALT_TYPE
CGenFF_4.0_ALT_TYPE_SET
CGenFF_4.0 1 CG2O4 2 CG3C41 3 CG3C41 4 OG2D1 5 OG3C51 6 HGA2 7 HGA2 8 HGA2 9 HGA2
@<TRIPOS>MOLECULE
4_lactone
 9 9 0 0 0
****
USER_CHARGES
INVALID_CHARGES
Pose:  37 Cluster:  37 Fr_nu: 102792 TotEn:   -12.71
@<TRIPOS>ATOM
      1 C1        -73.7031   -2.8120  -34.6096 C.2    1 LIG       0.04000
      2 C2        -74.5119   -1.6669  -35.2450 C.3    1 LIG       0.11000
      3 C3        -75.4596   -2.7963  -35.6376 C.3    1 LIG       0.08100
      4 O1        -72.6717   -2.9400  -33.9897 O.2    1 LIG      -0.32000
      5 O2        -74.5907   -3.7685  -34.9931 O.3    1 LIG      -0.27100
      6 H1        -74.9054   -0.9469  -34.5258 H      1 LIG       0.09000
      7 H2        -74.0025   -1.1664  -36.0702 H      1 LIG       0.09000
      8 H3        -76.4485   -2.7682  -35.1720 H      1 LIG       0.09000
      9 H4        -75.5482   -2.9860  -36.7109 H      1 LIG       0.09000
@<TRIPOS>BOND
      1       1       2 1
      2       1       4 2
      3       1       5 1
      4       2       3 1
      5       3       5 1
      6       2       6 1
      7       2       7 1
      8       3       8 1
      9       3       9 1
@<TRIPOS>ALT_TYPE
CGenFF_4.0_ALT_TYPE_SET
CGenFF_4.0 1 CG2O4 2 CG3C41 3 CG3C41 4 OG2D1 5 OG3C51 6 HGA2 7 HGA2 8 HGA2 9 HGA2
@<TRIPOS>MOLECULE
4_lactone
 9 9 0 0 0
****
USER_CHARGES
INVALID_CHARGES
Pose:  38 Cluster:  38 Fr_nu:  34070 TotEn:   -12.41
@<TRIPOS>ATOM
      1 C1        -73.2926   -4.5068  -33.9693 C.2    1 LIG       0.04000
      2 C2        -73.0013   -5.3463  -32.7125 C.3    1 LIG       0.11000
      3 C3        -71.6048   -5.4406  -33.3199 C.3    1 LIG       0.08100
      4 O1        -74.2328   -3.9164  -34.4507 O.2    1 LIG      -0.32000
      5 O2        -72.0278   -4.6329  -34.4531 O.3    1 LIG      -0.27100
      6 H1        -73.0744   -4.7888  -31.7775 H      1 LIG       0.09000
      7 H2        -73.5610   -6.2817  -32.6622 H      1 LIG       0.09000
      8 H3        -70.8075   -4.9529  -32.7524 H      1 LIG       0.09000
      9 H4        -71.2934   -6.4408  -33.6334 H      1 LIG       0.09000
@<TRIPOS>BOND
      1       1       2 1
      2       1       4 2
      3       1       5 1
      4       2       3 1
      5       3       5 1
      6       2       6 1
      7       2       7 1
      8       3       8 1
      9       3       9 1
@<TRIPOS>ALT_TYPE
CGenFF_4.0_ALT_TYPE_SET
CGenFF_4.0 1 CG2O4 2 CG3C41 3 CG3C41 4 OG2D1 5 OG3C51 6 HGA2 7 HGA2 8 HGA2 9 HGA2
@<TRIPOS>MOLECULE
4_lactone
 9 9 0 0 0
****
USER_CHARGES
INVALID_CHARGES
Pose:  39 Cluster:  39 Fr_nu: 325729 TotEn:   -12.06
@<TRIPOS>ATOM
      1 C1        -74.6048   -3.0038  -34.9751 C.2    1 LIG       0.04000
      2 C2        -75.6502   -3.3192  -36.0600 C.3    1 LIG       0.11000
      3 C3        -75.9696   -1.8330  -35.9287 C.3    1 LIG       0.08100
      4 O1        -73.7607   -3.6020  -34.3475 O.2    1 LIG      -0.32000
      5 O2        -74.9424   -1.6879  -34.9092 O.3    1 LIG      -0.27100
      6 H1        -75.2221   -3.6291  -37.0145 H      1 LIG       0.09000
      7 H2        -76.4358   -4.0038  -35.7358 H      1 LIG       0.09000
      8 H3        -75.7526   -1.2224  -36.8094 H      1 LIG       0.09000
      9 H4        -76.9621   -1.5969  -35.5354 H      1 LIG       0.09000
@<TRIPOS>BOND
      1       1       2 1
      2       1       4 2
      3       1       5 1
      4       2       3 1
      5       3       5 1
      6       2       6 1
      7       2       7 1
      8       3       8 1
      9       3       9 1
@<TRIPOS>ALT_TYPE
CGenFF_4.0_ALT_TYPE_SET
CGenFF_4.0 1 CG2O4 2 CG3C41 3 CG3C41 4 OG2D1 5 OG3C51 6 HGA2 7 HGA2 8 HGA2 9 HGA2
@<TRIPOS>MOLECULE
4_lactone
 9 9 0 0 0
****
USER_CHARGES
INVALID_CHARGES
Pose:  40 Cluster:  40 Fr_nu: 183418 TotEn:   -12.03
@<TRIPOS>ATOM
      1 C1        -75.6577  -10.3872  -53.1945 C.2    1 LIG       0.04000
      2 C2        -76.2280   -9.0545  -52.6769 C.3    1 LIG       0.11000
      3 C3        -75.8771   -9.6421  -51.3133 C.3    1 LIG       0.08100
      4 O1        -75.4806  -10.9281  -54.2624 O.2    1 LIG      -0.32000
      5 O2        -75.3721  -10.8495  -51.9478 O.3    1 LIG      -0.27100
      6 H1        -75.6527   -8.1773  -52.9769 H      1 LIG       0.09000
      7 H2        -77.2924   -8.9186  -52.8754 H      1 LIG       0.09000
      8 H3        -75.0925   -9.1190  -50.7598 H      1 LIG       0.09000
      9 H4        -76.7269   -9.8571  -50.6596 H      1 LIG       0.09000
@<TRIPOS>BOND
      1       1       2 1
      2       1       4 2
      3       1       5 1
      4       2       3 1
      5       3       5 1
      6       2       6 1
      7       2       7 1
      8       3       8 1
      9       3       9 1
@<TRIPOS>ALT_TYPE
CGenFF_4.0_ALT_TYPE_SET
CGenFF_4.0 1 CG2O4 2 CG3C41 3 CG3C41 4 OG2D1 5 OG3C51 6 HGA2 7 HGA2 8 HGA2 9 HGA2
@<TRIPOS>MOLECULE
4_lactone
 9 9 0 0 0
****
USER_CHARGES
INVALID_CHARGES
Pose:  41 Cluster:  41 Fr_nu: 2039686 TotEn:   -11.98
@<TRIPOS>ATOM
      1 C1        -75.6465   -1.5052  -34.4956 C.2    1 LIG       0.04000
      2 C2        -76.1843   -1.4429  -35.9364 C.3    1 LIG       0.11000
      3 C3        -76.0460   -2.9605  -35.8613 C.3    1 LIG       0.08100
      4 O1        -75.3744   -0.7274  -33.6094 O.2    1 LIG      -0.32000
      5 O2        -75.5475   -2.8617  -34.4984 O.3    1 LIG      -0.27100
      6 H1        -77.2043   -1.0635  -36.0152 H      1 LIG       0.09000
      7 H2        -75.5179   -0.9399  -36.6391 H      1 LIG       0.09000
      8 H3        -76.9817   -3.5243  -35.9084 H      1 LIG       0.09000
      9 H4        -75.3013   -3.3999  -36.5305 H      1 LIG       0.09000
@<TRIPOS>BOND
      1       1       2 1
      2       1       4 2
      3       1       5 1
      4       2       3 1
      5       3       5 1
      6       2       6 1
      7       2       7 1
      8       3       8 1
      9       3       9 1
@<TRIPOS>ALT_TYPE
CGenFF_4.0_ALT_TYPE_SET
CGenFF_4.0 1 CG2O4 2 CG3C41 3 CG3C41 4 OG2D1 5 OG3C51 6 HGA2 7 HGA2 8 HGA2 9 HGA2
@<TRIPOS>MOLECULE
4_lactone
 9 9 0 0 0
****
USER_CHARGES
INVALID_CHARGES
Pose:  42 Cluster:  42 Fr_nu: 1735528 TotEn:   -11.70
@<TRIPOS>ATOM
      1 C1        -74.5396  -11.7586  -54.2128 C.2    1 LIG       0.04000
      2 C2        -74.1773  -10.7219  -53.1342 C.3    1 LIG       0.11000
      3 C3        -75.6570  -10.3645  -53.2379 C.3    1 LIG       0.08100
      4 O1        -73.9750  -12.6177  -54.8512 O.2    1 LIG      -0.32000
      5 O2        -75.8473  -11.3874  -54.2543 O.3    1 LIG      -0.27100
      6 H1        -73.8607  -11.1581  -52.1856 H      1 LIG       0.09000
      7 H2        -73.4790   -9.9541  -53.4713 H      1 LIG       0.09000
      8 H3        -76.2565  -10.5659  -52.3459 H      1 LIG       0.09000
      9 H4        -75.8749   -9.3661  -53.6270 H      1 LIG       0.09000
@<TRIPOS>BOND
      1       1       2 1
      2       1       4 2
      3       1       5 1
      4       2       3 1
      5       3       5 1
      6       2       6 1
      7       2       7 1
      8       3       8 1
      9       3       9 1
@<TRIPOS>ALT_TYPE
CGenFF_4.0_ALT_TYPE_SET
CGenFF_4.0 1 CG2O4 2 CG3C41 3 CG3C41 4 OG2D1 5 OG3C51 6 HGA2 7 HGA2 8 HGA2 9 HGA2
@<TRIPOS>MOLECULE
4_lactone
 9 9 0 0 0
****
USER_CHARGES
INVALID_CHARGES
Pose:  43 Cluster:  43 Fr_nu: 113122 TotEn:   -11.50
@<TRIPOS>ATOM
      1 C1        -75.0501   -3.1339  -34.6083 C.2    1 LIG       0.04000
      2 C2        -75.6660   -2.4508  -35.8424 C.3    1 LIG       0.11000
      3 C3        -74.7199   -1.3159  -35.4618 C.3    1 LIG       0.08100
      4 O1        -75.1642   -4.1847  -34.0191 O.2    1 LIG      -0.32000
      5 O2        -74.2332   -2.0836  -34.3263 O.3    1 LIG      -0.27100
      6 H1        -75.4471   -2.9537  -36.7856 H      1 LIG       0.09000
      7 H2        -76.7310   -2.2332  -35.7459 H      1 LIG       0.09000
      8 H3        -73.9211   -1.1048  -36.1779 H      1 LIG       0.09000
      9 H4        -75.2014   -0.3876  -35.1423 H      1 LIG       0.09000
@<TRIPOS>BOND
      1       1       2 1
      2       1       4 2
      3       1       5 1
      4       2       3 1
      5       3       5 1
      6       2       6 1
      7       2       7 1
      8       3       8 1
      9       3       9 1
@<TRIPOS>ALT_TYPE
CGenFF_4.0_ALT_TYPE_SET
CGenFF_4.0 1 CG2O4 2 CG3C41 3 CG3C41 4 OG2D1 5 OG3C51 6 HGA2 7 HGA2 8 HGA2 9 HGA2
@<TRIPOS>MOLECULE
4_lactone
 9 9 0 0 0
****
USER_CHARGES
INVALID_CHARGES
Pose:  44 Cluster:  44 Fr_nu: 271654 TotEn:   -11.22
@<TRIPOS>ATOM
      1 C1        -73.7446   -1.2901  -48.0539 C.2    1 LIG       0.04000
      2 C2        -74.2920   -2.7240  -48.1700 C.3    1 LIG       0.11000
      3 C3        -73.5607   -2.9170  -46.8449 C.3    1 LIG       0.08100
      4 O1        -73.7861   -0.2638  -48.6936 O.2    1 LIG      -0.32000
      5 O2        -73.1150   -1.5328  -46.8730 O.3    1 LIG      -0.27100
      6 H1        -75.3801   -2.7905  -48.1246 H      1 LIG       0.09000
      7 H2        -73.8946   -3.2850  -49.0174 H      1 LIG       0.09000
      8 H3        -74.1961   -3.1185  -45.9782 H      1 LIG       0.09000
      9 H4        -72.7164   -3.6115  -46.8690 H      1 LIG       0.09000
@<TRIPOS>BOND
      1       1       2 1
      2       1       4 2
      3       1       5 1
      4       2       3 1
      5       3       5 1
      6       2       6 1
      7       2       7 1
      8       3       8 1
      9       3       9 1
@<TRIPOS>ALT_TYPE
CGenFF_4.0_ALT_TYPE_SET
CGenFF_4.0 1 CG2O4 2 CG3C41 3 CG3C41 4 OG2D1 5 OG3C51 6 HGA2 7 HGA2 8 HGA2 9 HGA2
@<TRIPOS>MOLECULE
4_lactone
 9 9 0 0 0
****
USER_CHARGES
INVALID_CHARGES
Pose:  45 Cluster:  45 Fr_nu:  13716 TotEn:   -10.97
@<TRIPOS>ATOM
      1 C1        -75.0313   -3.0706  -60.6165 C.2    1 LIG       0.04000
      2 C2        -73.8081   -2.1382  -60.6771 C.3    1 LIG       0.11000
      3 C3        -73.5559   -2.8526  -62.0015 C.3    1 LIG       0.08100
      4 O1        -75.9537   -3.2858  -59.8634 O.2    1 LIG      -0.32000
      5 O2        -74.7455   -3.6662  -61.8053 O.3    1 LIG      -0.27100
      6 H1        -74.0586   -1.0788  -60.7506 H      1 LIG       0.09000
      7 H2        -73.0712   -2.3188  -59.8927 H      1 LIG       0.09000
      8 H3        -73.6358   -2.2312  -62.8976 H      1 LIG       0.09000
      9 H4        -72.6517   -3.4661  -62.0417 H      1 LIG       0.09000
@<TRIPOS>BOND
      1       1       2 1
      2       1       4 2
      3       1       5 1
      4       2       3 1
      5       3       5 1
      6       2       6 1
      7       2       7 1
      8       3       8 1
      9       3       9 1
@<TRIPOS>ALT_TYPE
CGenFF_4.0_ALT_TYPE_SET
CGenFF_4.0 1 CG2O4 2 CG3C41 3 CG3C41 4 OG2D1 5 OG3C51 6 HGA2 7 HGA2 8 HGA2 9 HGA2
@<TRIPOS>MOLECULE
4_lactone
 9 9 0 0 0
****
USER_CHARGES
INVALID_CHARGES
Pose:  46 Cluster:  46 Fr_nu: 5605442 TotEn:   -10.48
@<TRIPOS>ATOM
      1 C1        -40.0671  -20.6586  -31.8143 C.2    1 LIG       0.04000
      2 C2        -41.4208  -21.1644  -32.3442 C.3    1 LIG       0.11000
      3 C3        -40.9425  -20.5312  -33.6473 C.3    1 LIG       0.08100
      4 O1        -39.4543  -20.6739  -30.7710 O.2    1 LIG      -0.32000
      5 O2        -39.7047  -20.1147  -33.0071 O.3    1 LIG      -0.27100
      6 H1        -41.5177  -22.2512  -32.3533 H      1 LIG       0.09000
      7 H2        -42.2865  -20.6922  -31.8769 H      1 LIG       0.09000
      8 H3        -40.7565  -21.2257  -34.4711 H      1 LIG       0.09000
      9 H4        -41.5233  -19.6726  -33.9955 H      1 LIG       0.09000
@<TRIPOS>BOND
      1       1       2 1
      2       1       4 2
      3       1       5 1
      4       2       3 1
      5       3       5 1
      6       2       6 1
      7       2       7 1
      8       3       8 1
      9       3       9 1
@<TRIPOS>ALT_TYPE
CGenFF_4.0_ALT_TYPE_SET
CGenFF_4.0 1 CG2O4 2 CG3C41 3 CG3C41 4 OG2D1 5 OG3C51 6 HGA2 7 HGA2 8 HGA2 9 HGA2
@<TRIPOS>MOLECULE
4_lactone
 9 9 0 0 0
****
USER_CHARGES
INVALID_CHARGES
Pose:  47 Cluster:  47 Fr_nu: 316855 TotEn:    -9.63
@<TRIPOS>ATOM
      1 C1        -74.5256   -2.3287  -34.9073 C.2    1 LIG       0.04000
      2 C2        -75.6878   -1.3218  -34.8393 C.3    1 LIG       0.11000
      3 C3        -76.2616   -2.1836  -35.9600 C.3    1 LIG       0.08100
      4 O1        -73.4685   -2.5117  -34.3475 O.2    1 LIG      -0.32000
      5 O2        -75.0954   -3.0514  -35.9088 O.3    1 LIG      -0.27100
      6 H1        -76.2390   -1.3405  -33.8978 H      1 LIG       0.09000
      7 H2        -75.4116   -0.3035  -35.1178 H      1 LIG       0.09000
      8 H3        -77.1791   -2.7266  -35.7175 H      1 LIG       0.09000
      9 H4        -76.3544   -1.6923  -36.9324 H      1 LIG       0.09000
@<TRIPOS>BOND
      1       1       2 1
      2       1       4 2
      3       1       5 1
      4       2       3 1
      5       3       5 1
      6       2       6 1
      7       2       7 1
      8       3       8 1
      9       3       9 1
@<TRIPOS>ALT_TYPE
CGenFF_4.0_ALT_TYPE_SET
CGenFF_4.0 1 CG2O4 2 CG3C41 3 CG3C41 4 OG2D1 5 OG3C51 6 HGA2 7 HGA2 8 HGA2 9 HGA2
@<TRIPOS>MOLECULE
4_lactone
 9 9 0 0 0
****
USER_CHARGES
INVALID_CHARGES
Pose:  48 Cluster:  48 Fr_nu: 5523443 TotEn:    -9.32
@<TRIPOS>ATOM
      1 C1        -40.8706   -2.3091  -43.6943 C.2    1 LIG       0.04000
      2 C2        -41.2944   -0.9166  -44.1950 C.3    1 LIG       0.11000
      3 C3        -41.5494   -0.6604  -42.7127 C.3    1 LIG       0.08100
      4 O1        -40.4612   -3.3431  -44.1712 O.2    1 LIG      -0.32000
      5 O2        -41.1207   -2.0125  -42.3908 O.3    1 LIG      -0.27100
      6 H1        -40.4845   -0.3388  -44.6431 H      1 LIG       0.09000
      7 H2        -42.1787   -0.9233  -44.8343 H      1 LIG       0.09000
      8 H3        -40.9057    0.0890  -42.2440 H      1 LIG       0.09000
      9 H4        -42.5939   -0.4934  -42.4358 H      1 LIG       0.09000
@<TRIPOS>BOND
      1       1       2 1
      2       1       4 2
      3       1       5 1
      4       2       3 1
      5       3       5 1
      6       2       6 1
      7       2       7 1
      8       3       8 1
      9       3       9 1
@<TRIPOS>ALT_TYPE
CGenFF_4.0_ALT_TYPE_SET
CGenFF_4.0 1 CG2O4 2 CG3C41 3 CG3C41 4 OG2D1 5 OG3C51 6 HGA2 7 HGA2 8 HGA2 9 HGA2
@<TRIPOS>MOLECULE
4_lactone
 9 9 0 0 0
****
USER_CHARGES
INVALID_CHARGES
Pose:  49 Cluster:  49 Fr_nu: 5274422 TotEn:    -6.98
@<TRIPOS>ATOM
      1 C1        -39.6851   -5.7283  -45.5913 C.2    1 LIG       0.04000
      2 C2        -40.2233   -5.3415  -46.9805 C.3    1 LIG       0.11000
      3 C3        -41.5661   -5.3258  -46.2562 C.3    1 LIG       0.08100
      4 O1        -38.6152   -5.9862  -45.0881 O.2    1 LIG      -0.32000
      5 O2        -40.9142   -5.6967  -45.0100 O.3    1 LIG      -0.27100
      6 H1        -39.8689   -4.3750  -47.3423 H      1 LIG       0.09000
      7 H2        -40.1014   -6.1181  -47.7373 H      1 LIG       0.09000
      8 H3        -42.0527   -4.3494  -46.1817 H      1 LIG       0.09000
      9 H4        -42.2835   -6.0865  -46.5762 H      1 LIG       0.09000
@<TRIPOS>BOND
      1       1       2 1
      2       1       4 2
      3       1       5 1
      4       2       3 1
      5       3       5 1
      6       2       6 1
      7       2       7 1
      8       3       8 1
      9       3       9 1
@<TRIPOS>ALT_TYPE
CGenFF_4.0_ALT_TYPE_SET
CGenFF_4.0 1 CG2O4 2 CG3C41 3 CG3C41 4 OG2D1 5 OG3C51 6 HGA2 7 HGA2 8 HGA2 9 HGA2
@<TRIPOS>MOLECULE
pyridine
 11 11 0 0 0
****
USER_CHARGES
INVALID_CHARGES
Pose:   1 Cluster:   1 Fr_nu: 2634232 TotEn:   -17.01
@<TRIPOS>ATOM
      1 C1        -46.1943  -21.7453  -29.3169 C.ar   1 LIG      -0.11300
      2 C2        -46.9588  -21.7336  -28.1556 C.ar   1 LIG      -0.11700
      3 C3        -45.4197  -20.6379  -29.6439 C.ar   1 LIG      -0.11700
      4 C4        -46.9146  -20.5991  -27.3614 C.ar   1 LIG       0.17700
      5 C5        -45.4445  -19.5524  -28.7833 C.ar   1 LIG       0.17700
      6 N1        -46.1745  -19.5042  -27.6464 N.ar   1 LIG      -0.60000
      7 H1        -46.2027  -22.6157  -29.9662 H      1 LIG       0.11500
      8 H2        -47.5698  -22.5855  -27.8807 H      1 LIG       0.11500
      9 H3        -44.8163  -20.6247  -30.5444 H      1 LIG       0.11500
     10 H4        -47.4931  -20.5403  -26.4455 H      1 LIG       0.12400
     11 H5        -44.8588  -18.6633  -28.9929 H      1 LIG       0.12400
@<TRIPOS>BOND
      1       1       2 ar
      2       1       3 ar
      3       2       4 ar
      4       3       5 ar
      5       4       6 ar
      6       5       6 ar
      7       1       7 1
      8       2       8 1
      9       3       9 1
     10       4      10 1
     11       5      11 1
@<TRIPOS>ALT_TYPE
CGenFF_4.0_ALT_TYPE_SET
CGenFF_4.0 1 CG2R61 2 CG2R61 3 CG2R61 4 CG2R61 5 CG2R61 6 NG2R60 7 HGR61 8 HGR61 9 HGR61 10 HGR62 11 HGR62
@<TRIPOS>MOLECULE
pyridine
 11 11 0 0 0
****
USER_CHARGES
INVALID_CHARGES
Pose:   2 Cluster:   2 Fr_nu:   1448 TotEn:   -15.17
@<TRIPOS>ATOM
      1 C1        -74.3155   -3.4763  -47.9245 C.ar   1 LIG      -0.11300
      2 C2        -73.7571   -4.6337  -47.3936 C.ar   1 LIG      -0.11700
      3 C3        -74.1439   -2.2633  -47.2668 C.ar   1 LIG      -0.11700
      4 C4        -73.0417   -4.5256  -46.2120 C.ar   1 LIG       0.17700
      5 C5        -73.4114   -2.2614  -46.0907 C.ar   1 LIG       0.17700
      6 N1        -72.8538   -3.3652  -45.5444 N.ar   1 LIG      -0.60000
      7 H1        -74.8841   -3.5196  -48.8486 H      1 LIG       0.11500
      8 H2        -73.8777   -5.5900  -47.8892 H      1 LIG       0.11500
      9 H3        -74.5707   -1.3485  -47.6619 H      1 LIG       0.11500
     10 H4        -72.5868   -5.3994  -45.7572 H      1 LIG       0.12400
     11 H5        -73.2489   -1.3415  -45.5386 H      1 LIG       0.12400
@<TRIPOS>BOND
      1       1       2 ar
      2       1       3 ar
      3       2       4 ar
      4       3       5 ar
      5       4       6 ar
      6       5       6 ar
      7       1       7 1
      8       2       8 1
      9       3       9 1
     10       4      10 1
     11       5      11 1
@<TRIPOS>ALT_TYPE
CGenFF_4.0_ALT_TYPE_SET
CGenFF_4.0 1 CG2R61 2 CG2R61 3 CG2R61 4 CG2R61 5 CG2R61 6 NG2R60 7 HGR61 8 HGR61 9 HGR61 10 HGR62 11 HGR62
@<TRIPOS>MOLECULE
pyridine
 11 11 0 0 0
****
USER_CHARGES
INVALID_CHARGES
Pose:   3 Cluster:   3 Fr_nu: 2542518 TotEn:   -14.81
@<TRIPOS>ATOM
      1 C1        -55.2684  -14.1508  -22.5728 C.ar   1 LIG      -0.11300
      2 C2        -55.6698  -12.8284  -22.7259 C.ar   1 LIG      -0.11700
      3 C3        -54.3237  -14.4773  -21.6063 C.ar   1 LIG      -0.11700
      4 C4        -55.1009  -11.8775  -21.8942 C.ar   1 LIG       0.17700
      5 C5        -53.8148  -13.4525  -20.8248 C.ar   1 LIG       0.17700
      6 N1        -54.1804  -12.1564  -20.9442 N.ar   1 LIG      -0.60000
      7 H1        -55.6905  -14.9254  -23.2061 H      1 LIG       0.11500
      8 H2        -56.4049  -12.5509  -23.4724 H      1 LIG       0.11500
      9 H3        -53.9955  -15.5014  -21.4695 H      1 LIG       0.11500
     10 H4        -55.3804  -10.8322  -21.9742 H      1 LIG       0.12400
     11 H5        -53.0749  -13.6539  -20.0572 H      1 LIG       0.12400
@<TRIPOS>BOND
      1       1       2 ar
      2       1       3 ar
      3       2       4 ar
      4       3       5 ar
      5       4       6 ar
      6       5       6 ar
      7       1       7 1
      8       2       8 1
      9       3       9 1
     10       4      10 1
     11       5      11 1
@<TRIPOS>ALT_TYPE
CGenFF_4.0_ALT_TYPE_SET
CGenFF_4.0 1 CG2R61 2 CG2R61 3 CG2R61 4 CG2R61 5 CG2R61 6 NG2R60 7 HGR61 8 HGR61 9 HGR61 10 HGR62 11 HGR62
@<TRIPOS>MOLECULE
pyridine
 11 11 0 0 0
****
USER_CHARGES
INVALID_CHARGES
Pose:   4 Cluster:   4 Fr_nu:   6653 TotEn:   -13.59
@<TRIPOS>ATOM
      1 C1        -73.9213   -5.5449  -32.9537 C.ar   1 LIG      -0.11300
      2 C2        -74.3177   -4.3237  -33.4873 C.ar   1 LIG      -0.11700
      3 C3        -72.6484   -6.0349  -33.2235 C.ar   1 LIG      -0.11700
      4 C4        -73.4110   -3.6367  -34.2785 C.ar   1 LIG       0.17700
      5 C5        -71.8166   -5.2715  -34.0266 C.ar   1 LIG       0.17700
      6 N1        -72.1663   -4.0808  -34.5630 N.ar   1 LIG      -0.60000
      7 H1        -74.6034   -6.1140  -32.3291 H      1 LIG       0.11500
      8 H2        -75.3048   -3.9221  -33.2901 H      1 LIG       0.11500
      9 H3        -72.3182   -6.9847  -32.8186 H      1 LIG       0.11500
     10 H4        -73.6722   -2.6800  -34.7184 H      1 LIG       0.12400
     11 H5        -70.8140   -5.6091  -34.2681 H      1 LIG       0.12400
@<TRIPOS>BOND
      1       1       2 ar
      2       1       3 ar
      3       2       4 ar
      4       3       5 ar
      5       4       6 ar
      6       5       6 ar
      7       1       7 1
      8       2       8 1
      9       3       9 1
     10       4      10 1
     11       5      11 1
@<TRIPOS>ALT_TYPE
CGenFF_4.0_ALT_TYPE_SET
CGenFF_4.0 1 CG2R61 2 CG2R61 3 CG2R61 4 CG2R61 5 CG2R61 6 NG2R60 7 HGR61 8 HGR61 9 HGR61 10 HGR62 11 HGR62
@<TRIPOS>MOLECULE
pyridine
 11 11 0 0 0
****
USER_CHARGES
INVALID_CHARGES
Pose:   5 Cluster:   5 Fr_nu: 2851318 TotEn:   -13.43
@<TRIPOS>ATOM
      1 C1        -55.7399  -15.8322  -22.4783 C.ar   1 LIG      -0.11300
      2 C2        -56.2066  -14.5294  -22.6127 C.ar   1 LIG      -0.11700
      3 C3        -54.4425  -16.0575  -22.0318 C.ar   1 LIG      -0.11700
      4 C4        -55.3433  -13.4948  -22.2903 C.ar   1 LIG       0.17700
      5 C5        -53.6581  -14.9544  -21.7356 C.ar   1 LIG       0.17700
      6 N1        -54.0765  -13.6743  -21.8537 N.ar   1 LIG      -0.60000
      7 H1        -56.3858  -16.6705  -22.7217 H      1 LIG       0.11500
      8 H2        -57.2142  -14.3302  -22.9586 H      1 LIG       0.11500
      9 H3        -54.0573  -17.0645  -21.9199 H      1 LIG       0.11500
     10 H4        -55.6596  -12.4607  -22.3786 H      1 LIG       0.12400
     11 H5        -52.6386  -15.0755  -21.3844 H      1 LIG       0.12400
@<TRIPOS>BOND
      1       1       2 ar
      2       1       3 ar
      3       2       4 ar
      4       3       5 ar
      5       4       6 ar
      6       5       6 ar
      7       1       7 1
      8       2       8 1
      9       3       9 1
     10       4      10 1
     11       5      11 1
@<TRIPOS>ALT_TYPE
CGenFF_4.0_ALT_TYPE_SET
CGenFF_4.0 1 CG2R61 2 CG2R61 3 CG2R61 4 CG2R61 5 CG2R61 6 NG2R60 7 HGR61 8 HGR61 9 HGR61 10 HGR62 11 HGR62
@<TRIPOS>MOLECULE
pyridine
 11 11 0 0 0
****
USER_CHARGES
INVALID_CHARGES
Pose:   6 Cluster:   6 Fr_nu: 138110 TotEn:   -12.79
@<TRIPOS>ATOM
      1 C1        -56.7600  -14.9707  -22.8707 C.ar   1 LIG      -0.11300
      2 C2        -55.4191  -15.3368  -22.8399 C.ar   1 LIG      -0.11700
      3 C3        -57.1111  -13.6290  -22.7717 C.ar   1 LIG      -0.11700
      4 C4        -54.4750  -14.3310  -22.7095 C.ar   1 LIG       0.17700
      5 C5        -56.0914  -12.6997  -22.6441 C.ar   1 LIG       0.17700
      6 N1        -54.7777  -13.0172  -22.6104 N.ar   1 LIG      -0.60000
      7 H1        -57.5301  -15.7297  -22.9711 H      1 LIG       0.11500
      8 H2        -55.1222  -16.3764  -22.9158 H      1 LIG       0.11500
      9 H3        -58.1501  -13.3205  -22.7929 H      1 LIG       0.11500
     10 H4        -53.4160  -14.5648  -22.6800 H      1 LIG       0.12400
     11 H5        -56.3118  -11.6404  -22.5625 H      1 LIG       0.12400
@<TRIPOS>BOND
      1       1       2 ar
      2       1       3 ar
      3       2       4 ar
      4       3       5 ar
      5       4       6 ar
      6       5       6 ar
      7       1       7 1
      8       2       8 1
      9       3       9 1
     10       4      10 1
     11       5      11 1
@<TRIPOS>ALT_TYPE
CGenFF_4.0_ALT_TYPE_SET
CGenFF_4.0 1 CG2R61 2 CG2R61 3 CG2R61 4 CG2R61 5 CG2R61 6 NG2R60 7 HGR61 8 HGR61 9 HGR61 10 HGR62 11 HGR62
@<TRIPOS>MOLECULE
pyridine
 11 11 0 0 0
****
USER_CHARGES
INVALID_CHARGES
Pose:   7 Cluster:   7 Fr_nu: 423477 TotEn:   -12.72
@<TRIPOS>ATOM
      1 C1        -56.4871  -13.7234  -22.0654 C.ar   1 LIG      -0.11300
      2 C2        -55.5085  -14.2160  -21.2093 C.ar   1 LIG      -0.11700
      3 C3        -56.1699  -12.7139  -22.9673 C.ar   1 LIG      -0.11700
      4 C4        -54.2380  -13.6697  -21.2939 C.ar   1 LIG       0.17700
      5 C5        -54.8699  -12.2346  -22.9730 C.ar   1 LIG       0.17700
      6 N1        -53.8922  -12.6881  -22.1567 N.ar   1 LIG      -0.60000
      7 H1        -57.4953  -14.1251  -22.0293 H      1 LIG       0.11500
      8 H2        -55.7330  -15.0029  -20.4986 H      1 LIG       0.11500
      9 H3        -56.9168  -12.3143  -23.6437 H      1 LIG       0.11500
     10 H4        -53.4398  -14.0194  -20.6476 H      1 LIG       0.12400
     11 H5        -54.5709  -11.4468  -23.6567 H      1 LIG       0.12400
@<TRIPOS>BOND
      1       1       2 ar
      2       1       3 ar
      3       2       4 ar
      4       3       5 ar
      5       4       6 ar
      6       5       6 ar
      7       1       7 1
      8       2       8 1
      9       3       9 1
     10       4      10 1
     11       5      11 1
@<TRIPOS>ALT_TYPE
CGenFF_4.0_ALT_TYPE_SET
CGenFF_4.0 1 CG2R61 2 CG2R61 3 CG2R61 4 CG2R61 5 CG2R61 6 NG2R60 7 HGR61 8 HGR61 9 HGR61 10 HGR62 11 HGR62
@<TRIPOS>MOLECULE
pyridine
 11 11 0 0 0
****
USER_CHARGES
INVALID_CHARGES
Pose:   8 Cluster:   8 Fr_nu: 2798574 TotEn:   -12.69
@<TRIPOS>ATOM
      1 C1        -64.9203    7.0426  -25.6503 C.ar   1 LIG      -0.11300
      2 C2        -64.4779    6.0067  -26.4654 C.ar   1 LIG      -0.11700
      3 C3        -64.0411    8.0556  -25.2840 C.ar   1 LIG      -0.11700
      4 C4        -63.1573    6.0297  -26.8842 C.ar   1 LIG       0.17700
      5 C5        -62.7400    7.9867  -25.7554 C.ar   1 LIG       0.17700
      6 N1        -62.2738    6.9964  -26.5489 N.ar   1 LIG      -0.60000
      7 H1        -65.9482    7.0600  -25.3006 H      1 LIG       0.11500
      8 H2        -65.1456    5.2069  -26.7638 H      1 LIG       0.11500
      9 H3        -64.3639    8.8727  -24.6490 H      1 LIG       0.11500
     10 H4        -62.7636    5.2444  -27.5208 H      1 LIG       0.12400
     11 H5        -62.0145    8.7515  -25.4982 H      1 LIG       0.12400
@<TRIPOS>BOND
      1       1       2 ar
      2       1       3 ar
      3       2       4 ar
      4       3       5 ar
      5       4       6 ar
      6       5       6 ar
      7       1       7 1
      8       2       8 1
      9       3       9 1
     10       4      10 1
     11       5      11 1
@<TRIPOS>ALT_TYPE
CGenFF_4.0_ALT_TYPE_SET
CGenFF_4.0 1 CG2R61 2 CG2R61 3 CG2R61 4 CG2R61 5 CG2R61 6 NG2R60 7 HGR61 8 HGR61 9 HGR61 10 HGR62 11 HGR62
@<TRIPOS>MOLECULE
pyridine
 11 11 0 0 0
****
USER_CHARGES
INVALID_CHARGES
Pose:   9 Cluster:   9 Fr_nu: 536090 TotEn:   -12.20
@<TRIPOS>ATOM
      1 C1        -74.3020   -5.1862  -32.5589 C.ar   1 LIG      -0.11300
      2 C2        -74.4275   -3.8481  -32.2027 C.ar   1 LIG      -0.11700
      3 C3        -73.1692   -5.6148  -33.2416 C.ar   1 LIG      -0.11700
      4 C4        -73.4003   -2.9854  -32.5499 C.ar   1 LIG       0.17700
      5 C5        -72.1984   -4.6731  -33.5425 C.ar   1 LIG       0.17700
      6 N1        -72.2851   -3.3648  -33.2130 N.ar   1 LIG      -0.60000
      7 H1        -75.0860   -5.8936  -32.3054 H      1 LIG       0.11500
      8 H2        -75.3015   -3.4916  -31.6700 H      1 LIG       0.11500
      9 H3        -73.0502   -6.6531  -33.5298 H      1 LIG       0.11500
     10 H4        -73.4507   -1.9320  -32.2951 H      1 LIG       0.12400
     11 H5        -71.2959   -4.9557  -34.0745 H      1 LIG       0.12400
@<TRIPOS>BOND
      1       1       2 ar
      2       1       3 ar
      3       2       4 ar
      4       3       5 ar
      5       4       6 ar
      6       5       6 ar
      7       1       7 1
      8       2       8 1
      9       3       9 1
     10       4      10 1
     11       5      11 1
@<TRIPOS>ALT_TYPE
CGenFF_4.0_ALT_TYPE_SET
CGenFF_4.0 1 CG2R61 2 CG2R61 3 CG2R61 4 CG2R61 5 CG2R61 6 NG2R60 7 HGR61 8 HGR61 9 HGR61 10 HGR62 11 HGR62
@<TRIPOS>MOLECULE
pyridine
 11 11 0 0 0
****
USER_CHARGES
INVALID_CHARGES
Pose:  10 Cluster:  10 Fr_nu: 410841 TotEn:   -12.07
@<TRIPOS>ATOM
      1 C1        -79.6746  -11.2235  -53.5078 C.ar   1 LIG      -0.11300
      2 C2        -79.8366  -12.2225  -52.5543 C.ar   1 LIG      -0.11700
      3 C3        -78.5599  -10.3941  -53.4552 C.ar   1 LIG      -0.11700
      4 C4        -78.8631  -12.3498  -51.5766 C.ar   1 LIG       0.17700
      5 C5        -77.6437  -10.6031  -52.4370 C.ar   1 LIG       0.17700
      6 N1        -77.7670  -11.5630  -51.4930 N.ar   1 LIG      -0.60000
      7 H1        -80.4161  -11.0911  -54.2900 H      1 LIG       0.11500
      8 H2        -80.6973  -12.8807  -52.5760 H      1 LIG       0.11500
      9 H3        -78.4133   -9.6085  -54.1876 H      1 LIG       0.11500
     10 H4        -78.9436  -13.1133  -50.8100 H      1 LIG       0.12400
     11 H5        -76.7574   -9.9830  -52.3509 H      1 LIG       0.12400
@<TRIPOS>BOND
      1       1       2 ar
      2       1       3 ar
      3       2       4 ar
      4       3       5 ar
      5       4       6 ar
      6       5       6 ar
      7       1       7 1
      8       2       8 1
      9       3       9 1
     10       4      10 1
     11       5      11 1
@<TRIPOS>ALT_TYPE
CGenFF_4.0_ALT_TYPE_SET
CGenFF_4.0 1 CG2R61 2 CG2R61 3 CG2R61 4 CG2R61 5 CG2R61 6 NG2R60 7 HGR61 8 HGR61 9 HGR61 10 HGR62 11 HGR62
@<TRIPOS>MOLECULE
pyridine
 11 11 0 0 0
****
USER_CHARGES
INVALID_CHARGES
Pose:  11 Cluster:  11 Fr_nu: 409735 TotEn:   -11.63
@<TRIPOS>ATOM
      1 C1        -76.7013  -11.5889  -52.3670 C.ar   1 LIG      -0.11300
      2 C2        -76.4307  -12.7700  -53.0489 C.ar   1 LIG      -0.11700
      3 C3        -77.8256  -11.5044  -51.5532 C.ar   1 LIG      -0.11700
      4 C4        -77.3085  -13.8294  -52.8848 C.ar   1 LIG       0.17700
      5 C5        -78.6411  -12.6204  -51.4562 C.ar   1 LIG       0.17700
      6 N1        -78.4107  -13.7849  -52.1033 N.ar   1 LIG      -0.60000
      7 H1        -76.0377  -10.7356  -52.4701 H      1 LIG       0.11500
      8 H2        -75.5601  -12.8586  -53.6883 H      1 LIG       0.11500
      9 H3        -78.0566  -10.5937  -51.0126 H      1 LIG       0.11500
     10 H4        -77.1417  -14.7720  -53.3954 H      1 LIG       0.12400
     11 H5        -79.5308  -12.6063  -50.8353 H      1 LIG       0.12400
@<TRIPOS>BOND
      1       1       2 ar
      2       1       3 ar
      3       2       4 ar
      4       3       5 ar
      5       4       6 ar
      6       5       6 ar
      7       1       7 1
      8       2       8 1
      9       3       9 1
     10       4      10 1
     11       5      11 1
@<TRIPOS>ALT_TYPE
CGenFF_4.0_ALT_TYPE_SET
CGenFF_4.0 1 CG2R61 2 CG2R61 3 CG2R61 4 CG2R61 5 CG2R61 6 NG2R60 7 HGR61 8 HGR61 9 HGR61 10 HGR62 11 HGR62
@<TRIPOS>MOLECULE
pyridine
 11 11 0 0 0
****
USER_CHARGES
INVALID_CHARGES
Pose:  12 Cluster:  12 Fr_nu: 105323 TotEn:   -11.63
@<TRIPOS>ATOM
      1 C1        -75.1993   -3.5117  -34.5424 C.ar   1 LIG      -0.11300
      2 C2        -74.4940   -4.2545  -33.6023 C.ar   1 LIG      -0.11700
      3 C3        -74.5941   -2.4188  -35.1529 C.ar   1 LIG      -0.11700
      4 C4        -73.1965   -3.8663  -33.3098 C.ar   1 LIG       0.17700
      5 C5        -73.2922   -2.1126  -34.7908 C.ar   1 LIG       0.17700
      6 N1        -72.5752   -2.8107  -33.8818 N.ar   1 LIG      -0.60000
      7 H1        -76.2189   -3.7835  -34.7985 H      1 LIG       0.11500
      8 H2        -74.9454   -5.1104  -33.1141 H      1 LIG       0.11500
      9 H3        -75.1250   -1.8250  -35.8882 H      1 LIG       0.11500
     10 H4        -72.6045   -4.4128  -32.5831 H      1 LIG       0.12400
     11 H5        -72.7749   -1.2695  -35.2369 H      1 LIG       0.12400
@<TRIPOS>BOND
      1       1       2 ar
      2       1       3 ar
      3       2       4 ar
      4       3       5 ar
      5       4       6 ar
      6       5       6 ar
      7       1       7 1
      8       2       8 1
      9       3       9 1
     10       4      10 1
     11       5      11 1
@<TRIPOS>ALT_TYPE
CGenFF_4.0_ALT_TYPE_SET
CGenFF_4.0 1 CG2R61 2 CG2R61 3 CG2R61 4 CG2R61 5 CG2R61 6 NG2R60 7 HGR61 8 HGR61 9 HGR61 10 HGR62 11 HGR62
@<TRIPOS>MOLECULE
pyridine
 11 11 0 0 0
****
USER_CHARGES
INVALID_CHARGES
Pose:  13 Cluster:  13 Fr_nu:  69408 TotEn:   -11.61
@<TRIPOS>ATOM
      1 C1        -76.3102  -11.4583  -51.7373 C.ar   1 LIG      -0.11300
      2 C2        -76.4626  -12.5846  -52.5382 C.ar   1 LIG      -0.11700
      3 C3        -75.4603  -10.4347  -52.1412 C.ar   1 LIG      -0.11700
      4 C4        -75.7482  -12.6385  -53.7242 C.ar   1 LIG       0.17700
      5 C5        -74.7906  -10.5849  -53.3448 C.ar   1 LIG       0.17700
      6 N1        -74.9132  -11.6643  -54.1497 N.ar   1 LIG      -0.60000
      7 H1        -76.8524  -11.3787  -50.7998 H      1 LIG       0.11500
      8 H2        -77.1198  -13.3945  -52.2436 H      1 LIG       0.11500
      9 H3        -75.3257   -9.5477  -51.5327 H      1 LIG       0.11500
     10 H4        -75.8323  -13.4959  -54.3838 H      1 LIG       0.12400
     11 H5        -74.1153   -9.8158  -53.7049 H      1 LIG       0.12400
@<TRIPOS>BOND
      1       1       2 ar
      2       1       3 ar
      3       2       4 ar
      4       3       5 ar
      5       4       6 ar
      6       5       6 ar
      7       1       7 1
      8       2       8 1
      9       3       9 1
     10       4      10 1
     11       5      11 1
@<TRIPOS>ALT_TYPE
CGenFF_4.0_ALT_TYPE_SET
CGenFF_4.0 1 CG2R61 2 CG2R61 3 CG2R61 4 CG2R61 5 CG2R61 6 NG2R60 7 HGR61 8 HGR61 9 HGR61 10 HGR62 11 HGR62
@<TRIPOS>MOLECULE
pyridine
 11 11 0 0 0
****
USER_CHARGES
INVALID_CHARGES
Pose:  14 Cluster:  14 Fr_nu:  18842 TotEn:   -11.47
@<TRIPOS>ATOM
      1 C1        -74.7649   -5.5171  -49.0923 C.ar   1 LIG      -0.11300
      2 C2        -75.1067   -4.1744  -49.2081 C.ar   1 LIG      -0.11700
      3 C3        -73.9708   -5.9376  -48.0313 C.ar   1 LIG      -0.11700
      4 C4        -74.6327   -3.2990  -48.2444 C.ar   1 LIG       0.17700
      5 C5        -73.5474   -4.9833  -47.1204 C.ar   1 LIG       0.17700
      6 N1        -73.8590   -3.6701  -47.1998 N.ar   1 LIG      -0.60000
      7 H1        -75.1162   -6.2344  -49.8280 H      1 LIG       0.11500
      8 H2        -75.7248   -3.8241  -50.0266 H      1 LIG       0.11500
      9 H3        -73.6914   -6.9792  -47.9213 H      1 LIG       0.11500
     10 H4        -74.8711   -2.2415  -48.2902 H      1 LIG       0.12400
     11 H5        -72.9254   -5.2591  -46.2751 H      1 LIG       0.12400
@<TRIPOS>BOND
      1       1       2 ar
      2       1       3 ar
      3       2       4 ar
      4       3       5 ar
      5       4       6 ar
      6       5       6 ar
      7       1       7 1
      8       2       8 1
      9       3       9 1
     10       4      10 1
     11       5      11 1
@<TRIPOS>ALT_TYPE
CGenFF_4.0_ALT_TYPE_SET
CGenFF_4.0 1 CG2R61 2 CG2R61 3 CG2R61 4 CG2R61 5 CG2R61 6 NG2R60 7 HGR61 8 HGR61 9 HGR61 10 HGR62 11 HGR62
@<TRIPOS>MOLECULE
pyridine
 11 11 0 0 0
****
USER_CHARGES
INVALID_CHARGES
Pose:  15 Cluster:  15 Fr_nu:  93330 TotEn:   -11.33
@<TRIPOS>ATOM
      1 C1        -78.0233   -8.8676  -51.0343 C.ar   1 LIG      -0.11300
      2 C2        -78.3028   -8.9080  -52.3957 C.ar   1 LIG      -0.11700
      3 C3        -76.7789   -9.2823  -50.5731 C.ar   1 LIG      -0.11700
      4 C4        -77.3117   -9.3678  -53.2479 C.ar   1 LIG       0.17700
      5 C5        -75.8561   -9.7256  -51.5068 C.ar   1 LIG       0.17700
      6 N1        -76.0912   -9.7792  -52.8370 N.ar   1 LIG      -0.60000
      7 H1        -78.7742   -8.5142  -50.3340 H      1 LIG       0.11500
      8 H2        -79.2656   -8.5895  -52.7778 H      1 LIG       0.11500
      9 H3        -76.5391   -9.2599  -49.5161 H      1 LIG       0.11500
     10 H4        -77.4805   -9.4190  -54.3184 H      1 LIG       0.12400
     11 H5        -74.8711  -10.0608  -51.1989 H      1 LIG       0.12400
@<TRIPOS>BOND
      1       1       2 ar
      2       1       3 ar
      3       2       4 ar
      4       3       5 ar
      5       4       6 ar
      6       5       6 ar
      7       1       7 1
      8       2       8 1
      9       3       9 1
     10       4      10 1
     11       5      11 1
@<TRIPOS>ALT_TYPE
CGenFF_4.0_ALT_TYPE_SET
CGenFF_4.0 1 CG2R61 2 CG2R61 3 CG2R61 4 CG2R61 5 CG2R61 6 NG2R60 7 HGR61 8 HGR61 9 HGR61 10 HGR62 11 HGR62
@<TRIPOS>MOLECULE
pyridine
 11 11 0 0 0
****
USER_CHARGES
INVALID_CHARGES
Pose:  16 Cluster:  16 Fr_nu:  70855 TotEn:   -11.27
@<TRIPOS>ATOM
      1 C1        -75.9247   -9.7401  -51.8136 C.ar   1 LIG      -0.11300
      2 C2        -76.3476   -9.0000  -52.9120 C.ar   1 LIG      -0.11700
      3 C3        -76.7507   -9.8568  -50.7012 C.ar   1 LIG      -0.11700
      4 C4        -77.5952   -8.4008  -52.8489 C.ar   1 LIG       0.17700
      5 C5        -77.9802   -9.2190  -50.7369 C.ar   1 LIG       0.17700
      6 N1        -78.4254   -8.4915  -51.7858 N.ar   1 LIG      -0.60000
      7 H1        -74.9529  -10.2245  -51.8241 H      1 LIG       0.11500
      8 H2        -75.7206   -8.8957  -53.7899 H      1 LIG       0.11500
      9 H3        -76.4416  -10.4283  -49.8335 H      1 LIG       0.11500
     10 H4        -77.9707   -7.8125  -53.6796 H      1 LIG       0.12400
     11 H5        -78.6617   -9.2782  -49.8946 H      1 LIG       0.12400
@<TRIPOS>BOND
      1       1       2 ar
      2       1       3 ar
      3       2       4 ar
      4       3       5 ar
      5       4       6 ar
      6       5       6 ar
      7       1       7 1
      8       2       8 1
      9       3       9 1
     10       4      10 1
     11       5      11 1
@<TRIPOS>ALT_TYPE
CGenFF_4.0_ALT_TYPE_SET
CGenFF_4.0 1 CG2R61 2 CG2R61 3 CG2R61 4 CG2R61 5 CG2R61 6 NG2R60 7 HGR61 8 HGR61 9 HGR61 10 HGR62 11 HGR62
@<TRIPOS>MOLECULE
pyridine
 11 11 0 0 0
****
USER_CHARGES
INVALID_CHARGES
Pose:  17 Cluster:  17 Fr_nu:  95344 TotEn:   -11.23
@<TRIPOS>ATOM
      1 C1        -75.8721   -9.7131  -51.7213 C.ar   1 LIG      -0.11300
      2 C2        -75.4006  -10.9808  -52.0435 C.ar   1 LIG      -0.11700
      3 C3        -76.7985   -9.0905  -52.5504 C.ar   1 LIG      -0.11700
      4 C4        -75.8829  -11.5784  -53.1968 C.ar   1 LIG       0.17700
      5 C5        -77.2180   -9.7726  -53.6811 C.ar   1 LIG       0.17700
      6 N1        -76.7826  -11.0049  -54.0269 N.ar   1 LIG      -0.60000
      7 H1        -75.5177   -9.2110  -50.8261 H      1 LIG       0.11500
      8 H2        -74.6787  -11.4853  -51.4118 H      1 LIG       0.11500
      9 H3        -77.1794   -8.1023  -52.3193 H      1 LIG       0.11500
     10 H4        -75.5459  -12.5666  -53.4920 H      1 LIG       0.12400
     11 H5        -77.9389   -9.3308  -54.3613 H      1 LIG       0.12400
@<TRIPOS>BOND
      1       1       2 ar
      2       1       3 ar
      3       2       4 ar
      4       3       5 ar
      5       4       6 ar
      6       5       6 ar
      7       1       7 1
      8       2       8 1
      9       3       9 1
     10       4      10 1
     11       5      11 1
@<TRIPOS>ALT_TYPE
CGenFF_4.0_ALT_TYPE_SET
CGenFF_4.0 1 CG2R61 2 CG2R61 3 CG2R61 4 CG2R61 5 CG2R61 6 NG2R60 7 HGR61 8 HGR61 9 HGR61 10 HGR62 11 HGR62
@<TRIPOS>MOLECULE
pyridine
 11 11 0 0 0
****
USER_CHARGES
INVALID_CHARGES
Pose:  18 Cluster:  18 Fr_nu: 108032 TotEn:   -11.09
@<TRIPOS>ATOM
      1 C1        -77.1902   -9.9350  -50.7563 C.ar   1 LIG      -0.11300
      2 C2        -77.3993  -11.2468  -51.1671 C.ar   1 LIG      -0.11700
      3 C3        -76.3871   -9.0935  -51.5179 C.ar   1 LIG      -0.11700
      4 C4        -76.7874  -11.6651  -52.3378 C.ar   1 LIG       0.17700
      5 C5        -75.8204   -9.6082  -52.6727 C.ar   1 LIG       0.17700
      6 N1        -76.0005  -10.8768  -53.1039 N.ar   1 LIG      -0.60000
      7 H1        -77.6518   -9.5695  -49.8439 H      1 LIG       0.11500
      8 H2        -78.0216  -11.9203  -50.5895 H      1 LIG       0.11500
      9 H3        -76.2098   -8.0673  -51.2166 H      1 LIG       0.11500
     10 H4        -76.9190  -12.6790  -52.7007 H      1 LIG       0.12400
     11 H5        -75.1851   -8.9933  -53.3019 H      1 LIG       0.12400
@<TRIPOS>BOND
      1       1       2 ar
      2       1       3 ar
      3       2       4 ar
      4       3       5 ar
      5       4       6 ar
      6       5       6 ar
      7       1       7 1
      8       2       8 1
      9       3       9 1
     10       4      10 1
     11       5      11 1
@<TRIPOS>ALT_TYPE
CGenFF_4.0_ALT_TYPE_SET
CGenFF_4.0 1 CG2R61 2 CG2R61 3 CG2R61 4 CG2R61 5 CG2R61 6 NG2R60 7 HGR61 8 HGR61 9 HGR61 10 HGR62 11 HGR62
@<TRIPOS>MOLECULE
pyridine
 11 11 0 0 0
****
USER_CHARGES
INVALID_CHARGES
Pose:  19 Cluster:  19 Fr_nu: 613077 TotEn:   -11.05
@<TRIPOS>ATOM
      1 C1        -75.2082   -3.4047  -34.7422 C.ar   1 LIG      -0.11300
      2 C2        -75.2082   -2.3242  -35.6172 C.ar   1 LIG      -0.11700
      3 C3        -74.2314   -3.4941  -33.7567 C.ar   1 LIG      -0.11700
      4 C4        -74.2176   -1.3673  -35.4661 C.ar   1 LIG       0.17700
      5 C5        -73.2844   -2.4850  -33.6890 C.ar   1 LIG       0.17700
      6 N1        -73.2522   -1.4200  -34.5212 N.ar   1 LIG      -0.60000
      7 H1        -75.9676   -4.1761  -34.8286 H      1 LIG       0.11500
      8 H2        -75.9599   -2.2337  -36.3927 H      1 LIG       0.11500
      9 H3        -74.2116   -4.3277  -33.0640 H      1 LIG       0.11500
     10 H4        -74.1740   -0.5055  -36.1238 H      1 LIG       0.12400
     11 H5        -72.5006   -2.5078  -32.9390 H      1 LIG       0.12400
@<TRIPOS>BOND
      1       1       2 ar
      2       1       3 ar
      3       2       4 ar
      4       3       5 ar
      5       4       6 ar
      6       5       6 ar
      7       1       7 1
      8       2       8 1
      9       3       9 1
     10       4      10 1
     11       5      11 1
@<TRIPOS>ALT_TYPE
CGenFF_4.0_ALT_TYPE_SET
CGenFF_4.0 1 CG2R61 2 CG2R61 3 CG2R61 4 CG2R61 5 CG2R61 6 NG2R60 7 HGR61 8 HGR61 9 HGR61 10 HGR62 11 HGR62
@<TRIPOS>MOLECULE
pyridine
 11 11 0 0 0
****
USER_CHARGES
INVALID_CHARGES
Pose:  20 Cluster:  20 Fr_nu:   6351 TotEn:   -11.02
@<TRIPOS>ATOM
      1 C1        -71.3114   -4.2560  -32.2016 C.ar   1 LIG      -0.11300
      2 C2        -72.2597   -3.2559  -32.3854 C.ar   1 LIG      -0.11700
      3 C3        -71.1553   -5.2442  -33.1671 C.ar   1 LIG      -0.11700
      4 C4        -73.0208   -3.2886  -33.5427 C.ar   1 LIG       0.17700
      5 C5        -71.9659   -5.1881  -34.2893 C.ar   1 LIG       0.17700
      6 N1        -72.8980   -4.2324  -34.5028 N.ar   1 LIG      -0.60000
      7 H1        -70.6956   -4.2655  -31.3072 H      1 LIG       0.11500
      8 H2        -72.3985   -2.4754  -31.6464 H      1 LIG       0.11500
      9 H3        -70.4227   -6.0339  -33.0446 H      1 LIG       0.11500
     10 H4        -73.7740   -2.5312  -33.7328 H      1 LIG       0.12400
     11 H5        -71.8846   -5.9356  -35.0717 H      1 LIG       0.12400
@<TRIPOS>BOND
      1       1       2 ar
      2       1       3 ar
      3       2       4 ar
      4       3       5 ar
      5       4       6 ar
      6       5       6 ar
      7       1       7 1
      8       2       8 1
      9       3       9 1
     10       4      10 1
     11       5      11 1
@<TRIPOS>ALT_TYPE
CGenFF_4.0_ALT_TYPE_SET
CGenFF_4.0 1 CG2R61 2 CG2R61 3 CG2R61 4 CG2R61 5 CG2R61 6 NG2R60 7 HGR61 8 HGR61 9 HGR61 10 HGR62 11 HGR62
@<TRIPOS>MOLECULE
pyridine
 11 11 0 0 0
****
USER_CHARGES
INVALID_CHARGES
Pose:  21 Cluster:  21 Fr_nu: 755808 TotEn:   -10.88
@<TRIPOS>ATOM
      1 C1        -75.4387   -3.0345  -35.7600 C.ar   1 LIG      -0.11300
      2 C2        -74.3787   -3.2872  -34.8964 C.ar   1 LIG      -0.11700
      3 C3        -76.0550   -1.7882  -35.7492 C.ar   1 LIG      -0.11700
      4 C4        -73.9760   -2.2683  -34.0483 C.ar   1 LIG       0.17700
      5 C5        -75.5775   -0.8364  -34.8627 C.ar   1 LIG       0.17700
      6 N1        -74.5502   -1.0450  -34.0089 N.ar   1 LIG      -0.60000
      7 H1        -75.7843   -3.8077  -36.4396 H      1 LIG       0.11500
      8 H2        -73.8832   -4.2511  -34.8877 H      1 LIG       0.11500
      9 H3        -76.8834   -1.5691  -36.4132 H      1 LIG       0.11500
     10 H4        -73.1541   -2.4155  -33.3555 H      1 LIG       0.12400
     11 H5        -76.0239    0.1514  -34.8141 H      1 LIG       0.12400
@<TRIPOS>BOND
      1       1       2 ar
      2       1       3 ar
      3       2       4 ar
      4       3       5 ar
      5       4       6 ar
      6       5       6 ar
      7       1       7 1
      8       2       8 1
      9       3       9 1
     10       4      10 1
     11       5      11 1
@<TRIPOS>ALT_TYPE
CGenFF_4.0_ALT_TYPE_SET
CGenFF_4.0 1 CG2R61 2 CG2R61 3 CG2R61 4 CG2R61 5 CG2R61 6 NG2R60 7 HGR61 8 HGR61 9 HGR61 10 HGR62 11 HGR62
@<TRIPOS>MOLECULE
pyridine
 11 11 0 0 0
****
USER_CHARGES
INVALID_CHARGES
Pose:  22 Cluster:  22 Fr_nu: 2377133 TotEn:   -10.70
@<TRIPOS>ATOM
      1 C1        -74.8250   -1.2911  -62.5394 C.ar   1 LIG      -0.11300
      2 C2        -74.5246   -1.4195  -61.1880 C.ar   1 LIG      -0.11700
      3 C3        -74.5980   -2.3587  -63.4008 C.ar   1 LIG      -0.11700
      4 C4        -74.0032   -2.6266  -60.7513 C.ar   1 LIG       0.17700
      5 C5        -74.0731   -3.5237  -62.8652 C.ar   1 LIG       0.17700
      6 N1        -73.7688   -3.6858  -61.5579 N.ar   1 LIG      -0.60000
      7 H1        -75.2345   -0.3605  -62.9208 H      1 LIG       0.11500
      8 H2        -74.6936   -0.6007  -60.4982 H      1 LIG       0.11500
      9 H3        -74.8241   -2.2810  -64.4582 H      1 LIG       0.11500
     10 H4        -73.7521   -2.7768  -59.7065 H      1 LIG       0.12400
     11 H5        -73.8766   -4.3856  -63.4945 H      1 LIG       0.12400
@<TRIPOS>BOND
      1       1       2 ar
      2       1       3 ar
      3       2       4 ar
      4       3       5 ar
      5       4       6 ar
      6       5       6 ar
      7       1       7 1
      8       2       8 1
      9       3       9 1
     10       4      10 1
     11       5      11 1
@<TRIPOS>ALT_TYPE
CGenFF_4.0_ALT_TYPE_SET
CGenFF_4.0 1 CG2R61 2 CG2R61 3 CG2R61 4 CG2R61 5 CG2R61 6 NG2R60 7 HGR61 8 HGR61 9 HGR61 10 HGR62 11 HGR62
@<TRIPOS>MOLECULE
pyridine
 11 11 0 0 0
****
USER_CHARGES
INVALID_CHARGES
Pose:  23 Cluster:  23 Fr_nu: 180921 TotEn:   -10.60
@<TRIPOS>ATOM
      1 C1        -77.7883  -10.5207  -51.0469 C.ar   1 LIG      -0.11300
      2 C2        -77.4198   -9.6696  -52.0828 C.ar   1 LIG      -0.11700
      3 C3        -78.4005  -11.7350  -51.3367 C.ar   1 LIG      -0.11700
      4 C4        -77.6834  -10.0760  -53.3809 C.ar   1 LIG       0.17700
      5 C5        -78.6205  -12.0488  -52.6682 C.ar   1 LIG       0.17700
      6 N1        -78.2765  -11.2478  -53.7015 N.ar   1 LIG      -0.60000
      7 H1        -77.5994  -10.2379  -50.0157 H      1 LIG       0.11500
      8 H2        -76.9411   -8.7186  -51.8805 H      1 LIG       0.11500
      9 H3        -78.6968  -12.4140  -50.5452 H      1 LIG       0.11500
     10 H4        -77.4156   -9.4477  -54.2240 H      1 LIG       0.12400
     11 H5        -79.0954  -12.9835  -52.9478 H      1 LIG       0.12400
@<TRIPOS>BOND
      1       1       2 ar
      2       1       3 ar
      3       2       4 ar
      4       3       5 ar
      5       4       6 ar
      6       5       6 ar
      7       1       7 1
      8       2       8 1
      9       3       9 1
     10       4      10 1
     11       5      11 1
@<TRIPOS>ALT_TYPE
CGenFF_4.0_ALT_TYPE_SET
CGenFF_4.0 1 CG2R61 2 CG2R61 3 CG2R61 4 CG2R61 5 CG2R61 6 NG2R60 7 HGR61 8 HGR61 9 HGR61 10 HGR62 11 HGR62
@<TRIPOS>MOLECULE
pyridine
 11 11 0 0 0
****
USER_CHARGES
INVALID_CHARGES
Pose:  24 Cluster:  24 Fr_nu:  71432 TotEn:   -10.52
@<TRIPOS>ATOM
      1 C1        -76.7674  -10.1870  -50.6546 C.ar   1 LIG      -0.11300
      2 C2        -77.9654  -10.8388  -50.3840 C.ar   1 LIG      -0.11700
      3 C3        -75.8925  -10.7152  -51.5974 C.ar   1 LIG      -0.11700
      4 C4        -78.2396  -12.0063  -51.0778 C.ar   1 LIG       0.17700
      5 C5        -76.2594  -11.8885  -52.2367 C.ar   1 LIG       0.17700
      6 N1        -77.4146  -12.5500  -52.0004 N.ar   1 LIG      -0.60000
      7 H1        -76.5156   -9.2695  -50.1312 H      1 LIG       0.11500
      8 H2        -78.6625  -10.4452  -49.6535 H      1 LIG       0.11500
      9 H3        -74.9529  -10.2245  -51.8241 H      1 LIG       0.11500
     10 H4        -79.1607  -12.5523  -50.9026 H      1 LIG       0.12400
     11 H5        -75.6121  -12.3423  -52.9800 H      1 LIG       0.12400
@<TRIPOS>BOND
      1       1       2 ar
      2       1       3 ar
      3       2       4 ar
      4       3       5 ar
      5       4       6 ar
      6       5       6 ar
      7       1       7 1
      8       2       8 1
      9       3       9 1
     10       4      10 1
     11       5      11 1
@<TRIPOS>ALT_TYPE
CGenFF_4.0_ALT_TYPE_SET
CGenFF_4.0 1 CG2R61 2 CG2R61 3 CG2R61 4 CG2R61 5 CG2R61 6 NG2R60 7 HGR61 8 HGR61 9 HGR61 10 HGR62 11 HGR62
@<TRIPOS>MOLECULE
pyridine
 11 11 0 0 0
****
USER_CHARGES
INVALID_CHARGES
Pose:  25 Cluster:  25 Fr_nu: 450919 TotEn:   -10.45
@<TRIPOS>ATOM
      1 C1        -75.1568   -3.0775  -34.5318 C.ar   1 LIG      -0.11300
      2 C2        -75.3789   -2.0218  -33.6547 C.ar   1 LIG      -0.11700
      3 C3        -75.5735   -2.9749  -35.8543 C.ar   1 LIG      -0.11700
      4 C4        -76.0170   -0.8941  -34.1457 C.ar   1 LIG       0.17700
      5 C5        -76.2031   -1.8047  -36.2467 C.ar   1 LIG       0.17700
      6 N1        -76.4364   -0.7579  -35.4236 N.ar   1 LIG      -0.60000
      7 H1        -74.6604   -3.9790  -34.1851 H      1 LIG       0.11500
      8 H2        -75.0624   -2.0796  -32.6198 H      1 LIG       0.11500
      9 H3        -75.4114   -3.7855  -36.5555 H      1 LIG       0.11500
     10 H4        -76.2139   -0.0436  -33.5015 H      1 LIG       0.12400
     11 H5        -76.5483   -1.6745  -37.2672 H      1 LIG       0.12400
@<TRIPOS>BOND
      1       1       2 ar
      2       1       3 ar
      3       2       4 ar
      4       3       5 ar
      5       4       6 ar
      6       5       6 ar
      7       1       7 1
      8       2       8 1
      9       3       9 1
     10       4      10 1
     11       5      11 1
@<TRIPOS>ALT_TYPE
CGenFF_4.0_ALT_TYPE_SET
CGenFF_4.0 1 CG2R61 2 CG2R61 3 CG2R61 4 CG2R61 5 CG2R61 6 NG2R60 7 HGR61 8 HGR61 9 HGR61 10 HGR62 11 HGR62
@<TRIPOS>MOLECULE
pyridine
 11 11 0 0 0
****
USER_CHARGES
INVALID_CHARGES
Pose:  26 Cluster:  26 Fr_nu: 107462 TotEn:   -10.37
@<TRIPOS>ATOM
      1 C1        -76.7279   -8.5923  -52.3940 C.ar   1 LIG      -0.11300
      2 C2        -77.5811   -8.7100  -51.3025 C.ar   1 LIG      -0.11700
      3 C3        -75.8204   -9.6082  -52.6727 C.ar   1 LIG      -0.11700
      4 C4        -77.4879   -9.8544  -50.5269 C.ar   1 LIG       0.17700
      5 C5        -75.8058  -10.7122  -51.8357 C.ar   1 LIG       0.17700
      6 N1        -76.6191  -10.8621  -50.7661 N.ar   1 LIG      -0.60000
      7 H1        -76.7696   -7.7102  -53.0259 H      1 LIG       0.11500
      8 H2        -78.2966   -7.9309  -51.0665 H      1 LIG       0.11500
      9 H3        -75.1453   -9.5376  -53.5180 H      1 LIG       0.11500
     10 H4        -78.1311   -9.9937  -49.6644 H      1 LIG       0.12400
     11 H5        -75.1163  -11.5320  -52.0089 H      1 LIG       0.12400
@<TRIPOS>BOND
      1       1       2 ar
      2       1       3 ar
      3       2       4 ar
      4       3       5 ar
      5       4       6 ar
      6       5       6 ar
      7       1       7 1
      8       2       8 1
      9       3       9 1
     10       4      10 1
     11       5      11 1
@<TRIPOS>ALT_TYPE
CGenFF_4.0_ALT_TYPE_SET
CGenFF_4.0 1 CG2R61 2 CG2R61 3 CG2R61 4 CG2R61 5 CG2R61 6 NG2R60 7 HGR61 8 HGR61 9 HGR61 10 HGR62 11 HGR62
@<TRIPOS>MOLECULE
pyridine
 11 11 0 0 0
****
USER_CHARGES
INVALID_CHARGES
Pose:  27 Cluster:  27 Fr_nu:  63714 TotEn:    -9.99
@<TRIPOS>ATOM
      1 C1        -73.9058  -11.6704  -53.5726 C.ar   1 LIG      -0.11300
      2 C2        -74.1350  -12.7978  -54.3534 C.ar   1 LIG      -0.11700
      3 C3        -74.9366  -11.1436  -52.8025 C.ar   1 LIG      -0.11700
      4 C4        -75.4027  -13.3565  -54.3293 C.ar   1 LIG       0.17700
      5 C5        -76.1685  -11.7761  -52.8481 C.ar   1 LIG       0.17700
      6 N1        -76.4290  -12.8730  -53.5943 N.ar   1 LIG      -0.60000
      7 H1        -72.9257  -11.2028  -53.5649 H      1 LIG       0.11500
      8 H2        -73.3464  -13.2259  -54.9612 H      1 LIG       0.11500
      9 H3        -74.7809  -10.2651  -52.1867 H      1 LIG       0.11500
     10 H4        -75.6323  -14.2365  -54.9211 H      1 LIG       0.12400
     11 H5        -77.0059  -11.4046  -52.2667 H      1 LIG       0.12400
@<TRIPOS>BOND
      1       1       2 ar
      2       1       3 ar
      3       2       4 ar
      4       3       5 ar
      5       4       6 ar
      6       5       6 ar
      7       1       7 1
      8       2       8 1
      9       3       9 1
     10       4      10 1
     11       5      11 1
@<TRIPOS>ALT_TYPE
CGenFF_4.0_ALT_TYPE_SET
CGenFF_4.0 1 CG2R61 2 CG2R61 3 CG2R61 4 CG2R61 5 CG2R61 6 NG2R60 7 HGR61 8 HGR61 9 HGR61 10 HGR62 11 HGR62
@<TRIPOS>MOLECULE
pyridine
 11 11 0 0 0
****
USER_CHARGES
INVALID_CHARGES
Pose:  28 Cluster:  28 Fr_nu: 304486 TotEn:    -9.78
@<TRIPOS>ATOM
      1 C1        -77.5388  -11.9928  -52.3163 C.ar   1 LIG      -0.11300
      2 C2        -78.5943  -12.6363  -51.6801 C.ar   1 LIG      -0.11700
      3 C3        -77.7789  -11.2398  -53.4602 C.ar   1 LIG      -0.11700
      4 C4        -79.8612  -12.4967  -52.2235 C.ar   1 LIG       0.17700
      5 C5        -79.0822  -11.1629  -53.9241 C.ar   1 LIG       0.17700
      6 N1        -80.1334  -11.7741  -53.3331 N.ar   1 LIG      -0.60000
      7 H1        -76.5307  -12.0784  -51.9217 H      1 LIG       0.11500
      8 H2        -78.4307  -13.2282  -50.7870 H      1 LIG       0.11500
      9 H3        -76.9712  -10.7300  -53.9730 H      1 LIG       0.11500
     10 H4        -80.7178  -12.9793  -51.7646 H      1 LIG       0.12400
     11 H5        -79.3228  -10.5890  -54.8130 H      1 LIG       0.12400
@<TRIPOS>BOND
      1       1       2 ar
      2       1       3 ar
      3       2       4 ar
      4       3       5 ar
      5       4       6 ar
      6       5       6 ar
      7       1       7 1
      8       2       8 1
      9       3       9 1
     10       4      10 1
     11       5      11 1
@<TRIPOS>ALT_TYPE
CGenFF_4.0_ALT_TYPE_SET
CGenFF_4.0 1 CG2R61 2 CG2R61 3 CG2R61 4 CG2R61 5 CG2R61 6 NG2R60 7 HGR61 8 HGR61 9 HGR61 10 HGR62 11 HGR62
@<TRIPOS>MOLECULE
pyridine
 11 11 0 0 0
****
USER_CHARGES
INVALID_CHARGES
Pose:  29 Cluster:  29 Fr_nu: 328338 TotEn:    -9.78
@<TRIPOS>ATOM
      1 C1        -74.8244   -1.2261  -34.5460 C.ar   1 LIG      -0.11300
      2 C2        -75.4527   -1.6230  -35.7211 C.ar   1 LIG      -0.11700
      3 C3        -74.4150   -2.1842  -33.6252 C.ar   1 LIG      -0.11700
      4 C4        -75.6466   -2.9795  -35.9265 C.ar   1 LIG       0.17700
      5 C5        -74.6556   -3.5155  -33.9244 C.ar   1 LIG       0.17700
      6 N1        -75.2630   -3.9394  -35.0554 N.ar   1 LIG      -0.60000
      7 H1        -74.6548   -0.1720  -34.3477 H      1 LIG       0.11500
      8 H2        -75.7800   -0.8939  -36.4531 H      1 LIG       0.11500
      9 H3        -73.9237   -1.8978  -32.7023 H      1 LIG       0.11500
     10 H4        -76.1323   -3.3402  -36.8272 H      1 LIG       0.12400
     11 H5        -74.3566   -4.3019  -33.2392 H      1 LIG       0.12400
@<TRIPOS>BOND
      1       1       2 ar
      2       1       3 ar
      3       2       4 ar
      4       3       5 ar
      5       4       6 ar
      6       5       6 ar
      7       1       7 1
      8       2       8 1
      9       3       9 1
     10       4      10 1
     11       5      11 1
@<TRIPOS>ALT_TYPE
CGenFF_4.0_ALT_TYPE_SET
CGenFF_4.0 1 CG2R61 2 CG2R61 3 CG2R61 4 CG2R61 5 CG2R61 6 NG2R60 7 HGR61 8 HGR61 9 HGR61 10 HGR62 11 HGR62
@<TRIPOS>MOLECULE
pyridine
 11 11 0 0 0
****
USER_CHARGES
INVALID_CHARGES
Pose:  30 Cluster:  30 Fr_nu: 661355 TotEn:    -9.64
@<TRIPOS>ATOM
      1 C1        -78.2457  -11.8409  -50.9124 C.ar   1 LIG      -0.11300
      2 C2        -77.2671  -10.8748  -51.1179 C.ar   1 LIG      -0.11700
      3 C3        -78.3403  -12.9223  -51.7812 C.ar   1 LIG      -0.11700
      4 C4        -76.4144  -11.0348  -52.1982 C.ar   1 LIG       0.17700
      5 C5        -77.4398  -12.9906  -52.8320 C.ar   1 LIG       0.17700
      6 N1        -76.4758  -12.0714  -53.0637 N.ar   1 LIG      -0.60000
      7 H1        -78.9337  -11.7509  -50.0772 H      1 LIG       0.11500
      8 H2        -77.1746  -10.0236  -50.4533 H      1 LIG       0.11500
      9 H3        -79.0956  -13.6871  -51.6408 H      1 LIG       0.11500
     10 H4        -75.6346  -10.3084  -52.4017 H      1 LIG       0.12400
     11 H5        -77.4715  -13.8134  -53.5387 H      1 LIG       0.12400
@<TRIPOS>BOND
      1       1       2 ar
      2       1       3 ar
      3       2       4 ar
      4       3       5 ar
      5       4       6 ar
      6       5       6 ar
      7       1       7 1
      8       2       8 1
      9       3       9 1
     10       4      10 1
     11       5      11 1
@<TRIPOS>ALT_TYPE
CGenFF_4.0_ALT_TYPE_SET
CGenFF_4.0 1 CG2R61 2 CG2R61 3 CG2R61 4 CG2R61 5 CG2R61 6 NG2R60 7 HGR61 8 HGR61 9 HGR61 10 HGR62 11 HGR62
@<TRIPOS>MOLECULE
pyridine
 11 11 0 0 0
****
USER_CHARGES
INVALID_CHARGES
Pose:  31 Cluster:  31 Fr_nu:  65407 TotEn:    -8.68
@<TRIPOS>ATOM
      1 C1        -77.2663   -9.8932  -51.1094 C.ar   1 LIG      -0.11300
      2 C2        -77.5732   -8.7449  -51.8308 C.ar   1 LIG      -0.11700
      3 C3        -77.8144  -11.1133  -51.4891 C.ar   1 LIG      -0.11700
      4 C4        -78.4267   -8.8690  -52.9152 C.ar   1 LIG       0.17700
      5 C5        -78.6573  -11.1314  -52.5886 C.ar   1 LIG       0.17700
      6 N1        -78.9787  -10.0368  -53.3141 N.ar   1 LIG      -0.60000
      7 H1        -76.6017   -9.8373  -50.2524 H      1 LIG       0.11500
      8 H2        -77.1573   -7.7833  -51.5533 H      1 LIG       0.11500
      9 H3        -77.5896  -12.0213  -50.9412 H      1 LIG       0.11500
     10 H4        -78.6972   -8.0029  -53.5100 H      1 LIG       0.12400
     11 H5        -79.1115  -12.0574  -52.9256 H      1 LIG       0.12400
@<TRIPOS>BOND
      1       1       2 ar
      2       1       3 ar
      3       2       4 ar
      4       3       5 ar
      5       4       6 ar
      6       5       6 ar
      7       1       7 1
      8       2       8 1
      9       3       9 1
     10       4      10 1
     11       5      11 1
@<TRIPOS>ALT_TYPE
CGenFF_4.0_ALT_TYPE_SET
CGenFF_4.0 1 CG2R61 2 CG2R61 3 CG2R61 4 CG2R61 5 CG2R61 6 NG2R60 7 HGR61 8 HGR61 9 HGR61 10 HGR62 11 HGR62
@<TRIPOS>MOLECULE
pyridine
 11 11 0 0 0
****
USER_CHARGES
INVALID_CHARGES
Pose:  32 Cluster:  32 Fr_nu:  94642 TotEn:    -8.67
@<TRIPOS>ATOM
      1 C1        -77.8849  -10.3908  -52.0441 C.ar   1 LIG      -0.11300
      2 C2        -78.1741   -9.2328  -52.7572 C.ar   1 LIG      -0.11700
      3 C3        -76.8512  -10.3881  -51.1142 C.ar   1 LIG      -0.11700
      4 C4        -77.4061   -8.1073  -52.5055 C.ar   1 LIG       0.17700
      5 C5        -76.1423   -9.2110  -50.9362 C.ar   1 LIG       0.17700
      6 N1        -76.3940   -8.0664  -51.6103 N.ar   1 LIG      -0.60000
      7 H1        -78.4635  -11.2940  -52.2133 H      1 LIG       0.11500
      8 H2        -78.9753   -9.2117  -53.4867 H      1 LIG       0.11500
      9 H3        -76.6077  -11.2794  -50.5472 H      1 LIG       0.11500
     10 H4        -77.5917   -7.1792  -53.0360 H      1 LIG       0.12400
     11 H5        -75.3260   -9.1562  -50.2234 H      1 LIG       0.12400
@<TRIPOS>BOND
      1       1       2 ar
      2       1       3 ar
      3       2       4 ar
      4       3       5 ar
      5       4       6 ar
      6       5       6 ar
      7       1       7 1
      8       2       8 1
      9       3       9 1
     10       4      10 1
     11       5      11 1
@<TRIPOS>ALT_TYPE
CGenFF_4.0_ALT_TYPE_SET
CGenFF_4.0 1 CG2R61 2 CG2R61 3 CG2R61 4 CG2R61 5 CG2R61 6 NG2R60 7 HGR61 8 HGR61 9 HGR61 10 HGR62 11 HGR62
@<TRIPOS>MOLECULE
pyridine
 11 11 0 0 0
****
USER_CHARGES
INVALID_CHARGES
Pose:  33 Cluster:  33 Fr_nu:  25758 TotEn:    -8.57
@<TRIPOS>ATOM
      1 C1        -72.6308   -3.4969  -33.9322 C.ar   1 LIG      -0.11300
      2 C2        -73.8073   -3.4545  -33.1925 C.ar   1 LIG      -0.11700
      3 C3        -71.8453   -4.6440  -33.9135 C.ar   1 LIG      -0.11700
      4 C4        -74.1512   -4.5767  -32.4562 C.ar   1 LIG       0.17700
      5 C5        -72.2769   -5.7129  -33.1448 C.ar   1 LIG       0.17700
      6 N1        -73.4137   -5.7089  -32.4131 N.ar   1 LIG      -0.60000
      7 H1        -72.3263   -2.6372  -34.5217 H      1 LIG       0.11500
      8 H2        -74.4353   -2.5712  -33.1924 H      1 LIG       0.11500
      9 H3        -70.9239   -4.6993  -34.4820 H      1 LIG       0.11500
     10 H4        -75.0590   -4.5936  -31.8622 H      1 LIG       0.12400
     11 H5        -71.7002   -6.6307  -33.0954 H      1 LIG       0.12400
@<TRIPOS>BOND
      1       1       2 ar
      2       1       3 ar
      3       2       4 ar
      4       3       5 ar
      5       4       6 ar
      6       5       6 ar
      7       1       7 1
      8       2       8 1
      9       3       9 1
     10       4      10 1
     11       5      11 1
@<TRIPOS>ALT_TYPE
CGenFF_4.0_ALT_TYPE_SET
CGenFF_4.0 1 CG2R61 2 CG2R61 3 CG2R61 4 CG2R61 5 CG2R61 6 NG2R60 7 HGR61 8 HGR61 9 HGR61 10 HGR62 11 HGR62
@<TRIPOS>MOLECULE
pyridine
 11 11 0 0 0
****
USER_CHARGES
INVALID_CHARGES
Pose:  34 Cluster:  34 Fr_nu: 182066 TotEn:    -8.46
@<TRIPOS>ATOM
      1 C1        -76.9226   -8.3548  -52.4459 C.ar   1 LIG      -0.11300
      2 C2        -77.7150   -9.3318  -53.0383 C.ar   1 LIG      -0.11700
      3 C3        -76.5474   -8.4855  -51.1134 C.ar   1 LIG      -0.11700
      4 C4        -78.1027  -10.4115  -52.2613 C.ar   1 LIG       0.17700
      5 C5        -76.9876   -9.6030  -50.4225 C.ar   1 LIG       0.17700
      6 N1        -77.7582  -10.5728  -50.9641 N.ar   1 LIG      -0.60000
      7 H1        -76.5987   -7.4928  -53.0213 H      1 LIG       0.11500
      8 H2        -78.0192   -9.2508  -54.0754 H      1 LIG       0.11500
      9 H3        -75.9306   -7.7360  -50.6308 H      1 LIG       0.11500
     10 H4        -78.7212  -11.2001  -52.6768 H      1 LIG       0.12400
     11 H5        -76.7235   -9.7520  -49.3807 H      1 LIG       0.12400
@<TRIPOS>BOND
      1       1       2 ar
      2       1       3 ar
      3       2       4 ar
      4       3       5 ar
      5       4       6 ar
      6       5       6 ar
      7       1       7 1
      8       2       8 1
      9       3       9 1
     10       4      10 1
     11       5      11 1
@<TRIPOS>ALT_TYPE
CGenFF_4.0_ALT_TYPE_SET
CGenFF_4.0 1 CG2R61 2 CG2R61 3 CG2R61 4 CG2R61 5 CG2R61 6 NG2R60 7 HGR61 8 HGR61 9 HGR61 10 HGR62 11 HGR62
@<TRIPOS>MOLECULE
pyridine
 11 11 0 0 0
****
USER_CHARGES
INVALID_CHARGES
Pose:  35 Cluster:  35 Fr_nu: 753271 TotEn:    -8.20
@<TRIPOS>ATOM
      1 C1        -75.9233   -0.7139  -34.2900 C.ar   1 LIG      -0.11300
      2 C2        -76.6290   -1.4086  -35.2660 C.ar   1 LIG      -0.11700
      3 C3        -74.6267   -1.1006  -33.9697 C.ar   1 LIG      -0.11700
      4 C4        -75.9982   -2.4743  -35.8875 C.ar   1 LIG       0.17700
      5 C5        -74.0857   -2.1803  -34.6490 C.ar   1 LIG       0.17700
      6 N1        -74.7403   -2.8796  -35.6030 N.ar   1 LIG      -0.60000
      7 H1        -76.3833    0.1269  -33.7794 H      1 LIG       0.11500
      8 H2        -77.6405   -1.1247  -35.5322 H      1 LIG       0.11500
      9 H3        -74.0580   -0.5741  -33.2118 H      1 LIG       0.11500
     10 H4        -76.5063   -3.0485  -36.6552 H      1 LIG       0.12400
     11 H5        -73.0783   -2.5227  -34.4361 H      1 LIG       0.12400
@<TRIPOS>BOND
      1       1       2 ar
      2       1       3 ar
      3       2       4 ar
      4       3       5 ar
      5       4       6 ar
      6       5       6 ar
      7       1       7 1
      8       2       8 1
      9       3       9 1
     10       4      10 1
     11       5      11 1
@<TRIPOS>ALT_TYPE
CGenFF_4.0_ALT_TYPE_SET
CGenFF_4.0 1 CG2R61 2 CG2R61 3 CG2R61 4 CG2R61 5 CG2R61 6 NG2R60 7 HGR61 8 HGR61 9 HGR61 10 HGR62 11 HGR62
@<TRIPOS>MOLECULE
pyridine
 11 11 0 0 0
****
USER_CHARGES
INVALID_CHARGES
Pose:  36 Cluster:  36 Fr_nu: 918722 TotEn:    -7.98
@<TRIPOS>ATOM
      1 C1        -73.0487   -1.7304  -33.2235 C.ar   1 LIG      -0.11300
      2 C2        -72.7570   -3.0687  -32.9849 C.ar   1 LIG      -0.11700
      3 C3        -73.9040   -1.3858  -34.2643 C.ar   1 LIG      -0.11700
      4 C4        -73.3415   -4.0168  -33.8091 C.ar   1 LIG       0.17700
      5 C5        -74.4369   -2.4092  -35.0314 C.ar   1 LIG       0.17700
      6 N1        -74.1768   -3.7205  -34.8299 N.ar   1 LIG      -0.60000
      7 H1        -72.6099   -0.9572  -32.5999 H      1 LIG       0.11500
      8 H2        -72.0935   -3.3605  -32.1792 H      1 LIG       0.11500
      9 H3        -74.1451   -0.3490  -34.4690 H      1 LIG       0.11500
     10 H4        -73.1454   -5.0741  -33.6643 H      1 LIG       0.12400
     11 H5        -75.1088   -2.1939  -35.8557 H      1 LIG       0.12400
@<TRIPOS>BOND
      1       1       2 ar
      2       1       3 ar
      3       2       4 ar
      4       3       5 ar
      5       4       6 ar
      6       5       6 ar
      7       1       7 1
      8       2       8 1
      9       3       9 1
     10       4      10 1
     11       5      11 1
@<TRIPOS>ALT_TYPE
CGenFF_4.0_ALT_TYPE_SET
CGenFF_4.0 1 CG2R61 2 CG2R61 3 CG2R61 4 CG2R61 5 CG2R61 6 NG2R60 7 HGR61 8 HGR61 9 HGR61 10 HGR62 11 HGR62
@<TRIPOS>MOLECULE
pyridine
 11 11 0 0 0
****
USER_CHARGES
INVALID_CHARGES
Pose:  37 Cluster:  37 Fr_nu: 304596 TotEn:    -7.93
@<TRIPOS>ATOM
      1 C1        -75.7782  -10.1677  -52.5885 C.ar   1 LIG      -0.11300
      2 C2        -75.9001   -8.7878  -52.4698 C.ar   1 LIG      -0.11700
      3 C3        -76.6083  -10.9998  -51.8456 C.ar   1 LIG      -0.11700
      4 C4        -76.8601   -8.2938  -51.6013 C.ar   1 LIG       0.17700
      5 C5        -77.5364  -10.4069  -51.0049 C.ar   1 LIG       0.17700
      6 N1        -77.6843   -9.0705  -50.8631 N.ar   1 LIG      -0.60000
      7 H1        -75.0372  -10.5939  -53.2581 H      1 LIG       0.11500
      8 H2        -75.2642   -8.1201  -53.0393 H      1 LIG       0.11500
      9 H3        -76.5307  -12.0784  -51.9217 H      1 LIG       0.11500
     10 H4        -76.9944   -7.2249  -51.4730 H      1 LIG       0.12400
     11 H5        -78.2072  -11.0112  -50.4031 H      1 LIG       0.12400
@<TRIPOS>BOND
      1       1       2 ar
      2       1       3 ar
      3       2       4 ar
      4       3       5 ar
      5       4       6 ar
      6       5       6 ar
      7       1       7 1
      8       2       8 1
      9       3       9 1
     10       4      10 1
     11       5      11 1
@<TRIPOS>ALT_TYPE
CGenFF_4.0_ALT_TYPE_SET
CGenFF_4.0 1 CG2R61 2 CG2R61 3 CG2R61 4 CG2R61 5 CG2R61 6 NG2R60 7 HGR61 8 HGR61 9 HGR61 10 HGR62 11 HGR62
@<TRIPOS>MOLECULE
pyridine
 11 11 0 0 0
****
USER_CHARGES
INVALID_CHARGES
Pose:  38 Cluster:  38 Fr_nu:  71424 TotEn:    -7.48
@<TRIPOS>ATOM
      1 C1        -76.1962   -8.6371  -52.5959 C.ar   1 LIG      -0.11300
      2 C2        -77.5006   -8.2318  -52.8558 C.ar   1 LIG      -0.11700
      3 C3        -75.9613   -9.8878  -52.0358 C.ar   1 LIG      -0.11700
      4 C4        -78.5270   -9.1072  -52.5396 C.ar   1 LIG       0.17700
      5 C5        -77.0566  -10.6891  -51.7561 C.ar   1 LIG       0.17700
      6 N1        -78.3379  -10.3298  -51.9945 N.ar   1 LIG      -0.60000
      7 H1        -75.3643   -7.9792  -52.8288 H      1 LIG       0.11500
      8 H2        -77.7073   -7.2615  -53.2922 H      1 LIG       0.11500
      9 H3        -74.9529  -10.2245  -51.8241 H      1 LIG       0.11500
     10 H4        -79.5619   -8.8378  -52.7227 H      1 LIG       0.12400
     11 H5        -76.9278  -11.6734  -51.3180 H      1 LIG       0.12400
@<TRIPOS>BOND
      1       1       2 ar
      2       1       3 ar
      3       2       4 ar
      4       3       5 ar
      5       4       6 ar
      6       5       6 ar
      7       1       7 1
      8       2       8 1
      9       3       9 1
     10       4      10 1
     11       5      11 1
@<TRIPOS>ALT_TYPE
CGenFF_4.0_ALT_TYPE_SET
CGenFF_4.0 1 CG2R61 2 CG2R61 3 CG2R61 4 CG2R61 5 CG2R61 6 NG2R60 7 HGR61 8 HGR61 9 HGR61 10 HGR62 11 HGR62
@<TRIPOS>MOLECULE
pyridine
 11 11 0 0 0
****
USER_CHARGES
INVALID_CHARGES
Pose:  39 Cluster:  39 Fr_nu: 1271333 TotEn:    -6.88
@<TRIPOS>ATOM
      1 C1        -55.4387  -13.7195  -22.5848 C.ar   1 LIG      -0.11300
      2 C2        -56.1169  -12.5057  -22.5848 C.ar   1 LIG      -0.11700
      3 C3        -56.1563  -14.9104  -22.5792 C.ar   1 LIG      -0.11700
      4 C4        -57.5021  -12.5367  -22.5792 C.ar   1 LIG       0.17700
      5 C5        -57.5397  -14.8338  -22.5736 C.ar   1 LIG       0.17700
      6 N1        -58.2336  -13.6735  -22.5734 N.ar   1 LIG      -0.60000
      7 H1        -54.3530  -13.7373  -22.5884 H      1 LIG       0.11500
      8 H2        -55.5783  -11.5652  -22.5895 H      1 LIG       0.11500
      9 H3        -55.6488  -15.8683  -22.5785 H      1 LIG       0.11500
     10 H4        -58.0774  -11.6168  -22.5786 H      1 LIG       0.12400
     11 H5        -58.1462  -15.7335  -22.5683 H      1 LIG       0.12400
@<TRIPOS>BOND
      1       1       2 ar
      2       1       3 ar
      3       2       4 ar
      4       3       5 ar
      5       4       6 ar
      6       5       6 ar
      7       1       7 1
      8       2       8 1
      9       3       9 1
     10       4      10 1
     11       5      11 1
@<TRIPOS>ALT_TYPE
CGenFF_4.0_ALT_TYPE_SET
CGenFF_4.0 1 CG2R61 2 CG2R61 3 CG2R61 4 CG2R61 5 CG2R61 6 NG2R60 7 HGR61 8 HGR61 9 HGR61 10 HGR62 11 HGR62
@<TRIPOS>MOLECULE
pyridine
 11 11 0 0 0
****
USER_CHARGES
INVALID_CHARGES
Pose:  40 Cluster:  40 Fr_nu: 2894838 TotEn:    -5.88
@<TRIPOS>ATOM
      1 C1        -42.0077  -19.9160  -30.6841 C.ar   1 LIG      -0.11300
      2 C2        -41.2750  -19.6165  -29.5410 C.ar   1 LIG      -0.11700
      3 C3        -41.4272  -20.6707  -31.6973 C.ar   1 LIG      -0.11700
      4 C4        -39.9759  -20.0916  -29.4604 C.ar   1 LIG       0.17700
      5 C5        -40.1213  -21.0983  -31.5204 C.ar   1 LIG       0.17700
      6 N1        -39.3780  -20.8273  -30.4241 N.ar   1 LIG      -0.60000
      7 H1        -43.0290  -19.5612  -30.7854 H      1 LIG       0.11500
      8 H2        -41.7071  -19.0301  -28.7385 H      1 LIG       0.11500
      9 H3        -41.9793  -20.9158  -32.5975 H      1 LIG       0.11500
     10 H4        -39.3628  -19.8848  -28.5895 H      1 LIG       0.12400
     11 H5        -39.6220  -21.6893  -32.2812 H      1 LIG       0.12400
@<TRIPOS>BOND
      1       1       2 ar
      2       1       3 ar
      3       2       4 ar
      4       3       5 ar
      5       4       6 ar
      6       5       6 ar
      7       1       7 1
      8       2       8 1
      9       3       9 1
     10       4      10 1
     11       5      11 1
@<TRIPOS>ALT_TYPE
CGenFF_4.0_ALT_TYPE_SET
CGenFF_4.0 1 CG2R61 2 CG2R61 3 CG2R61 4 CG2R61 5 CG2R61 6 NG2R60 7 HGR61 8 HGR61 9 HGR61 10 HGR62 11 HGR62
@<TRIPOS>MOLECULE
cyclopropane
 9 9 0 0 0
****
USER_CHARGES
INVALID_CHARGES
Pose:   1 Cluster:   1 Fr_nu: 193118 TotEn:    -7.20
@<TRIPOS>ATOM
      1 C1        -72.0183   -5.5823  -34.2247 C.3    1 LIG      -0.18000
      2 C2        -71.3923   -5.7213  -32.8680 C.3    1 LIG      -0.18000
      3 C3        -72.8638   -5.4538  -32.9918 C.3    1 LIG      -0.18000
      4 H1        -71.8077   -4.6822  -34.7886 H      1 LIG       0.09000
      5 H2        -72.1311   -6.4775  -34.8228 H      1 LIG       0.09000
      6 H3        -71.0838   -6.7102  -32.5528 H      1 LIG       0.09000
      7 H4        -70.7602   -4.9149  -32.5180 H      1 LIG       0.09000
      8 H5        -73.2220   -4.4675  -32.7255 H      1 LIG       0.09000
      9 H6        -73.5452   -6.2629  -32.7605 H      1 LIG       0.09000
@<TRIPOS>BOND
      1       1       2 1
      2       1       3 1
      3       2       3 1
      4       1       4 1
      5       1       5 1
      6       2       6 1
      7       2       7 1
      8       3       8 1
      9       3       9 1
@<TRIPOS>ALT_TYPE
CGenFF_4.0_ALT_TYPE_SET
CGenFF_4.0 1 CG3C31 2 CG3C31 3 CG3C31 4 HGA2 5 HGA2 6 HGA2 7 HGA2 8 HGA2 9 HGA2
@<TRIPOS>MOLECULE
cyclopropane
 9 9 0 0 0
****
USER_CHARGES
INVALID_CHARGES
Pose:   2 Cluster:   2 Fr_nu: 228419 TotEn:    -7.02
@<TRIPOS>ATOM
      1 C1        -74.8139   -3.3946  -34.6632 C.3    1 LIG      -0.18000
      2 C2        -75.2976   -2.0987  -35.2450 C.3    1 LIG      -0.18000
      3 C3        -75.7002   -3.4004  -35.8739 C.3    1 LIG      -0.18000
      4 H1        -73.7710   -3.6518  -34.7996 H      1 LIG       0.09000
      5 H2        -75.2424   -3.7169  -33.7228 H      1 LIG       0.09000
      6 H3        -76.0518   -1.5487  -34.6962 H      1 LIG       0.09000
      7 H4        -74.5806   -1.4831  -35.7734 H      1 LIG       0.09000
      8 H5        -75.2540   -3.6611  -36.8253 H      1 LIG       0.09000
      9 H6        -76.7250   -3.7265  -35.7478 H      1 LIG       0.09000
@<TRIPOS>BOND
      1       1       2 1
      2       1       3 1
      3       2       3 1
      4       1       4 1
      5       1       5 1
      6       2       6 1
      7       2       7 1
      8       3       8 1
      9       3       9 1
@<TRIPOS>ALT_TYPE
CGenFF_4.0_ALT_TYPE_SET
CGenFF_4.0 1 CG3C31 2 CG3C31 3 CG3C31 4 HGA2 5 HGA2 6 HGA2 7 HGA2 8 HGA2 9 HGA2
@<TRIPOS>MOLECULE
cyclopropane
 9 9 0 0 0
****
USER_CHARGES
INVALID_CHARGES
Pose:   3 Cluster:   3 Fr_nu: 701692 TotEn:    -6.05
@<TRIPOS>ATOM
      1 C1        -75.7430   -2.2811  -35.7509 C.3    1 LIG      -0.18000
      2 C2        -74.6750   -1.3865  -35.1934 C.3    1 LIG      -0.18000
      3 C3        -76.0972   -0.9112  -35.2514 C.3    1 LIG      -0.18000
      4 H1        -75.7553   -2.4472  -36.8208 H      1 LIG       0.09000
      5 H2        -76.0517   -3.1307  -35.1553 H      1 LIG       0.09000
      6 H3        -74.2647   -1.6340  -34.2223 H      1 LIG       0.09000
      7 H4        -73.9680   -0.9500  -35.8876 H      1 LIG       0.09000
      8 H5        -76.3475   -0.1552  -35.9849 H      1 LIG       0.09000
      9 H6        -76.6440   -0.8395  -34.3196 H      1 LIG       0.09000
@<TRIPOS>BOND
      1       1       2 1
      2       1       3 1
      3       2       3 1
      4       1       4 1
      5       1       5 1
      6       2       6 1
      7       2       7 1
      8       3       8 1
      9       3       9 1
@<TRIPOS>ALT_TYPE
CGenFF_4.0_ALT_TYPE_SET
CGenFF_4.0 1 CG3C31 2 CG3C31 3 CG3C31 4 HGA2 5 HGA2 6 HGA2 7 HGA2 8 HGA2 9 HGA2
@<TRIPOS>MOLECULE
cyclopropane
 9 9 0 0 0
****
USER_CHARGES
INVALID_CHARGES
Pose:   4 Cluster:   4 Fr_nu:  97370 TotEn:    -5.92
@<TRIPOS>ATOM
      1 C1        -72.3275   -4.0445  -34.1670 C.3    1 LIG      -0.18000
      2 C2        -71.4066   -5.2272  -34.0970 C.3    1 LIG      -0.18000
      3 C3        -71.9277   -4.6061  -32.8342 C.3    1 LIG      -0.18000
      4 H1        -71.9049   -3.0918  -34.4607 H      1 LIG       0.09000
      5 H2        -73.3428   -4.2142  -34.5020 H      1 LIG       0.09000
      6 H3        -71.8021   -6.1932  -34.3849 H      1 LIG       0.09000
      7 H4        -70.3639   -5.0713  -34.3434 H      1 LIG       0.09000
      8 H5        -71.2360   -4.0318  -32.2310 H      1 LIG       0.09000
      9 H6        -72.6743   -5.1539  -32.2729 H      1 LIG       0.09000
@<TRIPOS>BOND
      1       1       2 1
      2       1       3 1
      3       2       3 1
      4       1       4 1
      5       1       5 1
      6       2       6 1
      7       2       7 1
      8       3       8 1
      9       3       9 1
@<TRIPOS>ALT_TYPE
CGenFF_4.0_ALT_TYPE_SET
CGenFF_4.0 1 CG3C31 2 CG3C31 3 CG3C31 4 HGA2 5 HGA2 6 HGA2 7 HGA2 8 HGA2 9 HGA2
@<TRIPOS>MOLECULE
cyclopropane
 9 9 0 0 0
****
USER_CHARGES
INVALID_CHARGES
Pose:   5 Cluster:   5 Fr_nu:  17971 TotEn:    -5.86
@<TRIPOS>ATOM
      1 C1        -77.3413   -9.2207  -50.8174 C.3    1 LIG      -0.18000
      2 C2        -76.7485   -8.2209  -51.7665 C.3    1 LIG      -0.18000
      3 C3        -75.9241   -8.7625  -50.6356 C.3    1 LIG      -0.18000
      4 H1        -78.0807   -8.8683  -50.1091 H      1 LIG       0.09000
      5 H2        -77.5034  -10.2274  -51.1808 H      1 LIG       0.09000
      6 H3        -76.5115   -8.5548  -52.7689 H      1 LIG       0.09000
      7 H4        -77.0884   -7.1952  -51.6976 H      1 LIG       0.09000
      8 H5        -75.7095   -8.1015  -49.8053 H      1 LIG       0.09000
      9 H6        -75.1329   -9.4611  -50.8769 H      1 LIG       0.09000
@<TRIPOS>BOND
      1       1       2 1
      2       1       3 1
      3       2       3 1
      4       1       4 1
      5       1       5 1
      6       2       6 1
      7       2       7 1
      8       3       8 1
      9       3       9 1
@<TRIPOS>ALT_TYPE
CGenFF_4.0_ALT_TYPE_SET
CGenFF_4.0 1 CG3C31 2 CG3C31 3 CG3C31 4 HGA2 5 HGA2 6 HGA2 7 HGA2 8 HGA2 9 HGA2
@<TRIPOS>MOLECULE
cyclopropane
 9 9 0 0 0
****
USER_CHARGES
INVALID_CHARGES
Pose:   6 Cluster:   6 Fr_nu:  22548 TotEn:    -5.07
@<TRIPOS>ATOM
      1 C1        -76.0715   -9.4939  -50.6379 C.3    1 LIG      -0.18000
      2 C2        -75.7026  -10.4259  -51.7547 C.3    1 LIG      -0.18000
      3 C3        -76.2790   -9.0753  -52.0638 C.3    1 LIG      -0.18000
      4 H1        -76.9482   -9.7328  -50.0492 H      1 LIG       0.09000
      5 H2        -75.2674   -9.0239  -50.0861 H      1 LIG       0.09000
      6 H3        -74.6501  -10.5833  -51.9545 H      1 LIG       0.09000
      7 H4        -76.3308  -11.2925  -51.9182 H      1 LIG       0.09000
      8 H5        -77.2951   -9.0327  -52.4350 H      1 LIG       0.09000
      9 H6        -75.6142   -8.3238  -52.4711 H      1 LIG       0.09000
@<TRIPOS>BOND
      1       1       2 1
      2       1       3 1
      3       2       3 1
      4       1       4 1
      5       1       5 1
      6       2       6 1
      7       2       7 1
      8       3       8 1
      9       3       9 1
@<TRIPOS>ALT_TYPE
CGenFF_4.0_ALT_TYPE_SET
CGenFF_4.0 1 CG3C31 2 CG3C31 3 CG3C31 4 HGA2 5 HGA2 6 HGA2 7 HGA2 8 HGA2 9 HGA2
@<TRIPOS>MOLECULE
cyclopropane
 9 9 0 0 0
****
USER_CHARGES
INVALID_CHARGES
Pose:   7 Cluster:   7 Fr_nu:  57518 TotEn:    -5.05
@<TRIPOS>ATOM
      1 C1        -75.7668  -11.1741  -53.4258 C.3    1 LIG      -0.18000
      2 C2        -74.3479  -10.8693  -53.0440 C.3    1 LIG      -0.18000
      3 C3        -75.4744  -10.4405  -52.1500 C.3    1 LIG      -0.18000
      4 H1        -76.2020  -10.6125  -54.2429 H      1 LIG       0.09000
      5 H2        -76.0999  -12.2015  -53.3521 H      1 LIG       0.09000
      6 H3        -73.7259  -11.6916  -52.7132 H      1 LIG       0.09000
      7 H4        -73.8275  -10.1023  -53.6037 H      1 LIG       0.09000
      8 H5        -75.7124   -9.3852  -52.1082 H      1 LIG       0.09000
      9 H6        -75.6106  -10.9747  -51.2180 H      1 LIG       0.09000
@<TRIPOS>BOND
      1       1       2 1
      2       1       3 1
      3       2       3 1
      4       1       4 1
      5       1       5 1
      6       2       6 1
      7       2       7 1
      8       3       8 1
      9       3       9 1
@<TRIPOS>ALT_TYPE
CGenFF_4.0_ALT_TYPE_SET
CGenFF_4.0 1 CG3C31 2 CG3C31 3 CG3C31 4 HGA2 5 HGA2 6 HGA2 7 HGA2 8 HGA2 9 HGA2
@<TRIPOS>MOLECULE
cyclopropane
 9 9 0 0 0
****
USER_CHARGES
INVALID_CHARGES
Pose:   8 Cluster:   8 Fr_nu: 135344 TotEn:    -4.80
@<TRIPOS>ATOM
      1 C1        -74.0266   -5.0874  -32.8393 C.3    1 LIG      -0.18000
      2 C2        -72.7456   -5.5809  -33.4453 C.3    1 LIG      -0.18000
      3 C3        -72.9476   -4.1127  -33.2097 C.3    1 LIG      -0.18000
      4 H1        -74.9181   -5.1111  -33.4533 H      1 LIG       0.09000
      5 H2        -74.1940   -5.2788  -31.7870 H      1 LIG       0.09000
      6 H3        -72.0506   -6.1046  -32.8009 H      1 LIG       0.09000
      7 H4        -72.7742   -5.9369  -34.4674 H      1 LIG       0.09000
      8 H5        -73.1125   -3.4806  -34.0731 H      1 LIG       0.09000
      9 H6        -72.3890   -3.6487  -32.4064 H      1 LIG       0.09000
@<TRIPOS>BOND
      1       1       2 1
      2       1       3 1
      3       2       3 1
      4       1       4 1
      5       1       5 1
      6       2       6 1
      7       2       7 1
      8       3       8 1
      9       3       9 1
@<TRIPOS>ALT_TYPE
CGenFF_4.0_ALT_TYPE_SET
CGenFF_4.0 1 CG3C31 2 CG3C31 3 CG3C31 4 HGA2 5 HGA2 6 HGA2 7 HGA2 8 HGA2 9 HGA2
@<TRIPOS>MOLECULE
pyrrole
 10 10 0 0 0
****
USER_CHARGES
INVALID_CHARGES
Pose:   1 Cluster:   1 Fr_nu: 585599 TotEn:   -15.44
@<TRIPOS>ATOM
      1 C1        -72.6155   -4.6818  -34.2196 C.2    1 LIG      -0.25700
      2 C2        -72.8777   -5.4779  -33.0774 C.2    1 LIG      -0.25700
      3 C3        -71.3204   -4.9390  -34.6118 C.2    1 LIG      -0.04700
      4 C4        -71.7347   -6.1973  -32.8064 C.2    1 LIG      -0.04700
      5 N1        -70.7946   -5.8615  -33.7454 N.pl3  1 LIG      -0.36000
      6 H1        -73.2969   -3.9963  -34.7035 H      1 LIG       0.15400
      7 H2        -73.7980   -5.5229  -32.5124 H      1 LIG       0.15400
      8 H3        -70.7275   -4.5488  -35.4270 H      1 LIG       0.14000
      9 H4        -71.5079   -6.9171  -32.0324 H      1 LIG       0.14000
     10 H5        -69.8575   -6.2369  -33.7921 H      1 LIG       0.38000
@<TRIPOS>BOND
      1       1       2 1
      2       1       3 2
      3       2       4 2
      4       3       5 1
      5       4       5 1
      6       1       6 1
      7       2       7 1
      8       3       8 1
      9       4       9 1
     10       5      10 1
@<TRIPOS>ALT_TYPE
CGenFF_4.0_ALT_TYPE_SET
CGenFF_4.0 1 CG2R51 2 CG2R51 3 CG2R51 4 CG2R51 5 NG2R51 6 HGR51 7 HGR51 8 HGR52 9 HGR52 10 HGP1
@<TRIPOS>MOLECULE
pyrrole
 10 10 0 0 0
****
USER_CHARGES
INVALID_CHARGES
Pose:   2 Cluster:   2 Fr_nu: 1525454 TotEn:   -14.46
@<TRIPOS>ATOM
      1 C1        -79.2354  -11.8223  -53.8537 C.2    1 LIG      -0.25700
      2 C2        -78.2096  -11.6644  -52.8894 C.2    1 LIG      -0.25700
      3 C3        -80.3065  -12.4144  -53.2217 C.2    1 LIG      -0.04700
      4 C4        -78.6851  -12.1649  -51.6975 C.2    1 LIG      -0.04700
      5 N1        -79.9606  -12.6183  -51.9114 N.pl3  1 LIG      -0.36000
      6 H1        -79.1974  -11.5352  -54.8951 H      1 LIG       0.15400
      7 H2        -77.2305  -11.2337  -53.0449 H      1 LIG       0.15400
      8 H3        -81.2807  -12.7087  -53.5861 H      1 LIG       0.14000
      9 H4        -78.2314  -12.2370  -50.7190 H      1 LIG       0.14000
     10 H5        -80.5551  -13.0382  -51.2103 H      1 LIG       0.38000
@<TRIPOS>BOND
      1       1       2 1
      2       1       3 2
      3       2       4 2
      4       3       5 1
      5       4       5 1
      6       1       6 1
      7       2       7 1
      8       3       8 1
      9       4       9 1
     10       5      10 1
@<TRIPOS>ALT_TYPE
CGenFF_4.0_ALT_TYPE_SET
CGenFF_4.0 1 CG2R51 2 CG2R51 3 CG2R51 4 CG2R51 5 NG2R51 6 HGR51 7 HGR51 8 HGR52 9 HGR52 10 HGP1
@<TRIPOS>MOLECULE
pyrrole
 10 10 0 0 0
****
USER_CHARGES
INVALID_CHARGES
Pose:   3 Cluster:   3 Fr_nu: 1608929 TotEn:   -13.59
@<TRIPOS>ATOM
      1 C1        -85.6469    1.3277  -37.6710 C.2    1 LIG      -0.25700
      2 C2        -84.4618    0.5939  -37.9244 C.2    1 LIG      -0.25700
      3 C3        -86.4405    0.5568  -36.8505 C.2    1 LIG      -0.04700
      4 C4        -84.5674   -0.6031  -37.2512 C.2    1 LIG      -0.04700
      5 N1        -85.7744   -0.6148  -36.6021 N.pl3  1 LIG      -0.36000
      6 H1        -85.8943    2.3111  -38.0454 H      1 LIG       0.15400
      7 H2        -83.6223    0.9023  -38.5314 H      1 LIG       0.15400
      8 H3        -87.4170    0.7362  -36.4232 H      1 LIG       0.14000
      9 H4        -83.8926   -1.4442  -37.1752 H      1 LIG       0.14000
     10 H5        -86.1201   -1.3712  -36.0279 H      1 LIG       0.38000
@<TRIPOS>BOND
      1       1       2 1
      2       1       3 2
      3       2       4 2
      4       3       5 1
      5       4       5 1
      6       1       6 1
      7       2       7 1
      8       3       8 1
      9       4       9 1
     10       5      10 1
@<TRIPOS>ALT_TYPE
CGenFF_4.0_ALT_TYPE_SET
CGenFF_4.0 1 CG2R51 2 CG2R51 3 CG2R51 4 CG2R51 5 NG2R51 6 HGR51 7 HGR51 8 HGR52 9 HGR52 10 HGP1
@<TRIPOS>MOLECULE
pyrrole
 10 10 0 0 0
****
USER_CHARGES
INVALID_CHARGES
Pose:   4 Cluster:   4 Fr_nu: 2634186 TotEn:   -12.89
@<TRIPOS>ATOM
      1 C1        -55.1971  -14.4469  -22.3352 C.2    1 LIG      -0.25700
      2 C2        -55.6319  -15.1016  -21.1564 C.2    1 LIG      -0.25700
      3 C3        -53.8846  -14.8081  -22.5460 C.2    1 LIG      -0.04700
      4 C4        -54.5718  -15.8428  -20.6828 C.2    1 LIG      -0.04700
      5 N1        -53.5151  -15.6565  -21.5353 N.pl3  1 LIG      -0.36000
      6 H1        -55.7777  -13.7849  -22.9621 H      1 LIG       0.15400
      7 H2        -56.6100  -15.0403  -20.7007 H      1 LIG       0.15400
      8 H3        -53.1826  -14.5375  -23.3221 H      1 LIG       0.14000
      9 H4        -54.4764  -16.4853  -19.8187 H      1 LIG       0.14000
     10 H5        -52.6031  -16.0803  -21.4344 H      1 LIG       0.38000
@<TRIPOS>BOND
      1       1       2 1
      2       1       3 2
      3       2       4 2
      4       3       5 1
      5       4       5 1
      6       1       6 1
      7       2       7 1
      8       3       8 1
      9       4       9 1
     10       5      10 1
@<TRIPOS>ALT_TYPE
CGenFF_4.0_ALT_TYPE_SET
CGenFF_4.0 1 CG2R51 2 CG2R51 3 CG2R51 4 CG2R51 5 NG2R51 6 HGR51 7 HGR51 8 HGR52 9 HGR52 10 HGP1
@<TRIPOS>MOLECULE
pyrrole
 10 10 0 0 0
****
USER_CHARGES
INVALID_CHARGES
Pose:   5 Cluster:   5 Fr_nu: 526247 TotEn:   -12.75
@<TRIPOS>ATOM
      1 C1        -54.5639  -13.3644  -21.0129 C.2    1 LIG      -0.25700
      2 C2        -55.1408  -13.0139  -22.2585 C.2    1 LIG      -0.25700
      3 C3        -53.8380  -14.5190  -21.2061 C.2    1 LIG      -0.04700
      4 C4        -54.7499  -13.9651  -23.1749 C.2    1 LIG      -0.04700
      5 N1        -53.9585  -14.8751  -22.5240 N.pl3  1 LIG      -0.36000
      6 H1        -54.6662  -12.8327  -20.0774 H      1 LIG       0.15400
      7 H2        -55.7727  -12.1621  -22.4666 H      1 LIG       0.15400
      8 H3        -53.2489  -15.1176  -20.5257 H      1 LIG       0.14000
      9 H4        -54.9625  -14.0740  -24.2292 H      1 LIG       0.14000
     10 H5        -53.5291  -15.6845  -22.9505 H      1 LIG       0.38000
@<TRIPOS>BOND
      1       1       2 1
      2       1       3 2
      3       2       4 2
      4       3       5 1
      5       4       5 1
      6       1       6 1
      7       2       7 1
      8       3       8 1
      9       4       9 1
     10       5      10 1
@<TRIPOS>ALT_TYPE
CGenFF_4.0_ALT_TYPE_SET
CGenFF_4.0 1 CG2R51 2 CG2R51 3 CG2R51 4 CG2R51 5 NG2R51 6 HGR51 7 HGR51 8 HGR52 9 HGR52 10 HGP1
@<TRIPOS>MOLECULE
pyrrole
 10 10 0 0 0
****
USER_CHARGES
INVALID_CHARGES
Pose:   6 Cluster:   6 Fr_nu: 3069414 TotEn:   -12.59
@<TRIPOS>ATOM
      1 C1        -83.2216   -3.8649  -32.1911 C.2    1 LIG      -0.25700
      2 C2        -83.0496   -2.5167  -32.5910 C.2    1 LIG      -0.25700
      3 C3        -84.2679   -4.3809  -32.9235 C.2    1 LIG      -0.04700
      4 C4        -83.9961   -2.2499  -33.5555 C.2    1 LIG      -0.04700
      5 N1        -84.7311   -3.3902  -33.7494 N.pl3  1 LIG      -0.36000
      6 H1        -82.6451   -4.4010  -31.4504 H      1 LIG       0.15400
      7 H2        -82.3169   -1.8153  -32.2176 H      1 LIG       0.15400
      8 H3        -84.7233   -5.3611  -32.9304 H      1 LIG       0.14000
      9 H4        -84.2102   -1.3535  -34.1204 H      1 LIG       0.14000
     10 H5        -85.4971   -3.4861  -34.4017 H      1 LIG       0.38000
@<TRIPOS>BOND
      1       1       2 1
      2       1       3 2
      3       2       4 2
      4       3       5 1
      5       4       5 1
      6       1       6 1
      7       2       7 1
      8       3       8 1
      9       4       9 1
     10       5      10 1
@<TRIPOS>ALT_TYPE
CGenFF_4.0_ALT_TYPE_SET
CGenFF_4.0 1 CG2R51 2 CG2R51 3 CG2R51 4 CG2R51 5 NG2R51 6 HGR51 7 HGR51 8 HGR52 9 HGR52 10 HGP1
@<TRIPOS>MOLECULE
pyrrole
 10 10 0 0 0
****
USER_CHARGES
INVALID_CHARGES
Pose:   7 Cluster:   7 Fr_nu: 1240318 TotEn:   -12.49
@<TRIPOS>ATOM
      1 C1        -72.4435   -3.9237  -33.8866 C.2    1 LIG      -0.25700
      2 C2        -73.5173   -4.3700  -33.0774 C.2    1 LIG      -0.25700
      3 C3        -71.7176   -5.0345  -34.2561 C.2    1 LIG      -0.04700
      4 C4        -73.4148   -5.7400  -32.9770 C.2    1 LIG      -0.04700
      5 N1        -72.3171   -6.1328  -33.6972 N.pl3  1 LIG      -0.36000
      6 H1        -72.2239   -2.9038  -34.1694 H      1 LIG       0.15400
      7 H2        -74.2823   -3.7610  -32.6168 H      1 LIG       0.15400
      8 H3        -70.8305   -5.1412  -34.8643 H      1 LIG       0.14000
      9 H4        -74.0243   -6.4679  -32.4601 H      1 LIG       0.14000
     10 H5        -71.9986   -7.0864  -33.8008 H      1 LIG       0.38000
@<TRIPOS>BOND
      1       1       2 1
      2       1       3 2
      3       2       4 2
      4       3       5 1
      5       4       5 1
      6       1       6 1
      7       2       7 1
      8       3       8 1
      9       4       9 1
     10       5      10 1
@<TRIPOS>ALT_TYPE
CGenFF_4.0_ALT_TYPE_SET
CGenFF_4.0 1 CG2R51 2 CG2R51 3 CG2R51 4 CG2R51 5 NG2R51 6 HGR51 7 HGR51 8 HGR52 9 HGR52 10 HGP1
@<TRIPOS>MOLECULE
pyrrole
 10 10 0 0 0
****
USER_CHARGES
INVALID_CHARGES
Pose:   8 Cluster:   8 Fr_nu: 261287 TotEn:   -12.32
@<TRIPOS>ATOM
      1 C1        -75.4290   -1.2943  -34.5021 C.2    1 LIG      -0.25700
      2 C2        -75.4187   -2.6963  -34.2987 C.2    1 LIG      -0.25700
      3 C3        -75.8303   -1.0699  -35.8005 C.2    1 LIG      -0.04700
      4 C4        -75.8140   -3.2860  -35.4791 C.2    1 LIG      -0.04700
      5 N1        -76.0613   -2.2878  -36.3849 N.pl3  1 LIG      -0.36000
      6 H1        -75.1723   -0.5316  -33.7804 H      1 LIG       0.15400
      7 H2        -75.1521   -3.2207  -33.3919 H      1 LIG       0.15400
      8 H3        -75.9710   -0.1555  -36.3594 H      1 LIG       0.14000
      9 H4        -75.9423   -4.3236  -35.7536 H      1 LIG       0.14000
     10 H5        -76.3676   -2.4282  -37.3378 H      1 LIG       0.38000
@<TRIPOS>BOND
      1       1       2 1
      2       1       3 2
      3       2       4 2
      4       3       5 1
      5       4       5 1
      6       1       6 1
      7       2       7 1
      8       3       8 1
      9       4       9 1
     10       5      10 1
@<TRIPOS>ALT_TYPE
CGenFF_4.0_ALT_TYPE_SET
CGenFF_4.0 1 CG2R51 2 CG2R51 3 CG2R51 4 CG2R51 5 NG2R51 6 HGR51 7 HGR51 8 HGR52 9 HGR52 10 HGP1
@<TRIPOS>MOLECULE
pyrrole
 10 10 0 0 0
****
USER_CHARGES
INVALID_CHARGES
Pose:   9 Cluster:   9 Fr_nu: 1012650 TotEn:   -12.28
@<TRIPOS>ATOM
      1 C1        -45.0149    0.0689  -41.1626 C.2    1 LIG      -0.25700
      2 C2        -46.0526    0.8084  -41.7819 C.2    1 LIG      -0.25700
      3 C3        -45.5466   -1.1415  -40.7758 C.2    1 LIG      -0.04700
      4 C4        -47.1869    0.0273  -41.7546 C.2    1 LIG      -0.04700
      5 N1        -46.8676   -1.1555  -41.1405 N.pl3  1 LIG      -0.36000
      6 H1        -43.9916    0.3844  -41.0153 H      1 LIG       0.15400
      7 H2        -45.9829    1.8018  -42.2019 H      1 LIG       0.15400
      8 H3        -45.1048   -1.9911  -40.2747 H      1 LIG       0.14000
      9 H4        -48.1891    0.2068  -42.1177 H      1 LIG       0.14000
     10 H5        -47.5079   -1.9211  -40.9814 H      1 LIG       0.38000
@<TRIPOS>BOND
      1       1       2 1
      2       1       3 2
      3       2       4 2
      4       3       5 1
      5       4       5 1
      6       1       6 1
      7       2       7 1
      8       3       8 1
      9       4       9 1
     10       5      10 1
@<TRIPOS>ALT_TYPE
CGenFF_4.0_ALT_TYPE_SET
CGenFF_4.0 1 CG2R51 2 CG2R51 3 CG2R51 4 CG2R51 5 NG2R51 6 HGR51 7 HGR51 8 HGR52 9 HGR52 10 HGP1
@<TRIPOS>MOLECULE
pyrrole
 10 10 0 0 0
****
USER_CHARGES
INVALID_CHARGES
Pose:  10 Cluster:  10 Fr_nu: 683405 TotEn:   -11.95
@<TRIPOS>ATOM
      1 C1        -77.2996  -11.4679  -51.9472 C.2    1 LIG      -0.25700
      2 C2        -77.3112  -12.5418  -52.8712 C.2    1 LIG      -0.25700
      3 C3        -78.4089  -11.6059  -51.1423 C.2    1 LIG      -0.04700
      4 C4        -78.4272  -13.3033  -52.6028 C.2    1 LIG      -0.04700
      5 N1        -79.0870  -12.7248  -51.5501 N.pl3  1 LIG      -0.36000
      6 H1        -76.5627  -10.6803  -51.8762 H      1 LIG       0.15400
      7 H2        -76.5865  -12.7398  -53.6483 H      1 LIG       0.15400
      8 H3        -78.7756  -11.0095  -50.3188 H      1 LIG       0.14000
      9 H4        -78.8083  -14.2032  -53.0648 H      1 LIG       0.14000
     10 H5        -79.9423  -13.0706  -51.1375 H      1 LIG       0.38000
@<TRIPOS>BOND
      1       1       2 1
      2       1       3 2
      3       2       4 2
      4       3       5 1
      5       4       5 1
      6       1       6 1
      7       2       7 1
      8       3       8 1
      9       4       9 1
     10       5      10 1
@<TRIPOS>ALT_TYPE
CGenFF_4.0_ALT_TYPE_SET
CGenFF_4.0 1 CG2R51 2 CG2R51 3 CG2R51 4 CG2R51 5 NG2R51 6 HGR51 7 HGR51 8 HGR52 9 HGR52 10 HGP1
@<TRIPOS>MOLECULE
pyrrole
 10 10 0 0 0
****
USER_CHARGES
INVALID_CHARGES
Pose:  11 Cluster:  11 Fr_nu: 390984 TotEn:   -10.92
@<TRIPOS>ATOM
      1 C1        -77.3513   -9.4114  -50.9934 C.2    1 LIG      -0.25700
      2 C2        -76.2469  -10.1606  -51.4689 C.2    1 LIG      -0.25700
      3 C3        -77.6562   -8.4729  -51.9544 C.2    1 LIG      -0.04700
      4 C4        -75.9104   -9.6569  -52.7060 C.2    1 LIG      -0.04700
      5 N1        -76.7736   -8.6313  -52.9908 N.pl3  1 LIG      -0.36000
      6 H1        -77.8683   -9.5424  -50.0531 H      1 LIG       0.15400
      7 H2        -75.7494  -10.9777  -50.9658 H      1 LIG       0.15400
      8 H3        -78.4193   -7.7085  -51.9931 H      1 LIG       0.14000
      9 H4        -75.1370   -9.9372  -53.4073 H      1 LIG       0.14000
     10 H5        -76.7615   -8.0769  -53.8357 H      1 LIG       0.38000
@<TRIPOS>BOND
      1       1       2 1
      2       1       3 2
      3       2       4 2
      4       3       5 1
      5       4       5 1
      6       1       6 1
      7       2       7 1
      8       3       8 1
      9       4       9 1
     10       5      10 1
@<TRIPOS>ALT_TYPE
CGenFF_4.0_ALT_TYPE_SET
CGenFF_4.0 1 CG2R51 2 CG2R51 3 CG2R51 4 CG2R51 5 NG2R51 6 HGR51 7 HGR51 8 HGR52 9 HGR52 10 HGP1
@<TRIPOS>MOLECULE
pyrrole
 10 10 0 0 0
****
USER_CHARGES
INVALID_CHARGES
Pose:  12 Cluster:  12 Fr_nu: 795198 TotEn:   -10.88
@<TRIPOS>ATOM
      1 C1        -74.7909   -1.1370  -34.0006 C.2    1 LIG      -0.25700
      2 C2        -76.0991   -0.6025  -34.1006 C.2    1 LIG      -0.25700
      3 C3        -74.5038   -1.7495  -35.2005 C.2    1 LIG      -0.04700
      4 C4        -76.5717   -0.9048  -35.3587 C.2    1 LIG      -0.04700
      5 N1        -75.5937   -1.6023  -36.0183 N.pl3  1 LIG      -0.36000
      6 H1        -74.1301   -1.0809  -33.1470 H      1 LIG       0.15400
      7 H2        -76.6396   -0.0572  -33.3399 H      1 LIG       0.15400
      8 H3        -73.6246   -2.2758  -35.5443 H      1 LIG       0.14000
      9 H4        -77.5132   -0.6850  -35.8421 H      1 LIG       0.14000
     10 H5        -75.6649   -1.9539  -36.9631 H      1 LIG       0.38000
@<TRIPOS>BOND
      1       1       2 1
      2       1       3 2
      3       2       4 2
      4       3       5 1
      5       4       5 1
      6       1       6 1
      7       2       7 1
      8       3       8 1
      9       4       9 1
     10       5      10 1
@<TRIPOS>ALT_TYPE
CGenFF_4.0_ALT_TYPE_SET
CGenFF_4.0 1 CG2R51 2 CG2R51 3 CG2R51 4 CG2R51 5 NG2R51 6 HGR51 7 HGR51 8 HGR52 9 HGR52 10 HGP1
@<TRIPOS>MOLECULE
pyrrole
 10 10 0 0 0
****
USER_CHARGES
INVALID_CHARGES
Pose:  13 Cluster:  13 Fr_nu: 339189 TotEn:   -10.75
@<TRIPOS>ATOM
      1 C1        -77.6410  -10.6517  -52.0626 C.2    1 LIG      -0.25700
      2 C2        -77.0565   -9.6747  -51.2194 C.2    1 LIG      -0.25700
      3 C3        -78.0951  -10.0036  -53.1900 C.2    1 LIG      -0.04700
      4 C4        -77.1714   -8.4593  -51.8572 C.2    1 LIG      -0.04700
      5 N1        -77.8045   -8.6712  -53.0540 N.pl3  1 LIG      -0.36000
      6 H1        -77.7215  -11.7121  -51.8691 H      1 LIG       0.15400
      7 H2        -76.6017   -9.8373  -50.2524 H      1 LIG       0.15400
      8 H3        -78.5981  -10.3699  -54.0737 H      1 LIG       0.14000
      9 H4        -76.8585   -7.4659  -51.5675 H      1 LIG       0.14000
     10 H5        -78.0231   -7.9549  -53.7326 H      1 LIG       0.38000
@<TRIPOS>BOND
      1       1       2 1
      2       1       3 2
      3       2       4 2
      4       3       5 1
      5       4       5 1
      6       1       6 1
      7       2       7 1
      8       3       8 1
      9       4       9 1
     10       5      10 1
@<TRIPOS>ALT_TYPE
CGenFF_4.0_ALT_TYPE_SET
CGenFF_4.0 1 CG2R51 2 CG2R51 3 CG2R51 4 CG2R51 5 NG2R51 6 HGR51 7 HGR51 8 HGR52 9 HGR52 10 HGP1
@<TRIPOS>MOLECULE
pyrrole
 10 10 0 0 0
****
USER_CHARGES
INVALID_CHARGES
Pose:  14 Cluster:  14 Fr_nu: 651113 TotEn:   -10.67
@<TRIPOS>ATOM
      1 C1        -74.0581   -2.1596  -33.8732 C.2    1 LIG      -0.25700
      2 C2        -74.5588   -3.4822  -33.9576 C.2    1 LIG      -0.25700
      3 C3        -74.4114   -1.5110  -35.0359 C.2    1 LIG      -0.04700
      4 C4        -75.2027   -3.6016  -35.1694 C.2    1 LIG      -0.04700
      5 N1        -75.1066   -2.3974  -35.8165 N.pl3  1 LIG      -0.36000
      6 H1        -73.5012   -1.7272  -33.0539 H      1 LIG       0.15400
      7 H2        -74.4612   -4.2638  -33.2175 H      1 LIG       0.15400
      8 H3        -74.2303   -0.5015  -35.3770 H      1 LIG       0.14000
      9 H4        -75.7204   -4.4332  -35.6266 H      1 LIG       0.14000
     10 H5        -75.4899   -2.1939  -36.7292 H      1 LIG       0.38000
@<TRIPOS>BOND
      1       1       2 1
      2       1       3 2
      3       2       4 2
      4       3       5 1
      5       4       5 1
      6       1       6 1
      7       2       7 1
      8       3       8 1
      9       4       9 1
     10       5      10 1
@<TRIPOS>ALT_TYPE
CGenFF_4.0_ALT_TYPE_SET
CGenFF_4.0 1 CG2R51 2 CG2R51 3 CG2R51 4 CG2R51 5 NG2R51 6 HGR51 7 HGR51 8 HGR52 9 HGR52 10 HGP1
@<TRIPOS>MOLECULE
pyrrole
 10 10 0 0 0
****
USER_CHARGES
INVALID_CHARGES
Pose:  15 Cluster:  15 Fr_nu: 283074 TotEn:   -10.12
@<TRIPOS>ATOM
      1 C1        -73.0522   -3.3235  -33.0350 C.2    1 LIG      -0.25700
      2 C2        -73.3623   -4.1825  -34.1181 C.2    1 LIG      -0.25700
      3 C3        -71.9795   -3.8730  -32.3681 C.2    1 LIG      -0.04700
      4 C4        -72.4696   -5.2309  -34.0800 C.2    1 LIG      -0.04700
      5 N1        -71.6341   -5.0324  -33.0120 N.pl3  1 LIG      -0.36000
      6 H1        -73.5558   -2.4043  -32.7705 H      1 LIG       0.15400
      7 H2        -74.1499   -4.0531  -34.8468 H      1 LIG       0.15400
      8 H3        -71.4333   -3.5442  -31.4953 H      1 LIG       0.14000
      9 H4        -72.3541   -6.0968  -34.7167 H      1 LIG       0.14000
     10 H5        -70.8785   -5.6465  -32.7411 H      1 LIG       0.38000
@<TRIPOS>BOND
      1       1       2 1
      2       1       3 2
      3       2       4 2
      4       3       5 1
      5       4       5 1
      6       1       6 1
      7       2       7 1
      8       3       8 1
      9       4       9 1
     10       5      10 1
@<TRIPOS>ALT_TYPE
CGenFF_4.0_ALT_TYPE_SET
CGenFF_4.0 1 CG2R51 2 CG2R51 3 CG2R51 4 CG2R51 5 NG2R51 6 HGR51 7 HGR51 8 HGR52 9 HGR52 10 HGP1
@<TRIPOS>MOLECULE
pyrrole
 10 10 0 0 0
****
USER_CHARGES
INVALID_CHARGES
Pose:  16 Cluster:  16 Fr_nu: 483312 TotEn:   -10.09
@<TRIPOS>ATOM
      1 C1        -78.2564   -9.6990  -52.3454 C.2    1 LIG      -0.25700
      2 C2        -77.5223   -9.9692  -51.1642 C.2    1 LIG      -0.25700
      3 C3        -77.8347   -8.4771  -52.8214 C.2    1 LIG      -0.04700
      4 C4        -76.6745   -8.9041  -50.9543 C.2    1 LIG      -0.04700
      5 N1        -76.8732   -8.0031  -51.9676 N.pl3  1 LIG      -0.36000
      6 H1        -79.0098  -10.3271  -52.7997 H      1 LIG       0.15400
      7 H2        -77.6020  -10.8436  -50.5338 H      1 LIG       0.15400
      8 H3        -78.1323   -7.9040  -53.6881 H      1 LIG       0.14000
      9 H4        -75.9487   -8.7086  -50.1774 H      1 LIG       0.14000
     10 H5        -76.3851   -7.1241  -52.0700 H      1 LIG       0.38000
@<TRIPOS>BOND
      1       1       2 1
      2       1       3 2
      3       2       4 2
      4       3       5 1
      5       4       5 1
      6       1       6 1
      7       2       7 1
      8       3       8 1
      9       4       9 1
     10       5      10 1
@<TRIPOS>ALT_TYPE
CGenFF_4.0_ALT_TYPE_SET
CGenFF_4.0 1 CG2R51 2 CG2R51 3 CG2R51 4 CG2R51 5 NG2R51 6 HGR51 7 HGR51 8 HGR52 9 HGR52 10 HGP1
@<TRIPOS>MOLECULE
pyrrole
 10 10 0 0 0
****
USER_CHARGES
INVALID_CHARGES
Pose:  17 Cluster:  17 Fr_nu: 196591 TotEn:    -9.98
@<TRIPOS>ATOM
      1 C1        -59.1152    3.8001  -45.4383 C.2    1 LIG      -0.25700
      2 C2        -60.0139    3.3034  -44.4622 C.2    1 LIG      -0.25700
      3 C3        -58.4245    2.7228  -45.9478 C.2    1 LIG      -0.04700
      4 C4        -59.8449    1.9376  -44.4049 C.2    1 LIG      -0.04700
      5 N1        -58.8761    1.5958  -45.3120 N.pl3  1 LIG      -0.36000
      6 H1        -58.9861    4.8308  -45.7374 H      1 LIG       0.15400
      7 H2        -60.7085    3.8769  -43.8650 H      1 LIG       0.15400
      8 H3        -57.6539    2.6574  -46.7029 H      1 LIG       0.14000
      9 H4        -60.3274    1.1808  -43.8024 H      1 LIG       0.14000
     10 H5        -58.5457    0.6567  -45.4859 H      1 LIG       0.38000
@<TRIPOS>BOND
      1       1       2 1
      2       1       3 2
      3       2       4 2
      4       3       5 1
      5       4       5 1
      6       1       6 1
      7       2       7 1
      8       3       8 1
      9       4       9 1
     10       5      10 1
@<TRIPOS>ALT_TYPE
CGenFF_4.0_ALT_TYPE_SET
CGenFF_4.0 1 CG2R51 2 CG2R51 3 CG2R51 4 CG2R51 5 NG2R51 6 HGR51 7 HGR51 8 HGR52 9 HGR52 10 HGP1
@<TRIPOS>MOLECULE
pyrrole
 10 10 0 0 0
****
USER_CHARGES
INVALID_CHARGES
Pose:  18 Cluster:  18 Fr_nu: 247356 TotEn:    -9.54
@<TRIPOS>ATOM
      1 C1        -64.1351  -19.3718  -49.9310 C.2    1 LIG      -0.25700
      2 C2        -63.0152  -19.6386  -49.1053 C.2    1 LIG      -0.25700
      3 C3        -65.2639  -19.6899  -49.2085 C.2    1 LIG      -0.04700
      4 C4        -63.4937  -20.1116  -47.9034 C.2    1 LIG      -0.04700
      5 N1        -64.8619  -20.1388  -47.9776 N.pl3  1 LIG      -0.36000
      6 H1        -64.1201  -18.9891  -50.9418 H      1 LIG       0.15400
      7 H2        -61.9731  -19.5021  -49.3575 H      1 LIG       0.15400
      8 H3        -66.3139  -19.6377  -49.4595 H      1 LIG       0.14000
      9 H4        -62.9841  -20.4288  -47.0044 H      1 LIG       0.14000
     10 H5        -65.4798  -20.4427  -47.2379 H      1 LIG       0.38000
@<TRIPOS>BOND
      1       1       2 1
      2       1       3 2
      3       2       4 2
      4       3       5 1
      5       4       5 1
      6       1       6 1
      7       2       7 1
      8       3       8 1
      9       4       9 1
     10       5      10 1
@<TRIPOS>ALT_TYPE
CGenFF_4.0_ALT_TYPE_SET
CGenFF_4.0 1 CG2R51 2 CG2R51 3 CG2R51 4 CG2R51 5 NG2R51 6 HGR51 7 HGR51 8 HGR52 9 HGR52 10 HGP1
@<TRIPOS>MOLECULE
pyrrole
 10 10 0 0 0
****
USER_CHARGES
INVALID_CHARGES
Pose:  19 Cluster:  19 Fr_nu: 347518 TotEn:    -9.05
@<TRIPOS>ATOM
      1 C1        -72.9262   -3.6309  -33.9849 C.2    1 LIG      -0.25700
      2 C2        -72.5663   -4.9801  -33.7458 C.2    1 LIG      -0.25700
      3 C3        -74.1801   -3.4383  -33.4481 C.2    1 LIG      -0.04700
      4 C4        -73.6112   -5.5709  -33.0701 C.2    1 LIG      -0.04700
      5 N1        -74.5867   -4.6244  -32.8949 N.pl3  1 LIG      -0.36000
      6 H1        -72.3355   -2.8815  -34.4927 H      1 LIG       0.15400
      7 H2        -71.6468   -5.4696  -34.0342 H      1 LIG       0.15400
      8 H3        -74.8176   -2.5663  -33.4109 H      1 LIG       0.14000
      9 H4        -73.7462   -6.5769  -32.6983 H      1 LIG       0.14000
     10 H5        -75.4702   -4.7774  -32.4287 H      1 LIG       0.38000
@<TRIPOS>BOND
      1       1       2 1
      2       1       3 2
[truncated: 3,895,232 more chars]
