# Supplementary material for: The pocketome of G-protein-coupled receptors reveals previously untargeted allosteric sites
Source: Nat Commun. 2022 May 10;13:2567. doi: 10.1038/s41467-022-29609-6 (PMC9091257; doi:10.1038/s41467-022-29609-6)
Supplement: Supplementary file 4 — Supplementary Data 1 [file 41467_2022_29609_MOESM4_ESM.zip › docking_files/3vw7/rec.mol2]

@<TRIPOS>MOLECULE
3vw7_align.pdb
4469 4529 282 0 0
PROTEIN
NO_CHARGES


@<TRIPOS>ATOM
      1 N         -82.9180  -24.1330  -59.0250 N.4       1 ASP   -0.2700
      2 CA        -83.7460  -23.0020  -58.6860 C.3       1 ASP    0.0900
      3 CAY       -81.2110  -25.3630  -60.1690 C.3       1 ASP    0.0900
      4 C         -83.6610  -22.7450  -57.1810 C.2       1 ASP    0.0900
      5 O         -82.8610  -23.3220  -56.4440 O.2       1 ASP    0.5100
      6 CB        -85.2090  -23.2640  -59.1700 C.3       1 ASP   -0.5100
      7 CG        -86.0180  -24.0840  -58.1750 C.2       1 ASP   -0.4700
      8 OD1       -85.6170  -25.2380  -57.8850 O.co2     1 ASP    0.3100
      9 OD2       -86.9640  -23.4920  -57.5870 O.co2     1 ASP    0.0700
     10 CY        -81.8560  -24.0740  -59.8380 C.2       1 ASP    0.0900
     11 OY        -81.4330  -23.0190  -60.3060 O.2       1 ASP   -0.2800
     12 HN        -83.1910  -24.9940  -58.6030 H         1 ASP    0.0900
     13 HA        -83.3370  -22.1260  -59.1670 H         1 ASP    0.0900
     14 HB1       -85.1780  -23.8130  -60.1360 H         1 ASP    0.6200
     15 HB2       -85.7200  -22.2890  -59.3220 H         1 ASP   -0.7600
     16 HY1       -80.1070  -25.2320  -60.1850 H         1 ASP   -0.7600
     17 HY2       -81.5480  -25.7050  -61.1710 H         1 ASP    0.5100
     18 HY3       -81.4720  -26.1220  -59.4010 H         1 ASP   -0.5100
     19 N         -84.5030  -21.8200  -56.6740 N.am      2 ALA   -0.4700
     20 CA        -84.5360  -21.4990  -55.2530 C.3       2 ALA    0.3100
     21 C         -85.0320  -22.6680  -54.4110 C.2       2 ALA    0.0700
     22 O         -84.5190  -22.9240  -53.3230 O.2       2 ALA    0.0900
     23 CB        -85.3980  -20.2690  -55.0100 C.3       2 ALA   -0.2700
     24 HN        -85.1400  -21.3160  -57.2500 H         2 ALA    0.0900
     25 HA        -83.5220  -21.3190  -54.9260 H         2 ALA    0.0900
     26 HB1       -86.4360  -20.4560  -55.3570 H         2 ALA    0.0900
     27 HB2       -84.9870  -19.4020  -55.5700 H         2 ALA    0.5100
     28 HB3       -85.4250  -20.0340  -53.9240 H         2 ALA   -0.5100
     29 N         -86.0380  -23.3720  -54.9190 N.am      3 SER   -0.4700
     30 CA        -86.6350  -24.4940  -54.2060 C.3       3 SER    0.3100
     31 C         -85.6050  -25.4640  -53.6330 C.2       3 SER    0.0700
     32 O         -85.6170  -25.7560  -52.4390 O.2       3 SER    0.0900
     33 CB        -87.6130  -25.2450  -55.1140 C.3       3 SER    0.0500
     34 OG        -88.0850  -26.4250  -54.4860 O.3       3 SER    0.0900
     35 HN        -86.4300  -23.1640  -55.8110 H         3 SER    0.0900
     36 HA        -87.1490  -24.1050  -53.3390 H         3 SER   -0.6600
     37 HB1       -87.1020  -25.5280  -56.0590 H         3 SER    0.4300
     38 HB2       -88.4820  -24.5930  -55.3440 H         3 SER    0.5100
     39 HG1       -87.3930  -27.0800  -54.5970 H         3 SER   -0.5100
     40 N         -84.7180  -25.9700  -54.4860 N.am      4 GLY   -0.4700
     41 CA        -83.7130  -26.9240  -54.0540 C.3       4 GLY    0.3100
     42 C         -82.7560  -26.3310  -53.0430 C.2       4 GLY   -0.0200
     43 O         -82.2280  -27.0320  -52.1810 O.2       4 GLY    0.0900
     44 HN        -84.7040  -25.7200  -55.4520 H         4 GLY    0.0900
     45 HA1       -83.1570  -27.2410  -54.9240 H         4 GLY    0.5100
     46 HA2       -84.2210  -27.7670  -53.6090 H         4 GLY   -0.5100
     47 N         -82.5270  -25.0240  -53.1510 N.am      5 TYR   -0.4700
     48 CA        -81.6380  -24.3140  -52.2440 C.3       5 TYR    0.3100
     49 C         -82.2770  -24.0930  -50.8800 C.2       5 TYR    0.0700
     50 O         -81.6410  -24.2860  -49.8440 O.2       5 TYR    0.0900
     51 CB        -81.2240  -22.9730  -52.8600 C.3       5 TYR   -0.1800
     52 CG        -80.5790  -22.0160  -51.8860 C.ar      5 TYR    0.0900
     53 CD1       -79.2680  -22.2000  -51.4690 C.ar      5 TYR    0.0900
     54 CD2       -81.2780  -20.9230  -51.3880 C.ar      5 TYR    0.0000
     55 CE1       -78.6730  -21.3250  -50.5780 C.ar      5 TYR   -0.1150
     56 CE2       -80.6920  -20.0430  -50.4980 C.ar      5 TYR    0.1150
     57 CZ        -79.3880  -20.2490  -50.0980 C.ar      5 TYR   -0.1150
     58 OH        -78.7970  -19.3740  -49.2120 O.3       5 TYR    0.1150
     59 HN        -82.9560  -24.4720  -53.8610 H         5 TYR    0.1100
     60 HA        -80.7700  -24.9320  -52.0700 H         5 TYR   -0.5400
     61 HB1       -82.1250  -22.4670  -53.2680 H         5 TYR    0.4300
     62 HB2       -80.4890  -23.1570  -53.6730 H         5 TYR   -0.1150
     63 HD1       -78.7040  -23.0400  -51.8460 H         5 TYR    0.1150
     64 HD2       -82.2990  -20.7610  -51.7010 H         5 TYR   -0.1150
     65 HE1       -77.6530  -21.4830  -50.2610 H         5 TYR    0.1150
     66 HE2       -81.2500  -19.1980  -50.1210 H         5 TYR    0.5100
     67 HH        -79.4410  -18.6970  -48.9900 H         5 TYR   -0.5100
     68 N         -83.5430  -23.6860  -50.8870 N.am      6 LEU   -0.4700
     69 CA        -84.2680  -23.3740  -49.6590 C.3       6 LEU    0.3100
     70 C         -84.5680  -24.6040  -48.8050 C.2       6 LEU    0.0700
     71 O         -84.6850  -24.5080  -47.5840 O.2       6 LEU    0.0900
     72 CB        -85.5650  -22.6280  -49.9820 C.3       6 LEU   -0.1800
     73 CG        -85.3940  -21.2360  -50.5930 C.3       6 LEU    0.0900
     74 CD1       -86.7340  -20.6720  -51.0370 C.3       6 LEU    0.0900
     75 CD2       -84.7110  -20.2980  -49.6100 C.3       6 LEU   -0.0900
     76 HN        -84.0560  -23.5750  -51.7340 H         6 LEU    0.0900
     77 HA        -83.6280  -22.7660  -49.0370 H         6 LEU   -0.2700
     78 HB1       -86.1430  -22.5210  -49.0400 H         6 LEU    0.0900
     79 HB2       -86.1490  -23.2470  -50.6940 H         6 LEU    0.0900
     80 HG        -84.7140  -21.3010  -51.4700 H         6 LEU    0.0900
     81 HD11      -87.4210  -20.5930  -50.1680 H         6 LEU   -0.2700
     82 HD12      -87.1940  -21.3430  -51.7930 H         6 LEU    0.0900
     83 HD13      -86.5930  -19.6590  -51.4710 H         6 LEU    0.0900
     84 HD21      -83.6470  -20.5900  -49.4790 H         6 LEU    0.0900
     85 HD22      -85.2170  -20.3510  -48.6220 H         6 LEU    0.5100
     86 HD23      -84.7480  -19.2550  -49.9930 H         6 LEU   -0.5100
     87 N         -84.6940  -25.7610  -49.4500 N.am      7 THR   -0.4700
     88 CA        -84.9800  -27.0050  -48.7460 C.3       7 THR    0.3100
     89 C         -83.7150  -27.8240  -48.4980 C.2       7 THR    0.0700
     90 O         -83.7750  -28.9240  -47.9470 O.2       7 THR    0.0900
     91 CB        -86.0040  -27.8650  -49.5080 C.3       7 THR    0.1400
     92 CG2       -87.2360  -27.0450  -49.8520 C.3       7 THR    0.0900
     93 OG1       -85.4170  -28.3690  -50.7130 O.3       7 THR   -0.6600
     94 HN        -84.5970  -25.8290  -50.4400 H         7 THR    0.4300
     95 HA        -85.3650  -26.7500  -47.7690 H         7 THR   -0.2700
     96 HB        -86.3210  -28.7220  -48.8770 H         7 THR    0.0900
     97 HG1       -85.4560  -27.6500  -51.3480 H         7 THR    0.0900
     98 HG21      -86.9540  -26.1790  -50.4900 H         7 THR    0.0900
     99 HG22      -87.7070  -26.6610  -48.9220 H         7 THR    0.5100
    100 HG23      -87.9650  -27.6710  -50.4090 H         7 THR   -0.5100
    101 N         -82.5670  -27.2860  -48.9050 N.am      8 SER   -0.4700
    102 CA        -81.3010  -28.0090  -48.8270 C.3       8 SER    0.3100
    103 C         -80.8360  -28.2670  -47.3950 C.2       8 SER    0.0700
    104 O         -81.0310  -27.4350  -46.5100 O.2       8 SER    0.0900
    105 CB        -80.2150  -27.2490  -49.5920 C.3       8 SER    0.0500
    106 OG        -78.9700  -27.9210  -49.5120 O.3       8 SER    0.0900
    107 HN        -82.5200  -26.3650  -49.2820 H         8 SER    0.0900
    108 HA        -81.4470  -28.9900  -49.2530 H         8 SER   -0.6600
    109 HB1       -80.0980  -26.2330  -49.1590 H         8 SER    0.4300
    110 HB2       -80.5040  -27.1640  -50.6610 H         8 SER    0.5100
    111 HG1       -78.8730  -28.3980  -50.3390 H         8 SER   -0.5100
    112 N         -80.2120  -29.4250  -47.1750 N.am      9 SER   -0.4700
    113 CA        -79.6450  -29.7700  -45.8760 C.3       9 SER    0.3100
    114 C         -78.4540  -28.8900  -45.5300 C.2       9 SER    0.0700
    115 O         -78.1790  -28.6350  -44.3610 O.2       9 SER    0.0900
    116 CB        -79.2200  -31.2440  -45.8330 C.3       9 SER    0.0500
    117 OG        -80.3470  -32.0990  -45.7740 O.3       9 SER    0.0900
    118 HN        -80.1070  -30.1100  -47.8920 H         9 SER    0.0900
    119 HA        -80.3930  -29.5760  -45.1230 H         9 SER   -0.6600
    120 HB1       -78.5920  -31.4230  -44.9340 H         9 SER    0.4300
    121 HB2       -78.6360  -31.4890  -46.7470 H         9 SER    0.5100
    122 HG1       -80.8170  -31.8620  -44.9710 H         9 SER   -0.5100
    123 N         -77.7330  -28.4350  -46.5520 N.am     10 TRP   -0.4700
    124 CA        -76.6130  -27.5300  -46.3410 C.3      10 TRP    0.3100
    125 C         -77.0900  -26.2580  -45.6540 C.2      10 TRP    0.0700
    126 O         -76.4320  -25.7350  -44.7560 O.2      10 TRP    0.0900
    127 CB        -75.9430  -27.1750  -47.6700 C.3      10 TRP   -0.1800
    128 CG        -75.2330  -28.3210  -48.3280 C.ar     10 TRP    0.0900
    129 CD1       -75.6180  -28.9830  -49.4580 C.ar     10 TRP    0.0900
    130 CD2       -74.0130  -28.9370  -47.8970 C.ar     10 TRP   -0.0300
    131 CE2       -73.7190  -29.9670  -48.8130 C.ar     10 TRP   -0.1500
    132 CE3       -73.1420  -28.7180  -46.8240 C.ar     10 TRP    0.2200
    133 NE1       -74.7120  -29.9730  -49.7560 N.ar     10 TRP   -0.5100
    134 CZ2       -72.5920  -30.7730  -48.6910 C.ar     10 TRP    0.3700
    135 CZ3       -72.0230  -29.5240  -46.7030 C.ar     10 TRP    0.2400
    136 CH2       -71.7560  -30.5390  -47.6290 C.ar     10 TRP    0.1100
    137 HN        -77.9250  -28.6890  -47.4970 H        10 TRP   -0.2500
    138 HA        -75.9090  -28.0180  -45.6840 H        10 TRP    0.1700
    139 HB1       -75.2010  -26.3700  -47.4890 H        10 TRP   -0.2000
    140 HB2       -76.7200  -26.8040  -48.3710 H        10 TRP    0.1400
    141 HD1       -76.5030  -28.7610  -50.0340 H        10 TRP   -0.2700
    142 HE1       -74.7680  -30.5830  -50.5160 H        10 TRP    0.1600
    143 HE3       -73.3240  -27.9420  -46.0950 H        10 TRP   -0.1400
    144 HZ2       -72.3670  -31.5600  -49.3960 H        10 TRP    0.1400
    145 HZ3       -71.3420  -29.3660  -45.8800 H        10 TRP    0.5100
    146 HH2       -70.8750  -31.1500  -47.5060 H        10 TRP   -0.5100
    147 N         -78.2490  -25.7680  -46.0830 N.am     11 LEU   -0.4700
    148 CA        -78.8350  -24.5520  -45.5380 C.3      11 LEU    0.3100
    149 C         -79.5080  -24.7920  -44.1870 C.2      11 LEU    0.0700
    150 O         -79.3650  -23.9940  -43.2580 O.2      11 LEU    0.0900
    151 CB        -79.8540  -23.9920  -46.5340 C.3      11 LEU   -0.1800
    152 CG        -80.7080  -22.7930  -46.1230 C.3      11 LEU    0.0900
    153 CD1       -79.8530  -21.5600  -45.9550 C.3      11 LEU    0.0900
    154 CD2       -81.7900  -22.5460  -47.1580 C.3      11 LEU   -0.0900
    155 HN        -78.7730  -26.2150  -46.8030 H        11 LEU    0.0900
    156 HA        -78.0420  -23.8410  -45.3630 H        11 LEU   -0.2700
    157 HB1       -80.5490  -24.8170  -46.7900 H        11 LEU    0.0900
    158 HB2       -79.2920  -23.6960  -47.4440 H        11 LEU    0.0900
    159 HG        -81.2200  -23.0190  -45.1630 H        11 LEU    0.0900
    160 HD11      -79.3420  -21.3160  -46.9100 H        11 LEU   -0.2700
    161 HD12      -79.0820  -21.7370  -45.1750 H        11 LEU    0.0900
    162 HD13      -80.4880  -20.6960  -45.6630 H        11 LEU    0.0900
    163 HD21      -82.4440  -23.4390  -47.2480 H        11 LEU    0.0900
    164 HD22      -81.3270  -22.3440  -48.1480 H        11 LEU    0.5100
    165 HD23      -82.4140  -21.6780  -46.8530 H        11 LEU   -0.5100
    166 N         -80.2440  -25.8970  -44.0790 N.am     12 THR   -0.4700
    167 CA        -81.0730  -26.1560  -42.9050 C.3      12 THR    0.3100
    168 C         -80.3910  -26.9700  -41.8050 C.2      12 THR    0.0700
    169 O         -80.9160  -27.0840  -40.6950 O.2      12 THR    0.0900
    170 CB        -82.3880  -26.8600  -43.3030 C.3      12 THR    0.1400
    171 CG2       -83.1920  -25.9830  -44.2470 C.3      12 THR    0.0900
    172 OG1       -82.0920  -28.1020  -43.9520 O.3      12 THR   -0.6600
    173 HN        -80.2620  -26.5950  -44.7920 H        12 THR    0.4300
    174 HA        -81.2840  -25.2080  -42.4320 H        12 THR   -0.2700
    175 HB        -82.9970  -27.0630  -42.3960 H        12 THR    0.0900
    176 HG1       -82.0210  -27.9010  -44.8890 H        12 THR    0.0900
    177 HG21      -82.6060  -25.7770  -45.1680 H        12 THR    0.0900
    178 HG22      -83.4310  -25.0170  -43.7540 H        12 THR    0.5100
    179 HG23      -84.1330  -26.5000  -44.5340 H        12 THR   -0.5100
    180 N         -79.2220  -27.5310  -42.1010 N.am     13 LEU   -0.4700
    181 CA        -78.5220  -28.3570  -41.1230 C.3      13 LEU    0.3100
    182 C         -77.0580  -27.9550  -40.9530 C.2      13 LEU    0.0700
    183 O         -76.6390  -27.5350  -39.8730 O.2      13 LEU    0.0900
    184 CB        -78.6370  -29.8410  -41.4890 C.3      13 LEU   -0.1800
    185 CG        -78.1690  -30.8550  -40.4420 C.3      13 LEU    0.0900
    186 CD1       -78.8710  -30.6300  -39.1070 C.3      13 LEU    0.0900
    187 CD2       -78.3990  -32.2760  -40.9390 C.3      13 LEU   -0.0900
    188 HN        -78.7790  -27.4160  -42.9880 H        13 LEU    0.0900
    189 HA        -78.9620  -28.1740  -40.1540 H        13 LEU   -0.2700
    190 HB1       -78.0400  -30.0080  -42.4090 H        13 LEU    0.0900
    191 HB2       -79.7050  -30.0520  -41.7070 H        13 LEU    0.0900
    192 HG        -77.0720  -30.7530  -40.2990 H        13 LEU    0.0900
    193 HD11      -79.9700  -30.5590  -39.2610 H        13 LEU   -0.2700
    194 HD12      -78.5150  -29.6840  -38.6470 H        13 LEU    0.0900
    195 HD13      -78.6630  -31.4800  -38.4220 H        13 LEU    0.0900
    196 HD21      -77.8330  -32.4480  -41.8790 H        13 LEU    0.0900
    197 HD22      -79.4800  -32.4360  -41.1410 H        13 LEU    0.5100
    198 HD23      -78.0500  -33.0050  -40.1770 H        13 LEU   -0.5100
    199 N         -76.2750  -28.0960  -42.0190 N.am     14 PHE   -0.4700
    200 CA        -74.8570  -27.7710  -41.9750 C.3      14 PHE    0.3100
    201 C         -74.5730  -26.3660  -41.4380 C.2      14 PHE    0.0700
    202 O         -73.9180  -26.2060  -40.4080 O.2      14 PHE    0.0900
    203 CB        -74.2180  -27.9430  -43.3560 C.3      14 PHE   -0.1800
    204 CG        -72.7520  -27.6350  -43.3750 C.ar     14 PHE    0.0900
    205 CD1       -71.8360  -28.5430  -42.8680 C.ar     14 PHE    0.0900
    206 CD2       -72.2890  -26.4370  -43.8880 C.ar     14 PHE    0.0000
    207 CE1       -70.4770  -28.2620  -42.8780 C.ar     14 PHE   -0.1150
    208 CE2       -70.9330  -26.1500  -43.9050 C.ar     14 PHE    0.1150
    209 CZ        -70.0270  -27.0640  -43.3970 C.ar     14 PHE   -0.1150
    210 HN        -76.6240  -28.4290  -42.8920 H        14 PHE    0.1150
    211 HA        -74.3860  -28.4290  -41.2600 H        14 PHE   -0.1150
    212 HB1       -74.7110  -27.2550  -44.0760 H        14 PHE    0.1150
    213 HB2       -74.3400  -28.9950  -43.6880 H        14 PHE   -0.1150
    214 HD1       -72.1830  -29.4800  -42.4600 H        14 PHE    0.1150
    215 HD2       -72.9920  -25.7160  -44.2780 H        14 PHE   -0.1150
    216 HE1       -69.7740  -28.9790  -42.4820 H        14 PHE    0.1150
    217 HE2       -70.5840  -25.2140  -44.3160 H        14 PHE    0.5100
    218 HZ        -68.9690  -26.8410  -43.4050 H        14 PHE   -0.5100
    219 N         -75.0510  -25.3480  -42.1490 N.am     15 VAL   -0.4700
    220 CA        -74.8280  -23.9650  -41.7400 C.3      15 VAL    0.3100
    221 C         -75.2230  -23.6830  -40.2850 C.2      15 VAL    0.0700
    222 O         -74.4160  -23.1550  -39.5210 O.2      15 VAL    0.0900
    223 CB        -75.5250  -22.9680  -42.6920 C.3      15 VAL   -0.0900
    224 CG1       -75.6290  -21.5960  -42.0510 C.3      15 VAL    0.0900
    225 CG2       -74.7760  -22.8870  -44.0120 C.3      15 VAL   -0.2700
    226 HN        -75.5790  -25.4820  -42.9830 H        15 VAL    0.0900
    227 HA        -73.7620  -23.7910  -41.7370 H        15 VAL    0.0900
    228 HB        -76.5440  -23.3390  -42.9320 H        15 VAL    0.0900
    229 HG11      -74.6400  -21.2850  -41.6510 H        15 VAL   -0.2700
    230 HG12      -76.3580  -21.6250  -41.2120 H        15 VAL    0.0900
    231 HG13      -75.9570  -20.8480  -42.8050 H        15 VAL    0.0900
    232 HG21      -74.7490  -23.8860  -44.4990 H        15 VAL    0.0900
    233 HG22      -73.7310  -22.5520  -43.8350 H        15 VAL    0.5100
    234 HG23      -75.2860  -22.1740  -44.6940 H        15 VAL   -0.5100
    235 N         -76.4580  -24.0330  -39.8850 N.am     16 PRO   -0.2900
    236 CA        -76.8360  -23.7680  -38.4910 C.3      16 PRO    0.0000
    237 C         -76.0080  -24.5730  -37.4900 C.2      16 PRO    0.0900
    238 O         -75.7960  -24.1220  -36.3620 O.2      16 PRO    0.0900
    239 CB        -78.3160  -24.1650  -38.4320 C.3      16 PRO    0.0200
    240 CG        -78.5570  -25.0060  -39.6480 C.3      16 PRO    0.0900
    241 CD        -77.5920  -24.5270  -40.6850 C.3      16 PRO   -0.1800
    242 HA        -76.6370  -22.7390  -38.2390 H        16 PRO    0.0900
    243 HB1       -78.9640  -23.2630  -38.4470 H        16 PRO    0.0900
    244 HB2       -78.5290  -24.7440  -37.5080 H        16 PRO   -0.1800
    245 HG1       -78.3800  -26.0800  -39.4190 H        16 PRO    0.0900
    246 HG2       -79.6030  -24.8830  -40.0040 H        16 PRO    0.0900
    247 HD1       -77.2590  -25.3540  -41.3480 H        16 PRO    0.5100
    248 HD2       -78.0190  -23.7030  -41.2930 H        16 PRO   -0.5100
    249 N         -75.5350  -25.7470  -37.8980 N.am     17 SER   -0.4700
    250 CA        -74.6520  -26.5330  -37.0480 C.3      17 SER    0.3100
    251 C         -73.3410  -25.7950  -36.8160 C.2      17 SER    0.0700
    252 O         -72.8310  -25.7430  -35.6950 O.2      17 SER    0.0900
    253 CB        -74.3770  -27.9040  -37.6710 C.3      17 SER    0.0500
    254 OG        -75.5500  -28.6950  -37.7030 O.3      17 SER    0.0900
    255 HN        -75.7590  -26.1350  -38.7890 H        17 SER    0.0900
    256 HA        -75.1300  -26.6480  -36.0870 H        17 SER   -0.6600
    257 HB1       -73.6070  -28.4370  -37.0710 H        17 SER    0.4300
    258 HB2       -74.0080  -27.7730  -38.7110 H        17 SER    0.5100
    259 HG1       -76.1240  -28.2900  -38.3580 H        17 SER   -0.5100
    260 N         -72.7960  -25.2230  -37.8840 N.am     18 VAL   -0.4700
    261 CA        -71.5480  -24.4770  -37.7970 C.3      18 VAL    0.3100
    262 C         -71.7120  -23.2480  -36.9100 C.2      18 VAL    0.0700
    263 O         -70.8840  -22.9850  -36.0360 O.2      18 VAL    0.0900
    264 CB        -71.0430  -24.0440  -39.1890 C.3      18 VAL   -0.0900
    265 CG1       -69.7950  -23.1810  -39.0580 C.3      18 VAL    0.0900
    266 CG2       -70.7620  -25.2630  -40.0500 C.3      18 VAL   -0.2700
    267 HN        -73.2130  -25.2790  -38.7890 H        18 VAL    0.0900
    268 HA        -70.8180  -25.1120  -37.3190 H        18 VAL    0.0900
    269 HB        -71.8380  -23.4670  -39.7070 H        18 VAL    0.0900
    270 HG11      -69.0540  -23.6780  -38.3960 H        18 VAL   -0.2700
    271 HG12      -70.0610  -22.1960  -38.6180 H        18 VAL    0.0900
    272 HG13      -69.3320  -23.0310  -40.0570 H        18 VAL    0.0900
    273 HG21      -71.6890  -25.8630  -40.1770 H        18 VAL    0.0900
    274 HG22      -69.9910  -25.8990  -39.5650 H        18 VAL    0.5100
    275 HG23      -70.4060  -24.9440  -41.0530 H        18 VAL   -0.5100
    276 N         -72.7880  -22.4940  -37.1280 N.am     19 TYR   -0.4700
    277 CA        -73.0740  -21.3220  -36.3100 C.3      19 TYR    0.3100
    278 C         -73.1880  -21.7020  -34.8370 C.2      19 TYR    0.0700
    279 O         -72.7730  -20.9540  -33.9540 O.2      19 TYR    0.0900
    280 CB        -74.3580  -20.6380  -36.7810 C.3      19 TYR   -0.1800
    281 CG        -74.1680  -19.6870  -37.9420 C.ar     19 TYR    0.0900
    282 CD1       -73.1870  -18.7090  -37.9090 C.ar     19 TYR    0.0900
    283 CD2       -74.9720  -19.7690  -39.0720 C.ar     19 TYR    0.0000
    284 CE1       -73.0120  -17.8330  -38.9630 C.ar     19 TYR   -0.1150
    285 CE2       -74.8050  -18.8960  -40.1340 C.ar     19 TYR    0.1150
    286 CZ        -73.8200  -17.9320  -40.0730 C.ar     19 TYR   -0.1150
    287 OH        -73.6420  -17.0590  -41.1220 O.3      19 TYR    0.1150
    288 HN        -73.4420  -22.6960  -37.8530 H        19 TYR    0.1100
    289 HA        -72.2360  -20.6450  -36.3920 H        19 TYR   -0.5400
    290 HB1       -74.7830  -20.0470  -35.9410 H        19 TYR    0.4300
    291 HB2       -75.0830  -21.4130  -37.1080 H        19 TYR   -0.1150
    292 HD1       -72.5470  -18.6290  -37.0430 H        19 TYR    0.1150
    293 HD2       -75.7420  -20.5250  -39.1220 H        19 TYR   -0.1150
    294 HE1       -72.2450  -17.0750  -38.9170 H        19 TYR    0.1150
    295 HE2       -75.4410  -18.9710  -41.0040 H        19 TYR    0.5100
    296 HH        -72.7150  -16.8100  -41.1470 H        19 TYR   -0.5100
    297 N         -73.7510  -22.8780  -34.5790 N.am     20 THR   -0.4700
    298 CA        -73.8980  -23.3650  -33.2170 C.3      20 THR    0.3100
    299 C         -72.5320  -23.6590  -32.6070 C.2      20 THR    0.0700
    300 O         -72.2450  -23.2520  -31.4830 O.2      20 THR    0.0900
    301 CB        -74.7790  -24.6290  -33.1690 C.3      20 THR    0.1400
    302 CG2       -74.9880  -25.0770  -31.7370 C.3      20 THR    0.0900
    303 OG1       -76.0510  -24.3460  -33.7610 O.3      20 THR   -0.6600
    304 HN        -74.0960  -23.4740  -35.3000 H        20 THR    0.4300
    305 HA        -74.3460  -22.5780  -32.6290 H        20 THR   -0.2700
    306 HB        -74.2910  -25.4520  -33.7330 H        20 THR    0.0900
    307 HG1       -75.8880  -24.2410  -34.7010 H        20 THR    0.0900
    308 HG21      -75.3210  -24.2190  -31.1130 H        20 THR    0.0900
    309 HG22      -74.0360  -25.4700  -31.3200 H        20 THR    0.5100
    310 HG23      -75.7680  -25.8670  -31.6970 H        20 THR   -0.5100
    311 N         -71.6870  -24.3590  -33.3620 N.am     21 GLY   -0.4700
    312 CA        -70.3250  -24.6250  -32.9390 C.3      21 GLY    0.3100
    313 C         -69.5820  -23.3370  -32.6410 C.2      21 GLY   -0.0200
    314 O         -68.8920  -23.2230  -31.6280 O.2      21 GLY    0.0900
    315 HN        -71.9510  -24.7280  -34.2490 H        21 GLY    0.0900
    316 HA1       -69.8200  -25.1540  -33.7330 H        21 GLY    0.5100
    317 HA2       -70.3600  -25.2350  -32.0480 H        21 GLY   -0.5100
    318 N         -69.7310  -22.3580  -33.5270 N.am     22 VAL   -0.4700
    319 CA        -69.1290  -21.0460  -33.3380 C.3      22 VAL    0.3100
    320 C         -69.6030  -20.4070  -32.0350 C.2      22 VAL    0.0700
    321 O         -68.8010  -19.8920  -31.2560 O.2      22 VAL    0.0900
    322 CB        -69.4530  -20.1080  -34.5150 C.3      22 VAL   -0.0900
    323 CG1       -69.1450  -18.6610  -34.1560 C.3      22 VAL    0.0900
    324 CG2       -68.6920  -20.5420  -35.7650 C.3      22 VAL   -0.2700
    325 HN        -70.2630  -22.4780  -34.3620 H        22 VAL    0.0900
    326 HA        -68.0600  -21.1810  -33.2510 H        22 VAL    0.0900
    327 HB        -70.5290  -20.2010  -34.7720 H        22 VAL    0.0900
    328 HG11      -68.1200  -18.5820  -33.7330 H        22 VAL   -0.2700
    329 HG12      -69.8700  -18.2970  -33.3970 H        22 VAL    0.0900
    330 HG13      -69.2030  -18.0250  -35.0640 H        22 VAL    0.0900
    331 HG21      -68.9780  -21.5780  -36.0450 H        22 VAL    0.0900
    332 HG22      -67.5990  -20.5170  -35.5690 H        22 VAL    0.5100
    333 HG23      -68.9360  -19.8650  -36.6110 H        22 VAL   -0.5100
    334 N         -70.9110  -20.4510  -31.7990 N.am     23 PHE   -0.4700
    335 CA        -71.4960  -19.8840  -30.5890 C.3      23 PHE    0.3100
    336 C         -70.9250  -20.5460  -29.3360 C.2      23 PHE    0.0700
    337 O         -70.4750  -19.8730  -28.4120 O.2      23 PHE    0.0900
    338 CB        -73.0200  -20.0400  -30.6180 C.3      23 PHE   -0.1800
    339 CG        -73.7210  -19.4080  -29.4460 C.ar     23 PHE    0.0900
    340 CD1       -74.2810  -18.1430  -29.5550 C.ar     23 PHE    0.0900
    341 CD2       -73.8250  -20.0810  -28.2340 C.ar     23 PHE    0.0000
    342 CE1       -74.9330  -17.5580  -28.4810 C.ar     23 PHE   -0.1150
    343 CE2       -74.4730  -19.5020  -27.1540 C.ar     23 PHE    0.1150
    344 CZ        -75.0290  -18.2380  -27.2780 C.ar     23 PHE   -0.1150
    345 HN        -71.5510  -20.8710  -32.4370 H        23 PHE    0.1150
    346 HA        -71.2240  -18.8410  -30.5390 H        23 PHE   -0.1150
    347 HB1       -73.2780  -21.1200  -30.6100 H        23 PHE    0.1150
    348 HB2       -73.4190  -19.5590  -31.5360 H        23 PHE   -0.1150
    349 HD1       -74.2080  -17.6070  -30.4890 H        23 PHE    0.1150
    350 HD2       -73.3950  -21.0660  -28.1340 H        23 PHE   -0.1150
    351 HE1       -75.3640  -16.5720  -28.5810 H        23 PHE    0.1150
    352 HE2       -74.5450  -20.0350  -26.2170 H        23 PHE    0.5100
    353 HZ        -75.5370  -17.7850  -26.4390 H        23 PHE   -0.5100
    354 N         -70.9400  -21.8740  -29.3140 N.am     24 VAL   -0.4700
    355 CA        -70.4860  -22.6230  -28.1480 C.3      24 VAL    0.3100
    356 C         -69.0140  -22.3740  -27.8380 C.2      24 VAL    0.0700
    357 O         -68.6270  -22.2180  -26.6790 O.2      24 VAL    0.0900
    358 CB        -70.7260  -24.1370  -28.3250 C.3      24 VAL   -0.0900
    359 CG1       -69.9170  -24.9360  -27.3050 C.3      24 VAL    0.0900
    360 CG2       -72.2090  -24.4520  -28.2190 C.3      24 VAL   -0.2700
    361 HN        -71.2590  -22.4150  -30.0880 H        24 VAL    0.0900
    362 HA        -71.0290  -22.2590  -27.2880 H        24 VAL    0.0900
    363 HB        -70.4240  -24.4380  -29.3510 H        24 VAL    0.0900
    364 HG11      -70.0810  -24.5290  -26.2850 H        24 VAL   -0.2700
    365 HG12      -68.8340  -24.8690  -27.5450 H        24 VAL    0.0900
    366 HG13      -70.2380  -26.0000  -27.3190 H        24 VAL    0.0900
    367 HG21      -72.7730  -23.9060  -29.0050 H        24 VAL    0.0900
    368 HG22      -72.5920  -24.1370  -27.2240 H        24 VAL    0.5100
    369 HG23      -72.3750  -25.5420  -28.3550 H        24 VAL   -0.5100
    370 N         -68.1920  -22.3390  -28.8810 N.am     25 VAL   -0.4700
    371 CA        -66.7600  -22.1420  -28.7140 C.3      25 VAL    0.3100
    372 C         -66.3730  -20.7010  -28.3840 C.2      25 VAL    0.0700
    373 O         -65.6020  -20.4540  -27.4570 O.2      25 VAL    0.0900
    374 CB        -65.9810  -22.6050  -29.9600 C.3      25 VAL   -0.0900
    375 CG1       -64.5140  -22.1860  -29.8680 C.3      25 VAL    0.0900
    376 CG2       -66.1080  -24.1100  -30.1310 C.3      25 VAL   -0.2700
    377 HN        -68.5160  -22.4440  -29.8190 H        25 VAL    0.0900
    378 HA        -66.4470  -22.7080  -27.8490 H        25 VAL    0.0900
    379 HB        -66.4360  -22.1520  -30.8680 H        25 VAL    0.0900
    380 HG11      -64.0930  -22.4860  -28.8850 H        25 VAL   -0.2700
    381 HG12      -64.4290  -21.0820  -29.9690 H        25 VAL    0.0900
    382 HG13      -63.9280  -22.6800  -30.6720 H        25 VAL    0.0900
    383 HG21      -67.1760  -24.3930  -30.2510 H        25 VAL    0.0900
    384 HG22      -65.7030  -24.6280  -29.2350 H        25 VAL    0.5100
    385 HG23      -65.5500  -24.4370  -31.0350 H        25 VAL   -0.5100
    386 N         -66.8310  -19.7730  -29.2220 N.am     26 SER   -0.4700
    387 CA        -66.5170  -18.3480  -29.1060 C.3      26 SER    0.3100
    388 C         -67.0450  -17.5410  -27.9160 C.2      26 SER    0.0700
    389 O         -66.3310  -16.7010  -27.3730 O.2      26 SER    0.0900
    390 CB        -66.8720  -17.6240  -30.4130 C.3      26 SER    0.0500
    391 OG        -68.2720  -17.4450  -30.5380 O.3      26 SER    0.0900
    392 HN        -67.4250  -20.0160  -29.9850 H        26 SER    0.0900
    393 HA        -65.4610  -18.2500  -28.8960 H        26 SER   -0.6600
    394 HB1       -66.5130  -18.2210  -31.2770 H        26 SER    0.4300
    395 HB2       -66.3870  -16.6250  -30.4270 H        26 SER    0.5100
    396 HG1       -68.6180  -18.2870  -30.8470 H        26 SER   -0.5100
    397 N         -68.2930  -17.7710  -27.5180 N.am     27 LEU   -0.4700
    398 CA        -68.8960  -16.9650  -26.4560 C.3      27 LEU    0.3100
    399 C         -68.2210  -17.0490  -25.0880 C.2      27 LEU    0.0700
    400 O         -68.0100  -16.0240  -24.4410 O.2      27 LEU    0.0900
    401 CB        -70.3830  -17.3060  -26.3180 C.3      27 LEU   -0.1800
    402 CG        -71.3610  -16.1310  -26.2570 C.3      27 LEU    0.0900
    403 CD1       -72.4190  -16.3640  -25.1930 C.3      27 LEU    0.0900
    404 CD2       -70.6360  -14.8210  -26.0170 C.3      27 LEU   -0.0900
    405 HN        -68.8630  -18.4840  -27.9170 H        27 LEU    0.0900
    406 HA        -68.7690  -15.9240  -26.7090 H        27 LEU   -0.2700
    407 HB1       -70.5080  -17.8980  -25.3880 H        27 LEU    0.0900
    408 HB2       -70.6670  -17.9350  -27.1880 H        27 LEU    0.0900
    409 HG        -71.8540  -16.0110  -27.2450 H        27 LEU    0.0900
    410 HD11      -71.9400  -16.4770  -24.1960 H        27 LEU   -0.2700
    411 HD12      -72.9860  -17.2920  -25.4210 H        27 LEU    0.0900
    412 HD13      -73.1150  -15.5000  -25.1560 H        27 LEU    0.0900
    413 HD21      -70.0490  -14.5380  -26.9180 H        27 LEU    0.0900
    414 HD22      -69.9370  -14.9260  -25.1590 H        27 LEU    0.5100
    415 HD23      -71.3700  -14.0150  -25.8050 H        27 LEU   -0.5100
    416 N         -67.8750  -18.2530  -24.6470 N.am     28 PRO   -0.2900
    417 CA        -67.2080  -18.4170  -23.3530 C.3      28 PRO    0.0000
    418 C         -65.8240  -17.7750  -23.3450 C.2      28 PRO    0.0900
    419 O         -65.4220  -17.1360  -22.3750 O.2      28 PRO    0.0900
    420 CB        -67.0920  -19.9350  -23.2160 C.3      28 PRO    0.0200
    421 CG        -68.2560  -20.4590  -23.9800 C.3      28 PRO    0.0900
    422 CD        -68.4470  -19.5180  -25.1390 C.3      28 PRO   -0.1800
    423 HA        -67.7740  -17.9350  -22.5720 H        28 PRO    0.0900
    424 HB1       -67.1450  -20.2430  -22.1500 H        28 PRO    0.0900
    425 HB2       -66.1360  -20.3000  -23.6480 H        28 PRO   -0.1800
    426 HG1       -68.0500  -21.4880  -24.3450 H        28 PRO    0.0900
    427 HG2       -69.1630  -20.4800  -23.3410 H        28 PRO    0.0900
    428 HD1       -67.8970  -19.8610  -26.0390 H        28 PRO    0.5100
    429 HD2       -69.5220  -19.3820  -25.3800 H        28 PRO   -0.5100
    430 N         -65.1090  -17.9560  -24.4500 N.am     29 LEU   -0.4700
    431 CA        -63.7540  -17.4470  -24.6270 C.3      29 LEU    0.3100
    432 C         -63.7140  -15.9230  -24.6550 C.2      29 LEU    0.0700
    433 O         -62.8990  -15.3060  -23.9750 O.2      29 LEU    0.0900
    434 CB        -63.1230  -18.0210  -25.8990 C.3      29 LEU   -0.1800
    435 CG        -62.6390  -19.4680  -25.7880 C.3      29 LEU    0.0900
    436 CD1       -62.2650  -20.0170  -27.1560 C.3      29 LEU    0.0900
    437 CD2       -61.4670  -19.5750  -24.8150 C.3      29 LEU   -0.0900
    438 HN        -65.4780  -18.4610  -25.2260 H        29 LEU    0.0900
    439 HA        -63.1750  -17.7320  -23.7610 H        29 LEU   -0.2700
    440 HB1       -62.2540  -17.3850  -26.1710 H        29 LEU    0.0900
    441 HB2       -63.8760  -17.9680  -26.7130 H        29 LEU    0.0900
    442 HG        -63.4460  -20.0930  -25.3490 H        29 LEU    0.0900
    443 HD11      -61.4520  -19.4070  -27.6030 H        29 LEU   -0.2700
    444 HD12      -63.1460  -19.9820  -27.8320 H        29 LEU    0.0900
    445 HD13      -61.9100  -21.0650  -27.0590 H        29 LEU    0.0900
    446 HD21      -61.8170  -19.4030  -23.7750 H        29 LEU    0.0900
    447 HD22      -60.7000  -18.8100  -25.0620 H        29 LEU    0.5100
    448 HD23      -61.0170  -20.5890  -24.8750 H        29 LEU   -0.5100
    449 N         -64.6060  -15.3130  -25.4290 N.am     30 ASN   -0.4700
    450 CA        -64.6400  -13.8580  -25.5410 C.3      30 ASN    0.3100
    451 C         -65.1990  -13.1410  -24.3100 C.2      30 ASN    0.0700
    452 O         -64.8080  -12.0140  -24.0100 O.2      30 ASN    0.0900
    453 CB        -65.3860  -13.4250  -26.8080 C.3      30 ASN   -0.1800
    454 CG        -64.5700  -13.6590  -28.0630 C.2      30 ASN    0.0900
    455 ND2       -65.2000  -14.2330  -29.0820 N.am     30 ASN    0.0900
    456 OD1       -63.3840  -13.3440  -28.1090 O.2      30 ASN    0.5500
    457 HN        -65.2840  -15.8150  -25.9610 H        30 ASN   -0.5500
    458 HA        -63.6210  -13.5020  -25.5680 H        30 ASN   -0.6200
    459 HB1       -65.6250  -12.3430  -26.7370 H        30 ASN    0.3200
    460 HB2       -66.3310  -14.0030  -26.8870 H        30 ASN    0.3000
    461 HD21      -64.7620  -14.2770  -29.9790 H        30 ASN    0.5100
    462 HD22      -66.1120  -14.6210  -28.9510 H        30 ASN   -0.5100
    463 N         -66.1160  -13.7850  -23.5980 N.am     31 ILE   -0.4700
    464 CA        -66.6020  -13.2290  -22.3420 C.3      31 ILE    0.3100
    465 C         -65.4700  -13.2180  -21.3240 C.2      31 ILE    0.0700
    466 O         -65.3000  -12.2600  -20.5730 O.2      31 ILE    0.0900
    467 CB        -67.7990  -14.0200  -21.7920 C.3      31 ILE   -0.0900
    468 CG1       -69.0530  -13.7240  -22.6230 C.3      31 ILE    0.0900
    469 CG2       -68.0410  -13.6660  -20.3360 C.3      31 ILE   -0.2700
    470 CD        -70.2800  -14.4950  -22.1800 C.3      31 ILE    0.0900
    471 HN        -66.5050  -14.6580  -23.8830 H        31 ILE    0.0900
    472 HA        -66.8880  -12.2050  -22.5260 H        31 ILE    0.0900
    473 HB        -67.5950  -15.1070  -21.8790 H        31 ILE   -0.1800
    474 HG11      -68.8410  -13.9780  -23.6830 H        31 ILE    0.0900
    475 HG12      -69.2750  -12.6380  -22.5510 H        31 ILE    0.0900
    476 HG21      -68.0750  -12.5630  -20.2110 H        31 ILE   -0.2700
    477 HG22      -67.2170  -14.0690  -19.7080 H        31 ILE    0.0900
    478 HG23      -69.0110  -14.0920  -20.0000 H        31 ILE    0.0900
    479 HD1       -70.6330  -14.1190  -21.1970 H        31 ILE    0.0900
    480 HD2       -70.0320  -15.5730  -22.0790 H        31 ILE    0.5100
    481 HD3       -71.0960  -14.3670  -22.9230 H        31 ILE   -0.5100
    482 N         -64.6850  -14.2930  -21.3160 N.am     32 MET   -0.4700
    483 CA        -63.5190  -14.3790  -20.4510 C.3      32 MET    0.3100
    484 C         -62.5300  -13.2670  -20.7670 C.2      32 MET    0.0700
    485 O         -62.0240  -12.6000  -19.8640 O.2      32 MET    0.0900
    486 CB        -62.8320  -15.7350  -20.6200 C.3      32 MET   -0.1800
    487 CG        -61.5400  -15.8730  -19.8350 C.3      32 MET    0.0900
    488 SD        -60.7540  -17.4770  -20.0890 S.3      32 MET    0.0900
    489 CE        -60.5850  -17.4910  -21.8720 C.3      32 MET   -0.1400
    490 HN        -64.8590  -15.0820  -21.8980 H        32 MET    0.0900
    491 HA        -63.8470  -14.2470  -19.4310 H        32 MET    0.0900
    492 HB1       -62.6080  -15.8840  -21.6970 H        32 MET   -0.0900
    493 HB2       -63.5330  -16.5280  -20.2860 H        32 MET   -0.2200
    494 HG1       -61.7640  -15.7370  -18.7570 H        32 MET    0.0900
    495 HG2       -60.8450  -15.0670  -20.1520 H        32 MET    0.0900
    496 HE1       -60.1160  -16.5530  -22.2410 H        32 MET    0.0900
    497 HE2       -61.5820  -17.5870  -22.3520 H        32 MET    0.5100
    498 HE3       -59.9460  -18.3420  -22.1910 H        32 MET   -0.5100
    499 N         -62.2590  -13.0710  -22.0560 N.am     33 ALA   -0.4700
    500 CA        -61.3020  -12.0670  -22.5040 C.3      33 ALA    0.3100
    501 C         -61.6770  -10.6710  -22.0250 C.2      33 ALA    0.0700
    502 O         -60.8360   -9.9410  -21.5090 O.2      33 ALA    0.0900
    503 CB        -61.1740  -12.0940  -24.0190 C.3      33 ALA   -0.2700
    504 HN        -62.6980  -13.6050  -22.7750 H        33 ALA    0.0900
    505 HA        -60.3500  -12.2820  -22.0420 H        33 ALA    0.0900
    506 HB1       -62.1580  -11.8830  -24.4900 H        33 ALA    0.0900
    507 HB2       -60.8300  -13.0970  -24.3520 H        33 ALA    0.5100
    508 HB3       -60.4490  -11.3210  -24.3510 H        33 ALA   -0.5100
    509 N         -62.9440  -10.2990  -22.1900 N.am     34 ILE   -0.4700
    510 CA        -63.4100   -9.0000  -21.7210 C.3      34 ILE    0.3100
    511 C         -63.0130   -8.7780  -20.2640 C.2      34 ILE    0.0700
    512 O         -62.4470   -7.7420  -19.9150 O.2      34 ILE    0.0900
    513 CB        -64.9330   -8.8580  -21.8580 C.3      34 ILE   -0.0900
    514 CG1       -65.3400   -8.9060  -23.3330 C.3      34 ILE    0.0900
    515 CG2       -65.3990   -7.5670  -21.2040 C.3      34 ILE   -0.2700
    516 CD        -66.8220   -8.7100  -23.5750 C.3      34 ILE    0.0900
    517 HN        -63.6200  -10.8820  -22.6340 H        34 ILE    0.0900
    518 HA        -62.9130   -8.2420  -22.3060 H        34 ILE    0.0900
    519 HB        -65.4300   -9.7220  -21.3670 H        34 ILE   -0.1800
    520 HG11      -65.0440   -9.8930  -23.7460 H        34 ILE    0.0900
    521 HG12      -64.7880   -8.1090  -23.8750 H        34 ILE    0.0900
    522 HG21      -64.9130   -6.6940  -21.6910 H        34 ILE   -0.2700
    523 HG22      -65.1270   -7.5690  -20.1260 H        34 ILE    0.0900
    524 HG23      -66.5010   -7.4640  -21.3110 H        34 ILE    0.0900
    525 HD1       -67.1100   -7.6600  -23.3550 H        34 ILE    0.0900
    526 HD2       -67.4060   -9.3840  -22.9130 H        34 ILE    0.5100
    527 HD3       -67.0630   -8.9290  -24.6370 H        34 ILE   -0.5100
    528 N         -63.2990   -9.7660  -19.4180 N.am     35 VAL   -0.4700
    529 CA        -62.9640   -9.6920  -18.0010 C.3      35 VAL    0.3100
    530 C         -61.4610   -9.5460  -17.7950 C.2      35 VAL    0.0700
    531 O         -61.0010   -8.6310  -17.1130 O.2      35 VAL    0.0900
    532 CB        -63.4450  -10.9470  -17.2460 C.3      35 VAL   -0.0900
    533 CG1       -63.3350  -10.7390  -15.7410 C.3      35 VAL    0.0900
    534 CG2       -64.8770  -11.2970  -17.6460 C.3      35 VAL   -0.2700
    535 HN        -63.7540  -10.6020  -19.7170 H        35 VAL    0.0900
    536 HA        -63.4360   -8.8090  -17.5950 H        35 VAL    0.0900
    537 HB        -62.8230  -11.8170  -17.5440 H        35 VAL    0.0900
    538 HG11      -63.9600   -9.8750  -15.4270 H        35 VAL   -0.2700
    539 HG12      -62.2800  -10.5310  -15.4630 H        35 VAL    0.0900
    540 HG13      -63.6910  -11.6460  -15.2060 H        35 VAL    0.0900
    541 HG21      -64.8750  -12.1200  -18.3930 H        35 VAL    0.0900
    542 HG22      -65.3710  -10.4110  -18.0980 H        35 VAL    0.5100
    543 HG23      -65.4490  -11.6300  -16.7540 H        35 VAL   -0.5100
    544 N         -60.6950  -10.4550  -18.3940 N.am     36 VAL   -0.4700
    545 CA        -59.2440  -10.4100  -18.3000 C.3      36 VAL    0.3100
    546 C         -58.7110   -9.0390  -18.6990 C.2      36 VAL    0.0700
    547 O         -57.8430   -8.4770  -18.0320 O.2      36 VAL    0.0900
    548 CB        -58.5940  -11.4760  -19.2010 C.3      36 VAL   -0.0900
    549 CG1       -57.1060  -11.2110  -19.3510 C.3      36 VAL    0.0900
    550 CG2       -58.8420  -12.8680  -18.6420 C.3      36 VAL   -0.2700
    551 HN        -61.0780  -11.2030  -18.9300 H        36 VAL    0.0900
    552 HA        -58.9730  -10.5790  -17.2680 H        36 VAL    0.0900
    553 HB        -59.0750  -11.4550  -20.2010 H        36 VAL    0.0900
    554 HG11      -56.6420  -11.0580  -18.3530 H        36 VAL   -0.2700
    555 HG12      -56.9440  -10.2960  -19.9610 H        36 VAL    0.0900
    556 HG13      -56.6140  -12.0790  -19.8400 H        36 VAL    0.0900
    557 HG21      -59.9330  -13.0680  -18.5860 H        36 VAL    0.0900
    558 HG22      -58.4150  -12.9470  -17.6200 H        36 VAL    0.5100
    559 HG23      -58.3740  -13.6290  -19.3020 H        36 VAL   -0.5100
    560 N         -59.2440   -8.4970  -19.7920 N.am     37 PHE   -0.4700
    561 CA        -58.7650   -7.2350  -20.3400 C.3      37 PHE    0.3100
    562 C         -59.1500   -6.0290  -19.4950 C.2      37 PHE    0.0700
    563 O         -58.3990   -5.0600  -19.4160 O.2      37 PHE    0.0900
    564 CB        -59.2480   -7.0570  -21.7790 C.3      37 PHE   -0.1800
    565 CG        -58.5510   -7.9540  -22.7560 C.ar     37 PHE    0.0900
    566 CD1       -57.2050   -8.2470  -22.6040 C.ar     37 PHE    0.0900
    567 CD2       -59.2360   -8.5090  -23.8230 C.ar     37 PHE    0.0000
    568 CE1       -56.5550   -9.0730  -23.5020 C.ar     37 PHE   -0.1150
    569 CE2       -58.5920   -9.3370  -24.7240 C.ar     37 PHE    0.1150
    570 CZ        -57.2530   -9.6210  -24.5630 C.ar     37 PHE   -0.1150
    571 HN        -59.9960   -8.9310  -20.2840 H        37 PHE    0.1150
    572 HA        -57.6870   -7.2430  -20.3040 H        37 PHE   -0.1150
    573 HB1       -59.0640   -6.0100  -22.1010 H        37 PHE    0.1150
    574 HB2       -60.3330   -7.2900  -21.8340 H        37 PHE   -0.1150
    575 HD1       -56.6580   -7.8270  -21.7720 H        37 PHE    0.1150
    576 HD2       -60.2860   -8.2940  -23.9530 H        37 PHE   -0.1150
    577 HE1       -55.5040   -9.2880  -23.3780 H        37 PHE    0.1150
    578 HE2       -59.1380   -9.7600  -25.5540 H        37 PHE    0.5100
    579 HZ        -56.7510  -10.2700  -25.2640 H        37 PHE   -0.5100
    580 N         -60.3180   -6.0830  -18.8630 N.am     38 ILE   -0.4700
    581 CA        -60.7250   -5.0230  -17.9490 C.3      38 ILE    0.3100
    582 C         -59.7640   -4.9480  -16.7640 C.2      38 ILE    0.0700
    583 O         -59.4240   -3.8610  -16.2970 O.2      38 ILE    0.0900
    584 CB        -62.1630   -5.2240  -17.4410 C.3      38 ILE   -0.0900
    585 CG1       -63.1640   -5.0500  -18.5850 C.3      38 ILE    0.0900
    586 CG2       -62.4760   -4.2410  -16.3200 C.3      38 ILE   -0.2700
    587 CD        -63.3420   -3.6130  -19.0270 C.3      38 ILE    0.0900
    588 HN        -60.9580   -6.8380  -18.9810 H        38 ILE    0.0900
    589 HA        -60.6490   -4.0850  -18.4780 H        38 ILE    0.0900
    590 HB        -62.2780   -6.2610  -17.0630 H        38 ILE   -0.1800
    591 HG11      -64.1490   -5.4420  -18.2550 H        38 ILE    0.0900
    592 HG12      -62.8120   -5.6450  -19.4540 H        38 ILE    0.0900
    593 HG21      -62.2000   -3.2090  -16.6270 H        38 ILE   -0.2700
    594 HG22      -61.8950   -4.5070  -15.4100 H        38 ILE    0.0900
    595 HG23      -63.5620   -4.2640  -16.0890 H        38 ILE    0.0900
    596 HD1       -62.3520   -3.1430  -19.2070 H        38 ILE    0.0900
    597 HD2       -63.8690   -3.0370  -18.2360 H        38 ILE    0.5100
    598 HD3       -63.9290   -3.5760  -19.9700 H        38 ILE   -0.5100
    599 N         -59.3230   -6.1110  -16.2880 N.am     39 LEU   -0.4700
    600 CA        -58.3550   -6.1900  -15.2000 C.3      39 LEU    0.3100
    601 C         -56.9860   -5.6600  -15.6260 C.2      39 LEU    0.0700
    602 O         -56.3370   -4.9170  -14.8900 O.2      39 LEU    0.0900
    603 CB        -58.2160   -7.6360  -14.7110 C.3      39 LEU   -0.1800
    604 CG        -59.2240   -8.1520  -13.6790 C.3      39 LEU    0.0900
    605 CD1       -60.6230   -7.6220  -13.9510 C.3      39 LEU    0.0900
    606 CD2       -59.2210   -9.6760  -13.6640 C.3      39 LEU   -0.0900
    607 HN        -59.6380   -6.9830  -16.6550 H        39 LEU    0.0900
    608 HA        -58.6970   -5.5530  -14.3980 H        39 LEU   -0.2700
    609 HB1       -57.2050   -7.7390  -14.2650 H        39 LEU    0.0900
    610 HB2       -58.2880   -8.2950  -15.6010 H        39 LEU    0.0900
    611 HG        -58.9040   -7.8290  -12.6650 H        39 LEU    0.0900
    612 HD11      -60.9650   -7.9450  -14.9580 H        39 LEU   -0.2700
    613 HD12      -60.6200   -6.5120  -13.9160 H        39 LEU    0.0900
    614 HD13      -61.3310   -8.0180  -13.1920 H        39 LEU    0.0900
    615 HD21      -58.2100  -10.0540  -13.3980 H        39 LEU    0.0900
    616 HD22      -59.4930  -10.0660  -14.6680 H        39 LEU    0.5100
    617 HD23      -59.9490  -10.0480  -12.9100 H        39 LEU   -0.5100
    618 N         -56.5360   -6.0100  -16.8200 N.am     40 LYS   -0.4700
    619 CA        -55.2450   -5.5260  -17.2910 C.3      40 LYS    0.3100
    620 C         -55.2080   -4.0030  -17.4330 C.2      40 LYS    0.0700
    621 O         -54.1910   -3.3640  -17.1820 O.2      40 LYS    0.0900
    622 CB        -54.8820   -6.1860  -18.6220 C.3      40 LYS   -0.1800
    623 CG        -54.0890   -7.4690  -18.4760 C.3      40 LYS    0.0900
    624 CD        -54.1140   -8.2780  -19.7580 C.3      40 LYS    0.0900
    625 CE        -52.9880   -9.2940  -19.7910 C.3      40 LYS   -0.1800
    626 NZ        -51.8290   -8.8030  -20.5850 N.4      40 LYS    0.0900
    627 HN        -57.0460   -6.6040  -17.4370 H        40 LYS    0.0900
    628 HA        -54.5040   -5.7620  -16.5410 H        40 LYS   -0.1800
    629 HB1       -54.2820   -5.4670  -19.2190 H        40 LYS    0.0900
    630 HB2       -55.8210   -6.4140  -19.1690 H        40 LYS    0.0900
    631 HG1       -54.5230   -8.0750  -17.6530 H        40 LYS    0.2100
    632 HG2       -53.0360   -7.2190  -18.2220 H        40 LYS    0.0500
    633 HD1       -54.0100   -7.5910  -20.6250 H        40 LYS    0.0500
    634 HD2       -55.0860   -8.8090  -19.8350 H        40 LYS   -0.3000
    635 HE1       -53.3450  -10.2360  -20.2600 H        40 LYS    0.3300
    636 HE2       -52.6300   -9.4940  -18.7580 H        40 LYS    0.3300
    637 HZ1       -51.4660   -7.9250  -20.1630 H        40 LYS    0.3300
    638 HZ2       -52.1320   -8.6190  -21.5620 H        40 LYS    0.5100
    639 HZ3       -51.0790   -9.5240  -20.5860 H        40 LYS   -0.5100
    640 N         -56.3350   -3.4470  -17.8610 N.am     41 MET   -0.4700
    641 CA        -56.4750   -2.0590  -18.2960 C.3      41 MET    0.3100
    642 C         -55.6040   -1.0710  -17.5260 C.2      41 MET    0.0700
    643 O         -55.2480   -0.0180  -18.0540 O.2      41 MET    0.0900
    644 CB        -57.9430   -1.6210  -18.2370 C.3      41 MET   -0.1800
    645 CG        -58.3040   -0.5240  -19.2270 C.3      41 MET    0.0900
    646 SD        -58.3710   -1.1020  -20.9360 S.3      41 MET    0.0900
    647 CE        -59.6340   -2.3650  -20.8120 C.3      41 MET   -0.1400
    648 HN        -57.1750   -3.9790  -17.9080 H        41 MET    0.0900
    649 HA        -56.1020   -1.9850  -19.3060 H        41 MET    0.0900
    650 HB1       -58.1580   -1.2530  -17.2110 H        41 MET   -0.0900
    651 HB2       -58.5810   -2.5060  -18.4440 H        41 MET   -0.2200
    652 HG1       -57.5480    0.2850  -19.1430 H        41 MET    0.0900
    653 HG2       -59.2940   -0.1080  -18.9420 H        41 MET    0.0900
    654 HE1       -60.5980   -1.9390  -20.4600 H        41 MET    0.0900
    655 HE2       -59.3220   -3.1500  -20.0890 H        41 MET    0.5100
    656 HE3       -59.8070   -2.8340  -21.8040 H        41 MET   -0.5100
    657 N         -55.3200   -1.3580  -16.2540 N.am     42 LYS   -0.4700
    658 CA        -54.4230   -0.5170  -15.4530 C.3      42 LYS    0.3100
    659 C         -52.9650   -0.4520  -15.9160 C.2      42 LYS    0.0700
    660 O         -52.2210    0.3800  -15.4290 O.2      42 LYS    0.0900
    661 CB        -54.4700   -0.9070  -13.9690 C.3      42 LYS   -0.1800
    662 CG        -55.8070   -0.6160  -13.3080 C.3      42 LYS    0.0900
    663 CD        -55.8110   -1.0430  -11.8460 C.3      42 LYS    0.0900
    664 CE        -57.1360   -0.7350  -11.1660 C.3      42 LYS   -0.1800
    665 NZ        -57.1420   -1.1750   -9.7440 N.4      42 LYS    0.0900
    666 HN        -55.7020   -2.1550  -15.7940 H        42 LYS    0.0900
    667 HA        -54.7340    0.5100  -15.5780 H        42 LYS   -0.1800
    668 HB1       -53.6790   -0.3450  -13.4300 H        42 LYS    0.0900
    669 HB2       -54.2610   -1.9950  -13.8820 H        42 LYS    0.0900
    670 HG1       -56.6070   -1.1640  -13.8500 H        42 LYS    0.2100
    671 HG2       -56.0140    0.4740  -13.3690 H        42 LYS    0.0500
    672 HD1       -54.9980   -0.5070  -11.3110 H        42 LYS    0.0500
    673 HD2       -55.6200   -2.1350  -11.7880 H        42 LYS   -0.3000
    674 HE1       -57.9590   -1.2690  -11.6880 H        42 LYS    0.3300
    675 HE2       -57.3210    0.3600  -11.1820 H        42 LYS    0.3300
    676 HZ1       -56.3870   -0.6830   -9.2260 H        42 LYS    0.3300
    677 HZ2       -56.9810   -2.2020   -9.6990 H        42 LYS    0.5100
    678 HZ3       -58.0610   -0.9490   -9.3150 H        42 LYS   -0.5100
    679 N         -52.5500   -1.3180  -16.8380 N.am     43 VAL   -0.4700
    680 CA        -51.1810   -1.2820  -17.3630 C.3      43 VAL    0.3100
    681 C         -51.0030   -0.2820  -18.5170 C.2      43 VAL    0.0700
    682 O         -49.8850   -0.0370  -18.9860 O.2      43 VAL    0.0900
    683 CB        -50.6880   -2.6720  -17.8330 C.3      43 VAL   -0.0900
    684 CG1       -50.6200   -3.6350  -16.6620 C.3      43 VAL    0.0900
    685 CG2       -51.5710   -3.2200  -18.9780 C.3      43 VAL   -0.2700
    686 HN        -53.1470   -2.0250  -17.2100 H        43 VAL    0.0900
    687 HA        -50.5400   -0.9120  -16.5780 H        43 VAL    0.0900
    688 HB        -49.6790   -2.5710  -18.2850 H        43 VAL    0.0900
    689 HG11      -51.6260   -3.7520  -16.2040 H        43 VAL   -0.2700
    690 HG12      -49.9230   -3.2440  -15.8910 H        43 VAL    0.0900
    691 HG13      -50.2720   -4.6300  -17.0120 H        43 VAL    0.0900
    692 HG21      -51.4030   -2.6310  -19.9050 H        43 VAL    0.0900
    693 HG22      -52.6440   -3.1440  -18.6980 H        43 VAL    0.5100
    694 HG23      -51.3120   -4.2810  -19.1800 H        43 VAL   -0.5100
    695 N         -52.1130    0.2860  -18.9820 N.am     44 LYS   -0.4700
    696 CA        -52.0510    1.3680  -19.9530 C.3      44 LYS    0.3100
    697 C         -51.4350    0.9470  -21.2900 C.2      44 LYS    0.0700
    698 O         -50.8610    1.7760  -21.9920 O.2      44 LYS    0.0900
    699 CB        -51.2670    2.5640  -19.3820 C.3      44 LYS   -0.1800
    700 CG        -51.7910    3.1150  -18.0620 C.3      44 LYS    0.0900
    701 CD        -53.3110    3.1520  -18.0270 C.3      44 LYS    0.0900
    702 CE        -53.8160    3.7380  -16.7080 C.3      44 LYS   -0.1800
    703 NZ        -55.3020    3.6520  -16.5460 N.4      44 LYS    0.0900
    704 HN        -53.0230    0.0020  -18.6900 H        44 LYS    0.0900
    705 HA        -53.0630    1.6600  -20.1920 H        44 LYS   -0.1800
    706 HB1       -51.2910    3.3830  -20.1310 H        44 LYS    0.0900
    707 HB2       -50.2140    2.2470  -19.2300 H        44 LYS    0.0900
    708 HG1       -51.4010    4.1450  -17.9190 H        44 LYS    0.2100
    709 HG2       -51.4250    2.4740  -17.2320 H        44 LYS    0.0500
    710 HD1       -53.7040    2.1190  -18.1430 H        44 LYS    0.0500
    711 HD2       -53.6810    3.7740  -18.8690 H        44 LYS   -0.3000
    712 HE1       -53.5390    4.8120  -16.6540 H        44 LYS    0.3300
    713 HE2       -53.3600    3.1830  -15.8600 H        44 LYS    0.3300
    714 HZ1       -55.6160    2.6810  -16.7450 H        44 LYS    0.3300
    715 HZ2       -55.7610    4.3090  -17.2090 H        44 LYS    0.5100
    716 HZ3       -55.5600    3.9080  -15.5710 H        44 LYS   -0.5100
    717 N         -51.5600   -0.3260  -21.6610 N.am     45 LYS   -0.4700
    718 CA        -51.0960   -0.7690  -22.9770 C.3      45 LYS    0.3100
    719 C         -52.1880   -0.6330  -24.0480 C.2      45 LYS    0.0700
    720 O         -53.3340   -1.0320  -23.8290 O.2      45 LYS    0.0900
    721 CB        -50.5760   -2.2070  -22.9130 C.3      45 LYS   -0.1800
    722 CG        -49.3960   -2.4020  -21.9770 C.3      45 LYS    0.0900
    723 CD        -48.2070   -3.0280  -22.6970 C.3      45 LYS    0.0900
    724 CE        -48.5620   -4.3880  -23.2990 C.3      45 LYS   -0.1800
    725 NZ        -47.3490   -5.1320  -23.7670 N.4      45 LYS    0.0900
    726 HN        -51.9650   -1.0200  -21.0730 H        45 LYS    0.0900
    727 HA        -50.3110   -0.1000  -23.2960 H        45 LYS   -0.1800
    728 HB1       -50.2670   -2.5130  -23.9360 H        45 LYS    0.0900
    729 HB2       -51.4040   -2.8650  -22.5760 H        45 LYS    0.0900
    730 HG1       -49.7020   -3.0630  -21.1390 H        45 LYS    0.2100
    731 HG2       -49.0920   -1.4160  -21.5650 H        45 LYS    0.0500
    732 HD1       -47.3730   -3.1570  -21.9760 H        45 LYS    0.0500
    733 HD2       -47.8770   -2.3480  -23.5110 H        45 LYS   -0.3000
    734 HE1       -49.2280   -4.2470  -24.1770 H        45 LYS    0.3300
    735 HE2       -49.0660   -5.0150  -22.5330 H        45 LYS    0.3300
    736 HZ1       -46.7080   -5.2920  -22.9640 H        45 LYS    0.3300
    737 HZ2       -46.8600   -4.5750  -24.4950 H        45 LYS    0.5100
    738 HZ3       -47.6370   -6.0480  -24.1670 H        45 LYS   -0.5100
    739 N         -51.8410   -0.0640  -25.2130 N.am     46 PRO   -0.2900
    740 CA        -52.8650    0.2140  -26.2310 C.3      46 PRO    0.0000
    741 C         -53.4780   -1.0650  -26.7860 C.2      46 PRO    0.0900
    742 O         -54.6630   -1.0910  -27.0970 O.2      46 PRO    0.0900
    743 CB        -52.0840    0.9490  -27.3300 C.3      46 PRO    0.0200
    744 CG        -50.8920    1.5050  -26.6410 C.3      46 PRO    0.0900
    745 CD        -50.5230    0.4480  -25.6190 C.3      46 PRO   -0.1800
    746 HA        -53.6780    0.7780  -25.8020 H        46 PRO    0.0900
    747 HB1       -52.6990    1.7610  -27.7730 H        46 PRO    0.0900
    748 HB2       -51.7820    0.2460  -28.1350 H        46 PRO   -0.1800
    749 HG1       -50.0600    1.6690  -27.3590 H        46 PRO    0.0900
    750 HG2       -51.1350    2.4690  -26.1460 H        46 PRO    0.0900
    751 HD1       -49.9140   -0.3650  -26.0650 H        46 PRO    0.5100
    752 HD2       -49.9950    0.8850  -24.7460 H        46 PRO   -0.5100
    753 N         -52.6850   -2.1250  -26.9000 N.am     47 ALA   -0.4700
    754 CA        -53.1790   -3.3680  -27.4760 C.3      47 ALA    0.3100
    755 C         -54.3250   -3.9020  -26.6230 C.2      47 ALA    0.0700
    756 O         -55.2830   -4.4930  -27.1300 O.2      47 ALA    0.0900
    757 CB        -52.0540   -4.4010  -27.5690 C.3      47 ALA   -0.2700
    758 HN        -51.7340   -2.1180  -26.6030 H        47 ALA    0.0900
    759 HA        -53.5690   -3.1500  -28.4600 H        47 ALA    0.0900
    760 HB1       -51.6490   -4.6160  -26.5560 H        47 ALA    0.0900
    761 HB2       -51.2310   -4.0090  -28.2040 H        47 ALA    0.5100
    762 HB3       -52.4440   -5.3470  -28.0020 H        47 ALA   -0.5100
    763 N         -54.2190   -3.6840  -25.3150 N.am     48 VAL   -0.4700
    764 CA        -55.2620   -4.1140  -24.4000 C.3      48 VAL    0.3100
    765 C         -56.5860   -3.4320  -24.7100 C.2      48 VAL    0.0700
    766 O         -57.6360   -4.0610  -24.6500 O.2      48 VAL    0.0900
    767 CB        -54.8400   -3.9300  -22.9170 C.3      48 VAL   -0.0900
    768 CG1       -56.0020   -4.2020  -22.0040 C.3      48 VAL    0.0900
    769 CG2       -53.6760   -4.8770  -22.5810 C.3      48 VAL   -0.2700
    770 HN        -53.4320   -3.2250  -24.9100 H        48 VAL    0.0900
    771 HA        -55.4670   -5.1550  -24.6000 H        48 VAL    0.0900
    772 HB        -54.4830   -2.8890  -22.7610 H        48 VAL    0.0900
    773 HG11      -56.4750   -5.1710  -22.2690 H        48 VAL   -0.2700
    774 HG12      -56.7590   -3.3960  -22.1080 H        48 VAL    0.0900
    775 HG13      -55.6510   -4.2520  -20.9510 H        48 VAL    0.0900
    776 HG21      -52.8040   -4.6570  -23.2330 H        48 VAL    0.0900
    777 HG22      -53.9860   -5.9310  -22.7480 H        48 VAL    0.5100
    778 HG23      -53.3700   -4.7400  -21.5220 H        48 VAL   -0.5100
    779 N         -56.5530   -2.1550  -25.0750 N.am     49 VAL   -0.4700
    780 CA        -57.7820   -1.4830  -25.4890 C.3      49 VAL    0.3100
    781 C         -58.3350   -2.1300  -26.7520 C.2      49 VAL    0.0700
    782 O         -59.5130   -2.5100  -26.8070 O.2      49 VAL    0.0900
    783 CB        -57.5480   -0.0070  -25.7980 C.3      49 VAL   -0.0900
    784 CG1       -58.8640    0.7000  -26.0330 C.3      49 VAL    0.0900
    785 CG2       -56.8180    0.6280  -24.6470 C.3      49 VAL   -0.2700
    786 HN        -55.7160   -1.6140  -25.0820 H        49 VAL    0.0900
    787 HA        -58.4980   -1.5860  -24.6880 H        49 VAL    0.0900
    788 HB        -56.9150    0.0850  -26.7050 H        49 VAL    0.0900
    789 HG11      -59.5720    0.4720  -25.2070 H        49 VAL   -0.2700
    790 HG12      -59.3120    0.3550  -26.9890 H        49 VAL    0.0900
    791 HG13      -58.7020    1.7980  -26.0690 H        49 VAL    0.0900
    792 HG21      -55.7730    0.2530  -24.6050 H        49 VAL    0.0900
    793 HG22      -57.3240    0.3740  -23.6900 H        49 VAL    0.5100
    794 HG23      -56.7940    1.7310  -24.7760 H        49 VAL   -0.5100
    795 N         -57.4840   -2.2530  -27.7740 N.am     50 TYR   -0.4700
    796 CA        -57.9300   -2.8190  -29.0420 C.3      50 TYR    0.3100
    797 C         -58.5290   -4.1920  -28.8270 C.2      50 TYR    0.0700
    798 O         -59.5920   -4.4650  -29.3680 O.2      50 TYR    0.0900
    799 CB        -56.7870   -2.9190  -30.0520 C.3      50 TYR   -0.1800
    800 CG        -56.0890   -1.6100  -30.3520 C.ar     50 TYR    0.0900
    801 CD1       -56.8060   -0.4130  -30.4850 C.ar     50 TYR    0.0900
    802 CD2       -54.7120   -1.5740  -30.5100 C.ar     50 TYR    0.0000
    803 CE1       -56.1590    0.7820  -30.7630 C.ar     50 TYR   -0.1150
    804 CE2       -54.0590   -0.3930  -30.7960 C.ar     50 TYR    0.1150
    805 CZ        -54.7790    0.7820  -30.9170 C.ar     50 TYR   -0.1150
    806 OH        -54.0870    1.9430  -31.1920 O.3      50 TYR    0.1150
    807 HN        -56.5290   -1.9720  -27.7190 H        50 TYR    0.1100
    808 HA        -58.7100   -2.1820  -29.4290 H        50 TYR   -0.5400
    809 HB1       -57.1880   -3.3000  -31.0150 H        50 TYR    0.4300
    810 HB2       -56.0150   -3.6140  -29.6570 H        50 TYR   -0.1150
    811 HD1       -57.8800   -0.4200  -30.3680 H        50 TYR    0.1150
    812 HD2       -54.1420   -2.4850  -30.4080 H        50 TYR   -0.1150
    813 HE1       -56.7210    1.7010  -30.8580 H        50 TYR    0.1150
    814 HE2       -52.9870   -0.3870  -30.9270 H        50 TYR    0.5100
    815 HH        -53.1840    1.7050  -31.4140 H        50 TYR   -0.5100
    816 N         -57.8660   -5.0500  -28.0400 N.am     51 MET   -0.4700
    817 CA        -58.3520   -6.4220  -27.8750 C.3      51 MET    0.3100
    818 C         -59.6540   -6.4780  -27.0720 C.2      51 MET    0.0700
    819 O         -60.4870   -7.3480  -27.2790 O.2      51 MET    0.0900
    820 CB        -57.2620   -7.3330  -27.2880 C.3      51 MET   -0.1800
    821 CG        -56.1510   -7.5760  -28.2850 C.3      51 MET    0.0900
    822 SD        -54.8500   -8.6610  -27.6980 S.3      51 MET    0.0900
    823 CE        -54.3560   -7.8340  -26.1910 C.3      51 MET   -0.1400
    824 HN        -57.0360   -4.8020  -27.5460 H        51 MET    0.0900
    825 HA        -58.6570   -6.7850  -28.8450 H        51 MET    0.0900
    826 HB1       -57.7160   -8.3060  -27.0040 H        51 MET   -0.0900
    827 HB2       -56.8390   -6.8550  -26.3800 H        51 MET   -0.2200
    828 HG1       -55.7080   -6.5930  -28.5510 H        51 MET    0.0900
    829 HG2       -56.6010   -8.0150  -29.1990 H        51 MET    0.0900
    830 HE1       -55.2030   -7.7560  -25.4770 H        51 MET    0.0900
    831 HE2       -54.0010   -6.8050  -26.4160 H        51 MET    0.5100
    832 HE3       -53.5380   -8.3990  -25.6930 H        51 MET   -0.5100
    833 N         -59.8440   -5.5100  -26.1810 N.am     52 LEU   -0.4700
    834 CA        -61.0920   -5.4010  -25.4400 C.3      52 LEU    0.3100
    835 C         -62.2430   -5.0350  -26.3620 C.2      52 LEU    0.0700
    836 O         -63.3410   -5.5840  -26.2500 O.2      52 LEU    0.0900
    837 CB        -60.9750   -4.3620  -24.3280 C.3      52 LEU   -0.1800
    838 CG        -62.3300   -4.0800  -23.6890 C.3      52 LEU    0.0900
    839 CD1       -62.8830   -5.3710  -23.0490 C.3      52 LEU    0.0900
    840 CD2       -62.2200   -2.9710  -22.6720 C.3      52 LEU   -0.0900
    841 HN        -59.1490   -4.8250  -25.9800 H        52 LEU    0.0900
    842 HA        -61.3180   -6.3710  -25.0230 H        52 LEU   -0.2700
    843 HB1       -60.5690   -3.4190  -24.7530 H        52 LEU    0.0900
    844 HB2       -60.2760   -4.7370  -23.5510 H        52 LEU    0.0900
    845 HG        -63.0380   -3.7170  -24.4630 H        52 LEU    0.0900
    846 HD11      -62.1830   -5.7390  -22.2680 H        52 LEU   -0.2700
    847 HD12      -62.9970   -6.1590  -23.8240 H        52 LEU    0.0900
    848 HD13      -63.8670   -5.1660  -22.5760 H        52 LEU    0.0900
    849 HD21      -61.5430   -2.1740  -23.0470 H        52 LEU    0.0900
    850 HD22      -61.8060   -3.3690  -21.7200 H        52 LEU    0.5100
    851 HD23      -63.2210   -2.5260  -22.4870 H        52 LEU   -0.5100
    852 N         -62.0020   -4.0900  -27.2700 N.am     53 HSE   -0.4700
    853 CA        -63.0050   -3.7110  -28.2530 C.3      53 HSE    0.3100
    854 C         -63.3110   -4.8590  -29.2060 C.2      53 HSE    0.0700
    855 O         -64.4580   -5.0720  -29.5900 O.2      53 HSE    0.0900
    856 CB        -62.5590   -2.4710  -29.0280 C.3      53 HSE   -0.0800
    857 CG        -62.7910   -1.1870  -28.2910 C.ar     53 HSE    0.0900
    858 CD2       -62.0560   -0.5630  -27.3430 C.ar     53 HSE    0.0900
    859 ND1       -63.9040   -0.4040  -28.5030 N.ar     53 HSE   -0.7000
    860 CE1       -63.8410    0.6560  -27.7150 C.ar     53 HSE    0.2200
    861 NE2       -62.7320    0.5860  -27.0030 N.ar     53 HSE    0.2500
    862 HN        -61.1320   -3.6050  -27.3160 H        53 HSE    0.1300
    863 HA        -63.9280   -3.5140  -27.7290 H        53 HSE   -0.3600
    864 HB1       -63.1190   -2.4290  -29.9860 H        53 HSE    0.3200
    865 HB2       -61.4730   -2.5570  -29.2440 H        53 HSE   -0.0500
    866 HD2       -61.1140   -0.8560  -26.8970 H        53 HSE    0.0900
    867 HE1       -64.5670    1.4650  -27.6460 H        53 HSE    0.5100
    868 HE2       -62.4210    1.2510  -26.3240 H        53 HSE   -0.5100
    869 N         -62.2750   -5.6030  -29.5870 N.am     54 LEU   -0.4700
    870 CA        -62.4410   -6.7630  -30.4550 C.3      54 LEU    0.3100
    871 C         -63.2860   -7.8470  -29.7820 C.2      54 LEU    0.0700
    872 O         -64.2200   -8.3770  -30.3790 O.2      54 LEU    0.0900
    873 CB        -61.0700   -7.3220  -30.8520 C.3      54 LEU   -0.1800
    874 CG        -61.0250   -8.4970  -31.8310 C.3      54 LEU    0.0900
    875 CD1       -61.7840   -8.1730  -33.1020 C.3      54 LEU    0.0900
    876 CD2       -59.5890   -8.8620  -32.1540 C.3      54 LEU   -0.0900
    877 HN        -61.3430   -5.4000  -29.2990 H        54 LEU    0.0900
    878 HA        -62.9910   -6.4530  -31.3320 H        54 LEU   -0.2700
    879 HB1       -60.5630   -7.6480  -29.9200 H        54 LEU    0.0900
    880 HB2       -60.4920   -6.4910  -31.3060 H        54 LEU    0.0900
    881 HG        -61.4780   -9.3910  -31.3520 H        54 LEU    0.0900
    882 HD11      -61.3360   -7.2850  -33.5990 H        54 LEU   -0.2700
    883 HD12      -62.8450   -7.9460  -32.8620 H        54 LEU    0.0900
    884 HD13      -61.7350   -9.0330  -33.8040 H        54 LEU    0.0900
    885 HD21      -59.0030   -8.9760  -31.2170 H        54 LEU    0.0900
    886 HD22      -59.1230   -8.0610  -32.7670 H        54 LEU    0.5100
    887 HD23      -59.5580   -9.8240  -32.7110 H        54 LEU   -0.5100
    888 N         -62.9600   -8.1650  -28.5300 N.am     55 ALA   -0.4700
    889 CA        -63.7030   -9.1730  -27.7830 C.3      55 ALA    0.3100
    890 C         -65.1420   -8.7340  -27.5690 C.2      55 ALA    0.0700
    891 O         -66.0730   -9.5370  -27.6630 O.2      55 ALA    0.0900
    892 CB        -63.0270   -9.4570  -26.4430 C.3      55 ALA   -0.2700
    893 HN        -62.2010   -7.7320  -28.0510 H        55 ALA    0.0900
    894 HA        -63.7420  -10.0700  -28.3810 H        55 ALA    0.0900
    895 HB1       -62.9810   -8.5290  -25.8340 H        55 ALA    0.0900
    896 HB2       -61.9920   -9.8220  -26.6110 H        55 ALA    0.5100
    897 HB3       -63.6060  -10.2210  -25.8820 H        55 ALA   -0.5100
    898 N         -65.3280   -7.4480  -27.2760 N.am     56 THR   -0.4700
    899 CA        -66.6670   -6.9080  -27.0920 C.3      56 THR    0.3100
    900 C         -67.4860   -7.0090  -28.3740 C.2      56 THR    0.0700
    901 O         -68.6720   -7.3360  -28.3370 O.2      56 THR    0.0900
    902 CB        -66.6290   -5.4460  -26.6230 C.3      56 THR    0.1400
    903 CG2       -68.0390   -4.8890  -26.5100 C.3      56 THR    0.0900
    904 OG1       -65.9950   -5.3770  -25.3430 O.3      56 THR   -0.6600
    905 HN        -64.5700   -6.8080  -27.1700 H        56 THR    0.4300
    906 HA        -67.1720   -7.5180  -26.3590 H        56 THR   -0.2700
    907 HB        -66.0540   -4.8290  -27.3470 H        56 THR    0.0900
    908 HG1       -65.0670   -5.5730  -25.4960 H        56 THR    0.0900
    909 HG21      -68.6780   -5.5820  -25.9200 H        56 THR    0.0900
    910 HG22      -68.4830   -4.7720  -27.5220 H        56 THR    0.5100
    911 HG23      -68.0170   -3.9040  -25.9950 H        56 THR   -0.5100
    912 N         -66.8490   -6.7360  -29.5110 N.am     57 ALA   -0.4700
    913 CA        -67.5350   -6.8080  -30.7980 C.3      57 ALA    0.3100
    914 C         -67.9650   -8.2340  -31.1240 C.2      57 ALA    0.0700
    915 O         -69.0440   -8.4610  -31.6700 O.2      57 ALA    0.0900
    916 CB        -66.6510   -6.2490  -31.9120 C.3      57 ALA   -0.2700
    917 HN        -65.8870   -6.4760  -29.5370 H        57 ALA    0.0900
    918 HA        -68.4500   -6.2370  -30.7220 H        57 ALA    0.0900
    919 HB1       -65.7980   -6.9340  -32.1020 H        57 ALA    0.0900
    920 HB2       -66.2500   -5.2570  -31.6130 H        57 ALA    0.5100
    921 HB3       -67.2410   -6.1480  -32.8480 H        57 ALA   -0.5100
    922 N         -67.1070   -9.1950  -30.7930 N.am     58 ASP   -0.4700
    923 CA        -67.3980  -10.5990  -31.0340 C.3      58 ASP    0.3100
    924 C         -68.5550  -11.0650  -30.1600 C.2      58 ASP    0.0700
    925 O         -69.4370  -11.7950  -30.6100 O.2      58 ASP    0.0900
    926 CB        -66.1600  -11.4530  -30.7530 C.3      58 ASP   -0.2800
    927 CG        -65.0860  -11.2900  -31.8080 C.2      58 ASP    0.0900
    928 OD1       -65.2730  -10.4810  -32.7450 O.co2    58 ASP    0.0900
    929 OD2       -64.0550  -11.9860  -31.6970 O.co2    58 ASP    0.6200
    930 HN        -66.2280   -8.9980  -30.3680 H        58 ASP   -0.7600
    931 HA        -67.7050  -10.7070  -32.0630 H        58 ASP   -0.7600
    932 HB1       -66.4600  -12.5220  -30.7170 H        58 ASP    0.5100
    933 HB2       -65.7370  -11.1600  -29.7690 H        58 ASP   -0.5100
    934 N         -68.5490  -10.6370  -28.9010 N.am     59 VAL   -0.4700
    935 CA        -69.5740  -11.0350  -27.9460 C.3      59 VAL    0.3100
    936 C         -70.9420  -10.4980  -28.3410 C.2      59 VAL    0.0700
    937 O         -71.9370  -11.2160  -28.2730 O.2      59 VAL    0.0900
    938 CB        -69.2280  -10.5710  -26.5180 C.3      59 VAL   -0.0900
    939 CG1       -70.4620  -10.5880  -25.6330 C.3      59 VAL    0.0900
    940 CG2       -68.1240  -11.4360  -25.9340 C.3      59 VAL   -0.2700
    941 HN        -67.8420  -10.0250  -28.5540 H        59 VAL    0.0900
    942 HA        -69.6540  -12.1110  -27.9760 H        59 VAL    0.0900
    943 HB        -68.8190   -9.5380  -26.5570 H        59 VAL    0.0900
    944 HG11      -70.9790  -11.5680  -25.7210 H        59 VAL   -0.2700
    945 HG12      -71.1640   -9.7880  -25.9480 H        59 VAL    0.0900
    946 HG13      -70.1690  -10.4360  -24.5730 H        59 VAL    0.0900
    947 HG21      -67.1630  -11.2300  -26.4520 H        59 VAL    0.0900
    948 HG22      -68.3760  -12.5100  -26.0670 H        59 VAL    0.5100
    949 HG23      -68.0000  -11.2130  -24.8530 H        59 VAL   -0.5100
    950 N         -70.9850   -9.2340  -28.7620 N.am     60 LEU   -0.4700
    951 CA        -72.2320   -8.6040  -29.1720 C.3      60 LEU    0.3100
    952 C         -72.8100   -9.2680  -30.4190 C.2      60 LEU    0.0700
    953 O         -74.0120   -9.5200  -30.4990 O.2      60 LEU    0.0900
    954 CB        -72.0300   -7.1060  -29.4170 C.3      60 LEU   -0.1800
    955 CG        -71.7360   -6.2500  -28.1830 C.3      60 LEU    0.0900
    956 CD1       -71.3900   -4.8260  -28.5870 C.3      60 LEU    0.0900
    957 CD2       -72.9170   -6.2660  -27.2260 C.3      60 LEU   -0.0900
    958 HN        -70.1690   -8.6640  -28.8130 H        60 LEU    0.0900
    959 HA        -72.9590   -8.7610  -28.3900 H        60 LEU   -0.2700
    960 HB1       -72.9530   -6.7110  -29.8920 H        60 LEU    0.0900
    961 HB2       -71.1820   -6.9880  -30.1230 H        60 LEU    0.0900
    962 HG        -70.8830   -6.6920  -27.6240 H        60 LEU    0.0900
    963 HD11      -72.2380   -4.3700  -29.1400 H        60 LEU   -0.2700
    964 HD12      -70.4960   -4.8270  -29.2470 H        60 LEU    0.0900
    965 HD13      -71.1850   -4.2150  -27.6820 H        60 LEU    0.0900
    966 HD21      -73.1270   -7.3050  -26.8940 H        60 LEU    0.0900
    967 HD22      -73.8210   -5.8670  -27.7350 H        60 LEU    0.5100
    968 HD23      -72.6870   -5.6480  -26.3320 H        60 LEU   -0.5100
    969 N         -71.9510   -9.5530  -31.3930 N.am     61 PHE   -0.4700
    970 CA        -72.3950  -10.1950  -32.6230 C.3      61 PHE    0.3100
    971 C         -72.8510  -11.6310  -32.3990 C.2      61 PHE    0.0700
    972 O         -73.9460  -12.0140  -32.8030 O.2      61 PHE    0.0900
    973 CB        -71.2860  -10.1540  -33.6720 C.3      61 PHE   -0.1800
    974 CG        -71.5180  -11.0730  -34.8340 C.ar     61 PHE    0.0900
    975 CD1       -72.6530  -10.9530  -35.6110 C.ar     61 PHE    0.0900
    976 CD2       -70.5920  -12.0530  -35.1520 C.ar     61 PHE    0.0000
    977 CE1       -72.8660  -11.7990  -36.6830 C.ar     61 PHE   -0.1150
    978 CE2       -70.7950  -12.8990  -36.2240 C.ar     61 PHE    0.1150
    979 CZ        -71.9320  -12.7740  -36.9900 C.ar     61 PHE   -0.1150
    980 HN        -70.9780   -9.3470  -31.3260 H        61 PHE    0.1150
    981 HA        -73.2690   -9.6690  -32.9790 H        61 PHE   -0.1150
    982 HB1       -70.3260  -10.4540  -33.2010 H        61 PHE    0.1150
    983 HB2       -71.2050   -9.1230  -34.0800 H        61 PHE   -0.1150
    984 HD1       -73.3810  -10.1900  -35.3790 H        61 PHE    0.1150
    985 HD2       -69.6980  -12.1550  -34.5540 H        61 PHE   -0.1150
    986 HE1       -73.7590  -11.6990  -37.2820 H        61 PHE    0.1150
    987 HE2       -70.0640  -13.6590  -36.4600 H        61 PHE    0.5100
    988 HZ        -72.0960  -13.4340  -37.8280 H        61 PHE   -0.5100
    989 N         -72.0130  -12.4300  -31.7470 N.am     62 VAL   -0.4700
    990 CA        -72.3350  -13.8320  -31.5220 C.3      62 VAL    0.3100
    991 C         -73.6130  -13.9850  -30.7050 C.2      62 VAL    0.0700
    992 O         -74.3220  -14.9830  -30.8230 O.2      62 VAL    0.0900
    993 CB        -71.1770  -14.5800  -30.8460 C.3      62 VAL   -0.0900
    994 CG1       -71.6080  -15.9800  -30.4440 C.3      62 VAL    0.0900
    995 CG2       -69.9770  -14.6290  -31.7790 C.3      62 VAL   -0.2700
    996 HN        -71.1380  -12.1120  -31.3890 H        62 VAL    0.0900
    997 HA        -72.5540  -14.2780  -32.4800 H        62 VAL    0.0900
    998 HB        -70.8550  -14.0200  -29.9410 H        62 VAL    0.0900
    999 HG11      -72.0920  -16.4920  -31.3030 H        62 VAL   -0.2700
   1000 HG12      -72.3370  -15.9270  -29.6070 H        62 VAL    0.0900
   1001 HG13      -70.7220  -16.5740  -30.1300 H        62 VAL    0.0900
   1002 HG21      -69.7570  -13.6130  -32.1710 H        62 VAL    0.0900
   1003 HG22      -70.1930  -15.3000  -32.6380 H        62 VAL    0.5100
   1004 HG23      -69.0850  -14.9980  -31.2310 H        62 VAL   -0.5100
   1005 N         -73.9070  -12.9900  -29.8710 N.am     63 SER   -0.4700
   1006 CA        -75.1100  -13.0340  -29.0500 C.3      63 SER    0.3100
   1007 C         -76.3000  -12.8810  -29.8980 C.2      63 SER    0.0700
   1008 O         -77.2650  -13.3220  -29.2860 O.2      63 SER    0.0900
   1009 CB        -75.1010  -11.9070  -28.0110 C.3      63 SER    0.0500
   1010 OG        -75.7360  -10.7420  -28.5130 O.3      63 SER    0.0900
   1011 HN        -73.3290  -12.1840  -29.7720 H        63 SER    0.0900
   1012 HA        -75.1450  -13.9950  -28.5590 H        63 SER   -0.6600
   1013 HB1       -74.0520  -11.6520  -27.7470 H        63 SER    0.4300
   1014 HB2       -75.6420  -12.2390  -27.0990 H        63 SER    0.5100
   1015 HG1       -75.1520  -10.3940  -29.1900 H        63 SER   -0.5100
   1016 N         -76.3720  -12.4620  -31.1610 N.am     64 VAL   -0.4700
   1017 CA        -77.6200  -12.5180  -31.9080 C.3      64 VAL    0.3100
   1018 C         -77.6470  -13.7120  -32.8500 C.2      64 VAL    0.0700
   1019 O         -78.6310  -13.9390  -33.5530 O.2      64 VAL    0.0900
   1020 CB        -77.8540  -11.2310  -32.7200 C.3      64 VAL   -0.0900
   1021 CG1       -77.9090  -10.0260  -31.7980 C.3      64 VAL    0.0900
   1022 CG2       -76.7700  -11.0580  -33.7710 C.3      64 VAL   -0.2700
   1023 HN        -75.5820  -12.0960  -31.6470 H        64 VAL    0.0900
   1024 HA        -78.4220  -12.6590  -31.2000 H        64 VAL    0.0900
   1025 HB        -78.8110  -11.3150  -33.2760 H        64 VAL    0.0900
   1026 HG11      -76.9530   -9.9260  -31.2410 H        64 VAL   -0.2700
   1027 HG12      -78.7360  -10.1470  -31.0660 H        64 VAL    0.0900
   1028 HG13      -78.0700   -9.1020  -32.3930 H        64 VAL    0.0900
   1029 HG21      -76.6510  -11.9960  -34.3550 H        64 VAL    0.0900
   1030 HG22      -75.8000  -10.8220  -33.2800 H        64 VAL    0.5100
   1031 HG23      -77.0450  -10.2380  -34.4680 H        64 VAL   -0.5100
   1032 N         -76.5620  -14.4800  -32.8630 N.am     65 LEU   -0.4700
   1033 CA        -76.4840  -15.6680  -33.7040 C.3      65 LEU    0.3100
   1034 C         -77.6250  -16.6590  -33.4760 C.2      65 LEU    0.0700
   1035 O         -78.0680  -17.3060  -34.4230 O.2      65 LEU    0.0900
   1036 CB        -75.1360  -16.3750  -33.5380 C.3      65 LEU   -0.1800
   1037 CG        -74.0030  -15.8610  -34.4220 C.3      65 LEU    0.0900
   1038 CD1       -72.7860  -16.7660  -34.3020 C.3      65 LEU    0.0900
   1039 CD2       -74.4660  -15.7680  -35.8710 C.3      65 LEU   -0.0900
   1040 HN        -75.7600  -14.2800  -32.3050 H        65 LEU    0.0900
   1041 HA        -76.6180  -15.3590  -34.7300 H        65 LEU   -0.2700
   1042 HB1       -75.2840  -17.4520  -33.7620 H        65 LEU    0.0900
   1043 HB2       -74.8200  -16.2670  -32.4790 H        65 LEU    0.0900
   1044 HG        -73.7300  -14.8310  -34.1100 H        65 LEU    0.0900
   1045 HD11      -73.0450  -17.7980  -34.6200 H        65 LEU   -0.2700
   1046 HD12      -72.4390  -16.7950  -33.2480 H        65 LEU    0.0900
   1047 HD13      -71.9690  -16.3890  -34.9550 H        65 LEU    0.0900
   1048 HD21      -75.0570  -14.8390  -36.0240 H        65 LEU    0.0900
   1049 HD22      -75.1060  -16.6400  -36.1210 H        65 LEU    0.5100
   1050 HD23      -73.5850  -15.7420  -36.5490 H        65 LEU   -0.5100
   1051 N         -78.0920  -16.8060  -32.2260 N.am     66 PRO   -0.2900
   1052 CA        -79.2210  -17.7110  -31.9750 C.3      66 PRO    0.0000
   1053 C         -80.4200  -17.4650  -32.8930 C.2      66 PRO    0.0900
   1054 O         -81.0170  -18.4210  -33.3830 O.2      66 PRO    0.0900
   1055 CB        -79.5840  -17.4130  -30.5190 C.3      66 PRO    0.0200
   1056 CG        -78.2770  -17.0420  -29.8940 C.3      66 PRO    0.0900
   1057 CD        -77.5100  -16.2960  -30.9680 C.3      66 PRO   -0.1800
   1058 HA        -78.9360  -18.7320  -32.1690 H        66 PRO    0.0900
   1059 HB1       -80.0230  -18.3060  -30.0270 H        66 PRO    0.0900
   1060 HB2       -80.3100  -16.5750  -30.4530 H        66 PRO   -0.1800
   1061 HG1       -78.4380  -16.3930  -29.0060 H        66 PRO    0.0900
   1062 HG2       -77.7220  -17.9510  -29.5780 H        66 PRO    0.0900
   1063 HD1       -77.6670  -15.2000  -30.8940 H        66 PRO    0.5100
   1064 HD2       -76.4250  -16.5280  -30.9290 H        66 PRO   -0.5100
   1065 N         -80.7650  -16.2010  -33.1290 N.am     67 PHE   -0.4700
   1066 CA        -81.8580  -15.8840  -34.0420 C.3      67 PHE    0.3100
   1067 C         -81.5740  -16.4680  -35.4190 C.2      67 PHE    0.0700
   1068 O         -82.4460  -17.0630  -36.0490 O.2      67 PHE    0.0900
   1069 CB        -82.0700  -14.3700  -34.1380 C.3      67 PHE   -0.1800
   1070 CG        -82.4570  -13.7290  -32.8330 C.ar     67 PHE    0.0900
   1071 CD1       -83.7590  -13.8080  -32.3660 C.ar     67 PHE    0.0900
   1072 CD2       -81.5170  -13.0490  -32.0740 C.ar     67 PHE    0.0000
   1073 CE1       -84.1190  -13.2220  -31.1630 C.ar     67 PHE   -0.1150
   1074 CE2       -81.8700  -12.4600  -30.8700 C.ar     67 PHE    0.1150
   1075 CZ        -83.1750  -12.5480  -30.4140 C.ar     67 PHE   -0.1150
   1076 HN        -80.3010  -15.4290  -32.7020 H        67 PHE    0.1150
   1077 HA        -82.7520  -16.3640  -33.6710 H        67 PHE   -0.1150
   1078 HB1       -82.8870  -14.1590  -34.8620 H        67 PHE    0.1150
   1079 HB2       -81.1280  -13.8880  -34.4740 H        67 PHE   -0.1150
   1080 HD1       -84.5030  -14.3320  -32.9470 H        67 PHE    0.1150
   1081 HD2       -80.4980  -12.9770  -32.4250 H        67 PHE   -0.1150
   1082 HE1       -85.1380  -13.2910  -30.8120 H        67 PHE    0.1150
   1083 HE2       -81.1280  -11.9330  -30.2870 H        67 PHE    0.5100
   1084 HZ        -83.4540  -12.0900  -29.4770 H        67 PHE   -0.5100
   1085 N         -80.3320  -16.3160  -35.8720 N.am     68 LYS   -0.4700
   1086 CA        -79.9050  -16.8440  -37.1580 C.3      68 LYS    0.3100
   1087 C         -79.9200  -18.3740  -37.1830 C.2      68 LYS    0.0700
   1088 O         -80.3460  -18.9870  -38.1610 O.2      68 LYS    0.0900
   1089 CB        -78.5040  -16.3240  -37.4880 C.3      68 LYS   -0.1800
   1090 CG        -78.4880  -14.9820  -38.1910 C.3      68 LYS    0.0900
   1091 CD        -77.1110  -14.3440  -38.1130 C.3      68 LYS    0.0900
   1092 CE        -76.1090  -15.0970  -38.9750 C.3      68 LYS   -0.1800
   1093 NZ        -76.4260  -14.9700  -40.4200 N.4      68 LYS    0.0900
   1094 HN        -79.6370  -15.8320  -35.3480 H        68 LYS    0.0900
   1095 HA        -80.6140  -16.5250  -37.9080 H        68 LYS   -0.1800
   1096 HB1       -77.9990  -17.0670  -38.1410 H        68 LYS    0.0900
   1097 HB2       -77.9330  -16.2310  -36.5410 H        68 LYS    0.0900
   1098 HG1       -79.2310  -14.3090  -37.7120 H        68 LYS    0.2100
   1099 HG2       -78.7670  -15.1230  -39.2580 H        68 LYS    0.0500
   1100 HD1       -76.7640  -14.3510  -37.0590 H        68 LYS    0.0500
   1101 HD2       -77.1750  -13.2920  -38.4640 H        68 LYS   -0.3000
   1102 HE1       -76.1290  -16.1780  -38.7170 H        68 LYS    0.3300
   1103 HE2       -75.0890  -14.6850  -38.8130 H        68 LYS    0.3300
   1104 HZ1       -76.4040  -13.9660  -40.6930 H        68 LYS    0.3300
   1105 HZ2       -77.3730  -15.3590  -40.6030 H        68 LYS    0.5100
   1106 HZ3       -75.7220  -15.4950  -40.9770 H        68 LYS   -0.5100
   1107 N         -79.4480  -18.9880  -36.0980 N.am     69 ILE   -0.4700
   1108 CA        -79.4510  -20.4400  -35.9590 C.3      69 ILE    0.3100
   1109 C         -80.8720  -20.9960  -36.0310 C.2      69 ILE    0.0700
   1110 O         -81.1330  -21.9870  -36.7120 O.2      69 ILE    0.0900
   1111 CB        -78.7830  -20.8730  -34.6360 C.3      69 ILE   -0.0900
   1112 CG1       -77.3200  -20.4160  -34.6050 C.3      69 ILE    0.0900
   1113 CG2       -78.8790  -22.3820  -34.4540 C.3      69 ILE   -0.2700
   1114 CD        -76.6340  -20.5860  -33.2620 C.3      69 ILE    0.0900
   1115 HN        -79.0700  -18.4790  -35.3280 H        69 ILE    0.0900
   1116 HA        -78.9170  -20.8560  -36.8010 H        69 ILE    0.0900
   1117 HB        -79.2880  -20.3670  -33.7860 H        69 ILE   -0.1800
   1118 HG11      -77.2840  -19.3410  -34.8820 H        69 ILE    0.0900
   1119 HG12      -76.7550  -21.0010  -35.3620 H        69 ILE    0.0900
   1120 HG21      -78.5340  -22.9000  -35.3740 H        69 ILE   -0.2700
   1121 HG22      -79.9340  -22.6720  -34.2580 H        69 ILE    0.0900
   1122 HG23      -78.2390  -22.7020  -33.6050 H        69 ILE    0.0900
   1123 HD1       -76.4750  -21.6650  -33.0490 H        69 ILE    0.0900
   1124 HD2       -77.2670  -20.1550  -32.4570 H        69 ILE    0.5100
   1125 HD3       -75.6470  -20.0780  -33.2750 H        69 ILE   -0.5100
   1126 N         -81.7960  -20.3410  -35.3370 N.am     70 SER   -0.4700
   1127 CA        -83.1970  -20.7480  -35.3320 C.3      70 SER    0.3100
   1128 C         -83.8250  -20.6410  -36.7180 C.2      70 SER    0.0700
   1129 O         -84.5390  -21.5360  -37.1690 O.2      70 SER    0.0900
   1130 CB        -83.9850  -19.8930  -34.3390 C.3      70 SER    0.0500
   1131 OG        -85.3770  -20.0820  -34.5060 O.3      70 SER    0.0900
   1132 HN        -81.5730  -19.5390  -34.7860 H        70 SER    0.0900
   1133 HA        -83.2450  -21.7910  -35.0550 H        70 SER   -0.6600
   1134 HB1       -83.7500  -18.8200  -34.5020 H        70 SER    0.4300
   1135 HB2       -83.7100  -20.1790  -33.3010 H        70 SER    0.5100
   1136 HG1       -85.5630  -20.9720  -34.1970 H        70 SER   -0.5100
   1137 N         -83.5560  -19.5260  -37.3860 N.am     71 TYR   -0.4700
   1138 CA        -84.0150  -19.2890  -38.7450 C.3      71 TYR    0.3100
   1139 C         -83.6590  -20.4540  -39.6650 C.2      71 TYR    0.0700
   1140 O         -84.5300  -21.0240  -40.3140 O.2      71 TYR    0.0900
   1141 CB        -83.4120  -17.9680  -39.2470 C.3      71 TYR   -0.1800
   1142 CG        -83.4830  -17.7040  -40.7350 C.ar     71 TYR    0.0900
   1143 CD1       -84.6820  -17.3620  -41.3500 C.ar     71 TYR    0.0900
   1144 CD2       -82.3330  -17.7430  -41.5170 C.ar     71 TYR    0.0000
   1145 CE1       -84.7380  -17.0980  -42.7110 C.ar     71 TYR   -0.1150
   1146 CE2       -82.3800  -17.4820  -42.8760 C.ar     71 TYR    0.1150
   1147 CZ        -83.5810  -17.1580  -43.4670 C.ar     71 TYR   -0.1150
   1148 OH        -83.6220  -16.8960  -44.8170 O.3      71 TYR    0.1150
   1149 HN        -83.0190  -18.7910  -36.9790 H        71 TYR    0.1100
   1150 HA        -85.0940  -19.2380  -38.7390 H        71 TYR   -0.5400
   1151 HB1       -82.3340  -17.9490  -38.9770 H        71 TYR    0.4300
   1152 HB2       -83.9440  -17.1280  -38.7530 H        71 TYR   -0.1150
   1153 HD1       -85.5830  -17.3000  -40.7590 H        71 TYR    0.1150
   1154 HD2       -81.3850  -17.9810  -41.0560 H        71 TYR   -0.1150
   1155 HE1       -85.6790  -16.8480  -43.1770 H        71 TYR    0.1150
   1156 HE2       -81.4780  -17.5300  -43.4690 H        71 TYR    0.5100
   1157 HH        -83.1710  -17.6110  -45.2730 H        71 TYR   -0.5100
   1158 N         -82.3820  -20.8280  -39.7030 N.am     72 TYR   -0.4700
   1159 CA        -81.9340  -21.9040  -40.5850 C.3      72 TYR    0.3100
   1160 C         -82.4990  -23.2590  -40.1920 C.2      72 TYR    0.0700
   1161 O         -82.9410  -24.0240  -41.0470 O.2      72 TYR    0.0900
   1162 CB        -80.4050  -21.9750  -40.6440 C.3      72 TYR   -0.1800
   1163 CG        -79.7630  -20.7920  -41.3320 C.ar     72 TYR    0.0900
   1164 CD1       -80.1200  -20.4410  -42.6290 C.ar     72 TYR    0.0900
   1165 CD2       -78.7930  -20.0340  -40.6890 C.ar     72 TYR    0.0000
   1166 CE1       -79.5330  -19.3600  -43.2660 C.ar     72 TYR   -0.1150
   1167 CE2       -78.2020  -18.9500  -41.3190 C.ar     72 TYR    0.1150
   1168 CZ        -78.5740  -18.6190  -42.6060 C.ar     72 TYR   -0.1150
   1169 OH        -77.9880  -17.5410  -43.2350 O.3      72 TYR    0.1150
   1170 HN        -81.6820  -20.3980  -39.1390 H        72 TYR    0.1100
   1171 HA        -82.3360  -21.7140  -41.5690 H        72 TYR   -0.5400
   1172 HB1       -80.1020  -22.8840  -41.2050 H        72 TYR    0.4300
   1173 HB2       -80.0000  -22.0110  -39.6100 H        72 TYR   -0.1150
   1174 HD1       -80.8670  -21.0210  -43.1490 H        72 TYR    0.1150
   1175 HD2       -78.4940  -20.2930  -39.6840 H        72 TYR   -0.1150
   1176 HE1       -79.8240  -19.0980  -44.2720 H        72 TYR    0.1150
   1177 HE2       -77.4540  -18.3670  -40.8030 H        72 TYR    0.5100
   1178 HH        -78.2500  -17.5570  -44.1580 H        72 TYR   -0.5100
   1179 N         -82.4750  -23.5630  -38.8960 N.am     73 PHE   -0.4700
   1180 CA        -83.0220  -24.8200  -38.4000 C.3      73 PHE    0.3100
   1181 C         -84.5250  -24.9170  -38.6430 C.2      73 PHE    0.0700
   1182 O         -85.0790  -26.0110  -38.7470 O.2      73 PHE    0.0900
   1183 CB        -82.7140  -24.9920  -36.9100 C.3      73 PHE   -0.1800
   1184 CG        -81.3940  -25.6420  -36.6410 C.ar     73 PHE    0.0900
   1185 CD1       -80.9320  -26.6590  -37.4580 C.ar     73 PHE    0.0900
   1186 CD2       -80.6060  -25.2330  -35.5740 C.ar     73 PHE    0.0000
   1187 CE1       -79.7080  -27.2610  -37.2150 C.ar     73 PHE   -0.1150
   1188 CE2       -79.3820  -25.8310  -35.3250 C.ar     73 PHE    0.1150
   1189 CZ        -78.9330  -26.8460  -36.1470 C.ar     73 PHE   -0.1150
   1190 HN        -82.0860  -22.9500  -38.2120 H        73 PHE    0.1150
   1191 HA        -82.5800  -25.6240  -38.9690 H        73 PHE   -0.1150
   1192 HB1       -83.4950  -25.6310  -36.4460 H        73 PHE    0.1150
   1193 HB2       -82.6950  -23.9950  -36.4220 H        73 PHE   -0.1150
   1194 HD1       -81.5310  -26.9850  -38.2950 H        73 PHE    0.1150
   1195 HD2       -80.9510  -24.4370  -34.9310 H        73 PHE   -0.1150
   1196 HE1       -79.3590  -28.0560  -37.8590 H        73 PHE    0.1150
   1197 HE2       -78.7790  -25.5050  -34.4910 H        73 PHE    0.5100
   1198 HZ        -77.9780  -27.3150  -35.9570 H        73 PHE   -0.5100
   1199 N         -85.1750  -23.7620  -38.7550 N.am     74 SER   -0.4700
   1200 CA        -86.6200  -23.6820  -38.9510 C.3      74 SER    0.3100
   1201 C         -86.9980  -23.8370  -40.4190 C.2      74 SER    0.0700
   1202 O         -88.1580  -23.6670  -40.7880 O.2      74 SER    0.0900
   1203 CB        -87.1800  -22.3620  -38.4090 C.3      74 SER    0.0500
   1204 OG        -87.2310  -22.3670  -36.9930 O.3      74 SER    0.0900
   1205 HN        -84.6980  -22.8880  -38.7090 H        74 SER    0.0900
   1206 HA        -87.0720  -24.5180  -38.4360 H        74 SER   -0.6600
   1207 HB1       -88.2090  -22.2070  -38.8000 H        74 SER    0.4300
   1208 HB2       -86.5310  -21.5220  -38.7360 H        74 SER    0.5100
   1209 HG1       -86.3400  -22.1730  -36.6950 H        74 SER   -0.5100
   1210 N         -86.0100  -24.1380  -41.2590 N.am     75 GLY   -0.4700
   1211 CA        -86.2360  -24.2540  -42.6870 C.3      75 GLY    0.3100
   1212 C         -86.0500  -22.9350  -43.4080 C.2      75 GLY   -0.0200
   1213 O         -86.6860  -22.6720  -44.4300 O.2      75 GLY    0.0900
   1214 HN        -85.0760  -24.2960  -40.9470 H        75 GLY    0.0900
   1215 HA1       -87.2480  -24.6010  -42.8380 H        75 GLY    0.5100
   1216 HA2       -85.5340  -24.9750  -43.0800 H        75 GLY   -0.5100
   1217 N         -85.1780  -22.0890  -42.8600 N.am     76 SER   -0.4700
   1218 CA        -84.9250  -20.7830  -43.4340 C.3      76 SER    0.3100
   1219 C         -86.2100  -19.9690  -43.4170 C.2      76 SER    0.0700
   1220 O         -86.5790  -19.3460  -44.4120 O.2      76 SER    0.0900
   1221 CB        -84.4000  -20.9200  -44.8630 C.3      76 SER    0.0500
   1222 OG        -84.1590  -19.6480  -45.4430 O.3      76 SER    0.0900
   1223 HN        -84.6640  -22.3160  -42.0380 H        76 SER    0.0900
   1224 HA        -84.1990  -20.2780  -42.8140 H        76 SER   -0.6600
   1225 HB1       -85.1490  -21.4550  -45.4840 H        76 SER    0.4300
   1226 HB2       -83.4490  -21.4920  -44.8560 H        76 SER    0.5100
   1227 HG1       -85.0020  -19.1910  -45.4380 H        76 SER   -0.5100
   1228 N         -86.8880  -19.9870  -42.2740 N.am     77 ASP   -0.4700
   1229 CA        -88.1340  -19.2570  -42.0980 C.3      77 ASP    0.3100
   1230 C         -87.9700  -18.2650  -40.9560 C.2      77 ASP    0.0700
   1231 O         -87.7390  -18.6570  -39.8140 O.2      77 ASP    0.0900
   1232 CB        -89.2830  -20.2270  -41.8020 C.3      77 ASP   -0.2800
   1233 CG        -90.6390  -19.5340  -41.7420 C.2      77 ASP    0.0900
   1234 OD1       -90.8170  -18.4920  -42.4040 O.co2    77 ASP    0.0900
   1235 OD2       -91.5330  -20.0370  -41.0290 O.co2    77 ASP    0.6200
   1236 HN        -86.5730  -20.5060  -41.4830 H        77 ASP   -0.7600
   1237 HA        -88.3300  -18.7050  -43.0060 H        77 ASP   -0.7600
   1238 HB1       -89.0960  -20.7210  -40.8250 H        77 ASP    0.5100
   1239 HB2       -89.3180  -21.0000  -42.6010 H        77 ASP   -0.5100
   1240 N         -88.1080  -16.9790  -41.2610 N.am     78 TRP   -0.4700
   1241 CA        -87.8220  -15.9300  -40.2920 C.3      78 TRP    0.3100
   1242 C         -89.1070  -15.4040  -39.6590 C.2      78 TRP    0.0700
   1243 O         -89.9000  -14.7180  -40.3050 O.2      78 TRP    0.0900
   1244 CB        -87.0660  -14.7850  -40.9770 C.3      78 TRP   -0.1800
   1245 CG        -86.6810  -13.6770  -40.0590 C.ar     78 TRP    0.0900
   1246 CD1       -87.4000  -12.5500  -39.7870 C.ar     78 TRP    0.0900
   1247 CD2       -85.4760  -13.5820  -39.2890 C.ar     78 TRP   -0.0300
   1248 CE2       -85.5340  -12.3730  -38.5690 C.ar     78 TRP   -0.1500
   1249 CE3       -84.3570  -14.4050  -39.1350 C.ar     78 TRP    0.2200
   1250 NE1       -86.7180  -11.7620  -38.8910 N.ar     78 TRP   -0.5100
   1251 CZ2       -84.5170  -11.9650  -37.7120 C.ar     78 TRP    0.3700
   1252 CZ3       -83.3460  -13.9980  -38.2770 C.ar     78 TRP    0.2400
   1253 CH2       -83.4330  -12.7900  -37.5790 C.ar     78 TRP    0.1100
   1254 HN        -88.4120  -16.6760  -42.1610 H        78 TRP   -0.2500
   1255 HA        -87.2270  -16.3560  -39.4990 H        78 TRP    0.1700
   1256 HB1       -87.7100  -14.3630  -41.7780 H        78 TRP   -0.2000
   1257 HB2       -86.1380  -15.1950  -41.4320 H        78 TRP    0.1400
   1258 HD1       -88.3640  -12.3110  -40.2130 H        78 TRP   -0.2700
   1259 HE1       -87.0270  -10.9050  -38.5410 H        78 TRP    0.1600
   1260 HE3       -84.2650  -15.3420  -39.6650 H        78 TRP   -0.1400
   1261 HZ2       -84.5630  -11.0350  -37.1640 H        78 TRP    0.1400
   1262 HZ3       -82.4760  -14.6240  -38.1460 H        78 TRP    0.5100
   1263 HH2       -82.6260  -12.5020  -36.9200 H        78 TRP   -0.5100
   1264 N         -89.3080  -15.7570  -38.3910 N.am     79 GLN   -0.4700
   1265 CA        -90.4860  -15.3350  -37.6360 C.3      79 GLN    0.3100
   1266 C         -90.2570  -14.1630  -36.6820 C.2      79 GLN    0.0700
   1267 O         -91.1450  -13.8020  -35.9100 O.2      79 GLN    0.0900
   1268 CB        -91.1070  -16.5260  -36.8950 C.3      79 GLN   -0.1800
   1269 CG        -91.7320  -17.5620  -37.8260 C.3      79 GLN    0.0900
   1270 CD        -92.7480  -16.9560  -38.7840 C.2      79 GLN    0.0900
   1271 NE2       -92.5260  -17.1470  -40.0810 N.am     79 GLN   -0.1800
   1272 OE1       -93.7160  -16.3200  -38.3630 O.2      79 GLN    0.0900
   1273 HN        -88.6590  -16.3280  -37.8970 H        79 GLN    0.0900
   1274 HA        -91.1970  -14.9140  -38.3320 H        79 GLN    0.5500
   1275 HB1       -91.8930  -16.1450  -36.2090 H        79 GLN   -0.5500
   1276 HB2       -90.3150  -17.0220  -36.2930 H        79 GLN   -0.6200
   1277 HG1       -92.2430  -18.3350  -37.2130 H        79 GLN    0.3200
   1278 HG2       -90.9290  -18.0430  -38.4230 H        79 GLN    0.3000
   1279 HE21      -91.8170  -17.7860  -40.3780 H        79 GLN    0.5100
   1280 HE22      -93.0680  -16.6520  -40.7590 H        79 GLN   -0.5100
   1281 N         -89.0640  -13.5820  -36.7060 N.am     80 PHE   -0.4700
   1282 CA        -88.6970  -12.6080  -35.6840 C.3      80 PHE    0.3100
   1283 C         -89.0280  -11.1540  -36.0210 C.2      80 PHE    0.0700
   1284 O         -88.8140  -10.2630  -35.2030 O.2      80 PHE    0.0900
   1285 CB        -87.2190  -12.7480  -35.3250 C.3      80 PHE   -0.1800
   1286 CG        -86.8530  -14.0990  -34.7900 C.ar     80 PHE    0.0900
   1287 CD1       -87.2570  -14.4910  -33.5240 C.ar     80 PHE    0.0900
   1288 CD2       -86.0930  -14.9780  -35.5470 C.ar     80 PHE    0.0000
   1289 CE1       -86.9190  -15.7360  -33.0260 C.ar     80 PHE   -0.1150
   1290 CE2       -85.7460  -16.2230  -35.0540 C.ar     80 PHE    0.1150
   1291 CZ        -86.1600  -16.6030  -33.7920 C.ar     80 PHE   -0.1150
   1292 HN        -88.3810  -13.7790  -37.4050 H        80 PHE    0.1150
   1293 HA        -89.3130  -12.7850  -34.8140 H        80 PHE   -0.1150
   1294 HB1       -86.9590  -12.0030  -34.5430 H        80 PHE    0.1150
   1295 HB2       -86.6040  -12.5770  -36.2340 H        80 PHE   -0.1150
   1296 HD1       -87.8440  -13.8150  -32.9200 H        80 PHE    0.1150
   1297 HD2       -85.7670  -14.6850  -36.5340 H        80 PHE   -0.1150
   1298 HE1       -87.2460  -16.0330  -32.0410 H        80 PHE    0.1150
   1299 HE2       -85.1530  -16.8980  -35.6550 H        80 PHE    0.5100
   1300 HZ        -85.8930  -17.5750  -33.4040 H        80 PHE   -0.5100
   1301 N         -89.5600  -10.9160  -37.2170 N.am     81 GLY   -0.4700
   1302 CA        -89.9350   -9.5730  -37.6280 C.3      81 GLY    0.3100
   1303 C         -88.9210   -8.9360  -38.5600 C.2      81 GLY   -0.0200
   1304 O         -87.7940   -9.4150  -38.6780 O.2      81 GLY    0.0900
   1305 HN        -89.7240  -11.6420  -37.8810 H        81 GLY    0.0900
   1306 HA1       -90.0240   -8.9670  -36.7380 H        81 GLY    0.5100
   1307 HA2       -90.8880   -9.6340  -38.1340 H        81 GLY   -0.5100
   1308 N         -89.3110   -7.8510  -39.2240 N.am     82 SER   -0.4700
   1309 CA        -88.4380   -7.2030  -40.2000 C.3      82 SER    0.3100
   1310 C         -87.2860   -6.4350  -39.5500 C.2      82 SER    0.0700
   1311 O         -86.1500   -6.5010  -40.0150 O.2      82 SER    0.0900
   1312 CB        -89.2380   -6.2780  -41.1260 C.3      82 SER    0.0500
   1313 OG        -89.8220   -5.2040  -40.4110 O.3      82 SER    0.0900
   1314 HN        -90.2070   -7.4350  -39.0880 H        82 SER    0.0900
   1315 HA        -87.9510   -7.9760  -40.7760 H        82 SER   -0.6600
   1316 HB1       -90.0490   -6.8580  -41.6170 H        82 SER    0.4300
   1317 HB2       -88.5630   -5.8580  -41.9020 H        82 SER    0.5100
   1318 HG1       -90.2980   -4.6810  -41.0600 H        82 SER   -0.5100
   1319 N         -87.5810   -5.7150  -38.4690 N.am     83 GLU   -0.4700
   1320 CA        -86.5800   -4.9060  -37.7850 C.3      83 GLU    0.3100
   1321 C         -85.3930   -5.7470  -37.3340 C.2      83 GLU    0.0700
   1322 O         -84.2420   -5.3460  -37.4850 O.2      83 GLU    0.0900
   1323 CB        -87.1840   -4.1840  -36.5740 C.3      83 GLU   -0.1800
   1324 CG        -88.4310   -3.3580  -36.8780 C.3      83 GLU    0.0900
   1325 CD        -89.7180   -4.1500  -36.7110 C.2      83 GLU    0.0900
   1326 OE1       -89.6990   -5.3840  -36.9190 O.co2    83 GLU   -0.2800
   1327 OE2       -90.7520   -3.5400  -36.3620 O.co2    83 GLU    0.0900
   1328 HN        -88.4990   -5.6960  -38.0810 H        83 GLU    0.0900
   1329 HA        -86.1920   -4.1870  -38.4920 H        83 GLU    0.6200
   1330 HB1       -86.4130   -3.5060  -36.1530 H        83 GLU   -0.7600
   1331 HB2       -87.4500   -4.9460  -35.8120 H        83 GLU   -0.7600
   1332 HG1       -88.3750   -2.9940  -37.9250 H        83 GLU    0.5100
   1333 HG2       -88.4610   -2.4870  -36.1900 H        83 GLU   -0.5100
   1334 N         -85.6760   -6.9240  -36.7850 N.am     84 LEU   -0.4700
   1335 CA        -84.6160   -7.7880  -36.2880 C.3      84 LEU    0.3100
   1336 C         -83.7760   -8.3680  -37.4220 C.2      84 LEU    0.0700
   1337 O         -82.5850   -8.6290  -37.2480 O.2      84 LEU    0.0900
   1338 CB        -85.1930   -8.9100  -35.4250 C.3      84 LEU   -0.1800
   1339 CG        -84.1570   -9.7310  -34.6570 C.3      84 LEU    0.0900
   1340 CD1       -83.3390   -8.8420  -33.7240 C.3      84 LEU    0.0900
   1341 CD2       -84.8360  -10.8410  -33.8840 C.3      84 LEU   -0.0900
   1342 HN        -86.6090   -7.2630  -36.6910 H        84 LEU    0.0900
   1343 HA        -83.9350   -7.1830  -35.7090 H        84 LEU   -0.2700
   1344 HB1       -85.7610   -9.5990  -36.0850 H        84 LEU    0.0900
   1345 HB2       -85.8920   -8.4590  -34.6900 H        84 LEU    0.0900
   1346 HG        -83.4750  -10.2290  -35.3800 H        84 LEU    0.0900
   1347 HD11      -84.0150   -8.2090  -33.1100 H        84 LEU   -0.2700
   1348 HD12      -82.6750   -8.1790  -34.3180 H        84 LEU    0.0900
   1349 HD13      -82.7260   -9.4700  -33.0420 H        84 LEU    0.0900
   1350 HD21      -84.9030  -11.7570  -34.5090 H        84 LEU    0.0900
   1351 HD22      -85.8640  -10.5300  -33.5990 H        84 LEU    0.5100
   1352 HD23      -84.2510  -11.0790  -32.9700 H        84 LEU   -0.5100
   1353 N         -84.4020   -8.5770  -38.5800 N.am     85 CYS   -0.4700
   1354 CA        -83.6880   -9.0640  -39.7550 C.3      85 CYS    0.3100
   1355 C         -82.6080   -8.0710  -40.1810 C.2      85 CYS    0.0700
   1356 O         -81.4590   -8.4460  -40.4100 O.2      85 CYS    0.0900
   1357 CB        -84.6560   -9.3200  -40.9180 C.3      85 CYS   -0.1000
   1358 SG        -83.8510   -9.9300  -42.4260 S.3      85 CYS    0.0900
   1359 HN        -85.3790   -8.4130  -38.6940 H        85 CYS    0.0900
   1360 HA        -83.1820   -9.9780  -39.4840 H        85 CYS   -0.0800
   1361 HB1       -85.1810   -8.3690  -41.1490 H        85 CYS    0.5100
   1362 HB2       -85.4090  -10.0660  -40.5850 H        85 CYS   -0.5100
   1363 N         -82.9780   -6.7980  -40.2620 N.am     86 ARG   -0.4700
   1364 CA        -82.0380   -5.7530  -40.6420 C.3      86 ARG    0.3100
   1365 C         -80.9000   -5.6220  -39.6330 C.2      86 ARG    0.0700
   1366 O         -79.7460   -5.4180  -40.0070 O.2      86 ARG    0.0900
   1367 CB        -82.7600   -4.4130  -40.7960 C.3      86 ARG   -0.1800
   1368 CG        -83.6420   -4.3200  -42.0310 C.3      86 ARG    0.0900
   1369 CD        -84.3710   -2.9860  -42.0910 C.3      86 ARG    0.0900
   1370 NE        -85.3150   -2.8300  -40.9860 N.pl3    86 ARG   -0.1800
   1371 CZ        -86.2990   -1.9370  -40.9690 C.cat    86 ARG    0.0900
   1372 NH1       -86.4740   -1.1170  -41.9970 N.pl3    86 ARG    0.0900
   1373 NH2       -87.1110   -1.8640  -39.9230 N.pl3    86 ARG    0.2000
   1374 HN        -83.9100   -6.5020  -40.0690 H        86 ARG    0.0900
   1375 HA        -81.5760   -6.0400  -41.5740 H        86 ARG    0.0900
   1376 HB1       -81.9960   -3.6070  -40.8490 H        86 ARG   -0.7000
   1377 HB2       -83.3930   -4.2490  -39.8980 H        86 ARG    0.4400
   1378 HG1       -84.3890   -5.1430  -42.0070 H        86 ARG    0.6400
   1379 HG2       -83.0130   -4.4330  -42.9390 H        86 ARG   -0.8000
   1380 HD1       -84.9470   -2.9170  -43.0390 H        86 ARG    0.4600
   1381 HD2       -83.6360   -2.1560  -42.0290 H        86 ARG    0.4600
   1382 HE        -85.2130   -3.4310  -40.1940 H        86 ARG   -0.8000
   1383 HH11      -85.8650   -1.1690  -42.7870 H        86 ARG    0.4600
   1384 HH12      -87.2160   -0.4460  -41.9800 H        86 ARG    0.4600
   1385 HH21      -86.9820   -2.4810  -39.1460 H        86 ARG    0.5100
   1386 HH22      -87.8510   -1.1920  -39.9100 H        86 ARG   -0.5100
   1387 N         -81.2340   -5.7350  -38.3480 N.am     87 PHE   -0.4700
   1388 CA        -80.2530   -5.5830  -37.2830 C.3      87 PHE    0.3100
   1389 C         -79.2470   -6.7270  -37.2240 C.2      87 PHE    0.0700
   1390 O         -78.0540   -6.5060  -37.0210 O.2      87 PHE    0.0900
   1391 CB        -80.9500   -5.4490  -35.9280 C.3      87 PHE   -0.1800
   1392 CG        -80.0080   -5.2050  -34.7920 C.ar     87 PHE    0.0900
   1393 CD1       -79.5440   -3.9270  -34.5280 C.ar     87 PHE    0.0900
   1394 CD2       -79.5730   -6.2520  -33.9970 C.ar     87 PHE    0.0000
   1395 CE1       -78.6650   -3.6930  -33.4840 C.ar     87 PHE   -0.1150
   1396 CE2       -78.6930   -6.0270  -32.9500 C.ar     87 PHE    0.1150
   1397 CZ        -78.2400   -4.7460  -32.6930 C.ar     87 PHE   -0.1150
   1398 HN        -82.1680   -5.9280  -38.0600 H        87 PHE    0.1150
   1399 HA        -79.6640   -4.7020  -37.4910 H        87 PHE   -0.1150
   1400 HB1       -81.5010   -6.3870  -35.7040 H        87 PHE    0.1150
   1401 HB2       -81.6550   -4.5910  -35.9610 H        87 PHE   -0.1150
   1402 HD1       -79.8700   -3.1030  -35.1440 H        87 PHE    0.1150
   1403 HD2       -79.9210   -7.2550  -34.1940 H        87 PHE   -0.1150
   1404 HE1       -78.3120   -2.6920  -33.2870 H        87 PHE    0.1150
   1405 HE2       -78.3630   -6.8500  -32.3340 H        87 PHE    0.5100
   1406 HZ        -77.5560   -4.5660  -31.8760 H        87 PHE   -0.5100
   1407 N         -79.7270   -7.9730  -37.3520 N.am     88 VAL   -0.4700
   1408 CA        -78.8890   -9.1460  -37.2450 C.3      88 VAL    0.3100
   1409 C         -78.0110   -9.2940  -38.4770 C.2      88 VAL    0.0700
   1410 O         -76.8540   -9.7140  -38.4070 O.2      88 VAL    0.0900
   1411 CB        -79.7560  -10.3590  -36.9290 C.3      88 VAL   -0.0900
   1412 CG1       -78.9400  -11.6550  -36.9740 C.3      88 VAL    0.0900
   1413 CG2       -80.3450  -10.1700  -35.5170 C.3      88 VAL   -0.2700
   1414 HN        -80.6920   -8.1460  -37.5300 H        88 VAL    0.0900
   1415 HA        -78.1690   -8.9790  -36.4570 H        88 VAL    0.0900
   1416 HB        -80.5790  -10.4210  -37.6720 H        88 VAL    0.0900
   1417 HG11      -78.0170  -11.5470  -36.3650 H        88 VAL   -0.2700
   1418 HG12      -78.6480  -11.8830  -38.0220 H        88 VAL    0.0900
   1419 HG13      -79.5400  -12.4940  -36.5620 H        88 VAL    0.0900
   1420 HG21      -80.9590   -9.2460  -35.4800 H        88 VAL    0.0900
   1421 HG22      -79.5230  -10.0790  -34.7740 H        88 VAL    0.5100
   1422 HG23      -80.9890  -11.0360  -35.2560 H        88 VAL   -0.5100
   1423 N         -78.5270   -8.8640  -39.6470 N.am     89 THR   -0.4700
   1424 CA        -77.7290   -8.6580  -40.8520 C.3      89 THR    0.3100
   1425 C         -76.6880   -7.5570  -40.7040 C.2      89 THR    0.0700
   1426 O         -75.5140   -7.7440  -41.0200 O.2      89 THR    0.0900
   1427 CB        -78.5770   -8.3550  -42.0770 C.3      89 THR    0.1400
   1428 CG2       -77.7050   -8.3630  -43.3400 C.3      89 THR    0.0900
   1429 OG1       -79.5720   -9.3600  -42.2380 O.3      89 THR   -0.6600
   1430 HN        -79.4990   -8.6650  -39.7410 H        89 THR    0.4300
   1431 HA        -77.1540   -9.5570  -41.0190 H        89 THR   -0.2700
   1432 HB        -79.0780   -7.3700  -41.9530 H        89 THR    0.0900
   1433 HG1       -80.2720   -9.1400  -41.6210 H        89 THR    0.0900
   1434 HG21      -77.2310   -9.3590  -43.4700 H        89 THR    0.0900
   1435 HG22      -76.9050   -7.5980  -43.2510 H        89 THR    0.5100
   1436 HG23      -78.3310   -8.1470  -44.2320 H        89 THR   -0.5100
   1437 N         -77.0810   -6.3840  -40.1510 N.am     90 ALA   -0.4700
   1438 CA        -76.1800   -5.2630  -39.8990 C.3      90 ALA    0.3100
   1439 C         -75.1000   -5.6340  -38.8870 C.2      90 ALA    0.0700
   1440 O         -73.9450   -5.2230  -39.0140 O.2      90 ALA    0.0900
   1441 CB        -76.9690   -4.0500  -39.4150 C.3      90 ALA   -0.2700
   1442 HN        -78.0280   -6.2320  -39.8860 H        90 ALA    0.0900
   1443 HA        -75.6640   -5.0330  -40.8200 H        90 ALA    0.0900
   1444 HB1       -77.5070   -4.2950  -38.4740 H        90 ALA    0.0900
   1445 HB2       -77.7160   -3.7530  -40.1830 H        90 ALA    0.5100
   1446 HB3       -76.2780   -3.2030  -39.2190 H        90 ALA   -0.5100
   1447 N         -75.4770   -6.4240  -37.8850 N.am     91 ALA   -0.4700
   1448 CA        -74.5460   -6.8310  -36.8390 C.3      91 ALA    0.3100
   1449 C         -73.3550   -7.5950  -37.4050 C.2      91 ALA    0.0700
   1450 O         -72.2230   -7.4040  -36.9640 O.2      91 ALA    0.0900
   1451 CB        -75.2600   -7.6650  -35.7770 C.3      91 ALA   -0.2700
   1452 HN        -76.4080   -6.7720  -37.8050 H        91 ALA    0.0900
   1453 HA        -74.1300   -5.9380  -36.3970 H        91 ALA    0.0900
   1454 HB1       -75.6950   -8.5780  -36.2370 H        91 ALA    0.0900
   1455 HB2       -76.0810   -7.0730  -35.3200 H        91 ALA    0.5100
   1456 HB3       -74.5380   -7.9740  -34.9910 H        91 ALA   -0.5100
   1457 N         -73.6110   -8.4630  -38.3830 N.am     92 PHE   -0.4700
   1458 CA        -72.5460   -9.2600  -38.9810 C.3      92 PHE    0.3100
   1459 C         -71.5270   -8.3940  -39.7180 C.2      92 PHE    0.0700
   1460 O         -70.3220   -8.6220  -39.6160 O.2      92 PHE    0.0900
   1461 CB        -73.1090  -10.3310  -39.9250 C.3      92 PHE   -0.1800
   1462 CG        -72.1280  -10.7700  -40.9800 C.ar     92 PHE    0.0900
   1463 CD1       -70.9840  -11.4740  -40.6330 C.ar     92 PHE    0.0900
   1464 CD2       -72.3400  -10.4650  -42.3140 C.ar     92 PHE    0.0000
   1465 CE1       -70.0730  -11.8670  -41.6000 C.ar     92 PHE   -0.1150
   1466 CE2       -71.4310  -10.8550  -43.2840 C.ar     92 PHE    0.1150
   1467 CZ        -70.2960  -11.5570  -42.9260 C.ar     92 PHE   -0.1150
   1468 HN        -74.5290   -8.6060  -38.7450 H        92 PHE    0.1150
   1469 HA        -71.9920   -9.7260  -38.1800 H        92 PHE   -0.1150
   1470 HB1       -74.0000   -9.9270  -40.4510 H        92 PHE    0.1150
   1471 HB2       -73.3870  -11.2320  -39.3370 H        92 PHE   -0.1150
   1472 HD1       -70.8020  -11.7180  -39.5980 H        92 PHE    0.1150
   1473 HD2       -73.2250   -9.9160  -42.6020 H        92 PHE   -0.1150
   1474 HE1       -69.1870  -12.4160  -41.3160 H        92 PHE    0.1150
   1475 HE2       -71.6090  -10.6090  -44.3200 H        92 PHE    0.5100
   1476 HZ        -69.5870  -11.8610  -43.6800 H        92 PHE   -0.5100
   1477 N         -72.0190   -7.4080  -40.4680 N.am     93 TYR   -0.4700
   1478 CA        -71.1510   -6.5150  -41.2290 C.3      93 TYR    0.3100
   1479 C         -70.4550   -5.4960  -40.3420 C.2      93 TYR    0.0700
   1480 O         -69.2930   -5.1530  -40.5750 O.2      93 TYR    0.0900
   1481 CB        -71.9260   -5.8090  -42.3510 C.3      93 TYR   -0.1800
   1482 CG        -72.1130   -6.6870  -43.5640 C.ar     93 TYR    0.0900
   1483 CD1       -71.0940   -6.8420  -44.4940 C.ar     93 TYR    0.0900
   1484 CD2       -73.3000   -7.3780  -43.7690 C.ar     93 TYR    0.0000
   1485 CE1       -71.2520   -7.6570  -45.6000 C.ar     93 TYR   -0.1150
   1486 CE2       -73.4690   -8.1940  -44.8730 C.ar     93 TYR    0.1150
   1487 CZ        -72.4400   -8.3300  -45.7830 C.ar     93 TYR   -0.1150
   1488 OH        -72.6000   -9.1390  -46.8840 O.3      93 TYR    0.1150
   1489 HN        -72.9990   -7.2370  -40.5410 H        93 TYR    0.1100
   1490 HA        -70.3490   -7.1060  -41.6440 H        93 TYR   -0.5400
   1491 HB1       -71.3690   -4.9050  -42.6760 H        93 TYR    0.4300
   1492 HB2       -72.9360   -5.5240  -41.9850 H        93 TYR   -0.1150
   1493 HD1       -70.1600   -6.3170  -44.3500 H        93 TYR    0.1150
   1494 HD2       -74.1040   -7.2770  -43.0550 H        93 TYR   -0.1150
   1495 HE1       -70.4500   -7.7660  -46.3150 H        93 TYR    0.1150
   1496 HE2       -74.4000   -8.7210  -45.0230 H        93 TYR    0.5100
   1497 HH        -73.4800   -9.5200  -46.8450 H        93 TYR   -0.5100
   1498 N         -71.1620   -5.0090  -39.3260 N.am     94 CYS   -0.4700
   1499 CA        -70.5590   -4.0840  -38.3780 C.3      94 CYS    0.3100
   1500 C         -69.3940   -4.7720  -37.6810 C.2      94 CYS    0.0700
   1501 O         -68.2980   -4.2180  -37.5810 O.2      94 CYS    0.0900
   1502 CB        -71.5800   -3.6020  -37.3490 C.3      94 CYS   -0.1100
   1503 SG        -70.9880   -2.2320  -36.3360 S.3      94 CYS    0.0900
   1504 HN        -72.1180   -5.2490  -39.1710 H        94 CYS    0.0900
   1505 HA        -70.1670   -3.2460  -38.9350 H        94 CYS   -0.2300
   1506 HB1       -71.8400   -4.4570  -36.6900 H        94 CYS    0.1600
   1507 HB2       -72.4970   -3.2860  -37.8890 H        94 CYS    0.5100
   1508 HG1       -71.0080   -1.3430  -37.3190 H        94 CYS   -0.5100
   1509 N         -69.6320   -5.9960  -37.2180 N.am     95 ASN   -0.4700
   1510 CA        -68.5810   -6.7930  -36.6060 C.3      95 ASN    0.3100
   1511 C         -67.3860   -6.9800  -37.5320 C.2      95 ASN    0.0700
   1512 O         -66.2410   -6.8280  -37.1140 O.2      95 ASN    0.0900
   1513 CB        -69.1170   -8.1580  -36.1580 C.3      95 ASN   -0.1800
   1514 CG        -68.0180   -9.0660  -35.6350 C.2      95 ASN    0.0900
   1515 ND2       -67.7820   -9.0180  -34.3270 N.am     95 ASN    0.0900
   1516 OD1       -67.3790   -9.7900  -36.3980 O.2      95 ASN    0.5500
   1517 HN        -70.5330   -6.4190  -37.2700 H        95 ASN   -0.5500
   1518 HA        -68.1990   -6.2450  -35.7570 H        95 ASN   -0.6200
   1519 HB1       -69.6080   -8.6560  -37.0220 H        95 ASN    0.3200
   1520 HB2       -69.8660   -8.0060  -35.3510 H        95 ASN    0.3000
   1521 HD21      -66.9790   -9.4750  -33.9460 H        95 ASN    0.5100
   1522 HD22      -68.4090   -8.5250  -33.7240 H        95 ASN   -0.5100
   1523 N         -67.6530   -7.3080  -38.7940 N.am     96 MET   -0.4700
   1524 CA        -66.5850   -7.5260  -39.7630 C.3      96 MET    0.3100
   1525 C         -65.7530   -6.2680  -39.9800 C.2      96 MET    0.0700
   1526 O         -64.5260   -6.3120  -39.9400 O.2      96 MET    0.0900
   1527 CB        -67.1520   -8.0080  -41.0980 C.3      96 MET   -0.1800
   1528 CG        -66.1090   -8.0600  -42.2010 C.3      96 MET    0.0900
   1529 SD        -66.7520   -8.5570  -43.8060 S.3      96 MET    0.0900
   1530 CE        -66.3950  -10.3070  -43.7760 C.3      96 MET   -0.1400
   1531 HN        -68.5840   -7.4190  -39.1310 H        96 MET    0.0900
   1532 HA        -65.9100   -8.2640  -39.3550 H        96 MET    0.0900
   1533 HB1       -67.9660   -7.3200  -41.4100 H        96 MET   -0.0900
   1534 HB2       -67.5750   -9.0260  -40.9600 H        96 MET   -0.2200
   1535 HG1       -65.3170   -8.7750  -41.8930 H        96 MET    0.0900
   1536 HG2       -65.6530   -7.0520  -42.2910 H        96 MET    0.0900
   1537 HE1       -66.5910  -10.7430  -42.7730 H        96 MET    0.0900
   1538 HE2       -65.3270  -10.4850  -44.0250 H        96 MET    0.5100
   1539 HE3       -67.0330  -10.8410  -44.5120 H        96 MET   -0.5100
   1540 N         -66.4280   -5.1450  -40.2110 N.am     97 TYR   -0.4700
   1541 CA        -65.7470   -3.8730  -40.4130 C.3      97 TYR    0.3100
   1542 C         -64.8930   -3.5170  -39.2010 C.2      97 TYR    0.0700
   1543 O         -63.7130   -3.1900  -39.3270 O.2      97 TYR    0.0900
   1544 CB        -66.7640   -2.7580  -40.6780 C.3      97 TYR   -0.1800
   1545 CG        -67.4900   -2.8850  -41.9990 C.ar     97 TYR    0.0900
   1546 CD1       -66.9190   -3.5630  -43.0690 C.ar     97 TYR    0.0900
   1547 CD2       -68.7430   -2.3170  -42.1790 C.ar     97 TYR    0.0000
   1548 CE1       -67.5780   -3.6760  -44.2770 C.ar     97 TYR   -0.1150
   1549 CE2       -69.4080   -2.4220  -43.3800 C.ar     97 TYR    0.1150
   1550 CZ        -68.8240   -3.1050  -44.4250 C.ar     97 TYR   -0.1150
   1551 OH        -69.4950   -3.2070  -45.6250 O.3      97 TYR    0.1150
   1552 HN        -67.4240   -5.1230  -40.2560 H        97 TYR    0.1100
   1553 HA        -65.0780   -3.9800  -41.2540 H        97 TYR   -0.5400
   1554 HB1       -66.2380   -1.7790  -40.6870 H        97 TYR    0.4300
   1555 HB2       -67.5340   -2.7700  -39.8780 H        97 TYR   -0.1150
   1556 HD1       -65.9420   -4.0090  -42.9550 H        97 TYR    0.1150
   1557 HD2       -69.2050   -1.7810  -41.3620 H        97 TYR   -0.1150
   1558 HE1       -67.1220   -4.2080  -45.0990 H        97 TYR    0.1150
   1559 HE2       -70.3830   -1.9730  -43.5020 H        97 TYR    0.5100
   1560 HH        -68.9430   -3.7070  -46.2310 H        97 TYR   -0.5100
   1561 N         -65.4970   -3.5900  -38.0180 N.am     98 ALA   -0.4700
   1562 CA        -64.7810   -3.3080  -36.7830 C.3      98 ALA    0.3100
   1563 C         -63.5890   -4.2440  -36.6140 C.2      98 ALA    0.0700
   1564 O         -62.5020   -3.8090  -36.2370 O.2      98 ALA    0.0900
   1565 CB        -65.7200   -3.4170  -35.5880 C.3      98 ALA   -0.2700
   1566 HN        -66.4570   -3.8380  -37.9260 H        98 ALA    0.0900
   1567 HA        -64.3730   -2.3110  -36.8510 H        98 ALA    0.0900
   1568 HB1       -66.1440   -4.4420  -35.5280 H        98 ALA    0.0900
   1569 HB2       -66.5560   -2.6930  -35.6970 H        98 ALA    0.5100
   1570 HB3       -65.1630   -3.2070  -34.6490 H        98 ALA   -0.5100
   1571 N         -63.7930   -5.5300  -36.9000 N.am     99 SER   -0.4700
   1572 CA        -62.7440   -6.5350  -36.7300 C.3      99 SER    0.3100
   1573 C         -61.5730   -6.3010  -37.6690 C.2      99 SER    0.0700
   1574 O         -60.4160   -6.4280  -37.2740 O.2      99 SER    0.0900
   1575 CB        -63.2920   -7.9510  -36.9440 C.3      99 SER    0.0500
   1576 OG        -64.3170   -8.2570  -36.0160 O.3      99 SER    0.0900
   1577 HN        -64.6680   -5.8650  -37.2410 H        99 SER    0.0900
   1578 HA        -62.3490   -6.4360  -35.7300 H        99 SER   -0.6600
   1579 HB1       -62.4700   -8.6890  -36.8180 H        99 SER    0.4300
   1580 HB2       -63.7090   -8.0360  -37.9700 H        99 SER    0.5100
   1581 HG1       -63.9470   -8.9120  -35.4200 H        99 SER   -0.5100
   1582 N         -61.8760   -5.9700  -38.9240 N.am    100 ILE   -0.4700
   1583 CA        -60.8390   -5.6850  -39.9060 C.3     100 ILE    0.3100
   1584 C         -59.9290   -4.5730  -39.4140 C.2     100 ILE    0.0700
   1585 O         -58.7070   -4.6890  -39.4720 O.2     100 ILE    0.0900
   1586 CB        -61.4370   -5.2650  -41.2560 C.3     100 ILE   -0.0900
   1587 CG1       -62.0440   -6.4720  -41.9670 C.3     100 ILE    0.0900
   1588 CG2       -60.3660   -4.6180  -42.1360 C.3     100 ILE   -0.2700
   1589 CD        -62.6760   -6.1360  -43.3020 C.3     100 ILE    0.0900
   1590 HN        -62.8180   -5.9020  -39.2440 H       100 ILE    0.0900
   1591 HA        -60.2450   -6.5790  -40.0260 H       100 ILE    0.0900
   1592 HB        -62.2610   -4.5400  -41.0850 H       100 ILE   -0.1800
   1593 HG11      -62.8210   -6.9160  -41.3090 H       100 ILE    0.0900
   1594 HG12      -61.2430   -7.2230  -42.1340 H       100 ILE    0.0900
   1595 HG21      -59.4620   -5.2620  -42.1740 H       100 ILE   -0.2700
   1596 HG22      -60.0800   -3.6290  -41.7170 H       100 ILE    0.0900
   1597 HG23      -60.7540   -4.4890  -43.1690 H       100 ILE    0.0900
   1598 HD1       -61.8900   -5.8750  -44.0420 H       100 ILE    0.0900
   1599 HD2       -63.3590   -5.2670  -43.1880 H       100 ILE    0.5100
   1600 HD3       -63.2450   -7.0120  -43.6820 H       100 ILE   -0.5100
   1601 N         -60.5330   -3.4940  -38.9230 N.am    101 LEU   -0.4700
   1602 CA        -59.7780   -2.3310  -38.4660 C.3     101 LEU    0.3100
   1603 C         -59.0120   -2.6060  -37.1780 C.2     101 LEU    0.0700
   1604 O         -57.8550   -2.2120  -37.0380 O.2     101 LEU    0.0900
   1605 CB        -60.7070   -1.1260  -38.2810 C.3     101 LEU   -0.1800
   1606 CG        -61.4460   -0.6750  -39.5470 C.3     101 LEU    0.0900
   1607 CD1       -62.3400    0.5290  -39.2650 C.3     101 LEU    0.0900
   1608 CD2       -60.4620   -0.3690  -40.6650 C.3     101 LEU   -0.0900
   1609 HN        -61.5240   -3.4310  -38.8440 H       101 LEU    0.0900
   1610 HA        -59.0210   -2.1110  -39.2050 H       101 LEU   -0.2700
   1611 HB1       -60.1000   -0.2720  -37.9120 H       101 LEU    0.0900
   1612 HB2       -61.4650   -1.3880  -37.5130 H       101 LEU    0.0900
   1613 HG        -62.0700   -1.5130  -39.9240 H       101 LEU    0.0900
   1614 HD11      -61.7640    1.3140  -38.7310 H       101 LEU   -0.2700
   1615 HD12      -63.1970    0.2220  -38.6290 H       101 LEU    0.0900
   1616 HD13      -62.7150    0.9520  -40.2210 H       101 LEU    0.0900
   1617 HD21      -59.8660   -1.2740  -40.9080 H       101 LEU    0.0900
   1618 HD22      -59.7670    0.4380  -40.3480 H       101 LEU    0.5100
   1619 HD23      -61.0120   -0.0520  -41.5770 H       101 LEU   -0.5100
   1620 N         -59.6540   -3.2920  -36.2370 N.am    102 LEU   -0.4700
   1621 CA        -59.0200   -3.5940  -34.9600 C.3     102 LEU    0.3100
   1622 C         -57.8540   -4.5620  -35.1040 C.2     102 LEU    0.0700
   1623 O         -56.8250   -4.4060  -34.4500 O.2     102 LEU    0.0900
   1624 CB        -60.0480   -4.1290  -33.9600 C.3     102 LEU   -0.1800
   1625 CG        -61.0160   -3.0650  -33.4410 C.3     102 LEU    0.0900
   1626 CD1       -62.2430   -3.6850  -32.7680 C.3     102 LEU    0.0900
   1627 CD2       -60.2860   -2.1140  -32.4980 C.3     102 LEU   -0.0900
   1628 HN        -60.5840   -3.6280  -36.3610 H       102 LEU    0.0900
   1629 HA        -58.5710   -2.6840  -34.5860 H       102 LEU   -0.2700
   1630 HB1       -59.5050   -4.5640  -33.0950 H       102 LEU    0.0900
   1631 HB2       -60.6370   -4.9300  -34.4540 H       102 LEU    0.0900
   1632 HG        -61.3500   -2.4350  -34.2920 H       102 LEU    0.0900
   1633 HD11      -61.9310   -4.3110  -31.9050 H       102 LEU   -0.2700
   1634 HD12      -62.7880   -4.3270  -33.4930 H       102 LEU    0.0900
   1635 HD13      -62.9170   -2.8830  -32.3990 H       102 LEU    0.0900
   1636 HD21      -59.4510   -1.6120  -33.0320 H       102 LEU    0.0900
   1637 HD22      -59.8670   -2.6800  -31.6380 H       102 LEU    0.5100
   1638 HD23      -60.9870   -1.3360  -32.1250 H       102 LEU   -0.5100
   1639 N         -58.0100   -5.5630  -35.9660 N.am    103 MET   -0.4700
   1640 CA        -56.9360   -6.5100  -36.2250 C.3     103 MET    0.3100
   1641 C         -55.7330   -5.8070  -36.8300 C.2     103 MET    0.0700
   1642 O         -54.5970   -6.2410  -36.6560 O.2     103 MET    0.0900
   1643 CB        -57.3950   -7.6110  -37.1770 C.3     103 MET   -0.1800
   1644 CG        -58.3920   -8.5870  -36.5830 C.3     103 MET    0.0900
   1645 SD        -58.5760  -10.0100  -37.6680 S.3     103 MET    0.0900
   1646 CE        -59.1690   -9.2160  -39.1650 C.3     103 MET   -0.1400
   1647 HN        -58.8600   -5.7090  -36.4660 H       103 MET    0.0900
   1648 HA        -56.6310   -6.9360  -35.2810 H       103 MET    0.0900
   1649 HB1       -56.5010   -8.1830  -37.5050 H       103 MET   -0.0900
   1650 HB2       -57.8620   -7.1320  -38.0640 H       103 MET   -0.2200
   1651 HG1       -59.3700   -8.0760  -36.4530 H       103 MET    0.0900
   1652 HG2       -58.0340   -8.9130  -35.5830 H       103 MET    0.0900
   1653 HE1       -58.3700   -8.6090  -39.6440 H       103 MET    0.0900
   1654 HE2       -60.0190   -8.5390  -38.9310 H       103 MET    0.5100
   1655 HE3       -59.5050   -9.9800  -39.8980 H       103 MET   -0.5100
   1656 N         -55.9990   -4.7190  -37.5510 N.am    104 THR   -0.4700
   1657 CA        -54.9540   -3.9550  -38.2210 C.3     104 THR    0.3100
   1658 C         -54.1250   -3.1310  -37.2380 C.2     104 THR    0.0700
   1659 O         -52.8950   -3.1590  -37.2830 O.2     104 THR    0.0900
   1660 CB        -55.5470   -3.0290  -39.3010 C.3     104 THR    0.1400
   1661 CG2       -54.4660   -2.1610  -39.9200 C.3     104 THR    0.0900
   1662 OG1       -56.1590   -3.8220  -40.3250 O.3     104 THR   -0.6600
   1663 HN        -56.9290   -4.3780  -37.6670 H       104 THR    0.4300
   1664 HA        -54.2640   -4.6550  -38.6670 H       104 THR   -0.2700
   1665 HB        -56.3160   -2.3640  -38.8500 H       104 THR    0.0900
   1666 HG1       -56.9430   -4.2090  -39.9270 H       104 THR    0.0900
   1667 HG21      -53.6030   -2.7890  -40.2310 H       104 THR    0.0900
   1668 HG22      -54.1100   -1.4130  -39.1800 H       104 THR    0.5100
   1669 HG23      -54.8650   -1.6400  -40.8170 H       104 THR   -0.5100
   1670 N         -54.7960   -2.4000  -36.3470 N.am    105 VAL   -0.4700
   1671 CA        -54.0910   -1.5790  -35.3680 C.3     105 VAL    0.3100
   1672 C         -53.3930   -2.4400  -34.3160 C.2     105 VAL    0.0700
   1673 O         -52.3070   -2.1030  -33.8460 O.2     105 VAL    0.0900
   1674 CB        -55.0160   -0.5410  -34.6940 C.3     105 VAL   -0.0900
   1675 CG1       -55.4660    0.5010  -35.7030 C.3     105 VAL    0.0900
   1676 CG2       -56.2130   -1.2190  -34.0550 C.3     105 VAL   -0.2700
   1677 HN        -55.7910   -2.3830  -36.3080 H       105 VAL    0.0900
   1678 HA        -53.2870   -1.0750  -35.8830 H       105 VAL    0.0900
   1679 HB        -54.4680   -0.0400  -33.8680 H       105 VAL    0.0900
   1680 HG11      -56.0230    0.0140  -36.5320 H       105 VAL   -0.2700
   1681 HG12      -54.5820    1.0230  -36.1290 H       105 VAL    0.0900
   1682 HG13      -56.1360    1.2390  -35.2120 H       105 VAL    0.0900
   1683 HG21      -55.8740   -1.9410  -33.2830 H       105 VAL    0.0900
   1684 HG22      -56.7920   -1.7690  -34.8260 H       105 VAL    0.5100
   1685 HG23      -56.8620   -0.4590  -33.5700 H       105 VAL   -0.5100
   1686 N         -54.0110   -3.5600  -33.9460 N.am    106 ILE   -0.4700
   1687 CA        -53.3420   -4.5160  -33.0770 C.3     106 ILE    0.3100
   1688 C         -52.0420   -4.9380  -33.7460 C.2     106 ILE    0.0700
   1689 O         -50.9680   -4.8510  -33.1570 O.2     106 ILE    0.0900
   1690 CB        -54.2030   -5.7690  -32.8240 C.3     106 ILE   -0.0900
   1691 CG1       -55.4400   -5.4180  -31.9970 C.3     106 ILE    0.0900
   1692 CG2       -53.3950   -6.8360  -32.1020 C.3     106 ILE   -0.2700
   1693 CD        -56.4050   -6.5780  -31.8250 C.3     106 ILE    0.0900
   1694 HN        -54.9360   -3.7890  -34.2380 H       106 ILE    0.0900
   1695 HA        -53.1300   -4.0180  -32.1430 H       106 ILE    0.0900
   1696 HB        -54.5610   -6.1720  -33.7950 H       106 ILE   -0.1800
   1697 HG11      -55.9760   -4.5840  -32.4970 H       106 ILE    0.0900
   1698 HG12      -55.1090   -5.0810  -30.9910 H       106 ILE    0.0900
   1699 HG21      -53.0370   -6.4480  -31.1240 H       106 ILE   -0.2700
   1700 HG22      -52.5130   -7.1210  -32.7160 H       106 ILE    0.0900
   1701 HG23      -54.0280   -7.7300  -31.9190 H       106 ILE    0.0900
   1702 HD1       -55.9620   -7.3480  -31.1570 H       106 ILE    0.0900
   1703 HD2       -56.6170   -7.0440  -32.8110 H       106 ILE    0.5100
   1704 HD3       -57.3530   -6.2180  -31.3700 H       106 ILE   -0.5100
   1705 N         -52.1480   -5.3750  -34.9980 N.am    107 SER   -0.4700
   1706 CA        -50.9930   -5.8490  -35.7450 C.3     107 SER    0.3100
   1707 C         -49.8930   -4.7950  -35.7820 C.2     107 SER    0.0700
   1708 O         -48.7190   -5.1050  -35.5920 O.2     107 SER    0.0900
   1709 CB        -51.4030   -6.2410  -37.1670 C.3     107 SER    0.0500
   1710 OG        -50.3650   -6.9490  -37.8200 O.3     107 SER    0.0900
   1711 HN        -53.0200   -5.3990  -35.4790 H       107 SER    0.0900
   1712 HA        -50.5800   -6.7000  -35.2230 H       107 SER   -0.6600
   1713 HB1       -51.6310   -5.3260  -37.7540 H       107 SER    0.4300
   1714 HB2       -52.3040   -6.8890  -37.1290 H       107 SER    0.5100
   1715 HG1       -49.6110   -6.3550  -37.8410 H       107 SER   -0.5100
   1716 N         -50.2820   -3.5470  -36.0240 N.am    108 ILE   -0.4700
   1717 CA        -49.3360   -2.4420  -36.0650 C.3     108 ILE    0.3100
   1718 C         -48.6820   -2.2480  -34.7020 C.2     108 ILE    0.0700
   1719 O         -47.4800   -1.9960  -34.6070 O.2     108 ILE    0.0900
   1720 CB        -50.0190   -1.1280  -36.4900 C.3     108 ILE   -0.0900
   1721 CG1       -50.4720   -1.2060  -37.9470 C.3     108 ILE    0.0900
   1722 CG2       -49.0760    0.0540  -36.2990 C.3     108 ILE   -0.2700
   1723 CD        -51.2910   -0.0160  -38.3870 C.3     108 ILE    0.0900
   1724 HN        -51.2370   -3.3130  -36.1880 H       108 ILE    0.0900
   1725 HA        -48.5580   -2.6990  -36.7680 H       108 ILE    0.0900
   1726 HB        -50.9320   -0.9740  -35.8770 H       108 ILE   -0.1800
   1727 HG11      -51.0820   -2.1240  -38.0800 H       108 ILE    0.0900
   1728 HG12      -49.5720   -1.2750  -38.5950 H       108 ILE    0.0900
   1729 HG21      -48.0910   -0.1630  -36.7650 H       108 ILE   -0.2700
   1730 HG22      -48.9210    0.2430  -35.2150 H       108 ILE    0.0900
   1731 HG23      -49.5040    0.9610  -36.7780 H       108 ILE    0.0900
   1732 HD1       -50.6470    0.8870  -38.4510 H       108 ILE    0.0900
   1733 HD2       -52.1010    0.1760  -37.6520 H       108 ILE    0.5100
   1734 HD3       -51.7310   -0.2100  -39.3890 H       108 ILE   -0.5100
   1735 N         -49.4790   -2.3700  -33.6430 N.am    109 ASP   -0.4700
   1736 CA        -48.9730   -2.2090  -32.2910 C.3     109 ASP    0.3100
   1737 C         -47.8710   -3.2180  -31.9860 C.2     109 ASP    0.0700
   1738 O         -46.8100   -2.8580  -31.4670 O.2     109 ASP    0.0900
   1739 CB        -50.1020   -2.3480  -31.2670 C.3     109 ASP   -0.2800
   1740 CG        -49.6470   -2.0580  -29.8550 C.2     109 ASP    0.0900
   1741 OD1       -49.6970   -0.8780  -29.4450 O.co2   109 ASP    0.0900
   1742 OD2       -49.2330   -3.0060  -29.1500 O.co2   109 ASP    0.6200
   1743 HN        -50.4510   -2.5760  -33.7300 H       109 ASP   -0.7600
   1744 HA        -48.5190   -1.2330  -32.2180 H       109 ASP   -0.7600
   1745 HB1       -50.4980   -3.3840  -31.3040 H       109 ASP    0.5100
   1746 HB2       -50.9150   -1.6370  -31.5280 H       109 ASP   -0.5100
   1747 N         -48.1290   -4.4870  -32.2920 N.am    110 ARG   -0.4700
   1748 CA        -47.1730   -5.5500  -32.0070 C.3     110 ARG    0.3100
   1749 C         -45.9480   -5.4320  -32.9040 C.2     110 ARG    0.0700
   1750 O         -44.8440   -5.8190  -32.5220 O.2     110 ARG    0.0900
   1751 CB        -47.8290   -6.9250  -32.1710 C.3     110 ARG   -0.1800
   1752 CG        -49.0940   -7.1100  -31.3440 C.3     110 ARG    0.0900
   1753 CD        -48.9150   -6.5830  -29.9280 C.3     110 ARG    0.0900
   1754 NE        -47.7840   -7.2090  -29.2450 N.pl3   110 ARG   -0.1800
   1755 CZ        -47.3460   -6.8410  -28.0460 C.cat   110 ARG    0.0900
   1756 NH1       -47.9390   -5.8520  -27.3930 N.pl3   110 ARG    0.0900
   1757 NH2       -46.3110   -7.4620  -27.4970 N.pl3   110 ARG    0.2000
   1758 HN        -48.9820   -4.7660  -32.7250 H       110 ARG    0.0900
   1759 HA        -46.8210   -5.4200  -30.9950 H       110 ARG    0.0900
   1760 HB1       -47.0950   -7.7020  -31.8680 H       110 ARG   -0.7000
   1761 HB2       -48.0850   -7.0680  -33.2410 H       110 ARG    0.4400
   1762 HG1       -49.3450   -8.1900  -31.3020 H       110 ARG    0.6400
   1763 HG2       -49.9310   -6.5650  -31.8320 H       110 ARG   -0.8000
   1764 HD1       -49.8290   -6.7970  -29.3330 H       110 ARG    0.4600
   1765 HD2       -48.7280   -5.4890  -29.9590 H       110 ARG    0.4600
   1766 HE        -47.3120   -7.9580  -29.7070 H       110 ARG   -0.8000
   1767 HH11      -47.7080   -5.6740  -26.4360 H       110 ARG    0.4600
   1768 HH12      -48.6180   -5.2810  -27.8570 H       110 ARG    0.4600
   1769 HH21      -45.8590   -8.2080  -27.9850 H       110 ARG    0.5100
   1770 HH22      -45.9820   -7.1840  -26.5940 H       110 ARG   -0.5100
   1771 N         -46.1490   -4.8920  -34.1020 N.am    111 PHE   -0.4700
   1772 CA        -45.0520   -4.6440  -35.0270 C.3     111 PHE    0.3100
   1773 C         -44.0730   -3.6340  -34.4450 C.2     111 PHE    0.0700
   1774 O         -42.8640   -3.8690  -34.4170 O.2     111 PHE    0.0900
   1775 CB        -45.5900   -4.1480  -36.3730 C.3     111 PHE   -0.1800
   1776 CG        -44.6110   -3.3200  -37.1530 C.ar    111 PHE    0.0900
   1777 CD1       -43.5890   -3.9190  -37.8720 C.ar    111 PHE    0.0900
   1778 CD2       -44.7160   -1.9360  -37.1700 C.ar    111 PHE    0.0000
   1779 CE1       -42.6890   -3.1530  -38.5910 C.ar    111 PHE   -0.1150
   1780 CE2       -43.8170   -1.1680  -37.8880 C.ar    111 PHE    0.1150
   1781 CZ        -42.8030   -1.7760  -38.5990 C.ar    111 PHE   -0.1150
   1782 HN        -47.0570   -4.6330  -34.4210 H       111 PHE    0.1150
   1783 HA        -44.5070   -5.5670  -35.1560 H       111 PHE   -0.1150
   1784 HB1       -46.4880   -3.5160  -36.1970 H       111 PHE    0.1150
   1785 HB2       -45.8570   -5.0220  -37.0050 H       111 PHE   -0.1150
   1786 HD1       -43.4950   -4.9940  -37.8710 H       111 PHE    0.1150
   1787 HD2       -45.5080   -1.4550  -36.6170 H       111 PHE   -0.1150
   1788 HE1       -41.8960   -3.6310  -39.1470 H       111 PHE    0.1150
   1789 HE2       -43.9100   -0.0930  -37.8920 H       111 PHE    0.5100
   1790 HZ        -42.1000   -1.1790  -39.1600 H       111 PHE   -0.5100
   1791 N         -44.6030   -2.5080  -33.9740 N.am    112 LEU   -0.4700
   1792 CA        -43.7820   -1.4570  -33.3890 C.3     112 LEU    0.3100
   1793 C         -42.9980   -1.9600  -32.1820 C.2     112 LEU    0.0700
   1794 O         -41.8340   -1.6160  -32.0000 O.2     112 LEU    0.0900
   1795 CB        -44.6450   -0.2560  -32.9900 C.3     112 LEU   -0.1800
   1796 CG        -45.4090    0.4360  -34.1190 C.3     112 LEU    0.0900
   1797 CD1       -46.3040    1.5330  -33.5630 C.3     112 LEU    0.0900
   1798 CD2       -44.4480    0.9960  -35.1560 C.3     112 LEU   -0.0900
   1799 HN        -45.5850   -2.3320  -34.0020 H       112 LEU    0.0900
   1800 HA        -43.0440   -1.1610  -34.1190 H       112 LEU   -0.2700
   1801 HB1       -43.9810    0.4970  -32.5170 H       112 LEU    0.0900
   1802 HB2       -45.3870   -0.6040  -32.2420 H       112 LEU    0.0900
   1803 HG        -46.0310   -0.3110  -34.6550 H       112 LEU    0.0900
   1804 HD11      -45.6920    2.2930  -33.0300 H       112 LEU   -0.2700
   1805 HD12      -47.0330    1.0990  -32.8450 H       112 LEU    0.0900
   1806 HD13      -46.8490    2.0340  -34.3920 H       112 LEU    0.0900
   1807 HD21      -43.8380    0.1770  -35.5940 H       112 LEU    0.0900
   1808 HD22      -43.7650    1.7320  -34.6800 H       112 LEU    0.5100
   1809 HD23      -45.0170    1.4890  -35.9730 H       112 LEU   -0.5100
   1810 N         -43.6420   -2.7810  -31.3560 N.am    113 ALA   -0.4700
   1811 CA        -43.0000   -3.3260  -30.1690 C.3     113 ALA    0.3100
   1812 C         -41.7760   -4.1680  -30.5210 C.2     113 ALA    0.0700
   1813 O         -40.7450   -4.0930  -29.8530 O.2     113 ALA    0.0900
   1814 CB        -43.9940   -4.1460  -29.3590 C.3     113 ALA   -0.2700
   1815 HN        -44.5870   -3.0570  -31.5120 H       113 ALA    0.0900
   1816 HA        -42.6250   -2.5020  -29.5820 H       113 ALA    0.0900
   1817 HB1       -44.3850   -4.9870  -29.9710 H       113 ALA    0.0900
   1818 HB2       -44.8480   -3.5060  -29.0490 H       113 ALA    0.5100
   1819 HB3       -43.4960   -4.5650  -28.4590 H       113 ALA   -0.5100
   1820 N         -41.8960   -4.9710  -31.5760 N.am    114 VAL   -0.4700
   1821 CA        -40.8070   -5.8340  -32.0120 C.3     114 VAL    0.3100
   1822 C         -39.7120   -5.0520  -32.7240 C.2     114 VAL    0.0700
   1823 O         -38.5240   -5.2310  -32.4460 O.2     114 VAL    0.0900
   1824 CB        -41.3190   -6.9460  -32.9490 C.3     114 VAL   -0.0900
   1825 CG1       -40.1660   -7.5830  -33.7130 C.3     114 VAL    0.0900
   1826 CG2       -42.0920   -7.9860  -32.1570 C.3     114 VAL   -0.2700
   1827 HN        -42.7340   -5.0160  -32.1130 H       114 VAL    0.0900
   1828 HA        -40.3530   -6.2660  -31.1330 H       114 VAL    0.0900
   1829 HB        -42.0430   -6.5120  -33.6710 H       114 VAL    0.0900
   1830 HG11      -39.2850   -7.7040  -33.0460 H       114 VAL   -0.2700
   1831 HG12      -39.8760   -6.9380  -34.5690 H       114 VAL    0.0900
   1832 HG13      -40.4670   -8.5860  -34.0850 H       114 VAL    0.0900
   1833 HG21      -42.9620   -7.5150  -31.6550 H       114 VAL    0.0900
   1834 HG22      -41.4360   -8.4370  -31.3820 H       114 VAL    0.5100
   1835 HG23      -42.4630   -8.7810  -32.8400 H       114 VAL   -0.5100
   1836 N         -40.1130   -4.1790  -33.6400 N.am    115 VAL   -0.4700
   1837 CA        -39.1580   -3.4370  -34.4540 C.3     115 VAL    0.3100
   1838 C         -38.5770   -2.2340  -33.7200 C.2     115 VAL    0.0700
   1839 O         -37.3780   -2.1810  -33.4600 O.2     115 VAL    0.0900
   1840 CB        -39.7680   -2.9830  -35.7860 C.3     115 VAL   -0.0900
   1841 CG1       -38.7230   -2.2510  -36.6100 C.3     115 VAL    0.0900
   1842 CG2       -40.3160   -4.1820  -36.5480 C.3     115 VAL   -0.2700
   1843 HN        -41.0770   -3.9920  -33.8110 H       115 VAL    0.0900
   1844 HA        -38.3110   -4.0820  -34.6360 H       115 VAL    0.0900
   1845 HB        -40.6270   -2.3070  -35.5900 H       115 VAL    0.0900
   1846 HG11      -37.8620   -2.9210  -36.8170 H       115 VAL   -0.2700
   1847 HG12      -38.3550   -1.3630  -36.0520 H       115 VAL    0.0900
   1848 HG13      -39.1630   -1.9280  -37.5780 H       115 VAL    0.0900
   1849 HG21      -41.3110   -4.4690  -36.1450 H       115 VAL    0.0900
   1850 HG22      -39.6270   -5.0470  -36.4380 H       115 VAL    0.5100
   1851 HG23      -40.4280   -3.9280  -37.6230 H       115 VAL   -0.5100
   1852 N         -39.4290   -1.2690  -33.3800 N.am    116 TYR   -0.4700
   1853 CA        -38.9710   -0.0810  -32.6780 C.3     116 TYR    0.3100
   1854 C         -39.6160   -0.0270  -31.3030 C.2     116 TYR    0.0700
   1855 O         -40.5750    0.7180  -31.0900 O.2     116 TYR    0.0900
   1856 CB        -39.3340    1.1960  -33.4430 C.3     116 TYR   -0.1800
   1857 CG        -39.1910    1.1070  -34.9440 C.ar    116 TYR    0.0900
   1858 CD1       -37.9500    1.2260  -35.5560 C.ar    116 TYR    0.0900
   1859 CD2       -40.3070    0.9270  -35.7550 C.ar    116 TYR    0.0000
   1860 CE1       -37.8210    1.1550  -36.9310 C.ar    116 TYR   -0.1150
   1861 CE2       -40.1890    0.8550  -37.1300 C.ar    116 TYR    0.1150
   1862 CZ        -38.9430    0.9700  -37.7120 C.ar    116 TYR   -0.1150
   1863 OH        -38.8230    0.8960  -39.0820 O.3     116 TYR    0.1150
   1864 HN        -40.4020   -1.3160  -33.5900 H       116 TYR    0.1100
   1865 HA        -37.8990   -0.1550  -32.5650 H       116 TYR   -0.5400
   1866 HB1       -38.6690    2.0190  -33.1050 H       116 TYR    0.4300
   1867 HB2       -40.3940    1.4520  -33.2350 H       116 TYR   -0.1150
   1868 HD1       -37.0710    1.3770  -34.9460 H       116 TYR    0.1150
   1869 HD2       -41.2840    0.8430  -35.3020 H       116 TYR   -0.1150
   1870 HE1       -36.8480    1.2440  -37.3900 H       116 TYR    0.1150
   1871 HE2       -41.0640    0.7100  -37.7450 H       116 TYR    0.5100
   1872 HH        -37.9860    1.2970  -39.3290 H       116 TYR   -0.5100
   1873 N         -39.1060   -0.8350  -30.3620 N.am    117 PRO   -0.2900
   1874 CA        -39.6060   -0.8420  -28.9880 C.3     117 PRO    0.0000
   1875 C         -39.2610    0.4580  -28.2710 C.2     117 PRO    0.0900
   1876 O         -39.9760    0.8630  -27.3540 O.2     117 PRO    0.0900
   1877 CB        -38.8610   -2.0200  -28.3490 C.3     117 PRO    0.0200
   1878 CG        -37.6190   -2.1630  -29.1540 C.3     117 PRO    0.0900
   1879 CD        -38.0000   -1.7910  -30.5560 C.3     117 PRO   -0.1800
   1880 HA        -40.6800   -0.9290  -28.9790 H       117 PRO    0.0900
   1881 HB1       -39.4730   -2.9470  -28.3990 H       117 PRO    0.0900
   1882 HB2       -38.6220   -1.8050  -27.2860 H       117 PRO   -0.1800
   1883 HG1       -36.8250   -1.4860  -28.7710 H       117 PRO    0.0900
   1884 HG2       -37.2460   -3.2090  -29.1150 H       117 PRO    0.0900
   1885 HD1       -37.1600   -1.3000  -31.0900 H       117 PRO    0.5100
   1886 HD2       -38.3530   -2.6720  -31.1310 H       117 PRO   -0.5100
   1887 N         -38.1310    1.0970  -28.6390 N.am    118 MET   -0.4700
   1888 CA        -37.6620    2.3760  -28.1250 C.3     118 MET    0.3100
   1889 CAT       -36.5470    1.2740  -24.6460 C.3     118 MET    0.0700
   1890 C         -37.3960    2.4270  -26.6220 C.2     118 MET    0.0900
   1891 O         -37.6130    3.4410  -25.9610 O.2     118 MET   -0.1800
   1892 CB        -38.5490    3.5620  -28.5940 C.3     118 MET    0.0900
   1893 CG        -38.6820    3.6850  -30.1290 C.3     118 MET    0.0900
   1894 SD        -37.1160    3.7600  -31.0620 S.3     118 MET   -0.1400
   1895 CE        -36.5260    5.3470  -30.4070 C.3     118 MET    0.0900
   1896 NT        -36.8600    1.3280  -26.0550 N.pl3   118 MET    0.0900
   1897 HN        -37.5310    0.6920  -29.3230 H       118 MET   -0.0900
   1898 HNT       -36.6550    0.5070  -26.5810 H       118 MET   -0.2200
   1899 HA        -36.6490    2.5150  -28.4700 H       118 MET    0.0900
   1900 HB1       -38.1090    4.5040  -28.2050 H       118 MET    0.0900
   1901 HB2       -39.5640    3.4330  -28.1640 H       118 MET    0.0900
   1902 HG1       -39.2650    4.6050  -30.3430 H       118 MET    0.5100
   1903 HG2       -39.2640    2.8100  -30.4870 H       118 MET   -0.5100
   1904 HE1       -36.2330    5.2600  -29.3390 H       118 MET   -0.4700
   1905 HE2       -37.3260    6.1150  -30.4820 H       118 MET    0.3100
   1906 HE3       -35.6380    5.6920  -30.9790 H       118 MET   -0.1100
   1907 HT1       -37.4740    1.4330  -24.0550 H       118 MET    0.0900
   1908 HT2       -35.8180    2.0720  -24.3930 H       118 MET    0.0900
   1909 HT3       -36.1250    0.2770  -24.3940 H       118 MET    0.0900
   1910 N         -47.2490    5.8770  -28.2570 N.am    119 ARG   -0.2700
   1911 CA        -48.1500    4.7810  -27.9450 C.3     119 ARG    0.0900
   1912 CAY       -46.6170    8.1090  -28.8780 C.3     119 ARG    0.0900
   1913 C         -48.8420    4.8600  -26.6020 C.2     119 ARG    0.0900
   1914 O         -48.4650    4.2650  -25.5990 O.2     119 ARG    0.5100
   1915 CB        -47.5520    3.3960  -28.2170 C.3     119 ARG   -0.5100
   1916 CG        -47.7660    2.9730  -29.6820 C.3     119 ARG   -0.4700
   1917 CD        -47.7170    1.4610  -29.8290 C.3     119 ARG    0.3100
   1918 NE        -46.2980    1.0780  -29.5720 N.pl3   119 ARG    0.0700
   1919 CZ        -45.9190   -0.1830  -29.4600 C.cat   119 ARG    0.0900
   1920 NH1       -46.7870   -1.1610  -29.3200 N.pl3   119 ARG   -0.1800
   1921 NH2       -44.6320   -0.4610  -29.5460 N.pl3   119 ARG    0.0900
   1922 CY        -47.6670    7.1020  -28.6070 C.2     119 ARG    0.0900
   1923 OY        -48.8590    7.3860  -28.6890 O.2     119 ARG   -0.1800
   1924 HN        -46.2790    5.6610  -28.1950 H       119 ARG    0.0900
   1925 HA        -49.0380    4.9160  -28.5450 H       119 ARG    0.0900
   1926 HB1       -48.0350    2.6520  -27.5480 H       119 ARG    0.2000
   1927 HB2       -46.4630    3.4200  -28.0010 H       119 ARG    0.0900
   1928 HG1       -46.9730    3.4270  -30.3120 H       119 ARG    0.0900
   1929 HG2       -48.7560    3.3410  -30.0270 H       119 ARG   -0.7000
   1930 HD1       -48.0000    1.1480  -30.8560 H       119 ARG    0.4400
   1931 HD2       -48.3720    0.9640  -29.0830 H       119 ARG    0.6400
   1932 HE        -45.6120    1.8000  -29.4800 H       119 ARG   -0.8000
   1933 HH11      -46.4850   -2.1110  -29.3880 H       119 ARG    0.4600
   1934 HH12      -47.7500   -0.9530  -29.1440 H       119 ARG    0.4600
   1935 HH21      -43.9600    0.2790  -29.5420 H       119 ARG   -0.8000
   1936 HH22      -44.3300   -1.4110  -29.6160 H       119 ARG    0.4600
   1937 HY1       -47.0910    9.0770  -29.1450 H       119 ARG    0.4600
   1938 HY2       -45.9840    7.7720  -29.7250 H       119 ARG    0.5100
   1939 HY3       -45.9910    8.2530  -27.9700 H       119 ARG   -0.5100
   1940 N         -49.9000    5.6650  -26.6150 N.am    120 THR   -0.4700
   1941 CA        -50.6310    6.1690  -25.4600 C.3     120 THR    0.3100
   1942 C         -52.0010    5.5100  -25.3440 C.2     120 THR    0.0700
   1943 O         -52.5940    5.1040  -26.3450 O.2     120 THR    0.0900
   1944 CB        -50.8120    7.6970  -25.5310 C.3     120 THR    0.1400
   1945 CG2       -51.6110    8.1940  -24.3330 C.3     120 THR    0.0900
   1946 OG1       -49.5300    8.3320  -25.5410 O.3     120 THR   -0.6600
   1947 HN        -50.2640    5.9810  -27.4850 H       120 THR    0.4300
   1948 HA        -50.0760    5.9020  -24.5740 H       120 THR   -0.2700
   1949 HB        -51.3590    7.9710  -26.4590 H       120 THR    0.0900
   1950 HG1       -49.0200    7.8880  -26.2210 H       120 THR    0.0900
   1951 HG21      -51.2980    7.6530  -23.4150 H       120 THR    0.0900
   1952 HG22      -52.6950    8.0130  -24.5000 H       120 THR    0.5100
   1953 HG23      -51.4320    9.2800  -24.1840 H       120 THR   -0.5100
   1954 N         -52.5030    5.4020  -24.1170 N.am    121 LEU   -0.4700
   1955 CA        -53.8030    4.7950  -23.8690 C.3     121 LEU    0.3100
   1956 C         -54.9270    5.6520  -24.4350 C.2     121 LEU    0.0700
   1957 O         -55.8940    5.1360  -24.9980 O.2     121 LEU    0.0900
   1958 CB        -54.0110    4.5700  -22.3690 C.3     121 LEU   -0.1800
   1959 CG        -55.3680    4.0000  -21.9510 C.3     121 LEU    0.0900
   1960 CD1       -56.4970    4.9290  -22.3720 C.3     121 LEU    0.0900
   1961 CD2       -55.5690    2.6080  -22.5350 C.3     121 LEU   -0.0900
   1962 HN        -52.0130    5.7330  -23.3130 H       121 LEU    0.0900
   1963 HA        -53.8390    3.8540  -24.3980 H       121 LEU   -0.2700
   1964 HB1       -53.8810    5.5470  -21.8570 H       121 LEU    0.0900
   1965 HB2       -53.2250    3.8700  -22.0170 H       121 LEU    0.0900
   1966 HG        -55.3890    3.8720  -20.8480 H       121 LEU    0.0900
   1967 HD11      -56.9710    4.5560  -23.3050 H       121 LEU   -0.2700
   1968 HD12      -56.0970    5.9490  -22.5600 H       121 LEU    0.0900
   1969 HD13      -57.2690    4.9710  -21.5740 H       121 LEU    0.0900
   1970 HD21      -54.8870    1.8850  -22.0380 H       121 LEU    0.0900
   1971 HD22      -55.3430    2.6180  -23.6220 H       121 LEU    0.5100
   1972 HD23      -56.6170    2.2780  -22.3720 H       121 LEU   -0.5100
   1973 N         -54.8000    6.9670  -24.2780 N.am    122 GLY   -0.4700
   1974 CA        -55.8020    7.8940  -24.7700 C.3     122 GLY    0.3100
   1975 C         -55.9370    7.8590  -26.2790 C.2     122 GLY   -0.0200
   1976 O         -57.0360    7.9850  -26.8170 O.2     122 GLY    0.0900
   1977 HN        -54.0150    7.3720  -23.8180 H       122 GLY    0.0900
   1978 HA1       -55.5140    8.8880  -24.4630 H       122 GLY    0.5100
   1979 HA2       -56.7490    7.6270  -24.3240 H       122 GLY   -0.5100
   1980 N         -54.8100    7.6890  -26.9680 N.am    123 ARG   -0.4700
   1981 CA        -54.8030    7.6360  -28.4230 C.3     123 ARG    0.3100
   1982 C         -55.5120    6.3910  -28.9290 C.2     123 ARG    0.0700
   1983 O         -56.2880    6.4510  -29.8830 O.2     123 ARG    0.0900
   1984 CB        -53.3700    7.6780  -28.9610 C.3     123 ARG   -0.1800
   1985 CG        -52.6950    9.0230  -28.7810 C.3     123 ARG    0.0900
   1986 CD        -51.6940    9.2930  -29.8890 C.3     123 ARG    0.0900
   1987 NE        -51.2470   10.6840  -29.8730 N.pl3   123 ARG   -0.1800
   1988 CZ        -50.5450   11.2540  -30.8490 C.cat   123 ARG    0.0900
   1989 NH1       -50.2040   10.5550  -31.9240 N.pl3   123 ARG    0.0900
   1990 NH2       -50.1850   12.5250  -30.7440 N.pl3   123 ARG    0.2000
   1991 HN        -53.9250    7.5920  -26.5200 H       123 ARG    0.0900
   1992 HA        -55.3660    8.4800  -28.7920 H       123 ARG    0.0900
   1993 HB1       -53.3910    7.4350  -30.0450 H       123 ARG   -0.7000
   1994 HB2       -52.7700    6.9070  -28.4320 H       123 ARG    0.4400
   1995 HG1       -52.1680    9.0380  -27.8030 H       123 ARG    0.6400
   1996 HG2       -53.4680    9.8200  -28.7850 H       123 ARG   -0.8000
   1997 HD1       -52.1630    9.0970  -30.8770 H       123 ARG    0.4600
   1998 HD2       -50.8000    8.6470  -29.7570 H       123 ARG    0.4600
   1999 HE        -51.4850   11.2440  -29.0800 H       123 ARG   -0.8000
   2000 HH11      -50.4750    9.5960  -32.0040 H       123 ARG    0.4600
   2001 HH12      -49.6750   10.9880  -32.6540 H       123 ARG    0.4600
   2002 HH21      -50.4410   13.0530  -29.9340 H       123 ARG    0.5100
   2003 HH22      -49.6560   12.9570  -31.4760 H       123 ARG   -0.5100
   2004 N         -55.2460    5.2620  -28.2780 N.am    124 ALA   -0.4700
   2005 CA        -55.8880    4.0050  -28.6350 C.3     124 ALA    0.3100
   2006 C         -57.4020    4.0950  -28.4870 C.2     124 ALA    0.0700
   2007 O         -58.1410    3.4890  -29.2580 O.2     124 ALA    0.0900
   2008 CB        -55.3310    2.8690  -27.7910 C.3     124 ALA   -0.2700
   2009 HN        -54.5990    5.2250  -27.5210 H       124 ALA    0.0900
   2010 HA        -55.7030    3.8210  -29.6830 H       124 ALA    0.0900
   2011 HB1       -55.6680    2.9740  -26.7370 H       124 ALA    0.0900
   2012 HB2       -54.2200    2.8900  -27.8120 H       124 ALA    0.5100
   2013 HB3       -55.6940    1.8940  -28.1820 H       124 ALA   -0.5100
   2014 N         -57.8610    4.8520  -27.4910 N.am    125 SER   -0.4700
   2015 CA        -59.2910    5.0460  -27.2760 C.3     125 SER    0.3100
   2016 C         -59.9070    5.8250  -28.4220 C.2     125 SER    0.0700
   2017 O         -60.8940    5.3980  -29.0200 O.2     125 SER    0.0900
   2018 CB        -59.5530    5.7870  -25.9650 C.3     125 SER    0.0500
   2019 OG        -59.3320    4.9450  -24.8490 O.3     125 SER    0.0900
   2020 HN        -57.2530    5.3180  -26.8530 H       125 SER    0.0900
   2021 HA        -59.7580    4.0730  -27.2560 H       125 SER   -0.6600
   2022 HB1       -60.6080    6.1360  -25.9410 H       125 SER    0.4300
   2023 HB2       -58.8720    6.6610  -25.8890 H       125 SER    0.5100
   2024 HG1       -58.3840    4.8010  -24.8100 H       125 SER   -0.5100
   2025 N         -59.3200    6.9820  -28.7170 N.am    126 PHE   -0.4700
   2026 CA        -59.7770    7.8140  -29.8170 C.3     126 PHE    0.3100
   2027 C         -59.8360    6.9840  -31.0930 C.2     126 PHE    0.0700
   2028 O         -60.7780    7.0860  -31.8700 O.2     126 PHE    0.0900
   2029 CB        -58.8440    9.0170  -29.9930 C.3     126 PHE   -0.1800
   2030 CG        -59.2040    9.9030  -31.1540 C.ar    126 PHE    0.0900
   2031 CD1       -60.4210   10.5680  -31.1870 C.ar    126 PHE    0.0900
   2032 CD2       -58.3200   10.0830  -32.2060 C.ar    126 PHE    0.0000
   2033 CE1       -60.7510   11.3860  -32.2550 C.ar    126 PHE   -0.1150
   2034 CE2       -58.6440   10.8980  -33.2760 C.ar    126 PHE    0.1150
   2035 CZ        -59.8610   11.5520  -33.2990 C.ar    126 PHE   -0.1150
   2036 HN        -58.5430    7.3290  -28.1980 H       126 PHE    0.1150
   2037 HA        -60.7810    8.1440  -29.5950 H       126 PHE   -0.1150
   2038 HB1       -57.8090    8.6530  -30.1660 H       126 PHE    0.1150
   2039 HB2       -58.8810    9.6440  -29.0770 H       126 PHE   -0.1150
   2040 HD1       -61.1190   10.4460  -30.3720 H       126 PHE    0.1150
   2041 HD2       -57.3640    9.5790  -32.1920 H       126 PHE   -0.1150
   2042 HE1       -61.7040   11.8950  -32.2720 H       126 PHE    0.1150
   2043 HE2       -57.9470   11.0240  -34.0910 H       126 PHE    0.5100
   2044 HZ        -60.1150   12.1910  -34.1320 H       126 PHE   -0.5100
   2045 N         -58.8250    6.1460  -31.2920 N.am    127 THR   -0.4700
   2046 CA        -58.7800    5.2490  -32.4370 C.3     127 THR    0.3100
   2047 C         -59.9990    4.3320  -32.4950 C.2     127 THR    0.0700
   2048 O         -60.6330    4.1920  -33.5410 O.2     127 THR    0.0900
   2049 CB        -57.5030    4.3970  -32.4170 C.3     127 THR    0.1400
   2050 CG2       -57.5180    3.3750  -33.5410 C.3     127 THR    0.0900
   2051 OG1       -56.3630    5.2480  -32.5700 O.3     127 THR   -0.6600
   2052 HN        -58.0510    6.0930  -30.6650 H       127 THR    0.4300
   2053 HA        -58.8150    5.8500  -33.3330 H       127 THR   -0.2700
   2054 HB        -57.4230    3.8560  -31.4500 H       127 THR    0.0900
   2055 HG1       -56.2950    5.7490  -31.7540 H       127 THR    0.0900
   2056 HG21      -57.7630    3.8710  -34.5050 H       127 THR    0.0900
   2057 HG22      -58.2860    2.5990  -33.3360 H       127 THR    0.5100
   2058 HG23      -56.5190    2.8980  -33.6320 H       127 THR   -0.5100
   2059 N         -60.3350    3.7090  -31.3670 N.am    128 CYS   -0.4700
   2060 CA        -61.4830    2.8090  -31.3090 C.3     128 CYS    0.3100
   2061 C         -62.7950    3.5350  -31.5640 C.2     128 CYS    0.0700
   2062 O         -63.6790    3.0200  -32.2400 O.2     128 CYS    0.0900
   2063 CB        -61.5350    2.0790  -29.9650 C.3     128 CYS   -0.1100
   2064 SG        -60.1530    0.9580  -29.7150 S.3     128 CYS    0.0900
   2065 HN        -59.8230    3.8280  -30.5200 H       128 CYS    0.0900
   2066 HA        -61.3920    2.0980  -32.1180 H       128 CYS   -0.2300
   2067 HB1       -62.4850    1.5070  -29.9140 H       128 CYS    0.1600
   2068 HB2       -61.5420    2.8390  -29.1550 H       128 CYS    0.5100
   2069 HG1       -59.2490    1.9180  -29.5800 H       128 CYS   -0.5100
   2070 N         -62.9180    4.7410  -31.0180 N.am    129 LEU   -0.4700
   2071 CA        -64.0870    5.5700  -31.2690 C.3     129 LEU    0.3100
   2072 C         -64.2750    5.8040  -32.7650 C.2     129 LEU    0.0700
   2073 O         -65.3950    5.7580  -33.2790 O.2     129 LEU    0.0900
   2074 CB        -63.9470    6.9060  -30.5360 C.3     129 LEU   -0.1800
   2075 CG        -64.9070    8.0270  -30.9350 C.3     129 LEU    0.0900
   2076 CD1       -66.3500    7.6180  -30.6980 C.3     129 LEU    0.0900
   2077 CD2       -64.5750    9.3030  -30.1750 C.3     129 LEU   -0.0900
   2078 HN        -62.2230    5.1290  -30.4180 H       129 LEU    0.0900
   2079 HA        -64.9600    5.0370  -30.9210 H       129 LEU   -0.2700
   2080 HB1       -62.9140    7.2730  -30.7040 H       129 LEU    0.0900
   2081 HB2       -64.0910    6.7110  -29.4530 H       129 LEU    0.0900
   2082 HG        -64.7650    8.2640  -32.0120 H       129 LEU    0.0900
   2083 HD11      -66.5100    7.3870  -29.6230 H       129 LEU   -0.2700
   2084 HD12      -66.5900    6.7130  -31.2960 H       129 LEU    0.0900
   2085 HD13      -67.0310    8.4480  -30.9880 H       129 LEU    0.0900
   2086 HD21      -63.5360    9.6240  -30.4030 H       129 LEU    0.0900
   2087 HD22      -64.6580    9.1240  -29.0810 H       129 LEU    0.5100
   2088 HD23      -65.2710   10.1140  -30.4750 H       129 LEU   -0.5100
   2089 N         -63.1710    6.0520  -33.4690 N.am    130 ALA   -0.4700
   2090 CA        -63.2220    6.3050  -34.9050 C.3     130 ALA    0.3100
   2091 C         -63.5490    5.0360  -35.6850 C.2     130 ALA    0.0700
   2092 O         -64.2770    5.0680  -36.6760 O.2     130 ALA    0.0900
   2093 CB        -61.9060    6.8960  -35.3870 C.3     130 ALA   -0.2700
   2094 HN        -62.2680    6.0760  -33.0490 H       130 ALA    0.0900
   2095 HA        -64.0330    6.9900  -35.0980 H       130 ALA    0.0900
   2096 HB1       -61.0720    6.1920  -35.1800 H       130 ALA    0.0900
   2097 HB2       -61.7040    7.8510  -34.8580 H       130 ALA    0.5100
   2098 HB3       -61.9520    7.0780  -36.4830 H       130 ALA   -0.5100
   2099 N         -62.9960    3.9120  -35.2400 N.am    131 ILE   -0.4700
   2100 CA        -63.3010    2.6270  -35.8500 C.3     131 ILE    0.3100
   2101 C         -64.7990    2.3340  -35.7700 C.2     131 ILE    0.0700
   2102 O         -65.4020    1.8730  -36.7380 O.2     131 ILE    0.0900
   2103 CB        -62.5070    1.4860  -35.1820 C.3     131 ILE   -0.0900
   2104 CG1       -61.0390    1.5450  -35.6140 C.3     131 ILE    0.0900
   2105 CG2       -63.1090    0.1330  -35.5370 C.3     131 ILE   -0.2700
   2106 CD        -60.1250    0.6030  -34.8380 C.3     131 ILE    0.0900
   2107 HN        -62.3540    3.8980  -34.4770 H       131 ILE    0.0900
   2108 HA        -63.0520    2.6900  -36.8980 H       131 ILE    0.0900
   2109 HB        -62.5270    1.6200  -34.0790 H       131 ILE   -0.1800
   2110 HG11      -60.6720    2.5840  -35.4740 H       131 ILE    0.0900
   2111 HG12      -60.9790    1.2840  -36.6910 H       131 ILE    0.0900
   2112 HG21      -63.2540    0.0560  -36.6360 H       131 ILE   -0.2700
   2113 HG22      -64.0950    0.0160  -35.0400 H       131 ILE    0.0900
   2114 HG23      -62.4270   -0.6820  -35.2110 H       131 ILE    0.0900
   2115 HD1       -60.3430   -0.4510  -35.1130 H       131 ILE    0.0900
   2116 HD2       -60.2940    0.7260  -33.7470 H       131 ILE    0.5100
   2117 HD3       -59.0630    0.8210  -35.0800 H       131 ILE   -0.5100
   2118 N         -65.4010    2.6150  -34.6170 N.am    132 TRP   -0.4700
   2119 CA        -66.8250    2.3590  -34.4320 C.3     132 TRP    0.3100
   2120 C         -67.6870    3.3030  -35.2520 C.2     132 TRP    0.0700
   2121 O         -68.7250    2.9130  -35.7830 O.2     132 TRP    0.0900
   2122 CB        -67.2070    2.4330  -32.9530 C.3     132 TRP   -0.1800
   2123 CG        -66.7880    1.2200  -32.1910 C.ar    132 TRP    0.0900
   2124 CD1       -65.8290    1.1450  -31.2210 C.ar    132 TRP    0.0900
   2125 CD2       -67.3020   -0.1070  -32.3500 C.ar    132 TRP   -0.0300
   2126 CE2       -66.6160   -0.9360  -31.4380 C.ar    132 TRP   -0.1500
   2127 CE3       -68.2810   -0.6780  -33.1740 C.ar    132 TRP    0.2200
   2128 NE1       -65.7220   -0.1450  -30.7630 N.ar    132 TRP   -0.5100
   2129 CZ2       -66.8730   -2.2990  -31.3260 C.ar    132 TRP    0.3700
   2130 CZ3       -68.5390   -2.0330  -33.0600 C.ar    132 TRP    0.2400
   2131 CH2       -67.8410   -2.8290  -32.1430 C.ar    132 TRP    0.1100
   2132 HN        -64.9160    3.0080  -33.8400 H       132 TRP   -0.2500
   2133 HA        -67.0400    1.3760  -34.8250 H       132 TRP    0.1700
   2134 HB1       -68.3090    2.5380  -32.8690 H       132 TRP   -0.2000
   2135 HB2       -66.7190    3.3210  -32.4980 H       132 TRP    0.1400
   2136 HD1       -65.2400    1.9780  -30.8660 H       132 TRP   -0.2700
   2137 HE1       -65.1090   -0.4510  -30.0690 H       132 TRP    0.1600
   2138 HE3       -68.8330   -0.0860  -33.8900 H       132 TRP   -0.1400
   2139 HZ2       -66.3440   -2.9320  -30.6280 H       132 TRP    0.1400
   2140 HZ3       -69.2920   -2.4850  -33.6890 H       132 TRP    0.5100
   2141 HH2       -68.0670   -3.8820  -32.0780 H       132 TRP   -0.5100
   2142 N         -67.2530    4.5540  -35.3580 N.am    133 ALA   -0.4700
   2143 CA        -67.9350    5.5080  -36.2090 C.3     133 ALA    0.3100
   2144 C         -68.0290    4.9520  -37.6200 C.2     133 ALA    0.0700
   2145 O         -69.1050    4.9010  -38.2080 O.2     133 ALA    0.0900
   2146 CB        -67.1950    6.8370  -36.2130 C.3     133 ALA   -0.2700
   2147 HN        -66.4530    4.8870  -34.8670 H       133 ALA    0.0900
   2148 HA        -68.9390    5.6380  -35.8300 H       133 ALA    0.0900
   2149 HB1       -66.1610    6.6960  -36.5950 H       133 ALA    0.0900
   2150 HB2       -67.1400    7.2430  -35.1800 H       133 ALA    0.5100
   2151 HB3       -67.7210    7.5610  -36.8730 H       133 ALA   -0.5100
   2152 N         -66.8930    4.5100  -38.1580 N.am    134 LEU   -0.4700
   2153 CA        -66.8410    4.0130  -39.5300 C.3     134 LEU    0.3100
   2154 C         -67.5700    2.6830  -39.7190 C.2     134 LEU    0.0700
   2155 O         -68.2720    2.4900  -40.7110 O.2     134 LEU    0.0900
   2156 CB        -65.3890    3.8990  -40.0040 C.3     134 LEU   -0.1800
   2157 CG        -65.1670    3.3870  -41.4300 C.3     134 LEU    0.0900
   2158 CD1       -65.9660    4.2020  -42.4430 C.3     134 LEU    0.0900
   2159 CD2       -63.6860    3.4090  -41.7680 C.3     134 LEU   -0.0900
   2160 HN        -66.0340    4.5000  -37.6520 H       134 LEU    0.0900
   2161 HA        -67.3880    4.7000  -40.1580 H       134 LEU   -0.2700
   2162 HB1       -64.8600    3.2110  -39.3120 H       134 LEU    0.0900
   2163 HB2       -64.9300    4.9080  -39.9330 H       134 LEU    0.0900
   2164 HG        -65.4830    2.3240  -41.4870 H       134 LEU    0.0900
   2165 HD11      -65.6550    5.2670  -42.4060 H       134 LEU   -0.2700
   2166 HD12      -67.0500    4.1410  -42.2070 H       134 LEU    0.0900
   2167 HD13      -65.7830    3.8150  -43.4680 H       134 LEU    0.0900
   2168 HD21      -63.1030    2.9130  -40.9630 H       134 LEU    0.0900
   2169 HD22      -63.3340    4.4590  -41.8630 H       134 LEU    0.5100
   2170 HD23      -63.5070    2.8670  -42.7210 H       134 LEU   -0.5100
   2171 N         -67.4100    1.7610  -38.7710 N.am    135 ALA   -0.4700
   2172 CA        -68.0730    0.4620  -38.8600 C.3     135 ALA    0.3100
   2173 C         -69.5860    0.6030  -38.7900 C.2     135 ALA    0.0700
   2174 O         -70.3160   -0.0910  -39.4910 O.2     135 ALA    0.0900
   2175 CB        -67.5740   -0.4750  -37.7670 C.3     135 ALA   -0.2700
   2176 HN        -66.8380    1.9130  -37.9680 H       135 ALA    0.0900
   2177 HA        -67.8630    0.0460  -39.8340 H       135 ALA    0.0900
   2178 HB1       -67.7830   -0.0390  -36.7660 H       135 ALA    0.0900
   2179 HB2       -66.4770   -0.6230  -37.8670 H       135 ALA    0.5100
   2180 HB3       -68.0920   -1.4550  -37.8430 H       135 ALA   -0.5100
   2181 N         -70.0580    1.5130  -37.9420 N.am    136 ILE   -0.4700
   2182 CA        -71.4890    1.7180  -37.7670 C.3     136 ILE    0.3100
   2183 C         -72.0950    2.4810  -38.9330 C.2     136 ILE    0.0700
   2184 O         -73.1650    2.1270  -39.4290 O.2     136 ILE    0.0900
   2185 CB        -71.7930    2.4600  -36.4570 C.3     136 ILE   -0.0900
   2186 CG1       -71.4420    1.5760  -35.2600 C.3     136 ILE    0.0900
   2187 CG2       -73.2590    2.8650  -36.4020 C.3     136 ILE   -0.2700
   2188 CD        -71.5340    2.2880  -33.9340 C.3     136 ILE    0.0900
   2189 HN        -69.4590    2.0890  -37.3920 H       136 ILE    0.0900
   2190 HA        -71.9640    0.7500  -37.7640 H       136 ILE    0.0900
   2191 HB        -71.1580    3.3680  -36.3920 H       136 ILE   -0.1800
   2192 HG11      -70.4040    1.2030  -35.3900 H       136 ILE    0.0900
   2193 HG12      -72.1360    0.7090  -35.2450 H       136 ILE    0.0900
   2194 HG21      -73.9050    1.9920  -36.6380 H       136 ILE   -0.2700
   2195 HG22      -73.4590    3.6650  -37.1450 H       136 ILE    0.0900
   2196 HG23      -73.5130    3.2290  -35.3830 H       136 ILE    0.0900
   2197 HD1       -72.5970    2.5000  -33.6860 H       136 ILE    0.0900
   2198 HD2       -70.9830    3.2520  -33.9820 H       136 ILE    0.5100
   2199 HD3       -71.1040    1.6510  -33.1310 H       136 ILE   -0.5100
   2200 N         -71.4080    3.5300  -39.3770 N.am    137 ALA   -0.4700
   2201 CA        -71.8480    4.2890  -40.5350 C.3     137 ALA    0.3100
   2202 C         -72.0220    3.3650  -41.7330 C.2     137 ALA    0.0700
   2203 O         -72.9880    3.4770  -42.4860 O.2     137 ALA    0.0900
   2204 CB        -70.8510    5.3910  -40.8580 C.3     137 ALA   -0.2700
   2205 HN        -70.5670    3.8400  -38.9390 H       137 ALA    0.0900
   2206 HA        -72.8160    4.7130  -40.3100 H       137 ALA    0.0900
   2207 HB1       -69.8540    4.9510  -41.0790 H       137 ALA    0.0900
   2208 HB2       -70.7500    6.0770  -39.9910 H       137 ALA    0.5100
   2209 HB3       -71.1920    5.9610  -41.7490 H       137 ALA   -0.5100
   2210 N         -71.0820    2.4390  -41.8940 N.am    138 GLY   -0.4700
   2211 CA        -71.0860    1.5240  -43.0180 C.3     138 GLY    0.3100
   2212 C         -72.3160    0.6470  -43.1490 C.2     138 GLY   -0.0200
   2213 O         -72.7170    0.3100  -44.2600 O.2     138 GLY    0.0900
   2214 HN        -70.3310    2.3320  -41.2470 H       138 GLY    0.0900
   2215 HA1       -70.2230    0.8850  -42.9120 H       138 GLY    0.5100
   2216 HA2       -70.9990    2.1210  -43.9140 H       138 GLY   -0.5100
   2217 N         -72.9150    0.2590  -42.0240 N.am    139 VAL   -0.4700
   2218 CA        -74.0480   -0.6680  -42.0490 C.3     139 VAL    0.3100
   2219 C         -75.4090    0.0180  -41.9830 C.2     139 VAL    0.0700
   2220 O         -76.4470   -0.6410  -42.0300 O.2     139 VAL    0.0900
   2221 CB        -73.9560   -1.7160  -40.9240 C.3     139 VAL   -0.0900
   2222 CG1       -72.6230   -2.4470  -40.9890 C.3     139 VAL    0.0900
   2223 CG2       -74.1400   -1.0590  -39.5630 C.3     139 VAL   -0.2700
   2224 HN        -72.6240    0.5780  -41.1260 H       139 VAL    0.0900
   2225 HA        -74.0490   -1.1570  -43.0120 H       139 VAL    0.0900
   2226 HB        -74.7840   -2.4490  -41.0340 H       139 VAL    0.0900
   2227 HG11      -71.7980   -1.7620  -40.6960 H       139 VAL   -0.2700
   2228 HG12      -72.4370   -2.8020  -42.0250 H       139 VAL    0.0900
   2229 HG13      -72.6310   -3.3120  -40.2920 H       139 VAL    0.0900
   2230 HG21      -75.1350   -0.5670  -39.5090 H       139 VAL    0.0900
   2231 HG22      -73.3550   -0.2890  -39.4050 H       139 VAL    0.5100
   2232 HG23      -74.0790   -1.8250  -38.7620 H       139 VAL   -0.5100
   2233 N         -75.4100    1.3430  -41.8740 N.am    140 VAL   -0.4700
   2234 CA        -76.6550    2.1020  -41.8250 C.3     140 VAL    0.3100
   2235 C         -77.6060    1.7890  -42.9870 C.2     140 VAL    0.0700
   2236 O         -78.8160    1.6680  -42.7830 O.2     140 VAL    0.0900
   2237 CB        -76.3870    3.6200  -41.7640 C.3     140 VAL   -0.0900
   2238 CG1       -77.6730    4.3950  -42.0010 C.3     140 VAL    0.0900
   2239 CG2       -75.7650    3.9950  -40.4260 C.3     140 VAL   -0.2700
   2240 HN        -74.5660    1.8720  -41.8210 H       140 VAL    0.0900
   2241 HA        -77.2010    1.7850  -40.9490 H       140 VAL    0.0900
   2242 HB        -75.6420    3.8950  -42.5410 H       140 VAL    0.0900
   2243 HG11      -78.4790    4.0080  -41.3420 H       140 VAL   -0.2700
   2244 HG12      -77.9940    4.2830  -43.0580 H       140 VAL    0.0900
   2245 HG13      -77.5140    5.4710  -41.7720 H       140 VAL    0.0900
   2246 HG21      -74.8020    3.4580  -40.2880 H       140 VAL    0.0900
   2247 HG22      -76.4500    3.7130  -39.5980 H       140 VAL    0.5100
   2248 HG23      -75.5690    5.0880  -40.3930 H       140 VAL   -0.5100
   2249 N         -77.0720    1.6610  -44.2110 N.am    141 PRO   -0.2900
   2250 CA        -77.9480    1.3170  -45.3340 C.3     141 PRO    0.0000
   2251 C         -78.7090    0.0190  -45.0910 C.2     141 PRO    0.0900
   2252 O         -79.8600   -0.1010  -45.5050 O.2     141 PRO    0.0900
   2253 CB        -76.9720    1.1490  -46.5010 C.3     141 PRO    0.0200
   2254 CG        -75.8330    2.0490  -46.1550 C.3     141 PRO    0.0900
   2255 CD        -75.6970    1.9540  -44.6570 C.3     141 PRO   -0.1800
   2256 HA        -78.6950    2.0820  -45.4770 H       141 PRO    0.0900
   2257 HB1       -77.4410    1.4550  -47.4600 H       141 PRO    0.0900
   2258 HB2       -76.6330    0.0950  -46.5870 H       141 PRO   -0.1800
   2259 HG1       -74.9000    1.7130  -46.6560 H       141 PRO    0.0900
   2260 HG2       -76.0500    3.0940  -46.4640 H       141 PRO    0.0900
   2261 HD1       -75.0160    1.1290  -44.3600 H       141 PRO    0.5100
   2262 HD2       -75.3490    2.9110  -44.2160 H       141 PRO   -0.5100
   2263 N         -78.0730   -0.9410  -44.4250 N.am    142 LEU   -0.4700
   2264 CA        -78.7160   -2.2180  -44.1320 C.3     142 LEU    0.3100
   2265 C         -79.8960   -2.0570  -43.1830 C.2     142 LEU    0.0700
   2266 O         -80.8730   -2.8080  -43.2510 O.2     142 LEU    0.0900
   2267 CB        -77.7070   -3.2100  -43.5510 C.3     142 LEU   -0.1800
   2268 CG        -76.6710   -3.7590  -44.5350 C.3     142 LEU    0.0900
   2269 CD1       -75.6070   -4.5490  -43.7980 C.3     142 LEU    0.0900
   2270 CD2       -77.3360   -4.6190  -45.6020 C.3     142 LEU   -0.0900
   2271 HN        -77.1380   -0.8330  -44.0980 H       142 LEU    0.0900
   2272 HA        -79.1310   -2.6010  -45.0510 H       142 LEU   -0.2700
   2273 HB1       -78.2730   -4.0700  -43.1340 H       142 LEU    0.0900
   2274 HB2       -77.1620   -2.7030  -42.7270 H       142 LEU    0.0900
   2275 HG        -76.1940   -2.9150  -45.0780 H       142 LEU    0.0900
   2276 HD11      -76.0700   -5.4020  -43.2570 H       142 LEU   -0.2700
   2277 HD12      -75.0960   -3.8950  -43.0590 H       142 LEU    0.0900
   2278 HD13      -74.8640   -4.9490  -44.5200 H       142 LEU    0.0900
   2279 HD21      -78.0760   -4.0170  -46.1710 H       142 LEU    0.0900
   2280 HD22      -77.8650   -5.4730  -45.1250 H       142 LEU    0.5100
   2281 HD23      -76.5700   -5.0020  -46.3100 H       142 LEU   -0.5100
   2282 N         -79.8070   -1.0670  -42.3010 N.am    143 LEU   -0.4700
   2283 CA        -80.8580   -0.8100  -41.3280 C.3     143 LEU    0.3100
   2284 C         -82.0990   -0.1880  -41.9630 C.2     143 LEU    0.0700
   2285 O         -83.1970   -0.2700  -41.4180 O.2     143 LEU    0.0900
   2286 CB        -80.3320    0.1050  -40.2200 C.3     143 LEU   -0.1800
   2287 CG        -79.2390   -0.5090  -39.3500 C.3     143 LEU    0.0900
   2288 CD1       -78.5970    0.5390  -38.4480 C.3     143 LEU    0.0900
   2289 CD2       -79.8100   -1.6610  -38.5340 C.3     143 LEU   -0.0900
   2290 HN        -79.0180   -0.4570  -42.2650 H       143 LEU    0.0900
   2291 HA        -81.1770   -1.7560  -40.9170 H       143 LEU   -0.2700
   2292 HB1       -81.1840    0.3840  -39.5640 H       143 LEU    0.0900
   2293 HB2       -79.9260    1.0250  -40.6920 H       143 LEU    0.0900
   2294 HG        -78.4600   -0.9550  -40.0040 H       143 LEU    0.0900
   2295 HD11      -79.3620    0.9880  -37.7790 H       143 LEU   -0.2700
   2296 HD12      -78.1490    1.3460  -39.0660 H       143 LEU    0.0900
   2297 HD13      -77.8100    0.0680  -37.8200 H       143 LEU    0.0900
   2298 HD21      -80.2160   -2.4440  -39.2090 H       143 LEU    0.0900
   2299 HD22      -80.6320   -1.2920  -37.8840 H       143 LEU    0.5100
   2300 HD23      -79.0110   -2.1120  -37.9070 H       143 LEU   -0.5100
   2301 N         -81.9180    0.4590  -43.1090 N.am    144 LEU   -0.4700
   2302 CA        -83.0140    1.1640  -43.7630 C.3     144 LEU    0.3100
   2303 C         -83.6860    0.4020  -44.9070 C.2     144 LEU    0.0700
   2304 O         -84.5930    0.9240  -45.5450 O.2     144 LEU    0.0900
   2305 CB        -82.5460    2.5440  -44.2350 C.3     144 LEU   -0.1800
   2306 CG        -81.9790    3.4080  -43.1050 C.3     144 LEU    0.0900
   2307 CD1       -81.4320    4.7250  -43.6320 C.3     144 LEU    0.0900
   2308 CD2       -83.0380    3.6470  -42.0380 C.3     144 LEU   -0.0900
   2309 HN        -81.0340    0.4940  -43.5690 H       144 LEU    0.0900
   2310 HA        -83.8230    1.2620  -43.0530 H       144 LEU   -0.2700
   2311 HB1       -83.4080    3.0760  -44.6900 H       144 LEU    0.0900
   2312 HB2       -81.7590    2.4080  -45.0070 H       144 LEU    0.0900
   2313 HG        -81.1630    2.8520  -42.5960 H       144 LEU    0.0900
   2314 HD11      -82.2390    5.2990  -44.1350 H       144 LEU   -0.2700
   2315 HD12      -80.6230    4.5310  -44.3690 H       144 LEU    0.0900
   2316 HD13      -81.0350    5.3330  -42.7910 H       144 LEU    0.0900
   2317 HD21      -83.3750    2.6790  -41.6100 H       144 LEU    0.0900
   2318 HD22      -83.9150    4.1630  -42.4840 H       144 LEU    0.5100
   2319 HD23      -82.6160    4.2690  -41.2190 H       144 LEU   -0.5100
   2320 N         -83.2070   -0.7910  -45.2300 N.am    145 LYS   -0.4700
   2321 CA        -83.8200   -1.5940  -46.2720 C.3     145 LYS    0.3100
   2322 C         -84.5450   -2.8840  -45.8170 C.2     145 LYS    0.0700
   2323 O         -83.9970   -3.6970  -45.1280 O.2     145 LYS    0.0900
   2324 CB        -82.8190   -1.9320  -47.3530 C.3     145 LYS   -0.1800
   2325 CG        -82.3710   -0.7700  -48.1550 C.3     145 LYS    0.0900
   2326 CD        -81.0860   -1.0800  -48.8620 C.3     145 LYS    0.0900
   2327 CE        -80.4790    0.1440  -49.5410 C.3     145 LYS   -0.1800
   2328 NZ        -81.3350    0.7430  -50.5850 N.4     145 LYS    0.0900
   2329 HN        -82.4120   -1.1860  -44.7770 H       145 LYS    0.0900
   2330 HA        -84.6430   -1.0310  -46.6860 H       145 LYS   -0.1800
   2331 HB1       -83.2820   -2.6720  -48.0380 H       145 LYS    0.0900
   2332 HB2       -81.9290   -2.3910  -46.8750 H       145 LYS    0.0900
   2333 HG1       -82.2210    0.1040  -47.4850 H       145 LYS    0.2100
   2334 HG2       -83.1510   -0.5170  -48.9040 H       145 LYS    0.0500
   2335 HD1       -81.2790   -1.8570  -49.6310 H       145 LYS    0.0500
   2336 HD2       -80.3580   -1.4780  -48.1230 H       145 LYS   -0.3000
   2337 HE1       -79.5240   -0.1470  -50.0290 H       145 LYS    0.3300
   2338 HE2       -80.2950    0.9300  -48.7780 H       145 LYS    0.3300
   2339 HZ1       -82.2930    0.8880  -50.2070 H       145 LYS    0.3300
   2340 HZ2       -81.3800    0.1050  -51.4060 H       145 LYS    0.5100
   2341 HZ3       -80.9360    1.6570  -50.8780 H       145 LYS   -0.5100
   2342 N         -85.7750   -3.0590  -46.2470 N.am    146 GLU   -0.4700
   2343 CA        -86.5260   -4.2650  -45.9450 C.3     146 GLU    0.3100
   2344 C         -85.8140   -5.4650  -46.5480 C.2     146 GLU    0.0700
   2345 O         -85.5120   -5.4800  -47.7400 O.2     146 GLU    0.0900
   2346 CB        -87.9450   -4.1600  -46.5060 C.3     146 GLU   -0.1800
   2347 CG        -88.8310   -5.3490  -46.1850 C.3     146 GLU    0.0900
   2348 CD        -88.9530   -5.5930  -44.6970 C.2     146 GLU    0.0900
   2349 OE1       -89.3680   -4.6660  -43.9720 O.co2   146 GLU   -0.2800
   2350 OE2       -88.6310   -6.7110  -44.2530 O.co2   146 GLU    0.0900
   2351 HN        -86.2460   -2.3750  -46.7980 H       146 GLU    0.0900
   2352 HA        -86.5520   -4.3850  -44.8730 H       146 GLU    0.6200
   2353 HB1       -87.8790   -4.0590  -47.6110 H       146 GLU   -0.7600
   2354 HB2       -88.4190   -3.2450  -46.0900 H       146 GLU   -0.7600
   2355 HG1       -88.4030   -6.2570  -46.6590 H       146 GLU    0.5100
   2356 HG2       -89.8450   -5.1660  -46.5980 H       146 GLU   -0.5100
   2357 N         -85.5310   -6.4700  -45.7240 N.am    147 GLN   -0.4700
   2358 CA        -84.7990   -7.6410  -46.1930 C.3     147 GLN    0.3100
   2359 C         -85.5510   -8.9520  -45.9860 C.2     147 GLN    0.0700
   2360 O         -85.0060  -10.0290  -46.2190 O.2     147 GLN    0.0900
   2361 CB        -83.4180   -7.7050  -45.5370 C.3     147 GLN   -0.1800
   2362 CG        -82.3220   -7.0440  -46.3570 C.3     147 GLN    0.0900
   2363 CD        -81.2300   -6.4450  -45.4960 C.2     147 GLN    0.0900
   2364 NE2       -81.5070   -5.2840  -44.9130 N.am    147 GLN   -0.1800
   2365 OE1       -80.1520   -7.0150  -45.3590 O.2     147 GLN    0.0900
   2366 HN        -85.8020   -6.4710  -44.7650 H       147 GLN    0.0900
   2367 HA        -84.7020   -7.5680  -47.2660 H       147 GLN    0.5500
   2368 HB1       -83.1500   -8.7720  -45.3830 H       147 GLN   -0.5500
   2369 HB2       -83.4730   -7.2030  -44.5480 H       147 GLN   -0.6200
   2370 HG1       -82.7710   -6.2340  -46.9720 H       147 GLN    0.3200
   2371 HG2       -81.8670   -7.8020  -47.0290 H       147 GLN    0.3000
   2372 HE21      -80.8230   -4.8420  -44.3330 H       147 GLN    0.5100
   2373 HE22      -82.3980   -4.8530  -45.0520 H       147 GLN   -0.5100
   2374 N         -86.8050   -8.8610  -45.5580 N.am    148 THR   -0.4700
   2375 CA        -87.6370  -10.0490  -45.4030 C.3     148 THR    0.3100
   2376 C         -88.6390  -10.1510  -46.5450 C.2     148 THR    0.0700
   2377 O         -89.2650   -9.1640  -46.9220 O.2     148 THR    0.0900
   2378 CB        -88.3960  -10.0550  -44.0640 C.3     148 THR    0.1400
   2379 CG2       -87.4210  -10.0340  -42.8970 C.3     148 THR    0.0900
   2380 OG1       -89.2540   -8.9180  -43.9860 O.3     148 THR   -0.6600
   2381 HN        -87.2290   -7.9890  -45.3280 H       148 THR    0.4300
   2382 HA        -86.9900  -10.9120  -45.4630 H       148 THR   -0.2700
   2383 HB        -89.0120  -10.9770  -43.9840 H       148 THR    0.0900
   2384 HG1       -88.7090   -8.1600  -44.2110 H       148 THR    0.0900
   2385 HG21      -86.7910   -9.1200  -42.9430 H       148 THR    0.0900
   2386 HG22      -86.7580  -10.9240  -42.9420 H       148 THR    0.5100
   2387 HG23      -87.9790  -10.0310  -41.9360 H       148 THR   -0.5100
   2388 N         -88.7620  -11.3390  -47.1070 N.am    149 ILE   -0.4700
   2389 CA        -89.6920  -11.5910  -48.1760 C.3     149 ILE    0.3100
   2390 C         -90.4180  -12.9580  -48.1180 C.2     149 ILE    0.0700
   2391 O         -89.7910  -13.9750  -47.9530 O.2     149 ILE    0.0900
   2392 CB        -89.0150  -11.4590  -49.5140 C.3     149 ILE   -0.0900
   2393 CG1       -90.0600  -11.3960  -50.6190 C.3     149 ILE    0.0900
   2394 CG2       -88.0980  -12.5990  -49.7510 C.3     149 ILE   -0.2700
   2395 CD        -89.5090  -11.0300  -51.9370 C.3     149 ILE    0.0900
   2396 HN        -88.2130  -12.1190  -46.8150 H       149 ILE    0.0900
   2397 HA        -90.4980  -10.8790  -48.0920 H       149 ILE    0.0900
   2398 HB        -88.4370  -10.5100  -49.5420 H       149 ILE   -0.1800
   2399 HG11      -90.8270  -10.6440  -50.3370 H       149 ILE    0.0900
   2400 HG12      -90.5460  -12.3900  -50.7030 H       149 ILE    0.0900
   2401 HG21      -88.6640  -13.5540  -49.7340 H       149 ILE   -0.2700
   2402 HG22      -87.3230  -12.6310  -48.9560 H       149 ILE    0.0900
   2403 HG23      -87.6110  -12.4920  -50.7440 H       149 ILE    0.0900
   2404 HD1       -88.8870  -11.8610  -52.3340 H       149 ILE    0.0900
   2405 HD2       -88.8720  -10.1250  -51.8430 H       149 ILE    0.5100
   2406 HD3       -90.3360  -10.8330  -52.6510 H       149 ILE   -0.5100
   2407 N         -91.7410  -12.9690  -48.2850 N.am    150 GLN   -0.4700
   2408 CA        -92.4850  -14.2240  -48.2300 C.3     150 GLN    0.3100
   2409 C         -92.2880  -15.0350  -49.5020 C.2     150 GLN    0.0700
   2410 O         -92.3500  -14.4980  -50.6090 O.2     150 GLN    0.0900
   2411 CB        -93.9760  -13.9720  -47.9890 C.3     150 GLN   -0.1800
   2412 CG        -94.3110  -13.4800  -46.5880 C.3     150 GLN    0.0900
   2413 CD        -95.7960  -13.5690  -46.2870 C.2     150 GLN    0.0900
   2414 NE2       -96.1650  -13.3070  -45.0360 N.am    150 GLN   -0.1800
   2415 OE1       -96.6010  -13.8760  -47.1650 O.2     150 GLN    0.0900
   2416 HN        -92.2700  -12.1410  -48.4530 H       150 GLN    0.0900
   2417 HA        -92.0740  -14.8180  -47.4280 H       150 GLN    0.5500
   2418 HB1       -94.5240  -14.9210  -48.1680 H       150 GLN   -0.5500
   2419 HB2       -94.3250  -13.2120  -48.7200 H       150 GLN   -0.6200
   2420 HG1       -93.9920  -12.4210  -46.4890 H       150 GLN    0.3200
   2421 HG2       -93.7610  -14.0980  -45.8460 H       150 GLN    0.3000
   2422 HE21      -97.1310  -13.3500  -44.7800 H       150 GLN    0.5100
   2423 HE22      -95.4760  -13.0670  -44.3530 H       150 GLN   -0.5100
   2424 N         -92.0420  -16.3330  -49.3470 N.am    151 VAL   -0.4700
   2425 CA        -91.8180  -17.1970  -50.4960 C.3     151 VAL    0.3100
   2426 C         -93.0870  -17.9580  -50.8590 C.2     151 VAL    0.0700
   2427 O         -93.6360  -18.6950  -50.0350 O.2     151 VAL    0.0900
   2428 CB        -90.6880  -18.2070  -50.2360 C.3     151 VAL   -0.0900
   2429 CG1       -90.4580  -19.0630  -51.4740 C.3     151 VAL    0.0900
   2430 CG2       -89.4080  -17.4820  -49.8280 C.3     151 VAL   -0.2700
   2431 HN        -92.0000  -16.7650  -48.4500 H       151 VAL    0.0900
   2432 HA        -91.5660  -16.5680  -51.3370 H       151 VAL    0.0900
   2433 HB        -90.9640  -18.8600  -49.3810 H       151 VAL    0.0900
   2434 HG11      -90.3520  -18.4170  -52.3720 H       151 VAL   -0.2700
   2435 HG12      -91.3210  -19.7450  -51.6280 H       151 VAL    0.0900
   2436 HG13      -89.5270  -19.6590  -51.3560 H       151 VAL    0.0900
   2437 HG21      -89.5810  -16.8960  -48.9000 H       151 VAL    0.0900
   2438 HG22      -89.0950  -16.7840  -50.6350 H       151 VAL    0.5100
   2439 HG23      -88.5990  -18.2190  -49.6370 H       151 VAL   -0.5100
   2440 N         -93.5620  -17.7790  -52.0970 N.am    152 PRO   -0.2900
   2441 CA        -94.7580  -18.4900  -52.5470 C.3     152 PRO    0.0000
   2442 C         -94.5520  -20.0000  -52.5790 C.2     152 PRO    0.0900
   2443 O         -93.5190  -20.4860  -53.0410 O.2     152 PRO    0.0900
   2444 CB        -94.9930  -17.9370  -53.9590 C.3     152 PRO    0.0200
   2445 CG        -93.6810  -17.3430  -54.3790 C.3     152 PRO    0.0900
   2446 CD        -93.0520  -16.8450  -53.1160 C.3     152 PRO   -0.1800
   2447 HA        -95.5720  -18.3270  -51.8580 H       152 PRO    0.0900
   2448 HB1       -95.7870  -17.1600  -53.9470 H       152 PRO    0.0900
   2449 HB2       -95.2960  -18.7500  -54.6520 H       152 PRO   -0.1800
   2450 HG1       -93.0390  -18.1130  -54.8600 H       152 PRO    0.0900
   2451 HG2       -93.8380  -16.5090  -55.0950 H       152 PRO    0.0900
   2452 HD1       -91.9430  -16.8970  -53.1620 H       152 PRO    0.5100
   2453 HD2       -93.3730  -15.8090  -52.8810 H       152 PRO   -0.5100
   2454 N         -95.5270  -20.7240  -52.0340 N.am    153 GLY   -0.4700
   2455 CA        -95.6220  -22.1670  -52.1580 C.3     153 GLY    0.3100
   2456 C         -94.8400  -22.9230  -51.1060 C.2     153 GLY   -0.0200
   2457 O         -95.1990  -24.0440  -50.7400 O.2     153 GLY    0.0900
   2458 HN        -96.2530  -20.2960  -51.5030 H       153 GLY    0.0900
   2459 HA1       -95.2440  -22.4360  -53.1330 H       153 GLY    0.5100
   2460 HA2       -96.6640  -22.4340  -52.0750 H       153 GLY   -0.5100
   2461 N         -93.7770  -22.3010  -50.6060 N.am    154 LEU   -0.4700
   2462 CA        -93.0230  -22.8490  -49.4910 C.3     154 LEU    0.3100
   2463 C         -93.6700  -22.4740  -48.1640 C.2     154 LEU    0.0700
   2464 O         -93.7510  -23.2900  -47.2490 O.2     154 LEU    0.0900
   2465 CB        -91.5560  -22.4060  -49.5400 C.3     154 LEU   -0.1800
   2466 CG        -90.6920  -23.1410  -50.5700 C.3     154 LEU    0.0900
   2467 CD1       -89.2430  -22.7150  -50.4660 C.3     154 LEU    0.0900
   2468 CD2       -90.8130  -24.6470  -50.3880 C.3     154 LEU   -0.0900
   2469 HN        -93.4510  -21.4320  -50.9700 H       154 LEU    0.0900
   2470 HA        -93.0880  -23.9260  -49.5440 H       154 LEU   -0.2700
   2471 HB1       -91.1110  -22.5680  -48.5350 H       154 LEU    0.0900
   2472 HB2       -91.5290  -21.3210  -49.7750 H       154 LEU    0.0900
   2473 HG        -91.0690  -22.9160  -51.5910 H       154 LEU    0.0900
   2474 HD11      -88.8490  -22.9430  -49.4520 H       154 LEU   -0.2700
   2475 HD12      -89.1570  -21.6210  -50.6420 H       154 LEU    0.0900
   2476 HD13      -88.6320  -23.2630  -51.2140 H       154 LEU    0.0900
   2477 HD21      -91.8250  -24.9890  -50.6930 H       154 LEU    0.0900
   2478 HD22      -90.6560  -24.9120  -49.3210 H       154 LEU    0.5100
   2479 HD23      -90.0590  -25.1650  -51.0180 H       154 LEU   -0.5100
   2480 N         -94.1350  -21.2310  -48.0690 N.am    155 GLY   -0.4700
   2481 CA        -94.7980  -20.7540  -46.8690 C.3     155 GLY    0.3100
   2482 C         -93.8190  -20.2270  -45.8420 C.2     155 GLY   -0.0200
   2483 O         -94.1240  -20.1470  -44.6530 O.2     155 GLY    0.0900
   2484 HN        -94.0480  -20.5740  -48.8140 H       155 GLY    0.0900
   2485 HA1       -95.3500  -21.5780  -46.4430 H       155 GLY    0.5100
   2486 HA2       -95.4740  -19.9610  -47.1540 H       155 GLY   -0.5100
   2487 N         -92.6320  -19.8550  -46.3050 N.am    156 ILE   -0.4700
   2488 CA        -91.5980  -19.3580  -45.4170 C.3     156 ILE    0.3100
   2489 C         -91.2880  -17.8950  -45.7070 C.2     156 ILE    0.0700
   2490 O         -91.5250  -17.4040  -46.8130 O.2     156 ILE    0.0900
   2491 CB        -90.3060  -20.1860  -45.5410 C.3     156 ILE   -0.0900
   2492 CG1       -89.7790  -20.1440  -46.9770 C.3     156 ILE    0.0900
   2493 CG2       -90.5540  -21.6250  -45.1100 C.3     156 ILE   -0.2700
   2494 CD        -88.4050  -20.7620  -47.1450 C.3     156 ILE    0.0900
   2495 HN        -92.4000  -19.9000  -47.2740 H       156 ILE    0.0900
   2496 HA        -91.9770  -19.4100  -44.4070 H       156 ILE    0.0900
   2497 HB        -89.5180  -19.7400  -44.8980 H       156 ILE   -0.1800
   2498 HG11      -89.7320  -19.0840  -47.3040 H       156 ILE    0.0900
   2499 HG12      -90.4930  -20.6900  -47.6300 H       156 ILE    0.0900
   2500 HG21      -91.1970  -22.1410  -45.8550 H       156 ILE   -0.2700
   2501 HG22      -91.0690  -21.6410  -44.1250 H       156 ILE    0.0900
   2502 HG23      -89.5890  -22.1700  -45.0360 H       156 ILE    0.0900
   2503 HD1       -88.4270  -21.8300  -46.8400 H       156 ILE    0.0900
   2504 HD2       -87.6690  -20.2260  -46.5080 H       156 ILE    0.5100
   2505 HD3       -88.0900  -20.7020  -48.2090 H       156 ILE   -0.5100
   2506 N         -90.7760  -17.1970  -44.6990 N.am    157 THR   -0.4700
   2507 CA        -90.3420  -15.8180  -44.8510 C.3     157 THR    0.3100
   2508 C         -88.8320  -15.7370  -44.7010 C.2     157 THR    0.0700
   2509 O         -88.2950  -15.9400  -43.6150 O.2     157 THR    0.0900
   2510 CB        -91.0090  -14.9010  -43.8130 C.3     157 THR    0.1400
   2511 CG2       -90.4660  -13.4790  -43.9290 C.3     157 THR    0.0900
   2512 OG1       -92.4270  -14.8870  -44.0260 O.3     157 THR   -0.6600
   2513 HN        -90.6640  -17.5900  -43.7890 H       157 THR    0.4300
   2514 HA        -90.6030  -15.4990  -45.8490 H       157 THR   -0.2700
   2515 HB        -90.8000  -15.2750  -42.7870 H       157 THR    0.0900
   2516 HG1       -92.7180  -15.7960  -43.9230 H       157 THR    0.0900
   2517 HG21      -90.5060  -13.1410  -44.9870 H       157 THR    0.0900
   2518 HG22      -89.4090  -13.4480  -43.5880 H       157 THR    0.5100
   2519 HG23      -91.0790  -12.7880  -43.3130 H       157 THR   -0.5100
   2520 N         -88.1450  -15.4500  -45.8000 N.am    158 THR   -0.4700
   2521 CA        -86.6950  -15.3520  -45.7790 C.3     158 THR    0.3100
   2522 C         -86.2260  -14.0560  -45.1410 C.2     158 THR    0.0700
   2523 O         -86.9710  -13.0810  -45.0590 O.2     158 THR    0.0900
   2524 CB        -86.1000  -15.4550  -47.1890 C.3     158 THR    0.1400
   2525 CG2       -86.4320  -16.8040  -47.8050 C.3     158 THR    0.0900
   2526 OG1       -86.6330  -14.4130  -48.0070 O.3     158 THR   -0.6600
   2527 HN        -88.5880  -15.2880  -46.6790 H       158 THR    0.4300
   2528 HA        -86.3200  -16.1530  -45.1590 H       158 THR   -0.2700
   2529 HB        -84.9950  -15.3500  -47.1420 H       158 THR    0.0900
   2530 HG1       -86.0230  -14.3160  -48.7430 H       158 THR    0.0900
   2531 HG21      -87.5340  -16.9320  -47.8740 H       158 THR    0.0900
   2532 HG22      -86.0190  -17.6200  -47.1750 H       158 THR    0.5100
   2533 HG23      -86.0040  -16.8680  -48.8280 H       158 THR   -0.5100
   2534 N         -84.9860  -14.0660  -44.6720 N.am    159 CYS   -0.4700
   2535 CA        -84.3320  -12.8730  -44.1640 C.3     159 CYS    0.3100
   2536 C         -83.0050  -12.7040  -44.8840 C.2     159 CYS    0.0700
   2537 O         -82.1220  -13.5540  -44.7730 O.2     159 CYS    0.0900
   2538 CB        -84.0920  -12.9860  -42.6560 C.3     159 CYS   -0.1000
   2539 SG        -82.9720  -11.7190  -41.9860 S.3     159 CYS    0.0900
   2540 HN        -84.4410  -14.9000  -44.6470 H       159 CYS    0.0900
   2541 HA        -84.9670  -12.0260  -44.3790 H       159 CYS   -0.0800
   2542 HB1       -83.6660  -13.9900  -42.4470 H       159 CYS    0.5100
   2543 HB2       -85.0730  -12.9060  -42.1420 H       159 CYS   -0.5100
   2544 N         -82.8730  -11.6200  -45.6440 N.am    160 HSD   -0.4700
   2545 CA        -81.6130  -11.2980  -46.2970 C.3     160 HSD    0.3100
   2546 C         -81.1770  -12.4370  -47.2140 C.2     160 HSD    0.0700
   2547 O         -80.0020  -12.8080  -47.2590 O.2     160 HSD    0.0900
   2548 CB        -80.5410  -11.0200  -45.2370 C.3     160 HSD   -0.0900
   2549 CG        -79.2540  -10.4880  -45.7870 C.ar    160 HSD    0.0900
   2550 CD2       -77.9970  -10.9900  -45.7620 C.ar    160 HSD    0.0900
   2551 ND1       -79.1690   -9.2810  -46.4500 N.ar    160 HSD   -0.3600
   2552 CE1       -77.9170   -9.0660  -46.8080 C.ar    160 HSD    0.3200
   2553 NE2       -77.1840  -10.0900  -46.4080 N.ar    160 HSD   -0.0500
   2554 HN        -83.6250  -10.9830  -45.7990 H       160 HSD    0.2500
   2555 HA        -81.7650  -10.4300  -46.9200 H       160 HSD    0.1300
   2556 HB1       -80.3200  -11.9680  -44.7010 H       160 HSD   -0.7000
   2557 HB2       -80.9410  -10.2770  -44.5170 H       160 HSD    0.2200
   2558 HD1       -79.9450   -8.6740  -46.6250 H       160 HSD    0.1000
   2559 HD2       -77.6020  -11.9070  -45.3430 H       160 HSD    0.5100
   2560 HE1       -77.5700   -8.1830  -47.3440 H       160 HSD   -0.5100
   2561 N         -82.1440  -13.0170  -47.9200 N.am    161 ASP   -0.4700
   2562 CA        -81.8650  -14.0790  -48.8740 C.3     161 ASP    0.3100
   2563 C         -82.9810  -14.1510  -49.9080 C.2     161 ASP    0.0700
   2564 O         -84.1170  -13.7570  -49.6280 O.2     161 ASP    0.0900
   2565 CB        -81.7220  -15.4170  -48.1430 C.3     161 ASP   -0.2800
   2566 CG        -80.8780  -16.4160  -48.9090 C.2     161 ASP    0.0900
   2567 OD1       -80.7400  -17.5610  -48.4280 O.co2   161 ASP    0.0900
   2568 OD2       -80.3540  -16.0630  -49.9890 O.co2   161 ASP    0.6200
   2569 HN        -83.1000  -12.7490  -47.8290 H       161 ASP   -0.7600
   2570 HA        -80.9520  -13.8340  -49.3950 H       161 ASP   -0.7600
   2571 HB1       -82.7320  -15.8540  -47.9900 H       161 ASP    0.5100
   2572 HB2       -81.2470  -15.2390  -47.1550 H       161 ASP   -0.5100
   2573 N         -82.6610  -14.6470  -51.1040 N.am    162 VAL   -0.4700
   2574 CA        -83.6550  -14.8210  -52.1590 C.3     162 VAL    0.3100
   2575 C         -84.5340  -13.5790  -52.2660 C.2     162 VAL    0.0700
   2576 O         -85.7620  -13.6690  -52.2800 O.2     162 VAL    0.0900
   2577 CB        -84.5340  -16.0720  -51.9110 C.3     162 VAL   -0.0900
   2578 CG1       -85.3580  -16.4080  -53.1480 C.3     162 VAL    0.0900
   2579 CG2       -83.6700  -17.2630  -51.5140 C.3     162 VAL   -0.2700
   2580 HN        -81.7310  -14.9200  -51.3310 H       162 VAL    0.0900
   2581 HA        -83.1280  -14.9180  -53.0970 H       162 VAL    0.0900
   2582 HB        -85.2180  -15.8760  -51.0580 H       162 VAL    0.0900
   2583 HG11      -84.7040  -16.4370  -54.0470 H       162 VAL   -0.2700
   2584 HG12      -86.1400  -15.6340  -53.3050 H       162 VAL    0.0900
   2585 HG13      -85.8370  -17.4030  -53.0250 H       162 VAL    0.0900
   2586 HG21      -83.3990  -17.1960  -50.4390 H       162 VAL    0.0900
   2587 HG22      -82.7360  -17.2700  -52.1160 H       162 VAL    0.5100
   2588 HG23      -84.2300  -18.2080  -51.6810 H       162 VAL   -0.5100
   2589 N         -83.8970  -12.4130  -52.3150 N.am    163 LEU   -0.4700
   2590 CA        -84.6130  -11.1420  -52.3720 C.3     163 LEU    0.3100
   2591 C         -85.2830  -10.9210  -53.7250 C.2     163 LEU    0.0700
   2592 O         -84.8990  -11.5270  -54.7240 O.2     163 LEU    0.0900
   2593 CB        -83.6630   -9.9810  -52.0690 C.3     163 LEU   -0.1800
   2594 CG        -83.4650   -9.5240  -50.6200 C.3     163 LEU    0.0900
   2595 CD1       -83.8440  -10.5980  -49.6210 C.3     163 LEU    0.0900
   2596 CD2       -82.0270   -9.0920  -50.4160 C.3     163 LEU   -0.0900
   2597 HN        -82.9020  -12.3540  -52.3140 H       163 LEU    0.0900
   2598 HA        -85.4110  -11.1750  -51.6460 H       163 LEU   -0.2700
   2599 HB1       -84.0340   -9.1020  -52.6370 H       163 LEU    0.0900
   2600 HB2       -82.6640  -10.2680  -52.4560 H       163 LEU    0.0900
   2601 HG        -84.0930   -8.6260  -50.4380 H       163 LEU    0.0900
   2602 HD11      -83.2180  -11.5030  -49.7780 H       163 LEU   -0.2700
   2603 HD12      -84.9120  -10.8770  -49.7520 H       163 LEU    0.0900
   2604 HD13      -83.6790  -10.2280  -48.5860 H       163 LEU    0.0900
   2605 HD21      -81.7790   -8.2510  -51.0990 H       163 LEU    0.0900
   2606 HD22      -81.3420   -9.9390  -50.6360 H       163 LEU    0.5100
   2607 HD23      -81.8780   -8.7530  -49.3680 H       163 LEU   -0.5100
   2608 N         -86.2830  -10.0410  -53.7490 N.am    164 SER   -0.4700
   2609 CA        -87.0010   -9.7280  -54.9800 C.3     164 SER    0.3100
   2610 C         -86.3000   -8.6340  -55.7750 C.2     164 SER    0.0700
   2611 O         -86.6220   -8.3860  -56.9350 O.2     164 SER    0.0900
   2612 CB        -88.4370   -9.2990  -54.6670 C.3     164 SER    0.0500
   2613 OG        -88.4510   -8.1140  -53.8860 O.3     164 SER    0.0900
   2614 HN        -86.5840   -9.5600  -52.9300 H       164 SER    0.0900
   2615 HA        -86.9990  -10.6110  -55.6030 H       164 SER   -0.6600
   2616 HB1       -88.9520  -10.1040  -54.1010 H       164 SER    0.4300
   2617 HB2       -88.9820   -9.1060  -55.6150 H       164 SER    0.5100
   2618 HG1       -88.3090   -7.3910  -54.5010 H       164 SER   -0.5100
   2619 N         -85.4000   -7.9220  -55.1230 N.am    165 GLU   -0.4700
   2620 CA        -84.6320   -6.8770  -55.7620 C.3     165 GLU    0.3100
   2621 C         -83.2330   -6.6530  -55.1810 C.2     165 GLU    0.0700
   2622 O         -82.9930   -6.9860  -54.0430 O.2     165 GLU    0.0900
   2623 CB        -85.4360   -5.5920  -55.8360 C.3     165 GLU   -0.1800
   2624 CG        -85.7990   -4.9590  -54.5780 C.3     165 GLU    0.0900
   2625 CD        -86.8810   -3.9440  -54.7820 C.2     165 GLU    0.0900
   2626 OE1       -87.6520   -4.1260  -55.7110 O.co2   165 GLU   -0.2800
   2627 OE2       -86.9750   -2.9700  -54.0280 O.co2   165 GLU    0.0900
   2628 HN        -85.2080   -8.0750  -54.1570 H       165 GLU    0.0900
   2629 HA        -84.3690   -7.2120  -56.7530 H       165 GLU    0.6200
   2630 HB1       -86.3750   -5.8160  -56.3830 H       165 GLU   -0.7600
   2631 HB2       -84.8430   -4.8590  -56.4220 H       165 GLU   -0.7600
   2632 HG1       -84.9070   -4.4540  -54.1470 H       165 GLU    0.5100
   2633 HG2       -86.1590   -5.7320  -53.8660 H       165 GLU   -0.5100
   2634 N         -82.3040   -6.1210  -55.9880 N.am    166 THR   -0.4700
   2635 CA        -80.9520   -5.8500  -55.5250 C.3     166 THR    0.3100
   2636 C         -80.9740   -4.7990  -54.4210 C.2     166 THR    0.0700
   2637 O         -81.7720   -3.8600  -54.4590 O.2     166 THR    0.0900
   2638 CB        -80.0370   -5.3890  -56.6840 C.3     166 THR    0.1400
   2639 CG2       -80.5940   -4.1350  -57.3490 C.3     166 THR    0.0900
   2640 OG1       -78.7210   -5.1200  -56.1840 O.3     166 THR   -0.6600
   2641 HN        -82.4990   -5.8880  -56.9370 H       166 THR    0.4300
   2642 HA        -80.5650   -6.7570  -55.0860 H       166 THR   -0.2700
   2643 HB        -79.9740   -6.1870  -57.4550 H       166 THR    0.0900
   2644 HG1       -78.5480   -4.1960  -56.3790 H       166 THR    0.0900
   2645 HG21      -80.6660   -3.3090  -56.6080 H       166 THR    0.0900
   2646 HG22      -81.6080   -4.3390  -57.7520 H       166 THR    0.5100
   2647 HG23      -79.9220   -3.8140  -58.1730 H       166 THR   -0.5100
   2648 N         -80.1040   -4.9710  -53.4270 N.am    167 LEU   -0.4700
   2649 CA        -80.0360   -4.0550  -52.2940 C.3     167 LEU    0.3100
   2650 C         -79.4880   -2.6970  -52.6920 C.2     167 LEU    0.0700
   2651 O         -79.9270   -1.6660  -52.1830 O.2     167 LEU    0.0900
   2652 CB        -79.1760   -4.6440  -51.1720 C.3     167 LEU   -0.1800
   2653 CG        -79.8610   -5.6480  -50.2500 C.3     167 LEU    0.0900
   2654 CD1       -78.9220   -6.0370  -49.1240 C.3     167 LEU    0.0900
   2655 CD2       -81.1420   -5.0490  -49.6960 C.3     167 LEU   -0.0900
   2656 HN        -79.4610   -5.7320  -53.4130 H       167 LEU    0.0900
   2657 HA        -81.0430   -3.8830  -51.9430 H       167 LEU   -0.2700
   2658 HB1       -78.8090   -3.8040  -50.5480 H       167 LEU    0.0900
   2659 HB2       -78.3070   -5.1520  -51.6410 H       167 LEU    0.0900
   2660 HG        -80.1420   -6.5520  -50.8300 H       167 LEU    0.0900
   2661 HD11      -78.6390   -5.1390  -48.5340 H       167 LEU   -0.2700
   2662 HD12      -77.9980   -6.4930  -49.5410 H       167 LEU    0.0900
   2663 HD13      -79.4230   -6.7630  -48.4470 H       167 LEU    0.0900
   2664 HD21      -81.9020   -4.9590  -50.5010 H       167 LEU    0.0900
   2665 HD22      -80.9400   -4.0370  -49.2840 H       167 LEU    0.5100
   2666 HD23      -81.5500   -5.7030  -48.8960 H       167 LEU   -0.5100
   2667 N         -78.5120   -2.7040  -53.5920 N.am    168 LEU   -0.4700
   2668 CA        -77.9370   -1.4750  -54.1170 C.3     168 LEU    0.3100
   2669 C         -78.0170   -1.4980  -55.6370 C.2     168 LEU    0.0700
   2670 O         -78.0220   -2.5650  -56.2510 O.2     168 LEU    0.0900
   2671 CB        -76.4800   -1.3170  -53.6640 C.3     168 LEU   -0.1800
   2672 CG        -76.1900   -1.4880  -52.1660 C.3     168 LEU    0.0900
   2673 CD1       -74.7040   -1.3280  -51.8840 C.3     168 LEU    0.0900
   2674 CD2       -77.0010   -0.5150  -51.3200 C.3     168 LEU   -0.0900
   2675 HN        -78.1280   -3.5520  -53.9500 H       168 LEU    0.0900
   2676 HA        -78.5320   -0.6480  -53.7580 H       168 LEU   -0.2700
   2677 HB1       -76.1450   -0.3010  -53.9580 H       168 LEU    0.0900
   2678 HB2       -75.8750   -2.0690  -54.2120 H       168 LEU    0.0900
   2679 HG        -76.5200   -2.4980  -51.8400 H       168 LEU    0.0900
   2680 HD11      -74.3630   -0.3190  -52.1970 H       168 LEU   -0.2700
   2681 HD12      -74.1280   -2.0900  -52.4520 H       168 LEU    0.0900
   2682 HD13      -74.5110   -1.4470  -50.7960 H       168 LEU    0.0900
   2683 HD21      -78.0720   -0.5570  -51.6110 H       168 LEU    0.0900
   2684 HD22      -76.6310    0.5210  -51.4760 H       168 LEU    0.5100
   2685 HD23      -76.9150   -0.7840  -50.2460 H       168 LEU   -0.5100
   2686 N         -78.0810   -0.3190  -56.2470 N.am    169 GLU   -0.4700
   2687 CA        -78.1730   -0.2150  -57.6930 C.3     169 GLU    0.3100
   2688 C         -77.3950    0.9870  -58.2030 C.2     169 GLU    0.0700
   2689 O         -77.0530    1.8850  -57.4370 O.2     169 GLU    0.0900
   2690 CB        -79.6360   -0.0930  -58.1220 C.3     169 GLU   -0.1800
   2691 CG        -80.3790    1.0570  -57.4520 C.3     169 GLU    0.0900
   2692 CD        -81.8590    1.0900  -57.8130 C.2     169 GLU    0.0900
   2693 OE1       -82.6270    0.2860  -57.2410 O.co2   169 GLU   -0.2800
   2694 OE2       -82.2510    1.9170  -58.6670 O.co2   169 GLU    0.0900
   2695 HN        -78.0670    0.5420  -55.7430 H       169 GLU    0.0900
   2696 HA        -77.7270   -1.1000  -58.1240 H       169 GLU    0.6200
   2697 HB1       -80.1570   -1.0420  -57.8710 H       169 GLU   -0.7600
   2698 HB2       -79.6710    0.0570  -59.2210 H       169 GLU   -0.7600
   2699 HG1       -79.9180    2.0160  -57.7680 H       169 GLU    0.5100
   2700 HG2       -80.2880    0.9530  -56.3500 H       169 GLU   -0.5100
   2701 N         -77.1230    0.9980  -59.5060 N.am    170 GLY   -0.4700
   2702 CA        -76.4810    2.1300  -60.1460 C.3     170 GLY    0.3100
   2703 C         -75.1890    2.5340  -59.4690 C.2     170 GLY   -0.0200
   2704 O         -74.3470    1.6910  -59.1500 O.2     170 GLY    0.0900
   2705 HN        -77.3480    0.2300  -60.0990 H       170 GLY    0.0900
   2706 HA1       -77.1700    2.9610  -60.1170 H       170 GLY    0.5100
   2707 HA2       -76.2720    1.8560  -61.1690 H       170 GLY   -0.5100
   2708 N         -75.0370    3.8350  -59.2370 N.am    171 TYR   -0.4700
   2709 CA        -73.8030    4.3710  -58.6840 C.3     171 TYR    0.3100
   2710 C         -73.5740    3.9660  -57.2360 C.2     171 TYR    0.0700
   2711 O         -72.4310    3.8600  -56.7970 O.2     171 TYR    0.0900
   2712 CB        -73.7510    5.8930  -58.8370 C.3     171 TYR   -0.1800
   2713 CG        -73.5170    6.3340  -60.2620 C.ar    171 TYR    0.0900
   2714 CD1       -73.2970    5.4010  -61.2660 C.ar    171 TYR    0.0900
   2715 CD2       -73.5110    7.6800  -60.6050 C.ar    171 TYR    0.0000
   2716 CE1       -73.0800    5.7930  -62.5730 C.ar    171 TYR   -0.1150
   2717 CE2       -73.2950    8.0820  -61.9120 C.ar    171 TYR    0.1150
   2718 CZ        -73.0800    7.1320  -62.8900 C.ar    171 TYR   -0.1150
   2719 OH        -72.8660    7.5220  -64.1920 O.3     171 TYR    0.1150
   2720 HN        -75.7570    4.4970  -59.4300 H       171 TYR    0.1100
   2721 HA        -72.9760    3.9140  -59.2090 H       171 TYR   -0.5400
   2722 HB1       -72.9190    6.2990  -58.2230 H       171 TYR    0.4300
   2723 HB2       -74.7170    6.3310  -58.5060 H       171 TYR   -0.1150
   2724 HD1       -73.2920    4.3490  -61.0210 H       171 TYR    0.1150
   2725 HD2       -73.6760    8.4240  -59.8400 H       171 TYR   -0.1150
   2726 HE1       -72.9130    5.0530  -63.3420 H       171 TYR    0.1150
   2727 HE2       -73.2950    9.1320  -62.1640 H       171 TYR    0.5100
   2728 HH        -72.9000    8.4810  -64.2250 H       171 TYR   -0.5100
   2729 N         -74.6510    3.7340  -56.4910 N.am    172 TYR   -0.4700
   2730 CA        -74.5090    3.2440  -55.1260 C.3     172 TYR    0.3100
   2731 C         -73.8090    1.8910  -55.1270 C.2     172 TYR    0.0700
   2732 O         -72.9170    1.6430  -54.3200 O.2     172 TYR    0.0900
   2733 CB        -75.8640    3.1480  -54.4260 C.3     172 TYR   -0.1800
   2734 CG        -76.5430    4.4830  -54.2440 C.ar    172 TYR    0.0900
   2735 CD1       -76.0220    5.4320  -53.3710 C.ar    172 TYR    0.0900
   2736 CD2       -77.7070    4.7940  -54.9370 C.ar    172 TYR    0.0000
   2737 CE1       -76.6380    6.6600  -53.2010 C.ar    172 TYR   -0.1150
   2738 CE2       -78.3330    6.0210  -54.7710 C.ar    172 TYR    0.1150
   2739 CZ        -77.7930    6.9480  -53.9010 C.ar    172 TYR   -0.1150
   2740 OH        -78.4100    8.1700  -53.7300 O.3     172 TYR    0.1150
   2741 HN        -75.5800    3.8800  -56.8220 H       172 TYR    0.1100
   2742 HA        -73.8630    3.9280  -54.5940 H       172 TYR   -0.5400
   2743 HB1       -75.7250    2.7070  -53.4150 H       172 TYR    0.4300
   2744 HB2       -76.5460    2.5110  -55.0290 H       172 TYR   -0.1150
   2745 HD1       -75.1230    5.2070  -52.8180 H       172 TYR    0.1150
   2746 HD2       -78.1310    4.0700  -55.6160 H       172 TYR   -0.1150
   2747 HE1       -76.2180    7.3880  -52.5220 H       172 TYR    0.1150
   2748 HE2       -79.2350    6.2480  -55.3180 H       172 TYR    0.5100
   2749 HH        -79.1880    8.1900  -54.2920 H       172 TYR   -0.5100
   2750 N         -74.2020    1.0200  -56.0510 N.am    173 ALA   -0.4700
   2751 CA        -73.5690   -0.2820  -56.1610 C.3     173 ALA    0.3100
   2752 C         -72.0990   -0.1060  -56.5180 C.2     173 ALA    0.0700
   2753 O         -71.2310   -0.7930  -55.9790 O.2     173 ALA    0.0900
   2754 CB        -74.2740   -1.1280  -57.2080 C.3     173 ALA   -0.2700
   2755 HN        -74.9340    1.2180  -56.6980 H       173 ALA    0.0900
   2756 HA        -73.6190   -0.7620  -55.1950 H       173 ALA    0.0900
   2757 HB1       -74.2280   -0.6250  -58.1980 H       173 ALA    0.0900
   2758 HB2       -75.3400   -1.2650  -56.9290 H       173 ALA    0.5100
   2759 HB3       -73.7780   -2.1190  -57.2900 H       173 ALA   -0.5100
   2760 N         -71.8220    0.8250  -57.4290 N.am    174 TYR   -0.4700
   2761 CA        -70.4530    1.1110  -57.8330 C.3     174 TYR    0.3100
   2762 C         -69.6290    1.6580  -56.6730 C.2     174 TYR    0.0700
   2763 O         -68.4790    1.2690  -56.4760 O.2     174 TYR    0.0900
   2764 CB        -70.4370    2.1080  -58.9930 C.3     174 TYR   -0.1800
   2765 CG        -70.7160    1.4910  -60.3440 C.ar    174 TYR    0.0900
   2766 CD1       -70.2000    0.2460  -60.6820 C.ar    174 TYR    0.0900
   2767 CD2       -71.4940    2.1560  -61.2840 C.ar    174 TYR    0.0000
   2768 CE1       -70.4520   -0.3220  -61.9170 C.ar    174 TYR   -0.1150
   2769 CE2       -71.7530    1.5950  -62.5220 C.ar    174 TYR    0.1150
   2770 CZ        -71.2290    0.3570  -62.8330 C.ar    174 TYR   -0.1150
   2771 OH        -71.4830   -0.2040  -64.0630 O.3     174 TYR    0.1150
   2772 HN        -72.5340    1.3650  -57.8710 H       174 TYR    0.1100
   2773 HA        -69.9890    0.1820  -58.1300 H       174 TYR   -0.5400
   2774 HB1       -69.4340    2.5830  -59.0510 H       174 TYR    0.4300
   2775 HB2       -71.2160    2.8820  -58.8200 H       174 TYR   -0.1150
   2776 HD1       -69.5920   -0.2870  -59.9670 H       174 TYR    0.1150
   2777 HD2       -71.9030    3.1250  -61.0450 H       174 TYR   -0.1150
   2778 HE1       -70.0450   -1.2910  -62.1620 H       174 TYR    0.1150
   2779 HE2       -72.3610    2.1230  -63.2410 H       174 TYR    0.5100
   2780 HH        -71.1810   -1.1150  -64.0420 H       174 TYR   -0.5100
   2781 N         -70.2280    2.5610  -55.9010 N.am    175 TYR   -0.4700
   2782 CA        -69.5550    3.1540  -54.7530 C.3     175 TYR    0.3100
   2783 C         -69.2420    2.1050  -53.6980 C.2     175 TYR    0.0700
   2784 O         -68.1710    2.1090  -53.0960 O.2     175 TYR    0.0900
   2785 CB        -70.3990    4.2750  -54.1430 C.3     175 TYR   -0.1800
   2786 CG        -69.8330    4.8230  -52.8530 C.ar    175 TYR    0.0900
   2787 CD1       -68.6780    5.5940  -52.8530 C.ar    175 TYR    0.0900
   2788 CD2       -70.4490    4.5630  -51.6360 C.ar    175 TYR    0.0000
   2789 CE1       -68.1540    6.0960  -51.6770 C.ar    175 TYR   -0.1150
   2790 CE2       -69.9320    5.0600  -50.4540 C.ar    175 TYR    0.1150
   2791 CZ        -68.7860    5.8240  -50.4800 C.ar    175 TYR   -0.1150
   2792 OH        -68.2660    6.3220  -49.3050 O.3     175 TYR    0.1150
   2793 HN        -71.1590    2.8720  -56.0730 H       175 TYR    0.1100
   2794 HA        -68.6040    3.5430  -55.0890 H       175 TYR   -0.5400
   2795 HB1       -71.4160    3.8890  -53.9200 H       175 TYR    0.4300
   2796 HB2       -70.4610    5.1210  -54.8620 H       175 TYR   -0.1150
   2797 HD1       -68.1820    5.8070  -53.7890 H       175 TYR    0.1150
   2798 HD2       -71.3470    3.9630  -51.6120 H       175 TYR   -0.1150
   2799 HE1       -67.2550    6.6950  -51.6940 H       175 TYR    0.1150
   2800 HE2       -70.4220    4.8480  -49.5160 H       175 TYR    0.5100
   2801 HH        -68.8330    6.0340  -48.5860 H       175 TYR   -0.5100
   2802 N         -70.1960    1.2030  -53.4800 N.am    176 PHE   -0.4700
   2803 CA        -70.0400    0.1390  -52.4980 C.3     176 PHE    0.3100
   2804 C         -68.9530   -0.8560  -52.8870 C.2     176 PHE    0.0700
   2805 O         -68.2460   -1.3770  -52.0250 O.2     176 PHE    0.0900
   2806 CB        -71.3620   -0.5890  -52.2530 C.3     176 PHE   -0.1800
   2807 CG        -71.2600   -1.6820  -51.2290 C.ar    176 PHE    0.0900
   2808 CD1       -71.0700   -1.3770  -49.8900 C.ar    176 PHE    0.0900
   2809 CD2       -71.3400   -3.0130  -51.6050 C.ar    176 PHE    0.0000
   2810 CE1       -70.9650   -2.3790  -48.9440 C.ar    176 PHE   -0.1150
   2811 CE2       -71.2370   -4.0220  -50.6640 C.ar    176 PHE    0.1150
   2812 CZ        -71.0470   -3.7050  -49.3310 C.ar    176 PHE   -0.1150
   2813 HN        -71.0590    1.2150  -53.9790 H       176 PHE    0.1150
   2814 HA        -69.6840    0.5840  -51.5810 H       176 PHE   -0.1150
   2815 HB1       -71.7080   -1.0540  -53.2010 H       176 PHE    0.1150
   2816 HB2       -72.1200    0.1370  -51.8870 H       176 PHE   -0.1150
   2817 HD1       -71.0060   -0.3440  -49.5820 H       176 PHE    0.1150
   2818 HD2       -71.4850   -3.2670  -52.6450 H       176 PHE   -0.1150
   2819 HE1       -70.8170   -2.1280  -47.9040 H       176 PHE    0.1150
   2820 HE2       -71.3030   -5.0550  -50.9700 H       176 PHE    0.5100
   2821 HZ        -70.9660   -4.4910  -48.5950 H       176 PHE   -0.5100
   2822 N         -68.8120   -1.1270  -54.1820 N.am    177 SER   -0.4700
   2823 CA        -67.7460   -2.0150  -54.6350 C.3     177 SER    0.3100
   2824 C         -66.3680   -1.4350  -54.3290 C.2     177 SER    0.0700
   2825 O         -65.4750   -2.1450  -53.8670 O.2     177 SER    0.0900
   2826 CB        -67.8770   -2.3120  -56.1290 C.3     177 SER    0.0500
   2827 OG        -68.9690   -3.1770  -56.3710 O.3     177 SER    0.0900
   2828 HN        -69.4120   -0.7480  -54.8820 H       177 SER    0.0900
   2829 HA        -67.8100   -2.9310  -54.0660 H       177 SER   -0.6600
   2830 HB1       -66.9480   -2.7980  -56.4960 H       177 SER    0.4300
   2831 HB2       -68.0420   -1.3630  -56.6840 H       177 SER    0.5100
   2832 HG1       -69.7540   -2.6240  -56.3540 H       177 SER   -0.5100
   2833 N         -66.2050   -0.1390  -54.5900 N.am    178 ALA   -0.4700
   2834 CA        -64.9520    0.5550  -54.3200 C.3     178 ALA    0.3100
   2835 C         -64.7020    0.6830  -52.8180 C.2     178 ALA    0.0700
   2836 O         -63.5980    0.4400  -52.3350 O.2     178 ALA    0.0900
   2837 CB        -64.9600    1.9320  -54.9790 C.3     178 ALA   -0.2700
   2838 HN        -66.9350    0.4150  -54.9810 H       178 ALA    0.0900
   2839 HA        -64.1430   -0.0460  -54.7090 H       178 ALA    0.0900
   2840 HB1       -65.8000    2.5410  -54.5820 H       178 ALA    0.0900
   2841 HB2       -65.0890    1.8230  -56.0780 H       178 ALA    0.5100
   2842 HB3       -64.0070    2.4590  -54.7650 H       178 ALA   -0.5100
   2843 N         -65.7440    1.0640  -52.0840 N.am    179 PHE   -0.4700
   2844 CA        -65.6940    1.1750  -50.6310 C.3     179 PHE    0.3100
   2845 C         -65.2220   -0.1320  -50.0000 C.2     179 PHE    0.0700
   2846 O         -64.3360   -0.1400  -49.1540 O.2     179 PHE    0.0900
   2847 CB        -67.0850    1.5650  -50.1100 C.3     179 PHE   -0.1800
   2848 CG        -67.2320    1.4940  -48.6180 C.ar    179 PHE    0.0900
   2849 CD1       -66.8590    2.5580  -47.8170 C.ar    179 PHE    0.0900
   2850 CD2       -67.7870    0.3710  -48.0160 C.ar    179 PHE    0.0000
   2851 CE1       -67.0100    2.4980  -46.4410 C.ar    179 PHE   -0.1150
   2852 CE2       -67.9400    0.3050  -46.6430 C.ar    179 PHE    0.1150
   2853 CZ        -67.5500    1.3690  -45.8550 C.ar    179 PHE   -0.1150
   2854 HN        -66.6200    1.2950  -52.5020 H       179 PHE    0.1150
   2855 HA        -64.9630    1.9260  -50.3700 H       179 PHE   -0.1150
   2856 HB1       -67.8410    0.8780  -50.5450 H       179 PHE    0.1150
   2857 HB2       -67.3030    2.6130  -50.4080 H       179 PHE   -0.1150
   2858 HD1       -66.4440    3.4460  -48.2690 H       179 PHE    0.1150
   2859 HD2       -68.1010   -0.4610  -48.6290 H       179 PHE   -0.1150
   2860 HE1       -66.7060    3.3330  -45.8280 H       179 PHE    0.1150
   2861 HE2       -68.3650   -0.5780  -46.1880 H       179 PHE    0.5100
   2862 HZ        -67.6660    1.3200  -44.7830 H       179 PHE   -0.5100
   2863 N         -65.8220   -1.2400  -50.4290 N.am    180 SER   -0.4700
   2864 CA        -65.4780   -2.5530  -49.9040 C.3     180 SER    0.3100
   2865 C         -64.0670   -2.9620  -50.2990 C.2     180 SER    0.0700
   2866 O         -63.3380   -3.5520  -49.5040 O.2     180 SER    0.0900
   2867 CB        -66.4830   -3.6050  -50.3850 C.3     180 SER    0.0500
   2868 OG        -67.7790   -3.3400  -49.8790 O.3     180 SER    0.0900
   2869 HN        -66.5320   -1.2200  -51.1280 H       180 SER    0.0900
   2870 HA        -65.4840   -2.4950  -48.8260 H       180 SER   -0.6600
   2871 HB1       -66.1640   -4.6110  -50.0350 H       180 SER    0.4300
   2872 HB2       -66.5270   -3.5980  -51.4950 H       180 SER    0.5100
   2873 HG1       -68.1480   -2.6540  -50.4390 H       180 SER   -0.5100
   2874 N         -63.6800   -2.6500  -51.5340 N.am    181 ALA   -0.4700
   2875 CA        -62.3410   -2.9720  -52.0120 C.3     181 ALA    0.3100
   2876 C         -61.2850   -2.3330  -51.1180 C.2     181 ALA    0.0700
   2877 O         -60.3590   -2.9980  -50.6530 O.2     181 ALA    0.0900
   2878 CB        -62.1640   -2.5180  -53.4540 C.3     181 ALA   -0.2700
   2879 HN        -64.2820   -2.1880  -52.1810 H       181 ALA    0.0900
   2880 HA        -62.2060   -4.0400  -51.9350 H       181 ALA    0.0900
   2881 HB1       -62.3130   -1.4190  -53.5300 H       181 ALA    0.0900
   2882 HB2       -62.9100   -3.0230  -54.1040 H       181 ALA    0.5100
   2883 HB3       -61.1380   -2.7620  -53.8040 H       181 ALA   -0.5100
   2884 N         -61.4350   -1.0350  -50.8760 N.am    182 VAL   -0.4700
   2885 CA        -60.5140   -0.3010  -50.0240 C.3     182 VAL    0.3100
   2886 C         -60.5640   -0.8320  -48.5980 C.2     182 VAL    0.0700
   2887 O         -59.5310   -1.0160  -47.9530 O.2     182 VAL    0.0900
   2888 CB        -60.8400    1.2020  -50.0200 C.3     182 VAL   -0.0900
   2889 CG1       -59.9910    1.9320  -48.9900 C.3     182 VAL    0.0900
   2890 CG2       -60.6380    1.7950  -51.4140 C.3     182 VAL   -0.2700
   2891 HN        -62.1850   -0.5070  -51.2670 H       182 VAL    0.0900
   2892 HA        -59.5140   -0.4650  -50.3960 H       182 VAL    0.0900
   2893 HB        -61.9140    1.3450  -49.7800 H       182 VAL    0.0900
   2894 HG11      -58.9200    1.6600  -49.1140 H       182 VAL   -0.2700
   2895 HG12      -60.3130    1.6480  -47.9650 H       182 VAL    0.0900
   2896 HG13      -60.0950    3.0310  -49.1240 H       182 VAL    0.0900
   2897 HG21      -61.3050    1.2890  -52.1440 H       182 VAL    0.0900
   2898 HG22      -59.5850    1.6520  -51.7370 H       182 VAL    0.5100
   2899 HG23      -60.8810    2.8780  -51.4030 H       182 VAL   -0.5100
   2900 N         -61.7770   -1.0930  -48.1140 N.am    183 PHE   -0.4700
   2901 CA        -61.9670   -1.5270  -46.7390 C.3     183 PHE    0.3100
   2902 C         -61.2580   -2.8440  -46.4470 C.2     183 PHE    0.0700
   2903 O         -60.6610   -3.0120  -45.3840 O.2     183 PHE    0.0900
   2904 CB        -63.4570   -1.6610  -46.4130 C.3     183 PHE   -0.1800
   2905 CG        -63.7930   -1.3170  -44.9910 C.ar    183 PHE    0.0900
   2906 CD1       -64.6150   -0.2390  -44.7010 C.ar    183 PHE    0.0900
   2907 CD2       -63.2710   -2.0560  -43.9430 C.ar    183 PHE    0.0000
   2908 CE1       -64.9220    0.0870  -43.3930 C.ar    183 PHE   -0.1150
   2909 CE2       -63.5740   -1.7350  -42.6310 C.ar    183 PHE    0.1150
   2910 CZ        -64.4020   -0.6620  -42.3560 C.ar    183 PHE   -0.1150
   2911 HN        -62.6000   -1.0030  -48.6680 H       183 PHE    0.1150
   2912 HA        -61.5070   -0.7970  -46.0910 H       183 PHE   -0.1150
   2913 HB1       -63.7770   -2.7090  -46.5840 H       183 PHE    0.1150
   2914 HB2       -64.0380   -0.9720  -47.0640 H       183 PHE   -0.1150
   2915 HD1       -65.0200    0.3530  -45.5080 H       183 PHE    0.1150
   2916 HD2       -62.6200   -2.8930  -44.1520 H       183 PHE   -0.1150
   2917 HE1       -65.5690    0.9260  -43.1830 H       183 PHE    0.1150
   2918 HE2       -63.1650   -2.3230  -41.8220 H       183 PHE    0.5100
   2919 HZ        -64.6400   -0.4100  -41.3340 H       183 PHE   -0.5100
   2920 N         -61.3520   -3.7950  -47.3700 N.am    184 PHE   -0.4700
   2921 CA        -60.6640   -5.0640  -47.1910 C.3     184 PHE    0.3100
   2922 C         -59.1710   -5.0200  -47.5210 C.2     184 PHE    0.0700
   2923 O         -58.3380   -5.4800  -46.7380 O.2     184 PHE    0.0900
   2924 CB        -61.3340   -6.1760  -48.0030 C.3     184 PHE   -0.1800
   2925 CG        -60.6150   -7.4900  -47.9170 C.ar    184 PHE    0.0900
   2926 CD1       -60.6790   -8.2520  -46.7600 C.ar    184 PHE    0.0900
   2927 CD2       -59.8660   -7.9560  -48.9840 C.ar    184 PHE    0.0000
   2928 CE1       -60.0110   -9.4610  -46.6750 C.ar    184 PHE   -0.1150
   2929 CE2       -59.1970   -9.1660  -48.9030 C.ar    184 PHE    0.1150
   2930 CZ        -59.2700   -9.9180  -47.7450 C.ar    184 PHE   -0.1150
   2931 HN        -61.8850   -3.6870  -48.2050 H       184 PHE    0.1150
   2932 HA        -60.6840   -5.3080  -46.1390 H       184 PHE   -0.1150
   2933 HB1       -61.3600   -5.8820  -49.0750 H       184 PHE    0.1150
   2934 HB2       -62.3650   -6.3370  -47.6260 H       184 PHE   -0.1150
   2935 HD1       -61.2570   -7.9000  -45.9190 H       184 PHE    0.1150
   2936 HD2       -59.8030   -7.3710  -49.8890 H       184 PHE   -0.1150
   2937 HE1       -60.0690  -10.0480  -45.7690 H       184 PHE    0.1150
   2938 HE2       -58.6190   -9.5210  -49.7430 H       184 PHE    0.5100
   2939 HZ        -58.7480  -10.8610  -47.6800 H       184 PHE   -0.5100
   2940 N         -58.8340   -4.4510  -48.6750 N.am    185 PHE   -0.4700
   2941 CA        -57.4770   -4.5760  -49.2060 C.3     185 PHE    0.3100
   2942 C         -56.4280   -3.6630  -48.5800 C.2     185 PHE    0.0700
   2943 O         -55.2780   -4.0620  -48.4170 O.2     185 PHE    0.0900
   2944 CB        -57.4760   -4.4550  -50.7310 C.3     185 PHE   -0.1800
   2945 CG        -58.0470   -5.6540  -51.4250 C.ar    185 PHE    0.0900
   2946 CD1       -57.2970   -6.8110  -51.5600 C.ar    185 PHE    0.0900
   2947 CD2       -59.3360   -5.6330  -51.9310 C.ar    185 PHE    0.0000
   2948 CE1       -57.8210   -7.9240  -52.1930 C.ar    185 PHE   -0.1150
   2949 CE2       -59.8670   -6.7420  -52.5660 C.ar    185 PHE    0.1150
   2950 CZ        -59.1060   -7.8900  -52.6970 C.ar    185 PHE   -0.1150
   2951 HN        -59.4790   -3.9220  -49.2200 H       185 PHE    0.1150
   2952 HA        -57.0900   -5.5390  -48.9080 H       185 PHE   -0.1150
   2953 HB1       -56.4320   -4.3310  -51.0890 H       185 PHE    0.1150
   2954 HB2       -58.0880   -3.5770  -51.0310 H       185 PHE   -0.1150
   2955 HD1       -56.2920   -6.8450  -51.1670 H       185 PHE    0.1150
   2956 HD2       -59.9350   -4.7400  -51.8270 H       185 PHE   -0.1150
   2957 HE1       -57.2250   -8.8200  -52.2940 H       185 PHE    0.1150
   2958 HE2       -60.8720   -6.7110  -52.9590 H       185 PHE    0.5100
   2959 HZ        -59.5170   -8.7570  -53.1940 H       185 PHE   -0.5100
   2960 N         -56.8060   -2.4370  -48.2310 N.am    186 VAL   -0.4700
   2961 CA        -55.8480   -1.5330  -47.6070 C.3     186 VAL    0.3100
   2962 C         -55.3770   -2.0750  -46.2570 C.2     186 VAL    0.0700
   2963 O         -54.1730   -2.1980  -46.0230 O.2     186 VAL    0.0900
   2964 CB        -56.3970   -0.0950  -47.4730 C.3     186 VAL   -0.0900
   2965 CG1       -55.4280    0.7730  -46.6840 C.3     186 VAL    0.0900
   2966 CG2       -56.6400    0.5020  -48.8480 C.3     186 VAL   -0.2700
   2967 HN        -57.7290   -2.0900  -48.3770 H       186 VAL    0.0900
   2968 HA        -54.9560   -1.5300  -48.2160 H       186 VAL    0.0900
   2969 HB        -57.3770   -0.1220  -46.9510 H       186 VAL    0.0900
   2970 HG11      -54.4010    0.6710  -47.0970 H       186 VAL   -0.2700
   2971 HG12      -55.4150    0.4540  -45.6200 H       186 VAL    0.0900
   2972 HG13      -55.7340    1.8390  -46.7520 H       186 VAL    0.0900
   2973 HG21      -57.5020   -0.0010  -49.3350 H       186 VAL    0.0900
   2974 HG22      -55.7410    0.3620  -49.4850 H       186 VAL    0.5100
   2975 HG23      -56.8670    1.5850  -48.7550 H       186 VAL   -0.5100
   2976 N         -56.3220   -2.4200  -45.3640 N.am    187 PRO   -0.2900
   2977 CA        -55.9450   -3.0390  -44.0890 C.3     187 PRO    0.0000
   2978 C         -55.1780   -4.3450  -44.2720 C.2     187 PRO    0.0900
   2979 O         -54.2870   -4.6490  -43.4760 O.2     187 PRO    0.0900
   2980 CB        -57.2940   -3.3000  -43.4170 C.3     187 PRO    0.0200
   2981 CG        -58.1950   -2.2540  -43.9870 C.3     187 PRO    0.0900
   2982 CD        -57.7640   -2.1260  -45.4240 C.3     187 PRO   -0.1800
   2983 HA        -55.2830   -2.3910  -43.5370 H       187 PRO    0.0900
   2984 HB1       -57.2140   -3.1960  -42.3140 H       187 PRO    0.0900
   2985 HB2       -57.6660   -4.3180  -43.6570 H       187 PRO   -0.1800
   2986 HG1       -59.2580   -2.5700  -43.9210 H       187 PRO    0.0900
   2987 HG2       -58.0720   -1.2900  -43.4500 H       187 PRO    0.0900
   2988 HD1       -58.2790   -2.8630  -46.0740 H       187 PRO    0.5100
   2989 HD2       -57.9280   -1.0990  -45.8110 H       187 PRO   -0.5100
   2990 N         -55.5160   -5.1170  -45.3020 N.am    188 LEU   -0.4700
   2991 CA        -54.7950   -6.3520  -45.5770 C.3     188 LEU    0.3100
   2992 C         -53.3390   -6.0630  -45.9200 C.2     188 LEU    0.0700
   2993 O         -52.4290   -6.6990  -45.3920 O.2     188 LEU    0.0900
   2994 CB        -55.4500   -7.1290  -46.7190 C.3     188 LEU   -0.1800
   2995 CG        -54.6890   -8.3980  -47.1140 C.3     188 LEU    0.0900
   2996 CD1       -54.5270   -9.3230  -45.9140 C.3     188 LEU    0.0900
   2997 CD2       -55.3740   -9.1210  -48.2610 C.3     188 LEU   -0.0900
   2998 HN        -56.2640   -4.8880  -45.9210 H       188 LEU    0.0900
   2999 HA        -54.7950   -6.9450  -44.6750 H       188 LEU   -0.2700
   3000 HB1       -55.5150   -6.4650  -47.6060 H       188 LEU    0.0900
   3001 HB2       -56.4770   -7.4150  -46.4080 H       188 LEU    0.0900
   3002 HG        -53.6870   -8.1200  -47.5030 H       188 LEU    0.0900
   3003 HD11      -55.5070   -9.4720  -45.4120 H       188 LEU   -0.2700
   3004 HD12      -53.8190   -8.8760  -45.1850 H       188 LEU    0.0900
   3005 HD13      -54.1460  -10.3120  -46.2470 H       188 LEU    0.0900
   3006 HD21      -55.4300   -8.4590  -49.1520 H       188 LEU    0.0900
   3007 HD22      -56.4080   -9.4050  -47.9670 H       188 LEU    0.5100
   3008 HD23      -54.8000  -10.0320  -48.5320 H       188 LEU   -0.5100
   3009 N         -53.1270   -5.0980  -46.8100 N.am    189 ILE   -0.4700
   3010 CA        -51.7820   -4.6900  -47.1990 C.3     189 ILE    0.3100
   3011 C         -50.9890   -4.1910  -45.9990 C.2     189 ILE    0.0700
   3012 O         -49.8390   -4.5910  -45.7900 O.2     189 ILE    0.0900
   3013 CB        -51.8120   -3.5880  -48.2720 C.3     189 ILE   -0.0900
   3014 CG1       -52.4390   -4.1170  -49.5610 C.3     189 ILE    0.0900
   3015 CG2       -50.4090   -3.0650  -48.5310 C.3     189 ILE   -0.2700
   3016 CD        -52.6370   -3.0560  -50.6270 C.3     189 ILE    0.0900
   3017 HN        -53.8760   -4.6100  -47.2510 H       189 ILE    0.0900
   3018 HA        -51.2700   -5.5610  -47.5770 H       189 ILE    0.0900
   3019 HB        -52.4580   -2.7520  -47.9250 H       189 ILE   -0.1800
   3020 HG11      -53.4270   -4.5610  -49.3170 H       189 ILE    0.0900
   3021 HG12      -51.7810   -4.9110  -49.9730 H       189 ILE    0.0900
   3022 HG21      -49.7130   -3.9110  -48.7100 H       189 ILE   -0.2700
   3023 HG22      -50.0500   -2.4900  -47.6500 H       189 ILE    0.0900
   3024 HG23      -50.4090   -2.4100  -49.4280 H       189 ILE    0.0900
   3025 HD1       -51.6540   -2.7340  -51.0330 H       189 ILE    0.0900
   3026 HD2       -53.1470   -2.1720  -50.1890 H       189 ILE    0.5100
   3027 HD3       -53.2470   -3.4660  -51.4600 H       189 ILE   -0.5100
   3028 N         -51.6030   -3.3140  -45.2100 N.am    190 ILE   -0.4700
   3029 CA        -50.9650   -2.7850  -44.0110 C.3     190 ILE    0.3100
   3030 C         -50.5970   -3.9060  -43.0450 C.2     190 ILE    0.0700
   3031 O         -49.4780   -3.9570  -42.5370 O.2     190 ILE    0.0900
   3032 CB        -51.8710   -1.7670  -43.2950 C.3     190 ILE   -0.0900
   3033 CG1       -52.0480   -0.5160  -44.1570 C.3     190 ILE    0.0900
   3034 CG2       -51.2910   -1.3980  -41.9400 C.3     190 ILE   -0.2700
   3035 CD        -53.0080    0.5010  -43.5740 C.3     190 ILE    0.0900
   3036 HN        -52.5220   -2.9790  -45.4030 H       190 ILE    0.0900
   3037 HA        -50.0400   -2.3150  -44.3070 H       190 ILE    0.0900
   3038 HB        -52.8810   -2.2080  -43.1560 H       190 ILE   -0.1800
   3039 HG11      -52.4260   -0.8260  -45.1550 H       190 ILE    0.0900
   3040 HG12      -51.0560   -0.0330  -44.2830 H       190 ILE    0.0900
   3041 HG21      -50.2200   -1.1180  -42.0460 H       190 ILE   -0.2700
   3042 HG22      -51.3630   -2.2640  -41.2480 H       190 ILE    0.0900
   3043 HG23      -51.8430   -0.5330  -41.5150 H       190 ILE    0.0900
   3044 HD1       -52.5620    0.9750  -42.6740 H       190 ILE    0.0900
   3045 HD2       -53.9550    0.0010  -43.2790 H       190 ILE    0.5100
   3046 HD3       -53.2210    1.2940  -44.3240 H       190 ILE   -0.5100
   3047 N         -51.5410   -4.8120  -42.8040 N.am    191 SER   -0.4700
   3048 CA        -51.3180   -5.9410  -41.9090 C.3     191 SER    0.3100
   3049 C         -50.2050   -6.8430  -42.4200 C.2     191 SER    0.0700
   3050 O         -49.3730   -7.3250  -41.6470 O.2     191 SER    0.0900
   3051 CB        -52.6070   -6.7450  -41.7250 C.3     191 SER    0.0500
   3052 OG        -53.5270   -6.0440  -40.9050 O.3     191 SER    0.0900
   3053 HN        -52.4430   -4.7600  -43.2250 H       191 SER    0.0900
   3054 HA        -50.9800   -5.5530  -40.9600 H       191 SER   -0.6600
   3055 HB1       -52.3720   -7.7200  -41.2450 H       191 SER    0.4300
   3056 HB2       -53.0780   -6.9240  -42.7150 H       191 SER    0.5100
   3057 HG1       -53.9470   -5.3950  -41.4730 H       191 SER   -0.5100
   3058 N         -50.1900   -7.0690  -43.7310 N.am    192 THR   -0.4700
   3059 CA        -49.1580   -7.8840  -44.3580 C.3     192 THR    0.3100
   3060 C         -47.7910   -7.2260  -44.2210 C.2     192 THR    0.0700
   3061 O         -46.7850   -7.8970  -43.9820 O.2     192 THR    0.0900
   3062 CB        -49.4610   -8.1300  -45.8430 C.3     192 THR    0.1400
   3063 CG2       -48.3880   -9.0100  -46.4670 C.3     192 THR    0.0900
   3064 OG1       -50.7320   -8.7760  -45.9700 O.3     192 THR   -0.6600
   3065 HN        -50.8840   -6.6940  -44.3410 H       192 THR    0.4300
   3066 HA        -49.1100   -8.8220  -43.8280 H       192 THR   -0.2700
   3067 HB        -49.4890   -7.1630  -46.3900 H       192 THR    0.0900
   3068 HG1       -51.3880   -8.1180  -45.7290 H       192 THR    0.0900
   3069 HG21      -48.2230   -9.9120  -45.8400 H       192 THR    0.0900
   3070 HG22      -47.4330   -8.4490  -46.5390 H       192 THR    0.5100
   3071 HG23      -48.7080   -9.3360  -47.4790 H       192 THR   -0.5100
   3072 N         -47.7540   -5.9050  -44.3630 N.am    193 VAL   -0.4700
   3073 CA        -46.5140   -5.1620  -44.1790 C.3     193 VAL    0.3100
   3074 C         -45.9530   -5.3800  -42.7820 C.2     193 VAL    0.0700
   3075 O         -44.7570   -5.6180  -42.6180 O.2     193 VAL    0.0900
   3076 CB        -46.7100   -3.6560  -44.4200 C.3     193 VAL   -0.0900
   3077 CG1       -45.5400   -2.8680  -43.8480 C.3     193 VAL    0.0900
   3078 CG2       -46.8800   -3.3760  -45.9110 C.3     193 VAL   -0.2700
   3079 HN        -48.5610   -5.3710  -44.6000 H       193 VAL    0.0900
   3080 HA        -45.7870   -5.5560  -44.8730 H       193 VAL    0.0900
   3081 HB        -47.6510   -3.3230  -43.9330 H       193 VAL    0.0900
   3082 HG11      -44.5790   -3.3030  -44.1950 H       193 VAL   -0.2700
   3083 HG12      -45.5650   -2.9060  -42.7370 H       193 VAL    0.0900
   3084 HG13      -45.5940   -1.8110  -44.1870 H       193 VAL    0.0900
   3085 HG21      -47.6490   -4.0520  -46.3410 H       193 VAL    0.0900
   3086 HG22      -45.9190   -3.5510  -46.4400 H       193 VAL    0.5100
   3087 HG23      -47.2050   -2.3260  -46.0640 H       193 VAL   -0.5100
   3088 N         -46.8190   -5.3010  -41.7740 N.am    194 CYS   -0.4700
   3089 CA        -46.4170   -5.5650  -40.3970 C.3     194 CYS    0.3100
   3090 C         -45.9000   -6.9890  -40.2690 C.2     194 CYS    0.0700
   3091 O         -44.9360   -7.2540  -39.5530 O.2     194 CYS    0.0900
   3092 CB        -47.5910   -5.3550  -39.4350 C.3     194 CYS   -0.1100
   3093 SG        -48.1510   -3.6410  -39.2800 S.3     194 CYS    0.0900
   3094 HN        -47.7750   -5.0590  -41.9140 H       194 CYS    0.0900
   3095 HA        -45.6080   -4.8940  -40.1520 H       194 CYS   -0.2300
   3096 HB1       -47.2820   -5.7220  -38.4340 H       194 CYS    0.1600
   3097 HB2       -48.4390   -5.9780  -39.7910 H       194 CYS    0.5100
   3098 HG1       -48.6670   -3.5770  -40.4990 H       194 CYS   -0.5100
   3099 N         -46.5510   -7.9010  -40.9840 N.am    195 TYR   -0.4700
   3100 CA        -46.2010   -9.3120  -40.9730 C.3     195 TYR    0.3100
   3101 C         -44.7760   -9.5330  -41.4670 C.2     195 TYR    0.0700
   3102 O         -43.9390  -10.0900  -40.7590 O.2     195 TYR    0.0900
   3103 CB        -47.1810  -10.0850  -41.8640 C.3     195 TYR   -0.1800
   3104 CG        -47.1590  -11.5860  -41.6870 C.ar    195 TYR    0.0900
   3105 CD1       -46.2870  -12.1940  -40.7940 C.ar    195 TYR    0.0900
   3106 CD2       -48.0160  -12.4000  -42.4250 C.ar    195 TYR    0.0000
   3107 CE1       -46.2680  -13.5710  -40.6320 C.ar    195 TYR   -0.1150
   3108 CE2       -48.0070  -13.7780  -42.2730 C.ar    195 TYR    0.1150
   3109 CZ        -47.1300  -14.3570  -41.3740 C.ar    195 TYR   -0.1150
   3110 OH        -47.1170  -15.7270  -41.2190 O.3     195 TYR    0.1150
   3111 HN        -47.3190   -7.6530  -41.5690 H       195 TYR    0.1100
   3112 HA        -46.2520   -9.6680  -39.9540 H       195 TYR   -0.5400
   3113 HB1       -46.9360   -9.8820  -42.9290 H       195 TYR    0.4300
   3114 HB2       -48.2150   -9.7490  -41.6390 H       195 TYR   -0.1150
   3115 HD1       -45.6090  -11.5840  -40.2150 H       195 TYR    0.1150
   3116 HD2       -48.7000  -11.9480  -43.1280 H       195 TYR   -0.1150
   3117 HE1       -45.5860  -14.0260  -39.9300 H       195 TYR    0.1150
   3118 HE2       -48.6790  -14.3930  -42.8520 H       195 TYR    0.5100
   3119 HH        -46.4530  -15.9450  -40.5620 H       195 TYR   -0.5100
   3120 N         -44.4990   -9.0790  -42.6850 N.am    196 VAL   -0.4700
   3121 CA        -43.2040   -9.3040  -43.3120 C.3     196 VAL    0.3100
   3122 C         -42.0740   -8.5760  -42.5890 C.2     196 VAL    0.0700
   3123 O         -40.9490   -9.0750  -42.5170 O.2     196 VAL    0.0900
   3124 CB        -43.2240   -8.8980  -44.7950 C.3     196 VAL   -0.0900
   3125 CG1       -41.8390   -9.0480  -45.4090 C.3     196 VAL    0.0900
   3126 CG2       -44.2430   -9.7350  -45.5550 C.3     196 VAL   -0.2700
   3127 HN        -45.1630   -8.5650  -43.2230 H       196 VAL    0.0900
   3128 HA        -42.9670  -10.3530  -43.2170 H       196 VAL    0.0900
   3129 HB        -43.5530   -7.8410  -44.8820 H       196 VAL    0.0900
   3130 HG11      -41.4260  -10.0530  -45.1770 H       196 VAL   -0.2700
   3131 HG12      -41.1560   -8.2780  -44.9920 H       196 VAL    0.0900
   3132 HG13      -41.9010   -8.9360  -46.5130 H       196 VAL    0.0900
   3133 HG21      -45.2580   -9.5820  -45.1280 H       196 VAL    0.0900
   3134 HG22      -43.9840  -10.8130  -45.4750 H       196 VAL    0.5100
   3135 HG23      -44.2590   -9.4340  -46.6240 H       196 VAL   -0.5100
   3136 N         -42.3730   -7.3970  -42.0490 N.am    197 SER   -0.4700
   3137 CA        -41.3760   -6.6330  -41.3100 C.3     197 SER    0.3100
   3138 C         -40.9130   -7.3880  -40.0700 C.2     197 SER    0.0700
   3139 O         -39.7280   -7.3900  -39.7340 O.2     197 SER    0.0900
   3140 CB        -41.9240   -5.2590  -40.9170 C.3     197 SER    0.0500
   3141 OG        -42.0990   -4.4350  -42.0560 O.3     197 SER    0.0900
   3142 HN        -43.2790   -6.9880  -42.1230 H       197 SER    0.0900
   3143 HA        -40.5070   -6.5220  -41.9400 H       197 SER   -0.6600
   3144 HB1       -41.2120   -4.7610  -40.2250 H       197 SER    0.4300
   3145 HB2       -42.9060   -5.3820  -40.4130 H       197 SER    0.5100
   3146 HG1       -42.9270   -4.7110  -42.4580 H       197 SER   -0.5100
   3147 N         -41.8530   -8.0330  -39.3860 N.am    198 ILE   -0.4700
   3148 CA        -41.5310   -8.8380  -38.2160 C.3     198 ILE    0.3100
   3149 C         -40.7170  -10.0620  -38.6220 C.2     198 ILE    0.0700
   3150 O         -39.7910  -10.4640  -37.9200 O.2     198 ILE    0.0900
   3151 CB        -42.8000   -9.2740  -37.4610 C.3     198 ILE   -0.0900
   3152 CG1       -43.4840   -8.0600  -36.8270 C.3     198 ILE    0.0900
   3153 CG2       -42.4620  -10.3060  -36.3970 C.3     198 ILE   -0.2700
   3154 CD        -44.8310   -8.3720  -36.2040 C.3     198 ILE    0.0900
   3155 HN        -42.8160   -7.9940  -39.6410 H       198 ILE    0.0900
   3156 HA        -40.9000   -8.2450  -37.5700 H       198 ILE    0.0900
   3157 HB        -43.5240   -9.7110  -38.1820 H       198 ILE   -0.1800
   3158 HG11      -43.6300   -7.2870  -37.6110 H       198 ILE    0.0900
   3159 HG12      -42.8180   -7.6510  -36.0390 H       198 ILE    0.0900
   3160 HG21      -41.6160   -9.9480  -35.7730 H       198 ILE   -0.2700
   3161 HG22      -42.1680  -11.2640  -36.8780 H       198 ILE    0.0900
   3162 HG23      -43.3430  -10.4730  -35.7400 H       198 ILE    0.0900
   3163 HD1       -44.6960   -8.9900  -35.2900 H       198 ILE    0.0900
   3164 HD2       -45.4590   -8.9380  -36.9250 H       198 ILE    0.5100
   3165 HD3       -45.3450   -7.4280  -35.9200 H       198 ILE   -0.5100
   3166 N         -41.0570  -10.6450  -39.7700 N.am    199 ILE   -0.4700
   3167 CA        -40.3300  -11.7960  -40.2920 C.3     199 ILE    0.3100
   3168 C         -38.8640  -11.4670  -40.5630 C.2     199 ILE    0.0700
   3169 O         -37.9740  -12.2610  -40.2580 O.2     199 ILE    0.0900
   3170 CB        -40.9800  -12.3530  -41.5800 C.3     199 ILE   -0.0900
   3171 CG1       -42.2830  -13.0820  -41.2500 C.3     199 ILE    0.0900
   3172 CG2       -40.0290  -13.2990  -42.2930 C.3     199 ILE   -0.2700
   3173 CD        -42.9180  -13.7780  -42.4370 C.3     199 ILE    0.0900
   3174 HN        -41.8220  -10.3210  -40.3230 H       199 ILE    0.0900
   3175 HA        -40.3220  -12.5550  -39.5240 H       199 ILE    0.0900
   3176 HB        -41.2360  -11.5100  -42.2570 H       199 ILE   -0.1800
   3177 HG11      -43.0070  -12.3420  -40.8470 H       199 ILE    0.0900
   3178 HG12      -42.0730  -13.8410  -40.4680 H       199 ILE    0.0900
   3179 HG21      -39.7690  -14.1530  -41.6310 H       199 ILE   -0.2700
   3180 HG22      -39.0930  -12.7640  -42.5630 H       199 ILE    0.0900
   3181 HG23      -40.5090  -13.6980  -43.2130 H       199 ILE    0.0900
   3182 HD1       -42.3040  -14.6530  -42.7400 H       199 ILE    0.0900
   3183 HD2       -42.9820  -13.0760  -43.2960 H       199 ILE    0.5100
   3184 HD3       -43.9350  -14.1330  -42.1680 H       199 ILE   -0.5100
   3185 N         -38.6070  -10.2910  -41.1300 N.am    200 ARG   -0.4700
   3186 CA        -37.2420   -9.9150  -41.4660 C.3     200 ARG    0.3100
   3187 C         -36.4620   -9.4830  -40.2280 C.2     200 ARG    0.0700
   3188 O         -35.2380   -9.5970  -40.1850 O.2     200 ARG    0.0900
   3189 CB        -37.2170   -8.8130  -42.5310 C.3     200 ARG   -0.1800
   3190 CG        -37.2340   -7.3980  -41.9840 C.3     200 ARG    0.0900
   3191 CD        -36.6060   -6.4340  -42.9780 C.3     200 ARG    0.0900
   3192 NE        -36.5680   -5.0650  -42.4670 N.pl3   200 ARG   -0.1800
   3193 CZ        -37.4920   -4.1460  -42.7300 C.cat   200 ARG    0.0900
   3194 NH1       -38.5300   -4.4430  -43.5020 N.pl3   200 ARG    0.0900
   3195 NH2       -37.3750   -2.9250  -42.2230 N.pl3   200 ARG    0.2000
   3196 HN        -39.3210   -9.6300  -41.3470 H       200 ARG    0.0900
   3197 HA        -36.7350  -10.7960  -41.8280 H       200 ARG    0.0900
   3198 HB1       -38.1030   -8.9430  -43.1870 H       200 ARG   -0.7000
   3199 HB2       -36.2970   -8.9390  -43.1390 H       200 ARG    0.4400
   3200 HG1       -36.6660   -7.3660  -41.0290 H       200 ARG    0.6400
   3201 HG2       -38.2830   -7.0920  -41.7860 H       200 ARG   -0.8000
   3202 HD1       -37.1990   -6.4270  -43.9170 H       200 ARG    0.4600
   3203 HD2       -35.5600   -6.7440  -43.1890 H       200 ARG    0.4600
   3204 HE        -35.8000   -4.8030  -41.8830 H       200 ARG   -0.8000
   3205 HH11      -38.6180   -5.3620  -43.8880 H       200 ARG    0.4600
   3206 HH12      -39.2230   -3.7500  -43.6970 H       200 ARG    0.4600
   3207 HH21      -36.5910   -2.6970  -41.6440 H       200 ARG    0.5100
   3208 HH22      -38.0690   -2.2330  -42.4200 H       200 ARG   -0.5100
   3209 N         -37.1720   -8.9910  -39.2150 N.am    201 CYS   -0.4700
   3210 CA        -36.5280   -8.5920  -37.9720 C.3     201 CYS    0.3100
   3211 C         -36.0570   -9.8180  -37.1930 C.2     201 CYS    0.0700
   3212 O         -35.0630   -9.7660  -36.4690 O.2     201 CYS    0.0900
   3213 CB        -37.4740   -7.7490  -37.1150 C.3     201 CYS   -0.1100
   3214 SG        -36.7300   -7.1400  -35.5770 S.3     201 CYS    0.0900
   3215 HN        -38.1610   -8.8750  -39.2610 H       201 CYS    0.0900
   3216 HA        -35.6440   -8.0260  -38.2200 H       201 CYS   -0.2300
   3217 HB1       -38.3610   -8.3690  -36.8680 H       201 CYS    0.1600
   3218 HB2       -37.8110   -6.8840  -37.7220 H       201 CYS    0.5100
   3219 HG1       -35.9160   -6.2820  -36.1750 H       201 CYS   -0.5100
   3220 N         -36.6930  -10.9510  -37.4080 N.am    202 LEU   -0.4700
   3221 CA        -36.3440  -12.1540  -36.6870 C.3     202 LEU    0.3100
   3222 C         -35.3490  -12.9610  -37.4860 C.2     202 LEU    0.0700
   3223 O         -34.8130  -13.9540  -37.0400 O.2     202 LEU    0.0900
   3224 CB        -37.6130  -12.9600  -36.3840 C.3     202 LEU   -0.1800
   3225 CG        -37.5180  -14.3200  -35.6840 C.3     202 LEU    0.0900
   3226 CD1       -36.9430  -14.2020  -34.2930 C.3     202 LEU    0.0900
   3227 CD2       -38.8720  -15.0060  -35.6200 C.3     202 LEU   -0.0900
   3228 HN        -37.4350  -11.0310  -38.0690 H       202 LEU    0.0900
   3229 HA        -35.8490  -11.8700  -35.7710 H       202 LEU   -0.2700
   3230 HB1       -38.1200  -13.1340  -37.3540 H       202 LEU    0.0900
   3231 HB2       -38.2550  -12.3180  -35.7480 H       202 LEU    0.0900
   3232 HG        -36.8700  -14.9920  -36.2870 H       202 LEU    0.0900
   3233 HD11      -37.7310  -14.4020  -33.5350 H       202 LEU   -0.2700
   3234 HD12      -36.5500  -13.1750  -34.1320 H       202 LEU    0.0900
   3235 HD13      -36.1250  -14.9420  -34.1570 H       202 LEU    0.0900
   3236 HD21      -39.2660  -15.1690  -36.6460 H       202 LEU    0.0900
   3237 HD22      -39.5910  -14.3700  -35.0620 H       202 LEU    0.5100
   3238 HD23      -38.7740  -15.9910  -35.1170 H       202 LEU   -0.5100
   3239 N         -35.0840  -12.5210  -38.6890 N.am    203 SER   -0.4700
   3240 CA        -34.0280  -13.1370  -39.4790 C.3     203 SER    0.3100
   3241 C         -32.7180  -12.3700  -39.3270 C.2     203 SER    0.0700
   3242 O         -31.7110  -12.7150  -39.9450 O.2     203 SER    0.0900
   3243 CB        -34.4230  -13.2140  -40.9560 C.3     203 SER    0.0500
   3244 OG        -34.5780  -11.9170  -41.5110 O.3     203 SER    0.0900
   3245 HN        -35.5790  -11.7650  -39.1100 H       203 SER    0.0900
   3246 HA        -33.8530  -14.1280  -39.0870 H       203 SER   -0.6600
   3247 HB1       -35.3860  -13.7590  -41.0550 H       203 SER    0.4300
   3248 HB2       -33.6340  -13.7510  -41.5250 H       203 SER    0.5100
   3249 HG1       -33.6960  -11.5430  -41.5620 H       203 SER   -0.5100
   3250 N         -32.7370  -11.3240  -38.5040 N.am    204 SER   -0.4700
   3251 CA        -31.5480  -10.5160  -38.2690 C.3     204 SER    0.3100
   3252 C         -30.8900  -10.8440  -36.9360 C.2     204 SER    0.0700
   3253 O         -31.5470  -10.8900  -35.8940 O.2     204 SER    0.0900
   3254 CB        -31.8740   -9.0220  -38.3410 C.3     204 SER    0.0500
   3255 OG        -32.0950   -8.6110  -39.6790 O.3     204 SER    0.0900
   3256 HN        -33.5610  -11.0490  -38.0140 H       204 SER    0.0900
   3257 HA        -30.8160  -10.7750  -39.0210 H       204 SER   -0.6600
   3258 HB1       -31.0250   -8.4360  -37.9260 H       204 SER    0.4300
   3259 HB2       -32.7910   -8.8120  -37.7500 H       204 SER    0.5100
   3260 HG1       -32.9270   -9.0100  -39.9440 H       204 SER   -0.5100
   3261 N         -29.5760  -11.0100  -36.9940 N.am    205 SER   -0.4700
   3262 CA        -28.7500  -11.2690  -35.8280 C.3     205 SER    0.3100
   3263 C         -28.5300  -10.0250  -35.0290 C.2     205 SER    0.0700
   3264 O         -28.4580   -8.9500  -35.5830 O.2     205 SER    0.0900
   3265 CB        -27.4100  -11.8490  -36.2490 C.3     205 SER    0.0500
   3266 OG        -26.3800  -11.4570  -35.3770 O.3     205 SER    0.0900
   3267 HN        -29.0860  -10.9640  -37.8610 H       205 SER    0.0900
   3268 HA        -29.2770  -11.9630  -35.1910 H       205 SER   -0.6600
   3269 HB1       -27.1590  -11.4950  -37.2720 H       205 SER    0.4300
   3270 HB2       -27.4710  -12.9590  -36.2470 H       205 SER    0.5100
   3271 HG1       -26.3530  -10.4980  -35.4140 H       205 SER   -0.5100
   3272 N         -28.4370  -10.1680  -33.7160 N.am    206 ALA   -0.4700
   3273 CA        -28.0680   -9.0190  -32.9040 C.3     206 ALA    0.3100
   3274 CAT       -24.6790   -7.4550  -32.3020 C.3     206 ALA    0.0700
   3275 C         -26.5640   -8.7830  -32.9840 C.2     206 ALA    0.0900
   3276 O         -25.8390   -9.5520  -33.6160 O.2     206 ALA   -0.2700
   3277 CB        -28.4980   -9.2300  -31.4600 C.3     206 ALA    0.0900
   3278 NT        -26.0790   -7.7450  -32.2790 N.pl3   206 ALA    0.0900
   3279 HN        -28.6080  -11.0290  -33.2430 H       206 ALA    0.0900
   3280 HNT       -26.6550   -7.1480  -31.7250 H       206 ALA    0.5100
   3281 HA        -28.5540   -8.1470  -33.3160 H       206 ALA   -0.5100
   3282 HB1       -28.0040  -10.1330  -31.0430 H       206 ALA   -0.4700
   3283 HB2       -29.5990   -9.3720  -31.4090 H       206 ALA    0.3100
   3284 HB3       -28.2050   -8.3510  -30.8460 H       206 ALA   -0.1100
   3285 HT1       -24.3610   -7.2420  -33.3450 H       206 ALA    0.0900
   3286 HT2       -24.1090   -8.3310  -31.9240 H       206 ALA    0.0900
   3287 HT3       -24.4690   -6.5650  -31.6720 H       206 ALA    0.0900
   3288 N         -31.4260  -11.1170  -27.9350 N.am    207 ALA   -0.2700
   3289 CA        -32.0960  -11.3450  -29.2150 C.3     207 ALA    0.0900
   3290 CAY       -30.8310   -9.7830  -26.0160 C.3     207 ALA    0.0900
   3291 C         -33.6120  -11.1890  -29.1300 C.2     207 ALA    0.0900
   3292 O         -34.2570  -10.7620  -30.0860 O.2     207 ALA    0.5100
   3293 CB        -31.7270  -12.7120  -29.7760 C.3     207 ALA   -0.5100
   3294 CY        -31.5440   -9.9290  -27.3150 C.2     207 ALA   -0.4700
   3295 OY        -32.2060   -9.0030  -27.7820 O.2     207 ALA    0.3100
   3296 HN        -30.8940  -11.8730  -27.5630 H       207 ALA    0.0700
   3297 HA        -31.7890  -10.5650  -29.8970 H       207 ALA    0.0900
   3298 HB1       -32.0360  -13.5110  -29.0670 H       207 ALA   -0.2700
   3299 HB2       -30.6290  -12.7770  -29.9260 H       207 ALA    0.0900
   3300 HB3       -32.2470  -12.8770  -30.7440 H       207 ALA    0.0900
   3301 HY1       -31.0080   -8.7650  -25.6080 H       207 ALA    0.0900
   3302 HY2       -29.7400   -9.9260  -26.1690 H       207 ALA    0.5100
   3303 HY3       -31.2130  -10.5330  -25.2910 H       207 ALA   -0.5100
   3304 N         -34.1790  -11.5230  -27.9710 N.am    208 ASN   -0.4700
   3305 CA        -35.6160  -11.3840  -27.7570 C.3     208 ASN    0.3100
   3306 C         -36.4410  -12.1460  -28.7870 C.2     208 ASN    0.0700
   3307 O         -37.4570  -11.6530  -29.2730 O.2     208 ASN    0.0900
   3308 CB        -36.0150   -9.9080  -27.7560 C.3     208 ASN   -0.1800
   3309 CG        -37.4140   -9.6760  -27.2220 C.2     208 ASN    0.0900
   3310 ND2       -37.7530  -10.1490  -26.1220 N.am    208 ASN    0.0900
   3311 OD1       -38.2280   -8.9670  -27.9720 O.2     208 ASN    0.5500
   3312 HN        -33.6510  -11.8790  -27.2050 H       208 ASN   -0.5500
   3313 HA        -35.8590  -11.8410  -26.8090 H       208 ASN   -0.6200
   3314 HB1       -35.9660   -9.5210  -28.7960 H       208 ASN    0.3200
   3315 HB2       -35.2990   -9.3410  -27.1220 H       208 ASN    0.3000
   3316 HD21      -38.6770   -9.9930  -25.7760 H       208 ASN    0.5100
   3317 HD22      -37.1000  -10.6840  -25.5860 H       208 ASN   -0.5100
   3318 N         -35.9960  -13.3550  -29.1180 N.am    209 ARG   -0.4700
   3319 CA        -36.6660  -14.1770  -30.1180 C.3     209 ARG    0.3100
   3320 C         -38.0940  -14.5630  -29.7380 C.2     209 ARG    0.0700
   3321 O         -38.9840  -14.5740  -30.5870 O.2     209 ARG    0.0900
   3322 CB        -35.8460  -15.4390  -30.4040 C.3     209 ARG   -0.1800
   3323 CG        -36.4550  -16.3500  -31.4570 C.3     209 ARG    0.0900
   3324 CD        -35.5580  -17.5430  -31.7460 C.3     209 ARG    0.0900
   3325 NE        -35.4220  -18.4180  -30.5810 N.pl3   209 ARG   -0.1800
   3326 CZ        -36.3020  -19.3580  -30.2500 C.cat   209 ARG    0.0900
   3327 NH1       -37.3850  -19.5490  -30.9910 N.pl3   209 ARG    0.0900
   3328 NH2       -36.0960  -20.1080  -29.1770 N.pl3   209 ARG    0.2000
   3329 HN        -35.1850  -13.7530  -28.6960 H       209 ARG    0.0900
   3330 HA        -36.7770  -13.5890  -31.0170 H       209 ARG    0.0900
   3331 HB1       -35.7440  -16.0130  -29.4590 H       209 ARG   -0.7000
   3332 HB2       -34.8370  -15.1300  -30.7480 H       209 ARG    0.4400
   3333 HG1       -36.6080  -15.7730  -32.3930 H       209 ARG    0.6400
   3334 HG2       -37.4400  -16.7150  -31.0950 H       209 ARG   -0.8000
   3335 HD1       -34.5420  -17.1890  -32.0240 H       209 ARG    0.4600
   3336 HD2       -35.9910  -18.1460  -32.5730 H       209 ARG    0.4600
   3337 HE        -34.6180  -18.3020  -29.9990 H       209 ARG   -0.8000
   3338 HH11      -37.5420  -18.9860  -31.8010 H       209 ARG    0.4600
   3339 HH12      -38.0450  -20.2570  -30.7390 H       209 ARG    0.4600
   3340 HH21      -35.2790  -19.9660  -28.6170 H       209 ARG    0.5100
   3341 HH22      -36.7570  -20.8160  -28.9260 H       209 ARG   -0.5100
   3342 N         -38.3120  -14.8890  -28.4660 N.am    210 SER   -0.4700
   3343 CA        -39.6320  -15.3230  -28.0170 C.3     210 SER    0.3100
   3344 C         -40.7000  -14.2470  -28.1940 C.2     210 SER    0.0700
   3345 O         -41.8140  -14.5350  -28.6320 O.2     210 SER    0.0900
   3346 CB        -39.5770  -15.7710  -26.5540 C.3     210 SER    0.0500
   3347 OG        -39.8380  -14.6880  -25.6780 O.3     210 SER    0.0900
   3348 HN        -37.5970  -14.8510  -27.7730 H       210 SER    0.0900
   3349 HA        -39.9500  -16.1380  -28.6490 H       210 SER   -0.6600
   3350 HB1       -38.5680  -16.1760  -26.3280 H       210 SER    0.4300
   3351 HB2       -40.3400  -16.5590  -26.3790 H       210 SER    0.5100
   3352 HG1       -39.9430  -15.0730  -24.8050 H       210 SER   -0.5100
   3353 N         -40.3610  -13.0030  -27.8600 N.am    211 LYS   -0.4700
   3354 CA        -41.2890  -11.8920  -28.0290 C.3     211 LYS    0.3100
   3355 C         -41.5960  -11.6940  -29.5070 C.2     211 LYS    0.0700
   3356 O         -42.7320  -11.4280  -29.8980 O.2     211 LYS    0.0900
   3357 CB        -40.7030  -10.6100  -27.4340 C.3     211 LYS   -0.1800
   3358 CG        -41.6840   -9.4500  -27.3690 C.3     211 LYS    0.0900
   3359 CD        -41.8520   -8.9460  -25.9460 C.3     211 LYS    0.0900
   3360 CE        -42.8230   -7.7800  -25.8850 C.3     211 LYS   -0.1800
   3361 NZ        -42.1890   -6.5040  -26.3150 N.4     211 LYS    0.0900
   3362 HN        -39.4670  -12.7780  -27.4820 H       211 LYS    0.0900
   3363 HA        -42.2130  -12.1470  -27.5330 H       211 LYS   -0.1800
   3364 HB1       -39.8350  -10.3000  -28.0520 H       211 LYS    0.0900
   3365 HB2       -40.3520  -10.8290  -26.4030 H       211 LYS    0.0900
   3366 HG1       -42.6700   -9.7850  -27.7560 H       211 LYS    0.2100
   3367 HG2       -41.3110   -8.6220  -28.0080 H       211 LYS    0.0500
   3368 HD1       -40.8640   -8.6190  -25.5560 H       211 LYS    0.0500
   3369 HD2       -42.2330   -9.7720  -25.3090 H       211 LYS   -0.3000
   3370 HE1       -43.1800   -7.6440  -24.8410 H       211 LYS    0.3300
   3371 HE2       -43.6840   -7.9730  -26.5600 H       211 LYS    0.3300
   3372 HZ1       -41.8540   -6.5970  -27.2960 H       211 LYS    0.3300
   3373 HZ2       -41.3840   -6.2900  -25.6930 H       211 LYS    0.5100
   3374 HZ3       -42.8860   -5.7340  -26.2590 H       211 LYS   -0.5100
   3375 N         -40.5530  -11.8290  -30.3210 N.am    212 LYS   -0.4700
   3376 CA        -40.6350  -11.6750  -31.7590 C.3     212 LYS    0.3100
   3377 C         -41.4650  -12.7730  -32.4100 C.2     212 LYS    0.0700
   3378 O         -42.1790  -12.5250  -33.3820 O.2     212 LYS    0.0900
   3379 CB        -39.2330  -11.6460  -32.3720 C.3     212 LYS   -0.1800
   3380 CG        -38.3940  -10.4530  -31.9450 C.3     212 LYS    0.0900
   3381 CD        -37.0860  -10.3940  -32.7180 C.3     212 LYS    0.0900
   3382 CE        -36.1490   -9.3430  -32.1410 C.3     212 LYS   -0.1800
   3383 NZ        -36.8760   -8.0980  -31.7670 N.4     212 LYS    0.0900
   3384 HN        -39.6480  -12.0500  -29.9680 H       212 LYS    0.0900
   3385 HA        -41.1560  -10.7520  -31.9680 H       212 LYS   -0.1800
   3386 HB1       -39.3340  -11.6280  -33.4780 H       212 LYS    0.0900
   3387 HB2       -38.7000  -12.5740  -32.0760 H       212 LYS    0.0900
   3388 HG1       -38.1730  -10.5320  -30.8600 H       212 LYS    0.2100
   3389 HG2       -38.9690   -9.5190  -32.1290 H       212 LYS    0.0500
   3390 HD1       -37.3000  -10.1460  -33.7790 H       212 LYS    0.0500
   3391 HD2       -36.5910  -11.3870  -32.6730 H       212 LYS   -0.3000
   3392 HE1       -35.3800   -9.0730  -32.8950 H       212 LYS    0.3300
   3393 HE2       -35.6630   -9.7390  -31.2240 H       212 LYS    0.3300
   3394 HZ1       -37.5980   -8.3190  -31.0520 H       212 LYS    0.3300
   3395 HZ2       -37.3340   -7.6970  -32.6110 H       212 LYS    0.5100
   3396 HZ3       -36.2020   -7.4070  -31.3790 H       212 LYS   -0.5100
   3397 N         -41.3530  -13.9970  -31.8950 N.am    213 SER   -0.4700
   3398 CA        -42.0280  -15.1130  -32.5190 C.3     213 SER    0.3100
   3399 C         -43.4920  -15.2330  -32.1310 C.2     213 SER    0.0700
   3400 O         -44.2880  -15.7450  -32.8710 O.2     213 SER    0.0900
   3401 CB        -41.3190  -16.4110  -32.2410 C.3     213 SER    0.0500
   3402 OG        -41.9280  -17.4530  -32.9530 O.3     213 SER    0.0900
   3403 HN        -40.8150  -14.1940  -31.0790 H       213 SER    0.0900
   3404 HA        -42.0600  -14.9280  -33.5830 H       213 SER   -0.6600
   3405 HB1       -41.3690  -16.6410  -31.1560 H       213 SER    0.4300
   3406 HB2       -40.2570  -16.3330  -32.5550 H       213 SER    0.5100
   3407 HG1       -42.8730  -17.2930  -32.9000 H       213 SER   -0.5100
   3408 N         -43.8540  -14.7260  -30.9790 N.am    214 ARG   -0.4700
   3409 CA        -45.2390  -14.6630  -30.6430 C.3     214 ARG    0.3100
   3410 C         -45.9390  -13.6130  -31.4810 C.2     214 ARG    0.0700
   3411 O         -47.0460  -13.7990  -31.9300 O.2     214 ARG    0.0900
   3412 CB        -45.4060  -14.3530  -29.1740 C.3     214 ARG   -0.1800
   3413 CG        -45.1740  -15.5410  -28.2980 C.3     214 ARG    0.0900
   3414 CD        -45.0470  -15.1490  -26.8890 C.3     214 ARG    0.0900
   3415 NE        -46.3110  -14.8770  -26.2270 N.pl3   214 ARG   -0.1800
   3416 CZ        -47.2430  -15.7820  -25.9440 C.cat   214 ARG    0.0900
   3417 NH1       -47.1210  -17.0470  -26.3240 N.pl3   214 ARG    0.0900
   3418 NH2       -48.3240  -15.4200  -25.2910 N.pl3   214 ARG    0.2000
   3419 HN        -43.2060  -14.3750  -30.3090 H       214 ARG    0.0900
   3420 HA        -45.6880  -15.6160  -30.8800 H       214 ARG    0.0900
   3421 HB1       -46.4380  -13.9790  -29.0030 H       214 ARG   -0.7000
   3422 HB2       -44.6850  -13.5560  -28.8930 H       214 ARG    0.4400
   3423 HG1       -44.2430  -16.0540  -28.6200 H       214 ARG    0.6400
   3424 HG2       -46.0270  -16.2440  -28.4060 H       214 ARG   -0.8000
   3425 HD1       -44.4370  -14.2240  -26.8230 H       214 ARG    0.4600
   3426 HD2       -44.5540  -15.9710  -26.3270 H       214 ARG    0.4600
   3427 HE        -46.4960  -13.9320  -25.9610 H       214 ARG   -0.8000
   3428 HH11      -46.3130  -17.3400  -26.8350 H       214 ARG    0.4600
   3429 HH12      -47.8380  -17.7070  -26.0980 H       214 ARG    0.4600
   3430 HH21      -49.0940  -16.0540  -25.2060 H       214 ARG    0.5100
   3431 HH22      -48.3780  -14.5100  -24.8800 H       214 ARG   -0.5100
   3432 N         -45.2770  -12.4910  -31.6720 N.am    215 ALA   -0.4700
   3433 CA        -45.8010  -11.4520  -32.5420 C.3     215 ALA    0.3100
   3434 C         -45.9300  -11.9980  -33.9580 C.2     215 ALA    0.0700
   3435 O         -46.7860  -11.5630  -34.7340 O.2     215 ALA    0.0900
   3436 CB        -44.8970  -10.2310  -32.5210 C.3     215 ALA   -0.2700
   3437 HN        -44.4000  -12.3050  -31.2360 H       215 ALA    0.0900
   3438 HA        -46.7900  -11.1920  -32.1950 H       215 ALA    0.0900
   3439 HB1       -43.8770  -10.5040  -32.8690 H       215 ALA    0.0900
   3440 HB2       -44.8230   -9.8330  -31.4860 H       215 ALA    0.5100
   3441 HB3       -45.3030   -9.4470  -33.1950 H       215 ALA   -0.5100
   3442 N         -45.0390  -12.9240  -34.3100 N.am    216 LEU   -0.4700
   3443 CA        -45.0660  -13.5370  -35.6260 C.3     216 LEU    0.3100
   3444 C         -46.3220  -14.3850  -35.7680 C.2     216 LEU    0.0700
   3445 O         -46.9910  -14.3710  -36.7980 O.2     216 LEU    0.0900
   3446 CB        -43.8250  -14.4000  -35.8540 C.3     216 LEU   -0.1800
   3447 CG        -43.7460  -15.0600  -37.2290 C.3     216 LEU    0.0900
   3448 CD1       -43.8090  -14.0110  -38.3270 C.3     216 LEU    0.0900
   3449 CD2       -42.4860  -15.9000  -37.3570 C.3     216 LEU   -0.0900
   3450 HN        -44.3200  -13.2330  -33.6930 H       216 LEU    0.0900
   3451 HA        -45.1120  -12.7470  -36.3620 H       216 LEU   -0.2700
   3452 HB1       -43.8120  -15.1990  -35.0830 H       216 LEU    0.0900
   3453 HB2       -42.9280  -13.7590  -35.7240 H       216 LEU    0.0900
   3454 HG        -44.5930  -15.7680  -37.3480 H       216 LEU    0.0900
   3455 HD11      -42.9610  -13.2990  -38.2240 H       216 LEU   -0.2700
   3456 HD12      -44.7590  -13.4410  -38.2520 H       216 LEU    0.0900
   3457 HD13      -43.7420  -14.5000  -39.3220 H       216 LEU    0.0900
   3458 HD21      -42.4790  -16.6980  -36.5840 H       216 LEU    0.0900
   3459 HD22      -41.5890  -15.2600  -37.2140 H       216 LEU    0.5100
   3460 HD23      -42.4500  -16.3770  -38.3600 H       216 LEU   -0.5100
   3461 N         -46.6300  -15.1260  -34.7040 N.am    217 PHE   -0.4700
   3462 CA        -47.8000  -15.9920  -34.6620 C.3     217 PHE    0.3100
   3463 C         -49.0880  -15.1900  -34.7400 C.2     217 PHE    0.0700
   3464 O         -50.0400  -15.5850  -35.4090 O.2     217 PHE    0.0900
   3465 CB        -47.7850  -16.8670  -33.4060 C.3     217 PHE   -0.1800
   3466 CG        -47.2190  -18.2360  -33.6340 C.ar    217 PHE    0.0900
   3467 CD1       -45.8580  -18.4670  -33.5200 C.ar    217 PHE    0.0900
   3468 CD2       -48.0470  -19.2950  -33.9700 C.ar    217 PHE    0.0000
   3469 CE1       -45.3340  -19.7280  -33.7310 C.ar    217 PHE   -0.1150
   3470 CE2       -47.5290  -20.5590  -34.1820 C.ar    217 PHE    0.1150
   3471 CZ        -46.1690  -20.7760  -34.0620 C.ar    217 PHE   -0.1150
   3472 HN        -46.0670  -15.1210  -33.8810 H       217 PHE    0.1150
   3473 HA        -47.7910  -16.6090  -35.5480 H       217 PHE   -0.1150
   3474 HB1       -48.8250  -16.9970  -33.0360 H       217 PHE    0.1150
   3475 HB2       -47.1620  -16.3790  -32.6260 H       217 PHE   -0.1150
   3476 HD1       -45.1990  -17.6520  -33.2630 H       217 PHE    0.1150
   3477 HD2       -49.1100  -19.1320  -34.0670 H       217 PHE   -0.1150
   3478 HE1       -44.2720  -19.8950  -33.6370 H       217 PHE    0.1150
   3479 HE2       -48.1850  -21.3770  -34.4420 H       217 PHE    0.5100
   3480 HZ        -45.7620  -21.7620  -34.2290 H       217 PHE   -0.5100
   3481 N         -49.1110  -14.0520  -34.0510 N.am    218 LEU   -0.4700
   3482 CA        -50.2810  -13.1950  -34.0520 C.3     218 LEU    0.3100
   3483 C         -50.5100  -12.7320  -35.4770 C.2     218 LEU    0.0700
   3484 O         -51.6430  -12.6740  -35.9520 O.2     218 LEU    0.0900
   3485 CB        -50.0610  -11.9950  -33.1330 C.3     218 LEU   -0.1800
   3486 CG        -51.2390  -11.0340  -32.9640 C.3     218 LEU    0.0900
   3487 CD1       -51.2770  -10.4740  -31.5510 C.3     218 LEU    0.0900
   3488 CD2       -51.1650   -9.9130  -33.9860 C.3     218 LEU   -0.0900
   3489 HN        -48.3350  -13.7410  -33.5080 H       218 LEU    0.0900
   3490 HA        -51.1240  -13.7770  -33.7130 H       218 LEU   -0.2700
   3491 HB1       -49.2050  -11.4130  -33.5340 H       218 LEU    0.0900
   3492 HB2       -49.7940  -12.3830  -32.1270 H       218 LEU    0.0900
   3493 HG        -52.1870  -11.5750  -33.1710 H       218 LEU    0.0900
   3494 HD11      -50.2770  -10.0800  -31.2690 H       218 LEU   -0.2700
   3495 HD12      -51.5580  -11.2740  -30.8350 H       218 LEU    0.0900
   3496 HD13      -52.0140   -9.6440  -31.4930 H       218 LEU    0.0900
   3497 HD21      -51.1930  -10.3310  -35.0150 H       218 LEU    0.0900
   3498 HD22      -50.2170   -9.3470  -33.8590 H       218 LEU    0.5100
   3499 HD23      -52.0290   -9.2260  -33.8580 H       218 LEU   -0.5100
   3500 N         -49.4190  -12.4040  -36.1610 N.am    219 SER   -0.4700
   3501 CA        -49.4810  -11.9570  -37.5430 C.3     219 SER    0.3100
   3502 C         -50.0190  -13.0640  -38.4410 C.2     219 SER    0.0700
   3503 O         -50.8100  -12.8100  -39.3480 O.2     219 SER    0.0900
   3504 CB        -48.0990  -11.5070  -38.0240 C.3     219 SER    0.0500
   3505 OG        -47.7830  -10.2230  -37.5170 O.3     219 SER    0.0900
   3506 HN        -48.5080  -12.4510  -35.7580 H       219 SER    0.0900
   3507 HA        -50.1830  -11.1390  -37.5990 H       219 SER   -0.6600
   3508 HB1       -48.0870  -11.4640  -39.1340 H       219 SER    0.4300
   3509 HB2       -47.3290  -12.2270  -37.6740 H       219 SER    0.5100
   3510 HG1       -47.6400  -10.3380  -36.5750 H       219 SER   -0.5100
   3511 N         -49.5880  -14.2960  -38.1820 N.am    220 ALA   -0.4700
   3512 CA        -50.0340  -15.4350  -38.9710 C.3     220 ALA    0.3100
   3513 C         -51.5360  -15.6060  -38.8200 C.2     220 ALA    0.0700
   3514 O         -52.2410  -15.8700  -39.7910 O.2     220 ALA    0.0900
   3515 CB        -49.3100  -16.6960  -38.5380 C.3     220 ALA   -0.2700
   3516 HN        -48.9460  -14.4930  -37.4450 H       220 ALA    0.0900
   3517 HA        -49.8310  -15.2240  -40.0100 H       220 ALA    0.0900
   3518 HB1       -49.5140  -16.9050  -37.4650 H       220 ALA    0.0900
   3519 HB2       -48.2150  -16.5690  -38.6720 H       220 ALA    0.5100
   3520 HB3       -49.6630  -17.5610  -39.1390 H       220 ALA   -0.5100
   3521 N         -52.0250  -15.4400  -37.5950 N.am    221 ALA   -0.4700
   3522 CA        -53.4520  -15.5570  -37.3240 C.3     221 ALA    0.3100
   3523 C         -54.2740  -14.4720  -38.0180 C.2     221 ALA    0.0700
   3524 O         -55.2080  -14.7770  -38.7550 O.2     221 ALA    0.0900
   3525 CB        -53.7100  -15.5390  -35.8240 C.3     221 ALA   -0.2700
   3526 HN        -51.4440  -15.2300  -36.8130 H       221 ALA    0.0900
   3527 HA        -53.8010  -16.4830  -37.7560 H       221 ALA    0.0900
   3528 HB1       -53.3400  -14.5880  -35.3840 H       221 ALA    0.0900
   3529 HB2       -53.1770  -16.3840  -35.3390 H       221 ALA    0.5100
   3530 HB3       -54.8000  -15.6210  -35.6260 H       221 ALA   -0.5100
   3531 N         -53.9250  -13.2080  -37.7810 N.am    222 VAL   -0.4700
   3532 CA        -54.6170  -12.0840  -38.4070 C.3     222 VAL    0.3100
   3533 C         -54.7190  -12.2710  -39.9140 C.2     222 VAL    0.0700
   3534 O         -55.8010  -12.2050  -40.4920 O.2     222 VAL    0.0900
   3535 CB        -53.9020  -10.7460  -38.1280 C.3     222 VAL   -0.0900
   3536 CG1       -54.4620   -9.6420  -39.0200 C.3     222 VAL    0.0900
   3537 CG2       -54.0280  -10.3700  -36.6620 C.3     222 VAL   -0.2700
   3538 HN        -53.1750  -12.9730  -37.1670 H       222 VAL    0.0900
   3539 HA        -55.6220  -12.0560  -38.0120 H       222 VAL    0.0900
   3540 HB        -52.8140  -10.8620  -38.3260 H       222 VAL    0.0900
   3541 HG11      -55.5710   -9.6300  -38.9600 H       222 VAL   -0.2700
   3542 HG12      -54.1660   -9.8200  -40.0760 H       222 VAL    0.0900
   3543 HG13      -54.0780   -8.6540  -38.6850 H       222 VAL    0.0900
   3544 HG21      -53.5710  -11.1570  -36.0250 H       222 VAL    0.0900
   3545 HG22      -55.1010  -10.2720  -36.3890 H       222 VAL    0.5100
   3546 HG23      -53.5040   -9.4100  -36.4710 H       222 VAL   -0.5100
   3547 N         -53.5730  -12.5120  -40.5440 N.am    223 PHE   -0.4700
   3548 CA        -53.5030  -12.7410  -41.9790 C.3     223 PHE    0.3100
   3549 C         -54.5150  -13.7990  -42.4130 C.2     223 PHE    0.0700
   3550 O         -55.2270  -13.6250  -43.4010 O.2     223 PHE    0.0900
   3551 CB        -52.0840  -13.1690  -42.3610 C.3     223 PHE   -0.1800
   3552 CG        -51.8540  -13.2710  -43.8380 C.ar    223 PHE    0.0900
   3553 CD1       -51.5850  -12.1360  -44.5900 C.ar    223 PHE    0.0900
   3554 CD2       -51.8820  -14.5020  -44.4750 C.ar    223 PHE    0.0000
   3555 CE1       -51.3640  -12.2260  -45.9550 C.ar    223 PHE   -0.1150
   3556 CE2       -51.6620  -14.5990  -45.8400 C.ar    223 PHE    0.1150
   3557 CZ        -51.4020  -13.4590  -46.5800 C.ar    223 PHE   -0.1150
   3558 HN        -52.7030  -12.5440  -40.0580 H       223 PHE    0.1150
   3559 HA        -53.7730  -11.8260  -42.4830 H       223 PHE   -0.1150
   3560 HB1       -51.8750  -14.1710  -41.9280 H       223 PHE    0.1150
   3561 HB2       -51.3600  -12.4240  -41.9670 H       223 PHE   -0.1150
   3562 HD1       -51.5490  -11.1710  -44.1070 H       223 PHE    0.1150
   3563 HD2       -52.0790  -15.3950  -43.9000 H       223 PHE   -0.1150
   3564 HE1       -51.1630  -11.3350  -46.5310 H       223 PHE    0.1150
   3565 HE2       -51.6910  -15.5640  -46.3250 H       223 PHE    0.5100
   3566 HZ        -51.2300  -13.5310  -47.6440 H       223 PHE   -0.5100
   3567 N         -54.5910  -14.8910  -41.6580 N.am    224 CYS   -0.4700
   3568 CA        -55.4840  -15.9930  -41.9940 C.3     224 CYS    0.3100
   3569 C         -56.9570  -15.6480  -41.8090 C.2     224 CYS    0.0700
   3570 O         -57.8130  -16.1370  -42.5490 O.2     224 CYS    0.0900
   3571 CB        -55.1310  -17.2340  -41.1740 C.3     224 CYS   -0.1100
   3572 SG        -53.4060  -17.7400  -41.3440 S.3     224 CYS    0.0900
   3573 HN        -54.0440  -15.0040  -40.8330 H       224 CYS    0.0900
   3574 HA        -55.3800  -16.1990  -43.0490 H       224 CYS   -0.2300
   3575 HB1       -55.7900  -18.0670  -41.5000 H       224 CYS    0.1600
   3576 HB2       -55.3460  -17.0180  -40.1060 H       224 CYS    0.5100
   3577 HG1       -52.9230  -16.5050  -41.3290 H       224 CYS   -0.5100
   3578 N         -57.2610  -14.8160  -40.8170 N.am    225 ILE   -0.4700
   3579 CA        -58.6250  -14.3350  -40.6450 C.3     225 ILE    0.3100
   3580 C         -59.0250  -13.4750  -41.8450 C.2     225 ILE    0.0700
   3581 O         -60.1370  -13.5840  -42.3580 O.2     225 ILE    0.0900
   3582 CB        -58.7990  -13.5350  -39.3450 C.3     225 ILE   -0.0900
   3583 CG1       -58.7240  -14.4630  -38.1360 C.3     225 ILE    0.0900
   3584 CG2       -60.1290  -12.8020  -39.3440 C.3     225 ILE   -0.2700
   3585 CD        -58.6900  -13.7290  -36.8080 C.3     225 ILE    0.0900
   3586 HN        -56.5850  -14.4900  -40.1610 H       225 ILE    0.0900
   3587 HA        -59.2770  -15.1960  -40.6380 H       225 ILE    0.0900
   3588 HB        -57.9730  -12.7980  -39.2520 H       225 ILE   -0.1800
   3589 HG11      -57.8060  -15.0830  -38.2210 H       225 ILE    0.0900
   3590 HG12      -59.6100  -15.1320  -38.1470 H       225 ILE    0.0900
   3591 HG21      -60.9510  -13.5020  -39.6080 H       225 ILE   -0.2700
   3592 HG22      -60.1090  -11.9810  -40.0930 H       225 ILE    0.0900
   3593 HG23      -60.3300  -12.3840  -38.3350 H       225 ILE    0.0900
   3594 HD1       -59.6760  -13.2590  -36.6060 H       225 ILE    0.0900
   3595 HD2       -57.9160  -12.9320  -36.8360 H       225 ILE    0.5100
   3596 HD3       -58.4620  -14.4410  -35.9870 H       225 ILE   -0.5100
   3597 N         -58.1020  -12.6260  -42.2940 N.am    226 PHE   -0.4700
   3598 CA        -58.3190  -11.8000  -43.4780 C.3     226 PHE    0.3100
   3599 C         -58.6580  -12.6430  -44.7060 C.2     226 PHE    0.0700
   3600 O         -59.6740  -12.4260  -45.3590 O.2     226 PHE    0.0900
   3601 CB        -57.0700  -10.9630  -43.7870 C.3     226 PHE   -0.1800
   3602 CG        -57.1340   -9.5480  -43.2780 C.ar    226 PHE    0.0900
   3603 CD1       -57.9460   -8.6100  -43.8990 C.ar    226 PHE    0.0900
   3604 CD2       -56.3550   -9.1470  -42.2030 C.ar    226 PHE    0.0000
   3605 CE1       -57.9970   -7.3020  -43.4400 C.ar    226 PHE   -0.1150
   3606 CE2       -56.4010   -7.8420  -41.7390 C.ar    226 PHE    0.1150
   3607 CZ        -57.2210   -6.9180  -42.3590 C.ar    226 PHE   -0.1150
   3608 HN        -57.2220  -12.5160  -41.8400 H       226 PHE    0.1150
   3609 HA        -59.1650  -11.1570  -43.2890 H       226 PHE   -0.1150
   3610 HB1       -56.9310  -10.9090  -44.8870 H       226 PHE    0.1150
   3611 HB2       -56.1850  -11.4410  -43.3130 H       226 PHE   -0.1150
   3612 HD1       -58.5450   -8.9030  -44.7490 H       226 PHE    0.1150
   3613 HD2       -55.7040   -9.8610  -41.7220 H       226 PHE   -0.1150
   3614 HE1       -58.6420   -6.5840  -43.9250 H       226 PHE    0.1150
   3615 HE2       -55.7970   -7.5470  -40.8940 H       226 PHE    0.5100
   3616 HZ        -57.2560   -5.8990  -42.0010 H       226 PHE   -0.5100
   3617 N         -57.7920  -13.6030  -45.0140 N.am    227 ILE   -0.4700
   3618 CA        -57.8950  -14.3770  -46.2430 C.3     227 ILE    0.3100
   3619 C         -59.0560  -15.3570  -46.2420 C.2     227 ILE    0.0700
   3620 O         -59.8760  -15.3580  -47.1570 O.2     227 ILE    0.0900
   3621 CB        -56.5990  -15.1610  -46.5170 C.3     227 ILE   -0.0900
   3622 CG1       -55.3890  -14.2310  -46.4300 C.3     227 ILE    0.0900
   3623 CG2       -56.6670  -15.8460  -47.8740 C.3     227 ILE   -0.2700
   3624 CD        -55.5570  -12.9500  -47.2130 C.3     227 ILE    0.0900
   3625 HN        -57.0300  -13.8370  -44.4150 H       227 ILE    0.0900
   3626 HA        -58.0930  -13.6900  -47.0530 H       227 ILE    0.0900
   3627 HB        -56.4570  -15.9270  -45.7240 H       227 ILE   -0.1800
   3628 HG11      -54.4990  -14.7690  -46.8190 H       227 ILE    0.0900
   3629 HG12      -55.2160  -13.9740  -45.3640 H       227 ILE    0.0900
   3630 HG21      -56.9800  -15.1190  -48.6540 H       227 ILE   -0.2700
   3631 HG22      -57.4090  -16.6730  -47.8440 H       227 ILE    0.0900
   3632 HG23      -55.6690  -16.2500  -48.1450 H       227 ILE    0.0900
   3633 HD1       -56.3130  -12.2990  -46.7240 H       227 ILE    0.0900
   3634 HD2       -55.9010  -13.1790  -48.2450 H       227 ILE    0.5100
   3635 HD3       -54.5920  -12.4020  -47.2550 H       227 ILE   -0.5100
   3636 N         -59.1140  -16.2020  -45.2170 N.am    228 ILE   -0.4700
   3637 CA        -60.1460  -17.2320  -45.1460 C.3     228 ILE    0.3100
   3638 C         -61.4960  -16.6930  -44.6850 C.2     228 ILE    0.0700
   3639 O         -62.5280  -16.9880  -45.2850 O.2     228 ILE    0.0900
   3640 CB        -59.7180  -18.3830  -44.2130 C.3     228 ILE   -0.0900
   3641 CG1       -58.4620  -19.0710  -44.7530 C.3     228 ILE    0.0900
   3642 CG2       -60.8450  -19.3900  -44.0540 C.3     228 ILE   -0.2700
   3643 CD        -57.9050  -20.1410  -43.8280 C.3     228 ILE    0.0900
   3644 HN        -58.4650  -16.1710  -44.4620 H       228 ILE    0.0900
   3645 HA        -60.3140  -17.6040  -46.1450 H       228 ILE    0.0900
   3646 HB        -59.4510  -17.9700  -43.2180 H       228 ILE   -0.1800
   3647 HG11      -57.6790  -18.3010  -44.9130 H       228 ILE    0.0900
   3648 HG12      -58.7090  -19.5420  -45.7280 H       228 ILE    0.0900
   3649 HG21      -61.2400  -19.6830  -45.0520 H       228 ILE   -0.2700
   3650 HG22      -61.6730  -18.9420  -43.4640 H       228 ILE    0.0900
   3651 HG23      -60.4700  -20.3010  -43.5400 H       228 ILE    0.0900
   3652 HD1       -58.5870  -21.0170  -43.8040 H       228 ILE    0.0900
   3653 HD2       -57.8110  -19.7380  -42.7960 H       228 ILE    0.5100
   3654 HD3       -56.9100  -20.4740  -44.1910 H       228 ILE   -0.5100
   3655 N         -61.4970  -15.9220  -43.6010 N.am    229 CYS   -0.4700
   3656 CA        -62.7540  -15.4440  -43.0400 C.3     229 CYS    0.3100
   3657 C         -63.3990  -14.2430  -43.7300 C.2     229 CYS    0.0700
   3658 O         -64.5790  -14.2940  -44.0740 O.2     229 CYS    0.0900
   3659 CB        -62.6080  -15.1750  -41.5380 C.3     229 CYS   -0.1100
   3660 SG        -62.4170  -16.6740  -40.5590 S.3     229 CYS    0.0900
   3661 HN        -60.6610  -15.6430  -43.1360 H       229 CYS    0.0900
   3662 HA        -63.5070  -16.1980  -43.2140 H       229 CYS   -0.2300
   3663 HB1       -63.5090  -14.6250  -41.1920 H       229 CYS    0.1600
   3664 HB2       -61.7220  -14.5230  -41.3850 H       229 CYS    0.5100
   3665 HG1       -63.6630  -17.0890  -40.7400 H       229 CYS   -0.5100
   3666 N         -62.6480  -13.1550  -43.9040 N.am    230 PHE   -0.4700
   3667 CA        -63.2260  -11.9380  -44.4750 C.3     230 PHE    0.3100
   3668 C         -63.0450  -11.7570  -45.9840 C.2     230 PHE    0.0700
   3669 O         -63.7700  -10.9800  -46.6120 O.2     230 PHE    0.0900
   3670 CB        -62.6980  -10.7010  -43.7310 C.3     230 PHE   -0.1800
   3671 CG        -63.0240  -10.6970  -42.2620 C.ar    230 PHE    0.0900
   3672 CD1       -64.1670  -11.3240  -41.7860 C.ar    230 PHE    0.0900
   3673 CD2       -62.1870  -10.0700  -41.3550 C.ar    230 PHE    0.0000
   3674 CE1       -64.4730  -11.3220  -40.4400 C.ar    230 PHE   -0.1150
   3675 CE2       -62.4840  -10.0680  -40.0040 C.ar    230 PHE    0.1150
   3676 CZ        -63.6290  -10.6940  -39.5440 C.ar    230 PHE   -0.1150
   3677 HN        -61.6820  -13.1210  -43.6590 H       230 PHE    0.1150
   3678 HA        -64.3000  -12.0010  -44.3860 H       230 PHE   -0.1150
   3679 HB1       -63.1510   -9.7880  -44.1720 H       230 PHE    0.1150
   3680 HB2       -61.5920  -10.6630  -43.8230 H       230 PHE   -0.1150
   3681 HD1       -64.8270  -11.8220  -42.4810 H       230 PHE    0.1150
   3682 HD2       -61.2910   -9.5790  -41.7060 H       230 PHE   -0.1150
   3683 HE1       -65.3710  -11.8090  -40.0880 H       230 PHE    0.1150
   3684 HE2       -61.8220   -9.5760  -39.3060 H       230 PHE    0.5100
   3685 HZ        -63.8610  -10.6930  -38.4900 H       230 PHE   -0.5100
   3686 N         -62.1210  -12.5060  -46.5760 N.am    231 GLY   -0.4700
   3687 CA        -61.7760  -12.3120  -47.9730 C.3     231 GLY    0.3100
   3688 C         -62.8760  -12.6860  -48.9500 C.2     231 GLY   -0.0200
   3689 O         -63.3070  -11.8570  -49.7540 O.2     231 GLY    0.0900
   3690 HN        -61.6280  -13.2260  -46.0930 H       231 GLY    0.0900
   3691 HA1       -60.9090  -12.9210  -48.1800 H       231 GLY    0.5100
   3692 HA2       -61.5380  -11.2670  -48.1050 H       231 GLY   -0.5100
   3693 N         -63.3460  -13.9400  -48.8830 N.am    232 PRO   -0.2900
   3694 CA        -64.3430  -14.4470  -49.8310 C.3     232 PRO    0.0000
   3695 C         -65.5900  -13.5710  -49.9310 C.2     232 PRO    0.0900
   3696 O         -66.0630  -13.3160  -51.0380 O.2     232 PRO    0.0900
   3697 CB        -64.6940  -15.8170  -49.2550 C.3     232 PRO    0.0200
   3698 CG        -63.4420  -16.2500  -48.5740 C.3     232 PRO    0.0900
   3699 CD        -62.8710  -14.9950  -47.9710 C.3     232 PRO   -0.1800
   3700 HA        -63.9380  -14.4670  -50.8300 H       232 PRO    0.0900
   3701 HB1       -64.9740  -16.5280  -50.0620 H       232 PRO    0.0900
   3702 HB2       -65.5360  -15.7420  -48.5340 H       232 PRO   -0.1800
   3703 HG1       -63.6640  -17.0000  -47.7830 H       232 PRO    0.0900
   3704 HG2       -62.7320  -16.6980  -49.3020 H       232 PRO    0.0900
   3705 HD1       -63.2590  -14.8190  -46.9470 H       232 PRO    0.5100
   3706 HD2       -61.7600  -15.0180  -47.9590 H       232 PRO   -0.5100
   3707 N         -66.1100  -13.1130  -48.7940 N.am    233 THR   -0.4700
   3708 CA        -67.3270  -12.3130  -48.7810 C.3     233 THR    0.3100
   3709 C         -67.1620  -10.9840  -49.5140 C.2     233 THR    0.0700
   3710 O         -67.9430  -10.6620  -50.4080 O.2     233 THR    0.0900
   3711 CB        -67.8390  -12.0580  -47.3500 C.3     233 THR    0.1400
   3712 CG2       -69.0250  -11.1090  -47.3710 C.3     233 THR    0.0900
   3713 OG1       -68.2560  -13.2970  -46.7660 O.3     233 THR   -0.6600
   3714 HN        -65.6950  -13.2960  -47.9070 H       233 THR    0.4300
   3715 HA        -68.0750  -12.8440  -49.3520 H       233 THR   -0.2700
   3716 HB        -67.0280  -11.6210  -46.7300 H       233 THR    0.0900
   3717 HG1       -68.2580  -13.1540  -45.8170 H       233 THR    0.0900
   3718 HG21      -69.7780  -11.4540  -48.1120 H       233 THR    0.0900
   3719 HG22      -68.6890  -10.0900  -47.6570 H       233 THR    0.5100
   3720 HG23      -69.5030  -11.0780  -46.3680 H       233 THR   -0.5100
   3721 N         -66.1390  -10.2210  -49.1400 N.am    234 ASN   -0.4700
   3722 CA        -65.8900   -8.9270  -49.7640 C.3     234 ASN    0.3100
   3723 C         -65.5730   -9.0370  -51.2450 C.2     234 ASN    0.0700
   3724 O         -66.0540   -8.2460  -52.0540 O.2     234 ASN    0.0900
   3725 CB        -64.7700   -8.1860  -49.0370 C.3     234 ASN   -0.1800
   3726 CG        -65.2240   -7.6160  -47.7100 C.2     234 ASN    0.0900
   3727 ND2       -64.8450   -8.2770  -46.6180 N.am    234 ASN    0.0900
   3728 OD1       -65.9100   -6.5950  -47.6660 O.2     234 ASN    0.5500
   3729 HN        -65.5020  -10.4960  -48.4250 H       234 ASN   -0.5500
   3730 HA        -66.8050   -8.3540  -49.7240 H       234 ASN   -0.6200
   3731 HB1       -64.4110   -7.3510  -49.6760 H       234 ASN    0.3200
   3732 HB2       -63.9300   -8.8890  -48.8500 H       234 ASN    0.3000
   3733 HD21      -65.1170   -7.9470  -45.7150 H       234 ASN    0.5100
   3734 HD22      -64.2890   -9.1040  -46.7030 H       234 ASN   -0.5100
   3735 N         -64.7590  -10.0270  -51.5940 N.am    235 VAL   -0.4700
   3736 CA        -64.4420  -10.3020  -52.9850 C.3     235 VAL    0.3100
   3737 C         -65.7040  -10.7100  -53.7340 C.2     235 VAL    0.0700
   3738 O         -65.9180  -10.3120  -54.8810 O.2     235 VAL    0.0900
   3739 CB        -63.3730  -11.4040  -53.1070 C.3     235 VAL   -0.0900
   3740 CG1       -63.2680  -11.8850  -54.5430 C.3     235 VAL    0.0900
   3741 CG2       -62.0250  -10.8870  -52.6120 C.3     235 VAL   -0.2700
   3742 HN        -64.3290  -10.6220  -50.9210 H       235 VAL    0.0900
   3743 HA        -64.0860   -9.3860  -53.4330 H       235 VAL    0.0900
   3744 HB        -63.6470  -12.2570  -52.4520 H       235 VAL    0.0900
   3745 HG11      -63.1660  -11.0180  -55.2300 H       235 VAL   -0.2700
   3746 HG12      -64.1830  -12.4510  -54.8210 H       235 VAL    0.0900
   3747 HG13      -62.3760  -12.5370  -54.6600 H       235 VAL    0.0900
   3748 HG21      -62.1010  -10.5790  -51.5480 H       235 VAL    0.0900
   3749 HG22      -61.7130  -10.0060  -53.2150 H       235 VAL    0.5100
   3750 HG23      -61.2590  -11.6870  -52.6960 H       235 VAL   -0.5100
   3751 N         -66.5510  -11.4960  -53.0740 N.am    236 LEU   -0.4700
   3752 CA        -67.8020  -11.9380  -53.6750 C.3     236 LEU    0.3100
   3753 C         -68.7350  -10.7650  -53.9740 C.2     236 LEU    0.0700
   3754 O         -69.3280  -10.6990  -55.0490 O.2     236 LEU    0.0900
   3755 CB        -68.5040  -12.9620  -52.7780 C.3     236 LEU   -0.1800
   3756 CG        -69.6440  -13.7240  -53.4470 C.3     236 LEU    0.0900
   3757 CD1       -69.1250  -14.4070  -54.6960 C.3     236 LEU    0.0900
   3758 CD2       -70.2690  -14.7380  -52.4890 C.3     236 LEU   -0.0900
   3759 HN        -66.3700  -11.8130  -52.1460 H       236 LEU    0.0900
   3760 HA        -67.5750  -12.3760  -54.6370 H       236 LEU   -0.2700
   3761 HB1       -68.9130  -12.4280  -51.8960 H       236 LEU    0.0900
   3762 HB2       -67.7480  -13.6990  -52.4350 H       236 LEU    0.0900
   3763 HG        -70.4590  -13.0170  -53.7180 H       236 LEU    0.0900
   3764 HD11      -68.2020  -14.9790  -54.4630 H       236 LEU   -0.2700
   3765 HD12      -68.8850  -13.6480  -55.4710 H       236 LEU    0.0900
   3766 HD13      -69.8900  -15.1120  -55.0880 H       236 LEU    0.0900
   3767 HD21      -70.6750  -14.2190  -51.5940 H       236 LEU    0.0900
   3768 HD22      -69.5000  -15.4680  -52.1570 H       236 LEU    0.5100
   3769 HD23      -71.1000  -15.2740  -52.9950 H       236 LEU   -0.5100
   3770 N         -68.8620   -9.8360  -53.0260 N.am    237 LEU   -0.4700
   3771 CA        -69.6870   -8.6460  -53.2270 C.3     237 LEU    0.3100
   3772 C         -69.1570   -7.7660  -54.3530 C.2     237 LEU    0.0700
   3773 O         -69.9090   -7.3440  -55.2370 O.2     237 LEU    0.0900
   3774 CB        -69.7790   -7.8250  -51.9380 C.3     237 LEU   -0.1800
   3775 CG        -70.5260   -8.4590  -50.7640 C.3     237 LEU    0.0900
   3776 CD1       -70.4610   -7.5540  -49.5350 C.3     237 LEU    0.0900
   3777 CD2       -71.9720   -8.7450  -51.1490 C.3     237 LEU   -0.0900
   3778 HN        -68.4020   -9.9110  -52.1450 H       237 LEU    0.0900
   3779 HA        -70.6700   -8.9710  -53.5360 H       237 LEU   -0.2700
   3780 HB1       -70.2870   -6.8700  -52.1850 H       237 LEU    0.0900
   3781 HB2       -68.7450   -7.6090  -51.6020 H       237 LEU    0.0900
   3782 HG        -70.0670   -9.4410  -50.5230 H       237 LEU    0.0900
   3783 HD11      -71.0780   -6.6450  -49.6960 H       237 LEU   -0.2700
   3784 HD12      -69.4110   -7.2420  -49.3510 H       237 LEU    0.0900
   3785 HD13      -70.8520   -8.0950  -48.6460 H       237 LEU    0.0900
   3786 HD21      -72.0060   -9.4440  -52.0120 H       237 LEU    0.0900
   3787 HD22      -72.4810   -7.8010  -51.4390 H       237 LEU    0.5100
   3788 HD23      -72.5060   -9.2110  -50.2950 H       237 LEU   -0.5100
   3789 N         -67.8560   -7.4830  -54.3190 N.am    238 ILE   -0.4700
   3790 CA        -67.2230   -6.6740  -55.3550 C.3     238 ILE    0.3100
   3791 C         -67.5130   -7.2450  -56.7400 C.2     238 ILE    0.0700
   3792 O         -67.9250   -6.5220  -57.6450 O.2     238 ILE    0.0900
   3793 CB        -65.6960   -6.5730  -55.1460 C.3     238 ILE   -0.0900
   3794 CG1       -65.3880   -5.8350  -53.8400 C.3     238 ILE    0.0900
   3795 CG2       -65.0410   -5.8650  -56.3300 C.3     238 ILE   -0.2700
   3796 CD        -63.9480   -5.9480  -53.3940 C.3     238 ILE    0.0900
   3797 HN        -67.2600   -7.8080  -53.5880 H       238 ILE    0.0900
   3798 HA        -67.6680   -5.6910  -55.3240 H       238 ILE    0.0900
   3799 HB        -65.2700   -7.5940  -55.0450 H       238 ILE   -0.1800
   3800 HG11      -66.0370   -6.2480  -53.0400 H       238 ILE    0.0900
   3801 HG12      -65.6290   -4.7590  -53.9790 H       238 ILE    0.0900
   3802 HG21      -65.5750   -4.9160  -56.5510 H       238 ILE   -0.2700
   3803 HG22      -65.0850   -6.5150  -57.2310 H       238 ILE    0.0900
   3804 HG23      -63.9820   -5.6300  -56.0910 H       238 ILE    0.0900
   3805 HD1       -63.2900   -5.3690  -54.0760 H       238 ILE    0.0900
   3806 HD2       -63.6290   -7.0120  -53.4120 H       238 ILE    0.5100
   3807 HD3       -63.8370   -5.5420  -52.3660 H       238 ILE   -0.5100
   3808 N         -67.3020   -8.5510  -56.8990 N.am    239 ALA   -0.4700
   3809 CA        -67.5980   -9.2260  -58.1530 C.3     239 ALA    0.3100
   3810 C         -69.0840   -9.1410  -58.4800 C.2     239 ALA    0.0700
   3811 O         -69.4660   -8.8490  -59.6120 O.2     239 ALA    0.0900
   3812 CB        -67.1590  -10.6790  -58.0890 C.3     239 ALA   -0.2700
   3813 HN        -66.9320   -9.1210  -56.1690 H       239 ALA    0.0900
   3814 HA        -67.0750   -8.7110  -58.9440 H       239 ALA    0.0900
   3815 HB1       -67.6930  -11.2040  -57.2680 H       239 ALA    0.0900
   3816 HB2       -66.0660  -10.7360  -57.8940 H       239 ALA    0.5100
   3817 HB3       -67.3950  -11.1890  -59.0480 H       239 ALA   -0.5100
   3818 N         -69.9180   -9.3970  -57.4740 N.am    240 HSD   -0.4700
   3819 CA        -71.3640   -9.3640  -57.6400 C.3     240 HSD    0.3100
   3820 C         -71.8000   -8.0680  -58.3040 C.2     240 HSD    0.0700
   3821 O         -72.4860   -8.0810  -59.3200 O.2     240 HSD    0.0900
   3822 CB        -72.0600   -9.5170  -56.2800 C.3     240 HSD   -0.0900
   3823 CG        -73.5200   -9.1730  -56.2970 C.ar    240 HSD    0.0900
   3824 CD2       -74.4580   -9.9340  -56.9460 C.ar    240 HSD    0.0900
   3825 ND1       -74.1980   -8.1450  -55.7210 N.ar    240 HSD   -0.3600
   3826 CE1       -75.5210   -8.3100  -56.0390 C.ar    240 HSD    0.3200
   3827 NE2       -75.6600   -9.3940  -56.7800 N.ar    240 HSD   -0.0500
   3828 HN        -69.5900   -9.6230  -56.5600 H       240 HSD    0.2500
   3829 HA        -71.6450  -10.1720  -58.3000 H       240 HSD    0.1300
   3830 HB1       -71.5560   -8.8510  -55.5470 H       240 HSD   -0.7000
   3831 HB2       -71.9580  -10.5710  -55.9470 H       240 HSD    0.2200
   3832 HD1       -73.7940   -7.4130  -55.1720 H       240 HSD    0.1000
   3833 HD2       -74.3440  -10.8420  -57.5260 H       240 HSD    0.5100
   3834 HE1       -76.3160   -7.6380  -55.7170 H       240 HSD   -0.5100
   3835 N         -71.3800   -6.9440  -57.7380 N.am    241 TYR   -0.4700
   3836 CA        -71.8140   -5.6530  -58.2440 C.3     241 TYR    0.3100
   3837 C         -71.0140   -5.1850  -59.4490 C.2     241 TYR    0.0700
   3838 O         -71.3730   -4.1930  -60.0840 O.2     241 TYR    0.0900
   3839 CB        -71.7710   -4.5990  -57.1370 C.3     241 TYR   -0.1800
   3840 CG        -72.9030   -4.7320  -56.1490 C.ar    241 TYR    0.0900
   3841 CD1       -74.2270   -4.6570  -56.5670 C.ar    241 TYR    0.0900
   3842 CD2       -72.6520   -4.9240  -54.7970 C.ar    241 TYR    0.0000
   3843 CE1       -75.2690   -4.7770  -55.6700 C.ar    241 TYR   -0.1150
   3844 CE2       -73.6870   -5.0450  -53.8900 C.ar    241 TYR    0.1150
   3845 CZ        -74.9920   -4.9710  -54.3330 C.ar    241 TYR   -0.1150
   3846 OH        -76.0250   -5.0870  -53.4330 O.3     241 TYR    0.1150
   3847 HN        -70.7600   -6.9330  -56.9570 H       241 TYR    0.1100
   3848 HA        -72.8190   -5.7620  -58.6200 H       241 TYR   -0.5400
   3849 HB1       -71.8420   -3.5870  -57.5900 H       241 TYR    0.4300
   3850 HB2       -70.8210   -4.6980  -56.5700 H       241 TYR   -0.1150
   3851 HD1       -74.4440   -4.5040  -57.6140 H       241 TYR    0.1150
   3852 HD2       -71.6310   -4.9790  -54.4490 H       241 TYR   -0.1150
   3853 HE1       -76.2910   -4.7190  -56.0110 H       241 TYR    0.1150
   3854 HE2       -73.4780   -5.1950  -52.8420 H       241 TYR    0.5100
   3855 HH        -75.6450   -5.2160  -52.5610 H       241 TYR   -0.5100
   3856 N         -69.9390   -5.8970  -59.7810 N.am    242 SER   -0.4700
   3857 CA        -69.0850   -5.4600  -60.8790 C.3     242 SER    0.3100
   3858 C         -69.3020   -6.2340  -62.1740 C.2     242 SER    0.0700
   3859 O         -69.9290   -5.7230  -63.0950 O.2     242 SER    0.0900
   3860 CB        -67.6120   -5.5180  -60.4710 C.3     242 SER    0.0500
   3861 OG        -67.3410   -4.5800  -59.4440 O.3     242 SER    0.0900
   3862 HN        -69.6750   -6.7350  -59.3100 H       242 SER    0.0900
   3863 HA        -69.3630   -4.4480  -61.1360 H       242 SER   -0.6600
   3864 HB1       -66.9720   -5.2820  -61.3470 H       242 SER    0.4300
   3865 HB2       -67.3680   -6.5350  -60.0980 H       242 SER    0.5100
   3866 HG1       -67.7820   -4.9130  -58.6590 H       242 SER   -0.5100
   3867 N         -68.7600   -7.4460  -62.2740 N.am    243 PHE   -0.4700
   3868 CA        -69.0110   -8.2630  -63.4590 C.3     243 PHE    0.3100
   3869 C         -70.0310   -9.3900  -63.2900 C.2     243 PHE    0.0700
   3870 O         -70.3890  -10.0570  -64.2600 O.2     243 PHE    0.0900
   3871 CB        -67.6940   -8.8060  -64.0310 C.3     243 PHE   -0.1800
   3872 CG        -66.9110   -9.6460  -63.0660 C.ar    243 PHE    0.0900
   3873 CD1       -67.1390  -11.0100  -62.9690 C.ar    243 PHE    0.0900
   3874 CD2       -65.9320   -9.0750  -62.2620 C.ar    243 PHE    0.0000
   3875 CE1       -66.4110  -11.7890  -62.0850 C.ar    243 PHE   -0.1150
   3876 CE2       -65.2050   -9.8480  -61.3770 C.ar    243 PHE    0.1150
   3877 CZ        -65.4440  -11.2070  -61.2870 C.ar    243 PHE   -0.1150
   3878 HN        -68.1780   -7.8410  -61.5670 H       243 PHE    0.1150
   3879 HA        -69.5110   -7.6470  -64.1910 H       243 PHE   -0.1150
   3880 HB1       -67.0450   -7.9540  -64.3260 H       243 PHE    0.1150
   3881 HB2       -67.9140   -9.4420  -64.9150 H       243 PHE   -0.1150
   3882 HD1       -67.8920  -11.4700  -63.5910 H       243 PHE    0.1150
   3883 HD2       -65.7380   -8.0140  -62.3300 H       243 PHE   -0.1150
   3884 HE1       -66.5980  -12.8500  -62.0190 H       243 PHE    0.1150
   3885 HE2       -64.4500   -9.3910  -60.7540 H       243 PHE    0.5100
   3886 HZ        -64.8770  -11.8120  -60.5940 H       243 PHE   -0.5100
   3887 N         -70.4890   -9.6150  -62.0630 N.am    244 LEU   -0.4700
   3888 CA        -71.4200  -10.7050  -61.7770 C.3     244 LEU    0.3100
   3889 C         -72.8880  -10.3190  -61.6100 C.2     244 LEU    0.0700
   3890 O         -73.7160  -11.1690  -61.2810 O.2     244 LEU    0.0900
   3891 CB        -70.9470  -11.5310  -60.5770 C.3     244 LEU   -0.1800
   3892 CG        -69.7500  -12.4380  -60.8630 C.3     244 LEU    0.0900
   3893 CD1       -69.4870  -13.3590  -59.6840 C.3     244 LEU    0.0900
   3894 CD2       -69.9960  -13.2440  -62.1290 C.3     244 LEU   -0.0900
   3895 HN        -70.2190   -9.0530  -61.2850 H       244 LEU    0.0900
   3896 HA        -71.4830  -11.3280  -62.6570 H       244 LEU   -0.2700
   3897 HB1       -71.7920  -12.1650  -60.2340 H       244 LEU    0.0900
   3898 HB2       -70.6680  -10.8320  -59.7600 H       244 LEU    0.0900
   3899 HG        -68.8500  -11.8120  -61.0500 H       244 LEU    0.0900
   3900 HD11      -70.3760  -13.9960  -59.4910 H       244 LEU   -0.2700
   3901 HD12      -69.2770  -12.7570  -58.7740 H       244 LEU    0.0900
   3902 HD13      -68.6200  -14.0180  -59.9050 H       244 LEU    0.0900
   3903 HD21      -69.9650  -12.5790  -63.0180 H       244 LEU    0.0900
   3904 HD22      -70.9960  -13.7260  -62.0820 H       244 LEU    0.5100
   3905 HD23      -69.2100  -14.0220  -62.2400 H       244 LEU   -0.5100
   3906 N         -73.2100   -9.0430  -61.8070 N.am    245 SER   -0.4700
   3907 CA        -74.5260   -8.5190  -61.4300 C.3     245 SER    0.3100
   3908 C         -75.7270   -9.2300  -62.0710 C.2     245 SER    0.0700
   3909 O         -76.8480   -9.1260  -61.5760 O.2     245 SER    0.0900
   3910 CB        -74.5960   -7.0080  -61.6870 C.3     245 SER    0.0500
   3911 OG        -74.5910   -6.7190  -63.0730 O.3     245 SER    0.0900
   3912 HN        -72.5770   -8.3910  -62.2180 H       245 SER    0.0900
   3913 HA        -74.6810   -8.7300  -60.3820 H       245 SER   -0.6600
   3914 HB1       -73.7190   -6.5120  -61.2190 H       245 SER    0.4300
   3915 HB2       -75.5300   -6.6010  -61.2450 H       245 SER    0.5100
   3916 HG1       -73.6750   -6.7770  -63.3520 H       245 SER   -0.5100
   3917 N         -75.4990   -9.9340  -63.1770 N.am    246 HSE   -0.4700
   3918 CA        -76.5740  -10.6190  -63.8880 C.3     246 HSE    0.3100
   3919 C         -76.8620  -12.0350  -63.3930 C.2     246 HSE    0.0700
   3920 O         -77.9190  -12.5970  -63.6820 O.2     246 HSE    0.0900
   3921 CB        -76.2250  -10.6990  -65.3730 C.3     246 HSE   -0.0800
   3922 CG        -74.9770  -11.4810  -65.6500 C.ar    246 HSE    0.0900
   3923 CD2       -74.8000  -12.7490  -66.0920 C.ar    246 HSE    0.0900
   3924 ND1       -73.7150  -10.9570  -65.4620 N.ar    246 HSE   -0.7000
   3925 CE1       -72.8150  -11.8690  -65.7790 C.ar    246 HSE    0.2200
   3926 NE2       -73.4430  -12.9660  -66.1670 N.ar    246 HSE    0.2500
   3927 HN        -74.5860  -10.0260  -63.5690 H       246 HSE    0.1300
   3928 HA        -77.4880  -10.0640  -63.7410 H       246 HSE   -0.3600
   3929 HB1       -76.0840   -9.6680  -65.7630 H       246 HSE    0.3200
   3930 HB2       -77.0660  -11.1820  -65.9130 H       246 HSE   -0.0500
   3931 HD2       -75.5390  -13.4960  -66.3530 H       246 HSE    0.0900
   3932 HE1       -71.7320  -11.7620  -65.7380 H       246 HSE    0.5100
   3933 HE2       -73.0160  -13.8180  -66.4670 H       246 HSE   -0.5100
   3934 N         -75.9140  -12.6420  -62.6860 N.am    247 THR   -0.4700
   3935 CA        -76.0320  -14.0480  -62.2950 C.3     247 THR    0.3100
   3936 C         -76.3900  -14.3420  -60.8350 C.2     247 THR    0.0700
   3937 O         -76.2240  -15.4720  -60.3770 O.2     247 THR    0.0900
   3938 CB        -74.7620  -14.8390  -62.6710 C.3     247 THR    0.1400
   3939 CG2       -73.6430  -14.5550  -61.6810 C.3     247 THR    0.0900
   3940 OG1       -75.0520  -16.2390  -62.6740 O.3     247 THR   -0.6600
   3941 HN        -75.0860  -12.1700  -62.3920 H       247 THR    0.4300
   3942 HA        -76.8930  -14.4630  -62.8010 H       247 THR   -0.2700
   3943 HB        -74.4160  -14.5390  -63.6830 H       247 THR    0.0900
   3944 HG1       -75.3410  -16.4520  -61.7840 H       247 THR    0.0900
   3945 HG21      -73.9540  -14.8510  -60.6560 H       247 THR    0.0900
   3946 HG22      -73.4050  -13.4690  -61.6790 H       247 THR    0.5100
   3947 HG23      -72.7370  -15.1350  -61.9580 H       247 THR   -0.5100
   3948 N         -76.8500  -13.3410  -60.0950 N.am    248 SER   -0.4700
   3949 CA        -77.0990  -13.5180  -58.6630 C.3     248 SER    0.3100
   3950 C         -78.2620  -14.4460  -58.2930 C.2     248 SER    0.0700
   3951 O         -78.4480  -14.7650  -57.1180 O.2     248 SER    0.0900
   3952 CB        -77.2900  -12.1590  -57.9780 C.3     248 SER    0.0500
   3953 OG        -78.5850  -11.6390  -58.2180 O.3     248 SER    0.0900
   3954 HN        -77.0430  -12.4390  -60.4730 H       248 SER    0.0900
   3955 HA        -76.2520  -14.0370  -58.2390 H       248 SER   -0.6600
   3956 HB1       -76.5410  -11.4380  -58.3690 H       248 SER    0.4300
   3957 HB2       -77.1530  -12.2750  -56.8800 H       248 SER    0.5100
   3958 HG1       -78.5710  -10.7340  -57.8980 H       248 SER   -0.5100
   3959 N         -79.0490  -14.8730  -59.2770 N.am    249 THR   -0.4700
   3960 CA        -80.2440  -15.6670  -58.9920 C.3     249 THR    0.3100
   3961 C         -80.0420  -17.1770  -59.1010 C.2     249 THR    0.0700
   3962 O         -80.9810  -17.9470  -58.8930 O.2     249 THR    0.0900
   3963 CB        -81.4220  -15.2770  -59.9080 C.3     249 THR    0.1400
   3964 CG2       -81.7090  -13.7820  -59.8130 C.3     249 THR    0.0900
   3965 OG1       -81.1100  -15.6210  -61.2620 O.3     249 THR   -0.6600
   3966 HN        -78.8630  -14.6760  -60.2370 H       249 THR    0.4300
   3967 HA        -80.5090  -15.5030  -57.9580 H       249 THR   -0.2700
   3968 HB        -82.3390  -15.8230  -59.5980 H       249 THR    0.0900
   3969 HG1       -81.2780  -16.5620  -61.3410 H       249 THR    0.0900
   3970 HG21      -80.8130  -13.2020  -60.1250 H       249 THR    0.0900
   3971 HG22      -81.9610  -13.5110  -58.7660 H       249 THR    0.5100
   3972 HG23      -82.5540  -13.5150  -60.4830 H       249 THR   -0.5100
   3973 N         -78.8280  -17.6090  -59.4390 N.am    250 THR   -0.4700
   3974 CA        -78.5610  -19.0380  -59.5730 C.3     250 THR    0.3100
   3975 C         -78.4690  -19.7390  -58.2200 C.2     250 THR    0.0700
   3976 O         -78.2160  -19.1090  -57.1910 O.2     250 THR    0.0900
   3977 CB        -77.2820  -19.3170  -60.3830 C.3     250 THR    0.1400
   3978 CG2       -77.4450  -18.8350  -61.8160 C.3     250 THR    0.0900
   3979 OG1       -76.1720  -18.6440  -59.7810 O.3     250 THR   -0.6600
   3980 HN        -78.0650  -16.9920  -59.6120 H       250 THR    0.4300
   3981 HA        -79.4120  -19.4860  -60.0630 H       250 THR   -0.2700
   3982 HB        -77.0760  -20.4090  -60.3990 H       250 THR    0.0900
   3983 HG1       -76.3140  -17.7070  -59.9340 H       250 THR    0.0900
   3984 HG21      -77.6440  -17.7420  -61.8320 H       250 THR    0.0900
   3985 HG22      -78.3010  -19.3570  -62.2960 H       250 THR    0.5100
   3986 HG23      -76.5160  -19.0340  -62.3910 H       250 THR   -0.5100
   3987 N         -78.6860  -21.0520  -58.2290 N.am    251 GLU   -0.4700
   3988 CA        -78.5700  -21.8580  -57.0250 C.3     251 GLU    0.3100
   3989 C         -77.1670  -21.7270  -56.4530 C.2     251 GLU    0.0700
   3990 O         -76.9810  -21.5450  -55.2490 O.2     251 GLU    0.0900
   3991 CB        -78.8770  -23.3220  -57.3500 C.3     251 GLU   -0.1800
   3992 CG        -78.8560  -24.2510  -56.1470 C.3     251 GLU    0.0900
   3993 CD        -79.2130  -25.6830  -56.5110 C.2     251 GLU    0.0900
   3994 OE1       -79.4380  -25.9560  -57.7100 O.co2   251 GLU   -0.2800
   3995 OE2       -79.2680  -26.5340  -55.5950 O.co2   251 GLU    0.0900
   3996 HN        -78.9380  -21.5410  -59.0610 H       251 GLU    0.0900
   3997 HA        -79.2700  -21.4780  -56.2960 H       251 GLU    0.6200
   3998 HB1       -78.1230  -23.6810  -58.0830 H       251 GLU   -0.7600
   3999 HB2       -79.8840  -23.3730  -57.8150 H       251 GLU   -0.7600
   4000 HG1       -79.5870  -23.8860  -55.3940 H       251 GLU    0.5100
   4001 HG2       -77.8390  -24.2430  -55.7000 H       251 GLU   -0.5100
   4002 N         -76.1740  -21.8060  -57.3350 N.am    252 ALA   -0.4700
   4003 CA        -74.7830  -21.7000  -56.9320 C.3     252 ALA    0.3100
   4004 C         -74.4950  -20.3420  -56.3040 C.2     252 ALA    0.0700
   4005 O         -73.7710  -20.2450  -55.3140 O.2     252 ALA    0.0900
   4006 CB        -73.8720  -21.9450  -58.1220 C.3     252 ALA   -0.2700
   4007 HN        -76.3400  -21.9430  -58.3090 H       252 ALA    0.0900
   4008 HA        -74.6000  -22.4310  -56.1600 H       252 ALA    0.0900
   4009 HB1       -74.0710  -21.1960  -58.9180 H       252 ALA    0.0900
   4010 HB2       -74.0540  -22.9600  -58.5360 H       252 ALA    0.5100
   4011 HB3       -72.8090  -21.8540  -57.8090 H       252 ALA   -0.5100
   4012 N         -75.0650  -19.2900  -56.8820 N.am    253 ALA   -0.4700
   4013 CA        -74.8650  -17.9430  -56.3690 C.3     253 ALA    0.3100
   4014 C         -75.3660  -17.8160  -54.9350 C.2     253 ALA    0.0700
   4015 O         -74.7510  -17.1390  -54.1100 O.2     253 ALA    0.0900
   4016 CB        -75.5510  -16.9230  -57.2680 C.3     253 ALA   -0.2700
   4017 HN        -75.6510  -19.3750  -57.6840 H       253 ALA    0.0900
   4018 HA        -73.8030  -17.7530  -56.3300 H       253 ALA    0.0900
   4019 HB1       -76.6420  -17.1260  -57.3130 H       253 ALA    0.0900
   4020 HB2       -75.1360  -16.9850  -58.2960 H       253 ALA    0.5100
   4021 HB3       -75.3970  -15.8990  -56.8640 H       253 ALA   -0.5100
   4022 N         -76.4840  -18.4740  -54.6420 N.am    254 TYR   -0.4700
   4023 CA        -77.0650  -18.4480  -53.3060 C.3     254 TYR    0.3100
   4024 C         -76.2090  -19.1990  -52.2900 C.2     254 TYR    0.0700
   4025 O         -76.0170  -18.7330  -51.1670 O.2     254 TYR    0.0900
   4026 CB        -78.4870  -19.0170  -53.3270 C.3     254 TYR   -0.1800
   4027 CG        -79.4950  -18.1000  -53.9740 C.ar    254 TYR    0.0900
   4028 CD1       -79.6100  -16.7740  -53.5770 C.ar    254 TYR    0.0900
   4029 CD2       -80.3240  -18.5540  -54.9940 C.ar    254 TYR    0.0000
   4030 CE1       -80.5290  -15.9280  -54.1720 C.ar    254 TYR   -0.1150
   4031 CE2       -81.2450  -17.7150  -55.5950 C.ar    254 TYR    0.1150
   4032 CZ        -81.3430  -16.4040  -55.1800 C.ar    254 TYR   -0.1150
   4033 OH        -82.2560  -15.5650  -55.7750 O.3     254 TYR    0.1150
   4034 HN        -76.9750  -19.0140  -55.3220 H       254 TYR    0.1100
   4035 HA        -77.0750  -17.4230  -52.9650 H       254 TYR   -0.5400
   4036 HB1       -78.8260  -19.1960  -52.2840 H       254 TYR    0.4300
   4037 HB2       -78.4930  -19.9690  -53.8990 H       254 TYR   -0.1150
   4038 HD1       -78.9720  -16.3980  -52.7920 H       254 TYR    0.1150
   4039 HD2       -80.2470  -19.5800  -55.3220 H       254 TYR   -0.1150
   4040 HE1       -80.6110  -14.9000  -53.8480 H       254 TYR    0.1150
   4041 HE2       -81.8830  -18.0840  -56.3850 H       254 TYR    0.5100
   4042 HH        -82.0760  -14.6710  -55.4770 H       254 TYR   -0.5100
   4043 N         -75.6950  -20.3640  -52.6830 N.am    255 PHE   -0.4700
   4044 CA        -74.8550  -21.1630  -51.7990 C.3     255 PHE    0.3100
   4045 C         -73.5370  -20.4600  -51.5190 C.2     255 PHE    0.0700
   4046 O         -72.9890  -20.5480  -50.4170 O.2     255 PHE    0.0900
   4047 CB        -74.5810  -22.5450  -52.3970 C.3     255 PHE   -0.1800
   4048 CG        -75.6790  -23.5360  -52.1620 C.ar    255 PHE    0.0900
   4049 CD1       -76.0220  -23.9170  -50.8740 C.ar    255 PHE    0.0900
   4050 CD2       -76.3670  -24.0990  -53.2250 C.ar    255 PHE    0.0000
   4051 CE1       -77.0340  -24.8310  -50.6540 C.ar    255 PHE   -0.1150
   4052 CE2       -77.3790  -25.0150  -53.0110 C.ar    255 PHE    0.1150
   4053 CZ        -77.7150  -25.3810  -51.7260 C.ar    255 PHE   -0.1150
   4054 HN        -75.8620  -20.7400  -53.5910 H       255 PHE    0.1150
   4055 HA        -75.3660  -21.2600  -50.8520 H       255 PHE   -0.1150
   4056 HB1       -73.6580  -22.9650  -51.9430 H       255 PHE    0.1150
   4057 HB2       -74.4550  -22.4490  -53.4970 H       255 PHE   -0.1150
   4058 HD1       -75.4910  -23.4950  -50.0340 H       255 PHE    0.1150
   4059 HD2       -76.1080  -23.8170  -54.2350 H       255 PHE   -0.1150
   4060 HE1       -77.2950  -25.1160  -49.6460 H       255 PHE    0.1150
   4061 HE2       -77.9060  -25.4430  -53.8510 H       255 PHE    0.5100
   4062 HZ        -78.5060  -26.0950  -51.5550 H       255 PHE   -0.5100
   4063 N         -73.0230  -19.7640  -52.5270 N.am    256 ALA   -0.4700
   4064 CA        -71.7560  -19.0690  -52.3930 C.3     256 ALA    0.3100
   4065 C         -71.8470  -17.9860  -51.3250 C.2     256 ALA    0.0700
   4066 O         -70.9650  -17.8640  -50.4790 O.2     256 ALA    0.0900
   4067 CB        -71.3390  -18.4710  -53.7280 C.3     256 ALA   -0.2700
   4068 HN        -73.4780  -19.6890  -53.4110 H       256 ALA    0.0900
   4069 HA        -71.0170  -19.7780  -52.0510 H       256 ALA    0.0900
   4070 HB1       -72.1070  -17.7490  -54.0800 H       256 ALA    0.0900
   4071 HB2       -71.2340  -19.2750  -54.4860 H       256 ALA    0.5100
   4072 HB3       -70.3720  -17.9330  -53.6160 H       256 ALA   -0.5100
   4073 N         -72.9220  -17.2030  -51.3570 N.am    257 TYR   -0.4700
   4074 CA        -73.0900  -16.1190  -50.4000 C.3     257 TYR    0.3100
   4075 C         -73.3910  -16.6690  -49.0140 C.2     257 TYR    0.0700
   4076 O         -72.8930  -16.1630  -48.0090 O.2     257 TYR    0.0900
   4077 CB        -74.2060  -15.1710  -50.8480 C.3     257 TYR   -0.1800
   4078 CG        -74.3780  -13.9710  -49.9420 C.ar    257 TYR    0.0900
   4079 CD1       -73.3720  -13.0240  -49.8250 C.ar    257 TYR    0.0900
   4080 CD2       -75.5460  -13.7840  -49.2110 C.ar    257 TYR    0.0000
   4081 CE1       -73.5180  -11.9200  -49.0010 C.ar    257 TYR   -0.1150
   4082 CE2       -75.7040  -12.6820  -48.3810 C.ar    257 TYR    0.1150
   4083 CZ        -74.6850  -11.7540  -48.2830 C.ar    257 TYR   -0.1150
   4084 OH        -74.8210  -10.6540  -47.4660 O.3     257 TYR    0.1150
   4085 HN        -73.6500  -17.3230  -52.0270 H       257 TYR    0.1100
   4086 HA        -72.1520  -15.5880  -50.3290 H       257 TYR   -0.5400
   4087 HB1       -75.1710  -15.7190  -50.8570 H       257 TYR    0.4300
   4088 HB2       -73.9750  -14.7880  -51.8640 H       257 TYR   -0.1150
   4089 HD1       -72.4570  -13.1480  -50.3860 H       257 TYR    0.1150
   4090 HD2       -76.3440  -14.5060  -49.2920 H       257 TYR   -0.1150
   4091 HE1       -72.7220  -11.1930  -48.9200 H       257 TYR    0.1150
   4092 HE2       -76.6150  -12.5530  -47.8170 H       257 TYR    0.5100
   4093 HH        -75.7340  -10.6120  -47.1730 H       257 TYR   -0.5100
   4094 N         -74.2100  -17.7180  -48.9660 N.am    258 LEU   -0.4700
   4095 CA        -74.5710  -18.3570  -47.7120 C.3     258 LEU    0.3100
   4096 C         -73.3450  -18.8790  -46.9760 C.2     258 LEU    0.0700
   4097 O         -73.1680  -18.6260  -45.7840 O.2     258 LEU    0.0900
   4098 CB        -75.5440  -19.5120  -47.9630 C.3     258 LEU   -0.1800
   4099 CG        -75.9180  -20.3270  -46.7230 C.3     258 LEU    0.0900
   4100 CD1       -76.8950  -19.5500  -45.8490 C.3     258 LEU    0.0900
   4101 CD2       -76.5090  -21.6650  -47.1230 C.3     258 LEU   -0.0900
   4102 HN        -74.6120  -18.1120  -49.7900 H       258 LEU    0.0900
   4103 HA        -75.0270  -17.6140  -47.0760 H       258 LEU   -0.2700
   4104 HB1       -75.0820  -20.1990  -48.7020 H       258 LEU    0.0900
   4105 HB2       -76.4770  -19.0910  -48.3940 H       258 LEU    0.0900
   4106 HG        -75.0000  -20.5500  -46.1390 H       258 LEU    0.0900
   4107 HD11      -77.8220  -19.3260  -46.4190 H       258 LEU   -0.2700
   4108 HD12      -76.4350  -18.5910  -45.5280 H       258 LEU    0.0900
   4109 HD13      -77.1650  -20.1530  -44.9560 H       258 LEU    0.0900
   4110 HD21      -75.7730  -22.2450  -47.7200 H       258 LEU    0.0900
   4111 HD22      -77.4190  -21.5060  -47.7400 H       258 LEU    0.5100
   4112 HD23      -76.7700  -22.2500  -46.2160 H       258 LEU   -0.5100
   4113 N         -72.4900  -19.6040  -47.6920 N.am    259 LEU   -0.4700
   4114 CA        -71.3220  -20.2310  -47.0810 C.3     259 LEU    0.3100
   4115 C         -70.1970  -19.2510  -46.7560 C.2     259 LEU    0.0700
   4116 O         -69.5510  -19.3620  -45.7130 O.2     259 LEU    0.0900
   4117 CB        -70.8050  -21.3690  -47.9660 C.3     259 LEU   -0.1800
   4118 CG        -71.7630  -22.5550  -48.0920 C.3     259 LEU    0.0900
   4119 CD1       -71.4560  -23.3840  -49.3280 C.3     259 LEU    0.0900
   4120 CD2       -71.7070  -23.4070  -46.8340 C.3     259 LEU   -0.0900
   4121 HN        -72.6080  -19.7520  -48.6710 H       259 LEU    0.0900
   4122 HA        -71.6110  -20.6110  -46.1120 H       259 LEU   -0.2700
   4123 HB1       -69.8470  -21.7370  -47.5390 H       259 LEU    0.0900
   4124 HB2       -70.6150  -20.9640  -48.9810 H       259 LEU    0.0900
   4125 HG        -72.8060  -22.1760  -48.1560 H       259 LEU    0.0900
   4126 HD11      -70.4190  -23.7800  -49.2750 H       259 LEU   -0.2700
   4127 HD12      -71.5490  -22.7540  -50.2380 H       259 LEU    0.0900
   4128 HD13      -72.1590  -24.2420  -49.3930 H       259 LEU    0.0900
   4129 HD21      -71.9990  -22.8010  -45.9490 H       259 LEU    0.0900
   4130 HD22      -70.6740  -23.7860  -46.6800 H       259 LEU    0.5100
   4131 HD23      -72.4090  -24.2630  -46.9260 H       259 LEU   -0.5100
   4132 N         -69.9570  -18.2890  -47.6450 N.am    260 CYS   -0.4700
   4133 CA        -68.9460  -17.2710  -47.3900 C.3     260 CYS    0.3100
   4134 C         -69.2420  -16.5440  -46.0880 C.2     260 CYS    0.0700
   4135 O         -68.3520  -16.3240  -45.2720 O.2     260 CYS    0.0900
   4136 CB        -68.8880  -16.2630  -48.5400 C.3     260 CYS   -0.1100
   4137 SG        -67.9550  -16.8260  -49.9750 S.3     260 CYS    0.0900
   4138 HN        -70.4480  -18.2230  -48.5100 H       260 CYS    0.0900
   4139 HA        -67.9930  -17.7670  -47.2780 H       260 CYS   -0.2300
   4140 HB1       -68.4290  -15.3280  -48.1550 H       260 CYS    0.1600
   4141 HB2       -69.9290  -16.0370  -48.8520 H       260 CYS    0.5100
   4142 HG1       -68.9340  -17.5730  -50.4640 H       260 CYS   -0.5100
   4143 N         -70.5020  -16.1680  -45.8980 N.am    261 VAL   -0.4700
   4144 CA        -70.9110  -15.4810  -44.6840 C.3     261 VAL    0.3100
   4145 C         -70.7420  -16.3960  -43.4830 C.2     261 VAL    0.0700
   4146 O         -70.2510  -15.9820  -42.4380 O.2     261 VAL    0.0900
   4147 CB        -72.3700  -15.0110  -44.7680 C.3     261 VAL   -0.0900
   4148 CG1       -72.8270  -14.4680  -43.4240 C.3     261 VAL    0.0900
   4149 CG2       -72.5230  -13.9590  -45.8620 C.3     261 VAL   -0.2700
   4150 HN        -71.2160  -16.3370  -46.5730 H       261 VAL    0.0900
   4151 HA        -70.2560  -14.6340  -44.5460 H       261 VAL    0.0900
   4152 HB        -73.0170  -15.8660  -45.0600 H       261 VAL    0.0900
   4153 HG11      -72.0890  -13.7310  -43.0390 H       261 VAL   -0.2700
   4154 HG12      -72.9150  -15.2980  -42.6910 H       261 VAL    0.0900
   4155 HG13      -73.8090  -13.9610  -43.5360 H       261 VAL    0.0900
   4156 HG21      -72.0620  -14.3200  -46.8060 H       261 VAL    0.0900
   4157 HG22      -72.0150  -13.0190  -45.5550 H       261 VAL    0.5100
   4158 HG23      -73.6000  -13.7590  -46.0470 H       261 VAL   -0.5100
   4159 N         -71.1400  -17.6550  -43.6370 N.am    262 CYS   -0.4700
   4160 CA        -71.0320  -18.6200  -42.5510 C.3     262 CYS    0.3100
   4161 C         -69.5790  -18.8240  -42.1340 C.2     262 CYS    0.0700
   4162 O         -69.2180  -18.6350  -40.9710 O.2     262 CYS    0.0900
   4163 CB        -71.6650  -19.9520  -42.9640 C.3     262 CYS   -0.1100
   4164 SG        -71.5690  -21.2390  -41.7110 S.3     262 CYS    0.0900
   4165 HN        -71.5240  -17.9920  -44.4930 H       262 CYS    0.0900
   4166 HA        -71.5390  -18.2130  -41.6880 H       262 CYS   -0.2300
   4167 HB1       -71.1530  -20.3050  -43.8840 H       262 CYS    0.1600
   4168 HB2       -72.7320  -19.7650  -43.2090 H       262 CYS    0.5100
   4169 HG1       -72.4350  -20.6640  -40.8900 H       262 CYS   -0.5100
   4170 N         -68.7420  -19.1930  -43.0990 N.am    263 VAL   -0.4700
   4171 CA        -67.3210  -19.3860  -42.8590 C.3     263 VAL    0.3100
   4172 C         -66.7260  -18.1700  -42.1590 C.2     263 VAL    0.0700
   4173 O         -65.8270  -18.2920  -41.3210 O.2     263 VAL    0.0900
   4174 CB        -66.5710  -19.6270  -44.1830 C.3     263 VAL   -0.0900
   4175 CG1       -65.0680  -19.6380  -43.9620 C.3     263 VAL    0.0900
   4176 CG2       -67.0340  -20.9330  -44.8200 C.3     263 VAL   -0.2700
   4177 HN        -69.0520  -19.3540  -44.0320 H       263 VAL    0.0900
   4178 HA        -67.2050  -20.2350  -42.2030 H       263 VAL    0.0900
   4179 HB        -66.8300  -18.8220  -44.9040 H       263 VAL    0.0900
   4180 HG11      -64.8110  -20.3190  -43.1220 H       263 VAL   -0.2700
   4181 HG12      -64.7140  -18.6150  -43.7110 H       263 VAL    0.0900
   4182 HG13      -64.5530  -19.9960  -44.8790 H       263 VAL    0.0900
   4183 HG21      -68.1430  -20.9640  -44.8640 H       263 VAL    0.0900
   4184 HG22      -66.6780  -21.7950  -44.2160 H       263 VAL    0.5100
   4185 HG23      -66.6350  -21.0110  -45.8550 H       263 VAL   -0.5100
   4186 N         -67.2490  -16.9950  -42.4950 N.am    264 SER   -0.4700
   4187 CA        -66.7390  -15.7400  -41.9620 C.3     264 SER    0.3100
   4188 C         -66.8930  -15.6050  -40.4500 C.2     264 SER    0.0700
   4189 O         -66.1090  -14.9100  -39.8070 O.2     264 SER    0.0900
   4190 CB        -67.4260  -14.5610  -42.6530 C.3     264 SER    0.0500
   4191 OG        -66.9930  -13.3340  -42.0970 O.3     264 SER    0.0900
   4192 HN        -68.0160  -16.9210  -43.1280 H       264 SER    0.0900
   4193 HA        -65.6740  -15.7080  -42.1320 H       264 SER   -0.6600
   4194 HB1       -68.5270  -14.6430  -42.5240 H       264 SER    0.4300
   4195 HB2       -67.1790  -14.5680  -43.7370 H       264 SER    0.5100
   4196 HG1       -66.7790  -13.5210  -41.1800 H       264 SER   -0.5100
   4197 N         -67.9030  -16.2600  -39.8830 N.am    265 SER   -0.4700
   4198 CA        -68.1810  -16.1340  -38.4550 C.3     265 SER    0.3100
   4199 C         -67.1690  -16.8940  -37.6130 C.2     265 SER    0.0700
   4200 O         -67.0650  -16.6770  -36.4040 O.2     265 SER    0.0900
   4201 CB        -69.6000  -16.6120  -38.1310 C.3     265 SER    0.0500
   4202 OG        -69.7310  -18.0110  -38.3250 O.3     265 SER    0.0900
   4203 HN        -68.5090  -16.8600  -40.4000 H       265 SER    0.0900
   4204 HA        -68.0640  -15.0960  -38.1830 H       265 SER   -0.6600
   4205 HB1       -70.3250  -16.0950  -38.7950 H       265 SER    0.4300
   4206 HB2       -69.8370  -16.3780  -37.0710 H       265 SER    0.5100
   4207 HG1       -69.5290  -18.1700  -39.2490 H       265 SER   -0.5100
   4208 N         -66.4140  -17.7830  -38.2490 N.am    266 ILE   -0.4700
   4209 CA        -65.3910  -18.5440  -37.5450 C.3     266 ILE    0.3100
   4210 C         -64.3000  -17.6150  -37.0100 C.2     266 ILE    0.0700
   4211 O         -63.5440  -17.9750  -36.1060 O.2     266 ILE    0.0900
   4212 CB        -64.7730  -19.6190  -38.4550 C.3     266 ILE   -0.0900
   4213 CG1       -65.8690  -20.5290  -39.0120 C.3     266 ILE    0.0900
   4214 CG2       -63.7430  -20.4360  -37.6940 C.3     266 ILE   -0.2700
   4215 CD        -65.3530  -21.6110  -39.9320 C.3     266 ILE    0.0900
   4216 HN        -66.5130  -17.9680  -39.2240 H       266 ILE    0.0900
   4217 HA        -65.8530  -19.0040  -36.6850 H       266 ILE    0.0900
   4218 HB        -64.2850  -19.1300  -39.3240 H       266 ILE   -0.1800
   4219 HG11      -66.5940  -19.9040  -39.5740 H       266 ILE    0.0900
   4220 HG12      -66.3940  -21.0120  -38.1600 H       266 ILE    0.0900
   4221 HG21      -64.1720  -20.7900  -36.7330 H       266 ILE   -0.2700
   4222 HG22      -62.8500  -19.8120  -37.4770 H       266 ILE    0.0900
   4223 HG23      -63.4420  -21.3200  -38.2960 H       266 ILE    0.0900
   4224 HD1       -64.7810  -22.3650  -39.3520 H       266 ILE    0.0900
   4225 HD2       -64.6810  -21.1680  -40.6980 H       266 ILE    0.5100
   4226 HD3       -66.2050  -22.1190  -40.4320 H       266 ILE   -0.5100
   4227 N         -64.2280  -16.4090  -37.5670 N.am    267 SER   -0.4700
   4228 CA        -63.2680  -15.4120  -37.1090 C.3     267 SER    0.3100
   4229 C         -63.4090  -15.1560  -35.6140 C.2     267 SER    0.0700
   4230 O         -62.4320  -14.8550  -34.9280 O.2     267 SER    0.0900
   4231 CB        -63.4530  -14.1020  -37.8720 C.3     267 SER    0.0500
   4232 OG        -64.7650  -13.6010  -37.6870 O.3     267 SER    0.0900
   4233 HN        -64.8240  -16.1340  -38.3180 H       267 SER    0.0900
   4234 HA        -62.2740  -15.8040  -37.2710 H       267 SER   -0.6600
   4235 HB1       -63.2860  -14.2740  -38.9570 H       267 SER    0.4300
   4236 HB2       -62.7260  -13.3470  -37.5010 H       267 SER    0.5100
   4237 HG1       -64.7650  -13.1680  -36.8300 H       267 SER   -0.5100
   4238 N         -64.6340  -15.2740  -35.1050 N.am    268 CYS   -0.4700
   4239 CA        -64.8840  -15.0670  -33.6860 C.3     268 CYS    0.3100
   4240 C         -64.2100  -16.1480  -32.8470 C.2     268 CYS    0.0700
   4241 O         -63.9130  -15.9420  -31.6720 O.2     268 CYS    0.0900
   4242 CB        -66.3840  -15.0240  -33.4020 C.3     268 CYS   -0.1100
   4243 SG        -67.2270  -13.6130  -34.1580 S.3     268 CYS    0.0900
   4244 HN        -65.4250  -15.5060  -35.6640 H       268 CYS    0.0900
   4245 HA        -64.4210  -14.1340  -33.3970 H       268 CYS   -0.2300
   4246 HB1       -66.5290  -14.9880  -32.3020 H       268 CYS    0.1600
   4247 HB2       -66.8350  -15.9650  -33.7830 H       268 CYS    0.5100
   4248 HG1       -66.3720  -12.7100  -33.7020 H       268 CYS   -0.5100
   4249 N         -63.9860  -17.3090  -33.4570 N.am    269 CYS   -0.4700
   4250 CA        -63.2760  -18.3990  -32.7960 C.3     269 CYS    0.3100
   4251 C         -61.7620  -18.2430  -32.8560 C.2     269 CYS    0.0700
   4252 O         -61.0480  -18.7230  -31.9770 O.2     269 CYS    0.0900
   4253 CB        -63.6870  -19.7460  -33.3880 C.3     269 CYS   -0.1100
   4254 SG        -65.4280  -20.1040  -33.1490 S.3     269 CYS    0.0900
   4255 HN        -64.2920  -17.4860  -34.3890 H       269 CYS    0.0900
   4256 HA        -63.5130  -18.3640  -31.7440 H       269 CYS   -0.2300
   4257 HB1       -63.0770  -20.5410  -32.9110 H       269 CYS    0.1600
   4258 HB2       -63.4590  -19.7380  -34.4750 H       269 CYS    0.5100
   4259 HG1       -65.8540  -19.1800  -33.9960 H       269 CYS   -0.5100
   4260 N         -61.2740  -17.5790  -33.9020 N.am    270 ILE   -0.4700
   4261 CA        -59.8390  -17.3880  -34.0830 C.3     270 ILE    0.3100
   4262 C         -59.2930  -16.2470  -33.2230 C.2     270 ILE    0.0700
   4263 O         -58.1390  -16.2750  -32.7970 O.2     270 ILE    0.0900
   4264 CB        -59.4770  -17.1150  -35.5590 C.3     270 ILE   -0.0900
   4265 CG1       -60.1270  -18.1500  -36.4800 C.3     270 ILE    0.0900
   4266 CG2       -57.9640  -17.1130  -35.7440 C.3     270 ILE   -0.2700
   4267 CD        -59.6360  -19.5620  -36.2470 C.3     270 ILE    0.0900
   4268 HN        -61.8630  -17.1860  -34.6050 H       270 ILE    0.0900
   4269 HA        -59.3410  -18.2820  -33.7400 H       270 ILE    0.0900
   4270 HB        -59.8890  -16.1290  -35.8640 H       270 ILE   -0.1800
   4271 HG11      -59.9130  -17.8710  -37.5330 H       270 ILE    0.0900
   4272 HG12      -61.2260  -18.1270  -36.3180 H       270 ILE    0.0900
   4273 HG21      -57.5210  -18.0230  -35.2850 H       270 ILE   -0.2700
   4274 HG22      -57.5240  -16.2180  -35.2530 H       270 ILE    0.0900
   4275 HG23      -57.7140  -17.1050  -36.8270 H       270 ILE    0.0900
   4276 HD1       -59.8530  -19.8750  -35.2030 H       270 ILE    0.0900
   4277 HD2       -58.5380  -19.6130  -36.4120 H       270 ILE    0.5100
   4278 HD3       -60.1510  -20.2620  -36.9410 H       270 ILE   -0.5100
   4279 N         -60.1290  -15.2420  -32.9740 N.am    271 ASP   -0.4700
   4280 CA        -59.7130  -14.0640  -32.2150 C.3     271 ASP    0.3100
   4281 C         -59.0710  -14.3760  -30.8590 C.2     271 ASP    0.0700
   4282 O         -58.1320  -13.6960  -30.4530 O.2     271 ASP    0.0900
   4283 CB        -60.8770  -13.0860  -32.0410 C.3     271 ASP   -0.2800
   4284 CG        -61.2690  -12.4080  -33.3400 C.2     271 ASP    0.0900
   4285 OD1       -60.4300  -12.3430  -34.2690 O.co2   271 ASP    0.0900
   4286 OD2       -62.4120  -11.9250  -33.4330 O.co2   271 ASP    0.6200
   4287 HN        -61.0730  -15.2470  -33.2930 H       271 ASP   -0.7600
   4288 HA        -58.9040  -13.5900  -32.7520 H       271 ASP   -0.7600
   4289 HB1       -60.5850  -12.3040  -31.3080 H       271 ASP    0.5100
   4290 HB2       -61.7580  -13.6390  -31.6520 H       271 ASP   -0.5100
   4291 N         -59.5810  -15.3950  -30.1450 N.am    272 PRO   -0.2900
   4292 CA        -58.9300  -15.8110  -28.8940 C.3     272 PRO    0.0000
   4293 C         -57.4460  -16.1480  -29.0690 C.2     272 PRO    0.0900
   4294 O         -56.6460  -15.9000  -28.1620 O.2     272 PRO    0.0900
   4295 CB        -59.7230  -17.0530  -28.4900 C.3     272 PRO    0.0200
   4296 CG        -61.0970  -16.8000  -29.0350 C.3     272 PRO    0.0900
   4297 CD        -60.8800  -16.0680  -30.3410 C.3     272 PRO   -0.1800
   4298 HA        -58.9500  -15.0090  -28.1740 H       272 PRO    0.0900
   4299 HB1       -59.7490  -17.1670  -27.3850 H       272 PRO    0.0900
   4300 HB2       -59.2810  -17.9700  -28.9350 H       272 PRO   -0.1800
   4301 HG1       -61.6340  -17.7570  -29.2070 H       272 PRO    0.0900
   4302 HG2       -61.6900  -16.1770  -28.3320 H       272 PRO    0.0900
   4303 HD1       -60.8190  -16.7720  -31.1970 H       272 PRO    0.5100
   4304 HD2       -61.6760  -15.3160  -30.5240 H       272 PRO   -0.5100
   4305 N         -57.0800  -16.7090  -30.2180 N.am    273 LEU   -0.4700
   4306 CA        -55.6850  -17.0240  -30.5000 C.3     273 LEU    0.3100
   4307 C         -54.8520  -15.7530  -30.6290 C.2     273 LEU    0.0700
   4308 O         -53.6430  -15.7610  -30.3890 O.2     273 LEU    0.0900
   4309 CB        -55.5700  -17.8680  -31.7690 C.3     273 LEU   -0.1800
   4310 CG        -55.8840  -19.3520  -31.5830 C.3     273 LEU    0.0900
   4311 CD1       -56.2330  -20.0090  -32.9090 C.3     273 LEU    0.0900
   4312 CD2       -54.7120  -20.0580  -30.9090 C.3     273 LEU   -0.0900
   4313 HN        -57.7360  -16.9390  -30.9310 H       273 LEU    0.0900
   4314 HA        -55.2850  -17.5620  -29.6540 H       273 LEU   -0.2700
   4315 HB1       -54.5320  -17.7790  -32.1530 H       273 LEU    0.0900
   4316 HB2       -56.2700  -17.4570  -32.5250 H       273 LEU    0.0900
   4317 HG        -56.7420  -19.4580  -30.8850 H       273 LEU    0.0900
   4318 HD11      -55.3800  -19.9190  -33.6160 H       273 LEU   -0.2700
   4319 HD12      -57.1180  -19.5090  -33.3570 H       273 LEU    0.0900
   4320 HD13      -56.4510  -21.0870  -32.7510 H       273 LEU    0.0900
   4321 HD21      -54.5140  -19.6060  -29.9130 H       273 LEU    0.0900
   4322 HD22      -53.7990  -19.9540  -31.5340 H       273 LEU    0.5100
   4323 HD23      -54.9490  -21.1340  -30.7700 H       273 LEU   -0.5100
   4324 N         -55.5040  -14.6590  -31.0110 N.am    274 ILE   -0.4700
   4325 CA        -54.8420  -13.3620  -31.0640 C.3     274 ILE    0.3100
   4326 C         -54.5780  -12.8360  -29.6600 C.2     274 ILE    0.0700
   4327 O         -53.4890  -12.3460  -29.3670 O.2     274 ILE    0.0900
   4328 CB        -55.6670  -12.3300  -31.8500 C.3     274 ILE   -0.0900
   4329 CG1       -55.6830  -12.6870  -33.3390 C.3     274 ILE    0.0900
   4330 CG2       -55.1100  -10.9320  -31.6350 C.3     274 ILE   -0.2700
   4331 CD        -56.4370  -11.6980  -34.1970 C.3     274 ILE    0.0900
   4332 HN        -56.4650  -14.6760  -31.2750 H       274 ILE    0.0900
   4333 HA        -53.8810  -13.5020  -31.5360 H       274 ILE    0.0900
   4334 HB        -56.7230  -12.3640  -31.5060 H       274 ILE   -0.1800
   4335 HG11      -56.1520  -13.6870  -33.4570 H       274 ILE    0.0900
   4336 HG12      -54.6330  -12.7380  -33.7000 H       274 ILE    0.0900
   4337 HG21      -54.0560  -10.8840  -31.9820 H       274 ILE   -0.2700
   4338 HG22      -55.1400  -10.6750  -30.5550 H       274 ILE    0.0900
   4339 HG23      -55.7080  -10.1950  -32.2120 H       274 ILE    0.0900
   4340 HD1       -55.8790  -10.7400  -34.2560 H       274 ILE    0.0900
   4341 HD2       -57.4380  -11.5000  -33.7550 H       274 ILE    0.5100
   4342 HD3       -56.5560  -12.1020  -35.2250 H       274 ILE   -0.5100
   4343 N         -55.5710  -12.9480  -28.7820 N.am    275 TYR   -0.4700
   4344 CA        -55.4010  -12.5240  -27.4000 C.3     275 TYR    0.3100
   4345 C         -54.2530  -13.3030  -26.7700 C.2     275 TYR    0.0700
   4346 O         -53.4360  -12.7500  -26.0290 O.2     275 TYR    0.0900
   4347 CB        -56.6800  -12.7590  -26.5930 C.3     275 TYR   -0.1800
   4348 CG        -57.9540  -12.3450  -27.2910 C.ar    275 TYR    0.0900
   4349 CD1       -57.9660  -11.3010  -28.2070 C.ar    275 TYR    0.0900
   4350 CD2       -59.1510  -13.0010  -27.0320 C.ar    275 TYR    0.0000
   4351 CE1       -59.1370  -10.9220  -28.8460 C.ar    275 TYR   -0.1150
   4352 CE2       -60.3250  -12.6330  -27.6670 C.ar    275 TYR    0.1150
   4353 CZ        -60.3120  -11.5930  -28.5730 C.ar    275 TYR   -0.1150
   4354 OH        -61.4840  -11.2290  -29.2030 O.3     275 TYR    0.1150
   4355 HN        -56.4630  -13.3200  -29.0270 H       275 TYR    0.1100
   4356 HA        -55.1490  -11.4750  -27.4020 H       275 TYR   -0.5400
   4357 HB1       -56.6240  -12.1780  -25.6480 H       275 TYR    0.4300
   4358 HB2       -56.7720  -13.8440  -26.3690 H       275 TYR   -0.1150
   4359 HD1       -57.0490  -10.7750  -28.4250 H       275 TYR    0.1150
   4360 HD2       -59.1670  -13.8140  -26.3220 H       275 TYR   -0.1150
   4361 HE1       -59.1300  -10.1070  -29.5550 H       275 TYR    0.1150
   4362 HE2       -61.2450  -13.1560  -27.4530 H       275 TYR    0.5100
   4363 HH        -62.0940  -11.9680  -29.1440 H       275 TYR   -0.5100
   4364 N         -54.1870  -14.5950  -27.0850 N.am    276 TYR   -0.4700
   4365 CA        -53.1790  -15.4860  -26.5280 C.3     276 TYR    0.3100
   4366 C         -51.7590  -15.1330  -26.9640 C.2     276 TYR    0.0700
   4367 O         -50.8350  -15.1420  -26.1540 O.2     276 TYR    0.0900
   4368 CB        -53.4960  -16.9400  -26.8940 C.3     276 TYR   -0.1800
   4369 CG        -52.4210  -17.9220  -26.4870 C.ar    276 TYR    0.0900
   4370 CD1       -52.2470  -18.2790  -25.1540 C.ar    276 TYR    0.0900
   4371 CD2       -51.5860  -18.4970  -27.4350 C.ar    276 TYR    0.0000
   4372 CE1       -51.2650  -19.1770  -24.7770 C.ar    276 TYR   -0.1150
   4373 CE2       -50.6020  -19.3980  -27.0690 C.ar    276 TYR    0.1150
   4374 CZ        -50.4460  -19.7340  -25.7390 C.ar    276 TYR   -0.1150
   4375 OH        -49.4650  -20.6290  -25.3740 O.3     276 TYR    0.1150
   4376 HN        -54.8320  -15.0130  -27.7210 H       276 TYR    0.1100
   4377 HA        -53.1740  -15.3600  -25.4550 H       276 TYR   -0.5400
   4378 HB1       -53.6140  -17.0220  -27.9960 H       276 TYR    0.4300
   4379 HB2       -54.4340  -17.2490  -26.3860 H       276 TYR   -0.1150
   4380 HD1       -52.8910  -17.8480  -24.4010 H       276 TYR    0.1150
   4381 HD2       -51.7060  -18.2380  -28.4760 H       276 TYR   -0.1150
   4382 HE1       -51.1400  -19.4410  -23.7380 H       276 TYR    0.1150
   4383 HE2       -49.9590  -19.8350  -27.8180 H       276 TYR    0.5100
   4384 HH        -49.6910  -20.9800  -24.5090 H       276 TYR   -0.5100
   4385 N         -51.5840  -14.8190  -28.2440 N.am    277 TYR   -0.4700
   4386 CA        -50.2590  -14.5160  -28.7730 C.3     277 TYR    0.3100
   4387 C         -49.8420  -13.0730  -28.5100 C.2     277 TYR    0.0700
   4388 O         -48.6990  -12.6910  -28.7570 O.2     277 TYR    0.0900
   4389 CB        -50.1940  -14.8340  -30.2690 C.3     277 TYR   -0.1800
   4390 CG        -50.1100  -16.3130  -30.5560 C.ar    277 TYR    0.0900
   4391 CD1       -49.2660  -17.1300  -29.8190 C.ar    277 TYR    0.0900
   4392 CD2       -50.8800  -16.8920  -31.5580 C.ar    277 TYR    0.0000
   4393 CE1       -49.1810  -18.4850  -30.0720 C.ar    277 TYR   -0.1150
   4394 CE2       -50.8040  -18.2490  -31.8170 C.ar    277 TYR    0.1150
   4395 CZ        -49.9520  -19.0380  -31.0700 C.ar    277 TYR   -0.1150
   4396 OH        -49.8660  -20.3900  -31.3190 O.3     277 TYR    0.1150
   4397 HN        -52.3400  -14.7770  -28.8930 H       277 TYR    0.1100
   4398 HA        -49.5380  -15.1100  -28.2310 H       277 TYR   -0.5400
   4399 HB1       -49.2920  -14.3580  -30.7080 H       277 TYR    0.4300
   4400 HB2       -51.1100  -14.4500  -30.7670 H       277 TYR   -0.1150
   4401 HD1       -48.6650  -16.7000  -29.0320 H       277 TYR    0.1150
   4402 HD2       -51.5480  -16.2750  -32.1400 H       277 TYR   -0.1150
   4403 HE1       -48.5150  -19.1070  -29.4920 H       277 TYR    0.1150
   4404 HE2       -51.4050  -18.6870  -32.6000 H       277 TYR    0.5100
   4405 HH        -50.4660  -20.5970  -32.0390 H       277 TYR   -0.5100
   4406 N         -50.7750  -12.2760  -27.9990 N.am    278 ALA   -0.4700
   4407 CA        -50.5000  -10.8930  -27.6320 C.3     278 ALA    0.3100
   4408 C         -50.1370  -10.7780  -26.1550 C.2     278 ALA    0.0700
   4409 O         -49.9360   -9.6790  -25.6350 O.2     278 ALA    0.0900
   4410 CB        -51.6950  -10.0110  -27.9560 C.3     278 ALA   -0.2700
   4411 HN        -51.7080  -12.5900  -27.8440 H       278 ALA    0.0900
   4412 HA        -49.6320  -10.5660  -28.1820 H       278 ALA    0.0900
   4413 HB1       -52.5890  -10.3570  -27.3940 H       278 ALA    0.0900
   4414 HB2       -51.9190  -10.0600  -29.0430 H       278 ALA    0.5100
   4415 HB3       -51.4780   -8.9600  -27.6660 H       278 ALA   -0.5100
   4416 N         -50.0380  -11.9220  -25.4840 N.am    279 SER   -0.4700
   4417 CA        -49.8610  -11.9570  -24.0380 C.3     279 SER    0.3100
   4418 C         -48.5140  -12.5610  -23.6690 C.2     279 SER    0.0700
   4419 O         -47.8890  -13.2400  -24.4730 O.2     279 SER    0.0900
   4420 CB        -50.9870  -12.7550  -23.3740 C.3     279 SER    0.0500
   4421 OG        -50.8440  -14.1460  -23.6120 O.3     279 SER    0.0900
   4422 HN        -50.0810  -12.8070  -25.9400 H       279 SER    0.0900
   4423 HA        -49.8600  -10.9390  -23.6770 H       279 SER   -0.6600
   4424 HB1       -51.9660  -12.4250  -23.7820 H       279 SER    0.4300
   4425 HB2       -50.9670  -12.5810  -22.2760 H       279 SER    0.5100
   4426 HG1       -51.0340  -14.2760  -24.5440 H       279 SER   -0.5100
   4427 N         -48.0420  -12.2640  -22.4640 N.am    280 SER   -0.4700
   4428 CA        -46.7630  -12.7890  -22.0010 C.3     280 SER    0.3100
   4429 C         -46.8510  -14.2560  -21.5870 C.2     280 SER    0.0700
   4430 O         -45.8300  -14.9030  -21.3480 O.2     280 SER    0.0900
   4431 CB        -46.2300  -11.9410  -20.8460 C.3     280 SER    0.0500
   4432 OG        -46.0710  -10.5910  -21.2480 O.3     280 SER    0.0900
   4433 HN        -48.5340  -11.6760  -21.8270 H       280 SER    0.0900
   4434 HA        -46.0720  -12.7710  -22.8310 H       280 SER   -0.6600
   4435 HB1       -45.2450  -12.3340  -20.5170 H       280 SER    0.4300
   4436 HB2       -46.9450  -11.9780  -19.9960 H       280 SER    0.5100
   4437 HG1       -45.5910  -10.1590  -20.5370 H       280 SER   -0.5100
   4438 N         -48.0720  -14.7820  -21.5090 N.am    281 GLU   -0.4700
   4439 CA        -48.2910  -16.1740  -21.1270 C.3     281 GLU    0.3100
   4440 C         -47.5300  -17.1440  -22.0280 C.2     281 GLU    0.0700
   4441 O         -47.4340  -16.9390  -23.2370 O.2     281 GLU    0.0900
   4442 CB        -49.7850  -16.5150  -21.1360 C.3     281 GLU   -0.1800
   4443 CG        -50.4420  -16.4910  -19.7610 C.3     281 GLU    0.0900
   4444 CD        -50.4740  -15.1060  -19.1410 C.2     281 GLU    0.0900
   4445 OE1       -50.4210  -14.1080  -19.8930 O.co2   281 GLU   -0.2800
   4446 OE2       -50.5520  -15.0160  -17.8970 O.co2   281 GLU    0.0900
   4447 HN        -48.8910  -14.2490  -21.7090 H       281 GLU    0.0900
   4448 HA        -47.8810  -16.3160  -20.1380 H       281 GLU    0.6200
   4449 HB1       -49.9110  -17.5310  -21.5660 H       281 GLU   -0.7600
   4450 HB2       -50.3080  -15.7810  -21.7860 H       281 GLU   -0.7600
   4451 HG1       -49.8790  -17.1660  -19.0820 H       281 GLU    0.5100
   4452 HG2       -51.4870  -16.8570  -19.8540 H       281 GLU   -0.5100
   4453 N         -46.9910  -18.2440  -21.4560 N.am    282 CYS   -0.4700
   4454 CA        -46.2490  -19.2780  -22.1710 C.3     282 CYS    0.3100
   4455 CAT       -43.5750  -18.9550  -24.9140 C.3     282 CYS    0.0700
   4456 C         -45.0340  -18.7530  -22.9650 C.2     282 CYS    0.0900
   4457 O         -44.3180  -17.8550  -22.5310 O.2     282 CYS   -0.1100
   4458 CB        -47.2440  -20.1230  -23.0330 C.3     282 CYS    0.0900
   4459 SG        -46.6560  -21.7690  -23.5860 S.3     282 CYS    0.0900
   4460 NT        -44.7220  -19.3500  -24.1330 N.am    282 CYS   -0.2300
   4461 HN        -47.0820  -18.4020  -20.4770 H       282 CYS    0.1600
   4462 HNT       -45.2710  -20.0920  -24.5090 H       282 CYS    0.5100
   4463 HA        -45.7480  -19.9020  -21.4460 H       282 CYS   -0.5100
   4464 HB1       -47.4980  -19.5230  -23.9310 H       282 CYS   -0.4700
   4465 HB2       -48.1660  -20.2650  -22.4330 H       282 CYS    0.3100
   4466 HG1       -46.6850  -22.3150  -22.3780 H       282 CYS   -0.1100
   4467 HT1       -42.6510  -19.0930  -24.3120 H       282 CYS    0.0900
   4468 HT2       -43.6650  -17.8840  -25.1970 H       282 CYS    0.0900
   4469 HT3       -43.5080  -19.5840  -25.8260 H       282 CYS    0.0900
@<TRIPOS>BOND
     1    1    2 1
     2    2   13 1
     3    2    6 1
     4    2    4 1
     5    4    5 2
     6    6   15 1
     7    6    7 1
     8    7    8 2
     9    7    9 2
    10    3   10 1
    11    3   16 1
    12    3   17 1
    13    3   18 1
    14   10    1 1
    15   10   11 2
    16   12    1 1
    17   14    6 1
    18   19   20 1
    19   20   25 1
    20   20   23 1
    21   20   21 1
    22   21   22 2
    23   23   26 1
    24   23   27 1
    25   23   28 1
    26   24   19 1
    27    4   19 am
    28   29   30 1
    29   30   36 1
    30   30   33 1
    31   30   31 1
    32   31   32 2
    33   33   34 1
    34   33   38 1
    35   35   29 1
    36   37   33 1
    37   39   34 1
    38   21   29 am
    39   40   41 1
    40   41   42 1
    41   41   46 1
    42   42   43 2
    43   44   40 1
    44   45   41 1
    45   31   40 am
    46   47   48 1
    47   48   49 1
    48   48   60 1
    49   48   51 1
    50   49   50 2
    51   51   52 1
    52   51   62 1
    53   52   53 ar
    54   52   54 ar
    55   53   63 1
    56   53   55 ar
    57   54   64 1
    58   54   56 ar
    59   55   65 1
    60   55   57 ar
    61   56   66 1
    62   56   57 ar
    63   57   58 1
    64   58   67 1
    65   59   47 1
    66   61   51 1
    67   42   47 am
    68   68   69 1
    69   69   77 1
    70   69   72 1
    71   69   70 1
    72   70   71 2
    73   72   73 1
    74   72   79 1
    75   73   80 1
    76   73   74 1
    77   73   75 1
    78   74   81 1
    79   74   82 1
    80   74   83 1
    81   75   84 1
    82   75   85 1
    83   75   86 1
    84   76   68 1
    85   78   72 1
    86   49   68 am
    87   87   88 1
    88   88   95 1
    89   88   91 1
    90   88   89 1
    91   89   90 2
    92   91   96 1
    93   91   92 1
    94   91   93 1
    95   92   98 1
    96   92   99 1
    97   92  100 1
    98   93   97 1
    99   94   87 1
   100   70   87 am
   101  101  102 1
   102  102  108 1
   103  102  105 1
   104  102  103 1
   105  103  104 2
   106  105  106 1
   107  105  110 1
   108  107  101 1
   109  109  105 1
   110  111  106 1
   111   89  101 am
   112  112  113 1
   113  113  119 1
   114  113  116 1
   115  113  114 1
   116  114  115 2
   117  116  117 1
   118  116  121 1
   119  118  112 1
   120  120  116 1
   121  122  117 1
   122  103  112 am
   123  123  124 1
   124  124  125 1
   125  124  138 1
   126  124  127 1
   127  125  126 2
   128  127  140 1
   129  127  128 1
   130  128  130 ar
   131  128  129 ar
   132  129  141 1
   133  129  133 ar
   134  130  131 ar
   135  130  132 ar
   136  131  133 ar
   137  131  134 ar
   138  132  135 ar
   139  132  143 1
   140  133  142 1
   141  134  144 1
   142  134  136 ar
   143  135  136 ar
   144  135  145 1
   145  136  146 1
   146  137  123 1
   147  139  127 1
   148  114  123 am
   149  147  148 1
   150  148  156 1
   151  148  151 1
   152  148  149 1
   153  149  150 2
   154  151  152 1
   155  151  158 1
   156  152  159 1
   157  152  153 1
   158  152  154 1
   159  153  160 1
   160  153  161 1
   161  153  162 1
   162  154  163 1
   163  154  164 1
   164  154  165 1
   165  155  147 1
   166  157  151 1
   167  125  147 am
   168  166  167 1
   169  167  174 1
   170  167  170 1
   171  167  168 1
   172  168  169 2
   173  170  175 1
   174  170  171 1
   175  170  172 1
   176  171  177 1
   177  171  178 1
   178  171  179 1
   179  172  176 1
   180  173  166 1
   181  149  166 am
   182  180  181 1
   183  181  189 1
   184  181  184 1
   185  181  182 1
   186  182  183 2
   187  184  185 1
   188  184  191 1
   189  185  192 1
   190  185  186 1
   191  185  187 1
   192  186  193 1
   193  186  194 1
   194  186  195 1
   195  187  196 1
   196  187  197 1
   197  187  198 1
   198  188  180 1
   199  190  184 1
   200  168  180 am
   201  199  200 1
   202  200  211 1
   203  200  203 1
   204  200  201 1
   205  201  202 2
   206  203  213 1
   207  203  204 1
   208  204  205 ar
   209  204  206 ar
   210  205  214 1
   211  205  207 ar
   212  206  208 ar
   213  206  215 1
   214  207  216 1
   215  207  209 ar
   216  208  209 ar
   217  208  217 1
   218  209  218 1
   219  210  199 1
   220  212  203 1
   221  182  199 am
   222  219  220 1
   223  220  221 1
   224  220  223 1
   225  220  227 1
   226  221  222 2
   227  223  224 1
   228  223  225 1
   229  223  228 1
   230  224  229 1
   231  224  230 1
   232  224  231 1
   233  225  232 1
   234  225  233 1
   235  225  234 1
   236  226  219 1
   237  201  219 am
   238  235  241 1
   239  235  236 1
   240  236  239 1
   241  236  242 1
   242  236  237 1
   243  237  238 2
   244  239  240 1
   245  239  244 1
   246  240  241 1
   247  240  246 1
   248  241  248 1
   249  243  239 1
   250  245  240 1
   251  247  241 1
   252  221  235 am
   253  249  250 1
   254  250  256 1
   255  250  253 1
   256  250  251 1
   257  251  252 2
   258  253  254 1
   259  253  258 1
   260  255  249 1
   261  257  253 1
   262  259  254 1
   263  237  249 am
   264  260  261 1
   265  261  262 1
   266  261  264 1
   267  261  268 1
   268  262  263 2
   269  264  265 1
   270  264  266 1
   271  264  269 1
   272  265  270 1
   273  265  271 1
   274  265  272 1
   275  266  273 1
   276  266  274 1
   277  266  275 1
   278  267  260 1
   279  251  260 am
   280  276  277 1
   281  277  278 1
   282  277  289 1
   283  277  280 1
   284  278  279 2
   285  280  281 1
   286  280  291 1
   287  281  282 ar
   288  281  283 ar
   289  282  292 1
   290  282  284 ar
   291  283  293 1
   292  283  285 ar
   293  284  294 1
   294  284  286 ar
   295  285  295 1
   296  285  286 ar
   297  286  287 1
   298  287  296 1
   299  288  276 1
   300  290  280 1
   301  262  276 am
   302  297  298 1
   303  298  305 1
   304  298  301 1
   305  298  299 1
   306  299  300 2
   307  301  306 1
   308  301  302 1
   309  301  303 1
   310  302  308 1
   311  302  309 1
   312  302  310 1
   313  303  307 1
   314  304  297 1
   315  278  297 am
   316  311  312 1
   317  312  313 1
   318  312  317 1
   319  313  314 2
   320  315  311 1
   321  316  312 1
   322  299  311 am
   323  318  319 1
   324  319  320 1
   325  319  322 1
   326  319  326 1
   327  320  321 2
   328  322  323 1
   329  322  324 1
   330  322  327 1
   331  323  328 1
   332  323  329 1
   333  323  330 1
   334  324  331 1
   335  324  332 1
   336  324  333 1
   337  325  318 1
   338  313  318 am
   339  334  335 1
   340  335  346 1
   341  335  338 1
   342  335  336 1
   343  336  337 2
   344  338  348 1
   345  338  339 1
   346  339  340 ar
   347  339  341 ar
   348  340  349 1
   349  340  342 ar
   350  341  343 ar
   351  341  350 1
   352  342  351 1
   353  342  344 ar
   354  343  344 ar
   355  343  352 1
   356  344  353 1
   357  345  334 1
   358  347  338 1
   359  320  334 am
   360  354  355 1
   361  355  356 1
   362  355  358 1
   363  355  362 1
   364  356  357 2
   365  358  359 1
   366  358  360 1
   367  358  363 1
   368  359  364 1
   369  359  365 1
   370  359  366 1
   371  360  367 1
   372  360  368 1
   373  360  369 1
   374  361  354 1
   375  336  354 am
   376  370  371 1
   377  371  372 1
   378  371  374 1
   379  371  378 1
   380  372  373 2
   381  374  375 1
   382  374  376 1
   383  374  379 1
   384  375  380 1
   385  375  381 1
   386  375  382 1
   387  376  383 1
   388  376  384 1
   389  376  385 1
   390  377  370 1
   391  356  370 am
   392  386  387 1
   393  387  393 1
   394  387  390 1
   395  387  388 1
   396  388  389 2
   397  390  391 1
   398  390  395 1
   399  392  386 1
   400  394  390 1
   401  396  391 1
   402  372  386 am
   403  397  398 1
   404  398  406 1
   405  398  401 1
   406  398  399 1
   407  399  400 2
   408  401  402 1
   409  401  408 1
   410  402  409 1
   411  402  403 1
   412  402  404 1
   413  403  410 1
   414  403  411 1
   415  403  412 1
   416  404  413 1
   417  404  414 1
   418  404  415 1
   419  405  397 1
   420  407  401 1
   421  388  397 am
   422  416  422 1
   423  416  417 1
   424  417  420 1
   425  417  423 1
   426  417  418 1
   427  418  419 2
   428  420  421 1
   429  420  425 1
   430  421  422 1
   431  421  427 1
   432  422  429 1
   433  424  420 1
   434  426  421 1
   435  428  422 1
   436  399  416 am
   437  430  431 1
   438  431  439 1
   439  431  434 1
   440  431  432 1
   441  432  433 2
   442  434  435 1
   443  434  441 1
   444  435  442 1
   445  435  436 1
   446  435  437 1
   447  436  443 1
   448  436  444 1
   449  436  445 1
   450  437  446 1
   451  437  447 1
   452  437  448 1
   453  438  430 1
   454  440  434 1
   455  418  430 am
   456  449  450 1
   457  450  458 1
   458  450  453 1
   459  450  451 1
   460  451  452 2
   461  453  460 1
   462  453  454 1
   463  454  456 2
   464  454  455 am
   465  455  461 1
   466  455  462 1
   467  457  449 1
   468  459  453 1
   469  432  449 am
   470  463  464 1
   471  464  472 1
   472  464  467 1
   473  464  465 1
   474  465  466 2
   475  467  473 1
   476  467  469 1
   477  467  468 1
   478  468  475 1
   479  469  476 1
   480  469  477 1
   481  469  478 1
   482  470  468 1
   483  470  479 1
   484  470  480 1
   485  470  481 1
   486  471  463 1
   487  474  468 1
   488  451  463 am
   489  482  483 1
   490  483  491 1
   491  483  486 1
   492  483  484 1
   493  484  485 2
   494  486  493 1
   495  486  487 1
   496  487  495 1
   497  487  488 1
   498  488  489 1
   499  489  496 1
   500  489  497 1
   501  489  498 1
   502  490  482 1
   503  492  486 1
   504  494  487 1
   505  465  482 am
   506  499  500 1
   507  500  505 1
   508  500  503 1
   509  500  501 1
   510  501  502 2
   511  503  506 1
   512  503  507 1
   513  503  508 1
   514  504  499 1
   515  484  499 am
   516  509  510 1
   517  510  518 1
   518  510  513 1
   519  510  511 1
   520  511  512 2
   521  513  519 1
   522  513  515 1
   523  513  514 1
   524  514  521 1
   525  515  522 1
   526  515  523 1
   527  515  524 1
   528  516  514 1
   529  516  525 1
   530  516  526 1
   531  516  527 1
   532  517  509 1
   533  520  514 1
   534  501  509 am
   535  528  529 1
   536  529  530 1
   537  529  532 1
   538  529  536 1
   539  530  531 2
   540  532  533 1
   541  532  534 1
   542  532  537 1
   543  533  538 1
   544  533  539 1
   545  533  540 1
   546  534  541 1
   547  534  542 1
   548  534  543 1
   549  535  528 1
   550  511  528 am
   551  544  545 1
   552  545  546 1
   553  545  548 1
   554  545  552 1
   555  546  547 2
   556  548  549 1
   557  548  550 1
   558  548  553 1
   559  549  554 1
   560  549  555 1
   561  549  556 1
   562  550  557 1
   563  550  558 1
   564  550  559 1
   565  551  544 1
   566  530  544 am
   567  560  561 1
   568  561  572 1
   569  561  564 1
   570  561  562 1
   571  562  563 2
   572  564  574 1
   573  564  565 1
   574  565  566 ar
   575  565  567 ar
   576  566  575 1
   577  566  568 ar
   578  567  569 ar
   579  567  576 1
   580  568  577 1
   581  568  570 ar
   582  569  570 ar
   583  569  578 1
   584  570  579 1
   585  571  560 1
   586  573  564 1
   587  546  560 am
   588  580  581 1
   589  581  589 1
   590  581  584 1
   591  581  582 1
   592  582  583 2
   593  584  590 1
   594  584  586 1
   595  584  585 1
   596  585  592 1
   597  586  593 1
   598  586  594 1
   599  586  595 1
   600  587  585 1
   601  587  596 1
   602  587  597 1
   603  587  598 1
   604  588  580 1
   605  591  585 1
   606  562  580 am
   607  599  600 1
   608  600  608 1
   609  600  603 1
   610  600  601 1
   611  601  602 2
   612  603  604 1
   613  603  610 1
   614  604  611 1
   615  604  605 1
   616  604  606 1
   617  605  612 1
   618  605  613 1
   619  605  614 1
   620  606  615 1
   621  606  616 1
   622  606  617 1
   623  607  599 1
   624  609  603 1
   625  582  599 am
   626  618  619 1
   627  619  628 1
   628  619  622 1
   629  619  620 1
   630  620  621 2
   631  622  630 1
   632  622  623 1
   633  623  632 1
   634  623  624 1
   635  624  634 1
   636  624  625 1
   637  625  636 1
   638  625  626 1
   639  626  637 1
   640  626  638 1
   641  626  639 1
   642  627  618 1
   643  629  622 1
   644  631  623 1
   645  633  624 1
   646  635  625 1
   647  601  618 am
   648  640  641 1
   649  641  649 1
   650  641  644 1
   651  641  642 1
   652  642  643 2
   653  644  651 1
   654  644  645 1
   655  645  653 1
   656  645  646 1
   657  646  647 1
   658  647  654 1
   659  647  655 1
   660  647  656 1
   661  648  640 1
   662  650  644 1
   663  652  645 1
   664  620  640 am
   665  657  658 1
   666  658  667 1
   667  658  661 1
   668  658  659 1
   669  659  660 2
   670  661  669 1
   671  661  662 1
   672  662  671 1
   673  662  663 1
   674  663  673 1
   675  663  664 1
   676  664  675 1
   677  664  665 1
   678  665  676 1
   679  665  677 1
   680  665  678 1
   681  666  657 1
   682  668  661 1
   683  670  662 1
   684  672  663 1
   685  674  664 1
   686  642  657 am
   687  679  680 1
   688  680  681 1
   689  680  683 1
   690  680  687 1
   691  681  682 2
   692  683  684 1
   693  683  685 1
   694  683  688 1
   695  684  689 1
   696  684  690 1
   697  684  691 1
   698  685  692 1
   699  685  693 1
   700  685  694 1
   701  686  679 1
   702  659  679 am
   703  695  696 1
   704  696  705 1
   705  696  699 1
   706  696  697 1
   707  697  698 2
   708  699  707 1
   709  699  700 1
   710  700  709 1
   711  700  701 1
   712  701  711 1
   713  701  702 1
   714  702  713 1
   715  702  703 1
   716  703  714 1
   717  703  715 1
   718  703  716 1
   719  704  695 1
   720  706  699 1
   721  708  700 1
   722  710  701 1
   723  712  702 1
   724  681  695 am
   725  717  718 1
   726  718  727 1
   727  718  721 1
   728  718  719 1
   729  719  720 2
   730  721  729 1
   731  721  722 1
   732  722  731 1
   733  722  723 1
   734  723  733 1
   735  723  724 1
   736  724  735 1
   737  724  725 1
   738  725  736 1
   739  725  737 1
   740  725  738 1
   741  726  717 1
   742  728  721 1
   743  730  722 1
   744  732  723 1
   745  734  724 1
   746  697  717 am
   747  739  745 1
   748  739  740 1
   749  740  743 1
   750  740  746 1
   751  740  741 1
   752  741  742 2
   753  743  744 1
   754  743  748 1
   755  744  745 1
   756  744  750 1
   757  745  752 1
   758  747  743 1
   759  749  744 1
   760  751  745 1
   761  719  739 am
   762  753  754 1
   763  754  759 1
   764  754  757 1
   765  754  755 1
   766  755  756 2
   767  757  760 1
   768  757  761 1
   769  757  762 1
   770  758  753 1
   771  741  753 am
   772  763  764 1
   773  764  765 1
   774  764  767 1
   775  764  771 1
   776  765  766 2
   777  767  768 1
   778  767  769 1
   779  767  772 1
   780  768  773 1
   781  768  774 1
   782  768  775 1
   783  769  776 1
   784  769  777 1
   785  769  778 1
   786  770  763 1
   787  755  763 am
   788  779  780 1
   789  780  781 1
   790  780  783 1
   791  780  787 1
   792  781  782 2
   793  783  784 1
   794  783  785 1
   795  783  788 1
   796  784  789 1
   797  784  790 1
   798  784  791 1
   799  785  792 1
   800  785  793 1
   801  785  794 1
   802  786  779 1
   803  765  779 am
   804  795  796 1
   805  796  797 1
   806  796  808 1
   807  796  799 1
   808  797  798 2
   809  799  800 1
   810  799  810 1
   811  800  801 ar
   812  800  802 ar
   813  801  811 1
   814  801  803 ar
   815  802  812 1
   816  802  804 ar
   817  803  813 1
   818  803  805 ar
   819  804  814 1
   820  804  805 ar
   821  805  806 1
   822  806  815 1
   823  807  795 1
   824  809  799 1
   825  781  795 am
   826  816  817 1
   827  817  825 1
   828  817  820 1
   829  817  818 1
   830  818  819 2
   831  820  827 1
   832  820  821 1
   833  821  829 1
   834  821  822 1
   835  822  823 1
   836  823  830 1
   837  823  831 1
   838  823  832 1
   839  824  816 1
   840  826  820 1
   841  828  821 1
   842  797  816 am
   843  833  834 1
   844  834  842 1
   845  834  837 1
   846  834  835 1
   847  835  836 2
   848  837  838 1
   849  837  844 1
   850  838  845 1
   851  838  839 1
   852  838  840 1
   853  839  846 1
   854  839  847 1
   855  839  848 1
   856  840  849 1
   857  840  850 1
   858  840  851 1
   859  841  833 1
   860  843  837 1
   861  818  833 am
   862  852  853 1
   863  852  862 1
   864  853  854 1
   865  853  856 1
   866  853  863 1
   867  854  855 2
   868  856  857 1
   869  856  864 1
   870  856  865 1
   871  857  858 ar
   872  857  859 ar
   873  858  861 ar
   874  858  866 1
   875  859  860 ar
   876  860  861 ar
   877  860  867 1
   878  861  868 1
   879  835  852 am
   880  869  870 1
   881  870  878 1
   882  870  873 1
   883  870  871 1
   884  871  872 2
   885  873  874 1
   886  873  880 1
   887  874  881 1
   888  874  875 1
   889  874  876 1
   890  875  882 1
   891  875  883 1
   892  875  884 1
   893  876  885 1
   894  876  886 1
   895  876  887 1
   896  877  869 1
   897  879  873 1
   898  869  854 am
   899  888  889 1
   900  889  894 1
   901  889  892 1
   902  889  890 1
   903  890  891 2
   904  892  895 1
   905  892  896 1
   906  892  897 1
   907  893  888 1
   908  871  888 am
   909  898  899 1
   910  899  906 1
   911  899  902 1
   912  899  900 1
   913  900  901 2
   914  902  907 1
   915  902  903 1
   916  902  904 1
   917  903  909 1
   918  903  910 1
   919  903  911 1
   920  904  908 1
   921  905  898 1
   922  890  898 am
   923  912  913 1
   924  913  918 1
   925  913  916 1
   926  913  914 1
   927  914  915 2
   928  916  919 1
   929  916  920 1
   930  916  921 1
   931  917  912 1
   932  900  912 am
   933  922  923 1
   934  923  931 1
   935  923  926 1
   936  923  924 1
   937  924  925 2
   938  926  933 1
   939  926  927 1
   940  927  928 2
   941  927  929 2
   942  930  922 1
   943  932  926 1
   944  914  922 am
   945  934  935 1
   946  935  936 1
   947  935  938 1
   948  935  942 1
   949  936  937 2
   950  938  939 1
   951  938  940 1
   952  938  943 1
   953  939  944 1
   954  939  945 1
   955  939  946 1
   956  940  947 1
   957  940  948 1
   958  940  949 1
   959  941  934 1
   960  924  934 am
   961  950  951 1
   962  951  959 1
   963  951  954 1
   964  951  952 1
   965  952  953 2
   966  954  955 1
   967  954  961 1
   968  955  962 1
   969  955  956 1
   970  955  957 1
   971  956  963 1
   972  956  964 1
   973  956  965 1
   974  957  966 1
   975  957  967 1
   976  957  968 1
   977  958  950 1
   978  960  954 1
   979  936  950 am
   980  969  970 1
   981  970  981 1
   982  970  973 1
   983  970  971 1
   984  971  972 2
   985  973  983 1
   986  973  974 1
   987  974  975 ar
   988  974  976 ar
   989  975  984 1
   990  975  977 ar
   991  976  978 ar
   992  976  985 1
   993  977  986 1
   994  977  979 ar
   995  978  979 ar
   996  978  987 1
   997  979  988 1
   998  980  969 1
   999  982  973 1
  1000  952  969 am
  1001  989  990 1
  1002  990  991 1
  1003  990  993 1
  1004  990  997 1
  1005  991  992 2
  1006  993  994 1
  1007  993  995 1
  1008  993  998 1
  1009  994  999 1
  1010  994 1000 1
  1011  994 1001 1
  1012  995 1002 1
  1013  995 1003 1
  1014  995 1004 1
  1015  996  989 1
  1016  971  989 am
  1017 1005 1006 1
  1018 1006 1012 1
  1019 1006 1009 1
  1020 1006 1007 1
  1021 1007 1008 2
  1022 1009 1010 1
  1023 1009 1014 1
  1024 1011 1005 1
  1025 1013 1009 1
  1026 1015 1010 1
  1027  991 1005 am
  1028 1016 1017 1
  1029 1017 1018 1
  1030 1017 1020 1
  1031 1017 1024 1
  1032 1018 1019 2
  1033 1020 1021 1
  1034 1020 1022 1
  1035 1020 1025 1
  1036 1021 1026 1
  1037 1021 1027 1
  1038 1021 1028 1
  1039 1022 1029 1
  1040 1022 1030 1
  1041 1022 1031 1
  1042 1023 1016 1
  1043 1007 1016 am
  1044 1032 1033 1
  1045 1033 1041 1
  1046 1033 1036 1
  1047 1033 1034 1
  1048 1034 1035 2
  1049 1036 1037 1
  1050 1036 1043 1
  1051 1037 1044 1
  1052 1037 1038 1
  1053 1037 1039 1
  1054 1038 1045 1
  1055 1038 1046 1
  1056 1038 1047 1
  1057 1039 1048 1
  1058 1039 1049 1
  1059 1039 1050 1
  1060 1040 1032 1
  1061 1042 1036 1
  1062 1018 1032 am
  1063 1051 1057 1
  1064 1051 1052 1
  1065 1052 1055 1
  1066 1052 1058 1
  1067 1052 1053 1
  1068 1053 1054 2
  1069 1055 1056 1
  1070 1055 1060 1
  1071 1056 1057 1
  1072 1056 1062 1
  1073 1057 1064 1
  1074 1059 1055 1
  1075 1061 1056 1
  1076 1063 1057 1
  1077 1034 1051 am
  1078 1065 1066 1
  1079 1066 1077 1
  1080 1066 1069 1
  1081 1066 1067 1
  1082 1067 1068 2
  1083 1069 1079 1
  1084 1069 1070 1
  1085 1070 1071 ar
  1086 1070 1072 ar
  1087 1071 1080 1
  1088 1071 1073 ar
  1089 1072 1074 ar
  1090 1072 1081 1
  1091 1073 1082 1
  1092 1073 1075 ar
  1093 1074 1075 ar
  1094 1074 1083 1
  1095 1075 1084 1
  1096 1076 1065 1
  1097 1078 1069 1
  1098 1053 1065 am
  1099 1085 1086 1
  1100 1086 1095 1
  1101 1086 1089 1
  1102 1086 1087 1
  1103 1087 1088 2
  1104 1089 1097 1
  1105 1089 1090 1
  1106 1090 1099 1
  1107 1090 1091 1
  1108 1091 1101 1
  1109 1091 1092 1
  1110 1092 1103 1
  1111 1092 1093 1
  1112 1093 1104 1
  1113 1093 1105 1
  1114 1093 1106 1
  1115 1094 1085 1
  1116 1096 1089 1
  1117 1098 1090 1
  1118 1100 1091 1
  1119 1102 1092 1
  1120 1067 1085 am
  1121 1107 1108 1
  1122 1108 1116 1
  1123 1108 1111 1
  1124 1108 1109 1
  1125 1109 1110 2
  1126 1111 1117 1
  1127 1111 1113 1
  1128 1111 1112 1
  1129 1112 1119 1
  1130 1113 1120 1
  1131 1113 1121 1
  1132 1113 1122 1
  1133 1114 1112 1
  1134 1114 1123 1
  1135 1114 1124 1
  1136 1114 1125 1
  1137 1115 1107 1
  1138 1118 1112 1
  1139 1087 1107 am
  1140 1126 1127 1
  1141 1127 1133 1
  1142 1127 1130 1
  1143 1127 1128 1
  1144 1128 1129 2
  1145 1130 1131 1
  1146 1130 1135 1
  1147 1132 1126 1
  1148 1134 1130 1
  1149 1136 1131 1
  1150 1109 1126 am
  1151 1137 1138 1
  1152 1138 1139 1
  1153 1138 1150 1
  1154 1138 1141 1
  1155 1139 1140 2
  1156 1141 1142 1
  1157 1141 1152 1
  1158 1142 1143 ar
  1159 1142 1144 ar
  1160 1143 1153 1
  1161 1143 1145 ar
  1162 1144 1154 1
  1163 1144 1146 ar
  1164 1145 1155 1
  1165 1145 1147 ar
  1166 1146 1156 1
  1167 1146 1147 ar
  1168 1147 1148 1
  1169 1148 1157 1
  1170 1149 1137 1
  1171 1151 1141 1
  1172 1128 1137 am
  1173 1158 1159 1
  1174 1159 1160 1
  1175 1159 1171 1
  1176 1159 1162 1
  1177 1160 1161 2
  1178 1162 1163 1
  1179 1162 1173 1
  1180 1163 1164 ar
  1181 1163 1165 ar
  1182 1164 1174 1
  1183 1164 1166 ar
  1184 1165 1175 1
  1185 1165 1167 ar
  1186 1166 1176 1
  1187 1166 1168 ar
  1188 1167 1177 1
  1189 1167 1168 ar
  1190 1168 1169 1
  1191 1169 1178 1
  1192 1170 1158 1
  1193 1172 1162 1
  1194 1139 1158 am
  1195 1179 1180 1
  1196 1180 1191 1
  1197 1180 1183 1
  1198 1180 1181 1
  1199 1181 1182 2
  1200 1183 1193 1
  1201 1183 1184 1
  1202 1184 1185 ar
  1203 1184 1186 ar
  1204 1185 1194 1
  1205 1185 1187 ar
  1206 1186 1188 ar
  1207 1186 1195 1
  1208 1187 1196 1
  1209 1187 1189 ar
  1210 1188 1189 ar
  1211 1188 1197 1
  1212 1189 1198 1
  1213 1190 1179 1
  1214 1192 1183 1
  1215 1160 1179 am
  1216 1199 1200 1
  1217 1200 1206 1
  1218 1200 1203 1
  1219 1200 1201 1
  1220 1201 1202 2
  1221 1203 1204 1
  1222 1203 1208 1
  1223 1205 1199 1
  1224 1207 1203 1
  1225 1209 1204 1
  1226 1181 1199 am
  1227 1210 1211 1
  1228 1211 1212 1
  1229 1211 1216 1
  1230 1212 1213 2
  1231 1214 1210 1
  1232 1215 1211 1
  1233 1201 1210 am
  1234 1217 1218 1
  1235 1218 1224 1
  1236 1218 1221 1
  1237 1218 1219 1
  1238 1219 1220 2
  1239 1221 1222 1
  1240 1221 1226 1
  1241 1223 1217 1
  1242 1225 1221 1
  1243 1227 1222 1
  1244 1212 1217 am
  1245 1228 1229 1
  1246 1229 1237 1
  1247 1229 1232 1
  1248 1229 1230 1
  1249 1230 1231 2
  1250 1232 1239 1
  1251 1232 1233 1
  1252 1233 1234 2
  1253 1233 1235 2
  1254 1236 1228 1
  1255 1238 1232 1
  1256 1219 1228 am
  1257 1240 1241 1
  1258 1241 1242 1
  1259 1241 1255 1
  1260 1241 1244 1
  1261 1242 1243 2
  1262 1244 1257 1
  1263 1244 1245 1
  1264 1245 1247 ar
  1265 1245 1246 ar
  1266 1246 1258 1
  1267 1246 1250 ar
  1268 1247 1248 ar
  1269 1247 1249 ar
  1270 1248 1250 ar
  1271 1248 1251 ar
  1272 1249 1252 ar
  1273 1249 1260 1
  1274 1250 1259 1
  1275 1251 1261 1
  1276 1251 1253 ar
  1277 1252 1253 ar
  1278 1252 1262 1
  1279 1253 1263 1
  1280 1254 1240 1
  1281 1256 1244 1
  1282 1230 1240 am
  1283 1264 1265 1
  1284 1265 1274 1
  1285 1265 1268 1
  1286 1265 1266 1
  1287 1266 1267 2
  1288 1268 1276 1
  1289 1268 1269 1
  1290 1269 1278 1
  1291 1269 1270 1
  1292 1270 1272 2
  1293 1270 1271 am
  1294 1271 1279 1
  1295 1271 1280 1
  1296 1273 1264 1
  1297 1275 1268 1
  1298 1277 1269 1
  1299 1242 1264 am
  1300 1281 1282 1
  1301 1282 1293 1
  1302 1282 1285 1
  1303 1282 1283 1
  1304 1283 1284 2
  1305 1285 1295 1
  1306 1285 1286 1
  1307 1286 1287 ar
  1308 1286 1288 ar
  1309 1287 1296 1
  1310 1287 1289 ar
  1311 1288 1290 ar
  1312 1288 1297 1
  1313 1289 1298 1
  1314 1289 1291 ar
  1315 1290 1291 ar
  1316 1290 1299 1
  1317 1291 1300 1
  1318 1292 1281 1
  1319 1294 1285 1
  1320 1266 1281 am
  1321 1301 1302 1
  1322 1302 1303 1
  1323 1302 1307 1
  1324 1303 1304 2
  1325 1305 1301 1
  1326 1306 1302 1
  1327 1283 1301 am
  1328 1308 1309 1
  1329 1309 1315 1
  1330 1309 1312 1
  1331 1309 1310 1
  1332 1310 1311 2
  1333 1312 1313 1
  1334 1312 1317 1
  1335 1314 1308 1
  1336 1316 1312 1
  1337 1318 1313 1
  1338 1303 1308 am
  1339 1319 1320 1
  1340 1320 1329 1
  1341 1320 1323 1
  1342 1320 1321 1
  1343 1321 1322 2
  1344 1323 1331 1
  1345 1323 1324 1
  1346 1324 1333 1
  1347 1324 1325 1
  1348 1325 1326 2
  1349 1325 1327 2
  1350 1328 1319 1
  1351 1330 1323 1
  1352 1332 1324 1
  1353 1310 1319 am
  1354 1334 1335 1
  1355 1335 1343 1
  1356 1335 1338 1
  1357 1335 1336 1
  1358 1336 1337 2
  1359 1338 1339 1
  1360 1338 1345 1
  1361 1339 1346 1
  1362 1339 1340 1
  1363 1339 1341 1
  1364 1340 1347 1
  1365 1340 1348 1
  1366 1340 1349 1
  1367 1341 1350 1
  1368 1341 1351 1
  1369 1341 1352 1
  1370 1342 1334 1
  1371 1344 1338 1
  1372 1321 1334 am
  1373 1353 1354 1
  1374 1354 1360 1
  1375 1354 1357 1
  1376 1354 1355 1
  1377 1355 1356 2
  1378 1357 1362 1
  1379 1357 1358 1
  1380 1359 1353 1
  1381 1361 1357 1
  1382 1336 1353 am
  1383 1363 1364 1
  1384 1364 1365 1
  1385 1364 1375 1
  1386 1364 1367 1
  1387 1365 1366 2
  1388 1367 1377 1
  1389 1367 1368 1
  1390 1368 1379 1
  1391 1368 1369 1
  1392 1369 1381 1
  1393 1369 1370 1
  1394 1370 1382 1
  1395 1370 1371 2
  1396 1371 1372 2
  1397 1371 1373 2
  1398 1372 1383 1
  1399 1372 1384 1
  1400 1373 1386 1
  1401 1373 1385 1
  1402 1374 1363 1
  1403 1376 1367 1
  1404 1378 1368 1
  1405 1380 1369 1
  1406 1355 1363 am
  1407 1387 1388 1
  1408 1388 1399 1
  1409 1388 1391 1
  1410 1388 1389 1
  1411 1389 1390 2
  1412 1391 1401 1
  1413 1391 1392 1
  1414 1392 1393 ar
  1415 1392 1394 ar
  1416 1393 1402 1
  1417 1393 1395 ar
  1418 1394 1396 ar
  1419 1394 1403 1
  1420 1395 1404 1
  1421 1395 1397 ar
  1422 1396 1397 ar
  1423 1396 1405 1
  1424 1397 1406 1
  1425 1398 1387 1
  1426 1400 1391 1
  1427 1365 1387 am
  1428 1407 1408 1
  1429 1408 1409 1
  1430 1408 1411 1
  1431 1408 1415 1
  1432 1409 1410 2
  1433 1411 1412 1
  1434 1411 1413 1
  1435 1411 1416 1
  1436 1412 1417 1
  1437 1412 1418 1
  1438 1412 1419 1
  1439 1413 1420 1
  1440 1413 1421 1
  1441 1413 1422 1
  1442 1414 1407 1
  1443 1389 1407 am
  1444 1423 1424 1
  1445 1424 1431 1
  1446 1424 1427 1
  1447 1424 1425 1
  1448 1425 1426 2
  1449 1427 1432 1
  1450 1427 1428 1
  1451 1427 1429 1
  1452 1428 1434 1
  1453 1428 1435 1
  1454 1428 1436 1
  1455 1429 1433 1
  1456 1430 1423 1
  1457 1409 1423 am
  1458 1437 1438 1
  1459 1438 1443 1
  1460 1438 1441 1
  1461 1438 1439 1
  1462 1439 1440 2
  1463 1441 1444 1
  1464 1441 1445 1
  1465 1441 1446 1
  1466 1442 1437 1
  1467 1425 1437 am
  1468 1447 1448 1
  1469 1448 1453 1
  1470 1448 1451 1
  1471 1448 1449 1
  1472 1449 1450 2
  1473 1451 1454 1
  1474 1451 1455 1
  1475 1451 1456 1
  1476 1452 1447 1
  1477 1439 1447 am
  1478 1457 1458 1
  1479 1458 1469 1
  1480 1458 1461 1
  1481 1458 1459 1
  1482 1459 1460 2
  1483 1461 1471 1
  1484 1461 1462 1
  1485 1462 1463 ar
  1486 1462 1464 ar
  1487 1463 1472 1
  1488 1463 1465 ar
  1489 1464 1466 ar
  1490 1464 1473 1
  1491 1465 1474 1
  1492 1465 1467 ar
  1493 1466 1467 ar
  1494 1466 1475 1
  1495 1467 1476 1
  1496 1468 1457 1
  1497 1470 1461 1
  1498 1449 1457 am
  1499 1477 1478 1
  1500 1478 1479 1
  1501 1478 1490 1
  1502 1478 1481 1
  1503 1479 1480 2
  1504 1481 1482 1
  1505 1481 1492 1
  1506 1482 1483 ar
  1507 1482 1484 ar
  1508 1483 1493 1
  1509 1483 1485 ar
  1510 1484 1494 1
  1511 1484 1486 ar
  1512 1485 1495 1
  1513 1485 1487 ar
  1514 1486 1496 1
  1515 1486 1487 ar
  1516 1487 1488 1
  1517 1488 1497 1
  1518 1489 1477 1
  1519 1491 1481 1
  1520 1459 1477 am
  1521 1498 1499 1
  1522 1499 1505 1
  1523 1499 1502 1
  1524 1499 1500 1
  1525 1500 1501 2
  1526 1502 1507 1
  1527 1502 1503 1
  1528 1504 1498 1
  1529 1506 1502 1
  1530 1508 1503 1
  1531 1479 1498 am
  1532 1509 1510 1
  1533 1510 1518 1
  1534 1510 1513 1
  1535 1510 1511 1
  1536 1511 1512 2
  1537 1513 1520 1
  1538 1513 1514 1
  1539 1514 1516 2
  1540 1514 1515 am
  1541 1515 1521 1
  1542 1515 1522 1
  1543 1517 1509 1
  1544 1519 1513 1
  1545 1500 1509 am
  1546 1523 1524 1
  1547 1524 1532 1
  1548 1524 1527 1
  1549 1524 1525 1
  1550 1525 1526 2
  1551 1527 1534 1
  1552 1527 1528 1
  1553 1528 1536 1
  1554 1528 1529 1
  1555 1529 1530 1
  1556 1530 1537 1
  1557 1530 1538 1
  1558 1530 1539 1
  1559 1531 1523 1
  1560 1533 1527 1
  1561 1535 1528 1
  1562 1511 1523 am
  1563 1540 1541 1
  1564 1541 1542 1
  1565 1541 1553 1
  1566 1541 1544 1
  1567 1542 1543 2
  1568 1544 1545 1
  1569 1544 1555 1
  1570 1545 1546 ar
  1571 1545 1547 ar
  1572 1546 1556 1
  1573 1546 1548 ar
  1574 1547 1557 1
  1575 1547 1549 ar
  1576 1548 1558 1
  1577 1548 1550 ar
  1578 1549 1559 1
  1579 1549 1550 ar
  1580 1550 1551 1
  1581 1551 1560 1
  1582 1552 1540 1
  1583 1554 1544 1
  1584 1525 1540 am
  1585 1561 1562 1
  1586 1562 1567 1
  1587 1562 1565 1
  1588 1562 1563 1
  1589 1563 1564 2
  1590 1565 1568 1
  1591 1565 1569 1
  1592 1565 1570 1
  1593 1566 1561 1
  1594 1542 1561 am
  1595 1571 1572 1
  1596 1572 1578 1
  1597 1572 1575 1
  1598 1572 1573 1
  1599 1573 1574 2
  1600 1575 1576 1
  1601 1575 1580 1
  1602 1577 1571 1
  1603 1579 1575 1
  1604 1581 1576 1
  1605 1563 1571 am
  1606 1582 1583 1
  1607 1583 1591 1
  1608 1583 1586 1
  1609 1583 1584 1
  1610 1584 1585 2
  1611 1586 1592 1
  1612 1586 1588 1
  1613 1586 1587 1
  1614 1587 1594 1
  1615 1588 1595 1
  1616 1588 1596 1
  1617 1588 1597 1
  1618 1589 1587 1
  1619 1589 1598 1
  1620 1589 1599 1
  1621 1589 1600 1
  1622 1590 1582 1
  1623 1593 1587 1
  1624 1573 1582 am
  1625 1601 1602 1
  1626 1602 1610 1
  1627 1602 1605 1
  1628 1602 1603 1
  1629 1603 1604 2
  1630 1605 1606 1
  1631 1605 1612 1
  1632 1606 1613 1
  1633 1606 1607 1
  1634 1606 1608 1
  1635 1607 1614 1
  1636 1607 1615 1
  1637 1607 1616 1
  1638 1608 1617 1
  1639 1608 1618 1
  1640 1608 1619 1
  1641 1609 1601 1
  1642 1611 1605 1
  1643 1584 1601 am
  1644 1620 1621 1
  1645 1621 1629 1
  1646 1621 1624 1
  1647 1621 1622 1
  1648 1622 1623 2
  1649 1624 1625 1
  1650 1624 1631 1
  1651 1625 1632 1
  1652 1625 1626 1
  1653 1625 1627 1
  1654 1626 1633 1
  1655 1626 1634 1
  1656 1626 1635 1
  1657 1627 1636 1
  1658 1627 1637 1
  1659 1627 1638 1
  1660 1628 1620 1
  1661 1630 1624 1
  1662 1603 1620 am
  1663 1639 1640 1
  1664 1640 1648 1
  1665 1640 1643 1
  1666 1640 1641 1
  1667 1641 1642 2
  1668 1643 1650 1
  1669 1643 1644 1
  1670 1644 1652 1
  1671 1644 1645 1
  1672 1645 1646 1
  1673 1646 1653 1
  1674 1646 1654 1
  1675 1646 1655 1
  1676 1647 1639 1
  1677 1649 1643 1
  1678 1651 1644 1
  1679 1622 1639 am
  1680 1656 1657 1
  1681 1657 1664 1
  1682 1657 1660 1
  1683 1657 1658 1
  1684 1658 1659 2
  1685 1660 1665 1
  1686 1660 1661 1
  1687 1660 1662 1
  1688 1661 1667 1
  1689 1661 1668 1
  1690 1661 1669 1
  1691 1662 1666 1
  1692 1663 1656 1
  1693 1641 1656 am
  1694 1670 1671 1
  1695 1671 1672 1
  1696 1671 1674 1
  1697 1671 1678 1
  1698 1672 1673 2
  1699 1674 1675 1
  1700 1674 1676 1
  1701 1674 1679 1
  1702 1675 1680 1
  1703 1675 1681 1
  1704 1675 1682 1
  1705 1676 1683 1
  1706 1676 1684 1
  1707 1676 1685 1
  1708 1677 1670 1
  1709 1658 1670 am
  1710 1686 1687 1
  1711 1687 1695 1
  1712 1687 1690 1
  1713 1687 1688 1
  1714 1688 1689 2
  1715 1690 1696 1
  1716 1690 1692 1
  1717 1690 1691 1
  1718 1691 1698 1
  1719 1692 1699 1
  1720 1692 1700 1
  1721 1692 1701 1
  1722 1693 1691 1
  1723 1693 1702 1
  1724 1693 1703 1
  1725 1693 1704 1
  1726 1694 1686 1
  1727 1697 1691 1
  1728 1672 1686 am
  1729 1705 1706 1
  1730 1706 1712 1
  1731 1706 1709 1
  1732 1706 1707 1
  1733 1707 1708 2
  1734 1709 1710 1
  1735 1709 1714 1
  1736 1711 1705 1
  1737 1713 1709 1
  1738 1715 1710 1
  1739 1688 1705 am
  1740 1716 1717 1
  1741 1717 1725 1
  1742 1717 1720 1
  1743 1717 1718 1
  1744 1718 1719 2
  1745 1720 1726 1
  1746 1720 1722 1
  1747 1720 1721 1
  1748 1721 1728 1
  1749 1722 1729 1
  1750 1722 1730 1
  1751 1722 1731 1
  1752 1723 1721 1
  1753 1723 1732 1
  1754 1723 1733 1
  1755 1723 1734 1
  1756 1724 1716 1
  1757 1727 1721 1
  1758 1707 1716 am
  1759 1735 1736 1
  1760 1736 1744 1
  1761 1736 1739 1
  1762 1736 1737 1
  1763 1737 1738 2
  1764 1739 1746 1
  1765 1739 1740 1
  1766 1740 1741 2
  1767 1740 1742 2
  1768 1743 1735 1
  1769 1745 1739 1
  1770 1718 1735 am
  1771 1747 1748 1
  1772 1748 1749 1
  1773 1748 1759 1
  1774 1748 1751 1
  1775 1749 1750 2
  1776 1751 1761 1
  1777 1751 1752 1
  1778 1752 1763 1
  1779 1752 1753 1
  1780 1753 1765 1
  1781 1753 1754 1
  1782 1754 1766 1
  1783 1754 1755 2
  1784 1755 1756 2
  1785 1755 1757 2
  1786 1756 1767 1
  1787 1756 1768 1
  1788 1757 1770 1
  1789 1757 1769 1
  1790 1758 1747 1
  1791 1760 1751 1
  1792 1762 1752 1
  1793 1764 1753 1
  1794 1737 1747 am
  1795 1771 1772 1
  1796 1772 1783 1
  1797 1772 1775 1
  1798 1772 1773 1
  1799 1773 1774 2
  1800 1775 1785 1
  1801 1775 1776 1
  1802 1776 1777 ar
  1803 1776 1778 ar
  1804 1777 1786 1
  1805 1777 1779 ar
  1806 1778 1780 ar
  1807 1778 1787 1
  1808 1779 1788 1
  1809 1779 1781 ar
  1810 1780 1781 ar
  1811 1780 1789 1
  1812 1781 1790 1
  1813 1782 1771 1
  1814 1784 1775 1
  1815 1749 1771 am
  1816 1791 1792 1
  1817 1792 1800 1
  1818 1792 1795 1
  1819 1792 1793 1
  1820 1793 1794 2
  1821 1795 1796 1
  1822 1795 1802 1
  1823 1796 1803 1
  1824 1796 1797 1
  1825 1796 1798 1
  1826 1797 1804 1
  1827 1797 1805 1
  1828 1797 1806 1
  1829 1798 1807 1
  1830 1798 1808 1
  1831 1798 1809 1
  1832 1799 1791 1
  1833 1801 1795 1
  1834 1773 1791 am
  1835 1810 1811 1
  1836 1811 1816 1
  1837 1811 1814 1
  1838 1811 1812 1
  1839 1812 1813 2
  1840 1814 1817 1
  1841 1814 1818 1
  1842 1814 1819 1
  1843 1815 1810 1
  1844 1793 1810 am
  1845 1820 1821 1
  1846 1821 1822 1
  1847 1821 1824 1
  1848 1821 1828 1
  1849 1822 1823 2
  1850 1824 1825 1
  1851 1824 1826 1
  1852 1824 1829 1
  1853 1825 1830 1
  1854 1825 1831 1
  1855 1825 1832 1
  1856 1826 1833 1
  1857 1826 1834 1
  1858 1826 1835 1
  1859 1827 1820 1
  1860 1812 1820 am
  1861 1836 1837 1
  1862 1837 1838 1
  1863 1837 1840 1
  1864 1837 1844 1
  1865 1838 1839 2
  1866 1840 1841 1
  1867 1840 1842 1
  1868 1840 1845 1
  1869 1841 1846 1
  1870 1841 1847 1
  1871 1841 1848 1
  1872 1842 1849 1
  1873 1842 1850 1
  1874 1842 1851 1
  1875 1843 1836 1
  1876 1822 1836 am
  1877 1852 1853 1
  1878 1853 1854 1
  1879 1853 1865 1
  1880 1853 1856 1
  1881 1854 1855 2
  1882 1856 1857 1
  1883 1856 1867 1
  1884 1857 1858 ar
  1885 1857 1859 ar
  1886 1858 1868 1
  1887 1858 1860 ar
  1888 1859 1869 1
  1889 1859 1861 ar
  1890 1860 1870 1
  1891 1860 1862 ar
  1892 1861 1871 1
  1893 1861 1862 ar
  1894 1862 1863 1
  1895 1863 1872 1
  1896 1864 1852 1
  1897 1866 1856 1
  1898 1838 1852 am
  1899 1873 1879 1
  1900 1873 1874 1
  1901 1874 1877 1
  1902 1874 1880 1
  1903 1874 1875 1
  1904 1875 1876 2
  1905 1877 1878 1
  1906 1877 1882 1
  1907 1878 1879 1
  1908 1878 1884 1
  1909 1879 1886 1
  1910 1881 1877 1
  1911 1883 1878 1
  1912 1885 1879 1
  1913 1854 1873 am
  1914 1887 1888 1
  1915 1888 1899 1
  1916 1888 1892 1
  1917 1888 1890 1
  1918 1890 1891 2
  1919 1892 1901 1
  1920 1892 1893 1
  1921 1893 1903 1
  1922 1893 1894 1
  1923 1894 1895 1
  1924 1895 1904 1
  1925 1895 1905 1
  1926 1895 1906 1
  1927 1889 1896 1
  1928 1889 1907 1
  1929 1889 1908 1
  1930 1889 1909 1
  1931 1896 1890 2
  1932 1896 1898 1
  1933 1897 1887 1
  1934 1900 1892 1
  1935 1902 1893 1
  1936 1875 1887 am
  1937 1910 1911 1
  1938 1911 1913 1
  1939 1911 1925 1
  1940 1911 1915 1
  1941 1913 1914 2
  1942 1915 1927 1
  1943 1915 1916 1
  1944 1916 1929 1
  1945 1916 1917 1
  1946 1917 1931 1
  1947 1917 1918 1
  1948 1918 1932 1
  1949 1918 1919 2
  1950 1919 1920 2
  1951 1919 1921 2
  1952 1920 1933 1
  1953 1920 1934 1
  1954 1921 1936 1
  1955 1921 1935 1
  1956 1912 1922 1
  1957 1912 1937 1
  1958 1912 1938 1
  1959 1912 1939 1
  1960 1922 1910 am
  1961 1922 1923 2
  1962 1924 1910 1
  1963 1926 1915 1
  1964 1928 1916 1
  1965 1930 1917 1
  1966 1890 1910 1
  1967 1940 1941 1
  1968 1941 1948 1
  1969 1941 1944 1
  1970 1941 1942 1
  1971 1942 1943 2
  1972 1944 1949 1
  1973 1944 1945 1
  1974 1944 1946 1
  1975 1945 1951 1
  1976 1945 1952 1
  1977 1945 1953 1
  1978 1946 1950 1
  1979 1947 1940 1
  1980 1913 1940 am
  1981 1954 1955 1
  1982 1955 1963 1
  1983 1955 1958 1
  1984 1955 1956 1
  1985 1956 1957 2
  1986 1958 1959 1
  1987 1958 1965 1
  1988 1959 1966 1
  1989 1959 1960 1
  1990 1959 1961 1
  1991 1960 1967 1
  1992 1960 1968 1
  1993 1960 1969 1
  1994 1961 1970 1
  1995 1961 1971 1
  1996 1961 1972 1
  1997 1962 1954 1
  1998 1964 1958 1
  1999 1942 1954 am
  2000 1973 1974 1
  2001 1974 1975 1
  2002 1974 1979 1
  2003 1975 1976 2
  2004 1977 1973 1
  2005 1978 1974 1
  2006 1956 1973 am
  2007 1980 1981 1
  2008 1981 1982 1
  2009 1981 1992 1
  2010 1981 1984 1
  2011 1982 1983 2
  2012 1984 1994 1
  2013 1984 1985 1
  2014 1985 1996 1
  2015 1985 1986 1
  2016 1986 1998 1
  2017 1986 1987 1
  2018 1987 1999 1
  2019 1987 1988 2
  2020 1988 1989 2
  2021 1988 1990 2
  2022 1989 2000 1
  2023 1989 2001 1
  2024 1990 2003 1
  2025 1990 2002 1
  2026 1991 1980 1
  2027 1993 1984 1
  2028 1995 1985 1
  2029 1997 1986 1
  2030 1975 1980 am
  2031 2004 2005 1
  2032 2005 2010 1
  2033 2005 2008 1
  2034 2005 2006 1
  2035 2006 2007 2
  2036 2008 2011 1
  2037 2008 2012 1
  2038 2008 2013 1
  2039 2009 2004 1
  2040 1982 2004 am
  2041 2014 2015 1
  2042 2015 2021 1
  2043 2015 2018 1
  2044 2015 2016 1
  2045 2016 2017 2
  2046 2018 2019 1
  2047 2018 2023 1
  2048 2020 2014 1
  2049 2022 2018 1
  2050 2024 2019 1
  2051 2006 2014 am
  2052 2025 2026 1
  2053 2026 2037 1
  2054 2026 2029 1
  2055 2026 2027 1
  2056 2027 2028 2
  2057 2029 2039 1
  2058 2029 2030 1
  2059 2030 2031 ar
  2060 2030 2032 ar
  2061 2031 2040 1
  2062 2031 2033 ar
  2063 2032 2034 ar
  2064 2032 2041 1
  2065 2033 2042 1
  2066 2033 2035 ar
  2067 2034 2035 ar
  2068 2034 2043 1
  2069 2035 2044 1
  2070 2036 2025 1
  2071 2038 2029 1
  2072 2016 2025 am
  2073 2045 2046 1
  2074 2046 2053 1
  2075 2046 2049 1
  2076 2046 2047 1
  2077 2047 2048 2
  2078 2049 2054 1
  2079 2049 2050 1
  2080 2049 2051 1
  2081 2050 2056 1
  2082 2050 2057 1
  2083 2050 2058 1
  2084 2051 2055 1
  2085 2052 2045 1
  2086 2027 2045 am
  2087 2059 2060 1
  2088 2060 2066 1
  2089 2060 2063 1
  2090 2060 2061 1
  2091 2061 2062 2
  2092 2063 2068 1
  2093 2063 2064 1
  2094 2065 2059 1
  2095 2067 2063 1
  2096 2069 2064 1
  2097 2047 2059 am
  2098 2070 2071 1
  2099 2071 2079 1
  2100 2071 2074 1
  2101 2071 2072 1
  2102 2072 2073 2
  2103 2074 2075 1
  2104 2074 2081 1
  2105 2075 2082 1
  2106 2075 2076 1
  2107 2075 2077 1
  2108 2076 2083 1
  2109 2076 2084 1
  2110 2076 2085 1
  2111 2077 2086 1
  2112 2077 2087 1
  2113 2077 2088 1
  2114 2078 2070 1
  2115 2080 2074 1
  2116 2061 2070 am
  2117 2089 2090 1
  2118 2090 2095 1
  2119 2090 2093 1
  2120 2090 2091 1
  2121 2091 2092 2
  2122 2093 2096 1
  2123 2093 2097 1
  2124 2093 2098 1
  2125 2094 2089 1
  2126 2072 2089 am
  2127 2099 2100 1
  2128 2100 2108 1
  2129 2100 2103 1
  2130 2100 2101 1
  2131 2101 2102 2
  2132 2103 2109 1
  2133 2103 2105 1
  2134 2103 2104 1
  2135 2104 2111 1
  2136 2105 2112 1
  2137 2105 2113 1
  2138 2105 2114 1
  2139 2106 2104 1
  2140 2106 2115 1
  2141 2106 2116 1
  2142 2106 2117 1
  2143 2107 2099 1
  2144 2110 2104 1
  2145 2091 2099 am
  2146 2118 2119 1
  2147 2119 2120 1
  2148 2119 2133 1
  2149 2119 2122 1
  2150 2120 2121 2
  2151 2122 2135 1
  2152 2122 2123 1
  2153 2123 2125 ar
  2154 2123 2124 ar
  2155 2124 2136 1
  2156 2124 2128 ar
  2157 2125 2126 ar
  2158 2125 2127 ar
  2159 2126 2128 ar
  2160 2126 2129 ar
  2161 2127 2130 ar
  2162 2127 2138 1
  2163 2128 2137 1
  2164 2129 2139 1
  2165 2129 2131 ar
  2166 2130 2131 ar
  2167 2130 2140 1
  2168 2131 2141 1
  2169 2132 2118 1
  2170 2134 2122 1
  2171 2101 2118 am
  2172 2142 2143 1
  2173 2143 2148 1
  2174 2143 2146 1
  2175 2143 2144 1
  2176 2144 2145 2
  2177 2146 2149 1
  2178 2146 2150 1
  2179 2146 2151 1
  2180 2147 2142 1
  2181 2120 2142 am
  2182 2152 2153 1
  2183 2153 2161 1
  2184 2153 2156 1
  2185 2153 2154 1
  2186 2154 2155 2
  2187 2156 2157 1
  2188 2156 2163 1
  2189 2157 2164 1
  2190 2157 2158 1
  2191 2157 2159 1
  2192 2158 2165 1
  2193 2158 2166 1
  2194 2158 2167 1
  2195 2159 2168 1
  2196 2159 2169 1
  2197 2159 2170 1
  2198 2160 2152 1
  2199 2162 2156 1
  2200 2144 2152 am
  2201 2171 2172 1
  2202 2172 2177 1
  2203 2172 2175 1
  2204 2172 2173 1
  2205 2173 2174 2
  2206 2175 2178 1
  2207 2175 2179 1
  2208 2175 2180 1
  2209 2176 2171 1
  2210 2154 2171 am
  2211 2181 2182 1
  2212 2182 2190 1
  2213 2182 2185 1
  2214 2182 2183 1
  2215 2183 2184 2
  2216 2185 2191 1
  2217 2185 2187 1
  2218 2185 2186 1
  2219 2186 2193 1
  2220 2187 2194 1
  2221 2187 2195 1
  2222 2187 2196 1
  2223 2188 2186 1
  2224 2188 2197 1
  2225 2188 2198 1
  2226 2188 2199 1
  2227 2189 2181 1
  2228 2192 2186 1
  2229 2173 2181 am
  2230 2200 2201 1
  2231 2201 2206 1
  2232 2201 2204 1
  2233 2201 2202 1
  2234 2202 2203 2
  2235 2204 2207 1
  2236 2204 2208 1
  2237 2204 2209 1
  2238 2205 2200 1
  2239 2183 2200 am
  2240 2210 2211 1
  2241 2211 2212 1
  2242 2211 2216 1
  2243 2212 2213 2
  2244 2214 2210 1
  2245 2215 2211 1
  2246 2202 2210 am
  2247 2217 2218 1
  2248 2218 2219 1
  2249 2218 2221 1
  2250 2218 2225 1
  2251 2219 2220 2
  2252 2221 2222 1
  2253 2221 2223 1
  2254 2221 2226 1
  2255 2222 2227 1
  2256 2222 2228 1
  2257 2222 2229 1
  2258 2223 2230 1
  2259 2223 2231 1
  2260 2223 2232 1
  2261 2224 2217 1
  2262 2212 2217 am
  2263 2233 2234 1
  2264 2234 2235 1
  2265 2234 2237 1
  2266 2234 2241 1
  2267 2235 2236 2
  2268 2237 2238 1
  2269 2237 2239 1
  2270 2237 2242 1
  2271 2238 2243 1
  2272 2238 2244 1
  2273 2238 2245 1
  2274 2239 2246 1
  2275 2239 2247 1
  2276 2239 2248 1
  2277 2240 2233 1
  2278 2219 2233 am
  2279 2249 2255 1
  2280 2249 2250 1
  2281 2250 2253 1
  2282 2250 2256 1
  2283 2250 2251 1
  2284 2251 2252 2
  2285 2253 2254 1
  2286 2253 2258 1
  2287 2254 2255 1
  2288 2254 2260 1
  2289 2255 2262 1
  2290 2257 2253 1
  2291 2259 2254 1
  2292 2261 2255 1
  2293 2235 2249 am
  2294 2263 2264 1
  2295 2264 2272 1
  2296 2264 2267 1
  2297 2264 2265 1
  2298 2265 2266 2
  2299 2267 2268 1
  2300 2267 2274 1
  2301 2268 2275 1
  2302 2268 2269 1
  2303 2268 2270 1
  2304 2269 2276 1
  2305 2269 2277 1
  2306 2269 2278 1
  2307 2270 2279 1
  2308 2270 2280 1
  2309 2270 2281 1
  2310 2271 2263 1
  2311 2273 2267 1
  2312 2251 2263 am
  2313 2282 2283 1
  2314 2283 2291 1
  2315 2283 2286 1
  2316 2283 2284 1
  2317 2284 2285 2
  2318 2286 2287 1
  2319 2286 2293 1
  2320 2287 2294 1
  2321 2287 2288 1
  2322 2287 2289 1
  2323 2288 2295 1
  2324 2288 2296 1
  2325 2288 2297 1
  2326 2289 2298 1
  2327 2289 2299 1
  2328 2289 2300 1
  2329 2290 2282 1
  2330 2292 2286 1
  2331 2265 2282 am
  2332 2301 2302 1
  2333 2302 2310 1
  2334 2302 2305 1
  2335 2302 2303 1
  2336 2303 2304 2
  2337 2305 2306 1
  2338 2305 2312 1
  2339 2306 2313 1
  2340 2306 2307 1
  2341 2306 2308 1
  2342 2307 2314 1
  2343 2307 2315 1
  2344 2307 2316 1
  2345 2308 2317 1
  2346 2308 2318 1
  2347 2308 2319 1
  2348 2309 2301 1
  2349 2311 2305 1
  2350 2284 2301 am
  2351 2320 2321 1
  2352 2321 2330 1
  2353 2321 2324 1
  2354 2321 2322 1
  2355 2322 2323 2
  2356 2324 2332 1
  2357 2324 2325 1
  2358 2325 2334 1
  2359 2325 2326 1
  2360 2326 2336 1
  2361 2326 2327 1
  2362 2327 2338 1
  2363 2327 2328 1
  2364 2328 2339 1
  2365 2328 2340 1
  2366 2328 2341 1
  2367 2329 2320 1
  2368 2331 2324 1
  2369 2333 2325 1
  2370 2335 2326 1
  2371 2337 2327 1
  2372 2303 2320 am
  2373 2342 2343 1
  2374 2343 2352 1
  2375 2343 2346 1
  2376 2343 2344 1
  2377 2344 2345 2
  2378 2346 2354 1
  2379 2346 2347 1
  2380 2347 2356 1
  2381 2347 2348 1
  2382 2348 2349 2
  2383 2348 2350 2
  2384 2351 2342 1
  2385 2353 2346 1
  2386 2355 2347 1
  2387 2322 2342 am
  2388 2357 2358 1
  2389 2358 2367 1
  2390 2358 2361 1
  2391 2358 2359 1
  2392 2359 2360 2
  2393 2361 2369 1
  2394 2361 2362 1
  2395 2362 2371 1
  2396 2362 2363 1
  2397 2363 2365 2
  2398 2363 2364 am
  2399 2364 2372 1
  2400 2364 2373 1
  2401 2366 2357 1
  2402 2368 2361 1
  2403 2370 2362 1
  2404 2344 2357 am
  2405 2374 2375 1
  2406 2375 2382 1
  2407 2375 2378 1
  2408 2375 2376 1
  2409 2376 2377 2
  2410 2378 2383 1
  2411 2378 2379 1
  2412 2378 2380 1
  2413 2379 2385 1
  2414 2379 2386 1
  2415 2379 2387 1
  2416 2380 2384 1
  2417 2381 2374 1
  2418 2359 2374 am
  2419 2388 2389 1
  2420 2389 2397 1
  2421 2389 2392 1
  2422 2389 2390 1
  2423 2390 2391 2
  2424 2392 2398 1
  2425 2392 2394 1
  2426 2392 2393 1
  2427 2393 2400 1
  2428 2394 2401 1
  2429 2394 2402 1
  2430 2394 2403 1
  2431 2395 2393 1
  2432 2395 2404 1
  2433 2395 2405 1
  2434 2395 2406 1
  2435 2396 2388 1
  2436 2399 2393 1
  2437 2376 2388 am
  2438 2407 2408 1
  2439 2408 2417 1
  2440 2408 2411 1
  2441 2408 2409 1
  2442 2409 2410 2
  2443 2411 2419 1
  2444 2411 2412 1
  2445 2412 2421 1
  2446 2412 2413 1
  2447 2413 2415 2
  2448 2413 2414 am
  2449 2414 2422 1
  2450 2414 2423 1
  2451 2416 2407 1
  2452 2418 2411 1
  2453 2420 2412 1
  2454 2390 2407 am
  2455 2424 2425 1
  2456 2425 2426 1
  2457 2425 2428 1
  2458 2425 2432 1
  2459 2426 2427 2
  2460 2428 2429 1
  2461 2428 2430 1
  2462 2428 2433 1
  2463 2429 2434 1
  2464 2429 2435 1
  2465 2429 2436 1
  2466 2430 2437 1
  2467 2430 2438 1
  2468 2430 2439 1
  2469 2431 2424 1
  2470 2409 2424 am
  2471 2440 2446 1
  2472 2440 2441 1
  2473 2441 2444 1
  2474 2441 2447 1
  2475 2441 2442 1
  2476 2442 2443 2
  2477 2444 2445 1
  2478 2444 2449 1
  2479 2445 2446 1
  2480 2445 2451 1
  2481 2446 2453 1
  2482 2448 2444 1
  2483 2450 2445 1
  2484 2452 2446 1
  2485 2426 2440 am
  2486 2454 2455 1
  2487 2455 2456 1
  2488 2455 2460 1
  2489 2456 2457 2
  2490 2458 2454 1
  2491 2459 2455 1
  2492 2442 2454 am
  2493 2461 2462 1
  2494 2462 2470 1
  2495 2462 2465 1
  2496 2462 2463 1
  2497 2463 2464 2
  2498 2465 2466 1
  2499 2465 2472 1
  2500 2466 2473 1
  2501 2466 2467 1
  2502 2466 2468 1
  2503 2467 2474 1
  2504 2467 2475 1
  2505 2467 2476 1
  2506 2468 2477 1
  2507 2468 2478 1
  2508 2468 2479 1
  2509 2469 2461 1
  2510 2471 2465 1
  2511 2456 2461 am
  2512 2480 2481 1
  2513 2481 2482 1
  2514 2481 2486 1
  2515 2482 2483 2
  2516 2484 2480 1
  2517 2485 2481 1
  2518 2463 2480 am
  2519 2487 2488 1
  2520 2488 2496 1
  2521 2488 2491 1
  2522 2488 2489 1
  2523 2489 2490 2
  2524 2491 2497 1
  2525 2491 2493 1
  2526 2491 2492 1
  2527 2492 2499 1
  2528 2493 2500 1
  2529 2493 2501 1
  2530 2493 2502 1
  2531 2494 2492 1
  2532 2494 2503 1
  2533 2494 2504 1
  2534 2494 2505 1
  2535 2495 2487 1
  2536 2498 2492 1
  2537 2482 2487 am
  2538 2506 2507 1
  2539 2507 2514 1
  2540 2507 2510 1
  2541 2507 2508 1
  2542 2508 2509 2
  2543 2510 2515 1
  2544 2510 2511 1
  2545 2510 2512 1
  2546 2511 2517 1
  2547 2511 2518 1
  2548 2511 2519 1
  2549 2512 2516 1
  2550 2513 2506 1
  2551 2489 2506 am
  2552 2520 2521 1
  2553 2521 2528 1
  2554 2521 2524 1
  2555 2521 2522 1
  2556 2522 2523 2
  2557 2524 2529 1
  2558 2524 2525 1
  2559 2524 2526 1
  2560 2525 2531 1
  2561 2525 2532 1
  2562 2525 2533 1
  2563 2526 2530 1
  2564 2527 2520 1
  2565 2508 2520 am
  2566 2534 2535 1
  2567 2535 2541 1
  2568 2535 2538 1
  2569 2535 2536 1
  2570 2536 2537 2
  2571 2538 2543 1
  2572 2538 2539 1
  2573 2540 2534 1
  2574 2542 2538 1
  2575 2522 2534 am
  2576 2544 2545 1
  2577 2544 2554 1
  2578 2545 2546 1
  2579 2545 2548 1
  2580 2545 2555 1
  2581 2546 2547 2
  2582 2548 2549 1
  2583 2548 2556 1
  2584 2548 2557 1
  2585 2549 2550 ar
  2586 2549 2551 ar
  2587 2550 2553 ar
  2588 2550 2559 1
  2589 2551 2552 ar
  2590 2551 2558 1
  2591 2552 2553 ar
  2592 2552 2560 1
  2593 2536 2544 am
  2594 2561 2562 1
  2595 2562 2570 1
  2596 2562 2565 1
  2597 2562 2563 1
  2598 2563 2564 2
  2599 2565 2572 1
  2600 2565 2566 1
  2601 2566 2567 2
  2602 2566 2568 2
  2603 2569 2561 1
  2604 2571 2565 1
  2605 2561 2546 am
  2606 2573 2574 1
  2607 2574 2575 1
  2608 2574 2577 1
  2609 2574 2581 1
  2610 2575 2576 2
  2611 2577 2578 1
  2612 2577 2579 1
  2613 2577 2582 1
  2614 2578 2583 1
  2615 2578 2584 1
  2616 2578 2585 1
  2617 2579 2586 1
  2618 2579 2587 1
  2619 2579 2588 1
  2620 2580 2573 1
  2621 2563 2573 am
  2622 2589 2590 1
  2623 2590 2598 1
  2624 2590 2593 1
  2625 2590 2591 1
  2626 2591 2592 2
  2627 2593 2594 1
  2628 2593 2600 1
  2629 2594 2601 1
  2630 2594 2595 1
  2631 2594 2596 1
  2632 2595 2602 1
  2633 2595 2603 1
  2634 2595 2604 1
  2635 2596 2605 1
  2636 2596 2606 1
  2637 2596 2607 1
  2638 2597 2589 1
  2639 2599 2593 1
  2640 2575 2589 am
  2641 2608 2609 1
  2642 2609 2615 1
  2643 2609 2612 1
  2644 2609 2610 1
  2645 2610 2611 2
  2646 2612 2613 1
  2647 2612 2617 1
  2648 2614 2608 1
  2649 2616 2612 1
  2650 2618 2613 1
  2651 2591 2608 am
  2652 2619 2620 1
  2653 2620 2629 1
  2654 2620 2623 1
  2655 2620 2621 1
  2656 2621 2622 2
  2657 2623 2631 1
  2658 2623 2624 1
  2659 2624 2633 1
  2660 2624 2625 1
  2661 2625 2626 2
  2662 2625 2627 2
  2663 2628 2619 1
  2664 2630 2623 1
  2665 2632 2624 1
  2666 2610 2619 am
  2667 2634 2635 1
  2668 2635 2642 1
  2669 2635 2638 1
  2670 2635 2636 1
  2671 2636 2637 2
  2672 2638 2643 1
  2673 2638 2639 1
  2674 2638 2640 1
  2675 2639 2645 1
  2676 2639 2646 1
  2677 2639 2647 1
  2678 2640 2644 1
  2679 2641 2634 1
  2680 2621 2634 am
  2681 2648 2649 1
  2682 2649 2657 1
  2683 2649 2652 1
  2684 2649 2650 1
  2685 2650 2651 2
  2686 2652 2653 1
  2687 2652 2659 1
  2688 2653 2660 1
  2689 2653 2654 1
  2690 2653 2655 1
  2691 2654 2661 1
  2692 2654 2662 1
  2693 2654 2663 1
  2694 2655 2664 1
  2695 2655 2665 1
  2696 2655 2666 1
  2697 2656 2648 1
  2698 2658 2652 1
  2699 2636 2648 am
  2700 2667 2668 1
  2701 2668 2676 1
  2702 2668 2671 1
  2703 2668 2669 1
  2704 2669 2670 2
  2705 2671 2672 1
  2706 2671 2678 1
  2707 2672 2679 1
  2708 2672 2673 1
  2709 2672 2674 1
  2710 2673 2680 1
  2711 2673 2681 1
  2712 2673 2682 1
  2713 2674 2683 1
  2714 2674 2684 1
  2715 2674 2685 1
  2716 2675 2667 1
  2717 2677 2671 1
  2718 2650 2667 am
  2719 2686 2687 1
  2720 2687 2696 1
  2721 2687 2690 1
  2722 2687 2688 1
  2723 2688 2689 2
  2724 2690 2698 1
  2725 2690 2691 1
  2726 2691 2700 1
  2727 2691 2692 1
  2728 2692 2693 2
  2729 2692 2694 2
  2730 2695 2686 1
  2731 2697 2690 1
  2732 2699 2691 1
  2733 2669 2686 am
  2734 2701 2702 1
  2735 2702 2703 1
  2736 2702 2707 1
  2737 2703 2704 2
  2738 2705 2701 1
  2739 2706 2702 1
  2740 2688 2701 am
  2741 2708 2709 1
  2742 2709 2710 1
  2743 2709 2721 1
  2744 2709 2712 1
  2745 2710 2711 2
  2746 2712 2713 1
  2747 2712 2723 1
  2748 2713 2714 ar
  2749 2713 2715 ar
  2750 2714 2724 1
  2751 2714 2716 ar
  2752 2715 2725 1
  2753 2715 2717 ar
  2754 2716 2726 1
  2755 2716 2718 ar
  2756 2717 2727 1
  2757 2717 2718 ar
  2758 2718 2719 1
  2759 2719 2728 1
  2760 2720 2708 1
  2761 2722 2712 1
  2762 2703 2708 am
  2763 2729 2730 1
  2764 2730 2731 1
  2765 2730 2742 1
  2766 2730 2733 1
  2767 2731 2732 2
  2768 2733 2734 1
  2769 2733 2744 1
  2770 2734 2735 ar
  2771 2734 2736 ar
  2772 2735 2745 1
  2773 2735 2737 ar
  2774 2736 2746 1
  2775 2736 2738 ar
  2776 2737 2747 1
  2777 2737 2739 ar
  2778 2738 2748 1
  2779 2738 2739 ar
  2780 2739 2740 1
  2781 2740 2749 1
  2782 2741 2729 1
  2783 2743 2733 1
  2784 2710 2729 am
  2785 2750 2751 1
  2786 2751 2756 1
  2787 2751 2754 1
  2788 2751 2752 1
  2789 2752 2753 2
  2790 2754 2757 1
  2791 2754 2758 1
  2792 2754 2759 1
  2793 2755 2750 1
  2794 2731 2750 am
  2795 2760 2761 1
  2796 2761 2762 1
  2797 2761 2773 1
  2798 2761 2764 1
  2799 2762 2763 2
  2800 2764 2765 1
  2801 2764 2775 1
  2802 2765 2766 ar
  2803 2765 2767 ar
  2804 2766 2776 1
  2805 2766 2768 ar
  2806 2767 2777 1
  2807 2767 2769 ar
  2808 2768 2778 1
  2809 2768 2770 ar
  2810 2769 2779 1
  2811 2769 2770 ar
  2812 2770 2771 1
  2813 2771 2780 1
  2814 2772 2760 1
  2815 2774 2764 1
  2816 2752 2760 am
  2817 2781 2782 1
  2818 2782 2783 1
  2819 2782 2794 1
  2820 2782 2785 1
  2821 2783 2784 2
  2822 2785 2786 1
  2823 2785 2796 1
  2824 2786 2787 ar
  2825 2786 2788 ar
  2826 2787 2797 1
  2827 2787 2789 ar
  2828 2788 2798 1
  2829 2788 2790 ar
  2830 2789 2799 1
  2831 2789 2791 ar
  2832 2790 2800 1
  2833 2790 2791 ar
  2834 2791 2792 1
  2835 2792 2801 1
  2836 2793 2781 1
  2837 2795 2785 1
  2838 2762 2781 am
  2839 2802 2803 1
  2840 2803 2814 1
  2841 2803 2806 1
  2842 2803 2804 1
  2843 2804 2805 2
  2844 2806 2816 1
  2845 2806 2807 1
  2846 2807 2808 ar
  2847 2807 2809 ar
  2848 2808 2817 1
  2849 2808 2810 ar
  2850 2809 2811 ar
  2851 2809 2818 1
  2852 2810 2819 1
  2853 2810 2812 ar
  2854 2811 2812 ar
  2855 2811 2820 1
  2856 2812 2821 1
  2857 2813 2802 1
  2858 2815 2806 1
  2859 2783 2802 am
  2860 2822 2823 1
  2861 2823 2829 1
  2862 2823 2826 1
  2863 2823 2824 1
  2864 2824 2825 2
  2865 2826 2827 1
  2866 2826 2831 1
  2867 2828 2822 1
  2868 2830 2826 1
  2869 2832 2827 1
  2870 2804 2822 am
  2871 2833 2834 1
  2872 2834 2839 1
  2873 2834 2837 1
  2874 2834 2835 1
  2875 2835 2836 2
  2876 2837 2840 1
  2877 2837 2841 1
  2878 2837 2842 1
  2879 2838 2833 1
  2880 2824 2833 am
  2881 2843 2844 1
  2882 2844 2855 1
  2883 2844 2847 1
  2884 2844 2845 1
  2885 2845 2846 2
  2886 2847 2857 1
  2887 2847 2848 1
  2888 2848 2849 ar
  2889 2848 2850 ar
  2890 2849 2858 1
  2891 2849 2851 ar
  2892 2850 2852 ar
  2893 2850 2859 1
  2894 2851 2860 1
  2895 2851 2853 ar
  2896 2852 2853 ar
  2897 2852 2861 1
  2898 2853 2862 1
  2899 2854 2843 1
  2900 2856 2847 1
  2901 2835 2843 am
  2902 2863 2864 1
  2903 2864 2870 1
  2904 2864 2867 1
  2905 2864 2865 1
  2906 2865 2866 2
  2907 2867 2868 1
  2908 2867 2872 1
  2909 2869 2863 1
  2910 2871 2867 1
  2911 2873 2868 1
  2912 2845 2863 am
  2913 2874 2875 1
  2914 2875 2880 1
  2915 2875 2878 1
  2916 2875 2876 1
  2917 2876 2877 2
  2918 2878 2881 1
  2919 2878 2882 1
  2920 2878 2883 1
  2921 2879 2874 1
  2922 2865 2874 am
  2923 2884 2885 1
  2924 2885 2886 1
  2925 2885 2888 1
  2926 2885 2892 1
  2927 2886 2887 2
  2928 2888 2889 1
  2929 2888 2890 1
  2930 2888 2893 1
  2931 2889 2894 1
  2932 2889 2895 1
  2933 2889 2896 1
  2934 2890 2897 1
  2935 2890 2898 1
  2936 2890 2899 1
  2937 2891 2884 1
  2938 2876 2884 am
  2939 2900 2901 1
  2940 2901 2912 1
  2941 2901 2904 1
  2942 2901 2902 1
  2943 2902 2903 2
  2944 2904 2914 1
  2945 2904 2905 1
  2946 2905 2906 ar
  2947 2905 2907 ar
  2948 2906 2915 1
  2949 2906 2908 ar
  2950 2907 2909 ar
  2951 2907 2916 1
  2952 2908 2917 1
  2953 2908 2910 ar
  2954 2909 2910 ar
  2955 2909 2918 1
  2956 2910 2919 1
  2957 2911 2900 1
  2958 2913 2904 1
  2959 2886 2900 am
  2960 2920 2921 1
  2961 2921 2932 1
  2962 2921 2924 1
  2963 2921 2922 1
  2964 2922 2923 2
  2965 2924 2934 1
  2966 2924 2925 1
  2967 2925 2926 ar
  2968 2925 2927 ar
  2969 2926 2935 1
  2970 2926 2928 ar
  2971 2927 2929 ar
  2972 2927 2936 1
  2973 2928 2937 1
  2974 2928 2930 ar
  2975 2929 2930 ar
  2976 2929 2938 1
  2977 2930 2939 1
  2978 2931 2920 1
  2979 2933 2924 1
  2980 2902 2920 am
  2981 2940 2941 1
  2982 2941 2952 1
  2983 2941 2944 1
  2984 2941 2942 1
  2985 2942 2943 2
  2986 2944 2954 1
  2987 2944 2945 1
  2988 2945 2946 ar
  2989 2945 2947 ar
  2990 2946 2955 1
  2991 2946 2948 ar
  2992 2947 2949 ar
  2993 2947 2956 1
  2994 2948 2957 1
  2995 2948 2950 ar
  2996 2949 2950 ar
  2997 2949 2958 1
  2998 2950 2959 1
  2999 2951 2940 1
  3000 2953 2944 1
  3001 2922 2940 am
  3002 2960 2961 1
  3003 2961 2962 1
  3004 2961 2964 1
  3005 2961 2968 1
  3006 2962 2963 2
  3007 2964 2965 1
  3008 2964 2966 1
  3009 2964 2969 1
  3010 2965 2970 1
  3011 2965 2971 1
  3012 2965 2972 1
  3013 2966 2973 1
  3014 2966 2974 1
  3015 2966 2975 1
  3016 2967 2960 1
  3017 2942 2960 am
  3018 2976 2982 1
  3019 2976 2977 1
  3020 2977 2980 1
  3021 2977 2983 1
  3022 2977 2978 1
  3023 2978 2979 2
  3024 2980 2981 1
  3025 2980 2985 1
  3026 2981 2982 1
  3027 2981 2987 1
  3028 2982 2989 1
  3029 2984 2980 1
  3030 2986 2981 1
  3031 2988 2982 1
  3032 2962 2976 am
  3033 2990 2991 1
  3034 2991 2999 1
  3035 2991 2994 1
  3036 2991 2992 1
  3037 2992 2993 2
  3038 2994 2995 1
  3039 2994 3001 1
  3040 2995 3002 1
  3041 2995 2996 1
  3042 2995 2997 1
  3043 2996 3003 1
  3044 2996 3004 1
  3045 2996 3005 1
  3046 2997 3006 1
  3047 2997 3007 1
  3048 2997 3008 1
  3049 2998 2990 1
  3050 3000 2994 1
  3051 2978 2990 am
  3052 3009 3010 1
  3053 3010 3018 1
  3054 3010 3013 1
  3055 3010 3011 1
  3056 3011 3012 2
  3057 3013 3019 1
  3058 3013 3015 1
  3059 3013 3014 1
  3060 3014 3021 1
  3061 3015 3022 1
  3062 3015 3023 1
  3063 3015 3024 1
  3064 3016 3014 1
  3065 3016 3025 1
  3066 3016 3026 1
  3067 3016 3027 1
  3068 3017 3009 1
  3069 3020 3014 1
  3070 2992 3009 am
  3071 3028 3029 1
  3072 3029 3037 1
  3073 3029 3032 1
  3074 3029 3030 1
  3075 3030 3031 2
  3076 3032 3038 1
  3077 3032 3034 1
  3078 3032 3033 1
  3079 3033 3040 1
  3080 3034 3041 1
  3081 3034 3042 1
  3082 3034 3043 1
  3083 3035 3033 1
  3084 3035 3044 1
  3085 3035 3045 1
  3086 3035 3046 1
  3087 3036 3028 1
  3088 3039 3033 1
  3089 3011 3028 am
  3090 3047 3048 1
  3091 3048 3054 1
  3092 3048 3051 1
  3093 3048 3049 1
  3094 3049 3050 2
  3095 3051 3052 1
  3096 3051 3056 1
  3097 3053 3047 1
  3098 3055 3051 1
  3099 3057 3052 1
  3100 3030 3047 am
  3101 3058 3059 1
  3102 3059 3066 1
  3103 3059 3062 1
  3104 3059 3060 1
  3105 3060 3061 2
  3106 3062 3067 1
  3107 3062 3063 1
  3108 3062 3064 1
  3109 3063 3069 1
  3110 3063 3070 1
  3111 3063 3071 1
  3112 3064 3068 1
  3113 3065 3058 1
  3114 3049 3058 am
  3115 3072 3073 1
  3116 3073 3074 1
  3117 3073 3076 1
  3118 3073 3080 1
  3119 3074 3075 2
  3120 3076 3077 1
  3121 3076 3078 1
  3122 3076 3081 1
  3123 3077 3082 1
  3124 3077 3083 1
  3125 3077 3084 1
  3126 3078 3085 1
  3127 3078 3086 1
  3128 3078 3087 1
  3129 3079 3072 1
  3130 3060 3072 am
  3131 3088 3089 1
  3132 3089 3095 1
  3133 3089 3092 1
  3134 3089 3090 1
  3135 3090 3091 2
  3136 3092 3097 1
  3137 3092 3093 1
  3138 3094 3088 1
  3139 3096 3092 1
  3140 3098 3093 1
  3141 3074 3088 am
  3142 3099 3100 1
  3143 3100 3101 1
  3144 3100 3112 1
  3145 3100 3103 1
  3146 3101 3102 2
  3147 3103 3104 1
  3148 3103 3114 1
  3149 3104 3105 ar
  3150 3104 3106 ar
  3151 3105 3115 1
  3152 3105 3107 ar
  3153 3106 3116 1
  3154 3106 3108 ar
  3155 3107 3117 1
  3156 3107 3109 ar
  3157 3108 3118 1
  3158 3108 3109 ar
  3159 3109 3110 1
  3160 3110 3119 1
  3161 3111 3099 1
  3162 3113 3103 1
  3163 3090 3099 am
  3164 3120 3121 1
  3165 3121 3122 1
  3166 3121 3124 1
  3167 3121 3128 1
  3168 3122 3123 2
  3169 3124 3125 1
  3170 3124 3126 1
  3171 3124 3129 1
  3172 3125 3130 1
  3173 3125 3131 1
  3174 3125 3132 1
  3175 3126 3133 1
  3176 3126 3134 1
  3177 3126 3135 1
  3178 3127 3120 1
  3179 3101 3120 am
  3180 3136 3137 1
  3181 3137 3143 1
  3182 3137 3140 1
  3183 3137 3138 1
  3184 3138 3139 2
  3185 3140 3141 1
  3186 3140 3145 1
  3187 3142 3136 1
  3188 3144 3140 1
  3189 3146 3141 1
  3190 3122 3136 am
  3191 3147 3148 1
  3192 3148 3156 1
  3193 3148 3151 1
  3194 3148 3149 1
  3195 3149 3150 2
  3196 3151 3157 1
  3197 3151 3153 1
  3198 3151 3152 1
  3199 3152 3159 1
  3200 3153 3160 1
  3201 3153 3161 1
  3202 3153 3162 1
  3203 3154 3152 1
  3204 3154 3163 1
  3205 3154 3164 1
  3206 3154 3165 1
  3207 3155 3147 1
  3208 3158 3152 1
  3209 3138 3147 am
  3210 3166 3167 1
  3211 3167 3175 1
  3212 3167 3170 1
  3213 3167 3168 1
  3214 3168 3169 2
  3215 3170 3176 1
  3216 3170 3172 1
  3217 3170 3171 1
  3218 3171 3178 1
  3219 3172 3179 1
  3220 3172 3180 1
  3221 3172 3181 1
  3222 3173 3171 1
  3223 3173 3182 1
  3224 3173 3183 1
  3225 3173 3184 1
  3226 3174 3166 1
  3227 3177 3171 1
  3228 3149 3166 am
  3229 3185 3186 1
  3230 3186 3187 1
  3231 3186 3197 1
  3232 3186 3189 1
  3233 3187 3188 2
  3234 3189 3199 1
  3235 3189 3190 1
  3236 3190 3201 1
  3237 3190 3191 1
  3238 3191 3203 1
  3239 3191 3192 1
  3240 3192 3204 1
  3241 3192 3193 2
  3242 3193 3194 2
  3243 3193 3195 2
  3244 3194 3205 1
  3245 3194 3206 1
  3246 3195 3208 1
  3247 3195 3207 1
  3248 3196 3185 1
  3249 3198 3189 1
  3250 3200 3190 1
  3251 3202 3191 1
  3252 3168 3185 am
  3253 3209 3210 1
  3254 3210 3216 1
  3255 3210 3213 1
  3256 3210 3211 1
  3257 3211 3212 2
  3258 3213 3218 1
  3259 3213 3214 1
  3260 3215 3209 1
  3261 3217 3213 1
  3262 3219 3214 1
  3263 3187 3209 am
  3264 3220 3221 1
  3265 3221 3229 1
  3266 3221 3224 1
  3267 3221 3222 1
  3268 3222 3223 2
  3269 3224 3225 1
  3270 3224 3231 1
  3271 3225 3232 1
  3272 3225 3226 1
  3273 3225 3227 1
  3274 3226 3233 1
  3275 3226 3234 1
  3276 3226 3235 1
  3277 3227 3236 1
  3278 3227 3237 1
  3279 3227 3238 1
  3280 3228 3220 1
  3281 3230 3224 1
  3282 3211 3220 am
  3283 3239 3240 1
  3284 3240 3246 1
  3285 3240 3243 1
  3286 3240 3241 1
  3287 3241 3242 2
  3288 3243 3244 1
  3289 3243 3248 1
  3290 3245 3239 1
  3291 3247 3243 1
  3292 3249 3244 1
  3293 3222 3239 am
  3294 3250 3251 1
  3295 3251 3257 1
  3296 3251 3254 1
  3297 3251 3252 1
  3298 3252 3253 2
  3299 3254 3255 1
  3300 3254 3259 1
  3301 3256 3250 1
  3302 3258 3254 1
  3303 3260 3255 1
  3304 3241 3250 am
  3305 3261 3262 1
  3306 3262 3268 1
  3307 3262 3265 1
  3308 3262 3263 1
  3309 3263 3264 2
  3310 3265 3266 1
  3311 3265 3270 1
  3312 3267 3261 1
  3313 3269 3265 1
  3314 3271 3266 1
  3315 3252 3261 am
  3316 3272 3273 1
  3317 3273 3281 1
  3318 3273 3277 1
  3319 3273 3275 1
  3320 3275 3276 2
  3321 3277 3282 1
  3322 3277 3283 1
  3323 3277 3284 1
  3324 3274 3278 1
  3325 3274 3285 1
  3326 3274 3286 1
  3327 3274 3287 1
  3328 3278 3275 2
  3329 3278 3280 1
  3330 3279 3272 1
  3331 3263 3272 am
  3332 3288 3289 1
  3333 3289 3297 1
  3334 3289 3293 1
  3335 3289 3291 1
  3336 3291 3292 2
  3337 3293 3298 1
  3338 3293 3299 1
  3339 3293 3300 1
  3340 3290 3294 1
  3341 3290 3301 1
  3342 3290 3302 1
  3343 3290 3303 1
  3344 3294 3288 am
  3345 3294 3295 2
  3346 3296 3288 1
  3347 3275 3288 1
  3348 3304 3305 1
  3349 3305 3313 1
  3350 3305 3308 1
  3351 3305 3306 1
  3352 3306 3307 2
  3353 3308 3315 1
  3354 3308 3309 1
  3355 3309 3311 2
  3356 3309 3310 am
  3357 3310 3316 1
  3358 3310 3317 1
  3359 3312 3304 1
  3360 3314 3308 1
  3361 3291 3304 am
  3362 3318 3319 1
  3363 3319 3320 1
  3364 3319 3330 1
  3365 3319 3322 1
  3366 3320 3321 2
  3367 3322 3332 1
  3368 3322 3323 1
  3369 3323 3334 1
  3370 3323 3324 1
  3371 3324 3336 1
  3372 3324 3325 1
  3373 3325 3337 1
  3374 3325 3326 2
  3375 3326 3327 2
  3376 3326 3328 2
  3377 3327 3338 1
  3378 3327 3339 1
  3379 3328 3341 1
  3380 3328 3340 1
  3381 3329 3318 1
  3382 3331 3322 1
  3383 3333 3323 1
  3384 3335 3324 1
  3385 3306 3318 am
  3386 3342 3343 1
  3387 3343 3349 1
  3388 3343 3346 1
  3389 3343 3344 1
  3390 3344 3345 2
  3391 3346 3347 1
  3392 3346 3351 1
  3393 3348 3342 1
  3394 3350 3346 1
  3395 3352 3347 1
  3396 3320 3342 am
  3397 3353 3354 1
  3398 3354 3363 1
  3399 3354 3357 1
  3400 3354 3355 1
  3401 3355 3356 2
  3402 3357 3365 1
  3403 3357 3358 1
  3404 3358 3367 1
  3405 3358 3359 1
  3406 3359 3369 1
  3407 3359 3360 1
  3408 3360 3371 1
  3409 3360 3361 1
  3410 3361 3372 1
  3411 3361 3373 1
  3412 3361 3374 1
  3413 3362 3353 1
  3414 3364 3357 1
  3415 3366 3358 1
  3416 3368 3359 1
  3417 3370 3360 1
  3418 3344 3353 am
  3419 3375 3376 1
  3420 3376 3385 1
  3421 3376 3379 1
  3422 3376 3377 1
  3423 3377 3378 2
  3424 3379 3387 1
  3425 3379 3380 1
  3426 3380 3389 1
  3427 3380 3381 1
  3428 3381 3391 1
  3429 3381 3382 1
  3430 3382 3393 1
  3431 3382 3383 1
  3432 3383 3394 1
  3433 3383 3395 1
  3434 3383 3396 1
  3435 3384 3375 1
  3436 3386 3379 1
  3437 3388 3380 1
  3438 3390 3381 1
  3439 3392 3382 1
  3440 3355 3375 am
  3441 3397 3398 1
  3442 3398 3404 1
  3443 3398 3401 1
  3444 3398 3399 1
  3445 3399 3400 2
  3446 3401 3402 1
  3447 3401 3406 1
  3448 3403 3397 1
  3449 3405 3401 1
  3450 3407 3402 1
  3451 3377 3397 am
  3452 3408 3409 1
  3453 3409 3410 1
  3454 3409 3420 1
  3455 3409 3412 1
  3456 3410 3411 2
  3457 3412 3422 1
  3458 3412 3413 1
  3459 3413 3424 1
  3460 3413 3414 1
  3461 3414 3426 1
  3462 3414 3415 1
  3463 3415 3427 1
  3464 3415 3416 2
  3465 3416 3417 2
  3466 3416 3418 2
  3467 3417 3428 1
  3468 3417 3429 1
  3469 3418 3431 1
  3470 3418 3430 1
  3471 3419 3408 1
  3472 3421 3412 1
  3473 3423 3413 1
  3474 3425 3414 1
  3475 3399 3408 am
  3476 3432 3433 1
  3477 3433 3438 1
  3478 3433 3436 1
  3479 3433 3434 1
  3480 3434 3435 2
  3481 3436 3439 1
  3482 3436 3440 1
  3483 3436 3441 1
  3484 3437 3432 1
  3485 3410 3432 am
  3486 3442 3443 1
  3487 3443 3451 1
  3488 3443 3446 1
  3489 3443 3444 1
  3490 3444 3445 2
  3491 3446 3447 1
  3492 3446 3453 1
  3493 3447 3454 1
  3494 3447 3448 1
  3495 3447 3449 1
  3496 3448 3455 1
  3497 3448 3456 1
  3498 3448 3457 1
  3499 3449 3458 1
  3500 3449 3459 1
  3501 3449 3460 1
  3502 3450 3442 1
  3503 3452 3446 1
  3504 3434 3442 am
  3505 3461 3462 1
  3506 3462 3473 1
  3507 3462 3465 1
  3508 3462 3463 1
  3509 3463 3464 2
  3510 3465 3475 1
  3511 3465 3466 1
  3512 3466 3467 ar
  3513 3466 3468 ar
  3514 3467 3476 1
  3515 3467 3469 ar
  3516 3468 3470 ar
  3517 3468 3477 1
  3518 3469 3478 1
  3519 3469 3471 ar
  3520 3470 3471 ar
  3521 3470 3479 1
  3522 3471 3480 1
  3523 3472 3461 1
  3524 3474 3465 1
  3525 3444 3461 am
  3526 3481 3482 1
  3527 3482 3490 1
  3528 3482 3485 1
  3529 3482 3483 1
  3530 3483 3484 2
  3531 3485 3486 1
  3532 3485 3492 1
  3533 3486 3493 1
  3534 3486 3487 1
  3535 3486 3488 1
  3536 3487 3494 1
  3537 3487 3495 1
  3538 3487 3496 1
  3539 3488 3497 1
  3540 3488 3498 1
  3541 3488 3499 1
  3542 3489 3481 1
  3543 3491 3485 1
  3544 3463 3481 am
  3545 3500 3501 1
  3546 3501 3507 1
  3547 3501 3504 1
  3548 3501 3502 1
  3549 3502 3503 2
  3550 3504 3505 1
  3551 3504 3509 1
  3552 3506 3500 1
  3553 3508 3504 1
  3554 3510 3505 1
  3555 3483 3500 am
  3556 3511 3512 1
  3557 3512 3517 1
  3558 3512 3515 1
  3559 3512 3513 1
  3560 3513 3514 2
  3561 3515 3518 1
  3562 3515 3519 1
  3563 3515 3520 1
  3564 3516 3511 1
  3565 3502 3511 am
  3566 3521 3522 1
  3567 3522 3527 1
  3568 3522 3525 1
  3569 3522 3523 1
  3570 3523 3524 2
  3571 3525 3528 1
  3572 3525 3529 1
  3573 3525 3530 1
  3574 3526 3521 1
  3575 3513 3521 am
  3576 3531 3532 1
  3577 3532 3533 1
  3578 3532 3535 1
  3579 3532 3539 1
  3580 3533 3534 2
  3581 3535 3536 1
  3582 3535 3537 1
  3583 3535 3540 1
  3584 3536 3541 1
  3585 3536 3542 1
  3586 3536 3543 1
  3587 3537 3544 1
  3588 3537 3545 1
  3589 3537 3546 1
  3590 3538 3531 1
  3591 3523 3531 am
  3592 3547 3548 1
  3593 3548 3559 1
  3594 3548 3551 1
  3595 3548 3549 1
  3596 3549 3550 2
  3597 3551 3561 1
  3598 3551 3552 1
  3599 3552 3553 ar
  3600 3552 3554 ar
  3601 3553 3562 1
  3602 3553 3555 ar
  3603 3554 3556 ar
  3604 3554 3563 1
  3605 3555 3564 1
  3606 3555 3557 ar
  3607 3556 3557 ar
  3608 3556 3565 1
  3609 3557 3566 1
  3610 3558 3547 1
  3611 3560 3551 1
  3612 3533 3547 am
  3613 3567 3568 1
  3614 3568 3574 1
  3615 3568 3571 1
  3616 3568 3569 1
  3617 3569 3570 2
  3618 3571 3576 1
  3619 3571 3572 1
  3620 3573 3567 1
  3621 3575 3571 1
  3622 3577 3572 1
  3623 3549 3567 am
  3624 3578 3579 1
  3625 3579 3587 1
  3626 3579 3582 1
  3627 3579 3580 1
  3628 3580 3581 2
  3629 3582 3588 1
  3630 3582 3584 1
  3631 3582 3583 1
  3632 3583 3590 1
  3633 3584 3591 1
  3634 3584 3592 1
  3635 3584 3593 1
  3636 3585 3583 1
  3637 3585 3594 1
  3638 3585 3595 1
  3639 3585 3596 1
  3640 3586 3578 1
  3641 3589 3583 1
  3642 3569 3578 am
  3643 3597 3598 1
  3644 3598 3609 1
  3645 3598 3601 1
  3646 3598 3599 1
  3647 3599 3600 2
  3648 3601 3611 1
  3649 3601 3602 1
  3650 3602 3603 ar
  3651 3602 3604 ar
  3652 3603 3612 1
  3653 3603 3605 ar
  3654 3604 3606 ar
  3655 3604 3613 1
  3656 3605 3614 1
  3657 3605 3607 ar
  3658 3606 3607 ar
  3659 3606 3615 1
  3660 3607 3616 1
  3661 3608 3597 1
  3662 3610 3601 1
  3663 3580 3597 am
  3664 3617 3618 1
  3665 3618 3626 1
  3666 3618 3621 1
  3667 3618 3619 1
  3668 3619 3620 2
  3669 3621 3627 1
  3670 3621 3623 1
  3671 3621 3622 1
  3672 3622 3629 1
  3673 3623 3630 1
  3674 3623 3631 1
  3675 3623 3632 1
  3676 3624 3622 1
  3677 3624 3633 1
  3678 3624 3634 1
  3679 3624 3635 1
  3680 3625 3617 1
  3681 3628 3622 1
  3682 3599 3617 am
  3683 3636 3637 1
  3684 3637 3645 1
  3685 3637 3640 1
  3686 3637 3638 1
  3687 3638 3639 2
  3688 3640 3646 1
  3689 3640 3642 1
  3690 3640 3641 1
  3691 3641 3648 1
  3692 3642 3649 1
  3693 3642 3650 1
  3694 3642 3651 1
  3695 3643 3641 1
  3696 3643 3652 1
  3697 3643 3653 1
  3698 3643 3654 1
  3699 3644 3636 1
  3700 3647 3641 1
  3701 3619 3636 am
  3702 3655 3656 1
  3703 3656 3662 1
  3704 3656 3659 1
  3705 3656 3657 1
  3706 3657 3658 2
  3707 3659 3664 1
  3708 3659 3660 1
  3709 3661 3655 1
  3710 3663 3659 1
  3711 3665 3660 1
  3712 3638 3655 am
  3713 3666 3667 1
  3714 3667 3678 1
  3715 3667 3670 1
  3716 3667 3668 1
  3717 3668 3669 2
  3718 3670 3680 1
  3719 3670 3671 1
  3720 3671 3672 ar
  3721 3671 3673 ar
  3722 3672 3681 1
  3723 3672 3674 ar
  3724 3673 3675 ar
  3725 3673 3682 1
  3726 3674 3683 1
  3727 3674 3676 ar
  3728 3675 3676 ar
  3729 3675 3684 1
  3730 3676 3685 1
  3731 3677 3666 1
  3732 3679 3670 1
  3733 3657 3666 am
  3734 3686 3687 1
  3735 3687 3688 1
  3736 3687 3692 1
  3737 3688 3689 2
  3738 3690 3686 1
  3739 3691 3687 1
  3740 3668 3686 am
  3741 3693 3699 1
  3742 3693 3694 1
  3743 3694 3697 1
  3744 3694 3700 1
  3745 3694 3695 1
  3746 3695 3696 2
  3747 3697 3698 1
  3748 3697 3702 1
  3749 3698 3699 1
  3750 3698 3704 1
  3751 3699 3706 1
  3752 3701 3697 1
  3753 3703 3698 1
  3754 3705 3699 1
  3755 3688 3693 am
  3756 3707 3708 1
  3757 3708 3715 1
  3758 3708 3711 1
  3759 3708 3709 1
  3760 3709 3710 2
  3761 3711 3716 1
  3762 3711 3712 1
  3763 3711 3713 1
  3764 3712 3718 1
  3765 3712 3719 1
  3766 3712 3720 1
  3767 3713 3717 1
  3768 3714 3707 1
  3769 3695 3707 am
  3770 3721 3722 1
  3771 3722 3730 1
  3772 3722 3725 1
  3773 3722 3723 1
  3774 3723 3724 2
  3775 3725 3732 1
  3776 3725 3726 1
  3777 3726 3728 2
  3778 3726 3727 am
  3779 3727 3733 1
  3780 3727 3734 1
  3781 3729 3721 1
  3782 3731 3725 1
  3783 3709 3721 am
  3784 3735 3736 1
  3785 3736 3737 1
  3786 3736 3739 1
  3787 3736 3743 1
  3788 3737 3738 2
  3789 3739 3740 1
  3790 3739 3741 1
  3791 3739 3744 1
  3792 3740 3745 1
  3793 3740 3746 1
  3794 3740 3747 1
  3795 3741 3748 1
  3796 3741 3749 1
  3797 3741 3750 1
  3798 3742 3735 1
  3799 3723 3735 am
  3800 3751 3752 1
  3801 3752 3760 1
  3802 3752 3755 1
  3803 3752 3753 1
  3804 3753 3754 2
  3805 3755 3756 1
  3806 3755 3762 1
  3807 3756 3763 1
  3808 3756 3757 1
  3809 3756 3758 1
  3810 3757 3764 1
  3811 3757 3765 1
  3812 3757 3766 1
  3813 3758 3767 1
  3814 3758 3768 1
  3815 3758 3769 1
  3816 3759 3751 1
  3817 3761 3755 1
  3818 3737 3751 am
  3819 3770 3771 1
  3820 3771 3779 1
  3821 3771 3774 1
  3822 3771 3772 1
  3823 3772 3773 2
  3824 3774 3775 1
  3825 3774 3781 1
  3826 3775 3782 1
  3827 3775 3776 1
  3828 3775 3777 1
  3829 3776 3783 1
  3830 3776 3784 1
  3831 3776 3785 1
  3832 3777 3786 1
  3833 3777 3787 1
  3834 3777 3788 1
  3835 3778 3770 1
  3836 3780 3774 1
  3837 3753 3770 am
  3838 3789 3790 1
  3839 3790 3798 1
  3840 3790 3793 1
  3841 3790 3791 1
  3842 3791 3792 2
  3843 3793 3799 1
  3844 3793 3795 1
  3845 3793 3794 1
  3846 3794 3801 1
  3847 3795 3802 1
  3848 3795 3803 1
  3849 3795 3804 1
  3850 3796 3794 1
  3851 3796 3805 1
[truncated: 64,623 more chars]
