# Supplementary material for: The pocketome of G-protein-coupled receptors reveals previously untargeted allosteric sites
Source: Nat Commun. 2022 May 10;13:2567. doi: 10.1038/s41467-022-29609-6 (PMC9091257; doi:10.1038/s41467-022-29609-6)
Supplement: Supplementary file 4 — Supplementary Data 1 [file 41467_2022_29609_MOESM4_ESM.zip › docking_files/3zev/mols.mol2]

# TRIPOS MOL2 file generated by SEED

@<TRIPOS>MOLECULE
methanamine
 8 7 0 0 0
****
USER_CHARGES
INVALID_CHARGES
Pose:   1 Cluster:   1 Fr_nu: 342911 TotEn:    -2.98
@<TRIPOS>ATOM
      1 C1        -76.9511    4.0494  -50.0363 C.3    1 LIG       0.04000
      2 N1        -78.1710    3.2845  -50.3590 N.4    1 LIG      -0.30000
      3 H1        -77.1144    5.0839  -50.3437 H      1 LIG       0.09000
      4 H2        -76.7888    3.9808  -48.9590 H      1 LIG       0.09000
      5 H3        -76.1213    3.6026  -50.5875 H      1 LIG       0.09000
      6 H4        -78.0760    2.2963  -50.0904 H      1 LIG       0.33000
      7 H5        -78.3752    3.3130  -51.3667 H      1 LIG       0.33000
      8 H6        -78.9912    3.6618  -49.8661 H      1 LIG       0.33000
@<TRIPOS>BOND
      1       1       2 1
      2       1       3 1
      3       1       4 1
      4       1       5 1
      5       2       6 1
      6       2       7 1
      7       2       8 1
@<TRIPOS>ALT_TYPE
CGenFF_4.0_ALT_TYPE_SET
CGenFF_4.0 1 CG334 2 NG3P3 3 HGA3 4 HGA3 5 HGA3 6 HGP2 7 HGP2 8 HGP2
@<TRIPOS>MOLECULE
methanol
 6 5 0 0 0
****
USER_CHARGES
INVALID_CHARGES
Pose:   1 Cluster:   1 Fr_nu: 8146635 TotEn:   -18.61
@<TRIPOS>ATOM
      1 C1        -76.7606  -11.1081  -48.8757 C.3    1 LIG      -0.04000
      2 O1        -75.6183  -11.9253  -49.0539 O.3    1 LIG      -0.65000
      3 H1        -77.4793  -11.6205  -48.2315 H      1 LIG       0.09000
      4 H2        -77.2130  -10.8958  -49.8477 H      1 LIG       0.09000
      5 H3        -76.4567  -10.1702  -48.4048 H      1 LIG       0.09000
      6 H4        -75.0051  -11.4374  -49.6298 H      1 LIG       0.42000
@<TRIPOS>BOND
      1       1       2 1
      2       1       3 1
      3       1       4 1
      4       1       5 1
      5       2       6 1
@<TRIPOS>ALT_TYPE
CGenFF_4.0_ALT_TYPE_SET
CGenFF_4.0 1 CG331 2 OG311 3 HGA3 4 HGA3 5 HGA3 6 HGP1
@<TRIPOS>MOLECULE
methanol
 6 5 0 0 0
****
USER_CHARGES
INVALID_CHARGES
Pose:   2 Cluster:   2 Fr_nu: 8142638 TotEn:   -14.70
@<TRIPOS>ATOM
      1 C1        -76.3209  -10.4055  -49.0608 C.3    1 LIG      -0.04000
      2 O1        -76.7005  -11.7679  -49.1251 O.3    1 LIG      -0.65000
      3 H1        -75.6625  -10.2501  -48.2025 H      1 LIG       0.09000
      4 H2        -77.2133   -9.7817  -48.9665 H      1 LIG       0.09000
      5 H3        -75.7890  -10.1410  -49.9777 H      1 LIG       0.09000
      6 H4        -77.2831  -11.8658  -49.8977 H      1 LIG       0.42000
@<TRIPOS>BOND
      1       1       2 1
      2       1       3 1
      3       1       4 1
      4       1       5 1
      5       2       6 1
@<TRIPOS>ALT_TYPE
CGenFF_4.0_ALT_TYPE_SET
CGenFF_4.0 1 CG331 2 OG311 3 HGA3 4 HGA3 5 HGA3 6 HGP1
@<TRIPOS>MOLECULE
methanol
 6 5 0 0 0
****
USER_CHARGES
INVALID_CHARGES
Pose:   3 Cluster:   3 Fr_nu: 7278449 TotEn:   -14.41
@<TRIPOS>ATOM
      1 C1        -50.6435   -9.4310  -24.1315 C.3    1 LIG      -0.04000
      2 O1        -50.4270   -8.1050  -23.6852 O.3    1 LIG      -0.65000
      3 H1        -49.8743  -10.0864  -23.7155 H      1 LIG       0.09000
      4 H2        -50.6094   -9.4590  -25.2236 H      1 LIG       0.09000
      5 H3        -51.6265   -9.7647  -23.7909 H      1 LIG       0.09000
      6 H4        -51.1278   -7.5546  -24.0745 H      1 LIG       0.42000
@<TRIPOS>BOND
      1       1       2 1
      2       1       3 1
      3       1       4 1
      4       1       5 1
      5       2       6 1
@<TRIPOS>ALT_TYPE
CGenFF_4.0_ALT_TYPE_SET
CGenFF_4.0 1 CG331 2 OG311 3 HGA3 4 HGA3 5 HGA3 6 HGP1
@<TRIPOS>MOLECULE
methanol
 6 5 0 0 0
****
USER_CHARGES
INVALID_CHARGES
Pose:   4 Cluster:   4 Fr_nu: 455764 TotEn:   -12.53
@<TRIPOS>ATOM
      1 C1        -58.6922   -3.9332  -21.3993 C.3    1 LIG      -0.04000
      2 O1        -57.4288   -3.4098  -21.7657 O.3    1 LIG      -0.65000
      3 H1        -58.7718   -3.9661  -20.3099 H      1 LIG       0.09000
      4 H2        -58.8056   -4.9380  -21.8140 H      1 LIG       0.09000
      5 H3        -59.4752   -3.2852  -21.8000 H      1 LIG       0.09000
      6 H4        -57.3962   -3.3964  -22.7375 H      1 LIG       0.42000
@<TRIPOS>BOND
      1       1       2 1
      2       1       3 1
      3       1       4 1
      4       1       5 1
      5       2       6 1
@<TRIPOS>ALT_TYPE
CGenFF_4.0_ALT_TYPE_SET
CGenFF_4.0 1 CG331 2 OG311 3 HGA3 4 HGA3 5 HGA3 6 HGP1
@<TRIPOS>MOLECULE
methanol
 6 5 0 0 0
****
USER_CHARGES
INVALID_CHARGES
Pose:   5 Cluster:   5 Fr_nu: 1752558 TotEn:   -12.32
@<TRIPOS>ATOM
      1 C1        -39.4626  -13.3432  -37.2530 C.3    1 LIG      -0.04000
      2 O1        -38.2222  -13.3028  -36.5718 O.3    1 LIG      -0.65000
      3 H1        -40.2665  -13.5306  -36.5369 H      1 LIG       0.09000
      4 H2        -39.4399  -14.1344  -38.0067 H      1 LIG       0.09000
      5 H3        -39.6308  -12.3811  -37.7425 H      1 LIG       0.09000
      6 H4        -37.5351  -13.1350  -37.2393 H      1 LIG       0.42000
@<TRIPOS>BOND
      1       1       2 1
      2       1       3 1
      3       1       4 1
      4       1       5 1
      5       2       6 1
@<TRIPOS>ALT_TYPE
CGenFF_4.0_ALT_TYPE_SET
CGenFF_4.0 1 CG331 2 OG311 3 HGA3 4 HGA3 5 HGA3 6 HGP1
@<TRIPOS>MOLECULE
methanol
 6 5 0 0 0
****
USER_CHARGES
INVALID_CHARGES
Pose:   6 Cluster:   6 Fr_nu: 8208302 TotEn:   -12.13
@<TRIPOS>ATOM
      1 C1        -84.1245    1.7142  -39.3812 C.3    1 LIG      -0.04000
      2 O1        -84.6330    0.4819  -39.8582 O.3    1 LIG      -0.65000
      3 H1        -83.8405    2.3441  -40.2278 H      1 LIG       0.09000
      4 H2        -83.2562    1.5288  -38.7439 H      1 LIG       0.09000
      5 H3        -84.9003    2.2176  -38.7995 H      1 LIG       0.09000
      6 H4        -84.8735   -0.0484  -39.0793 H      1 LIG       0.42000
@<TRIPOS>BOND
      1       1       2 1
      2       1       3 1
      3       1       4 1
      4       1       5 1
      5       2       6 1
@<TRIPOS>ALT_TYPE
CGenFF_4.0_ALT_TYPE_SET
CGenFF_4.0 1 CG331 2 OG311 3 HGA3 4 HGA3 5 HGA3 6 HGP1
@<TRIPOS>MOLECULE
methanol
 6 5 0 0 0
****
USER_CHARGES
INVALID_CHARGES
Pose:   7 Cluster:   7 Fr_nu: 372451 TotEn:   -11.96
@<TRIPOS>ATOM
      1 C1        -79.6816  -17.6112  -47.5510 C.3    1 LIG      -0.04000
      2 O1        -78.9072  -18.6479  -48.1255 O.3    1 LIG      -0.65000
      3 H1        -79.2324  -16.6442  -47.7907 H      1 LIG       0.09000
      4 H2        -79.7255  -17.7458  -46.4672 H      1 LIG       0.09000
      5 H3        -80.6927  -17.6528  -47.9627 H      1 LIG       0.09000
      6 H4        -79.3366  -19.4884  -47.8912 H      1 LIG       0.42000
@<TRIPOS>BOND
      1       1       2 1
      2       1       3 1
      3       1       4 1
      4       1       5 1
      5       2       6 1
@<TRIPOS>ALT_TYPE
CGenFF_4.0_ALT_TYPE_SET
CGenFF_4.0 1 CG331 2 OG311 3 HGA3 4 HGA3 5 HGA3 6 HGP1
@<TRIPOS>MOLECULE
methanol
 6 5 0 0 0
****
USER_CHARGES
INVALID_CHARGES
Pose:   8 Cluster:   8 Fr_nu: 1045666 TotEn:   -11.77
@<TRIPOS>ATOM
      1 C1        -77.4733  -19.4854  -30.9061 C.3    1 LIG      -0.04000
      2 O1        -76.3921  -19.1650  -31.7621 O.3    1 LIG      -0.65000
      3 H1        -77.6638  -20.5607  -30.9453 H      1 LIG       0.09000
      4 H2        -78.3637  -18.9351  -31.2207 H      1 LIG       0.09000
      5 H3        -77.2137  -19.2007  -29.8837 H      1 LIG       0.09000
      6 H4        -76.2538  -18.2044  -31.7002 H      1 LIG       0.42000
@<TRIPOS>BOND
      1       1       2 1
      2       1       3 1
      3       1       4 1
      4       1       5 1
      5       2       6 1
@<TRIPOS>ALT_TYPE
CGenFF_4.0_ALT_TYPE_SET
CGenFF_4.0 1 CG331 2 OG311 3 HGA3 4 HGA3 5 HGA3 6 HGP1
@<TRIPOS>MOLECULE
methanol
 6 5 0 0 0
****
USER_CHARGES
INVALID_CHARGES
Pose:   9 Cluster:   9 Fr_nu: 8142781 TotEn:   -11.71
@<TRIPOS>ATOM
      1 C1        -76.3209  -10.4055  -49.0608 C.3    1 LIG      -0.04000
      2 O1        -75.4493  -11.1701  -48.2482 O.3    1 LIG      -0.65000
      3 H1        -77.3506  -10.7358  -48.9033 H      1 LIG       0.09000
      4 H2        -76.0439  -10.5293  -50.1108 H      1 LIG       0.09000
      5 H3        -76.2322   -9.3523  -48.7842 H      1 LIG       0.09000
      6 H4        -74.5470  -10.8483  -48.4157 H      1 LIG       0.42000
@<TRIPOS>BOND
      1       1       2 1
      2       1       3 1
      3       1       4 1
      4       1       5 1
      5       2       6 1
@<TRIPOS>ALT_TYPE
CGenFF_4.0_ALT_TYPE_SET
CGenFF_4.0 1 CG331 2 OG311 3 HGA3 4 HGA3 5 HGA3 6 HGP1
@<TRIPOS>MOLECULE
methanol
 6 5 0 0 0
****
USER_CHARGES
INVALID_CHARGES
Pose:  10 Cluster:  10 Fr_nu: 287543 TotEn:   -11.69
@<TRIPOS>ATOM
      1 C1        -74.0965  -10.5567  -44.6077 C.3    1 LIG      -0.04000
      2 O1        -74.4178   -9.4027  -43.8531 O.3    1 LIG      -0.65000
      3 H1        -75.0165  -11.0381  -44.9484 H      1 LIG       0.09000
      4 H2        -73.5183  -11.2482  -43.9895 H      1 LIG       0.09000
      5 H3        -73.5006  -10.2603  -45.4742 H      1 LIG       0.09000
      6 H4        -73.5775   -9.0042  -43.5690 H      1 LIG       0.42000
@<TRIPOS>BOND
      1       1       2 1
      2       1       3 1
      3       1       4 1
      4       1       5 1
      5       2       6 1
@<TRIPOS>ALT_TYPE
CGenFF_4.0_ALT_TYPE_SET
CGenFF_4.0 1 CG331 2 OG311 3 HGA3 4 HGA3 5 HGA3 6 HGP1
@<TRIPOS>MOLECULE
methanol
 6 5 0 0 0
****
USER_CHARGES
INVALID_CHARGES
Pose:  11 Cluster:  11 Fr_nu: 7279504 TotEn:   -11.41
@<TRIPOS>ATOM
      1 C1        -50.2164   -9.7144  -24.2168 C.3    1 LIG      -0.04000
      2 O1        -49.3786   -8.5737  -24.2546 O.3    1 LIG      -0.65000
      3 H1        -50.2682  -10.0956  -23.1940 H      1 LIG       0.09000
      4 H2        -49.8173  -10.4830  -24.8836 H      1 LIG       0.09000
      5 H3        -51.2179   -9.4310  -24.5488 H      1 LIG       0.09000
      6 H4        -49.3577   -8.2652  -25.1766 H      1 LIG       0.42000
@<TRIPOS>BOND
      1       1       2 1
      2       1       3 1
      3       1       4 1
      4       1       5 1
      5       2       6 1
@<TRIPOS>ALT_TYPE
CGenFF_4.0_ALT_TYPE_SET
CGenFF_4.0 1 CG331 2 OG311 3 HGA3 4 HGA3 5 HGA3 6 HGP1
@<TRIPOS>MOLECULE
methanol
 6 5 0 0 0
****
USER_CHARGES
INVALID_CHARGES
Pose:  12 Cluster:  12 Fr_nu: 225154 TotEn:   -11.19
@<TRIPOS>ATOM
      1 C1        -74.4283  -10.1892  -46.0346 C.3    1 LIG      -0.04000
      2 O1        -74.0561  -10.5740  -44.7240 O.3    1 LIG      -0.65000
      3 H1        -75.1907  -10.8742  -46.4137 H      1 LIG       0.09000
      4 H2        -73.5498  -10.2092  -46.6846 H      1 LIG       0.09000
      5 H3        -74.8347   -9.1755  -46.0056 H      1 LIG       0.09000
      6 H4        -73.3794   -9.9438  -44.4227 H      1 LIG       0.42000
@<TRIPOS>BOND
      1       1       2 1
      2       1       3 1
      3       1       4 1
      4       1       5 1
      5       2       6 1
@<TRIPOS>ALT_TYPE
CGenFF_4.0_ALT_TYPE_SET
CGenFF_4.0 1 CG331 2 OG311 3 HGA3 4 HGA3 5 HGA3 6 HGP1
@<TRIPOS>MOLECULE
methanol
 6 5 0 0 0
****
USER_CHARGES
INVALID_CHARGES
Pose:  13 Cluster:  13 Fr_nu: 163446 TotEn:   -11.12
@<TRIPOS>ATOM
      1 C1        -74.3484  -10.3786  -45.1280 C.3    1 LIG      -0.04000
      2 O1        -75.0345  -11.6030  -45.3138 O.3    1 LIG      -0.65000
      3 H1        -74.8858   -9.7658  -44.4001 H      1 LIG       0.09000
      4 H2        -74.2775   -9.8511  -46.0826 H      1 LIG       0.09000
      5 H3        -73.3434  -10.5875  -44.7538 H      1 LIG       0.09000
      6 H4        -74.5283  -12.1181  -45.9651 H      1 LIG       0.42000
@<TRIPOS>BOND
      1       1       2 1
      2       1       3 1
      3       1       4 1
      4       1       5 1
      5       2       6 1
@<TRIPOS>ALT_TYPE
CGenFF_4.0_ALT_TYPE_SET
CGenFF_4.0 1 CG331 2 OG311 3 HGA3 4 HGA3 5 HGA3 6 HGP1
@<TRIPOS>MOLECULE
methanol
 6 5 0 0 0
****
USER_CHARGES
INVALID_CHARGES
Pose:  14 Cluster:  14 Fr_nu: 8011286 TotEn:   -11.09
@<TRIPOS>ATOM
      1 C1        -65.1884   -4.7773  -57.0735 C.3    1 LIG      -0.04000
      2 O1        -66.0312   -3.7132  -57.4760 O.3    1 LIG      -0.65000
      3 H1        -65.6726   -5.3445  -56.2748 H      1 LIG       0.09000
      4 H2        -64.2346   -4.3751  -56.7226 H      1 LIG       0.09000
      5 H3        -65.0122   -5.4341  -57.9285 H      1 LIG       0.09000
      6 H4        -65.5679   -3.2343  -58.1843 H      1 LIG       0.42000
@<TRIPOS>BOND
      1       1       2 1
      2       1       3 1
      3       1       4 1
      4       1       5 1
      5       2       6 1
@<TRIPOS>ALT_TYPE
CGenFF_4.0_ALT_TYPE_SET
CGenFF_4.0 1 CG331 2 OG311 3 HGA3 4 HGA3 5 HGA3 6 HGP1
@<TRIPOS>MOLECULE
methanol
 6 5 0 0 0
****
USER_CHARGES
INVALID_CHARGES
Pose:  15 Cluster:  15 Fr_nu: 182281 TotEn:   -10.82
@<TRIPOS>ATOM
      1 C1        -74.1956   -9.8441  -44.1250 C.3    1 LIG      -0.04000
      2 O1        -74.7426  -11.1041  -44.4677 O.3    1 LIG      -0.65000
      3 H1        -74.9303   -9.2698  -43.5552 H      1 LIG       0.09000
      4 H2        -73.9225   -9.3046  -45.0355 H      1 LIG       0.09000
      5 H3        -73.3034   -9.9982  -43.5136 H      1 LIG       0.09000
      6 H4        -74.0626  -11.5832  -44.9714 H      1 LIG       0.42000
@<TRIPOS>BOND
      1       1       2 1
      2       1       3 1
      3       1       4 1
      4       1       5 1
      5       2       6 1
@<TRIPOS>ALT_TYPE
CGenFF_4.0_ALT_TYPE_SET
CGenFF_4.0 1 CG331 2 OG311 3 HGA3 4 HGA3 5 HGA3 6 HGP1
@<TRIPOS>MOLECULE
methanol
 6 5 0 0 0
****
USER_CHARGES
INVALID_CHARGES
Pose:  16 Cluster:  16 Fr_nu: 220946 TotEn:   -10.59
@<TRIPOS>ATOM
      1 C1        -51.0814   -9.7839  -30.7892 C.3    1 LIG      -0.04000
      2 O1        -49.8841   -9.2943  -31.3647 O.3    1 LIG      -0.65000
      3 H1        -51.8980   -9.0884  -30.9981 H      1 LIG       0.09000
      4 H2        -50.9495   -9.8941  -29.7099 H      1 LIG       0.09000
      5 H3        -51.3141  -10.7574  -31.2272 H      1 LIG       0.09000
      6 H4        -49.1843   -9.9372  -31.1582 H      1 LIG       0.42000
@<TRIPOS>BOND
      1       1       2 1
      2       1       3 1
      3       1       4 1
      4       1       5 1
      5       2       6 1
@<TRIPOS>ALT_TYPE
CGenFF_4.0_ALT_TYPE_SET
CGenFF_4.0 1 CG331 2 OG311 3 HGA3 4 HGA3 5 HGA3 6 HGP1
@<TRIPOS>MOLECULE
methanol
 6 5 0 0 0
****
USER_CHARGES
INVALID_CHARGES
Pose:  17 Cluster:  17 Fr_nu: 372465 TotEn:   -10.41
@<TRIPOS>ATOM
      1 C1        -79.6816  -17.6112  -47.5510 C.3    1 LIG      -0.04000
      2 O1        -79.3774  -17.1288  -48.8469 O.3    1 LIG      -0.65000
      3 H1        -78.9269  -18.3405  -47.2464 H      1 LIG       0.09000
      4 H2        -80.6709  -18.0757  -47.5570 H      1 LIG       0.09000
      5 H3        -79.6789  -16.7732  -46.8501 H      1 LIG       0.09000
      6 H4        -80.0681  -16.4856  -49.0815 H      1 LIG       0.42000
@<TRIPOS>BOND
      1       1       2 1
      2       1       3 1
      3       1       4 1
      4       1       5 1
      5       2       6 1
@<TRIPOS>ALT_TYPE
CGenFF_4.0_ALT_TYPE_SET
CGenFF_4.0 1 CG331 2 OG311 3 HGA3 4 HGA3 5 HGA3 6 HGP1
@<TRIPOS>MOLECULE
methanol
 6 5 0 0 0
****
USER_CHARGES
INVALID_CHARGES
Pose:  18 Cluster:  18 Fr_nu: 8192664 TotEn:   -10.39
@<TRIPOS>ATOM
      1 C1        -83.8187    2.7548  -40.1778 C.3    1 LIG      -0.04000
      2 O1        -84.1375    1.3943  -39.9507 O.3    1 LIG      -0.65000
      3 H1        -83.8416    2.9610  -41.2507 H      1 LIG       0.09000
      4 H2        -82.8251    2.9692  -39.7760 H      1 LIG       0.09000
      5 H3        -84.5570    3.3821  -39.6728 H      1 LIG       0.09000
      6 H4        -84.1068    1.2504  -38.9894 H      1 LIG       0.42000
@<TRIPOS>BOND
      1       1       2 1
      2       1       3 1
      3       1       4 1
      4       1       5 1
      5       2       6 1
@<TRIPOS>ALT_TYPE
CGenFF_4.0_ALT_TYPE_SET
CGenFF_4.0 1 CG331 2 OG311 3 HGA3 4 HGA3 5 HGA3 6 HGP1
@<TRIPOS>MOLECULE
methanol
 6 5 0 0 0
****
USER_CHARGES
INVALID_CHARGES
Pose:  19 Cluster:  19 Fr_nu: 191487 TotEn:   -10.25
@<TRIPOS>ATOM
      1 C1        -76.5949  -19.2956  -31.2698 C.3    1 LIG      -0.04000
      2 O1        -77.4796  -19.2240  -32.3729 O.3    1 LIG      -0.65000
      3 H1        -76.4138  -20.3426  -31.0144 H      1 LIG       0.09000
      4 H2        -77.0324  -18.7717  -30.4161 H      1 LIG       0.09000
      5 H3        -75.6494  -18.8203  -31.5410 H      1 LIG       0.09000
      6 H4        -77.6157  -18.2813  -32.5691 H      1 LIG       0.42000
@<TRIPOS>BOND
      1       1       2 1
      2       1       3 1
      3       1       4 1
      4       1       5 1
      5       2       6 1
@<TRIPOS>ALT_TYPE
CGenFF_4.0_ALT_TYPE_SET
CGenFF_4.0 1 CG331 2 OG311 3 HGA3 4 HGA3 5 HGA3 6 HGP1
@<TRIPOS>MOLECULE
methanol
 6 5 0 0 0
****
USER_CHARGES
INVALID_CHARGES
Pose:  20 Cluster:  20 Fr_nu:  58812 TotEn:   -10.05
@<TRIPOS>ATOM
      1 C1        -78.8347   -8.2178  -34.7819 C.3    1 LIG      -0.04000
      2 O1        -79.4904   -9.0559  -33.8480 O.3    1 LIG      -0.65000
      3 H1        -78.2501   -7.4641  -34.2486 H      1 LIG       0.09000
      4 H2        -79.5766   -7.7332  -35.4217 H      1 LIG       0.09000
      5 H3        -78.1669   -8.8254  -35.3972 H      1 LIG       0.09000
      6 H4        -79.9978   -9.7100  -34.3584 H      1 LIG       0.42000
@<TRIPOS>BOND
      1       1       2 1
      2       1       3 1
      3       1       4 1
      4       1       5 1
      5       2       6 1
@<TRIPOS>ALT_TYPE
CGenFF_4.0_ALT_TYPE_SET
CGenFF_4.0 1 CG331 2 OG311 3 HGA3 4 HGA3 5 HGA3 6 HGP1
@<TRIPOS>MOLECULE
methanol
 6 5 0 0 0
****
USER_CHARGES
INVALID_CHARGES
Pose:  21 Cluster:  21 Fr_nu: 3444820 TotEn:    -9.98
@<TRIPOS>ATOM
      1 C1        -76.3209   -8.1465  -49.0608 C.3    1 LIG      -0.04000
      2 O1        -77.6437   -8.6423  -49.1548 O.3    1 LIG      -0.65000
      3 H1        -75.6237   -8.9824  -48.9640 H      1 LIG       0.09000
      4 H2        -76.2387   -7.4873  -48.1928 H      1 LIG       0.09000
      5 H3        -76.0871   -7.5831  -49.9672 H      1 LIG       0.09000
      6 H4        -78.2318   -7.8724  -49.2391 H      1 LIG       0.42000
@<TRIPOS>BOND
      1       1       2 1
      2       1       3 1
      3       1       4 1
      4       1       5 1
      5       2       6 1
@<TRIPOS>ALT_TYPE
CGenFF_4.0_ALT_TYPE_SET
CGenFF_4.0 1 CG331 2 OG311 3 HGA3 4 HGA3 5 HGA3 6 HGP1
@<TRIPOS>MOLECULE
methanol
 6 5 0 0 0
****
USER_CHARGES
INVALID_CHARGES
Pose:  22 Cluster:  22 Fr_nu: 207006 TotEn:    -9.59
@<TRIPOS>ATOM
      1 C1        -63.1350  -22.2512  -24.9716 C.3    1 LIG      -0.04000
      2 O1        -62.7110  -21.6761  -23.7493 O.3    1 LIG      -0.65000
      3 H1        -63.5233  -23.2559  -24.7871 H      1 LIG       0.09000
      4 H2        -62.2921  -22.2966  -25.6658 H      1 LIG       0.09000
      5 H3        -63.9252  -21.6309  -25.4010 H      1 LIG       0.09000
      6 H4        -62.3736  -20.7872  -23.9538 H      1 LIG       0.42000
@<TRIPOS>BOND
      1       1       2 1
      2       1       3 1
      3       1       4 1
      4       1       5 1
      5       2       6 1
@<TRIPOS>ALT_TYPE
CGenFF_4.0_ALT_TYPE_SET
CGenFF_4.0 1 CG331 2 OG311 3 HGA3 4 HGA3 5 HGA3 6 HGP1
@<TRIPOS>MOLECULE
methanol
 6 5 0 0 0
****
USER_CHARGES
INVALID_CHARGES
Pose:  23 Cluster:  23 Fr_nu: 2753881 TotEn:    -9.53
@<TRIPOS>ATOM
      1 C1        -56.1826   11.2581  -29.1524 C.3    1 LIG      -0.04000
      2 O1        -55.0256   10.7817  -28.4900 O.3    1 LIG      -0.65000
      3 H1        -56.5530   12.1514  -28.6434 H      1 LIG       0.09000
      4 H2        -56.9506   10.4804  -29.1511 H      1 LIG       0.09000
      5 H3        -55.9236   11.5100  -30.1834 H      1 LIG       0.09000
      6 H4        -54.7274    9.9902  -28.9699 H      1 LIG       0.42000
@<TRIPOS>BOND
      1       1       2 1
      2       1       3 1
      3       1       4 1
      4       1       5 1
      5       2       6 1
@<TRIPOS>ALT_TYPE
CGenFF_4.0_ALT_TYPE_SET
CGenFF_4.0 1 CG331 2 OG311 3 HGA3 4 HGA3 5 HGA3 6 HGP1
@<TRIPOS>MOLECULE
methanol
 6 5 0 0 0
****
USER_CHARGES
INVALID_CHARGES
Pose:  24 Cluster:  24 Fr_nu: 8198150 TotEn:    -9.42
@<TRIPOS>ATOM
      1 C1        -58.6390    2.7855  -16.9353 C.3    1 LIG      -0.04000
      2 O1        -57.9151    3.3740  -18.0003 O.3    1 LIG      -0.65000
      3 H1        -59.6942    3.0579  -17.0166 H      1 LIG       0.09000
      4 H2        -58.2342    3.1341  -15.9818 H      1 LIG       0.09000
      5 H3        -58.5398    1.6991  -16.9957 H      1 LIG       0.09000
      6 H4        -56.9852    3.1099  -17.8937 H      1 LIG       0.42000
@<TRIPOS>BOND
      1       1       2 1
      2       1       3 1
      3       1       4 1
      4       1       5 1
      5       2       6 1
@<TRIPOS>ALT_TYPE
CGenFF_4.0_ALT_TYPE_SET
CGenFF_4.0 1 CG331 2 OG311 3 HGA3 4 HGA3 5 HGA3 6 HGP1
@<TRIPOS>MOLECULE
methanol
 6 5 0 0 0
****
USER_CHARGES
INVALID_CHARGES
Pose:  25 Cluster:  25 Fr_nu: 185932 TotEn:    -9.29
@<TRIPOS>ATOM
      1 C1        -76.7966  -19.5935  -31.3020 C.3    1 LIG      -0.04000
      2 O1        -77.4204  -18.4352  -30.7789 O.3    1 LIG      -0.65000
      3 H1        -77.0075  -20.4466  -30.6525 H      1 LIG       0.09000
      4 H2        -75.7180  -19.4296  -31.3674 H      1 LIG       0.09000
      5 H3        -77.1943  -19.7913  -32.3002 H      1 LIG       0.09000
      6 H4        -77.2106  -17.7011  -31.3813 H      1 LIG       0.42000
@<TRIPOS>BOND
      1       1       2 1
      2       1       3 1
      3       1       4 1
      4       1       5 1
      5       2       6 1
@<TRIPOS>ALT_TYPE
CGenFF_4.0_ALT_TYPE_SET
CGenFF_4.0 1 CG331 2 OG311 3 HGA3 4 HGA3 5 HGA3 6 HGP1
@<TRIPOS>MOLECULE
methanol
 6 5 0 0 0
****
USER_CHARGES
INVALID_CHARGES
Pose:  26 Cluster:  26 Fr_nu: 1143257 TotEn:    -9.14
@<TRIPOS>ATOM
      1 C1        -79.9145   -6.9697  -34.4751 C.3    1 LIG      -0.04000
      2 O1        -78.5315   -7.0191  -34.7737 O.3    1 LIG      -0.65000
      3 H1        -80.0511   -6.7662  -33.4101 H      1 LIG       0.09000
      4 H2        -80.3791   -7.9237  -34.7371 H      1 LIG       0.09000
      5 H3        -80.3758   -6.1695  -35.0587 H      1 LIG       0.09000
      6 H4        -78.4512   -7.2013  -35.7255 H      1 LIG       0.42000
@<TRIPOS>BOND
      1       1       2 1
      2       1       3 1
      3       1       4 1
      4       1       5 1
      5       2       6 1
@<TRIPOS>ALT_TYPE
CGenFF_4.0_ALT_TYPE_SET
CGenFF_4.0 1 CG331 2 OG311 3 HGA3 4 HGA3 5 HGA3 6 HGP1
@<TRIPOS>MOLECULE
methanol
 6 5 0 0 0
****
USER_CHARGES
INVALID_CHARGES
Pose:  27 Cluster:  27 Fr_nu: 833239 TotEn:    -9.05
@<TRIPOS>ATOM
      1 C1        -79.0525   -7.6737  -34.6138 C.3    1 LIG      -0.04000
      2 O1        -78.0368   -8.5594  -35.0479 O.3    1 LIG      -0.65000
      3 H1        -79.3831   -7.9600  -33.6124 H      1 LIG       0.09000
      4 H2        -79.8931   -7.7120  -35.3113 H      1 LIG       0.09000
      5 H3        -78.6506   -6.6582  -34.5859 H      1 LIG       0.09000
      6 H4        -77.7700   -8.2735  -35.9383 H      1 LIG       0.42000
@<TRIPOS>BOND
      1       1       2 1
      2       1       3 1
      3       1       4 1
      4       1       5 1
      5       2       6 1
@<TRIPOS>ALT_TYPE
CGenFF_4.0_ALT_TYPE_SET
CGenFF_4.0 1 CG331 2 OG311 3 HGA3 4 HGA3 5 HGA3 6 HGP1
@<TRIPOS>MOLECULE
methanol
 6 5 0 0 0
****
USER_CHARGES
INVALID_CHARGES
Pose:  28 Cluster:  28 Fr_nu: 1753091 TotEn:    -8.83
@<TRIPOS>ATOM
      1 C1        -39.4626  -13.3432  -37.2530 C.3    1 LIG      -0.04000
      2 O1        -40.0837  -14.0745  -36.2119 O.3    1 LIG      -0.65000
      3 H1        -38.7093  -12.6740  -36.8301 H      1 LIG       0.09000
      4 H2        -40.2165  -12.7651  -37.7935 H      1 LIG       0.09000
      5 H3        -38.9808  -14.0426  -37.9402 H      1 LIG       0.09000
      6 H4        -40.7444  -14.6556  -36.6259 H      1 LIG       0.42000
@<TRIPOS>BOND
      1       1       2 1
      2       1       3 1
      3       1       4 1
      4       1       5 1
      5       2       6 1
@<TRIPOS>ALT_TYPE
CGenFF_4.0_ALT_TYPE_SET
CGenFF_4.0 1 CG331 2 OG311 3 HGA3 4 HGA3 5 HGA3 6 HGP1
@<TRIPOS>MOLECULE
methanol
 6 5 0 0 0
****
USER_CHARGES
INVALID_CHARGES
Pose:  29 Cluster:  29 Fr_nu: 1533206 TotEn:    -8.78
@<TRIPOS>ATOM
      1 C1        -40.0525  -14.5860  -36.2553 C.3    1 LIG      -0.04000
      2 O1        -38.8972  -13.7761  -36.1385 O.3    1 LIG      -0.65000
      3 H1        -40.1428  -15.2230  -35.3720 H      1 LIG       0.09000
      4 H2        -39.9776  -15.2016  -37.1553 H      1 LIG       0.09000
      5 H3        -40.9321  -13.9421  -36.3288 H      1 LIG       0.09000
      6 H4        -38.8516  -13.2264  -36.9394 H      1 LIG       0.42000
@<TRIPOS>BOND
      1       1       2 1
      2       1       3 1
      3       1       4 1
      4       1       5 1
      5       2       6 1
@<TRIPOS>ALT_TYPE
CGenFF_4.0_ALT_TYPE_SET
CGenFF_4.0 1 CG331 2 OG311 3 HGA3 4 HGA3 5 HGA3 6 HGP1
@<TRIPOS>MOLECULE
methanol
 6 5 0 0 0
****
USER_CHARGES
INVALID_CHARGES
Pose:  30 Cluster:  30 Fr_nu: 667585 TotEn:    -8.69
@<TRIPOS>ATOM
      1 C1        -52.3952  -13.6484  -25.9570 C.3    1 LIG      -0.04000
      2 O1        -53.7632  -13.4897  -25.6285 O.3    1 LIG      -0.65000
      3 H1        -52.1378  -14.7104  -25.9458 H      1 LIG       0.09000
      4 H2        -51.7806  -13.1061  -25.2340 H      1 LIG       0.09000
      5 H3        -52.2205  -13.2440  -26.9568 H      1 LIG       0.09000
      6 H4        -53.9529  -12.5361  -25.6487 H      1 LIG       0.42000
@<TRIPOS>BOND
      1       1       2 1
      2       1       3 1
      3       1       4 1
      4       1       5 1
      5       2       6 1
@<TRIPOS>ALT_TYPE
CGenFF_4.0_ALT_TYPE_SET
CGenFF_4.0 1 CG331 2 OG311 3 HGA3 4 HGA3 5 HGA3 6 HGP1
@<TRIPOS>MOLECULE
methanol
 6 5 0 0 0
****
USER_CHARGES
INVALID_CHARGES
Pose:  31 Cluster:  31 Fr_nu: 1954489 TotEn:    -8.41
@<TRIPOS>ATOM
      1 C1        -62.4941  -22.3780  -24.9512 C.3    1 LIG      -0.04000
      2 O1        -61.5216  -21.7034  -25.7280 O.3    1 LIG      -0.65000
      3 H1        -62.7084  -23.3514  -25.3993 H      1 LIG       0.09000
      4 H2        -63.4061  -21.7774  -24.9056 H      1 LIG       0.09000
      5 H3        -62.1044  -22.5224  -23.9408 H      1 LIG       0.09000
      6 H4        -61.3586  -20.8457  -25.2995 H      1 LIG       0.42000
@<TRIPOS>BOND
      1       1       2 1
      2       1       3 1
      3       1       4 1
      4       1       5 1
      5       2       6 1
@<TRIPOS>ALT_TYPE
CGenFF_4.0_ALT_TYPE_SET
CGenFF_4.0 1 CG331 2 OG311 3 HGA3 4 HGA3 5 HGA3 6 HGP1
@<TRIPOS>MOLECULE
methanol
 6 5 0 0 0
****
USER_CHARGES
INVALID_CHARGES
Pose:  32 Cluster:  32 Fr_nu:  69355 TotEn:    -8.08
@<TRIPOS>ATOM
      1 C1        -55.2636    2.1568  -38.6684 C.3    1 LIG      -0.04000
      2 O1        -56.3825    2.7560  -38.0411 O.3    1 LIG      -0.65000
      3 H1        -55.5649    1.7418  -39.6334 H      1 LIG       0.09000
      4 H2        -54.8658    1.3656  -38.0278 H      1 LIG       0.09000
      5 H3        -54.4947    2.9169  -38.8254 H      1 LIG       0.09000
      6 H4        -56.0758    3.1118  -37.1896 H      1 LIG       0.42000
@<TRIPOS>BOND
      1       1       2 1
      2       1       3 1
      3       1       4 1
      4       1       5 1
      5       2       6 1
@<TRIPOS>ALT_TYPE
CGenFF_4.0_ALT_TYPE_SET
CGenFF_4.0 1 CG331 2 OG311 3 HGA3 4 HGA3 5 HGA3 6 HGP1
@<TRIPOS>MOLECULE
methanol
 6 5 0 0 0
****
USER_CHARGES
INVALID_CHARGES
Pose:  33 Cluster:  33 Fr_nu: 6812402 TotEn:    -8.01
@<TRIPOS>ATOM
      1 C1        -83.0543    3.4065  -40.6867 C.3    1 LIG      -0.04000
      2 O1        -82.9669    2.0372  -40.3376 O.3    1 LIG      -0.65000
      3 H1        -83.2154    3.4993  -41.7635 H      1 LIG       0.09000
      4 H2        -82.1307    3.9161  -40.4005 H      1 LIG       0.09000
      5 H3        -83.8961    3.8560  -40.1546 H      1 LIG       0.09000
      6 H4        -82.8241    1.9961  -39.3766 H      1 LIG       0.42000
@<TRIPOS>BOND
      1       1       2 1
      2       1       3 1
      3       1       4 1
      4       1       5 1
      5       2       6 1
@<TRIPOS>ALT_TYPE
CGenFF_4.0_ALT_TYPE_SET
CGenFF_4.0 1 CG331 2 OG311 3 HGA3 4 HGA3 5 HGA3 6 HGP1
@<TRIPOS>MOLECULE
methanol
 6 5 0 0 0
****
USER_CHARGES
INVALID_CHARGES
Pose:  34 Cluster:  34 Fr_nu: 438442 TotEn:    -8.00
@<TRIPOS>ATOM
      1 C1        -49.8619   -8.1713  -29.7771 C.3    1 LIG      -0.04000
      2 O1        -49.6923   -8.4088  -31.1624 O.3    1 LIG      -0.65000
      3 H1        -50.0664   -7.1108  -29.6108 H      1 LIG       0.09000
      4 H2        -48.9557   -8.4667  -29.2422 H      1 LIG       0.09000
      5 H3        -50.7056   -8.7638  -29.4155 H      1 LIG       0.09000
      6 H4        -49.5129   -9.3586  -31.2694 H      1 LIG       0.42000
@<TRIPOS>BOND
      1       1       2 1
      2       1       3 1
      3       1       4 1
      4       1       5 1
      5       2       6 1
@<TRIPOS>ALT_TYPE
CGenFF_4.0_ALT_TYPE_SET
CGenFF_4.0 1 CG331 2 OG311 3 HGA3 4 HGA3 5 HGA3 6 HGP1
@<TRIPOS>MOLECULE
methanol
 6 5 0 0 0
****
USER_CHARGES
INVALID_CHARGES
Pose:  35 Cluster:  35 Fr_nu: 197101 TotEn:    -7.31
@<TRIPOS>ATOM
      1 C1        -76.8024   -9.1236  -50.0567 C.3    1 LIG      -0.04000
      2 O1        -75.9647  -10.2619  -50.1399 O.3    1 LIG      -0.65000
      3 H1        -77.8318   -9.4103  -50.2854 H      1 LIG       0.09000
      4 H2        -76.4586   -8.3646  -50.7640 H      1 LIG       0.09000
      5 H3        -76.7556   -8.7212  -49.0420 H      1 LIG       0.09000
      6 H4        -75.0616   -9.9678  -49.9310 H      1 LIG       0.42000
@<TRIPOS>BOND
      1       1       2 1
      2       1       3 1
      3       1       4 1
      4       1       5 1
      5       2       6 1
@<TRIPOS>ALT_TYPE
CGenFF_4.0_ALT_TYPE_SET
CGenFF_4.0 1 CG331 2 OG311 3 HGA3 4 HGA3 5 HGA3 6 HGP1
@<TRIPOS>MOLECULE
methanol
 6 5 0 0 0
****
USER_CHARGES
INVALID_CHARGES
Pose:  36 Cluster:  36 Fr_nu: 7883547 TotEn:    -7.20
@<TRIPOS>ATOM
      1 C1        -76.4212   -8.2688  -49.5565 C.3    1 LIG      -0.04000
      2 O1        -75.7778   -9.2760  -48.7975 O.3    1 LIG      -0.65000
      3 H1        -77.4726   -8.2076  -49.2650 H      1 LIG       0.09000
      4 H2        -76.3403   -8.5055  -50.6204 H      1 LIG       0.09000
      5 H3        -75.9347   -7.3105  -49.3604 H      1 LIG       0.09000
      6 H4        -74.8489   -9.3001  -49.0842 H      1 LIG       0.42000
@<TRIPOS>BOND
      1       1       2 1
      2       1       3 1
      3       1       4 1
      4       1       5 1
      5       2       6 1
@<TRIPOS>ALT_TYPE
CGenFF_4.0_ALT_TYPE_SET
CGenFF_4.0 1 CG331 2 OG311 3 HGA3 4 HGA3 5 HGA3 6 HGP1
@<TRIPOS>MOLECULE
methanol
 6 5 0 0 0
****
USER_CHARGES
INVALID_CHARGES
Pose:  37 Cluster:  37 Fr_nu: 3447337 TotEn:    -6.99
@<TRIPOS>ATOM
      1 C1        -76.0849   -8.0855  -49.3889 C.3    1 LIG      -0.04000
      2 O1        -77.1531   -8.0854  -50.3181 O.3    1 LIG      -0.65000
      3 H1        -75.3110   -8.7813  -49.7224 H      1 LIG       0.09000
      4 H2        -76.4567   -8.3818  -48.4048 H      1 LIG       0.09000
      5 H3        -75.6652   -7.0785  -49.3297 H      1 LIG       0.09000
      6 H4        -77.8184   -7.4575  -49.9882 H      1 LIG       0.42000
@<TRIPOS>BOND
      1       1       2 1
      2       1       3 1
      3       1       4 1
      4       1       5 1
      5       2       6 1
@<TRIPOS>ALT_TYPE
CGenFF_4.0_ALT_TYPE_SET
CGenFF_4.0 1 CG331 2 OG311 3 HGA3 4 HGA3 5 HGA3 6 HGP1
@<TRIPOS>MOLECULE
methanol
 6 5 0 0 0
****
USER_CHARGES
INVALID_CHARGES
Pose:  38 Cluster:  38 Fr_nu: 6696385 TotEn:    -6.56
@<TRIPOS>ATOM
      1 C1        -65.8268   -4.1450  -58.0299 C.3    1 LIG      -0.04000
      2 O1        -66.5231   -4.3884  -56.8214 O.3    1 LIG      -0.65000
      3 H1        -66.0174   -3.1212  -58.3612 H      1 LIG       0.09000
      4 H2        -66.1596   -4.8539  -58.7924 H      1 LIG       0.09000
      5 H3        -64.7563   -4.2759  -57.8559 H      1 LIG       0.09000
      6 H4        -66.3296   -5.3049  -56.5600 H      1 LIG       0.42000
@<TRIPOS>BOND
      1       1       2 1
      2       1       3 1
      3       1       4 1
      4       1       5 1
      5       2       6 1
@<TRIPOS>ALT_TYPE
CGenFF_4.0_ALT_TYPE_SET
CGenFF_4.0 1 CG331 2 OG311 3 HGA3 4 HGA3 5 HGA3 6 HGP1
@<TRIPOS>MOLECULE
methanol
 6 5 0 0 0
****
USER_CHARGES
INVALID_CHARGES
Pose:  39 Cluster:  39 Fr_nu: 4681784 TotEn:    -6.09
@<TRIPOS>ATOM
      1 C1        -76.1765   -8.6377  -50.1630 C.3    1 LIG      -0.04000
      2 O1        -75.4695   -9.5699  -50.9603 O.3    1 LIG      -0.65000
      3 H1        -77.2318   -8.9182  -50.1225 H      1 LIG       0.09000
      4 H2        -76.0706   -7.6373  -50.5901 H      1 LIG       0.09000
      5 H3        -75.7605   -8.6464  -49.1528 H      1 LIG       0.09000
      6 H4        -74.5389   -9.2877  -50.9721 H      1 LIG       0.42000
@<TRIPOS>BOND
      1       1       2 1
      2       1       3 1
      3       1       4 1
      4       1       5 1
      5       2       6 1
@<TRIPOS>ALT_TYPE
CGenFF_4.0_ALT_TYPE_SET
CGenFF_4.0 1 CG331 2 OG311 3 HGA3 4 HGA3 5 HGA3 6 HGP1
@<TRIPOS>MOLECULE
methanol
 6 5 0 0 0
****
USER_CHARGES
INVALID_CHARGES
Pose:  40 Cluster:  40 Fr_nu: 3447670 TotEn:    -5.60
@<TRIPOS>ATOM
      1 C1        -76.3963   -7.9254  -49.3956 C.3    1 LIG      -0.04000
      2 O1        -75.5983   -8.7432  -50.2316 O.3    1 LIG      -0.65000
      3 H1        -77.4008   -7.8419  -49.8177 H      1 LIG       0.09000
      4 H2        -75.9414   -6.9351  -49.3115 H      1 LIG       0.09000
      5 H3        -76.4567   -8.3818  -48.4048 H      1 LIG       0.09000
      6 H4        -74.7165   -8.7931  -49.8247 H      1 LIG       0.42000
@<TRIPOS>BOND
      1       1       2 1
      2       1       3 1
      3       1       4 1
      4       1       5 1
      5       2       6 1
@<TRIPOS>ALT_TYPE
CGenFF_4.0_ALT_TYPE_SET
CGenFF_4.0 1 CG331 2 OG311 3 HGA3 4 HGA3 5 HGA3 6 HGP1
@<TRIPOS>MOLECULE
methanol
 6 5 0 0 0
****
USER_CHARGES
INVALID_CHARGES
Pose:  41 Cluster:  41 Fr_nu: 4681770 TotEn:    -5.60
@<TRIPOS>ATOM
      1 C1        -76.1843   -9.4853  -49.7096 C.3    1 LIG      -0.04000
      2 O1        -75.9287  -10.6843  -49.0015 O.3    1 LIG      -0.65000
      3 H1        -77.2632   -9.3443  -49.8114 H      1 LIG       0.09000
      4 H2        -75.7183   -9.5377  -50.6969 H      1 LIG       0.09000
      5 H3        -75.7605   -8.6464  -49.1528 H      1 LIG       0.09000
      6 H4        -74.9630  -10.7744  -48.9317 H      1 LIG       0.42000
@<TRIPOS>BOND
      1       1       2 1
      2       1       3 1
      3       1       4 1
      4       1       5 1
      5       2       6 1
@<TRIPOS>ALT_TYPE
CGenFF_4.0_ALT_TYPE_SET
CGenFF_4.0 1 CG331 2 OG311 3 HGA3 4 HGA3 5 HGA3 6 HGP1
@<TRIPOS>MOLECULE
methanol
 6 5 0 0 0
****
USER_CHARGES
INVALID_CHARGES
Pose:  42 Cluster:  42 Fr_nu: 7420739 TotEn:    -3.60
@<TRIPOS>ATOM
      1 C1        -48.0938  -18.2986  -39.5157 C.3    1 LIG      -0.04000
      2 O1        -47.3674  -17.1416  -39.1441 O.3    1 LIG      -0.65000
      3 H1        -47.8883  -18.5384  -40.5619 H      1 LIG       0.09000
      4 H2        -49.1628  -18.1196  -39.3751 H      1 LIG       0.09000
      5 H3        -47.7800  -19.1333  -38.8845 H      1 LIG       0.09000
      6 H4        -47.5755  -16.9610  -38.2115 H      1 LIG       0.42000
@<TRIPOS>BOND
      1       1       2 1
      2       1       3 1
      3       1       4 1
      4       1       5 1
      5       2       6 1
@<TRIPOS>ALT_TYPE
CGenFF_4.0_ALT_TYPE_SET
CGenFF_4.0 1 CG331 2 OG311 3 HGA3 4 HGA3 5 HGA3 6 HGP1
@<TRIPOS>MOLECULE
methanol
 6 5 0 0 0
****
USER_CHARGES
INVALID_CHARGES
Pose:  43 Cluster:  43 Fr_nu: 6901257 TotEn:    -2.22
@<TRIPOS>ATOM
      1 C1        -76.3757   -8.3243  -49.3968 C.3    1 LIG      -0.04000
      2 O1        -75.9154   -7.7844  -48.1716 O.3    1 LIG      -0.65000
      3 H1        -77.4671   -8.3779  -49.3851 H      1 LIG       0.09000
      4 H2        -75.9529   -9.3222  -49.5380 H      1 LIG       0.09000
      5 H3        -76.0538   -7.6752  -50.2145 H      1 LIG       0.09000
      6 H4        -74.9447   -7.7530  -48.2201 H      1 LIG       0.42000
@<TRIPOS>BOND
      1       1       2 1
      2       1       3 1
      3       1       4 1
      4       1       5 1
      5       2       6 1
@<TRIPOS>ALT_TYPE
CGenFF_4.0_ALT_TYPE_SET
CGenFF_4.0 1 CG331 2 OG311 3 HGA3 4 HGA3 5 HGA3 6 HGP1
@<TRIPOS>MOLECULE
furan
 9 9 0 0 0
****
USER_CHARGES
INVALID_CHARGES
Pose:   1 Cluster:   1 Fr_nu:  42446 TotEn:   -12.48
@<TRIPOS>ATOM
      1 C1        -50.7280  -10.0285  -30.3165 C.2    1 LIG      -0.26000
      2 C2        -50.0220   -8.9985  -29.6503 C.2    1 LIG      -0.26000
      3 C3        -50.6653   -9.7290  -31.6575 C.2    1 LIG       0.09300
      4 C4        -49.5780   -8.1431  -30.6318 C.2    1 LIG       0.09300
      5 O1        -49.9659   -8.5814  -31.8582 O.3    1 LIG      -0.29200
      6 H1        -51.2213  -10.8820  -29.8744 H      1 LIG       0.17500
      7 H2        -49.8571   -8.8929  -28.5878 H      1 LIG       0.17500
      8 H3        -51.0455  -10.2067  -32.5488 H      1 LIG       0.13800
      9 H4        -49.0044   -7.2278  -30.6222 H      1 LIG       0.13800
@<TRIPOS>BOND
      1       1       2 1
      2       1       3 2
      3       2       4 2
      4       3       5 1
      5       4       5 1
      6       1       6 1
      7       2       7 1
      8       3       8 1
      9       4       9 1
@<TRIPOS>ALT_TYPE
CGenFF_4.0_ALT_TYPE_SET
CGenFF_4.0 1 CG2R51 2 CG2R51 3 CG2R51 4 CG2R51 5 OG2R50 6 HGR51 7 HGR51 8 HGR52 9 HGR52
@<TRIPOS>MOLECULE
furan
 9 9 0 0 0
****
USER_CHARGES
INVALID_CHARGES
Pose:   2 Cluster:   2 Fr_nu: 541828 TotEn:   -11.32
@<TRIPOS>ATOM
      1 C1        -59.1411   -4.2152  -21.6964 C.2    1 LIG      -0.26000
      2 C2        -59.8313   -4.0821  -20.4680 C.2    1 LIG      -0.26000
      3 C3        -57.9175   -3.6138  -21.5141 C.2    1 LIG       0.09300
      4 C4        -58.9803   -3.4090  -19.6225 C.2    1 LIG       0.09300
      5 O1        -57.8115   -3.1200  -20.2526 O.3    1 LIG      -0.29200
      6 H1        -59.4917   -4.6895  -22.6016 H      1 LIG       0.17500
      7 H2        -60.8248   -4.4331  -20.2287 H      1 LIG       0.17500
      8 H3        -57.0567   -3.4627  -22.1491 H      1 LIG       0.13800
      9 H4        -59.0532   -3.0774  -18.5970 H      1 LIG       0.13800
@<TRIPOS>BOND
      1       1       2 1
      2       1       3 2
      3       2       4 2
      4       3       5 1
      5       4       5 1
      6       1       6 1
      7       2       7 1
      8       3       8 1
      9       4       9 1
@<TRIPOS>ALT_TYPE
CGenFF_4.0_ALT_TYPE_SET
CGenFF_4.0 1 CG2R51 2 CG2R51 3 CG2R51 4 CG2R51 5 OG2R50 6 HGR51 7 HGR51 8 HGR52 9 HGR52
@<TRIPOS>MOLECULE
furan
 9 9 0 0 0
****
USER_CHARGES
INVALID_CHARGES
Pose:   3 Cluster:   3 Fr_nu:  15823 TotEn:   -10.31
@<TRIPOS>ATOM
      1 C1        -81.1743  -15.4474  -47.9677 C.2    1 LIG      -0.26000
      2 C2        -80.0406  -15.8781  -47.2380 C.2    1 LIG      -0.26000
      3 C3        -81.6823  -16.5688  -48.5813 C.2    1 LIG       0.09300
      4 C4        -79.9368  -17.2320  -47.4575 C.2    1 LIG       0.09300
      5 O1        -80.9338  -17.6608  -48.2752 O.3    1 LIG      -0.29200
      6 H1        -81.5711  -14.4450  -48.0382 H      1 LIG       0.17500
      7 H2        -79.3818  -15.2769  -46.6281 H      1 LIG       0.17500
      8 H3        -82.5260  -16.7477  -49.2319 H      1 LIG       0.13800
      9 H4        -79.2473  -17.9929  -47.1220 H      1 LIG       0.13800
@<TRIPOS>BOND
      1       1       2 1
      2       1       3 2
      3       2       4 2
      4       3       5 1
      5       4       5 1
      6       1       6 1
      7       2       7 1
      8       3       8 1
      9       4       9 1
@<TRIPOS>ALT_TYPE
CGenFF_4.0_ALT_TYPE_SET
CGenFF_4.0 1 CG2R51 2 CG2R51 3 CG2R51 4 CG2R51 5 OG2R50 6 HGR51 7 HGR51 8 HGR52 9 HGR52
@<TRIPOS>MOLECULE
furan
 9 9 0 0 0
****
USER_CHARGES
INVALID_CHARGES
Pose:   4 Cluster:   4 Fr_nu:   2657 TotEn:    -9.03
@<TRIPOS>ATOM
      1 C1        -64.0332  -23.5820  -24.7870 C.2    1 LIG      -0.26000
      2 C2        -63.6904  -22.3537  -25.4010 C.2    1 LIG      -0.26000
      3 C3        -62.9376  -23.9568  -24.0446 C.2    1 LIG       0.09300
      4 C4        -62.4098  -22.0654  -24.9898 C.2    1 LIG       0.09300
      5 O1        -61.9438  -23.0376  -24.1627 O.3    1 LIG      -0.29200
      6 H1        -64.9623  -24.1263  -24.8751 H      1 LIG       0.17500
      7 H2        -64.3005  -21.7535  -26.0605 H      1 LIG       0.17500
      8 H3        -62.7187  -24.8030  -23.4097 H      1 LIG       0.13800
      9 H4        -61.7273  -21.2513  -25.1858 H      1 LIG       0.13800
@<TRIPOS>BOND
      1       1       2 1
      2       1       3 2
      3       2       4 2
      4       3       5 1
      5       4       5 1
      6       1       6 1
      7       2       7 1
      8       3       8 1
      9       4       9 1
@<TRIPOS>ALT_TYPE
CGenFF_4.0_ALT_TYPE_SET
CGenFF_4.0 1 CG2R51 2 CG2R51 3 CG2R51 4 CG2R51 5 OG2R50 6 HGR51 7 HGR51 8 HGR52 9 HGR52
@<TRIPOS>MOLECULE
furan
 9 9 0 0 0
****
USER_CHARGES
INVALID_CHARGES
Pose:   5 Cluster:   5 Fr_nu:    641 TotEn:    -9.01
@<TRIPOS>ATOM
      1 C1        -78.5497  -20.1965  -31.3698 C.2    1 LIG      -0.26000
      2 C2        -77.4031  -19.4495  -31.7311 C.2    1 LIG      -0.26000
      3 C3        -78.2526  -20.7946  -30.1673 C.2    1 LIG       0.09300
      4 C4        -76.4872  -19.6443  -30.7236 C.2    1 LIG       0.09300
      5 O1        -76.9973  -20.4629  -29.7664 O.3    1 LIG      -0.29200
      6 H1        -79.4765  -20.2880  -31.9176 H      1 LIG       0.17500
      7 H2        -77.2621  -18.8447  -32.6152 H      1 LIG       0.17500
      8 H3        -78.7978  -21.4493  -29.5030 H      1 LIG       0.13800
      9 H4        -75.4820  -19.2895  -30.5483 H      1 LIG       0.13800
@<TRIPOS>BOND
      1       1       2 1
      2       1       3 2
      3       2       4 2
      4       3       5 1
      5       4       5 1
      6       1       6 1
      7       2       7 1
      8       3       8 1
      9       4       9 1
@<TRIPOS>ALT_TYPE
CGenFF_4.0_ALT_TYPE_SET
CGenFF_4.0 1 CG2R51 2 CG2R51 3 CG2R51 4 CG2R51 5 OG2R50 6 HGR51 7 HGR51 8 HGR52 9 HGR52
@<TRIPOS>MOLECULE
furan
 9 9 0 0 0
****
USER_CHARGES
INVALID_CHARGES
Pose:   6 Cluster:   6 Fr_nu: 847816 TotEn:    -8.81
@<TRIPOS>ATOM
      1 C1        -54.4973   -9.6843  -49.6865 C.2    1 LIG      -0.26000
      2 C2        -54.7865  -10.9204  -50.3124 C.2    1 LIG      -0.26000
      3 C3        -55.6725   -8.9695  -49.6914 C.2    1 LIG       0.09300
      4 C4        -56.1178  -10.8728  -50.6551 C.2    1 LIG       0.09300
      5 O1        -56.6652   -9.6870  -50.2799 O.3    1 LIG      -0.29200
      6 H1        -53.5507   -9.3554  -49.2828 H      1 LIG       0.17500
      7 H2        -54.1094  -11.7431  -50.4913 H      1 LIG       0.17500
      8 H3        -55.9530   -7.9897  -49.3333 H      1 LIG       0.13800
      9 H4        -56.7890  -11.5638  -51.1439 H      1 LIG       0.13800
@<TRIPOS>BOND
      1       1       2 1
      2       1       3 2
      3       2       4 2
      4       3       5 1
      5       4       5 1
      6       1       6 1
      7       2       7 1
      8       3       8 1
      9       4       9 1
@<TRIPOS>ALT_TYPE
CGenFF_4.0_ALT_TYPE_SET
CGenFF_4.0 1 CG2R51 2 CG2R51 3 CG2R51 4 CG2R51 5 OG2R50 6 HGR51 7 HGR51 8 HGR52 9 HGR52
@<TRIPOS>MOLECULE
furan
 9 9 0 0 0
****
USER_CHARGES
INVALID_CHARGES
Pose:   7 Cluster:   7 Fr_nu:    429 TotEn:    -8.79
@<TRIPOS>ATOM
      1 C1        -78.5382  -20.1493  -30.4723 C.2    1 LIG      -0.26000
      2 C2        -78.1035  -18.9126  -29.9386 C.2    1 LIG      -0.26000
      3 C3        -77.6700  -20.4499  -31.4960 C.2    1 LIG       0.09300
      4 C4        -77.0006  -18.5457  -30.6741 C.2    1 LIG       0.09300
      5 O1        -76.7297  -19.4775  -31.6254 O.3    1 LIG      -0.29200
      6 H1        -79.3794  -20.7466  -30.1513 H      1 LIG       0.17500
      7 H2        -78.5394  -18.3582  -29.1201 H      1 LIG       0.17500
      8 H3        -77.5891  -21.2738  -32.1900 H      1 LIG       0.13800
      9 H4        -76.3325  -17.6972  -30.6470 H      1 LIG       0.13800
@<TRIPOS>BOND
      1       1       2 1
      2       1       3 2
      3       2       4 2
      4       3       5 1
      5       4       5 1
      6       1       6 1
      7       2       7 1
      8       3       8 1
      9       4       9 1
@<TRIPOS>ALT_TYPE
CGenFF_4.0_ALT_TYPE_SET
CGenFF_4.0 1 CG2R51 2 CG2R51 3 CG2R51 4 CG2R51 5 OG2R50 6 HGR51 7 HGR51 8 HGR52 9 HGR52
@<TRIPOS>MOLECULE
furan
 9 9 0 0 0
****
USER_CHARGES
INVALID_CHARGES
Pose:   8 Cluster:   8 Fr_nu: 2595446 TotEn:    -8.75
@<TRIPOS>ATOM
      1 C1        -78.5360  -10.2830  -49.0166 C.2    1 LIG      -0.26000
      2 C2        -77.3705   -9.6293  -49.4831 C.2    1 LIG      -0.26000
      3 C3        -78.1058  -11.4288  -48.3887 C.2    1 LIG       0.09300
      4 C4        -76.3113  -10.4221  -49.1070 C.2    1 LIG       0.09300
      5 O1        -76.7510  -11.5209  -48.4393 O.3    1 LIG      -0.29200
      6 H1        -79.5612   -9.9599  -49.1248 H      1 LIG       0.17500
      7 H2        -77.3102   -8.6968  -50.0255 H      1 LIG       0.17500
      8 H3        -78.6108  -12.2382  -47.8818 H      1 LIG       0.13800
      9 H4        -75.2408  -10.3479  -49.2316 H      1 LIG       0.13800
@<TRIPOS>BOND
      1       1       2 1
      2       1       3 2
      3       2       4 2
      4       3       5 1
      5       4       5 1
      6       1       6 1
      7       2       7 1
      8       3       8 1
      9       4       9 1
@<TRIPOS>ALT_TYPE
CGenFF_4.0_ALT_TYPE_SET
CGenFF_4.0 1 CG2R51 2 CG2R51 3 CG2R51 4 CG2R51 5 OG2R50 6 HGR51 7 HGR51 8 HGR52 9 HGR52
@<TRIPOS>MOLECULE
furan
 9 9 0 0 0
****
USER_CHARGES
INVALID_CHARGES
Pose:   9 Cluster:   9 Fr_nu: 498831 TotEn:    -8.55
@<TRIPOS>ATOM
      1 C1        -62.4825  -23.0833  -24.2510 C.2    1 LIG      -0.26000
      2 C2        -63.4961  -24.0667  -24.1571 C.2    1 LIG      -0.26000
      3 C3        -63.0778  -21.9726  -24.8024 C.2    1 LIG       0.09300
      4 C4        -64.6385  -23.4868  -24.6577 C.2    1 LIG       0.09300
      5 O1        -64.3920  -22.2103  -25.0531 O.3    1 LIG      -0.29200
      6 H1        -61.4475  -23.1730  -23.9545 H      1 LIG       0.17500
      7 H2        -63.4053  -25.0723  -23.7724 H      1 LIG       0.17500
      8 H3        -62.7227  -20.9866  -25.0647 H      1 LIG       0.13800
      9 H4        -65.6535  -23.8306  -24.7936 H      1 LIG       0.13800
@<TRIPOS>BOND
      1       1       2 1
      2       1       3 2
      3       2       4 2
      4       3       5 1
      5       4       5 1
      6       1       6 1
      7       2       7 1
      8       3       8 1
      9       4       9 1
@<TRIPOS>ALT_TYPE
CGenFF_4.0_ALT_TYPE_SET
CGenFF_4.0 1 CG2R51 2 CG2R51 3 CG2R51 4 CG2R51 5 OG2R50 6 HGR51 7 HGR51 8 HGR52 9 HGR52
@<TRIPOS>MOLECULE
furan
 9 9 0 0 0
****
USER_CHARGES
INVALID_CHARGES
Pose:  10 Cluster:  10 Fr_nu: 405646 TotEn:    -8.53
@<TRIPOS>ATOM
      1 C1        -61.2628  -22.9177  -26.4427 C.2    1 LIG      -0.26000
      2 C2        -60.2442  -23.8964  -26.5313 C.2    1 LIG      -0.26000
      3 C3        -60.6212  -21.7131  -26.2712 C.2    1 LIG       0.09300
      4 C4        -59.0528  -23.2201  -26.4079 C.2    1 LIG       0.09300
      5 O1        -59.2739  -21.8887  -26.2490 O.3    1 LIG      -0.29200
      6 H1        -62.3309  -23.0711  -26.4965 H      1 LIG       0.17500
      7 H2        -60.3635  -24.9614  -26.6683 H      1 LIG       0.17500
      8 H3        -60.9618  -20.6943  -26.1564 H      1 LIG       0.13800
      9 H4        -58.0164  -23.5247  -26.4121 H      1 LIG       0.13800
@<TRIPOS>BOND
      1       1       2 1
      2       1       3 2
      3       2       4 2
      4       3       5 1
      5       4       5 1
      6       1       6 1
      7       2       7 1
      8       3       8 1
      9       4       9 1
@<TRIPOS>ALT_TYPE
CGenFF_4.0_ALT_TYPE_SET
CGenFF_4.0 1 CG2R51 2 CG2R51 3 CG2R51 4 CG2R51 5 OG2R50 6 HGR51 7 HGR51 8 HGR52 9 HGR52
@<TRIPOS>MOLECULE
furan
 9 9 0 0 0
****
USER_CHARGES
INVALID_CHARGES
Pose:  11 Cluster:  11 Fr_nu:   3275 TotEn:    -8.51
@<TRIPOS>ATOM
      1 C1        -64.0863  -23.5930  -23.5888 C.2    1 LIG      -0.26000
      2 C2        -63.3564  -22.4811  -24.0728 C.2    1 LIG      -0.26000
      3 C3        -64.8144  -24.0657  -24.6559 C.2    1 LIG       0.09300
      4 C4        -63.6904  -22.3537  -25.4010 C.2    1 LIG       0.09300
      5 O1        -64.5786  -23.3158  -25.7643 O.3    1 LIG      -0.29200
      6 H1        -64.0826  -23.9988  -22.5876 H      1 LIG       0.17500
      7 H2        -62.6723  -21.8516  -23.5223 H      1 LIG       0.17500
      8 H3        -65.5086  -24.8834  -24.7837 H      1 LIG       0.13800
      9 H4        -63.3983  -21.6677  -26.1827 H      1 LIG       0.13800
@<TRIPOS>BOND
      1       1       2 1
      2       1       3 2
      3       2       4 2
      4       3       5 1
      5       4       5 1
      6       1       6 1
      7       2       7 1
      8       3       8 1
      9       4       9 1
@<TRIPOS>ALT_TYPE
CGenFF_4.0_ALT_TYPE_SET
CGenFF_4.0 1 CG2R51 2 CG2R51 3 CG2R51 4 CG2R51 5 OG2R50 6 HGR51 7 HGR51 8 HGR52 9 HGR52
@<TRIPOS>MOLECULE
furan
 9 9 0 0 0
****
USER_CHARGES
INVALID_CHARGES
Pose:  12 Cluster:  12 Fr_nu: 2348882 TotEn:    -8.42
@<TRIPOS>ATOM
      1 C1        -76.9366  -10.0572  -50.2829 C.2    1 LIG      -0.26000
      2 C2        -77.6347  -10.4221  -49.1070 C.2    1 LIG      -0.26000
      3 C3        -75.9095  -10.9627  -50.4138 C.2    1 LIG       0.09300
      4 C4        -76.9845  -11.5246  -48.6032 C.2    1 LIG       0.09300
      5 O1        -75.9317  -11.8606  -49.3941 O.3    1 LIG      -0.29200
      6 H1        -77.1545   -9.2367  -50.9511 H      1 LIG       0.17500
      7 H2        -78.5033   -9.9417  -48.6801 H      1 LIG       0.17500
      8 H3        -75.1198  -11.0979  -51.1385 H      1 LIG       0.13800
      9 H4        -77.1382  -12.1524  -47.7377 H      1 LIG       0.13800
@<TRIPOS>BOND
      1       1       2 1
      2       1       3 2
      3       2       4 2
      4       3       5 1
      5       4       5 1
      6       1       6 1
      7       2       7 1
      8       3       8 1
      9       4       9 1
@<TRIPOS>ALT_TYPE
CGenFF_4.0_ALT_TYPE_SET
CGenFF_4.0 1 CG2R51 2 CG2R51 3 CG2R51 4 CG2R51 5 OG2R50 6 HGR51 7 HGR51 8 HGR52 9 HGR52
@<TRIPOS>MOLECULE
furan
 9 9 0 0 0
****
USER_CHARGES
INVALID_CHARGES
Pose:  13 Cluster:  13 Fr_nu: 145446 TotEn:    -8.14
@<TRIPOS>ATOM
      1 C1        -62.7668   -1.5178  -25.9461 C.2    1 LIG      -0.26000
      2 C2        -62.5179   -2.6500  -25.1340 C.2    1 LIG      -0.26000
      3 C3        -62.4397   -0.4211  -25.1829 C.2    1 LIG       0.09300
      4 C4        -62.0564   -2.1645  -23.9326 C.2    1 LIG       0.09300
      5 O1        -62.0057   -0.8067  -23.9544 O.3    1 LIG      -0.29200
      6 H1        -63.1386   -1.5030  -26.9604 H      1 LIG       0.17500
      7 H2        -62.6573   -3.6899  -25.3922 H      1 LIG       0.17500
      8 H3        -62.4573    0.6445  -25.3593 H      1 LIG       0.13800
      9 H4        -61.7383   -2.6296  -23.0110 H      1 LIG       0.13800
@<TRIPOS>BOND
      1       1       2 1
      2       1       3 2
      3       2       4 2
      4       3       5 1
      5       4       5 1
      6       1       6 1
      7       2       7 1
      8       3       8 1
      9       4       9 1
@<TRIPOS>ALT_TYPE
CGenFF_4.0_ALT_TYPE_SET
CGenFF_4.0 1 CG2R51 2 CG2R51 3 CG2R51 4 CG2R51 5 OG2R50 6 HGR51 7 HGR51 8 HGR52 9 HGR52
@<TRIPOS>MOLECULE
furan
 9 9 0 0 0
****
USER_CHARGES
INVALID_CHARGES
Pose:  14 Cluster:  14 Fr_nu: 625861 TotEn:    -8.12
@<TRIPOS>ATOM
      1 C1        -61.0691  -23.7241  -25.1367 C.2    1 LIG      -0.26000
      2 C2        -61.3246  -22.3780  -25.4917 C.2    1 LIG      -0.26000
      3 C3        -62.0692  -24.0854  -24.2642 C.2    1 LIG       0.09300
      4 C4        -62.4626  -22.0128  -24.8109 C.2    1 LIG       0.09300
      5 O1        -62.9228  -23.0480  -24.0604 O.3    1 LIG      -0.29200
      6 H1        -60.2573  -24.3521  -25.4741 H      1 LIG       0.17500
      7 H2        -60.7510  -21.7524  -26.1603 H      1 LIG       0.17500
      8 H3        -62.3030  -24.9949  -23.7301 H      1 LIG       0.13800
      9 H4        -63.0412  -21.1022  -24.7563 H      1 LIG       0.13800
@<TRIPOS>BOND
      1       1       2 1
      2       1       3 2
      3       2       4 2
      4       3       5 1
      5       4       5 1
      6       1       6 1
      7       2       7 1
      8       3       8 1
      9       4       9 1
@<TRIPOS>ALT_TYPE
CGenFF_4.0_ALT_TYPE_SET
CGenFF_4.0 1 CG2R51 2 CG2R51 3 CG2R51 4 CG2R51 5 OG2R50 6 HGR51 7 HGR51 8 HGR52 9 HGR52
@<TRIPOS>MOLECULE
furan
 9 9 0 0 0
****
USER_CHARGES
INVALID_CHARGES
Pose:  15 Cluster:  15 Fr_nu:  22419 TotEn:    -8.10
@<TRIPOS>ATOM
      1 C1        -77.5520   -9.7348  -50.2241 C.2    1 LIG      -0.26000
      2 C2        -76.1764   -9.4548  -50.4046 C.2    1 LIG      -0.26000
      3 C3        -77.9364   -9.0496  -49.0950 C.2    1 LIG       0.09300
      4 C4        -75.8183   -8.6183  -49.3730 C.2    1 LIG       0.09300
      5 O1        -76.8855   -8.3664  -48.5703 O.3    1 LIG      -0.29200
      6 H1        -78.1841  -10.3584  -50.8396 H      1 LIG       0.17500
      7 H2        -75.5273   -9.8171  -51.1886 H      1 LIG       0.17500
      8 H3        -78.8715   -8.9492  -48.5635 H      1 LIG       0.13800
      9 H4        -74.8934   -8.1401  -49.0852 H      1 LIG       0.13800
@<TRIPOS>BOND
      1       1       2 1
      2       1       3 2
      3       2       4 2
      4       3       5 1
      5       4       5 1
      6       1       6 1
      7       2       7 1
      8       3       8 1
      9       4       9 1
@<TRIPOS>ALT_TYPE
CGenFF_4.0_ALT_TYPE_SET
CGenFF_4.0 1 CG2R51 2 CG2R51 3 CG2R51 4 CG2R51 5 OG2R50 6 HGR51 7 HGR51 8 HGR52 9 HGR52
@<TRIPOS>MOLECULE
furan
 9 9 0 0 0
****
USER_CHARGES
INVALID_CHARGES
Pose:  16 Cluster:  16 Fr_nu:    153 TotEn:    -8.10
@<TRIPOS>ATOM
      1 C1        -78.6828  -20.1512  -30.1778 C.2    1 LIG      -0.26000
      2 C2        -77.3351  -19.7596  -29.9949 C.2    1 LIG      -0.26000
      3 C3        -78.8815  -20.2129  -31.5375 C.2    1 LIG       0.09300
      4 C4        -76.8062  -19.6101  -31.2559 C.2    1 LIG       0.09300
      5 O1        -77.7424  -19.8846  -32.2018 O.3    1 LIG      -0.29200
      6 H1        -79.4176  -20.3616  -29.4142 H      1 LIG       0.17500
      7 H2        -76.8143  -19.6058  -29.0608 H      1 LIG       0.17500
      8 H3        -79.7296  -20.4620  -32.1586 H      1 LIG       0.13800
      9 H4        -75.8324  -19.3289  -31.6295 H      1 LIG       0.13800
@<TRIPOS>BOND
      1       1       2 1
      2       1       3 2
      3       2       4 2
      4       3       5 1
      5       4       5 1
      6       1       6 1
      7       2       7 1
      8       3       8 1
      9       4       9 1
@<TRIPOS>ALT_TYPE
CGenFF_4.0_ALT_TYPE_SET
CGenFF_4.0 1 CG2R51 2 CG2R51 3 CG2R51 4 CG2R51 5 OG2R50 6 HGR51 7 HGR51 8 HGR52 9 HGR52
@<TRIPOS>MOLECULE
furan
 9 9 0 0 0
****
USER_CHARGES
INVALID_CHARGES
Pose:  17 Cluster:  17 Fr_nu:    465 TotEn:    -8.05
@<TRIPOS>ATOM
      1 C1        -78.6710  -20.1597  -31.3272 C.2    1 LIG      -0.26000
      2 C2        -77.4964  -19.3737  -31.2520 C.2    1 LIG      -0.26000
      3 C3        -79.4280  -19.8212  -30.2298 C.2    1 LIG       0.09300
      4 C4        -77.6194  -18.6108  -30.1141 C.2    1 LIG       0.09300
      5 O1        -78.7941  -18.8776  -29.4853 O.3    1 LIG      -0.29200
      6 H1        -78.9328  -20.8828  -32.0861 H      1 LIG       0.17500
      7 H2        -76.6643  -19.3642  -31.9412 H      1 LIG       0.17500
      8 H3        -80.3896  -20.1427  -29.8569 H      1 LIG       0.13800
      9 H4        -76.9924  -17.8703  -29.6392 H      1 LIG       0.13800
@<TRIPOS>BOND
      1       1       2 1
      2       1       3 2
      3       2       4 2
      4       3       5 1
      5       4       5 1
      6       1       6 1
      7       2       7 1
      8       3       8 1
      9       4       9 1
@<TRIPOS>ALT_TYPE
CGenFF_4.0_ALT_TYPE_SET
CGenFF_4.0 1 CG2R51 2 CG2R51 3 CG2R51 4 CG2R51 5 OG2R50 6 HGR51 7 HGR51 8 HGR52 9 HGR52
@<TRIPOS>MOLECULE
furan
 9 9 0 0 0
****
USER_CHARGES
INVALID_CHARGES
Pose:  18 Cluster:  18 Fr_nu: 316963 TotEn:    -8.05
@<TRIPOS>ATOM
      1 C1        -52.1540    5.0650  -34.6511 C.2    1 LIG      -0.26000
      2 C2        -51.9999    3.7563  -34.1346 C.2    1 LIG      -0.26000
      3 C3        -52.3566    5.8832  -33.5642 C.2    1 LIG       0.09300
      4 C4        -52.1192    3.8682  -32.7688 C.2    1 LIG       0.09300
      5 O1        -52.3367    5.1615  -32.4130 O.3    1 LIG      -0.29200
      6 H1        -52.1220    5.3732  -35.6861 H      1 LIG       0.17500
      7 H2        -51.8237    2.8455  -34.6884 H      1 LIG       0.17500
      8 H3        -52.5209    6.9446  -33.4477 H      1 LIG       0.13800
      9 H4        -52.0758    3.1600  -31.9542 H      1 LIG       0.13800
@<TRIPOS>BOND
      1       1       2 1
      2       1       3 2
      3       2       4 2
      4       3       5 1
      5       4       5 1
      6       1       6 1
      7       2       7 1
      8       3       8 1
      9       4       9 1
@<TRIPOS>ALT_TYPE
CGenFF_4.0_ALT_TYPE_SET
CGenFF_4.0 1 CG2R51 2 CG2R51 3 CG2R51 4 CG2R51 5 OG2R50 6 HGR51 7 HGR51 8 HGR52 9 HGR52
@<TRIPOS>MOLECULE
furan
 9 9 0 0 0
****
USER_CHARGES
INVALID_CHARGES
Pose:  19 Cluster:  19 Fr_nu:  60343 TotEn:    -7.83
@<TRIPOS>ATOM
      1 C1        -55.9866  -10.5844  -50.7850 C.2    1 LIG      -0.26000
      2 C2        -55.6645   -9.6265  -49.7941 C.2    1 LIG      -0.26000
      3 C3        -55.0930  -11.6174  -50.6223 C.2    1 LIG       0.09300
      4 C4        -54.5973  -10.1424  -49.0965 C.2    1 LIG       0.09300
      5 O1        -54.2428  -11.3559  -49.5951 O.3    1 LIG      -0.29200
      6 H1        -56.7714  -10.5286  -51.5254 H      1 LIG       0.17500
      7 H2        -56.1498   -8.6786  -49.6111 H      1 LIG       0.17500
      8 H3        -54.9391  -12.5594  -51.1282 H      1 LIG       0.13800
      9 H4        -54.0076   -9.7889  -48.2632 H      1 LIG       0.13800
@<TRIPOS>BOND
      1       1       2 1
      2       1       3 2
      3       2       4 2
      4       3       5 1
      5       4       5 1
      6       1       6 1
      7       2       7 1
      8       3       8 1
      9       4       9 1
@<TRIPOS>ALT_TYPE
CGenFF_4.0_ALT_TYPE_SET
CGenFF_4.0 1 CG2R51 2 CG2R51 3 CG2R51 4 CG2R51 5 OG2R50 6 HGR51 7 HGR51 8 HGR52 9 HGR52
@<TRIPOS>MOLECULE
furan
 9 9 0 0 0
****
USER_CHARGES
INVALID_CHARGES
Pose:  20 Cluster:  20 Fr_nu:     67 TotEn:    -7.80
@<TRIPOS>ATOM
      1 C1        -49.7812   -8.2739  -30.5583 C.2    1 LIG      -0.26000
      2 C2        -50.4346   -9.5122  -30.7653 C.2    1 LIG      -0.26000
      3 C3        -49.4760   -8.2224  -29.2180 C.2    1 LIG       0.09300
      4 C4        -50.4821  -10.1291  -29.5368 C.2    1 LIG       0.09300
      5 O1        -49.8998   -9.3495  -28.5883 O.3    1 LIG      -0.29200
      6 H1        -49.5607   -7.5138  -31.2938 H      1 LIG       0.17500
      7 H2        -50.8223   -9.9058  -31.6938 H      1 LIG       0.17500
      8 H3        -48.9845   -7.4931  -28.5907 H      1 LIG       0.13800
      9 H4        -50.8747  -11.0736  -29.1894 H      1 LIG       0.13800
@<TRIPOS>BOND
      1       1       2 1
      2       1       3 2
      3       2       4 2
      4       3       5 1
      5       4       5 1
      6       1       6 1
      7       2       7 1
      8       3       8 1
      9       4       9 1
@<TRIPOS>ALT_TYPE
CGenFF_4.0_ALT_TYPE_SET
CGenFF_4.0 1 CG2R51 2 CG2R51 3 CG2R51 4 CG2R51 5 OG2R50 6 HGR51 7 HGR51 8 HGR52 9 HGR52
@<TRIPOS>MOLECULE
furan
 9 9 0 0 0
****
USER_CHARGES
INVALID_CHARGES
Pose:  21 Cluster:  21 Fr_nu:   6804 TotEn:    -7.51
@<TRIPOS>ATOM
      1 C1        -55.5098    2.1211  -44.1929 C.2    1 LIG      -0.26000
      2 C2        -56.6102    1.2589  -43.9720 C.2    1 LIG      -0.26000
      3 C3        -55.0729    2.5095  -42.9478 C.2    1 LIG       0.09300
      4 C4        -56.7672    1.1817  -42.6077 C.2    1 LIG       0.09300
      5 O1        -55.8340    1.9412  -41.9761 O.3    1 LIG      -0.29200
      6 H1        -55.0882    2.4223  -45.1410 H      1 LIG       0.17500
      7 H2        -57.2133    0.7563  -44.7144 H      1 LIG       0.17500
      8 H3        -54.2753    3.1507  -42.6017 H      1 LIG       0.13800
      9 H4        -57.4579    0.6576  -41.9632 H      1 LIG       0.13800
@<TRIPOS>BOND
      1       1       2 1
      2       1       3 2
      3       2       4 2
      4       3       5 1
      5       4       5 1
      6       1       6 1
      7       2       7 1
      8       3       8 1
      9       4       9 1
@<TRIPOS>ALT_TYPE
CGenFF_4.0_ALT_TYPE_SET
CGenFF_4.0 1 CG2R51 2 CG2R51 3 CG2R51 4 CG2R51 5 OG2R50 6 HGR51 7 HGR51 8 HGR52 9 HGR52
@<TRIPOS>MOLECULE
furan
 9 9 0 0 0
****
USER_CHARGES
INVALID_CHARGES
Pose:  22 Cluster:  22 Fr_nu: 104755 TotEn:    -7.45
@<TRIPOS>ATOM
      1 C1        -51.4265    5.0558  -33.7743 C.2    1 LIG      -0.26000
      2 C2        -51.6663    5.1221  -35.1676 C.2    1 LIG      -0.26000
      3 C3        -51.8970    3.8303  -33.3636 C.2    1 LIG       0.09300
      4 C4        -52.2662    3.9323  -35.5090 C.2    1 LIG       0.09300
      5 O1        -52.4103    3.1393  -34.4150 O.3    1 LIG      -0.29200
      6 H1        -50.9685    5.8074  -33.1477 H      1 LIG       0.17500
      7 H2        -51.4311    5.9353  -35.8390 H      1 LIG       0.17500
      8 H3        -51.9371    3.3266  -32.4087 H      1 LIG       0.13800
      9 H4        -52.6312    3.5187  -36.4378 H      1 LIG       0.13800
@<TRIPOS>BOND
      1       1       2 1
      2       1       3 2
      3       2       4 2
      4       3       5 1
      5       4       5 1
      6       1       6 1
      7       2       7 1
      8       3       8 1
      9       4       9 1
@<TRIPOS>ALT_TYPE
CGenFF_4.0_ALT_TYPE_SET
CGenFF_4.0 1 CG2R51 2 CG2R51 3 CG2R51 4 CG2R51 5 OG2R50 6 HGR51 7 HGR51 8 HGR52 9 HGR52
@<TRIPOS>MOLECULE
furan
 9 9 0 0 0
****
USER_CHARGES
INVALID_CHARGES
Pose:  23 Cluster:  23 Fr_nu:  45521 TotEn:    -7.45
@<TRIPOS>ATOM
      1 C1        -58.4564   -3.2763  -20.0511 C.2    1 LIG      -0.26000
      2 C2        -58.4163   -3.9918  -21.2717 C.2    1 LIG      -0.26000
      3 C3        -59.5363   -3.7680  -19.3554 C.2    1 LIG       0.09300
      4 C4        -59.4745   -4.8698  -21.2347 C.2    1 LIG       0.09300
      5 O1        -60.1622   -4.7397  -20.0698 O.3    1 LIG      -0.29200
      6 H1        -57.7828   -2.4991  -19.7202 H      1 LIG       0.17500
      7 H2        -57.7050   -3.8815  -22.0774 H      1 LIG       0.17500
      8 H3        -59.9686   -3.5450  -18.3908 H      1 LIG       0.13800
      9 H4        -59.8530   -5.6136  -21.9206 H      1 LIG       0.13800
@<TRIPOS>BOND
      1       1       2 1
      2       1       3 2
      3       2       4 2
      4       3       5 1
      5       4       5 1
      6       1       6 1
      7       2       7 1
      8       3       8 1
      9       4       9 1
@<TRIPOS>ALT_TYPE
CGenFF_4.0_ALT_TYPE_SET
CGenFF_4.0 1 CG2R51 2 CG2R51 3 CG2R51 4 CG2R51 5 OG2R50 6 HGR51 7 HGR51 8 HGR52 9 HGR52
@<TRIPOS>MOLECULE
furan
 9 9 0 0 0
****
USER_CHARGES
INVALID_CHARGES
Pose:  24 Cluster:  24 Fr_nu: 1680707 TotEn:    -7.43
@<TRIPOS>ATOM
      1 C1        -71.7179  -26.4630  -46.7027 C.2    1 LIG      -0.26000
      2 C2        -70.6179  -27.1013  -46.0817 C.2    1 LIG      -0.26000
      3 C3        -72.8284  -27.2008  -46.3643 C.2    1 LIG       0.09300
      4 C4        -71.1346  -28.1835  -45.4080 C.2    1 LIG       0.09300
      5 O1        -72.4814  -28.2512  -45.5752 O.3    1 LIG      -0.29200
      6 H1        -71.7032  -25.5765  -47.3201 H      1 LIG       0.17500
      7 H2        -69.5784  -26.8089  -46.1201 H      1 LIG       0.17500
      8 H3        -73.8811  -27.1142  -46.5912 H      1 LIG       0.13800
      9 H4        -70.6997  -28.9602  -44.7959 H      1 LIG       0.13800
@<TRIPOS>BOND
      1       1       2 1
      2       1       3 2
      3       2       4 2
      4       3       5 1
      5       4       5 1
      6       1       6 1
      7       2       7 1
      8       3       8 1
      9       4       9 1
@<TRIPOS>ALT_TYPE
CGenFF_4.0_ALT_TYPE_SET
CGenFF_4.0 1 CG2R51 2 CG2R51 3 CG2R51 4 CG2R51 5 OG2R50 6 HGR51 7 HGR51 8 HGR52 9 HGR52
@<TRIPOS>MOLECULE
furan
 9 9 0 0 0
****
USER_CHARGES
INVALID_CHARGES
Pose:  25 Cluster:  25 Fr_nu: 383098 TotEn:    -7.22
@<TRIPOS>ATOM
      1 C1        -51.6707    3.3750  -34.4766 C.2    1 LIG      -0.26000
      2 C2        -51.8223    3.9459  -33.1904 C.2    1 LIG      -0.26000
      3 C3        -51.8465    4.4027  -35.3738 C.2    1 LIG       0.09300
      4 C4        -52.0798    5.2818  -33.3934 C.2    1 LIG       0.09300
      5 O1        -52.0961    5.5683  -34.7216 O.3    1 LIG      -0.29200
      6 H1        -51.4602    2.3435  -34.7193 H      1 LIG       0.17500
      7 H2        -51.7524    3.4462  -32.2350 H      1 LIG       0.17500
      8 H3        -51.8252    4.4656  -36.4521 H      1 LIG       0.13800
      9 H4        -52.2642    6.1163  -32.7327 H      1 LIG       0.13800
@<TRIPOS>BOND
      1       1       2 1
      2       1       3 2
      3       2       4 2
      4       3       5 1
      5       4       5 1
      6       1       6 1
      7       2       7 1
      8       3       8 1
      9       4       9 1
@<TRIPOS>ALT_TYPE
CGenFF_4.0_ALT_TYPE_SET
CGenFF_4.0 1 CG2R51 2 CG2R51 3 CG2R51 4 CG2R51 5 OG2R50 6 HGR51 7 HGR51 8 HGR52 9 HGR52
@<TRIPOS>MOLECULE
furan
 9 9 0 0 0
****
USER_CHARGES
INVALID_CHARGES
Pose:  26 Cluster:  26 Fr_nu: 208361 TotEn:    -7.18
@<TRIPOS>ATOM
      1 C1        -79.3759   -8.0069  -34.5733 C.2    1 LIG      -0.26000
      2 C2        -78.9917   -6.6675  -34.3251 C.2    1 LIG      -0.26000
      3 C3        -80.2186   -8.3594  -33.5449 C.2    1 LIG       0.09300
      4 C4        -79.6271   -6.2969  -33.1628 C.2    1 LIG       0.09300
      5 O1        -80.3770   -7.3226  -32.6809 O.3    1 LIG      -0.29200
      6 H1        -79.0757   -8.6367  -35.3983 H      1 LIG       0.17500
      7 H2        -78.3340   -6.0494  -34.9192 H      1 LIG       0.17500
      8 H3        -80.7597   -9.2610  -33.2975 H      1 LIG       0.13800
      9 H4        -79.6481   -5.3880  -32.5794 H      1 LIG       0.13800
@<TRIPOS>BOND
      1       1       2 1
      2       1       3 2
      3       2       4 2
      4       3       5 1
      5       4       5 1
      6       1       6 1
      7       2       7 1
      8       3       8 1
      9       4       9 1
@<TRIPOS>ALT_TYPE
CGenFF_4.0_ALT_TYPE_SET
CGenFF_4.0 1 CG2R51 2 CG2R51 3 CG2R51 4 CG2R51 5 OG2R50 6 HGR51 7 HGR51 8 HGR52 9 HGR52
@<TRIPOS>MOLECULE
furan
 9 9 0 0 0
****
USER_CHARGES
INVALID_CHARGES
Pose:  27 Cluster:  27 Fr_nu: 498382 TotEn:    -6.99
@<TRIPOS>ATOM
      1 C1        -63.7722  -22.4540  -25.0890 C.2    1 LIG      -0.26000
      2 C2        -64.6385  -23.4868  -24.6577 C.2    1 LIG      -0.26000
      3 C3        -62.5136  -23.0068  -25.1379 C.2    1 LIG       0.09300
      4 C4        -63.8476  -24.5970  -24.4739 C.2    1 LIG       0.09300
      5 O1        -62.5509  -24.3128  -24.7646 O.3    1 LIG      -0.29200
      6 H1        -64.0324  -21.4342  -25.3332 H      1 LIG       0.17500
      7 H2        -65.7059  -23.4291  -24.5006 H      1 LIG       0.17500
      8 H3        -61.5390  -22.6246  -25.4049 H      1 LIG       0.13800
      9 H4        -64.0444  -25.6109  -24.1570 H      1 LIG       0.13800
@<TRIPOS>BOND
      1       1       2 1
      2       1       3 2
      3       2       4 2
      4       3       5 1
      5       4       5 1
      6       1       6 1
      7       2       7 1
      8       3       8 1
      9       4       9 1
@<TRIPOS>ALT_TYPE
CGenFF_4.0_ALT_TYPE_SET
CGenFF_4.0 1 CG2R51 2 CG2R51 3 CG2R51 4 CG2R51 5 OG2R50 6 HGR51 7 HGR51 8 HGR52 9 HGR52
@<TRIPOS>MOLECULE
furan
 9 9 0 0 0
****
USER_CHARGES
INVALID_CHARGES
Pose:  28 Cluster:  28 Fr_nu:  92434 TotEn:    -6.96
@<TRIPOS>ATOM
      1 C1        -50.8796   -9.4023  -30.5958 C.2    1 LIG      -0.26000
      2 C2        -50.4159   -9.1917  -29.2752 C.2    1 LIG      -0.26000
      3 C3        -50.0661   -8.6501  -31.4108 C.2    1 LIG       0.09300
      4 C4        -49.3520   -8.3259  -29.3775 C.2    1 LIG       0.09300
      5 O1        -49.1322   -7.9910  -30.6760 O.3    1 LIG      -0.29200
      6 H1        -51.7040  -10.0242  -30.9136 H      1 LIG       0.17500
      7 H2        -50.8079   -9.6179  -28.3631 H      1 LIG       0.17500
      8 H3        -50.0226   -8.4861  -32.4777 H      1 LIG       0.13800
      9 H4        -48.6820   -7.8767  -28.6589 H      1 LIG       0.13800
@<TRIPOS>BOND
      1       1       2 1
      2       1       3 2
      3       2       4 2
      4       3       5 1
      5       4       5 1
      6       1       6 1
      7       2       7 1
      8       3       8 1
      9       4       9 1
@<TRIPOS>ALT_TYPE
CGenFF_4.0_ALT_TYPE_SET
CGenFF_4.0 1 CG2R51 2 CG2R51 3 CG2R51 4 CG2R51 5 OG2R50 6 HGR51 7 HGR51 8 HGR52 9 HGR52
@<TRIPOS>MOLECULE
furan
 9 9 0 0 0
****
USER_CHARGES
INVALID_CHARGES
Pose:  29 Cluster:  29 Fr_nu:   3548 TotEn:    -6.96
@<TRIPOS>ATOM
      1 C1        -63.0723  -23.5584  -24.5827 C.2    1 LIG      -0.26000
      2 C2        -63.0764  -22.3037  -25.2376 C.2    1 LIG      -0.26000
      3 C3        -61.7726  -24.0068  -24.6244 C.2    1 LIG       0.09300
      4 C4        -61.7789  -22.0747  -25.6327 C.2    1 LIG       0.09300
      5 O1        -60.9779  -23.1082  -25.2626 O.3    1 LIG      -0.29200
      6 H1        -63.9117  -24.0719  -24.1366 H      1 LIG       0.17500
      7 H2        -63.9196  -21.6482  -25.4010 H      1 LIG       0.17500
      8 H3        -61.2766  -24.8961  -24.2637 H      1 LIG       0.13800
      9 H4        -61.2888  -21.2681  -26.1581 H      1 LIG       0.13800
@<TRIPOS>BOND
      1       1       2 1
      2       1       3 2
      3       2       4 2
      4       3       5 1
      5       4       5 1
      6       1       6 1
      7       2       7 1
      8       3       8 1
      9       4       9 1
@<TRIPOS>ALT_TYPE
CGenFF_4.0_ALT_TYPE_SET
CGenFF_4.0 1 CG2R51 2 CG2R51 3 CG2R51 4 CG2R51 5 OG2R50 6 HGR51 7 HGR51 8 HGR52 9 HGR52
@<TRIPOS>MOLECULE
furan
 9 9 0 0 0
****
USER_CHARGES
INVALID_CHARGES
Pose:  30 Cluster:  30 Fr_nu: 283013 TotEn:    -6.84
@<TRIPOS>ATOM
      1 C1        -80.3647   -7.8216  -33.0266 C.2    1 LIG      -0.26000
      2 C2        -79.4998   -8.0428  -34.1249 C.2    1 LIG      -0.26000
      3 C3        -80.6998   -6.4882  -33.0668 C.2    1 LIG       0.09300
      4 C4        -79.3681   -6.8288  -34.7580 C.2    1 LIG       0.09300
      5 O1        -80.0966   -5.8759  -34.1193 O.3    1 LIG      -0.29200
      6 H1        -80.7013   -8.5436  -32.2967 H      1 LIG       0.17500
      7 H2        -79.0312   -8.9711  -34.4184 H      1 LIG       0.17500
      8 H3        -81.3240   -5.8553  -32.4528 H      1 LIG       0.13800
      9 H4        -78.8223   -6.4950  -35.6283 H      1 LIG       0.13800
@<TRIPOS>BOND
      1       1       2 1
      2       1       3 2
      3       2       4 2
      4       3       5 1
      5       4       5 1
      6       1       6 1
      7       2       7 1
      8       3       8 1
      9       4       9 1
@<TRIPOS>ALT_TYPE
CGenFF_4.0_ALT_TYPE_SET
CGenFF_4.0 1 CG2R51 2 CG2R51 3 CG2R51 4 CG2R51 5 OG2R50 6 HGR51 7 HGR51 8 HGR52 9 HGR52
@<TRIPOS>MOLECULE
furan
 9 9 0 0 0
****
USER_CHARGES
INVALID_CHARGES
Pose:  31 Cluster:  31 Fr_nu:  53542 TotEn:    -6.83
@<TRIPOS>ATOM
      1 C1        -59.0643  -20.3058  -41.1653 C.2    1 LIG      -0.26000
      2 C2        -58.7850  -20.7260  -39.8429 C.2    1 LIG      -0.26000
      3 C3        -57.8470  -20.0313  -41.7440 C.2    1 LIG       0.09300
      4 C4        -57.4170  -20.6784  -39.7078 C.2    1 LIG       0.09300
      5 O1        -56.8378  -20.2560  -40.8622 O.3    1 LIG      -0.29200
      6 H1        -60.0317  -20.2140  -41.6374 H      1 LIG       0.17500
      7 H2        -59.4924  -21.0262  -39.0834 H      1 LIG       0.17500
      8 H3        -57.5449  -19.6871  -42.7224 H      1 LIG       0.13800
      9 H4        -56.7376  -20.9015  -38.8981 H      1 LIG       0.13800
@<TRIPOS>BOND
      1       1       2 1
      2       1       3 2
      3       2       4 2
      4       3       5 1
      5       4       5 1
      6       1       6 1
      7       2       7 1
      8       3       8 1
      9       4       9 1
@<TRIPOS>ALT_TYPE
CGenFF_4.0_ALT_TYPE_SET
CGenFF_4.0 1 CG2R51 2 CG2R51 3 CG2R51 4 CG2R51 5 OG2R50 6 HGR51 7 HGR51 8 HGR52 9 HGR52
@<TRIPOS>MOLECULE
furan
 9 9 0 0 0
****
USER_CHARGES
INVALID_CHARGES
Pose:  32 Cluster:  32 Fr_nu:  10077 TotEn:    -6.78
@<TRIPOS>ATOM
      1 C1        -56.3859    1.1969  -44.3676 C.2    1 LIG      -0.26000
      2 C2        -57.7788    1.3060  -44.1410 C.2    1 LIG      -0.26000
      3 C3        -55.8737    2.4642  -44.2146 C.2    1 LIG       0.09300
      4 C4        -58.0183    2.6321  -43.8655 C.2    1 LIG       0.09300
      5 O1        -56.8621    3.3449  -43.9083 O.3    1 LIG      -0.29200
      6 H1        -55.8256    0.3061  -44.6124 H      1 LIG       0.17500
      7 H2        -58.5158    0.5166  -44.1741 H      1 LIG       0.17500
      8 H3        -54.8802    2.8826  -44.2854 H      1 LIG       0.13800
      9 H4        -58.9081    3.1980  -43.6307 H      1 LIG       0.13800
@<TRIPOS>BOND
      1       1       2 1
      2       1       3 2
      3       2       4 2
      4       3       5 1
      5       4       5 1
      6       1       6 1
      7       2       7 1
      8       3       8 1
      9       4       9 1
@<TRIPOS>ALT_TYPE
CGenFF_4.0_ALT_TYPE_SET
CGenFF_4.0 1 CG2R51 2 CG2R51 3 CG2R51 4 CG2R51 5 OG2R50 6 HGR51 7 HGR51 8 HGR52 9 HGR52
@<TRIPOS>MOLECULE
furan
 9 9 0 0 0
****
USER_CHARGES
INVALID_CHARGES
Pose:  33 Cluster:  33 Fr_nu: 626629 TotEn:    -6.74
@<TRIPOS>ATOM
      1 C1        -59.3837  -23.1740  -26.2507 C.2    1 LIG      -0.26000
      2 C2        -60.3609  -22.1698  -26.4508 C.2    1 LIG      -0.26000
      3 C3        -59.8199  -23.9241  -25.1834 C.2    1 LIG       0.09300
      4 C4        -61.3246  -22.3780  -25.4917 C.2    1 LIG       0.09300
      5 O1        -61.0023  -23.4456  -24.7151 O.3    1 LIG      -0.29200
      6 H1        -58.4749  -23.3310  -26.8135 H      1 LIG       0.17500
      7 H2        -60.3626  -21.3918  -27.2005 H      1 LIG       0.17500
      8 H3        -59.4256  -24.7855  -24.6642 H      1 LIG       0.13800
      9 H4        -62.2509  -21.8812  -25.2426 H      1 LIG       0.13800
@<TRIPOS>BOND
      1       1       2 1
      2       1       3 2
      3       2       4 2
      4       3       5 1
      5       4       5 1
      6       1       6 1
      7       2       7 1
      8       3       8 1
      9       4       9 1
@<TRIPOS>ALT_TYPE
CGenFF_4.0_ALT_TYPE_SET
CGenFF_4.0 1 CG2R51 2 CG2R51 3 CG2R51 4 CG2R51 5 OG2R50 6 HGR51 7 HGR51 8 HGR52 9 HGR52
@<TRIPOS>MOLECULE
furan
 9 9 0 0 0
****
USER_CHARGES
INVALID_CHARGES
Pose:  34 Cluster:  34 Fr_nu: 1342081 TotEn:    -6.60
@<TRIPOS>ATOM
      1 C1        -79.3884   -6.4515  -34.4673 C.2    1 LIG      -0.26000
      2 C2        -79.9924   -5.6523  -33.4674 C.2    1 LIG      -0.26000
      3 C3        -80.2126   -7.5397  -34.6361 C.2    1 LIG       0.09300
      4 C4        -81.1427   -6.3090  -33.0966 C.2    1 LIG       0.09300
      5 O1        -81.2843   -7.4604  -33.8044 O.3    1 LIG      -0.29200
      6 H1        -78.4673   -6.2587  -34.9981 H      1 LIG       0.17500
      7 H2        -79.6342   -4.7147  -33.0673 H      1 LIG       0.17500
      8 H3        -80.1797   -8.4106  -35.2743 H      1 LIG       0.13800
      9 H4        -81.9258   -6.0997  -32.3825 H      1 LIG       0.13800
@<TRIPOS>BOND
      1       1       2 1
      2       1       3 2
      3       2       4 2
      4       3       5 1
      5       4       5 1
      6       1       6 1
      7       2       7 1
      8       3       8 1
      9       4       9 1
@<TRIPOS>ALT_TYPE
CGenFF_4.0_ALT_TYPE_SET
CGenFF_4.0 1 CG2R51 2 CG2R51 3 CG2R51 4 CG2R51 5 OG2R50 6 HGR51 7 HGR51 8 HGR52 9 HGR52
@<TRIPOS>MOLECULE
furan
 9 9 0 0 0
****
USER_CHARGES
INVALID_CHARGES
Pose:  35 Cluster:  35 Fr_nu:  15895 TotEn:    -6.33
@<TRIPOS>ATOM
      1 C1        -80.5236   -6.0583  -34.0670 C.2    1 LIG      -0.26000
      2 C2        -80.6843   -7.3588  -34.6019 C.2    1 LIG      -0.26000
      3 C3        -79.2181   -5.9791  -33.6411 C.2    1 LIG       0.09300
      4 C4        -79.4655   -7.9815  -34.4649 C.2    1 LIG       0.09300
      5 O1        -78.5663   -7.1472  -33.8802 O.3    1 LIG      -0.29200
      6 H1        -81.2665   -5.2767  -33.9998 H      1 LIG       0.17500
      7 H2        -81.5768   -7.7884  -35.0335 H      1 LIG       0.17500
      8 H3        -78.6300   -5.2028  -33.1737 H      1 LIG       0.13800
      9 H4        -79.0950   -8.9637  -34.7199 H      1 LIG       0.13800
@<TRIPOS>BOND
      1       1       2 1
      2       1       3 2
      3       2       4 2
      4       3       5 1
      5       4       5 1
      6       1       6 1
      7       2       7 1
      8       3       8 1
      9       4       9 1
@<TRIPOS>ALT_TYPE
CGenFF_4.0_ALT_TYPE_SET
CGenFF_4.0 1 CG2R51 2 CG2R51 3 CG2R51 4 CG2R51 5 OG2R50 6 HGR51 7 HGR51 8 HGR52 9 HGR52
@<TRIPOS>MOLECULE
furan
 9 9 0 0 0
****
USER_CHARGES
INVALID_CHARGES
Pose:  36 Cluster:  36 Fr_nu: 321220 TotEn:    -6.31
@<TRIPOS>ATOM
      1 C1        -56.3964    0.8567  -44.6174 C.2    1 LIG      -0.26000
      2 C2        -55.6319    1.7473  -43.8264 C.2    1 LIG      -0.26000
      3 C3        -57.6358    0.7875  -44.0250 C.2    1 LIG       0.09300
      4 C4        -56.4588    2.1589  -42.8072 C.2    1 LIG       0.09300
      5 O1        -57.6821    1.5784  -42.9211 O.3    1 LIG      -0.29200
      6 H1        -56.0830    0.3307  -45.5076 H      1 LIG       0.17500
      7 H2        -54.6066    2.0514  -43.9802 H      1 LIG       0.17500
      8 H3        -58.5452    0.2512  -44.2544 H      1 LIG       0.13800
      9 H4        -56.3342    2.8261  -41.9668 H      1 LIG       0.13800
@<TRIPOS>BOND
      1       1       2 1
      2       1       3 2
      3       2       4 2
      4       3       5 1
      5       4       5 1
      6       1       6 1
      7       2       7 1
      8       3       8 1
      9       4       9 1
@<TRIPOS>ALT_TYPE
CGenFF_4.0_ALT_TYPE_SET
CGenFF_4.0 1 CG2R51 2 CG2R51 3 CG2R51 4 CG2R51 5 OG2R50 6 HGR51 7 HGR51 8 HGR52 9 HGR52
@<TRIPOS>MOLECULE
furan
 9 9 0 0 0
****
USER_CHARGES
INVALID_CHARGES
Pose:  37 Cluster:  37 Fr_nu:  30758 TotEn:    -6.29
@<TRIPOS>ATOM
      1 C1        -77.7598  -19.0776  -29.6771 C.2    1 LIG      -0.26000
      2 C2        -77.0704  -19.4355  -30.8602 C.2    1 LIG      -0.26000
      3 C3        -79.0417  -19.5549  -29.8227 C.2    1 LIG       0.09300
      4 C4        -77.9801  -20.1061  -31.6444 C.2    1 LIG       0.09300
      5 O1        -79.1841  -20.1832  -31.0190 O.3    1 LIG      -0.29200
      6 H1        -77.3713  -18.5387  -28.8251 H      1 LIG       0.17500
      7 H2        -76.0394  -19.2305  -31.1101 H      1 LIG       0.17500
      8 H3        -79.9234  -19.5317  -29.1989 H      1 LIG       0.13800
      9 H4        -77.9298  -20.5662  -32.6205 H      1 LIG       0.13800
@<TRIPOS>BOND
      1       1       2 1
      2       1       3 2
      3       2       4 2
      4       3       5 1
      5       4       5 1
      6       1       6 1
      7       2       7 1
      8       3       8 1
      9       4       9 1
@<TRIPOS>ALT_TYPE
CGenFF_4.0_ALT_TYPE_SET
CGenFF_4.0 1 CG2R51 2 CG2R51 3 CG2R51 4 CG2R51 5 OG2R50 6 HGR51 7 HGR51 8 HGR52 9 HGR52
@<TRIPOS>MOLECULE
furan
 9 9 0 0 0
****
USER_CHARGES
INVALID_CHARGES
Pose:  38 Cluster:  38 Fr_nu: 393259 TotEn:    -6.23
@<TRIPOS>ATOM
      1 C1        -80.1256   -6.0495  -32.7388 C.2    1 LIG      -0.26000
      2 C2        -79.9482   -7.1889  -33.5594 C.2    1 LIG      -0.26000
      3 C3        -79.3080   -5.0732  -33.2588 C.2    1 LIG       0.09300
      4 C4        -79.0349   -6.8277  -34.5224 C.2    1 LIG       0.09300
      5 O1        -78.6398   -5.5395  -34.3462 O.3    1 LIG      -0.29200
      6 H1        -80.7686   -5.9522  -31.8760 H      1 LIG       0.17500
      7 H2        -80.4263   -8.1528  -33.4614 H      1 LIG       0.17500
      8 H3        -79.1002   -4.0487  -32.9862 H      1 LIG       0.13800
      9 H4        -78.5866   -7.3440  -35.3588 H      1 LIG       0.13800
@<TRIPOS>BOND
      1       1       2 1
      2       1       3 2
      3       2       4 2
      4       3       5 1
      5       4       5 1
      6       1       6 1
      7       2       7 1
      8       3       8 1
      9       4       9 1
@<TRIPOS>ALT_TYPE
CGenFF_4.0_ALT_TYPE_SET
CGenFF_4.0 1 CG2R51 2 CG2R51 3 CG2R51 4 CG2R51 5 OG2R50 6 HGR51 7 HGR51 8 HGR52 9 HGR52
@<TRIPOS>MOLECULE
furan
 9 9 0 0 0
****
USER_CHARGES
INVALID_CHARGES
Pose:  39 Cluster:  39 Fr_nu:  22529 TotEn:    -6.12
@<TRIPOS>ATOM
      1 C1        -77.5777   -8.8236  -49.1270 C.2    1 LIG      -0.26000
      2 C2        -76.3645   -8.9421  -49.8463 C.2    1 LIG      -0.26000
      3 C3        -78.2440  -10.0140  -49.3033 C.2    1 LIG       0.09300
      4 C4        -76.3759  -10.1964  -50.4107 C.2    1 LIG       0.09300
      5 O1        -77.5182  -10.8563  -50.0843 O.3    1 LIG      -0.29200
      6 H1        -77.9235   -7.9765  -48.5526 H      1 LIG       0.17500
      7 H2        -75.5799   -8.2054  -49.9413 H      1 LIG       0.17500
      8 H3        -79.1923  -10.3984  -48.9568 H      1 LIG       0.13800
      9 H4        -75.6843  -10.7405  -51.0372 H      1 LIG       0.13800
@<TRIPOS>BOND
      1       1       2 1
      2       1       3 2
      3       2       4 2
      4       3       5 1
      5       4       5 1
      6       1       6 1
      7       2       7 1
      8       3       8 1
      9       4       9 1
@<TRIPOS>ALT_TYPE
CGenFF_4.0_ALT_TYPE_SET
CGenFF_4.0 1 CG2R51 2 CG2R51 3 CG2R51 4 CG2R51 5 OG2R50 6 HGR51 7 HGR51 8 HGR52 9 HGR52
@<TRIPOS>MOLECULE
furan
 9 9 0 0 0
****
USER_CHARGES
INVALID_CHARGES
Pose:  40 Cluster:  40 Fr_nu: 322051 TotEn:    -6.10
@<TRIPOS>ATOM
      1 C1        -57.8435    1.7663  -43.5345 C.2    1 LIG      -0.26000
      2 C2        -56.7913    1.1311  -44.2364 C.2    1 LIG      -0.26000
      3 C3        -57.2520    2.7254  -42.7457 C.2    1 LIG       0.09300
      4 C4        -55.6319    1.7473  -43.8264 C.2    1 LIG       0.09300
      5 O1        -55.9041    2.7204  -42.9178 O.3    1 LIG      -0.29200
      6 H1        -58.9006    1.5517  -43.5956 H      1 LIG       0.17500
      7 H2        -56.8684    0.3250  -44.9517 H      1 LIG       0.17500
      8 H3        -57.6310    3.4546  -42.0444 H      1 LIG       0.13800
      9 H4        -54.5884    1.6170  -44.0736 H      1 LIG       0.13800
@<TRIPOS>BOND
      1       1       2 1
      2       1       3 2
      3       2       4 2
      4       3       5 1
      5       4       5 1
      6       1       6 1
      7       2       7 1
      8       3       8 1
      9       4       9 1
@<TRIPOS>ALT_TYPE
CGenFF_4.0_ALT_TYPE_SET
CGenFF_4.0 1 CG2R51 2 CG2R51 3 CG2R51 4 CG2R51 5 OG2R50 6 HGR51 7 HGR51 8 HGR52 9 HGR52
@<TRIPOS>MOLECULE
furan
 9 9 0 0 0
****
USER_CHARGES
INVALID_CHARGES
Pose:  41 Cluster:  41 Fr_nu: 1992637 TotEn:    -6.05
@<TRIPOS>ATOM
      1 C1        -64.6688   -5.4422  -57.5359 C.2    1 LIG      -0.26000
      2 C2        -64.6508   -4.6904  -58.7350 C.2    1 LIG      -0.26000
      3 C3        -65.6498   -4.8839  -56.7497 C.2    1 LIG       0.09300
      4 C4        -65.6221   -3.7264  -58.5961 C.2    1 LIG       0.09300
      5 O1        -66.2357   -3.8375  -57.3887 O.3    1 LIG      -0.29200
      6 H1        -64.0446   -6.2851  -57.2769 H      1 LIG       0.17500
      7 H2        -64.0101   -4.8334  -59.5931 H      1 LIG       0.17500
      8 H3        -66.0332   -5.1038  -55.7640 H      1 LIG       0.13800
      9 H4        -65.9805   -2.9294  -59.2312 H      1 LIG       0.13800
@<TRIPOS>BOND
      1       1       2 1
      2       1       3 2
      3       2       4 2
      4       3       5 1
      5       4       5 1
      6       1       6 1
      7       2       7 1
      8       3       8 1
      9       4       9 1
@<TRIPOS>ALT_TYPE
CGenFF_4.0_ALT_TYPE_SET
CGenFF_4.0 1 CG2R51 2 CG2R51 3 CG2R51 4 CG2R51 5 OG2R50 6 HGR51 7 HGR51 8 HGR52 9 HGR52
@<TRIPOS>MOLECULE
furan
 9 9 0 0 0
****
USER_CHARGES
INVALID_CHARGES
Pose:  42 Cluster:  42 Fr_nu:   9554 TotEn:    -5.97
@<TRIPOS>ATOM
      1 C1        -50.1522   -8.7746  -29.4744 C.2    1 LIG      -0.26000
      2 C2        -50.3409   -8.9443  -30.8668 C.2    1 LIG      -0.26000
      3 C3        -50.5512   -9.9534  -28.8884 C.2    1 LIG       0.09300
      4 C4        -50.8416  -10.2147  -31.0324 C.2    1 LIG       0.09300
      5 O1        -50.9727  -10.8364  -29.8313 O.3    1 LIG      -0.29200
      6 H1        -49.7734   -7.9021  -28.9620 H      1 LIG       0.17500
      7 H2        -50.1372   -8.2300  -31.6515 H      1 LIG       0.17500
      8 H3        -50.5935  -10.3039  -27.8674 H      1 LIG       0.13800
      9 H4        -51.1397  -10.7942  -31.8940 H      1 LIG       0.13800
@<TRIPOS>BOND
      1       1       2 1
      2       1       3 2
      3       2       4 2
      4       3       5 1
      5       4       5 1
      6       1       6 1
      7       2       7 1
      8       3       8 1
      9       4       9 1
@<TRIPOS>ALT_TYPE
CGenFF_4.0_ALT_TYPE_SET
CGenFF_4.0 1 CG2R51 2 CG2R51 3 CG2R51 4 CG2R51 5 OG2R50 6 HGR51 7 HGR51 8 HGR52 9 HGR52
@<TRIPOS>MOLECULE
furan
 9 9 0 0 0
****
USER_CHARGES
INVALID_CHARGES
Pose:  43 Cluster:  43 Fr_nu: 116366 TotEn:    -5.94
@<TRIPOS>ATOM
      1 C1        -61.2094  -23.5665  -24.7544 C.2    1 LIG      -0.26000
      2 C2        -61.9220  -22.5970  -25.4998 C.2    1 LIG      -0.26000
      3 C3        -59.9303  -23.5729  -25.2603 C.2    1 LIG       0.09300
      4 C4        -61.0274  -22.0800  -26.4079 C.2    1 LIG       0.09300
      5 O1        -59.8110  -22.6695  -26.2683 O.3    1 LIG      -0.29200
      6 H1        -61.5817  -24.1838  -23.9497 H      1 LIG       0.17500
      7 H2        -62.9579  -22.3108  -25.3889 H      1 LIG       0.17500
      8 H3        -59.0357  -24.1306  -25.0241 H      1 LIG       0.13800
      9 H4        -61.0966  -21.3275  -27.1799 H      1 LIG       0.13800
@<TRIPOS>BOND
      1       1       2 1
      2       1       3 2
      3       2       4 2
      4       3       5 1
      5       4       5 1
      6       1       6 1
      7       2       7 1
      8       3       8 1
      9       4       9 1
@<TRIPOS>ALT_TYPE
CGenFF_4.0_ALT_TYPE_SET
CGenFF_4.0 1 CG2R51 2 CG2R51 3 CG2R51 4 CG2R51 5 OG2R50 6 HGR51 7 HGR51 8 HGR52 9 HGR52
@<TRIPOS>MOLECULE
furan
 9 9 0 0 0
****
USER_CHARGES
INVALID_CHARGES
Pose:  44 Cluster:  44 Fr_nu:   8388 TotEn:    -5.78
@<TRIPOS>ATOM
      1 C1        -56.4492    2.3864  -43.4783 C.2    1 LIG      -0.26000
      2 C2        -57.8345    2.2525  -43.2206 C.2    1 LIG      -0.26000
      3 C3        -56.1157    1.3515  -44.3207 C.2    1 LIG       0.09300
      4 C4        -58.2486    1.1454  -43.9240 C.2    1 LIG       0.09300
      5 O1        -57.2069    0.5905  -44.5974 O.3    1 LIG      -0.29200
      6 H1        -55.7778    3.1423  -43.0973 H      1 LIG       0.17500
      7 H2        -58.4536    2.8841  -42.5999 H      1 LIG       0.17500
      8 H3        -55.1948    1.0360  -44.7892 H      1 LIG       0.13800
      9 H4        -59.2004    0.6485  -44.0433 H      1 LIG       0.13800
@<TRIPOS>BOND
      1       1       2 1
      2       1       3 2
      3       2       4 2
      4       3       5 1
      5       4       5 1
      6       1       6 1
      7       2       7 1
      8       3       8 1
      9       4       9 1
@<TRIPOS>ALT_TYPE
CGenFF_4.0_ALT_TYPE_SET
CGenFF_4.0 1 CG2R51 2 CG2R51 3 CG2R51 4 CG2R51 5 OG2R50 6 HGR51 7 HGR51 8 HGR52 9 HGR52
@<TRIPOS>MOLECULE
furan
 9 9 0 0 0
****
USER_CHARGES
INVALID_CHARGES
Pose:  45 Cluster:  45 Fr_nu: 2595548 TotEn:    -5.24
@<TRIPOS>ATOM
      1 C1        -76.8422   -8.9343  -50.4720 C.2    1 LIG      -0.26000
      2 C2        -77.8942   -9.8737  -50.3529 C.2    1 LIG      -0.26000
      3 C3        -75.9511   -9.2292  -49.4665 C.2    1 LIG       0.09300
      4 C4        -77.5709  -10.6758  -49.2832 C.2    1 LIG       0.09300
      5 O1        -76.3878  -10.2895  -48.7374 O.3    1 LIG      -0.29200
      6 H1        -76.7459   -8.1412  -51.1993 H      1 LIG       0.17500
      7 H2        -78.7774   -9.9560  -50.9697 H      1 LIG       0.17500
      8 H3        -75.0090   -8.8031  -49.1537 H      1 LIG       0.13800
      9 H4        -78.0514  -11.5191  -48.8091 H      1 LIG       0.13800
@<TRIPOS>BOND
      1       1       2 1
      2       1       3 2
      3       2       4 2
      4       3       5 1
      5       4       5 1
      6       1       6 1
      7       2       7 1
      8       3       8 1
      9       4       9 1
@<TRIPOS>ALT_TYPE
CGenFF_4.0_ALT_TYPE_SET
CGenFF_4.0 1 CG2R51 2 CG2R51 3 CG2R51 4 CG2R51 5 OG2R50 6 HGR51 7 HGR51 8 HGR52 9 HGR52
@<TRIPOS>MOLECULE
furan
 9 9 0 0 0
****
USER_CHARGES
INVALID_CHARGES
Pose:  46 Cluster:  46 Fr_nu: 2146148 TotEn:    -5.02
@<TRIPOS>ATOM
      1 C1        -56.5384    0.8476  -43.6317 C.2    1 LIG      -0.26000
      2 C2        -56.6869    2.1756  -43.1652 C.2    1 LIG      -0.26000
      3 C3        -57.6739    0.5679  -44.3558 C.2    1 LIG       0.09300
      4 C4        -57.9025    2.6128  -43.6377 C.2    1 LIG       0.09300
      5 O1        -58.5104    1.6387  -44.3644 O.3    1 LIG      -0.29200
      6 H1        -55.7079    0.1780  -43.4610 H      1 LIG       0.17500
      7 H2        -55.9943    2.7432  -42.5606 H      1 LIG       0.17500
      8 H3        -58.0194   -0.2996  -44.8991 H      1 LIG       0.13800
      9 H4        -58.4489    3.5405  -43.5496 H      1 LIG       0.13800
@<TRIPOS>BOND
      1       1       2 1
      2       1       3 2
      3       2       4 2
      4       3       5 1
      5       4       5 1
      6       1       6 1
      7       2       7 1
      8       3       8 1
      9       4       9 1
@<TRIPOS>ALT_TYPE
CGenFF_4.0_ALT_TYPE_SET
CGenFF_4.0 1 CG2R51 2 CG2R51 3 CG2R51 4 CG2R51 5 OG2R50 6 HGR51 7 HGR51 8 HGR52 9 HGR52
@<TRIPOS>MOLECULE
furan
 9 9 0 0 0
****
USER_CHARGES
INVALID_CHARGES
Pose:  47 Cluster:  47 Fr_nu:  25265 TotEn:    -4.76
@<TRIPOS>ATOM
      1 C1        -50.8472  -11.0288  -29.4496 C.2    1 LIG      -0.26000
      2 C2        -50.0749  -10.2662  -28.5412 C.2    1 LIG      -0.26000
      3 C3        -51.1680  -10.1807  -30.4840 C.2    1 LIG       0.09300
      4 C4        -49.9786   -9.0066  -29.0853 C.2    1 LIG       0.09300
      5 O1        -50.6422   -8.9462  -30.2696 O.3    1 LIG      -0.29200
      6 H1        -51.1347  -12.0665  -29.3612 H      1 LIG       0.17500
      7 H2        -49.6423  -10.5939  -27.6069 H      1 LIG       0.17500
      8 H3        -51.7318  -10.2964  -31.3981 H      1 LIG       0.13800
      9 H4        -49.4988   -8.0912  -28.7709 H      1 LIG       0.13800
@<TRIPOS>BOND
      1       1       2 1
      2       1       3 2
      3       2       4 2
      4       3       5 1
      5       4       5 1
      6       1       6 1
      7       2       7 1
      8       3       8 1
      9       4       9 1
@<TRIPOS>ALT_TYPE
CGenFF_4.0_ALT_TYPE_SET
CGenFF_4.0 1 CG2R51 2 CG2R51 3 CG2R51 4 CG2R51 5 OG2R50 6 HGR51 7 HGR51 8 HGR52 9 HGR52
@<TRIPOS>MOLECULE
furan
 9 9 0 0 0
****
USER_CHARGES
INVALID_CHARGES
Pose:  48 Cluster:  48 Fr_nu: 1358301 TotEn:    -4.72
@<TRIPOS>ATOM
      1 C1        -76.3761   -9.2757  -48.6903 C.2    1 LIG      -0.26000
      2 C2        -77.7077   -9.6801  -48.9487 C.2    1 LIG      -0.26000
      3 C3        -75.8800   -8.8090  -49.8853 C.2    1 LIG       0.09300
      4 C4        -77.9303   -9.4316  -50.2831 C.2    1 LIG       0.09300
      5 O1        -76.8211   -8.9004  -50.8612 O.3    1 LIG      -0.29200
      6 H1        -75.8445   -9.3194  -47.7508 H      1 LIG       0.17500
      7 H2        -78.4165  -10.1000  -48.2496 H      1 LIG       0.17500
      8 H3        -74.9283   -8.3989  -50.1905 H      1 LIG       0.13800
      9 H4        -78.7786   -9.5690  -50.9377 H      1 LIG       0.13800
@<TRIPOS>BOND
      1       1       2 1
      2       1       3 2
      3       2       4 2
      4       3       5 1
      5       4       5 1
      6       1       6 1
      7       2       7 1
      8       3       8 1
      9       4       9 1
@<TRIPOS>ALT_TYPE
CGenFF_4.0_ALT_TYPE_SET
CGenFF_4.0 1 CG2R51 2 CG2R51 3 CG2R51 4 CG2R51 5 OG2R50 6 HGR51 7 HGR51 8 HGR52 9 HGR52
@<TRIPOS>MOLECULE
furan
 9 9 0 0 0
****
USER_CHARGES
INVALID_CHARGES
Pose:  49 Cluster:  49 Fr_nu: 2545191 TotEn:    -3.35
@<TRIPOS>ATOM
      1 C1        -76.2208   -9.9406  -48.9669 C.2    1 LIG      -0.26000
      2 C2        -77.3122  -10.7928  -48.6740 C.2    1 LIG      -0.26000
      3 C3        -76.5431   -9.2960  -50.1385 C.2    1 LIG       0.09300
      4 C4        -78.2237  -10.6081  -49.6875 C.2    1 LIG       0.09300
      5 O1        -77.7625   -9.6972  -50.5842 O.3    1 LIG      -0.29200
      6 H1        -75.3126   -9.8126  -48.3958 H      1 LIG       0.17500
      7 H2        -77.4210  -11.4582  -47.8297 H      1 LIG       0.17500
      8 H3        -76.0400   -8.5617  -50.7507 H      1 LIG       0.13800
      9 H4        -79.1958  -11.0266  -49.9040 H      1 LIG       0.13800
@<TRIPOS>BOND
      1       1       2 1
      2       1       3 2
      3       2       4 2
      4       3       5 1
      5       4       5 1
      6       1       6 1
      7       2       7 1
      8       3       8 1
      9       4       9 1
@<TRIPOS>ALT_TYPE
CGenFF_4.0_ALT_TYPE_SET
CGenFF_4.0 1 CG2R51 2 CG2R51 3 CG2R51 4 CG2R51 5 OG2R50 6 HGR51 7 HGR51 8 HGR52 9 HGR52
@<TRIPOS>MOLECULE
furan
 9 9 0 0 0
****
USER_CHARGES
INVALID_CHARGES
Pose:  50 Cluster:  50 Fr_nu:    736 TotEn:    -2.61
@<TRIPOS>ATOM
      1 C1        -76.9666   -8.8346  -48.9693 C.2    1 LIG      -0.26000
      2 C2        -76.9240   -8.8300  -50.3840 C.2    1 LIG      -0.26000
      3 C3        -76.4316  -10.0389  -48.5750 C.2    1 LIG       0.09300
      4 C4        -76.3659  -10.0317  -50.7533 C.2    1 LIG       0.09300
      5 O1        -76.0629  -10.7744  -49.6565 O.3    1 LIG      -0.29200
      6 H1        -77.3408   -8.0577  -48.3185 H      1 LIG       0.17500
      7 H2        -77.2581   -8.0484  -51.0510 H      1 LIG       0.17500
      8 H3        -76.2519  -10.4984  -47.6139 H      1 LIG       0.13800
      9 H4        -76.1295  -10.4851  -51.7050 H      1 LIG       0.13800
@<TRIPOS>BOND
      1       1       2 1
      2       1       3 2
      3       2       4 2
      4       3       5 1
      5       4       5 1
      6       1       6 1
      7       2       7 1
      8       3       8 1
      9       4       9 1
@<TRIPOS>ALT_TYPE
CGenFF_4.0_ALT_TYPE_SET
CGenFF_4.0 1 CG2R51 2 CG2R51 3 CG2R51 4 CG2R51 5 OG2R50 6 HGR51 7 HGR51 8 HGR52 9 HGR52
@<TRIPOS>MOLECULE
furan
 9 9 0 0 0
****
USER_CHARGES
INVALID_CHARGES
Pose:  51 Cluster:  51 Fr_nu: 1322905 TotEn:    -1.46
@<TRIPOS>ATOM
      1 C1        -77.3173   -9.8261  -48.9805 C.2    1 LIG      -0.26000
      2 C2        -76.4734   -8.7653  -49.3876 C.2    1 LIG      -0.26000
      3 C3        -77.0932  -10.8541  -49.8667 C.2    1 LIG       0.09300
      4 C4        -75.7937   -9.2207  -50.4933 C.2    1 LIG       0.09300
      5 O1        -76.1658  -10.4931  -50.7918 O.3    1 LIG      -0.29200
      6 H1        -78.0035   -9.8396  -48.1461 H      1 LIG       0.17500
      7 H2        -76.3730   -7.7908  -48.9319 H      1 LIG       0.17500
      8 H3        -77.4914  -11.8531  -49.9690 H      1 LIG       0.13800
      9 H4        -75.0515   -8.7851  -51.1464 H      1 LIG       0.13800
@<TRIPOS>BOND
      1       1       2 1
      2       1       3 2
      3       2       4 2
      4       3       5 1
      5       4       5 1
      6       1       6 1
      7       2       7 1
      8       3       8 1
      9       4       9 1
@<TRIPOS>ALT_TYPE
CGenFF_4.0_ALT_TYPE_SET
CGenFF_4.0 1 CG2R51 2 CG2R51 3 CG2R51 4 CG2R51 5 OG2R50 6 HGR51 7 HGR51 8 HGR52 9 HGR52
@<TRIPOS>MOLECULE
pyrimidine
 10 10 0 0 0
****
USER_CHARGES
INVALID_CHARGES
Pose:   1 Cluster:   1 Fr_nu: 2953546 TotEn:   -18.35
@<TRIPOS>ATOM
      1 C1        -76.7688  -10.2145  -50.5273 C.ar   1 LIG      -0.13100
      2 C2        -77.9691  -10.1130  -49.8539 C.ar   1 LIG       0.28900
      3 C3        -75.8709  -11.1272  -50.0126 C.ar   1 LIG       0.28900
      4 C4        -77.3210  -11.6964  -48.3573 C.ar   1 LIG       0.50700
      5 N1        -78.2796  -10.8413  -48.7614 N.ar   1 LIG      -0.71900
      6 N2        -76.1149  -11.8875  -48.9251 N.ar   1 LIG      -0.71900
      7 H1        -76.5463   -9.6174  -51.4014 H      1 LIG       0.11500
      8 H2        -78.7372   -9.4222  -50.1843 H      1 LIG       0.11400
      9 H3        -74.9007  -11.2763  -50.4741 H      1 LIG       0.11400
     10 H4        -77.5432  -12.2936  -47.4814 H      1 LIG       0.14100
@<TRIPOS>BOND
      1       1       2 ar
      2       1       3 ar
      3       2       5 ar
      4       3       6 ar
      5       4       5 ar
      6       4       6 ar
      7       1       7 1
      8       2       8 1
      9       3       9 1
     10       4      10 1
@<TRIPOS>ALT_TYPE
CGenFF_4.0_ALT_TYPE_SET
CGenFF_4.0 1 CG2R61 2 CG2R61 3 CG2R61 4 CG2R64 5 NG2R62 6 NG2R62 7 HGR61 8 HGR62 9 HGR62 10 HGR62
@<TRIPOS>MOLECULE
pyrimidine
 10 10 0 0 0
****
USER_CHARGES
INVALID_CHARGES
Pose:   2 Cluster:   2 Fr_nu: 145844 TotEn:   -16.64
@<TRIPOS>ATOM
      1 C1        -63.0585   -1.7204  -25.8451 C.ar   1 LIG      -0.13100
      2 C2        -63.1406   -0.5051  -25.1965 C.ar   1 LIG       0.28900
      3 C3        -62.4547   -2.7371  -25.1340 C.ar   1 LIG       0.28900
      4 C4        -62.1056   -1.3578  -23.3612 C.ar   1 LIG       0.50700
      5 N1        -62.6728   -0.2877  -23.9498 N.ar   1 LIG      -0.71900
      6 N2        -61.9650   -2.5904  -23.8854 N.ar   1 LIG      -0.71900
      7 H1        -63.4424   -1.8665  -26.8459 H      1 LIG       0.11500
      8 H2        -63.5986    0.3532  -25.6761 H      1 LIG       0.11400
      9 H3        -62.3439   -3.7276  -25.5618 H      1 LIG       0.11400
     10 H4        -61.7202   -1.2115  -22.3596 H      1 LIG       0.14100
@<TRIPOS>BOND
      1       1       2 ar
      2       1       3 ar
      3       2       5 ar
      4       3       6 ar
      5       4       5 ar
      6       4       6 ar
      7       1       7 1
      8       2       8 1
      9       3       9 1
     10       4      10 1
@<TRIPOS>ALT_TYPE
CGenFF_4.0_ALT_TYPE_SET
CGenFF_4.0 1 CG2R61 2 CG2R61 3 CG2R61 4 CG2R64 5 NG2R62 6 NG2R62 7 HGR61 8 HGR62 9 HGR62 10 HGR62
@<TRIPOS>MOLECULE
pyrimidine
 10 10 0 0 0
****
USER_CHARGES
INVALID_CHARGES
Pose:   3 Cluster:   3 Fr_nu:  66618 TotEn:   -15.86
@<TRIPOS>ATOM
      1 C1        -57.9377    1.0741  -44.3612 C.ar   1 LIG      -0.13100
      2 C2        -58.9843    1.9586  -44.1979 C.ar   1 LIG       0.28900
      3 C3        -56.6747    1.6275  -44.3094 C.ar   1 LIG       0.28900
      4 C4        -57.5422    3.7006  -43.9681 C.ar   1 LIG       0.50700
      5 N1        -58.8221    3.2831  -43.9987 N.ar   1 LIG      -0.71900
      6 N2        -56.4394    2.9415  -44.1139 N.ar   1 LIG      -0.71900
      7 H1        -58.0970    0.0159  -44.5196 H      1 LIG       0.11500
      8 H2        -60.0131    1.6161  -44.2237 H      1 LIG       0.11400
      9 H3        -55.7903    1.0110  -44.4280 H      1 LIG       0.11400
     10 H4        -57.3825    4.7603  -43.8106 H      1 LIG       0.14100
@<TRIPOS>BOND
      1       1       2 ar
      2       1       3 ar
      3       2       5 ar
      4       3       6 ar
      5       4       5 ar
      6       4       6 ar
      7       1       7 1
      8       2       8 1
      9       3       9 1
     10       4      10 1
@<TRIPOS>ALT_TYPE
CGenFF_4.0_ALT_TYPE_SET
CGenFF_4.0 1 CG2R61 2 CG2R61 3 CG2R61 4 CG2R64 5 NG2R62 6 NG2R62 7 HGR61 8 HGR62 9 HGR62 10 HGR62
@<TRIPOS>MOLECULE
pyrimidine
 10 10 0 0 0
****
USER_CHARGES
INVALID_CHARGES
Pose:   4 Cluster:   4 Fr_nu: 586091 TotEn:   -15.28
@<TRIPOS>ATOM
      1 C1        -49.1713  -11.1611  -27.8195 C.ar   1 LIG      -0.13100
      2 C2        -49.1713   -9.9660  -27.1295 C.ar   1 LIG       0.28900
      3 C3        -48.0439  -11.9411  -27.6627 C.ar   1 LIG       0.28900
      4 C4        -47.1118  -10.4030  -26.2725 C.ar   1 LIG       0.50700
      5 N1        -48.1547   -9.5541  -26.3440 N.ar   1 LIG      -0.71900
      6 N2        -46.9914  -11.5916  -26.8943 N.ar   1 LIG      -0.71900
      7 H1        -50.0010  -11.4665  -28.4429 H      1 LIG       0.11500
      8 H2        -50.0143   -9.2863  -27.1913 H      1 LIG       0.11400
      9 H3        -47.9526  -12.8972  -28.1665 H      1 LIG       0.11400
     10 H4        -46.2805  -10.0969  -25.6493 H      1 LIG       0.14100
@<TRIPOS>BOND
      1       1       2 ar
      2       1       3 ar
      3       2       5 ar
      4       3       6 ar
      5       4       5 ar
      6       4       6 ar
      7       1       7 1
      8       2       8 1
      9       3       9 1
     10       4      10 1
@<TRIPOS>ALT_TYPE
CGenFF_4.0_ALT_TYPE_SET
CGenFF_4.0 1 CG2R61 2 CG2R61 3 CG2R61 4 CG2R64 5 NG2R62 6 NG2R62 7 HGR61 8 HGR62 9 HGR62 10 HGR62
@<TRIPOS>MOLECULE
pyrimidine
 10 10 0 0 0
****
USER_CHARGES
INVALID_CHARGES
Pose:   5 Cluster:   5 Fr_nu: 2404429 TotEn:   -14.91
@<TRIPOS>ATOM
      1 C1        -78.8149  -11.2104  -48.8356 C.ar   1 LIG      -0.13100
      2 C2        -77.8110  -12.1535  -48.7509 C.ar   1 LIG       0.28900
      3 C3        -78.3968   -9.9080  -49.0165 C.ar   1 LIG       0.28900
      4 C4        -76.2174  -10.5537  -49.0118 C.ar   1 LIG       0.50700
      5 N1        -76.4970  -11.8591  -48.8353 N.ar   1 LIG      -0.71900
      6 N2        -77.1014   -9.5424  -49.1091 N.ar   1 LIG      -0.71900
      7 H1        -79.8614  -11.4750  -48.7644 H      1 LIG       0.11500
      8 H2        -78.0427  -13.2035  -48.6085 H      1 LIG       0.11400
      9 H3        -79.1136   -9.0976  -49.0937 H      1 LIG       0.11400
     10 H4        -75.1695  -10.2885  -49.0819 H      1 LIG       0.14100
@<TRIPOS>BOND
      1       1       2 ar
      2       1       3 ar
      3       2       5 ar
      4       3       6 ar
      5       4       5 ar
      6       4       6 ar
      7       1       7 1
      8       2       8 1
      9       3       9 1
     10       4      10 1
@<TRIPOS>ALT_TYPE
CGenFF_4.0_ALT_TYPE_SET
CGenFF_4.0 1 CG2R61 2 CG2R61 3 CG2R61 4 CG2R64 5 NG2R62 6 NG2R62 7 HGR61 8 HGR62 9 HGR62 10 HGR62
@<TRIPOS>MOLECULE
pyrimidine
 10 10 0 0 0
****
USER_CHARGES
INVALID_CHARGES
Pose:   6 Cluster:   6 Fr_nu: 586085 TotEn:   -13.65
@<TRIPOS>ATOM
      1 C1        -49.4245  -11.3780  -27.5318 C.ar   1 LIG      -0.13100
      2 C2        -49.7547  -10.4799  -26.5374 C.ar   1 LIG       0.28900
      3 C3        -48.3108  -12.1555  -27.2884 C.ar   1 LIG       0.28900
      4 C4        -47.9934  -11.1580  -25.2706 C.ar   1 LIG       0.50700
      5 N1        -49.0587  -10.3430  -25.3898 N.ar   1 LIG      -0.71900
      6 N2        -47.5690  -12.0715  -26.1646 N.ar   1 LIG      -0.71900
      7 H1        -50.0010  -11.4665  -28.4429 H      1 LIG       0.11500
      8 H2        -50.6140   -9.8259  -26.6394 H      1 LIG       0.11400
      9 H3        -47.9736  -12.8892  -28.0125 H      1 LIG       0.11400
     10 H4        -47.4154  -11.0688  -24.3590 H      1 LIG       0.14100
@<TRIPOS>BOND
      1       1       2 ar
      2       1       3 ar
      3       2       5 ar
      4       3       6 ar
      5       4       5 ar
      6       4       6 ar
      7       1       7 1
      8       2       8 1
      9       3       9 1
     10       4      10 1
@<TRIPOS>ALT_TYPE
CGenFF_4.0_ALT_TYPE_SET
CGenFF_4.0 1 CG2R61 2 CG2R61 3 CG2R61 4 CG2R64 5 NG2R62 6 NG2R62 7 HGR61 8 HGR62 9 HGR62 10 HGR62
@<TRIPOS>MOLECULE
pyrimidine
 10 10 0 0 0
****
USER_CHARGES
INVALID_CHARGES
Pose:   7 Cluster:   7 Fr_nu:  41850 TotEn:   -13.64
@<TRIPOS>ATOM
      1 C1        -59.0553   -4.3353  -21.8140 C.ar   1 LIG      -0.13100
      2 C2        -57.8579   -3.7220  -21.5062 C.ar   1 LIG       0.28900
      3 C3        -59.9921   -4.3580  -20.8012 C.ar   1 LIG       0.28900
      4 C4        -58.5798   -3.2563  -19.4017 C.ar   1 LIG       0.50700
      5 N1        -57.5854   -3.1700  -20.3056 N.ar   1 LIG      -0.71900
      6 N2        -59.7871   -3.8263  -19.5783 N.ar   1 LIG      -0.71900
      7 H1        -59.2468   -4.7701  -22.7858 H      1 LIG       0.11500
      8 H2        -57.0608   -3.6558  -22.2387 H      1 LIG       0.11400
      9 H3        -60.9627   -4.8189  -20.9493 H      1 LIG       0.11400
     10 H4        -58.3878   -2.8220  -18.4282 H      1 LIG       0.14100
@<TRIPOS>BOND
      1       1       2 ar
      2       1       3 ar
      3       2       5 ar
      4       3       6 ar
      5       4       5 ar
      6       4       6 ar
      7       1       7 1
      8       2       8 1
      9       3       9 1
     10       4      10 1
@<TRIPOS>ALT_TYPE
CGenFF_4.0_ALT_TYPE_SET
CGenFF_4.0 1 CG2R61 2 CG2R61 3 CG2R61 4 CG2R64 5 NG2R62 6 NG2R62 7 HGR61 8 HGR62 9 HGR62 10 HGR62
@<TRIPOS>MOLECULE
pyrimidine
 10 10 0 0 0
****
USER_CHARGES
INVALID_CHARGES
Pose:   8 Cluster:   8 Fr_nu: 1896276 TotEn:   -13.47
@<TRIPOS>ATOM
      1 C1        -63.1418   -2.6834  -25.1426 C.ar   1 LIG      -0.13100
      2 C2        -62.9761   -3.9768  -24.6907 C.ar   1 LIG       0.28900
      3 C3        -62.7231   -1.6913  -24.2799 C.ar   1 LIG       0.28900
      4 C4        -62.0740   -3.2334  -22.7412 C.ar   1 LIG       0.50700
      5 N1        -62.4437   -4.2891  -23.4910 N.ar   1 LIG      -0.71900
      6 N2        -62.1829   -1.9312  -23.0671 N.ar   1 LIG      -0.71900
      7 H1        -63.5721   -2.4618  -26.1101 H      1 LIG       0.11500
      8 H2        -63.2761   -4.8229  -25.2994 H      1 LIG       0.11400
      9 H3        -62.8138   -0.6442  -24.5478 H      1 LIG       0.11400
     10 H4        -61.6442   -3.4550  -21.7721 H      1 LIG       0.14100
@<TRIPOS>BOND
      1       1       2 ar
      2       1       3 ar
      3       2       5 ar
      4       3       6 ar
      5       4       5 ar
      6       4       6 ar
      7       1       7 1
      8       2       8 1
      9       3       9 1
     10       4      10 1
@<TRIPOS>ALT_TYPE
CGenFF_4.0_ALT_TYPE_SET
CGenFF_4.0 1 CG2R61 2 CG2R61 3 CG2R61 4 CG2R64 5 NG2R62 6 NG2R62 7 HGR61 8 HGR62 9 HGR62 10 HGR62
@<TRIPOS>MOLECULE
pyrimidine
 10 10 0 0 0
****
USER_CHARGES
INVALID_CHARGES
Pose:   9 Cluster:   9 Fr_nu: 1443170 TotEn:   -13.37
@<TRIPOS>ATOM
      1 C1        -76.5048   -9.4199  -48.9407 C.ar   1 LIG      -0.13100
      2 C2        -76.1342  -10.6951  -48.5650 C.ar   1 LIG       0.28900
      3 C3        -77.8633   -9.1922  -49.0207 C.ar   1 LIG       0.28900
      4 C4        -78.3098  -11.3330  -48.4006 C.ar   1 LIG       0.50700
      5 N1        -77.0136  -11.6797  -48.2865 N.ar   1 LIG      -0.71900
      6 N2        -78.7974  -10.1292  -48.7569 N.ar   1 LIG      -0.71900
      7 H1        -75.7776   -8.6492  -49.1584 H      1 LIG       0.11500
      8 H2        -75.0884  -10.9683  -48.4751 H      1 LIG       0.11400
      9 H3        -78.2501   -8.2206  -49.3087 H      1 LIG       0.11400
     10 H4        -79.0381  -12.1048  -48.1837 H      1 LIG       0.14100
@<TRIPOS>BOND
      1       1       2 ar
      2       1       3 ar
      3       2       5 ar
      4       3       6 ar
      5       4       5 ar
      6       4       6 ar
      7       1       7 1
      8       2       8 1
      9       3       9 1
     10       4      10 1
@<TRIPOS>ALT_TYPE
CGenFF_4.0_ALT_TYPE_SET
CGenFF_4.0 1 CG2R61 2 CG2R61 3 CG2R61 4 CG2R64 5 NG2R62 6 NG2R62 7 HGR61 8 HGR62 9 HGR62 10 HGR62
@<TRIPOS>MOLECULE
pyrimidine
 10 10 0 0 0
****
USER_CHARGES
INVALID_CHARGES
Pose:  10 Cluster:  10 Fr_nu: 203308 TotEn:   -13.37
@<TRIPOS>ATOM
      1 C1        -61.4532  -22.3059  -25.5506 C.ar   1 LIG      -0.13100
      2 C2        -60.4429  -22.1065  -26.4693 C.ar   1 LIG       0.28900
      3 C3        -61.2139  -23.2787  -24.6016 C.ar   1 LIG       0.28900
      4 C4        -59.1704  -23.7185  -25.4949 C.ar   1 LIG       0.50700
      5 N1        -59.2841  -22.7975  -26.4708 N.ar   1 LIG      -0.71900
      6 N2        -60.0795  -24.0069  -24.5441 N.ar   1 LIG      -0.71900
      7 H1        -62.3730  -21.7370  -25.5731 H      1 LIG       0.11500
      8 H2        -60.5406  -21.3632  -27.2531 H      1 LIG       0.11400
      9 H3        -61.9501  -23.5068  -23.8386 H      1 LIG       0.11400
     10 H4        -58.2500  -24.2890  -25.4729 H      1 LIG       0.14100
@<TRIPOS>BOND
      1       1       2 ar
      2       1       3 ar
      3       2       5 ar
      4       3       6 ar
      5       4       5 ar
      6       4       6 ar
      7       1       7 1
      8       2       8 1
      9       3       9 1
     10       4      10 1
@<TRIPOS>ALT_TYPE
CGenFF_4.0_ALT_TYPE_SET
CGenFF_4.0 1 CG2R61 2 CG2R61 3 CG2R61 4 CG2R64 5 NG2R62 6 NG2R62 7 HGR61 8 HGR62 9 HGR62 10 HGR62
@<TRIPOS>MOLECULE
pyrimidine
 10 10 0 0 0
****
USER_CHARGES
INVALID_CHARGES
Pose:  11 Cluster:  11 Fr_nu: 289924 TotEn:   -12.99
@<TRIPOS>ATOM
      1 C1        -79.3203   -8.1678  -34.4739 C.ar   1 LIG      -0.13100
      2 C2        -80.0726   -8.5436  -33.3797 C.ar   1 LIG       0.28900
      3 C3        -79.2672   -6.8120  -34.7247 C.ar   1 LIG       0.28900
      4 C4        -80.5973   -6.3774  -32.9333 C.ar   1 LIG       0.50700
      5 N1        -80.7267   -7.6716  -32.5846 N.ar   1 LIG      -0.71900
      6 N2        -79.8960   -5.8852  -33.9724 N.ar   1 LIG      -0.71900
      7 H1        -78.8059   -8.8891  -35.0946 H      1 LIG       0.11500
      8 H2        -80.1731   -9.5878  -33.1040 H      1 LIG       0.11400
      9 H3        -78.7010   -6.4216  -35.5634 H      1 LIG       0.11400
     10 H4        -81.1131   -5.6550  -32.3126 H      1 LIG       0.14100
@<TRIPOS>BOND
      1       1       2 ar
      2       1       3 ar
      3       2       5 ar
      4       3       6 ar
      5       4       5 ar
      6       4       6 ar
      7       1       7 1
      8       2       8 1
      9       3       9 1
     10       4      10 1
@<TRIPOS>ALT_TYPE
CGenFF_4.0_ALT_TYPE_SET
CGenFF_4.0 1 CG2R61 2 CG2R61 3 CG2R61 4 CG2R64 5 NG2R62 6 NG2R62 7 HGR61 8 HGR62 9 HGR62 10 HGR62
@<TRIPOS>MOLECULE
pyrimidine
 10 10 0 0 0
****
USER_CHARGES
INVALID_CHARGES
Pose:  12 Cluster:  12 Fr_nu: 104538 TotEn:   -12.85
@<TRIPOS>ATOM
      1 C1        -52.2996    3.9545  -34.8558 C.ar   1 LIG      -0.13100
      2 C2        -52.4186    5.3063  -35.1067 C.ar   1 LIG       0.28900
      3 C3        -52.0535    3.6104  -33.5424 C.ar   1 LIG       0.28900
      4 C4        -52.0675    5.7951  -32.9148 C.ar   1 LIG       0.50700
      5 N1        -52.3077    6.2576  -34.1565 N.ar   1 LIG      -0.71900
      6 N2        -51.9309    4.5081  -32.5426 N.ar   1 LIG      -0.71900
      7 H1        -52.3930    3.2129  -35.6378 H      1 LIG       0.11500
      8 H2        -52.6120    5.6725  -36.1091 H      1 LIG       0.11400
      9 H3        -51.9440    2.5721  -33.2488 H      1 LIG       0.11400
     10 H4        -51.9728    6.5375  -32.1318 H      1 LIG       0.14100
@<TRIPOS>BOND
      1       1       2 ar
      2       1       3 ar
      3       2       5 ar
      4       3       6 ar
      5       4       5 ar
      6       4       6 ar
      7       1       7 1
      8       2       8 1
      9       3       9 1
     10       4      10 1
@<TRIPOS>ALT_TYPE
CGenFF_4.0_ALT_TYPE_SET
CGenFF_4.0 1 CG2R61 2 CG2R61 3 CG2R61 4 CG2R64 5 NG2R62 6 NG2R62 7 HGR61 8 HGR62 9 HGR62 10 HGR62
@<TRIPOS>MOLECULE
pyrimidine
 10 10 0 0 0
****
USER_CHARGES
INVALID_CHARGES
Pose:  13 Cluster:  13 Fr_nu:   2488 TotEn:   -12.72
@<TRIPOS>ATOM
      1 C1        -51.5244  -10.0707  -30.5487 C.ar   1 LIG      -0.13100
      2 C2        -50.9462   -9.7878  -29.3281 C.ar   1 LIG       0.28900
      3 C3        -50.9515   -9.4490  -31.6392 C.ar   1 LIG       0.28900
      4 C4        -49.4214   -8.4182  -30.3112 C.ar   1 LIG       0.50700
      5 N1        -49.8898   -8.9631  -29.1723 N.ar   1 LIG      -0.71900
      6 N2        -49.8953   -8.6135  -31.5566 N.ar   1 LIG      -0.71900
      7 H1        -52.3717  -10.7364  -30.6445 H      1 LIG       0.11500
      8 H2        -51.3281  -10.2297  -28.4142 H      1 LIG       0.11400
      9 H3        -51.3379   -9.6098  -32.6398 H      1 LIG       0.11400
     10 H4        -48.5737   -7.7508  -30.2155 H      1 LIG       0.14100
@<TRIPOS>BOND
      1       1       2 ar
      2       1       3 ar
      3       2       5 ar
      4       3       6 ar
      5       4       5 ar
      6       4       6 ar
      7       1       7 1
      8       2       8 1
      9       3       9 1
     10       4      10 1
@<TRIPOS>ALT_TYPE
CGenFF_4.0_ALT_TYPE_SET
CGenFF_4.0 1 CG2R61 2 CG2R61 3 CG2R61 4 CG2R64 5 NG2R62 6 NG2R62 7 HGR61 8 HGR62 9 HGR62 10 HGR62
@<TRIPOS>MOLECULE
pyrimidine
 10 10 0 0 0
****
USER_CHARGES
INVALID_CHARGES
Pose:  14 Cluster:  14 Fr_nu: 326528 TotEn:   -12.70
@<TRIPOS>ATOM
      1 C1        -59.9604   -2.8485  -19.3910 C.ar   1 LIG      -0.13100
      2 C2        -60.6120   -3.4332  -20.4578 C.ar   1 LIG       0.28900
      3 C3        -58.6074   -3.1053  -19.3043 C.ar   1 LIG       0.28900
      4 C4        -58.6788   -4.3853  -21.1814 C.ar   1 LIG       0.50700
      5 N1        -59.9998   -4.2103  -21.3753 N.ar   1 LIG      -0.71900
      6 N2        -57.9319   -3.8721  -20.1852 N.ar   1 LIG      -0.71900
      7 H1        -60.4767   -2.2295  -18.6696 H      1 LIG       0.11500
      8 H2        -61.6762   -3.2886  -20.6085 H      1 LIG       0.11400
      9 H3        -58.0112   -2.6894  -18.4993 H      1 LIG       0.11400
     10 H4        -58.1618   -5.0060  -21.9029 H      1 LIG       0.14100
@<TRIPOS>BOND
      1       1       2 ar
      2       1       3 ar
      3       2       5 ar
      4       3       6 ar
      5       4       5 ar
      6       4       6 ar
      7       1       7 1
      8       2       8 1
      9       3       9 1
     10       4      10 1
@<TRIPOS>ALT_TYPE
CGenFF_4.0_ALT_TYPE_SET
CGenFF_4.0 1 CG2R61 2 CG2R61 3 CG2R61 4 CG2R64 5 NG2R62 6 NG2R62 7 HGR61 8 HGR62 9 HGR62 10 HGR62
@<TRIPOS>MOLECULE
pyrimidine
 10 10 0 0 0
****
USER_CHARGES
INVALID_CHARGES
Pose:  15 Cluster:  15 Fr_nu: 732871 TotEn:   -12.44
@<TRIPOS>ATOM
      1 C1        -76.6492  -27.2837  -57.0399 C.ar   1 LIG      -0.13100
      2 C2        -77.8489  -27.9656  -57.0466 C.ar   1 LIG       0.28900
      3 C3        -75.6359  -27.8654  -56.3058 C.ar   1 LIG       0.28900
      4 C4        -76.9895  -29.5921  -55.7114 C.ar   1 LIG       0.50700
      5 N1        -78.0548  -29.1267  -56.3911 N.ar   1 LIG      -0.71900
      6 N2        -75.7717  -29.0232  -55.6266 N.ar   1 LIG      -0.71900
      7 H1        -76.5121  -26.3536  -57.5750 H      1 LIG       0.11500
      8 H2        -78.7034  -27.5854  -57.5959 H      1 LIG       0.11400
      9 H3        -74.6573  -27.4022  -56.2409 H      1 LIG       0.11400
     10 H4        -77.1269  -30.5228  -55.1746 H      1 LIG       0.14100
@<TRIPOS>BOND
      1       1       2 ar
      2       1       3 ar
      3       2       5 ar
      4       3       6 ar
      5       4       5 ar
      6       4       6 ar
      7       1       7 1
      8       2       8 1
      9       3       9 1
     10       4      10 1
@<TRIPOS>ALT_TYPE
CGenFF_4.0_ALT_TYPE_SET
CGenFF_4.0 1 CG2R61 2 CG2R61 3 CG2R61 4 CG2R64 5 NG2R62 6 NG2R62 7 HGR61 8 HGR62 9 HGR62 10 HGR62
@<TRIPOS>MOLECULE
pyrimidine
 10 10 0 0 0
****
USER_CHARGES
INVALID_CHARGES
Pose:  16 Cluster:  16 Fr_nu: 2074996 TotEn:   -12.30
@<TRIPOS>ATOM
      1 C1        -63.4252    1.0809  -26.1492 C.ar   1 LIG      -0.13100
      2 C2        -62.7455    1.6144  -25.0732 C.ar   1 LIG       0.28900
      3 C3        -63.5227   -0.2954  -26.1709 C.ar   1 LIG       0.28900
      4 C4        -62.3621   -0.4586  -24.2232 C.ar   1 LIG       0.50700
      5 N1        -62.1993    0.8713  -24.0884 N.ar   1 LIG      -0.71900
      6 N2        -63.0009   -1.0990  -25.2210 N.ar   1 LIG      -0.71900
      7 H1        -63.8534    1.7011  -26.9252 H      1 LIG       0.11500
      8 H2        -62.6176    2.6866  -24.9703 H      1 LIG       0.11400
      9 H3        -64.0381   -0.8054  -26.9775 H      1 LIG       0.11400
     10 H4        -61.9324   -1.0799  -23.4470 H      1 LIG       0.14100
@<TRIPOS>BOND
      1       1       2 ar
      2       1       3 ar
      3       2       5 ar
      4       3       6 ar
      5       4       5 ar
      6       4       6 ar
      7       1       7 1
      8       2       8 1
      9       3       9 1
     10       4      10 1
@<TRIPOS>ALT_TYPE
CGenFF_4.0_ALT_TYPE_SET
CGenFF_4.0 1 CG2R61 2 CG2R61 3 CG2R61 4 CG2R64 5 NG2R62 6 NG2R62 7 HGR61 8 HGR62 9 HGR62 10 HGR62
@<TRIPOS>MOLECULE
pyrimidine
 10 10 0 0 0
****
USER_CHARGES
INVALID_CHARGES
Pose:  17 Cluster:  17 Fr_nu:   2411 TotEn:   -12.28
@<TRIPOS>ATOM
      1 C1        -61.9535  -21.9719  -25.7332 C.ar   1 LIG      -0.13100
      2 C2        -61.0396  -22.9495  -25.3963 C.ar   1 LIG       0.28900
      3 C3        -63.2141  -22.1211  -25.1923 C.ar   1 LIG       0.28900
      4 C4        -62.5870  -24.0300  -24.1294 C.ar   1 LIG       0.50700
      5 N1        -61.3235  -23.9963  -24.5939 N.ar   1 LIG      -0.71900
      6 N2        -63.5669  -23.1418  -24.3836 N.ar   1 LIG      -0.71900
      7 H1        -61.6984  -21.1427  -26.3795 H      1 LIG       0.11500
      8 H2        -60.0234  -22.9168  -25.7739 H      1 LIG       0.11400
      9 H3        -63.9994  -21.4026  -25.4010 H      1 LIG       0.11400
     10 H4        -62.8430  -24.8607  -23.4832 H      1 LIG       0.14100
@<TRIPOS>BOND
      1       1       2 ar
      2       1       3 ar
      3       2       5 ar
      4       3       6 ar
      5       4       5 ar
      6       4       6 ar
      7       1       7 1
      8       2       8 1
      9       3       9 1
     10       4      10 1
@<TRIPOS>ALT_TYPE
CGenFF_4.0_ALT_TYPE_SET
CGenFF_4.0 1 CG2R61 2 CG2R61 3 CG2R61 4 CG2R64 5 NG2R62 6 NG2R62 7 HGR61 8 HGR62 9 HGR62 10 HGR62
@<TRIPOS>MOLECULE
pyrimidine
 10 10 0 0 0
****
USER_CHARGES
INVALID_CHARGES
Pose:  18 Cluster:  18 Fr_nu: 729067 TotEn:   -12.01
@<TRIPOS>ATOM
      1 C1        -59.1446  -20.2746  -40.1063 C.ar   1 LIG      -0.13100
      2 C2        -57.7752  -20.1443  -39.9948 C.ar   1 LIG       0.28900
      3 C3        -59.6049  -20.7128  -41.3310 C.ar   1 LIG       0.28900
      4 C4        -57.4843  -20.8373  -42.1400 C.ar   1 LIG       0.50700
      5 N1        -56.9124  -20.4180  -40.9953 N.ar   1 LIG      -0.71900
      6 N2        -58.8000  -21.0043  -42.3738 N.ar   1 LIG      -0.71900
      7 H1        -59.8135  -20.0477  -39.2869 H      1 LIG       0.11500
      8 H2        -57.3207  -19.8058  -39.0700 H      1 LIG       0.11400
      9 H3        -60.6659  -20.8449  -41.5135 H      1 LIG       0.11400
     10 H4        -56.8148  -21.0635  -42.9609 H      1 LIG       0.14100
@<TRIPOS>BOND
      1       1       2 ar
      2       1       3 ar
      3       2       5 ar
      4       3       6 ar
      5       4       5 ar
      6       4       6 ar
      7       1       7 1
      8       2       8 1
      9       3       9 1
     10       4      10 1
@<TRIPOS>ALT_TYPE
CGenFF_4.0_ALT_TYPE_SET
CGenFF_4.0 1 CG2R61 2 CG2R61 3 CG2R61 4 CG2R64 5 NG2R62 6 NG2R62 7 HGR61 8 HGR62 9 HGR62 10 HGR62
@<TRIPOS>MOLECULE
pyrimidine
 10 10 0 0 0
****
USER_CHARGES
INVALID_CHARGES
Pose:  19 Cluster:  19 Fr_nu: 100883 TotEn:   -11.96
@<TRIPOS>ATOM
      1 C1        -51.8642    3.8654  -34.5806 C.ar   1 LIG      -0.13100
      2 C2        -51.2679    3.8229  -33.3368 C.ar   1 LIG       0.28900
      3 C3        -51.5979    4.9916  -35.3322 C.ar   1 LIG       0.28900
      4 C4        -50.2883    5.8449  -33.6818 C.ar   1 LIG       0.50700
      5 N1        -50.4711    4.7987  -32.8538 N.ar   1 LIG      -0.71900
      6 N2        -50.8117    6.0045  -34.9123 N.ar   1 LIG      -0.71900
      7 H1        -52.4992    3.0680  -34.9427 H      1 LIG       0.11500
      8 H2        -51.4192    2.9775  -32.6745 H      1 LIG       0.11400
      9 H3        -52.0227    5.1147  -36.3225 H      1 LIG       0.11400
     10 H4        -49.6534    6.6439  -33.3190 H      1 LIG       0.14100
@<TRIPOS>BOND
      1       1       2 ar
      2       1       3 ar
      3       2       5 ar
      4       3       6 ar
      5       4       5 ar
      6       4       6 ar
      7       1       7 1
      8       2       8 1
      9       3       9 1
     10       4      10 1
@<TRIPOS>ALT_TYPE
CGenFF_4.0_ALT_TYPE_SET
CGenFF_4.0 1 CG2R61 2 CG2R61 3 CG2R61 4 CG2R64 5 NG2R62 6 NG2R62 7 HGR61 8 HGR62 9 HGR62 10 HGR62
@<TRIPOS>MOLECULE
pyrimidine
 10 10 0 0 0
****
USER_CHARGES
INVALID_CHARGES
Pose:  20 Cluster:  20 Fr_nu: 1480715 TotEn:   -11.96
@<TRIPOS>ATOM
      1 C1        -76.0930   -8.9425  -50.2425 C.ar   1 LIG      -0.13100
      2 C2        -76.6918   -8.3547  -49.1469 C.ar   1 LIG       0.28900
      3 C3        -76.6106  -10.1639  -50.6221 C.ar   1 LIG       0.28900
      4 C4        -78.1326  -10.1000  -48.9350 C.ar   1 LIG       0.50700
      5 N1        -77.7176   -8.9075  -48.4669 N.ar   1 LIG      -0.71900
      6 N2        -77.6337  -10.7741  -49.9887 N.ar   1 LIG      -0.71900
      7 H1        -75.2712   -8.4762  -50.7692 H      1 LIG       0.11500
      8 H2        -76.3528   -7.3940  -48.7745 H      1 LIG       0.11400
      9 H3        -76.2043  -10.7023  -51.4715 H      1 LIG       0.11400
     10 H4        -78.9547  -10.5676  -48.4070 H      1 LIG       0.14100
@<TRIPOS>BOND
      1       1       2 ar
      2       1       3 ar
      3       2       5 ar
      4       3       6 ar
      5       4       5 ar
      6       4       6 ar
      7       1       7 1
      8       2       8 1
      9       3       9 1
     10       4      10 1
@<TRIPOS>ALT_TYPE
CGenFF_4.0_ALT_TYPE_SET
CGenFF_4.0 1 CG2R61 2 CG2R61 3 CG2R61 4 CG2R64 5 NG2R62 6 NG2R62 7 HGR61 8 HGR62 9 HGR62 10 HGR62
@<TRIPOS>MOLECULE
pyrimidine
 10 10 0 0 0
****
USER_CHARGES
INVALID_CHARGES
Pose:  21 Cluster:  21 Fr_nu: 1457248 TotEn:   -11.71
@<TRIPOS>ATOM
      1 C1        -49.8367  -10.1120  -26.0103 C.ar   1 LIG      -0.13100
      2 C2        -49.8924   -9.4290  -24.8124 C.ar   1 LIG       0.28900
      3 C3        -48.5724  -10.3099  -26.5264 C.ar   1 LIG       0.28900
      4 C4        -47.6289   -9.2262  -24.7651 C.ar   1 LIG       0.50700
      5 N1        -48.8042   -8.9702  -24.1599 N.ar   1 LIG      -0.71900
      6 N2        -47.4425   -9.8788  -25.9283 N.ar   1 LIG      -0.71900
      7 H1        -50.7262  -10.4687  -26.5120 H      1 LIG       0.11500
      8 H2        -50.8423   -9.2257  -24.3300 H      1 LIG       0.11400
      9 H3        -48.4287  -10.8359  -27.4640 H      1 LIG       0.11400
     10 H4        -46.7382   -8.8681  -24.2635 H      1 LIG       0.14100
@<TRIPOS>BOND
      1       1       2 ar
      2       1       3 ar
      3       2       5 ar
      4       3       6 ar
      5       4       5 ar
      6       4       6 ar
      7       1       7 1
      8       2       8 1
      9       3       9 1
     10       4      10 1
@<TRIPOS>ALT_TYPE
CGenFF_4.0_ALT_TYPE_SET
CGenFF_4.0 1 CG2R61 2 CG2R61 3 CG2R61 4 CG2R64 5 NG2R62 6 NG2R62 7 HGR61 8 HGR62 9 HGR62 10 HGR62
@<TRIPOS>MOLECULE
pyrimidine
 10 10 0 0 0
****
USER_CHARGES
INVALID_CHARGES
Pose:  22 Cluster:  22 Fr_nu:  31618 TotEn:   -11.55
@<TRIPOS>ATOM
      1 C1        -54.2830  -10.0141  -49.0809 C.ar   1 LIG      -0.13100
      2 C2        -54.5272  -11.1985  -49.7458 C.ar   1 LIG       0.28900
      3 C3        -55.1040   -8.9584  -49.4208 C.ar   1 LIG       0.28900
      4 C4        -56.2290  -10.2490  -50.9160 C.ar   1 LIG       0.50700
      5 N1        -55.4956  -11.3519  -50.6726 N.ar   1 LIG      -0.71900
      6 N2        -56.0905   -9.0408  -50.3374 N.ar   1 LIG      -0.71900
      7 H1        -53.4989   -9.9194  -48.3417 H      1 LIG       0.11500
      8 H2        -53.9328  -12.0833  -49.5454 H      1 LIG       0.11400
      9 H3        -54.9872   -7.9875  -48.9516 H      1 LIG       0.11400
     10 H4        -57.0134  -10.3433  -51.6569 H      1 LIG       0.14100
@<TRIPOS>BOND
      1       1       2 ar
      2       1       3 ar
      3       2       5 ar
      4       3       6 ar
      5       4       5 ar
      6       4       6 ar
      7       1       7 1
      8       2       8 1
      9       3       9 1
     10       4      10 1
@<TRIPOS>ALT_TYPE
CGenFF_4.0_ALT_TYPE_SET
CGenFF_4.0 1 CG2R61 2 CG2R61 3 CG2R61 4 CG2R64 5 NG2R62 6 NG2R62 7 HGR61 8 HGR62 9 HGR62 10 HGR62
@<TRIPOS>MOLECULE
pyrimidine
 10 10 0 0 0
****
USER_CHARGES
INVALID_CHARGES
Pose:  23 Cluster:  23 Fr_nu: 1048283 TotEn:   -11.21
@<TRIPOS>ATOM
      1 C1        -63.8731   -0.9737  -26.7305 C.ar   1 LIG      -0.13100
      2 C2        -62.9889   -1.7601  -26.0203 C.ar   1 LIG       0.28900
      3 C3        -64.0371    0.3134  -26.2611 C.ar   1 LIG       0.28900
      4 C4        -62.5575   -0.0587  -24.5761 C.ar   1 LIG       0.50700
      5 N1        -62.3115   -1.3332  -24.9344 N.ar   1 LIG      -0.71900
      6 N2        -63.3931    0.8059  -25.1827 N.ar   1 LIG      -0.71900
      7 H1        -64.4032   -1.3424  -27.5984 H      1 LIG       0.11500
      8 H2        -62.7951   -2.7861  -26.3139 H      1 LIG       0.11400
      9 H3        -64.7119    1.0051  -26.7537 H      1 LIG       0.11400
     10 H4        -62.0276    0.3104  -23.7065 H      1 LIG       0.14100
@<TRIPOS>BOND
      1       1       2 ar
      2       1       3 ar
      3       2       5 ar
      4       3       6 ar
      5       4       5 ar
      6       4       6 ar
      7       1       7 1
      8       2       8 1
      9       3       9 1
     10       4      10 1
@<TRIPOS>ALT_TYPE
CGenFF_4.0_ALT_TYPE_SET
CGenFF_4.0 1 CG2R61 2 CG2R61 3 CG2R61 4 CG2R64 5 NG2R62 6 NG2R62 7 HGR61 8 HGR62 9 HGR62 10 HGR62
@<TRIPOS>MOLECULE
pyrimidine
 10 10 0 0 0
****
USER_CHARGES
INVALID_CHARGES
Pose:  24 Cluster:  24 Fr_nu:  26389 TotEn:   -11.14
@<TRIPOS>ATOM
      1 C1        -66.8717  -24.4312  -43.1769 C.ar   1 LIG      -0.13100
      2 C2        -68.0912  -25.0524  -42.9996 C.ar   1 LIG       0.28900
      3 C3        -66.1843  -24.7810  -44.3211 C.ar   1 LIG       0.28900
      4 C4        -67.8435  -26.2047  -44.9432 C.ar   1 LIG       0.50700
      5 N1        -68.6094  -25.9475  -43.8660 N.ar   1 LIG      -0.71900
      6 N2        -66.6420  -25.6676  -45.2292 N.ar   1 LIG      -0.71900
      7 H1        -66.4801  -23.7168  -42.4653 H      1 LIG       0.11500
      8 H2        -68.7034  -24.8411  -42.1296 H      1 LIG       0.11400
      9 H3        -65.2167  -24.3453  -44.5457 H      1 LIG       0.11400
     10 H4        -68.2348  -26.9209  -45.6554 H      1 LIG       0.14100
@<TRIPOS>BOND
      1       1       2 ar
      2       1       3 ar
      3       2       5 ar
      4       3       6 ar
      5       4       5 ar
      6       4       6 ar
      7       1       7 1
      8       2       8 1
      9       3       9 1
     10       4      10 1
@<TRIPOS>ALT_TYPE
CGenFF_4.0_ALT_TYPE_SET
CGenFF_4.0 1 CG2R61 2 CG2R61 3 CG2R61 4 CG2R64 5 NG2R62 6 NG2R62 7 HGR61 8 HGR62 9 HGR62 10 HGR62
@<TRIPOS>MOLECULE
pyrimidine
 10 10 0 0 0
****
USER_CHARGES
INVALID_CHARGES
Pose:  25 Cluster:  25 Fr_nu:  37897 TotEn:   -10.77
@<TRIPOS>ATOM
      1 C1        -71.8687  -26.6115  -47.5893 C.ar   1 LIG      -0.13100
      2 C2        -72.5062  -27.7157  -47.0612 C.ar   1 LIG       0.28900
      3 C3        -72.0494  -26.4080  -48.9421 C.ar   1 LIG       0.28900
      4 C4        -73.3634  -28.2564  -49.0959 C.ar   1 LIG       0.50700
      5 N1        -73.2642  -28.5625  -47.7883 N.ar   1 LIG      -0.71900
      6 N2        -72.7928  -27.2135  -49.7287 N.ar   1 LIG      -0.71900
      7 H1        -71.2664  -25.9488  -46.9824 H      1 LIG       0.11500
      8 H2        -72.4223  -27.9570  -46.0072 H      1 LIG       0.11400
      9 H3        -71.5868  -25.5664  -49.4463 H      1 LIG       0.11400
     10 H4        -73.9655  -28.9204  -49.7040 H      1 LIG       0.14100
@<TRIPOS>BOND
      1       1       2 ar
      2       1       3 ar
      3       2       5 ar
      4       3       6 ar
      5       4       5 ar
      6       4       6 ar
      7       1       7 1
      8       2       8 1
      9       3       9 1
     10       4      10 1
@<TRIPOS>ALT_TYPE
CGenFF_4.0_ALT_TYPE_SET
CGenFF_4.0 1 CG2R61 2 CG2R61 3 CG2R61 4 CG2R64 5 NG2R62 6 NG2R62 7 HGR61 8 HGR62 9 HGR62 10 HGR62
@<TRIPOS>MOLECULE
pyrimidine
 10 10 0 0 0
****
USER_CHARGES
INVALID_CHARGES
Pose:  26 Cluster:  26 Fr_nu: 2024646 TotEn:   -10.68
@<TRIPOS>ATOM
      1 C1        -57.5030    1.0531  -43.9950 C.ar   1 LIG      -0.13100
      2 C2        -56.1505    0.9835  -43.7296 C.ar   1 LIG       0.28900
      3 C3        -58.0356    2.3247  -44.0525 C.ar   1 LIG       0.28900
      4 C4        -56.0054    3.2491  -43.6156 C.ar   1 LIG       0.50700
      5 N1        -55.3686    2.0654  -43.5340 N.ar   1 LIG      -0.71900
      6 N2        -57.3133    3.4491  -43.8669 N.ar   1 LIG      -0.71900
      7 H1        -58.1065    0.1683  -44.1478 H      1 LIG       0.11500
      8 H2        -55.6434    0.0270  -43.6650 H      1 LIG       0.11400
      9 H3        -59.0898    2.4794  -44.2549 H      1 LIG       0.11400
     10 H4        -55.4016    4.1350  -43.4616 H      1 LIG       0.14100
@<TRIPOS>BOND
      1       1       2 ar
      2       1       3 ar
      3       2       5 ar
      4       3       6 ar
      5       4       5 ar
      6       4       6 ar
      7       1       7 1
      8       2       8 1
      9       3       9 1
     10       4      10 1
@<TRIPOS>ALT_TYPE
CGenFF_4.0_ALT_TYPE_SET
CGenFF_4.0 1 CG2R61 2 CG2R61 3 CG2R61 4 CG2R64 5 NG2R62 6 NG2R62 7 HGR61 8 HGR62 9 HGR62 10 HGR62
@<TRIPOS>MOLECULE
pyrimidine
 10 10 0 0 0
****
USER_CHARGES
INVALID_CHARGES
Pose:  27 Cluster:  27 Fr_nu: 2270307 TotEn:   -10.51
@<TRIPOS>ATOM
      1 C1        -61.9423  -22.3810  -25.0477 C.ar   1 LIG      -0.13100
      2 C2        -62.9662  -22.0885  -24.1699 C.ar   1 LIG       0.28900
      3 C3        -61.9528  -23.6569  -25.5733 C.ar   1 LIG       0.28900
      4 C4        -63.8317  -24.1772  -24.4046 C.ar   1 LIG       0.50700
      5 N1        -63.9312  -22.9659  -23.8247 N.ar   1 LIG      -0.71900
      6 N2        -62.8856  -24.5840  -25.2724 N.ar   1 LIG      -0.71900
      7 H1        -61.1810  -21.6575  -25.3068 H      1 LIG       0.11500
      8 H2        -63.0407  -21.1109  -23.7059 H      1 LIG       0.11400
      9 H3        -61.1878  -23.9789  -26.2715 H      1 LIG       0.11400
     10 H4        -64.5932  -24.9022  -24.1445 H      1 LIG       0.14100
@<TRIPOS>BOND
      1       1       2 ar
      2       1       3 ar
      3       2       5 ar
      4       3       6 ar
      5       4       5 ar
      6       4       6 ar
      7       1       7 1
      8       2       8 1
      9       3       9 1
     10       4      10 1
@<TRIPOS>ALT_TYPE
CGenFF_4.0_ALT_TYPE_SET
CGenFF_4.0 1 CG2R61 2 CG2R61 3 CG2R61 4 CG2R64 5 NG2R62 6 NG2R62 7 HGR61 8 HGR62 9 HGR62 10 HGR62
@<TRIPOS>MOLECULE
pyrimidine
 10 10 0 0 0
****
USER_CHARGES
INVALID_CHARGES
Pose:  28 Cluster:  28 Fr_nu: 2817337 TotEn:   -10.34
@<TRIPOS>ATOM
      1 C1        -64.7982   -4.8107  -59.4506 C.ar   1 LIG      -0.13100
      2 C2        -65.9029   -4.3064  -58.7951 C.ar   1 LIG       0.28900
      3 C3        -63.8953   -5.4928  -58.6610 C.ar   1 LIG       0.28900
      4 C4        -65.1668   -5.1358  -56.8109 C.ar   1 LIG       0.50700
      5 N1        -66.1197   -4.4509  -57.4714 N.ar   1 LIG      -0.71900
      6 N2        -64.0484   -5.6748  -57.3329 N.ar   1 LIG      -0.71900
      7 H1        -64.6496   -4.6797  -60.5141 H      1 LIG       0.11500
      8 H2        -66.6670   -3.7555  -59.3327 H      1 LIG       0.11400
      9 H3        -62.9961   -5.9244  -59.0871 H      1 LIG       0.11400
     10 H4        -65.3148   -5.2661  -55.7459 H      1 LIG       0.14100
@<TRIPOS>BOND
      1       1       2 ar
      2       1       3 ar
      3       2       5 ar
      4       3       6 ar
      5       4       5 ar
      6       4       6 ar
      7       1       7 1
      8       2       8 1
      9       3       9 1
     10       4      10 1
@<TRIPOS>ALT_TYPE
CGenFF_4.0_ALT_TYPE_SET
CGenFF_4.0 1 CG2R61 2 CG2R61 3 CG2R61 4 CG2R64 5 NG2R62 6 NG2R62 7 HGR61 8 HGR62 9 HGR62 10 HGR62
@<TRIPOS>MOLECULE
pyrimidine
 10 10 0 0 0
****
USER_CHARGES
INVALID_CHARGES
Pose:  29 Cluster:  29 Fr_nu: 2225842 TotEn:   -10.29
@<TRIPOS>ATOM
      1 C1        -50.7511  -12.1810  -26.8505 C.ar   1 LIG      -0.13100
      2 C2        -50.7511  -11.2939  -25.7933 C.ar   1 LIG       0.28900
      3 C3        -51.7702  -13.1114  -26.8492 C.ar   1 LIG       0.28900
      4 C4        -52.6129  -12.2601  -24.9173 C.ar   1 LIG       0.50700
      5 N1        -51.6702  -11.3050  -24.8057 N.ar   1 LIG      -0.71900
      6 N2        -52.7214  -13.1801  -25.8949 N.ar   1 LIG      -0.71900
      7 H1        -50.0010  -12.1492  -27.6293 H      1 LIG       0.11500
      8 H2        -49.9890  -10.5269  -25.7090 H      1 LIG       0.11400
      9 H3        -51.8520  -13.8501  -27.6391 H      1 LIG       0.11400
     10 H4        -53.3634  -12.2928  -24.1371 H      1 LIG       0.14100
@<TRIPOS>BOND
      1       1       2 ar
      2       1       3 ar
      3       2       5 ar
      4       3       6 ar
      5       4       5 ar
      6       4       6 ar
      7       1       7 1
      8       2       8 1
      9       3       9 1
     10       4      10 1
@<TRIPOS>ALT_TYPE
CGenFF_4.0_ALT_TYPE_SET
CGenFF_4.0 1 CG2R61 2 CG2R61 3 CG2R61 4 CG2R64 5 NG2R62 6 NG2R62 7 HGR61 8 HGR62 9 HGR62 10 HGR62
@<TRIPOS>MOLECULE
pyrimidine
 10 10 0 0 0
****
USER_CHARGES
INVALID_CHARGES
Pose:  30 Cluster:  30 Fr_nu: 2699478 TotEn:   -10.14
@<TRIPOS>ATOM
      1 C1        -71.8615  -26.8336  -47.8217 C.ar   1 LIG      -0.13100
      2 C2        -72.6509  -26.2601  -48.7975 C.ar   1 LIG       0.28900
      3 C3        -70.8083  -27.5988  -48.2792 C.ar   1 LIG       0.28900
      4 C4        -71.3793  -27.1836  -50.4398 C.ar   1 LIG       0.50700
      5 N1        -72.4378  -26.4147  -50.1208 N.ar   1 LIG      -0.71900
      6 N2        -70.5369  -27.7960  -49.5860 N.ar   1 LIG      -0.71900
      7 H1        -72.0558  -26.6928  -46.7669 H      1 LIG       0.11500
      8 H2        -73.5023  -25.6419  -48.5341 H      1 LIG       0.11400
      9 H3        -70.1334  -28.0900  -47.5866 H      1 LIG       0.11400
     10 H4        -71.1852  -27.3257  -51.4959 H      1 LIG       0.14100
@<TRIPOS>BOND
      1       1       2 ar
      2       1       3 ar
      3       2       5 ar
      4       3       6 ar
      5       4       5 ar
      6       4       6 ar
      7       1       7 1
      8       2       8 1
      9       3       9 1
     10       4      10 1
@<TRIPOS>ALT_TYPE
CGenFF_4.0_ALT_TYPE_SET
CGenFF_4.0 1 CG2R61 2 CG2R61 3 CG2R61 4 CG2R64 5 NG2R62 6 NG2R62 7 HGR61 8 HGR62 9 HGR62 10 HGR62
@<TRIPOS>MOLECULE
pyrimidine
 10 10 0 0 0
****
USER_CHARGES
INVALID_CHARGES
Pose:  31 Cluster:  31 Fr_nu:    543 TotEn:   -10.12
@<TRIPOS>ATOM
      1 C1        -76.0637   -8.8265  -49.3113 C.ar   1 LIG      -0.13100
      2 C2        -76.1837   -9.9772  -48.5590 C.ar   1 LIG       0.28900
      3 C3        -76.8581   -8.7641  -50.4378 C.ar   1 LIG       0.28900
      4 C4        -77.7344  -10.8142  -49.9949 C.ar   1 LIG       0.50700
      5 N1        -77.0122  -10.9948  -48.8727 N.ar   1 LIG      -0.71900
      6 N2        -77.7079   -9.7433  -50.8111 N.ar   1 LIG      -0.71900
      7 H1        -75.3905   -8.0257  -49.0360 H      1 LIG       0.11500
      8 H2        -75.5991  -10.1167  -47.6561 H      1 LIG       0.11400
      9 H3        -76.8321   -7.8991  -51.0916 H      1 LIG       0.11400
     10 H4        -78.4076  -11.6164  -50.2713 H      1 LIG       0.14100
@<TRIPOS>BOND
      1       1       2 ar
      2       1       3 ar
      3       2       5 ar
      4       3       6 ar
      5       4       5 ar
      6       4       6 ar
      7       1       7 1
      8       2       8 1
      9       3       9 1
     10       4      10 1
@<TRIPOS>ALT_TYPE
CGenFF_4.0_ALT_TYPE_SET
CGenFF_4.0 1 CG2R61 2 CG2R61 3 CG2R61 4 CG2R64 5 NG2R62 6 NG2R62 7 HGR61 8 HGR62 9 HGR62 10 HGR62
@<TRIPOS>MOLECULE
pyrimidine
 10 10 0 0 0
****
USER_CHARGES
INVALID_CHARGES
Pose:  32 Cluster:  32 Fr_nu: 834091 TotEn:   -10.01
@<TRIPOS>ATOM
      1 C1        -56.0970    1.4688  -44.1535 C.ar   1 LIG      -0.13100
      2 C2        -56.5333    1.2339  -42.8655 C.ar   1 LIG       0.28900
      3 C3        -55.2367    2.5367  -44.3071 C.ar   1 LIG       0.28900
      4 C4        -55.3222    2.9904  -42.0814 C.ar   1 LIG       0.50700
      5 N1        -56.1646    1.9777  -41.8020 N.ar   1 LIG      -0.71900
      6 N2        -54.8271    3.3217  -43.2892 N.ar   1 LIG      -0.71900
      7 H1        -56.4092    0.8558  -44.9884 H      1 LIG       0.11500
      8 H2        -57.2120    0.4166  -42.6469 H      1 LIG       0.11400
      9 H3        -54.8416    2.7989  -45.2825 H      1 LIG       0.11400
     10 H4        -55.0103    3.6050  -41.2458 H      1 LIG       0.14100
@<TRIPOS>BOND
      1       1       2 ar
      2       1       3 ar
      3       2       5 ar
      4       3       6 ar
      5       4       5 ar
      6       4       6 ar
      7       1       7 1
      8       2       8 1
      9       3       9 1
     10       4      10 1
@<TRIPOS>ALT_TYPE
CGenFF_4.0_ALT_TYPE_SET
CGenFF_4.0 1 CG2R61 2 CG2R61 3 CG2R61 4 CG2R64 5 NG2R62 6 NG2R62 7 HGR61 8 HGR62 9 HGR62 10 HGR62
@<TRIPOS>MOLECULE
pyrimidine
 10 10 0 0 0
****
USER_CHARGES
INVALID_CHARGES
Pose:  33 Cluster:  33 Fr_nu: 658790 TotEn:   -10.00
@<TRIPOS>ATOM
      1 C1        -61.3878  -22.3780  -25.5787 C.ar   1 LIG      -0.13100
      2 C2        -60.4622  -21.6063  -26.2512 C.ar   1 LIG       0.28900
      3 C3        -61.2255  -23.7432  -25.6967 C.ar   1 LIG       0.28900
      4 C4        -59.4004  -23.4624  -27.0223 C.ar   1 LIG       0.50700
      5 N1        -59.4519  -22.1173  -26.9850 N.ar   1 LIG      -0.71900
      6 N2        -60.2394  -24.3218  -26.4131 N.ar   1 LIG      -0.71900
      7 H1        -62.1886  -21.9412  -24.9972 H      1 LIG       0.11500
      8 H2        -60.5092  -20.5232  -26.2174 H      1 LIG       0.11400
      9 H3        -61.9048  -24.4304  -25.2040 H      1 LIG       0.11400
     10 H4        -58.5994  -23.9000  -27.6054 H      1 LIG       0.14100
@<TRIPOS>BOND
      1       1       2 ar
      2       1       3 ar
      3       2       5 ar
      4       3       6 ar
      5       4       5 ar
      6       4       6 ar
      7       1       7 1
      8       2       8 1
      9       3       9 1
     10       4      10 1
@<TRIPOS>ALT_TYPE
CGenFF_4.0_ALT_TYPE_SET
CGenFF_4.0 1 CG2R61 2 CG2R61 3 CG2R61 4 CG2R64 5 NG2R62 6 NG2R62 7 HGR61 8 HGR62 9 HGR62 10 HGR62
@<TRIPOS>MOLECULE
pyrimidine
 10 10 0 0 0
****
USER_CHARGES
INVALID_CHARGES
Pose:  34 Cluster:  34 Fr_nu:  60283 TotEn:    -9.93
@<TRIPOS>ATOM
      1 C1        -82.3339  -15.2762  -48.0497 C.ar   1 LIG      -0.13100
      2 C2        -81.3025  -14.5515  -47.4881 C.ar   1 LIG       0.28900
      3 C3        -82.0490  -16.5951  -48.3384 C.ar   1 LIG       0.28900
      4 C4        -79.9294  -16.3620  -47.5510 C.ar   1 LIG       0.50700
      5 N1        -80.0829  -15.0647  -47.2242 N.ar   1 LIG      -0.71900
      6 N2        -80.8530  -17.1729  -48.1016 N.ar   1 LIG      -0.71900
      7 H1        -83.3027  -14.8387  -48.2508 H      1 LIG       0.11500
      8 H2        -81.4323  -13.5068  -47.2272 H      1 LIG       0.11400
      9 H3        -82.7969  -17.2431  -48.7822 H      1 LIG       0.11400
     10 H4        -78.9592  -16.7999  -47.3508 H      1 LIG       0.14100
@<TRIPOS>BOND
      1       1       2 ar
      2       1       3 ar
      3       2       5 ar
      4       3       6 ar
      5       4       5 ar
      6       4       6 ar
      7       1       7 1
      8       2       8 1
      9       3       9 1
     10       4      10 1
@<TRIPOS>ALT_TYPE
CGenFF_4.0_ALT_TYPE_SET
CGenFF_4.0 1 CG2R61 2 CG2R61 3 CG2R61 4 CG2R64 5 NG2R62 6 NG2R62 7 HGR61 8 HGR62 9 HGR62 10 HGR62
@<TRIPOS>MOLECULE
pyrimidine
 10 10 0 0 0
****
USER_CHARGES
INVALID_CHARGES
Pose:  35 Cluster:  35 Fr_nu:   6963 TotEn:    -9.92
@<TRIPOS>ATOM
      1 C1        -50.9324  -10.1742  -30.9913 C.ar   1 LIG      -0.13100
      2 C2        -50.6825  -10.8254  -29.8005 C.ar   1 LIG       0.28900
      3 C3        -50.4126   -8.9003  -31.0957 C.ar   1 LIG       0.28900
      4 C4        -49.5259   -9.0366  -29.0071 C.ar   1 LIG       0.50700
      5 N1        -49.9802  -10.2844  -28.7834 N.ar   1 LIG      -0.71900
      6 N2        -49.7019   -8.2983  -30.1195 N.ar   1 LIG      -0.71900
      7 H1        -51.4992  -10.6325  -31.7906 H      1 LIG       0.11500
      8 H2        -51.0513  -11.8304  -29.6263 H      1 LIG       0.11400
      9 H3        -50.5581   -8.3103  -31.9941 H      1 LIG       0.11400
     10 H4        -48.9594   -8.5771  -28.2064 H      1 LIG       0.14100
@<TRIPOS>BOND
      1       1       2 ar
      2       1       3 ar
      3       2       5 ar
      4       3       6 ar
      5       4       5 ar
      6       4       6 ar
      7       1       7 1
      8       2       8 1
      9       3       9 1
     10       4      10 1
@<TRIPOS>ALT_TYPE
CGenFF_4.0_ALT_TYPE_SET
CGenFF_4.0 1 CG2R61 2 CG2R61 3 CG2R61 4 CG2R64 5 NG2R62 6 NG2R62 7 HGR61 8 HGR62 9 HGR62 10 HGR62
@<TRIPOS>MOLECULE
pyrimidine
 10 10 0 0 0
****
USER_CHARGES
INVALID_CHARGES
Pose:  36 Cluster:  36 Fr_nu:  64428 TotEn:    -9.85
@<TRIPOS>ATOM
      1 C1        -62.3273  -22.7552  -24.9809 C.ar   1 LIG      -0.13100
      2 C2        -61.7526  -23.9493  -24.5957 C.ar   1 LIG       0.28900
      3 C3        -61.6974  -22.0963  -26.0168 C.ar   1 LIG       0.28900
      4 C4        -60.1270  -23.7326  -26.1697 C.ar   1 LIG       0.50700
      5 N1        -60.6483  -24.4694  -25.1704 N.ar   1 LIG      -0.71900
      6 N2        -60.5913  -22.5577  -26.6364 N.ar   1 LIG      -0.71900
      7 H1        -63.2137  -22.3614  -24.5019 H      1 LIG       0.11500
      8 H2        -62.1771  -24.5382  -23.7898 H      1 LIG       0.11400
      9 H3        -62.0758  -21.1500  -26.3880 H      1 LIG       0.11400
     10 H4        -59.2389  -24.1261  -26.6487 H      1 LIG       0.14100
@<TRIPOS>BOND
      1       1       2 ar
      2       1       3 ar
      3       2       5 ar
      4       3       6 ar
      5       4       5 ar
      6       4       6 ar
      7       1       7 1
      8       2       8 1
      9       3       9 1
     10       4      10 1
@<TRIPOS>ALT_TYPE
CGenFF_4.0_ALT_TYPE_SET
CGenFF_4.0 1 CG2R61 2 CG2R61 3 CG2R61 4 CG2R64 5 NG2R62 6 NG2R62 7 HGR61 8 HGR62 9 HGR62 10 HGR62
@<TRIPOS>MOLECULE
pyrimidine
 10 10 0 0 0
****
USER_CHARGES
INVALID_CHARGES
Pose:  37 Cluster:  37 Fr_nu: 3048297 TotEn:    -9.74
@<TRIPOS>ATOM
      1 C1        -84.5031    2.9336  -40.8164 C.ar   1 LIG      -0.13100
      2 C2        -85.6269    2.3515  -41.3667 C.ar   1 LIG       0.28900
      3 C3        -83.9200    2.2397  -39.7760 C.ar   1 LIG       0.28900
      4 C4        -85.4904    0.6027  -39.9211 C.ar   1 LIG       0.50700
      5 N1        -86.1497    1.1825  -40.9421 N.ar   1 LIG      -0.71900
      6 N2        -84.3889    1.0672  -39.3009 N.ar   1 LIG      -0.71900
      7 H1        -84.1054    3.8728  -41.1771 H      1 LIG       0.11500
      8 H2        -86.1537    2.8236  -42.1889 H      1 LIG       0.11400
      9 H3        -83.0331    2.6192  -39.2801 H      1 LIG       0.11400
     10 H4        -85.8891   -0.3371  -39.5591 H      1 LIG       0.14100
@<TRIPOS>BOND
      1       1       2 ar
      2       1       3 ar
      3       2       5 ar
      4       3       6 ar
      5       4       5 ar
      6       4       6 ar
      7       1       7 1
      8       2       8 1
      9       3       9 1
     10       4      10 1
@<TRIPOS>ALT_TYPE
CGenFF_4.0_ALT_TYPE_SET
CGenFF_4.0 1 CG2R61 2 CG2R61 3 CG2R61 4 CG2R64 5 NG2R62 6 NG2R62 7 HGR61 8 HGR62 9 HGR62 10 HGR62
@<TRIPOS>MOLECULE
pyrimidine
 10 10 0 0 0
****
USER_CHARGES
INVALID_CHARGES
Pose:  38 Cluster:  38 Fr_nu: 450899 TotEn:    -9.47
@<TRIPOS>ATOM
      1 C1        -55.9935    1.3185  -43.8760 C.ar   1 LIG      -0.13100
      2 C2        -55.5421    2.3336  -44.6948 C.ar   1 LIG       0.28900
      3 C3        -56.5297    1.7186  -42.6693 C.ar   1 LIG       0.28900
      4 C4        -56.1490    3.9036  -43.1672 C.ar   1 LIG       0.50700
      5 N1        -55.6047    3.6417  -44.3707 N.ar   1 LIG      -0.71900
      6 N2        -56.6234    3.0073  -42.2810 N.ar   1 LIG      -0.71900
      7 H1        -55.9307    0.2770  -44.1615 H      1 LIG       0.11500
      8 H2        -55.1045    2.1161  -45.6631 H      1 LIG       0.11400
      9 H3        -56.9099    0.9920  -41.9594 H      1 LIG       0.11400
     10 H4        -56.2110    4.9463  -42.8806 H      1 LIG       0.14100
@<TRIPOS>BOND
      1       1       2 ar
      2       1       3 ar
      3       2       5 ar
      4       3       6 ar
      5       4       5 ar
      6       4       6 ar
      7       1       7 1
      8       2       8 1
      9       3       9 1
     10       4      10 1
@<TRIPOS>ALT_TYPE
CGenFF_4.0_ALT_TYPE_SET
CGenFF_4.0 1 CG2R61 2 CG2R61 3 CG2R61 4 CG2R64 5 NG2R62 6 NG2R62 7 HGR61 8 HGR62 9 HGR62 10 HGR62
@<TRIPOS>MOLECULE
pyrimidine
 10 10 0 0 0
****
USER_CHARGES
INVALID_CHARGES
Pose:  39 Cluster:  39 Fr_nu: 1591152 TotEn:    -9.41
@<TRIPOS>ATOM
      1 C1        -78.1138  -18.1119  -29.2831 C.ar   1 LIG      -0.13100
      2 C2        -77.6231  -18.7651  -30.3953 C.ar   1 LIG       0.28900
      3 C3        -79.1244  -18.7630  -28.6057 C.ar   1 LIG       0.28900
      4 C4        -79.0634  -20.4946  -30.0770 C.ar   1 LIG       0.50700
      5 N1        -78.0763  -19.9620  -30.8223 N.ar   1 LIG      -0.71900
      6 N2        -79.6253  -19.9597  -28.9762 N.ar   1 LIG      -0.71900
      7 H1        -77.7313  -17.1518  -28.9632 H      1 LIG       0.11500
      8 H2        -76.8280  -18.3307  -30.9916 H      1 LIG       0.11400
      9 H3        -79.5733  -18.3269  -27.7199 H      1 LIG       0.11400
     10 H4        -79.4472  -21.4553  -30.3977 H      1 LIG       0.14100
@<TRIPOS>BOND
      1       1       2 ar
      2       1       3 ar
      3       2       5 ar
      4       3       6 ar
      5       4       5 ar
      6       4       6 ar
      7       1       7 1
      8       2       8 1
      9       3       9 1
     10       4      10 1
@<TRIPOS>ALT_TYPE
CGenFF_4.0_ALT_TYPE_SET
CGenFF_4.0 1 CG2R61 2 CG2R61 3 CG2R61 4 CG2R64 5 NG2R62 6 NG2R62 7 HGR61 8 HGR62 9 HGR62 10 HGR62
@<TRIPOS>MOLECULE
pyrimidine
 10 10 0 0 0
****
USER_CHARGES
INVALID_CHARGES
Pose:  40 Cluster:  40 Fr_nu: 1002961 TotEn:    -9.12
@<TRIPOS>ATOM
      1 C1        -49.9868  -10.6133  -26.4291 C.ar   1 LIG      -0.13100
      2 C2        -48.9759  -11.5297  -26.2221 C.ar   1 LIG       0.28900
      3 C3        -50.1289   -9.6501  -25.4514 C.ar   1 LIG       0.28900
      4 C4        -48.3998  -10.5273  -24.2650 C.ar   1 LIG       0.50700
      5 N1        -48.1605  -11.5161  -25.1472 N.ar   1 LIG      -0.71900
      6 N2        -49.3502   -9.5771  -24.3520 N.ar   1 LIG      -0.71900
      7 H1        -50.6263  -10.6480  -27.3009 H      1 LIG       0.11500
      8 H2        -48.7883  -12.3240  -26.9364 H      1 LIG       0.11400
      9 H3        -50.8966   -8.8876  -25.5269 H      1 LIG       0.11400
     10 H4        -47.7603  -10.4930  -23.3914 H      1 LIG       0.14100
@<TRIPOS>BOND
      1       1       2 ar
      2       1       3 ar
      3       2       5 ar
      4       3       6 ar
      5       4       5 ar
      6       4       6 ar
      7       1       7 1
      8       2       8 1
      9       3       9 1
     10       4      10 1
@<TRIPOS>ALT_TYPE
CGenFF_4.0_ALT_TYPE_SET
CGenFF_4.0 1 CG2R61 2 CG2R61 3 CG2R61 4 CG2R64 5 NG2R62 6 NG2R62 7 HGR61 8 HGR62 9 HGR62 10 HGR62
@<TRIPOS>MOLECULE
pyrimidine
 10 10 0 0 0
****
USER_CHARGES
INVALID_CHARGES
Pose:  41 Cluster:  41 Fr_nu:  29143 TotEn:    -9.09
@<TRIPOS>ATOM
      1 C1        -50.2580   -9.2116  -28.8409 C.ar   1 LIG      -0.13100
      2 C2        -49.7794   -8.0561  -29.4241 C.ar   1 LIG       0.28900
      3 C3        -50.6663  -10.1973  -29.7160 C.ar   1 LIG       0.28900
      4 C4        -50.1293   -8.9017  -31.5049 C.ar   1 LIG       0.50700
      5 N1        -49.7007   -7.8666  -30.7576 N.ar   1 LIG      -0.71900
      6 N2        -50.6158  -10.0755  -31.0587 N.ar   1 LIG      -0.71900
      7 H1        -50.3100   -9.3365  -27.7676 H      1 LIG       0.11500
      8 H2        -49.4358   -7.2258  -28.8167 H      1 LIG       0.11400
      9 H3        -51.0577  -11.1405  -29.3506 H      1 LIG       0.11400
     10 H4        -50.0784   -8.7764  -32.5795 H      1 LIG       0.14100
@<TRIPOS>BOND
      1       1       2 ar
      2       1       3 ar
      3       2       5 ar
      4       3       6 ar
      5       4       5 ar
      6       4       6 ar
      7       1       7 1
      8       2       8 1
      9       3       9 1
     10       4      10 1
@<TRIPOS>ALT_TYPE
CGenFF_4.0_ALT_TYPE_SET
CGenFF_4.0 1 CG2R61 2 CG2R61 3 CG2R61 4 CG2R64 5 NG2R62 6 NG2R62 7 HGR61 8 HGR62 9 HGR62 10 HGR62
@<TRIPOS>MOLECULE
pyrimidine
 10 10 0 0 0
****
USER_CHARGES
INVALID_CHARGES
Pose:  42 Cluster:  42 Fr_nu: 2689872 TotEn:    -8.86
@<TRIPOS>ATOM
      1 C1        -78.0079  -10.2769  -49.8677 C.ar   1 LIG      -0.13100
      2 C2        -79.2268  -10.9193  -49.7897 C.ar   1 LIG       0.28900
      3 C3        -77.0258  -10.7552  -49.0247 C.ar   1 LIG       0.28900
      4 C4        -78.4402  -12.3243  -48.1853 C.ar   1 LIG       0.50700
      5 N1        -79.4786  -11.9503  -48.9568 N.ar   1 LIG      -0.71900
      6 N2        -77.2081  -11.7809  -48.1673 N.ar   1 LIG      -0.71900
      7 H1        -77.8337   -9.4519  -50.5454 H      1 LIG       0.11500
      8 H2        -80.0594  -10.6132  -50.4137 H      1 LIG       0.11400
      9 H3        -76.0354  -10.3131  -49.0144 H      1 LIG       0.11400
     10 H4        -78.6147  -13.1496  -47.5059 H      1 LIG       0.14100
@<TRIPOS>BOND
      1       1       2 ar
      2       1       3 ar
      3       2       5 ar
      4       3       6 ar
      5       4       5 ar
      6       4       6 ar
      7       1       7 1
      8       2       8 1
      9       3       9 1
     10       4      10 1
@<TRIPOS>ALT_TYPE
CGenFF_4.0_ALT_TYPE_SET
CGenFF_4.0 1 CG2R61 2 CG2R61 3 CG2R61 4 CG2R64 5 NG2R62 6 NG2R62 7 HGR61 8 HGR62 9 HGR62 10 HGR62
@<TRIPOS>MOLECULE
pyrimidine
 10 10 0 0 0
****
USER_CHARGES
INVALID_CHARGES
Pose:  43 Cluster:  43 Fr_nu: 1480767 TotEn:    -8.86
@<TRIPOS>ATOM
      1 C1        -76.5617   -8.4849  -49.7156 C.ar   1 LIG      -0.13100
      2 C2        -75.8643   -9.5328  -50.2812 C.ar   1 LIG       0.28900
      3 C3        -77.7072   -8.8316  -49.0290 C.ar   1 LIG       0.28900
      4 C4        -77.3805  -11.0324  -49.4942 C.ar   1 LIG       0.50700
      5 N1        -76.2466  -10.8235  -50.1898 N.ar   1 LIG      -0.71900
      6 N2        -78.1479  -10.1000  -48.8980 N.ar   1 LIG      -0.71900
      7 H1        -76.2319   -7.4585  -49.8049 H      1 LIG       0.11500
      8 H2        -74.9516   -9.3580  -50.8405 H      1 LIG       0.11400
      9 H3        -78.3215   -8.0760  -48.5512 H      1 LIG       0.11400
     10 H4        -77.7116  -12.0599  -49.4057 H      1 LIG       0.14100
@<TRIPOS>BOND
      1       1       2 ar
      2       1       3 ar
      3       2       5 ar
      4       3       6 ar
      5       4       5 ar
      6       4       6 ar
      7       1       7 1
      8       2       8 1
      9       3       9 1
     10       4      10 1
@<TRIPOS>ALT_TYPE
CGenFF_4.0_ALT_TYPE_SET
CGenFF_4.0 1 CG2R61 2 CG2R61 3 CG2R61 4 CG2R64 5 NG2R62 6 NG2R62 7 HGR61 8 HGR62 9 HGR62 10 HGR62
@<TRIPOS>MOLECULE
pyrimidine
 10 10 0 0 0
****
USER_CHARGES
INVALID_CHARGES
Pose:  44 Cluster:  44 Fr_nu: 2393703 TotEn:    -8.65
@<TRIPOS>ATOM
      1 C1        -80.8908   -7.4501  -34.5115 C.ar   1 LIG      -0.13100
      2 C2        -79.8526   -6.6336  -34.9115 C.ar   1 LIG       0.28900
      3 C3        -81.3116   -7.2854  -33.2077 C.ar   1 LIG       0.28900
      4 C4        -79.7636   -5.6575  -32.8606 C.ar   1 LIG       0.50700
      5 N1        -79.2635   -5.7228  -34.1091 N.ar   1 LIG      -0.71900
      6 N2        -80.7686   -6.3954  -32.3514 N.ar   1 LIG      -0.71900
      7 H1        -81.3448   -8.1725  -35.1765 H      1 LIG       0.11500
      8 H2        -79.4541   -6.6911  -35.9186 H      1 LIG       0.11400
      9 H3        -82.1213   -7.8831  -32.8032 H      1 LIG       0.11400
     10 H4        -79.3084   -4.9351  -32.1941 H      1 LIG       0.14100
@<TRIPOS>BOND
      1       1       2 ar
      2       1       3 ar
      3       2       5 ar
      4       3       6 ar
      5       4       5 ar
      6       4       6 ar
      7       1       7 1
      8       2       8 1
      9       3       9 1
     10       4      10 1
@<TRIPOS>ALT_TYPE
CGenFF_4.0_ALT_TYPE_SET
CGenFF_4.0 1 CG2R61 2 CG2R61 3 CG2R61 4 CG2R64 5 NG2R62 6 NG2R62 7 HGR61 8 HGR62 9 HGR62 10 HGR62
@<TRIPOS>MOLECULE
pyrimidine
 10 10 0 0 0
****
USER_CHARGES
INVALID_CHARGES
Pose:  45 Cluster:  45 Fr_nu:    914 TotEn:    -8.60
@<TRIPOS>ATOM
      1 C1        -54.5476   -9.6154  -49.2659 C.ar   1 LIG      -0.13100
      2 C2        -53.7722  -10.1508  -50.2742 C.ar   1 LIG       0.28900
      3 C3        -55.9108   -9.6553  -49.4760 C.ar   1 LIG       0.28900
      4 C4        -55.6215  -10.6664  -51.4912 C.ar   1 LIG       0.50700
      5 N1        -54.2779  -10.6865  -51.4045 N.ar   1 LIG      -0.71900
      6 N2        -56.4842  -10.1752  -50.5811 N.ar   1 LIG      -0.71900
      7 H1        -54.1150   -9.1918  -48.3695 H      1 LIG       0.11500
      8 H2        -52.6903  -10.1638  -50.1985 H      1 LIG       0.11400
      9 H3        -56.6006   -9.2576  -48.7395 H      1 LIG       0.11400
     10 H4        -56.0549  -11.0895  -52.3892 H      1 LIG       0.14100
@<TRIPOS>BOND
      1       1       2 ar
      2       1       3 ar
      3       2       5 ar
      4       3       6 ar
      5       4       5 ar
      6       4       6 ar
      7       1       7 1
      8       2       8 1
      9       3       9 1
     10       4      10 1
@<TRIPOS>ALT_TYPE
CGenFF_4.0_ALT_TYPE_SET
CGenFF_4.0 1 CG2R61 2 CG2R61 3 CG2R61 4 CG2R64 5 NG2R62 6 NG2R62 7 HGR61 8 HGR62 9 HGR62 10 HGR62
@<TRIPOS>MOLECULE
pyrimidine
 10 10 0 0 0
****
USER_CHARGES
INVALID_CHARGES
Pose:  46 Cluster:  46 Fr_nu: 1166539 TotEn:    -8.56
@<TRIPOS>ATOM
      1 C1        -49.9481  -10.7263  -27.2244 C.ar   1 LIG      -0.13100
      2 C2        -49.7138   -9.9518  -26.1065 C.ar   1 LIG       0.28900
      3 C3        -50.6681  -11.8835  -27.0088 C.ar   1 LIG       0.28900
      4 C4        -50.8357  -11.4255  -24.7886 C.ar   1 LIG       0.50700
      5 N1        -50.1446  -10.2726  -24.8688 N.ar   1 LIG      -0.71900
      6 N2        -51.1290  -12.2655  -25.7997 N.ar   1 LIG      -0.71900
      7 H1        -49.5905  -10.4447  -28.2057 H      1 LIG       0.11500
      8 H2        -49.1563   -9.0242  -26.1776 H      1 LIG       0.11400
      9 H3        -50.9009  -12.5563  -27.8271 H      1 LIG       0.11400
     10 H4        -51.1929  -11.7082  -23.8060 H      1 LIG       0.14100
@<TRIPOS>BOND
      1       1       2 ar
      2       1       3 ar
      3       2       5 ar
      4       3       6 ar
      5       4       5 ar
      6       4       6 ar
      7       1       7 1
      8       2       8 1
      9       3       9 1
     10       4      10 1
@<TRIPOS>ALT_TYPE
CGenFF_4.0_ALT_TYPE_SET
CGenFF_4.0 1 CG2R61 2 CG2R61 3 CG2R61 4 CG2R64 5 NG2R62 6 NG2R62 7 HGR61 8 HGR62 9 HGR62 10 HGR62
@<TRIPOS>MOLECULE
pyrimidine
 10 10 0 0 0
****
USER_CHARGES
INVALID_CHARGES
Pose:  47 Cluster:  47 Fr_nu: 3048320 TotEn:    -8.54
@<TRIPOS>ATOM
      1 C1        -84.4923    3.3383  -39.1680 C.ar   1 LIG      -0.13100
      2 C2        -85.7670    3.1506  -38.6736 C.ar   1 LIG       0.28900
      3 C3        -83.9200    2.2397  -39.7760 C.ar   1 LIG       0.28900
      4 C4        -85.7752    0.9887  -39.3759 C.ar   1 LIG       0.50700
      5 N1        -86.4405    1.9847  -38.7607 N.ar   1 LIG      -0.71900
      6 N2        -84.5350    1.0450  -39.8978 N.ar   1 LIG      -0.71900
      7 H1        -83.9754    4.2848  -39.0842 H      1 LIG       0.11500
      8 H2        -86.2976    3.9568  -38.1789 H      1 LIG       0.11400
      9 H3        -82.9205    2.2911  -40.1941 H      1 LIG       0.11400
     10 H4        -86.2921    0.0405  -39.4590 H      1 LIG       0.14100
@<TRIPOS>BOND
      1       1       2 ar
      2       1       3 ar
      3       2       5 ar
      4       3       6 ar
      5       4       5 ar
      6       4       6 ar
      7       1       7 1
      8       2       8 1
      9       3       9 1
     10       4      10 1
@<TRIPOS>ALT_TYPE
CGenFF_4.0_ALT_TYPE_SET
CGenFF_4.0 1 CG2R61 2 CG2R61 3 CG2R61 4 CG2R64 5 NG2R62 6 NG2R62 7 HGR61 8 HGR62 9 HGR62 10 HGR62
@<TRIPOS>MOLECULE
pyrimidine
 10 10 0 0 0
****
USER_CHARGES
INVALID_CHARGES
Pose:  48 Cluster:  48 Fr_nu: 2393284 TotEn:    -8.51
@<TRIPOS>ATOM
      1 C1        -80.2789   -7.5240  -34.7458 C.ar   1 LIG      -0.13100
      2 C2        -79.3652   -6.7058  -34.1132 C.ar   1 LIG       0.28900
      3 C3        -81.4730   -7.7119  -34.0804 C.ar   1 LIG       0.28900
      4 C4        -80.7915   -6.3725  -32.3749 C.ar   1 LIG       0.50700
      5 N1        -79.5894   -6.1116  -32.9229 N.ar   1 LIG      -0.71900
      6 N2        -81.7639   -7.1497  -32.8889 N.ar   1 LIG      -0.71900
      7 H1        -80.0724   -7.9881  -35.7009 H      1 LIG       0.11500
      8 H2        -78.3985   -6.4996  -34.5597 H      1 LIG       0.11400
      9 H3        -82.2523   -8.3394  -34.4992 H      1 LIG       0.11400
     10 H4        -80.9980   -5.9089  -31.4181 H      1 LIG       0.14100
@<TRIPOS>BOND
      1       1       2 ar
      2       1       3 ar
      3       2       5 ar
      4       3       6 ar
      5       4       5 ar
      6       4       6 ar
      7       1       7 1
      8       2       8 1
      9       3       9 1
     10       4      10 1
@<TRIPOS>ALT_TYPE
CGenFF_4.0_ALT_TYPE_SET
CGenFF_4.0 1 CG2R61 2 CG2R61 3 CG2R61 4 CG2R64 5 NG2R62 6 NG2R62 7 HGR61 8 HGR62 9 HGR62 10 HGR62
@<TRIPOS>MOLECULE
pyrimidine
 10 10 0 0 0
****
USER_CHARGES
INVALID_CHARGES
Pose:  49 Cluster:  49 Fr_nu:    484 TotEn:    -8.36
@<TRIPOS>ATOM
      1 C1        -76.8581   -8.7641  -50.4378 C.ar   1 LIG      -0.13100
      2 C2        -76.4471   -8.2023  -49.2462 C.ar   1 LIG       0.28900
      3 C3        -76.7467  -10.1370  -50.5203 C.ar   1 LIG       0.28900
      4 C4        -75.9041  -10.2458  -48.4120 C.ar   1 LIG       0.50700
      5 N1        -75.9632   -8.9160  -48.2086 N.ar   1 LIG      -0.71900
      6 N2        -76.2721  -10.9120  -49.5231 N.ar   1 LIG      -0.71900
      7 H1        -77.2424   -8.1672  -51.2540 H      1 LIG       0.11500
      8 H2        -76.4970   -7.1303  -49.0886 H      1 LIG       0.11400
      9 H3        -77.0444  -10.6679  -51.4181 H      1 LIG       0.11400
     10 H4        -75.5183  -10.8436  -47.5953 H      1 LIG       0.14100
@<TRIPOS>BOND
      1       1       2 ar
      2       1       3 ar
      3       2       5 ar
      4       3       6 ar
      5       4       5 ar
      6       4       6 ar
      7       1       7 1
      8       2       8 1
      9       3       9 1
     10       4      10 1
@<TRIPOS>ALT_TYPE
CGenFF_4.0_ALT_TYPE_SET
CGenFF_4.0 1 CG2R61 2 CG2R61 3 CG2R61 4 CG2R64 5 NG2R62 6 NG2R62 7 HGR61 8 HGR62 9 HGR62 10 HGR62
@<TRIPOS>MOLECULE
pyrimidine
 10 10 0 0 0
****
USER_CHARGES
INVALID_CHARGES
Pose:  50 Cluster:  50 Fr_nu: 103851 TotEn:    -8.33
@<TRIPOS>ATOM
      1 C1        -52.1860    3.3253  -34.2464 C.ar   1 LIG      -0.13100
      2 C2        -51.9109    4.2515  -33.2611 C.ar   1 LIG       0.28900
      3 C3        -52.2846    3.8279  -35.5277 C.ar   1 LIG       0.28900
      4 C4        -51.8631    5.9354  -34.7873 C.ar   1 LIG       0.50700
      5 N1        -51.7428    5.5692  -33.4970 N.ar   1 LIG      -0.71900
      6 N2        -52.1285    5.1323  -35.8353 N.ar   1 LIG      -0.71900
      7 H1        -52.3163    2.2737  -34.0285 H      1 LIG       0.11500
      8 H2        -51.8153    3.9503  -32.2236 H      1 LIG       0.11400
      9 H3        -52.4990    3.1762  -36.3677 H      1 LIG       0.11400
     10 H4        -51.7339    6.9884  -35.0056 H      1 LIG       0.14100
@<TRIPOS>BOND
      1       1       2 ar
      2       1       3 ar
      3       2       5 ar
      4       3       6 ar
      5       4       5 ar
      6       4       6 ar
      7       1       7 1
      8       2       8 1
      9       3       9 1
     10       4      10 1
@<TRIPOS>ALT_TYPE
CGenFF_4.0_ALT_TYPE_SET
CGenFF_4.0 1 CG2R61 2 CG2R61 3 CG2R61 4 CG2R64 5 NG2R62 6 NG2R62 7 HGR61 8 HGR62 9 HGR62 10 HGR62
@<TRIPOS>MOLECULE
pyrimidine
 10 10 0 0 0
****
USER_CHARGES
INVALID_CHARGES
Pose:  51 Cluster:  51 Fr_nu: 685635 TotEn:    -8.31
@<TRIPOS>ATOM
      1 C1        -66.5374  -24.1153  -42.3419 C.ar   1 LIG      -0.13100
      2 C2        -65.6429  -24.6331  -41.4275 C.ar   1 LIG       0.28900
      3 C3        -67.2592  -25.0444  -43.0630 C.ar   1 LIG       0.28900
      4 C4        -66.2222  -26.7583  -41.9887 C.ar   1 LIG       0.50700
      5 N1        -65.4591  -25.9542  -41.2243 N.ar   1 LIG      -0.71900
      6 N2        -67.1264  -26.3785  -42.9116 N.ar   1 LIG      -0.71900
      7 H1        -66.6643  -23.0505  -42.4844 H      1 LIG       0.11500
      8 H2        -65.0309  -23.9802  -40.8148 H      1 LIG       0.11400
      9 H3        -67.9857  -24.7323  -43.8054 H      1 LIG       0.11400
     10 H4        -66.0945  -27.8245  -41.8471 H      1 LIG       0.14100
@<TRIPOS>BOND
      1       1       2 ar
      2       1       3 ar
      3       2       5 ar
      4       3       6 ar
      5       4       5 ar
      6       4       6 ar
      7       1       7 1
      8       2       8 1
      9       3       9 1
     10       4      10 1
@<TRIPOS>ALT_TYPE
CGenFF_4.0_ALT_TYPE_SET
CGenFF_4.0 1 CG2R61 2 CG2R61 3 CG2R61 4 CG2R64 5 NG2R62 6 NG2R62 7 HGR61 8 HGR62 9 HGR62 10 HGR62
@<TRIPOS>MOLECULE
pyrimidine
 10 10 0 0 0
****
USER_CHARGES
INVALID_CHARGES
Pose:  52 Cluster:  52 Fr_nu:  34677 TotEn:    -8.09
@<TRIPOS>ATOM
      1 C1        -59.4141    1.5570  -44.3545 C.ar   1 LIG      -0.13100
      2 C2        -59.3339    2.8587  -43.9035 C.ar   1 LIG       0.28900
      3 C3        -58.2770    0.7945  -44.1828 C.ar   1 LIG       0.28900
      4 C4        -57.1903    2.5418  -43.2169 C.ar   1 LIG       0.50700
      5 N1        -58.2336    3.3859  -43.3276 N.ar   1 LIG      -0.71900
      6 N2        -57.1431    1.2564  -43.6160 N.ar   1 LIG      -0.71900
      7 H1        -60.3100    1.1602  -44.8129 H      1 LIG       0.11500
      8 H2        -60.1777    3.5339  -43.9957 H      1 LIG       0.11400
      9 H3        -58.2449   -0.2401  -44.5068 H      1 LIG       0.11400
     10 H4        -56.2928    2.9391  -42.7589 H      1 LIG       0.14100
@<TRIPOS>BOND
      1       1       2 ar
      2       1       3 ar
      3       2       5 ar
      4       3       6 ar
      5       4       5 ar
      6       4       6 ar
      7       1       7 1
      8       2       8 1
      9       3       9 1
     10       4      10 1
@<TRIPOS>ALT_TYPE
CGenFF_4.0_ALT_TYPE_SET
CGenFF_4.0 1 CG2R61 2 CG2R61 3 CG2R61 4 CG2R64 5 NG2R62 6 NG2R62 7 HGR61 8 HGR62 9 HGR62 10 HGR62
@<TRIPOS>MOLECULE
pyrimidine
 10 10 0 0 0
****
USER_CHARGES
INVALID_CHARGES
Pose:  53 Cluster:  53 Fr_nu:  63458 TotEn:    -8.08
@<TRIPOS>ATOM
      1 C1        -53.8345  -10.1352  -48.7610 C.ar   1 LIG      -0.13100
      2 C2        -53.4289  -11.3510  -49.2726 C.ar   1 LIG       0.28900
      3 C3        -55.0164   -9.6375  -49.2703 C.ar   1 LIG       0.28900
      4 C4        -55.2529  -11.4468  -50.6257 C.ar   1 LIG       0.50700
      5 N1        -54.1164  -12.0369  -50.2093 N.ar   1 LIG      -0.71900
      6 N2        -55.7540  -10.2690  -50.2070 N.ar   1 LIG      -0.71900
      7 H1        -53.2630   -9.6067  -48.0098 H      1 LIG       0.11500
      8 H2        -52.5123  -11.8211  -48.9332 H      1 LIG       0.11400
      9 H3        -55.4147   -8.6880  -48.9294 H      1 LIG       0.11400
     10 H4        -55.8248  -11.9753  -51.3787 H      1 LIG       0.14100
@<TRIPOS>BOND
      1       1       2 ar
      2       1       3 ar
      3       2       5 ar
      4       3       6 ar
      5       4       5 ar
      6       4       6 ar
      7       1       7 1
      8       2       8 1
      9       3       9 1
     10       4      10 1
@<TRIPOS>ALT_TYPE
CGenFF_4.0_ALT_TYPE_SET
CGenFF_4.0 1 CG2R61 2 CG2R61 3 CG2R61 4 CG2R64 5 NG2R62 6 NG2R62 7 HGR61 8 HGR62 9 HGR62 10 HGR62
@<TRIPOS>MOLECULE
pyrimidine
 10 10 0 0 0
****
USER_CHARGES
INVALID_CHARGES
Pose:  54 Cluster:  54 Fr_nu: 192118 TotEn:    -7.70
@<TRIPOS>ATOM
      1 C1        -77.5182  -19.1037  -30.7529 C.ar   1 LIG      -0.13100
      2 C2        -77.9404  -18.4674  -29.6034 C.ar   1 LIG       0.28900
      3 C3        -78.4354  -19.9539  -31.3358 C.ar   1 LIG       0.28900
      4 C4        -79.9649  -19.4945  -29.7183 C.ar   1 LIG       0.50700
      5 N1        -79.1615  -18.6402  -29.0564 N.ar   1 LIG      -0.71900
      6 N2        -79.6722  -20.1739  -30.8436 N.ar   1 LIG      -0.71900
      7 H1        -76.5325  -18.9464  -31.1697 H      1 LIG       0.11500
      8 H2        -77.2884  -17.7805  -29.0747 H      1 LIG       0.11400
      9 H3        -78.1937  -20.4988  -32.2419 H      1 LIG       0.11400
     10 H4        -80.9516  -19.6530  -29.3005 H      1 LIG       0.14100
@<TRIPOS>BOND
      1       1       2 ar
      2       1       3 ar
      3       2       5 ar
      4       3       6 ar
      5       4       5 ar
      6       4       6 ar
      7       1       7 1
      8       2       8 1
      9       3       9 1
     10       4      10 1
@<TRIPOS>ALT_TYPE
CGenFF_4.0_ALT_TYPE_SET
CGenFF_4.0 1 CG2R61 2 CG2R61 3 CG2R61 4 CG2R64 5 NG2R62 6 NG2R62 7 HGR61 8 HGR62 9 HGR62 10 HGR62
@<TRIPOS>MOLECULE
pyrimidine
 10 10 0 0 0
****
USER_CHARGES
INVALID_CHARGES
Pose:  55 Cluster:  55 Fr_nu:   9376 TotEn:    -7.69
@<TRIPOS>ATOM
      1 C1        -77.8382  -19.1257  -29.8420 C.ar   1 LIG      -0.13100
      2 C2        -78.9677  -19.7522  -29.3559 C.ar   1 LIG       0.28900
      3 C3        -77.5016  -19.4289  -31.1454 C.ar   1 LIG       0.28900
      4 C4        -79.2864  -20.8237  -31.3351 C.ar   1 LIG       0.50700
      5 N1        -79.7182  -20.6101  -30.0776 N.ar   1 LIG      -0.71900
      6 N2        -78.2056  -20.2767  -31.9237 N.ar   1 LIG      -0.71900
      7 H1        -77.2547  -18.4417  -29.2405 H      1 LIG       0.11500
      8 H2        -79.3103  -19.5762  -28.3420 H      1 LIG       0.11400
      9 H3        -76.6296  -18.9855  -31.6139 H      1 LIG       0.11400
     10 H4        -79.8699  -21.5094  -31.9373 H      1 LIG       0.14100
@<TRIPOS>BOND
      1       1       2 ar
      2       1       3 ar
      3       2       5 ar
      4       3       6 ar
      5       4       5 ar
      6       4       6 ar
      7       1       7 1
      8       2       8 1
      9       3       9 1
     10       4      10 1
@<TRIPOS>ALT_TYPE
CGenFF_4.0_ALT_TYPE_SET
CGenFF_4.0 1 CG2R61 2 CG2R61 3 CG2R61 4 CG2R64 5 NG2R62 6 NG2R62 7 HGR61 8 HGR62 9 HGR62 10 HGR62
@<TRIPOS>MOLECULE
pyrimidine
 10 10 0 0 0
****
USER_CHARGES
INVALID_CHARGES
Pose:  56 Cluster:  56 Fr_nu: 3044640 TotEn:    -7.60
@<TRIPOS>ATOM
      1 C1        -83.8682    1.6310  -38.5423 C.ar   1 LIG      -0.13100
      2 C2        -84.3200    0.6755  -39.4297 C.ar   1 LIG       0.28900
      3 C3        -84.4727    2.8677  -38.6376 C.ar   1 LIG       0.28900
      4 C4        -85.7979    2.1449  -40.3372 C.ar   1 LIG       0.50700
      5 N1        -85.2868    0.8991  -40.3437 N.ar   1 LIG      -0.71900
      6 N2        -85.4443    3.1607  -39.5267 N.ar   1 LIG      -0.71900
      7 H1        -83.0907    1.4240  -37.8192 H      1 LIG       0.11500
      8 H2        -83.9042   -0.3262  -39.4301 H      1 LIG       0.11400
      9 H3        -84.1833    3.6821  -37.9823 H      1 LIG       0.11400
     10 H4        -86.5756    2.3528  -41.0618 H      1 LIG       0.14100
@<TRIPOS>BOND
      1       1       2 ar
      2       1       3 ar
      3       2       5 ar
      4       3       6 ar
      5       4       5 ar
      6       4       6 ar
      7       1       7 1
      8       2       8 1
      9       3       9 1
     10       4      10 1
@<TRIPOS>ALT_TYPE
CGenFF_4.0_ALT_TYPE_SET
CGenFF_4.0 1 CG2R61 2 CG2R61 3 CG2R61 4 CG2R64 5 NG2R62 6 NG2R62 7 HGR61 8 HGR62 9 HGR62 10 HGR62
@<TRIPOS>MOLECULE
pyrimidine
 10 10 0 0 0
****
USER_CHARGES
INVALID_CHARGES
Pose:  57 Cluster:  57 Fr_nu: 659163 TotEn:    -7.43
@<TRIPOS>ATOM
      1 C1        -60.3756  -22.2473  -26.5074 C.ar   1 LIG      -0.13100
      2 C2        -59.4492  -23.2699  -26.5288 C.ar   1 LIG       0.28900
      3 C3        -61.3878  -22.3780  -25.5787 C.ar   1 LIG       0.28900
      4 C4        -60.5323  -24.3538  -24.8498 C.ar   1 LIG       0.50700
      5 N1        -59.4973  -24.3420  -25.7112 N.ar   1 LIG      -0.71900
      6 N2        -61.4974  -23.4220  -24.7312 N.ar   1 LIG      -0.71900
      7 H1        -60.3126  -21.3986  -27.1752 H      1 LIG       0.11500
      8 H2        -58.6178  -23.2546  -27.2251 H      1 LIG       0.11400
      9 H3        -62.1626  -21.6244  -25.4882 H      1 LIG       0.11400
     10 H4        -60.5963  -25.2040  -24.1818 H      1 LIG       0.14100
@<TRIPOS>BOND
      1       1       2 ar
      2       1       3 ar
      3       2       5 ar
      4       3       6 ar
      5       4       5 ar
      6       4       6 ar
      7       1       7 1
      8       2       8 1
      9       3       9 1
     10       4      10 1
@<TRIPOS>ALT_TYPE
CGenFF_4.0_ALT_TYPE_SET
CGenFF_4.0 1 CG2R61 2 CG2R61 3 CG2R61 4 CG2R64 5 NG2R62 6 NG2R62 7 HGR61 8 HGR62 9 HGR62 10 HGR62
@<TRIPOS>MOLECULE
pyrimidine
 10 10 0 0 0
****
USER_CHARGES
INVALID_CHARGES
Pose:  58 Cluster:  58 Fr_nu: 1480476 TotEn:    -6.73
@<TRIPOS>ATOM
      1 C1        -78.1738  -10.1000  -48.8356 C.ar   1 LIG      -0.13100
      2 C2        -77.4641   -8.9284  -49.0032 C.ar   1 LIG       0.28900
      3 C3        -77.4549  -11.1676  -48.3381 C.ar   1 LIG       0.28900
      4 C4        -75.5642   -9.9101  -48.2326 C.ar   1 LIG       0.50700
      5 N1        -76.1534   -8.7977  -48.7108 N.ar   1 LIG      -0.71900
      6 N2        -76.1439  -11.1078  -48.0248 N.ar   1 LIG      -0.71900
      7 H1        -79.2251  -10.1766  -49.0786 H      1 LIG       0.11500
      8 H2        -77.9444   -8.0357  -49.3889 H      1 LIG       0.11400
      9 H3        -77.9273  -12.1299  -48.1732 H      1 LIG       0.11400
     10 H4        -74.5113   -9.8340  -47.9903 H      1 LIG       0.14100
@<TRIPOS>BOND
      1       1       2 ar
      2       1       3 ar
      3       2       5 ar
      4       3       6 ar
      5       4       5 ar
      6       4       6 ar
      7       1       7 1
      8       2       8 1
      9       3       9 1
     10       4      10 1
@<TRIPOS>ALT_TYPE
CGenFF_4.0_ALT_TYPE_SET
CGenFF_4.0 1 CG2R61 2 CG2R61 3 CG2R61 4 CG2R64 5 NG2R62 6 NG2R62 7 HGR61 8 HGR62 9 HGR62 10 HGR62
@<TRIPOS>MOLECULE
pyrimidine
 10 10 0 0 0
****
USER_CHARGES
INVALID_CHARGES
Pose:  59 Cluster:  59 Fr_nu: 519804 TotEn:    -6.69
@<TRIPOS>ATOM
      1 C1        -62.0652  -22.7379  -24.8215 C.ar   1 LIG      -0.13100
      2 C2        -63.0901  -21.9610  -25.3220 C.ar   1 LIG       0.28900
      3 C3        -62.4491  -23.9246  -24.2312 C.ar   1 LIG       0.28900
      4 C4        -64.6385  -23.4868  -24.6577 C.ar   1 LIG       0.50700
      5 N1        -64.3927  -22.3062  -25.2570 N.ar   1 LIG      -0.71900
      6 N2        -63.7315  -24.3318  -24.1315 N.ar   1 LIG      -0.71900
      7 H1        -61.0285  -22.4362  -24.8874 H      1 LIG       0.11500
      8 H2        -62.8856  -21.0109  -25.8035 H      1 LIG       0.11400
      9 H3        -61.7140  -24.6009  -23.8087 H      1 LIG       0.11400
     10 H4        -65.6766  -23.7886  -24.5906 H      1 LIG       0.14100
@<TRIPOS>BOND
      1       1       2 ar
      2       1       3 ar
      3       2       5 ar
      4       3       6 ar
      5       4       5 ar
      6       4       6 ar
      7       1       7 1
      8       2       8 1
      9       3       9 1
     10       4      10 1
@<TRIPOS>ALT_TYPE
CGenFF_4.0_ALT_TYPE_SET
CGenFF_4.0 1 CG2R61 2 CG2R61 3 CG2R61 4 CG2R64 5 NG2R62 6 NG2R62 7 HGR61 8 HGR62 9 HGR62 10 HGR62
@<TRIPOS>MOLECULE
pyrimidine
 10 10 0 0 0
****
USER_CHARGES
INVALID_CHARGES
Pose:  60 Cluster:  60 Fr_nu:  18473 TotEn:    -6.04
@<TRIPOS>ATOM
      1 C1        -78.2424   -9.7679  -49.4820 C.ar   1 LIG      -0.13100
      2 C2        -77.9570   -8.7354  -48.6120 C.ar   1 LIG       0.28900
      3 C3        -77.2008  -10.1709  -50.2924 C.ar   1 LIG       0.28900
      4 C4        -75.8183   -8.6183  -49.3730 C.ar   1 LIG       0.50700
      5 N1        -76.7513   -8.1353  -48.5307 N.ar   1 LIG      -0.71900
      6 N2        -75.9712   -9.6162  -50.2644 N.ar   1 LIG      -0.71900
      7 H1        -79.2190  -10.2310  -49.5260 H      1 LIG       0.11500
      8 H2        -78.7130   -8.3507  -47.9361 H      1 LIG       0.11400
      9 H3        -77.3302  -10.9749  -51.0088 H      1 LIG       0.11400
     10 H4        -74.8407   -8.1541  -49.3299 H      1 LIG       0.14100
@<TRIPOS>BOND
      1       1       2 ar
      2       1       3 ar
      3       2       5 ar
      4       3       6 ar
      5       4       5 ar
      6       4       6 ar
      7       1       7 1
      8       2       8 1
      9       3       9 1
     10       4      10 1
@<TRIPOS>ALT_TYPE
CGenFF_4.0_ALT_TYPE_SET
CGenFF_4.0 1 CG2R61 2 CG2R61 3 CG2R61 4 CG2R64 5 NG2R62 6 NG2R62 7 HGR61 8 HGR62 9 HGR62 10 HGR62
@<TRIPOS>MOLECULE
pyrimidine
 10 10 0 0 0
****
USER_CHARGES
INVALID_CHARGES
Pose:  61 Cluster:  61 Fr_nu: 3049738 TotEn:    -5.83
@<TRIPOS>ATOM
      1 C1        -78.3408  -10.1469  -48.9899 C.ar   1 LIG      -0.13100
      2 C2        -78.0082   -9.3013  -50.0286 C.ar   1 LIG       0.28900
      3 C3        -77.3566  -11.0333  -48.6030 C.ar   1 LIG       0.28900
      4 C4        -75.9352  -10.2216  -50.1803 C.ar   1 LIG       0.50700
      5 N1        -76.8101   -9.3115  -50.6490 N.ar   1 LIG      -0.71900
      6 N2        -76.1380  -11.0984  -49.1784 N.ar   1 LIG      -0.71900
      7 H1        -79.3100  -10.1169  -48.5103 H      1 LIG       0.11500
      8 H2        -78.7174   -8.5706  -50.4017 H      1 LIG       0.11400
      9 H3        -77.5260  -11.7374  -47.7957 H      1 LIG       0.11400
     10 H4        -74.9651  -10.2525  -50.6610 H      1 LIG       0.14100
@<TRIPOS>BOND
      1       1       2 ar
      2       1       3 ar
      3       2       5 ar
      4       3       6 ar
      5       4       5 ar
      6       4       6 ar
      7       1       7 1
      8       2       8 1
      9       3       9 1
     10       4      10 1
@<TRIPOS>ALT_TYPE
CGenFF_4.0_ALT_TYPE_SET
CGenFF_4.0 1 CG2R61 2 CG2R61 3 CG2R61 4 CG2R64 5 NG2R62 6 NG2R62 7 HGR61 8 HGR62 9 HGR62 10 HGR62
@<TRIPOS>MOLECULE
pyrimidine
 10 10 0 0 0
****
USER_CHARGES
INVALID_CHARGES
Pose:  62 Cluster:  62 Fr_nu: 579653 TotEn:    -0.53
@<TRIPOS>ATOM
      1 C1        -63.9054   -4.8772  -57.1031 C.ar   1 LIG      -0.13100
      2 C2        -63.8824   -4.4362  -58.4106 C.ar   1 LIG       0.28900
      3 C3        -65.0939   -4.6850  -56.4290 C.ar   1 LIG       0.28900
      4 C4        -66.0347   -3.7209  -58.2600 C.ar   1 LIG       0.50700
      5 N1        -64.9328   -3.8516  -59.0229 N.ar   1 LIG      -0.71900
      6 N2        -66.1827   -4.1080  -56.9786 N.ar   1 LIG      -0.71900
      7 H1        -63.0474   -5.3429  -56.6369 H      1 LIG       0.11500
      8 H2        -62.9917   -4.5442  -59.0199 H      1 LIG       0.11400
      9 H3        -65.2069   -4.9985  -55.3968 H      1 LIG       0.11400
     10 H4        -66.8935   -3.2536  -58.7262 H      1 LIG       0.14100
@<TRIPOS>BOND
      1       1       2 ar
      2       1       3 ar
      3       2       5 ar
      4       3       6 ar
      5       4       5 ar
      6       4       6 ar
      7       1       7 1
      8       2       8 1
      9       3       9 1
     10       4      10 1
@<TRIPOS>ALT_TYPE
CGenFF_4.0_ALT_TYPE_SET
CGenFF_4.0 1 CG2R61 2 CG2R61 3 CG2R61 4 CG2R64 5 NG2R62 6 NG2R62 7 HGR61 8 HGR62 9 HGR62 10 HGR62
@<TRIPOS>MOLECULE
naphtalene
 18 19 0 0 0
****
USER_CHARGES
INVALID_CHARGES
Pose:   1 Cluster:   1 Fr_nu: 274275 TotEn:   -13.57
@<TRIPOS>ATOM
      1 C1        -83.8471  -14.7305  -50.1257 C.ar   1 LIG      -0.11500
      2 C2        -83.6142  -13.3587  -50.1536 C.ar   1 LIG      -0.11500
      3 C3        -80.0064  -15.3225  -47.1980 C.ar   1 LIG      -0.11500
      4 C4        -79.7736  -13.9507  -47.2261 C.ar   1 LIG      -0.11500
      5 C5        -83.0106  -15.5660  -49.3849 C.ar   1 LIG      -0.11700
      6 C6        -82.5441  -12.8170  -49.4411 C.ar   1 LIG      -0.11700
      7 C7        -81.0766  -15.8642  -47.9106 C.ar   1 LIG      -0.11700
      8 C8        -80.6100  -13.1151  -47.9668 C.ar   1 LIG      -0.11700
      9 C9        -81.9287  -15.0381  -48.6616 C.ar   1 LIG       0.00400
     10 C10       -81.6919  -13.6431  -48.6901 C.ar   1 LIG       0.00400
     11 H1        -84.6800  -15.1516  -50.6810 H      1 LIG       0.11500
     12 H2        -84.2662  -12.7091  -50.7304 H      1 LIG       0.11500
     13 H3        -79.3548  -15.9728  -46.6212 H      1 LIG       0.11500
     14 H4        -78.9397  -13.5303  -46.6716 H      1 LIG       0.11500
     15 H5        -83.2113  -16.6354  -49.3778 H      1 LIG       0.11500
     16 H6        -82.3812  -11.7419  -49.4768 H      1 LIG       0.11500
     17 H7        -81.2399  -16.9392  -47.8740 H      1 LIG       0.11500
     18 H8        -80.4090  -12.0458  -47.9747 H      1 LIG       0.11500
@<TRIPOS>BOND
      1       1       2 ar
      2       1       5 ar
      3       2       6 ar
      4       3       4 ar
      5       3       7 ar
      6       4       8 ar
      7       5       9 ar
      8       6      10 ar
      9       7       9 ar
     10       8      10 ar
     11       9      10 ar
     12       1      11 1
     13       2      12 1
     14       3      13 1
     15       4      14 1
     16       5      15 1
     17       6      16 1
     18       7      17 1
     19       8      18 1
@<TRIPOS>ALT_TYPE
CGenFF_4.0_ALT_TYPE_SET
CGenFF_4.0 1 CG2R61 2 CG2R61 3 CG2R61 4 CG2R61 5 CG2R61 6 CG2R61 7 CG2R61 8 CG2R61 9 CG2R61 10 CG2R61 11 HGR61 12 HGR61 13 HGR61 14 HGR61 15 HGR61 16 HGR61 17 HGR61 18 HGR61
@<TRIPOS>MOLECULE
naphtalene
 18 19 0 0 0
****
USER_CHARGES
INVALID_CHARGES
Pose:   2 Cluster:   2 Fr_nu: 139269 TotEn:   -12.86
@<TRIPOS>ATOM
      1 C1        -72.3416  -27.2663  -46.3319 C.ar   1 LIG      -0.11500
      2 C2        -72.8560  -28.5082  -46.6921 C.ar   1 LIG      -0.11500
      3 C3        -71.8598  -26.1031  -51.0317 C.ar   1 LIG      -0.11500
      4 C4        -72.3742  -27.3451  -51.3918 C.ar   1 LIG      -0.11500
      5 C5        -71.9638  -26.3541  -47.3178 C.ar   1 LIG      -0.11700
      6 C6        -72.9947  -28.8429  -48.0393 C.ar   1 LIG      -0.11700
      7 C7        -71.7212  -25.7684  -49.6844 C.ar   1 LIG      -0.11700
      8 C8        -72.7520  -28.2573  -50.4060 C.ar   1 LIG      -0.11700
      9 C9        -72.0963  -26.6742  -48.6788 C.ar   1 LIG       0.00400
     10 C10       -72.6194  -27.9372  -49.0450 C.ar   1 LIG       0.00400
     11 H1        -72.2333  -27.0064  -45.2830 H      1 LIG       0.11500
     12 H2        -73.1501  -29.2174  -45.9239 H      1 LIG       0.11500
     13 H3        -71.5656  -25.3932  -51.7996 H      1 LIG       0.11500
     14 H4        -72.4809  -27.6049  -52.4409 H      1 LIG       0.11500
     15 H5        -71.5637  -25.3893  -47.0131 H      1 LIG       0.11500
     16 H6        -73.3996  -29.8191  -48.2979 H      1 LIG       0.11500
     17 H7        -71.3170  -24.7919  -49.4261 H      1 LIG       0.11500
     18 H8        -73.1515  -29.2226  -50.7105 H      1 LIG       0.11500
@<TRIPOS>BOND
      1       1       2 ar
      2       1       5 ar
      3       2       6 ar
      4       3       4 ar
      5       3       7 ar
      6       4       8 ar
      7       5       9 ar
      8       6      10 ar
      9       7       9 ar
     10       8      10 ar
     11       9      10 ar
     12       1      11 1
     13       2      12 1
     14       3      13 1
     15       4      14 1
     16       5      15 1
     17       6      16 1
     18       7      17 1
     19       8      18 1
@<TRIPOS>ALT_TYPE
CGenFF_4.0_ALT_TYPE_SET
CGenFF_4.0 1 CG2R61 2 CG2R61 3 CG2R61 4 CG2R61 5 CG2R61 6 CG2R61 7 CG2R61 8 CG2R61 9 CG2R61 10 CG2R61 11 HGR61 12 HGR61 13 HGR61 14 HGR61 15 HGR61 16 HGR61 17 HGR61 18 HGR61
@<TRIPOS>MOLECULE
naphtalene
 18 19 0 0 0
****
USER_CHARGES
INVALID_CHARGES
Pose:   3 Cluster:   3 Fr_nu: 109387 TotEn:   -12.51
@<TRIPOS>ATOM
      1 C1        -62.5663    1.8599  -24.4122 C.ar   1 LIG      -0.11500
      2 C2        -63.0225    1.3615  -25.6289 C.ar   1 LIG      -0.11500
      3 C3        -62.2234   -2.6752  -22.6835 C.ar   1 LIG      -0.11500
      4 C4        -62.6796   -3.1735  -23.9003 C.ar   1 LIG      -0.11500
      5 C5        -62.2522    0.9842  -23.3723 C.ar   1 LIG      -0.11700
      6 C6        -63.1663   -0.0142  -25.8106 C.ar   1 LIG      -0.11700
      7 C7        -62.0795   -1.2994  -22.5019 C.ar   1 LIG      -0.11700
      8 C8        -62.9938   -2.2979  -24.9401 C.ar   1 LIG      -0.11700
      9 C9        -62.3911   -0.4035  -23.5376 C.ar   1 LIG       0.00400
     10 C10       -62.8550   -0.9102  -24.7749 C.ar   1 LIG       0.00400
     11 H1        -62.4551    2.9310  -24.2711 H      1 LIG       0.11500
     12 H2        -63.2665    2.0440  -26.4378 H      1 LIG       0.11500
     13 H3        -61.9791   -3.3573  -21.8741 H      1 LIG       0.11500
     14 H4        -62.7921   -4.2445  -24.0403 H      1 LIG       0.11500
     15 H5        -61.8978    1.3961  -22.4297 H      1 LIG       0.11500
     16 H6        -63.5240   -0.3816  -26.7702 H      1 LIG       0.11500
     17 H7        -61.7211   -0.9323  -21.5425 H      1 LIG       0.11500
     18 H8        -63.3490   -2.7096  -25.8827 H      1 LIG       0.11500
@<TRIPOS>BOND
      1       1       2 ar
      2       1       5 ar
      3       2       6 ar
      4       3       4 ar
      5       3       7 ar
      6       4       8 ar
      7       5       9 ar
      8       6      10 ar
      9       7       9 ar
     10       8      10 ar
     11       9      10 ar
     12       1      11 1
     13       2      12 1
     14       3      13 1
     15       4      14 1
     16       5      15 1
     17       6      16 1
     18       7      17 1
     19       8      18 1
@<TRIPOS>ALT_TYPE
CGenFF_4.0_ALT_TYPE_SET
CGenFF_4.0 1 CG2R61 2 CG2R61 3 CG2R61 4 CG2R61 5 CG2R61 6 CG2R61 7 CG2R61 8 CG2R61 9 CG2R61 10 CG2R61 11 HGR61 12 HGR61 13 HGR61 14 HGR61 15 HGR61 16 HGR61 17 HGR61 18 HGR61
@<TRIPOS>MOLECULE
naphtalene
 18 19 0 0 0
****
USER_CHARGES
INVALID_CHARGES
Pose:   4 Cluster:   4 Fr_nu:  73524 TotEn:   -12.46
@<TRIPOS>ATOM
      1 C1        -70.1447  -19.6142  -60.7415 C.ar   1 LIG      -0.11500
      2 C2        -70.4170  -18.2698  -60.5064 C.ar   1 LIG      -0.11500
      3 C3        -67.0973  -19.6597  -56.9489 C.ar   1 LIG      -0.11500
      4 C4        -67.3697  -18.3153  -56.7139 C.ar   1 LIG      -0.11500
      5 C5        -69.2516  -20.3003  -59.9181 C.ar   1 LIG      -0.11700
      6 C6        -69.7975  -17.6063  -59.4472 C.ar   1 LIG      -0.11700
      7 C7        -67.7170  -20.3233  -58.0083 C.ar   1 LIG      -0.11700
      8 C8        -68.2628  -17.6291  -57.5373 C.ar   1 LIG      -0.11700
      9 C9        -68.6187  -19.6483  -58.8472 C.ar   1 LIG       0.00400
     10 C10       -68.8957  -18.2811  -58.6082 C.ar   1 LIG       0.00400
     11 H1        -70.6269  -20.1300  -61.5667 H      1 LIG       0.11500
     12 H2        -71.1127  -17.7366  -61.1479 H      1 LIG       0.11500
     13 H3        -66.4017  -20.1936  -56.3076 H      1 LIG       0.11500
     14 H4        -66.8861  -17.7996  -55.8895 H      1 LIG       0.11500
     15 H5        -69.0534  -21.3508  -60.1208 H      1 LIG       0.11500
     16 H6        -70.0256  -16.5554  -59.2816 H      1 LIG       0.11500
     17 H7        -67.4894  -21.3743  -58.1731 H      1 LIG       0.11500
     18 H8        -68.4606  -16.5784  -57.3353 H      1 LIG       0.11500
@<TRIPOS>BOND
      1       1       2 ar
      2       1       5 ar
      3       2       6 ar
      4       3       4 ar
      5       3       7 ar
      6       4       8 ar
      7       5       9 ar
      8       6      10 ar
      9       7       9 ar
     10       8      10 ar
     11       9      10 ar
     12       1      11 1
     13       2      12 1
     14       3      13 1
     15       4      14 1
     16       5      15 1
     17       6      16 1
     18       7      17 1
     19       8      18 1
@<TRIPOS>ALT_TYPE
CGenFF_4.0_ALT_TYPE_SET
CGenFF_4.0 1 CG2R61 2 CG2R61 3 CG2R61 4 CG2R61 5 CG2R61 6 CG2R61 7 CG2R61 8 CG2R61 9 CG2R61 10 CG2R61 11 HGR61 12 HGR61 13 HGR61 14 HGR61 15 HGR61 16 HGR61 17 HGR61 18 HGR61
@<TRIPOS>MOLECULE
naphtalene
 18 19 0 0 0
****
USER_CHARGES
INVALID_CHARGES
Pose:   5 Cluster:   5 Fr_nu:   6667 TotEn:   -12.46
@<TRIPOS>ATOM
      1 C1        -84.8651  -13.7099  -48.5615 C.ar   1 LIG      -0.11500
      2 C2        -84.0184  -12.6325  -48.3184 C.ar   1 LIG      -0.11500
      3 C3        -81.1742  -16.7844  -47.7880 C.ar   1 LIG      -0.11500
      4 C4        -80.3276  -15.7068  -47.5449 C.ar   1 LIG      -0.11500
      5 C5        -84.3739  -15.0139  -48.4915 C.ar   1 LIG      -0.11700
      6 C6        -82.6774  -12.8547  -48.0044 C.ar   1 LIG      -0.11700
      7 C7        -82.5153  -16.5621  -48.1020 C.ar   1 LIG      -0.11700
      8 C8        -80.8187  -14.4028  -47.6150 C.ar   1 LIG      -0.11700
      9 C9        -83.0267  -15.2562  -48.1768 C.ar   1 LIG       0.00400
     10 C10       -82.1658  -14.1605  -47.9297 C.ar   1 LIG       0.00400
     11 H1        -85.9088  -13.5363  -48.8064 H      1 LIG       0.11500
     12 H2        -84.4019  -11.6177  -48.3729 H      1 LIG       0.11500
     13 H3        -80.7913  -17.7996  -47.7335 H      1 LIG       0.11500
     14 H4        -79.2837  -15.8810  -47.3014 H      1 LIG       0.11500
     15 H5        -85.0537  -15.8409  -48.6857 H      1 LIG       0.11500
     16 H6        -82.0338  -11.9975  -47.8176 H      1 LIG       0.11500
     17 H7        -83.1589  -17.4194  -48.2879 H      1 LIG       0.11500
     18 H8        -80.1388  -13.5756  -47.4215 H      1 LIG       0.11500
@<TRIPOS>BOND
      1       1       2 ar
      2       1       5 ar
      3       2       6 ar
      4       3       4 ar
      5       3       7 ar
      6       4       8 ar
      7       5       9 ar
      8       6      10 ar
      9       7       9 ar
     10       8      10 ar
     11       9      10 ar
     12       1      11 1
     13       2      12 1
     14       3      13 1
     15       4      14 1
     16       5      15 1
     17       6      16 1
     18       7      17 1
     19       8      18 1
@<TRIPOS>ALT_TYPE
CGenFF_4.0_ALT_TYPE_SET
CGenFF_4.0 1 CG2R61 2 CG2R61 3 CG2R61 4 CG2R61 5 CG2R61 6 CG2R61 7 CG2R61 8 CG2R61 9 CG2R61 10 CG2R61 11 HGR61 12 HGR61 13 HGR61 14 HGR61 15 HGR61 16 HGR61 17 HGR61 18 HGR61
@<TRIPOS>MOLECULE
naphtalene
 18 19 0 0 0
****
USER_CHARGES
INVALID_CHARGES
Pose:   6 Cluster:   6 Fr_nu:   3897 TotEn:   -11.68
@<TRIPOS>ATOM
      1 C1        -59.8569  -23.8522  -24.8823 C.ar   1 LIG      -0.11500
      2 C2        -60.1617  -22.6986  -25.5987 C.ar   1 LIG      -0.11500
      3 C3        -64.5943  -24.5890  -24.0537 C.ar   1 LIG      -0.11500
      4 C4        -64.8990  -23.4354  -24.7701 C.ar   1 LIG      -0.11500
      5 C5        -60.8799  -24.6141  -24.3170 C.ar   1 LIG      -0.11700
      6 C6        -61.4905  -22.3025  -25.7527 C.ar   1 LIG      -0.11700
      7 C7        -63.2654  -24.9852  -23.8998 C.ar   1 LIG      -0.11700
      8 C8        -63.8761  -22.6734  -25.3354 C.ar   1 LIG      -0.11700
      9 C9        -62.2231  -24.2303  -24.4619 C.ar   1 LIG       0.00400
     10 C10       -62.5329  -23.0572  -25.1905 C.ar   1 LIG       0.00400
     11 H1        -58.8222  -24.1598  -24.7623 H      1 LIG       0.11500
     12 H2        -59.3646  -22.1063  -26.0386 H      1 LIG       0.11500
     13 H3        -65.3911  -25.1820  -23.6135 H      1 LIG       0.11500
     14 H4        -65.9337  -23.1276  -24.8886 H      1 LIG       0.11500
     15 H5        -60.6183  -25.5119  -23.7608 H      1 LIG       0.11500
     16 H6        -61.7056  -21.3975  -26.3172 H      1 LIG       0.11500
     17 H7        -63.0506  -25.8905  -23.3360 H      1 LIG       0.11500
     18 H8        -64.1375  -21.7751  -25.8911 H      1 LIG       0.11500
@<TRIPOS>BOND
      1       1       2 ar
      2       1       5 ar
      3       2       6 ar
      4       3       4 ar
      5       3       7 ar
      6       4       8 ar
      7       5       9 ar
      8       6      10 ar
      9       7       9 ar
     10       8      10 ar
     11       9      10 ar
     12       1      11 1
     13       2      12 1
     14       3      13 1
     15       4      14 1
     16       5      15 1
     17       6      16 1
     18       7      17 1
     19       8      18 1
@<TRIPOS>ALT_TYPE
CGenFF_4.0_ALT_TYPE_SET
CGenFF_4.0 1 CG2R61 2 CG2R61 3 CG2R61 4 CG2R61 5 CG2R61 6 CG2R61 7 CG2R61 8 CG2R61 9 CG2R61 10 CG2R61 11 HGR61 12 HGR61 13 HGR61 14 HGR61 15 HGR61 16 HGR61 17 HGR61 18 HGR61
@<TRIPOS>MOLECULE
naphtalene
 18 19 0 0 0
****
USER_CHARGES
INVALID_CHARGES
Pose:   7 Cluster:   7 Fr_nu:  83218 TotEn:   -11.47
@<TRIPOS>ATOM
      1 C1        -71.4873  -25.6220  -50.3952 C.ar   1 LIG      -0.11500
      2 C2        -71.5586  -25.7201  -51.7816 C.ar   1 LIG      -0.11500
      3 C3        -74.3363  -29.5433  -49.9714 C.ar   1 LIG      -0.11500
      4 C4        -74.4075  -29.6413  -51.3578 C.ar   1 LIG      -0.11500
      5 C5        -72.1588  -26.5462  -49.5941 C.ar   1 LIG      -0.11700
      6 C6        -72.3014  -26.7426  -52.3723 C.ar   1 LIG      -0.11700
      7 C7        -73.5934  -28.5208  -49.3807 C.ar   1 LIG      -0.11700
      8 C8        -73.7362  -28.7172  -52.1590 C.ar   1 LIG      -0.11700
      9 C9        -72.9113  -27.5819  -50.1716 C.ar   1 LIG       0.00400
     10 C10       -72.9837  -27.6815  -51.5815 C.ar   1 LIG       0.00400
     11 H1        -70.9093  -24.8255  -49.9358 H      1 LIG       0.11500
     12 H2        -71.0353  -25.0003  -52.4043 H      1 LIG       0.11500
     13 H3        -74.8594  -30.2630  -49.3480 H      1 LIG       0.11500
     14 H4        -74.9869  -30.4372  -51.8166 H      1 LIG       0.11500
     15 H5        -72.0894  -26.4499  -48.5125 H      1 LIG       0.11500
     16 H6        -72.3428  -26.8004  -53.4580 H      1 LIG       0.11500
     17 H7        -73.5515  -28.4636  -48.2950 H      1 LIG       0.11500
     18 H8        -73.8061  -28.8128  -53.2407 H      1 LIG       0.11500
@<TRIPOS>BOND
      1       1       2 ar
      2       1       5 ar
      3       2       6 ar
      4       3       4 ar
      5       3       7 ar
      6       4       8 ar
      7       5       9 ar
      8       6      10 ar
      9       7       9 ar
     10       8      10 ar
     11       9      10 ar
     12       1      11 1
     13       2      12 1
     14       3      13 1
     15       4      14 1
     16       5      15 1
     17       6      16 1
     18       7      17 1
     19       8      18 1
@<TRIPOS>ALT_TYPE
CGenFF_4.0_ALT_TYPE_SET
CGenFF_4.0 1 CG2R61 2 CG2R61 3 CG2R61 4 CG2R61 5 CG2R61 6 CG2R61 7 CG2R61 8 CG2R61 9 CG2R61 10 CG2R61 11 HGR61 12 HGR61 13 HGR61 14 HGR61 15 HGR61 16 HGR61 17 HGR61 18 HGR61
@<TRIPOS>MOLECULE
naphtalene
 18 19 0 0 0
****
USER_CHARGES
INVALID_CHARGES
Pose:   8 Cluster:   8 Fr_nu: 190472 TotEn:   -11.14
@<TRIPOS>ATOM
      1 C1        -54.3346   -9.9266  -49.0159 C.ar   1 LIG      -0.11500
      2 C2        -55.4350   -9.4384  -49.7141 C.ar   1 LIG      -0.11500
      3 C3        -54.3587  -13.9313  -51.7790 C.ar   1 LIG      -0.11500
      4 C4        -55.4592  -13.4429  -52.4771 C.ar   1 LIG      -0.11500
      5 C5        -53.7882  -11.1658  -49.3513 C.ar   1 LIG      -0.11700
      6 C6        -55.9933  -10.1871  -50.7503 C.ar   1 LIG      -0.11700
      7 C7        -53.8003  -13.1824  -50.7427 C.ar   1 LIG      -0.11700
      8 C8        -56.0056  -12.2038  -52.1417 C.ar   1 LIG      -0.11700
      9 C9        -54.3374  -11.9331  -50.3916 C.ar   1 LIG       0.00400
     10 C10       -55.4565  -11.4365  -51.1015 C.ar   1 LIG       0.00400
     11 H1        -53.9007   -9.3435  -48.2089 H      1 LIG       0.11500
     12 H2        -55.8594   -8.4735  -49.4523 H      1 LIG       0.11500
     13 H3        -53.9336  -14.8963  -52.0404 H      1 LIG       0.11500
     14 H4        -55.8935  -14.0271  -53.2831 H      1 LIG       0.11500
     15 H5        -52.9282  -11.5279  -48.7917 H      1 LIG       0.11500
     16 H6        -56.8530   -9.7857  -51.2829 H      1 LIG       0.11500
     17 H7        -52.9402  -13.5836  -50.2109 H      1 LIG       0.11500
     18 H8        -56.8661  -11.8418  -52.7007 H      1 LIG       0.11500
@<TRIPOS>BOND
      1       1       2 ar
      2       1       5 ar
      3       2       6 ar
      4       3       4 ar
      5       3       7 ar
      6       4       8 ar
      7       5       9 ar
      8       6      10 ar
      9       7       9 ar
     10       8      10 ar
     11       9      10 ar
     12       1      11 1
     13       2      12 1
     14       3      13 1
     15       4      14 1
     16       5      15 1
     17       6      16 1
     18       7      17 1
     19       8      18 1
@<TRIPOS>ALT_TYPE
CGenFF_4.0_ALT_TYPE_SET
CGenFF_4.0 1 CG2R61 2 CG2R61 3 CG2R61 4 CG2R61 5 CG2R61 6 CG2R61 7 CG2R61 8 CG2R61 9 CG2R61 10 CG2R61 11 HGR61 12 HGR61 13 HGR61 14 HGR61 15 HGR61 16 HGR61 17 HGR61 18 HGR61
@<TRIPOS>MOLECULE
naphtalene
 18 19 0 0 0
****
USER_CHARGES
INVALID_CHARGES
Pose:   9 Cluster:   9 Fr_nu:   1677 TotEn:   -11.08
@<TRIPOS>ATOM
      1 C1        -59.6372    5.5732  -43.6555 C.ar   1 LIG      -0.11500
      2 C2        -60.6613    4.6311  -43.6795 C.ar   1 LIG      -0.11500
      3 C3        -56.3755    2.0466  -44.4286 C.ar   1 LIG      -0.11500
      4 C4        -57.3997    1.1047  -44.4526 C.ar   1 LIG      -0.11500
      5 C5        -58.3135    5.1706  -43.8353 C.ar   1 LIG      -0.11700
      6 C6        -60.3659    3.2830  -43.8835 C.ar   1 LIG      -0.11700
      7 C7        -56.6710    3.3948  -44.2247 C.ar   1 LIG      -0.11700
      8 C8        -58.7234    1.5071  -44.2727 C.ar   1 LIG      -0.11700
      9 C9        -57.9977    3.8178  -44.0418 C.ar   1 LIG       0.00400
     10 C10       -59.0392    2.8599  -44.0662 C.ar   1 LIG       0.00400
     11 H1        -59.8678    6.6224  -43.4961 H      1 LIG       0.11500
     12 H2        -61.6915    4.9456  -43.5397 H      1 LIG       0.11500
     13 H3        -55.3449    1.7328  -44.5685 H      1 LIG       0.11500
     14 H4        -57.1684    0.0554  -44.6105 H      1 LIG       0.11500
     15 H5        -57.5291    5.9242  -43.8123 H      1 LIG       0.11500
     16 H6        -61.1823    2.5640  -43.8990 H      1 LIG       0.11500
     17 H7        -55.8545    4.1137  -44.2100 H      1 LIG       0.11500
     18 H8        -59.5080    0.7535  -44.2949 H      1 LIG       0.11500
@<TRIPOS>BOND
      1       1       2 ar
      2       1       5 ar
      3       2       6 ar
      4       3       4 ar
      5       3       7 ar
      6       4       8 ar
      7       5       9 ar
      8       6      10 ar
      9       7       9 ar
     10       8      10 ar
     11       9      10 ar
     12       1      11 1
     13       2      12 1
     14       3      13 1
     15       4      14 1
     16       5      15 1
     17       6      16 1
     18       7      17 1
     19       8      18 1
@<TRIPOS>ALT_TYPE
CGenFF_4.0_ALT_TYPE_SET
CGenFF_4.0 1 CG2R61 2 CG2R61 3 CG2R61 4 CG2R61 5 CG2R61 6 CG2R61 7 CG2R61 8 CG2R61 9 CG2R61 10 CG2R61 11 HGR61 12 HGR61 13 HGR61 14 HGR61 15 HGR61 16 HGR61 17 HGR61 18 HGR61
@<TRIPOS>MOLECULE
naphtalene
 18 19 0 0 0
****
USER_CHARGES
INVALID_CHARGES
Pose:  10 Cluster:  10 Fr_nu:  28866 TotEn:   -10.97
@<TRIPOS>ATOM
      1 C1        -59.8526  -23.8211  -27.0940 C.ar   1 LIG      -0.11500
      2 C2        -60.0702  -22.4960  -26.7286 C.ar   1 LIG      -0.11500
      3 C3        -64.1062  -25.0716  -25.0899 C.ar   1 LIG      -0.11500
      4 C4        -64.3236  -23.7464  -24.7246 C.ar   1 LIG      -0.11500
      5 C5        -60.7993  -24.7966  -26.7799 C.ar   1 LIG      -0.11700
      6 C6        -61.2350  -22.1411  -26.0479 C.ar   1 LIG      -0.11700
      7 C7        -62.9413  -25.4264  -25.7708 C.ar   1 LIG      -0.11700
      8 C8        -63.3770  -22.7708  -25.0386 C.ar   1 LIG      -0.11700
      9 C9        -61.9776  -24.4575  -26.0950 C.ar   1 LIG       0.00400
     10 C10       -62.1987  -23.1099  -25.7235 C.ar   1 LIG       0.00400
     11 H1        -58.9453  -24.0968  -27.6234 H      1 LIG       0.11500
     12 H2        -59.3327  -21.7372  -26.9738 H      1 LIG       0.11500
     13 H3        -64.8436  -25.8309  -24.8451 H      1 LIG       0.11500
     14 H4        -65.2304  -23.4715  -24.1939 H      1 LIG       0.11500
     15 H5        -60.6082  -25.8263  -27.0750 H      1 LIG       0.11500
     16 H6        -61.3845  -21.0992  -25.7725 H      1 LIG       0.11500
     17 H7        -62.7924  -26.4682  -26.0467 H      1 LIG       0.11500
     18 H8        -63.5676  -21.7411  -24.7429 H      1 LIG       0.11500
@<TRIPOS>BOND
      1       1       2 ar
      2       1       5 ar
      3       2       6 ar
      4       3       4 ar
      5       3       7 ar
      6       4       8 ar
      7       5       9 ar
      8       6      10 ar
      9       7       9 ar
     10       8      10 ar
     11       9      10 ar
     12       1      11 1
     13       2      12 1
     14       3      13 1
     15       4      14 1
     16       5      15 1
     17       6      16 1
     18       7      17 1
     19       8      18 1
@<TRIPOS>ALT_TYPE
CGenFF_4.0_ALT_TYPE_SET
CGenFF_4.0 1 CG2R61 2 CG2R61 3 CG2R61 4 CG2R61 5 CG2R61 6 CG2R61 7 CG2R61 8 CG2R61 9 CG2R61 10 CG2R61 11 HGR61 12 HGR61 13 HGR61 14 HGR61 15 HGR61 16 HGR61 17 HGR61 18 HGR61
@<TRIPOS>MOLECULE
naphtalene
 18 19 0 0 0
****
USER_CHARGES
INVALID_CHARGES
Pose:  11 Cluster:  11 Fr_nu: 333151 TotEn:   -10.95
@<TRIPOS>ATOM
      1 C1        -63.0897   -3.7752  -19.8888 C.ar   1 LIG      -0.11500
      2 C2        -62.8228   -4.2764  -21.1594 C.ar   1 LIG      -0.11500
      3 C3        -58.3376   -2.9893  -19.2010 C.ar   1 LIG      -0.11500
      4 C4        -58.0709   -3.4905  -20.4716 C.ar   1 LIG      -0.11500
      5 C5        -62.0440   -3.3286  -19.0803 C.ar   1 LIG      -0.11700
      6 C6        -61.5095   -4.3329  -21.6265 C.ar   1 LIG      -0.11700
      7 C7        -59.6511   -2.9328  -18.7339 C.ar   1 LIG      -0.11700
      8 C8        -59.1164   -3.9372  -21.2801 C.ar   1 LIG      -0.11700
      9 C9        -60.7159   -3.3781  -19.5342 C.ar   1 LIG       0.00400
     10 C10       -60.4446   -3.8878  -20.8263 C.ar   1 LIG       0.00400
     11 H1        -64.1123   -3.7320  -19.5255 H      1 LIG       0.11500
     12 H2        -63.6376   -4.6236  -21.7881 H      1 LIG       0.11500
     13 H3        -57.5232   -2.6417  -18.5717 H      1 LIG       0.11500
     14 H4        -57.0480   -3.5348  -20.8338 H      1 LIG       0.11500
     15 H5        -62.2760   -2.9412  -18.0904 H      1 LIG       0.11500
     16 H6        -61.3242   -4.7279  -22.6232 H      1 LIG       0.11500
     17 H7        -59.8363   -2.5370  -17.7376 H      1 LIG       0.11500
     18 H8        -58.8846   -4.3254  -22.2699 H      1 LIG       0.11500
@<TRIPOS>BOND
      1       1       2 ar
      2       1       5 ar
      3       2       6 ar
      4       3       4 ar
      5       3       7 ar
      6       4       8 ar
      7       5       9 ar
      8       6      10 ar
      9       7       9 ar
     10       8      10 ar
     11       9      10 ar
     12       1      11 1
     13       2      12 1
     14       3      13 1
     15       4      14 1
     16       5      15 1
     17       6      16 1
     18       7      17 1
     19       8      18 1
@<TRIPOS>ALT_TYPE
CGenFF_4.0_ALT_TYPE_SET
CGenFF_4.0 1 CG2R61 2 CG2R61 3 CG2R61 4 CG2R61 5 CG2R61 6 CG2R61 7 CG2R61 8 CG2R61 9 CG2R61 10 CG2R61 11 HGR61 12 HGR61 13 HGR61 14 HGR61 15 HGR61 16 HGR61 17 HGR61 18 HGR61
@<TRIPOS>MOLECULE
naphtalene
 18 19 0 0 0
****
USER_CHARGES
INVALID_CHARGES
Pose:  12 Cluster:  12 Fr_nu:  60246 TotEn:   -10.93
@<TRIPOS>ATOM
      1 C1        -58.0474  -26.0144  -24.4708 C.ar   1 LIG      -0.11500
      2 C2        -59.1564  -26.2549  -23.6650 C.ar   1 LIG      -0.11500
      3 C3        -60.2789  -22.1374  -26.3845 C.ar   1 LIG      -0.11500
      4 C4        -61.3878  -22.3780  -25.5787 C.ar   1 LIG      -0.11500
      5 C5        -58.0447  -24.9313  -25.3502 C.ar   1 LIG      -0.11700
      6 C6        -60.2668  -25.4134  -23.7355 C.ar   1 LIG      -0.11700
      7 C7        -59.1683  -22.9790  -26.3139 C.ar   1 LIG      -0.11700
      8 C8        -61.3907  -23.4611  -24.6993 C.ar   1 LIG      -0.11700
      9 C9        -59.1539  -24.0739  -25.4344 C.ar   1 LIG       0.00400
     10 C10       -60.2815  -24.3185  -24.6151 C.ar   1 LIG       0.00400
     11 H1        -57.1835  -26.6702  -24.4158 H      1 LIG       0.11500
     12 H2        -59.1574  -27.0982  -22.9805 H      1 LIG       0.11500
     13 H3        -60.2772  -21.2940  -27.0692 H      1 LIG       0.11500
     14 H4        -62.2521  -21.7227  -25.6351 H      1 LIG       0.11500
     15 H5        -57.1671  -24.7627  -25.9709 H      1 LIG       0.11500
     16 H6        -61.1225  -25.6200  -23.0960 H      1 LIG       0.11500
     17 H7        -58.3125  -22.7718  -26.9529 H      1 LIG       0.11500
     18 H8        -62.2685  -23.6304  -24.0790 H      1 LIG       0.11500
@<TRIPOS>BOND
      1       1       2 ar
      2       1       5 ar
      3       2       6 ar
      4       3       4 ar
      5       3       7 ar
      6       4       8 ar
      7       5       9 ar
      8       6      10 ar
      9       7       9 ar
     10       8      10 ar
     11       9      10 ar
     12       1      11 1
     13       2      12 1
     14       3      13 1
     15       4      14 1
     16       5      15 1
     17       6      16 1
     18       7      17 1
     19       8      18 1
@<TRIPOS>ALT_TYPE
CGenFF_4.0_ALT_TYPE_SET
CGenFF_4.0 1 CG2R61 2 CG2R61 3 CG2R61 4 CG2R61 5 CG2R61 6 CG2R61 7 CG2R61 8 CG2R61 9 CG2R61 10 CG2R61 11 HGR61 12 HGR61 13 HGR61 14 HGR61 15 HGR61 16 HGR61 17 HGR61 18 HGR61
@<TRIPOS>MOLECULE
naphtalene
 18 19 0 0 0
****
USER_CHARGES
INVALID_CHARGES
Pose:  13 Cluster:  13 Fr_nu:  39433 TotEn:   -10.91
@<TRIPOS>ATOM
      1 C1        -63.3169  -24.6611  -24.1790 C.ar   1 LIG      -0.11500
      2 C2        -63.2682  -23.2768  -24.0442 C.ar   1 LIG      -0.11500
      3 C3        -59.1220  -24.5687  -26.6421 C.ar   1 LIG      -0.11500
      4 C4        -59.0734  -23.1844  -26.5073 C.ar   1 LIG      -0.11500
      5 C5        -62.3001  -25.3330  -24.8581 C.ar   1 LIG      -0.11700
      6 C6        -62.2026  -22.5591  -24.5878 C.ar   1 LIG      -0.11700
      7 C7        -60.1877  -25.2865  -26.0984 C.ar   1 LIG      -0.11700
      8 C8        -60.0902  -22.5124  -25.8283 C.ar   1 LIG      -0.11700
      9 C9        -61.2198  -24.6266  -25.4117 C.ar   1 LIG       0.00400
     10 C10       -61.1704  -23.2189  -25.2746 C.ar   1 LIG       0.00400
     11 H1        -64.1470  -25.2194  -23.7560 H      1 LIG       0.11500
     12 H2        -64.0602  -22.7548  -23.5151 H      1 LIG       0.11500
     13 H3        -58.3301  -25.0915  -27.1710 H      1 LIG       0.11500
     14 H4        -58.2438  -22.6266  -26.9316 H      1 LIG       0.11500
     15 H5        -62.3590  -26.4154  -24.9517 H      1 LIG       0.11500
     16 H6        -62.1847  -21.4776  -24.4700 H      1 LIG       0.11500
     17 H7        -60.2049  -26.3680  -26.2156 H      1 LIG       0.11500
     18 H8        -60.0318  -21.4299  -25.7352 H      1 LIG       0.11500
@<TRIPOS>BOND
      1       1       2 ar
      2       1       5 ar
      3       2       6 ar
      4       3       4 ar
      5       3       7 ar
      6       4       8 ar
      7       5       9 ar
      8       6      10 ar
      9       7       9 ar
     10       8      10 ar
     11       9      10 ar
     12       1      11 1
     13       2      12 1
     14       3      13 1
     15       4      14 1
     16       5      15 1
     17       6      16 1
     18       7      17 1
     19       8      18 1
@<TRIPOS>ALT_TYPE
CGenFF_4.0_ALT_TYPE_SET
CGenFF_4.0 1 CG2R61 2 CG2R61 3 CG2R61 4 CG2R61 5 CG2R61 6 CG2R61 7 CG2R61 8 CG2R61 9 CG2R61 10 CG2R61 11 HGR61 12 HGR61 13 HGR61 14 HGR61 15 HGR61 16 HGR61 17 HGR61 18 HGR61
@<TRIPOS>MOLECULE
naphtalene
 18 19 0 0 0
****
USER_CHARGES
INVALID_CHARGES
Pose:  14 Cluster:  14 Fr_nu: 108419 TotEn:   -10.86
@<TRIPOS>ATOM
      1 C1        -85.8484  -15.0724  -50.5764 C.ar   1 LIG      -0.11500
      2 C2        -85.7127  -15.4837  -49.2538 C.ar   1 LIG      -0.11500
      3 C3        -82.2714  -11.8368  -49.9370 C.ar   1 LIG      -0.11500
      4 C4        -82.1358  -12.2482  -48.6144 C.ar   1 LIG      -0.11500
      5 C5        -85.0285  -14.0628  -51.0815 C.ar   1 LIG      -0.11700
      6 C6        -84.7568  -14.8871  -48.4312 C.ar   1 LIG      -0.11700
      7 C7        -83.2273  -12.4335  -50.7596 C.ar   1 LIG      -0.11700
      8 C8        -82.9556  -13.2577  -48.1091 C.ar   1 LIG      -0.11700
      9 C9        -84.0610  -13.4511  -50.2678 C.ar   1 LIG       0.00400
     10 C10       -83.9231  -13.8694  -48.9229 C.ar   1 LIG       0.00400
     11 H1        -86.5931  -15.5368  -51.2161 H      1 LIG       0.11500
     12 H2        -86.3512  -16.2699  -48.8616 H      1 LIG       0.11500
     13 H3        -81.6329  -11.0506  -50.3299 H      1 LIG       0.11500
     14 H4        -81.3919  -11.7824  -47.9747 H      1 LIG       0.11500
     15 H5        -85.1525  -13.7570  -52.1184 H      1 LIG       0.11500
     16 H6        -84.6679  -15.2247  -47.4007 H      1 LIG       0.11500
     17 H7        -83.3155  -12.0963  -51.7902 H      1 LIG       0.11500
     18 H8        -82.8323  -13.5632  -47.0721 H      1 LIG       0.11500
@<TRIPOS>BOND
      1       1       2 ar
      2       1       5 ar
      3       2       6 ar
      4       3       4 ar
      5       3       7 ar
      6       4       8 ar
      7       5       9 ar
      8       6      10 ar
      9       7       9 ar
     10       8      10 ar
     11       9      10 ar
     12       1      11 1
     13       2      12 1
     14       3      13 1
     15       4      14 1
     16       5      15 1
     17       6      16 1
     18       7      17 1
     19       8      18 1
@<TRIPOS>ALT_TYPE
CGenFF_4.0_ALT_TYPE_SET
CGenFF_4.0 1 CG2R61 2 CG2R61 3 CG2R61 4 CG2R61 5 CG2R61 6 CG2R61 7 CG2R61 8 CG2R61 9 CG2R61 10 CG2R61 11 HGR61 12 HGR61 13 HGR61 14 HGR61 15 HGR61 16 HGR61 17 HGR61 18 HGR61
@<TRIPOS>MOLECULE
naphtalene
 18 19 0 0 0
****
USER_CHARGES
INVALID_CHARGES
Pose:  15 Cluster:  15 Fr_nu: 283125 TotEn:   -10.81
@<TRIPOS>ATOM
      1 C1        -58.8467  -20.2793  -42.0139 C.ar   1 LIG      -0.11500
      2 C2        -59.7496  -20.4271  -40.9653 C.ar   1 LIG      -0.11500
      3 C3        -55.1807  -21.3877  -39.0131 C.ar   1 LIG      -0.11500
      4 C4        -56.0837  -21.5354  -37.9645 C.ar   1 LIG      -0.11500
      5 C5        -57.4834  -20.4803  -41.7954 C.ar   1 LIG      -0.11700
      6 C6        -59.2930  -20.7764  -39.6942 C.ar   1 LIG      -0.11700
      7 C7        -55.6374  -21.0385  -40.2844 C.ar   1 LIG      -0.11700
      8 C8        -57.4469  -21.3344  -38.1829 C.ar   1 LIG      -0.11700
      9 C9        -57.0060  -20.8323  -40.5223 C.ar   1 LIG       0.00400
     10 C10       -57.9243  -20.9825  -39.4560 C.ar   1 LIG       0.00400
     11 H1        -59.2026  -20.0069  -43.0032 H      1 LIG       0.11500
     12 H2        -60.8107  -20.2707  -41.1365 H      1 LIG       0.11500
     13 H3        -54.1192  -21.5442  -38.8425 H      1 LIG       0.11500
     14 H4        -55.7270  -21.8065  -36.9752 H      1 LIG       0.11500
     15 H5        -56.7956  -20.3589  -42.6297 H      1 LIG       0.11500
     16 H6        -60.0167  -20.8870  -38.8893 H      1 LIG       0.11500
     17 H7        -54.9136  -20.9288  -41.0892 H      1 LIG       0.11500
     18 H8        -58.1349  -21.4550  -37.3485 H      1 LIG       0.11500
@<TRIPOS>BOND
      1       1       2 ar
      2       1       5 ar
      3       2       6 ar
      4       3       4 ar
      5       3       7 ar
      6       4       8 ar
      7       5       9 ar
      8       6      10 ar
      9       7       9 ar
     10       8      10 ar
     11       9      10 ar
     12       1      11 1
     13       2      12 1
     14       3      13 1
     15       4      14 1
     16       5      15 1
     17       6      16 1
     18       7      17 1
     19       8      18 1
@<TRIPOS>ALT_TYPE
CGenFF_4.0_ALT_TYPE_SET
CGenFF_4.0 1 CG2R61 2 CG2R61 3 CG2R61 4 CG2R61 5 CG2R61 6 CG2R61 7 CG2R61 8 CG2R61 9 CG2R61 10 CG2R61 11 HGR61 12 HGR61 13 HGR61 14 HGR61 15 HGR61 16 HGR61 17 HGR61 18 HGR61
@<TRIPOS>MOLECULE
naphtalene
 18 19 0 0 0
****
USER_CHARGES
INVALID_CHARGES
Pose:  16 Cluster:  16 Fr_nu: 223654 TotEn:   -10.81
@<TRIPOS>ATOM
      1 C1        -55.0040    2.3581  -38.8586 C.ar   1 LIG      -0.11500
      2 C2        -54.2313    3.4920  -39.0908 C.ar   1 LIG      -0.11500
      3 C3        -56.1474    2.1697  -43.5840 C.ar   1 LIG      -0.11500
      4 C4        -55.3747    3.3037  -43.8161 C.ar   1 LIG      -0.11500
      5 C5        -55.6757    1.7422  -39.9150 C.ar   1 LIG      -0.11700
      6 C6        -54.1272    4.0144  -40.3802 C.ar   1 LIG      -0.11700
      7 C7        -56.2515    1.6473  -42.2945 C.ar   1 LIG      -0.11700
      8 C8        -54.7031    3.9197  -42.7598 C.ar   1 LIG      -0.11700
      9 C9        -55.5823    2.2544  -41.2194 C.ar   1 LIG       0.00400
     10 C10       -54.7965    3.4075  -41.4554 C.ar   1 LIG       0.00400
     11 H1        -55.0852    1.9521  -37.8545 H      1 LIG       0.11500
     12 H2        -53.7086    3.9706  -38.2677 H      1 LIG       0.11500
     13 H3        -56.6704    1.6905  -44.4069 H      1 LIG       0.11500
     14 H4        -55.2951    3.7100  -44.8202 H      1 LIG       0.11500
     15 H5        -56.2744    0.8570  -39.7101 H      1 LIG       0.11500
     16 H6        -53.5172    4.9013  -40.5387 H      1 LIG       0.11500
     17 H7        -56.8608    0.7599  -42.1364 H      1 LIG       0.11500
     18 H8        -54.1049    4.8054  -42.9643 H      1 LIG       0.11500
@<TRIPOS>BOND
      1       1       2 ar
      2       1       5 ar
      3       2       6 ar
      4       3       4 ar
      5       3       7 ar
      6       4       8 ar
      7       5       9 ar
      8       6      10 ar
      9       7       9 ar
     10       8      10 ar
     11       9      10 ar
     12       1      11 1
     13       2      12 1
     14       3      13 1
     15       4      14 1
     16       5      15 1
     17       6      16 1
     18       7      17 1
     19       8      18 1
@<TRIPOS>ALT_TYPE
CGenFF_4.0_ALT_TYPE_SET
CGenFF_4.0 1 CG2R61 2 CG2R61 3 CG2R61 4 CG2R61 5 CG2R61 6 CG2R61 7 CG2R61 8 CG2R61 9 CG2R61 10 CG2R61 11 HGR61 12 HGR61 13 HGR61 14 HGR61 15 HGR61 16 HGR61 17 HGR61 18 HGR61
@<TRIPOS>MOLECULE
naphtalene
 18 19 0 0 0
****
USER_CHARGES
INVALID_CHARGES
Pose:  17 Cluster:  17 Fr_nu:   6348 TotEn:   -10.80
@<TRIPOS>ATOM
      1 C1        -84.4897  -12.5290  -49.8054 C.ar   1 LIG      -0.11500
      2 C2        -84.7560  -13.7697  -49.2339 C.ar   1 LIG      -0.11500
      3 C3        -79.9947  -12.6378  -47.9465 C.ar   1 LIG      -0.11500
      4 C4        -80.2611  -13.8785  -47.3750 C.ar   1 LIG      -0.11500
      5 C5        -83.2402  -11.9333  -49.6308 C.ar   1 LIG      -0.11700
      6 C6        -83.7741  -14.4195  -48.4857 C.ar   1 LIG      -0.11700
      7 C7        -80.9767  -11.9881  -48.6948 C.ar   1 LIG      -0.11700
      8 C8        -81.5106  -14.4743  -47.5494 C.ar   1 LIG      -0.11700
      9 C9        -82.2399  -12.5730  -48.8807 C.ar   1 LIG       0.00400
     10 C10       -82.5109  -13.8346  -48.2995 C.ar   1 LIG       0.00400
     11 H1        -85.2548  -12.0234  -50.3873 H      1 LIG       0.11500
     12 H2        -85.7290  -14.2327  -49.3706 H      1 LIG       0.11500
     13 H3        -79.0217  -12.1742  -47.8102 H      1 LIG       0.11500
     14 H4        -79.4962  -14.3830  -46.7920 H      1 LIG       0.11500
     15 H5        -83.0544  -10.9628  -50.0863 H      1 LIG       0.11500
     16 H6        -84.0040  -15.3889  -48.0485 H      1 LIG       0.11500
     17 H7        -80.7463  -11.0191  -49.1326 H      1 LIG       0.11500
     18 H8        -81.6969  -15.4445  -47.0933 H      1 LIG       0.11500
@<TRIPOS>BOND
      1       1       2 ar
      2       1       5 ar
      3       2       6 ar
      4       3       4 ar
      5       3       7 ar
      6       4       8 ar
      7       5       9 ar
      8       6      10 ar
      9       7       9 ar
     10       8      10 ar
     11       9      10 ar
     12       1      11 1
     13       2      12 1
     14       3      13 1
     15       4      14 1
     16       5      15 1
     17       6      16 1
     18       7      17 1
     19       8      18 1
@<TRIPOS>ALT_TYPE
CGenFF_4.0_ALT_TYPE_SET
CGenFF_4.0 1 CG2R61 2 CG2R61 3 CG2R61 4 CG2R61 5 CG2R61 6 CG2R61 7 CG2R61 8 CG2R61 9 CG2R61 10 CG2R61 11 HGR61 12 HGR61 13 HGR61 14 HGR61 15 HGR61 16 HGR61 17 HGR61 18 HGR61
@<TRIPOS>MOLECULE
naphtalene
 18 19 0 0 0
****
USER_CHARGES
INVALID_CHARGES
Pose:  18 Cluster:  18 Fr_nu: 138886 TotEn:   -10.57
@<TRIPOS>ATOM
      1 C1        -69.7545  -27.6795  -44.8815 C.ar   1 LIG      -0.11500
      2 C2        -70.3705  -26.4372  -44.9998 C.ar   1 LIG      -0.11500
      3 C3        -72.0035  -29.1796  -48.9268 C.ar   1 LIG      -0.11500
      4 C4        -72.6194  -27.9372  -49.0450 C.ar   1 LIG      -0.11500
      5 C5        -70.0036  -28.6755  -45.8262 C.ar   1 LIG      -0.11700
      6 C6        -71.2378  -26.1859  -46.0632 C.ar   1 LIG      -0.11700
      7 C7        -71.1361  -29.4309  -47.8633 C.ar   1 LIG      -0.11700
      8 C8        -72.3705  -26.9412  -48.1003 C.ar   1 LIG      -0.11700
      9 C9        -70.8739  -28.4400  -46.9031 C.ar   1 LIG       0.00400
     10 C10       -71.5002  -27.1767  -47.0234 C.ar   1 LIG       0.00400
     11 H1        -69.0798  -27.8748  -44.0531 H      1 LIG       0.11500
     12 H2        -70.1757  -25.6624  -44.2639 H      1 LIG       0.11500
     13 H3        -72.1978  -29.9549  -49.6626 H      1 LIG       0.11500
     14 H4        -73.2951  -27.7430  -49.8728 H      1 LIG       0.11500
     15 H5        -69.5114  -29.6393  -45.7136 H      1 LIG       0.11500
     16 H6        -71.7078  -25.2073  -46.1362 H      1 LIG       0.11500
     17 H7        -70.6656  -30.4092  -47.7909 H      1 LIG       0.11500
     18 H8        -72.8632  -25.9775  -48.2123 H      1 LIG       0.11500
@<TRIPOS>BOND
      1       1       2 ar
      2       1       5 ar
      3       2       6 ar
      4       3       4 ar
      5       3       7 ar
      6       4       8 ar
      7       5       9 ar
      8       6      10 ar
      9       7       9 ar
     10       8      10 ar
     11       9      10 ar
     12       1      11 1
     13       2      12 1
     14       3      13 1
     15       4      14 1
     16       5      15 1
     17       6      16 1
     18       7      17 1
     19       8      18 1
@<TRIPOS>ALT_TYPE
CGenFF_4.0_ALT_TYPE_SET
CGenFF_4.0 1 CG2R61 2 CG2R61 3 CG2R61 4 CG2R61 5 CG2R61 6 CG2R61 7 CG2R61 8 CG2R61 9 CG2R61 10 CG2R61 11 HGR61 12 HGR61 13 HGR61 14 HGR61 15 HGR61 16 HGR61 17 HGR61 18 HGR61
@<TRIPOS>MOLECULE
naphtalene
 18 19 0 0 0
****
USER_CHARGES
INVALID_CHARGES
Pose:  19 Cluster:  19 Fr_nu: 136136 TotEn:   -10.56
@<TRIPOS>ATOM
      1 C1        -64.5076    1.8105  -26.1696 C.ar   1 LIG      -0.11500
      2 C2        -64.1982    2.1874  -24.8662 C.ar   1 LIG      -0.11500
      3 C3        -62.6739   -2.6163  -25.3245 C.ar   1 LIG      -0.11500
      4 C4        -62.3646   -2.2392  -24.0210 C.ar   1 LIG      -0.11500
      5 C5        -64.2077    0.5224  -26.6141 C.ar   1 LIG      -0.11700
      6 C6        -63.5879    1.2779  -24.0021 C.ar   1 LIG      -0.11700
      7 C7        -63.2844   -1.7067  -26.1885 C.ar   1 LIG      -0.11700
      8 C8        -62.6643   -0.9512  -23.5765 C.ar   1 LIG      -0.11700
      9 C9        -63.5933   -0.4061  -25.7580 C.ar   1 LIG       0.00400
     10 C10       -63.2787   -0.0227  -24.4325 C.ar   1 LIG       0.00400
     11 H1        -64.9823    2.5191  -26.8420 H      1 LIG       0.11500
     12 H2        -64.4324    3.1903  -24.5211 H      1 LIG       0.11500
     13 H3        -62.4401   -3.6193  -25.6702 H      1 LIG       0.11500
     14 H4        -61.8886   -2.9478  -23.3495 H      1 LIG       0.11500
     15 H5        -64.4581    0.2497  -27.6372 H      1 LIG       0.11500
     16 H6        -63.3555    1.5940  -22.9873 H      1 LIG       0.11500
     17 H7        -63.5174   -2.0233  -27.2030 H      1 LIG       0.11500
     18 H8        -62.4133   -0.6780  -22.5536 H      1 LIG       0.11500
@<TRIPOS>BOND
      1       1       2 ar
      2       1       5 ar
      3       2       6 ar
      4       3       4 ar
      5       3       7 ar
      6       4       8 ar
      7       5       9 ar
      8       6      10 ar
      9       7       9 ar
     10       8      10 ar
     11       9      10 ar
     12       1      11 1
     13       2      12 1
     14       3      13 1
     15       4      14 1
     16       5      15 1
     17       6      16 1
     18       7      17 1
     19       8      18 1
@<TRIPOS>ALT_TYPE
CGenFF_4.0_ALT_TYPE_SET
CGenFF_4.0 1 CG2R61 2 CG2R61 3 CG2R61 4 CG2R61 5 CG2R61 6 CG2R61 7 CG2R61 8 CG2R61 9 CG2R61 10 CG2R61 11 HGR61 12 HGR61 13 HGR61 14 HGR61 15 HGR61 16 HGR61 17 HGR61 18 HGR61
@<TRIPOS>MOLECULE
naphtalene
 18 19 0 0 0
****
USER_CHARGES
INVALID_CHARGES
Pose:  20 Cluster:  20 Fr_nu:  28320 TotEn:   -10.53
@<TRIPOS>ATOM
      1 C1        -71.7977    0.9204  -32.6620 C.ar   1 LIG      -0.11500
      2 C2        -71.7835   -0.4711  -32.6424 C.ar   1 LIG      -0.11500
      3 C3        -68.9383    1.0050  -28.7264 C.ar   1 LIG      -0.11500
      4 C4        -68.9241   -0.3865  -28.7068 C.ar   1 LIG      -0.11500
      5 C5        -71.0951    1.6399  -31.6949 C.ar   1 LIG      -0.11700
      6 C6        -71.0666   -1.1485  -31.6558 C.ar   1 LIG      -0.11700
      7 C7        -69.6552    1.6825  -29.7131 C.ar   1 LIG      -0.11700
      8 C8        -69.6268   -1.1060  -29.6738 C.ar   1 LIG      -0.11700
      9 C9        -70.3681    0.9744  -30.6943 C.ar   1 LIG       0.00400
     10 C10       -70.3537   -0.4406  -30.6744 C.ar   1 LIG       0.00400
     11 H1        -72.3564    1.4473  -33.4300 H      1 LIG       0.11500
     12 H2        -72.3306   -1.0302  -33.3959 H      1 LIG       0.11500
     13 H3        -68.3912    1.5649  -27.9731 H      1 LIG       0.11500
     14 H4        -68.3664   -0.9128  -27.9377 H      1 LIG       0.11500
     15 H5        -71.1207    2.7271  -31.7294 H      1 LIG       0.11500
     16 H6        -71.0690   -2.2366  -31.6600 H      1 LIG       0.11500
     17 H7        -69.6520    2.7705  -29.7092 H      1 LIG       0.11500
     18 H8        -69.6020   -2.1933  -29.6391 H      1 LIG       0.11500
@<TRIPOS>BOND
      1       1       2 ar
      2       1       5 ar
      3       2       6 ar
      4       3       4 ar
      5       3       7 ar
      6       4       8 ar
      7       5       9 ar
      8       6      10 ar
      9       7       9 ar
     10       8      10 ar
     11       9      10 ar
     12       1      11 1
     13       2      12 1
     14       3      13 1
     15       4      14 1
     16       5      15 1
     17       6      16 1
     18       7      17 1
     19       8      18 1
@<TRIPOS>ALT_TYPE
CGenFF_4.0_ALT_TYPE_SET
CGenFF_4.0 1 CG2R61 2 CG2R61 3 CG2R61 4 CG2R61 5 CG2R61 6 CG2R61 7 CG2R61 8 CG2R61 9 CG2R61 10 CG2R61 11 HGR61 12 HGR61 13 HGR61 14 HGR61 15 HGR61 16 HGR61 17 HGR61 18 HGR61
@<TRIPOS>MOLECULE
naphtalene
 18 19 0 0 0
****
USER_CHARGES
INVALID_CHARGES
Pose:  21 Cluster:  21 Fr_nu:   9235 TotEn:   -10.47
@<TRIPOS>ATOM
      1 C1        -59.9122    2.6808  -43.9007 C.ar   1 LIG      -0.11500
      2 C2        -59.5280    1.4432  -44.4083 C.ar   1 LIG      -0.11500
      3 C3        -55.3387    3.5106  -42.4631 C.ar   1 LIG      -0.11500
      4 C4        -54.9546    2.2730  -42.9706 C.ar   1 LIG      -0.11500
      5 C5        -58.9697    3.5080  -43.2891 C.ar   1 LIG      -0.11700
      6 C6        -58.2001    1.0280  -44.3063 C.ar   1 LIG      -0.11700
      7 C7        -56.6667    3.9259  -42.5652 C.ar   1 LIG      -0.11700
      8 C8        -55.8970    1.4457  -43.5822 C.ar   1 LIG      -0.11700
      9 C9        -57.6286    3.1061  -43.1776 C.ar   1 LIG       0.00400
     10 C10       -57.2381    1.8476  -43.6937 C.ar   1 LIG       0.00400
     11 H1        -60.9463    3.0033  -43.9800 H      1 LIG       0.11500
     12 H2        -60.2625    0.8001  -44.8845 H      1 LIG       0.11500
     13 H3        -54.6046    4.1544  -41.9868 H      1 LIG       0.11500
     14 H4        -53.9207    1.9504  -42.8898 H      1 LIG       0.11500
     15 H5        -59.2926    4.4711  -42.8991 H      1 LIG       0.11500
     16 H6        -57.9221    0.0568  -44.7104 H      1 LIG       0.11500
     17 H7        -56.9443    4.8974  -42.1617 H      1 LIG       0.11500
     18 H8        -55.5745    0.4822  -43.9716 H      1 LIG       0.11500
@<TRIPOS>BOND
      1       1       2 ar
      2       1       5 ar
      3       2       6 ar
      4       3       4 ar
      5       3       7 ar
      6       4       8 ar
      7       5       9 ar
      8       6      10 ar
      9       7       9 ar
     10       8      10 ar
     11       9      10 ar
     12       1      11 1
     13       2      12 1
     14       3      13 1
     15       4      14 1
     16       5      15 1
     17       6      16 1
     18       7      17 1
     19       8      18 1
@<TRIPOS>ALT_TYPE
CGenFF_4.0_ALT_TYPE_SET
CGenFF_4.0 1 CG2R61 2 CG2R61 3 CG2R61 4 CG2R61 5 CG2R61 6 CG2R61 7 CG2R61 8 CG2R61 9 CG2R61 10 CG2R61 11 HGR61 12 HGR61 13 HGR61 14 HGR61 15 HGR61 16 HGR61 17 HGR61 18 HGR61
@<TRIPOS>MOLECULE
naphtalene
 18 19 0 0 0
****
USER_CHARGES
INVALID_CHARGES
Pose:  22 Cluster:  22 Fr_nu: 119565 TotEn:   -10.36
@<TRIPOS>ATOM
      1 C1        -74.3403  -31.0812  -47.8960 C.ar   1 LIG      -0.11500
      2 C2        -74.7707  -30.9028  -49.2074 C.ar   1 LIG      -0.11500
      3 C3        -71.8046  -26.9374  -48.1649 C.ar   1 LIG      -0.11500
      4 C4        -72.2351  -26.7591  -49.4763 C.ar   1 LIG      -0.11500
      5 C5        -73.4948  -30.1421  -47.3045 C.ar   1 LIG      -0.11700
      6 C6        -74.3575  -29.7848  -49.9324 C.ar   1 LIG      -0.11700
      7 C7        -72.2180  -28.0554  -47.4399 C.ar   1 LIG      -0.11700
      8 C8        -73.0805  -27.6982  -50.0679 C.ar   1 LIG      -0.11700
      9 C9        -73.0688  -29.0108  -48.0194 C.ar   1 LIG       0.00400
     10 C10       -73.5065  -28.8295  -49.3530 C.ar   1 LIG       0.00400
     11 H1        -74.6618  -31.9520  -47.3323 H      1 LIG       0.11500
     12 H2        -75.4291  -31.6343  -49.6669 H      1 LIG       0.11500
     13 H3        -71.1462  -26.2060  -47.7047 H      1 LIG       0.11500
     14 H4        -71.9121  -25.8888  -50.0400 H      1 LIG       0.11500
     15 H5        -73.1705  -30.3022  -46.2783 H      1 LIG       0.11500
     16 H6        -74.7067  -29.6654  -50.9559 H      1 LIG       0.11500
     17 H7        -71.8693  -28.1743  -46.4162 H      1 LIG       0.11500
     18 H8        -73.4044  -27.5387  -51.0944 H      1 LIG       0.11500
@<TRIPOS>BOND
      1       1       2 ar
      2       1       5 ar
      3       2       6 ar
      4       3       4 ar
      5       3       7 ar
      6       4       8 ar
      7       5       9 ar
      8       6      10 ar
      9       7       9 ar
     10       8      10 ar
     11       9      10 ar
     12       1      11 1
     13       2      12 1
     14       3      13 1
     15       4      14 1
     16       5      15 1
     17       6      16 1
     18       7      17 1
     19       8      18 1
@<TRIPOS>ALT_TYPE
CGenFF_4.0_ALT_TYPE_SET
CGenFF_4.0 1 CG2R61 2 CG2R61 3 CG2R61 4 CG2R61 5 CG2R61 6 CG2R61 7 CG2R61 8 CG2R61 9 CG2R61 10 CG2R61 11 HGR61 12 HGR61 13 HGR61 14 HGR61 15 HGR61 16 HGR61 17 HGR61 18 HGR61
@<TRIPOS>MOLECULE
naphtalene
 18 19 0 0 0
****
USER_CHARGES
INVALID_CHARGES
Pose:  23 Cluster:  23 Fr_nu:  87756 TotEn:   -10.35
@<TRIPOS>ATOM
      1 C1        -77.1370    4.9626  -50.7130 C.ar   1 LIG      -0.11500
      2 C2        -75.7751    4.7960  -50.9461 C.ar   1 LIG      -0.11500
      3 C3        -76.1409    7.2831  -46.5542 C.ar   1 LIG      -0.11500
      4 C4        -74.7791    7.1165  -46.7874 C.ar   1 LIG      -0.11500
      5 C5        -77.5733    5.6222  -49.5636 C.ar   1 LIG      -0.11700
      6 C6        -74.8443    5.2884  -50.0310 C.ar   1 LIG      -0.11700
      7 C7        -77.0718    6.7908  -47.4694 C.ar   1 LIG      -0.11700
      8 C8        -74.3426    6.4568  -47.9367 C.ar   1 LIG      -0.11700
      9 C9        -76.6504    6.1242  -48.6316 C.ar   1 LIG       0.00400
     10 C10       -75.2655    5.9548  -48.8687 C.ar   1 LIG       0.00400
     11 H1        -77.8612    4.5786  -51.4255 H      1 LIG       0.11500
     12 H2        -75.4365    4.2826  -51.8413 H      1 LIG       0.11500
     13 H3        -76.4803    7.7967  -45.6590 H      1 LIG       0.11500
     14 H4        -74.0554    7.4994  -46.0739 H      1 LIG       0.11500
     15 H5        -78.6427    5.7406  -49.4017 H      1 LIG       0.11500
     16 H6        -73.7847    5.1473  -50.2338 H      1 LIG       0.11500
     17 H7        -78.1313    6.9327  -47.2668 H      1 LIG       0.11500
     18 H8        -73.2732    6.3376  -48.0985 H      1 LIG       0.11500
@<TRIPOS>BOND
      1       1       2 ar
      2       1       5 ar
      3       2       6 ar
      4       3       4 ar
      5       3       7 ar
      6       4       8 ar
      7       5       9 ar
      8       6      10 ar
      9       7       9 ar
     10       8      10 ar
     11       9      10 ar
     12       1      11 1
     13       2      12 1
     14       3      13 1
     15       4      14 1
     16       5      15 1
     17       6      16 1
     18       7      17 1
     19       8      18 1
@<TRIPOS>ALT_TYPE
CGenFF_4.0_ALT_TYPE_SET
CGenFF_4.0 1 CG2R61 2 CG2R61 3 CG2R61 4 CG2R61 5 CG2R61 6 CG2R61 7 CG2R61 8 CG2R61 9 CG2R61 10 CG2R61 11 HGR61 12 HGR61 13 HGR61 14 HGR61 15 HGR61 16 HGR61 17 HGR61 18 HGR61
@<TRIPOS>MOLECULE
naphtalene
 18 19 0 0 0
****
USER_CHARGES
INVALID_CHARGES
Pose:  24 Cluster:  24 Fr_nu: 247225 TotEn:   -10.26
@<TRIPOS>ATOM
      1 C1        -83.9019   -9.1323  -32.9495 C.ar   1 LIG      -0.11500
      2 C2        -83.7753   -8.4936  -31.7195 C.ar   1 LIG      -0.11500
      3 C3        -79.9354   -6.8193  -34.5586 C.ar   1 LIG      -0.11500
      4 C4        -79.8089   -6.1806  -33.3285 C.ar   1 LIG      -0.11500
      5 C5        -82.9809   -8.8787  -33.9663 C.ar   1 LIG      -0.11700
      6 C6        -82.7273   -7.5990  -31.5014 C.ar   1 LIG      -0.11700
      7 C7        -80.9835   -7.7140  -34.7766 C.ar   1 LIG      -0.11700
      8 C8        -80.7299   -6.4341  -32.3117 C.ar   1 LIG      -0.11700
      9 C9        -81.9197   -7.9811  -33.7644 C.ar   1 LIG       0.00400
     10 C10       -81.7911   -7.3317  -32.5136 C.ar   1 LIG       0.00400
     11 H1        -84.7183   -9.8283  -33.1188 H      1 LIG       0.11500
     12 H2        -84.4927   -8.6920  -30.9285 H      1 LIG       0.11500
     13 H3        -79.2181   -6.6214  -35.3501 H      1 LIG       0.11500
     14 H4        -78.9931   -5.4837  -33.1602 H      1 LIG       0.11500
     15 H5        -83.0996   -9.3890  -34.9199 H      1 LIG       0.11500
     16 H6        -82.6474   -7.1115  -30.5320 H      1 LIG       0.11500
     17 H7        -81.0627   -8.2020  -35.7457 H      1 LIG       0.11500
     18 H8        -80.6118   -5.9234  -31.3582 H      1 LIG       0.11500
@<TRIPOS>BOND
      1       1       2 ar
      2       1       5 ar
      3       2       6 ar
      4       3       4 ar
      5       3       7 ar
      6       4       8 ar
      7       5       9 ar
      8       6      10 ar
      9       7       9 ar
     10       8      10 ar
     11       9      10 ar
     12       1      11 1
     13       2      12 1
     14       3      13 1
     15       4      14 1
     16       5      15 1
     17       6      16 1
     18       7      17 1
     19       8      18 1
@<TRIPOS>ALT_TYPE
CGenFF_4.0_ALT_TYPE_SET
CGenFF_4.0 1 CG2R61 2 CG2R61 3 CG2R61 4 CG2R61 5 CG2R61 6 CG2R61 7 CG2R61 8 CG2R61 9 CG2R61 10 CG2R61 11 HGR61 12 HGR61 13 HGR61 14 HGR61 15 HGR61 16 HGR61 17 HGR61 18 HGR61
@<TRIPOS>MOLECULE
naphtalene
 18 19 0 0 0
****
USER_CHARGES
INVALID_CHARGES
Pose:  25 Cluster:  25 Fr_nu: 121877 TotEn:   -10.24
@<TRIPOS>ATOM
      1 C1        -61.4108  -18.6846  -51.7666 C.ar   1 LIG      -0.11500
      2 C2        -62.3257  -18.0065  -52.5665 C.ar   1 LIG      -0.11500
      3 C3        -64.2074  -22.6622  -51.9401 C.ar   1 LIG      -0.11500
      4 C4        -65.1223  -21.9840  -52.7399 C.ar   1 LIG      -0.11500
      5 C5        -61.6457  -20.0123  -51.4082 C.ar   1 LIG      -0.11700
      6 C6        -63.4791  -18.6533  -53.0110 C.ar   1 LIG      -0.11700
      7 C7        -63.0539  -22.0153  -51.4955 C.ar   1 LIG      -0.11700
      8 C8        -64.8875  -20.6563  -53.0983 C.ar   1 LIG      -0.11700
      9 C9        -62.8014  -20.6791  -51.8466 C.ar   1 LIG       0.00400
     10 C10       -63.7318  -19.9895  -52.6599 C.ar   1 LIG       0.00400
     11 H1        -60.5133  -18.1804  -51.4203 H      1 LIG       0.11500
     12 H2        -62.1418  -16.9730  -52.8451 H      1 LIG       0.11500
     13 H3        -64.3908  -23.6960  -51.6611 H      1 LIG       0.11500
     14 H4        -66.0203  -22.4883  -53.0847 H      1 LIG       0.11500
     15 H5        -60.9170  -20.5226  -50.7817 H      1 LIG       0.11500
     16 H6        -64.1803  -18.1040  -53.6358 H      1 LIG       0.11500
     17 H7        -62.3525  -22.5650  -50.8714 H      1 LIG       0.11500
     18 H8        -65.6165  -20.1455  -53.7242 H      1 LIG       0.11500
@<TRIPOS>BOND
      1       1       2 ar
      2       1       5 ar
      3       2       6 ar
      4       3       4 ar
      5       3       7 ar
      6       4       8 ar
      7       5       9 ar
      8       6      10 ar
      9       7       9 ar
     10       8      10 ar
     11       9      10 ar
     12       1      11 1
     13       2      12 1
     14       3      13 1
     15       4      14 1
     16       5      15 1
     17       6      16 1
     18       7      17 1
     19       8      18 1
@<TRIPOS>ALT_TYPE
CGenFF_4.0_ALT_TYPE_SET
CGenFF_4.0 1 CG2R61 2 CG2R61 3 CG2R61 4 CG2R61 5 CG2R61 6 CG2R61 7 CG2R61 8 CG2R61 9 CG2R61 10 CG2R61 11 HGR61 12 HGR61 13 HGR61 14 HGR61 15 HGR61 16 HGR61 17 HGR61 18 HGR61
@<TRIPOS>MOLECULE
naphtalene
 18 19 0 0 0
****
USER_CHARGES
INVALID_CHARGES
Pose:  26 Cluster:  26 Fr_nu:  67700 TotEn:   -10.21
@<TRIPOS>ATOM
      1 C1        -54.4091  -20.9745  -38.1820 C.ar   1 LIG      -0.11500
      2 C2        -53.6876  -21.5352  -39.2318 C.ar   1 LIG      -0.11500
      3 C3        -58.1713  -20.2168  -41.1728 C.ar   1 LIG      -0.11500
      4 C4        -57.4497  -20.7774  -42.2225 C.ar   1 LIG      -0.11500
      5 C5        -55.7051  -20.5050  -38.3975 C.ar   1 LIG      -0.11700
      6 C6        -54.2592  -21.6286  -40.5010 C.ar   1 LIG      -0.11700
      7 C7        -57.5996  -20.1235  -39.9035 C.ar   1 LIG      -0.11700
      8 C8        -56.1537  -21.2469  -42.0071 C.ar   1 LIG      -0.11700
      9 C9        -56.2963  -20.5909  -39.6686 C.ar   1 LIG       0.00400
     10 C10       -55.5625  -21.1610  -40.7360 C.ar   1 LIG       0.00400
     11 H1        -53.9634  -20.9016  -37.1943 H      1 LIG       0.11500
     12 H2        -52.6788  -21.9006  -39.0629 H      1 LIG       0.11500
     13 H3        -59.1804  -19.8512  -41.3410 H      1 LIG       0.11500
     14 H4        -57.8954  -20.8488  -43.2103 H      1 LIG       0.11500
     15 H5        -56.2503  -20.0701  -37.5624 H      1 LIG       0.11500
     16 H6        -53.6771  -22.0710  -41.3067 H      1 LIG       0.11500
     17 H7        -58.1822  -19.6818  -39.0977 H      1 LIG       0.11500
     18 H8        -55.6079  -21.6812  -42.8423 H      1 LIG       0.11500
@<TRIPOS>BOND
      1       1       2 ar
      2       1       5 ar
      3       2       6 ar
      4       3       4 ar
      5       3       7 ar
      6       4       8 ar
      7       5       9 ar
      8       6      10 ar
      9       7       9 ar
     10       8      10 ar
     11       9      10 ar
     12       1      11 1
     13       2      12 1
     14       3      13 1
     15       4      14 1
     16       5      15 1
     17       6      16 1
     18       7      17 1
     19       8      18 1
@<TRIPOS>ALT_TYPE
CGenFF_4.0_ALT_TYPE_SET
CGenFF_4.0 1 CG2R61 2 CG2R61 3 CG2R61 4 CG2R61 5 CG2R61 6 CG2R61 7 CG2R61 8 CG2R61 9 CG2R61 10 CG2R61 11 HGR61 12 HGR61 13 HGR61 14 HGR61 15 HGR61 16 HGR61 17 HGR61 18 HGR61
@<TRIPOS>MOLECULE
naphtalene
 18 19 0 0 0
****
USER_CHARGES
INVALID_CHARGES
Pose:  27 Cluster:  27 Fr_nu:  96913 TotEn:   -10.13
@<TRIPOS>ATOM
      1 C1        -75.3468  -31.8846  -47.8236 C.ar   1 LIG      -0.11500
      2 C2        -74.2532  -31.1475  -47.3793 C.ar   1 LIG      -0.11500
      3 C3        -75.2663  -29.4610  -52.0417 C.ar   1 LIG      -0.11500
      4 C4        -74.1727  -28.7239  -51.5973 C.ar   1 LIG      -0.11500
      5 C5        -75.8758  -31.6530  -49.0937 C.ar   1 LIG      -0.11700
      6 C6        -73.6842  -30.1760  -48.2031 C.ar   1 LIG      -0.11700
      7 C7        -75.8353  -30.4326  -51.2178 C.ar   1 LIG      -0.11700
      8 C8        -73.6437  -28.9554  -50.3272 C.ar   1 LIG      -0.11700
      9 C9        -75.3158  -30.6790  -49.9364 C.ar   1 LIG       0.00400
     10 C10       -74.2037  -29.9294  -49.4845 C.ar   1 LIG       0.00400
     11 H1        -75.7897  -32.6404  -47.1815 H      1 LIG       0.11500
     12 H2        -73.8420  -31.3288  -46.3905 H      1 LIG       0.11500
     13 H3        -75.6780  -29.2803  -53.0307 H      1 LIG       0.11500
     14 H4        -73.7311  -27.9673  -52.2392 H      1 LIG       0.11500
     15 H5        -76.7313  -32.2407  -49.4200 H      1 LIG       0.11500
     16 H6        -72.8294  -29.6121  -47.8355 H      1 LIG       0.11500
     17 H7        -76.6895  -30.9969  -51.5859 H      1 LIG       0.11500
     18 H8        -72.7886  -28.3672  -50.0003 H      1 LIG       0.11500
@<TRIPOS>BOND
      1       1       2 ar
      2       1       5 ar
      3       2       6 ar
      4       3       4 ar
      5       3       7 ar
      6       4       8 ar
      7       5       9 ar
      8       6      10 ar
      9       7       9 ar
     10       8      10 ar
     11       9      10 ar
     12       1      11 1
     13       2      12 1
     14       3      13 1
     15       4      14 1
     16       5      15 1
     17       6      16 1
     18       7      17 1
     19       8      18 1
@<TRIPOS>ALT_TYPE
CGenFF_4.0_ALT_TYPE_SET
CGenFF_4.0 1 CG2R61 2 CG2R61 3 CG2R61 4 CG2R61 5 CG2R61 6 CG2R61 7 CG2R61 8 CG2R61 9 CG2R61 10 CG2R61 11 HGR61 12 HGR61 13 HGR61 14 HGR61 15 HGR61 16 HGR61 17 HGR61 18 HGR61
@<TRIPOS>MOLECULE
naphtalene
 18 19 0 0 0
****
USER_CHARGES
INVALID_CHARGES
Pose:  28 Cluster:  28 Fr_nu: 169193 TotEn:   -10.09
@<TRIPOS>ATOM
      1 C1        -59.2715  -20.3968  -41.2913 C.ar   1 LIG      -0.11500
      2 C2        -58.8426  -20.5419  -39.9753 C.ar   1 LIG      -0.11500
      3 C3        -62.1157  -24.3132  -40.7957 C.ar   1 LIG      -0.11500
      4 C4        -61.6866  -24.4582  -39.4797 C.ar   1 LIG      -0.11500
      5 C5        -60.1928  -21.2962  -41.8288 C.ar   1 LIG      -0.11700
      6 C6        -59.3332  -21.5866  -39.1918 C.ar   1 LIG      -0.11700
      7 C7        -61.6250  -23.2683  -41.5793 C.ar   1 LIG      -0.11700
      8 C8        -60.7653  -23.5589  -38.9421 C.ar   1 LIG      -0.11700
      9 C9        -60.6972  -22.3538  -41.0546 C.ar   1 LIG       0.00400
     10 C10       -60.2609  -22.5013  -39.7164 C.ar   1 LIG       0.00400
     11 H1        -58.8888  -19.5836  -41.9010 H      1 LIG       0.11500
     12 H2        -58.1255  -19.8411  -39.5578 H      1 LIG       0.11500
     13 H3        -62.8330  -25.0138  -41.2139 H      1 LIG       0.11500
     14 H4        -62.0686  -25.2724  -38.8709 H      1 LIG       0.11500
     15 H5        -60.5138  -21.1638  -42.8600 H      1 LIG       0.11500
     16 H6        -58.9844  -21.6806  -38.1654 H      1 LIG       0.11500
     17 H7        -61.9746  -23.1741  -42.6053 H      1 LIG       0.11500
     18 H8        -60.4436  -23.6916  -37.9112 H      1 LIG       0.11500
@<TRIPOS>BOND
      1       1       2 ar
      2       1       5 ar
      3       2       6 ar
      4       3       4 ar
      5       3       7 ar
      6       4       8 ar
      7       5       9 ar
      8       6      10 ar
      9       7       9 ar
     10       8      10 ar
     11       9      10 ar
     12       1      11 1
     13       2      12 1
     14       3      13 1
     15       4      14 1
     16       5      15 1
     17       6      16 1
     18       7      17 1
     19       8      18 1
@<TRIPOS>ALT_TYPE
CGenFF_4.0_ALT_TYPE_SET
CGenFF_4.0 1 CG2R61 2 CG2R61 3 CG2R61 4 CG2R61 5 CG2R61 6 CG2R61 7 CG2R61 8 CG2R61 9 CG2R61 10 CG2R61 11 HGR61 12 HGR61 13 HGR61 14 HGR61 15 HGR61 16 HGR61 17 HGR61 18 HGR61
@<TRIPOS>MOLECULE
naphtalene
 18 19 0 0 0
****
USER_CHARGES
INVALID_CHARGES
Pose:  29 Cluster:  29 Fr_nu: 128173 TotEn:   -10.05
@<TRIPOS>ATOM
      1 C1        -78.6685   -2.8190  -33.1487 C.ar   1 LIG      -0.11500
      2 C2        -79.5612   -2.8975  -32.0839 C.ar   1 LIG      -0.11500
      3 C3        -79.5856   -7.4663  -34.2597 C.ar   1 LIG      -0.11500
      4 C4        -80.4783   -7.5447  -33.1949 C.ar   1 LIG      -0.11500
      5 C5        -78.4481   -3.9332  -33.9589 C.ar   1 LIG      -0.11700
      6 C6        -80.2369   -4.0902  -31.8252 C.ar   1 LIG      -0.11700
      7 C7        -78.9099   -6.2734  -34.5185 C.ar   1 LIG      -0.11700
      8 C8        -80.6987   -6.4305  -32.3846 C.ar   1 LIG      -0.11700
      9 C9        -79.1195   -5.1420  -33.7132 C.ar   1 LIG       0.00400
     10 C10       -80.0273   -5.2217  -32.6303 C.ar   1 LIG       0.00400
     11 H1        -78.1423   -1.8903  -33.3493 H      1 LIG       0.11500
     12 H2        -79.7323   -2.0294  -31.4539 H      1 LIG       0.11500
     13 H3        -79.4141   -8.3341  -34.8903 H      1 LIG       0.11500
     14 H4        -81.0031   -8.4740  -32.9940 H      1 LIG       0.11500
     15 H5        -77.7455   -3.8491  -34.7855 H      1 LIG       0.11500
     16 H6        -80.9306   -4.1287  -30.9879 H      1 LIG       0.11500
     17 H7        -78.2169   -6.2349  -35.3563 H      1 LIG       0.11500
     18 H8        -81.4008   -6.5146  -31.5575 H      1 LIG       0.11500
@<TRIPOS>BOND
      1       1       2 ar
      2       1       5 ar
      3       2       6 ar
      4       3       4 ar
      5       3       7 ar
      6       4       8 ar
      7       5       9 ar
      8       6      10 ar
      9       7       9 ar
     10       8      10 ar
     11       9      10 ar
     12       1      11 1
     13       2      12 1
     14       3      13 1
     15       4      14 1
     16       5      15 1
     17       6      16 1
     18       7      17 1
     19       8      18 1
@<TRIPOS>ALT_TYPE
CGenFF_4.0_ALT_TYPE_SET
CGenFF_4.0 1 CG2R61 2 CG2R61 3 CG2R61 4 CG2R61 5 CG2R61 6 CG2R61 7 CG2R61 8 CG2R61 9 CG2R61 10 CG2R61 11 HGR61 12 HGR61 13 HGR61 14 HGR61 15 HGR61 16 HGR61 17 HGR61 18 HGR61
@<TRIPOS>MOLECULE
naphtalene
 18 19 0 0 0
****
USER_CHARGES
INVALID_CHARGES
Pose:  30 Cluster:  30 Fr_nu:  76411 TotEn:    -9.91
@<TRIPOS>ATOM
      1 C1        -66.1604  -26.5083  -39.7267 C.ar   1 LIG      -0.11500
      2 C2        -66.2556  -25.1216  -39.7958 C.ar   1 LIG      -0.11500
      3 C3        -67.0119  -26.8048  -44.5079 C.ar   1 LIG      -0.11500
      4 C4        -67.1071  -25.4181  -44.5769 C.ar   1 LIG      -0.11500
      5 C5        -66.3240  -27.2779  -40.8788 C.ar   1 LIG      -0.11700
      6 C6        -66.5147  -24.4991  -41.0171 C.ar   1 LIG      -0.11700
      7 C7        -66.7527  -27.4273  -43.2864 C.ar   1 LIG      -0.11700
      8 C8        -66.9436  -24.6484  -43.4248 C.ar   1 LIG      -0.11700
      9 C9        -66.5854  -26.6682  -42.1167 C.ar   1 LIG       0.00400
     10 C10       -66.6822  -25.2581  -42.1869 C.ar   1 LIG       0.00400
     11 H1        -65.9593  -26.9923  -38.7755 H      1 LIG       0.11500
     12 H2        -66.1279  -24.5233  -38.8983 H      1 LIG       0.11500
     13 H3        -67.1394  -27.4038  -45.4052 H      1 LIG       0.11500
     14 H4        -67.3096  -24.9347  -45.5281 H      1 LIG       0.11500
     15 H5        -66.2458  -28.3604  -40.8011 H      1 LIG       0.11500
     16 H6        -66.5844  -23.4137  -41.0479 H      1 LIG       0.11500
     17 H7        -66.6822  -28.5126  -43.2560 H      1 LIG       0.11500
     18 H8        -67.0225  -23.5659  -43.5021 H      1 LIG       0.11500
@<TRIPOS>BOND
      1       1       2 ar
      2       1       5 ar
      3       2       6 ar
      4       3       4 ar
      5       3       7 ar
      6       4       8 ar
      7       5       9 ar
      8       6      10 ar
      9       7       9 ar
     10       8      10 ar
     11       9      10 ar
     12       1      11 1
     13       2      12 1
     14       3      13 1
     15       4      14 1
     16       5      15 1
     17       6      16 1
     18       7      17 1
     19       8      18 1
@<TRIPOS>ALT_TYPE
CGenFF_4.0_ALT_TYPE_SET
CGenFF_4.0 1 CG2R61 2 CG2R61 3 CG2R61 4 CG2R61 5 CG2R61 6 CG2R61 7 CG2R61 8 CG2R61 9 CG2R61 10 CG2R61 11 HGR61 12 HGR61 13 HGR61 14 HGR61 15 HGR61 16 HGR61 17 HGR61 18 HGR61
@<TRIPOS>MOLECULE
naphtalene
 18 19 0 0 0
****
USER_CHARGES
INVALID_CHARGES
Pose:  31 Cluster:  31 Fr_nu:      8 TotEn:    -9.72
@<TRIPOS>ATOM
      1 C1        -80.7291  -18.5644  -27.4366 C.ar   1 LIG      -0.11500
      2 C2        -79.7487  -17.5830  -27.3240 C.ar   1 LIG      -0.11500
      3 C3        -78.4642  -20.3782  -31.3422 C.ar   1 LIG      -0.11500
      4 C4        -77.4840  -19.3968  -31.2295 C.ar   1 LIG      -0.11500
      5 C5        -80.6589  -19.5073  -28.4626 C.ar   1 LIG      -0.11700
      6 C6        -78.6946  -17.5406  -28.2368 C.ar   1 LIG      -0.11700
      7 C7        -79.5185  -20.4207  -30.4293 C.ar   1 LIG      -0.11700
      8 C8        -77.5541  -18.4539  -30.2036 C.ar   1 LIG      -0.11700
      9 C9        -79.6049  -19.4796  -29.3904 C.ar   1 LIG       0.00400
     10 C10       -78.6081  -18.4815  -29.2758 C.ar   1 LIG       0.00400
     11 H1        -81.5498  -18.5966  -26.7261 H      1 LIG       0.11500
     12 H2        -79.8041  -16.8497  -26.5248 H      1 LIG       0.11500
     13 H3        -78.4093  -21.1122  -32.1413 H      1 LIG       0.11500
     14 H4        -76.6643  -19.3642  -31.9412 H      1 LIG       0.11500
     15 H5        -81.4365  -20.2652  -28.5317 H      1 LIG       0.11500
     16 H6        -77.9391  -16.7650  -28.1294 H      1 LIG       0.11500
     17 H7        -80.2733  -21.1968  -30.5364 H      1 LIG       0.11500
     18 H8        -76.7769  -17.6954  -30.1348 H      1 LIG       0.11500
@<TRIPOS>BOND
      1       1       2 ar
      2       1       5 ar
      3       2       6 ar
      4       3       4 ar
      5       3       7 ar
      6       4       8 ar
      7       5       9 ar
      8       6      10 ar
      9       7       9 ar
     10       8      10 ar
     11       9      10 ar
     12       1      11 1
     13       2      12 1
     14       3      13 1
     15       4      14 1
     16       5      15 1
     17       6      16 1
     18       7      17 1
     19       8      18 1
@<TRIPOS>ALT_TYPE
CGenFF_4.0_ALT_TYPE_SET
CGenFF_4.0 1 CG2R61 2 CG2R61 3 CG2R61 4 CG2R61 5 CG2R61 6 CG2R61 7 CG2R61 8 CG2R61 9 CG2R61 10 CG2R61 11 HGR61 12 HGR61 13 HGR61 14 HGR61 15 HGR61 16 HGR61 17 HGR61 18 HGR61
@<TRIPOS>MOLECULE
naphtalene
 18 19 0 0 0
****
USER_CHARGES
INVALID_CHARGES
Pose:  32 Cluster:  32 Fr_nu:  28969 TotEn:    -9.70
@<TRIPOS>ATOM
      1 C1        -52.6876    3.6708  -41.1413 C.ar   1 LIG      -0.11500
      2 C2        -52.2267    3.9491  -42.4247 C.ar   1 LIG      -0.11500
      3 C3        -56.5566    1.3993  -43.0238 C.ar   1 LIG      -0.11500
      4 C4        -56.0957    1.6777  -44.3071 C.ar   1 LIG      -0.11500
      5 C5        -53.8793    2.9672  -40.9645 C.ar   1 LIG      -0.11700
      6 C6        -52.9556    3.5251  -43.5360 C.ar   1 LIG      -0.11700
      7 C7        -55.8276    1.8233  -41.9124 C.ar   1 LIG      -0.11700
      8 C8        -54.9040    2.3813  -44.4841 C.ar   1 LIG      -0.11700
      9 C9        -54.6260    2.5327  -42.0718 C.ar   1 LIG       0.00400
     10 C10       -54.1573    2.8158  -43.3767 C.ar   1 LIG       0.00400
     11 H1        -52.1200    4.0016  -40.2765 H      1 LIG       0.11500
     12 H2        -51.2987    4.4967  -42.5612 H      1 LIG       0.11500
     13 H3        -57.4847    0.8515  -42.8865 H      1 LIG       0.11500
     14 H4        -56.6644    1.3479  -45.1715 H      1 LIG       0.11500
     15 H5        -54.2207    2.7612  -39.9521 H      1 LIG       0.11500
     16 H6        -52.5762    3.7533  -44.5299 H      1 LIG       0.11500
     17 H7        -56.2068    1.5943  -40.9186 H      1 LIG       0.11500
     18 H8        -54.5628    2.5882  -45.4964 H      1 LIG       0.11500
@<TRIPOS>BOND
      1       1       2 ar
      2       1       5 ar
      3       2       6 ar
      4       3       4 ar
      5       3       7 ar
      6       4       8 ar
      7       5       9 ar
      8       6      10 ar
      9       7       9 ar
     10       8      10 ar
     11       9      10 ar
     12       1      11 1
     13       2      12 1
     14       3      13 1
     15       4      14 1
     16       5      15 1
     17       6      16 1
     18       7      17 1
     19       8      18 1
@<TRIPOS>ALT_TYPE
CGenFF_4.0_ALT_TYPE_SET
CGenFF_4.0 1 CG2R61 2 CG2R61 3 CG2R61 4 CG2R61 5 CG2R61 6 CG2R61 7 CG2R61 8 CG2R61 9 CG2R61 10 CG2R61 11 HGR61 12 HGR61 13 HGR61 14 HGR61 15 HGR61 16 HGR61 17 HGR61 18 HGR61
@<TRIPOS>MOLECULE
naphtalene
 18 19 0 0 0
****
USER_CHARGES
INVALID_CHARGES
Pose:  33 Cluster:  33 Fr_nu:   3400 TotEn:    -9.65
@<TRIPOS>ATOM
      1 C1        -46.9977   -8.8134  -26.5167 C.ar   1 LIG      -0.11500
      2 C2        -47.4965  -10.0177  -26.0293 C.ar   1 LIG      -0.11500
      3 C3        -50.1675   -8.9929  -30.2035 C.ar   1 LIG      -0.11500
      4 C4        -50.6663  -10.1973  -29.7160 C.ar   1 LIG      -0.11500
      5 C5        -47.5341   -8.2535  -27.6765 C.ar   1 LIG      -0.11700
      6 C6        -48.5336  -10.6668  -26.6996 C.ar   1 LIG      -0.11700
      7 C7        -49.1304   -8.3438  -29.5331 C.ar   1 LIG      -0.11700
      8 C8        -50.1298  -10.7573  -28.5562 C.ar   1 LIG      -0.11700
      9 C9        -48.5784   -8.8930  -28.3643 C.ar   1 LIG       0.00400
     10 C10       -49.0856  -10.1177  -27.8685 C.ar   1 LIG       0.00400
     11 H1        -46.1899   -8.3088  -25.9947 H      1 LIG       0.11500
     12 H2        -47.0783  -10.4526  -25.1261 H      1 LIG       0.11500
     13 H3        -50.5854   -8.5573  -31.1067 H      1 LIG       0.11500
     14 H4        -51.4731  -10.7021  -30.2392 H      1 LIG       0.11500
     15 H5        -47.1283   -7.3114  -28.0396 H      1 LIG       0.11500
     16 H6        -48.9084  -11.6069  -26.3003 H      1 LIG       0.11500
     17 H7        -48.7563   -7.4033  -29.9321 H      1 LIG       0.11500
     18 H8        -50.5350  -11.6997  -28.1934 H      1 LIG       0.11500
@<TRIPOS>BOND
      1       1       2 ar
      2       1       5 ar
      3       2       6 ar
      4       3       4 ar
      5       3       7 ar
      6       4       8 ar
      7       5       9 ar
      8       6      10 ar
      9       7       9 ar
     10       8      10 ar
     11       9      10 ar
     12       1      11 1
     13       2      12 1
     14       3      13 1
     15       4      14 1
     16       5      15 1
     17       6      16 1
     18       7      17 1
     19       8      18 1
@<TRIPOS>ALT_TYPE
CGenFF_4.0_ALT_TYPE_SET
CGenFF_4.0 1 CG2R61 2 CG2R61 3 CG2R61 4 CG2R61 5 CG2R61 6 CG2R61 7 CG2R61 8 CG2R61 9 CG2R61 10 CG2R61 11 HGR61 12 HGR61 13 HGR61 14 HGR61 15 HGR61 16 HGR61 17 HGR61 18 HGR61
@<TRIPOS>MOLECULE
naphtalene
 18 19 0 0 0
****
USER_CHARGES
INVALID_CHARGES
Pose:  34 Cluster:  34 Fr_nu: 293018 TotEn:    -9.48
@<TRIPOS>ATOM
      1 C1        -70.9863  -27.4948  -45.6937 C.ar   1 LIG      -0.11500
      2 C2        -70.4061  -28.7576  -45.7683 C.ar   1 LIG      -0.11500
      3 C3        -67.4302  -26.0375  -42.7099 C.ar   1 LIG      -0.11500
      4 C4        -66.8501  -27.3003  -42.7845 C.ar   1 LIG      -0.11500
      5 C5        -70.3948  -26.4992  -44.9156 C.ar   1 LIG      -0.11700
      6 C6        -69.2323  -29.0297  -45.0652 C.ar   1 LIG      -0.11700
      7 C7        -68.6040  -25.7653  -43.4131 C.ar   1 LIG      -0.11700
      8 C8        -67.4416  -28.2960  -43.5625 C.ar   1 LIG      -0.11700
      9 C9        -69.2131  -26.7555  -44.2011 C.ar   1 LIG       0.00400
     10 C10       -68.6232  -28.0397  -44.2770 C.ar   1 LIG       0.00400
     11 H1        -71.9004  -27.2836  -46.2408 H      1 LIG       0.11500
     12 H2        -70.8673  -29.5318  -46.3745 H      1 LIG       0.11500
     13 H3        -66.9693  -25.2626  -42.1038 H      1 LIG       0.11500
     14 H4        -65.9368  -27.5113  -42.2361 H      1 LIG       0.11500
     15 H5        -70.8660  -25.5194  -44.8716 H      1 LIG       0.11500
     16 H6        -68.7959  -30.0237  -45.1385 H      1 LIG       0.11500
     17 H7        -69.0398  -24.7711  -43.3403 H      1 LIG       0.11500
     18 H8        -66.9709  -29.2761  -43.6060 H      1 LIG       0.11500
@<TRIPOS>BOND
      1       1       2 ar
      2       1       5 ar
      3       2       6 ar
      4       3       4 ar
      5       3       7 ar
      6       4       8 ar
      7       5       9 ar
      8       6      10 ar
      9       7       9 ar
     10       8      10 ar
     11       9      10 ar
     12       1      11 1
     13       2      12 1
     14       3      13 1
     15       4      14 1
     16       5      15 1
     17       6      16 1
     18       7      17 1
     19       8      18 1
@<TRIPOS>ALT_TYPE
CGenFF_4.0_ALT_TYPE_SET
CGenFF_4.0 1 CG2R61 2 CG2R61 3 CG2R61 4 CG2R61 5 CG2R61 6 CG2R61 7 CG2R61 8 CG2R61 9 CG2R61 10 CG2R61 11 HGR61 12 HGR61 13 HGR61 14 HGR61 15 HGR61 16 HGR61 17 HGR61 18 HGR61
@<TRIPOS>MOLECULE
naphtalene
 18 19 0 0 0
****
USER_CHARGES
INVALID_CHARGES
Pose:  35 Cluster:  35 Fr_nu: 220463 TotEn:    -9.44
@<TRIPOS>ATOM
      1 C1        -79.2730   -6.0590  -34.5263 C.ar   1 LIG      -0.11500
      2 C2        -78.9258   -7.4046  -34.4514 C.ar   1 LIG      -0.11500
      3 C3        -83.1631   -6.9075  -31.7299 C.ar   1 LIG      -0.11500
      4 C4        -82.8158   -8.2531  -31.6551 C.ar   1 LIG      -0.11500
      5 C5        -80.4130   -5.5942  -33.8697 C.ar   1 LIG      -0.11700
      6 C6        -79.7169   -8.2906  -33.7198 C.ar   1 LIG      -0.11700
      7 C7        -82.3718   -6.0215  -32.4615 C.ar   1 LIG      -0.11700
      8 C8        -81.6759   -8.7180  -32.3117 C.ar   1 LIG      -0.11700
      9 C9        -81.2210   -6.4719  -33.1287 C.ar   1 LIG       0.00400
     10 C10       -80.8678   -7.8403  -33.0527 C.ar   1 LIG       0.00400
     11 H1        -78.6570   -5.3698  -35.0965 H      1 LIG       0.11500
     12 H2        -78.0380   -7.7653  -34.9627 H      1 LIG       0.11500
     13 H3        -84.0509   -6.5460  -31.2186 H      1 LIG       0.11500
     14 H4        -83.4329   -8.9421  -31.0859 H      1 LIG       0.11500
     15 H5        -80.6654   -4.5383  -33.9423 H      1 LIG       0.11500
     16 H6        -79.4262   -9.3381  -33.6745 H      1 LIG       0.11500
     17 H7        -82.6623   -4.9739  -32.5060 H      1 LIG       0.11500
     18 H8        -81.4236   -9.7740  -32.2398 H      1 LIG       0.11500
@<TRIPOS>BOND
      1       1       2 ar
      2       1       5 ar
      3       2       6 ar
      4       3       4 ar
      5       3       7 ar
      6       4       8 ar
      7       5       9 ar
      8       6      10 ar
      9       7       9 ar
     10       8      10 ar
     11       9      10 ar
     12       1      11 1
     13       2      12 1
     14       3      13 1
     15       4      14 1
     16       5      15 1
     17       6      16 1
     18       7      17 1
     19       8      18 1
@<TRIPOS>ALT_TYPE
CGenFF_4.0_ALT_TYPE_SET
CGenFF_4.0 1 CG2R61 2 CG2R61 3 CG2R61 4 CG2R61 5 CG2R61 6 CG2R61 7 CG2R61 8 CG2R61 9 CG2R61 10 CG2R61 11 HGR61 12 HGR61 13 HGR61 14 HGR61 15 HGR61 16 HGR61 17 HGR61 18 HGR61
@<TRIPOS>MOLECULE
naphtalene
 18 19 0 0 0
****
USER_CHARGES
INVALID_CHARGES
Pose:  36 Cluster:  36 Fr_nu:   7744 TotEn:    -9.22
@<TRIPOS>ATOM
      1 C1        -48.5997    6.1416  -33.3343 C.ar   1 LIG      -0.11500
      2 C2        -49.1760    5.2364  -32.4481 C.ar   1 LIG      -0.11500
      3 C3        -51.7856    4.8127  -36.7632 C.ar   1 LIG      -0.11500
      4 C4        -52.3618    3.9076  -35.8769 C.ar   1 LIG      -0.11500
      5 C5        -49.1012    6.2660  -34.6303 C.ar   1 LIG      -0.11700
      6 C6        -50.2560    4.4523  -32.8542 C.ar   1 LIG      -0.11700
      7 C7        -50.7055    5.5969  -36.3569 C.ar   1 LIG      -0.11700
      8 C8        -51.8603    3.7830  -34.5809 C.ar   1 LIG      -0.11700
      9 C9        -50.1878    5.4847  -35.0562 C.ar   1 LIG       0.00400
     10 C10       -50.7738    4.5643  -34.1550 C.ar   1 LIG       0.00400
     11 H1        -47.7586    6.7514  -33.0177 H      1 LIG       0.11500
     12 H2        -48.7850    5.1405  -31.4393 H      1 LIG       0.11500
     13 H3        -52.1763    4.9092  -37.7722 H      1 LIG       0.11500
     14 H4        -53.2020    3.2970  -36.1944 H      1 LIG       0.11500
     15 H5        -48.6348    6.9798  -35.3062 H      1 LIG       0.11500
     16 H6        -50.6913    3.7517  -32.1446 H      1 LIG       0.11500
     17 H7        -50.2710    6.2980  -37.0664 H      1 LIG       0.11500
     18 H8        -52.3262    3.0687  -33.9050 H      1 LIG       0.11500
@<TRIPOS>BOND
      1       1       2 ar
      2       1       5 ar
      3       2       6 ar
      4       3       4 ar
      5       3       7 ar
      6       4       8 ar
      7       5       9 ar
      8       6      10 ar
      9       7       9 ar
     10       8      10 ar
     11       9      10 ar
     12       1      11 1
     13       2      12 1
     14       3      13 1
     15       4      14 1
     16       5      15 1
     17       6      16 1
     18       7      17 1
     19       8      18 1
@<TRIPOS>ALT_TYPE
CGenFF_4.0_ALT_TYPE_SET
CGenFF_4.0 1 CG2R61 2 CG2R61 3 CG2R61 4 CG2R61 5 CG2R61 6 CG2R61 7 CG2R61 8 CG2R61 9 CG2R61 10 CG2R61 11 HGR61 12 HGR61 13 HGR61 14 HGR61 15 HGR61 16 HGR61 17 HGR61 18 HGR61
@<TRIPOS>MOLECULE
naphtalene
 18 19 0 0 0
****
USER_CHARGES
INVALID_CHARGES
Pose:  37 Cluster:  37 Fr_nu: 171281 TotEn:    -9.00
@<TRIPOS>ATOM
      1 C1        -82.3716  -24.8872  -34.3101 C.ar   1 LIG      -0.11500
      2 C2        -82.1286  -25.0795  -32.9534 C.ar   1 LIG      -0.11500
      3 C3        -81.7333  -20.0970  -33.7452 C.ar   1 LIG      -0.11500
      4 C4        -81.4903  -20.2894  -32.3884 C.ar   1 LIG      -0.11500
      5 C5        -82.3352  -23.6016  -34.8509 C.ar   1 LIG      -0.11700
      6 C6        -81.8481  -23.9872  -32.1322 C.ar   1 LIG      -0.11700
      7 C7        -82.0137  -21.1895  -34.5665 C.ar   1 LIG      -0.11700
      8 C8        -81.5268  -21.5750  -31.8476 C.ar   1 LIG      -0.11700
      9 C9        -82.0545  -22.4904  -34.0391 C.ar   1 LIG       0.00400
     10 C10       -81.8074  -22.6861  -32.6594 C.ar   1 LIG       0.00400
     11 H1        -82.5904  -25.7379  -34.9489 H      1 LIG       0.11500
     12 H2        -82.1569  -26.0808  -32.5335 H      1 LIG       0.11500
     13 H3        -81.7050  -19.0958  -34.1659 H      1 LIG       0.11500
     14 H4        -81.2729  -19.4382  -31.7499 H      1 LIG       0.11500
     15 H5        -82.5287  -23.4748  -35.9141 H      1 LIG       0.11500
     16 H6        -81.6607  -24.1610  -31.0746 H      1 LIG       0.11500
     17 H7        -82.2002  -21.0155  -35.6241 H      1 LIG       0.11500
     18 H8        -81.3340  -21.7019  -30.7842 H      1 LIG       0.11500
@<TRIPOS>BOND
      1       1       2 ar
      2       1       5 ar
      3       2       6 ar
      4       3       4 ar
      5       3       7 ar
      6       4       8 ar
      7       5       9 ar
      8       6      10 ar
      9       7       9 ar
     10       8      10 ar
     11       9      10 ar
     12       1      11 1
     13       2      12 1
     14       3      13 1
     15       4      14 1
     16       5      15 1
     17       6      16 1
     18       7      17 1
     19       8      18 1
@<TRIPOS>ALT_TYPE
CGenFF_4.0_ALT_TYPE_SET
CGenFF_4.0 1 CG2R61 2 CG2R61 3 CG2R61 4 CG2R61 5 CG2R61 6 CG2R61 7 CG2R61 8 CG2R61 9 CG2R61 10 CG2R61 11 HGR61 12 HGR61 13 HGR61 14 HGR61 15 HGR61 16 HGR61 17 HGR61 18 HGR61
@<TRIPOS>MOLECULE
naphtalene
 18 19 0 0 0
****
USER_CHARGES
INVALID_CHARGES
Pose:  38 Cluster:  38 Fr_nu: 200898 TotEn:    -8.86
@<TRIPOS>ATOM
      1 C1        -53.3211    4.1103  -43.6107 C.ar   1 LIG      -0.11500
      2 C2        -54.1426    5.2262  -43.7395 C.ar   1 LIG      -0.11500
      3 C3        -57.2141    1.2087  -43.9238 C.ar   1 LIG      -0.11500
      4 C4        -58.0356    2.3247  -44.0525 C.ar   1 LIG      -0.11500
      5 C5        -53.8752    2.8299  -43.6238 C.ar   1 LIG      -0.11700
      6 C6        -55.5212    5.0663  -43.8819 C.ar   1 LIG      -0.11700
      7 C7        -55.8355    1.3687  -43.7815 C.ar   1 LIG      -0.11700
      8 C8        -57.4817    3.6052  -44.0394 C.ar   1 LIG      -0.11700
      9 C9        -55.2608    2.6501  -43.7661 C.ar   1 LIG       0.00400
     10 C10       -56.0961    3.7850  -43.8971 C.ar   1 LIG       0.00400
     11 H1        -52.2481    4.2355  -43.4994 H      1 LIG       0.11500
     12 H2        -53.7103    6.2226  -43.7295 H      1 LIG       0.11500
     13 H3        -57.6459    0.2118  -43.9339 H      1 LIG       0.11500
     14 H4        -59.1087    2.1990  -44.1624 H      1 LIG       0.11500
     15 H5        -53.2139    1.9719  -43.5212 H      1 LIG       0.11500
     16 H6        -56.1442    5.9527  -43.9815 H      1 LIG       0.11500
     17 H7        -55.2126    0.4822  -43.6826 H      1 LIG       0.11500
     18 H8        -58.1428    4.4633  -44.1413 H      1 LIG       0.11500
@<TRIPOS>BOND
      1       1       2 ar
      2       1       5 ar
      3       2       6 ar
      4       3       4 ar
      5       3       7 ar
      6       4       8 ar
      7       5       9 ar
      8       6      10 ar
      9       7       9 ar
     10       8      10 ar
     11       9      10 ar
     12       1      11 1
     13       2      12 1
     14       3      13 1
     15       4      14 1
     16       5      15 1
     17       6      16 1
     18       7      17 1
     19       8      18 1
@<TRIPOS>ALT_TYPE
CGenFF_4.0_ALT_TYPE_SET
CGenFF_4.0 1 CG2R61 2 CG2R61 3 CG2R61 4 CG2R61 5 CG2R61 6 CG2R61 7 CG2R61 8 CG2R61 9 CG2R61 10 CG2R61 11 HGR61 12 HGR61 13 HGR61 14 HGR61 15 HGR61 16 HGR61 17 HGR61 18 HGR61
@<TRIPOS>MOLECULE
naphtalene
 18 19 0 0 0
****
USER_CHARGES
INVALID_CHARGES
Pose:  39 Cluster:  39 Fr_nu: 123462 TotEn:    -8.68
@<TRIPOS>ATOM
      1 C1        -84.3441  -24.7724  -36.8148 C.ar   1 LIG      -0.11500
      2 C2        -83.9502  -25.8143  -35.9803 C.ar   1 LIG      -0.11500
      3 C3        -81.6934  -21.6588  -34.1781 C.ar   1 LIG      -0.11500
      4 C4        -81.2995  -22.7007  -33.3437 C.ar   1 LIG      -0.11500
      5 C5        -83.8838  -23.4766  -36.5791 C.ar   1 LIG      -0.11700
      6 C6        -83.0946  -25.5645  -34.9072 C.ar   1 LIG      -0.11700
      7 C7        -82.5490  -21.9087  -35.2514 C.ar   1 LIG      -0.11700
      8 C8        -81.7598  -23.9966  -33.5793 C.ar   1 LIG      -0.11700
      9 C9        -83.0220  -23.2068  -35.5034 C.ar   1 LIG       0.00400
     10 C10       -82.6216  -24.2663  -34.6549 C.ar   1 LIG       0.00400
     11 H1        -85.0106  -24.9674  -37.6498 H      1 LIG       0.11500
     12 H2        -84.3088  -26.8227  -36.1648 H      1 LIG       0.11500
     13 H3        -81.3348  -20.6499  -33.9942 H      1 LIG       0.11500
     14 H4        -80.6341  -22.5049  -32.5081 H      1 LIG       0.11500
     15 H5        -84.2051  -22.6775  -37.2440 H      1 LIG       0.11500
     16 H6        -82.7992  -26.3941  -34.2681 H      1 LIG       0.11500
     17 H7        -82.8435  -21.0791  -35.8907 H      1 LIG       0.11500
     18 H8        -81.4392  -24.7957  -32.9140 H      1 LIG       0.11500
@<TRIPOS>BOND
      1       1       2 ar
      2       1       5 ar
      3       2       6 ar
      4       3       4 ar
      5       3       7 ar
      6       4       8 ar
      7       5       9 ar
      8       6      10 ar
      9       7       9 ar
     10       8      10 ar
     11       9      10 ar
     12       1      11 1
     13       2      12 1
     14       3      13 1
     15       4      14 1
     16       5      15 1
     17       6      16 1
     18       7      17 1
     19       8      18 1
@<TRIPOS>ALT_TYPE
CGenFF_4.0_ALT_TYPE_SET
CGenFF_4.0 1 CG2R61 2 CG2R61 3 CG2R61 4 CG2R61 5 CG2R61 6 CG2R61 7 CG2R61 8 CG2R61 9 CG2R61 10 CG2R61 11 HGR61 12 HGR61 13 HGR61 14 HGR61 15 HGR61 16 HGR61 17 HGR61 18 HGR61
@<TRIPOS>MOLECULE
naphtalene
 18 19 0 0 0
****
USER_CHARGES
INVALID_CHARGES
Pose:  40 Cluster:  40 Fr_nu:  54817 TotEn:    -8.65
@<TRIPOS>ATOM
      1 C1        -57.8844  -22.2970  -36.8252 C.ar   1 LIG      -0.11500
      2 C2        -59.0550  -23.0231  -37.0236 C.ar   1 LIG      -0.11500
      3 C3        -58.4208  -20.2373  -41.2004 C.ar   1 LIG      -0.11500
      4 C4        -59.5914  -20.9634  -41.3987 C.ar   1 LIG      -0.11500
      5 C5        -57.4300  -21.4213  -37.8117 C.ar   1 LIG      -0.11700
      6 C6        -59.7757  -22.8764  -38.2090 C.ar   1 LIG      -0.11700
      7 C7        -57.7001  -20.3840  -40.0148 C.ar   1 LIG      -0.11700
      8 C8        -60.0458  -21.8392  -40.4123 C.ar   1 LIG      -0.11700
      9 C9        -58.1427  -21.2610  -39.0111 C.ar   1 LIG       0.00400
     10 C10       -59.3331  -21.9995  -39.2128 C.ar   1 LIG       0.00400
     11 H1        -57.3234  -22.4121  -35.9023 H      1 LIG       0.11500
     12 H2        -59.4080  -23.7044  -36.2549 H      1 LIG       0.11500
     13 H3        -58.0673  -19.5555  -41.9688 H      1 LIG       0.11500
     14 H4        -60.1512  -20.8490  -42.3223 H      1 LIG       0.11500
     15 H5        -56.5121  -20.8642  -37.6352 H      1 LIG       0.11500
     16 H6        -60.6883  -23.4536  -38.3424 H      1 LIG       0.11500
     17 H7        -56.7880  -19.8062  -39.8812 H      1 LIG       0.11500
     18 H8        -60.9633  -22.3970  -40.5888 H      1 LIG       0.11500
@<TRIPOS>BOND
      1       1       2 ar
      2       1       5 ar
      3       2       6 ar
      4       3       4 ar
      5       3       7 ar
      6       4       8 ar
      7       5       9 ar
      8       6      10 ar
      9       7       9 ar
     10       8      10 ar
     11       9      10 ar
     12       1      11 1
     13       2      12 1
     14       3      13 1
     15       4      14 1
     16       5      15 1
     17       6      16 1
     18       7      17 1
     19       8      18 1
@<TRIPOS>ALT_TYPE
CGenFF_4.0_ALT_TYPE_SET
CGenFF_4.0 1 CG2R61 2 CG2R61 3 CG2R61 4 CG2R61 5 CG2R61 6 CG2R61 7 CG2R61 8 CG2R61 9 CG2R61 10 CG2R61 11 HGR61 12 HGR61 13 HGR61 14 HGR61 15 HGR61 16 HGR61 17 HGR61 18 HGR61
@<TRIPOS>MOLECULE
naphtalene
 18 19 0 0 0
****
USER_CHARGES
INVALID_CHARGES
Pose:  41 Cluster:  41 Fr_nu: 226869 TotEn:    -8.35
@<TRIPOS>ATOM
      1 C1        -53.0168  -11.7234  -23.8374 C.ar   1 LIG      -0.11500
      2 C2        -53.0168  -12.6180  -24.9035 C.ar   1 LIG      -0.11500
      3 C3        -49.0313   -9.5858  -25.6315 C.ar   1 LIG      -0.11500
      4 C4        -49.0314  -10.4805  -26.6975 C.ar   1 LIG      -0.11500
      5 C5        -52.0275  -10.7438  -23.7477 C.ar   1 LIG      -0.11700
      6 C6        -52.0277  -12.5365  -25.8839 C.ar   1 LIG      -0.11700
      7 C7        -50.0205   -9.6673  -24.6511 C.ar   1 LIG      -0.11700
      8 C8        -50.0206  -11.4602  -26.7874 C.ar   1 LIG      -0.11700
      9 C9        -51.0240  -10.6471  -24.7255 C.ar   1 LIG       0.00400
     10 C10       -51.0241  -11.5569  -25.8095 C.ar   1 LIG       0.00400
     11 H1        -53.7868  -11.7877  -23.0742 H      1 LIG       0.11500
     12 H2        -53.7876  -13.3801  -24.9726 H      1 LIG       0.11500
     13 H3        -48.2607   -8.8232  -25.5619 H      1 LIG       0.11500
     14 H4        -48.2603  -10.4166  -27.4597 H      1 LIG       0.11500
     15 H5        -52.0468  -10.0554  -22.9053 H      1 LIG       0.11500
     16 H6        -52.0475  -13.2458  -26.7087 H      1 LIG       0.11500
     17 H7        -50.0010   -8.9574  -23.8268 H      1 LIG       0.11500
     18 H8        -50.0010  -12.1492  -27.6293 H      1 LIG       0.11500
@<TRIPOS>BOND
      1       1       2 ar
      2       1       5 ar
      3       2       6 ar
      4       3       4 ar
      5       3       7 ar
      6       4       8 ar
      7       5       9 ar
      8       6      10 ar
      9       7       9 ar
     10       8      10 ar
     11       9      10 ar
     12       1      11 1
     13       2      12 1
     14       3      13 1
     15       4      14 1
     16       5      15 1
     17       6      16 1
     18       7      17 1
     19       8      18 1
@<TRIPOS>ALT_TYPE
CGenFF_4.0_ALT_TYPE_SET
CGenFF_4.0 1 CG2R61 2 CG2R61 3 CG2R61 4 CG2R61 5 CG2R61 6 CG2R61 7 CG2R61 8 CG2R61 9 CG2R61 10 CG2R61 11 HGR61 12 HGR61 13 HGR61 14 HGR61 15 HGR61 16 HGR61 17 HGR61 18 HGR61
@<TRIPOS>MOLECULE
naphtalene
 18 19 0 0 0
****
USER_CHARGES
INVALID_CHARGES
Pose:  42 Cluster:  42 Fr_nu:  25982 TotEn:    -8.17
@<TRIPOS>ATOM
      1 C1        -47.5289  -10.0512  -25.9487 C.ar   1 LIG      -0.11500
      2 C2        -47.7873  -10.6895  -27.1581 C.ar   1 LIG      -0.11500
      3 C3        -51.5849  -11.9715  -24.0688 C.ar   1 LIG      -0.11500
      4 C4        -51.8432  -12.6097  -25.2783 C.ar   1 LIG      -0.11500
      5 C5        -48.4060  -10.2076  -24.8750 C.ar   1 LIG      -0.11700
      6 C6        -48.9237  -11.4865  -27.2986 C.ar   1 LIG      -0.11700
      7 C7        -50.4484  -11.1745  -23.9283 C.ar   1 LIG      -0.11700
      8 C8        -50.9663  -12.4534  -26.3520 C.ar   1 LIG      -0.11700
      9 C9        -49.5547  -11.0060  -24.9986 C.ar   1 LIG       0.00400
     10 C10       -49.8175  -11.6550  -26.2285 C.ar   1 LIG       0.00400
     11 H1        -46.6443   -9.4305  -25.8401 H      1 LIG       0.11500
     12 H2        -47.1037  -10.5673  -27.9933 H      1 LIG       0.11500
     13 H3        -52.2681  -12.0934  -23.2330 H      1 LIG       0.11500
     14 H4        -52.7286  -13.2292  -25.3868 H      1 LIG       0.11500
     15 H5        -48.1842   -9.6989  -23.9391 H      1 LIG       0.11500
     16 H6        -49.1056  -11.9764  -28.2529 H      1 LIG       0.11500
     17 H7        -50.2662  -10.6854  -22.9737 H      1 LIG       0.11500
     18 H8        -51.1882  -12.9614  -27.2883 H      1 LIG       0.11500
@<TRIPOS>BOND
      1       1       2 ar
      2       1       5 ar
      3       2       6 ar
      4       3       4 ar
      5       3       7 ar
      6       4       8 ar
      7       5       9 ar
      8       6      10 ar
      9       7       9 ar
     10       8      10 ar
     11       9      10 ar
     12       1      11 1
     13       2      12 1
     14       3      13 1
     15       4      14 1
     16       5      15 1
     17       6      16 1
     18       7      17 1
     19       8      18 1
@<TRIPOS>ALT_TYPE
CGenFF_4.0_ALT_TYPE_SET
CGenFF_4.0 1 CG2R61 2 CG2R61 3 CG2R61 4 CG2R61 5 CG2R61 6 CG2R61 7 CG2R61 8 CG2R61 9 CG2R61 10 CG2R61 11 HGR61 12 HGR61 13 HGR61 14 HGR61 15 HGR61 16 HGR61 17 HGR61 18 HGR61
@<TRIPOS>MOLECULE
naphtalene
 18 19 0 0 0
****
USER_CHARGES
INVALID_CHARGES
Pose:  43 Cluster:  43 Fr_nu: 275248 TotEn:    -7.45
@<TRIPOS>ATOM
      1 C1        -62.1343   -0.2776  -24.7409 C.ar   1 LIG      -0.11500
      2 C2        -62.0767    0.9892  -24.1675 C.ar   1 LIG      -0.11500
      3 C3        -66.1712    0.9930  -27.1413 C.ar   1 LIG      -0.11500
      4 C4        -66.1134    2.2598  -26.5678 C.ar   1 LIG      -0.11500
      5 C5        -63.1654   -0.5980  -25.6246 C.ar   1 LIG      -0.11700
      6 C6        -63.0495    1.9404  -24.4755 C.ar   1 LIG      -0.11700
      7 C7        -65.1981    0.0418  -26.8334 C.ar   1 LIG      -0.11700
      8 C8        -65.0825    2.5803  -25.6841 C.ar   1 LIG      -0.11700
      9 C9        -64.1533    0.3471  -25.9459 C.ar   1 LIG       0.00400
     10 C10       -64.0946    1.6352  -25.3628 C.ar   1 LIG       0.00400
     11 H1        -61.3769   -1.0179  -24.5003 H      1 LIG       0.11500
     12 H2        -61.2734    1.2377  -23.4799 H      1 LIG       0.11500
     13 H3        -66.9742    0.7439  -27.8292 H      1 LIG       0.11500
     14 H4        -66.8719    2.9992  -26.8076 H      1 LIG       0.11500
     15 H5        -63.1908   -1.5946  -26.0606 H      1 LIG       0.11500
     16 H6        -62.9845    2.9245  -24.0160 H      1 LIG       0.11500
     17 H7        -65.2630   -0.9419  -27.2936 H      1 LIG       0.11500
     18 H8        -65.0573    3.5766  -25.2474 H      1 LIG       0.11500
@<TRIPOS>BOND
      1       1       2 ar
      2       1       5 ar
      3       2       6 ar
      4       3       4 ar
      5       3       7 ar
      6       4       8 ar
      7       5       9 ar
      8       6      10 ar
      9       7       9 ar
     10       8      10 ar
     11       9      10 ar
     12       1      11 1
     13       2      12 1
     14       3      13 1
     15       4      14 1
     16       5      15 1
     17       6      16 1
     18       7      17 1
     19       8      18 1
@<TRIPOS>ALT_TYPE
CGenFF_4.0_ALT_TYPE_SET
CGenFF_4.0 1 CG2R61 2 CG2R61 3 CG2R61 4 CG2R61 5 CG2R61 6 CG2R61 7 CG2R61 8 CG2R61 9 CG2R61 10 CG2R61 11 HGR61 12 HGR61 13 HGR61 14 HGR61 15 HGR61 16 HGR61 17 HGR61 18 HGR61
@<TRIPOS>MOLECULE
naphtalene
 18 19 0 0 0
****
USER_CHARGES
INVALID_CHARGES
Pose:  44 Cluster:  44 Fr_nu: 140169 TotEn:    -6.98
@<TRIPOS>ATOM
      1 C1        -46.9209   -7.9866  -27.0806 C.ar   1 LIG      -0.11500
      2 C2        -47.7760   -8.2756  -28.1399 C.ar   1 LIG      -0.11500
      3 C3        -49.4719  -10.9719  -24.2077 C.ar   1 LIG      -0.11500
      4 C4        -50.3269  -11.2607  -25.2671 C.ar   1 LIG      -0.11500
      5 C5        -47.1250   -8.5827  -25.8357 C.ar   1 LIG      -0.11700
      6 C6        -48.8382   -9.1615  -27.9587 C.ar   1 LIG      -0.11700
      7 C7        -48.4095  -10.0859  -24.3890 C.ar   1 LIG      -0.11700
      8 C8        -50.1230  -10.6647  -26.5120 C.ar   1 LIG      -0.11700
      9 C9        -48.1892   -9.4768  -25.6352 C.ar   1 LIG       0.00400
     10 C10       -49.0587   -9.7705  -26.7125 C.ar   1 LIG       0.00400
     11 H1        -46.0944   -7.2964  -27.2221 H      1 LIG       0.11500
     12 H2        -47.6161   -7.8112  -29.1087 H      1 LIG       0.11500
     13 H3        -49.6312  -11.4361  -23.2385 H      1 LIG       0.11500
     14 H4        -51.1541  -11.9499  -25.1246 H      1 LIG       0.11500
     15 H5        -46.4443   -8.3418  -25.0217 H      1 LIG       0.11500
     16 H6        -49.4938   -9.3731  -28.8009 H      1 LIG       0.11500
     17 H7        -47.7536   -9.8751  -23.5470 H      1 LIG       0.11500
     18 H8        -50.8040  -10.9049  -27.3260 H      1 LIG       0.11500
@<TRIPOS>BOND
      1       1       2 ar
      2       1       5 ar
      3       2       6 ar
      4       3       4 ar
      5       3       7 ar
      6       4       8 ar
      7       5       9 ar
      8       6      10 ar
      9       7       9 ar
     10       8      10 ar
     11       9      10 ar
     12       1      11 1
     13       2      12 1
     14       3      13 1
     15       4      14 1
     16       5      15 1
     17       6      16 1
     18       7      17 1
     19       8      18 1
@<TRIPOS>ALT_TYPE
CGenFF_4.0_ALT_TYPE_SET
CGenFF_4.0 1 CG2R61 2 CG2R61 3 CG2R61 4 CG2R61 5 CG2R61 6 CG2R61 7 CG2R61 8 CG2R61 9 CG2R61 10 CG2R61 11 HGR61 12 HGR61 13 HGR61 14 HGR61 15 HGR61 16 HGR61 17 HGR61 18 HGR61
# TRIPOS MOL2 file generated by SEED

@<TRIPOS>MOLECULE
pyrazole
 9 9 0 0 0
****
USER_CHARGES
INVALID_CHARGES
Pose:   1 Cluster:   1 Fr_nu: 7638266 TotEn:   -24.27
@<TRIPOS>ATOM
      1 C1        -77.9626  -10.7069  -49.1065 C.2    1 LIG      -0.25100
      2 C2        -77.3311  -11.7664  -48.4280 C.2    1 LIG       0.13200
      3 C3        -76.9924  -10.2059  -49.9397 C.2    1 LIG      -0.03800
      4 N1        -76.0582  -11.9300  -48.7982 N.2    1 LIG      -0.57800
      5 N2        -75.8820  -10.9666  -49.7185 N.pl3  1 LIG      -0.05900
      6 H1        -78.9789  -10.3553  -49.0067 H      1 LIG       0.15700
      7 H2        -77.7452  -12.4260  -47.6788 H      1 LIG       0.15600
      8 H3        -76.9913   -9.3937  -50.6521 H      1 LIG       0.15900
      9 H4        -74.9734  -10.8828  -50.1570 H      1 LIG       0.32200
@<TRIPOS>BOND
      1       1       2 1
      2       1       3 2
      3       2       4 2
      4       3       5 1
      5       4       5 1
      6       1       6 1
      7       2       7 1
      8       3       8 1
      9       5       9 1
@<TRIPOS>ALT_TYPE
CGenFF_4.0_ALT_TYPE_SET
CGenFF_4.0 1 CG2R51 2 CG2R52 3 CG2R51 4 NG2R50 5 NG2R51 6 HGR51 7 HGR52 8 HGR52 9 HGP1
@<TRIPOS>MOLECULE
pyrazole
 9 9 0 0 0
****
USER_CHARGES
INVALID_CHARGES
Pose:   2 Cluster:   2 Fr_nu: 375709 TotEn:   -19.22
@<TRIPOS>ATOM
      1 C1        -59.6432   -4.4623  -20.5746 C.2    1 LIG      -0.25100
      2 C2        -58.6469   -4.0497  -19.6697 C.2    1 LIG       0.13200
      3 C3        -59.0964   -4.2359  -21.8140 C.2    1 LIG      -0.03800
      4 N1        -57.5502   -3.5956  -20.2820 N.2    1 LIG      -0.57800
      5 N2        -57.8540   -3.7217  -21.5851 N.pl3  1 LIG      -0.05900
      6 H1        -60.6207   -4.8680  -20.3594 H      1 LIG       0.15700
      7 H2        -58.6745   -4.0604  -18.5894 H      1 LIG       0.15600
      8 H3        -59.4718   -4.3886  -22.8156 H      1 LIG       0.15900
      9 H4        -57.1644   -3.4343  -22.2681 H      1 LIG       0.32200
@<TRIPOS>BOND
      1       1       2 1
      2       1       3 2
      3       2       4 2
      4       3       5 1
      5       4       5 1
      6       1       6 1
      7       2       7 1
      8       3       8 1
      9       5       9 1
@<TRIPOS>ALT_TYPE
CGenFF_4.0_ALT_TYPE_SET
CGenFF_4.0 1 CG2R51 2 CG2R52 3 CG2R51 4 NG2R50 5 NG2R51 6 HGR51 7 HGR52 8 HGR52 9 HGP1
@<TRIPOS>MOLECULE
pyrazole
 9 9 0 0 0
****
USER_CHARGES
INVALID_CHARGES
Pose:   3 Cluster:   3 Fr_nu: 3807719 TotEn:   -18.74
@<TRIPOS>ATOM
      1 C1        -76.8813   -9.5355  -48.8906 C.2    1 LIG      -0.25100
      2 C2        -76.0148  -10.6188  -48.6514 C.2    1 LIG       0.13200
      3 C3        -78.1326  -10.1000  -48.9350 C.2    1 LIG      -0.03800
      4 N1        -76.6609  -11.7834  -48.5506 N.2    1 LIG      -0.57800
      5 N2        -77.9468  -11.4352  -48.7272 N.pl3  1 LIG      -0.05900
      6 H1        -76.6344   -8.4913  -49.0132 H      1 LIG       0.15700
      7 H2        -74.9392  -10.6083  -48.5468 H      1 LIG       0.15600
      8 H3        -79.1160   -9.6818  -49.0943 H      1 LIG       0.15900
      9 H4        -78.6494  -12.1633  -48.6956 H      1 LIG       0.32200
@<TRIPOS>BOND
      1       1       2 1
      2       1       3 2
      3       2       4 2
      4       3       5 1
      5       4       5 1
      6       1       6 1
      7       2       7 1
      8       3       8 1
      9       5       9 1
@<TRIPOS>ALT_TYPE
CGenFF_4.0_ALT_TYPE_SET
CGenFF_4.0 1 CG2R51 2 CG2R52 3 CG2R51 4 NG2R50 5 NG2R51 6 HGR51 7 HGR52 8 HGR52 9 HGP1
@<TRIPOS>MOLECULE
pyrazole
 9 9 0 0 0
****
USER_CHARGES
INVALID_CHARGES
Pose:   4 Cluster:   4 Fr_nu: 7867439 TotEn:   -17.59
@<TRIPOS>ATOM
      1 C1        -84.0223    2.2730  -39.7760 C.2    1 LIG      -0.25100
      2 C2        -84.9297    2.1582  -40.8462 C.2    1 LIG       0.13200
      3 C3        -84.1872    1.1124  -39.0601 C.2    1 LIG      -0.03800
      4 N1        -85.6197    1.0150  -40.8169 N.2    1 LIG      -0.57800
      5 N2        -85.1457    0.4006  -39.7197 N.pl3  1 LIG      -0.05900
      6 H1        -83.3431    3.0828  -39.5542 H      1 LIG       0.15700
      7 H2        -85.1172    2.8603  -41.6460 H      1 LIG       0.15600
      8 H3        -83.7211    0.7385  -38.1600 H      1 LIG       0.15900
      9 H4        -85.5241   -0.5064  -39.4769 H      1 LIG       0.32200
@<TRIPOS>BOND
      1       1       2 1
      2       1       3 2
      3       2       4 2
      4       3       5 1
      5       4       5 1
      6       1       6 1
      7       2       7 1
      8       3       8 1
      9       5       9 1
@<TRIPOS>ALT_TYPE
CGenFF_4.0_ALT_TYPE_SET
CGenFF_4.0 1 CG2R51 2 CG2R52 3 CG2R51 4 NG2R50 5 NG2R51 6 HGR51 7 HGR52 8 HGR52 9 HGP1
@<TRIPOS>MOLECULE
pyrazole
 9 9 0 0 0
****
USER_CHARGES
INVALID_CHARGES
Pose:   5 Cluster:   5 Fr_nu: 1188299 TotEn:   -17.56
@<TRIPOS>ATOM
      1 C1        -59.6181   -3.7141  -21.4960 C.2    1 LIG      -0.25100
      2 C2        -58.2388   -3.6224  -21.2296 C.2    1 LIG       0.13200
      3 C3        -60.2204   -3.3654  -20.3119 C.2    1 LIG      -0.03800
      4 N1        -57.9799   -3.2449  -19.9749 N.2    1 LIG      -0.57800
      5 N2        -59.2047   -3.0961  -19.4422 N.pl3  1 LIG      -0.05900
      6 H1        -60.1080   -3.9931  -22.4172 H      1 LIG       0.15700
      7 H2        -57.4114   -3.8156  -21.8974 H      1 LIG       0.15600
      8 H3        -61.2566   -3.2885  -20.0158 H      1 LIG       0.15900
      9 H4        -59.2748   -2.8089  -18.4740 H      1 LIG       0.32200
@<TRIPOS>BOND
      1       1       2 1
      2       1       3 2
      3       2       4 2
      4       3       5 1
      5       4       5 1
      6       1       6 1
      7       2       7 1
      8       3       8 1
      9       5       9 1
@<TRIPOS>ALT_TYPE
CGenFF_4.0_ALT_TYPE_SET
CGenFF_4.0 1 CG2R51 2 CG2R52 3 CG2R51 4 NG2R50 5 NG2R51 6 HGR51 7 HGR52 8 HGR52 9 HGP1
@<TRIPOS>MOLECULE
pyrazole
 9 9 0 0 0
****
USER_CHARGES
INVALID_CHARGES
Pose:   6 Cluster:   6 Fr_nu: 366626 TotEn:   -15.44
@<TRIPOS>ATOM
      1 C1        -50.5304   -9.7930  -29.8349 C.2    1 LIG      -0.25100
      2 C2        -50.5630   -9.4204  -31.1921 C.2    1 LIG       0.13200
      3 C3        -49.7761   -8.8179  -29.2293 C.2    1 LIG      -0.03800
      4 N1        -49.8838   -8.2963  -31.4347 N.2    1 LIG      -0.57800
      5 N2        -49.4172   -7.9539  -30.2218 N.pl3  1 LIG      -0.05900
      6 H1        -50.9895  -10.6480  -29.3611 H      1 LIG       0.15700
      7 H2        -51.0531   -9.9215  -32.0146 H      1 LIG       0.15600
      8 H3        -49.4676   -8.6657  -28.2050 H      1 LIG       0.15900
      9 H4        -48.8559   -7.1152  -30.1432 H      1 LIG       0.32200
@<TRIPOS>BOND
      1       1       2 1
      2       1       3 2
      3       2       4 2
      4       3       5 1
      5       4       5 1
      6       1       6 1
      7       2       7 1
      8       3       8 1
      9       5       9 1
@<TRIPOS>ALT_TYPE
CGenFF_4.0_ALT_TYPE_SET
CGenFF_4.0 1 CG2R51 2 CG2R52 3 CG2R51 4 NG2R50 5 NG2R51 6 HGR51 7 HGR52 8 HGR52 9 HGP1
@<TRIPOS>MOLECULE
pyrazole
 9 9 0 0 0
****
USER_CHARGES
INVALID_CHARGES
Pose:   7 Cluster:   7 Fr_nu: 1185987 TotEn:   -15.34
@<TRIPOS>ATOM
      1 C1        -60.5160   -3.3337  -20.5247 C.2    1 LIG      -0.25100
      2 C2        -59.4133   -3.7144  -19.7368 C.2    1 LIG       0.13200
      3 C3        -60.1080   -3.5571  -21.8170 C.2    1 LIG      -0.03800
      4 N1        -58.3823   -4.1469  -20.4674 N.2    1 LIG      -0.57800
      5 N2        -58.8353   -4.0396  -21.7280 N.pl3  1 LIG      -0.05900
      6 H1        -61.4732   -2.9516  -20.2019 H      1 LIG       0.15700
      7 H2        -59.3178   -3.6941  -18.6605 H      1 LIG       0.15600
      8 H3        -60.5966   -3.4172  -22.7705 H      1 LIG       0.15900
      9 H4        -58.2196   -4.3127  -22.4837 H      1 LIG       0.32200
@<TRIPOS>BOND
      1       1       2 1
      2       1       3 2
      3       2       4 2
      4       3       5 1
      5       4       5 1
      6       1       6 1
      7       2       7 1
      8       3       8 1
      9       5       9 1
@<TRIPOS>ALT_TYPE
CGenFF_4.0_ALT_TYPE_SET
CGenFF_4.0 1 CG2R51 2 CG2R52 3 CG2R51 4 NG2R50 5 NG2R51 6 HGR51 7 HGR52 8 HGR52 9 HGP1
@<TRIPOS>MOLECULE
pyrazole
 9 9 0 0 0
****
USER_CHARGES
INVALID_CHARGES
Pose:   8 Cluster:   8 Fr_nu: 318997 TotEn:   -15.19
@<TRIPOS>ATOM
      1 C1        -76.2924   -8.9897  -49.7323 C.2    1 LIG      -0.25100
      2 C2        -76.0563  -10.2659  -49.1871 C.2    1 LIG       0.13200
      3 C3        -77.6488   -8.9528  -49.9452 C.2    1 LIG      -0.03800
      4 N1        -77.1731  -10.9876  -49.0613 N.2    1 LIG      -0.57800
      5 N2        -78.1242  -10.1621  -49.5304 N.pl3  1 LIG      -0.05900
      6 H1        -75.5799   -8.2054  -49.9413 H      1 LIG       0.15700
      7 H2        -75.1168  -10.7005  -48.8767 H      1 LIG       0.15600
      8 H3        -78.3033   -8.1932  -50.3476 H      1 LIG       0.15900
      9 H4        -79.0817  -10.4905  -49.5406 H      1 LIG       0.32200
@<TRIPOS>BOND
      1       1       2 1
      2       1       3 2
      3       2       4 2
      4       3       5 1
      5       4       5 1
      6       1       6 1
      7       2       7 1
      8       3       8 1
      9       5       9 1
@<TRIPOS>ALT_TYPE
CGenFF_4.0_ALT_TYPE_SET
CGenFF_4.0 1 CG2R51 2 CG2R52 3 CG2R51 4 NG2R50 5 NG2R51 6 HGR51 7 HGR52 8 HGR52 9 HGP1
@<TRIPOS>MOLECULE
pyrazole
 9 9 0 0 0
****
USER_CHARGES
INVALID_CHARGES
Pose:   9 Cluster:   9 Fr_nu: 1228536 TotEn:   -15.12
@<TRIPOS>ATOM
      1 C1        -60.3065  -23.8330  -26.4745 C.2    1 LIG      -0.25100
      2 C2        -59.0337  -23.2532  -26.3155 C.2    1 LIG       0.13200
      3 C3        -61.1850  -22.8175  -26.1855 C.2    1 LIG      -0.03800
      4 N1        -59.0936  -21.9689  -25.9537 N.2    1 LIG      -0.57800
      5 N2        -60.4148  -21.7332  -25.8831 N.pl3  1 LIG      -0.05900
      6 H1        -60.5537  -24.8450  -26.7594 H      1 LIG       0.15700
      7 H2        -58.0647  -23.7131  -26.4476 H      1 LIG       0.15600
      8 H3        -62.2642  -22.7704  -26.1659 H      1 LIG       0.15900
      9 H4        -60.7229  -20.8057  -25.6191 H      1 LIG       0.32200
@<TRIPOS>BOND
      1       1       2 1
      2       1       3 2
      3       2       4 2
      4       3       5 1
      5       4       5 1
      6       1       6 1
      7       2       7 1
      8       3       8 1
      9       5       9 1
@<TRIPOS>ALT_TYPE
CGenFF_4.0_ALT_TYPE_SET
CGenFF_4.0 1 CG2R51 2 CG2R52 3 CG2R51 4 NG2R50 5 NG2R51 6 HGR51 7 HGR52 8 HGR52 9 HGP1
@<TRIPOS>MOLECULE
pyrazole
 9 9 0 0 0
****
USER_CHARGES
INVALID_CHARGES
Pose:  10 Cluster:  10 Fr_nu: 292126 TotEn:   -15.08
@<TRIPOS>ATOM
      1 C1        -78.5767  -19.9257  -30.6045 C.2    1 LIG      -0.25100
      2 C2        -78.1662  -20.3979  -31.8656 C.2    1 LIG       0.13200
      3 C3        -77.7260  -18.8815  -30.3353 C.2    1 LIG      -0.03800
      4 N1        -77.1352  -19.7100  -32.3632 N.2    1 LIG      -0.57800
      5 N2        -76.8905  -18.7948  -31.4100 N.pl3  1 LIG      -0.05900
      6 H1        -79.3774  -20.2901  -29.9780 H      1 LIG       0.15700
      7 H2        -78.5751  -21.2150  -32.4426 H      1 LIG       0.15600
      8 H3        -77.6404  -18.2090  -29.4940 H      1 LIG       0.15900
      9 H4        -76.1332  -18.1394  -31.5576 H      1 LIG       0.32200
@<TRIPOS>BOND
      1       1       2 1
      2       1       3 2
      3       2       4 2
      4       3       5 1
      5       4       5 1
      6       1       6 1
      7       2       7 1
      8       3       8 1
      9       5       9 1
@<TRIPOS>ALT_TYPE
CGenFF_4.0_ALT_TYPE_SET
CGenFF_4.0 1 CG2R51 2 CG2R52 3 CG2R51 4 NG2R50 5 NG2R51 6 HGR51 7 HGR52 8 HGR52 9 HGP1
@<TRIPOS>MOLECULE
pyrazole
 9 9 0 0 0
****
USER_CHARGES
INVALID_CHARGES
Pose:  11 Cluster:  11 Fr_nu: 7793035 TotEn:   -14.80
@<TRIPOS>ATOM
      1 C1        -77.6124   -9.0164  -50.2532 C.2    1 LIG      -0.25100
      2 C2        -77.5766  -10.1194  -49.3793 C.2    1 LIG       0.13200
      3 C3        -76.3212   -8.5484  -50.2685 C.2    1 LIG      -0.03800
      4 N1        -76.3591  -10.3392  -48.8760 N.2    1 LIG      -0.57800
      5 N2        -75.6178   -9.3680  -49.4355 N.pl3  1 LIG      -0.05900
      6 H1        -78.4555   -8.6163  -50.7970 H      1 LIG       0.15700
      7 H2        -78.3871  -10.7720  -49.0877 H      1 LIG       0.15600
      8 H3        -75.8507   -7.7234  -50.7836 H      1 LIG       0.15900
      9 H4        -74.6338   -9.3213  -49.2023 H      1 LIG       0.32200
@<TRIPOS>BOND
      1       1       2 1
      2       1       3 2
      3       2       4 2
      4       3       5 1
      5       4       5 1
      6       1       6 1
      7       2       7 1
      8       3       8 1
      9       5       9 1
@<TRIPOS>ALT_TYPE
CGenFF_4.0_ALT_TYPE_SET
CGenFF_4.0 1 CG2R51 2 CG2R52 3 CG2R51 4 NG2R50 5 NG2R51 6 HGR51 7 HGR52 8 HGR52 9 HGP1
@<TRIPOS>MOLECULE
pyrazole
 9 9 0 0 0
****
USER_CHARGES
INVALID_CHARGES
Pose:  12 Cluster:  12 Fr_nu: 7824446 TotEn:   -14.55
@<TRIPOS>ATOM
      1 C1        -78.1868  -10.6914  -49.5909 C.2    1 LIG      -0.25100
      2 C2        -78.4043  -11.3717  -48.3778 C.2    1 LIG       0.13200
      3 C3        -76.8690  -10.3080  -49.5380 C.2    1 LIG      -0.03800
      4 N1        -77.3122  -11.4196  -47.6104 N.2    1 LIG      -0.57800
      5 N2        -76.3956  -10.7646  -48.3431 N.pl3  1 LIG      -0.05900
      6 H1        -78.8865  -10.5051  -50.3922 H      1 LIG       0.15700
      7 H2        -79.3134  -11.8341  -48.0206 H      1 LIG       0.15600
      8 H3        -76.2403   -9.7618  -50.2263 H      1 LIG       0.15900
      9 H4        -75.4622  -10.6635  -47.9645 H      1 LIG       0.32200
@<TRIPOS>BOND
      1       1       2 1
      2       1       3 2
      3       2       4 2
      4       3       5 1
      5       4       5 1
      6       1       6 1
      7       2       7 1
      8       3       8 1
      9       5       9 1
@<TRIPOS>ALT_TYPE
CGenFF_4.0_ALT_TYPE_SET
CGenFF_4.0 1 CG2R51 2 CG2R52 3 CG2R51 4 NG2R50 5 NG2R51 6 HGR51 7 HGR52 8 HGR52 9 HGP1
@<TRIPOS>MOLECULE
pyrazole
 9 9 0 0 0
****
USER_CHARGES
INVALID_CHARGES
Pose:  13 Cluster:  13 Fr_nu: 437600 TotEn:   -14.44
@<TRIPOS>ATOM
      1 C1        -52.4277    4.9740  -35.0768 C.2    1 LIG      -0.25100
      2 C2        -52.5032    5.2064  -33.6904 C.2    1 LIG       0.13200
      3 C3        -52.0045    3.6717  -35.1839 C.2    1 LIG      -0.03800
      4 N1        -52.1561    4.1376  -32.9686 N.2    1 LIG      -0.57800
      5 N2        -51.8584    3.2207  -33.9050 N.pl3  1 LIG      -0.05900
      6 H1        -52.6494    5.6542  -35.8857 H      1 LIG       0.15700
      7 H2        -52.7962    6.1104  -33.1759 H      1 LIG       0.15600
      8 H3        -51.7967    3.0403  -36.0357 H      1 LIG       0.15900
      9 H4        -51.5587    2.3033  -33.5995 H      1 LIG       0.32200
@<TRIPOS>BOND
      1       1       2 1
      2       1       3 2
      3       2       4 2
      4       3       5 1
      5       4       5 1
      6       1       6 1
      7       2       7 1
      8       3       8 1
      9       5       9 1
@<TRIPOS>ALT_TYPE
CGenFF_4.0_ALT_TYPE_SET
CGenFF_4.0 1 CG2R51 2 CG2R52 3 CG2R51 4 NG2R50 5 NG2R51 6 HGR51 7 HGR52 8 HGR52 9 HGP1
@<TRIPOS>MOLECULE
pyrazole
 9 9 0 0 0
****
USER_CHARGES
INVALID_CHARGES
Pose:  14 Cluster:  14 Fr_nu: 201188 TotEn:   -14.09
@<TRIPOS>ATOM
      1 C1        -58.0172    1.5792  -44.0309 C.2    1 LIG      -0.25100
      2 C2        -57.1601    2.6608  -43.7529 C.2    1 LIG       0.13200
      3 C3        -57.2132    0.6546  -44.6513 C.2    1 LIG      -0.03800
      4 N1        -55.9075    2.4446  -44.1628 N.2    1 LIG      -0.57800
      5 N2        -55.9715    1.2165  -44.7047 N.pl3  1 LIG      -0.05900
      6 H1        -59.0704    1.4823  -43.8119 H      1 LIG       0.15700
      7 H2        -57.3962    3.5978  -43.2690 H      1 LIG       0.15600
      8 H3        -57.4087   -0.3293  -45.0526 H      1 LIG       0.15900
      9 H4        -55.1262    0.8208  -45.0968 H      1 LIG       0.32200
@<TRIPOS>BOND
      1       1       2 1
      2       1       3 2
      3       2       4 2
      4       3       5 1
      5       4       5 1
      6       1       6 1
      7       2       7 1
      8       3       8 1
      9       5       9 1
@<TRIPOS>ALT_TYPE
CGenFF_4.0_ALT_TYPE_SET
CGenFF_4.0 1 CG2R51 2 CG2R52 3 CG2R51 4 NG2R50 5 NG2R51 6 HGR51 7 HGR52 8 HGR52 9 HGP1
@<TRIPOS>MOLECULE
pyrazole
 9 9 0 0 0
****
USER_CHARGES
INVALID_CHARGES
Pose:  15 Cluster:  15 Fr_nu: 7828816 TotEn:   -14.03
@<TRIPOS>ATOM
      1 C1        -84.2453    1.8693  -37.8602 C.2    1 LIG      -0.25100
      2 C2        -84.6923    1.0207  -38.8907 C.2    1 LIG       0.13200
      3 C3        -83.5524    2.8619  -38.5090 C.2    1 LIG      -0.03800
      4 N1        -84.3152    1.4379  -40.1022 N.2    1 LIG      -0.57800
      5 N2        -83.6240    2.5595  -39.8371 N.pl3  1 LIG      -0.05900
      6 H1        -84.4034    1.7757  -36.7959 H      1 LIG       0.15700
      7 H2        -85.2767    0.1154  -38.8093 H      1 LIG       0.15600
      8 H3        -83.0247    3.7351  -38.1533 H      1 LIG       0.15900
      9 H4        -83.2243    3.0712  -40.6138 H      1 LIG       0.32200
@<TRIPOS>BOND
      1       1       2 1
      2       1       3 2
      3       2       4 2
      4       3       5 1
      5       4       5 1
      6       1       6 1
      7       2       7 1
      8       3       8 1
      9       5       9 1
@<TRIPOS>ALT_TYPE
CGenFF_4.0_ALT_TYPE_SET
CGenFF_4.0 1 CG2R51 2 CG2R52 3 CG2R51 4 NG2R50 5 NG2R51 6 HGR51 7 HGR52 8 HGR52 9 HGP1
@<TRIPOS>MOLECULE
pyrazole
 9 9 0 0 0
****
USER_CHARGES
INVALID_CHARGES
Pose:  16 Cluster:  16 Fr_nu: 413847 TotEn:   -13.84
@<TRIPOS>ATOM
      1 C1        -81.0215  -15.3715  -47.4229 C.2    1 LIG      -0.25100
      2 C2        -80.0294  -16.3620  -47.5510 C.2    1 LIG       0.13200
      3 C3        -82.1343  -15.9221  -48.0101 C.2    1 LIG      -0.03800
      4 N1        -80.4729  -17.4589  -48.1707 N.2    1 LIG      -0.57800
      5 N2        -81.7560  -17.1610  -48.4373 N.pl3  1 LIG      -0.05900
      6 H1        -80.9421  -14.3951  -46.9681 H      1 LIG       0.15700
      7 H2        -79.0015  -16.3301  -47.2190 H      1 LIG       0.15600
      8 H3        -83.1379  -15.5516  -48.1612 H      1 LIG       0.15900
      9 H4        -82.3188  -17.8519  -48.9175 H      1 LIG       0.32200
@<TRIPOS>BOND
      1       1       2 1
      2       1       3 2
      3       2       4 2
      4       3       5 1
      5       4       5 1
      6       1       6 1
      7       2       7 1
      8       3       8 1
      9       5       9 1
@<TRIPOS>ALT_TYPE
CGenFF_4.0_ALT_TYPE_SET
CGenFF_4.0 1 CG2R51 2 CG2R52 3 CG2R51 4 NG2R50 5 NG2R51 6 HGR51 7 HGR52 8 HGR52 9 HGP1
@<TRIPOS>MOLECULE
pyrazole
 9 9 0 0 0
****
USER_CHARGES
INVALID_CHARGES
Pose:  17 Cluster:  17 Fr_nu:  80805 TotEn:   -13.08
@<TRIPOS>ATOM
      1 C1        -77.9286  -19.9060  -29.1654 C.2    1 LIG      -0.25100
      2 C2        -77.9275  -20.4165  -30.4773 C.2    1 LIG       0.13200
      3 C3        -77.6629  -18.5671  -29.3178 C.2    1 LIG      -0.03800
      4 N1        -77.6809  -19.4784  -31.3955 N.2    1 LIG      -0.57800
      5 N2        -77.5247  -18.3648  -30.6596 N.pl3  1 LIG      -0.05900
      6 H1        -78.0988  -20.4337  -28.2386 H      1 LIG       0.15700
      7 H2        -78.0956  -21.4333  -30.8026 H      1 LIG       0.15600
      8 H3        -77.5599  -17.7588  -28.6083 H      1 LIG       0.15900
      9 H4        -77.3223  -17.4971  -31.1400 H      1 LIG       0.32200
@<TRIPOS>BOND
      1       1       2 1
      2       1       3 2
      3       2       4 2
      4       3       5 1
      5       4       5 1
      6       1       6 1
      7       2       7 1
      8       3       8 1
      9       5       9 1
@<TRIPOS>ALT_TYPE
CGenFF_4.0_ALT_TYPE_SET
CGenFF_4.0 1 CG2R51 2 CG2R52 3 CG2R51 4 NG2R50 5 NG2R51 6 HGR51 7 HGR52 8 HGR52 9 HGP1
@<TRIPOS>MOLECULE
pyrazole
 9 9 0 0 0
****
USER_CHARGES
INVALID_CHARGES
Pose:  18 Cluster:  18 Fr_nu: 6707812 TotEn:   -12.92
@<TRIPOS>ATOM
      1 C1        -47.8964  -18.9716  -40.8371 C.2    1 LIG      -0.25100
      2 C2        -46.6431  -18.4146  -40.5197 C.2    1 LIG       0.13200
      3 C3        -48.7759  -18.3430  -39.9900 C.2    1 LIG      -0.03800
      4 N1        -46.7157  -17.5022  -39.5470 N.2    1 LIG      -0.57800
      5 N2        -48.0252  -17.4809  -39.2459 N.pl3  1 LIG      -0.05900
      6 H1        -48.1305  -19.7230  -41.5767 H      1 LIG       0.15700
      7 H2        -45.6797  -18.6359  -40.9563 H      1 LIG       0.15600
      8 H3        -49.8438  -18.4311  -39.8511 H      1 LIG       0.15900
      9 H4        -48.3394  -16.8525  -38.5171 H      1 LIG       0.32200
@<TRIPOS>BOND
      1       1       2 1
      2       1       3 2
      3       2       4 2
      4       3       5 1
      5       4       5 1
      6       1       6 1
      7       2       7 1
      8       3       8 1
      9       5       9 1
@<TRIPOS>ALT_TYPE
CGenFF_4.0_ALT_TYPE_SET
CGenFF_4.0 1 CG2R51 2 CG2R52 3 CG2R51 4 NG2R50 5 NG2R51 6 HGR51 7 HGR52 8 HGR52 9 HGP1
@<TRIPOS>MOLECULE
pyrazole
 9 9 0 0 0
****
USER_CHARGES
INVALID_CHARGES
Pose:  19 Cluster:  19 Fr_nu: 270232 TotEn:   -12.84
@<TRIPOS>ATOM
      1 C1        -63.8047  -23.7058  -25.1887 C.2    1 LIG      -0.25100
      2 C2        -62.5970  -24.0669  -24.5618 C.2    1 LIG       0.13200
      3 C3        -63.6904  -22.3537  -25.4010 C.2    1 LIG      -0.03800
      4 N1        -61.7759  -23.0281  -24.3874 N.2    1 LIG      -0.57800
      5 N2        -62.4686  -22.0009  -24.9079 N.pl3  1 LIG      -0.05900
      6 H1        -64.6410  -24.3368  -25.4510 H      1 LIG       0.15700
      7 H2        -62.2813  -25.0437  -24.2243 H      1 LIG       0.15600
      8 H3        -64.3543  -21.6268  -25.8463 H      1 LIG       0.15900
      9 H4        -62.0465  -21.0809  -24.8919 H      1 LIG       0.32200
@<TRIPOS>BOND
      1       1       2 1
      2       1       3 2
      3       2       4 2
      4       3       5 1
      5       4       5 1
      6       1       6 1
      7       2       7 1
      8       3       8 1
      9       5       9 1
@<TRIPOS>ALT_TYPE
CGenFF_4.0_ALT_TYPE_SET
CGenFF_4.0 1 CG2R51 2 CG2R52 3 CG2R51 4 NG2R50 5 NG2R51 6 HGR51 7 HGR52 8 HGR52 9 HGP1
@<TRIPOS>MOLECULE
pyrazole
 9 9 0 0 0
****
USER_CHARGES
INVALID_CHARGES
Pose:  20 Cluster:  20 Fr_nu: 7867512 TotEn:   -12.73
@<TRIPOS>ATOM
      1 C1        -83.8891    3.0067  -38.5778 C.2    1 LIG      -0.25100
      2 C2        -84.1174    2.3039  -39.7760 C.2    1 LIG       0.13200
      3 C3        -83.6262    2.0281  -37.6506 C.2    1 LIG      -0.03800
      4 N1        -84.0089    0.9811  -39.6266 N.2    1 LIG      -0.57800
      5 N2        -83.7094    0.8447  -38.3237 N.pl3  1 LIG      -0.05900
      6 H1        -83.9111    4.0732  -38.4091 H      1 LIG       0.15700
      7 H2        -84.3589    2.7005  -40.7518 H      1 LIG       0.15600
      8 H3        -83.3949    2.0662  -36.5958 H      1 LIG       0.15900
      9 H4        -83.5762   -0.0896  -37.9576 H      1 LIG       0.32200
@<TRIPOS>BOND
      1       1       2 1
      2       1       3 2
      3       2       4 2
      4       3       5 1
      5       4       5 1
      6       1       6 1
      7       2       7 1
      8       3       8 1
      9       5       9 1
@<TRIPOS>ALT_TYPE
CGenFF_4.0_ALT_TYPE_SET
CGenFF_4.0 1 CG2R51 2 CG2R52 3 CG2R51 4 NG2R50 5 NG2R51 6 HGR51 7 HGR52 8 HGR52 9 HGP1
@<TRIPOS>MOLECULE
pyrazole
 9 9 0 0 0
****
USER_CHARGES
INVALID_CHARGES
Pose:  21 Cluster:  21 Fr_nu: 7690223 TotEn:   -12.59
@<TRIPOS>ATOM
      1 C1        -64.5240   -4.7950  -58.5800 C.2    1 LIG      -0.25100
      2 C2        -65.3627   -4.8771  -57.4523 C.2    1 LIG       0.13200
      3 C3        -65.0106   -3.7265  -59.2927 C.2    1 LIG      -0.03800
      4 N1        -66.3101   -3.9357  -57.4446 N.2    1 LIG      -0.57800
      5 N2        -66.0697   -3.2518  -58.5762 N.pl3  1 LIG      -0.05900
      6 H1        -63.6838   -5.4217  -58.8402 H      1 LIG       0.15700
      7 H2        -65.3233   -5.5841  -56.6360 H      1 LIG       0.15600
      8 H3        -64.7071   -3.2729  -60.2251 H      1 LIG       0.15900
      9 H4        -66.6716   -2.4693  -58.8005 H      1 LIG       0.32200
@<TRIPOS>BOND
      1       1       2 1
      2       1       3 2
      3       2       4 2
      4       3       5 1
      5       4       5 1
      6       1       6 1
      7       2       7 1
      8       3       8 1
      9       5       9 1
@<TRIPOS>ALT_TYPE
CGenFF_4.0_ALT_TYPE_SET
CGenFF_4.0 1 CG2R51 2 CG2R52 3 CG2R51 4 NG2R50 5 NG2R51 6 HGR51 7 HGR52 8 HGR52 9 HGP1
@<TRIPOS>MOLECULE
pyrazole
 9 9 0 0 0
****
USER_CHARGES
INVALID_CHARGES
Pose:  22 Cluster:  22 Fr_nu:  82084 TotEn:   -12.10
@<TRIPOS>ATOM
      1 C1        -79.5849   -6.1394  -34.1248 C.2    1 LIG      -0.25100
      2 C2        -79.8529   -6.7278  -32.8743 C.2    1 LIG       0.13200
      3 C3        -79.8148   -7.1436  -35.0331 C.2    1 LIG      -0.03800
      4 N1        -80.2249   -8.0066  -32.9753 N.2    1 LIG      -0.57800
      5 N2        -80.1924   -8.2301  -34.3000 N.pl3  1 LIG      -0.05900
      6 H1        -79.2698   -5.1288  -34.3387 H      1 LIG       0.15700
      7 H2        -79.7922   -6.2782  -31.8935 H      1 LIG       0.15600
      8 H3        -79.7432   -7.1828  -36.1105 H      1 LIG       0.15900
      9 H4        -80.4390   -9.1523  -34.6369 H      1 LIG       0.32200
@<TRIPOS>BOND
      1       1       2 1
      2       1       3 2
      3       2       4 2
      4       3       5 1
      5       4       5 1
      6       1       6 1
      7       2       7 1
      8       3       8 1
      9       5       9 1
@<TRIPOS>ALT_TYPE
CGenFF_4.0_ALT_TYPE_SET
CGenFF_4.0 1 CG2R51 2 CG2R52 3 CG2R51 4 NG2R50 5 NG2R51 6 HGR51 7 HGR52 8 HGR52 9 HGP1
@<TRIPOS>MOLECULE
pyrazole
 9 9 0 0 0
****
USER_CHARGES
INVALID_CHARGES
Pose:  23 Cluster:  23 Fr_nu: 1427714 TotEn:   -12.08
@<TRIPOS>ATOM
      1 C1        -62.6057  -23.6891  -24.5145 C.2    1 LIG      -0.25100
      2 C2        -63.9948  -23.8917  -24.4088 C.2    1 LIG       0.13200
      3 C3        -62.4787  -22.3780  -24.9036 C.2    1 LIG      -0.03800
      4 N1        -64.6998  -22.7970  -24.7064 N.2    1 LIG      -0.57800
      5 N2        -63.7499  -21.8937  -25.0030 N.pl3  1 LIG      -0.05900
      6 H1        -61.8077  -24.3938  -24.3335 H      1 LIG       0.15700
      7 H2        -64.5229  -24.7916  -24.1277 H      1 LIG       0.15600
      8 H3        -61.6178  -21.7606  -25.1162 H      1 LIG       0.15900
      9 H4        -64.0412  -20.9614  -25.2687 H      1 LIG       0.32200
@<TRIPOS>BOND
      1       1       2 1
      2       1       3 2
      3       2       4 2
      4       3       5 1
      5       4       5 1
      6       1       6 1
      7       2       7 1
      8       3       8 1
      9       5       9 1
@<TRIPOS>ALT_TYPE
CGenFF_4.0_ALT_TYPE_SET
CGenFF_4.0 1 CG2R51 2 CG2R52 3 CG2R51 4 NG2R50 5 NG2R51 6 HGR51 7 HGR52 8 HGR52 9 HGP1
@<TRIPOS>MOLECULE
pyrazole
 9 9 0 0 0
****
USER_CHARGES
INVALID_CHARGES
Pose:  24 Cluster:  24 Fr_nu: 902506 TotEn:   -11.92
@<TRIPOS>ATOM
      1 C1        -50.6868  -12.0907  -25.8577 C.2    1 LIG      -0.25100
      2 C2        -51.7352  -12.7750  -25.2141 C.2    1 LIG       0.13200
      3 C3        -50.8359  -12.4053  -27.1863 C.2    1 LIG      -0.03800
      4 N1        -52.4945  -13.4717  -26.0639 N.2    1 LIG      -0.57800
      5 N2        -51.9226  -13.2267  -27.2551 N.pl3  1 LIG      -0.05900
      6 H1        -49.9290  -11.4573  -25.4206 H      1 LIG       0.15700
      7 H2        -51.9775  -12.7955  -24.1612 H      1 LIG       0.15600
      8 H3        -50.2779  -12.1270  -28.0686 H      1 LIG       0.15900
      9 H4        -52.3264  -13.6561  -28.0782 H      1 LIG       0.32200
@<TRIPOS>BOND
      1       1       2 1
      2       1       3 2
      3       2       4 2
      4       3       5 1
      5       4       5 1
      6       1       6 1
      7       2       7 1
      8       3       8 1
      9       5       9 1
@<TRIPOS>ALT_TYPE
CGenFF_4.0_ALT_TYPE_SET
CGenFF_4.0 1 CG2R51 2 CG2R52 3 CG2R51 4 NG2R50 5 NG2R51 6 HGR51 7 HGR52 8 HGR52 9 HGP1
@<TRIPOS>MOLECULE
pyrazole
 9 9 0 0 0
****
USER_CHARGES
INVALID_CHARGES
Pose:  25 Cluster:  25 Fr_nu: 3450033 TotEn:   -11.89
@<TRIPOS>ATOM
      1 C1        -80.5331   -7.5130  -33.2820 C.2    1 LIG      -0.25100
      2 C2        -80.0483   -6.2025  -33.1109 C.2    1 LIG       0.13200
      3 C3        -80.2004   -7.8361  -34.5748 C.2    1 LIG      -0.03800
      4 N1        -79.4529   -5.7257  -34.2073 N.2    1 LIG      -0.57800
      5 N2        -79.5612   -6.7421  -35.0798 N.pl3  1 LIG      -0.05900
      6 H1        -81.0505   -8.1371  -32.5684 H      1 LIG       0.15700
      7 H2        -80.1045   -5.5747  -32.2331 H      1 LIG       0.15600
      8 H3        -80.3595   -8.7248  -35.1683 H      1 LIG       0.15900
      9 H4        -79.1765   -6.6201  -36.0081 H      1 LIG       0.32200
@<TRIPOS>BOND
      1       1       2 1
      2       1       3 2
      3       2       4 2
      4       3       5 1
      5       4       5 1
      6       1       6 1
      7       2       7 1
      8       3       8 1
      9       5       9 1
@<TRIPOS>ALT_TYPE
CGenFF_4.0_ALT_TYPE_SET
CGenFF_4.0 1 CG2R51 2 CG2R52 3 CG2R51 4 NG2R50 5 NG2R51 6 HGR51 7 HGR52 8 HGR52 9 HGP1
@<TRIPOS>MOLECULE
pyrazole
 9 9 0 0 0
****
USER_CHARGES
INVALID_CHARGES
Pose:  26 Cluster:  26 Fr_nu: 467221 TotEn:   -11.12
@<TRIPOS>ATOM
      1 C1        -56.5201    0.8304  -44.6665 C.2    1 LIG      -0.25100
      2 C2        -55.8970    1.6255  -43.6860 C.2    1 LIG       0.13200
      3 C3        -57.8373    0.7789  -44.2806 C.2    1 LIG      -0.03800
      4 N1        -56.7483    2.0488  -42.7479 N.2    1 LIG      -0.57800
      5 N2        -57.9199    1.5178  -43.1371 N.pl3  1 LIG      -0.05900
      6 H1        -56.0775    0.3607  -45.5324 H      1 LIG       0.15700
      7 H2        -54.8579    1.9137  -43.6157 H      1 LIG       0.15600
      8 H3        -58.7031    0.2921  -44.7056 H      1 LIG       0.15900
      9 H4        -58.7398    1.6991  -42.5717 H      1 LIG       0.32200
@<TRIPOS>BOND
      1       1       2 1
      2       1       3 2
      3       2       4 2
      4       3       5 1
      5       4       5 1
      6       1       6 1
      7       2       7 1
      8       3       8 1
      9       5       9 1
@<TRIPOS>ALT_TYPE
CGenFF_4.0_ALT_TYPE_SET
CGenFF_4.0 1 CG2R51 2 CG2R52 3 CG2R51 4 NG2R50 5 NG2R51 6 HGR51 7 HGR52 8 HGR52 9 HGP1
@<TRIPOS>MOLECULE
pyrazole
 9 9 0 0 0
****
USER_CHARGES
INVALID_CHARGES
Pose:  27 Cluster:  27 Fr_nu: 3701491 TotEn:   -10.74
@<TRIPOS>ATOM
      1 C1        -77.7096   -9.3170  -49.6202 C.2    1 LIG      -0.25100
      2 C2        -77.4650  -10.3524  -50.5421 C.2    1 LIG       0.13200
      3 C3        -76.4734   -8.7653  -49.3876 C.2    1 LIG      -0.03800
      4 N1        -76.1749  -10.4545  -50.8726 N.2    1 LIG      -0.57800
      5 N2        -75.5977   -9.4760  -50.1547 N.pl3  1 LIG      -0.05900
      6 H1        -78.6499   -9.0120  -49.1854 H      1 LIG       0.15700
      7 H2        -78.1730  -11.0373  -50.9864 H      1 LIG       0.15600
      8 H3        -76.1451   -7.9511  -48.7578 H      1 LIG       0.15900
      9 H4        -74.5966   -9.3493  -50.2349 H      1 LIG       0.32200
@<TRIPOS>BOND
      1       1       2 1
      2       1       3 2
      3       2       4 2
      4       3       5 1
      5       4       5 1
      6       1       6 1
      7       2       7 1
      8       3       8 1
      9       5       9 1
@<TRIPOS>ALT_TYPE
CGenFF_4.0_ALT_TYPE_SET
CGenFF_4.0 1 CG2R51 2 CG2R52 3 CG2R51 4 NG2R50 5 NG2R51 6 HGR51 7 HGR52 8 HGR52 9 HGP1
@<TRIPOS>MOLECULE
pyrazole
 9 9 0 0 0
****
USER_CHARGES
INVALID_CHARGES
Pose:  28 Cluster:  28 Fr_nu: 4802058 TotEn:   -10.52
@<TRIPOS>ATOM
      1 C1        -57.7883    2.1834  -44.1057 C.2    1 LIG      -0.25100
      2 C2        -56.7760    2.7063  -43.2789 C.2    1 LIG       0.13200
      3 C3        -57.7440    0.8282  -43.8874 C.2    1 LIG      -0.03800
      4 N1        -56.1357    1.7604  -42.5867 N.2    1 LIG      -0.57800
      5 N2        -56.7470    0.6294  -42.9780 N.pl3  1 LIG      -0.05900
      6 H1        -58.4572    2.7139  -44.7671 H      1 LIG       0.15700
      7 H2        -56.4779    3.7373  -43.1522 H      1 LIG       0.15600
      8 H3        -58.3176    0.0056  -44.2897 H      1 LIG       0.15900
      9 H4        -56.4305   -0.2477  -42.5840 H      1 LIG       0.32200
@<TRIPOS>BOND
      1       1       2 1
      2       1       3 2
      3       2       4 2
      4       3       5 1
      5       4       5 1
      6       1       6 1
      7       2       7 1
      8       3       8 1
      9       5       9 1
@<TRIPOS>ALT_TYPE
CGenFF_4.0_ALT_TYPE_SET
CGenFF_4.0 1 CG2R51 2 CG2R52 3 CG2R51 4 NG2R50 5 NG2R51 6 HGR51 7 HGR52 8 HGR52 9 HGP1
@<TRIPOS>MOLECULE
pyrazole
 9 9 0 0 0
****
USER_CHARGES
INVALID_CHARGES
Pose:  29 Cluster:  29 Fr_nu: 286633 TotEn:   -10.24
@<TRIPOS>ATOM
      1 C1        -50.0158   -9.7016  -29.0606 C.2    1 LIG      -0.25100
      2 C2        -49.9465   -8.6250  -29.9650 C.2    1 LIG       0.13200
      3 C3        -50.7429  -10.6602  -29.7229 C.2    1 LIG      -0.03800
      4 N1        -50.5791   -8.8756  -31.1144 N.2    1 LIG      -0.57800
      5 N2        -51.0526  -10.1207  -30.9368 N.pl3  1 LIG      -0.05900
      6 H1        -49.5969   -9.7737  -28.0677 H      1 LIG       0.15700
      7 H2        -49.4620   -7.6680  -29.8343 H      1 LIG       0.15600
      8 H3        -51.0626  -11.6542  -29.4453 H      1 LIG       0.15900
      9 H4        -51.5834  -10.5435  -31.6880 H      1 LIG       0.32200
@<TRIPOS>BOND
      1       1       2 1
      2       1       3 2
      3       2       4 2
      4       3       5 1
      5       4       5 1
      6       1       6 1
      7       2       7 1
      8       3       8 1
      9       5       9 1
@<TRIPOS>ALT_TYPE
CGenFF_4.0_ALT_TYPE_SET
CGenFF_4.0 1 CG2R51 2 CG2R52 3 CG2R51 4 NG2R50 5 NG2R51 6 HGR51 7 HGR52 8 HGR52 9 HGP1
@<TRIPOS>MOLECULE
pyrazole
 9 9 0 0 0
****
USER_CHARGES
INVALID_CHARGES
Pose:  30 Cluster:  30 Fr_nu: 318899 TotEn:   -10.15
@<TRIPOS>ATOM
      1 C1        -77.5313   -9.6604  -49.9637 C.2    1 LIG      -0.25100
      2 C2        -77.6803   -8.8184  -48.8454 C.2    1 LIG       0.13200
      3 C3        -76.2556   -9.4160  -50.4100 C.2    1 LIG      -0.03800
      4 N1        -76.5865   -8.0934  -48.5965 N.2    1 LIG      -0.57800
      5 N2        -75.7379   -8.4792  -49.5645 N.pl3  1 LIG      -0.05900
      6 H1        -78.2476  -10.3489  -50.3872 H      1 LIG       0.15700
      7 H2        -78.5405   -8.7025  -48.2017 H      1 LIG       0.15600
      8 H3        -75.6833   -9.8135  -51.2357 H      1 LIG       0.15900
      9 H4        -74.8174   -8.0589  -49.5906 H      1 LIG       0.32200
@<TRIPOS>BOND
      1       1       2 1
      2       1       3 2
      3       2       4 2
      4       3       5 1
      5       4       5 1
      6       1       6 1
      7       2       7 1
      8       3       8 1
      9       5       9 1
@<TRIPOS>ALT_TYPE
CGenFF_4.0_ALT_TYPE_SET
CGenFF_4.0 1 CG2R51 2 CG2R52 3 CG2R51 4 NG2R50 5 NG2R51 6 HGR51 7 HGR52 8 HGR52 9 HGP1
@<TRIPOS>MOLECULE
pyrazole
 9 9 0 0 0
****
USER_CHARGES
INVALID_CHARGES
Pose:  31 Cluster:  31 Fr_nu: 366004 TotEn:    -9.22
@<TRIPOS>ATOM
      1 C1        -50.0235   -8.7269  -30.9967 C.2    1 LIG      -0.25100
      2 C2        -50.9041   -9.6777  -31.5465 C.2    1 LIG       0.13200
      3 C3        -50.0220   -8.9985  -29.6503 C.2    1 LIG      -0.03800
      4 N1        -51.4241  -10.4925  -30.6247 N.2    1 LIG      -0.57800
      5 N2        -50.8685  -10.0546  -29.4821 N.pl3  1 LIG      -0.05900
      6 H1        -49.4668   -7.9532  -31.5045 H      1 LIG       0.15700
      7 H2        -51.1891   -9.8104  -32.5804 H      1 LIG       0.15600
      8 H3        -49.5082   -8.5442  -28.8154 H      1 LIG       0.15900
      9 H4        -51.1140  -10.5235  -28.6192 H      1 LIG       0.32200
@<TRIPOS>BOND
      1       1       2 1
      2       1       3 2
      3       2       4 2
      4       3       5 1
      5       4       5 1
      6       1       6 1
      7       2       7 1
      8       3       8 1
      9       5       9 1
@<TRIPOS>ALT_TYPE
CGenFF_4.0_ALT_TYPE_SET
CGenFF_4.0 1 CG2R51 2 CG2R52 3 CG2R51 4 NG2R50 5 NG2R51 6 HGR51 7 HGR52 8 HGR52 9 HGP1
@<TRIPOS>MOLECULE
pyrazole
 9 9 0 0 0
****
USER_CHARGES
INVALID_CHARGES
Pose:  32 Cluster:  32 Fr_nu: 3600551 TotEn:    -6.82
@<TRIPOS>ATOM
      1 C1        -76.2224  -10.0105  -50.0379 C.2    1 LIG      -0.25100
      2 C2        -77.3024  -10.5974  -49.3517 C.2    1 LIG       0.13200
      3 C3        -76.4973   -8.6649  -50.0241 C.2    1 LIG      -0.03800
      4 N1        -78.1967   -9.6983  -48.9323 N.2    1 LIG      -0.57800
      5 N2        -77.6791   -8.5327  -49.3560 N.pl3  1 LIG      -0.05900
      6 H1        -75.3641  -10.4943  -50.4802 H      1 LIG       0.15700
      7 H2        -77.4755  -11.6429  -49.1402 H      1 LIG       0.15600
      8 H3        -75.9716   -7.8091  -50.4224 H      1 LIG       0.15900
      9 H4        -78.1883   -7.6810  -49.1558 H      1 LIG       0.32200
@<TRIPOS>BOND
      1       1       2 1
      2       1       3 2
      3       2       4 2
      4       3       5 1
      5       4       5 1
      6       1       6 1
      7       2       7 1
      8       3       8 1
      9       5       9 1
@<TRIPOS>ALT_TYPE
CGenFF_4.0_ALT_TYPE_SET
CGenFF_4.0 1 CG2R51 2 CG2R52 3 CG2R51 4 NG2R50 5 NG2R51 6 HGR51 7 HGR52 8 HGR52 9 HGP1
@<TRIPOS>MOLECULE
pyrazole
 9 9 0 0 0
****
USER_CHARGES
INVALID_CHARGES
Pose:  33 Cluster:  33 Fr_nu: 1596748 TotEn:    -2.26
@<TRIPOS>ATOM
      1 C1        -64.7303   -4.3653  -58.5261 C.2    1 LIG      -0.25100
      2 C2        -65.9661   -3.8476  -58.0941 C.2    1 LIG       0.13200
      3 C3        -64.2151   -4.9932  -57.4184 C.2    1 LIG      -0.03800
      4 N1        -66.2207   -4.1227  -56.8122 N.2    1 LIG      -0.57800
      5 N2        -65.1379   -4.8204  -56.4290 N.pl3  1 LIG      -0.05900
      6 H1        -64.2762   -4.2945  -59.5034 H      1 LIG       0.15700
      7 H2        -66.6915   -3.2807  -58.6600 H      1 LIG       0.15600
      8 H3        -63.2948   -5.5331  -57.2483 H      1 LIG       0.15900
      9 H4        -65.0928   -5.1485  -55.4724 H      1 LIG       0.32200
@<TRIPOS>BOND
      1       1       2 1
      2       1       3 2
      3       2       4 2
      4       3       5 1
      5       4       5 1
      6       1       6 1
      7       2       7 1
      8       3       8 1
      9       5       9 1
@<TRIPOS>ALT_TYPE
CGenFF_4.0_ALT_TYPE_SET
CGenFF_4.0 1 CG2R51 2 CG2R52 3 CG2R51 4 NG2R50 5 NG2R51 6 HGR51 7 HGR52 8 HGR52 9 HGP1
@<TRIPOS>MOLECULE
4_lactone
 9 9 0 0 0
****
USER_CHARGES
INVALID_CHARGES
Pose:   1 Cluster:   1 Fr_nu: 5414114 TotEn:   -26.09
@<TRIPOS>ATOM
      1 C1        -76.1707  -11.3933  -49.4282 C.2    1 LIG       0.04000
      2 C2        -76.0046  -10.6131  -50.7446 C.3    1 LIG       0.11000
      3 C3        -76.2653   -9.4046  -49.8505 C.3    1 LIG       0.08100
      4 O1        -76.1377  -12.5466  -49.0633 O.2    1 LIG      -0.32000
      5 O2        -76.3974  -10.2730  -48.6912 O.3    1 LIG      -0.27100
      6 H1        -75.0046  -10.6758  -51.1765 H      1 LIG       0.09000
      7 H2        -76.7732  -10.8271  -51.4891 H      1 LIG       0.09000
      8 H3        -75.4296   -8.7083  -49.7396 H      1 LIG       0.09000
      9 H4        -77.1918   -8.8599  -50.0521 H      1 LIG       0.09000
@<TRIPOS>BOND
      1       1       2 1
      2       1       4 2
      3       1       5 1
      4       2       3 1
      5       3       5 1
      6       2       6 1
      7       2       7 1
      8       3       8 1
      9       3       9 1
@<TRIPOS>ALT_TYPE
CGenFF_4.0_ALT_TYPE_SET
CGenFF_4.0 1 CG2O4 2 CG3C41 3 CG3C41 4 OG2D1 5 OG3C51 6 HGA2 7 HGA2 8 HGA2 9 HGA2
@<TRIPOS>MOLECULE
4_lactone
 9 9 0 0 0
****
USER_CHARGES
INVALID_CHARGES
Pose:   2 Cluster:   2 Fr_nu: 5475395 TotEn:   -22.85
@<TRIPOS>ATOM
      1 C1        -76.3430  -10.8794  -48.4101 C.2    1 LIG       0.04000
      2 C2        -76.9160   -9.6481  -49.1345 C.3    1 LIG       0.11000
      3 C3        -76.6715  -10.4930  -50.3812 C.3    1 LIG       0.08100
      4 O1        -76.1056  -11.2158  -47.2722 O.2    1 LIG      -0.32000
      5 O2        -76.1506  -11.5762  -49.5621 O.3    1 LIG      -0.27100
      6 H1        -77.9613   -9.4401  -48.9008 H      1 LIG       0.09000
      7 H2        -76.3019   -8.7509  -49.0415 H      1 LIG       0.09000
      8 H3        -77.5668  -10.7973  -50.9302 H      1 LIG       0.09000
      9 H4        -75.9134  -10.1096  -51.0696 H      1 LIG       0.09000
@<TRIPOS>BOND
      1       1       2 1
      2       1       4 2
      3       1       5 1
      4       2       3 1
      5       3       5 1
      6       2       6 1
      7       2       7 1
      8       3       8 1
      9       3       9 1
@<TRIPOS>ALT_TYPE
CGenFF_4.0_ALT_TYPE_SET
CGenFF_4.0 1 CG2O4 2 CG3C41 3 CG3C41 4 OG2D1 5 OG3C51 6 HGA2 7 HGA2 8 HGA2 9 HGA2
@<TRIPOS>MOLECULE
4_lactone
 9 9 0 0 0
****
USER_CHARGES
INVALID_CHARGES
Pose:   3 Cluster:   3 Fr_nu: 2966155 TotEn:   -22.21
@<TRIPOS>ATOM
      1 C1        -77.4077  -12.0523  -49.2294 C.2    1 LIG       0.04000
      2 C2        -78.1603  -10.8849  -49.8926 C.3    1 LIG       0.11000
      3 C3        -79.3808  -11.5546  -49.2681 C.3    1 LIG       0.08100
      4 O1        -76.2658  -12.4428  -49.1399 O.2    1 LIG      -0.32000
      5 O2        -78.5376  -12.5964  -48.7031 O.3    1 LIG      -0.27100
      6 H1        -77.9019   -9.9034  -49.4922 H      1 LIG       0.09000
      7 H2        -78.1213  -10.8920  -50.9831 H      1 LIG       0.09000
      8 H3        -79.8891  -10.9804  -48.4887 H      1 LIG       0.09000
      9 H4        -80.1070  -11.9649  -49.9751 H      1 LIG       0.09000
@<TRIPOS>BOND
      1       1       2 1
      2       1       4 2
      3       1       5 1
      4       2       3 1
      5       3       5 1
      6       2       6 1
      7       2       7 1
      8       3       8 1
      9       3       9 1
@<TRIPOS>ALT_TYPE
CGenFF_4.0_ALT_TYPE_SET
CGenFF_4.0 1 CG2O4 2 CG3C41 3 CG3C41 4 OG2D1 5 OG3C51 6 HGA2 7 HGA2 8 HGA2 9 HGA2
@<TRIPOS>MOLECULE
4_lactone
 9 9 0 0 0
****
USER_CHARGES
INVALID_CHARGES
Pose:   4 Cluster:   4 Fr_nu: 5470514 TotEn:   -21.34
@<TRIPOS>ATOM
      1 C1        -85.0753    0.8723  -40.0052 C.2    1 LIG       0.04000
      2 C2        -85.3685    1.8560  -38.8582 C.3    1 LIG       0.11000
      3 C3        -83.8941    1.6353  -38.5338 C.3    1 LIG       0.08100
      4 O1        -85.6814    0.3579  -40.9175 O.2    1 LIG      -0.32000
      5 O2        -83.7689    0.7213  -39.6583 O.3    1 LIG      -0.27100
      6 H1        -85.6353    2.8605  -39.1901 H      1 LIG       0.09000
      7 H2        -86.0783    1.4799  -38.1196 H      1 LIG       0.09000
      8 H3        -83.2475    2.5092  -38.6506 H      1 LIG       0.09000
      9 H4        -83.6902    1.1337  -37.5838 H      1 LIG       0.09000
@<TRIPOS>BOND
      1       1       2 1
      2       1       4 2
      3       1       5 1
      4       2       3 1
      5       3       5 1
      6       2       6 1
      7       2       7 1
      8       3       8 1
      9       3       9 1
@<TRIPOS>ALT_TYPE
CGenFF_4.0_ALT_TYPE_SET
CGenFF_4.0 1 CG2O4 2 CG3C41 3 CG3C41 4 OG2D1 5 OG3C51 6 HGA2 7 HGA2 8 HGA2 9 HGA2
@<TRIPOS>MOLECULE
4_lactone
 9 9 0 0 0
****
USER_CHARGES
INVALID_CHARGES
Pose:   5 Cluster:   5 Fr_nu:  95515 TotEn:   -21.32
@<TRIPOS>ATOM
      1 C1        -58.1583   -3.9040  -19.2906 C.2    1 LIG       0.04000
      2 C2        -59.4475   -3.6684  -20.0980 C.3    1 LIG       0.11000
      3 C3        -58.5529   -4.0155  -21.2842 C.3    1 LIG       0.08100
      4 O1        -57.8110   -3.8679  -18.1320 O.2    1 LIG      -0.32000
      5 O2        -57.4191   -4.2024  -20.3926 O.3    1 LIG      -0.27100
      6 H1        -60.2451   -4.3808  -19.8817 H      1 LIG       0.09000
      7 H2        -59.8127   -2.6406  -20.0638 H      1 LIG       0.09000
      8 H3        -58.8056   -4.9380  -21.8140 H      1 LIG       0.09000
      9 H4        -58.3757   -3.2035  -21.9947 H      1 LIG       0.09000
@<TRIPOS>BOND
      1       1       2 1
      2       1       4 2
      3       1       5 1
      4       2       3 1
      5       3       5 1
      6       2       6 1
      7       2       7 1
      8       3       8 1
      9       3       9 1
@<TRIPOS>ALT_TYPE
CGenFF_4.0_ALT_TYPE_SET
CGenFF_4.0 1 CG2O4 2 CG3C41 3 CG3C41 4 OG2D1 5 OG3C51 6 HGA2 7 HGA2 8 HGA2 9 HGA2
@<TRIPOS>MOLECULE
4_lactone
 9 9 0 0 0
****
USER_CHARGES
INVALID_CHARGES
Pose:   6 Cluster:   6 Fr_nu: 5413753 TotEn:   -20.04
@<TRIPOS>ATOM
      1 C1        -76.3687  -10.3227  -48.8298 C.2    1 LIG       0.04000
      2 C2        -75.9337   -8.9463  -49.3643 C.3    1 LIG       0.11000
      3 C3        -77.4242   -8.6370  -49.2619 C.3    1 LIG       0.08100
      4 O1        -75.8453  -11.3750  -48.5417 O.2    1 LIG      -0.32000
      5 O2        -77.6831   -9.9792  -48.7651 O.3    1 LIG      -0.27100
      6 H1        -75.2865   -8.3890  -48.6853 H      1 LIG       0.09000
      7 H2        -75.5225   -8.9707  -50.3748 H      1 LIG       0.09000
      8 H3        -77.7005   -7.8751  -48.5278 H      1 LIG       0.09000
      9 H4        -77.9344   -8.4548  -50.2117 H      1 LIG       0.09000
@<TRIPOS>BOND
      1       1       2 1
      2       1       4 2
      3       1       5 1
      4       2       3 1
      5       3       5 1
      6       2       6 1
      7       2       7 1
      8       3       8 1
      9       3       9 1
@<TRIPOS>ALT_TYPE
CGenFF_4.0_ALT_TYPE_SET
CGenFF_4.0 1 CG2O4 2 CG3C41 3 CG3C41 4 OG2D1 5 OG3C51 6 HGA2 7 HGA2 8 HGA2 9 HGA2
@<TRIPOS>MOLECULE
4_lactone
 9 9 0 0 0
****
USER_CHARGES
INVALID_CHARGES
Pose:   7 Cluster:   7 Fr_nu: 4668470 TotEn:   -19.80
@<TRIPOS>ATOM
      1 C1        -77.5269  -11.6160  -48.0996 C.2    1 LIG       0.04000
      2 C2        -77.6194  -10.3956  -49.0330 C.3    1 LIG       0.11000
      3 C3        -76.1215  -10.6348  -49.1972 C.3    1 LIG       0.08100
      4 O1        -78.2746  -12.2717  -47.4102 O.2    1 LIG      -0.32000
      5 O2        -76.1893  -11.7705  -48.2909 O.3    1 LIG      -0.27100
      6 H1        -78.2260  -10.5616  -49.9246 H      1 LIG       0.09000
      7 H2        -77.8995   -9.4693  -48.5286 H      1 LIG       0.09000
      8 H3        -75.7966  -10.9357  -50.1969 H      1 LIG       0.09000
      9 H4        -75.4723   -9.8467  -48.8058 H      1 LIG       0.09000
@<TRIPOS>BOND
      1       1       2 1
      2       1       4 2
      3       1       5 1
      4       2       3 1
      5       3       5 1
      6       2       6 1
      7       2       7 1
      8       3       8 1
      9       3       9 1
@<TRIPOS>ALT_TYPE
CGenFF_4.0_ALT_TYPE_SET
CGenFF_4.0 1 CG2O4 2 CG3C41 3 CG3C41 4 OG2D1 5 OG3C51 6 HGA2 7 HGA2 8 HGA2 9 HGA2
@<TRIPOS>MOLECULE
4_lactone
 9 9 0 0 0
****
USER_CHARGES
INVALID_CHARGES
Pose:   8 Cluster:   8 Fr_nu:  46342 TotEn:   -19.14
@<TRIPOS>ATOM
      1 C1        -76.6746  -10.4611  -48.7264 C.2    1 LIG       0.04000
      2 C2        -76.9193   -9.9607  -50.1612 C.3    1 LIG       0.11000
      3 C3        -76.5065   -8.6163  -49.5695 C.3    1 LIG       0.08100
      4 O1        -76.7402  -11.5075  -48.1221 O.2    1 LIG      -0.32000
      5 O2        -76.3178   -9.2323  -48.2654 O.3    1 LIG      -0.27100
      6 H1        -76.2377  -10.3814  -50.9021 H      1 LIG       0.09000
      7 H2        -77.9576  -10.0364  -50.4882 H      1 LIG       0.09000
      8 H3        -75.5740   -8.1953  -49.9552 H      1 LIG       0.09000
      9 H4        -77.2884   -7.8524  -49.5435 H      1 LIG       0.09000
@<TRIPOS>BOND
      1       1       2 1
      2       1       4 2
      3       1       5 1
      4       2       3 1
      5       3       5 1
      6       2       6 1
      7       2       7 1
      8       3       8 1
      9       3       9 1
@<TRIPOS>ALT_TYPE
CGenFF_4.0_ALT_TYPE_SET
CGenFF_4.0 1 CG2O4 2 CG3C41 3 CG3C41 4 OG2D1 5 OG3C51 6 HGA2 7 HGA2 8 HGA2 9 HGA2
@<TRIPOS>MOLECULE
4_lactone
 9 9 0 0 0
****
USER_CHARGES
INVALID_CHARGES
Pose:   9 Cluster:   9 Fr_nu: 904977 TotEn:   -18.94
@<TRIPOS>ATOM
      1 C1        -77.4807  -11.1923  -48.1319 C.2    1 LIG       0.04000
      2 C2        -78.3096  -10.0505  -48.7470 C.3    1 LIG       0.11000
      3 C3        -77.9292  -10.7254  -50.0614 C.3    1 LIG       0.08100
      4 O1        -77.1520  -11.5628  -47.0278 O.2    1 LIG      -0.32000
      5 O2        -77.1791  -11.7409  -49.3393 O.3    1 LIG      -0.27100
      6 H1        -79.3693  -10.0800  -48.4887 H      1 LIG       0.09000
      7 H2        -77.8885   -9.0570  -48.5845 H      1 LIG       0.09000
      8 H3        -78.7572  -11.1616  -50.6269 H      1 LIG       0.09000
      9 H4        -77.2820  -10.1413  -50.7215 H      1 LIG       0.09000
@<TRIPOS>BOND
      1       1       2 1
      2       1       4 2
      3       1       5 1
      4       2       3 1
      5       3       5 1
      6       2       6 1
      7       2       7 1
      8       3       8 1
      9       3       9 1
@<TRIPOS>ALT_TYPE
CGenFF_4.0_ALT_TYPE_SET
CGenFF_4.0 1 CG2O4 2 CG3C41 3 CG3C41 4 OG2D1 5 OG3C51 6 HGA2 7 HGA2 8 HGA2 9 HGA2
@<TRIPOS>MOLECULE
4_lactone
 9 9 0 0 0
****
USER_CHARGES
INVALID_CHARGES
Pose:  10 Cluster:  10 Fr_nu: 2544842 TotEn:   -18.63
@<TRIPOS>ATOM
      1 C1        -78.5265  -12.0794  -48.5570 C.2    1 LIG       0.04000
      2 C2        -79.2705  -11.0125  -49.3800 C.3    1 LIG       0.11000
      3 C3        -78.1632  -10.1000  -48.8610 C.3    1 LIG       0.08100
      4 O1        -78.6450  -13.2574  -48.3067 O.2    1 LIG      -0.32000
      5 O2        -77.5713  -11.2100  -48.1310 O.3    1 LIG      -0.27100
      6 H1        -79.2672  -11.1969  -50.4553 H      1 LIG       0.09000
      7 H2        -80.2759  -10.7917  -49.0178 H      1 LIG       0.09000
      8 H3        -77.4804   -9.7058  -49.6186 H      1 LIG       0.09000
      9 H4        -78.4867   -9.3025  -48.1865 H      1 LIG       0.09000
@<TRIPOS>BOND
      1       1       2 1
      2       1       4 2
      3       1       5 1
      4       2       3 1
      5       3       5 1
      6       2       6 1
      7       2       7 1
      8       3       8 1
      9       3       9 1
@<TRIPOS>ALT_TYPE
CGenFF_4.0_ALT_TYPE_SET
CGenFF_4.0 1 CG2O4 2 CG3C41 3 CG3C41 4 OG2D1 5 OG3C51 6 HGA2 7 HGA2 8 HGA2 9 HGA2
@<TRIPOS>MOLECULE
4_lactone
 9 9 0 0 0
****
USER_CHARGES
INVALID_CHARGES
Pose:  11 Cluster:  11 Fr_nu: 5269032 TotEn:   -18.24
@<TRIPOS>ATOM
      1 C1        -77.0037  -10.4082  -48.7089 C.2    1 LIG       0.04000
      2 C2        -77.0355   -8.9074  -49.0490 C.3    1 LIG       0.11000
      3 C3        -75.9801   -9.3029  -50.0774 C.3    1 LIG       0.08100
      4 O1        -77.5515  -11.1605  -47.9354 O.2    1 LIG      -0.32000
      5 O2        -76.0589  -10.6896  -49.6458 O.3    1 LIG      -0.27100
      6 H1        -77.9875   -8.5629  -49.4558 H      1 LIG       0.09000
      7 H2        -76.6912   -8.2602  -48.2406 H      1 LIG       0.09000
      8 H3        -76.2732   -9.1893  -51.1246 H      1 LIG       0.09000
      9 H4        -74.9822   -8.8870  -49.9130 H      1 LIG       0.09000
@<TRIPOS>BOND
      1       1       2 1
      2       1       4 2
      3       1       5 1
      4       2       3 1
      5       3       5 1
      6       2       6 1
      7       2       7 1
      8       3       8 1
      9       3       9 1
@<TRIPOS>ALT_TYPE
CGenFF_4.0_ALT_TYPE_SET
CGenFF_4.0 1 CG2O4 2 CG3C41 3 CG3C41 4 OG2D1 5 OG3C51 6 HGA2 7 HGA2 8 HGA2 9 HGA2
@<TRIPOS>MOLECULE
4_lactone
 9 9 0 0 0
****
USER_CHARGES
INVALID_CHARGES
Pose:  12 Cluster:  12 Fr_nu: 5485219 TotEn:   -17.94
@<TRIPOS>ATOM
      1 C1        -84.6081    1.3064  -39.4055 C.2    1 LIG       0.04000
      2 C2        -84.8939    2.0774  -38.1044 C.3    1 LIG       0.11000
      3 C3        -83.7478    2.9603  -38.5889 C.3    1 LIG       0.08100
      4 O1        -85.0415    0.3342  -39.9811 O.2    1 LIG      -0.32000
      5 O2        -83.5944    2.1339  -39.7760 O.3    1 LIG      -0.27100
      6 H1        -85.8764    2.5511  -38.0739 H      1 LIG       0.09000
      7 H2        -84.7004    1.5049  -37.1958 H      1 LIG       0.09000
      8 H3        -84.0176    3.9884  -38.8455 H      1 LIG       0.09000
      9 H4        -82.8466    2.9452  -37.9698 H      1 LIG       0.09000
@<TRIPOS>BOND
      1       1       2 1
      2       1       4 2
      3       1       5 1
      4       2       3 1
      5       3       5 1
      6       2       6 1
      7       2       7 1
      8       3       8 1
      9       3       9 1
@<TRIPOS>ALT_TYPE
CGenFF_4.0_ALT_TYPE_SET
CGenFF_4.0 1 CG2O4 2 CG3C41 3 CG3C41 4 OG2D1 5 OG3C51 6 HGA2 7 HGA2 8 HGA2 9 HGA2
@<TRIPOS>MOLECULE
4_lactone
 9 9 0 0 0
****
USER_CHARGES
INVALID_CHARGES
Pose:  13 Cluster:  13 Fr_nu:   2764 TotEn:   -17.18
@<TRIPOS>ATOM
      1 C1        -77.0732  -10.7038  -49.3495 C.2    1 LIG       0.04000
      2 C2        -77.4986   -9.2637  -49.0111 C.3    1 LIG       0.11000
      3 C3        -77.2782   -9.0403  -50.5042 C.3    1 LIG       0.08100
      4 O1        -76.9178  -11.7504  -48.7624 O.2    1 LIG      -0.32000
      5 O2        -76.8952  -10.4336  -50.6705 O.3    1 LIG      -0.27100
      6 H1        -78.5297   -9.1732  -48.6658 H      1 LIG       0.09000
      7 H2        -76.8095   -8.7405  -48.3462 H      1 LIG       0.09000
      8 H3        -78.1726   -8.7960  -51.0837 H      1 LIG       0.09000
      9 H4        -76.4586   -8.3646  -50.7640 H      1 LIG       0.09000
@<TRIPOS>BOND
      1       1       2 1
      2       1       4 2
      3       1       5 1
      4       2       3 1
      5       3       5 1
      6       2       6 1
      7       2       7 1
      8       3       8 1
      9       3       9 1
@<TRIPOS>ALT_TYPE
CGenFF_4.0_ALT_TYPE_SET
CGenFF_4.0 1 CG2O4 2 CG3C41 3 CG3C41 4 OG2D1 5 OG3C51 6 HGA2 7 HGA2 8 HGA2 9 HGA2
@<TRIPOS>MOLECULE
4_lactone
 9 9 0 0 0
****
USER_CHARGES
INVALID_CHARGES
Pose:  14 Cluster:  14 Fr_nu: 5431510 TotEn:   -16.98
@<TRIPOS>ATOM
      1 C1        -77.6941  -11.1942  -48.9895 C.2    1 LIG       0.04000
      2 C2        -77.6758   -9.9406  -49.8825 C.3    1 LIG       0.11000
      3 C3        -76.6585   -9.4470  -48.8581 C.3    1 LIG       0.08100
      4 O1        -78.2546  -12.2664  -48.9668 O.2    1 LIG      -0.32000
      5 O2        -76.7827  -10.6908  -48.1144 O.3    1 LIG      -0.27100
      6 H1        -77.2892  -10.1153  -50.8877 H      1 LIG       0.09000
      7 H2        -78.6229   -9.3992  -49.9095 H      1 LIG       0.09000
      8 H3        -75.6417   -9.3011  -49.2328 H      1 LIG       0.09000
      9 H4        -76.9715   -8.5876  -48.2589 H      1 LIG       0.09000
@<TRIPOS>BOND
      1       1       2 1
      2       1       4 2
      3       1       5 1
      4       2       3 1
      5       3       5 1
      6       2       6 1
      7       2       7 1
      8       3       8 1
      9       3       9 1
@<TRIPOS>ALT_TYPE
CGenFF_4.0_ALT_TYPE_SET
CGenFF_4.0 1 CG2O4 2 CG3C41 3 CG3C41 4 OG2D1 5 OG3C51 6 HGA2 7 HGA2 8 HGA2 9 HGA2
@<TRIPOS>MOLECULE
4_lactone
 9 9 0 0 0
****
USER_CHARGES
INVALID_CHARGES
Pose:  15 Cluster:  15 Fr_nu: 5445759 TotEn:   -16.76
@<TRIPOS>ATOM
      1 C1        -85.0256    1.7497  -40.4225 C.2    1 LIG       0.04000
      2 C2        -84.2874    3.1001  -40.4025 C.3    1 LIG       0.11000
      3 C3        -83.9719    2.7010  -38.9641 C.3    1 LIG       0.08100
      4 O1        -85.6710    1.0963  -41.2104 O.2    1 LIG      -0.32000
      5 O2        -84.7083    1.4581  -39.1325 O.3    1 LIG      -0.27100
      6 H1        -83.4323    3.1505  -41.0784 H      1 LIG       0.09000
      7 H2        -84.9402    3.9663  -40.5223 H      1 LIG       0.09000
      8 H3        -82.9167    2.5179  -38.7439 H      1 LIG       0.09000
      9 H4        -84.4194    3.3314  -38.1908 H      1 LIG       0.09000
@<TRIPOS>BOND
      1       1       2 1
      2       1       4 2
      3       1       5 1
      4       2       3 1
      5       3       5 1
      6       2       6 1
      7       2       7 1
      8       3       8 1
      9       3       9 1
@<TRIPOS>ALT_TYPE
CGenFF_4.0_ALT_TYPE_SET
CGenFF_4.0 1 CG2O4 2 CG3C41 3 CG3C41 4 OG2D1 5 OG3C51 6 HGA2 7 HGA2 8 HGA2 9 HGA2
@<TRIPOS>MOLECULE
4_lactone
 9 9 0 0 0
****
USER_CHARGES
INVALID_CHARGES
Pose:  16 Cluster:  16 Fr_nu:    101 TotEn:   -16.69
@<TRIPOS>ATOM
      1 C1        -50.0394   -9.1238  -30.7522 C.2    1 LIG       0.04000
      2 C2        -50.6093   -9.5805  -29.3972 C.3    1 LIG       0.11000
      3 C3        -51.3556  -10.5955  -30.2579 C.3    1 LIG       0.08100
      4 O1        -49.2711   -8.2826  -31.1600 O.2    1 LIG      -0.32000
      5 O2        -50.7365  -10.0543  -31.4577 O.3    1 LIG      -0.27100
      6 H1        -49.8633   -9.9941  -28.7168 H      1 LIG       0.09000
      7 H2        -51.2294   -8.8328  -28.9001 H      1 LIG       0.09000
      8 H3        -51.0822  -11.6423  -30.1002 H      1 LIG       0.09000
      9 H4        -52.4431  -10.4843  -30.2819 H      1 LIG       0.09000
@<TRIPOS>BOND
      1       1       2 1
      2       1       4 2
      3       1       5 1
      4       2       3 1
      5       3       5 1
      6       2       6 1
      7       2       7 1
      8       3       8 1
      9       3       9 1
@<TRIPOS>ALT_TYPE
CGenFF_4.0_ALT_TYPE_SET
CGenFF_4.0 1 CG2O4 2 CG3C41 3 CG3C41 4 OG2D1 5 OG3C51 6 HGA2 7 HGA2 8 HGA2 9 HGA2
@<TRIPOS>MOLECULE
4_lactone
 9 9 0 0 0
****
USER_CHARGES
INVALID_CHARGES
Pose:  17 Cluster:  17 Fr_nu: 5485549 TotEn:   -16.32
@<TRIPOS>ATOM
      1 C1        -85.1808    0.9825  -40.3028 C.2    1 LIG       0.04000
      2 C2        -84.3633    2.0352  -39.5328 C.3    1 LIG       0.11000
      3 C3        -85.2263    3.0172  -40.3194 C.3    1 LIG       0.08100
      4 O1        -85.2411   -0.2239  -40.3746 O.2    1 LIG      -0.32000
      5 O2        -85.9135    1.9133  -40.9711 O.3    1 LIG      -0.27100
      6 H1        -84.5242    2.0223  -38.4537 H      1 LIG       0.09000
      7 H2        -83.2995    2.0381  -39.7760 H      1 LIG       0.09000
      8 H3        -85.9136    3.6253  -39.7249 H      1 LIG       0.09000
      9 H4        -84.6923    3.6406  -41.0419 H      1 LIG       0.09000
@<TRIPOS>BOND
      1       1       2 1
      2       1       4 2
      3       1       5 1
      4       2       3 1
      5       3       5 1
      6       2       6 1
      7       2       7 1
      8       3       8 1
      9       3       9 1
@<TRIPOS>ALT_TYPE
CGenFF_4.0_ALT_TYPE_SET
CGenFF_4.0 1 CG2O4 2 CG3C41 3 CG3C41 4 OG2D1 5 OG3C51 6 HGA2 7 HGA2 8 HGA2 9 HGA2
@<TRIPOS>MOLECULE
4_lactone
 9 9 0 0 0
****
USER_CHARGES
INVALID_CHARGES
Pose:  18 Cluster:  18 Fr_nu:  46367 TotEn:   -16.04
@<TRIPOS>ATOM
      1 C1        -75.9718  -10.9585  -49.7178 C.2    1 LIG       0.04000
      2 C2        -76.3149   -9.8693  -48.6858 C.3    1 LIG       0.11000
      3 C3        -76.3468   -8.9679  -49.9164 C.3    1 LIG       0.08100
      4 O1        -75.7333  -12.1449  -49.7184 O.2    1 LIG      -0.32000
      5 O2        -76.0159  -10.0981  -50.7701 O.3    1 LIG      -0.27100
      6 H1        -77.2715  -10.0179  -48.1825 H      1 LIG       0.09000
      7 H2        -75.5165   -9.6669  -47.9699 H      1 LIG       0.09000
      8 H3        -77.3230   -8.5446  -50.1683 H      1 LIG       0.09000
      9 H4        -75.5740   -8.1953  -49.9552 H      1 LIG       0.09000
@<TRIPOS>BOND
      1       1       2 1
      2       1       4 2
      3       1       5 1
      4       2       3 1
      5       3       5 1
      6       2       6 1
      7       2       7 1
      8       3       8 1
      9       3       9 1
@<TRIPOS>ALT_TYPE
CGenFF_4.0_ALT_TYPE_SET
CGenFF_4.0 1 CG2O4 2 CG3C41 3 CG3C41 4 OG2D1 5 OG3C51 6 HGA2 7 HGA2 8 HGA2 9 HGA2
@<TRIPOS>MOLECULE
4_lactone
 9 9 0 0 0
****
USER_CHARGES
INVALID_CHARGES
Pose:  19 Cluster:  19 Fr_nu: 2473065 TotEn:   -15.37
@<TRIPOS>ATOM
      1 C1        -76.2418  -10.5496  -50.1905 C.2    1 LIG       0.04000
      2 C2        -76.2239   -9.0153  -50.0690 C.3    1 LIG       0.11000
      3 C3        -77.7399   -9.1820  -50.0239 C.3    1 LIG       0.08100
      4 O1        -75.4364  -11.4468  -50.2936 O.2    1 LIG      -0.32000
      5 O2        -77.5991  -10.6245  -50.1454 O.3    1 LIG      -0.27100
      6 H1        -75.7605   -8.6464  -49.1528 H      1 LIG       0.09000
      7 H2        -75.8288   -8.5036  -50.9481 H      1 LIG       0.09000
      8 H3        -78.2194   -8.9016  -49.0821 H      1 LIG       0.09000
      9 H4        -78.2863   -8.7589  -50.8713 H      1 LIG       0.09000
@<TRIPOS>BOND
      1       1       2 1
      2       1       4 2
      3       1       5 1
      4       2       3 1
      5       3       5 1
      6       2       6 1
      7       2       7 1
      8       3       8 1
      9       3       9 1
@<TRIPOS>ALT_TYPE
CGenFF_4.0_ALT_TYPE_SET
CGenFF_4.0 1 CG2O4 2 CG3C41 3 CG3C41 4 OG2D1 5 OG3C51 6 HGA2 7 HGA2 8 HGA2 9 HGA2
@<TRIPOS>MOLECULE
4_lactone
 9 9 0 0 0
****
USER_CHARGES
INVALID_CHARGES
Pose:  20 Cluster:  20 Fr_nu:  89094 TotEn:   -15.22
@<TRIPOS>ATOM
      1 C1        -79.7025  -16.5821  -48.1198 C.2    1 LIG       0.04000
      2 C2        -81.1259  -15.9963  -48.1280 C.3    1 LIG       0.11000
      3 C3        -80.3876  -14.6732  -47.9480 C.3    1 LIG       0.08100
      4 O1        -79.1848  -17.6720  -48.2110 O.2    1 LIG      -0.32000
      5 O2        -79.1101  -15.3686  -47.9577 O.3    1 LIG      -0.27100
      6 H1        -81.6529  -16.1195  -49.0754 H      1 LIG       0.09000
      7 H2        -81.7429  -16.3138  -47.2858 H      1 LIG       0.09000
      8 H3        -80.4693  -13.9682  -48.7797 H      1 LIG       0.09000
      9 H4        -80.5599  -14.1627  -46.9965 H      1 LIG       0.09000
@<TRIPOS>BOND
      1       1       2 1
      2       1       4 2
      3       1       5 1
      4       2       3 1
      5       3       5 1
      6       2       6 1
      7       2       7 1
      8       3       8 1
      9       3       9 1
@<TRIPOS>ALT_TYPE
CGenFF_4.0_ALT_TYPE_SET
CGenFF_4.0 1 CG2O4 2 CG3C41 3 CG3C41 4 OG2D1 5 OG3C51 6 HGA2 7 HGA2 8 HGA2 9 HGA2
@<TRIPOS>MOLECULE
4_lactone
 9 9 0 0 0
****
USER_CHARGES
INVALID_CHARGES
Pose:  21 Cluster:  21 Fr_nu: 5033818 TotEn:   -14.41
@<TRIPOS>ATOM
      1 C1        -76.3929  -11.3340  -49.1054 C.2    1 LIG       0.04000
      2 C2        -76.3718   -9.8025  -49.2576 C.3    1 LIG       0.11000
      3 C3        -77.8892   -9.9609  -49.2397 C.3    1 LIG       0.08100
      4 O1        -75.5887  -12.2340  -49.0178 O.2    1 LIG      -0.32000
      5 O2        -77.7512  -11.4019  -49.0980 O.3    1 LIG      -0.27100
      6 H1        -75.9404   -9.2760  -48.4048 H      1 LIG       0.09000
      7 H2        -75.9421   -9.4543  -50.1983 H      1 LIG       0.09000
      8 H3        -78.4015   -9.5185  -48.3810 H      1 LIG       0.09000
      9 H4        -78.4020   -9.6958  -50.1684 H      1 LIG       0.09000
@<TRIPOS>BOND
      1       1       2 1
      2       1       4 2
      3       1       5 1
      4       2       3 1
      5       3       5 1
      6       2       6 1
      7       2       7 1
      8       3       8 1
      9       3       9 1
@<TRIPOS>ALT_TYPE
CGenFF_4.0_ALT_TYPE_SET
CGenFF_4.0 1 CG2O4 2 CG3C41 3 CG3C41 4 OG2D1 5 OG3C51 6 HGA2 7 HGA2 8 HGA2 9 HGA2
@<TRIPOS>MOLECULE
4_lactone
 9 9 0 0 0
****
USER_CHARGES
INVALID_CHARGES
Pose:  22 Cluster:  22 Fr_nu: 5465824 TotEn:   -14.20
@<TRIPOS>ATOM
      1 C1        -46.9681  -17.5217  -40.8219 C.2    1 LIG       0.04000
      2 C2        -47.9836  -18.4341  -41.5329 C.3    1 LIG       0.11000
      3 C3        -47.5748  -17.6274  -42.7617 C.3    1 LIG       0.08100
      4 O1        -46.5356  -17.3691  -39.7020 O.2    1 LIG      -0.32000
      5 O2        -46.6520  -16.8425  -41.9569 O.3    1 LIG      -0.27100
      6 H1        -47.7037  -19.4886  -41.5439 H      1 LIG       0.09000
      7 H2        -49.0135  -18.2998  -41.1982 H      1 LIG       0.09000
      8 H3        -47.0531  -18.1865  -43.5433 H      1 LIG       0.09000
      9 H4        -48.3590  -17.0026  -43.1980 H      1 LIG       0.09000
@<TRIPOS>BOND
      1       1       2 1
      2       1       4 2
      3       1       5 1
      4       2       3 1
      5       3       5 1
      6       2       6 1
      7       2       7 1
      8       3       8 1
      9       3       9 1
@<TRIPOS>ALT_TYPE
CGenFF_4.0_ALT_TYPE_SET
CGenFF_4.0 1 CG2O4 2 CG3C41 3 CG3C41 4 OG2D1 5 OG3C51 6 HGA2 7 HGA2 8 HGA2 9 HGA2
@<TRIPOS>MOLECULE
4_lactone
 9 9 0 0 0
****
USER_CHARGES
INVALID_CHARGES
Pose:  23 Cluster:  23 Fr_nu: 3936118 TotEn:   -13.75
@<TRIPOS>ATOM
      1 C1        -84.3488    2.2080  -40.5123 C.2    1 LIG       0.04000
      2 C2        -84.2488    3.6512  -41.0380 C.3    1 LIG       0.11000
      3 C3        -82.7563    3.3380  -41.0862 C.3    1 LIG       0.08100
      4 O1        -85.2175    1.4485  -40.1476 O.2    1 LIG      -0.32000
      5 O2        -83.0068    1.9977  -40.5798 O.3    1 LIG      -0.27100
      6 H1        -84.7313    3.8079  -42.0040 H      1 LIG       0.09000
      7 H2        -84.5512    4.4104  -40.3149 H      1 LIG       0.09000
      8 H3        -82.3091    3.3151  -42.0837 H      1 LIG       0.09000
      9 H4        -82.1307    3.9161  -40.4005 H      1 LIG       0.09000
@<TRIPOS>BOND
      1       1       2 1
      2       1       4 2
      3       1       5 1
      4       2       3 1
      5       3       5 1
      6       2       6 1
      7       2       7 1
      8       3       8 1
      9       3       9 1
@<TRIPOS>ALT_TYPE
CGenFF_4.0_ALT_TYPE_SET
CGenFF_4.0 1 CG2O4 2 CG3C41 3 CG3C41 4 OG2D1 5 OG3C51 6 HGA2 7 HGA2 8 HGA2 9 HGA2
@<TRIPOS>MOLECULE
4_lactone
 9 9 0 0 0
****
USER_CHARGES
INVALID_CHARGES
Pose:  24 Cluster:  24 Fr_nu: 798306 TotEn:   -13.62
@<TRIPOS>ATOM
      1 C1        -38.1754  -13.5282  -36.4811 C.2    1 LIG       0.04000
      2 C2        -39.4866  -13.3531  -37.2680 C.3    1 LIG       0.11000
      3 C3        -38.8614  -14.3962  -38.1894 C.3    1 LIG       0.08100
      4 O1        -37.6686  -13.0782  -35.4786 O.2    1 LIG      -0.32000
      5 O2        -37.6783  -14.4532  -37.3453 O.3    1 LIG      -0.27100
      6 H1        -40.3777  -13.6734  -36.7259 H      1 LIG       0.09000
      7 H2        -39.6188  -12.3588  -37.6976 H      1 LIG       0.09000
      8 H3        -39.3746  -15.3608  -38.2300 H      1 LIG       0.09000
      9 H4        -38.6190  -14.0499  -39.1979 H      1 LIG       0.09000
@<TRIPOS>BOND
      1       1       2 1
      2       1       4 2
      3       1       5 1
      4       2       3 1
      5       3       5 1
      6       2       6 1
      7       2       7 1
      8       3       8 1
      9       3       9 1
@<TRIPOS>ALT_TYPE
CGenFF_4.0_ALT_TYPE_SET
CGenFF_4.0 1 CG2O4 2 CG3C41 3 CG3C41 4 OG2D1 5 OG3C51 6 HGA2 7 HGA2 8 HGA2 9 HGA2
@<TRIPOS>MOLECULE
4_lactone
 9 9 0 0 0
****
USER_CHARGES
INVALID_CHARGES
Pose:  25 Cluster:  25 Fr_nu:    399 TotEn:   -13.48
@<TRIPOS>ATOM
      1 C1        -77.0434  -20.4116  -29.4877 C.2    1 LIG       0.04000
      2 C2        -77.6740  -19.1757  -30.1543 C.3    1 LIG       0.11000
      3 C3        -76.7909  -19.5835  -31.3298 C.3    1 LIG       0.08100
      4 O1        -77.1133  -20.9864  -28.4252 O.2    1 LIG      -0.32000
      5 O2        -76.2820  -20.7164  -30.5726 O.3    1 LIG      -0.27100
      6 H1        -78.7494  -19.2583  -30.3188 H      1 LIG       0.09000
      7 H2        -77.4170  -18.2305  -29.6733 H      1 LIG       0.09000
      8 H3        -77.3204  -19.9058  -32.2305 H      1 LIG       0.09000
      9 H4        -75.9933  -18.8810  -31.5865 H      1 LIG       0.09000
@<TRIPOS>BOND
      1       1       2 1
      2       1       4 2
      3       1       5 1
      4       2       3 1
      5       3       5 1
      6       2       6 1
      7       2       7 1
      8       3       8 1
      9       3       9 1
@<TRIPOS>ALT_TYPE
CGenFF_4.0_ALT_TYPE_SET
CGenFF_4.0 1 CG2O4 2 CG3C41 3 CG3C41 4 OG2D1 5 OG3C51 6 HGA2 7 HGA2 8 HGA2 9 HGA2
@<TRIPOS>MOLECULE
4_lactone
 9 9 0 0 0
****
USER_CHARGES
INVALID_CHARGES
Pose:  26 Cluster:  26 Fr_nu: 2544870 TotEn:   -12.90
@<TRIPOS>ATOM
      1 C1        -77.4746   -9.2986  -48.9708 C.2    1 LIG       0.04000
      2 C2        -77.0244   -8.7245  -50.3261 C.3    1 LIG       0.11000
      3 C3        -76.0577   -7.9221  -49.4604 C.3    1 LIG       0.08100
      4 O1        -78.2857  -10.1000  -48.5654 O.2    1 LIG      -0.32000
      5 O2        -76.5876   -8.5511  -48.2608 O.3    1 LIG      -0.27100
      6 H1        -76.5670   -9.4586  -50.9911 H      1 LIG       0.09000
      7 H2        -77.7923   -8.1454  -50.8415 H      1 LIG       0.09000
      8 H3        -74.9971   -8.1488  -49.5997 H      1 LIG       0.09000
      9 H4        -76.2189   -6.8406  -49.4516 H      1 LIG       0.09000
@<TRIPOS>BOND
      1       1       2 1
      2       1       4 2
      3       1       5 1
      4       2       3 1
      5       3       5 1
      6       2       6 1
      7       2       7 1
      8       3       8 1
      9       3       9 1
@<TRIPOS>ALT_TYPE
CGenFF_4.0_ALT_TYPE_SET
CGenFF_4.0 1 CG2O4 2 CG3C41 3 CG3C41 4 OG2D1 5 OG3C51 6 HGA2 7 HGA2 8 HGA2 9 HGA2
@<TRIPOS>MOLECULE
4_lactone
 9 9 0 0 0
****
USER_CHARGES
INVALID_CHARGES
Pose:  27 Cluster:  27 Fr_nu: 5483948 TotEn:   -12.63
@<TRIPOS>ATOM
      1 C1        -83.7370    2.1803  -39.7760 C.2    1 LIG       0.04000
      2 C2        -83.4007    3.2154  -38.6876 C.3    1 LIG       0.11000
      3 C3        -83.1090    4.1131  -39.8863 C.3    1 LIG       0.08100
      4 O1        -84.1100    1.0304  -39.8301 O.2    1 LIG      -0.32000
      5 O2        -83.4583    3.0342  -40.7972 O.3    1 LIG      -0.27100
      6 H1        -84.2531    3.5084  -38.0728 H      1 LIG       0.09000
      7 H2        -82.5392    2.9507  -38.0723 H      1 LIG       0.09000
      8 H3        -83.7732    4.9733  -40.0067 H      1 LIG       0.09000
      9 H4        -82.0654    4.4171  -40.0050 H      1 LIG       0.09000
@<TRIPOS>BOND
      1       1       2 1
      2       1       4 2
      3       1       5 1
      4       2       3 1
      5       3       5 1
      6       2       6 1
      7       2       7 1
      8       3       8 1
      9       3       9 1
@<TRIPOS>ALT_TYPE
CGenFF_4.0_ALT_TYPE_SET
CGenFF_4.0 1 CG2O4 2 CG3C41 3 CG3C41 4 OG2D1 5 OG3C51 6 HGA2 7 HGA2 8 HGA2 9 HGA2
@<TRIPOS>MOLECULE
4_lactone
 9 9 0 0 0
****
USER_CHARGES
INVALID_CHARGES
Pose:  28 Cluster:  28 Fr_nu: 3577350 TotEn:    -9.27
@<TRIPOS>ATOM
      1 C1        -50.6301   -9.2966  -23.6116 C.2    1 LIG       0.04000
      2 C2        -50.6279  -10.5965  -24.4360 C.3    1 LIG       0.11000
      3 C3        -51.7536  -10.9889  -23.4838 C.3    1 LIG       0.08100
      4 O1        -50.0244   -8.2492  -23.5940 O.2    1 LIG      -0.32000
      5 O2        -51.6377   -9.7117  -22.7978 O.3    1 LIG      -0.27100
      6 H1        -50.9156  -10.4624  -25.4799 H      1 LIG       0.09000
      7 H2        -49.7083  -11.1776  -24.3487 H      1 LIG       0.09000
      8 H3        -52.7390  -11.1130  -23.9411 H      1 LIG       0.09000
      9 H4        -51.5351  -11.8257  -22.8147 H      1 LIG       0.09000
@<TRIPOS>BOND
      1       1       2 1
      2       1       4 2
      3       1       5 1
      4       2       3 1
      5       3       5 1
      6       2       6 1
      7       2       7 1
      8       3       8 1
      9       3       9 1
@<TRIPOS>ALT_TYPE
CGenFF_4.0_ALT_TYPE_SET
CGenFF_4.0 1 CG2O4 2 CG3C41 3 CG3C41 4 OG2D1 5 OG3C51 6 HGA2 7 HGA2 8 HGA2 9 HGA2
@<TRIPOS>MOLECULE
4_lactone
 9 9 0 0 0
****
USER_CHARGES
INVALID_CHARGES
Pose:  29 Cluster:  29 Fr_nu: 5045489 TotEn:    -8.78
@<TRIPOS>ATOM
      1 C1        -47.6789  -17.9986  -39.3824 C.2    1 LIG       0.04000
      2 C2        -49.0204  -18.1764  -40.1158 C.3    1 LIG       0.11000
      3 C3        -49.0380  -19.5137  -39.3814 C.3    1 LIG       0.08100
      4 O1        -46.8061  -17.1638  -39.3068 O.2    1 LIG      -0.32000
      5 O2        -47.7590  -19.2057  -38.7609 O.3    1 LIG      -0.27100
      6 H1        -49.7893  -17.4621  -39.8175 H      1 LIG       0.09000
      7 H2        -48.9301  -18.2327  -41.2018 H      1 LIG       0.09000
      8 H3        -49.8289  -19.6344  -38.6362 H      1 LIG       0.09000
      9 H4        -48.9730  -20.4014  -40.0165 H      1 LIG       0.09000
@<TRIPOS>BOND
      1       1       2 1
      2       1       4 2
      3       1       5 1
      4       2       3 1
      5       3       5 1
      6       2       6 1
      7       2       7 1
      8       3       8 1
      9       3       9 1
@<TRIPOS>ALT_TYPE
CGenFF_4.0_ALT_TYPE_SET
CGenFF_4.0 1 CG2O4 2 CG3C41 3 CG3C41 4 OG2D1 5 OG3C51 6 HGA2 7 HGA2 8 HGA2 9 HGA2
@<TRIPOS>MOLECULE
4_lactone
 9 9 0 0 0
****
USER_CHARGES
INVALID_CHARGES
Pose:  30 Cluster:  30 Fr_nu: 5365782 TotEn:    -6.02
@<TRIPOS>ATOM
      1 C1        -65.5278   -3.9308  -57.9538 C.2    1 LIG       0.04000
      2 C2        -64.6822   -4.9221  -58.7732 C.3    1 LIG       0.11000
      3 C3        -64.2678   -3.6636  -59.5297 C.3    1 LIG       0.08100
      4 O1        -66.2956   -3.9714  -57.0193 O.2    1 LIG      -0.32000
      5 O2        -65.1165   -2.8515  -58.6719 O.3    1 LIG      -0.27100
      6 H1        -63.8928   -5.4128  -58.2018 H      1 LIG       0.09000
      7 H2        -65.2698   -5.6453  -59.3412 H      1 LIG       0.09000
      8 H3        -63.2153   -3.3815  -59.4391 H      1 LIG       0.09000
      9 H4        -64.5878   -3.6143  -60.5741 H      1 LIG       0.09000
@<TRIPOS>BOND
      1       1       2 1
      2       1       4 2
      3       1       5 1
      4       2       3 1
      5       3       5 1
      6       2       6 1
      7       2       7 1
      8       3       8 1
      9       3       9 1
@<TRIPOS>ALT_TYPE
CGenFF_4.0_ALT_TYPE_SET
CGenFF_4.0 1 CG2O4 2 CG3C41 3 CG3C41 4 OG2D1 5 OG3C51 6 HGA2 7 HGA2 8 HGA2 9 HGA2
@<TRIPOS>MOLECULE
4_lactone
 9 9 0 0 0
****
USER_CHARGES
INVALID_CHARGES
Pose:  31 Cluster:  31 Fr_nu: 3984343 TotEn:    -4.54
@<TRIPOS>ATOM
      1 C1        -66.1865   -4.3500  -57.9483 C.2    1 LIG       0.04000
      2 C2        -65.4484   -3.5333  -59.0242 C.3    1 LIG       0.11000
      3 C3        -65.7520   -4.7478  -59.8965 C.3    1 LIG       0.08100
      4 O1        -66.4972   -4.2210  -56.7859 O.2    1 LIG      -0.32000
      5 O2        -66.4216   -5.3989  -58.7815 O.3    1 LIG      -0.27100
      6 H1        -65.9543   -2.6088  -59.3069 H      1 LIG       0.09000
      7 H2        -64.3939   -3.3582  -58.8050 H      1 LIG       0.09000
      8 H3        -66.4363   -4.5725  -60.7311 H      1 LIG       0.09000
      9 H4        -64.8809   -5.3182  -60.2304 H      1 LIG       0.09000
@<TRIPOS>BOND
      1       1       2 1
      2       1       4 2
      3       1       5 1
      4       2       3 1
      5       3       5 1
      6       2       6 1
      7       2       7 1
      8       3       8 1
      9       3       9 1
@<TRIPOS>ALT_TYPE
CGenFF_4.0_ALT_TYPE_SET
CGenFF_4.0 1 CG2O4 2 CG3C41 3 CG3C41 4 OG2D1 5 OG3C51 6 HGA2 7 HGA2 8 HGA2 9 HGA2
@<TRIPOS>MOLECULE
4_lactone
 9 9 0 0 0
****
USER_CHARGES
INVALID_CHARGES
Pose:  32 Cluster:  32 Fr_nu: 5466031 TotEn:    -4.54
@<TRIPOS>ATOM
      1 C1        -65.7187   -4.7966  -56.9463 C.2    1 LIG       0.04000
      2 C2        -64.5005   -5.0055  -57.8636 C.3    1 LIG       0.11000
      3 C3        -63.9202   -5.6965  -56.6333 C.3    1 LIG       0.08100
      4 O1        -66.8149   -4.2893  -57.0190 O.2    1 LIG      -0.32000
      5 O2        -65.1394   -5.4248  -55.8882 O.3    1 LIG      -0.27100
      6 H1        -64.6945   -5.6506  -58.7219 H      1 LIG       0.09000
      7 H2        -64.0066   -4.0805  -58.1655 H      1 LIG       0.09000
      8 H3        -63.7401   -6.7703  -56.7340 H      1 LIG       0.09000
      9 H4        -63.0547   -5.2050  -56.1806 H      1 LIG       0.09000
@<TRIPOS>BOND
      1       1       2 1
      2       1       4 2
      3       1       5 1
      4       2       3 1
      5       3       5 1
      6       2       6 1
      7       2       7 1
      8       3       8 1
      9       3       9 1
@<TRIPOS>ALT_TYPE
CGenFF_4.0_ALT_TYPE_SET
CGenFF_4.0 1 CG2O4 2 CG3C41 3 CG3C41 4 OG2D1 5 OG3C51 6 HGA2 7 HGA2 8 HGA2 9 HGA2
@<TRIPOS>MOLECULE
pyridine
 11 11 0 0 0
****
USER_CHARGES
INVALID_CHARGES
Pose:   1 Cluster:   1 Fr_nu: 2446242 TotEn:   -19.30
@<TRIPOS>ATOM
      1 C1        -76.9996   -9.7211  -50.0625 C.ar   1 LIG      -0.11300
      2 C2        -75.8794  -10.2774  -50.6699 C.ar   1 LIG      -0.11700
      3 C3        -77.6141  -10.3864  -49.0076 C.ar   1 LIG      -0.11700
      4 C4        -75.4167  -11.4916  -50.1889 C.ar   1 LIG       0.17700
      5 C5        -77.0739  -11.5959  -48.6011 C.ar   1 LIG       0.17700
      6 N1        -75.9871  -12.1676  -49.1665 N.ar   1 LIG      -0.60000
      7 H1        -77.3934   -8.7710  -50.4111 H      1 LIG       0.11500
      8 H2        -75.3841   -9.7764  -51.4934 H      1 LIG       0.11500
      9 H3        -78.4887   -9.9718  -48.5194 H      1 LIG       0.11500
     10 H4        -74.5465  -11.9672  -50.6290 H      1 LIG       0.12400
     11 H5        -77.5161  -12.1553  -47.7832 H      1 LIG       0.12400
@<TRIPOS>BOND
      1       1       2 ar
      2       1       3 ar
      3       2       4 ar
      4       3       5 ar
      5       4       6 ar
      6       5       6 ar
      7       1       7 1
      8       2       8 1
      9       3       9 1
     10       4      10 1
     11       5      11 1
@<TRIPOS>ALT_TYPE
CGenFF_4.0_ALT_TYPE_SET
CGenFF_4.0 1 CG2R61 2 CG2R61 3 CG2R61 4 CG2R61 5 CG2R61 6 NG2R60 7 HGR61 8 HGR61 9 HGR61 10 HGR62 11 HGR62
@<TRIPOS>MOLECULE
pyridine
 11 11 0 0 0
****
USER_CHARGES
INVALID_CHARGES
Pose:   2 Cluster:   2 Fr_nu: 1288271 TotEn:   -18.43
@<TRIPOS>ATOM
      1 C1        -77.5671   -9.5194  -49.9961 C.ar   1 LIG      -0.11300
      2 C2        -78.3623  -10.6582  -50.0578 C.ar   1 LIG      -0.11700
      3 C3        -76.4123   -9.5257  -49.2218 C.ar   1 LIG      -0.11700
      4 C4        -77.9621  -11.7688  -49.3324 C.ar   1 LIG       0.17700
      5 C5        -76.0995  -10.6868  -48.5335 C.ar   1 LIG       0.17700
      6 N1        -76.8473  -11.8126  -48.5690 N.ar   1 LIG      -0.60000
      7 H1        -77.8472   -8.6283  -50.5499 H      1 LIG       0.11500
      8 H2        -79.2665  -10.6762  -50.6551 H      1 LIG       0.11500
      9 H3        -75.7776   -8.6492  -49.1584 H      1 LIG       0.11500
     10 H4        -78.5483  -12.6817  -49.3472 H      1 LIG       0.12400
     11 H5        -75.2100  -10.7436  -47.9147 H      1 LIG       0.12400
@<TRIPOS>BOND
      1       1       2 ar
      2       1       3 ar
      3       2       4 ar
      4       3       5 ar
      5       4       6 ar
      6       5       6 ar
      7       1       7 1
      8       2       8 1
      9       3       9 1
     10       4      10 1
     11       5      11 1
@<TRIPOS>ALT_TYPE
CGenFF_4.0_ALT_TYPE_SET
CGenFF_4.0 1 CG2R61 2 CG2R61 3 CG2R61 4 CG2R61 5 CG2R61 6 NG2R60 7 HGR61 8 HGR61 9 HGR61 10 HGR62 11 HGR62
@<TRIPOS>MOLECULE
pyridine
 11 11 0 0 0
****
USER_CHARGES
INVALID_CHARGES
Pose:   3 Cluster:   3 Fr_nu: 1166274 TotEn:   -16.69
@<TRIPOS>ATOM
      1 C1        -60.1123   -3.6697  -20.2311 C.ar   1 LIG      -0.11300
      2 C2        -60.0592   -3.2431  -18.9089 C.ar   1 LIG      -0.11700
      3 C3        -58.9360   -3.9858  -20.9016 C.ar   1 LIG      -0.11700
      4 C4        -58.8147   -3.1499  -18.3070 C.ar   1 LIG       0.17700
      5 C5        -57.7417   -3.8591  -20.2106 C.ar   1 LIG       0.17700
      6 N1        -57.6504   -3.4479  -18.9260 N.ar   1 LIG      -0.60000
      7 H1        -61.0687   -3.7551  -20.7384 H      1 LIG       0.11500
      8 H2        -60.9632   -2.9917  -18.3666 H      1 LIG       0.11500
      9 H3        -58.9533   -4.3200  -21.9327 H      1 LIG       0.11500
     10 H4        -58.7198   -2.8216  -17.2772 H      1 LIG       0.12400
     11 H5        -56.7957   -4.0924  -20.6883 H      1 LIG       0.12400
@<TRIPOS>BOND
      1       1       2 ar
      2       1       3 ar
      3       2       4 ar
      4       3       5 ar
      5       4       6 ar
      6       5       6 ar
      7       1       7 1
      8       2       8 1
      9       3       9 1
     10       4      10 1
     11       5      11 1
@<TRIPOS>ALT_TYPE
CGenFF_4.0_ALT_TYPE_SET
CGenFF_4.0 1 CG2R61 2 CG2R61 3 CG2R61 4 CG2R61 5 CG2R61 6 NG2R60 7 HGR61 8 HGR61 9 HGR61 10 HGR62 11 HGR62
@<TRIPOS>MOLECULE
pyridine
 11 11 0 0 0
****
USER_CHARGES
INVALID_CHARGES
Pose:   4 Cluster:   4 Fr_nu:  38036 TotEn:   -16.03
@<TRIPOS>ATOM
      1 C1        -59.9777   -4.4867  -20.7847 C.ar   1 LIG      -0.11300
      2 C2        -59.7243   -3.9166  -19.5421 C.ar   1 LIG      -0.11700
      3 C3        -59.0553   -4.3353  -21.8140 C.ar   1 LIG      -0.11700
      4 C4        -58.5431   -3.2104  -19.3813 C.ar   1 LIG       0.17700
      5 C5        -57.9042   -3.6101  -21.5516 C.ar   1 LIG       0.17700
      6 N1        -57.6233   -3.0417  -20.3575 N.ar   1 LIG      -0.60000
      7 H1        -60.8927   -5.0473  -20.9508 H      1 LIG       0.11500
      8 H2        -60.4288   -4.0220  -18.7253 H      1 LIG       0.11500
      9 H3        -59.2321   -4.7705  -22.7910 H      1 LIG       0.11500
     10 H4        -58.2992   -2.7465  -18.4313 H      1 LIG       0.12400
     11 H5        -57.1531   -3.4619  -22.3206 H      1 LIG       0.12400
@<TRIPOS>BOND
      1       1       2 ar
      2       1       3 ar
      3       2       4 ar
      4       3       5 ar
      5       4       6 ar
      6       5       6 ar
      7       1       7 1
      8       2       8 1
      9       3       9 1
     10       4      10 1
     11       5      11 1
@<TRIPOS>ALT_TYPE
CGenFF_4.0_ALT_TYPE_SET
CGenFF_4.0 1 CG2R61 2 CG2R61 3 CG2R61 4 CG2R61 5 CG2R61 6 NG2R60 7 HGR61 8 HGR61 9 HGR61 10 HGR62 11 HGR62
@<TRIPOS>MOLECULE
pyridine
 11 11 0 0 0
****
USER_CHARGES
INVALID_CHARGES
Pose:   5 Cluster:   5 Fr_nu: 1411345 TotEn:   -15.90
@<TRIPOS>ATOM
      1 C1        -80.9948  -14.6064  -48.9990 C.ar   1 LIG      -0.11300
      2 C2        -80.5639  -15.7413  -48.3211 C.ar   1 LIG      -0.11700
      3 C3        -80.6131  -13.3475  -48.5488 C.ar   1 LIG      -0.11700
      4 C4        -79.7590  -15.5648  -47.2072 C.ar   1 LIG       0.17700
      5 C5        -79.8062  -13.2782  -47.4245 C.ar   1 LIG       0.17700
      6 N1        -79.3677  -14.3582  -46.7397 N.ar   1 LIG      -0.60000
      7 H1        -81.6276  -14.7029  -49.8762 H      1 LIG       0.11500
      8 H2        -80.8487  -16.7325  -48.6542 H      1 LIG       0.11500
      9 H3        -80.9376  -12.4490  -49.0612 H      1 LIG       0.11500
     10 H4        -79.3969  -16.4184  -46.6437 H      1 LIG       0.12400
     11 H5        -79.4810  -12.3203  -47.0320 H      1 LIG       0.12400
@<TRIPOS>BOND
      1       1       2 ar
      2       1       3 ar
      3       2       4 ar
      4       3       5 ar
      5       4       6 ar
      6       5       6 ar
      7       1       7 1
      8       2       8 1
      9       3       9 1
     10       4      10 1
     11       5      11 1
@<TRIPOS>ALT_TYPE
CGenFF_4.0_ALT_TYPE_SET
CGenFF_4.0 1 CG2R61 2 CG2R61 3 CG2R61 4 CG2R61 5 CG2R61 6 NG2R60 7 HGR61 8 HGR61 9 HGR61 10 HGR62 11 HGR62
@<TRIPOS>MOLECULE
pyridine
 11 11 0 0 0
****
USER_CHARGES
INVALID_CHARGES
Pose:   6 Cluster:   6 Fr_nu: 2828628 TotEn:   -14.48
@<TRIPOS>ATOM
      1 C1        -83.9200    2.2397  -39.7760 C.ar   1 LIG      -0.11300
      2 C2        -84.6670    2.8388  -40.7841 C.ar   1 LIG      -0.11700
      3 C3        -84.2587    0.9670  -39.3301 C.ar   1 LIG      -0.11700
      4 C4        -85.7348    2.1289  -41.3092 C.ar   1 LIG       0.17700
      5 C5        -85.3449    0.3410  -39.9200 C.ar   1 LIG       0.17700
      6 N1        -86.0944    0.8911  -40.9016 N.ar   1 LIG      -0.60000
      7 H1        -83.0758    2.7640  -39.3382 H      1 LIG       0.11500
      8 H2        -84.4212    3.8298  -41.1475 H      1 LIG       0.11500
      9 H3        -83.6909    0.4808  -38.5450 H      1 LIG       0.11500
     10 H4        -86.3488    2.5526  -42.0970 H      1 LIG       0.12400
     11 H5        -85.6511   -0.6520  -39.6079 H      1 LIG       0.12400
@<TRIPOS>BOND
      1       1       2 ar
      2       1       3 ar
      3       2       4 ar
      4       3       5 ar
      5       4       6 ar
      6       5       6 ar
      7       1       7 1
      8       2       8 1
      9       3       9 1
     10       4      10 1
     11       5      11 1
@<TRIPOS>ALT_TYPE
CGenFF_4.0_ALT_TYPE_SET
CGenFF_4.0 1 CG2R61 2 CG2R61 3 CG2R61 4 CG2R61 5 CG2R61 6 NG2R60 7 HGR61 8 HGR61 9 HGR61 10 HGR62 11 HGR62
@<TRIPOS>MOLECULE
pyridine
 11 11 0 0 0
****
USER_CHARGES
INVALID_CHARGES
Pose:   7 Cluster:   7 Fr_nu: 289824 TotEn:   -14.40
@<TRIPOS>ATOM
      1 C1        -60.2756   -2.8700  -20.3623 C.ar   1 LIG      -0.11300
      2 C2        -59.4795   -2.7553  -19.2282 C.ar   1 LIG      -0.11700
      3 C3        -59.8656   -3.6825  -21.4136 C.ar   1 LIG      -0.11700
      4 C4        -58.2917   -3.4680  -19.1948 C.ar   1 LIG       0.17700
      5 C5        -58.6604   -4.3534  -21.2825 C.ar   1 LIG       0.17700
      6 N1        -57.8601   -4.2669  -20.1963 N.ar   1 LIG      -0.60000
      7 H1        -61.2136   -2.3268  -20.4271 H      1 LIG       0.11500
      8 H2        -59.7793   -2.1283  -18.3967 H      1 LIG       0.11500
      9 H3        -60.4698   -3.7865  -22.3076 H      1 LIG       0.11500
     10 H4        -57.6353   -3.4119  -18.3328 H      1 LIG       0.12400
     11 H5        -58.2948   -4.9991  -22.0742 H      1 LIG       0.12400
@<TRIPOS>BOND
      1       1       2 ar
      2       1       3 ar
      3       2       4 ar
      4       3       5 ar
      5       4       6 ar
      6       5       6 ar
      7       1       7 1
      8       2       8 1
      9       3       9 1
     10       4      10 1
     11       5      11 1
@<TRIPOS>ALT_TYPE
CGenFF_4.0_ALT_TYPE_SET
CGenFF_4.0 1 CG2R61 2 CG2R61 3 CG2R61 4 CG2R61 5 CG2R61 6 NG2R60 7 HGR61 8 HGR61 9 HGR61 10 HGR62 11 HGR62
@<TRIPOS>MOLECULE
pyridine
 11 11 0 0 0
****
USER_CHARGES
INVALID_CHARGES
Pose:   8 Cluster:   8 Fr_nu: 2003989 TotEn:   -14.04
@<TRIPOS>ATOM
      1 C1        -49.0950  -10.1899  -27.5882 C.ar   1 LIG      -0.11300
      2 C2        -47.9257   -9.4771  -27.3479 C.ar   1 LIG      -0.11700
      3 C3        -49.1011  -11.5731  -27.4466 C.ar   1 LIG      -0.11700
      4 C4        -46.7981  -10.1889  -26.9713 C.ar   1 LIG       0.17700
      5 C5        -47.9209  -12.1910  -27.0659 C.ar   1 LIG       0.17700
      6 N1        -46.7654  -11.5323  -26.8236 N.ar   1 LIG      -0.60000
      7 H1        -49.9998   -9.6684  -27.8860 H      1 LIG       0.11500
      8 H2        -47.8977   -8.3987  -27.4517 H      1 LIG       0.11500
      9 H3        -50.0010  -12.1492  -27.6293 H      1 LIG       0.11500
     10 H4        -45.8611   -9.6792  -26.7727 H      1 LIG       0.12400
     11 H5        -47.8722  -13.2679  -26.9421 H      1 LIG       0.12400
@<TRIPOS>BOND
      1       1       2 ar
      2       1       3 ar
      3       2       4 ar
      4       3       5 ar
      5       4       6 ar
      6       5       6 ar
      7       1       7 1
      8       2       8 1
      9       3       9 1
     10       4      10 1
     11       5      11 1
@<TRIPOS>ALT_TYPE
CGenFF_4.0_ALT_TYPE_SET
CGenFF_4.0 1 CG2R61 2 CG2R61 3 CG2R61 4 CG2R61 5 CG2R61 6 NG2R60 7 HGR61 8 HGR61 9 HGR61 10 HGR62 11 HGR62
@<TRIPOS>MOLECULE
pyridine
 11 11 0 0 0
****
USER_CHARGES
INVALID_CHARGES
Pose:   9 Cluster:   9 Fr_nu: 1301151 TotEn:   -13.94
@<TRIPOS>ATOM
      1 C1        -48.5700  -10.5439  -26.4292 C.ar   1 LIG      -0.11300
      2 C2        -47.4374  -10.1109  -25.7487 C.ar   1 LIG      -0.11700
      3 C3        -49.8294  -10.1431  -25.9973 C.ar   1 LIG      -0.11700
      4 C4        -47.6167   -9.2847  -24.6510 C.ar   1 LIG       0.17700
      5 C5        -49.9016   -9.3156  -24.8883 C.ar   1 LIG       0.17700
      6 N1        -48.8238   -8.8744  -24.2016 N.ar   1 LIG      -0.60000
      7 H1        -48.4714  -11.1931  -27.2940 H      1 LIG       0.11500
      8 H2        -46.4459  -10.4104  -26.0676 H      1 LIG       0.11500
      9 H3        -50.7262  -10.4687  -26.5120 H      1 LIG       0.11500
     10 H4        -46.7650   -8.9201  -24.0863 H      1 LIG       0.12400
     11 H5        -50.8600   -8.9750  -24.5104 H      1 LIG       0.12400
@<TRIPOS>BOND
      1       1       2 ar
      2       1       3 ar
      3       2       4 ar
      4       3       5 ar
      5       4       6 ar
      6       5       6 ar
      7       1       7 1
      8       2       8 1
      9       3       9 1
     10       4      10 1
     11       5      11 1
@<TRIPOS>ALT_TYPE
CGenFF_4.0_ALT_TYPE_SET
CGenFF_4.0 1 CG2R61 2 CG2R61 3 CG2R61 4 CG2R61 5 CG2R61 6 NG2R60 7 HGR61 8 HGR61 9 HGR61 10 HGR62 11 HGR62
@<TRIPOS>MOLECULE
pyridine
 11 11 0 0 0
****
USER_CHARGES
INVALID_CHARGES
Pose:  10 Cluster:  10 Fr_nu: 2813081 TotEn:   -13.90
@<TRIPOS>ATOM
      1 C1        -83.4624    2.8132  -38.5423 C.ar   1 LIG      -0.11300
      2 C2        -84.0110    1.5776  -38.2175 C.ar   1 LIG      -0.11700
      3 C3        -83.6494    3.3374  -39.8164 C.ar   1 LIG      -0.11700
      4 C4        -84.7326    0.9113  -39.1949 C.ar   1 LIG       0.17700
      5 C5        -84.3869    2.5923  -40.7223 C.ar   1 LIG       0.17700
      6 N1        -84.9354    1.3885  -40.4434 N.ar   1 LIG      -0.60000
      7 H1        -82.8895    3.3662  -37.8040 H      1 LIG       0.11500
      8 H2        -83.8784    1.1498  -37.2306 H      1 LIG       0.11500
      9 H3        -83.2304    4.2985  -40.0919 H      1 LIG       0.11500
     10 H4        -85.1803   -0.0558  -38.9913 H      1 LIG       0.12400
     11 H5        -84.5613    2.9560  -41.7296 H      1 LIG       0.12400
@<TRIPOS>BOND
      1       1       2 ar
      2       1       3 ar
      3       2       4 ar
      4       3       5 ar
      5       4       6 ar
      6       5       6 ar
      7       1       7 1
      8       2       8 1
      9       3       9 1
     10       4      10 1
     11       5      11 1
@<TRIPOS>ALT_TYPE
CGenFF_4.0_ALT_TYPE_SET
CGenFF_4.0 1 CG2R61 2 CG2R61 3 CG2R61 4 CG2R61 5 CG2R61 6 NG2R60 7 HGR61 8 HGR61 9 HGR61 10 HGR62 11 HGR62
@<TRIPOS>MOLECULE
pyridine
 11 11 0 0 0
****
USER_CHARGES
INVALID_CHARGES
Pose:  11 Cluster:  11 Fr_nu:  54860 TotEn:   -13.87
@<TRIPOS>ATOM
      1 C1        -82.0912  -15.8966  -48.0888 C.ar   1 LIG      -0.11300
      2 C2        -81.8764  -14.5743  -47.7167 C.ar   1 LIG      -0.11700
      3 C3        -81.0496  -16.8140  -48.0072 C.ar   1 LIG      -0.11700
      4 C4        -80.6117  -14.2226  -47.2732 C.ar   1 LIG       0.17700
      5 C5        -79.8218  -16.3620  -47.5510 C.ar   1 LIG       0.17700
      6 N1        -79.5751  -15.0854  -47.1806 N.ar   1 LIG      -0.60000
      7 H1        -83.0685  -16.2115  -48.4423 H      1 LIG       0.11500
      8 H2        -82.6736  -13.8422  -47.7717 H      1 LIG       0.11500
      9 H3        -81.1940  -17.8498  -48.2924 H      1 LIG       0.11500
     10 H4        -80.3931  -13.2035  -46.9717 H      1 LIG       0.12400
     11 H5        -78.9763  -17.0372  -47.4693 H      1 LIG       0.12400
@<TRIPOS>BOND
      1       1       2 ar
      2       1       3 ar
      3       2       4 ar
      4       3       5 ar
      5       4       6 ar
      6       5       6 ar
      7       1       7 1
      8       2       8 1
      9       3       9 1
     10       4      10 1
     11       5      11 1
@<TRIPOS>ALT_TYPE
CGenFF_4.0_ALT_TYPE_SET
CGenFF_4.0 1 CG2R61 2 CG2R61 3 CG2R61 4 CG2R61 5 CG2R61 6 NG2R60 7 HGR61 8 HGR61 9 HGR61 10 HGR62 11 HGR62
@<TRIPOS>MOLECULE
pyridine
 11 11 0 0 0
****
USER_CHARGES
INVALID_CHARGES
Pose:  12 Cluster:  12 Fr_nu: 2826444 TotEn:   -13.54
@<TRIPOS>ATOM
      1 C1        -78.4119  -11.1012  -49.7836 C.ar   1 LIG      -0.11300
      2 C2        -79.0714  -11.7900  -48.7719 C.ar   1 LIG      -0.11700
      3 C3        -77.1133  -10.6492  -49.5771 C.ar   1 LIG      -0.11700
      4 C4        -78.3939  -11.9995  -47.5815 C.ar   1 LIG       0.17700
      5 C5        -76.5235  -10.9095  -48.3506 C.ar   1 LIG       0.17700
      6 N1        -77.1325  -11.5754  -47.3439 N.ar   1 LIG      -0.60000
      7 H1        -78.9092  -10.9163  -50.7310 H      1 LIG       0.11500
      8 H2        -80.0836  -12.1518  -48.9107 H      1 LIG       0.11500
      9 H3        -76.5799  -10.1096  -50.3514 H      1 LIG       0.11500
     10 H4        -78.8650  -12.5311  -46.7614 H      1 LIG       0.12400
     11 H5        -75.5124  -10.5778  -48.1385 H      1 LIG       0.12400
@<TRIPOS>BOND
      1       1       2 ar
      2       1       3 ar
      3       2       4 ar
      4       3       5 ar
      5       4       6 ar
      6       5       6 ar
      7       1       7 1
      8       2       8 1
      9       3       9 1
     10       4      10 1
     11       5      11 1
@<TRIPOS>ALT_TYPE
CGenFF_4.0_ALT_TYPE_SET
CGenFF_4.0 1 CG2R61 2 CG2R61 3 CG2R61 4 CG2R61 5 CG2R61 6 NG2R60 7 HGR61 8 HGR61 9 HGR61 10 HGR62 11 HGR62
@<TRIPOS>MOLECULE
pyridine
 11 11 0 0 0
****
USER_CHARGES
INVALID_CHARGES
Pose:  13 Cluster:  13 Fr_nu:  81428 TotEn:   -13.25
@<TRIPOS>ATOM
      1 C1        -50.5048   -9.4892  -29.3978 C.ar   1 LIG      -0.11300
      2 C2        -50.7561  -10.4912  -30.3285 C.ar   1 LIG      -0.11700
      3 C3        -49.8631   -8.3222  -29.7972 C.ar   1 LIG      -0.11700
      4 C4        -50.3488  -10.2791  -31.6357 C.ar   1 LIG       0.17700
      5 C5        -49.4956   -8.2073  -31.1281 C.ar   1 LIG       0.17700
      6 N1        -49.7227   -9.1590  -32.0611 N.ar   1 LIG      -0.60000
      7 H1        -50.8079   -9.6179  -28.3631 H      1 LIG       0.11500
      8 H2        -51.2551  -11.4090  -30.0399 H      1 LIG       0.11500
      9 H3        -49.6564   -7.5280  -29.0888 H      1 LIG       0.11500
     10 H4        -50.5214  -11.0304  -32.3992 H      1 LIG       0.12400
     11 H5        -48.9916   -7.3173  -31.4907 H      1 LIG       0.12400
@<TRIPOS>BOND
      1       1       2 ar
      2       1       3 ar
      3       2       4 ar
      4       3       5 ar
      5       4       6 ar
      6       5       6 ar
      7       1       7 1
      8       2       8 1
      9       3       9 1
     10       4      10 1
     11       5      11 1
@<TRIPOS>ALT_TYPE
CGenFF_4.0_ALT_TYPE_SET
CGenFF_4.0 1 CG2R61 2 CG2R61 3 CG2R61 4 CG2R61 5 CG2R61 6 NG2R60 7 HGR61 8 HGR61 9 HGR61 10 HGR62 11 HGR62
@<TRIPOS>MOLECULE
pyridine
 11 11 0 0 0
****
USER_CHARGES
INVALID_CHARGES
Pose:  14 Cluster:  14 Fr_nu: 770046 TotEn:   -13.02
@<TRIPOS>ATOM
      1 C1        -63.9166   -0.2178  -26.4469 C.ar   1 LIG      -0.11300
      2 C2        -63.1912   -1.2869  -25.9329 C.ar   1 LIG      -0.11700
      3 C3        -63.6280    1.0763  -26.0282 C.ar   1 LIG      -0.11700
      4 C4        -62.1954   -1.0109  -25.0099 C.ar   1 LIG       0.17700
      5 C5        -62.6128    1.2465  -25.1007 C.ar   1 LIG       0.17700
      6 N1        -61.8864    0.2326  -24.5790 N.ar   1 LIG      -0.60000
      7 H1        -64.7058   -0.3929  -27.1719 H      1 LIG       0.11500
      8 H2        -63.3985   -2.3038  -26.2451 H      1 LIG       0.11500
      9 H3        -64.1809    1.9248  -26.4149 H      1 LIG       0.11500
     10 H4        -61.6015   -1.8102  -24.5792 H      1 LIG       0.12400
     11 H5        -62.3488    2.2355  -24.7408 H      1 LIG       0.12400
@<TRIPOS>BOND
      1       1       2 ar
      2       1       3 ar
      3       2       4 ar
      4       3       5 ar
      5       4       6 ar
      6       5       6 ar
      7       1       7 1
      8       2       8 1
      9       3       9 1
     10       4      10 1
     11       5      11 1
@<TRIPOS>ALT_TYPE
CGenFF_4.0_ALT_TYPE_SET
CGenFF_4.0 1 CG2R61 2 CG2R61 3 CG2R61 4 CG2R61 5 CG2R61 6 NG2R60 7 HGR61 8 HGR61 9 HGR61 10 HGR62 11 HGR62
@<TRIPOS>MOLECULE
pyridine
 11 11 0 0 0
****
USER_CHARGES
INVALID_CHARGES
Pose:  15 Cluster:  15 Fr_nu: 290601 TotEn:   -12.41
@<TRIPOS>ATOM
      1 C1        -52.2424    4.8479  -34.9819 C.ar   1 LIG      -0.11300
      2 C2        -52.0933    6.1225  -34.4468 C.ar   1 LIG      -0.11700
      3 C3        -51.9269    3.7349  -34.2106 C.ar   1 LIG      -0.11700
      4 C4        -51.6288    6.2294  -33.1458 C.ar   1 LIG       0.17700
      5 C5        -51.4696    3.9486  -32.9203 C.ar   1 LIG       0.17700
      6 N1        -51.3119    5.1716  -32.3660 N.ar   1 LIG      -0.60000
      7 H1        -52.6031    4.7223  -35.9984 H      1 LIG       0.11500
      8 H2        -52.3334    7.0043  -35.0294 H      1 LIG       0.11500
      9 H3        -52.0348    2.7318  -34.6073 H      1 LIG       0.11500
     10 H4        -51.4950    7.2015  -32.6827 H      1 LIG       0.12400
     11 H5        -51.2090    3.1141  -32.2776 H      1 LIG       0.12400
@<TRIPOS>BOND
      1       1       2 ar
      2       1       3 ar
      3       2       4 ar
      4       3       5 ar
      5       4       6 ar
      6       5       6 ar
      7       1       7 1
      8       2       8 1
      9       3       9 1
     10       4      10 1
     11       5      11 1
@<TRIPOS>ALT_TYPE
CGenFF_4.0_ALT_TYPE_SET
CGenFF_4.0 1 CG2R61 2 CG2R61 3 CG2R61 4 CG2R61 5 CG2R61 6 NG2R60 7 HGR61 8 HGR61 9 HGR61 10 HGR62 11 HGR62
@<TRIPOS>MOLECULE
pyridine
 11 11 0 0 0
****
USER_CHARGES
INVALID_CHARGES
Pose:  16 Cluster:  16 Fr_nu: 2828531 TotEn:   -12.09
@<TRIPOS>ATOM
      1 C1        -77.9250   -9.5729  -49.1729 C.ar   1 LIG      -0.11300
      2 C2        -78.8810  -10.3942  -48.5856 C.ar   1 LIG      -0.11700
      3 C3        -76.7464  -10.1262  -49.6608 C.ar   1 LIG      -0.11700
      4 C4        -78.6125  -11.7515  -48.5111 C.ar   1 LIG       0.17700
      5 C5        -76.5733  -11.4954  -49.5380 C.ar   1 LIG       0.17700
      6 N1        -77.4792  -12.3253  -48.9737 N.ar   1 LIG      -0.60000
      7 H1        -78.0979   -8.5036  -49.2495 H      1 LIG       0.11500
      8 H2        -79.8070   -9.9850  -48.1988 H      1 LIG       0.11500
      9 H3        -75.9870   -9.5051  -50.1220 H      1 LIG       0.11500
     10 H4        -79.3261  -12.4342  -48.0619 H      1 LIG       0.12400
     11 H5        -75.6714  -11.9765  -49.9019 H      1 LIG       0.12400
@<TRIPOS>BOND
      1       1       2 ar
      2       1       3 ar
      3       2       4 ar
      4       3       5 ar
      5       4       6 ar
      6       5       6 ar
      7       1       7 1
      8       2       8 1
      9       3       9 1
     10       4      10 1
     11       5      11 1
@<TRIPOS>ALT_TYPE
CGenFF_4.0_ALT_TYPE_SET
CGenFF_4.0 1 CG2R61 2 CG2R61 3 CG2R61 4 CG2R61 5 CG2R61 6 NG2R60 7 HGR61 8 HGR61 9 HGR61 10 HGR62 11 HGR62
@<TRIPOS>MOLECULE
pyridine
 11 11 0 0 0
****
USER_CHARGES
INVALID_CHARGES
Pose:  17 Cluster:  17 Fr_nu:    402 TotEn:   -12.03
@<TRIPOS>ATOM
      1 C1        -76.8581   -8.7641  -50.4378 C.ar   1 LIG      -0.11300
      2 C2        -77.5577   -9.9657  -50.4403 C.ar   1 LIG      -0.11700
      3 C3        -75.9608   -8.4906  -49.4115 C.ar   1 LIG      -0.11700
      4 C4        -77.3260  -10.8532  -49.4018 C.ar   1 LIG       0.17700
      5 C5        -75.8008   -9.4440  -48.4189 C.ar   1 LIG       0.17700
      6 N1        -76.4626  -10.6225  -48.3875 N.ar   1 LIG      -0.60000
      7 H1        -77.0124   -8.0419  -51.2339 H      1 LIG       0.11500
      8 H2        -78.2618  -10.2002  -51.2302 H      1 LIG       0.11500
      9 H3        -75.4049   -7.5603  -49.3888 H      1 LIG       0.11500
     10 H4        -77.8471  -11.8039  -49.3581 H      1 LIG       0.12400
     11 H5        -75.1137   -9.2792  -47.5955 H      1 LIG       0.12400
@<TRIPOS>BOND
      1       1       2 ar
      2       1       3 ar
      3       2       4 ar
      4       3       5 ar
      5       4       6 ar
      6       5       6 ar
      7       1       7 1
      8       2       8 1
      9       3       9 1
     10       4      10 1
     11       5      11 1
@<TRIPOS>ALT_TYPE
CGenFF_4.0_ALT_TYPE_SET
CGenFF_4.0 1 CG2R61 2 CG2R61 3 CG2R61 4 CG2R61 5 CG2R61 6 NG2R60 7 HGR61 8 HGR61 9 HGR61 10 HGR62 11 HGR62
@<TRIPOS>MOLECULE
pyridine
 11 11 0 0 0
****
USER_CHARGES
INVALID_CHARGES
Pose:  18 Cluster:  18 Fr_nu:   7925 TotEn:   -11.89
@<TRIPOS>ATOM
      1 C1        -54.3045  -11.3351  -49.5482 C.ar   1 LIG      -0.11300
      2 C2        -55.1258  -11.7878  -50.5748 C.ar   1 LIG      -0.11700
      3 C3        -54.4676  -10.0466  -49.0518 C.ar   1 LIG      -0.11700
      4 C4        -56.0873  -10.9199  -51.0667 C.ar   1 LIG       0.17700
      5 C5        -55.4584   -9.2565  -49.6121 C.ar   1 LIG       0.17700
      6 N1        -56.2754   -9.6614  -50.6102 N.ar   1 LIG      -0.60000
      7 H1        -53.5384  -11.9851  -49.1362 H      1 LIG       0.11500
      8 H2        -55.0169  -12.7883  -50.9769 H      1 LIG       0.11500
      9 H3        -53.8385   -9.6723  -48.2523 H      1 LIG       0.11500
     10 H4        -56.7525  -11.2253  -51.8676 H      1 LIG       0.12400
     11 H5        -55.6262   -8.2435  -49.2614 H      1 LIG       0.12400
@<TRIPOS>BOND
      1       1       2 ar
      2       1       3 ar
      3       2       4 ar
      4       3       5 ar
      5       4       6 ar
      6       5       6 ar
      7       1       7 1
      8       2       8 1
      9       3       9 1
     10       4      10 1
     11       5      11 1
@<TRIPOS>ALT_TYPE
CGenFF_4.0_ALT_TYPE_SET
CGenFF_4.0 1 CG2R61 2 CG2R61 3 CG2R61 4 CG2R61 5 CG2R61 6 NG2R60 7 HGR61 8 HGR61 9 HGR61 10 HGR62 11 HGR62
@<TRIPOS>MOLECULE
pyridine
 11 11 0 0 0
****
USER_CHARGES
INVALID_CHARGES
Pose:  19 Cluster:  19 Fr_nu: 2824660 TotEn:   -11.81
@<TRIPOS>ATOM
      1 C1        -84.8503    2.6105  -38.4467 C.ar   1 LIG      -0.11300
      2 C2        -85.9774    2.5386  -39.2578 C.ar   1 LIG      -0.11700
      3 C3        -83.8682    1.6310  -38.5423 C.ar   1 LIG      -0.11700
      4 C4        -86.0741    1.4753  -40.1409 C.ar   1 LIG       0.17700
      5 C5        -84.0594    0.6082  -39.4573 C.ar   1 LIG       0.17700
      6 N1        -85.1409    0.5048  -40.2620 N.ar   1 LIG      -0.60000
      7 H1        -84.7379    3.4281  -37.7410 H      1 LIG       0.11500
      8 H2        -86.7553    3.2910  -39.2007 H      1 LIG       0.11500
      9 H3        -82.9815    1.6665  -37.9197 H      1 LIG       0.11500
     10 H4        -86.9338    1.3740  -40.7949 H      1 LIG       0.12400
     11 H5        -83.3236   -0.1812  -39.5704 H      1 LIG       0.12400
@<TRIPOS>BOND
      1       1       2 ar
      2       1       3 ar
      3       2       4 ar
      4       3       5 ar
      5       4       6 ar
      6       5       6 ar
      7       1       7 1
      8       2       8 1
      9       3       9 1
     10       4      10 1
     11       5      11 1
@<TRIPOS>ALT_TYPE
CGenFF_4.0_ALT_TYPE_SET
CGenFF_4.0 1 CG2R61 2 CG2R61 3 CG2R61 4 CG2R61 5 CG2R61 6 NG2R60 7 HGR61 8 HGR61 9 HGR61 10 HGR62 11 HGR62
@<TRIPOS>MOLECULE
pyridine
 11 11 0 0 0
****
USER_CHARGES
INVALID_CHARGES
Pose:  20 Cluster:  20 Fr_nu: 1012958 TotEn:   -11.54
@<TRIPOS>ATOM
      1 C1        -38.8570  -15.2120  -38.3548 C.ar   1 LIG      -0.11300
      2 C2        -38.7750  -13.8259  -38.4265 C.ar   1 LIG      -0.11700
      3 C3        -39.5087  -15.8097  -37.2818 C.ar   1 LIG      -0.11700
      4 C4        -39.3564  -13.0882  -37.4079 C.ar   1 LIG       0.17700
      5 C5        -40.0570  -14.9833  -36.3143 C.ar   1 LIG       0.17700
      6 N1        -39.9975  -13.6331  -36.3498 N.ar   1 LIG      -0.60000
      7 H1        -38.4132  -15.8253  -39.1332 H      1 LIG       0.11500
      8 H2        -38.2722  -13.3384  -39.2536 H      1 LIG       0.11500
      9 H3        -39.5843  -16.8884  -37.2049 H      1 LIG       0.11500
     10 H4        -39.3193  -12.0039  -37.4175 H      1 LIG       0.12400
     11 H5        -40.5753  -15.3994  -35.4566 H      1 LIG       0.12400
@<TRIPOS>BOND
      1       1       2 ar
      2       1       3 ar
      3       2       4 ar
      4       3       5 ar
      5       4       6 ar
      6       5       6 ar
      7       1       7 1
      8       2       8 1
      9       3       9 1
     10       4      10 1
     11       5      11 1
@<TRIPOS>ALT_TYPE
CGenFF_4.0_ALT_TYPE_SET
CGenFF_4.0 1 CG2R61 2 CG2R61 3 CG2R61 4 CG2R61 5 CG2R61 6 NG2R60 7 HGR61 8 HGR61 9 HGR61 10 HGR62 11 HGR62
@<TRIPOS>MOLECULE
pyridine
 11 11 0 0 0
****
USER_CHARGES
INVALID_CHARGES
Pose:  21 Cluster:  21 Fr_nu:  25897 TotEn:   -11.44
@<TRIPOS>ATOM
      1 C1        -50.6663  -10.1973  -29.7160 C.ar   1 LIG      -0.11300
      2 C2        -49.8817   -9.4258  -28.8660 C.ar   1 LIG      -0.11700
      3 C3        -50.7585   -9.8629  -31.0625 C.ar   1 LIG      -0.11700
      4 C4        -49.2146   -8.3388  -29.4075 C.ar   1 LIG       0.17700
      5 C5        -50.0523   -8.7562  -31.5056 C.ar   1 LIG       0.17700
      6 N1        -49.2800   -7.9828  -30.7100 N.ar   1 LIG      -0.60000
      7 H1        -51.2054  -11.0570  -29.3297 H      1 LIG       0.11500
      8 H2        -49.7948   -9.6678  -27.8132 H      1 LIG       0.11500
      9 H3        -51.3645  -10.4496  -31.7434 H      1 LIG       0.11500
     10 H4        -48.5901   -7.7055  -28.7861 H      1 LIG       0.12400
     11 H5        -50.0911   -8.4524  -32.5465 H      1 LIG       0.12400
@<TRIPOS>BOND
      1       1       2 ar
      2       1       3 ar
      3       2       4 ar
      4       3       5 ar
      5       4       6 ar
      6       5       6 ar
      7       1       7 1
      8       2       8 1
      9       3       9 1
     10       4      10 1
     11       5      11 1
@<TRIPOS>ALT_TYPE
CGenFF_4.0_ALT_TYPE_SET
CGenFF_4.0 1 CG2R61 2 CG2R61 3 CG2R61 4 CG2R61 5 CG2R61 6 NG2R60 7 HGR61 8 HGR61 9 HGR61 10 HGR62 11 HGR62
@<TRIPOS>MOLECULE
pyridine
 11 11 0 0 0
****
USER_CHARGES
INVALID_CHARGES
Pose:  22 Cluster:  22 Fr_nu: 2828716 TotEn:   -11.34
@<TRIPOS>ATOM
      1 C1        -85.7665    2.7822  -38.3788 C.ar   1 LIG      -0.11300
      2 C2        -86.1949    1.4637  -38.4848 C.ar   1 LIG      -0.11700
      3 C3        -84.6084    3.1858  -39.0338 C.ar   1 LIG      -0.11700
      4 C4        -85.4357    0.5947  -39.2518 C.ar   1 LIG       0.17700
      5 C5        -83.9200    2.2397  -39.7760 C.ar   1 LIG       0.17700
      6 N1        -84.3052    0.9500  -39.9024 N.ar   1 LIG      -0.60000
      7 H1        -86.3338    3.4937  -37.7863 H      1 LIG       0.11500
      8 H2        -87.0947    1.1269  -37.9832 H      1 LIG       0.11500
      9 H3        -84.2553    4.2084  -38.9649 H      1 LIG       0.11500
     10 H4        -85.7274   -0.4441  -39.3655 H      1 LIG       0.12400
     11 H5        -83.0102    2.5031  -40.3055 H      1 LIG       0.12400
@<TRIPOS>BOND
      1       1       2 ar
      2       1       3 ar
      3       2       4 ar
      4       3       5 ar
      5       4       6 ar
      6       5       6 ar
      7       1       7 1
      8       2       8 1
      9       3       9 1
     10       4      10 1
     11       5      11 1
@<TRIPOS>ALT_TYPE
CGenFF_4.0_ALT_TYPE_SET
CGenFF_4.0 1 CG2R61 2 CG2R61 3 CG2R61 4 CG2R61 5 CG2R61 6 NG2R60 7 HGR61 8 HGR61 9 HGR61 10 HGR62 11 HGR62
@<TRIPOS>MOLECULE
pyridine
 11 11 0 0 0
****
USER_CHARGES
INVALID_CHARGES
Pose:  23 Cluster:  23 Fr_nu:  93199 TotEn:   -11.22
@<TRIPOS>ATOM
      1 C1        -52.2846    3.8279  -35.5277 C.ar   1 LIG      -0.11300
      2 C2        -51.7059    5.0068  -35.9844 C.ar   1 LIG      -0.11700
      3 C3        -51.9443    3.3333  -34.2736 C.ar   1 LIG      -0.11700
      4 C4        -50.7996    5.6480  -35.1553 C.ar   1 LIG       0.17700
      5 C5        -51.0271    4.0492  -33.5212 C.ar   1 LIG       0.17700
      6 N1        -50.4440    5.1979  -33.9312 N.ar   1 LIG      -0.60000
      7 H1        -52.9990    3.2954  -36.1482 H      1 LIG       0.11500
      8 H2        -51.9564    5.4111  -36.9582 H      1 LIG       0.11500
      9 H3        -52.3825    2.4159  -33.8973 H      1 LIG       0.11500
     10 H4        -50.3204    6.5706  -35.4657 H      1 LIG       0.12400
     11 H5        -50.7272    3.7058  -32.5366 H      1 LIG       0.12400
@<TRIPOS>BOND
      1       1       2 ar
      2       1       3 ar
      3       2       4 ar
      4       3       5 ar
      5       4       6 ar
      6       5       6 ar
      7       1       7 1
      8       2       8 1
      9       3       9 1
     10       4      10 1
     11       5      11 1
@<TRIPOS>ALT_TYPE
CGenFF_4.0_ALT_TYPE_SET
CGenFF_4.0 1 CG2R61 2 CG2R61 3 CG2R61 4 CG2R61 5 CG2R61 6 NG2R60 7 HGR61 8 HGR61 9 HGR61 10 HGR62 11 HGR62
@<TRIPOS>MOLECULE
pyridine
 11 11 0 0 0
****
USER_CHARGES
INVALID_CHARGES
Pose:  24 Cluster:  24 Fr_nu:  99158 TotEn:   -11.15
@<TRIPOS>ATOM
      1 C1        -59.0493  -20.3933  -40.4073 C.ar   1 LIG      -0.11300
      2 C2        -58.1293  -20.6382  -39.3939 C.ar   1 LIG      -0.11700
      3 C3        -58.6043  -20.1954  -41.7096 C.ar   1 LIG      -0.11700
      4 C4        -56.7862  -20.6748  -39.7322 C.ar   1 LIG       0.17700
      5 C5        -57.2400  -20.2516  -41.9443 C.ar   1 LIG       0.17700
      6 N1        -56.3161  -20.4871  -40.9857 N.ar   1 LIG      -0.60000
      7 H1        -60.1110  -20.3560  -40.1824 H      1 LIG       0.11500
      8 H2        -58.4533  -20.7956  -38.3717 H      1 LIG       0.11500
      9 H3        -59.3034  -20.0024  -42.5154 H      1 LIG       0.11500
     10 H4        -56.0291  -20.8620  -38.9779 H      1 LIG       0.12400
     11 H5        -56.8411  -20.1033  -42.9424 H      1 LIG       0.12400
@<TRIPOS>BOND
      1       1       2 ar
      2       1       3 ar
      3       2       4 ar
      4       3       5 ar
      5       4       6 ar
      6       5       6 ar
      7       1       7 1
      8       2       8 1
      9       3       9 1
     10       4      10 1
     11       5      11 1
@<TRIPOS>ALT_TYPE
CGenFF_4.0_ALT_TYPE_SET
CGenFF_4.0 1 CG2R61 2 CG2R61 3 CG2R61 4 CG2R61 5 CG2R61 6 NG2R60 7 HGR61 8 HGR61 9 HGR61 10 HGR62 11 HGR62
@<TRIPOS>MOLECULE
pyridine
 11 11 0 0 0
****
USER_CHARGES
INVALID_CHARGES
Pose:  25 Cluster:  25 Fr_nu:   4692 TotEn:   -11.06
@<TRIPOS>ATOM
      1 C1        -58.2843    1.0593  -43.9778 C.ar   1 LIG      -0.11300
      2 C2        -57.2461    1.9646  -43.7886 C.ar   1 LIG      -0.11700
      3 C3        -59.5576    1.5248  -44.2863 C.ar   1 LIG      -0.11700
      4 C4        -57.5309    3.3144  -43.9181 C.ar   1 LIG       0.17700
      5 C5        -59.7390    2.8943  -44.3932 C.ar   1 LIG       0.17700
      6 N1        -58.7550    3.8043  -44.2165 N.ar   1 LIG      -0.60000
      7 H1        -58.1016   -0.0070  -43.8843 H      1 LIG       0.11500
      8 H2        -56.2456    1.6245  -43.5478 H      1 LIG       0.11500
      9 H3        -60.3821    0.8375  -44.4375 H      1 LIG       0.11500
     10 H4        -56.7555    4.0606  -43.7799 H      1 LIG       0.12400
     11 H5        -60.7131    3.3090  -44.6312 H      1 LIG       0.12400
@<TRIPOS>BOND
      1       1       2 ar
      2       1       3 ar
      3       2       4 ar
      4       3       5 ar
      5       4       6 ar
      6       5       6 ar
      7       1       7 1
      8       2       8 1
      9       3       9 1
     10       4      10 1
     11       5      11 1
@<TRIPOS>ALT_TYPE
CGenFF_4.0_ALT_TYPE_SET
CGenFF_4.0 1 CG2R61 2 CG2R61 3 CG2R61 4 CG2R61 5 CG2R61 6 NG2R60 7 HGR61 8 HGR61 9 HGR61 10 HGR62 11 HGR62
@<TRIPOS>MOLECULE
pyridine
 11 11 0 0 0
****
USER_CHARGES
INVALID_CHARGES
Pose:  26 Cluster:  26 Fr_nu: 568629 TotEn:   -10.96
@<TRIPOS>ATOM
      1 C1        -63.5812   -0.1637  -25.7185 C.ar   1 LIG      -0.11300
      2 C2        -63.2051   -0.7659  -24.5230 C.ar   1 LIG      -0.11700
      3 C3        -63.3162    1.1856  -25.9244 C.ar   1 LIG      -0.11700
      4 C4        -62.5717    0.0188  -23.5728 C.ar   1 LIG       0.17700
      5 C5        -62.6781    1.8830  -24.9113 C.ar   1 LIG       0.17700
      6 N1        -62.2976    1.3324  -23.7366 N.ar   1 LIG      -0.60000
      7 H1        -64.0806   -0.7448  -26.4880 H      1 LIG       0.11500
      8 H2        -63.4011   -1.8161  -24.3409 H      1 LIG       0.11500
      9 H3        -63.6009    1.6760  -26.8482 H      1 LIG       0.11500
     10 H4        -62.2588   -0.4037  -22.6237 H      1 LIG       0.12400
     11 H5        -62.4491    2.9379  -25.0216 H      1 LIG       0.12400
@<TRIPOS>BOND
      1       1       2 ar
      2       1       3 ar
      3       2       4 ar
      4       3       5 ar
      5       4       6 ar
      6       5       6 ar
      7       1       7 1
      8       2       8 1
      9       3       9 1
     10       4      10 1
     11       5      11 1
@<TRIPOS>ALT_TYPE
CGenFF_4.0_ALT_TYPE_SET
CGenFF_4.0 1 CG2R61 2 CG2R61 3 CG2R61 4 CG2R61 5 CG2R61 6 NG2R60 7 HGR61 8 HGR61 9 HGR61 10 HGR62 11 HGR62
@<TRIPOS>MOLECULE
pyridine
 11 11 0 0 0
****
USER_CHARGES
INVALID_CHARGES
Pose:  27 Cluster:  27 Fr_nu: 187779 TotEn:   -10.87
@<TRIPOS>ATOM
      1 C1        -79.0250   -6.5871  -34.3883 C.ar   1 LIG      -0.11300
      2 C2        -79.3125   -7.9463  -34.4417 C.ar   1 LIG      -0.11700
      3 C3        -79.4711   -5.8295  -33.3111 C.ar   1 LIG      -0.11700
      4 C4        -80.0438   -8.4959  -33.4010 C.ar   1 LIG       0.17700
      5 C5        -80.1954   -6.4737  -32.3212 C.ar   1 LIG       0.17700
      6 N1        -80.4943   -7.7921  -32.3383 N.ar   1 LIG      -0.60000
      7 H1        -78.4548   -6.1188  -35.1851 H      1 LIG       0.11500
      8 H2        -78.9747   -8.5564  -35.2714 H      1 LIG       0.11500
      9 H3        -79.2591   -4.7682  -33.2488 H      1 LIG       0.11500
     10 H4        -80.2943   -9.5515  -33.3960 H      1 LIG       0.12400
     11 H5        -80.5670   -5.9280  -31.4600 H      1 LIG       0.12400
@<TRIPOS>BOND
      1       1       2 ar
      2       1       3 ar
      3       2       4 ar
      4       3       5 ar
      5       4       6 ar
      6       5       6 ar
      7       1       7 1
      8       2       8 1
      9       3       9 1
     10       4      10 1
     11       5      11 1
@<TRIPOS>ALT_TYPE
CGenFF_4.0_ALT_TYPE_SET
CGenFF_4.0 1 CG2R61 2 CG2R61 3 CG2R61 4 CG2R61 5 CG2R61 6 NG2R60 7 HGR61 8 HGR61 9 HGR61 10 HGR62 11 HGR62
@<TRIPOS>MOLECULE
pyridine
 11 11 0 0 0
****
USER_CHARGES
INVALID_CHARGES
Pose:  28 Cluster:  28 Fr_nu: 1034557 TotEn:   -10.69
@<TRIPOS>ATOM
      1 C1        -62.5551   -0.6371  -24.9363 C.ar   1 LIG      -0.11300
      2 C2        -62.9644   -1.6889  -25.7484 C.ar   1 LIG      -0.11700
      3 C3        -62.1749   -0.8878  -23.6226 C.ar   1 LIG      -0.11700
      4 C4        -62.9757   -2.9627  -25.2034 C.ar   1 LIG       0.17700
      5 C5        -62.2218   -2.1974  -23.1726 C.ar   1 LIG       0.17700
      6 N1        -62.6137   -3.2451  -23.9319 N.ar   1 LIG      -0.60000
      7 H1        -62.5332    0.3761  -25.3262 H      1 LIG       0.11500
      8 H2        -63.2648   -1.5171  -26.7755 H      1 LIG       0.11500
      9 H3        -61.8529   -0.0833  -22.9712 H      1 LIG       0.11500
     10 H4        -63.2871   -3.8167  -25.7958 H      1 LIG       0.12400
     11 H5        -61.9363   -2.4463  -22.1558 H      1 LIG       0.12400
@<TRIPOS>BOND
      1       1       2 ar
      2       1       3 ar
      3       2       4 ar
      4       3       5 ar
      5       4       6 ar
      6       5       6 ar
      7       1       7 1
      8       2       8 1
      9       3       9 1
     10       4      10 1
     11       5      11 1
@<TRIPOS>ALT_TYPE
CGenFF_4.0_ALT_TYPE_SET
CGenFF_4.0 1 CG2R61 2 CG2R61 3 CG2R61 4 CG2R61 5 CG2R61 6 NG2R60 7 HGR61 8 HGR61 9 HGR61 10 HGR62 11 HGR62
@<TRIPOS>MOLECULE
pyridine
 11 11 0 0 0
****
USER_CHARGES
INVALID_CHARGES
Pose:  29 Cluster:  29 Fr_nu:  23879 TotEn:   -10.62
@<TRIPOS>ATOM
      1 C1        -78.0243  -20.0093  -31.6597 C.ar   1 LIG      -0.11300
      2 C2        -77.1291  -19.5687  -30.6913 C.ar   1 LIG      -0.11700
      3 C3        -79.1069  -20.7994  -31.2897 C.ar   1 LIG      -0.11700
      4 C4        -77.3592  -19.9429  -29.3772 C.ar   1 LIG       0.17700
      5 C5        -79.2483  -21.1187  -29.9489 C.ar   1 LIG       0.17700
      6 N1        -78.3994  -20.7094  -28.9796 N.ar   1 LIG      -0.60000
      7 H1        -77.8781  -19.7379  -32.7009 H      1 LIG       0.11500
      8 H2        -76.2785  -18.9517  -30.9566 H      1 LIG       0.11500
      9 H3        -79.8171  -21.1547  -32.0276 H      1 LIG       0.11500
     10 H4        -76.6897  -19.6252  -28.5847 H      1 LIG       0.12400
     11 H5        -80.0753  -21.7330  -29.6080 H      1 LIG       0.12400
@<TRIPOS>BOND
      1       1       2 ar
      2       1       3 ar
      3       2       4 ar
      4       3       5 ar
      5       4       6 ar
      6       5       6 ar
      7       1       7 1
      8       2       8 1
      9       3       9 1
     10       4      10 1
     11       5      11 1
@<TRIPOS>ALT_TYPE
CGenFF_4.0_ALT_TYPE_SET
CGenFF_4.0 1 CG2R61 2 CG2R61 3 CG2R61 4 CG2R61 5 CG2R61 6 NG2R60 7 HGR61 8 HGR61 9 HGR61 10 HGR62 11 HGR62
@<TRIPOS>MOLECULE
pyridine
 11 11 0 0 0
****
USER_CHARGES
INVALID_CHARGES
Pose:  30 Cluster:  30 Fr_nu: 1025906 TotEn:   -10.51
@<TRIPOS>ATOM
      1 C1        -73.5016  -28.7767  -48.4416 C.ar   1 LIG      -0.11300
      2 C2        -73.0978  -27.5341  -47.9661 C.ar   1 LIG      -0.11700
      3 C3        -73.5742  -29.0004  -49.8120 C.ar   1 LIG      -0.11700
      4 C4        -72.7801  -26.5562  -48.8948 C.ar   1 LIG       0.17700
      5 C5        -73.2355  -27.9568  -50.6581 C.ar   1 LIG       0.17700
      6 N1        -72.8389  -26.7361  -50.2334 N.ar   1 LIG      -0.60000
      7 H1        -73.7598  -29.5691  -47.7455 H      1 LIG       0.11500
      8 H2        -73.0335  -27.3374  -46.9022 H      1 LIG       0.11500
      9 H3        -73.8869  -29.9609  -50.2053 H      1 LIG       0.11500
     10 H4        -72.4601  -25.5702  -48.5746 H      1 LIG       0.12400
     11 H5        -73.2761  -28.0792  -51.7355 H      1 LIG       0.12400
@<TRIPOS>BOND
      1       1       2 ar
      2       1       3 ar
      3       2       4 ar
      4       3       5 ar
      5       4       6 ar
      6       5       6 ar
      7       1       7 1
      8       2       8 1
      9       3       9 1
     10       4      10 1
     11       5      11 1
@<TRIPOS>ALT_TYPE
CGenFF_4.0_ALT_TYPE_SET
CGenFF_4.0 1 CG2R61 2 CG2R61 3 CG2R61 4 CG2R61 5 CG2R61 6 NG2R60 7 HGR61 8 HGR61 9 HGR61 10 HGR62 11 HGR62
@<TRIPOS>MOLECULE
pyridine
 11 11 0 0 0
****
USER_CHARGES
INVALID_CHARGES
Pose:  31 Cluster:  31 Fr_nu:  18196 TotEn:   -10.49
@<TRIPOS>ATOM
      1 C1        -50.5739   -9.2158  -30.1793 C.ar   1 LIG      -0.11300
      2 C2        -51.0427  -10.4460  -29.7320 C.ar   1 LIG      -0.11700
      3 C3        -49.6590   -8.5053  -29.4102 C.ar   1 LIG      -0.11700
      4 C4        -50.5694  -10.9181  -28.5184 C.ar   1 LIG       0.17700
      5 C5        -49.2479   -9.0641  -28.2109 C.ar   1 LIG       0.17700
      6 N1        -49.6809  -10.2565  -27.7435 N.ar   1 LIG      -0.60000
      7 H1        -50.9214   -8.8112  -31.1252 H      1 LIG       0.11500
      8 H2        -51.7556  -11.0174  -30.3150 H      1 LIG       0.11500
      9 H3        -49.2804   -7.5441  -29.7388 H      1 LIG       0.11500
     10 H4        -50.9046  -11.8723  -28.1256 H      1 LIG       0.12400
     11 H5        -48.5361   -8.5501  -27.5732 H      1 LIG       0.12400
@<TRIPOS>BOND
      1       1       2 ar
      2       1       3 ar
      3       2       4 ar
      4       3       5 ar
      5       4       6 ar
      6       5       6 ar
      7       1       7 1
      8       2       8 1
      9       3       9 1
     10       4      10 1
     11       5      11 1
@<TRIPOS>ALT_TYPE
CGenFF_4.0_ALT_TYPE_SET
CGenFF_4.0 1 CG2R61 2 CG2R61 3 CG2R61 4 CG2R61 5 CG2R61 6 NG2R60 7 HGR61 8 HGR61 9 HGR61 10 HGR62 11 HGR62
@<TRIPOS>MOLECULE
pyridine
 11 11 0 0 0
****
USER_CHARGES
INVALID_CHARGES
Pose:  32 Cluster:  32 Fr_nu: 750201 TotEn:   -10.22
@<TRIPOS>ATOM
      1 C1        -71.4679  -26.6747  -52.9201 C.ar   1 LIG      -0.11300
      2 C2        -72.3535  -27.6998  -52.6071 C.ar   1 LIG      -0.11700
      3 C3        -71.1410  -25.7274  -51.9562 C.ar   1 LIG      -0.11700
      4 C4        -72.8806  -27.7330  -51.3262 C.ar   1 LIG       0.17700
      5 C5        -71.7226  -25.8487  -50.7045 C.ar   1 LIG       0.17700
      6 N1        -72.5870  -26.8306  -50.3634 N.ar   1 LIG      -0.60000
      7 H1        -71.0338  -26.6137  -53.9136 H      1 LIG       0.11500
      8 H2        -72.6224  -28.4492  -53.3424 H      1 LIG       0.11500
      9 H3        -70.4533  -24.9193  -52.1779 H      1 LIG       0.11500
     10 H4        -73.5762  -28.5122  -51.0327 H      1 LIG       0.12400
     11 H5        -71.5014  -25.1353  -49.9173 H      1 LIG       0.12400
@<TRIPOS>BOND
      1       1       2 ar
      2       1       3 ar
      3       2       4 ar
      4       3       5 ar
      5       4       6 ar
      6       5       6 ar
      7       1       7 1
      8       2       8 1
      9       3       9 1
     10       4      10 1
     11       5      11 1
@<TRIPOS>ALT_TYPE
CGenFF_4.0_ALT_TYPE_SET
CGenFF_4.0 1 CG2R61 2 CG2R61 3 CG2R61 4 CG2R61 5 CG2R61 6 NG2R60 7 HGR61 8 HGR61 9 HGR61 10 HGR62 11 HGR62
@<TRIPOS>MOLECULE
pyridine
 11 11 0 0 0
****
USER_CHARGES
INVALID_CHARGES
Pose:  33 Cluster:  33 Fr_nu: 103214 TotEn:   -10.10
@<TRIPOS>ATOM
      1 C1        -60.9863  -22.0800  -26.5073 C.ar   1 LIG      -0.11300
      2 C2        -62.0801  -22.3758  -25.7016 C.ar   1 LIG      -0.11700
      3 C3        -59.7441  -22.6312  -26.2133 C.ar   1 LIG      -0.11700
      4 C4        -61.8808  -23.2215  -24.6223 C.ar   1 LIG       0.17700
      5 C5        -59.6493  -23.4653  -25.1110 C.ar   1 LIG       0.17700
      6 N1        -60.6893  -23.7758  -24.3050 N.ar   1 LIG      -0.60000
      7 H1        -61.1015  -21.4206  -27.3623 H      1 LIG       0.11500
      8 H2        -63.0577  -21.9579  -25.9119 H      1 LIG       0.11500
      9 H3        -58.8773  -22.4141  -26.8272 H      1 LIG       0.11500
     10 H4        -62.7022  -23.4828  -23.9633 H      1 LIG       0.12400
     11 H5        -58.7027  -23.9202  -24.8380 H      1 LIG       0.12400
@<TRIPOS>BOND
      1       1       2 ar
      2       1       3 ar
      3       2       4 ar
      4       3       5 ar
      5       4       6 ar
      6       5       6 ar
      7       1       7 1
      8       2       8 1
      9       3       9 1
     10       4      10 1
     11       5      11 1
@<TRIPOS>ALT_TYPE
CGenFF_4.0_ALT_TYPE_SET
CGenFF_4.0 1 CG2R61 2 CG2R61 3 CG2R61 4 CG2R61 5 CG2R61 6 NG2R60 7 HGR61 8 HGR61 9 HGR61 10 HGR62 11 HGR62
@<TRIPOS>MOLECULE
pyridine
 11 11 0 0 0
****
USER_CHARGES
INVALID_CHARGES
Pose:  34 Cluster:  34 Fr_nu: 2731828 TotEn:    -9.78
@<TRIPOS>ATOM
      1 C1        -71.5259  -26.3913  -49.1561 C.ar   1 LIG      -0.11300
      2 C2        -71.9544  -26.2464  -47.8414 C.ar   1 LIG      -0.11700
      3 C3        -72.0191  -27.4350  -49.9312 C.ar   1 LIG      -0.11700
      4 C4        -72.8701  -27.1644  -47.3527 C.ar   1 LIG       0.17700
      5 C5        -72.9316  -28.3000  -49.3490 C.ar   1 LIG       0.17700
      6 N1        -73.3714  -28.1911  -48.0752 N.ar   1 LIG      -0.60000
      7 H1        -70.8084  -25.6926  -49.5757 H      1 LIG       0.11500
      8 H2        -71.5838  -25.4403  -47.2189 H      1 LIG       0.11500
      9 H3        -71.6988  -27.5677  -50.9583 H      1 LIG       0.11500
     10 H4        -73.2351  -27.0948  -46.3334 H      1 LIG       0.12400
     11 H5        -73.3462  -29.1309  -49.9103 H      1 LIG       0.12400
@<TRIPOS>BOND
      1       1       2 ar
      2       1       3 ar
      3       2       4 ar
      4       3       5 ar
      5       4       6 ar
      6       5       6 ar
      7       1       7 1
      8       2       8 1
      9       3       9 1
     10       4      10 1
     11       5      11 1
@<TRIPOS>ALT_TYPE
CGenFF_4.0_ALT_TYPE_SET
CGenFF_4.0 1 CG2R61 2 CG2R61 3 CG2R61 4 CG2R61 5 CG2R61 6 NG2R60 7 HGR61 8 HGR61 9 HGR61 10 HGR62 11 HGR62
@<TRIPOS>MOLECULE
pyridine
 11 11 0 0 0
****
USER_CHARGES
INVALID_CHARGES
Pose:  35 Cluster:  35 Fr_nu: 1205640 TotEn:    -9.76
@<TRIPOS>ATOM
      1 C1        -71.4998  -26.3043  -50.8321 C.ar   1 LIG      -0.11300
      2 C2        -72.0565  -27.3926  -51.4946 C.ar   1 LIG      -0.11700
      3 C3        -71.8942  -26.0135  -49.5309 C.ar   1 LIG      -0.11700
      4 C4        -72.9963  -28.1528  -50.8173 C.ar   1 LIG       0.17700
[truncated: 4,346,786 more chars]
