# Supplementary material for: The pocketome of G-protein-coupled receptors reveals previously untargeted allosteric sites
Source: Nat Commun. 2022 May 10;13:2567. doi: 10.1038/s41467-022-29609-6 (PMC9091257; doi:10.1038/s41467-022-29609-6)
Supplement: Supplementary file 4 — Supplementary Data 1 [file 41467_2022_29609_MOESM4_ESM.zip › docking_files/3zev/rec.mol2]

@<TRIPOS>MOLECULE
3zev_align.pdb
4950 5012 307 0 0
PROTEIN
NO_CHARGES


@<TRIPOS>ATOM
      1 N         -98.5320  -20.2990  -51.7670 N.4       1 PRO   -0.2700
      2 CA        -98.9160  -19.0180  -52.3590 C.3       1 PRO    0.0900
      3 CAY       -97.6960  -22.5890  -51.8520 C.3       1 PRO    0.0900
      4 C         -97.7090  -18.2670  -52.8820 C.2       1 PRO    0.0900
      5 O         -97.8220  -17.4840  -53.8170 O.2       1 PRO    0.5100
      6 CB        -99.5910  -18.2570  -51.1990 C.3       1 PRO   -0.5100
      7 CG       -100.1030  -19.3690  -50.2780 C.3       1 PRO   -0.2900
      8 CD        -99.0100  -20.4320  -50.3880 C.3       1 PRO    0.0000
      9 CY        -98.1310  -21.3270  -52.5080 C.2       1 PRO    0.0900
     10 OY        -98.0990  -21.2500  -53.7290 O.2       1 PRO    0.0900
     11 HA        -99.5490  -19.1790  -53.2170 H         1 PRO    0.0200
     12 HB1      -100.4290  -17.6290  -51.5690 H         1 PRO    0.0900
     13 HB2       -98.8610  -17.6070  -50.6710 H         1 PRO   -0.1800
     14 HG1      -100.2110  -19.0080  -49.2330 H         1 PRO    0.0900
     15 HG2      -101.0830  -19.7600  -50.6260 H         1 PRO    0.0900
     16 HD1       -98.1800  -20.2380  -49.6780 H         1 PRO   -0.1800
     17 HD2       -99.4170  -21.4530  -50.2240 H         1 PRO    0.0900
     18 HY1       -97.0630  -23.1730  -52.5550 H         1 PRO    0.0900
     19 HY2       -98.5850  -23.1970  -51.5800 H         1 PRO    0.5100
     20 HY3       -97.1030  -22.3550  -50.9430 H         1 PRO   -0.5100
     21 N         -96.5630  -18.4220  -52.2010 N.am      2 ASN   -0.4700
     22 CA        -95.3410  -17.6860  -52.4870 C.3       2 ASN    0.3100
     23 C         -94.1350  -18.6140  -52.4790 C.2       2 ASN    0.0700
     24 O         -93.1340  -18.3520  -51.8110 O.2       2 ASN    0.0900
     25 CB        -95.1520  -16.5290  -51.5000 C.3       2 ASN   -0.1800
     26 CG        -95.4440  -16.9270  -50.0670 C.2       2 ASN    0.0900
     27 ND2       -95.8510  -15.9520  -49.2590 N.am      2 ASN    0.0900
     28 OD1       -95.3110  -18.0900  -49.6900 O.2       2 ASN    0.5500
     29 HN        -96.5000  -19.0690  -51.4460 H         2 ASN   -0.5500
     30 HA        -95.4090  -17.3070  -53.4970 H         2 ASN   -0.6200
     31 HB1       -95.8340  -15.6990  -51.7810 H         2 ASN    0.3200
     32 HB2       -94.1010  -16.1720  -51.5580 H         2 ASN    0.3000
     33 HD21      -96.2010  -16.1720  -48.3490 H         2 ASN    0.5100
     34 HD22      -95.8070  -15.0010  -49.5610 H         2 ASN   -0.5100
     35 N         -94.2410  -19.7080  -53.2300 N.am      3 SER   -0.4700
     36 CA        -93.2050  -20.7340  -53.2500 C.3       3 SER    0.3100
     37 C         -92.0830  -20.3890  -54.2210 C.2       3 SER    0.0700
     38 O         -91.1860  -21.1940  -54.4640 O.2       3 SER    0.0900
     39 CB        -93.8110  -22.0900  -53.6240 C.3       3 SER    0.0500
     40 OG        -94.3790  -22.0560  -54.9220 O.3       3 SER    0.0900
     41 HN        -95.0340  -19.8750  -53.8100 H         3 SER    0.0900
     42 HA        -92.7560  -20.7790  -52.2700 H         3 SER   -0.6600
     43 HB1       -94.6070  -22.3560  -52.8950 H         3 SER    0.4300
     44 HB2       -93.0180  -22.8690  -53.6050 H         3 SER    0.5100
     45 HG1       -93.6410  -21.9920  -55.5330 H         3 SER   -0.5100
     46 N         -92.1370  -19.1800  -54.7770 N.am      4 ASP   -0.4700
     47 CA        -91.0760  -18.6840  -55.6400 C.3       4 ASP    0.3100
     48 C         -89.9010  -18.2440  -54.7740 C.2       4 ASP    0.0700
     49 O         -88.8200  -17.9360  -55.2750 O.2       4 ASP    0.0900
     50 CB        -91.5650  -17.5100  -56.4890 C.3       4 ASP   -0.2800
     51 CG        -92.7870  -17.8580  -57.3180 C.2       4 ASP    0.0900
     52 OD1       -92.6830  -18.7540  -58.1810 O.co2     4 ASP    0.0900
     53 OD2       -93.8480  -17.2360  -57.1040 O.co2     4 ASP    0.6200
     54 HN        -92.9060  -18.5630  -54.6280 H         4 ASP   -0.7600
     55 HA        -90.7550  -19.4970  -56.2750 H         4 ASP   -0.7600
     56 HB1       -90.7510  -17.1960  -57.1760 H         4 ASP    0.5100
     57 HB2       -91.8240  -16.6630  -55.8190 H         4 ASP   -0.5100
     58 N         -90.1280  -18.2200  -53.4620 N.am      5 LEU   -0.4700
     59 CA        -89.1460  -17.7290  -52.5080 C.3       5 LEU    0.3100
     60 C         -88.5450  -18.8670  -51.6930 C.2       5 LEU    0.0700
     61 O         -87.7300  -18.6370  -50.7980 O.2       5 LEU    0.0900
     62 CB        -89.7860  -16.7060  -51.5600 C.3       5 LEU   -0.1800
     63 CG        -90.0840  -15.2870  -52.0540 C.3       5 LEU    0.0900
     64 CD1       -91.1490  -15.2900  -53.1370 C.3       5 LEU    0.0900
     65 CD2       -90.5300  -14.4210  -50.8930 C.3       5 LEU   -0.0900
     66 HN        -90.9860  -18.5420  -53.0720 H         5 LEU    0.0900
     67 HA        -88.3390  -17.2740  -53.0620 H         5 LEU   -0.2700
     68 HB1       -89.1060  -16.6070  -50.6890 H         5 LEU    0.0900
     69 HB2       -90.7490  -17.1390  -51.2230 H         5 LEU    0.0900
     70 HG        -89.1520  -14.8410  -52.4620 H         5 LEU    0.0900
     71 HD11      -92.1360  -15.5540  -52.7000 H         5 LEU   -0.2700
     72 HD12      -90.8950  -16.0390  -53.9170 H         5 LEU    0.0900
     73 HD13      -91.2230  -14.2820  -53.5970 H         5 LEU    0.0900
     74 HD21      -89.6740  -14.2250  -50.2120 H         5 LEU    0.0900
     75 HD22      -91.3290  -14.9380  -50.3200 H         5 LEU    0.5100
     76 HD23      -90.9100  -13.4480  -51.2700 H         5 LEU   -0.5100
     77 N         -88.9490  -20.0960  -52.0030 N.am      6 ASP   -0.4700
     78 CA        -88.4570  -21.2620  -51.2820 C.3       6 ASP    0.3100
     79 C         -87.0270  -21.6140  -51.6700 C.2       6 ASP    0.0700
     80 O         -86.6950  -21.7020  -52.8530 O.2       6 ASP    0.0900
     81 CB        -89.3670  -22.4690  -51.5180 C.3       6 ASP   -0.2800
     82 CG        -90.7480  -22.2850  -50.9220 C.2       6 ASP    0.0900
     83 OD1       -90.8840  -21.4810  -49.9740 O.co2     6 ASP    0.0900
     84 OD2       -91.6950  -22.9440  -51.3960 O.co2     6 ASP    0.6200
     85 HN        -89.6010  -20.2730  -52.7360 H         6 ASP   -0.7600
     86 HA        -88.4260  -21.0170  -50.2320 H         6 ASP   -0.7600
     87 HB1       -88.9020  -23.3680  -51.0580 H         6 ASP    0.5100
     88 HB2       -89.4750  -22.6330  -52.6110 H         6 ASP   -0.5100
     89 N         -86.1820  -21.8130  -50.6620 N.am      7 VAL   -0.4700
     90 CA        -84.8040  -22.2270  -50.8800 C.3       7 VAL    0.3100
     91 C         -84.6810  -23.7330  -50.6830 C.2       7 VAL    0.0700
     92 O         -84.9040  -24.2460  -49.5860 O.2       7 VAL    0.0900
     93 CB        -83.8400  -21.5000  -49.9290 C.3       7 VAL   -0.0900
     94 CG1       -82.4350  -22.0520  -50.0770 C.3       7 VAL    0.0900
     95 CG2       -83.8590  -20.0030  -50.1960 C.3       7 VAL   -0.2700
     96 HN        -86.4560  -21.6880  -49.7120 H         7 VAL    0.0900
     97 HA        -84.5500  -22.0060  -51.9060 H         7 VAL    0.0900
     98 HB        -84.1820  -21.6360  -48.8810 H         7 VAL    0.0900
     99 HG11      -82.1470  -22.0800  -51.1510 H         7 VAL   -0.2700
    100 HG12      -82.3900  -23.0860  -49.6710 H         7 VAL    0.0900
    101 HG13      -81.7140  -21.4040  -49.5330 H         7 VAL    0.0900
    102 HG21      -84.8840  -19.6000  -50.0420 H         7 VAL    0.0900
    103 HG22      -83.5540  -19.8020  -51.2460 H         7 VAL    0.5100
    104 HG23      -83.1650  -19.4850  -49.5000 H         7 VAL   -0.5100
    105 N         -84.3190  -24.4420  -51.7490 N.am      8 ASN   -0.4700
    106 CA        -84.3310  -25.9010  -51.7340 C.3       8 ASN    0.3100
    107 C         -83.0130  -26.5330  -51.2990 C.2       8 ASN    0.0700
    108 O         -82.4060  -27.3020  -52.0440 O.2       8 ASN    0.0900
    109 CB        -84.7440  -26.4430  -53.1070 C.3       8 ASN   -0.1800
    110 CG        -86.1480  -26.0210  -53.4940 C.2       8 ASN    0.0900
    111 ND2       -86.3390  -25.3440  -54.5210 N.am      8 ASN    0.0900
    112 OD1       -87.1260  -26.4030  -52.7030 O.2       8 ASN    0.5500
    113 HN        -84.0250  -24.0120  -52.6000 H         8 ASN   -0.5500
    114 HA        -85.0280  -26.2230  -50.9760 H         8 ASN   -0.6200
    115 HB1       -84.7000  -27.5520  -53.0860 H         8 ASN    0.3200
    116 HB2       -84.0360  -26.0640  -53.8740 H         8 ASN    0.3000
    117 HD21      -87.2660  -25.0680  -54.7720 H         8 ASN    0.5100
    118 HD22      -85.5650  -25.0760  -55.0930 H         8 ASN   -0.5100
    119 N         -82.5750  -26.2140  -50.0840 N.am      9 THR   -0.4700
    120 CA        -81.4190  -26.8710  -49.4890 C.3       9 THR    0.3100
    121 C         -81.8650  -28.0300  -48.6000 C.2       9 THR    0.0700
    122 O         -82.7870  -27.8850  -47.7980 O.2       9 THR    0.0900
    123 CB        -80.5540  -25.8860  -48.6790 C.3       9 THR    0.1400
    124 CG2       -79.8930  -24.8770  -49.6050 C.3       9 THR    0.0900
    125 OG1       -81.3730  -25.1860  -47.7360 O.3       9 THR   -0.6600
    126 HN        -83.0170  -25.5140  -49.5280 H         9 THR    0.4300
    127 HA        -80.8380  -27.3010  -50.2900 H         9 THR   -0.2700
    128 HB        -79.7650  -26.4430  -48.1280 H         9 THR    0.0900
    129 HG1       -81.7560  -25.8580  -47.1680 H         9 THR    0.0900
    130 HG21      -80.6670  -24.3000  -50.1560 H         9 THR    0.0900
    131 HG22      -79.2520  -25.4030  -50.3430 H         9 THR    0.5100
    132 HG23      -79.2770  -24.1670  -49.0120 H         9 THR   -0.5100
    133 N         -81.2130  -29.1810  -48.7580 N.am     10 ASP   -0.4700
    134 CA        -81.6100  -30.4060  -48.0700 C.3      10 ASP    0.3100
    135 C         -81.5950  -30.2800  -46.5450 C.2      10 ASP    0.0700
    136 O         -80.9320  -29.4060  -45.9880 O.2      10 ASP    0.0900
    137 CB        -80.7340  -31.5830  -48.5100 C.3      10 ASP   -0.2800
    138 CG        -79.2780  -31.3980  -48.1340 C.2      10 ASP    0.0900
    139 OD1       -78.6170  -30.5190  -48.7270 O.co2    10 ASP    0.0900
    140 OD2       -78.7960  -32.1310  -47.2440 O.co2    10 ASP    0.6200
    141 HN        -80.4200  -29.2570  -49.3570 H        10 ASP   -0.7600
    142 HA        -82.6460  -30.6010  -48.3050 H        10 ASP   -0.7600
    143 HB1       -80.8040  -31.6920  -49.6140 H        10 ASP    0.5100
    144 HB2       -81.1080  -32.5120  -48.0290 H        10 ASP   -0.5100
    145 N         -82.3380  -31.1640  -45.8820 N.am     11 ILE   -0.4700
    146 CA        -82.4920  -31.1230  -44.4300 C.3      11 ILE    0.3100
    147 C         -81.1770  -31.4120  -43.7100 C.2      11 ILE    0.0700
    148 O         -80.8530  -30.7760  -42.7060 O.2      11 ILE    0.0900
    149 CB        -83.5710  -32.1200  -43.9170 C.3      11 ILE   -0.0900
    150 CG1       -84.8860  -32.0100  -44.7050 C.3      11 ILE    0.0900
    151 CG2       -83.8260  -31.9150  -42.4270 C.3      11 ILE   -0.2700
    152 CD        -84.9270  -32.7940  -46.0140 C.3      11 ILE    0.0900
    153 HN        -82.8250  -31.8970  -46.3490 H        11 ILE    0.0900
    154 HA        -82.7650  -30.1140  -44.1600 H        11 ILE    0.0900
    155 HB        -83.2240  -33.1600  -44.0910 H        11 ILE   -0.1800
    156 HG11      -85.0610  -30.9380  -44.9390 H        11 ILE    0.0900
    157 HG12      -85.7090  -32.3770  -44.0570 H        11 ILE    0.0900
    158 HG21      -84.1820  -30.8790  -42.2390 H        11 ILE   -0.2700
    159 HG22      -82.8860  -32.0760  -41.8570 H        11 ILE    0.0900
    160 HG23      -84.6030  -32.6260  -42.0750 H        11 ILE    0.0900
    161 HD1       -84.4320  -33.7800  -45.8850 H        11 ILE    0.0900
    162 HD2       -84.3920  -32.2310  -46.8100 H        11 ILE    0.5100
    163 HD3       -85.9810  -32.9640  -46.3210 H        11 ILE   -0.5100
    164 N         -80.4190  -32.3730  -44.2310 N.am     12 TYR   -0.4700
    165 CA        -79.1770  -32.8060  -43.6010 C.3      12 TYR    0.3100
    166 C         -78.1230  -31.7050  -43.5690 C.2      12 TYR    0.0700
    167 O         -77.4250  -31.5320  -42.5710 O.2      12 TYR    0.0900
    168 CB        -78.6270  -34.0520  -44.3020 C.3      12 TYR   -0.1800
    169 CG        -79.5990  -35.2080  -44.3360 C.ar     12 TYR    0.0900
    170 CD1       -79.6830  -36.1030  -43.2760 C.ar     12 TYR    0.0900
    171 CD2       -80.4390  -35.4050  -45.4270 C.ar     12 TYR    0.0000
    172 CE1       -80.5730  -37.1620  -43.3010 C.ar     12 TYR   -0.1150
    173 CE2       -81.3320  -36.4620  -45.4610 C.ar     12 TYR    0.1150
    174 CZ        -81.3940  -37.3360  -44.3950 C.ar     12 TYR   -0.1150
    175 OH        -82.2800  -38.3900  -44.4230 O.3      12 TYR    0.1150
    176 HN        -80.6670  -32.8410  -45.0750 H        12 TYR    0.1100
    177 HA        -79.3830  -33.0190  -42.5630 H        12 TYR   -0.5400
    178 HB1       -77.7180  -34.4030  -43.7680 H        12 TYR    0.4300
    179 HB2       -78.3790  -33.8010  -45.3550 H        12 TYR   -0.1150
    180 HD1       -79.0400  -35.9700  -42.4190 H        12 TYR    0.1150
    181 HD2       -80.3930  -34.7220  -46.2620 H        12 TYR   -0.1150
    182 HE1       -80.6240  -37.8470  -42.4670 H        12 TYR    0.1150
    183 HE2       -81.9760  -36.6030  -46.3170 H        12 TYR    0.5100
    184 HH        -82.1810  -38.8830  -43.6050 H        12 TYR   -0.5100
    185 N         -78.0110  -30.9570  -44.6660 N.am     13 SER   -0.4700
    186 CA        -77.0460  -29.8680  -44.7450 C.3      13 SER    0.3100
    187 C         -77.4200  -28.7370  -43.7940 C.2      13 SER    0.0700
    188 O         -76.5500  -28.0460  -43.2670 O.2      13 SER    0.0900
    189 CB        -76.9340  -29.3420  -46.1780 C.3      13 SER    0.0500
    190 OG        -78.1730  -28.8290  -46.6320 O.3      13 SER    0.0900
    191 HN        -78.5760  -31.1080  -45.4730 H        13 SER    0.0900
    192 HA        -76.0910  -30.2450  -44.4090 H        13 SER   -0.6600
    193 HB1       -76.6230  -30.1670  -46.8540 H        13 SER    0.4300
    194 HB2       -76.1780  -28.5290  -46.2160 H        13 SER    0.5100
    195 HG1       -78.4860  -29.4450  -47.3000 H        13 SER   -0.5100
    196 N         -78.7190  -28.5510  -43.5740 N.am     14 LYS   -0.4700
    197 CA        -79.1960  -27.5530  -42.6260 C.3      14 LYS    0.3100
    198 C         -78.8030  -27.9230  -41.2000 C.2      14 LYS    0.0700
    199 O         -78.3390  -27.0780  -40.4360 O.2      14 LYS    0.0900
    200 CB        -80.7160  -27.4010  -42.7200 C.3      14 LYS   -0.1800
    201 CG        -81.2100  -26.7890  -44.0190 C.3      14 LYS    0.0900
    202 CD        -82.7170  -26.5780  -43.9810 C.3      14 LYS    0.0900
    203 CE        -83.2180  -25.9110  -45.2510 C.3      14 LYS   -0.1800
    204 NZ        -84.6810  -25.6450  -45.2060 N.4      14 LYS    0.0900
    205 HN        -79.4190  -29.0830  -44.0440 H        14 LYS    0.0900
    206 HA        -78.7120  -26.6160  -42.8560 H        14 LYS   -0.1800
    207 HB1       -81.0550  -26.7590  -41.8800 H        14 LYS    0.0900
    208 HB2       -81.1750  -28.4070  -42.6110 H        14 LYS    0.0900
    209 HG1       -80.9560  -27.4650  -44.8640 H        14 LYS    0.2100
    210 HG2       -80.7070  -25.8110  -44.1790 H        14 LYS    0.0500
    211 HD1       -82.9730  -25.9390  -43.1090 H        14 LYS    0.0500
    212 HD2       -83.2200  -27.5620  -43.8640 H        14 LYS   -0.3000
    213 HE1       -83.0220  -26.5730  -46.1220 H        14 LYS    0.3300
    214 HE2       -82.7020  -24.9370  -45.3890 H        14 LYS    0.3300
    215 HZ1       -84.8760  -24.8900  -44.5180 H        14 LYS    0.3300
    216 HZ2       -85.1820  -26.5110  -44.9210 H        14 LYS    0.5100
    217 HZ3       -85.0090  -25.3500  -46.1480 H        14 LYS   -0.5100
    218 N         -78.9920  -29.1930  -40.8520 N.am     15 VAL   -0.4700
    219 CA        -78.6360  -29.6950  -39.5300 C.3      15 VAL    0.3100
    220 C         -77.1250  -29.6600  -39.3230 C.2      15 VAL    0.0700
    221 O         -76.6430  -29.3140  -38.2420 O.2      15 VAL    0.0900
    222 CB        -79.1550  -31.1310  -39.3200 C.3      15 VAL   -0.0900
    223 CG1       -78.7120  -31.6730  -37.9670 C.3      15 VAL    0.0900
    224 CG2       -80.6720  -31.1680  -39.4340 C.3      15 VAL   -0.2700
    225 HN        -79.3860  -29.8600  -41.4800 H        15 VAL    0.0900
    226 HA        -79.0670  -29.0320  -38.7960 H        15 VAL    0.0900
    227 HB        -78.7610  -31.7860  -40.1260 H        15 VAL    0.0900
    228 HG11      -78.9500  -30.9410  -37.1660 H        15 VAL   -0.2700
    229 HG12      -77.6150  -31.8500  -37.9720 H        15 VAL    0.0900
    230 HG13      -79.2420  -32.6250  -37.7480 H        15 VAL    0.0900
    231 HG21      -80.9970  -30.6530  -40.3640 H        15 VAL    0.0900
    232 HG22      -81.1280  -30.6490  -38.5640 H        15 VAL    0.5100
    233 HG23      -81.0240  -32.2200  -39.4700 H        15 VAL   -0.5100
    234 N         -76.3780  -30.0100  -40.3700 N.am     16 LEU   -0.4700
    235 CA        -74.9210  -29.9940  -40.3240 C.3      16 LEU    0.3100
    236 C         -74.3820  -28.5990  -40.0350 C.2      16 LEU    0.0700
    237 O         -73.5410  -28.4170  -39.1560 O.2      16 LEU    0.0900
    238 CB        -74.3390  -30.5120  -41.6410 C.3      16 LEU   -0.1800
    239 CG        -72.8140  -30.4630  -41.7700 C.3      16 LEU    0.0900
    240 CD1       -72.1500  -31.2920  -40.6780 C.3      16 LEU    0.0900
    241 CD2       -72.3730  -30.9320  -43.1490 C.3      16 LEU   -0.0900
    242 HN        -76.7840  -30.2980  -41.2330 H        16 LEU    0.0900
    243 HA        -74.6040  -30.6180  -39.5010 H        16 LEU   -0.2700
    244 HB1       -74.7710  -29.9080  -42.4670 H        16 LEU    0.0900
    245 HB2       -74.6580  -31.5690  -41.7620 H        16 LEU    0.0900
    246 HG        -72.4730  -29.4100  -41.6880 H        16 LEU    0.0900
    247 HD11      -72.4760  -32.3520  -40.7520 H        16 LEU   -0.2700
    248 HD12      -72.4400  -30.9020  -39.6790 H        16 LEU    0.0900
    249 HD13      -71.0450  -31.2510  -40.7900 H        16 LEU    0.0900
    250 HD21      -72.8150  -30.2800  -43.9330 H        16 LEU    0.0900
    251 HD22      -72.7160  -31.9750  -43.3220 H        16 LEU    0.5100
    252 HD23      -71.2660  -30.8840  -43.2290 H        16 LEU   -0.5100
    253 N         -74.8750  -27.6120  -40.7780 N.am     17 VAL   -0.4700
    254 CA        -74.4620  -26.2280  -40.5900 C.3      17 VAL    0.3100
    255 C         -74.9190  -25.7130  -39.2270 C.2      17 VAL    0.0700
    256 O         -74.2060  -24.9580  -38.5630 O.2      17 VAL    0.0900
    257 CB        -74.9960  -25.3270  -41.7200 C.3      17 VAL   -0.0900
    258 CG1       -74.7030  -23.8650  -41.4310 C.3      17 VAL    0.0900
    259 CG2       -74.3770  -25.7330  -43.0480 C.3      17 VAL   -0.2700
    260 HN        -75.5480  -27.7750  -41.4960 H        17 VAL    0.0900
    261 HA        -73.3830  -26.2030  -40.5720 H        17 VAL    0.0900
    262 HB        -76.0940  -25.4680  -41.8140 H        17 VAL    0.0900
    263 HG11      -73.6320  -23.7360  -41.1650 H        17 VAL   -0.2700
    264 HG12      -75.3240  -23.5160  -40.5790 H        17 VAL    0.0900
    265 HG13      -74.9210  -23.2510  -42.3300 H        17 VAL    0.0900
    266 HG21      -74.4760  -26.8300  -43.1960 H        17 VAL    0.0900
    267 HG22      -73.2980  -25.4700  -43.0590 H        17 VAL    0.5100
    268 HG23      -74.8970  -25.2150  -43.8820 H        17 VAL   -0.5100
    269 N         -76.1070  -26.1400  -38.8030 N.am     18 THR   -0.4700
    270 CA        -76.6330  -25.7640  -37.4980 C.3      18 THR    0.3100
    271 C         -75.7300  -26.2900  -36.3890 C.2      18 THR    0.0700
    272 O         -75.4400  -25.5850  -35.4230 O.2      18 THR    0.0900
    273 CB        -78.0620  -26.2990  -37.2830 C.3      18 THR    0.1400
    274 CG2       -78.6330  -25.7930  -35.9660 C.3      18 THR    0.0900
    275 OG1       -78.9050  -25.8690  -38.3560 O.3      18 THR   -0.6600
    276 HN        -76.6870  -26.7310  -39.3570 H        18 THR    0.4300
    277 HA        -76.6290  -24.6860  -37.4380 H        18 THR   -0.2700
    278 HB        -78.0490  -27.4100  -37.2560 H        18 THR    0.0900
    279 HG1       -78.6150  -26.3560  -39.1320 H        18 THR    0.0900
    280 HG21      -78.6670  -24.6820  -35.9670 H        18 THR    0.0900
    281 HG22      -77.9920  -26.1270  -35.1220 H        18 THR    0.5100
    282 HG23      -79.6650  -26.1800  -35.8280 H        18 THR   -0.5100
    283 N         -75.2790  -27.5320  -36.5410 N.am     19 ALA   -0.4700
    284 CA        -74.3710  -28.1430  -35.5800 C.3      19 ALA    0.3100
    285 C         -73.0400  -27.4050  -35.5370 C.2      19 ALA    0.0700
    286 O         -72.4590  -27.2090  -34.4700 O.2      19 ALA    0.0900
    287 CB        -74.1560  -29.6120  -35.9130 C.3      19 ALA   -0.2700
    288 HN        -75.5400  -28.0990  -37.3180 H        19 ALA    0.0900
    289 HA        -74.8050  -28.0410  -34.5960 H        19 ALA    0.0900
    290 HB1       -73.7180  -29.7130  -36.9290 H        19 ALA    0.0900
    291 HB2       -75.1270  -30.1520  -35.8910 H        19 ALA    0.5100
    292 HB3       -73.4570  -30.0680  -35.1790 H        19 ALA   -0.5100
    293 N         -72.5600  -26.9950  -36.7100 N.am     20 ILE   -0.4700
    294 CA        -71.3220  -26.2320  -36.8100 C.3      20 ILE    0.3100
    295 C         -71.4630  -24.8720  -36.1370 C.2      20 ILE    0.0700
    296 O         -70.5930  -24.4580  -35.3700 O.2      20 ILE    0.0900
    297 CB        -70.8860  -26.0470  -38.2790 C.3      20 ILE   -0.0900
    298 CG1       -70.4460  -27.3830  -38.8790 C.3      20 ILE    0.0900
    299 CG2       -69.7540  -25.0350  -38.3820 C.3      20 ILE   -0.2700
    300 CD        -69.9520  -27.2800  -40.3060 C.3      20 ILE    0.0900
    301 HN        -73.0250  -27.1890  -37.5700 H        20 ILE    0.0900
    302 HA        -70.5610  -26.7670  -36.2610 H        20 ILE    0.0900
    303 HB        -71.7500  -25.6920  -38.8780 H        20 ILE   -0.1800
    304 HG11      -71.3100  -28.0810  -38.8540 H        20 ILE    0.0900
    305 HG12      -69.6290  -27.7980  -38.2520 H        20 ILE    0.0900
    306 HG21      -68.8770  -25.3800  -37.7940 H        20 ILE   -0.2700
    307 HG22      -70.0870  -24.0540  -37.9790 H        20 ILE    0.0900
    308 HG23      -69.4470  -24.9170  -39.4430 H        20 ILE    0.0900
    309 HD1       -68.9770  -26.7490  -40.3350 H        20 ILE    0.0900
    310 HD2       -70.6840  -26.7110  -40.9200 H        20 ILE    0.5100
    311 HD3       -69.8150  -28.2960  -40.7340 H        20 ILE   -0.5100
    312 N         -72.5690  -24.1860  -36.4170 N.am     21 TYR   -0.4700
    313 CA        -72.8310  -22.8740  -35.8340 C.3      21 TYR    0.3100
    314 C         -72.8870  -22.9200  -34.3140 C.2      21 TYR    0.0700
    315 O         -72.2900  -22.0830  -33.6390 O.2      21 TYR    0.0900
    316 CB        -74.1380  -22.2840  -36.3690 C.3      21 TYR   -0.1800
    317 CG        -74.0180  -21.6160  -37.7180 C.ar     21 TYR    0.0900
    318 CD1       -72.9850  -21.9340  -38.5890 C.ar     21 TYR    0.0900
    319 CD2       -74.9280  -20.6410  -38.1070 C.ar     21 TYR    0.0000
    320 CE1       -72.8750  -21.3150  -39.8210 C.ar     21 TYR   -0.1150
    321 CE2       -74.8230  -20.0150  -39.3310 C.ar     21 TYR    0.1150
    322 CZ        -73.7980  -20.3570  -40.1850 C.ar     21 TYR   -0.1150
    323 OH        -73.6940  -19.7350  -41.4080 O.3      21 TYR    0.1150
    324 HN        -73.2670  -24.5380  -37.0360 H        21 TYR    0.1100
    325 HA        -72.0010  -22.2290  -36.0820 H        21 TYR   -0.5400
    326 HB1       -74.5080  -21.5160  -35.6560 H        21 TYR    0.4300
    327 HB2       -74.8870  -23.0980  -36.4750 H        21 TYR   -0.1150
    328 HD1       -72.2560  -22.6760  -38.3000 H        21 TYR    0.1150
    329 HD2       -75.7330  -20.3680  -37.4400 H        21 TYR   -0.1150
    330 HE1       -72.0720  -21.5800  -40.4920 H        21 TYR    0.1150
    331 HE2       -75.5410  -19.2600  -39.6180 H        21 TYR    0.5100
    332 HH        -74.1920  -18.9150  -41.3670 H        21 TYR   -0.5100
    333 N         -73.6140  -23.9000  -33.7780 N.am     22 LEU   -0.4700
    334 CA        -73.7550  -24.0530  -32.3360 C.3      22 LEU    0.3100
    335 C         -72.4080  -24.3210  -31.6760 C.2      22 LEU    0.0700
    336 O         -72.1250  -23.8160  -30.5900 O.2      22 LEU    0.0900
    337 CB        -74.7370  -25.1800  -32.0020 C.3      22 LEU   -0.1800
    338 CG        -76.2080  -24.9520  -32.3580 C.3      22 LEU    0.0900
    339 CD1       -77.0430  -26.1600  -31.9620 C.3      22 LEU    0.0900
    340 CD2       -76.7390  -23.6870  -31.7000 C.3      22 LEU   -0.0900
    341 HN        -74.0920  -24.5720  -34.3380 H        22 LEU    0.0900
    342 HA        -74.1100  -23.1150  -31.9340 H        22 LEU   -0.2700
    343 HB1       -74.6810  -25.3630  -30.9080 H        22 LEU    0.0900
    344 HB2       -74.3980  -26.0910  -32.5390 H        22 LEU    0.0900
    345 HG        -76.3000  -24.7810  -33.4530 H        22 LEU    0.0900
    346 HD11      -76.9650  -26.3360  -30.8680 H        22 LEU   -0.2700
    347 HD12      -76.6760  -27.0630  -32.4940 H        22 LEU    0.0900
    348 HD13      -78.1090  -25.9830  -32.2180 H        22 LEU    0.0900
    349 HD21      -76.1550  -22.8050  -32.0400 H        22 LEU    0.0900
    350 HD22      -76.6470  -23.7680  -30.5960 H        22 LEU    0.5100
    351 HD23      -77.8040  -23.5350  -31.9770 H        22 LEU   -0.5100
    352 N         -71.5780  -25.1210  -32.3410 N.am     23 ALA   -0.4700
    353 CA        -70.2440  -25.4230  -31.8430 C.3      23 ALA    0.3100
    354 C         -69.3720  -24.1730  -31.8520 C.2      23 ALA    0.0700
    355 O         -68.6780  -23.8790  -30.8800 O.2      23 ALA    0.0900
    356 CB        -69.6030  -26.5330  -32.6670 C.3      23 ALA   -0.2700
    357 HN        -71.8300  -25.5470  -33.2060 H        23 ALA    0.0900
    358 HA        -70.3340  -25.7270  -30.8090 H        23 ALA    0.0900
    359 HB1       -69.5220  -26.2210  -33.7300 H        23 ALA    0.0900
    360 HB2       -70.2260  -27.4510  -32.6140 H        23 ALA    0.5100
    361 HB3       -68.5840  -26.7500  -32.2820 H        23 ALA   -0.5100
    362 N         -69.4180  -23.4320  -32.9570 N.am     24 LEU   -0.4700
    363 CA        -68.6750  -22.1860  -33.0710 C.3      24 LEU    0.3100
    364 C         -69.2340  -21.1300  -32.1240 C.2      24 LEU    0.0700
    365 O         -68.5190  -20.2220  -31.7010 O.2      24 LEU    0.0900
    366 CB        -68.7000  -21.6690  -34.5120 C.3      24 LEU   -0.1800
    367 CG        -67.9920  -22.5360  -35.5550 C.3      24 LEU    0.0900
    368 CD1       -68.1950  -21.9710  -36.9530 C.3      24 LEU    0.0900
    369 CD2       -66.5110  -22.6650  -35.2320 C.3      24 LEU   -0.0900
    370 HN        -69.9610  -23.6950  -33.7510 H        24 LEU    0.0900
    371 HA        -67.6570  -22.3750  -32.7600 H        24 LEU   -0.2700
    372 HB1       -68.2240  -20.6650  -34.5230 H        24 LEU    0.0900
    373 HB2       -69.7630  -21.5670  -34.8180 H        24 LEU    0.0900
    374 HG        -68.4000  -23.5690  -35.5130 H        24 LEU    0.0900
    375 HD11      -67.7830  -20.9410  -37.0120 H        24 LEU   -0.2700
    376 HD12      -69.2790  -21.9330  -37.1920 H        24 LEU    0.0900
    377 HD13      -67.6690  -22.6060  -37.6970 H        24 LEU    0.0900
    378 HD21      -66.3770  -23.1330  -34.2340 H        24 LEU    0.0900
    379 HD22      -66.0380  -21.6590  -35.2180 H        24 LEU    0.5100
    380 HD23      -66.0120  -23.3020  -35.9930 H        24 LEU   -0.5100
    381 N         -70.5160  -21.2530  -31.7960 N.am     25 PHE   -0.4700
    382 CA        -71.1460  -20.3660  -30.8280 C.3      25 PHE    0.3100
    383 C         -70.5800  -20.5970  -29.4360 C.2      25 PHE    0.0700
    384 O         -70.1070  -19.6670  -28.7880 O.2      25 PHE    0.0900
    385 CB        -72.6630  -20.5750  -30.8110 C.3      25 PHE   -0.1800
    386 CG        -73.3820  -19.7310  -29.8000 C.ar     25 PHE    0.0900
    387 CD1       -73.6880  -18.4060  -30.0730 C.ar     25 PHE    0.0900
    388 CD2       -73.7620  -20.2620  -28.5770 C.ar     25 PHE    0.0000
    389 CE1       -74.3520  -17.6270  -29.1410 C.ar     25 PHE   -0.1150
    390 CE2       -74.4270  -19.4870  -27.6420 C.ar     25 PHE    0.1150
    391 CZ        -74.7230  -18.1690  -27.9250 C.ar     25 PHE   -0.1150
    392 HN        -71.1010  -21.9560  -32.1930 H        25 PHE    0.1150
    393 HA        -70.9100  -19.3490  -31.1060 H        25 PHE   -0.1150
    394 HB1       -72.8830  -21.6360  -30.5690 H        25 PHE    0.1150
    395 HB2       -73.0790  -20.3170  -31.8080 H        25 PHE   -0.1150
    396 HD1       -73.4060  -17.9770  -31.0230 H        25 PHE    0.1150
    397 HD2       -73.5380  -21.2940  -28.3510 H        25 PHE   -0.1150
    398 HE1       -74.5800  -16.5950  -29.3640 H        25 PHE    0.1150
    399 HE2       -74.7140  -19.9150  -26.6930 H        25 PHE    0.5100
    400 HZ        -75.2420  -17.5620  -27.1970 H        25 PHE   -0.5100
    401 N         -70.6230  -21.8490  -28.9860 N.am     26 VAL   -0.4700
    402 CA        -70.1210  -22.2130  -27.6670 C.3      26 VAL    0.3100
    403 C         -68.6350  -21.8980  -27.5310 C.2      26 VAL    0.0700
    404 O         -68.2130  -21.2610  -26.5670 O.2      26 VAL    0.0900
    405 CB        -70.3620  -23.7040  -27.3630 C.3      26 VAL   -0.0900
    406 CG1       -69.7010  -24.0950  -26.0520 C.3      26 VAL    0.0900
    407 CG2       -71.8540  -24.0010  -27.3200 C.3      26 VAL   -0.2700
    408 HN        -71.0000  -22.5940  -29.5300 H        26 VAL    0.0900
    409 HA        -70.6310  -21.5980  -26.9390 H        26 VAL    0.0900
    410 HB        -69.9410  -24.3200  -28.1870 H        26 VAL    0.0900
    411 HG11      -69.9820  -23.3770  -25.2530 H        26 VAL   -0.2700
    412 HG12      -68.5950  -24.0820  -26.1670 H        26 VAL    0.0900
    413 HG13      -70.0330  -25.1110  -25.7480 H        26 VAL    0.0900
    414 HG21      -72.3210  -23.7560  -28.2980 H        26 VAL    0.0900
    415 HG22      -72.3390  -23.3850  -26.5320 H        26 VAL    0.5100
    416 HG23      -72.0200  -25.0790  -27.1080 H        26 VAL   -0.5100
    417 N         -67.8450  -22.3370  -28.5070 N.am     27 VAL   -0.4700
    418 CA        -66.4120  -22.0770  -28.5120 C.3      27 VAL    0.3100
    419 C         -66.1300  -20.5790  -28.5840 C.2      27 VAL    0.0700
    420 O         -65.2820  -20.0570  -27.8570 O.2      27 VAL    0.0900
    421 CB        -65.7130  -22.7890  -29.6890 C.3      27 VAL   -0.0900
    422 CG1       -64.2710  -22.3210  -29.8240 C.3      27 VAL    0.0900
    423 CG2       -65.7740  -24.2980  -29.5070 C.3      27 VAL   -0.2700
    424 HN        -68.1980  -22.8620  -29.2780 H        27 VAL    0.0900
    425 HA        -66.0100  -22.4280  -27.5740 H        27 VAL    0.0900
    426 HB        -66.2600  -22.5670  -30.6300 H        27 VAL    0.0900
    427 HG11      -63.7580  -22.3780  -28.8410 H        27 VAL   -0.2700
    428 HG12      -64.2470  -21.2680  -30.1780 H        27 VAL    0.0900
    429 HG13      -63.7290  -22.9700  -30.5450 H        27 VAL    0.0900
    430 HG21      -66.8320  -24.6350  -29.4650 H        27 VAL    0.0900
    431 HG22      -65.2720  -24.5840  -28.5570 H        27 VAL    0.5100
    432 HG23      -65.2750  -24.8020  -30.3600 H        27 VAL   -0.5100
    433 N         -66.8600  -19.8880  -29.4550 N.am     28 GLY   -0.4700
    434 CA        -66.6610  -18.4670  -29.6550 C.3      28 GLY    0.3100
    435 C         -67.1050  -17.6150  -28.4830 C.2      28 GLY   -0.0200
    436 O         -66.3950  -16.7030  -28.0660 O.2      28 GLY    0.0900
    437 HN        -67.5750  -20.3140  -30.0050 H        28 GLY    0.0900
    438 HA1       -67.2260  -18.1770  -30.5290 H        28 GLY    0.5100
    439 HA2       -65.6060  -18.3050  -29.8230 H        28 GLY   -0.5100
    440 N         -68.2880  -17.9080  -27.9460 N.am     29 THR   -0.4700
    441 CA        -68.8330  -17.1370  -26.8340 C.3      29 THR    0.3100
    442 C         -67.9970  -17.3130  -25.5750 C.2      29 THR    0.0700
    443 O         -67.6010  -16.3380  -24.9480 O.2      29 THR    0.0900
    444 CB        -70.2970  -17.5160  -26.5330 C.3      29 THR    0.1400
    445 CG2       -70.8550  -16.6470  -25.4160 C.3      29 THR    0.0900
    446 OG1       -71.0930  -17.3390  -27.7100 O.3      29 THR   -0.6600
    447 HN        -68.8510  -18.6620  -28.2770 H        29 THR    0.4300
    448 HA        -68.7670  -16.0930  -27.0960 H        29 THR   -0.2700
    449 HB        -70.3540  -18.5780  -26.2140 H        29 THR    0.0900
    450 HG1       -70.9390  -18.1160  -28.2520 H        29 THR    0.0900
    451 HG21      -70.6560  -15.5740  -25.6310 H        29 THR    0.0900
    452 HG22      -70.3690  -16.9110  -24.4520 H        29 THR    0.5100
    453 HG23      -71.9530  -16.7940  -25.3350 H        29 THR   -0.5100
    454 N         -67.7230  -18.5640  -25.2120 N.am     30 VAL   -0.4700
    455 CA        -66.9040  -18.8610  -24.0420 C.3      30 VAL    0.3100
    456 C         -65.4730  -18.3660  -24.2160 C.2      30 VAL    0.0700
    457 O         -64.8980  -17.7720  -23.3030 O.2      30 VAL    0.0900
    458 CB        -66.8810  -20.3740  -23.7390 C.3      30 VAL   -0.0900
    459 CG1       -65.8950  -20.6840  -22.6210 C.3      30 VAL    0.0900
    460 CG2       -68.2760  -20.8670  -23.3840 C.3      30 VAL   -0.2700
    461 HN        -68.0650  -19.3500  -25.7200 H        30 VAL    0.0900
    462 HA        -67.3170  -18.3210  -23.2030 H        30 VAL    0.0900
    463 HB        -66.5820  -20.9280  -24.6550 H        30 VAL    0.0900
    464 HG11      -66.0760  -20.0120  -21.7550 H        30 VAL   -0.2700
    465 HG12      -64.8550  -20.5300  -22.9790 H        30 VAL    0.0900
    466 HG13      -66.0230  -21.7360  -22.2860 H        30 VAL    0.0900
    467 HG21      -68.9720  -20.6850  -24.2300 H        30 VAL    0.0900
    468 HG22      -68.6530  -20.3240  -22.4900 H        30 VAL    0.5100
    469 HG23      -68.2500  -21.9580  -23.1740 H        30 VAL   -0.5100
    470 N         -64.9110  -18.5970  -25.4010 N.am     31 GLY   -0.4700
    471 CA        -63.5440  -18.2090  -25.6990 C.3      31 GLY    0.3100
    472 C         -63.2650  -16.7320  -25.5120 C.2      31 GLY   -0.0200
    473 O         -62.2970  -16.3560  -24.8550 O.2      31 GLY    0.0900
    474 HN        -65.4060  -19.0480  -26.1400 H        31 GLY    0.0900
    475 HA1       -63.3480  -18.4710  -26.7280 H        31 GLY    0.5100
    476 HA2       -62.8960  -18.7710  -25.0420 H        31 GLY   -0.5100
    477 N         -64.1210  -15.8870  -26.0810 N.am     32 ASN   -0.4700
    478 CA        -63.9300  -14.4470  -26.0090 C.3      32 ASN    0.3100
    479 C         -64.3620  -13.8670  -24.6660 C.2      32 ASN    0.0700
    480 O         -63.9250  -12.7840  -24.2780 O.2      32 ASN    0.0900
    481 CB        -64.6720  -13.7460  -27.1480 C.3      32 ASN   -0.1800
    482 CG        -64.1860  -14.1870  -28.5150 C.2      32 ASN    0.0900
    483 ND2       -64.9190  -15.1040  -29.1370 N.am     32 ASN    0.0900
    484 OD1       -63.1660  -13.7080  -29.0080 O.2      32 ASN    0.5500
    485 HN        -64.9260  -16.2020  -26.5770 H        32 ASN   -0.5500
    486 HA        -62.8720  -14.2460  -26.0710 H        32 ASN   -0.6200
    487 HB1       -64.5230  -12.6490  -27.0580 H        32 ASN    0.3200
    488 HB2       -65.7570  -13.9740  -27.0690 H        32 ASN    0.3000
    489 HD21      -64.7350  -15.3240  -30.0950 H        32 ASN    0.5100
    490 HD22      -65.6520  -15.5740  -28.6470 H        32 ASN   -0.5100
    491 N         -65.2210  -14.5950  -23.9590 N.am     33 SER   -0.4700
    492 CA        -65.7220  -14.1430  -22.6680 C.3      33 SER    0.3100
    493 C         -64.6330  -14.1810  -21.6070 C.2      33 SER    0.0700
    494 O         -64.3560  -13.1750  -20.9540 O.2      33 SER    0.0900
    495 CB        -66.9160  -14.9910  -22.2230 C.3      33 SER    0.0500
    496 OG        -67.9660  -14.9210  -23.1690 O.3      33 SER    0.0900
    497 HN        -65.5580  -15.4770  -24.2780 H        33 SER    0.0900
    498 HA        -66.0140  -13.1070  -22.7660 H        33 SER   -0.6600
    499 HB1       -67.2930  -14.6180  -21.2460 H        33 SER    0.4300
    500 HB2       -66.6010  -16.0510  -22.1170 H        33 SER    0.5100
    501 HG1       -67.6570  -15.4010  -23.9420 H        33 SER   -0.5100
    502 N         -64.0120  -15.3460  -21.4370 N.am     34 VAL   -0.4700
    503 CA        -62.9510  -15.4970  -20.4490 C.3      34 VAL    0.3100
    504 C         -61.6370  -14.8970  -20.9390 C.2      34 VAL    0.0700
    505 O         -60.6590  -14.8300  -20.1940 O.2      34 VAL    0.0900
    506 CB        -62.7430  -16.9700  -20.0430 C.3      34 VAL   -0.0900
    507 CG1       -63.9700  -17.4970  -19.3150 C.3      34 VAL    0.0900
    508 CG2       -62.4400  -17.8180  -21.2610 C.3      34 VAL   -0.2700
    509 HN        -64.2410  -16.1560  -21.9710 H        34 VAL    0.0900
    510 HA        -63.2220  -14.9110  -19.5840 H        34 VAL    0.0900
    511 HB        -61.8570  -17.0480  -19.3780 H        34 VAL    0.0900
    512 HG11      -64.8630  -17.4310  -19.9740 H        34 VAL   -0.2700
    513 HG12      -64.1580  -16.8910  -18.4020 H        34 VAL    0.0900
    514 HG13      -63.8160  -18.5600  -19.0330 H        34 VAL    0.0900
    515 HG21      -61.9150  -17.2100  -22.0290 H        34 VAL    0.0900
    516 HG22      -63.3860  -18.2040  -21.6980 H        34 VAL    0.5100
    517 HG23      -61.7850  -18.6700  -20.9750 H        34 VAL   -0.5100
    518 N         -61.6150  -14.4630  -22.1980 N.am     35 THR   -0.4700
    519 CA        -60.4920  -13.6970  -22.7180 C.3      35 THR    0.3100
    520 C         -60.6110  -12.2610  -22.2240 C.2      35 THR    0.0700
    521 O         -59.6310  -11.6550  -21.7950 O.2      35 THR    0.0900
    522 CB        -60.4490  -13.7090  -24.2560 C.3      35 THR    0.1400
    523 CG2       -59.2970  -12.8560  -24.7690 C.3      35 THR    0.0900
    524 OG1       -60.2750  -15.0510  -24.7200 O.3      35 THR   -0.6600
    525 HN        -62.3600  -14.6410  -22.8350 H        35 THR    0.4300
    526 HA        -59.5860  -14.1290  -22.3190 H        35 THR   -0.2700
    527 HB        -61.4000  -13.3060  -24.6650 H        35 THR    0.0900
    528 HG1       -61.1420  -15.4600  -24.6800 H        35 THR    0.0900
    529 HG21      -58.3550  -13.1330  -24.2470 H        35 THR    0.0900
    530 HG22      -59.5060  -11.7820  -24.5770 H        35 THR    0.5100
    531 HG23      -59.1600  -13.0210  -25.8590 H        35 THR   -0.5100
    532 N         -61.8300  -11.7280  -22.2690 N.am     36 LEU   -0.4700
    533 CA        -62.1080  -10.3960  -21.7520 C.3      36 LEU    0.3100
    534 C         -61.8830  -10.3390  -20.2510 C.2      36 LEU    0.0700
    535 O         -61.3900   -9.3430  -19.7260 O.2      36 LEU    0.0900
    536 CB        -63.5430   -9.9690  -22.0760 C.3      36 LEU   -0.1800
    537 CG        -63.8640   -9.6020  -23.5240 C.3      36 LEU    0.0900
    538 CD1       -65.3470   -9.3200  -23.6780 C.3      36 LEU    0.0900
    539 CD2       -63.0430   -8.3990  -23.9570 C.3      36 LEU   -0.0900
    540 HN        -62.6070  -12.2180  -22.6560 H        36 LEU    0.0900
    541 HA        -61.4050   -9.7110  -22.2030 H        36 LEU   -0.2700
    542 HB1       -63.7770   -9.0860  -21.4470 H        36 LEU    0.0900
    543 HB2       -64.2120  -10.8060  -21.7870 H        36 LEU    0.0900
    544 HG        -63.5760  -10.4430  -24.1900 H        36 LEU    0.0900
    545 HD11      -65.6450   -8.4750  -23.0200 H        36 LEU   -0.2700
    546 HD12      -65.9350  -10.2180  -23.3910 H        36 LEU    0.0900
    547 HD13      -65.5730   -9.0470  -24.7310 H        36 LEU    0.0900
    548 HD21      -61.9720   -8.6810  -24.0510 H        36 LEU    0.0900
    549 HD22      -63.1310   -7.5900  -23.2000 H        36 LEU    0.5100
    550 HD23      -63.4010   -8.0310  -24.9420 H        36 LEU   -0.5100
    551 N         -62.2530  -11.4150  -19.5620 N.am     37 PHE   -0.4700
    552 CA        -62.0820  -11.5020  -18.1220 C.3      37 PHE    0.3100
    553 C         -60.6010  -11.4520  -17.7630 C.2      37 PHE    0.0700
    554 O         -60.2110  -10.8590  -16.7600 O.2      37 PHE    0.0900
    555 CB        -62.7050  -12.7940  -17.5940 C.3      37 PHE   -0.1800
    556 CG        -64.2060  -12.7710  -17.5610 C.ar     37 PHE    0.0900
    557 CD1       -64.8950  -11.5840  -17.3780 C.ar     37 PHE    0.0900
    558 CD2       -64.9280  -13.9420  -17.7270 C.ar     37 PHE    0.0000
    559 CE1       -66.2790  -11.5650  -17.3550 C.ar     37 PHE   -0.1150
    560 CE2       -66.3120  -13.9310  -17.7070 C.ar     37 PHE    0.1150
    561 CZ        -66.9870  -12.7400  -17.5200 C.ar     37 PHE   -0.1150
    562 HN        -62.6630  -12.2100  -20.0020 H        37 PHE    0.1150
    563 HA        -62.5590  -10.6430  -17.6730 H        37 PHE   -0.1150
    564 HB1       -62.3570  -12.9710  -16.5550 H        37 PHE    0.1150
    565 HB2       -62.4030  -13.6400  -18.2480 H        37 PHE   -0.1150
    566 HD1       -64.3470  -10.6620  -17.2520 H        37 PHE    0.1150
    567 HD2       -64.4060  -14.8760  -17.8760 H        37 PHE   -0.1150
    568 HE1       -66.8040  -10.6330  -17.2060 H        37 PHE    0.1150
    569 HE2       -66.8620  -14.8510  -17.8360 H        37 PHE    0.5100
    570 HZ        -68.0670  -12.7280  -17.5040 H        37 PHE   -0.5100
    571 N         -59.7810  -12.0850  -18.6000 N.am     38 THR   -0.4700
    572 CA        -58.3350  -12.0960  -18.4170 C.3      38 THR    0.3100
    573 C         -57.7270  -10.7250  -18.6980 C.2      38 THR    0.0700
    574 O         -56.8310  -10.2670  -17.9880 O.2      38 THR    0.0900
    575 CB        -57.6670  -13.1430  -19.3260 C.3      38 THR    0.1400
    576 CG2       -56.1650  -13.1710  -19.1040 C.3      38 THR    0.0900
    577 OG1       -58.2100  -14.4390  -19.0450 O.3      38 THR   -0.6600
    578 HN        -60.1210  -12.5810  -19.3940 H        38 THR    0.4300
    579 HA        -58.1340  -12.3200  -17.3800 H        38 THR   -0.2700
    580 HB        -57.8590  -12.8950  -20.3930 H        38 THR    0.0900
    581 HG1       -59.0490  -14.4810  -19.5080 H        38 THR    0.0900
    582 HG21      -55.9420  -13.2490  -18.0180 H        38 THR    0.0900
    583 HG22      -55.7070  -12.2370  -19.4940 H        38 THR    0.5100
    584 HG23      -55.7230  -14.0490  -19.6200 H        38 THR   -0.5100
    585 N         -58.2270  -10.0680  -19.7400 N.am     39 LEU   -0.4700
    586 CA        -57.7450   -8.7480  -20.1280 C.3      39 LEU    0.3100
    587 C         -58.2650   -7.6530  -19.2010 C.2      39 LEU    0.0700
    588 O         -57.7510   -6.5340  -19.2040 O.2      39 LEU    0.0900
    589 CB        -58.1340   -8.4390  -21.5770 C.3      39 LEU   -0.1800
    590 CG        -57.5770   -9.3870  -22.6410 C.3      39 LEU    0.0900
    591 CD1       -58.0990   -9.0130  -24.0210 C.3      39 LEU    0.0900
    592 CD2       -56.0550   -9.3980  -22.6190 C.3      39 LEU   -0.0900
    593 HN        -58.9550  -10.4510  -20.3030 H        39 LEU    0.0900
    594 HA        -56.6720   -8.7370  -20.0170 H        39 LEU   -0.2700
    595 HB1       -57.7800   -7.4140  -21.8140 H        39 LEU    0.0900
    596 HB2       -59.2420   -8.4610  -21.6450 H        39 LEU    0.0900
    597 HG        -57.8840  -10.4280  -22.4020 H        39 LEU    0.0900
    598 HD11      -57.7910   -7.9760  -24.2770 H        39 LEU   -0.2700
    599 HD12      -59.2080   -9.0670  -24.0330 H        39 LEU    0.0900
    600 HD13      -57.6810   -9.7050  -24.7840 H        39 LEU    0.0900
    601 HD21      -55.6910   -9.7340  -21.6250 H        39 LEU    0.0900
    602 HD22      -55.6670   -8.3750  -22.8130 H        39 LEU    0.5100
    603 HD23      -55.6710  -10.0970  -23.3930 H        39 LEU   -0.5100
    604 N         -59.2800   -7.9750  -18.4030 N.am     40 ALA   -0.4700
    605 CA        -59.8650   -6.9990  -17.4930 C.3      40 ALA    0.3100
    606 C         -59.2980   -7.1370  -16.0870 C.2      40 ALA    0.0700
    607 O         -59.3800   -6.2090  -15.2810 O.2      40 ALA    0.0900
    608 CB        -61.3810   -7.1320  -17.4660 C.3      40 ALA   -0.2700
    609 HN        -59.6810   -8.8870  -18.3910 H        40 ALA    0.0900
    610 HA        -59.5810   -6.0130  -17.8320 H        40 ALA    0.0900
    611 HB1       -61.6690   -8.1490  -17.1250 H        40 ALA    0.0900
    612 HB2       -61.7940   -6.9690  -18.4840 H        40 ALA    0.5100
    613 HB3       -61.8140   -6.3870  -16.7630 H        40 ALA   -0.5100
    614 N         -58.7110   -8.2960  -15.7940 N.am     41 ARG   -0.4700
    615 CA        -57.9960   -8.4740  -14.5390 C.3      41 ARG    0.3100
    616 C         -56.5370   -8.0700  -14.7200 C.2      41 ARG    0.0700
    617 O         -55.6770   -8.4090  -13.9070 O.2      41 ARG    0.0900
    618 CB        -58.1050   -9.9140  -14.0300 C.3      41 ARG   -0.1800
    619 CG        -57.4800  -10.9610  -14.9320 C.3      41 ARG    0.0900
    620 CD        -57.5350  -12.3320  -14.2800 C.3      41 ARG    0.0900
    621 NE        -58.9010  -12.6950  -13.9000 N.pl3    41 ARG   -0.1800
    622 CZ        -59.2120  -13.7390  -13.1390 C.cat    41 ARG    0.0900
    623 NH1       -58.2560  -14.5290  -12.6680 N.pl3    41 ARG    0.0900
    624 NH2       -60.4800  -13.9920  -12.8470 N.pl3    41 ARG    0.2000
    625 HN        -58.7350   -9.0810  -16.4080 H        41 ARG    0.0900
    626 HA        -58.4190   -7.7910  -13.8170 H        41 ARG    0.0900
    627 HB1       -59.1820  -10.1570  -13.9090 H        41 ARG   -0.7000
    628 HB2       -57.6090   -9.9700  -13.0380 H        41 ARG    0.4400
    629 HG1       -56.4210  -10.6910  -15.1310 H        41 ARG    0.6400
    630 HG2       -58.0310  -10.9910  -15.8970 H        41 ARG   -0.8000
    631 HD1       -56.9150  -12.3350  -13.3580 H        41 ARG    0.4600
    632 HD2       -57.1650  -13.1020  -14.9910 H        41 ARG    0.4600
    633 HE        -59.6470  -12.1210  -14.2350 H        41 ARG   -0.8000
    634 HH11      -57.2980  -14.3400  -12.8840 H        41 ARG    0.4600
    635 HH12      -58.4930  -15.3140  -12.0940 H        41 ARG    0.4600
    636 HH21      -61.2030  -13.3980  -13.2000 H        41 ARG    0.5100
    637 HH22      -60.7140  -14.7790  -12.2740 H        41 ARG   -0.5100
    638 N         -56.2700   -7.3500  -15.8080 N.am     42 LYS   -0.4700
    639 CA        -54.9630   -6.7670  -16.0580 C.3      42 LYS    0.3100
    640 C         -54.6180   -5.8210  -14.9160 C.2      42 LYS    0.0700
    641 O         -55.4400   -4.9890  -14.5280 O.2      42 LYS    0.0900
    642 CB        -54.9680   -6.0140  -17.3920 C.3      42 LYS   -0.1800
    643 CG        -53.6330   -5.3920  -17.7690 C.3      42 LYS    0.0900
    644 CD        -53.7070   -4.7180  -19.1330 C.3      42 LYS    0.0900
    645 CE        -54.7060   -3.5730  -19.1380 C.3      42 LYS   -0.1800
    646 NZ        -54.2950   -2.4780  -18.2160 N.4      42 LYS    0.0900
    647 HN        -56.9620   -7.1770  -16.5040 H        42 LYS    0.0900
    648 HA        -54.2370   -7.5660  -16.0780 H        42 LYS   -0.1800
    649 HB1       -55.7260   -5.2060  -17.3330 H        42 LYS    0.0900
    650 HB2       -55.2610   -6.7250  -18.1930 H        42 LYS    0.0900
    651 HG1       -52.8550   -6.1840  -17.7950 H        42 LYS    0.2100
    652 HG2       -53.3520   -4.6380  -17.0040 H        42 LYS    0.0500
    653 HD1       -54.0110   -5.4690  -19.8930 H        42 LYS    0.0500
    654 HD2       -52.7030   -4.3250  -19.3980 H        42 LYS   -0.3000
    655 HE1       -55.7010   -3.9400  -18.8060 H        42 LYS    0.3300
    656 HE2       -54.7810   -3.1450  -20.1610 H        42 LYS    0.3300
    657 HZ1       -53.3690   -2.1060  -18.5100 H        42 LYS    0.3300
    658 HZ2       -54.2280   -2.8490  -17.2460 H        42 LYS    0.5100
    659 HZ3       -55.0010   -1.7150  -18.2460 H        42 LYS   -0.5100
    660 N         -53.3940   -5.8990  -14.3580 N.am     43 LYS   -0.4700
    661 CA        -52.9480   -4.9570  -13.3510 C.3      43 LYS    0.3100
    662 CAT       -52.9480   -1.1430  -13.1660 C.3      43 LYS    0.0700
    663 C         -52.7900   -3.5050  -13.8120 C.2      43 LYS    0.0900
    664 O         -52.4520   -3.2010  -14.9610 O.2      43 LYS   -0.1800
    665 CB        -51.7430   -5.4660  -12.5110 C.3      43 LYS    0.0900
    666 CG        -50.5270   -5.9930  -13.2950 C.3      43 LYS    0.0900
    667 CD        -49.5060   -6.6440  -12.3390 C.3      43 LYS   -0.1800
    668 CE        -48.3130   -7.3450  -13.0040 C.3      43 LYS    0.0900
    669 NZ        -47.4160   -6.3590  -13.6480 N.4      43 LYS    0.0900
    670 NT        -53.0610   -2.5550  -12.8930 N.pl3    43 LYS   -0.1800
    671 HN        -52.7430   -6.6070  -14.6140 H        43 LYS    0.0900
    672 HNT       -53.3550   -2.7910  -11.9710 H        43 LYS    0.0900
    673 HA        -53.7880   -4.7630  -12.6990 H        43 LYS    0.2100
    674 HB1       -52.1080   -6.2880  -11.8610 H        43 LYS    0.0500
    675 HB2       -51.3970   -4.6270  -11.8740 H        43 LYS    0.0500
    676 HG1       -50.0420   -5.1490  -13.8330 H        43 LYS   -0.3000
    677 HG2       -50.8660   -6.7450  -14.0390 H        43 LYS    0.3300
    678 HD1       -50.0440   -7.3960  -11.7250 H        43 LYS    0.3300
    679 HD2       -49.1080   -5.8510  -11.6720 H        43 LYS    0.3300
    680 HE1       -48.6740   -8.0440  -13.7890 H        43 LYS    0.5100
    681 HE2       -47.7240   -7.8970  -12.2410 H        43 LYS   -0.5100
    682 HZ1       -47.0570   -5.6960  -12.9320 H        43 LYS   -0.4700
    683 HZ2       -47.9430   -5.8340  -14.3750 H        43 LYS    0.3100
    684 HZ3       -46.6170   -6.8560  -14.0920 H        43 LYS   -0.1100
    685 HT1       -53.6330   -0.8710  -13.9970 H        43 LYS    0.0900
    686 HT2       -51.9060   -0.9010  -13.4630 H        43 LYS    0.0900
    687 HT3       -53.2300   -0.5630  -12.2610 H        43 LYS    0.0900
    688 N         -46.7140    1.0300  -21.1730 N.am     44 SER   -0.2700
    689 CA        -46.3530   -0.3730  -21.2690 C.3      44 SER    0.0900
    690 CAY       -46.3090    3.3950  -21.2210 C.3      44 SER    0.0900
    691 C         -47.0600   -0.9540  -22.4650 C.2      44 SER    0.0900
    692 O         -48.2830   -0.9230  -22.5730 O.2      44 SER    0.5100
    693 CB        -46.6050   -1.2010  -19.9750 C.3      44 SER   -0.5100
    694 OG        -47.9380   -1.0760  -19.4740 O.3      44 SER   -0.4700
    695 CY        -45.8050    2.0050  -21.1640 C.2      44 SER    0.3100
    696 OY        -44.6070    1.7520  -21.1080 O.2      44 SER    0.0700
    697 HN        -47.6900    1.2220  -21.1130 H        44 SER    0.0900
    698 HA        -45.3040   -0.4110  -21.5180 H        44 SER    0.0500
    699 HB1       -45.9070   -0.8560  -19.1830 H        44 SER    0.0900
    700 HB2       -46.4190   -2.2750  -20.1920 H        44 SER    0.0900
    701 HG1       -48.0110   -0.1800  -19.1380 H        44 SER   -0.6600
    702 HY1       -45.4590    4.0920  -21.3850 H        44 SER    0.4300
    703 HY2       -46.8060    3.6540  -20.2610 H        44 SER    0.5100
    704 HY3       -47.0280    3.5010  -22.0600 H        44 SER   -0.5100
    705 N         -46.2800   -1.4780  -23.4340 N.am     45 LEU   -0.4700
    706 CA        -46.7890   -1.8440  -24.7520 C.3      45 LEU    0.3100
    707 C         -47.7400   -3.0350  -24.6990 C.2      45 LEU    0.0700
    708 O         -48.6840   -3.1230  -25.4810 O.2      45 LEU    0.0900
    709 CB        -45.6230   -2.1050  -25.7260 C.3      45 LEU   -0.1800
    710 CG        -44.7090   -3.3460  -25.7050 C.3      45 LEU    0.0900
    711 CD1       -44.2000   -3.6910  -24.3060 C.3      45 LEU    0.0900
    712 CD2       -45.3570   -4.5630  -26.3650 C.3      45 LEU   -0.0900
    713 HN        -45.3070   -1.6400  -23.2890 H        45 LEU    0.0900
    714 HA        -47.4040   -1.0330  -25.1120 H        45 LEU   -0.2700
    715 HB1       -44.9450   -1.2370  -25.6120 H        45 LEU    0.0900
    716 HB2       -46.0750   -2.0890  -26.7360 H        45 LEU    0.0900
    717 HG        -43.8350   -3.1560  -26.3640 H        45 LEU    0.0900
    718 HD11      -45.0340   -4.0730  -23.6790 H        45 LEU   -0.2700
    719 HD12      -43.7810   -2.7830  -23.8210 H        45 LEU    0.0900
    720 HD13      -43.4180   -4.4770  -24.3700 H        45 LEU    0.0900
    721 HD21      -45.7580   -4.2870  -27.3650 H        45 LEU    0.0900
    722 HD22      -46.1950   -4.9330  -25.7360 H        45 LEU    0.5100
    723 HD23      -44.6040   -5.3690  -26.4950 H        45 LEU   -0.5100
    724 N         -47.4840   -3.9470  -23.7650 N.am     46 GLN   -0.4700
    725 CA        -48.3420   -5.1070  -23.5570 C.3      46 GLN    0.3100
    726 C         -49.7110   -4.6760  -23.0310 C.2      46 GLN    0.0700
    727 O         -50.7090   -5.3550  -23.2390 O.2      46 GLN    0.0900
    728 CB        -47.6820   -6.0710  -22.5620 C.3      46 GLN   -0.1800
    729 CG        -48.5210   -7.2990  -22.1880 C.3      46 GLN    0.0900
    730 CD        -47.7070   -8.3630  -21.4560 C.2      46 GLN    0.0900
    731 NE2       -48.2780   -9.3180  -20.8930 N.am     46 GLN   -0.1800
    732 OE1       -46.4000   -8.2200  -21.4580 O.2      46 GLN    0.0900
    733 HN        -46.6930   -3.8770  -23.1640 H        46 GLN    0.0900
    734 HA        -48.4940   -5.5920  -24.5090 H        46 GLN    0.5500
    735 HB1       -47.4580   -5.5080  -21.6320 H        46 GLN   -0.5500
    736 HB2       -46.7280   -6.4270  -23.0060 H        46 GLN   -0.6200
    737 HG1       -48.9380   -7.7480  -23.1140 H        46 GLN    0.3200
    738 HG2       -49.3570   -6.9790  -21.5300 H        46 GLN    0.3000
    739 HE21      -49.2750   -9.3900  -20.9200 H        46 GLN    0.5100
    740 HE22      -47.7390  -10.0120  -20.4150 H        46 GLN   -0.5100
    741 N         -49.7570   -3.5510  -22.3210 N.am     47 SER   -0.4700
    742 CA        -51.0210   -3.0600  -21.7890 C.3      47 SER    0.3100
    743 C         -51.9490   -2.4780  -22.8600 C.2      47 SER    0.0700
    744 O         -53.1670   -2.6710  -22.8090 O.2      47 SER    0.0900
    745 CB        -50.7760   -2.0350  -20.6770 C.3      47 SER    0.0500
    746 OG        -51.9920   -1.5500  -20.1360 O.3      47 SER    0.0900
    747 HN        -48.9470   -3.0050  -22.1250 H        47 SER    0.0900
    748 HA        -51.5750   -3.9050  -21.4050 H        47 SER   -0.6600
    749 HB1       -50.2050   -1.1750  -21.0870 H        47 SER    0.4300
    750 HB2       -50.1920   -2.5100  -19.8590 H        47 SER    0.5100
    751 HG1       -52.6320   -1.5860  -20.8510 H        47 SER   -0.5100
    752 N         -51.3750   -1.7540  -23.8200 N.am     48 THR   -0.4700
    753 CA        -52.1510   -1.2020  -24.9280 C.3      48 THR    0.3100
    754 C         -52.7110   -2.2640  -25.8740 C.2      48 THR    0.0700
    755 O         -53.8310   -2.1220  -26.3690 O.2      48 THR    0.0900
    756 CB        -51.3220   -0.2000  -25.7550 C.3      48 THR    0.1400
    757 CG2       -50.7450    0.8920  -24.8590 C.3      48 THR    0.0900
    758 OG1       -50.2510   -0.8830  -26.4140 O.3      48 THR   -0.6600
    759 HN        -50.3980   -1.5580  -23.8250 H        48 THR    0.4300
    760 HA        -53.0180   -0.7120  -24.5120 H        48 THR   -0.2700
    761 HB        -51.9680    0.2830  -26.5200 H        48 THR    0.0900
    762 HG1       -50.0850   -0.3950  -27.2240 H        48 THR    0.0900
    763 HG21      -50.0850    0.4420  -24.0860 H        48 THR    0.0900
    764 HG22      -51.5670    1.4380  -24.3490 H        48 THR    0.5100
    765 HG23      -50.1440    1.6030  -25.4660 H        48 THR   -0.5100
    766 N         -51.9390   -3.3190  -26.1360 N.am     49 VAL   -0.4700
    767 CA        -52.3950   -4.3700  -27.0440 C.3      49 VAL    0.3100
    768 C         -53.5750   -5.1240  -26.4390 C.2      49 VAL    0.0700
    769 O         -54.3810   -5.7060  -27.1630 O.2      49 VAL    0.0900
    770 CB        -51.2730   -5.3660  -27.4230 C.3      49 VAL   -0.0900
    771 CG1       -50.1430   -4.6510  -28.1510 C.3      49 VAL    0.0900
    772 CG2       -50.7510   -6.1020  -26.2010 C.3      49 VAL   -0.2700
    773 HN        -51.0340   -3.4360  -25.7350 H        49 VAL    0.0900
    774 HA        -52.7720   -3.8880  -27.9330 H        49 VAL    0.0900
    775 HB        -51.6910   -6.1590  -28.0800 H        49 VAL    0.0900
    776 HG11      -49.7100   -3.8610  -27.5010 H        49 VAL   -0.2700
    777 HG12      -50.5330   -4.1740  -29.0770 H        49 VAL    0.0900
    778 HG13      -49.3420   -5.3750  -28.4110 H        49 VAL    0.0900
    779 HG21      -51.5730   -6.6720  -25.7180 H        49 VAL    0.0900
    780 HG22      -50.3450   -5.3730  -25.4660 H        49 VAL    0.5100
    781 HG23      -49.9530   -6.8150  -26.5000 H        49 VAL   -0.5100
    782 N         -53.6710   -5.1120  -25.1110 N.am     50 ASP   -0.4700
    783 CA        -54.7940   -5.7300  -24.4180 C.3      50 ASP    0.3100
    784 C         -56.0970   -5.0220  -24.7770 C.2      50 ASP    0.0700
    785 O         -57.1550   -5.6460  -24.8470 O.2      50 ASP    0.0900
    786 CB        -54.5730   -5.7240  -22.9030 C.3      50 ASP   -0.2800
    787 CG        -53.5920   -6.7920  -22.4570 C.2      50 ASP    0.0900
    788 OD1       -52.8610   -7.3290  -23.3160 O.co2    50 ASP    0.0900
    789 OD2       -53.5540   -7.0980  -21.2470 O.co2    50 ASP    0.6200
    790 HN        -52.9810   -4.6820  -24.5340 H        50 ASP   -0.7600
    791 HA        -54.8920   -6.7430  -24.7780 H        50 ASP   -0.7600
    792 HB1       -55.5430   -5.9000  -22.3950 H        50 ASP    0.5100
    793 HB2       -54.1770   -4.7310  -22.6000 H        50 ASP   -0.5100
    794 N         -56.0160   -3.7110  -24.9980 N.am     51 TYR   -0.4700
    795 CA        -57.1780   -2.9450  -25.4310 C.3      51 TYR    0.3100
    796 C         -57.5820   -3.2920  -26.8610 C.2      51 TYR    0.0700
    797 O         -58.7680   -3.3180  -27.1850 O.2      51 TYR    0.0900
    798 CB        -56.9310   -1.4370  -25.3030 C.3      51 TYR   -0.1800
    799 CG        -57.1360   -0.8950  -23.9080 C.ar     51 TYR    0.0900
    800 CD1       -58.4170   -0.7080  -23.4060 C.ar     51 TYR    0.0900
    801 CD2       -56.0580   -0.5560  -23.0980 C.ar     51 TYR    0.0000
    802 CE1       -58.6230   -0.2090  -22.1330 C.ar     51 TYR   -0.1150
    803 CE2       -56.2560   -0.0540  -21.8220 C.ar     51 TYR    0.1150
    804 CZ        -57.5420    0.1170  -21.3470 C.ar     51 TYR   -0.1150
    805 OH        -57.7490    0.6160  -20.0790 O.3      51 TYR    0.1150
    806 HN        -55.1690   -3.2000  -24.8790 H        51 TYR    0.1100
    807 HA        -58.0170   -3.2390  -24.8180 H        51 TYR   -0.5400
    808 HB1       -57.6340   -0.8950  -25.9700 H        51 TYR    0.4300
    809 HB2       -55.8820   -1.2140  -25.5900 H        51 TYR   -0.1150
    810 HD1       -59.2690   -0.9570  -24.0210 H        51 TYR    0.1150
    811 HD2       -55.0520   -0.6870  -23.4680 H        51 TYR   -0.1150
    812 HE1       -59.6280   -0.0750  -21.7590 H        51 TYR    0.1150
    813 HE2       -55.4100    0.2030  -21.2020 H        51 TYR    0.5100
    814 HH        -58.6390    0.3750  -19.8080 H        51 TYR   -0.5100
    815 N         -56.5970   -3.5590  -27.7140 N.am     52 TYR   -0.4700
    816 CA        -56.8780   -3.9680  -29.0820 C.3      52 TYR    0.3100
    817 C         -57.4490   -5.3790  -29.1140 C.2      52 TYR    0.0700
    818 O         -58.4160   -5.6550  -29.8240 O.2      52 TYR    0.0900
    819 CB        -55.6190   -3.8920  -29.9500 C.3      52 TYR   -0.1800
    820 CG        -55.1510   -2.4830  -30.2330 C.ar     52 TYR    0.0900
    821 CD1       -55.7890   -1.7000  -31.1850 C.ar     52 TYR    0.0900
    822 CD2       -54.0670   -1.9390  -29.5560 C.ar     52 TYR    0.0000
    823 CE1       -55.3660   -0.4110  -31.4510 C.ar     52 TYR   -0.1150
    824 CE2       -53.6360   -0.6510  -29.8160 C.ar     52 TYR    0.1150
    825 CZ        -54.2890    0.1080  -30.7650 C.ar     52 TYR   -0.1150
    826 OH        -53.8610    1.3910  -31.0260 O.3      52 TYR    0.1150
    827 HN        -55.6350   -3.4920  -27.4580 H        52 TYR    0.1100
    828 HA        -57.6420   -3.3140  -29.4750 H        52 TYR   -0.5400
    829 HB1       -55.8210   -4.3720  -30.9300 H        52 TYR    0.4300
    830 HB2       -54.7870   -4.4150  -29.4320 H        52 TYR   -0.1150
    831 HD1       -56.6300   -2.1050  -31.7290 H        52 TYR    0.1150
    832 HD2       -53.5520   -2.5320  -28.8150 H        52 TYR   -0.1150
    833 HE1       -55.8760    0.1860  -32.1930 H        52 TYR    0.1150
    834 HE2       -52.7930   -0.2420  -29.2790 H        52 TYR    0.5100
    835 HH        -52.9560    1.4710  -30.7160 H        52 TYR   -0.5100
    836 N         -56.8490   -6.2730  -28.3290 N.am     53 LEU   -0.4700
    837 CA        -57.3310   -7.6440  -28.2190 C.3      53 LEU    0.3100
    838 C         -58.7050   -7.6770  -27.5620 C.2      53 LEU    0.0700
    839 O         -59.5360   -8.5270  -27.8770 O.2      53 LEU    0.0900
    840 CB        -56.3420   -8.5030  -27.4240 C.3      53 LEU   -0.1800
    841 CG        -55.2650   -9.2650  -28.2050 C.3      53 LEU    0.0900
    842 CD1       -54.3940   -8.3300  -29.0360 C.3      53 LEU    0.0900
    843 CD2       -54.4110  -10.0940  -27.2580 C.3      53 LEU   -0.0900
    844 HN        -56.0460   -6.0450  -27.7840 H        53 LEU    0.0900
    845 HA        -57.4510   -8.0370  -29.2170 H        53 LEU   -0.2700
    846 HB1       -56.9330   -9.2520  -26.8570 H        53 LEU    0.0900
    847 HB2       -55.8220   -7.8340  -26.7070 H        53 LEU    0.0900
    848 HG        -55.7580   -9.9950  -28.8810 H        53 LEU    0.0900
    849 HD11      -53.7460   -7.7200  -28.3710 H        53 LEU   -0.2700
    850 HD12      -55.0340   -7.6460  -29.6320 H        53 LEU    0.0900
    851 HD13      -53.7450   -8.9220  -29.7160 H        53 LEU    0.0900
    852 HD21      -55.0440  -10.8280  -26.7160 H        53 LEU    0.0900
    853 HD22      -53.9200   -9.4310  -26.5120 H        53 LEU    0.5100
    854 HD23      -53.6380  -10.6480  -27.8320 H        53 LEU   -0.5100
    855 N         -58.9380   -6.7420  -26.6420 N.am     54 GLY   -0.4700
    856 CA        -60.2210   -6.6300  -25.9790 C.3      54 GLY    0.3100
    857 C         -61.2820   -6.0810  -26.9110 C.2      54 GLY   -0.0200
    858 O         -62.4390   -6.4950  -26.8650 O.2      54 GLY    0.0900
    859 HN        -58.2410   -6.0820  -26.3690 H        54 GLY    0.0900
    860 HA1       -60.1080   -5.9670  -25.1340 H        54 GLY    0.5100
    861 HA2       -60.5140   -7.6130  -25.6420 H        54 GLY   -0.5100
    862 N         -60.8820   -5.1410  -27.7640 N.am     55 SER   -0.4700
    863 CA        -61.7870   -4.5570  -28.7430 C.3      55 SER    0.3100
    864 C         -62.1800   -5.5940  -29.7870 C.2      55 SER    0.0700
    865 O         -63.3020   -5.5900  -30.2930 O.2      55 SER    0.0900
    866 CB        -61.1410   -3.3470  -29.4190 C.3      55 SER    0.0500
    867 OG        -62.0130   -2.7650  -30.3740 O.3      55 SER    0.0900
    868 HN        -59.9480   -4.7960  -27.7710 H        55 SER    0.0900
    869 HA        -62.6900   -4.2620  -28.2300 H        55 SER   -0.6600
    870 HB1       -60.2110   -3.6640  -29.9380 H        55 SER    0.4300
    871 HB2       -60.8930   -2.5810  -28.6530 H        55 SER    0.5100
    872 HG1       -61.6070   -1.9340  -30.6310 H        55 SER   -0.5100
    873 N         -61.2460   -6.4870  -30.1070 N.am     56 LEU   -0.4700
    874 CA        -61.5090   -7.5680  -31.0460 C.3      56 LEU    0.3100
    875 C         -62.4630   -8.5890  -30.4400 C.2      56 LEU    0.0700
    876 O         -63.3740   -9.0730  -31.1080 O.2      56 LEU    0.0900
    877 CB        -60.2060   -8.2560  -31.4640 C.3      56 LEU   -0.1800
    878 CG        -59.2900   -7.5100  -32.4350 C.3      56 LEU    0.0900
    879 CD1       -57.9890   -8.2740  -32.6360 C.3      56 LEU    0.0900
    880 CD2       -59.9900   -7.2920  -33.7650 C.3      56 LEU   -0.0900
    881 HN        -60.3290   -6.4550  -29.7200 H        56 LEU    0.0900
    882 HA        -62.0030   -7.1470  -31.9090 H        56 LEU   -0.2700
    883 HB1       -60.4760   -9.2230  -31.9360 H        56 LEU    0.0900
    884 HB2       -59.6230   -8.4550  -30.5410 H        56 LEU    0.0900
    885 HG        -59.0650   -6.5010  -32.0280 H        56 LEU    0.0900
    886 HD11      -58.1980   -9.2830  -33.0510 H        56 LEU   -0.2700
    887 HD12      -57.4650   -8.3910  -31.6630 H        56 LEU    0.0900
    888 HD13      -57.3350   -7.7260  -33.3480 H        56 LEU    0.0900
    889 HD21      -60.8070   -6.5480  -33.6490 H        56 LEU    0.0900
    890 HD22      -60.4290   -8.2480  -34.1230 H        56 LEU    0.5100
    891 HD23      -59.2660   -6.9090  -34.5160 H        56 LEU   -0.5100
    892 N         -62.2460   -8.9120  -29.1660 N.am     57 ALA   -0.4700
    893 CA        -63.0760   -9.8850  -28.4670 C.3      57 ALA    0.3100
    894 C         -64.5020   -9.3820  -28.2950 C.2      57 ALA    0.0700
    895 O         -65.4500  -10.1680  -28.2750 O.2      57 ALA    0.0900
    896 CB        -62.4660  -10.2300  -27.1150 C.3      57 ALA   -0.2700
    897 HN        -61.5080   -8.5030  -28.6350 H        57 ALA    0.0900
    898 HA        -63.1480  -10.7690  -29.0840 H        57 ALA    0.0900
    899 HB1       -62.3850   -9.3160  -26.4890 H        57 ALA    0.0900
    900 HB2       -61.4490  -10.6540  -27.2550 H        57 ALA    0.5100
    901 HB3       -63.1080  -10.9660  -26.5860 H        57 ALA   -0.5100
    902 N         -64.6540   -8.0660  -28.1720 N.am     58 LEU   -0.4700
    903 CA        -65.9710   -7.4580  -28.0550 C.3      58 LEU    0.3100
    904 C         -66.6700   -7.5320  -29.4050 C.2      58 LEU    0.0700
    905 O         -67.8660   -7.8030  -29.4870 O.2      58 LEU    0.0900
    906 CB        -65.8560   -6.0060  -27.5740 C.3      58 LEU   -0.1800
    907 CG        -67.1370   -5.2320  -27.2430 C.3      58 LEU    0.0900
    908 CD1       -66.8560   -4.2120  -26.1500 C.3      58 LEU    0.0900
    909 CD2       -67.7180   -4.5360  -28.4650 C.3      58 LEU   -0.0900
    910 HN        -63.8770   -7.4420  -28.1540 H        58 LEU    0.0900
    911 HA        -66.5470   -8.0400  -27.3510 H        58 LEU   -0.2700
    912 HB1       -65.3280   -5.4390  -28.3690 H        58 LEU    0.0900
    913 HB2       -65.2320   -6.0120  -26.6580 H        58 LEU    0.0900
    914 HG        -67.9200   -5.9410  -26.8980 H        58 LEU    0.0900
    915 HD11      -66.0780   -3.4940  -26.4880 H        58 LEU   -0.2700
    916 HD12      -66.4900   -4.7270  -25.2370 H        58 LEU    0.0900
    917 HD13      -67.7830   -3.6460  -25.9140 H        58 LEU    0.0900
    918 HD21      -67.9660   -5.2830  -29.2480 H        58 LEU    0.0900
    919 HD22      -66.9770   -3.8190  -28.8800 H        58 LEU    0.5100
    920 HD23      -68.6470   -3.9940  -28.1860 H        58 LEU   -0.5100
    921 N         -65.9070   -7.2840  -30.4680 N.am     59 SER   -0.4700
    922 CA        -66.4320   -7.3330  -31.8260 C.3      59 SER    0.3100
    923 C         -66.8640   -8.7410  -32.2230 C.2      59 SER    0.0700
    924 O         -67.7150   -8.9150  -33.0930 O.2      59 SER    0.0900
    925 CB        -65.3840   -6.8150  -32.8140 C.3      59 SER    0.0500
    926 OG        -65.8020   -7.0180  -34.1530 O.3      59 SER    0.0900
    927 HN        -64.9410   -7.0550  -30.3810 H        59 SER    0.0900
    928 HA        -67.3210   -6.7210  -31.8640 H        59 SER   -0.6600
    929 HB1       -64.4260   -7.3550  -32.6560 H        59 SER    0.4300
    930 HB2       -65.2260   -5.7280  -32.6530 H        59 SER    0.5100
    931 HG1       -64.9980   -7.1370  -34.6650 H        59 SER   -0.5100
    932 N         -66.2760   -9.7440  -31.5780 N.am     60 ASP   -0.4700
    933 CA        -66.6090  -11.1350  -31.8560 C.3      60 ASP    0.3100
    934 C         -67.8490  -11.5900  -31.0930 C.2      60 ASP    0.0700
    935 O         -68.6820  -12.3210  -31.6300 O.2      60 ASP    0.0900
    936 CB        -65.4220  -12.0460  -31.5340 C.3      60 ASP   -0.2800
    937 CG        -64.2540  -11.8360  -32.4800 C.2      60 ASP    0.0900
    938 OD1       -64.2490  -10.8170  -33.2040 O.co2    60 ASP    0.0900
    939 OD2       -63.3410  -12.6890  -32.4990 O.co2    60 ASP    0.6200
    940 HN        -65.5840   -9.5910  -30.8770 H        60 ASP   -0.7600
    941 HA        -66.8690  -11.2130  -32.9010 H        60 ASP   -0.7600
    942 HB1       -65.7490  -13.1060  -31.6050 H        60 ASP    0.5100
    943 HB2       -65.0790  -11.8400  -30.4970 H        60 ASP   -0.5100
    944 N         -67.9750  -11.1520  -29.8420 N.am     61 LEU   -0.4700
    945 CA        -69.1170  -11.5140  -29.0110 C.3      61 LEU    0.3100
    946 C         -70.4210  -10.9470  -29.5580 C.2      61 LEU    0.0700
    947 O         -71.4770  -11.5680  -29.4420 O.2      61 LEU    0.0900
    948 CB        -68.9130  -11.0380  -27.5700 C.3      61 LEU   -0.1800
    949 CG        -68.0160  -11.8990  -26.6800 C.3      61 LEU    0.0900
    950 CD1       -67.9330  -11.3060  -25.2830 C.3      61 LEU    0.0900
    951 CD2       -68.5260  -13.3310  -26.6250 C.3      61 LEU   -0.0900
    952 HN        -67.2950  -10.5590  -29.4180 H        61 LEU    0.0900
    953 HA        -69.2230  -12.5870  -29.0380 H        61 LEU   -0.2700
    954 HB1       -69.9120  -10.9800  -27.0890 H        61 LEU    0.0900
    955 HB2       -68.4720  -10.0190  -27.6110 H        61 LEU    0.0900
    956 HG        -66.9980  -11.9500  -27.1200 H        61 LEU    0.0900
    957 HD11      -68.9450  -11.2570  -24.8280 H        61 LEU   -0.2700
    958 HD12      -67.5160  -10.2770  -25.3330 H        61 LEU    0.0900
    959 HD13      -67.2860  -11.9400  -24.6410 H        61 LEU    0.0900
    960 HD21      -68.3690  -13.8290  -27.6060 H        61 LEU    0.0900
    961 HD22      -69.6130  -13.3370  -26.3940 H        61 LEU    0.5100
    962 HD23      -67.9750  -13.8990  -25.8460 H        61 LEU   -0.5100
    963 N         -70.3450   -9.7600  -30.1530 N.am     62 LEU   -0.4700
    964 CA        -71.5150   -9.1080  -30.7220 C.3      62 LEU    0.3100
    965 C         -72.0950   -9.9170  -31.8780 C.2      62 LEU    0.0700
    966 O         -73.3120  -10.0550  -32.0010 O.2      62 LEU    0.0900
    967 CB        -71.1690   -7.6920  -31.1920 C.3      62 LEU   -0.1800
    968 CG        -70.8660   -6.6660  -30.0980 C.3      62 LEU    0.0900
    969 CD1       -70.5690   -5.3060  -30.7080 C.3      62 LEU    0.0900
    970 CD2       -72.0200   -6.5750  -29.1100 C.3      62 LEU   -0.0900
    971 HN        -69.4840   -9.2630  -30.2370 H        62 LEU    0.0900
    972 HA        -72.2820   -9.0750  -29.9620 H        62 LEU   -0.2700
    973 HB1       -72.0270   -7.3120  -31.7860 H        62 LEU    0.0900
    974 HB2       -70.2780   -7.7610  -31.8500 H        62 LEU    0.0900
    975 HG        -69.9880   -7.0060  -29.5090 H        62 LEU    0.0900
    976 HD11      -71.4430   -4.9500  -31.2950 H        62 LEU   -0.2700
    977 HD12      -69.6920   -5.3800  -31.3870 H        62 LEU    0.0900
    978 HD13      -70.3570   -4.5680  -29.9050 H        62 LEU    0.0900
    979 HD21      -72.0770   -7.5020  -28.5020 H        62 LEU    0.0900
    980 HD22      -72.9780   -6.4510  -29.6580 H        62 LEU    0.5100
    981 HD23      -71.8650   -5.7120  -28.4280 H        62 LEU   -0.5100
    982 N         -71.2190  -10.4560  -32.7210 N.am     63 ILE   -0.4700
    983 CA        -71.6450  -11.2200  -33.8880 C.3      63 ILE    0.3100
    984 C         -72.1650  -12.6020  -33.4920 C.2      63 ILE    0.0700
    985 O         -73.0270  -13.1710  -34.1610 O.2      63 ILE    0.0900
    986 CB        -70.4980  -11.3590  -34.9170 C.3      63 ILE   -0.0900
    987 CG1       -69.9430   -9.9830  -35.2880 C.3      63 ILE    0.0900
    988 CG2       -70.9650  -12.0880  -36.1690 C.3      63 ILE   -0.2700
    989 CD        -68.8270  -10.0340  -36.3120 C.3      63 ILE    0.0900
    990 HN        -70.2350  -10.3620  -32.5940 H        63 ILE    0.0900
    991 HA        -72.4840  -10.7060  -34.3330 H        63 ILE    0.0900
    992 HB        -69.6610  -11.9250  -34.4570 H        63 ILE   -0.1800
    993 HG11      -69.5550   -9.4980  -34.3670 H        63 ILE    0.0900
    994 HG12      -70.7710   -9.3670  -35.6970 H        63 ILE    0.0900
    995 HG21      -71.7970  -11.5280  -36.6480 H        63 ILE   -0.2700
    996 HG22      -71.3290  -13.1040  -35.9020 H        63 ILE    0.0900
    997 HG23      -70.1290  -12.1680  -36.8940 H        63 ILE    0.0900
    998 HD1       -69.2330  -10.3310  -37.3040 H        63 ILE    0.0900
    999 HD2       -68.0640  -10.7800  -36.0030 H        63 ILE    0.5100
   1000 HD3       -68.3550   -9.0330  -36.4080 H        63 ILE   -0.5100
   1001 N         -71.6610  -13.1300  -32.3810 N.am     64 LEU   -0.4700
   1002 CA        -72.0510  -14.4570  -31.9260 C.3      64 LEU    0.3100
   1003 C         -73.3660  -14.4550  -31.1540 C.2      64 LEU    0.0700
   1004 O         -74.1780  -15.3680  -31.2940 O.2      64 LEU    0.0900
   1005 CB        -70.9400  -15.0670  -31.0690 C.3      64 LEU   -0.1800
   1006 CG        -69.6620  -15.4120  -31.8340 C.3      64 LEU    0.0900
   1007 CD1       -68.5140  -15.6370  -30.8730 C.3      64 LEU    0.0900
   1008 CD2       -69.8750  -16.6360  -32.7110 C.3      64 LEU   -0.0900
   1009 HN        -71.0010  -12.6450  -31.8130 H        64 LEU    0.0900
   1010 HA        -72.2360  -15.0700  -32.7950 H        64 LEU   -0.2700
   1011 HB1       -71.3300  -15.9970  -30.6040 H        64 LEU    0.0900
   1012 HB2       -70.6810  -14.3440  -30.2670 H        64 LEU    0.0900
   1013 HG        -69.4080  -14.5780  -32.5230 H        64 LEU    0.0900
   1014 HD11      -68.7530  -16.4750  -30.1830 H        64 LEU   -0.2700
   1015 HD12      -68.3390  -14.7210  -30.2700 H        64 LEU    0.0900
   1016 HD13      -67.5920  -15.8940  -31.4370 H        64 LEU    0.0900
   1017 HD21      -70.6860  -16.4440  -33.4460 H        64 LEU    0.0900
   1018 HD22      -70.1660  -17.5050  -32.0820 H        64 LEU    0.5100
   1019 HD23      -68.9430  -16.8720  -33.2660 H        64 LEU   -0.5100
   1020 N         -73.5770  -13.4200  -30.3430 N.am     65 LEU   -0.4700
   1021 CA        -74.7650  -13.3410  -29.5020 C.3      65 LEU    0.3100
   1022 C         -75.9720  -12.7640  -30.2330 C.2      65 LEU    0.0700
   1023 O         -77.1050  -13.1840  -30.0020 O.2      65 LEU    0.0900
   1024 CB        -74.4790  -12.5120  -28.2470 C.3      65 LEU   -0.1800
   1025 CG        -73.5070  -13.1060  -27.2270 C.3      65 LEU    0.0900
   1026 CD1       -73.2950  -12.1410  -26.0710 C.3      65 LEU    0.0900
   1027 CD2       -74.0070  -14.4530  -26.7230 C.3      65 LEU   -0.0900
   1028 HN        -72.9370  -12.6590  -30.2740 H        65 LEU    0.0900
   1029 HA        -75.0520  -14.3470  -29.2310 H        65 LEU   -0.2700
   1030 HB1       -75.4450  -12.3400  -27.7300 H        65 LEU    0.0900
   1031 HB2       -74.0660  -11.5350  -28.5750 H        65 LEU    0.0900
   1032 HG        -72.5330  -13.3100  -27.7220 H        65 LEU    0.0900
   1033 HD11      -74.2620  -11.9360  -25.5620 H        65 LEU   -0.2700
   1034 HD12      -72.8830  -11.1810  -26.4500 H        65 LEU    0.0900
   1035 HD13      -72.5940  -12.5840  -25.3310 H        65 LEU    0.0900
   1036 HD21      -74.1070  -15.1650  -27.5710 H        65 LEU    0.0900
   1037 HD22      -75.0010  -14.3320  -26.2420 H        65 LEU    0.5100
   1038 HD23      -73.2860  -14.8750  -25.9900 H        65 LEU   -0.5100
   1039 N         -75.7280  -11.7990  -31.1180 N.am     66 LEU   -0.4700
   1040 CA        -76.8130  -11.0730  -31.7660 C.3      66 LEU    0.3100
   1041 C         -77.0780  -11.5230  -33.2000 C.2      66 LEU    0.0700
   1042 O         -78.2310  -11.6820  -33.6040 O.2      66 LEU    0.0900
   1043 CB        -76.5260   -9.5690  -31.7480 C.3      66 LEU   -0.1800
   1044 CG        -76.3280   -8.9210  -30.3770 C.3      66 LEU    0.0900
   1045 CD1       -76.0460   -7.4340  -30.5250 C.3      66 LEU    0.0900
   1046 CD2       -77.5410   -9.1530  -29.4890 C.3      66 LEU   -0.0900
   1047 HN        -74.8030  -11.5340  -31.3750 H        66 LEU    0.0900
   1048 HA        -77.7280  -11.2880  -31.2340 H        66 LEU   -0.2700
   1049 HB1       -77.3770   -9.0570  -32.2430 H        66 LEU    0.0900
   1050 HB2       -75.6040   -9.3940  -32.3410 H        66 LEU    0.0900
   1051 HG        -75.4740   -9.4090  -29.8600 H        66 LEU    0.0900
   1052 HD11      -76.8980   -6.9340  -31.0340 H        66 LEU   -0.2700
   1053 HD12      -75.1300   -7.2810  -31.1340 H        66 LEU    0.0900
   1054 HD13      -75.9110   -6.9730  -29.5240 H        66 LEU    0.0900
   1055 HD21      -77.7060  -10.2420  -29.3440 H        66 LEU    0.0900
   1056 HD22      -78.4460   -8.7180  -29.9650 H        66 LEU    0.5100
   1057 HD23      -77.3790   -8.6840  -28.4950 H        66 LEU   -0.5100
   1058 N         -76.0130  -11.7290  -33.9690 N.am     67 ALA   -0.4700
   1059 CA        -76.1490  -12.0260  -35.3910 C.3      67 ALA    0.3100
   1060 C         -76.4490  -13.4920  -35.6880 C.2      67 ALA    0.0700
   1061 O         -77.2570  -13.7980  -36.5650 O.2      67 ALA    0.0900
   1062 CB        -74.9090  -11.5690  -36.1510 C.3      67 ALA   -0.2700
   1063 HN        -75.0820  -11.6900  -33.6130 H        67 ALA    0.0900
   1064 HA        -77.0260  -11.5130  -35.7580 H        67 ALA    0.0900
   1065 HB1       -74.0940  -12.3150  -36.0360 H        67 ALA    0.0900
   1066 HB2       -74.5570  -10.5940  -35.7500 H        67 ALA    0.5100
   1067 HB3       -75.1450  -11.4650  -37.2320 H        67 ALA   -0.5100
   1068 N         -75.8020  -14.4010  -34.9610 N.am     68 MET   -0.4700
   1069 CA        -75.9790  -15.8320  -35.2090 C.3      68 MET    0.3100
   1070 C         -77.4020  -16.3650  -35.0030 C.2      68 MET    0.0700
   1071 O         -77.9270  -17.0410  -35.8890 O.2      68 MET    0.0900
   1072 CB        -74.9650  -16.6800  -34.4270 C.3      68 MET   -0.1800
   1073 CG        -75.1100  -18.1730  -34.6950 C.3      68 MET    0.0900
   1074 SD        -73.9590  -19.2100  -33.7790 S.3      68 MET    0.0900
   1075 CE        -72.3930  -18.6720  -34.4600 C.3      68 MET   -0.1400
   1076 HN        -75.1760  -14.1510  -34.2260 H        68 MET    0.0900
   1077 HA        -75.8600  -15.9980  -36.2700 H        68 MET    0.0900
   1078 HB1       -75.1080  -16.4960  -33.3410 H        68 MET   -0.0900
   1079 HB2       -73.9390  -16.3640  -34.7140 H        68 MET   -0.2200
   1080 HG1       -74.9610  -18.3430  -35.7820 H        68 MET    0.0900
   1081 HG2       -76.1480  -18.4700  -34.4340 H        68 MET    0.0900
   1082 HE1       -72.2280  -17.5870  -34.2840 H        68 MET    0.0900
   1083 HE2       -72.3690  -18.8500  -35.5560 H        68 MET    0.5100
   1084 HE3       -71.5560  -19.2260  -33.9840 H        68 MET   -0.5100
   1085 N         -78.0410  -16.0740  -33.8520 N.am     69 PRO   -0.2900
   1086 CA        -79.3960  -16.6130  -33.6830 C.3      69 PRO    0.0000
   1087 C         -80.3780  -16.0420  -34.7010 C.2      69 PRO    0.0900
   1088 O         -81.3600  -16.6980  -35.0440 O.2      69 PRO    0.0900
   1089 CB        -79.7790  -16.1670  -32.2670 C.3      69 PRO    0.0200
   1090 CG        -78.9190  -14.9840  -31.9950 C.3      69 PRO    0.0900
   1091 CD        -77.6220  -15.2810  -32.6810 C.3      69 PRO   -0.1800
   1092 HA        -79.3990  -17.6800  -33.8350 H        69 PRO    0.0900
   1093 HB1       -79.5810  -16.9770  -31.5320 H        69 PRO    0.0900
   1094 HB2       -80.8550  -15.8920  -32.2190 H        69 PRO   -0.1800
   1095 HG1       -79.3800  -14.0600  -32.4050 H        69 PRO    0.0900
   1096 HG2       -78.7660  -14.8540  -30.9030 H        69 PRO    0.0900
   1097 HD1       -77.1110  -14.3520  -33.0100 H        69 PRO    0.5100
   1098 HD2       -76.9450  -15.8790  -32.0360 H        69 PRO   -0.5100
   1099 N         -80.1050  -14.8340  -35.1840 N.am     70 VAL   -0.4700
   1100 CA        -80.9210  -14.2230  -36.2220 C.3      70 VAL    0.3100
   1101 C         -80.7040  -14.9250  -37.5600 C.2      70 VAL    0.0700
   1102 O         -81.6590  -15.3150  -38.2320 O.2      70 VAL    0.0900
   1103 CB        -80.6130  -12.7180  -36.3680 C.3      70 VAL   -0.0900
   1104 CG1       -81.2140  -12.1660  -37.6530 C.3      70 VAL    0.0900
   1105 CG2       -81.1300  -11.9530  -35.1570 C.3      70 VAL   -0.2700
   1106 HN        -79.3340  -14.2930  -34.8570 H        70 VAL    0.0900
   1107 HA        -81.9570  -14.3670  -35.9560 H        70 VAL    0.0900
   1108 HB        -79.5130  -12.5680  -36.3830 H        70 VAL    0.0900
   1109 HG11      -82.2830  -12.4590  -37.7320 H        70 VAL   -0.2700
   1110 HG12      -80.6680  -12.5730  -38.5320 H        70 VAL    0.0900
   1111 HG13      -81.1500  -11.0570  -37.6550 H        70 VAL    0.0900
   1112 HG21      -80.6420  -12.3290  -34.2320 H        70 VAL    0.0900
   1113 HG22      -82.2280  -12.0940  -35.0610 H        70 VAL    0.5100
   1114 HG23      -80.8990  -10.8720  -35.2650 H        70 VAL   -0.5100
   1115 N         -79.4380  -15.0940  -37.9370 N.am     71 GLU   -0.4700
   1116 CA        -79.0900  -15.7230  -39.2040 C.3      71 GLU    0.3100
   1117 C         -79.4780  -17.1970  -39.2360 C.2      71 GLU    0.0700
   1118 O         -79.9700  -17.7000  -40.2450 O.2      71 GLU    0.0900
   1119 CB        -77.5930  -15.5760  -39.4860 C.3      71 GLU   -0.1800
   1120 CG        -77.1310  -16.3000  -40.7420 C.3      71 GLU    0.0900
   1121 CD        -75.6240  -16.3370  -40.8790 C.2      71 GLU    0.0900
   1122 OE1       -74.9560  -15.3940  -40.4030 O.co2    71 GLU   -0.2800
   1123 OE2       -75.1070  -17.3130  -41.4630 O.co2    71 GLU    0.0900
   1124 HN        -78.6730  -14.7990  -37.3700 H        71 GLU    0.0900
   1125 HA        -79.6660  -15.2460  -39.9830 H        71 GLU    0.6200
   1126 HB1       -77.0290  -15.9800  -38.6190 H        71 GLU   -0.7600
   1127 HB2       -77.3600  -14.4960  -39.5950 H        71 GLU   -0.7600
   1128 HG1       -77.5530  -15.7830  -41.6310 H        71 GLU    0.5100
   1129 HG2       -77.5080  -17.3440  -40.7140 H        71 GLU   -0.5100
   1130 N         -79.2540  -17.8880  -38.1190 N.am     72 LEU   -0.4700
   1131 CA        -79.5270  -19.3180  -38.0300 C.3      72 LEU    0.3100
   1132 C         -81.0050  -19.6230  -38.2320 C.2      72 LEU    0.0700
   1133 O         -81.3700  -20.7140  -38.6590 O.2      72 LEU    0.0900
   1134 CB        -79.0450  -19.8750  -36.6850 C.3      72 LEU   -0.1800
   1135 CG        -79.0310  -21.3950  -36.5100 C.3      72 LEU    0.0900
   1136 CD1       -78.2940  -22.0670  -37.6580 C.3      72 LEU    0.0900
   1137 CD2       -78.4040  -21.7730  -35.1760 C.3      72 LEU   -0.0900
   1138 HN        -78.8920  -17.4600  -37.2960 H        72 LEU    0.0900
   1139 HA        -79.0130  -19.8080  -38.8440 H        72 LEU   -0.2700
   1140 HB1       -79.7010  -19.4530  -35.8950 H        72 LEU    0.0900
   1141 HB2       -78.0090  -19.5110  -36.5250 H        72 LEU    0.0900
   1142 HG        -80.0770  -21.7690  -36.4770 H        72 LEU    0.0900
   1143 HD11      -77.2430  -21.7090  -37.6980 H        72 LEU   -0.2700
   1144 HD12      -78.7900  -21.8210  -38.6210 H        72 LEU    0.0900
   1145 HD13      -78.2880  -23.1680  -37.5100 H        72 LEU    0.0900
   1146 HD21      -78.9830  -21.3240  -34.3400 H        72 LEU    0.0900
   1147 HD22      -77.3610  -21.3940  -35.1280 H        72 LEU    0.5100
   1148 HD23      -78.4060  -22.8770  -35.0560 H        72 LEU   -0.5100
   1149 N         -81.8590  -18.6500  -37.9280 N.am     73 TYR   -0.4700
   1150 CA        -83.2940  -18.8210  -38.0940 C.3      73 TYR    0.3100
   1151 C         -83.8010  -18.3410  -39.4520 C.2      73 TYR    0.0700
   1152 O         -84.4240  -19.1000  -40.1960 O.2      73 TYR    0.0900
   1153 CB        -84.0600  -18.1010  -36.9780 C.3      73 TYR   -0.1800
   1154 CG        -85.5540  -18.0670  -37.2070 C.ar     73 TYR    0.0900
   1155 CD1       -86.3420  -19.1790  -36.9330 C.ar     73 TYR    0.0900
   1156 CD2       -86.1730  -16.9310  -37.7100 C.ar     73 TYR    0.0000
   1157 CE1       -87.7090  -19.1550  -37.1490 C.ar     73 TYR   -0.1150
   1158 CE2       -87.5360  -16.8990  -37.9300 C.ar     73 TYR    0.1150
   1159 CZ        -88.2990  -18.0120  -37.6470 C.ar     73 TYR   -0.1150
   1160 OH        -89.6590  -17.9810  -37.8650 O.3      73 TYR    0.1150
   1161 HN        -81.5570  -17.7670  -37.5760 H        73 TYR    0.1100
   1162 HA        -83.5080  -19.8790  -38.0730 H        73 TYR   -0.5400
   1163 HB1       -83.7120  -17.0480  -36.9120 H        73 TYR    0.4300
   1164 HB2       -83.8840  -18.6230  -36.0140 H        73 TYR   -0.1150
   1165 HD1       -85.8810  -20.0750  -36.5460 H        73 TYR    0.1150
   1166 HD2       -85.5790  -16.0570  -37.9340 H        73 TYR   -0.1150
   1167 HE1       -88.3090  -20.0260  -36.9270 H        73 TYR    0.1150
   1168 HE2       -88.0020  -16.0060  -38.3220 H        73 TYR    0.5100
   1169 HH        -89.8840  -17.1140  -38.2090 H        73 TYR   -0.5100
   1170 N         -83.5300  -17.0780  -39.7720 N.am     74 ASN   -0.4700
   1171 CA        -84.1300  -16.4360  -40.9360 C.3      74 ASN    0.3100
   1172 C         -83.3490  -16.5320  -42.2440 C.2      74 ASN    0.0700
   1173 O         -83.8180  -16.0630  -43.2820 O.2      74 ASN    0.0900
   1174 CB        -84.4450  -14.9710  -40.6310 C.3      74 ASN   -0.1800
   1175 CG        -85.9260  -14.7150  -40.4560 C.2      74 ASN    0.0900
   1176 ND2       -86.7570  -15.3330  -41.1450 N.am     74 ASN    0.0900
   1177 OD1       -86.2720  -13.8270  -39.5550 O.2      74 ASN    0.5500
   1178 HN        -82.9070  -16.5180  -39.2340 H        74 ASN   -0.5500
   1179 HA        -85.0340  -16.9710  -41.1880 H        74 ASN   -0.6200
   1180 HB1       -84.0740  -14.3410  -41.4670 H        74 ASN    0.3200
   1181 HB2       -83.9230  -14.6780  -39.6950 H        74 ASN    0.3000
   1182 HD21      -86.4490  -16.0040  -41.8190 H        74 ASN    0.5100
   1183 HD22      -87.7340  -15.1580  -41.0240 H        74 ASN   -0.5100
   1184 N         -82.1660  -17.1370  -42.2030 N.am     75 PHE   -0.4700
   1185 CA        -81.3390  -17.2400  -43.3990 C.3      75 PHE    0.3100
   1186 C         -80.9810  -18.6780  -43.7560 C.2      75 PHE    0.0700
   1187 O         -80.6310  -18.9730  -44.8990 O.2      75 PHE    0.0900
   1188 CB        -80.0690  -16.3960  -43.2520 C.3      75 PHE   -0.1800
   1189 CG        -80.3150  -14.9170  -43.3260 C.ar     75 PHE    0.0900
   1190 CD1       -81.3070  -14.4070  -44.1500 C.ar     75 PHE    0.0900
   1191 CD2       -79.5580  -14.0360  -42.5710 C.ar     75 PHE    0.0000
   1192 CE1       -81.5380  -13.0450  -44.2210 C.ar     75 PHE   -0.1150
   1193 CE2       -79.7850  -12.6720  -42.6380 C.ar     75 PHE    0.1150
   1194 CZ        -80.7770  -12.1770  -43.4630 C.ar     75 PHE   -0.1150
   1195 HN        -81.7980  -17.5390  -41.3680 H        75 PHE    0.1150
   1196 HA        -81.9220  -16.8970  -44.2410 H        75 PHE   -0.1150
   1197 HB1       -79.3610  -16.6530  -44.0690 H        75 PHE    0.1150
   1198 HB2       -79.6030  -16.6030  -42.2650 H        75 PHE   -0.1150
   1199 HD1       -81.9060  -15.0800  -44.7440 H        75 PHE    0.1150
   1200 HD2       -78.7830  -14.4180  -41.9230 H        75 PHE   -0.1150
   1201 HE1       -82.3120  -12.6610  -44.8690 H        75 PHE    0.1150
   1202 HE2       -79.1870  -11.9970  -42.0450 H        75 PHE    0.5100
   1203 HZ        -80.9560  -11.1140  -43.5140 H        75 PHE   -0.5100
   1204 N         -81.0730  -19.5760  -42.7790 N.am     76 ILE   -0.4700
   1205 CA        -80.7220  -20.9750  -42.9980 C.3      76 ILE    0.3100
   1206 C         -81.9400  -21.8960  -42.9810 C.2      76 ILE    0.0700
   1207 O         -82.0990  -22.7440  -43.8620 O.2      76 ILE    0.0900
   1208 CB        -79.6800  -21.4530  -41.9720 C.3      76 ILE   -0.0900
   1209 CG1       -78.3070  -20.8810  -42.3190 C.3      76 ILE    0.0900
   1210 CG2       -79.6300  -22.9750  -41.9080 C.3      76 ILE   -0.2700
   1211 CD        -77.2310  -21.2950  -41.3650 C.3      76 ILE    0.0900
   1212 HN        -81.3830  -19.3370  -41.8620 H        76 ILE    0.0900
   1213 HA        -80.3290  -21.0650  -43.9990 H        76 ILE    0.0900
   1214 HB        -79.9440  -21.0540  -40.9700 H        76 ILE   -0.1800
   1215 HG11      -78.3740  -19.7730  -42.3180 H        76 ILE    0.0900
   1216 HG12      -78.0270  -21.2240  -43.3380 H        76 ILE    0.0900
   1217 HG21      -79.3570  -23.3900  -42.9020 H        76 ILE   -0.2700
   1218 HG22      -80.6250  -23.3740  -41.6180 H        76 ILE    0.0900
   1219 HG23      -78.8670  -23.2980  -41.1680 H        76 ILE    0.0900
   1220 HD1       -77.0070  -22.3760  -41.4880 H        76 ILE    0.0900
   1221 HD2       -77.5640  -21.1180  -40.3200 H        76 ILE    0.5100
   1222 HD3       -76.3050  -20.7160  -41.5660 H        76 ILE   -0.5100
   1223 N         -82.8030  -21.7200  -41.9850 N.am     77 TRP   -0.4700
   1224 CA        -83.9850  -22.5620  -41.8430 C.3      77 TRP    0.3100
   1225 C         -85.2300  -21.9140  -42.4490 C.2      77 TRP    0.0700
   1226 O         -85.7340  -22.3730  -43.4730 O.2      77 TRP    0.0900
   1227 CB        -84.2120  -22.9310  -40.3730 C.3      77 TRP   -0.1800
   1228 CG        -83.1960  -23.9090  -39.8500 C.ar     77 TRP    0.0900
   1229 CD1       -82.0000  -23.6150  -39.2610 C.ar     77 TRP    0.0900
   1230 CD2       -83.2870  -25.3390  -39.8740 C.ar     77 TRP   -0.0300
   1231 CE2       -82.1110  -25.8450  -39.2820 C.ar     77 TRP   -0.1500
   1232 CE3       -84.2490  -26.2420  -40.3380 C.ar     77 TRP    0.2200
   1233 NE1       -81.3430  -24.7700  -38.9170 N.ar     77 TRP   -0.5100
   1234 CZ2       -81.8720  -27.2090  -39.1440 C.ar     77 TRP    0.3700
   1235 CZ3       -84.0100  -27.5980  -40.2000 C.ar     77 TRP    0.2400
   1236 CH2       -82.8330  -28.0690  -39.6060 C.ar     77 TRP    0.1100
   1237 HN        -82.6800  -21.0100  -41.2950 H        77 TRP   -0.2500
   1238 HA        -83.8360  -23.4510  -42.4350 H        77 TRP    0.1700
   1239 HB1       -85.2210  -23.3840  -40.2670 H        77 TRP   -0.2000
   1240 HB2       -84.1590  -22.0080  -39.7570 H        77 TRP    0.1400
   1241 HD1       -81.6240  -22.6170  -39.0900 H        77 TRP   -0.2700
   1242 HE1       -80.4720  -24.8190  -38.4820 H        77 TRP    0.1600
   1243 HE3       -85.1670  -25.9050  -40.7980 H        77 TRP   -0.1400
   1244 HZ2       -80.9700  -27.5930  -38.6910 H        77 TRP    0.1400
   1245 HZ3       -84.7450  -28.3050  -40.5550 H        77 TRP    0.5100
   1246 HH2       -82.6790  -29.1330  -39.5110 H        77 TRP   -0.5100
   1247 N         -85.7280  -20.8540  -41.8190 N.am     78 VAL   -0.4700
   1248 CA        -86.9090  -20.1610  -42.3260 C.3      78 VAL    0.3100
   1249 C         -86.5150  -18.9660  -43.1880 C.2      78 VAL    0.0700
   1250 O         -86.2820  -17.8710  -42.6820 O.2      78 VAL    0.0900
   1251 CB        -87.8270  -19.6870  -41.1810 C.3      78 VAL   -0.0900
   1252 CG1       -89.0890  -19.0450  -41.7400 C.3      78 VAL    0.0900
   1253 CG2       -88.1820  -20.8520  -40.2690 C.3      78 VAL   -0.2700
   1254 HN        -85.3240  -20.4900  -40.9830 H        78 VAL    0.0900
   1255 HA        -87.4420  -20.8440  -42.9700 H        78 VAL    0.0900
   1256 HB        -87.2830  -18.9470  -40.5550 H        78 VAL    0.0900
   1257 HG11      -89.5510  -19.7100  -42.5010 H        78 VAL   -0.2700
   1258 HG12      -88.8380  -18.0750  -42.2210 H        78 VAL    0.0900
   1259 HG13      -89.8230  -18.8790  -40.9230 H        78 VAL    0.0900
   1260 HG21      -87.2600  -21.2870  -39.8280 H        78 VAL    0.0900
   1261 HG22      -88.7040  -21.6420  -40.8500 H        78 VAL    0.5100
   1262 HG23      -88.8380  -20.5010  -39.4440 H        78 VAL   -0.5100
   1263 N         -86.4540  -19.1770  -44.5010 N.am     79 HSE   -0.4700
   1264 CA        -86.0120  -18.1360  -45.4210 C.3      79 HSE    0.3100
   1265 C         -87.0760  -17.0640  -45.5960 C.2      79 HSE    0.0700
   1266 O         -86.7660  -15.8980  -45.8400 O.2      79 HSE    0.0900
   1267 CB        -85.6420  -18.7400  -46.7780 C.3      79 HSE   -0.0800
   1268 CG        -84.7230  -19.9210  -46.6810 C.ar     79 HSE    0.0900
   1269 CD2       -83.3550  -19.7980  -46.6790 C.ar     79 HSE    0.0900
   1270 ND1       -84.9910  -21.2480  -46.5780 N.ar     79 HSE   -0.7000
   1271 CE1       -83.7820  -21.8920  -46.5180 C.ar     79 HSE    0.2200
   1272 NE2       -82.8070  -21.0040  -46.5820 N.ar     79 HSE    0.2500
   1273 HN        -86.7050  -20.0500  -44.9100 H        79 HSE    0.1300
   1274 HA        -85.1570  -17.6430  -44.9840 H        79 HSE   -0.3600
   1275 HB1       -85.1420  -17.9590  -47.3910 H        79 HSE    0.3200
   1276 HB2       -86.5730  -19.0650  -47.2900 H        79 HSE   -0.0500
   1277 HD2       -82.7630  -18.8940  -46.7450 H        79 HSE    0.0900
   1278 HE1       -83.6240  -22.9670  -46.4310 H        79 HSE    0.5100
   1279 HE2       -81.8250  -21.1910  -46.5600 H        79 HSE   -0.5100
   1280 N         -88.3370  -17.4700  -45.4730 N.am     80 HSP   -0.4700
   1281 CA        -89.4520  -16.5370  -45.5470 C.3      80 HSP    0.3100
   1282 C         -90.6230  -17.0390  -44.7040 C.2      80 HSP    0.0700
   1283 O         -90.9100  -18.2350  -44.6850 O.2      80 HSP    0.0900
   1284 CB        -89.8740  -16.3100  -47.0030 C.3      80 HSP   -0.0500
   1285 CG        -90.4870  -17.5160  -47.6530 C.ar     80 HSP    0.0900
   1286 CD2       -89.9290  -18.5410  -48.3220 C.ar     80 HSP    0.0900
   1287 ND1       -91.8500  -17.7450  -47.6500 N.ar     80 HSP    0.1900
   1288 CE1       -92.0940  -18.8710  -48.2930 C.ar     80 HSP    0.1300
   1289 NE2       -90.9540  -19.3760  -48.7120 N.ar     80 HSP    0.1900
   1290 HN        -88.5750  -18.4260  -45.3250 H        80 HSP   -0.5100
   1291 HA        -89.1400  -15.6060  -45.0980 H        80 HSP    0.4400
   1292 HB1       -88.9790  -16.0170  -47.5920 H        80 HSP   -0.5100
   1293 HB2       -90.6170  -15.4850  -47.0340 H        80 HSP    0.4400
   1294 HD1       -92.5380  -17.1550  -47.2280 H        80 HSP    0.3200
   1295 HD2       -88.8920  -18.7480  -48.5530 H        80 HSP    0.1800
   1296 HE1       -93.0620  -19.3020  -48.4500 H        80 HSP    0.5100
   1297 HE2       -90.8480  -20.2270  -49.2270 H        80 HSP   -0.5100
   1298 N         -91.3060  -16.1200  -44.0050 N.am     81 PRO   -0.2900
   1299 CA        -91.0310  -14.6830  -44.0530 C.3      81 PRO    0.0000
   1300 C         -90.0150  -14.2330  -43.0100 C.2      81 PRO    0.0900
   1301 O         -89.7310  -14.9630  -42.0610 O.2      81 PRO    0.0900
   1302 CB        -92.3960  -14.0660  -43.7400 C.3      81 PRO    0.0200
   1303 CG        -93.1340  -15.1230  -42.9400 C.3      81 PRO    0.0900
   1304 CD        -92.3870  -16.4310  -43.0590 C.3      81 PRO   -0.1800
   1305 HA        -90.6190  -14.4080  -45.0100 H        81 PRO    0.0900
   1306 HB1       -92.9440  -13.8290  -44.6770 H        81 PRO    0.0900
   1307 HB2       -92.2790  -13.1340  -43.1470 H        81 PRO   -0.1800
   1308 HG1       -93.1900  -14.8160  -41.8740 H        81 PRO    0.0900
   1309 HG2       -94.1660  -15.2400  -43.3340 H        81 PRO    0.0900
   1310 HD1       -91.9610  -16.7480  -42.0840 H        81 PRO    0.5100
   1311 HD2       -93.0340  -17.2340  -43.4700 H        81 PRO   -0.5100
   1312 N         -89.4660  -13.0350  -43.1980 N.am     82 TRP   -0.4700
   1313 CA        -88.5870  -12.4280  -42.2150 C.3      82 TRP    0.3100
   1314 C         -89.3860  -12.1610  -40.9450 C.2      82 TRP    0.0700
   1315 O         -90.4260  -11.5020  -40.9800 O.2      82 TRP    0.0900
   1316 CB        -87.9790  -11.1370  -42.7730 C.3      82 TRP   -0.1800
   1317 CG        -87.1380  -10.3770  -41.7980 C.ar     82 TRP    0.0900
   1318 CD1       -87.5120   -9.2830  -41.0780 C.ar     82 TRP    0.0900
   1319 CD2       -85.7820  -10.6540  -41.4270 C.ar     82 TRP   -0.0300
   1320 CE2       -85.4000   -9.6810  -40.4820 C.ar     82 TRP   -0.1500
   1321 CE3       -84.8530  -11.6280  -41.8040 C.ar     82 TRP    0.2200
   1322 NE1       -86.4750   -8.8540  -40.2880 N.ar     82 TRP   -0.5100
   1323 CZ2       -84.1320   -9.6540  -39.9080 C.ar     82 TRP    0.3700
   1324 CZ3       -83.5930  -11.6000  -41.2330 C.ar     82 TRP    0.2400
   1325 CH2       -83.2430  -10.6210  -40.2960 C.ar     82 TRP    0.1100
   1326 HN        -89.6330  -12.5020  -44.0230 H        82 TRP   -0.2500
   1327 HA        -87.8090  -13.1380  -41.9740 H        82 TRP    0.1700
   1328 HB1       -88.8050  -10.4740  -43.1060 H        82 TRP   -0.2000
   1329 HB2       -87.3440  -11.3970  -43.6460 H        82 TRP    0.1400
   1330 HD1       -88.4860   -8.8180  -41.1230 H        82 TRP   -0.2700
   1331 HE1       -86.4990   -8.0870  -39.6860 H        82 TRP    0.1600
   1332 HE3       -85.0970  -12.3950  -42.5260 H        82 TRP   -0.1400
   1333 HZ2       -83.8420   -8.9070  -39.1840 H        82 TRP    0.1400
   1334 HZ3       -82.8660  -12.3470  -41.5150 H        82 TRP    0.5100
   1335 HH2       -82.2520  -10.6290  -39.8690 H        82 TRP   -0.5100
   1336 N         -88.8900  -12.6660  -39.8190 N.am     83 ALA   -0.4700
   1337 CA        -89.6630  -12.6850  -38.5830 C.3      83 ALA    0.3100
   1338 C         -89.3260  -11.5340  -37.6500 C.2      83 ALA    0.0700
   1339 O         -90.0730  -11.2430  -36.7150 O.2      83 ALA    0.0900
   1340 CB        -89.4810  -14.0170  -37.8680 C.3      83 ALA   -0.2700
   1341 HN        -87.9720  -13.0510  -39.7690 H        83 ALA    0.0900
   1342 HA        -90.7020  -12.5330  -38.8350 H        83 ALA    0.0900
   1343 HB1       -88.4100  -14.1740  -37.6210 H        83 ALA    0.0900
   1344 HB2       -89.8200  -14.8470  -38.5230 H        83 ALA    0.5100
   1345 HB3       -90.0670  -14.0220  -36.9240 H        83 ALA   -0.5100
   1346 N         -88.2030  -10.8750  -37.9010 N.am     84 PHE   -0.4700
   1347 CA        -87.7700   -9.7940  -37.0340 C.3      84 PHE    0.3100
   1348 C         -88.2790   -8.4760  -37.6020 C.2      84 PHE    0.0700
   1349 O         -88.9400   -8.4600  -38.6390 O.2      84 PHE    0.0900
   1350 CB        -86.2520   -9.8080  -36.8500 C.3      84 PHE   -0.1800
   1351 CG        -85.7200  -11.1380  -36.3920 C.ar     84 PHE    0.0900
   1352 CD1       -85.9180  -11.5680  -35.0870 C.ar     84 PHE    0.0900
   1353 CD2       -85.0280  -11.9630  -37.2650 C.ar     84 PHE    0.0000
   1354 CE1       -85.4350  -12.7930  -34.6640 C.ar     84 PHE   -0.1150
   1355 CE2       -84.5420  -13.1900  -36.8470 C.ar     84 PHE    0.1150
   1356 CZ        -84.7450  -13.6060  -35.5440 C.ar     84 PHE   -0.1150
   1357 HN        -87.6170  -11.0870  -38.6790 H        84 PHE    0.1150
   1358 HA        -88.2620   -9.9150  -36.0810 H        84 PHE   -0.1150
   1359 HB1       -85.9670   -9.0560  -36.0840 H        84 PHE    0.1150
   1360 HB2       -85.7620   -9.5720  -37.8180 H        84 PHE   -0.1150
   1361 HD1       -86.4550  -10.9370  -34.3930 H        84 PHE    0.1150
   1362 HD2       -84.8670  -11.6440  -38.2840 H        84 PHE   -0.1150
   1363 HE1       -85.5960  -13.1160  -33.6460 H        84 PHE    0.1150
   1364 HE2       -84.0040  -13.8220  -37.5370 H        84 PHE    0.5100
   1365 HZ        -84.3660  -14.5620  -35.2160 H        84 PHE   -0.5100
   1366 N         -87.9950   -7.3700  -36.9230 N.am     85 GLY   -0.4700
   1367 CA        -88.4940   -6.0850  -37.3760 C.3      85 GLY    0.3100
   1368 C         -87.7730   -5.5460  -38.5910 C.2      85 GLY   -0.0200
   1369 O         -86.8650   -6.1820  -39.1270 O.2      85 GLY    0.0900
   1370 HN        -87.4420   -7.3720  -36.0940 H        85 GLY    0.0900
   1371 HA1       -88.3760   -5.3840  -36.5620 H        85 GLY    0.5100
   1372 HA2       -89.5390   -6.2060  -37.6160 H        85 GLY   -0.5100
   1373 N         -88.1900   -4.3610  -39.0330 N.am     86 ASP   -0.4700
   1374 CA        -87.5030   -3.6600  -40.1060 C.3      86 ASP    0.3100
   1375 C         -86.1790   -3.1850  -39.5340 C.2      86 ASP    0.0700
   1376 O         -85.1620   -3.1370  -40.2220 O.2      86 ASP    0.0900
   1377 CB        -88.3340   -2.4770  -40.6050 C.3      86 ASP   -0.2800
   1378 CG        -87.8110   -1.9070  -41.9100 C.2      86 ASP    0.0900
   1379 OD1       -86.9030   -2.5180  -42.5120 O.co2    86 ASP    0.0900
   1380 OD2       -88.3070   -0.8430  -42.3350 O.co2    86 ASP    0.6200
   1381 HN        -88.9870   -3.9040  -38.6500 H        86 ASP   -0.7600
   1382 HA        -87.3350   -4.3630  -40.9080 H        86 ASP   -0.7600
   1383 HB1       -88.3170   -1.6750  -39.8370 H        86 ASP    0.5100
   1384 HB2       -89.3820   -2.8110  -40.7600 H        86 ASP   -0.5100
   1385 N         -86.2150   -2.8260  -38.2530 N.am     87 ALA   -0.4700
   1386 CA        -85.0240   -2.4240  -37.5280 C.3      87 ALA    0.3100
   1387 C         -84.0780   -3.6050  -37.3980 C.2      87 ALA    0.0700
   1388 O         -82.8680   -3.4630  -37.5440 O.2      87 ALA    0.0900
   1389 CB        -85.3940   -1.8880  -36.1550 C.3      87 ALA   -0.2700
   1390 HN        -87.0640   -2.8190  -37.7310 H        87 ALA    0.0900
   1391 HA        -84.5210   -1.6620  -38.1050 H        87 ALA    0.0900
   1392 HB1       -85.9200   -2.6710  -35.5680 H        87 ALA    0.0900
   1393 HB2       -86.0690   -1.0120  -36.2600 H        87 ALA    0.5100
   1394 HB3       -84.4750   -1.5890  -35.6060 H        87 ALA   -0.5100
   1395 N         -84.6400   -4.7820  -37.1240 N.am     88 GLY   -0.4700
   1396 CA        -83.8530   -5.9940  -37.0090 C.3      88 GLY    0.3100
   1397 C         -83.2270   -6.3820  -38.3340 C.2      88 GLY   -0.0200
   1398 O         -82.1650   -6.9970  -38.3740 O.2      88 GLY    0.0900
   1399 HN        -85.6220   -4.8810  -36.9870 H        88 GLY    0.0900
   1400 HA1       -84.5040   -6.7880  -36.6740 H        88 GLY    0.5100
   1401 HA2       -83.0720   -5.8210  -36.2820 H        88 GLY   -0.5100
   1402 N         -83.8950   -6.0180  -39.4240 N.am     89 CYS   -0.4700
   1403 CA        -83.3760   -6.2570  -40.7630 C.3      89 CYS    0.3100
   1404 C         -82.2230   -5.3050  -41.0490 C.2      89 CYS    0.0700
   1405 O         -81.1530   -5.7170  -41.4960 O.2      89 CYS    0.0900
   1406 CB        -84.4800   -6.0700  -41.8070 C.3      89 CYS   -0.1000
   1407 SG        -83.9070   -6.1120  -43.5220 S.3      89 CYS    0.0900
   1408 HN        -84.7820   -5.5650  -39.3740 H        89 CYS    0.0900
   1409 HA        -82.9910   -7.2650  -40.7990 H        89 CYS   -0.0800
   1410 HB1       -84.9710   -5.0930  -41.6180 H        89 CYS    0.5100
   1411 HB2       -85.2300   -6.8760  -41.6620 H        89 CYS   -0.5100
   1412 N         -82.4540   -4.0210  -40.7830 N.am     90 ARG   -0.4700
   1413 CA        -81.4510   -2.9930  -41.0030 C.3      90 ARG    0.3100
   1414 C         -80.3280   -3.0860  -39.9770 C.2      90 ARG    0.0700
   1415 O         -79.1620   -2.8670  -40.2990 O.2      90 ARG    0.0900
   1416 CB        -82.0900   -1.6040  -40.9500 C.3      90 ARG   -0.1800
   1417 CG        -82.9840   -1.2820  -42.1330 C.3      90 ARG    0.0900
   1418 CD        -83.5970    0.1000  -41.9850 C.3      90 ARG    0.0900
   1419 NE        -83.7010    0.7930  -43.2680 N.pl3    90 ARG   -0.1800
   1420 CZ        -84.7930    0.8100  -44.0240 C.cat    90 ARG    0.0900
   1421 NH1       -85.8870    0.1750  -43.6310 N.pl3    90 ARG    0.0900
   1422 NH2       -84.7910    1.4690  -45.1750 N.pl3    90 ARG    0.2000
   1423 HN        -83.3280   -3.7070  -40.4200 H        90 ARG    0.0900
   1424 HA        -81.0020   -3.1630  -41.9700 H        90 ARG    0.0900
   1425 HB1       -81.2770   -0.8470  -40.9080 H        90 ARG   -0.7000
   1426 HB2       -82.6960   -1.5330  -40.0230 H        90 ARG    0.4400
   1427 HG1       -83.7940   -2.0390  -42.1980 H        90 ARG    0.6400
   1428 HG2       -82.3830   -1.3190  -43.0680 H        90 ARG   -0.8000
   1429 HD1       -82.9640    0.7190  -41.3160 H        90 ARG    0.4600
   1430 HD2       -84.6220    0.0100  -41.5650 H        90 ARG    0.4600
   1431 HE        -82.8980    1.2870  -43.5990 H        90 ARG   -0.8000
   1432 HH11      -86.7480    0.3100  -44.1230 H        90 ARG    0.4600
   1433 HH12      -85.8530   -0.4410  -42.8440 H        90 ARG    0.4600
   1434 HH21      -83.9680    1.9530  -45.4720 H        90 ARG    0.5100
   1435 HH22      -85.6130    1.4830  -45.7440 H        90 ARG   -0.5100
   1436 N         -80.6850   -3.4100  -38.7380 N.am     91 GLY   -0.4700
   1437 CA        -79.7160   -3.5100  -37.6630 C.3      91 GLY    0.3100
   1438 C         -78.7870   -4.6950  -37.8100 C.2      91 GLY   -0.0200
   1439 O         -77.6270   -4.6380  -37.4000 O.2      91 GLY    0.0900
   1440 HN        -81.6320   -3.5990  -38.4930 H        91 GLY    0.0900
   1441 HA1       -80.2610   -3.6030  -36.7350 H        91 GLY    0.5100
   1442 HA2       -79.1300   -2.6020  -37.6600 H        91 GLY   -0.5100
   1443 N         -79.2950   -5.7820  -38.3910 N.am     92 TYR   -0.4700
   1444 CA        -78.4820   -6.9650  -38.6390 C.3      92 TYR    0.3100
   1445 C         -77.3180   -6.6290  -39.5610 C.2      92 TYR    0.0700
   1446 O         -76.1550   -6.7690  -39.1860 O.2      92 TYR    0.0900
   1447 CB        -79.3290   -8.0860  -39.2520 C.3      92 TYR   -0.1800
   1448 CG        -78.5200   -9.2790  -39.7170 C.ar     92 TYR    0.0900
   1449 CD1       -78.1480  -10.2790  -38.8270 C.ar     92 TYR    0.0900
   1450 CD2       -78.1360   -9.4080  -41.0470 C.ar     92 TYR    0.0000
   1451 CE1       -77.4080  -11.3700  -39.2470 C.ar     92 TYR   -0.1150
   1452 CE2       -77.3970  -10.4920  -41.4760 C.ar     92 TYR    0.1150
   1453 CZ        -77.0380  -11.4720  -40.5730 C.ar     92 TYR   -0.1150
   1454 OH        -76.3050  -12.5560  -40.9990 O.3      92 TYR    0.1150
   1455 HN        -80.2470   -5.8340  -38.6800 H        92 TYR    0.1100
   1456 HA        -78.0620   -7.2850  -37.6970 H        92 TYR   -0.5400
   1457 HB1       -79.8710   -7.6920  -40.1380 H        92 TYR    0.4300
   1458 HB2       -80.0520   -8.4540  -38.4940 H        92 TYR   -0.1150
   1459 HD1       -78.4400  -10.2040  -37.7900 H        92 TYR    0.1150
   1460 HD2       -78.4210   -8.6460  -41.7590 H        92 TYR   -0.1150
   1461 HE1       -77.1240  -12.1380  -38.5430 H        92 TYR    0.1150
   1462 HE2       -77.1020  -10.5740  -42.5110 H        92 TYR    0.5100
   1463 HH        -76.4150  -13.2590  -40.3550 H        92 TYR   -0.5100
   1464 N         -77.6430   -6.1790  -40.7710 N.am     93 TYR   -0.4700
   1465 CA        -76.6340   -5.8540  -41.7680 C.3      93 TYR    0.3100
   1466 C         -75.7350   -4.6940  -41.3490 C.2      93 TYR    0.0700
   1467 O         -74.5890   -4.6010  -41.7850 O.2      93 TYR    0.0900
   1468 CB        -77.2930   -5.5530  -43.1170 C.3      93 TYR   -0.1800
   1469 CG        -77.8720   -6.7680  -43.8110 C.ar     93 TYR    0.0900
   1470 CD1       -77.0820   -7.5610  -44.6340 C.ar     93 TYR    0.0900
   1471 CD2       -79.2080   -7.1160  -43.6520 C.ar     93 TYR    0.0000
   1472 CE1       -77.6030   -8.6700  -45.2780 C.ar     93 TYR   -0.1150
   1473 CE2       -79.7380   -8.2250  -44.2920 C.ar     93 TYR    0.1150
   1474 CZ        -78.9310   -8.9970  -45.1020 C.ar     93 TYR   -0.1150
   1475 OH        -79.4560  -10.1000  -45.7400 O.3      93 TYR    0.1150
   1476 HN        -78.5910   -6.0440  -41.0470 H        93 TYR    0.1100
   1477 HA        -75.9650   -6.6980  -41.8560 H        93 TYR   -0.5400
   1478 HB1       -76.5370   -5.1140  -43.8030 H        93 TYR    0.4300
   1479 HB2       -78.1290   -4.8370  -42.9620 H        93 TYR   -0.1150
   1480 HD1       -76.0410   -7.3080  -44.7750 H        93 TYR    0.1150
   1481 HD2       -79.8420   -6.5130  -43.0200 H        93 TYR   -0.1150
   1482 HE1       -76.9730   -9.2760  -45.9120 H        93 TYR    0.1150
   1483 HE2       -80.7790   -8.4820  -44.1580 H        93 TYR    0.5100
   1484 HH        -80.4090  -10.0800  -45.6320 H        93 TYR   -0.5100
   1485 N         -76.2540   -3.8040  -40.5040 N.am     94 PHE   -0.4700
   1486 CA        -75.4580   -2.6940  -39.9900 C.3      94 PHE    0.3100
   1487 C         -74.3920   -3.1760  -39.0150 C.2      94 PHE    0.0700
   1488 O         -73.2130   -2.8540  -39.1620 O.2      94 PHE    0.0900
   1489 CB        -76.3520   -1.6570  -39.3040 C.3      94 PHE   -0.1800
   1490 CG        -75.5880   -0.5670  -38.6050 C.ar     94 PHE    0.0900
   1491 CD1       -75.1100    0.5230  -39.3150 C.ar     94 PHE    0.0900
   1492 CD2       -75.3590   -0.6250  -37.2400 C.ar     94 PHE    0.0000
   1493 CE1       -74.4070    1.5300  -38.6750 C.ar     94 PHE   -0.1150
   1494 CE2       -74.6570    0.3770  -36.5950 C.ar     94 PHE    0.1150
   1495 CZ        -74.1820    1.4560  -37.3150 C.ar     94 PHE   -0.1150
   1496 HN        -77.1980   -3.8560  -40.1870 H        94 PHE    0.1150
   1497 HA        -74.9350   -2.2460  -40.8210 H        94 PHE   -0.1150
   1498 HB1       -76.9790   -2.1620  -38.5390 H        94 PHE    0.1150
   1499 HB2       -76.9990   -1.1700  -40.0650 H        94 PHE   -0.1150
   1500 HD1       -75.2880    0.5890  -40.3780 H        94 PHE    0.1150
   1501 HD2       -75.7320   -1.4640  -36.6700 H        94 PHE   -0.1150
   1502 HE1       -74.0350    2.3710  -39.2400 H        94 PHE    0.1150
   1503 HE2       -74.4820    0.3180  -35.5320 H        94 PHE    0.5100
   1504 HZ        -73.6350    2.2400  -36.8140 H        94 PHE   -0.5100
   1505 N         -74.8160   -3.9440  -38.0150 N.am     95 LEU   -0.4700
   1506 CA        -73.9030   -4.4870  -37.0160 C.3      95 LEU    0.3100
   1507 C         -72.8720   -5.3880  -37.6840 C.2      95 LEU    0.0700
   1508 O         -71.7000   -5.4050  -37.3020 O.2      95 LEU    0.0900
   1509 CB        -74.6730   -5.2640  -35.9470 C.3      95 LEU   -0.1800
   1510 CG        -73.8360   -5.8750  -34.8200 C.3      95 LEU    0.0900
   1511 CD1       -73.1710   -4.7850  -33.9930 C.3      95 LEU    0.0900
   1512 CD2       -74.6910   -6.7750  -33.9370 C.3      95 LEU   -0.0900
   1513 HN        -75.7770   -4.1820  -37.9020 H        95 LEU    0.0900
   1514 HA        -73.3680   -3.6630  -36.5680 H        95 LEU   -0.2700
   1515 HB1       -75.2190   -6.0890  -36.4510 H        95 LEU    0.0900
   1516 HB2       -75.4100   -4.5720  -35.4870 H        95 LEU    0.0900
   1517 HG        -73.0550   -6.5320  -35.2590 H        95 LEU    0.0900
   1518 HD11      -73.9410   -4.1240  -33.5410 H        95 LEU   -0.2700
   1519 HD12      -72.5100   -4.1690  -34.6390 H        95 LEU    0.0900
   1520 HD13      -72.5730   -5.2420  -33.1750 H        95 LEU    0.0900
   1521 HD21      -75.1250   -7.6000  -34.5410 H        95 LEU    0.0900
   1522 HD22      -75.5220   -6.1870  -33.4910 H        95 LEU    0.5100
   1523 HD23      -74.0680   -7.2150  -33.1300 H        95 LEU   -0.5100
   1524 N         -73.3230   -6.1380  -38.6870 N.am     96 ARG   -0.4700
   1525 CA        -72.4650   -7.0570  -39.4160 C.3      96 ARG    0.3100
   1526 C         -71.3430   -6.3110  -40.1280 C.2      96 ARG    0.0700
   1527 O         -70.1880   -6.7280  -40.0820 O.2      96 ARG    0.0900
   1528 CB        -73.2860   -7.8760  -40.4160 C.3      96 ARG   -0.1800
   1529 CG        -73.8970   -9.1360  -39.8220 C.3      96 ARG    0.0900
   1530 CD        -72.8350  -10.1590  -39.4570 C.3      96 ARG    0.0900
   1531 NE        -72.4150  -10.9410  -40.6190 N.pl3    96 ARG   -0.1800
   1532 CZ        -72.9090  -12.1360  -40.9270 C.cat    96 ARG    0.0900
   1533 NH1       -73.8370  -12.6880  -40.1610 N.pl3    96 ARG    0.0900
   1534 NH2       -72.4710  -12.7770  -42.0010 N.pl3    96 ARG    0.2000
   1535 HN        -74.2740   -6.1030  -38.9830 H        96 ARG    0.0900
   1536 HA        -71.9860   -7.7080  -38.7000 H        96 ARG    0.0900
   1537 HB1       -72.6240   -8.1680  -41.2590 H        96 ARG   -0.7000
   1538 HB2       -74.1060   -7.2370  -40.8060 H        96 ARG    0.4400
   1539 HG1       -74.5930   -9.5840  -40.5620 H        96 ARG    0.6400
   1540 HG2       -74.4690   -8.8660  -38.9080 H        96 ARG   -0.8000
   1541 HD1       -73.2400  -10.8660  -38.7020 H        96 ARG    0.4600
   1542 HD2       -71.9380   -9.6420  -39.0550 H        96 ARG    0.4600
   1543 HE        -71.7130  -10.5540  -41.2180 H        96 ARG   -0.8000
   1544 HH11      -74.1690  -12.2060  -39.3490 H        96 ARG    0.4600
   1545 HH12      -74.2090  -13.5870  -40.3940 H        96 ARG    0.4600
   1546 HH21      -71.7680  -12.3630  -42.5790 H        96 ARG    0.5100
   1547 HH22      -72.8430  -13.6760  -42.2320 H        96 ARG   -0.5100
   1548 N         -71.6810   -5.2020  -40.7820 N.am     97 ASP   -0.4700
   1549 CA        -70.6810   -4.3880  -41.4650 C.3      97 ASP    0.3100
   1550 C         -69.7660   -3.6560  -40.4900 C.2      97 ASP    0.0700
   1551 O         -68.5470   -3.6450  -40.6600 O.2      97 ASP    0.0900
   1552 CB        -71.3430   -3.3780  -42.4060 C.3      97 ASP   -0.2800
   1553 CG        -71.6630   -3.9680  -43.7640 C.2      97 ASP    0.0900
   1554 OD1       -72.1110   -5.1330  -43.8210 O.co2    97 ASP    0.0900
   1555 OD2       -71.4630   -3.2640  -44.7780 O.co2    97 ASP    0.6200
   1556 HN        -72.6230   -4.8810  -40.8350 H        97 ASP   -0.7600
   1557 HA        -70.0360   -5.0500  -42.0210 H        97 ASP   -0.7600
   1558 HB1       -70.6580   -2.5140  -42.5490 H        97 ASP    0.5100
   1559 HB2       -72.2880   -3.0200  -41.9450 H        97 ASP   -0.5100
   1560 N         -70.3590   -3.0590  -39.4570 N.am     98 ALA   -0.4700
   1561 CA        -69.6210   -2.2680  -38.4780 C.3      98 ALA    0.3100
   1562 C         -68.5370   -3.0630  -37.7560 C.2      98 ALA    0.0700
   1563 O         -67.4350   -2.5640  -37.5320 O.2      98 ALA    0.0900
   1564 CB        -70.5790   -1.6510  -37.4690 C.3      98 ALA   -0.2700
   1565 HN        -71.3420   -3.1280  -39.3070 H        98 ALA    0.0900
   1566 HA        -69.0830   -1.4960  -39.0070 H        98 ALA    0.0900
   1567 HB1       -71.1380   -2.4500  -36.9360 H        98 ALA    0.0900
   1568 HB2       -71.3090   -0.9970  -37.9920 H        98 ALA    0.5100
   1569 HB3       -70.0120   -1.0560  -36.7230 H        98 ALA   -0.5100
   1570 N         -68.8500   -4.3040  -37.3980 N.am     99 CYS   -0.4700
   1571 CA        -67.9070   -5.1450  -36.6720 C.3      99 CYS    0.3100
   1572 C         -66.6910   -5.5240  -37.5150 C.2      99 CYS    0.0700
   1573 O         -65.5750   -5.6020  -37.0040 O.2      99 CYS    0.0900
   1574 CB        -68.6010   -6.4020  -36.1420 C.3      99 CYS   -0.1100
   1575 SG        -69.7330   -6.1000  -34.7660 S.3      99 CYS    0.0900
   1576 HN        -69.7350   -4.7120  -37.6060 H        99 CYS    0.0900
   1577 HA        -67.5030   -4.5670  -35.8540 H        99 CYS   -0.2300
   1578 HB1       -67.8170   -7.1160  -35.8160 H        99 CYS    0.1600
   1579 HB2       -69.1660   -6.8630  -36.9800 H        99 CYS    0.5100
   1580 HG1       -70.7300   -5.6740  -35.5280 H        99 CYS   -0.5100
   1581 N         -66.9120   -5.7570  -38.8080 N.am    100 THR   -0.4700
   1582 CA        -65.8250   -6.1210  -39.7120 C.3     100 THR    0.3100
   1583 C         -64.8300   -4.9800  -39.8700 C.2     100 THR    0.0700
   1584 O         -63.6210   -5.2030  -39.9240 O.2     100 THR    0.0900
   1585 CB        -66.3420   -6.5110  -41.1070 C.3     100 THR    0.1400
   1586 CG2       -67.3210   -7.6630  -41.0040 C.3     100 THR    0.0900
   1587 OG1       -66.9900   -5.3900  -41.7150 O.3     100 THR   -0.6600
   1588 HN        -67.8210   -5.6950  -39.2120 H       100 THR    0.4300
   1589 HA        -65.2940   -6.9500  -39.2710 H       100 THR   -0.2700
   1590 HB        -65.4930   -6.8290  -41.7480 H       100 THR    0.0900
   1591 HG1       -67.6100   -5.0550  -41.0630 H       100 THR    0.0900
   1592 HG21      -68.0920   -7.4420  -40.2350 H       100 THR    0.0900
   1593 HG22      -66.7850   -8.5910  -40.7130 H       100 THR    0.5100
   1594 HG23      -67.8290   -7.8160  -41.9810 H       100 THR   -0.5100
   1595 N         -65.3460   -3.7540  -39.9450 N.am    101 TYR   -0.4700
   1596 CA        -64.4960   -2.5750  -40.0050 C.3     101 TYR    0.3100
   1597 C         -63.6830   -2.4630  -38.7240 C.2     101 TYR    0.0700
   1598 O         -62.4710   -2.2650  -38.7620 O.2     101 TYR    0.0900
   1599 CB        -65.3310   -1.3060  -40.1990 C.3     101 TYR   -0.1800
   1600 CG        -65.8690   -1.1100  -41.5970 C.ar    101 TYR    0.0900
   1601 CD1       -65.0190   -0.8520  -42.6650 C.ar    101 TYR    0.0900
   1602 CD2       -67.2350   -1.1590  -41.8450 C.ar    101 TYR    0.0000
   1603 CE1       -65.5160   -0.6650  -43.9430 C.ar    101 TYR   -0.1150
   1604 CE2       -67.7400   -0.9750  -43.1170 C.ar    101 TYR    0.1150
   1605 CZ        -66.8770   -0.7280  -44.1610 C.ar    101 TYR   -0.1150
   1606 OH        -67.3810   -0.5420  -45.4290 O.3     101 TYR    0.1150
   1607 HN        -66.3290   -3.5910  -39.9630 H       101 TYR    0.1100
   1608 HA        -63.8110   -2.7010  -40.8300 H       101 TYR   -0.5400
   1609 HB1       -64.7010   -0.4200  -39.9670 H       101 TYR    0.4300
   1610 HB2       -66.2070   -1.3420  -39.5160 H       101 TYR   -0.1150
   1611 HD1       -63.9550   -0.7960  -42.4950 H       101 TYR    0.1150
   1612 HD2       -67.9160   -1.3440  -41.0260 H       101 TYR   -0.1150
   1613 HE1       -64.8420   -0.4710  -44.7640 H       101 TYR    0.1150
   1614 HE2       -68.8040   -1.0260  -43.2910 H       101 TYR    0.5100
   1615 HH        -68.2570   -0.1570  -45.3470 H       101 TYR   -0.5100
   1616 N         -64.3620   -2.6100  -37.5880 N.am    102 ALA   -0.4700
   1617 CA        -63.7180   -2.5420  -36.2820 C.3     102 ALA    0.3100
   1618 C         -62.6400   -3.6060  -36.1360 C.2     102 ALA    0.0700
   1619 O         -61.5800   -3.3550  -35.5620 O.2     102 ALA    0.0900
   1620 CB        -64.7520   -2.6760  -35.1730 C.3     102 ALA   -0.2700
   1621 HN        -65.3460   -2.7750  -37.5800 H       102 ALA    0.0900
   1622 HA        -63.2090   -1.5920  -36.2080 H       102 ALA    0.0900
   1623 HB1       -65.2790   -3.6500  -35.2590 H       102 ALA    0.0900
   1624 HB2       -65.5010   -1.8600  -35.2510 H       102 ALA    0.5100
   1625 HB3       -64.2510   -2.6300  -34.1820 H       102 ALA   -0.5100
   1626 N         -62.9110   -4.7990  -36.6560 N.am    103 THR   -0.4700
   1627 CA        -61.9400   -5.8840  -36.6170 C.3     103 THR    0.3100
   1628 C         -60.7570   -5.5760  -37.5260 C.2     103 THR    0.0700
   1629 O         -59.6030   -5.6420  -37.1060 O.2     103 THR    0.0900
   1630 CB        -62.5680   -7.2280  -37.0370 C.3     103 THR    0.1400
   1631 CG2       -61.5030   -8.3120  -37.1040 C.3     103 THR    0.0900
   1632 OG1       -63.5720   -7.6090  -36.0910 O.3     103 THR   -0.6600
   1633 HN        -63.7840   -5.0030  -37.0920 H       103 THR    0.4300
   1634 HA        -61.5620   -5.9510  -35.6090 H       103 THR   -0.2700
   1635 HB        -63.0360   -7.1290  -38.0400 H       103 THR    0.0900
   1636 HG1       -63.6970   -8.5550  -36.2040 H       103 THR    0.0900
   1637 HG21      -60.9020   -8.3170  -36.1690 H       103 THR    0.0900
   1638 HG22      -60.8220   -8.1220  -37.9610 H       103 THR    0.5100
   1639 HG23      -61.9840   -9.3070  -37.2210 H       103 THR   -0.5100
   1640 N         -61.0530   -5.2330  -38.7790 N.am    104 ALA   -0.4700
   1641 CA        -60.0250   -4.9530  -39.7740 C.3     104 ALA    0.3100
   1642 C         -59.1410   -3.7610  -39.4110 C.2     104 ALA    0.0700
   1643 O         -57.9520   -3.7400  -39.7300 O.2     104 ALA    0.0900
   1644 CB        -60.6580   -4.7470  -41.1450 C.3     104 ALA   -0.2700
   1645 HN        -61.9950   -5.1510  -39.0930 H       104 ALA    0.0900
   1646 HA        -59.3410   -5.7900  -39.7970 H       104 ALA    0.0900
   1647 HB1       -61.3670   -3.8920  -41.1130 H       104 ALA    0.0900
   1648 HB2       -61.2170   -5.6590  -41.4440 H       104 ALA    0.5100
   1649 HB3       -59.8700   -4.5270  -41.8970 H       104 ALA   -0.5100
   1650 N         -59.7190   -2.7670  -38.7410 N.am    105 LEU   -0.4700
   1651 CA        -58.9680   -1.5770  -38.3550 C.3     105 LEU    0.3100
   1652 C         -58.0880   -1.8290  -37.1370 C.2     105 LEU    0.0700
   1653 O         -57.0140   -1.2420  -37.0070 O.2     105 LEU    0.0900
   1654 CB        -59.9050   -0.3920  -38.1020 C.3     105 LEU   -0.1800
   1655 CG        -60.5960    0.2200  -39.3250 C.3     105 LEU    0.0900
   1656 CD1       -61.5210    1.3520  -38.9070 C.3     105 LEU    0.0900
   1657 CD2       -59.5720    0.7050  -40.3420 C.3     105 LEU   -0.0900
   1658 HN        -60.6800   -2.7890  -38.4760 H       105 LEU    0.0900
   1659 HA        -58.2800   -1.3430  -39.1540 H       105 LEU   -0.2700
   1660 HB1       -59.3120    0.4090  -37.6140 H       105 LEU    0.0900
   1661 HB2       -60.6970   -0.7320  -37.4020 H       105 LEU    0.0900
   1662 HG        -61.1860   -0.5650  -39.8440 H       105 LEU    0.0900
   1663 HD11      -60.9420    2.1480  -38.3920 H       105 LEU   -0.2700
   1664 HD12      -62.2960    0.9690  -38.2080 H       105 LEU    0.0900
   1665 HD13      -62.0100    1.7920  -39.8020 H       105 LEU    0.0900
   1666 HD21      -58.9410   -0.1440  -40.6840 H       105 LEU    0.0900
   1667 HD22      -58.9140    1.4720  -39.8810 H       105 LEU    0.5100
   1668 HD23      -60.0910    1.1380  -41.2240 H       105 LEU   -0.5100
   1669 N         -58.5430   -2.7030  -36.2410 N.am    106 ASN   -0.4700
   1670 CA        -57.7310   -3.1100  -35.1000 C.3     106 ASN    0.3100
   1671 C         -56.4910   -3.8740  -35.5570 C.2     106 ASN    0.0700
   1672 O         -55.4050   -3.7190  -34.9950 O.2     106 ASN    0.0900
   1673 CB        -58.5480   -3.9610  -34.1250 C.3     106 ASN   -0.1800
   1674 CG        -59.4990   -3.1330  -33.2820 C.2     106 ASN    0.0900
   1675 ND2       -60.6560   -3.7040  -32.9610 N.am    106 ASN    0.0900
   1676 OD1       -59.1990   -1.9960  -32.9210 O.2     106 ASN    0.5500
   1677 HN        -59.4480   -3.1150  -36.3100 H       106 ASN   -0.5500
   1678 HA        -57.3760   -2.2160  -34.6100 H       106 ASN   -0.6200
   1679 HB1       -57.8520   -4.5000  -33.4460 H       106 ASN    0.3200
   1680 HB2       -59.1410   -4.7020  -34.7010 H       106 ASN    0.3000
   1681 HD21      -61.2570   -3.2720  -32.2890 H       106 ASN    0.5100
   1682 HD22      -60.9250   -4.5650  -33.3920 H       106 ASN   -0.5100
   1683 N         -56.6680   -4.7030  -36.5840 N.am    107 VAL   -0.4700
   1684 CA        -55.5800   -5.4900  -37.1470 C.3     107 VAL    0.3100
   1685 C         -54.4740   -4.5960  -37.6950 C.2     107 VAL    0.0700
   1686 O         -53.2920   -4.8170  -37.4260 O.2     107 VAL    0.0900
   1687 CB        -56.0880   -6.4180  -38.2690 C.3     107 VAL   -0.0900
   1688 CG1       -54.9240   -7.0750  -38.9880 C.3     107 VAL    0.0900
   1689 CG2       -57.0360   -7.4650  -37.7060 C.3     107 VAL   -0.2700
   1690 HN        -57.5580   -4.8230  -37.0150 H       107 VAL    0.0900
   1691 HA        -55.1440   -6.0740  -36.3500 H       107 VAL    0.0900
   1692 HB        -56.6790   -5.8230  -38.9980 H       107 VAL    0.0900
   1693 HG11      -54.2280   -7.5300  -38.2500 H       107 VAL   -0.2700
   1694 HG12      -54.3680   -6.3180  -39.5800 H       107 VAL    0.0900
   1695 HG13      -55.3000   -7.8760  -39.6610 H       107 VAL    0.0900
   1696 HG21      -57.8120   -6.9790  -37.0770 H       107 VAL    0.0900
   1697 HG22      -56.4710   -8.1870  -37.0780 H       107 VAL    0.5100
   1698 HG23      -57.5400   -8.0050  -38.5360 H       107 VAL   -0.5100
   1699 N         -54.8640   -3.5810  -38.4620 N.am    108 VAL   -0.4700
   1700 CA        -53.9080   -2.6360  -39.0250 C.3     108 VAL    0.3100
   1701 C         -53.2130   -1.8450  -37.9220 C.2     108 VAL    0.0700
   1702 O         -52.0040   -1.6250  -37.9700 O.2     108 VAL    0.0900
   1703 CB        -54.5920   -1.6640  -40.0060 C.3     108 VAL   -0.0900
   1704 CG1       -53.5860   -0.6600  -40.5540 C.3     108 VAL    0.0900
   1705 CG2       -55.2530   -2.4340  -41.1400 C.3     108 VAL   -0.2700
   1706 HN        -55.8220   -3.4230  -38.6860 H       108 VAL    0.0900
   1707 HA        -53.1430   -3.2020  -39.5350 H       108 VAL    0.0900
   1708 HB        -55.4050   -1.1200  -39.4800 H       108 VAL    0.0900
   1709 HG11      -52.6850   -1.1890  -40.9310 H       108 VAL   -0.2700
   1710 HG12      -53.2760    0.0410  -39.7510 H       108 VAL    0.0900
   1711 HG13      -54.0390   -0.0910  -41.3940 H       108 VAL    0.0900
   1712 HG21      -55.8850   -3.2510  -40.7290 H       108 VAL    0.0900
   1713 HG22      -54.4770   -2.8830  -41.7960 H       108 VAL    0.5100
   1714 HG23      -55.8970   -1.7520  -41.7360 H       108 VAL   -0.5100
   1715 N         -53.9880   -1.4330  -36.9200 N.am    109 SER   -0.4700
   1716 CA        -53.4570   -0.6770  -35.7930 C.3     109 SER    0.3100
   1717 C         -52.4320   -1.4800  -34.9990 C.2     109 SER    0.0700
   1718 O         -51.4110   -0.9460  -34.5710 O.2     109 SER    0.0900
   1719 CB        -54.5930   -0.2290  -34.8720 C.3     109 SER    0.0500
   1720 OG        -55.5330    0.5600  -35.5780 O.3     109 SER    0.0900
   1721 HN        -54.9660   -1.6240  -36.8970 H       109 SER    0.0900
   1722 HA        -52.9280    0.1790  -36.1810 H       109 SER   -0.6600
   1723 HB1       -54.1780    0.3750  -34.0360 H       109 SER    0.4300
   1724 HB2       -55.1140   -1.1200  -34.4610 H       109 SER    0.5100
   1725 HG1       -56.0900   -0.0580  -36.0580 H       109 SER   -0.5100
   1726 N         -52.7120   -2.7660  -34.8040 N.am    110 LEU   -0.4700
   1727 CA        -51.7740   -3.6520  -34.1300 C.3     110 LEU    0.3100
   1728 C         -50.5060   -3.8120  -34.9560 C.2     110 LEU    0.0700
   1729 O         -49.4040   -3.8840  -34.4140 O.2     110 LEU    0.0900
   1730 CB        -52.4120   -5.0170  -33.8680 C.3     110 LEU   -0.1800
   1731 CG        -53.2680   -5.1160  -32.6060 C.3     110 LEU    0.0900
   1732 CD1       -53.9750   -6.4590  -32.5400 C.3     110 LEU    0.0900
   1733 CD2       -52.4120   -4.8920  -31.3680 C.3     110 LEU   -0.0900
   1734 HN        -53.5670   -3.1780  -35.1090 H       110 LEU    0.0900
   1735 HA        -51.4870   -3.1880  -33.1980 H       110 LEU   -0.2700
   1736 HB1       -51.5990   -5.7680  -33.7920 H       110 LEU    0.0900
   1737 HB2       -53.0550   -5.2680  -34.7390 H       110 LEU    0.0900
   1738 HG        -54.0240   -4.3010  -32.6090 H       110 LEU    0.0900
   1739 HD11      -53.2300   -7.2830  -32.5280 H       110 LEU   -0.2700
   1740 HD12      -54.6290   -6.5860  -33.4290 H       110 LEU    0.0900
   1741 HD13      -54.5870   -6.5200  -31.6150 H       110 LEU    0.0900
   1742 HD21      -52.0900   -3.8310  -31.3120 H       110 LEU    0.0900
   1743 HD22      -51.5060   -5.5350  -31.4130 H       110 LEU    0.5100
   1744 HD23      -52.9960   -5.1350  -30.4550 H       110 LEU   -0.5100
   1745 N         -50.6660   -3.8620  -36.2760 N.am    111 SER   -0.4700
   1746 CA        -49.5310   -3.9380  -37.1850 C.3     111 SER    0.3100
   1747 C         -48.7040   -2.6630  -37.1030 C.2     111 SER    0.0700
   1748 O         -47.4810   -2.6910  -37.2200 O.2     111 SER    0.0900
   1749 CB        -50.0030   -4.1770  -38.6200 C.3     111 SER    0.0500
   1750 OG        -50.6780   -5.4170  -38.7350 O.3     111 SER    0.0900
   1751 HN        -51.5670   -3.8480  -36.7020 H       111 SER    0.0900
   1752 HA        -48.8970   -4.7500  -36.8590 H       111 SER   -0.6600
   1753 HB1       -49.1260   -4.1850  -39.3020 H       111 SER    0.4300
   1754 HB2       -50.6980   -3.3650  -38.9230 H       111 SER    0.5100
   1755 HG1       -51.5090   -5.3100  -38.2680 H       111 SER   -0.5100
   1756 N         -49.3820   -1.5400  -36.8940 N.am    112 VAL   -0.4700
   1757 CA        -48.7070   -0.2630  -36.7160 C.3     112 VAL    0.3100
   1758 C         -47.9840   -0.2340  -35.3780 C.2     112 VAL    0.0700
   1759 O         -46.7970    0.0870  -35.3080 O.2     112 VAL    0.0900
   1760 CB        -49.6940    0.9160  -36.7820 C.3     112 VAL   -0.0900
   1761 CG1       -49.0140    2.2010  -36.3400 C.3     112 VAL    0.0900
   1762 CG2       -50.2600    1.0600  -38.1880 C.3     112 VAL   -0.2700
   1763 HN        -50.3780   -1.5210  -36.8520 H       112 VAL    0.0900
   1764 HA        -47.9660   -0.1700  -37.4950 H       112 VAL    0.0900
   1765 HB        -50.5610    0.7100  -36.1190 H       112 VAL    0.0900
   1766 HG11      -48.0520    2.3300  -36.8800 H       112 VAL   -0.2700
   1767 HG12      -48.8070    2.1640  -35.2490 H       112 VAL    0.0900
   1768 HG13      -49.6660    3.0710  -36.5670 H       112 VAL    0.0900
   1769 HG21      -50.6380    0.0790  -38.5490 H       112 VAL    0.0900
   1770 HG22      -49.4670    1.4110  -38.8810 H       112 VAL    0.5100
   1771 HG23      -51.1030    1.7840  -38.1840 H       112 VAL   -0.5100
   1772 N         -48.7050   -0.5780  -34.3130 N.am    113 GLU   -0.4700
   1773 CA        -48.1590   -0.5360  -32.9630 C.3     113 GLU    0.3100
   1774 C         -47.0280   -1.5300  -32.7440 C.2     113 GLU    0.0700
   1775 O         -46.0790   -1.2480  -32.0120 O.2     113 GLU    0.0900
   1776 CB        -49.2620   -0.7600  -31.9210 C.3     113 GLU   -0.1800
   1777 CG        -50.2470    0.3890  -31.8170 C.3     113 GLU    0.0900
   1778 CD        -49.9430    1.2990  -30.6450 C.2     113 GLU    0.0900
   1779 OE1       -50.0350    0.8350  -29.4880 O.co2   113 GLU   -0.2800
   1780 OE2       -49.6020    2.4760  -30.8830 O.co2   113 GLU    0.0900
   1781 HN        -49.6510   -0.8800  -34.3920 H       113 GLU    0.0900
   1782 HA        -47.7000    0.4300  -32.8190 H       113 GLU    0.6200
   1783 HB1       -48.7870   -0.9070  -30.9290 H       113 GLU   -0.7600
   1784 HB2       -49.8220   -1.6790  -32.1930 H       113 GLU   -0.7600
   1785 HG1       -51.2710   -0.0220  -31.6920 H       113 GLU    0.5100
   1786 HG2       -50.2050    0.9880  -32.7520 H       113 GLU   -0.5100
   1787 N         -47.1260   -2.6970  -33.3770 N.am    114 LEU   -0.4700
   1788 CA        -46.0890   -3.7070  -33.2420 C.3     114 LEU    0.3100
   1789 C         -44.8330   -3.2880  -33.9980 C.2     114 LEU    0.0700
   1790 O         -43.7180   -3.5670  -33.5620 O.2     114 LEU    0.0900
   1791 CB        -46.5820   -5.0690  -33.7420 C.3     114 LEU   -0.1800
   1792 CG        -45.6650   -6.2530  -33.4250 C.3     114 LEU    0.0900
   1793 CD1       -45.5510   -6.4330  -31.9180 C.3     114 LEU    0.0900
   1794 CD2       -46.1730   -7.5280  -34.0830 C.3     114 LEU   -0.0900
   1795 HN        -47.8990   -2.9270  -33.9630 H       114 LEU    0.0900
   1796 HA        -45.8190   -3.7680  -32.1980 H       114 LEU   -0.2700
   1797 HB1       -46.6990   -5.0090  -34.8450 H       114 LEU    0.0900
   1798 HB2       -47.5730   -5.2670  -33.2850 H       114 LEU    0.0900
   1799 HG        -44.6570   -6.0670  -33.8530 H       114 LEU    0.0900
   1800 HD11      -46.5630   -6.4460  -31.4570 H       114 LEU   -0.2700
   1801 HD12      -44.9720   -5.5920  -31.4790 H       114 LEU    0.0900
   1802 HD13      -45.0450   -7.3950  -31.6890 H       114 LEU    0.0900
   1803 HD21      -46.2110   -7.4000  -35.1860 H       114 LEU    0.0900
   1804 HD22      -47.1960   -7.7590  -33.7180 H       114 LEU    0.5100
   1805 HD23      -45.4910   -8.3730  -33.8470 H       114 LEU   -0.5100
   1806 N         -45.0150   -2.6130  -35.1340 N.am    115 TYR   -0.4700
   1807 CA        -43.8910   -2.1170  -35.9220 C.3     115 TYR    0.3100
   1808 C         -43.1000   -1.0650  -35.1560 C.2     115 TYR    0.0700
   1809 O         -41.8710   -1.0950  -35.1250 O.2     115 TYR    0.0900
   1810 CB        -44.3760   -1.5320  -37.2560 C.3     115 TYR   -0.1800
   1811 CG        -43.2740   -0.9480  -38.1200 C.ar    115 TYR    0.0900
   1812 CD1       -42.5880   -1.7420  -39.0320 C.ar    115 TYR    0.0900
   1813 CD2       -42.9240    0.3960  -38.0310 C.ar    115 TYR    0.0000
   1814 CE1       -41.5840   -1.2170  -39.8270 C.ar    115 TYR   -0.1150
   1815 CE2       -41.9160    0.9280  -38.8200 C.ar    115 TYR    0.1150
   1816 CZ        -41.2530    0.1170  -39.7160 C.ar    115 TYR   -0.1150
   1817 OH        -40.2530    0.6400  -40.5060 O.3     115 TYR    0.1150
   1818 HN        -45.9240   -2.4190  -35.4940 H       115 TYR    0.1100
   1819 HA        -43.2170   -2.9430  -36.0980 H       115 TYR   -0.5400
   1820 HB1       -45.0980   -0.7140  -37.0510 H       115 TYR    0.4300
   1821 HB2       -44.8650   -2.3340  -37.8480 H       115 TYR   -0.1150
   1822 HD1       -42.8440   -2.7880  -39.1210 H       115 TYR    0.1150
   1823 HD2       -43.4460    1.0360  -37.3360 H       115 TYR   -0.1150
   1824 HE1       -41.0620   -1.8490  -40.5290 H       115 TYR    0.1150
   1825 HE2       -41.6520    1.9710  -38.7330 H       115 TYR    0.5100
   1826 HH        -40.2680    1.5950  -40.4120 H       115 TYR   -0.5100
   1827 N         -43.8150   -0.1260  -34.5400 N.am    116 LEU   -0.4700
   1828 CA        -43.1820    0.9550  -33.7970 C.3     116 LEU    0.3100
   1829 C         -42.5170    0.4440  -32.5270 C.2     116 LEU    0.0700
   1830 O         -41.5320    1.0120  -32.0590 O.2     116 LEU    0.0900
   1831 CB        -44.2030    2.0450  -33.4610 C.3     116 LEU   -0.1800
   1832 CG        -44.8840    2.7070  -34.6600 C.3     116 LEU    0.0900
   1833 CD1       -45.8410    3.8000  -34.2080 C.3     116 LEU    0.0900
   1834 CD2       -43.8480    3.2610  -35.6280 C.3     116 LEU   -0.0900
   1835 HN        -44.8110   -0.1210  -34.5590 H       116 LEU    0.0900
   1836 HA        -42.3880    1.3600  -34.4060 H       116 LEU   -0.2700
   1837 HB1       -43.6820    2.8360  -32.8810 H       116 LEU    0.0900
   1838 HB2       -44.9920    1.5930  -32.8230 H       116 LEU    0.0900
   1839 HG        -45.4490    1.9390  -35.2310 H       116 LEU    0.0900
   1840 HD11      -45.2880    4.5810  -33.6430 H       116 LEU   -0.2700
   1841 HD12      -46.6210    3.3680  -33.5450 H       116 LEU    0.0900
   1842 HD13      -46.3200    4.2730  -35.0910 H       116 LEU    0.0900
   1843 HD21      -43.1940    2.4420  -35.9990 H       116 LEU    0.0900
   1844 HD22      -43.2140    4.0140  -35.1120 H       116 LEU    0.5100
   1845 HD23      -44.3550    3.7310  -36.4970 H       116 LEU   -0.5100
   1846 N         -43.0590   -0.6360  -31.9700 N.am    117 ALA   -0.4700
   1847 CA        -42.5170   -1.2200  -30.7500 C.3     117 ALA    0.3100
   1848 C         -41.1690   -1.8780  -31.0100 C.2     117 ALA    0.0700
   1849 O         -40.3520   -2.0290  -30.1020 O.2     117 ALA    0.0900
   1850 CB        -43.4970   -2.2270  -30.1620 C.3     117 ALA   -0.2700
   1851 HN        -43.8550   -1.0940  -32.3610 H       117 ALA    0.0900
   1852 HA        -42.3350   -0.4200  -30.0470 H       117 ALA    0.0900
   1853 HB1       -43.6880   -3.0430  -30.8920 H       117 ALA    0.0900
   1854 HB2       -44.4610   -1.7260  -29.9290 H       117 ALA    0.5100
   1855 HB3       -43.0720   -2.6710  -29.2370 H       117 ALA   -0.5100
   1856 N         -40.9410   -2.2680  -32.2620 N.am    118 ILE   -0.4700
   1857 CA        -39.6990   -2.9210  -32.6540 C.3     118 ILE    0.3100
   1858 C         -38.6830   -1.9200  -33.1940 C.2     118 ILE    0.0700
   1859 O         -37.5410   -1.8710  -32.7370 O.2     118 ILE    0.0900
   1860 CB        -39.9440   -4.0010  -33.7250 C.3     118 ILE   -0.0900
   1861 CG1       -40.9110   -5.0620  -33.2010 C.3     118 ILE    0.0900
   1862 CG2       -38.6330   -4.6420  -34.1440 C.3     118 ILE   -0.2700
   1863 CD        -41.2150   -6.1650  -34.1930 C.3     118 ILE    0.0900
   1864 HN        -41.6090   -2.1310  -32.9880 H       118 ILE    0.0900
   1865 HA        -39.2660   -3.3660  -31.7710 H       118 ILE    0.0900
   1866 HB        -40.4270   -3.5370  -34.6120 H       118 ILE   -0.1800
   1867 HG11      -41.8650   -4.5640  -32.9260 H       118 ILE    0.0900
   1868 HG12      -40.4700   -5.5210  -32.2900 H       118 ILE    0.0900
   1869 HG21      -38.1420   -5.1170  -33.2670 H       118 ILE   -0.2700
   1870 HG22      -37.9490   -3.8700  -34.5570 H       118 ILE    0.0900
   1871 HG23      -38.8210   -5.4230  -34.9110 H       118 ILE    0.0900
   1872 HD1       -40.2800   -6.6930  -34.4750 H       118 ILE    0.0900
   1873 HD2       -41.6680   -5.7320  -35.1120 H       118 ILE    0.5100
   1874 HD3       -41.9150   -6.9000  -33.7410 H       118 ILE   -0.5100
   1875 N         -39.1080   -1.1170  -34.1660 N.am    119 CYS   -0.4700
   1876 CA        -38.2100   -0.1960  -34.8520 C.3     119 CYS    0.3100
   1877 C         -37.8360    1.0170  -34.0090 C.2     119 CYS    0.0700
   1878 O         -36.6670    1.3910  -33.9320 O.2     119 CYS    0.0900
   1879 CB        -38.8260    0.2560  -36.1790 C.3     119 CYS   -0.1100
   1880 SG        -39.1130   -1.0900  -37.3450 S.3     119 CYS    0.0900
   1881 HN        -40.0590   -1.1080  -34.4670 H       119 CYS    0.0900
   1882 HA        -37.2750   -0.7070  -35.0260 H       119 CYS   -0.2300
   1883 HB1       -38.1430    0.9990  -36.6420 H       119 CYS    0.1600
   1884 HB2       -39.7910    0.7590  -35.9590 H       119 CYS    0.5100
   1885 HG1       -40.2370   -1.4990  -36.7750 H       119 CYS   -0.5100
   1886 N         -38.8310    1.6300  -33.3730 N.am    120 HSE   -0.4700
   1887 CA        -38.5860    2.7890  -32.5220 C.3     120 HSE    0.3100
   1888 C         -39.1040    2.5630  -31.1060 C.2     120 HSE    0.0700
   1889 O         -40.1220    3.1340  -30.7170 O.2     120 HSE    0.0900
   1890 CB        -39.2360    4.0420  -33.1180 C.3     120 HSE   -0.0800
   1891 CG        -38.7740    4.3590  -34.5090 C.ar    120 HSE    0.0900
   1892 CD2       -39.2420    3.6960  -35.6160 C.ar    120 HSE    0.0900
   1893 ND1       -37.8810    5.2780  -34.9610 N.ar    120 HSE   -0.7000
   1894 CE1       -37.8310    5.1480  -36.3220 C.ar    120 HSE    0.2200
   1895 NE2       -38.6590    4.1900  -36.7020 N.ar    120 HSE    0.2500
   1896 HN        -39.7770    1.3300  -33.4490 H       120 HSE    0.1300
   1897 HA        -37.5180    2.9230  -32.4390 H       120 HSE   -0.3600
   1898 HB1       -38.9980    4.9100  -32.4670 H       120 HSE    0.3200
   1899 HB2       -40.3360    3.8960  -33.1420 H       120 HSE   -0.0500
   1900 HD2       -39.9670    2.8940  -35.6610 H       120 HSE    0.0900
   1901 HE1       -37.2140    5.7290  -37.0070 H       120 HSE    0.5100
   1902 HE2       -38.8270    3.8810  -37.6390 H       120 HSE   -0.5100
   1903 N         -38.4010    1.7270  -30.3260 N.am    121 PRO   -0.2900
   1904 CA        -38.8480    1.3970  -28.9700 C.3     121 PRO    0.0000
   1905 C         -38.6940    2.5760  -28.0200 C.2     121 PRO    0.0900
   1906 O         -39.3760    2.6320  -26.9970 O.2     121 PRO    0.0900
   1907 CB        -37.9150    0.2560  -28.5620 C.3     121 PRO    0.0200
   1908 CG        -36.6720    0.5060  -29.3400 C.3     121 PRO    0.0900
   1909 CD        -37.1220    1.0750  -30.6580 C.3     121 PRO   -0.1800
   1910 HA        -39.8960    1.1440  -28.9710 H       121 PRO    0.0900
   1911 HB1       -38.3550   -0.7300  -28.8220 H       121 PRO    0.0900
   1912 HB2       -37.7120    0.2820  -27.4700 H       121 PRO   -0.1800
   1913 HG1       -36.0170    1.2280  -28.8060 H       121 PRO    0.0900
   1914 HG2       -36.1120   -0.4410  -29.4940 H       121 PRO    0.0900
   1915 HD1       -36.4010    1.8250  -31.0470 H       121 PRO    0.5100
   1916 HD2       -37.2850    0.2780  -31.4120 H       121 PRO   -0.5100
   1917 N         -37.8040    3.5070  -28.3560 N.am    122 PHE   -0.4700
   1918 CA        -37.5890    4.6840  -27.5270 C.3     122 PHE    0.3100
   1919 C         -38.5920    5.7890  -27.8400 C.2     122 PHE    0.0700
   1920 O         -38.9970    6.5370  -26.9520 O.2     122 PHE    0.0900
   1921 CB        -36.1550    5.2090  -27.6800 C.3     122 PHE   -0.1800
   1922 CG        -35.7680    5.5220  -29.1010 C.ar    122 PHE    0.0900
   1923 CD1       -35.3360    4.5160  -29.9520 C.ar    122 PHE    0.0900
   1924 CD2       -35.8270    6.8210  -29.5810 C.ar    122 PHE    0.0000
   1925 CE1       -34.9780    4.7970  -31.2580 C.ar    122 PHE   -0.1150
   1926 CE2       -35.4670    7.1060  -30.8880 C.ar    122 PHE    0.1150
   1927 CZ        -35.0460    6.0930  -31.7260 C.ar    122 PHE   -0.1150
   1928 HN        -37.2490    3.4410  -29.1820 H       122 PHE    0.1150
   1929 HA        -37.7780    4.4070  -26.5010 H       122 PHE   -0.1150
   1930 HB1       -35.4430    4.4420  -27.3080 H       122 PHE    0.1150
   1931 HB2       -36.0450    6.1480  -27.0960 H       122 PHE   -0.1150
   1932 HD1       -35.2790    3.5010  -29.5900 H       122 PHE    0.1150
   1933 HD2       -36.1580    7.6170  -28.9310 H       122 PHE   -0.1150
   1934 HE1       -34.6470    4.0020  -31.9100 H       122 PHE    0.1150
   1935 HE2       -35.5160    8.1220  -31.2530 H       122 PHE    0.5100
   1936 HZ        -34.7700    6.3150  -32.7460 H       122 PHE   -0.5100
   1937 N         -39.0010    5.8930  -29.1020 N.am    123 LYS   -0.4700
   1938 CA        -40.0000    6.8880  -29.4630 C.3     123 LYS    0.3100
   1939 C         -41.4060    6.4370  -29.0890 C.2     123 LYS    0.0700
   1940 O         -42.2080    7.2340  -28.6310 O.2     123 LYS    0.0900
   1941 CB        -39.9480    7.1940  -30.9650 C.3     123 LYS   -0.1800
   1942 CG        -38.7230    7.9800  -31.4090 C.3     123 LYS    0.0900
   1943 CD        -38.5310    7.9340  -32.9220 C.3     123 LYS    0.0900
   1944 CE        -39.8520    8.0550  -33.6730 C.3     123 LYS   -0.1800
   1945 NZ        -40.5430    9.3510  -33.4240 N.4     123 LYS    0.0900
   1946 HN        -38.6540    5.3140  -29.8360 H       123 LYS    0.0900
   1947 HA        -39.8030    7.7820  -28.8910 H       123 LYS   -0.1800
   1948 HB1       -40.8530    7.7780  -31.2330 H       123 LYS    0.0900
   1949 HB2       -39.9640    6.2310  -31.5180 H       123 LYS    0.0900
   1950 HG1       -37.8220    7.5550  -30.9180 H       123 LYS    0.2100
   1951 HG2       -38.8380    9.0390  -31.0920 H       123 LYS    0.0500
   1952 HD1       -38.0480    6.9720  -33.1950 H       123 LYS    0.0500
   1953 HD2       -37.8670    8.7700  -33.2270 H       123 LYS   -0.3000
   1954 HE1       -40.5390    7.2440  -33.3480 H       123 LYS    0.3300
   1955 HE2       -39.6650    7.9810  -34.7660 H       123 LYS    0.3300
   1956 HZ1       -39.9320   10.1340  -33.7310 H       123 LYS    0.3300
   1957 HZ2       -40.7470    9.4460  -32.4090 H       123 LYS    0.5100
   1958 HZ3       -41.4350    9.3780  -33.9600 H       123 LYS   -0.5100
   1959 N         -41.6840    5.1440  -29.2110 N.am    124 ALA   -0.4700
   1960 CA        -43.0370    4.6500  -28.9890 C.3     124 ALA    0.3100
   1961 C         -43.3170    4.1790  -27.5660 C.2     124 ALA    0.0700
   1962 O         -44.4170    3.7070  -27.2750 O.2     124 ALA    0.0900
   1963 CB        -43.3390    3.5240  -29.9770 C.3     124 ALA   -0.2700
   1964 HN        -40.9940    4.4660  -29.4540 H       124 ALA    0.0900
   1965 HA        -43.7260    5.4710  -29.1280 H       124 ALA    0.0900
   1966 HB1       -42.6190    2.6890  -29.8350 H       124 ALA    0.0900
   1967 HB2       -43.2460    3.9000  -31.0180 H       124 ALA    0.5100
   1968 HB3       -44.3660    3.1380  -29.8080 H       124 ALA   -0.5100
   1969 N         -42.3300    4.2980  -26.6800 N.am    125 LYS   -0.4700
   1970 CA        -42.5030    3.8920  -25.2910 C.3     125 LYS    0.3100
   1971 C         -43.4280    4.8310  -24.5250 C.2     125 LYS    0.0700
   1972 O         -44.3220    4.3910  -23.8000 O.2     125 LYS    0.0900
   1973 CB        -41.1420    3.8320  -24.5810 C.3     125 LYS   -0.1800
   1974 CG        -41.1900    3.4690  -23.0930 C.3     125 LYS    0.0900
   1975 CD        -40.9680    1.9740  -22.8750 C.3     125 LYS    0.0900
   1976 CE        -40.7710    1.6420  -21.4020 C.3     125 LYS   -0.1800
   1977 NZ        -42.0070    1.9120  -20.6200 N.4     125 LYS    0.0900
   1978 HN        -41.4360    4.6670  -26.9250 H       125 LYS    0.0900
   1979 HA        -42.9760    2.9200  -25.2810 H       125 LYS   -0.1800
   1980 HB1       -40.6590    4.8280  -24.6770 H       125 LYS    0.0900
   1981 HB2       -40.5160    3.0760  -25.0990 H       125 LYS    0.0900
   1982 HG1       -42.1820    3.7530  -22.6810 H       125 LYS    0.2100
   1983 HG2       -40.4010    4.0360  -22.5540 H       125 LYS    0.0500
   1984 HD1       -40.0680    1.6550  -23.4420 H       125 LYS    0.0500
   1985 HD2       -41.8500    1.4170  -23.2570 H       125 LYS   -0.3000
   1986 HE1       -39.9570    2.2690  -20.9790 H       125 LYS    0.3300
   1987 HE2       -40.5240    0.5650  -21.2880 H       125 LYS    0.3300
   1988 HZ1       -42.8190    1.4650  -21.0900 H       125 LYS    0.3300
   1989 HZ2       -42.1620    2.9390  -20.5620 H       125 LYS    0.5100
   1990 HZ3       -41.9030    1.5230  -19.6620 H       125 LYS   -0.5100
   1991 N         -43.2000    6.1320  -24.6860 N.am    126 THR   -0.4700
   1992 CA        -43.9720    7.1430  -23.9760 C.3     126 THR    0.3100
   1993 C         -45.0710    7.8290  -24.8030 C.2     126 THR    0.0700
   1994 O         -45.9360    8.5160  -24.2540 O.2     126 THR    0.0900
   1995 CB        -43.0210    8.1960  -23.3610 C.3     126 THR    0.1400
   1996 CG2       -43.7640    9.1420  -22.4290 C.3     126 THR    0.0900
   1997 OG1       -42.0110    7.5200  -22.6030 O.3     126 THR   -0.6600
   1998 HN        -42.4920    6.4730  -25.3000 H       126 THR    0.4300
   1999 HA        -44.5430    6.6520  -23.2020 H       126 THR   -0.2700
   2000 HB        -42.5360    8.7890  -24.1670 H       126 THR    0.0900
   2001 HG1       -41.4480    8.2080  -22.2420 H       126 THR    0.0900
   2002 HG21      -44.3770    8.5620  -21.7060 H       126 THR    0.0900
   2003 HG22      -44.4380    9.8010  -23.0180 H       126 THR    0.5100
   2004 HG23      -43.0370    9.7620  -21.8610 H       126 THR   -0.5100
   2005 N         -45.0850    7.6160  -26.1180 N.am    127 LEU   -0.4700
   2006 CA        -46.0600    8.3160  -26.9600 C.3     127 LEU    0.3100
   2007 C         -47.5050    7.9050  -26.6840 C.2     127 LEU    0.0700
   2008 O         -48.3550    8.7640  -26.4480 O.2     127 LEU    0.0900
   2009 CB        -45.7440    8.1410  -28.4570 C.3     127 LEU   -0.1800
   2010 CG        -44.6080    8.9850  -29.0540 C.3     127 LEU    0.0900
   2011 CD1       -44.4730    8.7760  -30.5700 C.3     127 LEU    0.0900
   2012 CD2       -44.7450   10.4580  -28.7020 C.3     127 LEU   -0.0900
   2013 HN        -44.4550    6.9930  -26.5740 H       127 LEU    0.0900
   2014 HA        -46.0340    9.3630  -26.6960 H       127 LEU   -0.2700
   2015 HB1       -46.6680    8.3810  -29.0220 H       127 LEU    0.0900
   2016 HB2       -45.4860    7.0740  -28.6210 H       127 LEU    0.0900
   2017 HG        -43.6520    8.7030  -28.5640 H       127 LEU    0.0900
   2018 HD11      -45.4160    9.0640  -31.0810 H       127 LEU   -0.2700
   2019 HD12      -44.2650    7.7060  -30.7870 H       127 LEU    0.0900
   2020 HD13      -43.6480    9.4060  -30.9670 H       127 LEU    0.0900
   2021 HD21      -44.7240   10.5900  -27.5980 H       127 LEU    0.0900
   2022 HD22      -45.7100   10.8510  -29.0880 H       127 LEU    0.5100
   2023 HD23      -43.9030   11.0320  -29.1430 H       127 LEU   -0.5100
   2024 N         -47.8070    6.6120  -26.7590 N.am    128 MET   -0.4700
   2025 CA        -49.1600    6.1650  -26.4380 C.3     128 MET    0.3100
   2026 C         -49.4270    5.9000  -24.9520 C.2     128 MET    0.0700
   2027 O         -48.9290    4.9230  -24.3810 O.2     128 MET    0.0900
   2028 CB        -49.5210    4.9290  -27.2750 C.3     128 MET   -0.1800
   2029 CG        -49.4220    5.1760  -28.7710 C.3     128 MET    0.0900
   2030 SD        -50.4750    6.5510  -29.2520 S.3     128 MET    0.0900
   2031 CE        -52.0780    5.8520  -28.8710 C.3     128 MET   -0.1400
   2032 HN        -47.1490    5.9130  -27.0280 H       128 MET    0.0900
   2033 HA        -49.8420    6.9760  -26.6500 H       128 MET    0.0900
   2034 HB1       -50.5610    4.6250  -27.0310 H       128 MET   -0.0900
   2035 HB2       -48.8320    4.1010  -27.0040 H       128 MET   -0.2200
   2036 HG1       -49.7280    4.2560  -29.3120 H       128 MET    0.0900
   2037 HG2       -48.3660    5.3980  -29.0330 H       128 MET    0.0900
   2038 HE1       -52.2270    5.7550  -27.7730 H       128 MET    0.0900
   2039 HE2       -52.1730    4.8410  -29.3200 H       128 MET    0.5100
   2040 HE3       -52.8850    6.5030  -29.2700 H       128 MET   -0.5100
   2041 N         -50.2160    6.7740  -24.3280 N.am    129 SER   -0.4700
   2042 CA        -50.6900    6.5540  -22.9680 C.3     129 SER    0.3100
   2043 C         -52.0470    5.8490  -23.0540 C.2     129 SER    0.0700
   2044 O         -52.7830    6.0560  -24.0200 O.2     129 SER    0.0900
   2045 CB        -50.7840    7.8730  -22.1920 C.3     129 SER    0.0500
   2046 OG        -51.5560    8.8430  -22.8800 O.3     129 SER    0.0900
   2047 HN        -50.5170    7.6180  -24.7640 H       129 SER    0.0900
   2048 HA        -49.9990    5.8820  -22.4800 H       129 SER   -0.6600
   2049 HB1       -49.7620    8.2820  -22.0410 H       129 SER    0.4300
   2050 HB2       -51.2570    7.6850  -21.2050 H       129 SER    0.5100
   2051 HG1       -50.9390    9.3280  -23.4330 H       129 SER   -0.5100
   2052 N         -52.3750    5.0070  -22.0720 N.am    130 ARG   -0.4700
   2053 CA        -53.6680    4.3150  -22.0450 C.3     130 ARG    0.3100
   2054 C         -54.8520    5.2560  -22.2680 C.2     130 ARG    0.0700
   2055 O         -55.8920    4.8490  -22.7840 O.2     130 ARG    0.0900
   2056 CB        -53.8570    3.5500  -20.7320 C.3     130 ARG   -0.1800
   2057 CG        -52.9050    2.3780  -20.5780 C.3     130 ARG    0.0900
   2058 CD        -53.5590    1.2250  -19.8320 C.3     130 ARG    0.0900
   2059 NE        -53.7920    1.5380  -18.4230 N.pl3   130 ARG   -0.1800
   2060 CZ        -52.9590    1.2170  -17.4380 C.cat   130 ARG    0.0900
   2061 NH1       -51.8360    0.5600  -17.6950 N.pl3   130 ARG    0.0900
   2062 NH2       -53.2560    1.5470  -16.1880 N.pl3   130 ARG    0.2000
   2063 HN        -51.7570    4.8120  -21.3140 H       130 ARG    0.0900
   2064 HA        -53.6970    3.6330  -22.8810 H       130 ARG    0.0900
   2065 HB1       -54.9000    3.1690  -20.6900 H       130 ARG   -0.7000
   2066 HB2       -53.6960    4.2520  -19.8870 H       130 ARG    0.4400
   2067 HG1       -52.0060    2.7100  -20.0170 H       130 ARG    0.6400
   2068 HG2       -52.5920    2.0290  -21.5850 H       130 ARG   -0.8000
   2069 HD1       -52.8990    0.3320  -19.8730 H       130 ARG    0.4600
   2070 HD2       -54.5430    0.9940  -20.2920 H       130 ARG    0.4600
   2071 HE        -54.6320    2.0250  -18.1860 H       130 ARG   -0.8000
   2072 HH11      -51.6110    0.3020  -18.6350 H       130 ARG    0.4600
   2073 HH12      -51.2140    0.3210  -16.9490 H       130 ARG    0.4600
   2074 HH21      -54.1050    2.0350  -15.9890 H       130 ARG    0.5100
   2075 HH22      -52.6310    1.3060  -15.4460 H       130 ARG   -0.5100
   2076 N         -54.6900    6.5140  -21.8600 N.am    131 SER   -0.4700
   2077 CA        -55.6940    7.5410  -22.0900 C.3     131 SER    0.3100
   2078 C         -55.8610    7.7770  -23.5880 C.2     131 SER    0.0700
   2079 O         -56.9790    7.8930  -24.0900 O.2     131 SER    0.0900
   2080 CB        -55.2910    8.8400  -21.3870 C.3     131 SER    0.0500
   2081 OG        -56.2330    9.8730  -21.6170 O.3     131 SER    0.0900
   2082 HN        -53.8700    6.8080  -21.3770 H       131 SER    0.0900
   2083 HA        -56.6370    7.1810  -21.7050 H       131 SER   -0.6600
   2084 HB1       -54.3020    9.1750  -21.7690 H       131 SER    0.4300
   2085 HB2       -55.2240    8.6630  -20.2930 H       131 SER    0.5100
   2086 HG1       -56.0950   10.5180  -20.9210 H       131 SER   -0.5100
   2087 N         -54.7400    7.8450  -24.2990 N.am    132 ARG   -0.4700
   2088 CA        -54.7540    8.0530  -25.7430 C.3     132 ARG    0.3100
   2089 C         -55.2130    6.8090  -26.4990 C.2     132 ARG    0.0700
   2090 O         -55.9470    6.9050  -27.4830 O.2     132 ARG    0.0900
   2091 CB        -53.3730    8.4820  -26.2490 C.3     132 ARG   -0.1800
   2092 CG        -52.9170    9.8620  -25.7920 C.3     132 ARG    0.0900
   2093 CD        -53.8610   10.9630  -26.2570 C.3     132 ARG    0.0900
   2094 NE        -54.8080   11.3410  -25.2080 N.pl3   132 ARG   -0.1800
   2095 CZ        -54.5720   12.2750  -24.2950 C.cat   132 ARG    0.0900
   2096 NH1       -53.4210   12.9340  -24.2970 N.pl3   132 ARG    0.0900
   2097 NH2       -55.4870   12.5540  -23.3760 N.pl3   132 ARG    0.2000
   2098 HN        -53.8400    7.7570  -23.8780 H       132 ARG    0.0900
   2099 HA        -55.4850    8.8160  -25.9620 H       132 ARG    0.0900
   2100 HB1       -53.3950    8.4750  -27.3600 H       132 ARG   -0.7000
   2101 HB2       -52.6290    7.7370  -25.8980 H       132 ARG    0.4400
   2102 HG1       -51.9030   10.0600  -26.2020 H       132 ARG    0.6400
   2103 HG2       -52.8660    9.8760  -24.6830 H       132 ARG   -0.8000
   2104 HD1       -54.4470   10.6090  -27.1320 H       132 ARG    0.4600
   2105 HD2       -53.2780   11.8680  -26.5300 H       132 ARG    0.4600
   2106 HE        -55.6880   10.8670  -25.1770 H       132 ARG   -0.8000
   2107 HH11      -52.7280   12.7280  -24.9880 H       132 ARG    0.4600
   2108 HH12      -53.2460   13.6370  -23.6080 H       132 ARG    0.4600
   2109 HH21      -56.2900   11.9640  -23.2760 H       132 ARG    0.5100
   2110 HH22      -55.3760   13.3520  -22.7850 H       132 ARG   -0.5100
   2111 N         -54.7750    5.6410  -26.0340 N.am    133 THR   -0.4700
   2112 CA        -55.1100    4.3740  -26.6780 C.3     133 THR    0.3100
   2113 C         -56.6010    4.0670  -26.6140 C.2     133 THR    0.0700
   2114 O         -57.1950    3.6370  -27.6020 O.2     133 THR    0.0900
   2115 CB        -54.3260    3.2040  -26.0530 C.3     133 THR    0.1400
   2116 CG2       -54.6490    1.8960  -26.7660 C.3     133 THR    0.0900
   2117 OG1       -52.9200    3.4580  -26.1560 O.3     133 THR   -0.6600
   2118 HN        -54.1970    5.5790  -25.2240 H       133 THR    0.4300
   2119 HA        -54.8730    4.4630  -27.7270 H       133 THR   -0.2700
   2120 HB        -54.5960    3.0960  -24.9810 H       133 THR    0.0900
   2121 HG1       -52.7050    3.3810  -27.0870 H       133 THR    0.0900
   2122 HG21      -54.5490    2.0260  -27.8650 H       133 THR    0.0900
   2123 HG22      -55.6920    1.5900  -26.5390 H       133 THR    0.5100
   2124 HG23      -53.9460    1.1020  -26.4370 H       133 THR   -0.5100
   2125 N         -57.2080    4.3030  -25.4520 N.am    134 LYS   -0.4700
   2126 CA        -58.6400    4.1030  -25.2870 C.3     134 LYS    0.3100
   2127 C         -59.4250    5.0200  -26.2160 C.2     134 LYS    0.0700
   2128 O         -60.4630    4.6370  -26.7540 O.2     134 LYS    0.0900
   2129 CB        -59.0670    4.3340  -23.8350 C.3     134 LYS   -0.1800
   2130 CG        -58.6530    3.2310  -22.8780 C.3     134 LYS    0.0900
   2131 CD        -59.2280    3.4640  -21.4880 C.3     134 LYS    0.0900
   2132 CE        -58.7310    4.7720  -20.8930 C.3     134 LYS   -0.1800
   2133 NZ        -59.2840    5.0070  -19.5290 N.4     134 LYS    0.0900
   2134 HN        -56.7130    4.6250  -24.6490 H       134 LYS    0.0900
   2135 HA        -58.8710    3.0910  -25.5860 H       134 LYS   -0.1800
   2136 HB1       -60.1730    4.4270  -23.8060 H       134 LYS    0.0900
   2137 HB2       -58.6170    5.2880  -23.4870 H       134 LYS    0.0900
   2138 HG1       -57.5450    3.1990  -22.8140 H       134 LYS    0.2100
   2139 HG2       -59.0180    2.2560  -23.2650 H       134 LYS    0.0500
   2140 HD1       -58.9270    2.6250  -20.8260 H       134 LYS    0.0500
   2141 HD2       -60.3360    3.4900  -21.5530 H       134 LYS   -0.3000
   2142 HE1       -59.0480    5.6200  -21.5370 H       134 LYS    0.3300
   2143 HE2       -57.6240    4.7490  -20.8090 H       134 LYS    0.3300
   2144 HZ1       -58.9950    4.2320  -18.9000 H       134 LYS    0.3300
   2145 HZ2       -60.3230    5.0450  -19.5780 H       134 LYS    0.5100
   2146 HZ3       -58.9210    5.9090  -19.1580 H       134 LYS   -0.5100
   2147 N         -58.9180    6.2360  -26.4000 N.am    135 LYS   -0.4700
   2148 CA        -59.5320    7.1920  -27.3070 C.3     135 LYS    0.3100
   2149 C         -59.4380    6.6960  -28.7460 C.2     135 LYS    0.0700
   2150 O         -60.3380    6.9210  -29.5530 O.2     135 LYS    0.0900
   2151 CB        -58.8670    8.5640  -27.1820 C.3     135 LYS   -0.1800
   2152 CG        -59.2120    9.3150  -25.9050 C.3     135 LYS    0.0900
   2153 CD        -58.5390   10.6770  -25.8700 C.3     135 LYS    0.0900
   2154 CE        -58.9750   11.4840  -24.6560 C.3     135 LYS   -0.1800
   2155 NZ        -58.6510   10.7890  -23.3790 N.4     135 LYS    0.0900
   2156 HN        -58.0970    6.5470  -25.9270 H       135 LYS    0.0900
   2157 HA        -60.5810    7.2600  -27.0610 H       135 LYS   -0.1800
   2158 HB1       -59.1790    9.1850  -28.0470 H       135 LYS    0.0900
   2159 HB2       -57.7650    8.4240  -27.2180 H       135 LYS    0.0900
   2160 HG1       -58.8780    8.7200  -25.0290 H       135 LYS    0.2100
   2161 HG2       -60.3140    9.4500  -25.8480 H       135 LYS    0.0500
   2162 HD1       -58.8030   11.2370  -26.7920 H       135 LYS    0.0500
   2163 HD2       -57.4370   10.5380  -25.8370 H       135 LYS   -0.3000
   2164 HE1       -60.0740   11.6400  -24.6860 H       135 LYS    0.3300
   2165 HE2       -58.4500   12.4640  -24.6500 H       135 LYS    0.3300
   2166 HZ1       -57.7150   10.3420  -23.4560 H       135 LYS    0.3300
   2167 HZ2       -59.3690   10.0610  -23.1890 H       135 LYS    0.5100
   2168 HZ3       -58.6420   11.4800  -22.6010 H       135 LYS   -0.5100
   2169 N         -58.3370    6.0170  -29.0620 N.am    136 PHE   -0.4700
   2170 CA        -58.1380    5.4720  -30.3980 C.3     136 PHE    0.3100
   2171 C         -59.0250    4.2570  -30.6570 C.2     136 PHE    0.0700
   2172 O         -59.5100    4.0630  -31.7690 O.2     136 PHE    0.0900
   2173 CB        -56.6680    5.1090  -30.6180 C.3     136 PHE   -0.1800
   2174 CG        -56.3480    4.7250  -32.0330 C.ar    136 PHE    0.0900
   2175 CD1       -56.3550    5.6780  -33.0400 C.ar    136 PHE    0.0900
   2176 CD2       -56.0450    3.4130  -32.3600 C.ar    136 PHE    0.0000
   2177 CE1       -56.0640    5.3300  -34.3460 C.ar    136 PHE   -0.1150
   2178 CE2       -55.7530    3.0580  -33.6630 C.ar    136 PHE    0.1150
   2179 CZ        -55.7610    4.0180  -34.6580 C.ar    136 PHE   -0.1150
   2180 HN        -57.6060    5.8520  -28.4040 H       136 PHE    0.1150
   2181 HA        -58.4510    6.2180  -31.1130 H       136 PHE   -0.1150
   2182 HB1       -56.4030    4.2440  -29.9740 H       136 PHE    0.1150
   2183 HB2       -56.0320    5.9830  -30.3620 H       136 PHE   -0.1150
   2184 HD1       -56.5920    6.7030  -32.8010 H       136 PHE    0.1150
   2185 HD2       -56.0390    2.6590  -31.5870 H       136 PHE   -0.1150
   2186 HE1       -56.0720    6.0830  -35.1200 H       136 PHE    0.1150
   2187 HE2       -55.5200    2.0310  -33.9050 H       136 PHE    0.5100
   2188 HZ        -55.5310    3.7440  -35.6770 H       136 PHE   -0.5100
   2189 N         -59.2330    3.4410  -29.6250 N.am    137 ILE   -0.4700
   2190 CA        -60.1040    2.2740  -29.7310 C.3     137 ILE    0.3100
   2191 C         -61.5360    2.7060  -30.0140 C.2     137 ILE    0.0700
   2192 O         -62.2240    2.1190  -30.8520 O.2     137 ILE    0.0900
   2193 CB        -60.0800    1.4260  -28.4420 C.3     137 ILE   -0.0900
   2194 CG1       -58.6710    0.8970  -28.1720 C.3     137 ILE    0.0900
   2195 CG2       -61.0650    0.2680  -28.5420 C.3     137 ILE   -0.2700
   2196 CD        -58.1580   -0.0310  -29.2370 C.3     137 ILE    0.0900
   2197 HN        -58.8040    3.5890  -28.7370 H       137 ILE    0.0900
   2198 HA        -59.7650    1.6850  -30.5690 H       137 ILE    0.0900
   2199 HB        -60.3510    2.0660  -27.5750 H       137 ILE   -0.1800
   2200 HG11      -58.6780    0.3540  -27.2030 H       137 ILE    0.0900
   2201 HG12      -57.9790    1.7620  -28.0930 H       137 ILE    0.0900
   2202 HG21      -60.9150   -0.2800  -29.4960 H       137 ILE   -0.2700
   2203 HG22      -62.1060    0.6550  -28.5160 H       137 ILE    0.0900
   2204 HG23      -60.9070   -0.4370  -27.6990 H       137 ILE    0.0900
   2205 HD1       -58.1250    0.4920  -30.2170 H       137 ILE    0.0900
   2206 HD2       -58.8310   -0.9120  -29.3290 H       137 ILE    0.5100
   2207 HD3       -57.1320   -0.3710  -28.9820 H       137 ILE   -0.5100
   2208 N         -61.9790    3.7470  -29.3120 N.am    138 SER   -0.4700
   2209 CA        -63.3170    4.2880  -29.4960 C.3     138 SER    0.3100
   2210 C         -63.4660    4.9140  -30.8760 C.2     138 SER    0.0700
   2211 O         -64.5180    4.8110  -31.5050 O.2     138 SER    0.0900
   2212 CB        -63.6320    5.3210  -28.4090 C.3     138 SER    0.0500
   2213 OG        -63.5970    4.7310  -27.1220 O.3     138 SER    0.0900
   2214 HN        -61.4120    4.2020  -28.6300 H       138 SER    0.0900
   2215 HA        -64.0190    3.4690  -29.4500 H       138 SER   -0.6600
   2216 HB1       -64.6470    5.7410  -28.5790 H       138 SER    0.4300
   2217 HB2       -62.8820    6.1400  -28.4450 H       138 SER    0.5100
   2218 HG1       -62.6750    4.5330  -26.9460 H       138 SER   -0.5100
   2219 N         -62.4020    5.5640  -31.3430 N.am    139 ALA   -0.4700
   2220 CA        -62.3970    6.1980  -32.6550 C.3     139 ALA    0.3100
   2221 C         -62.5910    5.1710  -33.7630 C.2     139 ALA    0.0700
   2222 O         -63.2890    5.4250  -34.7440 O.2     139 ALA    0.0900
   2223 CB        -61.1020    6.9690  -32.8640 C.3     139 ALA   -0.2700
   2224 HN        -61.5600    5.6470  -30.8140 H       139 ALA    0.0900
   2225 HA        -63.2450    6.8640  -32.7080 H       139 ALA    0.0900
   2226 HB1       -60.2330    6.2810  -32.7980 H       139 ALA    0.0900
   2227 HB2       -60.9960    7.7510  -32.0830 H       139 ALA    0.5100
   2228 HB3       -61.1030    7.4430  -33.8690 H       139 ALA   -0.5100
   2229 N         -61.9630    4.0080  -33.6010 N.am    140 ILE   -0.4700
   2230 CA        -62.0870    2.9230  -34.5660 C.3     140 ILE    0.3100
   2231 C         -63.5300    2.4440  -34.6790 C.2     140 ILE    0.0700
   2232 O         -64.0610    2.2980  -35.7800 O.2     140 ILE    0.0900
   2233 CB        -61.1750    1.7380  -34.1930 C.3     140 ILE   -0.0900
   2234 CG1       -59.7060    2.1220  -34.3860 C.3     140 ILE    0.0900
   2235 CG2       -61.5160    0.5120  -35.0260 C.3     140 ILE   -0.2700
   2236 CD        -58.7310    1.0260  -34.0230 C.3     140 ILE    0.0900
   2237 HN        -61.3800    3.8280  -32.8130 H       140 ILE    0.0900
   2238 HA        -61.8190    3.3090  -35.5370 H       140 ILE    0.0900
   2239 HB        -61.3050    1.4990  -33.1160 H       140 ILE   -0.1800
   2240 HG11      -59.4880    3.0090  -33.7550 H       140 ILE    0.0900
   2241 HG12      -59.5500    2.3910  -35.4520 H       140 ILE    0.0900
   2242 HG21      -61.5570    0.7810  -36.1030 H       140 ILE   -0.2700
   2243 HG22      -62.5070    0.1120  -34.7220 H       140 ILE    0.0900
   2244 HG23      -60.7390   -0.2690  -34.8850 H       140 ILE    0.0900
   2245 HD1       -58.7910    0.2000  -34.7640 H       140 ILE    0.0900
   2246 HD2       -58.9770    0.6190  -33.0180 H       140 ILE    0.5100
   2247 HD3       -57.6950    1.4260  -34.0210 H       140 ILE   -0.5100
   2248 N         -64.1680    2.2150  -33.5320 N.am    141 TRP   -0.4700
   2249 CA        -65.5550    1.7680  -33.4950 C.3     141 TRP    0.3100
   2250 C         -66.5130    2.7620  -34.1430 C.2     141 TRP    0.0700
   2251 O         -67.4050    2.3770  -34.8980 O.2     141 TRP    0.0900
   2252 CB        -65.9920    1.4780  -32.0570 C.3     141 TRP   -0.1800
   2253 CG        -65.7060    0.0780  -31.6140 C.ar    141 TRP    0.0900
   2254 CD1       -64.7360   -0.3280  -30.7440 C.ar    141 TRP    0.0900
   2255 CD2       -66.4030   -1.1060  -32.0160 C.ar    141 TRP   -0.0300
   2256 CE2       -65.8000   -2.1950  -31.3540 C.ar    141 TRP   -0.1500
   2257 CE3       -67.4790   -1.3550  -32.8760 C.ar    141 TRP    0.2200
   2258 NE1       -64.7830   -1.6890  -30.5830 N.ar    141 TRP   -0.5100
   2259 CZ2       -66.2330   -3.5050  -31.5210 C.ar    141 TRP    0.3700
   2260 CZ3       -67.9100   -2.6600  -33.0420 C.ar    141 TRP    0.2400
   2261 CH2       -67.2890   -3.7180  -32.3680 C.ar    141 TRP    0.1100
   2262 HN        -63.7260    2.3390  -32.6470 H       141 TRP   -0.2500
   2263 HA        -65.6360    0.8760  -34.0980 H       141 TRP    0.1700
   2264 HB1       -67.0860    1.6510  -31.9740 H       141 TRP   -0.2000
   2265 HB2       -65.4590    2.1730  -31.3760 H       141 TRP    0.1400
   2266 HD1       -64.0320    0.3280  -30.2520 H       141 TRP   -0.2700
   2267 HE1       -64.1900   -2.2130  -30.0120 H       141 TRP    0.1600
   2268 HE3       -67.9770   -0.5570  -33.4070 H       141 TRP   -0.1400
   2269 HZ2       -65.7690   -4.3370  -31.0110 H       141 TRP    0.1400
   2270 HZ3       -68.7380   -2.8640  -33.7030 H       141 TRP    0.5100
   2271 HH2       -67.6510   -4.7240  -32.5200 H       141 TRP   -0.5100
   2272 N         -66.3250    4.0450  -33.8470 N.am    142 LEU   -0.4700
   2273 CA        -67.1820    5.0870  -34.3960 C.3     142 LEU    0.3100
   2274 C         -67.0010    5.2310  -35.9000 C.2     142 LEU    0.0700
   2275 O         -67.9750    5.3900  -36.6370 O.2     142 LEU    0.0900
   2276 CB        -66.9180    6.4230  -33.6980 C.3     142 LEU   -0.1800
   2277 CG        -67.2550    6.4420  -32.2050 C.3     142 LEU    0.0900
   2278 CD1       -66.6950    7.6890  -31.5460 C.3     142 LEU    0.0900
   2279 CD2       -68.7590    6.3470  -31.9970 C.3     142 LEU   -0.0900
   2280 HN        -65.5950    4.3500  -33.2390 H       142 LEU    0.0900
   2281 HA        -68.2090    4.7850  -34.2530 H       142 LEU   -0.2700
   2282 HB1       -67.5250    7.2040  -34.2010 H       142 LEU    0.0900
   2283 HB2       -65.8410    6.6700  -33.8160 H       142 LEU    0.0900
   2284 HG        -66.8190    5.5420  -31.7190 H       142 LEU    0.0900
   2285 HD11      -67.1280    8.5970  -32.0170 H       142 LEU   -0.2700
   2286 HD12      -65.5910    7.7180  -31.6680 H       142 LEU    0.0900
   2287 HD13      -66.9530    7.6930  -30.4660 H       142 LEU    0.0900
   2288 HD21      -69.1480    5.4030  -32.4360 H       142 LEU    0.0900
   2289 HD22      -69.2650    7.2030  -32.4940 H       142 LEU    0.5100
   2290 HD23      -68.9930    6.3550  -30.9100 H       142 LEU   -0.5100
   2291 N         -65.7520    5.1720  -36.3580 N.am    143 ALA   -0.4700
   2292 CA        -65.4640    5.2110  -37.7830 C.3     143 ALA    0.3100
   2293 C         -66.0910    4.0050  -38.4680 C.2     143 ALA    0.0700
   2294 O         -66.5640    4.0940  -39.6000 O.2     143 ALA    0.0900
   2295 CB        -63.9650    5.2400  -38.0230 C.3     143 ALA   -0.2700
   2296 HN        -64.9650    5.1000  -35.7500 H       143 ALA    0.0900
   2297 HA        -65.9270    6.0960  -38.1950 H       143 ALA    0.0900
   2298 HB1       -63.4910    4.3330  -37.5900 H       143 ALA    0.0900
   2299 HB2       -63.5210    6.1360  -37.5390 H       143 ALA    0.5100
   2300 HB3       -63.7560    5.2620  -39.1140 H       143 ALA   -0.5100
   2301 N         -66.1020    2.8780  -37.7650 N.am    144 SER   -0.4700
   2302 CA        -66.7000    1.6540  -38.2750 C.3     144 SER    0.3100
   2303 C         -68.2050    1.8090  -38.4430 C.2     144 SER    0.0700
   2304 O         -68.7900    1.3060  -39.4020 O.2     144 SER    0.0900
   2305 CB        -66.3960    0.4880  -37.3350 C.3     144 SER    0.0500
   2306 OG        -64.9990    0.2840  -37.2220 O.3     144 SER    0.0900
   2307 HN        -65.6990    2.8200  -36.8550 H       144 SER    0.0900
   2308 HA        -66.2920    1.4640  -39.2560 H       144 SER   -0.6600
   2309 HB1       -66.8610   -0.4400  -37.7310 H       144 SER    0.4300
   2310 HB2       -66.8070    0.7050  -36.3260 H       144 SER    0.5100
   2311 HG1       -64.6620    1.0330  -36.7270 H       144 SER   -0.5100
   2312 N         -68.8310    2.5100  -37.5010 N.am    145 ALA   -0.4700
   2313 CA        -70.2670    2.7360  -37.5440 C.3     145 ALA    0.3100
   2314 C         -70.6370    3.6760  -38.6840 C.2     145 ALA    0.0700
   2315 O         -71.6670    3.5020  -39.3340 O.2     145 ALA    0.0900
   2316 CB        -70.7540    3.2920  -36.2140 C.3     145 ALA   -0.2700
   2317 HN        -68.3460    2.9080  -36.7260 H       145 ALA    0.0900
   2318 HA        -70.7490    1.7940  -37.7580 H       145 ALA    0.0900
   2319 HB1       -70.2460    4.2560  -35.9940 H       145 ALA    0.0900
   2320 HB2       -70.5220    2.5750  -35.3980 H       145 ALA    0.5100
   2321 HB3       -71.8490    3.4690  -36.2570 H       145 ALA   -0.5100
   2322 N         -69.7880    4.6710  -38.9260 N.am    146 LEU   -0.4700
   2323 CA        -70.0030    5.6210  -40.0100 C.3     146 LEU    0.3100
   2324 C         -69.9200    4.9420  -41.3730 C.2     146 LEU    0.0700
   2325 O         -70.6730    5.2680  -42.2890 O.2     146 LEU    0.0900
   2326 CB        -68.9790    6.7560  -39.9380 C.3     146 LEU   -0.1800
   2327 CG        -69.0350    7.6700  -38.7130 C.3     146 LEU    0.0900
   2328 CD1       -67.9180    8.7020  -38.7710 C.3     146 LEU    0.0900
   2329 CD2       -70.3930    8.3500  -38.6020 C.3     146 LEU   -0.0900
   2330 HN        -68.9660    4.8120  -38.3780 H       146 LEU    0.0900
   2331 HA        -71.0060    6.0140  -39.9180 H       146 LEU   -0.2700
   2332 HB1       -69.1160    7.3900  -40.8380 H       146 LEU    0.0900
   2333 HB2       -67.9680    6.2980  -39.9700 H       146 LEU    0.0900
   2334 HG        -68.9270    7.0600  -37.7910 H       146 LEU    0.0900
   2335 HD11      -68.0180    9.3240  -39.6860 H       146 LEU   -0.2700
   2336 HD12      -66.9320    8.1890  -38.7980 H       146 LEU    0.0900
   2337 HD13      -67.9700    9.3660  -37.8820 H       146 LEU    0.0900
   2338 HD21      -71.1960    7.5880  -38.5060 H       146 LEU    0.0900
   2339 HD22      -70.5880    8.9590  -39.5110 H       146 LEU    0.5100
   2340 HD23      -70.4160    9.0040  -37.7030 H       146 LEU   -0.5100
   2341 N         -69.0010    3.9880  -41.4980 N.am    147 LEU   -0.4700
   2342 CA        -68.8040    3.2770  -42.7540 C.3     147 LEU    0.3100
   2343 C         -69.8900    2.2330  -42.9880 C.2     147 LEU    0.0700
   2344 O         -70.0990    1.7780  -44.1130 O.2     147 LEU    0.0900
   2345 CB        -67.4220    2.6130  -42.7850 C.3     147 LEU   -0.1800
   2346 CG        -66.2010    3.5330  -42.7000 C.3     147 LEU    0.0900
   2347 CD1       -64.9300    2.7250  -42.4850 C.3     147 LEU    0.0900
   2348 CD2       -66.0820    4.4110  -43.9370 C.3     147 LEU   -0.0900
   2349 HN        -68.4100    3.7170  -40.7420 H       147 LEU    0.0900
   2350 HA        -68.8960    3.9890  -43.5600 H       147 LEU   -0.2700
   2351 HB1       -67.3460    2.0410  -43.7320 H       147 LEU    0.0900
   2352 HB2       -67.3700    1.9070  -41.9300 H       147 LEU    0.0900
   2353 HG        -66.3330    4.2410  -41.8540 H       147 LEU    0.0900
   2354 HD11      -64.7800    2.0170  -43.3280 H       147 LEU   -0.2700
   2355 HD12      -65.0070    2.1420  -41.5420 H       147 LEU    0.0900
   2356 HD13      -64.0530    3.4050  -42.4320 H       147 LEU    0.0900
   2357 HD21      -66.9890    5.0450  -44.0440 H       147 LEU    0.0900
   2358 HD22      -65.9860    3.7760  -44.8450 H       147 LEU    0.5100
   2359 HD23      -65.1940    5.0730  -43.8480 H       147 LEU   -0.5100
   2360 N         -70.5900    1.8570  -41.9200 N.am    148 ALA   -0.4700
   2361 CA        -71.6340    0.8440  -42.0070 C.3     148 ALA    0.3100
   2362 C         -73.0090    1.4650  -42.2210 C.2     148 ALA    0.0700
   2363 O         -74.0050    0.7580  -42.3750 O.2     148 ALA    0.0900
   2364 CB        -71.6350   -0.0220  -40.7560 C.3     148 ALA   -0.2700
   2365 HN        -70.4330    2.2500  -41.0180 H       148 ALA    0.0900
   2366 HA        -71.4450    0.2400  -42.8820 H       148 ALA    0.0900
   2367 HB1       -71.8200    0.6040  -39.8580 H       148 ALA    0.0900
   2368 HB2       -70.6500   -0.5230  -40.6410 H       148 ALA    0.5100
   2369 HB3       -72.4370   -0.7880  -40.8260 H       148 ALA   -0.5100
   2370 N         -73.0540    2.7950  -42.2330 N.am    149 ILE   -0.4700
   2371 CA        -74.2950    3.5380  -42.4610 C.3     149 ILE    0.3100
   2372 C         -75.0950    3.1540  -43.7250 C.2     149 ILE    0.0700
   2373 O         -76.3190    3.0230  -43.6450 O.2     149 ILE    0.0900
   2374 CB        -74.0600    5.0730  -42.3990 C.3     149 ILE   -0.0900
   2375 CG1       -73.7690    5.5050  -40.9600 C.3     149 ILE    0.0900
   2376 CG2       -75.2620    5.8360  -42.9410 C.3     149 ILE   -0.2700
   2377 CD        -73.6190    7.0000  -40.7860 C.3     149 ILE    0.0900
   2378 HN        -72.2390    3.3490  -42.0840 H       149 ILE    0.0900
   2379 HA        -75.0040    3.2410  -41.7030 H       149 ILE    0.0900
   2380 HB        -73.1630    5.3300  -43.0020 H       149 ILE   -0.1800
   2381 HG11      -72.8290    5.0150  -40.6300 H       149 ILE    0.0900
   2382 HG12      -74.6020    5.1570  -40.3130 H       149 ILE    0.0900
   2383 HG21      -76.1680    5.5980  -42.3430 H       149 ILE   -0.2700
   2384 HG22      -75.4500    5.5460  -43.9980 H       149 ILE    0.0900
   2385 HG23      -75.0750    6.9290  -42.8820 H       149 ILE    0.0900
   2386 HD1       -74.6010    7.5010  -40.9200 H       149 ILE    0.0900
   2387 HD2       -72.9120    7.4000  -41.5430 H       149 ILE    0.5100
   2388 HD3       -73.2420    7.2260  -39.7650 H       149 ILE   -0.5100
   2389 N         -74.4250    2.9600  -44.8840 N.am    150 PRO   -0.2900
   2390 CA        -75.1730    2.5920  -46.0940 C.3     150 PRO    0.0000
   2391 C         -76.1030    1.3880  -45.9410 C.2     150 PRO    0.0900
   2392 O         -77.1200    1.3210  -46.6300 O.2     150 PRO    0.0900
   2393 CB        -74.0660    2.2630  -47.0960 C.3     150 PRO    0.0200
   2394 CG        -72.9460    3.1360  -46.6950 C.3     150 PRO    0.0900
   2395 CD        -72.9990    3.1970  -45.1910 C.3     150 PRO   -0.1800
   2396 HA        -75.8280    3.3960  -46.3920 H       150 PRO    0.0900
   2397 HB1       -74.3910    2.4850  -48.1350 H       150 PRO    0.0900
   2398 HB2       -73.7770    1.1920  -47.0320 H       150 PRO   -0.1800
   2399 HG1       -71.9770    2.7120  -47.0340 H       150 PRO    0.0900
   2400 HG2       -73.0660    4.1510  -47.1310 H       150 PRO    0.0900
   2401 HD1       -72.3750    2.4030  -44.7290 H       150 PRO    0.5100
   2402 HD2       -72.6880    4.1920  -44.8120 H       150 PRO   -0.5100
   2403 N         -75.7680    0.4580  -45.0500 N.am    151 MET   -0.4700
   2404 CA        -76.5910   -0.7280  -44.8480 C.3     151 MET    0.3100
   2405 C         -77.9410   -0.4120  -44.2130 C.2     151 MET    0.0700
   2406 O         -78.8950   -1.1790  -44.3460 O.2     151 MET    0.0900
   2407 CB        -75.8380   -1.7700  -44.0160 C.3     151 MET   -0.1800
   2408 CG        -74.7160   -2.4460  -44.7760 C.3     151 MET    0.0900
   2409 SD        -75.3120   -3.2230  -46.2910 S.3     151 MET    0.0900
   2410 CE        -73.7660   -3.7170  -47.0470 C.3     151 MET   -0.1400
   2411 HN        -74.9480    0.5290  -44.4880 H       151 MET    0.0900
   2412 HA        -76.8400   -1.1330  -45.8170 H       151 MET    0.0900
   2413 HB1       -76.5590   -2.5470  -43.6810 H       151 MET   -0.0900
   2414 HB2       -75.4100   -1.2690  -43.1210 H       151 MET   -0.2200
   2415 HG1       -74.2500   -3.2120  -44.1220 H       151 MET    0.0900
   2416 HG2       -73.9450   -1.6860  -45.0250 H       151 MET    0.0900
   2417 HE1       -73.2040   -4.4180  -46.3950 H       151 MET    0.0900
   2418 HE2       -73.1260   -2.8280  -47.2280 H       151 MET    0.5100
   2419 HE3       -73.9590   -4.2280  -48.0140 H       151 MET   -0.5100
   2420 N         -78.0220    0.7240  -43.5270 N.am    152 LEU   -0.4700
   2421 CA        -79.2730    1.1690  -42.9320 C.3     152 LEU    0.3100
   2422 C         -80.2210    1.7200  -43.9860 C.2     152 LEU    0.0700
   2423 O         -81.4170    1.8730  -43.7440 O.2     152 LEU    0.0900
   2424 CB        -79.0150    2.2290  -41.8600 C.3     152 LEU   -0.1800
   2425 CG        -78.2720    1.7560  -40.6110 C.3     152 LEU    0.0900
   2426 CD1       -78.0020    2.9210  -39.6710 C.3     152 LEU    0.0900
   2427 CD2       -79.0720    0.6720  -39.9080 C.3     152 LEU   -0.0900
   2428 HN        -77.2340    1.3200  -43.3910 H       152 LEU    0.0900
   2429 HA        -79.7610    0.3090  -42.4980 H       152 LEU   -0.2700
   2430 HB1       -79.9970    2.6360  -41.5390 H       152 LEU    0.0900
   2431 HB2       -78.4190    3.0440  -42.3220 H       152 LEU    0.0900
   2432 HG        -77.3060    1.2940  -40.9110 H       152 LEU    0.0900
   2433 HD11      -78.9600    3.3870  -39.3560 H       152 LEU   -0.2700
   2434 HD12      -77.3870    3.6880  -40.1880 H       152 LEU    0.0900
   2435 HD13      -77.4680    2.5610  -38.7660 H       152 LEU    0.0900
   2436 HD21      -79.0690   -0.2590  -40.5140 H       152 LEU    0.0900
   2437 HD22      -80.1230    1.0060  -39.7760 H       152 LEU    0.5100
   2438 HD23      -78.6210    0.4520  -38.9170 H       152 LEU   -0.5100
   2439 N         -79.6820    2.0180  -45.1670 N.am    153 PHE   -0.4700
   2440 CA        -80.4760    2.5850  -46.2450 C.3     153 PHE    0.3100
   2441 C         -80.5590    1.6390  -47.4380 C.2     153 PHE    0.0700
   2442 O         -81.4580    1.7500  -48.2710 O.2     153 PHE    0.0900
   2443 CB        -79.8960    3.9350  -46.6790 C.3     153 PHE   -0.1800
   2444 CG        -79.8800    4.9630  -45.5860 C.ar    153 PHE    0.0900
   2445 CD1       -78.8020    5.0550  -44.7190 C.ar    153 PHE    0.0900
   2446 CD2       -80.9400    5.8390  -45.4220 C.ar    153 PHE    0.0000
   2447 CE1       -78.7830    5.9970  -43.7100 C.ar    153 PHE   -0.1150
   2448 CE2       -80.9280    6.7850  -44.4140 C.ar    153 PHE    0.1150
   2449 CZ        -79.8470    6.8640  -43.5570 C.ar    153 PHE   -0.1150
   2450 HN        -78.7170    1.8660  -45.3640 H       153 PHE    0.1150
   2451 HA        -81.4880    2.7080  -45.8890 H       153 PHE   -0.1150
   2452 HB1       -80.5090    4.3470  -47.5100 H       153 PHE    0.1150
   2453 HB2       -78.8460    3.7930  -47.0140 H       153 PHE   -0.1150
   2454 HD1       -77.9660    4.3800  -44.8340 H       153 PHE    0.1150
   2455 HD2       -81.7880    5.7800  -46.0900 H       153 PHE   -0.1150
   2456 HE1       -77.9380    6.0570  -43.0420 H       153 PHE    0.1150
   2457 HE2       -81.7620    7.4610  -44.2950 H       153 PHE    0.5100
   2458 HZ        -79.8330    7.6040  -42.7700 H       153 PHE   -0.5100
   2459 N         -79.6140    0.7050  -47.5170 N.am    154 THR   -0.4700
   2460 CA        -79.5870   -0.2690  -48.6000 C.3     154 THR    0.3100
   2461 C         -80.5190   -1.4430  -48.3070 C.2     154 THR    0.0700
   2462 O         -81.2020   -1.9480  -49.2000 O.2     154 THR    0.0900
   2463 CB        -78.1620   -0.7930  -48.8510 C.3     154 THR    0.1400
   2464 CG2       -78.1230   -1.6800  -50.0870 C.3     154 THR    0.0900
   2465 OG1       -77.2700    0.3110  -49.0390 O.3     154 THR   -0.6600
   2466 HN        -78.8860    0.6310  -46.8400 H       154 THR    0.4300
   2467 HA        -79.9670    0.2130  -49.4880 H       154 THR   -0.2700
   2468 HB        -77.8180   -1.3900  -47.9790 H       154 THR    0.0900
   2469 HG1       -77.3120    0.8260  -48.2300 H       154 THR    0.0900
   2470 HG21      -78.0910   -1.0540  -51.0050 H       154 THR    0.0900
   2471 HG22      -79.0320   -2.3180  -50.1240 H       154 THR    0.5100
   2472 HG23      -77.2160   -2.3220  -50.0650 H       154 THR   -0.5100
   2473 N         -80.5480   -1.8720  -47.0490 N.am    155 MET   -0.4700
   2474 CA        -81.3750   -2.9990  -46.6430 C.3     155 MET    0.3100
   2475 C         -82.7560   -2.5540  -46.1750 C.2     155 MET    0.0700
   2476 O         -82.9420   -1.4140  -45.7510 O.2     155 MET    0.0900
   2477 CB        -80.6830   -3.7950  -45.5360 C.3     155 MET   -0.1800
   2478 CG        -79.3840   -4.4540  -45.9650 C.3     155 MET    0.0900
   2479 SD        -79.6420   -5.6720  -47.2700 S.3     155 MET    0.0900
   2480 CE        -78.6730   -4.9560  -48.5920 C.3     155 MET   -0.1400
   2481 HN        -80.0070   -1.4440  -46.3290 H       155 MET    0.0900
   2482 HA        -81.5390   -3.6230  -47.5090 H       155 MET    0.0900
   2483 HB1       -81.3790   -4.5870  -45.1850 H       155 MET   -0.0900
   2484 HB2       -80.4660   -3.1070  -44.6920 H       155 MET   -0.2200
   2485 HG1       -78.9260   -4.9470  -45.0820 H       155 MET    0.0900
   2486 HG2       -78.6890   -3.6660  -46.3250 H       155 MET    0.0900
   2487 HE1       -77.6530   -4.6880  -48.2450 H       155 MET    0.0900
   2488 HE2       -79.1620   -4.0330  -48.9690 H       155 MET    0.5100
   2489 HE3       -78.5720   -5.6800  -49.4290 H       155 MET   -0.5100
   2490 N         -83.7230   -3.4650  -46.2530 N.am    156 GLY   -0.4700
   2491 CA        -85.0770   -3.1720  -45.8230 C.3     156 GLY    0.3100
   2492 C         -86.0410   -4.3090  -46.0960 C.2     156 GLY   -0.0200
   2493 O         -85.6620   -5.3450  -46.6410 O.2     156 GLY    0.0900
   2494 HN        -83.5620   -4.3830  -46.6060 H       156 GLY    0.0900
   2495 HA1       -85.4110   -2.2930  -46.3550 H       156 GLY    0.5100
   2496 HA2       -85.0540   -2.9780  -44.7610 H       156 GLY   -0.5100
   2497 N         -87.2980   -4.1170  -45.7080 N.am    157 LEU   -0.4700
   2498 CA        -88.3190   -5.1360  -45.8980 C.3     157 LEU    0.3100
   2499 C         -89.0710   -4.9810  -47.2150 C.2     157 LEU    0.0700
   2500 O         -89.5010   -3.8840  -47.5770 O.2     157 LEU    0.0900
   2501 CB        -89.3160   -5.1140  -44.7360 C.3     157 LEU   -0.1800
   2502 CG        -88.8030   -5.5600  -43.3670 C.3     157 LEU    0.0900
   2503 CD1       -89.9340   -5.5580  -42.3540 C.3     157 LEU    0.0900
   2504 CD2       -88.1670   -6.9350  -43.4660 C.3     157 LEU   -0.0900
   2505 HN        -87.5950   -3.2710  -45.2740 H       157 LEU    0.0900
   2506 HA        -87.8280   -6.0970  -45.9530 H       157 LEU   -0.2700
   2507 HB1       -90.1640   -5.7760  -45.0090 H       157 LEU    0.0900
   2508 HB2       -89.6880   -4.0740  -44.6320 H       157 LEU    0.0900
   2509 HG        -88.0030   -4.8680  -43.0290 H       157 LEU    0.0900
   2510 HD11      -90.7390   -6.2540  -42.6770 H       157 LEU   -0.2700
   2511 HD12      -90.3630   -4.5370  -42.2680 H       157 LEU    0.0900
   2512 HD13      -89.5560   -5.8900  -41.3640 H       157 LEU    0.0900
   2513 HD21      -87.3120   -6.9110  -44.1760 H       157 LEU    0.0900
   2514 HD22      -88.9120   -7.6720  -43.8330 H       157 LEU    0.5100
   2515 HD23      -87.7900   -7.2490  -42.4690 H       157 LEU   -0.5100
   2516 N         -89.2290   -6.0910  -47.9290 N.am    158 GLN   -0.4700
   2517 CA        -90.0540   -6.1310  -49.1270 C.3     158 GLN    0.3100
   2518 C         -90.9430   -7.3610  -49.1110 C.2     158 GLN    0.0700
   2519 O         -90.5820   -8.3940  -48.5480 O.2     158 GLN    0.0900
   2520 CB        -89.2010   -6.1290  -50.3970 C.3     158 GLN   -0.1800
   2521 CG        -88.6670   -4.7630  -50.7970 C.3     158 GLN    0.0900
   2522 CD        -88.0820   -4.7720  -52.1970 C.2     158 GLN    0.0900
   2523 NE2       -87.7060   -3.7100  -52.7250 N.am    158 GLN   -0.1800
   2524 OE1       -88.0020   -5.9350  -52.8040 O.2     158 GLN    0.0900
   2525 HN        -88.7890   -6.9480  -47.6750 H       158 GLN    0.0900
   2526 HA        -90.6990   -5.2640  -49.1120 H       158 GLN    0.5500
   2527 HB1       -89.8180   -6.5200  -51.2330 H       158 GLN   -0.5500
   2528 HB2       -88.3380   -6.8080  -50.2380 H       158 GLN   -0.6200
   2529 HG1       -87.8750   -4.4570  -50.0820 H       158 GLN    0.3200
   2530 HG2       -89.4950   -4.0240  -50.7620 H       158 GLN    0.3000
   2531 HE21      -87.3210   -3.7190  -53.6480 H       158 GLN    0.5100
   2532 HE22      -87.7920   -2.8470  -52.2280 H       158 GLN   -0.5100
   2533 N         -92.1140   -7.2480  -49.7330 N.am    159 ASN   -0.4700
   2534 CA        -93.0190   -8.3770  -49.8500 C.3     159 ASN    0.3100
   2535 C         -92.9060   -8.9810  -51.2400 C.2     159 ASN    0.0700
   2536 O         -93.5800   -8.5480  -52.1730 O.2     159 ASN    0.0900
   2537 CB        -94.4600   -7.9490  -49.5740 C.3     159 ASN   -0.1800
   2538 CG        -95.3630   -9.1220  -49.2490 C.2     159 ASN    0.0900
   2539 ND2       -95.7020   -9.2700  -47.9700 N.am    159 ASN    0.0900
   2540 OD1       -95.7550   -9.8810  -50.1290 O.2     159 ASN    0.5500
   2541 HN        -92.4210   -6.3920  -50.1400 H       159 ASN   -0.5500
   2542 HA        -92.7080   -9.1280  -49.1390 H       159 ASN   -0.6200
   2543 HB1       -94.8620   -7.4320  -50.4720 H       159 ASN    0.3200
   2544 HB2       -94.4700   -7.2460  -48.7140 H       159 ASN    0.3000
   2545 HD21      -96.2960  -10.0260  -47.6960 H       159 ASN    0.5100
   2546 HD22      -95.3640   -8.6260  -47.2850 H       159 ASN   -0.5100
   2547 N         -92.0450   -9.9850  -51.3770 N.am    160 LEU   -0.4700
   2548 CA        -91.7740  -10.5800  -52.6780 C.3     160 LEU    0.3100
   2549 C         -92.7250  -11.7200  -53.0180 C.2     160 LEU    0.0700
   2550 O         -92.4320  -12.5440  -53.8800 O.2     160 LEU    0.0900
   2551 CB        -90.3210  -11.0590  -52.7640 C.3     160 LEU   -0.1800
   2552 CG        -89.2560   -9.9660  -52.6650 C.3     160 LEU    0.0900
   2553 CD1       -87.8710  -10.5490  -52.8780 C.3     160 LEU    0.0900
   2554 CD2       -89.5370   -8.8630  -53.6710 C.3     160 LEU   -0.0900
   2555 HN        -91.5510  -10.3720  -50.6020 H       160 LEU    0.0900
   2556 HA        -91.9670   -9.8340  -53.4350 H       160 LEU   -0.2700
   2557 HB1       -90.1880  -11.5810  -53.7350 H       160 LEU    0.0900
   2558 HB2       -90.1490  -11.7810  -51.9390 H       160 LEU    0.0900
   2559 HG        -89.3060   -9.4930  -51.6620 H       160 LEU    0.0900
   2560 HD11      -87.7440  -10.8560  -53.9390 H       160 LEU   -0.2700
   2561 HD12      -87.7330  -11.4420  -52.2320 H       160 LEU    0.0900
   2562 HD13      -87.0990   -9.7880  -52.6350 H       160 LEU    0.0900
   2563 HD21      -90.4410   -8.2920  -53.3690 H       160 LEU    0.0900
   2564 HD22      -89.7150   -9.3020  -54.6750 H       160 LEU    0.5100
   2565 HD23      -88.6750   -8.1640  -53.7160 H       160 LEU   -0.5100
   2566 N         -93.8770  -11.7520  -52.3540 N.am    161 SER   -0.4700
   2567 CA        -94.9000  -12.7350  -52.6710 C.3     161 SER    0.3100
   2568 C         -95.4930  -12.4380  -54.0430 C.2     161 SER    0.0700
   2569 O         -95.1700  -11.4170  -54.6550 O.2     161 SER    0.0900
   2570 CB        -95.9960  -12.7460  -51.6030 C.3     161 SER    0.0500
   2571 OG        -96.7340  -11.5380  -51.6140 O.3     161 SER    0.0900
   2572 HN        -94.0890  -11.1130  -51.6180 H       161 SER    0.0900
   2573 HA        -94.4250  -13.7040  -52.7310 H       161 SER   -0.6600
   2574 HB1       -95.5360  -12.8700  -50.6000 H       161 SER    0.4300
   2575 HB2       -96.6950  -13.5890  -51.7960 H       161 SER    0.5100
   2576 HG1       -96.2010  -10.8980  -51.1380 H       161 SER   -0.5100
   2577 N         -96.3590  -13.3300  -54.5210 N.am    162 GLY   -0.4700
   2578 CA        -96.9330  -13.2180  -55.8500 C.3     162 GLY    0.3100
   2579 C         -97.5600  -11.8690  -56.1380 C.2     162 GLY   -0.0200
   2580 O         -97.2390  -11.2260  -57.1370 O.2     162 GLY    0.0900
   2581 HN        -96.6530  -14.1170  -53.9860 H       162 GLY    0.0900
   2582 HA1       -97.6930  -13.9810  -55.9420 H       162 GLY    0.5100
   2583 HA2       -96.1420  -13.3930  -56.5630 H       162 GLY   -0.5100
   2584 N         -98.4450  -11.4310  -55.2500 N.am    163 ASP   -0.4700
   2585 CA        -99.1170  -10.1490  -55.4030 C.3     163 ASP    0.3100
   2586 C         -98.5060   -9.0790  -54.5030 C.2     163 ASP    0.0700
   2587 O         -98.9700   -7.9400  -54.4690 O.2     163 ASP    0.0900
   2588 CB       -100.6140  -10.2970  -55.1250 C.3     163 ASP   -0.2800
   2589 CG       -100.8970  -11.0580  -53.8440 C.2     163 ASP    0.0900
   2590 OD1       -99.9350  -11.3850  -53.1150 O.co2   163 ASP    0.0900
   2591 OD2      -102.0820  -11.3380  -53.5700 O.co2   163 ASP    0.6200
   2592 HN        -98.6880  -11.9600  -54.4410 H       163 ASP   -0.7600
   2593 HA        -98.9530   -9.8030  -56.4140 H       163 ASP   -0.7600
   2594 HB1      -101.0870  -10.8420  -55.9700 H       163 ASP    0.5100
   2595 HB2      -101.0680   -9.2870  -55.0430 H       163 ASP   -0.5100
   2596 N         -97.4610   -9.4570  -53.7710 N.am    164 GLY   -0.4700
   2597 CA        -96.7890   -8.5450  -52.8630 C.3     164 GLY    0.3100
   2598 C         -97.6710   -8.1750  -51.6910 C.2     164 GLY   -0.0200
   2599 O         -97.5080   -7.1170  -51.0830 O.2     164 GLY    0.0900
   2600 HN        -97.0930  -10.3820  -53.8120 H       164 GLY    0.0900
   2601 HA1       -96.5310   -7.6510  -53.4130 H       164 GLY    0.5100
   2602 HA2       -95.8950   -9.0290  -52.5000 H       164 GLY   -0.5100
   2603 N         -98.6130   -9.0590  -51.3690 N.am    165 THR   -0.4700
   2604 CA        -99.5880   -8.7970  -50.3190 C.3     165 THR    0.3100
   2605 C         -99.5760   -9.8790  -49.2380 C.2     165 THR    0.0700
   2606 O        -100.0220   -9.6510  -48.1120 O.2     165 THR    0.0900
   2607 CB       -101.0050   -8.6300  -50.9100 C.3     165 THR    0.1400
   2608 CG2      -101.8430   -9.8800  -50.6960 C.3     165 THR    0.0900
   2609 OG1      -101.6540   -7.5130  -50.2940 O.3     165 THR   -0.6600
   2610 HN        -98.6920   -9.9390  -51.8310 H       165 THR    0.4300
   2611 HA        -99.2900   -7.8960  -49.8040 H       165 THR   -0.2700
   2612 HB       -100.9390   -8.4520  -52.0050 H       165 THR    0.0900
   2613 HG1      -101.2000   -6.7320  -50.6180 H       165 THR    0.0900
   2614 HG21     -102.0950   -9.9910  -49.6190 H       165 THR    0.0900
   2615 HG22     -101.2760  -10.7780  -51.0210 H       165 THR    0.5100
   2616 HG23     -102.7880   -9.8050  -51.2750 H       165 THR   -0.5100
   2617 N         -99.0550  -11.0570  -49.5790 N.am    166 HSE   -0.4700
   2618 CA        -99.0430  -12.1800  -48.6520 C.3     166 HSE    0.3100
   2619 C         -97.9490  -12.0080  -47.6040 C.2     166 HSE    0.0700
   2620 O         -96.7820  -11.8040  -47.9470 O.2     166 HSE    0.0900
   2621 CB        -98.8540  -13.4960  -49.4100 C.3     166 HSE   -0.0800
   2622 CG        -99.1960  -14.7130  -48.6090 C.ar    166 HSE    0.0900
   2623 CD2      -100.3030  -15.5040  -48.6190 C.ar    166 HSE    0.0900
   2624 ND1       -98.3480  -15.2560  -47.6720 N.ar    166 HSE   -0.7000
   2625 CE1       -98.9110  -16.3230  -47.1300 C.ar    166 HSE    0.2200
   2626 NE2      -100.0990  -16.4920  -47.6910 N.ar    166 HSE    0.2500
   2627 HN        -98.6520  -11.2210  -50.4750 H       166 HSE    0.1300
   2628 HA        -99.9840  -12.1850  -48.1200 H       166 HSE   -0.3600
   2629 HB1       -97.7910  -13.5760  -49.7220 H       166 HSE    0.3200
   2630 HB2       -99.5000  -13.4830  -50.3130 H       166 HSE   -0.0500
   2631 HD2      -101.2020  -15.4230  -49.2170 H       166 HSE    0.0900
   2632 HE1       -98.4930  -16.9670  -46.3570 H       166 HSE    0.5100
   2633 HE2      -100.7530  -17.2190  -47.4810 H       166 HSE   -0.5100
   2634 N         -98.3250  -12.0940  -46.3180 N.am    167 PRO   -0.2900
   2635 CA        -97.4200  -11.8960  -45.1780 C.3     167 PRO    0.0000
   2636 C         -96.2240  -12.8420  -45.2000 C.2     167 PRO    0.0900
   2637 O         -95.1590  -12.5030  -44.6850 O.2     167 PRO    0.0900
   2638 CB        -98.3090  -12.2020  -43.9700 C.3     167 PRO    0.0200
   2639 CG        -99.6950  -11.9240  -44.4460 C.3     167 PRO    0.0900
   2640 CD        -99.7070  -12.3480  -45.8800 C.3     167 PRO   -0.1800
   2641 HA        -97.0070  -10.9000  -45.1940 H       167 PRO    0.0900
   2642 HB1       -98.0470  -11.5490  -43.1110 H       167 PRO    0.0900
   2643 HB2       -98.2040  -13.2630  -43.6600 H       167 PRO   -0.1800
   2644 HG1      -100.4360  -12.5050  -43.8570 H       167 PRO    0.0900
   2645 HG2       -99.9320  -10.8420  -44.3530 H       167 PRO    0.0900
   2646 HD1       -99.9500  -13.4260  -45.9860 H       167 PRO    0.5100
   2647 HD2      -100.4170  -11.7400  -46.4800 H       167 PRO   -0.5100
   2648 N         -96.4020  -14.0190  -45.7950 N.am    168 GLY   -0.4700
   2649 CA        -95.3450  -15.0090  -45.8740 C.3     168 GLY    0.3100
   2650 C         -94.2500  -14.6280  -46.8510 C.2     168 GLY   -0.0200
   2651 O         -93.1730  -15.2240  -46.8580 O.2     168 GLY    0.0900
   2652 HN        -97.2710  -14.2740  -46.2130 H       168 GLY    0.0900
   2653 HA1       -95.7880  -15.9420  -46.1900 H       168 GLY    0.5100
   2654 HA2       -94.9150  -15.1160  -44.8890 H       168 GLY   -0.5100
   2655 N         -94.5290  -13.6270  -47.6830 N.am    169 GLY   -0.4700
   2656 CA        -93.5770  -13.1610  -48.6710 C.3     169 GLY    0.3100
   2657 C         -92.7240  -12.0200  -48.1570 C.2     169 GLY   -0.0200
   2658 O         -91.9110  -11.4570  -48.8910 O.2     169 GLY    0.0900
   2659 HN        -95.4060  -13.1540  -47.6640 H       169 GLY    0.0900
   2660 HA1       -94.1310  -12.8270  -49.5360 H       169 GLY    0.5100
   2661 HA2       -92.9370  -13.9900  -48.9350 H       169 GLY   -0.5100
   2662 N         -92.9110  -11.6740  -46.8850 N.am    170 LEU   -0.4700
   2663 CA        -92.1590  -10.5940  -46.2630 C.3     170 LEU    0.3100
   2664 C         -90.7140  -11.0000  -46.0160 C.2     170 LEU    0.0700
   2665 O         -90.4300  -11.7940  -45.1230 O.2     170 LEU    0.0900
   2666 CB        -92.8060  -10.1850  -44.9370 C.3     170 LEU   -0.1800
   2667 CG        -92.1500   -8.9890  -44.2450 C.3     170 LEU    0.0900
   2668 CD1       -92.2750   -7.7550  -45.1170 C.3     170 LEU    0.0900
   2669 CD2       -92.7510   -8.7470  -42.8710 C.3     170 LEU   -0.0900
   2670 HN        -93.5730  -12.1380  -46.3030 H       170 LEU    0.0900
   2671 HA        -92.1420   -9.7580  -46.9460 H       170 LEU   -0.2700
   2672 HB1       -92.7630  -11.0540  -44.2460 H       170 LEU    0.0900
   2673 HB2       -93.8700   -9.9330  -45.1330 H       170 LEU    0.0900
   2674 HG        -91.0760   -9.2090  -44.0650 H       170 LEU    0.0900
   2675 HD11      -93.3280   -7.6260  -45.4470 H       170 LEU   -0.2700
   2676 HD12      -91.6320   -7.8600  -46.0160 H       170 LEU    0.0900
   2677 HD13      -91.9710   -6.8540  -44.5430 H       170 LEU    0.0900
   2678 HD21      -92.6070   -9.6410  -42.2280 H       170 LEU    0.0900
   2679 HD22      -93.8400   -8.5490  -42.9630 H       170 LEU    0.5100
   2680 HD23      -92.2530   -7.8790  -42.3880 H       170 LEU   -0.5100
   2681 N         -89.7950  -10.4530  -46.8050 N.am    171 VAL   -0.4700
   2682 CA        -88.3950  -10.8410  -46.7020 C.3     171 VAL    0.3100
   2683 C         -87.4740   -9.6570  -46.4420 C.2     171 VAL    0.0700
   2684 O         -87.8180   -8.5080  -46.7210 O.2     171 VAL    0.0900
   2685 CB        -87.9200  -11.5570  -47.9800 C.3     171 VAL   -0.0900
   2686 CG1       -88.7060  -12.8390  -48.1940 C.3     171 VAL    0.0900
   2687 CG2       -88.0530  -10.6360  -49.1820 C.3     171 VAL   -0.2700
   2688 HN        -90.0180   -9.7640  -47.4900 H       171 VAL    0.0900
   2689 HA        -88.2940  -11.4940  -45.8490 H       171 VAL    0.0900
   2690 HB        -86.8390  -11.8000  -47.8860 H       171 VAL    0.0900
   2691 HG11      -89.7540  -12.6010  -48.4760 H       171 VAL   -0.2700
   2692 HG12      -88.7190  -13.4360  -47.2570 H       171 VAL    0.0900
   2693 HG13      -88.2460  -13.4330  -49.0110 H       171 VAL    0.0900
   2694 HG21      -87.4360   -9.7230  -49.0340 H       171 VAL    0.0900
   2695 HG22      -89.1140  -10.3300  -49.3090 H       171 VAL    0.5100
   2696 HG23      -87.7020  -11.1560  -50.1000 H       171 VAL   -0.5100
   2697 N         -86.2950   -9.9540  -45.8990 N.am    172 CYS   -0.4700
   2698 CA        -85.2650   -8.9490  -45.6960 C.3     172 CYS    0.3100
   2699 C         -84.3130   -8.9860  -46.8840 C.2     172 CYS    0.0700
   2700 O         -83.5600   -9.9430  -47.0600 O.2     172 CYS    0.0900
   2701 CB        -84.5100   -9.2120  -44.3930 C.3     172 CYS   -0.1000
   2702 SG        -83.2540   -7.9780  -43.9930 S.3     172 CYS    0.0900
   2703 HN        -86.0660  -10.8790  -45.6080 H       172 CYS    0.0900
   2704 HA        -85.7430   -7.9810  -45.6660 H       172 CYS   -0.0800
   2705 HB1       -84.0230  -10.2060  -44.4720 H       172 CYS    0.5100
   2706 HB2       -85.2520   -9.2470  -43.5680 H       172 CYS   -0.5100
   2707 N         -84.3510   -7.9370  -47.7000 N.am    173 THR   -0.4700
   2708 CA        -83.6300   -7.9220  -48.9640 C.3     173 THR    0.3100
   2709 C         -83.2010   -6.4940  -49.2930 C.2     173 THR    0.0700
   2710 O         -83.7950   -5.5410  -48.7890 O.2     173 THR    0.0900
   2711 CB        -84.5200   -8.4850  -50.0990 C.3     173 THR    0.1400
   2712 CG2       -85.7300   -7.5890  -50.3320 C.3     173 THR    0.0900
   2713 OG1       -83.7690   -8.5990  -51.3140 O.3     173 THR   -0.6600
   2714 HN        -84.8730   -7.1170  -47.4820 H       173 THR    0.4300
   2715 HA        -82.7400   -8.5230  -48.8510 H       173 THR   -0.2700
   2716 HB        -84.8960   -9.4910  -49.8170 H       173 THR    0.0900
   2717 HG1       -83.7430   -7.7160  -51.6930 H       173 THR    0.0900
   2718 HG21      -85.3990   -6.5680  -50.6170 H       173 THR    0.0900
   2719 HG22      -86.3340   -7.5210  -49.4020 H       173 THR    0.5100
   2720 HG23      -86.3530   -8.0020  -51.1540 H       173 THR   -0.5100
   2721 N         -82.1200   -6.2550  -50.0570 N.am    174 PRO   -0.2900
   2722 CA        -81.8340   -4.9500  -50.6420 C.3     174 PRO    0.0000
   2723 C         -83.0430   -4.2710  -51.2420 C.2     174 PRO    0.0900
   2724 O         -83.7170   -4.8580  -52.0840 O.2     174 PRO    0.0900
   2725 CB        -80.6940   -5.1840  -51.6540 C.3     174 PRO    0.0200
   2726 CG        -80.5650   -6.7090  -51.7680 C.3     174 PRO    0.0900
   2727 CD        -81.0920   -7.2300  -50.4320 C.3     174 PRO   -0.1800
   2728 HA        -81.5910   -4.2480  -49.8620 H       174 PRO    0.0900
   2729 HB1       -79.7460   -4.7370  -51.2880 H       174 PRO    0.0900
   2730 HB2       -80.9460   -4.7370  -52.6390 H       174 PRO   -0.1800
   2731 HG1       -81.1740   -7.0980  -52.6120 H       174 PRO    0.0900
   2732 HG2       -79.5070   -7.0080  -51.9210 H       174 PRO    0.0900
   2733 HD1       -81.5460   -8.2370  -50.5380 H       174 PRO    0.5100
   2734 HD2       -80.2920   -7.2540  -49.6610 H       174 PRO   -0.5100
   2735 N         -83.3190   -3.0300  -50.8170 N.am    175 ILE   -0.4700
   2736 CA        -84.4690   -2.2860  -51.2810 C.3     175 ILE    0.3100
   2737 C         -84.0200   -1.2610  -52.2800 C.2     175 ILE    0.0700
   2738 O         -84.8260   -0.4910  -52.7980 O.2     175 ILE    0.0900
   2739 CB        -85.2050   -1.5910  -50.1380 C.3     175 ILE   -0.0900
   2740 CG1       -84.3410   -0.5660  -49.3600 C.3     175 ILE    0.0900
   2741 CG2       -85.7230   -2.7060  -49.2150 C.3     175 ILE   -0.2700
   2742 CD        -85.1560    0.2980  -48.3930 C.3     175 ILE    0.0900
   2743 HN        -82.7380   -2.5620  -50.1550 H       175 ILE    0.0900
   2744 HA        -85.1300   -2.9810  -51.7770 H       175 ILE    0.0900
   2745 HB        -86.0520   -0.9890  -50.5310 H       175 ILE   -0.1800
   2746 HG11      -83.8340    0.1000  -50.0920 H       175 ILE    0.0900
   2747 HG12      -83.5690   -1.1170  -48.7810 H       175 ILE    0.0900
   2748 HG21      -84.9040   -3.0670  -48.5560 H       175 ILE   -0.2700
   2749 HG22      -86.0920   -3.5590  -49.8220 H       175 ILE    0.0900
   2750 HG23      -86.5450   -2.3160  -48.5760 H       175 ILE    0.0900
   2751 HD1       -85.6620   -0.3450  -47.6400 H       175 ILE    0.0900
   2752 HD2       -85.9310    0.8650  -48.9530 H       175 ILE    0.5100
   2753 HD3       -84.4850    1.0070  -47.8600 H       175 ILE   -0.5100
   2754 N         -82.7070   -1.2260  -52.5720 N.am    176 VAL   -0.4700
   2755 CA        -82.1460   -0.1880  -53.4240 C.3     176 VAL    0.3100
   2756 C         -81.8270   -0.7440  -54.8120 C.2     176 VAL    0.0700
   2757 O         -81.8170   -1.9590  -55.0160 O.2     176 VAL    0.0900
   2758 CB        -80.8920    0.4400  -52.7780 C.3     176 VAL   -0.0900
   2759 CG1       -79.6380   -0.3300  -53.1650 C.3     176 VAL    0.0900
   2760 CG2       -80.7740    1.9060  -53.1600 C.3     176 VAL   -0.2700
   2761 HN        -82.0660   -1.9040  -52.2230 H       176 VAL    0.0900
   2762 HA        -82.9050    0.5650  -53.5750 H       176 VAL    0.0900
   2763 HB        -81.0030    0.4280  -51.6730 H       176 VAL    0.0900
   2764 HG11      -79.5090   -0.3180  -54.2690 H       176 VAL   -0.2700
   2765 HG12      -79.7250   -1.3850  -52.8290 H       176 VAL    0.0900
   2766 HG13      -78.7470    0.1400  -52.6990 H       176 VAL    0.0900
   2767 HG21      -81.7380    2.4270  -52.9770 H       176 VAL    0.0900
   2768 HG22      -80.5210    1.9960  -54.2370 H       176 VAL    0.5100
   2769 HG23      -79.9850    2.3930  -52.5480 H       176 VAL   -0.5100
   2770 N         -81.5760    0.1520  -55.7670 N.am    177 ASP   -0.4700
   2771 CA        -81.2910   -0.2330  -57.1450 C.3     177 ASP    0.3100
   2772 C         -80.0630   -1.1350  -57.2480 C.2     177 ASP    0.0700
   2773 O         -79.1770   -1.0950  -56.3950 O.2     177 ASP    0.0900
   2774 CB        -81.1060    1.0270  -58.0010 C.3     177 ASP   -0.2800
   2775 CG        -80.7480    0.7170  -59.4400 C.2     177 ASP    0.0900
   2776 OD1       -81.2140   -0.3160  -59.9650 O.co2   177 ASP    0.0900
   2777 OD2       -79.9990    1.5110  -60.0490 O.co2   177 ASP    0.6200
   2778 HN        -81.5720    1.1310  -55.5810 H       177 ASP   -0.7600
   2779 HA        -82.1180   -0.8220  -57.5110 H       177 ASP   -0.7600
   2780 HB1       -80.2920    1.6440  -57.5620 H       177 ASP    0.5100
   2781 HB2       -82.0510    1.6110  -57.9910 H       177 ASP   -0.5100
   2782 N         -80.0180   -1.9540  -58.2970 N.am    178 THR   -0.4700
   2783 CA        -78.9230   -2.8940  -58.5030 C.3     178 THR    0.3100
   2784 C         -77.5940   -2.1760  -58.7050 C.2     178 THR    0.0700
   2785 O         -76.5400   -2.6670  -58.3000 O.2     178 THR    0.0900
   2786 CB        -79.1930   -3.8440  -59.6880 C.3     178 THR    0.1400
   2787 CG2       -79.6530   -3.0610  -60.9090 C.3     178 THR    0.0900
   2788 OG1       -77.9960   -4.5640  -60.0100 O.3     178 THR   -0.6600
   2789 HN        -80.7340   -1.9620  -58.9900 H       178 THR    0.4300
   2790 HA        -78.8020   -3.4640  -57.5930 H       178 THR   -0.2700
   2791 HB        -79.9880   -4.5700  -59.4160 H       178 THR    0.0900
   2792 HG1       -78.2820   -5.4090  -60.3630 H       178 THR    0.0900
   2793 HG21      -78.8710   -2.3320  -61.2120 H       178 THR    0.0900
   2794 HG22      -80.5850   -2.5050  -60.6730 H       178 THR    0.5100
   2795 HG23      -79.8370   -3.7560  -61.7570 H       178 THR   -0.5100
   2796 N         -77.6500   -1.0050  -59.3390 N.am    179 ALA   -0.4700
   2797 CA        -76.4610   -0.1970  -59.5530 C.3     179 ALA    0.3100
   2798 C         -75.9570    0.3530  -58.2280 C.2     179 ALA    0.0700
   2799 O         -74.7540    0.3800  -57.9700 O.2     179 ALA    0.0900
   2800 CB        -76.7540    0.9350  -60.5230 C.3     179 ALA   -0.2700
   2801 HN        -78.5040   -0.6320  -59.6920 H       179 ALA    0.0900
   2802 HA        -75.6860   -0.8380  -59.9470 H       179 ALA    0.0900
   2803 HB1       -77.5570    1.5870  -60.1170 H       179 ALA    0.0900
   2804 HB2       -77.0910    0.5210  -61.4970 H       179 ALA    0.5100
   2805 HB3       -75.8400    1.5500  -60.6740 H       179 ALA   -0.5100
   2806 N         -76.8900    0.7880  -57.3840 N.am    180 THR   -0.4700
   2807 CA        -76.5560    1.3100  -56.0680 C.3     180 THR    0.3100
   2808 C         -76.0140    0.2040  -55.1680 C.2     180 THR    0.0700
   2809 O         -75.1070    0.4320  -54.3660 O.2     180 THR    0.0900
   2810 CB        -77.7800    1.9530  -55.3910 C.3     180 THR    0.1400
   2811 CG2       -77.3740    2.6530  -54.1020 C.3     180 THR    0.0900
   2812 OG1       -78.3740    2.9070  -56.2770 O.3     180 THR   -0.6600
   2813 HN        -77.8600    0.7740  -57.6170 H       180 THR    0.4300
   2814 HA        -75.7730    2.0420  -56.1910 H       180 THR   -0.2700
   2815 HB        -78.5310    1.1720  -55.1470 H       180 THR    0.0900
   2816 HG1       -78.3390    2.5130  -57.1520 H       180 THR    0.0900
   2817 HG21      -76.5050    3.3200  -54.2880 H       180 THR    0.0900
   2818 HG22      -77.0850    1.9000  -53.3380 H       180 THR    0.5100
   2819 HG23      -78.2180    3.2680  -53.7230 H       180 THR   -0.5100
   2820 N         -76.5700   -0.9980  -55.3040 N.am    181 LEU   -0.4700
   2821 CA        -76.1400   -2.1290  -54.4950 C.3     181 LEU    0.3100
   2822 C         -74.6990   -2.5190  -54.7930 C.2     181 LEU    0.0700
   2823 O         -73.9290   -2.8150  -53.8790 O.2     181 LEU    0.0900
   2824 CB        -77.0500   -3.3380  -54.7090 C.3     181 LEU   -0.1800
   2825 CG        -76.6470   -4.5630  -53.8820 C.3     181 LEU    0.0900
   2826 CD1       -76.8420   -4.3000  -52.3920 C.3     181 LEU    0.0900
   2827 CD2       -77.4020   -5.8070  -54.3240 C.3     181 LEU   -0.0900
   2828 HN        -77.2980   -1.1760  -55.9610 H       181 LEU    0.0900
   2829 HA        -76.1620   -1.8250  -53.4590 H       181 LEU   -0.2700
   2830 HB1       -77.0250   -3.6140  -55.7850 H       181 LEU    0.0900
   2831 HB2       -78.0880   -3.0520  -54.4360 H       181 LEU    0.0900
   2832 HG        -75.5800   -4.8010  -54.0760 H       181 LEU    0.0900
   2833 HD11      -77.8600   -3.8950  -52.2060 H       181 LEU   -0.2700
   2834 HD12      -76.0940   -3.5580  -52.0380 H       181 LEU    0.0900
   2835 HD13      -76.7270   -5.2470  -51.8230 H       181 LEU    0.0900
   2836 HD21      -77.3340   -5.9230  -55.4270 H       181 LEU    0.0900
   2837 HD22      -78.4730   -5.7190  -54.0430 H       181 LEU    0.5100
   2838 HD23      -76.9630   -6.7070  -53.8440 H       181 LEU   -0.5100
   2839 N         -74.3370   -2.5230  -56.0750 N.am    182 LYS   -0.4700
   2840 CA        -72.9720   -2.8380  -56.4760 C.3     182 LYS    0.3100
   2841 C         -71.9960   -1.8690  -55.8340 C.2     182 LYS    0.0700
   2842 O         -70.9590   -2.2710  -55.3150 O.2     182 LYS    0.0900
   2843 CB        -72.8190   -2.7830  -57.9980 C.3     182 LYS   -0.1800
   2844 CG        -73.5400   -3.8860  -58.7520 C.3     182 LYS    0.0900
   2845 CD        -73.2890   -3.7590  -60.2470 C.3     182 LYS    0.0900
   2846 CE        -74.0320   -4.8230  -61.0290 C.3     182 LYS   -0.1800
   2847 NZ        -73.7910   -4.6960  -62.4910 N.4     182 LYS    0.0900
   2848 HN        -74.9770   -2.3110  -56.8100 H       182 LYS    0.0900
   2849 HA        -72.7410   -3.8290  -56.1130 H       182 LYS   -0.1800
   2850 HB1       -71.7370   -2.8460  -58.2410 H       182 LYS    0.0900
   2851 HB2       -73.2110   -1.8070  -58.3510 H       182 LYS    0.0900
   2852 HG1       -74.6300   -3.8160  -58.5540 H       182 LYS    0.2100
   2853 HG2       -73.1730   -4.8740  -58.3990 H       182 LYS    0.0500
   2854 HD1       -72.2010   -3.8580  -60.4430 H       182 LYS    0.0500
   2855 HD2       -73.6260   -2.7570  -60.5880 H       182 LYS   -0.3000
   2856 HE1       -75.1250   -4.7240  -60.8560 H       182 LYS    0.3300
   2857 HE2       -73.6870   -5.8310  -60.7140 H       182 LYS    0.3300
   2858 HZ1       -72.7740   -4.7950  -62.6840 H       182 LYS    0.3300
   2859 HZ2       -74.1160   -3.7630  -62.8150 H       182 LYS    0.5100
   2860 HZ3       -74.3140   -5.4390  -62.9950 H       182 LYS   -0.5100
   2861 N         -72.3510   -0.5860  -55.8550 N.am    183 VAL   -0.4700
   2862 CA        -71.5110    0.4530  -55.2810 C.3     183 VAL    0.3100
   2863 C         -71.2840    0.2610  -53.7820 C.2     183 VAL    0.0700
   2864 O         -70.1480    0.3020  -53.3130 O.2     183 VAL    0.0900
   2865 CB        -72.1020    1.8530  -55.5320 C.3     183 VAL   -0.0900
   2866 CG1       -71.2430    2.9160  -54.8780 C.3     183 VAL    0.0900
   2867 CG2       -72.2290    2.1150  -57.0240 C.3     183 VAL   -0.2700
   2868 HN        -73.2070   -0.2800  -56.2630 H       183 VAL    0.0900
   2869 HA        -70.5340    0.3760  -55.7320 H       183 VAL    0.0900
   2870 HB        -73.1290    1.9000  -55.1130 H       183 VAL    0.0900
   2871 HG11      -70.1770    2.7710  -55.1580 H       183 VAL   -0.2700
   2872 HG12      -71.3310    2.8470  -53.7730 H       183 VAL    0.0900
   2873 HG13      -71.5640    3.9240  -55.2170 H       183 VAL    0.0900
   2874 HG21      -72.7430    1.2630  -57.5190 H       183 VAL    0.0900
   2875 HG22      -71.2190    2.2290  -57.4750 H       183 VAL    0.5100
   2876 HG23      -72.8230    3.0370  -57.1970 H       183 VAL   -0.5100
   2877 N         -72.3590    0.0280  -53.0320 N.am    184 VAL   -0.4700
   2878 CA        -72.2430   -0.1160  -51.5830 C.3     184 VAL    0.3100
   2879 C         -71.5050   -1.3960  -51.1940 C.2     184 VAL    0.0700
   2880 O         -70.8540   -1.4520  -50.1520 O.2     184 VAL    0.0900
   2881 CB        -73.6160   -0.0440  -50.8650 C.3     184 VAL   -0.0900
   2882 CG1       -74.3460    1.2350  -51.2400 C.3     184 VAL    0.0900
   2883 CG2       -74.4690   -1.2540  -51.1910 C.3     184 VAL   -0.2700
   2884 HN        -73.2740   -0.0570  -53.4170 H       184 VAL    0.0900
   2885 HA        -71.6010    0.6750  -51.2280 H       184 VAL    0.0900
   2886 HB        -73.4580   -0.0690  -49.7660 H       184 VAL    0.0900
   2887 HG11      -74.5180    1.2690  -52.3370 H       184 VAL   -0.2700
   2888 HG12      -73.7370    2.1180  -50.9480 H       184 VAL    0.0900
   2889 HG13      -75.3300    1.2730  -50.7250 H       184 VAL    0.0900
   2890 HG21      -73.9550   -2.1830  -50.8660 H       184 VAL    0.0900
   2891 HG22      -74.6440   -1.3100  -52.2870 H       184 VAL    0.5100
   2892 HG23      -75.4430   -1.1840  -50.6620 H       184 VAL   -0.5100
   2893 N         -71.5970   -2.4200  -52.0400 N.am    185 ILE   -0.4700
   2894 CA        -70.8990   -3.6770  -51.7990 C.3     185 ILE    0.3100
   2895 C         -69.4140   -3.5500  -52.1310 C.2     185 ILE    0.0700
   2896 O         -68.5600   -4.0450  -51.3940 O.2     185 ILE    0.0900
   2897 CB        -71.5300   -4.8470  -52.5870 C.3     185 ILE   -0.0900
   2898 CG1       -72.9120   -5.1780  -52.0180 C.3     185 ILE    0.0900
   2899 CG2       -70.6490   -6.0830  -52.5220 C.3     185 ILE   -0.2700
   2900 CD        -73.5380   -6.4210  -52.6090 C.3     185 ILE    0.0900
   2901 HN        -72.1440   -2.3730  -52.8720 H       185 ILE    0.0900
   2902 HA        -70.9410   -3.8790  -50.7400 H       185 ILE    0.0900
   2903 HB        -71.6620   -4.5450  -53.6480 H       185 ILE   -0.1800
   2904 HG11      -73.5870   -4.3170  -52.2100 H       185 ILE    0.0900
   2905 HG12      -72.8150   -5.3200  -50.9210 H       185 ILE    0.0900
   2906 HG21      -70.5160   -6.4010  -51.4660 H       185 ILE   -0.2700
   2907 HG22      -69.6500   -5.8570  -52.9540 H       185 ILE    0.0900
   2908 HG23      -71.1220   -6.9140  -53.0870 H       185 ILE    0.0900
   2909 HD1       -72.9900   -7.3240  -52.2660 H       185 ILE    0.0900
   2910 HD2       -73.4900   -6.3770  -53.7180 H       185 ILE    0.5100
   2911 HD3       -74.5970   -6.5030  -52.2840 H       185 ILE   -0.5100
   2912 N         -69.1110   -2.8790  -53.2440 N.am    186 GLN   -0.4700
   2913 CA        -67.7310   -2.6310  -53.6460 C.3     186 GLN    0.3100
   2914 C         -66.9680   -1.8880  -52.5600 C.2     186 GLN    0.0700
   2915 O         -65.8990   -2.3220  -52.1300 O.2     186 GLN    0.0900
   2916 CB        -67.6820   -1.8030  -54.9330 C.3     186 GLN   -0.1800
   2917 CG        -68.0260   -2.5560  -56.2040 C.3     186 GLN    0.0900
   2918 CD        -68.1580   -1.6310  -57.3990 C.2     186 GLN    0.0900
   2919 NE2       -67.7600   -0.4540  -57.3260 N.am    186 GLN   -0.1800
   2920 OE1       -68.7200   -2.1180  -58.4740 O.2     186 GLN    0.0900
   2921 HN        -69.8150   -2.5150  -53.8490 H       186 GLN    0.0900
   2922 HA        -67.2500   -3.5870  -53.7970 H       186 GLN    0.5500
   2923 HB1       -66.6560   -1.3950  -55.0410 H       186 GLN   -0.5500
   2924 HB2       -68.3970   -0.9610  -54.8280 H       186 GLN   -0.6200
   2925 HG1       -68.9880   -3.0920  -56.0610 H       186 GLN    0.3200
   2926 HG2       -67.2250   -3.2980  -56.4160 H       186 GLN    0.3000
   2927 HE21      -67.8490    0.1530  -58.1150 H       186 GLN    0.5100
   2928 HE22      -67.3510   -0.1150  -56.4780 H       186 GLN   -0.5100
   2929 N         -67.5390   -0.7730  -52.1080 N.am    187 VAL   -0.4700
   2930 CA        -66.9300    0.0600  -51.0770 C.3     187 VAL    0.3100
   2931 C         -66.6720   -0.7370  -49.8010 C.2     187 VAL    0.0700
   2932 O         -65.6350   -0.5790  -49.1550 O.2     187 VAL    0.0900
   2933 CB        -67.7960    1.3000  -50.7720 C.3     187 VAL   -0.0900
   2934 CG1       -67.2220    2.0890  -49.6000 C.3     187 VAL    0.0900
   2935 CG2       -67.9040    2.1840  -52.0070 C.3     187 VAL   -0.2700
   2936 HN        -68.4160   -0.4550  -52.4580 H       187 VAL    0.0900
   2937 HA        -65.9560    0.3640  -51.4300 H       187 VAL    0.0900
   2938 HB        -68.8280    0.9750  -50.5250 H       187 VAL    0.0900
   2939 HG11      -66.1390    2.2740  -49.7580 H       187 VAL   -0.2700
   2940 HG12      -67.3500    1.5130  -48.6580 H       187 VAL    0.0900
   2941 HG13      -67.7400    3.0680  -49.5140 H       187 VAL    0.0900
   2942 HG21      -68.2000    1.5750  -52.8880 H       187 VAL    0.0900
   2943 HG22      -66.9220    2.6590  -52.2190 H       187 VAL    0.5100
   2944 HG23      -68.6720    2.9690  -51.8440 H       187 VAL   -0.5100
   2945 N         -67.6130   -1.6090  -49.4510 N.am    188 ASN   -0.4700
   2946 CA        -67.4410   -2.4860  -48.3010 C.3     188 ASN    0.3100
   2947 C         -66.3320   -3.5030  -48.5350 C.2     188 ASN    0.0700
   2948 O         -65.5380   -3.7900  -47.6420 O.2     188 ASN    0.0900
   2949 CB        -68.7520   -3.1960  -47.9600 C.3     188 ASN   -0.1800
   2950 CG        -68.6010   -4.1690  -46.8050 C.2     188 ASN    0.0900
   2951 ND2       -68.5250   -3.6360  -45.5890 N.am    188 ASN    0.0900
   2952 OD1       -68.5440   -5.3820  -47.0040 O.2     188 ASN    0.5500
   2953 HN        -68.4690   -1.7010  -49.9520 H       188 ASN   -0.5500
   2954 HA        -67.1150   -1.8830  -47.4670 H       188 ASN   -0.6200
   2955 HB1       -69.1000   -3.7590  -48.8520 H       188 ASN    0.3200
   2956 HB2       -69.5140   -2.4380  -47.6850 H       188 ASN    0.3000
   2957 HD21      -68.5760   -4.2240  -44.7810 H       188 ASN    0.5100
   2958 HD22      -68.4180   -2.6480  -45.4820 H       188 ASN   -0.5100
   2959 N         -66.2830   -4.0490  -49.7470 N.am    189 THR   -0.4700
   2960 CA        -65.2740   -5.0380  -50.1050 C.3     189 THR    0.3100
   2961 C         -63.8740   -4.4300  -50.0800 C.2     189 THR    0.0700
   2962 O         -62.9110   -5.0740  -49.6700 O.2     189 THR    0.0900
   2963 CB        -65.5510   -5.6470  -51.4940 C.3     189 THR    0.1400
   2964 CG2       -64.5400   -6.7400  -51.8180 C.3     189 THR    0.0900
   2965 OG1       -66.8700   -6.2050  -51.5230 O.3     189 THR   -0.6600
   2966 HN        -66.9330   -3.8080  -50.4640 H       189 THR    0.4300
   2967 HA        -65.2860   -5.8110  -49.3510 H       189 THR   -0.2700
   2968 HB        -65.4750   -4.8590  -52.2730 H       189 THR    0.0900
   2969 HG1       -67.4730   -5.4580  -51.5000 H       189 THR    0.0900
   2970 HG21      -64.4710   -7.4580  -50.9720 H       189 THR    0.0900
   2971 HG22      -63.5380   -6.2910  -51.9850 H       189 THR    0.5100
   2972 HG23      -64.8590   -7.2940  -52.7270 H       189 THR   -0.5100
   2973 N         -63.7670   -3.1760  -50.5120 N.am    190 PHE   -0.4700
   2974 CA        -62.4850   -2.4840  -50.5330 C.3     190 PHE    0.3100
   2975 C         -62.0360   -2.0450  -49.1410 C.2     190 PHE    0.0700
   2976 O         -60.9260   -2.3530  -48.7120 O.2     190 PHE    0.0900
   2977 CB        -62.5410   -1.2660  -51.4620 C.3     190 PHE   -0.1800
   2978 CG        -62.4460   -1.6090  -52.9220 C.ar    190 PHE    0.0900
   2979 CD1       -61.2870   -2.1590  -53.4470 C.ar    190 PHE    0.0900
   2980 CD2       -63.5110   -1.3660  -53.7740 C.ar    190 PHE    0.0000
   2981 CE1       -61.1950   -2.4710  -54.7910 C.ar    190 PHE   -0.1150
   2982 CE2       -63.4260   -1.6760  -55.1200 C.ar    190 PHE    0.1150
   2983 CZ        -62.2670   -2.2280  -55.6300 C.ar    190 PHE   -0.1150
   2984 HN        -64.5530   -2.6560  -50.8370 H       190 PHE    0.1150
   2985 HA        -61.7340   -3.1810  -50.8740 H       190 PHE   -0.1150
   2986 HB1       -61.6930   -0.5880  -51.2290 H       190 PHE    0.1150
   2987 HB2       -63.5050   -0.7360  -51.3130 H       190 PHE   -0.1150
   2988 HD1       -60.4440   -2.3450  -52.7970 H       190 PHE    0.1150
   2989 HD2       -64.4180   -0.9290  -53.3840 H       190 PHE   -0.1150
   2990 HE1       -60.2880   -2.9030  -55.1850 H       190 PHE    0.1150
   2991 HE2       -64.2670   -1.4870  -55.7720 H       190 PHE    0.5100
   2992 HZ        -62.1970   -2.4680  -56.6800 H       190 PHE   -0.5100
   2993 N         -62.9110   -1.3320  -48.4360 N.am    191 MET   -0.4700
   2994 CA        -62.5510   -0.6940  -47.1730 C.3     191 MET    0.3100
   2995 C         -62.5070   -1.6340  -45.9700 C.2     191 MET    0.0700
   2996 O         -61.7880   -1.3770  -45.0040 O.2     191 MET    0.0900
   2997 CB        -63.4860    0.4850  -46.8810 C.3     191 MET   -0.1800
   2998 CG        -63.3570    1.6380  -47.8630 C.3     191 MET    0.0900
   2999 SD        -61.6770    2.2960  -47.9450 S.3     191 MET    0.0900
   3000 CE        -61.1460    1.6800  -49.5410 C.3     191 MET   -0.1400
   3001 HN        -63.8510   -1.2000  -48.7400 H       191 MET    0.0900
   3002 HA        -61.5300   -0.3550  -47.2480 H       191 MET    0.0900
   3003 HB1       -63.2620    0.8660  -45.8620 H       191 MET   -0.0900
   3004 HB2       -64.5330    0.1180  -46.9060 H       191 MET   -0.2200
   3005 HG1       -64.0540    2.4450  -47.5530 H       191 MET    0.0900
   3006 HG2       -63.6630    1.2800  -48.8690 H       191 MET    0.0900
   3007 HE1       -61.8930    1.9090  -50.3310 H       191 MET    0.0900
   3008 HE2       -61.0140    0.5780  -49.5020 H       191 MET    0.5100
   3009 HE3       -60.1830    2.1510  -49.8330 H       191 MET   -0.5100
   3010 N         -63.2700   -2.7220  -46.0210 N.am    192 SER   -0.4700
   3011 CA        -63.3350   -3.6450  -44.8960 C.3     192 SER    0.3100
   3012 C         -62.4860   -4.8900  -45.1120 C.2     192 SER    0.0700
   3013 O         -62.2560   -5.6640  -44.1830 O.2     192 SER    0.0900
   3014 CB        -64.7840   -4.0500  -44.6130 C.3     192 SER    0.0500
   3015 OG        -64.8450   -5.0630  -43.6260 O.3     192 SER    0.0900
   3016 HN        -63.8240   -2.9510  -46.8190 H       192 SER    0.0900
   3017 HA        -62.9080   -3.1550  -44.0340 H       192 SER   -0.6600
   3018 HB1       -65.2510   -4.4350  -45.5460 H       192 SER    0.4300
   3019 HB2       -65.3530   -3.1670  -44.2520 H       192 SER    0.5100
   3020 HG1       -65.6800   -4.9360  -43.1690 H       192 SER   -0.5100
   3021 N         -62.0140   -5.0860  -46.3420 N.am    193 PHE   -0.4700
   3022 CA        -61.2460   -6.2800  -46.6700 C.3     193 PHE    0.3100
   3023 C         -59.9380   -5.9720  -47.3880 C.2     193 PHE    0.0700
   3024 O         -58.8680   -6.0260  -46.7870 O.2     193 PHE    0.0900
   3025 CB        -62.0920   -7.2480  -47.5060 C.3     193 PHE   -0.1800
   3026 CG        -61.4270   -8.5690  -47.7630 C.ar    193 PHE    0.0900
   3027 CD1       -61.3660   -9.5340  -46.7700 C.ar    193 PHE    0.0900
   3028 CD2       -60.8630   -8.8480  -48.9980 C.ar    193 PHE    0.0000
   3029 CE1       -60.7540  -10.7530  -47.0040 C.ar    193 PHE   -0.1150
   3030 CE2       -60.2500  -10.0650  -49.2390 C.ar    193 PHE    0.1150
   3031 CZ        -60.1940  -11.0190  -48.2400 C.ar    193 PHE   -0.1150
   3032 HN        -62.1600   -4.4340  -47.0820 H       193 PHE    0.1150
   3033 HA        -60.9440   -6.7490  -45.7450 H       193 PHE   -0.1150
   3034 HB1       -62.3010   -6.7880  -48.4950 H       193 PHE    0.1150
   3035 HB2       -63.0430   -7.4560  -46.9730 H       193 PHE   -0.1150
   3036 HD1       -61.8020   -9.3320  -45.8020 H       193 PHE    0.1150
   3037 HD2       -60.9020   -8.1070  -49.7820 H       193 PHE   -0.1150
   3038 HE1       -60.7150  -11.4960  -46.2210 H       193 PHE    0.1150
   3039 HE2       -59.8140  -10.2690  -50.2070 H       193 PHE    0.5100
   3040 HZ        -59.7160  -11.9700  -48.4250 H       193 PHE   -0.5100
   3041 N         -60.0310   -5.6370  -48.6740 N.am    194 LEU   -0.4700
   3042 CA        -58.8490   -5.4760  -49.5180 C.3     194 LEU    0.3100
   3043 C         -57.8590   -4.4290  -49.0240 C.2     194 LEU    0.0700
   3044 O         -56.6790   -4.7230  -48.8540 O.2     194 LEU    0.0900
   3045 CB        -59.2570   -5.1690  -50.9620 C.3     194 LEU   -0.1800
   3046 CG        -59.8970   -6.3240  -51.7330 C.3     194 LEU    0.0900
   3047 CD1       -60.2260   -5.8990  -53.1550 C.3     194 LEU    0.0900
   3048 CD2       -58.9820   -7.5380  -51.7300 C.3     194 LEU   -0.0900
   3049 HN        -60.9100   -5.4820  -49.1180 H       194 LEU    0.0900
   3050 HA        -58.2810   -6.3930  -49.4760 H       194 LEU   -0.2700
   3051 HB1       -58.3490   -4.8500  -51.5140 H       194 LEU    0.0900
   3052 HB2       -59.9810   -4.3270  -50.9420 H       194 LEU    0.0900
   3053 HG        -60.8300   -6.6380  -51.2180 H       194 LEU    0.0900
   3054 HD11      -59.3000   -5.5890  -53.6850 H       194 LEU   -0.2700
   3055 HD12      -60.9300   -5.0390  -53.1400 H       194 LEU    0.0900
   3056 HD13      -60.6830   -6.7470  -53.7070 H       194 LEU    0.0900
   3057 HD21      -58.7910   -7.8700  -50.6870 H       194 LEU    0.0900
   3058 HD22      -58.0100   -7.2810  -52.2040 H       194 LEU    0.5100
   3059 HD23      -59.4590   -8.3740  -52.2870 H       194 LEU   -0.5100
   3060 N         -58.3360   -3.2110  -48.7800 N.am    195 PHE   -0.4700
   3061 CA        -57.4550   -2.1290  -48.3490 C.3     195 PHE    0.3100
   3062 C         -56.7710   -2.3980  -46.9980 C.2     195 PHE    0.0700
   3063 O         -55.5430   -2.3310  -46.9150 O.2     195 PHE    0.0900
   3064 CB        -58.1810   -0.7740  -48.3590 C.3     195 PHE   -0.1800
   3065 CG        -57.2590    0.4130  -48.3020 C.ar    195 PHE    0.0900
   3066 CD1       -55.9240    0.2950  -48.6600 C.ar    195 PHE    0.0900
   3067 CD2       -57.7310    1.6530  -47.9010 C.ar    195 PHE    0.0000
   3068 CE1       -55.0760    1.3850  -48.6100 C.ar    195 PHE   -0.1150
   3069 CE2       -56.8890    2.7500  -47.8520 C.ar    195 PHE    0.1150
   3070 CZ        -55.5590    2.6160  -48.2060 C.ar    195 PHE   -0.1150
   3071 HN        -59.3020   -2.9840  -48.8790 H       195 PHE    0.1150
   3072 HA        -56.6100   -2.1040  -49.0220 H       195 PHE   -0.1150
   3073 HB1       -58.8510   -0.7120  -47.4740 H       195 PHE    0.1150
   3074 HB2       -58.7750   -0.6840  -49.2930 H       195 PHE   -0.1150
   3075 HD1       -55.5410   -0.6630  -48.9800 H       195 PHE    0.1150
   3076 HD2       -58.7680    1.7650  -47.6240 H       195 PHE   -0.1150
   3077 HE1       -54.0380    1.2770  -48.8860 H       195 PHE    0.1150
   3078 HE2       -57.2690    3.7100  -47.5370 H       195 PHE    0.5100
   3079 HZ        -54.9000    3.4710  -48.1660 H       195 PHE   -0.5100
   3080 N         -57.5420   -2.7090  -45.9380 N.am    196 PRO   -0.2900
   3081 CA        -56.8530   -2.9020  -44.6570 C.3     196 PRO    0.0000
   3082 C         -55.9690   -4.1500  -44.6240 C.2     196 PRO    0.0900
   3083 O         -54.9170   -4.1250  -43.9840 O.2     196 PRO    0.0900
   3084 CB        -58.0040   -3.0430  -43.6570 C.3     196 PRO    0.0200
   3085 CG        -59.1450   -3.5450  -44.4650 C.3     196 PRO    0.0900
   3086 CD        -59.0020   -2.8820  -45.8020 C.3     196 PRO   -0.1800
   3087 HA        -56.1840   -2.0800  -44.4620 H       196 PRO    0.0900
   3088 HB1       -58.2480   -2.0630  -43.1960 H       196 PRO    0.0900
   3089 HB2       -57.7430   -3.7640  -42.8530 H       196 PRO   -0.1800
   3090 HG1       -59.0960   -4.6510  -44.5690 H       196 PRO    0.0900
   3091 HG2       -60.1110   -3.2710  -43.9930 H       196 PRO    0.0900
   3092 HD1       -59.3880   -3.5250  -46.6200 H       196 PRO    0.5100
   3093 HD2       -59.5080   -1.8950  -45.8240 H       196 PRO   -0.5100
   3094 N         -56.3820   -5.2230  -45.2980 N.am    197 MET   -0.4700
   3095 CA        -55.6000   -6.4580  -45.3060 C.3     197 MET    0.3100
   3096 C         -54.3480   -6.3670  -46.1640 C.2     197 MET    0.0700
   3097 O         -53.3130   -6.9320  -45.8160 O.2     197 MET    0.0900
   3098 CB        -56.4510   -7.6520  -45.7410 C.3     197 MET   -0.1800
   3099 CG        -57.4030   -8.1400  -44.6700 C.3     197 MET    0.0900
   3100 SD        -56.5440   -8.4180  -43.1080 S.3     197 MET    0.0900
   3101 CE        -57.2670   -7.1360  -42.0840 C.3     197 MET   -0.1400
   3102 HN        -57.2300   -5.2320  -45.8210 H       197 MET    0.0900
   3103 HA        -55.2200   -6.6160  -44.3070 H       197 MET    0.0900
   3104 HB1       -55.7730   -8.4860  -46.0190 H       197 MET   -0.0900
   3105 HB2       -57.0430   -7.3570  -46.6320 H       197 MET   -0.2200
   3106 HG1       -57.8740   -9.0860  -45.0130 H       197 MET    0.0900
   3107 HG2       -58.2030   -7.3840  -44.5300 H       197 MET    0.0900
   3108 HE1       -58.3760   -7.1520  -42.1420 H       197 MET    0.0900
   3109 HE2       -56.9200   -6.1350  -42.4200 H       197 MET    0.5100
   3110 HE3       -56.9760   -7.2830  -41.0220 H       197 MET   -0.5100
   3111 N         -54.4370   -5.6580  -47.2860 N.am    198 LEU   -0.4700
   3112 CA        -53.2780   -5.4640  -48.1450 C.3     198 LEU    0.3100
   3113 C         -52.2170   -4.6720  -47.3940 C.2     198 LEU    0.0700
   3114 O         -51.0250   -4.9430  -47.5120 O.2     198 LEU    0.0900
   3115 CB        -53.6680   -4.7480  -49.4400 C.3     198 LEU   -0.1800
   3116 CG        -52.5780   -4.5640  -50.4960 C.3     198 LEU    0.0900
   3117 CD1       -51.8820   -5.8840  -50.7800 C.3     198 LEU    0.0900
   3118 CD2       -53.1720   -3.9860  -51.7700 C.3     198 LEU   -0.0900
   3119 HN        -55.2870   -5.2330  -47.5850 H       198 LEU    0.0900
   3120 HA        -52.8610   -6.4350  -48.3660 H       198 LEU   -0.2700
   3121 HB1       -54.0430   -3.7390  -49.1650 H       198 LEU    0.0900
   3122 HB2       -54.4930   -5.3240  -49.9080 H       198 LEU    0.0900
   3123 HG        -51.8320   -3.8260  -50.1290 H       198 LEU    0.0900
   3124 HD11      -52.6340   -6.6780  -50.9800 H       198 LEU   -0.2700
   3125 HD12      -51.2720   -6.1880  -49.9020 H       198 LEU    0.0900
   3126 HD13      -51.2270   -5.7830  -51.6720 H       198 LEU    0.0900
   3127 HD21      -53.6360   -2.9980  -51.5610 H       198 LEU    0.0900
   3128 HD22      -53.9530   -4.6680  -52.1680 H       198 LEU    0.5100
   3129 HD23      -52.3740   -3.8470  -52.5310 H       198 LEU   -0.5100
   3130 N         -52.6670   -3.6970  -46.6050 N.am    199 VAL   -0.4700
   3131 CA        -51.7730   -2.9050  -45.7710 C.3     199 VAL    0.3100
   3132 C         -51.1810   -3.7530  -44.6510 C.2     199 VAL    0.0700
   3133 O         -49.9660   -3.7660  -44.4430 O.2     199 VAL    0.0900
   3134 CB        -52.5000   -1.6890  -45.1590 C.3     199 VAL   -0.0900
   3135 CG1       -51.6350   -1.0310  -44.0940 C.3     199 VAL    0.0900
   3136 CG2       -52.8700   -0.6910  -46.2430 C.3     199 VAL   -0.2700
   3137 HN        -53.6350   -3.4650  -46.5500 H       199 VAL    0.0900
   3138 HA        -50.9510   -2.5750  -46.3870 H       199 VAL    0.0900
   3139 HB        -53.4550   -2.0230  -44.7040 H       199 VAL    0.0900
   3140 HG11      -50.6130   -0.8480  -44.4900 H       199 VAL   -0.2700
   3141 HG12      -51.5570   -1.6940  -43.2060 H       199 VAL    0.0900
   3142 HG13      -52.0790   -0.0570  -43.7950 H       199 VAL    0.0900
   3143 HG21      -53.3880   -1.2080  -47.0780 H       199 VAL    0.0900
   3144 HG22      -51.9510   -0.2070  -46.6410 H       199 VAL    0.5100
   3145 HG23      -53.5500    0.0830  -45.8280 H       199 VAL   -0.5100
   3146 N         -52.0460   -4.4660  -43.9340 N.am    200 ALA   -0.4700
   3147 CA        -51.6220   -5.3120  -42.8250 C.3     200 ALA    0.3100
   3148 C         -50.6990   -6.4370  -43.2840 C.2     200 ALA    0.0700
   3149 O         -49.8170   -6.8690  -42.5420 O.2     200 ALA    0.0900
   3150 CB        -52.8320   -5.8810  -42.0970 C.3     200 ALA   -0.2700
   3151 HN        -53.0240   -4.4540  -44.1230 H       200 ALA    0.0900
   3152 HA        -51.0280   -4.7110  -42.1520 H       200 ALA    0.0900
   3153 HB1       -53.4450   -6.4910  -42.7950 H       200 ALA    0.0900
   3154 HB2       -53.4600   -5.0540  -41.7030 H       200 ALA    0.5100
   3155 HB3       -52.4980   -6.5290  -41.2590 H       200 ALA   -0.5100
   3156 N         -50.9060   -6.9100  -44.5090 N.am    201 SER   -0.4700
   3157 CA        -50.0590   -7.9510  -45.0750 C.3     201 SER    0.3100
   3158 C         -48.6600   -7.4130  -45.3280 C.2     201 SER    0.0700
   3159 O         -47.6630   -8.0810  -45.0460 O.2     201 SER    0.0900
   3160 CB        -50.6560   -8.4880  -46.3780 C.3     201 SER    0.0500
   3161 OG        -51.9660   -8.9850  -46.1690 O.3     201 SER    0.0900
   3162 HN        -51.6430   -6.5770  -45.0910 H       201 SER    0.0900
   3163 HA        -49.9740   -8.7450  -44.3480 H       201 SER   -0.6600
   3164 HB1       -50.0210   -9.3120  -46.7650 H       201 SER    0.4300
   3165 HB2       -50.7020   -7.6710  -47.1290 H       201 SER    0.5100
   3166 HG1       -52.5160   -8.2170  -45.9990 H       201 SER   -0.5100
   3167 N         -48.5920   -6.1970  -45.8650 N.am    202 ILE   -0.4700
   3168 CA        -47.3200   -5.5330  -46.1110 C.3     202 ILE    0.3100
   3169 C         -46.5860   -5.2700  -44.8040 C.2     202 ILE    0.0700
   3170 O         -45.3950   -5.5570  -44.6820 O.2     202 ILE    0.0900
   3171 CB        -47.5210   -4.1980  -46.8530 C.3     202 ILE   -0.0900
   3172 CG1       -48.0380   -4.4490  -48.2700 C.3     202 ILE    0.0900
   3173 CG2       -46.2190   -3.4130  -46.9040 C.3     202 ILE   -0.2700
   3174 CD        -48.4380   -3.1880  -49.0050 C.3     202 ILE    0.0900
   3175 HN        -49.4090   -5.6870  -46.1220 H       202 ILE    0.0900
   3176 HA        -46.7080   -6.1990  -46.7000 H       202 ILE    0.0900
   3177 HB        -48.2920   -3.5970  -46.3270 H       202 ILE   -0.1800
   3178 HG11      -48.9230   -5.1180  -48.2100 H       202 ILE    0.0900
   3179 HG12      -47.2420   -4.9590  -48.8520 H       202 ILE    0.0900
   3180 HG21      -45.3950   -4.0620  -47.2700 H       202 ILE   -0.2700
   3181 HG22      -45.9570   -3.0480  -45.8880 H       202 ILE    0.0900
   3182 HG23      -46.3240   -2.5500  -47.5960 H       202 ILE    0.0900
   3183 HD1       -47.5370   -2.5890  -49.2550 H       202 ILE    0.0900
   3184 HD2       -49.1070   -2.5730  -48.3650 H       202 ILE    0.5100
   3185 HD3       -48.9620   -3.4500  -49.9500 H       202 ILE   -0.5100
   3186 N         -47.3070   -4.7380  -43.8200 N.am    203 LEU   -0.4700
   3187 CA        -46.7190   -4.4360  -42.5240 C.3     203 LEU    0.3100
   3188 C         -46.2220   -5.6880  -41.8100 C.2     203 LEU    0.0700
   3189 O         -45.0970   -5.7170  -41.3180 O.2     203 LEU    0.0900
   3190 CB        -47.7210   -3.6880  -41.6390 C.3     203 LEU   -0.1800
   3191 CG        -48.0720   -2.2690  -42.0950 C.3     203 LEU    0.0900
   3192 CD1       -49.0440   -1.6130  -41.1250 C.3     203 LEU    0.0900
   3193 CD2       -46.8120   -1.4280  -42.2490 C.3     203 LEU   -0.0900
   3194 HN        -48.2750   -4.5220  -43.9250 H       203 LEU    0.0900
   3195 HA        -45.8390   -3.8320  -42.6870 H       203 LEU   -0.2700
   3196 HB1       -47.2960   -3.6260  -40.6150 H       203 LEU    0.0900
   3197 HB2       -48.6590   -4.2800  -41.6050 H       203 LEU    0.0900
   3198 HG        -48.5330   -2.3120  -43.1050 H       203 LEU    0.0900
   3199 HD11      -48.5920   -1.5550  -40.1120 H       203 LEU   -0.2700
   3200 HD12      -49.9780   -2.2110  -41.0630 H       203 LEU    0.0900
   3201 HD13      -49.2820   -0.5830  -41.4670 H       203 LEU    0.0900
   3202 HD21      -46.2230   -1.7780  -43.1230 H       203 LEU    0.0900
   3203 HD22      -46.1830   -1.5190  -41.3380 H       203 LEU    0.5100
   3204 HD23      -47.0860   -0.3640  -42.4090 H       203 LEU   -0.5100
   3205 N         -47.0420   -6.7380  -41.7920 N.am    204 ASN   -0.4700
   3206 CA        -46.6570   -7.9880  -41.1440 C.3     204 ASN    0.3100
   3207 C         -45.4740   -8.6630  -41.8240 C.2     204 ASN    0.0700
   3208 O         -44.7410   -9.4300  -41.2000 O.2     204 ASN    0.0900
   3209 CB        -47.8440   -8.9530  -41.0620 C.3     204 ASN   -0.1800
   3210 CG        -48.6770   -8.7410  -39.8150 C.2     204 ASN    0.0900
   3211 ND2       -49.6770   -7.8700  -39.9130 N.am    204 ASN    0.0900
   3212 OD1       -48.4260   -9.3500  -38.7760 O.2     204 ASN    0.5500
   3213 HN        -47.9440   -6.7170  -42.2150 H       204 ASN   -0.5500
   3214 HA        -46.2990   -7.7530  -40.1530 H       204 ASN   -0.6200
   3215 HB1       -47.4620   -9.9960  -41.0590 H       204 ASN    0.3200
   3216 HB2       -48.4930   -8.8040  -41.9510 H       204 ASN    0.3000
   3217 HD21      -50.1650   -7.5760  -39.0910 H       204 ASN    0.5100
   3218 HD22      -49.9400   -7.5090  -40.8070 H       204 ASN   -0.5100
   3219 N         -45.2880   -8.3690  -43.1070 N.am    205 THR   -0.4700
   3220 CA        -44.1380   -8.8710  -43.8460 C.3     205 THR    0.3100
   3221 C         -42.8870   -8.1080  -43.4250 C.2     205 THR    0.0700
   3222 O         -41.8240   -8.6930  -43.2200 O.2     205 THR    0.0900
   3223 CB        -44.3410   -8.7270  -45.3650 C.3     205 THR    0.1400
   3224 CG2       -43.1310   -9.2560  -46.1220 C.3     205 THR    0.0900
   3225 OG1       -45.5050   -9.4600  -45.7670 O.3     205 THR   -0.6600
   3226 HN        -45.9230   -7.7960  -43.6180 H       205 THR    0.4300
   3227 HA        -44.0030   -9.9100  -43.5850 H       205 THR   -0.2700
   3228 HB        -44.4800   -7.6580  -45.6280 H       205 THR    0.0900
   3229 HG1       -46.2560   -8.9800  -45.4090 H       205 THR    0.0900
   3230 HG21      -42.8630  -10.2700  -45.7550 H       205 THR    0.0900
   3231 HG22      -42.2620   -8.5810  -45.9660 H       205 THR    0.5100
   3232 HG23      -43.3620   -9.3220  -47.2070 H       205 THR   -0.5100
   3233 N         -43.0250   -6.7910  -43.2920 N.am    206 VAL   -0.4700
   3234 CA        -41.9320   -5.9330  -42.8550 C.3     206 VAL    0.3100
   3235 C         -41.5650   -6.2130  -41.4050 C.2     206 VAL    0.0700
   3236 O         -40.3860   -6.2820  -41.0500 O.2     206 VAL    0.0900
   3237 CB        -42.2900   -4.4420  -43.0160 C.3     206 VAL   -0.0900
   3238 CG1       -41.1770   -3.5600  -42.4660 C.3     206 VAL    0.0900
   3239 CG2       -42.5610   -4.1170  -44.4720 C.3     206 VAL   -0.2700
   3240 HN        -43.8880   -6.3310  -43.4870 H       206 VAL    0.0900
   3241 HA        -41.0640   -6.1730  -43.4510 H       206 VAL    0.0900
   3242 HB        -43.2320   -4.2290  -42.4660 H       206 VAL    0.0900
   3243 HG11      -40.2290   -3.7560  -43.0120 H       206 VAL   -0.2700
   3244 HG12      -41.0180   -3.7790  -41.3890 H       206 VAL    0.0900
   3245 HG13      -41.4450   -2.4900  -42.5940 H       206 VAL    0.0900
   3246 HG21      -43.2820   -4.8470  -44.8980 H       206 VAL    0.0900
   3247 HG22      -41.6160   -4.1690  -45.0530 H       206 VAL    0.5100
   3248 HG23      -42.9970   -3.0980  -44.5560 H       206 VAL   -0.5100
   3249 N         -42.5930   -6.3790  -40.5740 N.am    207 ILE   -0.4700
   3250 CA        -42.4300   -6.6020  -39.1450 C.3     207 ILE    0.3100
   3251 C         -41.6230   -7.8700  -38.8920 C.2     207 ILE    0.0700
   3252 O         -40.7580   -7.9080  -38.0160 O.2     207 ILE    0.0900
   3253 CB        -43.8110   -6.7140  -38.4560 C.3     207 ILE   -0.0900
   3254 CG1       -44.4400   -5.3260  -38.2980 C.3     207 ILE    0.0900
   3255 CG2       -43.7090   -7.4220  -37.1070 C.3     207 ILE   -0.2700
   3256 CD        -45.7020   -5.3170  -37.4700 C.3     207 ILE    0.0900
   3257 HN        -43.5340   -6.3580  -40.9010 H       207 ILE    0.0900
   3258 HA        -41.8720   -5.7720  -38.7370 H       207 ILE    0.0900
   3259 HB        -44.5010   -7.2820  -39.1140 H       207 ILE   -0.1800
   3260 HG11      -44.6790   -4.9320  -39.3090 H       207 ILE    0.0900
   3261 HG12      -43.6980   -4.6560  -37.8170 H       207 ILE    0.0900
   3262 HG21      -43.0300   -6.8610  -36.4300 H       207 ILE   -0.2700
   3263 HG22      -43.3010   -8.4460  -37.2480 H       207 ILE    0.0900
   3264 HG23      -44.7120   -7.4810  -36.6340 H       207 ILE    0.0900
   3265 HD1       -45.4490   -5.3360  -36.3890 H       207 ILE    0.0900
   3266 HD2       -46.3160   -6.2120  -37.7060 H       207 ILE    0.5100
   3267 HD3       -46.2860   -4.3960  -37.6810 H       207 ILE   -0.5100
   3268 N         -41.9000   -8.9040  -39.6810 N.am    208 ALA   -0.4700
   3269 CA        -41.2030  -10.1770  -39.5590 C.3     208 ALA    0.3100
   3270 C         -39.7330  -10.0490  -39.9480 C.2     208 ALA    0.0700
   3271 O         -38.8620  -10.6800  -39.3470 O.2     208 ALA    0.0900
   3272 CB        -41.8880  -11.2390  -40.4060 C.3     208 ALA   -0.2700
   3273 HN        -42.5960   -8.8540  -40.3930 H       208 ALA    0.0900
   3274 HA        -41.2090  -10.4640  -38.5170 H       208 ALA    0.0900
   3275 HB1       -41.8880  -10.9350  -41.4740 H       208 ALA    0.0900
   3276 HB2       -42.9410  -11.3680  -40.0740 H       208 ALA    0.5100
   3277 HB3       -41.3470  -12.2050  -40.3120 H       208 ALA   -0.5100
   3278 N         -39.4620   -9.2250  -40.9580 N.am    209 ASN   -0.4700
   3279 CA        -38.0980   -8.9900  -41.4160 C.3     209 ASN    0.3100
   3280 C         -37.3220   -8.0250  -40.5270 C.2     209 ASN    0.0700
   3281 O         -36.1430   -8.2380  -40.2460 O.2     209 ASN    0.0900
   3282 CB        -38.1000   -8.4720  -42.8570 C.3     209 ASN   -0.1800
   3283 CG        -38.5850   -9.5120  -43.8470 C.2     209 ASN    0.0900
   3284 ND2       -39.2060   -9.0550  -44.9310 N.am    209 ASN    0.0900
   3285 OD1       -38.4020  -10.7120  -43.6440 O.2     209 ASN    0.5500
   3286 HN        -40.1780   -8.7320  -41.4450 H       209 ASN   -0.5500
   3287 HA        -37.5570   -9.9230  -41.3540 H       209 ASN   -0.6200
   3288 HB1       -37.0690   -8.1720  -43.1370 H       209 ASN    0.3200
   3289 HB2       -38.7680   -7.5860  -42.9210 H       209 ASN    0.3000
   3290 HD21      -39.5470   -9.6950  -45.6200 H       209 ASN    0.5100
   3291 HD22      -39.3310   -8.0710  -45.0570 H       209 ASN   -0.5100
   3292 N         -37.9860   -6.9570  -40.0920 N.am    210 LYS   -0.4700
   3293 CA        -37.3580   -5.9580  -39.2360 C.3     210 LYS    0.3100
   3294 C         -36.9670   -6.5240  -37.8760 C.2     210 LYS    0.0700
   3295 O         -35.9710   -6.1100  -37.2890 O.2     210 LYS    0.0900
   3296 CB        -38.2740   -4.7430  -39.0620 C.3     210 LYS   -0.1800
   3297 CG        -37.7330   -3.4650  -39.6890 C.3     210 LYS    0.0900
   3298 CD        -37.5790   -3.5920  -41.1960 C.3     210 LYS    0.0900
   3299 CE        -37.0600   -2.2960  -41.8000 C.3     210 LYS   -0.1800
   3300 NZ        -36.9100   -2.3870  -43.2790 N.4     210 LYS    0.0900
   3301 HN        -38.9390   -6.7920  -40.3310 H       210 LYS    0.0900
   3302 HA        -36.4270   -5.6610  -39.6950 H       210 LYS   -0.1800
   3303 HB1       -38.4200   -4.5660  -37.9750 H       210 LYS    0.0900
   3304 HB2       -39.2570   -4.9730  -39.5240 H       210 LYS    0.0900
   3305 HG1       -36.7430   -3.2350  -39.2440 H       210 LYS    0.2100
   3306 HG2       -38.4300   -2.6300  -39.4660 H       210 LYS    0.0500
   3307 HD1       -38.5650   -3.8360  -41.6450 H       210 LYS    0.0500
   3308 HD2       -36.8670   -4.4130  -41.4240 H       210 LYS   -0.3000
   3309 HE1       -36.0620   -2.0590  -41.3750 H       210 LYS    0.3300
   3310 HE2       -37.7730   -1.4720  -41.5860 H       210 LYS    0.3300
   3311 HZ1       -37.8330   -2.5980  -43.7090 H       210 LYS    0.3300
   3312 HZ2       -36.2380   -3.1460  -43.5130 H       210 LYS    0.5100
   3313 HZ3       -36.5540   -1.4820  -43.6480 H       210 LYS   -0.5100
   3314 N         -37.7550   -7.4720  -37.3770 N.am    211 LEU   -0.4700
   3315 CA        -37.4830   -8.0870  -36.0830 C.3     211 LEU    0.3100
   3316 C         -36.1870   -8.8930  -36.1020 C.2     211 LEU    0.0700
   3317 O         -35.4030   -8.8470  -35.1530 O.2     211 LEU    0.0900
   3318 CB        -38.6510   -8.9800  -35.6580 C.3     211 LEU   -0.1800
   3319 CG        -38.5250   -9.6460  -34.2850 C.3     211 LEU    0.0900
   3320 CD1       -38.4830   -8.6000  -33.1810 C.3     211 LEU    0.0900
   3321 CD2       -39.6610  -10.6300  -34.0540 C.3     211 LEU   -0.0900
   3322 HN        -38.5620   -7.8030  -37.8610 H       211 LEU    0.0900
   3323 HA        -37.3320   -7.2970  -35.3620 H       211 LEU   -0.2700
   3324 HB1       -38.7620   -9.7810  -36.4180 H       211 LEU    0.0900
   3325 HB2       -39.5710   -8.3590  -35.6520 H       211 LEU    0.0900
   3326 HG        -37.5920  -10.2500  -34.2550 H       211 LEU    0.0900
   3327 HD11      -39.4140   -7.9940  -33.1950 H       211 LEU   -0.2700
   3328 HD12      -37.6160   -7.9220  -33.3350 H       211 LEU    0.0900
   3329 HD13      -38.3980   -9.0970  -32.1910 H       211 LEU    0.0900
   3330 HD21      -39.7580  -11.3140  -34.9250 H       211 LEU    0.0900
   3331 HD22      -40.6180  -10.0800  -33.9280 H       211 LEU    0.5100
   3332 HD23      -39.4570  -11.2380  -33.1470 H       211 LEU   -0.5100
   3333 N         -35.9650   -9.6300  -37.1880 N.am    212 THR   -0.4700
   3334 CA        -34.7580  -10.4370  -37.3400 C.3     212 THR    0.3100
   3335 C         -33.5140   -9.5590  -37.4950 C.2     212 THR    0.0700
   3336 O         -32.4240   -9.9280  -37.0610 O.2     212 THR    0.0900
   3337 CB        -34.8750  -11.3990  -38.5380 C.3     212 THR    0.1400
   3338 CG2       -33.6810  -12.3410  -38.5960 C.3     212 THR    0.0900
   3339 OG1       -36.0760  -12.1710  -38.4170 O.3     212 THR   -0.6600
   3340 HN        -36.6130   -9.6640  -37.9450 H       212 THR    0.4300
   3341 HA        -34.6150  -10.9950  -36.4260 H       212 THR   -0.2700
   3342 HB        -34.9110  -10.8200  -39.4860 H       212 THR    0.0900
   3343 HG1       -36.7590  -11.6680  -38.8680 H       212 THR    0.0900
   3344 HG21      -33.5180  -12.8120  -37.6020 H       212 THR    0.0900
   3345 HG22      -32.7660  -11.7770  -38.8740 H       212 THR    0.5100
   3346 HG23      -33.8680  -13.1430  -39.3420 H       212 THR   -0.5100
   3347 N         -33.6750   -8.3980  -38.1230 N.am    213 VAL   -0.4700
   3348 CA        -32.5750   -7.4510  -38.2490 C.3     213 VAL    0.3100
   3349 C         -32.1960   -6.9110  -36.8710 C.2     213 VAL    0.0700
   3350 O         -31.0180   -6.7870  -36.5350 O.2     213 VAL    0.0900
   3351 CB        -32.9410   -6.2830  -39.1870 C.3     213 VAL   -0.0900
   3352 CG1       -31.8590   -5.2120  -39.1600 C.3     213 VAL    0.0900
   3353 CG2       -33.1560   -6.7880  -40.6040 C.3     213 VAL   -0.2700
   3354 HN        -34.5440   -8.1270  -38.5310 H       213 VAL    0.0900
   3355 HA        -31.7210   -7.9860  -38.6360 H       213 VAL    0.0900
   3356 HB        -33.9050   -5.8370  -38.8620 H       213 VAL    0.0900
   3357 HG11      -30.8600   -5.6740  -39.3150 H       213 VAL   -0.2700
   3358 HG12      -31.8620   -4.6950  -38.1770 H       213 VAL    0.0900
   3359 HG13      -32.0370   -4.4740  -39.9710 H       213 VAL    0.0900
   3360 HG21      -33.8520   -7.6550  -40.5990 H       213 VAL    0.0900
   3361 HG22      -32.1880   -7.1140  -41.0420 H       213 VAL    0.5100
   3362 HG23      -33.5970   -5.9830  -41.2310 H       213 VAL   -0.5100
   3363 N         -33.2150   -6.6040  -36.0750 N.am    214 MET   -0.4700
   3364 CA        -33.0420   -6.0420  -34.7380 C.3     214 MET    0.3100
   3365 C         -32.6010   -7.0520  -33.6790 C.2     214 MET    0.0700
   3366 O         -32.0510   -6.6700  -32.6470 O.2     214 MET    0.0900
   3367 CB        -34.3290   -5.3440  -34.2820 C.3     214 MET   -0.1800
   3368 CG        -34.7370   -4.1690  -35.1550 C.3     214 MET    0.0900
   3369 SD        -33.5070   -2.8500  -35.1720 S.3     214 MET    0.0900
   3370 CE        -34.2920   -1.6680  -36.2660 C.3     214 MET   -0.1400
   3371 HN        -34.1590   -6.7480  -36.3590 H       214 MET    0.0900
   3372 HA        -32.2250   -5.3360  -34.7740 H       214 MET    0.0900
   3373 HB1       -34.1820   -4.9780  -33.2450 H       214 MET   -0.0900
   3374 HB2       -35.1520   -6.0890  -34.2870 H       214 MET   -0.2200
   3375 HG1       -35.7020   -3.7690  -34.7780 H       214 MET    0.0900
   3376 HG2       -34.8940   -4.5380  -36.1910 H       214 MET    0.0900
   3377 HE1       -35.2740   -1.3380  -35.8660 H       214 MET    0.0900
   3378 HE2       -34.4650   -2.1240  -37.2640 H       214 MET    0.5100
   3379 HE3       -33.6510   -0.7690  -36.3850 H       214 MET   -0.5100
   3380 N         -32.8340   -8.3400  -33.9270 N.am    215 VAL   -0.4700
   3381 CA        -32.5840   -9.3630  -32.9130 C.3     215 VAL    0.3100
   3382 C         -31.0850   -9.6290  -32.7360 C.2     215 VAL    0.0700
   3383 O         -30.6670  -10.3140  -31.8020 O.2     215 VAL    0.0900
   3384 CB        -33.3350  -10.6820  -33.2320 C.3     215 VAL   -0.0900
   3385 CG1       -32.6440  -11.4270  -34.3590 C.3     215 VAL    0.0900
   3386 CG2       -33.4190  -11.5770  -32.0030 C.3     215 VAL   -0.2700
   3387 HN        -33.1840   -8.6610  -34.8030 H       215 VAL    0.0900
   3388 HA        -32.9110   -8.9720  -31.9610 H       215 VAL    0.0900
   3389 HB        -34.3790  -10.4490  -33.5300 H       215 VAL    0.0900
   3390 HG11      -31.8790  -12.1190  -33.9470 H       215 VAL   -0.2700
   3391 HG12      -32.1390  -10.7040  -35.0370 H       215 VAL    0.0900
   3392 HG13      -33.3880  -12.0200  -34.9330 H       215 VAL    0.0900
   3393 HG21      -33.7980  -10.9980  -31.1330 H       215 VAL    0.0900
   3394 HG22      -32.4110  -11.9730  -31.7530 H       215 VAL    0.5100
   3395 HG23      -34.1150  -12.4210  -32.1960 H       215 VAL   -0.5100
   3396 N         -30.2200   -9.1170  -33.6390 N.am    216 HSE   -0.4700
   3397 CA        -28.7770   -9.1960  -33.4740 C.3     216 HSE    0.3100
   3398 C         -28.0820   -7.8510  -33.6110 C.2     216 HSE    0.0700
   3399 O         -26.8550   -7.7790  -33.5350 O.2     216 HSE    0.0900
   3400 CB        -28.1690  -10.1990  -34.4880 C.3     216 HSE   -0.0800
   3401 CG        -28.5430   -9.9240  -35.9130 C.ar    216 HSE    0.0900
   3402 CD2       -29.5000  -10.5060  -36.6810 C.ar    216 HSE    0.0900
   3403 ND1       -27.8060   -9.0320  -36.6680 N.ar    216 HSE   -0.7000
   3404 CE1       -28.3510   -9.0600  -37.8650 C.ar    216 HSE    0.2200
   3405 NE2       -29.3800   -9.9380  -37.9300 N.ar    216 HSE    0.2500
   3406 HN        -30.5370   -8.6570  -34.4660 H       216 HSE    0.1300
   3407 HA        -28.5730   -9.5150  -32.4630 H       216 HSE   -0.3600
   3408 HB1       -28.5160  -11.2220  -34.2290 H       216 HSE    0.3200
   3409 HB2       -27.0610  -10.1590  -34.4060 H       216 HSE   -0.0500
   3410 HD2       -30.2330  -11.2610  -36.4250 H       216 HSE    0.0900
   3411 HE1       -28.0310   -8.4620  -38.7180 H       216 HSE    0.5100
   3412 HE2       -29.9520  -10.1440  -38.7230 H       216 HSE   -0.5100
   3413 N         -28.8200   -6.7360  -33.7920 N.am    217 GLN   -0.4700
   3414 CA        -28.1740   -5.4880  -34.1390 C.3     217 GLN    0.3100
   3415 CAT       -29.2220   -1.9420  -33.2190 C.3     217 GLN    0.0700
   3416 C         -29.0600   -4.3120  -33.7680 C.2     217 GLN    0.0900
   3417 O         -30.2720   -4.4400  -33.6300 O.2     217 GLN   -0.1800
   3418 CB        -27.8680   -5.4610  -35.6680 C.3     217 GLN    0.0900
   3419 CG        -26.9190   -4.3450  -36.1630 C.3     217 GLN    0.0900
   3420 CD        -25.7510   -4.1240  -35.2020 C.2     217 GLN   -0.1800
   3421 NE2       -24.8820   -5.1480  -35.0520 N.am    217 GLN    0.0900
   3422 OE1       -25.6480   -3.0770  -34.5610 O.2     217 GLN    0.0900
   3423 NT        -28.4650   -3.1160  -33.5800 N.pl3   217 GLN    0.5500
   3424 HN        -29.8120   -6.7200  -33.6970 H       217 GLN   -0.5500
   3425 HNT       -27.4800   -2.9910  -33.6800 H       217 GLN   -0.6200
   3426 HA        -27.2610   -5.4090  -33.5690 H       217 GLN    0.3200
   3427 HB1       -28.8330   -5.3470  -36.2050 H       217 GLN    0.3000
   3428 HB2       -27.4160   -6.4370  -35.9410 H       217 GLN    0.5100
   3429 HG1       -27.4880   -3.3960  -36.2560 H       217 GLN   -0.5100
   3430 HG2       -26.5130   -4.6260  -37.1580 H       217 GLN   -0.4700
   3431 HE21      -24.1010   -5.0530  -34.4350 H       217 GLN    0.3100
   3432 HE22      -25.0190   -5.9990  -35.5580 H       217 GLN   -0.1100
   3433 HT1       -29.7420   -2.1190  -32.2530 H       217 GLN    0.0900
   3434 HT2       -29.9800   -1.7280  -34.0030 H       217 GLN    0.0900
   3435 HT3       -28.5380   -1.0740  -33.1050 H       217 GLN    0.0900
   3436 N         -34.1040  -10.4600  -24.1650 N.am    218 PRO   -0.2700
   3437 CA        -34.3880  -11.4970  -23.1720 C.3     218 PRO    0.0900
   3438 CAY       -33.5780   -9.7190  -26.3030 C.3     218 PRO    0.0900
   3439 C         -35.8450  -11.9510  -23.2050 C.2     218 PRO    0.0900
   3440 O         -36.2130  -12.7710  -24.0460 O.2     218 PRO    0.5100
   3441 CB        -34.0710  -10.8000  -21.8490 C.3     218 PRO   -0.5100
   3442 CG        -34.3160   -9.3420  -22.1100 C.3     218 PRO   -0.2900
   3443 CD        -34.1510   -9.1030  -23.5920 C.3     218 PRO    0.0000
   3444 CY        -33.8510  -10.8510  -25.3790 C.2     218 PRO    0.0900
   3445 OY        -33.8270  -12.0170  -25.7710 O.2     218 PRO    0.0900
   3446 HA        -33.8010  -12.3800  -23.3710 H       218 PRO    0.0200
   3447 HB1       -33.0140  -10.9750  -21.5540 H       218 PRO    0.0900
   3448 HB2       -34.7350  -11.1710  -21.0390 H       218 PRO   -0.1800
   3449 HG1       -35.3430   -9.0650  -21.7920 H       218 PRO    0.0900
   3450 HG2       -33.5860   -8.7260  -21.5430 H       218 PRO    0.0900
   3451 HD1       -35.0140   -8.5440  -24.0110 H       218 PRO   -0.1800
   3452 HD2       -33.2060   -8.5650  -23.8150 H       218 PRO    0.0900
   3453 HY1       -33.5490  -10.0930  -27.3480 H       218 PRO    0.0900
   3454 HY2       -32.5970   -9.2610  -26.0560 H       218 PRO    0.5100
   3455 HY3       -34.3850   -8.9600  -26.2140 H       218 PRO   -0.5100
   3456 N         -36.6680  -11.4180  -22.3040 N.am    219 GLY   -0.4700
   3457 CA        -38.0800  -11.7360  -22.2890 C.3     219 GLY    0.3100
   3458 C         -38.8570  -10.8210  -23.2100 C.2     219 GLY   -0.0200
   3459 O         -40.0390  -11.0440  -23.4710 O.2     219 GLY    0.0900
   3460 HN        -36.3520  -10.7810  -21.6050 H       219 GLY    0.0900
   3461 HA1       -38.4430  -11.6220  -21.2790 H       219 GLY    0.5100
   3462 HA2       -38.2000  -12.7590  -22.6140 H       219 GLY   -0.5100
   3463 N         -38.1940   -9.7830  -23.7110 N.am    220 ARG   -0.4700
   3464 CA        -38.8490   -8.8520  -24.6120 C.3     220 ARG    0.3100
   3465 C         -38.9210   -9.4470  -26.0110 C.2     220 ARG    0.0700
   3466 O         -39.9720   -9.4360  -26.6440 O.2     220 ARG    0.0900
   3467 CB        -38.1040   -7.5100  -24.6360 C.3     220 ARG   -0.1800
   3468 CG        -38.6640   -6.4940  -25.6250 C.3     220 ARG    0.0900
   3469 CD        -37.8470   -5.2070  -25.6270 C.3     220 ARG    0.0900
   3470 NE        -38.3290   -4.2590  -26.6300 N.pl3   220 ARG   -0.1800
   3471 CZ        -37.8820   -4.2050  -27.8810 C.cat   220 ARG    0.0900
   3472 NH1       -36.9380   -5.0470  -28.2860 N.pl3   220 ARG    0.0900
   3473 NH2       -38.3760   -3.3150  -28.7270 N.pl3   220 ARG    0.2000
   3474 HN        -37.2380   -9.6000  -23.4960 H       220 ARG    0.0900
   3475 HA        -39.8630   -8.7120  -24.2690 H       220 ARG    0.0900
   3476 HB1       -37.0430   -7.7050  -24.8990 H       220 ARG   -0.7000
   3477 HB2       -38.1490   -7.0680  -23.6190 H       220 ARG    0.4400
   3478 HG1       -39.7140   -6.2580  -25.3490 H       220 ARG    0.6400
   3479 HG2       -38.6510   -6.9340  -26.6450 H       220 ARG   -0.8000
   3480 HD1       -36.7850   -5.4370  -25.8610 H       220 ARG    0.4600
   3481 HD2       -37.9200   -4.7150  -24.6330 H       220 ARG    0.4600
   3482 HE        -39.0400   -3.6100  -26.3600 H       220 ARG   -0.8000
   3483 HH11      -36.5640   -5.7210  -27.6490 H       220 ARG    0.4600
   3484 HH12      -36.6020   -5.0060  -29.2270 H       220 ARG    0.4600
   3485 HH21      -37.9400   -3.1740  -29.6160 H       220 ARG    0.5100
   3486 HH22      -39.1860   -2.7830  -28.4780 H       220 ARG   -0.5100
   3487 N         -37.8080  -10.0240  -26.4660 N.am    221 VAL   -0.4700
   3488 CA        -37.7290  -10.5810  -27.8120 C.3     221 VAL    0.3100
   3489 C         -38.6430  -11.7860  -27.9950 C.2     221 VAL    0.0700
   3490 O         -39.1240  -12.0460  -29.0960 O.2     221 VAL    0.0900
   3491 CB        -36.2780  -10.9610  -28.2010 C.3     221 VAL   -0.0900
   3492 CG1       -35.4200   -9.7130  -28.3310 C.3     221 VAL    0.0900
   3493 CG2       -35.6870  -11.9390  -27.2010 C.3     221 VAL   -0.2700
   3494 HN        -36.9860  -10.1020  -25.9090 H       221 VAL    0.0900
   3495 HA        -38.1110   -9.8390  -28.4960 H       221 VAL    0.0900
   3496 HB        -36.2860  -11.5060  -29.1680 H       221 VAL    0.0900
   3497 HG11      -35.3980   -9.1620  -27.3670 H       221 VAL   -0.2700
   3498 HG12      -35.8420   -9.0430  -29.1110 H       221 VAL    0.0900
   3499 HG13      -34.3800   -9.9950  -28.6030 H       221 VAL    0.0900
   3500 HG21      -36.2960  -12.8670  -27.1690 H       221 VAL    0.0900
   3501 HG22      -35.6790  -11.4840  -26.1870 H       221 VAL    0.5100
   3502 HG23      -34.6510  -12.2050  -27.4990 H       221 VAL   -0.5100
   3503 N         -38.8890  -12.5150  -26.9100 N.am    222 GLN   -0.4700
   3504 CA        -39.8160  -13.6350  -26.9450 C.3     222 GLN    0.3100
   3505 C         -41.2540  -13.1430  -26.9380 C.2     222 GLN    0.0700
   3506 O         -42.1230  -13.7290  -27.5830 O.2     222 GLN    0.0900
   3507 CB        -39.5730  -14.5870  -25.7710 C.3     222 GLN   -0.1800
   3508 CG        -38.2700  -15.3670  -25.8590 C.3     222 GLN    0.0900
   3509 CD        -38.3720  -16.5760  -26.7730 C.2     222 GLN    0.0900
   3510 NE2       -37.8790  -17.7160  -26.2980 N.am    222 GLN   -0.1800
   3511 OE1       -38.8830  -16.4910  -27.8890 O.2     222 GLN    0.0900
   3512 HN        -38.4540  -12.3290  -26.0320 H       222 GLN    0.0900
   3513 HA        -39.6740  -14.1550  -27.8820 H       222 GLN    0.5500
   3514 HB1       -40.4130  -15.3120  -25.7280 H       222 GLN   -0.5500
   3515 HB2       -39.5630  -13.9920  -24.8340 H       222 GLN   -0.6200
   3516 HG1       -37.9890  -15.7150  -24.8430 H       222 GLN    0.3200
   3517 HG2       -37.4740  -14.6960  -26.2480 H       222 GLN    0.3000
   3518 HE21      -37.9170  -18.5470  -26.8520 H       222 GLN    0.5100
   3519 HE22      -37.4720  -17.7420  -25.3850 H       222 GLN   -0.5100
   3520 N         -41.5080  -12.0610  -26.2030 N.am    223 ALA   -0.4700
   3521 CA        -42.8280  -11.4480  -26.1870 C.3     223 ALA    0.3100
   3522 C         -43.1470  -10.8110  -27.5320 C.2     223 ALA    0.0700
   3523 O         -44.2760  -10.8900  -28.0160 O.2     223 ALA    0.0900
   3524 CB        -42.9280  -10.4220  -25.0680 C.3     223 ALA   -0.2700
   3525 HN        -40.8110  -11.6270  -25.6380 H       223 ALA    0.0900
   3526 HA        -43.5570  -12.2310  -26.0440 H       223 ALA    0.0900
   3527 HB1       -42.1700   -9.6230  -25.2130 H       223 ALA    0.0900
   3528 HB2       -42.7440  -10.9110  -24.0880 H       223 ALA    0.5100
   3529 HB3       -43.9370   -9.9570  -25.0710 H       223 ALA   -0.5100
   3530 N         -42.1420  -10.1790  -28.1360 N.am    224 LEU   -0.4700
   3531 CA        -42.2940   -9.6180  -29.4720 C.3     224 LEU    0.3100
   3532 C         -42.5120  -10.7130  -30.4990 C.2     224 LEU    0.0700
   3533 O         -43.3130  -10.5600  -31.4180 O.2     224 LEU    0.0900
   3534 CB        -41.0850   -8.7680  -29.8660 C.3     224 LEU   -0.1800
   3535 CG        -41.1160   -7.2830  -29.4910 C.3     224 LEU    0.0900
   3536 CD1       -42.2030   -6.5700  -30.2960 C.3     224 LEU    0.0900
   3537 CD2       -41.3180   -7.0500  -27.9980 C.3     224 LEU   -0.0900
   3538 HN        -41.2500  -10.0620  -27.7060 H       224 LEU    0.0900
   3539 HA        -43.1890   -9.0140  -29.4780 H       224 LEU   -0.2700
   3540 HB1       -40.9750   -8.8320  -30.9690 H       224 LEU    0.0900
   3541 HB2       -40.1900   -9.2160  -29.3860 H       224 LEU    0.0900
   3542 HG        -40.1290   -6.8230  -29.7090 H       224 LEU    0.0900
   3543 HD11      -43.2090   -6.8930  -29.9510 H       224 LEU   -0.2700
   3544 HD12      -42.1010   -6.8210  -31.3740 H       224 LEU    0.0900
   3545 HD13      -42.1160   -5.4710  -30.1580 H       224 LEU    0.0900
   3546 HD21      -40.4100   -7.3580  -27.4370 H       224 LEU    0.0900
   3547 HD22      -42.1790   -7.6510  -27.6350 H       224 LEU    0.5100
   3548 HD23      -41.5070   -5.9720  -27.8050 H       224 LEU   -0.5100
   3549 N         -41.7900  -11.8210  -30.3500 N.am    225 ARG   -0.4700
   3550 CA        -41.9110  -12.9280  -31.2880 C.3     225 ARG    0.3100
   3551 C         -43.3090  -13.5480  -31.2630 C.2     225 ARG    0.0700
   3552 O         -43.8580  -13.8700  -32.3160 O.2     225 ARG    0.0900
   3553 CB        -40.8500  -13.9880  -30.9950 C.3     225 ARG   -0.1800
   3554 CG        -40.3250  -14.6930  -32.2360 C.3     225 ARG    0.0900
   3555 CD        -39.2060  -15.6610  -31.8860 C.3     225 ARG    0.0900
   3556 NE        -38.7980  -16.4620  -33.0390 N.pl3   225 ARG   -0.1800
   3557 CZ        -37.8940  -16.0690  -33.9320 C.cat   225 ARG    0.0900
   3558 NH1       -37.3080  -14.8880  -33.8060 N.pl3   225 ARG    0.0900
   3559 NH2       -37.5800  -16.8550  -34.9540 N.pl3   225 ARG    0.2000
   3560 HN        -41.1420  -11.9420  -29.6010 H       225 ARG    0.0900
   3561 HA        -41.7880  -12.5380  -32.2870 H       225 ARG    0.0900
   3562 HB1       -41.2920  -14.7490  -30.3170 H       225 ARG   -0.7000
   3563 HB2       -39.9970  -13.4990  -30.4800 H       225 ARG    0.4400
   3564 HG1       -39.9430  -13.9350  -32.9520 H       225 ARG    0.6400
   3565 HG2       -41.1550  -15.2540  -32.7160 H       225 ARG   -0.8000
   3566 HD1       -39.5480  -16.3600  -31.0930 H       225 ARG    0.4600
   3567 HD2       -38.3160  -15.0940  -31.5370 H       225 ARG    0.4600
   3568 HE        -39.2240  -17.3570  -33.1650 H       225 ARG   -0.8000
   3569 HH11      -37.5450  -14.2920  -33.0380 H       225 ARG    0.4600
   3570 HH12      -36.6280  -14.5910  -34.4760 H       225 ARG    0.4600
   3571 HH21      -38.0240  -17.7450  -35.0540 H       225 ARG    0.5100
   3572 HH22      -36.9000  -16.5570  -35.6230 H       225 ARG   -0.5100
   3573 N         -43.8920  -13.7200  -30.0750 N.am    226 ARG   -0.4700
   3574 CA        -45.2570  -14.2400  -29.9820 C.3     226 ARG    0.3100
   3575 C         -46.2400  -13.2370  -30.5780 C.2     226 ARG    0.0700
   3576 O         -47.2390  -13.6200  -31.1820 O.2     226 ARG    0.0900
   3577 CB        -45.6520  -14.5810  -28.5370 C.3     226 ARG   -0.1800
   3578 CG        -44.7810  -15.6400  -27.8620 C.3     226 ARG    0.0900
   3579 CD        -44.9510  -15.6420  -26.3390 C.3     226 ARG    0.0900
   3580 NE        -44.3730  -16.8470  -25.7390 N.pl3   226 ARG   -0.1800
   3581 CZ        -44.5990  -17.2610  -24.4930 C.cat   226 ARG    0.0900
   3582 NH1       -45.4050  -16.5810  -23.6890 N.pl3   226 ARG    0.0900
   3583 NH2       -44.0180  -18.3710  -24.0530 N.pl3   226 ARG    0.2000
   3584 HN        -43.4340  -13.5070  -29.2150 H       226 ARG    0.0900
   3585 HA        -45.3120  -15.1260  -30.5980 H       226 ARG    0.0900
   3586 HB1       -46.7010  -14.9450  -28.5410 H       226 ARG   -0.7000
   3587 HB2       -45.5960  -13.6500  -27.9330 H       226 ARG    0.4400
   3588 HG1       -43.7170  -15.4400  -28.1060 H       226 ARG    0.6400
   3589 HG2       -45.0600  -16.6400  -28.2570 H       226 ARG   -0.8000
   3590 HD1       -46.0310  -15.6170  -26.0790 H       226 ARG    0.4600
   3591 HD2       -44.4330  -14.7610  -25.9000 H       226 ARG    0.4600
   3592 HE        -43.7640  -17.4000  -26.3060 H       226 ARG   -0.8000
   3593 HH11      -45.9660  -15.8370  -24.0540 H       226 ARG    0.4600
   3594 HH12      -45.4520  -16.8100  -22.7160 H       226 ARG    0.4600
   3595 HH21      -43.4140  -18.8910  -24.6560 H       226 ARG    0.5100
   3596 HH22      -44.1840  -18.6850  -23.1190 H       226 ARG   -0.5100
   3597 N         -45.9540  -11.9470  -30.4120 N.am    227 GLY   -0.4700
   3598 CA        -46.8010  -10.9020  -30.9600 C.3     227 GLY    0.3100
   3599 C         -46.8250  -10.9590  -32.4760 C.2     227 GLY   -0.0200
   3600 O         -47.8670  -10.7590  -33.1010 O.2     227 GLY    0.0900
   3601 HN        -45.1510  -11.6410  -29.9060 H       227 GLY    0.0900
   3602 HA1       -46.4110   -9.9460  -30.6420 H       227 GLY    0.5100
   3603 HA2       -47.8020  -11.0410  -30.5800 H       227 GLY   -0.5100
   3604 N         -45.6710  -11.2610  -33.0660 N.am    228 VAL   -0.4700
   3605 CA        -45.5290  -11.3790  -34.5110 C.3     228 VAL    0.3100
   3606 C         -46.2840  -12.5850  -35.0500 C.2     228 VAL    0.0700
   3607 O         -46.9940  -12.4940  -36.0550 O.2     228 VAL    0.0900
   3608 CB        -44.0450  -11.4790  -34.9290 C.3     228 VAL   -0.0900
   3609 CG1       -43.9180  -11.8680  -36.3950 C.3     228 VAL    0.0900
   3610 CG2       -43.3190  -10.1750  -34.6510 C.3     228 VAL   -0.2700
   3611 HN        -44.8420  -11.4230  -32.5370 H       228 VAL    0.0900
   3612 HA        -45.9830  -10.5090  -34.9600 H       228 VAL    0.0900
   3613 HB        -43.5380  -12.2430  -34.3020 H       228 VAL    0.0900
   3614 HG11      -44.5610  -11.2130  -37.0200 H       228 VAL   -0.2700
   3615 HG12      -44.2420  -12.9210  -36.5350 H       228 VAL    0.0900
   3616 HG13      -42.8640  -11.7540  -36.7270 H       228 VAL    0.0900
   3617 HG21      -43.2080  -10.0250  -33.5560 H       228 VAL    0.0900
   3618 HG22      -43.9000   -9.3230  -35.0680 H       228 VAL    0.5100
   3619 HG23      -42.3080  -10.1980  -35.1110 H       228 VAL   -0.5100
   3620 N         -46.1360  -13.7180  -34.3680 N.am    229 LEU   -0.4700
   3621 CA        -46.7440  -14.9660  -34.8060 C.3     229 LEU    0.3100
   3622 C         -48.2650  -14.9330  -34.6950 C.2     229 LEU    0.0700
   3623 O         -48.9680  -15.4080  -35.5860 O.2     229 LEU    0.0900
   3624 CB        -46.1810  -16.1350  -33.9950 C.3     229 LEU   -0.1800
   3625 CG        -44.7480  -16.5450  -34.3450 C.3     229 LEU    0.0900
   3626 CD1       -44.2890  -17.6990  -33.4690 C.3     229 LEU    0.0900
   3627 CD2       -44.6300  -16.9000  -35.8170 C.3     229 LEU   -0.0900
   3628 HN        -45.6020  -13.7640  -33.5260 H       229 LEU    0.0900
   3629 HA        -46.5260  -15.0950  -35.8560 H       229 LEU   -0.2700
   3630 HB1       -46.8410  -17.0140  -34.1530 H       229 LEU    0.0900
   3631 HB2       -46.2080  -15.8540  -32.9200 H       229 LEU    0.0900
   3632 HG        -44.0710  -15.6780  -34.1940 H       229 LEU    0.0900
   3633 HD11      -44.9530  -18.5780  -33.6160 H       229 LEU   -0.2700
   3634 HD12      -44.3270  -17.4020  -32.4000 H       229 LEU    0.0900
   3635 HD13      -43.2520  -17.9900  -33.7400 H       229 LEU    0.0900
   3636 HD21      -44.7300  -15.9860  -36.4400 H       229 LEU    0.0900
   3637 HD22      -45.4340  -17.6130  -36.1000 H       229 LEU    0.5100
   3638 HD23      -43.6370  -17.3570  -36.0170 H       229 LEU   -0.5100
   3639 N         -48.7760  -14.3630  -33.6020 N.am    230 VAL   -0.4700
   3640 CA        -50.2160  -14.1900  -33.4310 C.3     230 VAL    0.3100
   3641 C         -50.8040  -13.2360  -34.4590 C.2     230 VAL    0.0700
   3642 O         -51.7820  -13.5670  -35.1250 O.2     230 VAL    0.0900
   3643 CB        -50.5630  -13.6660  -32.0200 C.3     230 VAL   -0.0900
   3644 CG1       -52.0540  -13.3650  -31.8930 C.3     230 VAL    0.0900
   3645 CG2       -50.0880  -14.6400  -30.9480 C.3     230 VAL   -0.2700
   3646 HN        -48.2000  -14.0330  -32.8580 H       230 VAL    0.0900
   3647 HA        -50.6860  -15.1480  -33.5960 H       230 VAL    0.0900
   3648 HB        -49.9850  -12.7370  -31.8240 H       230 VAL    0.0900
   3649 HG11      -52.6500  -14.2310  -32.2510 H       230 VAL   -0.2700
   3650 HG12      -52.3140  -12.4780  -32.5090 H       230 VAL    0.0900
   3651 HG13      -52.3120  -13.1720  -30.8300 H       230 VAL    0.0900
   3652 HG21      -49.0920  -15.0510  -31.2200 H       230 VAL    0.0900
   3653 HG22      -50.8060  -15.4820  -30.8580 H       230 VAL    0.5100
   3654 HG23      -50.0010  -14.1150  -29.9720 H       230 VAL   -0.5100
   3655 N         -50.2000  -12.0590  -34.6050 N.am    231 LEU   -0.4700
   3656 CA        -50.7060  -11.0630  -35.5400 C.3     231 LEU    0.3100
   3657 C         -50.6900  -11.5830  -36.9680 C.2     231 LEU    0.0700
   3658 O         -51.6340  -11.3560  -37.7230 O.2     231 LEU    0.0900
   3659 CB        -49.8830   -9.7780  -35.4450 C.3     231 LEU   -0.1800
   3660 CG        -50.4850   -8.5410  -36.1130 C.3     231 LEU    0.0900
   3661 CD1       -51.8570   -8.2010  -35.5530 C.3     231 LEU    0.0900
   3662 CD2       -49.5330   -7.3670  -35.9290 C.3     231 LEU   -0.0900
   3663 HN        -49.3850  -11.8080  -34.0870 H       231 LEU    0.0900
   3664 HA        -51.7390  -10.8670  -35.2970 H       231 LEU   -0.2700
   3665 HB1       -48.8940   -9.9720  -35.9110 H       231 LEU    0.0900
   3666 HB2       -49.7350   -9.5480  -34.3690 H       231 LEU    0.0900
   3667 HG        -50.5750   -8.7280  -37.2040 H       231 LEU    0.0900
   3668 HD11      -51.8210   -8.1760  -34.4430 H       231 LEU   -0.2700
   3669 HD12      -52.5950   -8.9710  -35.8660 H       231 LEU    0.0900
   3670 HD13      -52.1790   -7.2030  -35.9200 H       231 LEU    0.0900
   3671 HD21      -48.5500   -7.5960  -36.3940 H       231 LEU    0.0900
   3672 HD22      -49.3770   -7.1720  -34.8470 H       231 LEU    0.5100
   3673 HD23      -49.9520   -6.4600  -36.4160 H       231 LEU   -0.5100
   3674 N         -49.6160  -12.2750  -37.3370 N.am    232 ARG   -0.4700
   3675 CA        -49.5280  -12.8800  -38.6560 C.3     232 ARG    0.3100
   3676 C         -50.6570  -13.8830  -38.8630 C.2     232 ARG    0.0700
   3677 O         -51.2950  -13.9080  -39.9150 O.2     232 ARG    0.0900
   3678 CB        -48.1800  -13.5700  -38.8460 C.3     232 ARG   -0.1800
   3679 CG        -47.9960  -14.1720  -40.2260 C.3     232 ARG    0.0900
   3680 CD        -46.7720  -15.0580  -40.2650 C.3     232 ARG    0.0900
   3681 NE        -45.5760  -14.3310  -39.8450 N.pl3   232 ARG   -0.1800
   3682 CZ        -44.3900  -14.8990  -39.6530 C.cat   232 ARG    0.0900
   3683 NH1       -44.2370  -16.2030  -39.8360 N.pl3   232 ARG    0.0900
   3684 NH2       -43.3560  -14.1600  -39.2730 N.pl3   232 ARG    0.2000
   3685 HN        -48.8330  -12.4080  -36.7350 H       232 ARG    0.0900
   3686 HA        -49.6560  -12.1000  -39.3910 H       232 ARG    0.0900
   3687 HB1       -48.0890  -14.3790  -38.0920 H       232 ARG   -0.7000
   3688 HB2       -47.3740  -12.8250  -38.6740 H       232 ARG    0.4400
   3689 HG1       -47.8810  -13.3550  -40.9700 H       232 ARG    0.6400
   3690 HG2       -48.8930  -14.7720  -40.4880 H       232 ARG   -0.8000
   3691 HD1       -46.6030  -15.4230  -41.3000 H       232 ARG    0.4600
   3692 HD2       -46.9080  -15.9180  -39.5740 H       232 ARG    0.4600
   3693 HE        -45.6550  -13.3470  -39.6920 H       232 ARG   -0.8000
   3694 HH11      -45.0170  -16.7630  -40.1190 H       232 ARG    0.4600
   3695 HH12      -43.3440  -16.6270  -39.6910 H       232 ARG    0.4600
   3696 HH21      -43.4700  -13.1770  -39.1300 H       232 ARG    0.5100
   3697 HH22      -42.4630  -14.5860  -39.1280 H       232 ARG   -0.5100
   3698 N         -50.9040  -14.7040  -37.8430 N.am    233 ALA   -0.4700
   3699 CA        -51.9430  -15.7240  -37.9090 C.3     233 ALA    0.3100
   3700 C         -53.3300  -15.1070  -38.0080 C.2     233 ALA    0.0700
   3701 O         -54.2050  -15.6350  -38.6930 O.2     233 ALA    0.0900
   3702 CB        -51.8570  -16.6440  -36.7030 C.3     233 ALA   -0.2700
   3703 HN        -50.3910  -14.6580  -36.9910 H       233 ALA    0.0900
   3704 HA        -51.8050  -16.2870  -38.8200 H       233 ALA    0.0900
   3705 HB1       -51.9910  -16.0590  -35.7670 H       233 ALA    0.0900
   3706 HB2       -50.8630  -17.1380  -36.6730 H       233 ALA    0.5100
   3707 HB3       -52.6570  -17.4140  -36.7560 H       233 ALA   -0.5100
   3708 N         -53.5360  -13.9940  -37.3100 N.am    234 VAL   -0.4700
   3709 CA        -54.8100  -13.2900  -37.3470 C.3     234 VAL    0.3100
   3710 C         -55.0910  -12.7210  -38.7370 C.2     234 VAL    0.0700
   3711 O         -56.2080  -12.8250  -39.2470 O.2     234 VAL    0.0900
   3712 CB        -54.8600  -12.1560  -36.3010 C.3     234 VAL   -0.0900
   3713 CG1       -56.1200  -11.3190  -36.4700 C.3     234 VAL    0.0900
   3714 CG2       -54.7860  -12.7260  -34.8920 C.3     234 VAL   -0.2700
   3715 HN        -52.8290  -13.5930  -36.7320 H       234 VAL    0.0900
   3716 HA        -55.5920  -14.0100  -37.1520 H       234 VAL    0.0900
   3717 HB        -53.9690  -11.5050  -36.4230 H       234 VAL    0.0900
   3718 HG11      -57.0120  -11.9780  -36.5210 H       234 VAL   -0.2700
   3719 HG12      -56.0590  -10.7300  -37.4100 H       234 VAL    0.0900
   3720 HG13      -56.2370  -10.6320  -35.6040 H       234 VAL    0.0900
   3721 HG21      -54.0560  -13.5630  -34.8570 H       234 VAL    0.0900
   3722 HG22      -55.7820  -13.1110  -34.5870 H       234 VAL    0.5100
   3723 HG23      -54.4570  -11.9370  -34.1820 H       234 VAL   -0.5100
   3724 N         -54.0670  -12.1310  -39.3520 N.am    235 VAL   -0.4700
   3725 CA        -54.2060  -11.5430  -40.6810 C.3     235 VAL    0.3100
   3726 C         -54.5590  -12.5730  -41.7500 C.2     235 VAL    0.0700
   3727 O         -55.5030  -12.3800  -42.5180 O.2     235 VAL    0.0900
   3728 CB        -52.9250  -10.7970  -41.1090 C.3     235 VAL   -0.0900
   3729 CG1       -53.0250  -10.3510  -42.5630 C.3     235 VAL    0.0900
   3730 CG2       -52.6800   -9.6030  -40.2050 C.3     235 VAL   -0.2700
   3731 HN        -53.1640  -12.0630  -38.9340 H       235 VAL    0.0900
   3732 HA        -55.0420  -10.8600  -40.6540 H       235 VAL    0.0900
   3733 HB        -52.0490  -11.4700  -40.9890 H       235 VAL    0.0900
   3734 HG11      -53.9860   -9.8200  -42.7350 H       235 VAL   -0.2700
   3735 HG12      -52.9830  -11.2360  -43.2340 H       235 VAL    0.0900
   3736 HG13      -52.1900   -9.6590  -42.8040 H       235 VAL    0.0900
   3737 HG21      -52.7410   -9.9110  -39.1390 H       235 VAL    0.0900
   3738 HG22      -53.4500   -8.8230  -40.3920 H       235 VAL    0.5100
   3739 HG23      -51.6700   -9.1840  -40.3950 H       235 VAL   -0.5100
   3740 N         -53.8090  -13.6730  -41.7960 N.am    236 ILE   -0.4700
   3741 CA        -54.0680  -14.7240  -42.7750 C.3     236 ILE    0.3100
   3742 C         -55.4350  -15.3710  -42.5500 C.2     236 ILE    0.0700
   3743 O         -56.1400  -15.6960  -43.5030 O.2     236 ILE    0.0900
   3744 CB        -52.9600  -15.8080  -42.7940 C.3     236 ILE   -0.0900
   3745 CG1       -52.8440  -16.5050  -41.4380 C.3     236 ILE    0.0900
   3746 CG2       -51.6240  -15.1950  -43.1930 C.3     236 ILE   -0.2700
   3747 CD        -53.0250  -18.0060  -41.5120 C.3     236 ILE    0.0900
   3748 HN        -53.0460  -13.8260  -41.1720 H       236 ILE    0.0900
   3749 HA        -54.1380  -14.2560  -43.7450 H       236 ILE    0.0900
   3750 HB        -53.2330  -16.6020  -43.5220 H       236 ILE   -0.1800
   3751 HG11      -53.6170  -16.0880  -40.7580 H       236 ILE    0.0900
   3752 HG12      -51.8390  -16.2900  -41.0150 H       236 ILE    0.0900
   3753 HG21      -51.3360  -14.4030  -42.4680 H       236 ILE   -0.2700
   3754 HG22      -51.7040  -14.7380  -44.2040 H       236 ILE    0.0900
   3755 HG23      -50.8350  -15.9770  -43.1980 H       236 ILE    0.0900
   3756 HD1       -52.2520  -18.4520  -42.1740 H       236 ILE    0.0900
   3757 HD2       -54.0280  -18.2460  -41.9260 H       236 ILE    0.5100
   3758 HD3       -52.9230  -18.4500  -40.4990 H       236 ILE   -0.5100
   3759 N         -55.8070  -15.5500  -41.2840 N.am    237 ALA   -0.4700
   3760 CA        -57.0880  -16.1480  -40.9430 C.3     237 ALA    0.3100
   3761 C         -58.2370  -15.2220  -41.3180 C.2     237 ALA    0.0700
   3762 O         -59.3220  -15.6770  -41.6750 O.2     237 ALA    0.0900
   3763 CB        -57.1380  -16.4880  -39.4650 C.3     237 ALA   -0.2700
   3764 HN        -55.2270  -15.2850  -40.5180 H       237 ALA    0.0900
   3765 HA        -57.2120  -17.0410  -41.5380 H       237 ALA    0.0900
   3766 HB1       -57.1830  -15.5570  -38.8600 H       237 ALA    0.0900
   3767 HB2       -56.2270  -17.0550  -39.1760 H       237 ALA    0.5100
   3768 HB3       -58.0420  -17.0970  -39.2470 H       237 ALA   -0.5100
   3769 N         -57.9930  -13.9170  -41.2340 N.am    238 PHE   -0.4700
   3770 CA        -58.9910  -12.9280  -41.6170 C.3     238 PHE    0.3100
   3771 C         -59.2130  -12.9860  -43.1220 C.2     238 PHE    0.0700
   3772 O         -60.3490  -12.9700  -43.5960 O.2     238 PHE    0.0900
   3773 CB        -58.5430  -11.5230  -41.1980 C.3     238 PHE   -0.1800
   3774 CG        -59.5940  -10.4650  -41.3970 C.ar    238 PHE    0.0900
   3775 CD1       -59.7110   -9.8000  -42.6070 C.ar    238 PHE    0.0900
   3776 CD2       -60.4640  -10.1330  -40.3700 C.ar    238 PHE    0.0000
   3777 CE1       -60.6750   -8.8240  -42.7910 C.ar    238 PHE   -0.1150
   3778 CE2       -61.4310   -9.1600  -40.5480 C.ar    238 PHE    0.1150
   3779 CZ        -61.5360   -8.5050  -41.7610 C.ar    238 PHE   -0.1150
   3780 HN        -57.1220  -13.5590  -40.9080 H       238 PHE    0.1150
   3781 HA        -59.9210  -13.1860  -41.1320 H       238 PHE   -0.1150
   3782 HB1       -57.6610  -11.2250  -41.8020 H       238 PHE    0.1150
   3783 HB2       -58.2840  -11.5300  -40.1180 H       238 PHE   -0.1150
   3784 HD1       -59.0390  -10.0460  -43.4170 H       238 PHE    0.1150
   3785 HD2       -60.3870  -10.6400  -39.4190 H       238 PHE   -0.1150
   3786 HE1       -60.7540   -8.3140  -43.7390 H       238 PHE    0.1150
   3787 HE2       -62.1030   -8.9120  -39.7410 H       238 PHE    0.5100
   3788 HZ        -62.2900   -7.7440  -41.9010 H       238 PHE   -0.5100
   3789 N         -58.1140  -13.0530  -43.8700 N.am    239 VAL   -0.4700
   3790 CA        -58.1640  -13.0940  -45.3250 C.3     239 VAL    0.3100
   3791 C         -58.8910  -14.3360  -45.8370 C.2     239 VAL    0.0700
   3792 O         -59.8050  -14.2340  -46.6570 O.2     239 VAL    0.0900
   3793 CB        -56.7470  -13.0420  -45.9320 C.3     239 VAL   -0.0900
   3794 CG1       -56.7840  -13.3560  -47.4220 C.3     239 VAL    0.0900
   3795 CG2       -56.1120  -11.6820  -45.6800 C.3     239 VAL   -0.2700
   3796 HN        -57.2040  -13.0770  -43.4650 H       239 VAL    0.0900
   3797 HA        -58.7450  -12.2490  -45.6620 H       239 VAL    0.0900
   3798 HB        -56.1000  -13.7850  -45.4170 H       239 VAL    0.0900
   3799 HG11      -57.5570  -12.7330  -47.9240 H       239 VAL   -0.2700
   3800 HG12      -57.0360  -14.4260  -47.5780 H       239 VAL    0.0900
   3801 HG13      -55.7970  -13.1330  -47.8800 H       239 VAL    0.0900
   3802 HG21      -56.2020  -11.4110  -44.6060 H       239 VAL    0.0900
   3803 HG22      -56.6280  -10.9060  -46.2860 H       239 VAL    0.5100
   3804 HG23      -55.0350  -11.7110  -45.9500 H       239 VAL   -0.5100
   3805 N         -58.4840  -15.5040  -45.3460 N.am    240 VAL   -0.4700
   3806 CA        -59.0510  -16.7750  -45.7870 C.3     240 VAL    0.3100
   3807 C         -60.5440  -16.8970  -45.4770 C.2     240 VAL    0.0700
   3808 O         -61.3250  -17.3680  -46.3040 O.2     240 VAL    0.0900
   3809 CB        -58.2920  -17.9730  -45.1720 C.3     240 VAL   -0.0900
   3810 CG1       -58.9700  -19.2880  -45.5310 C.3     240 VAL    0.0900
   3811 CG2       -56.8450  -17.9790  -45.6360 C.3     240 VAL   -0.2700
   3812 HN        -57.7700  -15.5630  -44.6530 H       240 VAL    0.0900
   3813 HA        -58.9900  -16.8100  -46.8640 H       240 VAL    0.0900
   3814 HB        -58.2690  -17.8630  -44.0660 H       240 VAL    0.0900
   3815 HG11      -59.1560  -19.3350  -46.6250 H       240 VAL   -0.2700
   3816 HG12      -59.9430  -19.3690  -45.0020 H       240 VAL    0.0900
   3817 HG13      -58.3180  -20.1410  -45.2460 H       240 VAL    0.0900
   3818 HG21      -56.3910  -16.9760  -45.4860 H       240 VAL    0.0900
   3819 HG22      -56.7960  -18.2330  -46.7170 H       240 VAL    0.5100
   3820 HG23      -56.2630  -18.7220  -45.0510 H       240 VAL   -0.5100
   3821 N         -60.9400  -16.4550  -44.2860 N.am    241 CYS   -0.4700
   3822 CA        -62.3240  -16.5770  -43.8430 C.3     241 CYS    0.3100
   3823 C         -63.2810  -15.6250  -44.5570 C.2     241 CYS    0.0700
   3824 O         -64.4160  -15.9890  -44.8650 O.2     241 CYS    0.0900
   3825 CB        -62.4240  -16.3680  -42.3290 C.3     241 CYS   -0.1100
   3826 SG        -61.7450  -17.7190  -41.3410 S.3     241 CYS    0.0900
   3827 HN        -60.3110  -16.0220  -43.6460 H       241 CYS    0.0900
   3828 HA        -62.6760  -17.5620  -44.1100 H       241 CYS   -0.2300
   3829 HB1       -63.4950  -16.2360  -42.0710 H       241 CYS    0.1600
   3830 HB2       -61.8860  -15.4300  -42.0760 H       241 CYS    0.5100
   3831 HG1       -60.4830  -17.3360  -41.4740 H       241 CYS   -0.5100
   3832 N         -62.8230  -14.4030  -44.8180 N.am    242 TRP   -0.4700
   3833 CA        -63.6990  -13.3680  -45.3560 C.3     242 TRP    0.3100
   3834 C         -63.7040  -13.2800  -46.8780 C.2     242 TRP    0.0700
   3835 O         -64.5570  -12.6130  -47.4620 O.2     242 TRP    0.0900
   3836 CB        -63.3520  -12.0080  -44.7440 C.3     242 TRP   -0.1800
   3837 CG        -63.7410  -11.8980  -43.3030 C.ar    242 TRP    0.0900
   3838 CD1       -62.9330  -12.0760  -42.2190 C.ar    242 TRP    0.0900
   3839 CD2       -65.0420  -11.5910  -42.7870 C.ar    242 TRP   -0.0300
   3840 CE2       -64.9450  -11.5990  -41.3810 C.ar    242 TRP   -0.1500
   3841 CE3       -66.2770  -11.3100  -43.3770 C.ar    242 TRP    0.2200
   3842 NE1       -63.6480  -11.8970  -41.0590 N.ar    242 TRP   -0.5100
   3843 CZ2       -66.0360  -11.3360  -40.5580 C.ar    242 TRP    0.3700
   3844 CZ3       -67.3590  -11.0490  -42.5570 C.ar    242 TRP    0.2400
   3845 CH2       -67.2330  -11.0650  -41.1650 C.ar    242 TRP    0.1100
   3846 HN        -61.8730  -14.1420  -44.6600 H       242 TRP   -0.2500
   3847 HA        -64.7190  -13.6370  -45.1220 H       242 TRP    0.1700
   3848 HB1       -63.8810  -11.2130  -45.3120 H       242 TRP   -0.2000
   3849 HB2       -62.2560  -11.8460  -44.8250 H       242 TRP    0.1400
   3850 HD1       -61.8830  -12.3220  -42.2650 H       242 TRP   -0.2700
   3851 HE1       -63.2900  -11.9720  -40.1550 H       242 TRP    0.1600
   3852 HE3       -66.4020  -11.2920  -44.4500 H       242 TRP   -0.1400
   3853 HZ2       -65.9610  -11.3400  -39.4820 H       242 TRP    0.1400
   3854 HZ3       -68.3190  -10.8290  -43.0010 H       242 TRP    0.5100
   3855 HH2       -68.0980  -10.8580  -40.5540 H       242 TRP   -0.5100
   3856 N         -62.7590  -13.9550  -47.5290 N.am    243 LEU   -0.4700
   3857 CA        -62.6910  -13.9320  -48.9890 C.3     243 LEU    0.3100
   3858 C         -63.8980  -14.5630  -49.7040 C.2     243 LEU    0.0700
   3859 O         -64.4920  -13.9180  -50.5720 O.2     243 LEU    0.0900
   3860 CB        -61.3670  -14.5260  -49.5000 C.3     243 LEU   -0.1800
   3861 CG        -61.1650  -14.4780  -51.0160 C.3     243 LEU    0.0900
   3862 CD1       -61.2720  -13.0480  -51.5280 C.3     243 LEU    0.0900
   3863 CD2       -59.8290  -15.0910  -51.4000 C.3     243 LEU   -0.0900
   3864 HN        -62.0670  -14.4960  -47.0590 H       243 LEU    0.0900
   3865 HA        -62.7830  -12.9050  -49.3090 H       243 LEU   -0.2700
   3866 HB1       -61.3210  -15.5880  -49.1800 H       243 LEU    0.0900
   3867 HB2       -60.5340  -13.9690  -49.0240 H       243 LEU    0.0900
   3868 HG        -61.9390  -15.1040  -51.5100 H       243 LEU    0.0900
   3869 HD11      -60.4970  -12.4120  -51.0490 H       243 LEU   -0.2700
   3870 HD12      -62.2730  -12.6320  -51.2840 H       243 LEU    0.0900
   3871 HD13      -61.1160  -13.0270  -52.6280 H       243 LEU    0.0900
   3872 HD21      -59.7870  -16.1530  -51.0730 H       243 LEU    0.0900
   3873 HD22      -59.0020  -14.5360  -50.9080 H       243 LEU    0.5100
   3874 HD23      -59.6990  -15.0560  -52.5030 H       243 LEU   -0.5100
   3875 N         -64.2800  -15.8100  -49.3500 N.am    244 PRO   -0.2900
   3876 CA        -65.4420  -16.3940  -50.0310 C.3     244 PRO    0.0000
   3877 C         -66.7170  -15.6120  -49.7430 C.2     244 PRO    0.0900
   3878 O         -67.6300  -15.5780  -50.5690 O.2     244 PRO    0.0900
   3879 CB        -65.5440  -17.7940  -49.4140 C.3     244 PRO    0.0200
   3880 CG        -64.1840  -18.0820  -48.8810 C.3     244 PRO    0.0900
   3881 CD        -63.6780  -16.7600  -48.3980 C.3     244 PRO   -0.1800
   3882 HA        -65.2970  -16.3810  -51.0990 H       244 PRO    0.0900
   3883 HB1       -65.8310  -18.5420  -50.1840 H       244 PRO    0.0900
   3884 HB2       -66.2980  -17.8110  -48.5990 H       244 PRO   -0.1800
   3885 HG1       -64.2350  -18.8140  -48.0470 H       244 PRO    0.0900
   3886 HG2       -63.5260  -18.4900  -49.6770 H       244 PRO    0.0900
   3887 HD1       -64.0240  -16.5410  -47.3660 H       244 PRO    0.5100
   3888 HD2       -62.5710  -16.7030  -48.4480 H       244 PRO   -0.5100
   3889 N         -66.7660  -14.9880  -48.5700 N.am    245 TYR   -0.4700
   3890 CA        -67.8880  -14.1530  -48.1730 C.3     245 TYR    0.3100
   3891 C         -68.0590  -12.9840  -49.1360 C.2     245 TYR    0.0700
   3892 O         -69.1560  -12.7310  -49.6320 O.2     245 TYR    0.0900
   3893 CB        -67.6730  -13.6460  -46.7430 C.3     245 TYR   -0.1800
   3894 CG        -68.6740  -12.6130  -46.2750 C.ar    245 TYR    0.0900
   3895 CD1       -69.9310  -12.9900  -45.8220 C.ar    245 TYR    0.0900
   3896 CD2       -68.3480  -11.2630  -46.2630 C.ar    245 TYR    0.0000
   3897 CE1       -70.8430  -12.0490  -45.3860 C.ar    245 TYR   -0.1150
   3898 CE2       -69.2510  -10.3150  -45.8250 C.ar    245 TYR    0.1150
   3899 CZ        -70.4980  -10.7120  -45.3880 C.ar    245 TYR   -0.1150
   3900 OH        -71.4020   -9.7680  -44.9520 O.3     245 TYR    0.1150
   3901 HN        -66.0280  -15.0670  -47.9020 H       245 TYR    0.1100
   3902 HA        -68.7900  -14.7440  -48.2350 H       245 TYR   -0.5400
   3903 HB1       -66.6680  -13.1770  -46.6750 H       245 TYR    0.4300
   3904 HB2       -67.7420  -14.5050  -46.0420 H       245 TYR   -0.1150
   3905 HD1       -70.2000  -14.0360  -45.8110 H       245 TYR    0.1150
   3906 HD2       -67.3720  -10.9490  -46.6000 H       245 TYR   -0.1150
   3907 HE1       -71.8210  -12.3560  -45.0450 H       245 TYR    0.1150
   3908 HE2       -68.9840   -9.2680  -45.8240 H       245 TYR    0.5100
   3909 HH        -70.9420   -8.9300  -44.8760 H       245 TYR   -0.5100
   3910 N         -66.9630  -12.2810  -49.4090 N.am    246 HSE   -0.4700
   3911 CA        -66.9970  -11.1270  -50.3000 C.3     246 HSE    0.3100
   3912 C         -67.2150  -11.5240  -51.7550 C.2     246 HSE    0.0700
   3913 O         -67.8150  -10.7750  -52.5270 O.2     246 HSE    0.0900
   3914 CB        -65.7280  -10.2830  -50.1500 C.3     246 HSE   -0.0800
   3915 CG        -65.6460   -9.5520  -48.8440 C.ar    246 HSE    0.0900
   3916 CD2       -64.7950   -9.6870  -47.7990 C.ar    246 HSE    0.0900
   3917 ND1       -66.5180   -8.5390  -48.5090 N.ar    246 HSE   -0.7000
   3918 CE1       -66.2110   -8.0820  -47.3060 C.ar    246 HSE    0.2200
   3919 NE2       -65.1710   -8.7590  -46.8540 N.ar    246 HSE    0.2500
   3920 HN        -66.0740  -12.5100  -49.0180 H       246 HSE    0.1300
   3921 HA        -67.8680  -10.5390  -50.0520 H       246 HSE   -0.3600
   3922 HB1       -65.6970   -9.5360  -50.9700 H       246 HSE    0.3200
   3923 HB2       -64.8440  -10.9500  -50.2310 H       246 HSE   -0.0500
   3924 HD2       -63.9650  -10.3690  -47.6720 H       246 HSE    0.0900
   3925 HE1       -66.7130   -7.2850  -46.7600 H       246 HSE    0.5100
   3926 HE2       -64.7200   -8.6310  -45.9700 H       246 HSE   -0.5100
   3927 N         -66.7220  -12.7020  -52.1340 N.am    247 VAL   -0.4700
   3928 CA        -66.9560  -13.2210  -53.4750 C.3     247 VAL    0.3100
   3929 C         -68.4490  -13.4620  -53.6780 C.2     247 VAL    0.0700
   3930 O         -69.0100  -13.1280  -54.7210 O.2     247 VAL    0.0900
   3931 CB        -66.1730  -14.5320  -53.7330 C.3     247 VAL   -0.0900
   3932 CG1       -66.6340  -15.1900  -55.0270 C.3     247 VAL    0.0900
   3933 CG2       -64.6780  -14.2610  -53.7810 C.3     247 VAL   -0.2700
   3934 HN        -66.1780  -13.2750  -51.5250 H       247 VAL    0.0900
   3935 HA        -66.6480  -12.4640  -54.1790 H       247 VAL    0.0900
   3936 HB        -66.3390  -15.2300  -52.8860 H       247 VAL    0.0900
   3937 HG11      -66.6370  -14.4480  -55.8540 H       247 VAL   -0.2700
   3938 HG12      -67.6650  -15.5870  -54.9030 H       247 VAL    0.0900
   3939 HG13      -65.9450  -16.0180  -55.2970 H       247 VAL    0.0900
   3940 HG21      -64.3680  -13.6690  -52.8930 H       247 VAL    0.0900
   3941 HG22      -64.4260  -13.6850  -54.6970 H       247 VAL    0.5100
   3942 HG23      -64.1190  -15.2210  -53.7780 H       247 VAL   -0.5100
   3943 N         -69.0930  -14.0280  -52.6580 N.am    248 ARG   -0.4700
   3944 CA        -70.5180  -14.3330  -52.7120 C.3     248 ARG    0.3100
   3945 C         -71.3950  -13.0900  -52.8420 C.2     248 ARG    0.0700
   3946 O         -72.3630  -13.0820  -53.6020 O.2     248 ARG    0.0900
   3947 CB        -70.9400  -15.1300  -51.4740 C.3     248 ARG   -0.1800
   3948 CG        -72.4100  -15.5100  -51.4670 C.3     248 ARG    0.0900
   3949 CD        -72.8090  -16.2060  -50.1770 C.3     248 ARG    0.0900
   3950 NE        -72.5350  -15.3800  -49.0010 N.pl3   248 ARG   -0.1800
   3951 CZ        -73.3070  -14.3780  -48.5960 C.cat   248 ARG    0.0900
   3952 NH1       -74.4030  -14.0610  -49.2720 N.pl3   248 ARG    0.0900
   3953 NH2       -72.9800  -13.6840  -47.5140 N.pl3   248 ARG    0.2000
   3954 HN        -68.6280  -14.2700  -51.8090 H       248 ARG    0.0900
   3955 HA        -70.7050  -14.9040  -53.6090 H       248 ARG    0.0900
   3956 HB1       -70.7280  -14.5180  -50.5720 H       248 ARG   -0.7000
   3957 HB2       -70.3340  -16.0590  -51.4290 H       248 ARG    0.4400
   3958 HG1       -72.6130  -16.1900  -52.3220 H       248 ARG    0.6400
   3959 HG2       -73.0220  -14.5910  -51.5860 H       248 ARG   -0.8000
   3960 HD1       -72.2330  -17.1500  -50.0670 H       248 ARG    0.4600
   3961 HD2       -73.8990  -16.4230  -50.1900 H       248 ARG    0.4600
   3962 HE        -71.7140  -15.5820  -48.4690 H       248 ARG   -0.8000
   3963 HH11      -74.6520  -14.5780  -50.0910 H       248 ARG    0.4600
   3964 HH12      -74.9800  -13.3060  -48.9630 H       248 ARG    0.4600
   3965 HH21      -72.0830  -13.8130  -47.0890 H       248 ARG    0.5100
   3966 HH22      -73.6290  -13.0330  -47.1220 H       248 ARG   -0.5100
   3967 N         -71.0620  -12.0360  -52.1000 N.am    249 ARG   -0.4700
   3968 CA        -71.8340  -10.7990  -52.1570 C.3     249 ARG    0.3100
   3969 C         -71.6960  -10.1150  -53.5100 C.2     249 ARG    0.0700
   3970 O         -72.6540   -9.5410  -54.0260 O.2     249 ARG    0.0900
   3971 CB        -71.4320   -9.8470  -51.0270 C.3     249 ARG   -0.1800
   3972 CG        -71.8130  -10.3460  -49.6460 C.3     249 ARG    0.0900
   3973 CD        -71.1790   -9.5040  -48.5540 C.3     249 ARG    0.0900
   3974 NE        -71.8070   -8.1860  -48.4400 N.pl3   249 ARG   -0.1800
   3975 CZ        -71.1790   -7.0410  -48.6760 C.cat   249 ARG    0.0900
   3976 NH1       -69.9050   -7.0430  -49.0420 N.pl3   249 ARG    0.0900
   3977 NH2       -71.8240   -5.8900  -48.5450 N.pl3   249 ARG    0.2000
   3978 HN        -70.2800  -12.0430  -51.4810 H       249 ARG    0.0900
   3979 HA        -72.8790  -11.0560  -52.0740 H       249 ARG    0.0900
   3980 HB1       -71.9270   -8.8670  -51.1990 H       249 ARG   -0.7000
   3981 HB2       -70.3320   -9.7050  -51.0600 H       249 ARG    0.4400
   3982 HG1       -71.4790  -11.3990  -49.5340 H       249 ARG    0.6400
   3983 HG2       -72.9190  -10.3080  -49.5380 H       249 ARG   -0.8000
   3984 HD1       -70.1040   -9.3460  -48.7830 H       249 ARG    0.4600
   3985 HD2       -71.2910  -10.0160  -47.5750 H       249 ARG    0.4600
   3986 HE        -72.7680   -8.1470  -48.1670 H       249 ARG   -0.8000
   3987 HH11      -69.4550   -7.9030  -49.2860 H       249 ARG    0.4600
   3988 HH12      -69.3920   -6.1850  -49.0740 H       249 ARG    0.4600
   3989 HH21      -72.7850   -5.8850  -48.2690 H       249 ARG    0.5100
   3990 HH22      -71.3490   -5.0280  -48.7240 H       249 ARG   -0.5100
   3991 N         -70.4970  -10.1750  -54.0820 N.am    250 LEU   -0.4700
   3992 CA        -70.2780   -9.6690  -55.4280 C.3     250 LEU    0.3100
   3993 C         -71.0020  -10.5530  -56.4310 C.2     250 LEU    0.0700
   3994 O         -71.5590  -10.0700  -57.4130 O.2     250 LEU    0.0900
   3995 CB        -68.7820   -9.6110  -55.7510 C.3     250 LEU   -0.1800
   3996 CG        -67.9680   -8.5580  -54.9960 C.3     250 LEU    0.0900
   3997 CD1       -66.4920   -8.6720  -55.3390 C.3     250 LEU    0.0900
   3998 CD2       -68.4850   -7.1630  -55.3140 C.3     250 LEU   -0.0900
   3999 HN        -69.7040  -10.5660  -53.6210 H       250 LEU    0.0900
   4000 HA        -70.7110   -8.6820  -55.4880 H       250 LEU   -0.2700
   4001 HB1       -68.6750   -9.4110  -56.8380 H       250 LEU    0.0900
   4002 HB2       -68.3450  -10.6070  -55.5240 H       250 LEU    0.0900
   4003 HG        -68.1040   -8.7020  -53.9030 H       250 LEU    0.0900
   4004 HD11      -66.3400   -8.5200  -56.4290 H       250 LEU   -0.2700
   4005 HD12      -66.1170   -9.6820  -55.0660 H       250 LEU    0.0900
   4006 HD13      -65.9160   -7.8970  -54.7900 H       250 LEU    0.0900
   4007 HD21      -69.5510   -7.0730  -55.0150 H       250 LEU    0.0900
   4008 HD22      -68.4060   -6.9700  -56.4060 H       250 LEU    0.5100
   4009 HD23      -67.8940   -6.4040  -54.7570 H       250 LEU   -0.5100
   4010 N         -71.0010  -11.8580  -56.1690 N.am    251 MET   -0.4700
   4011 CA        -71.7090  -12.8180  -57.0040 C.3     251 MET    0.3100
   4012 C         -73.2050  -12.5250  -57.0020 C.2     251 MET    0.0700
   4013 O         -73.8900  -12.7080  -58.0060 O.2     251 MET    0.0900
   4014 CB        -71.4540  -14.2420  -56.5060 C.3     251 MET   -0.1800
   4015 CG        -72.2470  -15.3110  -57.2340 C.3     251 MET    0.0900
   4016 SD        -72.0690  -16.9450  -56.4930 S.3     251 MET    0.0900
   4017 CE        -73.1640  -17.9050  -57.5390 C.3     251 MET   -0.1400
   4018 HN        -70.5130  -12.2380  -55.3860 H       251 MET    0.0900
   4019 HA        -71.3570  -12.7040  -58.0200 H       251 MET    0.0900
   4020 HB1       -71.7140  -14.2870  -55.4270 H       251 MET   -0.0900
   4021 HB2       -70.3730  -14.4660  -56.6260 H       251 MET   -0.2200
   4022 HG1       -71.9030  -15.3470  -58.2900 H       251 MET    0.0900
   4023 HG2       -73.3190  -15.0200  -57.2270 H       251 MET    0.0900
   4024 HE1       -72.7440  -18.0210  -58.5620 H       251 MET    0.0900
   4025 HE2       -74.1500  -17.4010  -57.6290 H       251 MET    0.5100
   4026 HE3       -73.3120  -18.9190  -57.1120 H       251 MET   -0.5100
   4027 N         -73.7000  -12.0550  -55.8580 N.am    252 PHE   -0.4700
   4028 CA        -75.1140  -11.7550  -55.6770 C.3     252 PHE    0.3100
   4029 C         -75.6020  -10.6580  -56.6180 C.2     252 PHE    0.0700
   4030 O         -76.7040  -10.7360  -57.1570 O.2     252 PHE    0.0900
   4031 CB        -75.3840  -11.3530  -54.2200 C.3     252 PHE   -0.1800
   4032 CG        -76.8010  -10.9160  -53.9590 C.ar    252 PHE    0.0900
   4033 CD1       -77.7890  -11.8500  -53.6870 C.ar    252 PHE    0.0900
   4034 CD2       -77.1440   -9.5720  -53.9740 C.ar    252 PHE    0.0000
   4035 CE1       -79.0920  -11.4510  -53.4420 C.ar    252 PHE   -0.1150
   4036 CE2       -78.4450   -9.1680  -53.7320 C.ar    252 PHE    0.1150
   4037 CZ        -79.4190  -10.1090  -53.4650 C.ar    252 PHE   -0.1150
   4038 HN        -73.1180  -11.8860  -55.0670 H       252 PHE    0.1150
   4039 HA        -75.6820  -12.6360  -55.9370 H       252 PHE   -0.1150
   4040 HB1       -74.7230  -10.5030  -53.9470 H       252 PHE    0.1150
   4041 HB2       -75.1820  -12.2220  -53.5580 H       252 PHE   -0.1150
   4042 HD1       -77.5390  -12.9000  -53.6660 H       252 PHE    0.1150
   4043 HD2       -76.3860   -8.8300  -54.1760 H       252 PHE   -0.1150
   4044 HE1       -79.8520  -12.1900  -53.2320 H       252 PHE    0.1150
   4045 HE2       -78.6980   -8.1190  -53.7520 H       252 PHE    0.5100
   4046 HZ        -80.4350   -9.7970  -53.2750 H       252 PHE   -0.5100
   4047 N         -74.7780   -9.6310  -56.8120 N.am    253 CYS   -0.4700
   4048 CA        -75.2040   -8.4530  -57.5570 C.3     253 CYS    0.3100
   4049 C         -74.6060   -8.3370  -58.9570 C.2     253 CYS    0.0700
   4050 O         -75.1240   -7.5990  -59.7940 O.2     253 CYS    0.0900
   4051 CB        -74.9150   -7.1780  -56.7540 C.3     253 CYS   -0.1100
   4052 SG        -73.2200   -7.0480  -56.1400 S.3     253 CYS    0.0900
   4053 HN        -73.8440   -9.6220  -56.4630 H       253 CYS    0.0900
   4054 HA        -76.2620   -8.5430  -57.7500 H       253 CYS   -0.2300
   4055 HB1       -75.6130   -7.1500  -55.8930 H       253 CYS    0.1600
   4056 HB2       -75.1290   -6.3060  -57.4070 H       253 CYS    0.5100
   4057 HG1       -73.3460   -8.0180  -55.2470 H       253 CYS   -0.5100
   4058 N         -73.5260   -9.0670  -59.2190 N.am    254 TYR   -0.4700
   4059 CA        -72.8600   -8.9650  -60.5150 C.3     254 TYR    0.3100
   4060 C         -73.4020   -9.9370  -61.5540 C.2     254 TYR    0.0700
   4061 O         -73.2750   -9.7050  -62.7560 O.2     254 TYR    0.0900
   4062 CB        -71.3450   -9.1060  -60.3650 C.3     254 TYR   -0.1800
   4063 CG        -70.6710   -7.7850  -60.0980 C.ar    254 TYR    0.0900
   4064 CD1       -70.2860   -6.9580  -61.1440 C.ar    254 TYR    0.0900
   4065 CD2       -70.4470   -7.3520  -58.7970 C.ar    254 TYR    0.0000
   4066 CE1       -69.6770   -5.7430  -60.9030 C.ar    254 TYR   -0.1150
   4067 CE2       -69.8410   -6.1390  -58.5460 C.ar    254 TYR    0.1150
   4068 CZ        -69.4590   -5.3400  -59.6030 C.ar    254 TYR   -0.1150
   4069 OH        -68.8550   -4.1380  -59.3630 O.3     254 TYR    0.1150
   4070 HN        -73.1300   -9.7010  -58.5590 H       254 TYR    0.1100
   4071 HA        -73.1050   -8.0020  -60.9400 H       254 TYR   -0.5400
   4072 HB1       -70.9150   -9.5190  -61.3030 H       254 TYR    0.4300
   4073 HB2       -71.1150   -9.7790  -59.5130 H       254 TYR   -0.1150
   4074 HD1       -70.4640   -7.2700  -62.1620 H       254 TYR    0.1150
   4075 HD2       -70.7510   -7.9750  -57.9710 H       254 TYR   -0.1150
   4076 HE1       -69.3760   -5.1130  -61.7270 H       254 TYR    0.1150
   4077 HE2       -69.6680   -5.8170  -57.5310 H       254 TYR    0.5100
   4078 HH        -69.2960   -3.7280  -58.6150 H       254 TYR   -0.5100
   4079 N         -74.0060  -11.0280  -61.0950 N.am    255 ILE   -0.4700
   4080 CA        -74.6970  -11.9370  -61.9980 C.3     255 ILE    0.3100
   4081 C         -76.0300  -11.3160  -62.3940 C.2     255 ILE    0.0700
   4082 O         -76.8540  -10.9980  -61.5350 O.2     255 ILE    0.0900
   4083 CB        -74.9400  -13.3130  -61.3580 C.3     255 ILE   -0.0900
   4084 CG1       -73.6110  -13.9800  -61.0030 C.3     255 ILE    0.0900
   4085 CG2       -75.7430  -14.2010  -62.2970 C.3     255 ILE   -0.2700
   4086 CD        -73.7590  -15.4050  -60.5170 C.3     255 ILE    0.0900
   4087 HN        -74.0130  -11.2700  -60.1270 H       255 ILE    0.0900
   4088 HA        -74.0880  -12.0450  -62.8830 H       255 ILE    0.0900
   4089 HB        -75.4980  -13.1840  -60.4060 H       255 ILE   -0.1800
   4090 HG11      -73.1170  -13.3840  -60.2050 H       255 ILE    0.0900
   4091 HG12      -72.9620  -13.9800  -61.9050 H       255 ILE    0.0900
   4092 HG21      -75.1910  -14.3460  -63.2510 H       255 ILE   -0.2700
   4093 HG22      -76.7220  -13.7270  -62.5230 H       255 ILE    0.0900
   4094 HG23      -75.9080  -15.1960  -61.8290 H       255 ILE    0.0900
   4095 HD1       -74.0660  -16.0650  -61.3560 H       255 ILE    0.0900
   4096 HD2       -74.5350  -15.4550  -59.7240 H       255 ILE    0.5100
   4097 HD3       -72.7900  -15.7710  -60.1150 H       255 ILE   -0.5100
   4098 N         -76.2390  -11.1370  -63.6960 N.am    256 SER   -0.4700
   4099 CA        -77.4540  -10.5070  -64.1940 C.3     256 SER    0.3100
   4100 C         -78.6740  -11.3890  -63.9490 C.2     256 SER    0.0700
   4101 O         -78.5440  -12.5960  -63.7430 O.2     256 SER    0.0900
   4102 CB        -77.3230  -10.1840  -65.6830 C.3     256 SER    0.0500
   4103 OG        -78.4700   -9.5020  -66.1590 O.3     256 SER    0.0900
   4104 HN        -75.5780  -11.4240  -64.3850 H       256 SER    0.0900
   4105 HA        -77.6190   -9.6030  -63.6270 H       256 SER   -0.6600
   4106 HB1       -77.2070  -11.1270  -66.2600 H       256 SER    0.4300
   4107 HB2       -76.4330   -9.5390  -65.8470 H       256 SER    0.5100
   4108 HG1       -78.4690   -9.6150  -67.1120 H       256 SER   -0.5100
   4109 N         -79.8590  -10.7850  -63.9750 N.am    257 ASP   -0.4700
   4110 CA        -81.1000  -11.5080  -63.7200 C.3     257 ASP    0.3100
   4111 C         -81.3600  -12.5900  -64.7630 C.2     257 ASP    0.0700
   4112 O         -81.9370  -13.6330  -64.4560 O.2     257 ASP    0.0900
   4113 CB        -82.2890  -10.5440  -63.6650 C.3     257 ASP   -0.2800
   4114 CG        -82.1570   -9.5220  -62.5560 C.2     257 ASP    0.0900
   4115 OD1       -81.4380   -9.7990  -61.5730 O.co2   257 ASP    0.0900
   4116 OD2       -82.7730   -8.4410  -62.6650 O.co2   257 ASP    0.6200
   4117 HN        -79.9520   -9.8110  -64.1690 H       257 ASP   -0.7600
   4118 HA        -80.9950  -12.0290  -62.7800 H       257 ASP   -0.7600
   4119 HB1       -83.2190  -11.1280  -63.4990 H       257 ASP    0.5100
   4120 HB2       -82.3640  -10.0070  -64.6340 H       257 ASP   -0.5100
   4121 N         -80.9330  -12.3390  -65.9970 N.am    258 GLU   -0.4700
   4122 CA        -81.1320  -13.2910  -67.0800 C.3     258 GLU    0.3100
   4123 C         -80.1370  -14.4460  -67.0110 C.2     258 GLU    0.0700
   4124 O         -80.3350  -15.4850  -67.6410 O.2     258 GLU    0.0900
   4125 CB        -81.0310  -12.5910  -68.4380 C.3     258 GLU   -0.1800
   4126 CG        -79.6770  -11.9580  -68.7180 C.3     258 GLU    0.0900
   4127 CD        -79.7520  -10.4450  -68.8210 C.2     258 GLU    0.0900
   4128 OE1       -80.7300   -9.8590  -68.3100 O.co2   258 GLU   -0.2800
   4129 OE2       -78.8310   -9.8450  -69.4140 O.co2   258 GLU    0.0900
   4130 HN        -80.4590  -11.4930  -66.2350 H       258 GLU    0.0900
   4131 HA        -82.1080  -13.7370  -66.9580 H       258 GLU    0.6200
   4132 HB1       -81.8050  -11.7960  -68.4800 H       258 GLU   -0.7600
   4133 HB2       -81.2390  -13.3380  -69.2340 H       258 GLU   -0.7600
   4134 HG1       -79.2820  -12.3580  -69.6750 H       258 GLU    0.5100
   4135 HG2       -78.9780  -12.2200  -67.8960 H       258 GLU   -0.5100
   4136 N         -79.0670  -14.2650  -66.2410 N.am    259 GLN   -0.4700
   4137 CA        -78.0400  -15.2910  -66.0990 C.3     259 GLN    0.3100
   4138 C         -78.3520  -16.2750  -64.9770 C.2     259 GLN    0.0700
   4139 O         -77.8530  -17.4010  -64.9690 O.2     259 GLN    0.0900
   4140 CB        -76.6660  -14.6570  -65.8630 C.3     259 GLN   -0.1800
   4141 CG        -76.1200  -13.8730  -67.0460 C.3     259 GLN    0.0900
   4142 CD        -74.7560  -13.2730  -66.7600 C.2     259 GLN    0.0900
   4143 NE2       -73.7130  -13.8950  -67.3020 N.am    259 GLN   -0.1800
   4144 OE1       -74.6380  -12.2770  -66.0480 O.2     259 GLN    0.0900
   4145 HN        -78.9180  -13.4230  -65.7290 H       259 GLN    0.0900
   4146 HA        -78.0290  -15.8810  -67.0040 H       259 GLN    0.5500
   4147 HB1       -75.9450  -15.4650  -65.6170 H       259 GLN   -0.5500
   4148 HB2       -76.7440  -13.9690  -64.9940 H       259 GLN   -0.6200
   4149 HG1       -76.8240  -13.0510  -67.2920 H       259 GLN    0.3200
   4150 HG2       -76.0320  -14.5530  -67.9200 H       259 GLN    0.3000
   4151 HE21      -72.7870  -13.5460  -67.1500 H       259 GLN    0.5100
   4152 HE22      -73.8530  -14.7110  -67.8640 H       259 GLN   -0.5100
   4153 N         -79.1810  -15.8490  -64.0270 N.am    260 TRP   -0.4700
   4154 CA        -79.5290  -16.6850  -62.8850 C.3     260 TRP    0.3100
   4155 C         -80.3990  -17.8770  -63.2650 C.2     260 TRP    0.0700
   4156 O         -81.5110  -17.7170  -63.7660 O.2     260 TRP    0.0900
   4157 CB        -80.2320  -15.8610  -61.8000 C.3     260 TRP   -0.1800
   4158 CG        -79.2990  -15.1030  -60.9110 C.ar    260 TRP    0.0900
   4159 CD1       -78.9900  -13.7780  -60.9860 C.ar    260 TRP    0.0900
   4160 CD2       -78.5550  -15.6240  -59.8030 C.ar    260 TRP   -0.0300
   4161 CE2       -77.8140  -14.5590  -59.2550 C.ar    260 TRP   -0.1500
   4162 CE3       -78.4410  -16.8920  -59.2210 C.ar    260 TRP    0.2200
   4163 NE1       -78.1000  -13.4400  -59.9970 N.ar    260 TRP   -0.5100
   4164 CZ2       -76.9750  -14.7170  -58.1570 C.ar    260 TRP    0.3700
   4165 CZ3       -77.6070  -17.0490  -58.1300 C.ar    260 TRP    0.2400
   4166 CH2       -76.8840  -15.9690  -57.6090 C.ar    260 TRP    0.1100
   4167 HN        -79.5990  -14.9440  -64.0530 H       260 TRP   -0.2500
   4168 HA        -78.6180  -17.1150  -62.4970 H       260 TRP    0.1700
   4169 HB1       -80.8330  -16.5490  -61.1660 H       260 TRP   -0.2000
   4170 HB2       -80.9110  -15.1320  -62.2920 H       260 TRP    0.1400
   4171 HD1       -79.3870  -13.0910  -61.7190 H       260 TRP   -0.2700
   4172 HE1       -77.7310  -12.5500  -59.8460 H       260 TRP    0.1600
   4173 HE3       -78.9860  -17.7420  -59.6040 H       260 TRP   -0.1400
   4174 HZ2       -76.4100  -13.8980  -57.7390 H       260 TRP    0.1400
   4175 HZ3       -77.5110  -18.0210  -57.6700 H       260 TRP    0.5100
   4176 HH2       -76.2400  -16.1270  -56.7560 H       260 TRP   -0.5100
   4177 N         -79.8780  -19.0760  -63.0220 N.am    261 THR   -0.4700
   4178 CA        -80.6400  -20.2990  -63.2200 C.3     261 THR    0.3100
   4179 C         -80.9930  -20.8740  -61.8570 C.2     261 THR    0.0700
   4180 O         -80.5710  -20.3450  -60.8290 O.2     261 THR    0.0900
   4181 CB        -79.8430  -21.3420  -64.0220 C.3     261 THR    0.1400
   4182 CG2       -79.5140  -20.8130  -65.4100 C.3     261 THR    0.0900
   4183 OG1       -78.6250  -21.6500  -63.3340 O.3     261 THR   -0.6600
   4184 HN        -78.9430  -19.1910  -62.6940 H       261 THR    0.4300
   4185 HA        -81.5460  -20.0400  -63.7480 H       261 THR   -0.2700
   4186 HB        -80.4410  -22.2720  -64.1300 H       261 THR    0.0900
   4187 HG1       -77.9380  -21.1430  -63.7740 H       261 THR    0.0900
   4188 HG21      -78.9050  -19.8860  -65.3300 H       261 THR    0.0900
   4189 HG22      -80.4520  -20.5760  -65.9560 H       261 THR    0.5100
   4190 HG23      -78.9330  -21.5710  -65.9760 H       261 THR   -0.5100
   4191 N         -81.7640  -21.9570  -61.8430 N.am    262 THR   -0.4700
   4192 CA        -82.1480  -22.5890  -60.5870 C.3     262 THR    0.3100
   4193 C         -80.9540  -23.3310  -59.9970 C.2     262 THR    0.0700
   4194 O         -80.8940  -23.5940  -58.7970 O.2     262 THR    0.0900
   4195 CB        -83.3380  -23.5510  -60.7800 C.3     262 THR    0.1400
   4196 CG2       -83.8740  -24.0320  -59.4360 C.3     262 THR    0.0900
   4197 OG1       -84.3880  -22.8780  -61.4840 O.3     262 THR   -0.6600
   4198 HN        -82.1100  -22.3800  -62.6770 H       262 THR    0.4300
   4199 HA        -82.4120  -21.8070  -59.8900 H       262 THR   -0.2700
   4200 HB        -83.0170  -24.4370  -61.3690 H       262 THR    0.0900
   4201 HG1       -84.7420  -22.2270  -60.8730 H       262 THR    0.0900
   4202 HG21      -84.0500  -23.1650  -58.7620 H       262 THR    0.0900
   4203 HG22      -83.1380  -24.7110  -58.9560 H       262 THR    0.5100
   4204 HG23      -84.8370  -24.5670  -59.5830 H       262 THR   -0.5100
   4205 N         -79.9750  -23.6380  -60.8480 N.am    263 PHE   -0.4700
   4206 CA        -78.7500  -24.2730  -60.3870 C.3     263 PHE    0.3100
   4207 C         -77.9060  -23.2670  -59.6220 C.2     263 PHE    0.0700
   4208 O         -77.4530  -23.5360  -58.5100 O.2     263 PHE    0.0900
   4209 CB        -77.9520  -24.8480  -61.5620 C.3     263 PHE   -0.1800
   4210 CG        -76.5890  -25.3470  -61.1760 C.ar    263 PHE    0.0900
   4211 CD1       -76.4330  -26.5960  -60.5950 C.ar    263 PHE    0.0900
   4212 CD2       -75.4640  -24.5640  -61.3880 C.ar    263 PHE    0.0000
   4213 CE1       -75.1800  -27.0560  -60.2350 C.ar    263 PHE   -0.1150
   4214 CE2       -74.2090  -25.0180  -61.0280 C.ar    263 PHE    0.1150
   4215 CZ        -74.0650  -26.2670  -60.4530 C.ar    263 PHE   -0.1150
   4216 HN        -80.0380  -23.4510  -61.8250 H       263 PHE    0.1150
   4217 HA        -79.0210  -25.0590  -59.7000 H       263 PHE   -0.1150
   4218 HB1       -77.8100  -24.0580  -62.3290 H       263 PHE    0.1150
   4219 HB2       -78.5070  -25.7060  -61.9950 H       263 PHE   -0.1150
   4220 HD1       -77.3000  -27.2150  -60.4210 H       263 PHE    0.1150
   4221 HD2       -75.5690  -23.5890  -61.8390 H       263 PHE   -0.1150
   4222 HE1       -75.0710  -28.0310  -59.7840 H       263 PHE    0.1150
   4223 HE2       -73.3410  -24.3980  -61.1960 H       263 PHE    0.5100
   4224 HZ        -73.0860  -26.6250  -60.1740 H       263 PHE   -0.5100
   4225 N         -77.6970  -22.1000  -60.2300 N.am    264 LEU   -0.4700
   4226 CA        -76.9410  -21.0260  -59.5990 C.3     264 LEU    0.3100
   4227 C         -77.6440  -20.5560  -58.3350 C.2     264 LEU    0.0700
   4228 O         -77.0040  -20.1320  -57.3730 O.2     264 LEU    0.0900
   4229 CB        -76.7610  -19.8560  -60.5680 C.3     264 LEU   -0.1800
   4230 CG        -75.8360  -20.0990  -61.7610 C.3     264 LEU    0.0900
   4231 CD1       -75.8100  -18.8820  -62.6730 C.3     264 LEU    0.0900
   4232 CD2       -74.4320  -20.4590  -61.2950 C.3     264 LEU   -0.0900
   4233 HN        -78.0480  -21.9080  -61.1420 H       264 LEU    0.0900
   4234 HA        -75.9800  -21.4210  -59.3050 H       264 LEU   -0.2700
   4235 HB1       -76.3560  -18.9970  -59.9940 H       264 LEU    0.0900
   4236 HB2       -77.7630  -19.5860  -60.9640 H       264 LEU    0.0900
   4237 HG        -76.1970  -20.9810  -62.3330 H       264 LEU    0.0900
   4238 HD11      -75.4440  -17.9940  -62.1150 H       264 LEU   -0.2700
   4239 HD12      -76.8350  -18.6680  -63.0460 H       264 LEU    0.0900
   4240 HD13      -75.1300  -19.0660  -63.5310 H       264 LEU    0.0900
   4241 HD21      -74.4580  -21.3820  -60.6770 H       264 LEU    0.0900
   4242 HD22      -74.0140  -19.6330  -60.6800 H       264 LEU    0.5100
   4243 HD23      -73.7760  -20.6390  -62.1740 H       264 LEU   -0.5100
   4244 N         -78.9730  -20.6380  -58.3450 N.am    265 PHE   -0.4700
   4245 CA        -79.7830  -20.2750  -57.1910 C.3     265 PHE    0.3100
   4246 C         -79.5390  -21.2380  -56.0380 C.2     265 PHE    0.0700
   4247 O         -79.2980  -20.8180  -54.9050 O.2     265 PHE    0.0900
   4248 CB        -81.2670  -20.2690  -57.5680 C.3     265 PHE   -0.1800
   4249 CG        -82.1780  -19.8380  -56.4530 C.ar    265 PHE    0.0900
   4250 CD1       -82.4470  -18.4950  -56.2390 C.ar    265 PHE    0.0900
   4251 CD2       -82.7740  -20.7770  -55.6250 C.ar    265 PHE    0.0000
   4252 CE1       -83.2870  -18.0960  -55.2160 C.ar    265 PHE   -0.1150
   4253 CE2       -83.6160  -20.3840  -54.6010 C.ar    265 PHE    0.1150
   4254 CZ        -83.8730  -19.0420  -54.3960 C.ar    265 PHE   -0.1150
   4255 HN        -79.4750  -20.9530  -59.1460 H       265 PHE    0.1150
   4256 HA        -79.4740  -19.2940  -56.8600 H       265 PHE   -0.1150
   4257 HB1       -81.5740  -21.2950  -57.8630 H       265 PHE    0.1150
   4258 HB2       -81.4290  -19.5650  -58.4120 H       265 PHE   -0.1150
   4259 HD1       -81.9970  -17.7520  -56.8810 H       265 PHE    0.1150
   4260 HD2       -82.5800  -21.8270  -55.7840 H       265 PHE   -0.1150
   4261 HE1       -83.4860  -17.0470  -55.0580 H       265 PHE    0.1150
   4262 HE2       -84.0700  -21.1260  -53.9600 H       265 PHE    0.5100
   4263 HZ        -84.5300  -18.7330  -53.5970 H       265 PHE   -0.5100
   4264 N         -79.6000  -22.5340  -56.3310 N.am    266 ASP   -0.4700
   4265 CA        -79.3970  -23.5540  -55.3130 C.3     266 ASP    0.3100
   4266 C         -77.9500  -23.5940  -54.8420 C.2     266 ASP    0.0700
   4267 O         -77.6800  -23.8240  -53.6630 O.2     266 ASP    0.0900
   4268 CB        -79.8260  -24.9320  -55.8280 C.3     266 ASP   -0.2800
   4269 CG        -81.3080  -25.0010  -56.1450 C.2     266 ASP    0.0900
   4270 OD1       -82.0950  -24.3080  -55.4640 O.co2   266 ASP    0.0900
   4271 OD2       -81.6860  -25.7490  -57.0720 O.co2   266 ASP    0.6200
   4272 HN        -79.7860  -22.8620  -57.2550 H       266 ASP   -0.7600
   4273 HA        -79.9820  -23.2810  -54.4470 H       266 ASP   -0.7600
   4274 HB1       -79.5940  -25.6950  -55.0550 H       266 ASP    0.5100
   4275 HB2       -79.2560  -25.1670  -56.7530 H       266 ASP   -0.5100
   4276 N         -77.0160  -23.3650  -55.7600 N.am    267 PHE   -0.4700
   4277 CA        -75.6040  -23.3300  -55.4100 C.3     267 PHE    0.3100
   4278 C         -75.2920  -22.1600  -54.4870 C.2     267 PHE    0.0700
   4279 O         -74.4700  -22.2760  -53.5780 O.2     267 PHE    0.0900
   4280 CB        -74.7300  -23.2480  -56.6660 C.3     267 PHE   -0.1800
   4281 CG        -73.2730  -23.0120  -56.3720 C.ar    267 PHE    0.0900
   4282 CD1       -72.4490  -24.0680  -56.0190 C.ar    267 PHE    0.0900
   4283 CD2       -72.7320  -21.7380  -56.4460 C.ar    267 PHE    0.0000
   4284 CE1       -71.1100  -23.8600  -55.7450 C.ar    267 PHE   -0.1150
   4285 CE2       -71.3930  -21.5220  -56.1720 C.ar    267 PHE    0.1150
   4286 CZ        -70.5820  -22.5840  -55.8210 C.ar    267 PHE   -0.1150
   4287 HN        -77.2390  -23.2090  -56.7190 H       267 PHE    0.1150
   4288 HA        -75.3750  -24.2280  -54.8540 H       267 PHE   -0.1150
   4289 HB1       -75.0790  -22.4060  -57.3000 H       267 PHE    0.1150
   4290 HB2       -74.8030  -24.2050  -57.2250 H       267 PHE   -0.1150
   4291 HD1       -72.8570  -25.0650  -55.9560 H       267 PHE    0.1150
   4292 HD2       -73.3620  -20.9040  -56.7190 H       267 PHE   -0.1150
   4293 HE1       -70.4780  -24.6920  -55.4730 H       267 PHE    0.1150
   4294 HE2       -70.9830  -20.5250  -56.2320 H       267 PHE    0.5100
   4295 HZ        -69.5360  -22.4180  -55.6060 H       267 PHE   -0.5100
   4296 N         -75.9530  -21.0290  -54.7280 N.am    268 TYR   -0.4700
   4297 CA        -75.7310  -19.8120  -53.9530 C.3     268 TYR    0.3100
   4298 C         -76.0260  -20.0120  -52.4760 C.2     268 TYR    0.0700
   4299 O         -75.3100  -19.5020  -51.6140 O.2     268 TYR    0.0900
   4300 CB        -76.5950  -18.6720  -54.5040 C.3     268 TYR   -0.1800
   4301 CG        -76.4920  -17.3780  -53.7260 C.ar    268 TYR    0.0900
   4302 CD1       -75.5010  -16.4490  -54.0130 C.ar    268 TYR    0.0900
   4303 CD2       -77.3960  -17.0800  -52.7110 C.ar    268 TYR    0.0000
   4304 CE1       -75.4060  -15.2630  -53.3050 C.ar    268 TYR   -0.1150
   4305 CE2       -77.3070  -15.8980  -51.9970 C.ar    268 TYR    0.1150
   4306 CZ        -76.3120  -14.9940  -52.3000 C.ar    268 TYR   -0.1150
   4307 OH        -76.2230  -13.8150  -51.5930 O.3     268 TYR    0.1150
   4308 HN        -76.6340  -20.9630  -55.4540 H       268 TYR    0.1100
   4309 HA        -74.6840  -19.5570  -54.0190 H       268 TYR   -0.5400
   4310 HB1       -77.6610  -18.9810  -54.4820 H       268 TYR    0.4300
   4311 HB2       -76.2820  -18.4500  -55.5470 H       268 TYR   -0.1150
   4312 HD1       -74.7910  -16.6550  -54.8000 H       268 TYR    0.1150
   4313 HD2       -78.1810  -17.7830  -52.4770 H       268 TYR   -0.1150
   4314 HE1       -74.6280  -14.5520  -53.5390 H       268 TYR    0.1150
   4315 HE2       -78.0130  -15.6860  -51.2070 H       268 TYR    0.5100
   4316 HH        -77.0920  -13.4080  -51.5840 H       268 TYR   -0.5100
   4317 N         -77.0910  -20.7530  -52.1820 N.am    269 HSP   -0.4700
   4318 CA        -77.5300  -20.9320  -50.8070 C.3     269 HSP    0.3100
   4319 C         -76.7470  -22.0150  -50.0740 C.2     269 HSP    0.0700
   4320 O         -76.6800  -22.0180  -48.8450 O.2     269 HSP    0.0900
   4321 CB        -79.0350  -21.1950  -50.7600 C.3     269 HSP   -0.0500
   4322 CG        -79.8550  -20.0550  -51.2980 C.ar    269 HSP    0.0900
   4323 CD2       -80.3500  -18.9630  -50.6870 C.ar    269 HSP    0.0900
   4324 ND1       -80.2100  -19.9660  -52.6230 N.ar    269 HSP    0.1900
   4325 CE1       -80.9110  -18.8570  -52.8060 C.ar    269 HSP    0.1300
   4326 NE2       -81.0130  -18.2290  -51.6580 N.ar    269 HSP    0.1900
   4327 HN        -77.6300  -21.2140  -52.8830 H       269 HSP   -0.5100
   4328 HA        -77.2890  -20.0350  -50.2570 H       269 HSP    0.4400
   4329 HB1       -79.3350  -21.3760  -49.7060 H       269 HSP   -0.5100
   4330 HB2       -79.2590  -22.1010  -51.3620 H       269 HSP    0.4400
   4331 HD1       -79.9760  -20.6300  -53.3340 H       269 HSP    0.3200
   4332 HD2       -80.2890  -18.6440  -49.6540 H       269 HSP    0.1800
   4333 HE1       -81.3270  -18.5280  -53.7350 H       269 HSP    0.5100
   4334 HE2       -81.4900  -17.3630  -51.5090 H       269 HSP   -0.5100
   4335 N         -76.1580  -22.9380  -50.8290 N.am    270 TYR   -0.4700
   4336 CA        -75.2120  -23.8830  -50.2560 C.3     270 TYR    0.3100
   4337 C         -73.8860  -23.1720  -50.0400 C.2     270 TYR    0.0700
   4338 O         -73.1870  -23.4130  -49.0570 O.2     270 TYR    0.0900
   4339 CB        -75.0230  -25.0970  -51.1680 C.3     270 TYR   -0.1800
   4340 CG        -76.1340  -26.1160  -51.0730 C.ar    270 TYR    0.0900
   4341 CD1       -76.3500  -26.8330  -49.9000 C.ar    270 TYR    0.0900
   4342 CD2       -76.9600  -26.3750  -52.1590 C.ar    270 TYR    0.0000
   4343 CE1       -77.3640  -27.7690  -49.8120 C.ar    270 TYR   -0.1150
   4344 CE2       -77.9780  -27.3080  -52.0790 C.ar    270 TYR    0.1150
   4345 CZ        -78.1730  -28.0030  -50.9030 C.ar    270 TYR   -0.1150
   4346 OH        -79.1850  -28.9350  -50.8220 O.3     270 TYR    0.1150
   4347 HN        -76.3350  -23.0220  -51.8060 H       270 TYR    0.1100
   4348 HA        -75.5950  -24.1950  -49.2950 H       270 TYR   -0.5400
   4349 HB1       -74.0790  -25.6150  -50.8940 H       270 TYR    0.4300
   4350 HB2       -74.9810  -24.7570  -52.2240 H       270 TYR   -0.1150
   4351 HD1       -75.7150  -26.6550  -49.0450 H       270 TYR    0.1150
   4352 HD2       -76.8070  -25.8370  -53.0820 H       270 TYR   -0.1150
   4353 HE1       -77.5210  -28.3140  -48.8920 H       270 TYR    0.1150
   4354 HE2       -78.6130  -27.4940  -52.9320 H       270 TYR    0.5100
   4355 HH        -78.9140  -29.6130  -50.1990 H       270 TYR   -0.5100
   4356 N         -73.5480  -22.2850  -50.9750 N.am    271 PHE   -0.4700
   4357 CA        -72.3610  -21.4530  -50.8600 C.3     271 PHE    0.3100
   4358 C         -72.5050  -20.5360  -49.6530 C.2     271 PHE    0.0700
   4359 O         -71.5410  -20.2960  -48.9250 O.2     271 PHE    0.0900
   4360 CB        -72.1800  -20.6120  -52.1260 C.3     271 PHE   -0.1800
   4361 CG        -70.8410  -19.9360  -52.2260 C.ar    271 PHE    0.0900
   4362 CD1       -69.7120  -20.5110  -51.6620 C.ar    271 PHE    0.0900
   4363 CD2       -70.7140  -18.7200  -52.8790 C.ar    271 PHE    0.0000
   4364 CE1       -68.4790  -19.8870  -51.7560 C.ar    271 PHE   -0.1150
   4365 CE2       -69.4860  -18.0890  -52.9730 C.ar    271 PHE    0.1150
   4366 CZ        -68.3670  -18.6740  -52.4100 C.ar    271 PHE   -0.1150
   4367 HN        -74.0960  -22.1510  -51.7970 H       271 PHE    0.1150
   4368 HA        -71.5080  -22.1000  -50.7130 H       271 PHE   -0.1150
   4369 HB1       -72.9520  -19.8140  -52.1480 H       271 PHE    0.1150
   4370 HB2       -72.2820  -21.2680  -53.0180 H       271 PHE   -0.1150
   4371 HD1       -69.7950  -21.4530  -51.1430 H       271 PHE    0.1150
   4372 HD2       -71.5850  -18.2580  -53.3210 H       271 PHE   -0.1150
   4373 HE1       -67.6060  -20.3480  -51.3180 H       271 PHE    0.1150
   4374 HE2       -69.4020  -17.1420  -53.4840 H       271 PHE    0.5100
   4375 HZ        -67.4060  -18.1860  -52.4820 H       271 PHE   -0.5100
   4376 N         -73.7210  -20.0270  -49.4520 N.am    272 TYR   -0.4700
   4377 CA        -74.0300  -19.1470  -48.3320 C.3     272 TYR    0.3100
   4378 C         -73.7180  -19.8270  -47.0040 C.2     272 TYR    0.0700
   4379 O         -73.2410  -19.1910  -46.0650 O.2     272 TYR    0.0900
   4380 CB        -75.5030  -18.7240  -48.3710 C.3     272 TYR   -0.1800
   4381 CG        -75.8830  -17.7260  -47.2990 C.ar    272 TYR    0.0900
   4382 CD1       -76.2850  -18.1460  -46.0340 C.ar    272 TYR    0.0900
   4383 CD2       -75.8370  -16.3620  -47.5510 C.ar    272 TYR    0.0000
   4384 CE1       -76.6260  -17.2320  -45.0520 C.ar    272 TYR   -0.1150
   4385 CE2       -76.1800  -15.4410  -46.5780 C.ar    272 TYR    0.1150
   4386 CZ        -76.5730  -15.8810  -45.3320 C.ar    272 TYR   -0.1150
   4387 OH        -76.9140  -14.9650  -44.3620 O.3     272 TYR    0.1150
   4388 HN        -74.4800  -20.2290  -50.0660 H       272 TYR    0.1100
   4389 HA        -73.3890  -18.2810  -48.4000 H       272 TYR   -0.5400
   4390 HB1       -76.1440  -19.6190  -48.2280 H       272 TYR    0.4300
   4391 HB2       -75.7210  -18.2500  -49.3520 H       272 TYR   -0.1150
   4392 HD1       -76.3310  -19.2020  -45.8160 H       272 TYR    0.1150
   4393 HD2       -75.5290  -16.0130  -48.5260 H       272 TYR   -0.1150
   4394 HE1       -76.9320  -17.5730  -44.0740 H       272 TYR    0.1150
   4395 HE2       -76.1380  -14.3830  -46.7920 H       272 TYR    0.5100
   4396 HH        -76.7000  -15.3450  -43.5070 H       272 TYR   -0.5100
   4397 N         -74.0030  -21.1240  -46.9300 N.am    273 MET   -0.4700
   4398 CA        -73.7130  -21.9000  -45.7340 C.3     273 MET    0.3100
   4399 C         -72.2110  -21.9690  -45.4980 C.2     273 MET    0.0700
   4400 O         -71.7460  -21.8590  -44.3670 O.2     273 MET    0.0900
   4401 CB        -74.3020  -23.3080  -45.8410 C.3     273 MET   -0.1800
   4402 CG        -75.8210  -23.3520  -45.8330 C.3     273 MET    0.0900
   4403 SD        -76.4610  -25.0380  -45.8850 S.3     273 MET    0.0900
   4404 CE        -78.2220  -24.7380  -45.7450 C.3     273 MET   -0.1400
   4405 HN        -74.4230  -21.6200  -47.6850 H       273 MET    0.0900
   4406 HA        -74.1390  -21.3810  -44.8880 H       273 MET    0.0900
   4407 HB1       -73.9290  -23.9100  -44.9850 H       273 MET   -0.0900
   4408 HB2       -73.9420  -23.7670  -46.7870 H       273 MET   -0.2200
   4409 HG1       -76.1950  -22.7870  -46.7120 H       273 MET    0.0900
   4410 HG2       -76.1840  -22.8470  -44.9130 H       273 MET    0.0900
   4411 HE1       -78.5930  -24.1100  -46.5830 H       273 MET    0.0900
   4412 HE2       -78.4470  -24.2080  -44.7940 H       273 MET    0.5100
   4413 HE3       -78.7790  -25.6990  -45.7650 H       273 MET   -0.5100
   4414 N         -71.4530  -22.1520  -46.5780 N.am    274 LEU   -0.4700
   4415 CA        -70.0060  -22.2870  -46.4840 C.3     274 LEU    0.3100
   4416 C         -69.3230  -20.9600  -46.1630 C.2     274 LEU    0.0700
   4417 O         -68.4170  -20.9050  -45.3330 O.2     274 LEU    0.0900
   4418 CB        -69.4420  -22.8710  -47.7840 C.3     274 LEU   -0.1800
   4419 CG        -67.9560  -23.2440  -47.8120 C.3     274 LEU    0.0900
   4420 CD1       -67.7600  -24.5620  -48.5410 C.3     274 LEU    0.0900
   4421 CD2       -67.1240  -22.1490  -48.4670 C.3     274 LEU   -0.0900
   4422 HN        -71.8400  -22.2040  -47.4950 H       274 LEU    0.0900
   4423 HA        -69.7820  -22.9360  -45.6510 H       274 LEU   -0.2700
   4424 HB1       -69.6140  -22.1250  -48.5880 H       274 LEU    0.0900
   4425 HB2       -70.0200  -23.7900  -48.0150 H       274 LEU    0.0900
   4426 HG        -67.5780  -23.3360  -46.7710 H       274 LEU    0.0900
   4427 HD11      -68.1270  -24.4790  -49.5860 H       274 LEU   -0.2700
   4428 HD12      -68.3290  -25.3670  -48.0280 H       274 LEU    0.0900
   4429 HD13      -66.6800  -24.8240  -48.5650 H       274 LEU    0.0900
   4430 HD21      -67.2330  -21.1970  -47.9030 H       274 LEU    0.0900
   4431 HD22      -67.4690  -21.9840  -49.5100 H       274 LEU    0.5100
   4432 HD23      -66.0510  -22.4380  -48.4680 H       274 LEU   -0.5100
   4433 N         -69.7580  -19.8900  -46.8250 N.am    275 THR   -0.4700
   4434 CA        -69.1640  -18.5710  -46.6300 C.3     275 THR    0.3100
   4435 C         -69.3820  -18.0390  -45.2190 C.2     275 THR    0.0700
   4436 O         -68.4570  -17.5360  -44.5820 O.2     275 THR    0.0900
   4437 CB        -69.7320  -17.5390  -47.6240 C.3     275 THR    0.1400
   4438 CG2       -69.3630  -17.9110  -49.0470 C.3     275 THR    0.0900
   4439 OG1       -71.1570  -17.4830  -47.5010 O.3     275 THR   -0.6600
   4440 HN        -70.5070  -19.9410  -47.4810 H       275 THR    0.4300
   4441 HA        -68.0970  -18.6680  -46.7640 H       275 THR   -0.2700
   4442 HB        -69.3110  -16.5340  -47.4050 H       275 THR    0.0900
   4443 HG1       -71.4750  -18.3660  -47.7020 H       275 THR    0.0900
   4444 HG21      -69.7770  -18.9110  -49.3000 H       275 THR    0.0900
   4445 HG22      -68.2580  -17.9470  -49.1550 H       275 THR    0.5100
   4446 HG23      -69.7830  -17.1640  -49.7540 H       275 THR   -0.5100
   4447 N         -70.6130  -18.1590  -44.7340 N.am    276 ASN   -0.4700
   4448 CA        -70.9750  -17.6280  -43.4250 C.3     276 ASN    0.3100
   4449 C         -70.5270  -18.5070  -42.2610 C.2     276 ASN    0.0700
   4450 O         -70.4500  -18.0460  -41.1210 O.2     276 ASN    0.0900
   4451 CB        -72.4790  -17.3630  -43.3580 C.3     276 ASN   -0.1800
   4452 CG        -72.8820  -16.1180  -44.1230 C.2     276 ASN    0.0900
   4453 ND2       -72.8150  -16.1880  -45.4500 N.am    276 ASN    0.0900
   4454 OD1       -73.2390  -15.1000  -43.5330 O.2     276 ASN    0.5500
   4455 HN        -71.3420  -18.6150  -45.2400 H       276 ASN   -0.5500
   4456 HA        -70.4230  -16.7140  -43.2700 H       276 ASN   -0.6200
   4457 HB1       -72.7770  -17.2360  -42.2950 H       276 ASN    0.3200
   4458 HB2       -73.0200  -18.2330  -43.7860 H       276 ASN    0.3000
   4459 HD21      -72.3730  -16.9710  -45.8890 H       276 ASN    0.5100
   4460 HD22      -73.2080  -15.4590  -46.0100 H       276 ASN   -0.5100
   4461 N         -70.2350  -19.7740  -42.5440 N.am    277 ALA   -0.4700
   4462 CA        -69.6760  -20.6560  -41.5310 C.3     277 ALA    0.3100
   4463 C         -68.2530  -20.2160  -41.2240 C.2     277 ALA    0.0700
   4464 O         -67.8090  -20.2630  -40.0790 O.2     277 ALA    0.0900
   4465 CB        -69.6960  -22.1000  -42.0020 C.3     277 ALA   -0.2700
   4466 HN        -70.3840  -20.1690  -43.4460 H       277 ALA    0.0900
   4467 HA        -70.2650  -20.5480  -40.6320 H       277 ALA    0.0900
   4468 HB1       -69.0970  -22.2060  -42.9310 H       277 ALA    0.0900
   4469 HB2       -70.7410  -22.4130  -42.2160 H       277 ALA    0.5100
   4470 HB3       -69.2600  -22.7590  -41.2210 H       277 ALA   -0.5100
   4471 N         -67.5460  -19.7810  -42.2640 N.am    278 LEU   -0.4700
   4472 CA        -66.1820  -19.2880  -42.1230 C.3     278 LEU    0.3100
   4473 C         -66.1450  -17.9470  -41.3980 C.2     278 LEU    0.0700
   4474 O         -65.1300  -17.5800  -40.8060 O.2     278 LEU    0.0900
   4475 CB        -65.5190  -19.1610  -43.4990 C.3     278 LEU   -0.1800
   4476 CG        -65.2770  -20.4660  -44.2640 C.3     278 LEU    0.0900
   4477 CD1       -64.7530  -20.1780  -45.6630 C.3     278 LEU    0.0900
   4478 CD2       -64.3170  -21.3670  -43.5030 C.3     278 LEU   -0.0900
   4479 HN        -67.9170  -19.7750  -43.1890 H       278 LEU    0.0900
   4480 HA        -65.6340  -19.9820  -41.5040 H       278 LEU   -0.2700
   4481 HB1       -64.5360  -18.6640  -43.3570 H       278 LEU    0.0900
   4482 HB2       -66.1630  -18.5130  -44.1290 H       278 LEU    0.0900
   4483 HG        -66.2320  -21.0310  -44.3370 H       278 LEU    0.0900
   4484 HD11      -63.7940  -19.6200  -45.6040 H       278 LEU   -0.2700
   4485 HD12      -65.4890  -19.5610  -46.2230 H       278 LEU    0.0900
   4486 HD13      -64.5750  -21.1310  -46.2040 H       278 LEU    0.0900
   4487 HD21      -64.7370  -21.6160  -42.5050 H       278 LEU    0.0900
   4488 HD22      -63.3450  -20.8490  -43.3600 H       278 LEU    0.5100
   4489 HD23      -64.1580  -22.3110  -44.0660 H       278 LEU   -0.5100
   4490 N         -67.2560  -17.2140  -41.4520 N.am    279 VAL   -0.4700
   4491 CA        -67.3730  -15.9420  -40.7490 C.3     279 VAL    0.3100
   4492 C         -67.3770  -16.1510  -39.2390 C.2     279 VAL    0.0700
   4493 O         -66.7220  -15.4240  -38.4930 O.2     279 VAL    0.0900
   4494 CB        -68.6540  -15.1870  -41.1660 C.3     279 VAL   -0.0900
   4495 CG1       -68.9270  -14.0180  -40.2280 C.3     279 VAL    0.0900
   4496 CG2       -68.5440  -14.7090  -42.6080 C.3     279 VAL   -0.2700
   4497 HN        -68.0550  -17.5010  -41.9740 H       279 VAL    0.0900
   4498 HA        -66.5000  -15.3510  -40.9830 H       279 VAL    0.0900
   4499 HB        -69.5160  -15.8860  -41.1400 H       279 VAL    0.0900
   4500 HG11      -68.0110  -13.4000  -40.1100 H       279 VAL   -0.2700
   4501 HG12      -69.2300  -14.3970  -39.2280 H       279 VAL    0.0900
   4502 HG13      -69.7350  -13.3780  -40.6450 H       279 VAL    0.0900
   4503 HG21      -68.2260  -15.5470  -43.2650 H       279 VAL    0.0900
   4504 HG22      -67.7890  -13.8970  -42.6810 H       279 VAL    0.5100
   4505 HG23      -69.5290  -14.3370  -42.9600 H       279 VAL   -0.5100
   4506 N         -68.1090  -17.1690  -38.7920 N.am    280 TYR   -0.4700
   4507 CA        -68.2010  -17.4810  -37.3730 C.3     280 TYR    0.3100
   4508 C         -66.9560  -18.2080  -36.8800 C.2     280 TYR    0.0700
   4509 O         -66.7020  -18.2850  -35.6770 O.2     280 TYR    0.0900
   4510 CB        -69.4690  -18.2880  -37.0820 C.3     280 TYR   -0.1800
   4511 CG        -70.7350  -17.4980  -37.3270 C.ar    280 TYR    0.0900
   4512 CD1       -70.8340  -16.1730  -36.9230 C.ar    280 TYR    0.0900
   4513 CD2       -71.8290  -18.0750  -37.9600 C.ar    280 TYR    0.0000
   4514 CE1       -71.9850  -15.4410  -37.1430 C.ar    280 TYR   -0.1150
   4515 CE2       -72.9860  -17.3500  -38.1850 C.ar    280 TYR    0.1150
   4516 CZ        -73.0580  -16.0330  -37.7730 C.ar    280 TYR   -0.1150
   4517 OH        -74.2060  -15.3070  -37.9900 O.3     280 TYR    0.1150
   4518 HN        -68.6260  -17.7610  -39.4060 H       280 TYR    0.1100
   4519 HA        -68.2140  -16.5510  -36.8250 H       280 TYR   -0.5400
   4520 HB1       -69.4730  -18.6000  -36.0150 H       280 TYR    0.4300
   4521 HB2       -69.5000  -19.1810  -37.7410 H       280 TYR   -0.1150
   4522 HD1       -69.9960  -15.7060  -36.4270 H       280 TYR    0.1150
   4523 HD2       -71.7760  -19.1050  -38.2790 H       280 TYR   -0.1150
   4524 HE1       -72.0440  -14.4110  -36.8230 H       280 TYR    0.1150
   4525 HE2       -73.8280  -17.8100  -38.6810 H       280 TYR    0.5100
   4526 HH        -74.5390  -15.5330  -38.8630 H       280 TYR   -0.5100
   4527 N         -66.1770  -18.7410  -37.8180 N.am    281 VAL   -0.4700
   4528 CA        -64.8690  -19.2940  -37.5060 C.3     281 VAL    0.3100
   4529 C         -63.9430  -18.1540  -37.1010 C.2     281 VAL    0.0700
   4530 O         -63.1610  -18.2720  -36.1590 O.2     281 VAL    0.0900
   4531 CB        -64.2700  -20.0480  -38.7120 C.3     281 VAL   -0.0900
   4532 CG1       -62.7840  -20.3190  -38.5060 C.3     281 VAL    0.0900
   4533 CG2       -65.0260  -21.3470  -38.9600 C.3     281 VAL   -0.2700
   4534 HN        -66.4550  -18.7870  -38.7750 H       281 VAL    0.0900
   4535 HA        -64.9860  -19.9660  -36.6680 H       281 VAL    0.0900
   4536 HB        -64.4060  -19.4370  -39.6290 H       281 VAL    0.0900
   4537 HG11      -62.6150  -20.7800  -37.5090 H       281 VAL   -0.2700
   4538 HG12      -62.2150  -19.3670  -38.5580 H       281 VAL    0.0900
   4539 HG13      -62.4160  -21.0180  -39.2860 H       281 VAL    0.0900
   4540 HG21      -66.1160  -21.1880  -38.8140 H       281 VAL    0.0900
   4541 HG22      -64.6830  -22.1260  -38.2460 H       281 VAL    0.5100
   4542 HG23      -64.8540  -21.6920  -40.0010 H       281 VAL   -0.5100
   4543 N         -64.0620  -17.0340  -37.8120 N.am    282 SER   -0.4700
   4544 CA        -63.2450  -15.8540  -37.5610 C.3     282 SER    0.3100
   4545 C         -63.4640  -15.2770  -36.1650 C.2     282 SER    0.0700
   4546 O         -62.5660  -14.6620  -35.5900 O.2     282 SER    0.0900
   4547 CB        -63.5280  -14.7810  -38.6160 C.3     282 SER    0.0500
   4548 OG        -62.8290  -13.5820  -38.3300 O.3     282 SER    0.0900
   4549 HN        -64.7210  -16.9520  -38.5550 H       282 SER    0.0900
   4550 HA        -62.2070  -16.1490  -37.5930 H       282 SER   -0.6600
   4551 HB1       -64.6160  -14.5600  -38.6370 H       282 SER    0.4300
   4552 HB2       -63.2060  -15.1490  -39.6130 H       282 SER    0.5100
   4553 HG1       -63.0180  -13.3790  -37.4110 H       282 SER   -0.5100
   4554 N         -64.6600  -15.4800  -35.6190 N.am    283 ALA   -0.4700
   4555 CA        -64.9970  -14.9440  -34.3060 C.3     283 ALA    0.3100
   4556 C         -64.7670  -15.9540  -33.1860 C.2     283 ALA    0.0700
   4557 O         -65.2560  -15.7750  -32.0700 O.2     283 ALA    0.0900
   4558 CB        -66.4400  -14.4540  -34.2900 C.3     283 ALA   -0.2700
   4559 HN        -65.3740  -16.0030  -36.0790 H       283 ALA    0.0900
   4560 HA        -64.3210  -14.1290  -34.0920 H       283 ALA    0.0900
   4561 HB1       -67.1310  -15.2940  -34.5210 H       283 ALA    0.0900
   4562 HB2       -66.5790  -13.6610  -35.0540 H       283 ALA    0.5100
   4563 HB3       -66.6930  -14.0530  -33.2850 H       283 ALA   -0.5100
   4564 N         -64.0220  -17.0170  -33.4820 N.am    284 ALA   -0.4700
   4565 CA        -63.7580  -18.0520  -32.4900 C.3     284 ALA    0.3100
   4566 C         -62.3000  -18.5000  -32.4760 C.2     284 ALA    0.0700
   4567 O         -61.8500  -19.1470  -31.5290 O.2     284 ALA    0.0900
   4568 CB        -64.6730  -19.2460  -32.7230 C.3     284 ALA   -0.2700
   4569 HN        -63.6160  -17.1520  -34.3820 H       284 ALA    0.0900
   4570 HA        -63.9300  -17.6320  -31.5100 H       284 ALA    0.0900
   4571 HB1       -64.4980  -19.6690  -33.7360 H       284 ALA    0.0900
   4572 HB2       -65.7350  -18.9300  -32.6490 H       284 ALA    0.5100
   4573 HB3       -64.4640  -20.0360  -31.9700 H       284 ALA   -0.5100
   4574 N         -61.5580  -18.1510  -33.5240 N.am    285 ILE   -0.4700
   4575 CA        -60.1770  -18.6030  -33.6710 C.3     285 ILE    0.3100
   4576 C         -59.1960  -17.8320  -32.7970 C.2     285 ILE    0.0700
   4577 O         -58.1910  -18.3820  -32.3510 O.2     285 ILE    0.0900
   4578 CB        -59.7070  -18.5360  -35.1350 C.3     285 ILE   -0.0900
   4579 CG1       -60.1360  -17.2120  -35.7650 C.3     285 ILE    0.0900
   4580 CG2       -60.2580  -19.7120  -35.9250 C.3     285 ILE   -0.2700
   4581 CD        -59.8400  -17.1190  -37.2400 C.3     285 ILE    0.0900
   4582 HN        -61.9100  -17.5690  -34.2530 H       285 ILE    0.0900
   4583 HA        -60.1230  -19.6200  -33.3110 H       285 ILE    0.0900
   4584 HB        -58.5970  -18.5580  -35.1670 H       285 ILE   -0.1800
   4585 HG11      -59.6060  -16.3850  -35.2460 H       285 ILE    0.0900
   4586 HG12      -61.2300  -17.0870  -35.6170 H       285 ILE    0.0900
   4587 HG21      -61.3680  -19.6980  -35.9070 H       285 ILE   -0.2700
   4588 HG22      -59.9090  -20.6670  -35.4750 H       285 ILE    0.0900
   4589 HG23      -59.9190  -19.6510  -36.9810 H       285 ILE    0.0900
   4590 HD1       -60.5050  -17.8040  -37.8070 H       285 ILE    0.0900
   4591 HD2       -58.7850  -17.4090  -37.4330 H       285 ILE    0.5100
   4592 HD3       -60.0130  -16.0810  -37.5970 H       285 ILE   -0.5100
   4593 N         -59.4870  -16.5560  -32.5580 N.am    286 ASN   -0.4700
   4594 CA        -58.5890  -15.6960  -31.7890 C.3     286 ASN    0.3100
   4595 C         -58.2430  -16.1870  -30.3770 C.2     286 ASN    0.0700
   4596 O         -57.0650  -16.2110  -30.0170 O.2     286 ASN    0.0900
   4597 CB        -59.0940  -14.2450  -31.7640 C.3     286 ASN   -0.1800
   4598 CG        -58.9370  -13.5530  -33.1030 C.2     286 ASN    0.0900
   4599 ND2       -59.8060  -13.6850  -33.9830 N.am    286 ASN    0.0900
   4600 OD1       -57.8600  -12.8220  -33.2730 O.2     286 ASN    0.5500
   4601 HN        -60.3250  -16.1310  -32.8910 H       286 ASN   -0.5500
   4602 HA        -57.6120  -15.7420  -32.2470 H       286 ASN   -0.6200
   4603 HB1       -58.5190  -13.6760  -31.0040 H       286 ASN    0.3200
   4604 HB2       -60.1690  -14.2410  -31.4870 H       286 ASN    0.3000
   4605 HD21      -59.6330  -13.3550  -34.9100 H       286 ASN    0.5100
   4606 HD22      -60.6780  -14.1230  -33.7630 H       286 ASN   -0.5100
   4607 N         -59.2470  -16.5920  -29.5730 N.am    287 PRO   -0.2900
   4608 CA        -58.8890  -17.1290  -28.2560 C.3     287 PRO    0.0000
   4609 C         -58.0720  -18.4130  -28.3560 C.2     287 PRO    0.0900
   4610 O         -57.2530  -18.6910  -27.4820 O.2     287 PRO    0.0900
   4611 CB        -60.2490  -17.4230  -27.6140 C.3     287 PRO    0.0200
   4612 CG        -61.2080  -16.5360  -28.3270 C.3     287 PRO    0.0900
   4613 CD        -60.7080  -16.4880  -29.7360 C.3     287 PRO   -0.1800
   4614 HA        -58.2790  -16.4230  -27.7160 H       287 PRO    0.0900
   4615 HB1       -60.2310  -17.1900  -26.5270 H       287 PRO    0.0900
   4616 HB2       -60.5260  -18.4910  -27.7480 H       287 PRO   -0.1800
   4617 HG1       -62.2360  -16.9540  -28.2880 H       287 PRO    0.0900
   4618 HG2       -61.2160  -15.5210  -27.8770 H       287 PRO    0.0900
   4619 HD1       -61.0880  -17.3420  -30.3350 H       287 PRO    0.5100
   4620 HD2       -60.9710  -15.5300  -30.2310 H       287 PRO   -0.5100
   4621 N         -58.2980  -19.1870  -29.4170 N.am    288 ILE   -0.4700
   4622 CA        -57.5340  -20.4050  -29.6510 C.3     288 ILE    0.3100
   4623 C         -56.0880  -20.0650  -29.9880 C.2     288 ILE    0.0700
   4624 O         -55.1570  -20.7240  -29.5250 O.2     288 ILE    0.0900
   4625 CB        -58.1380  -21.2380  -30.8000 C.3     288 ILE   -0.0900
   4626 CG1       -59.6200  -21.5180  -30.5400 C.3     288 ILE    0.0900
   4627 CG2       -57.3670  -22.5390  -30.9840 C.3     288 ILE   -0.2700
   4628 CD        -60.2890  -22.3190  -31.6370 C.3     288 ILE    0.0900
   4629 HN        -58.9960  -18.9690  -30.0940 H       288 ILE    0.0900
   4630 HA        -57.5380  -20.9760  -28.7350 H       288 ILE    0.0900
   4631 HB        -58.0970  -20.6500  -31.7410 H       288 ILE   -0.1800
   4632 HG11      -60.1510  -20.5470  -30.4370 H       288 ILE    0.0900
   4633 HG12      -59.7110  -22.0800  -29.5860 H       288 ILE    0.0900
   4634 HG21      -57.4060  -23.1420  -30.0510 H       288 ILE   -0.2700
   4635 HG22      -56.3030  -22.3180  -31.2170 H       288 ILE    0.0900
   4636 HG23      -57.8160  -23.1330  -31.8080 H       288 ILE    0.0900
   4637 HD1       -59.9120  -23.3630  -31.6320 H       288 ILE    0.0900
   4638 HD2       -60.0640  -21.8660  -32.6270 H       288 ILE    0.5100
   4639 HD3       -61.3880  -22.3380  -31.4760 H       288 ILE   -0.5100
   4640 N         -55.9040  -19.0210  -30.7920 N.am    289 LEU   -0.4700
   4641 CA        -54.5760  -18.5750  -31.1900 C.3     289 LEU    0.3100
   4642 C         -53.7890  -18.0340  -30.0030 C.2     289 LEU    0.0700
   4643 O         -52.5840  -18.2610  -29.8890 O.2     289 LEU    0.0900
   4644 CB        -54.6750  -17.5080  -32.2830 C.3     289 LEU   -0.1800
   4645 CG        -55.2350  -17.9570  -33.6330 C.3     289 LEU    0.0900
   4646 CD1       -55.2040  -16.8120  -34.6350 C.3     289 LEU    0.0900
   4647 CD2       -54.4730  -19.1620  -34.1600 C.3     289 LEU   -0.0900
   4648 HN        -56.6680  -18.4960  -31.1580 H       289 LEU    0.0900
   4649 HA        -54.0300  -19.4330  -31.5520 H       289 LEU   -0.2700
   4650 HB1       -53.6540  -17.1060  -32.4560 H       289 LEU    0.0900
   4651 HB2       -55.3230  -16.6920  -31.9010 H       289 LEU    0.0900
   4652 HG        -56.2830  -18.3000  -33.4990 H       289 LEU    0.0900
   4653 HD11      -54.1590  -16.4640  -34.7850 H       289 LEU   -0.2700
   4654 HD12      -55.8110  -15.9610  -34.2580 H       289 LEU    0.0900
   4655 HD13      -55.6060  -17.1540  -35.6130 H       289 LEU    0.0900
   4656 HD21      -54.5550  -20.0090  -33.4460 H       289 LEU    0.0900
   4657 HD22      -53.3990  -18.9060  -34.2840 H       289 LEU    0.5100
   4658 HD23      -54.8970  -19.4800  -35.1360 H       289 LEU   -0.5100
   4659 N         -54.4790  -17.3140  -29.1210 N.am    290 TYR   -0.4700
   4660 CA        -53.8510  -16.7320  -27.9430 C.3     290 TYR    0.3100
   4661 C         -53.3350  -17.8240  -27.0110 C.2     290 TYR    0.0700
   4662 O         -52.2600  -17.6990  -26.4250 O.2     290 TYR    0.0900
   4663 CB        -54.8400  -15.8310  -27.1960 C.3     290 TYR   -0.1800
   4664 CG        -55.4070  -14.7040  -28.0330 C.ar    290 TYR    0.0900
   4665 CD1       -54.7250  -14.2180  -29.1420 C.ar    290 TYR    0.0900
   4666 CD2       -56.6360  -14.1330  -27.7190 C.ar    290 TYR    0.0000
   4667 CE1       -55.2460  -13.1940  -29.9110 C.ar    290 TYR   -0.1150
   4668 CE2       -57.1660  -13.1080  -28.4820 C.ar    290 TYR    0.1150
   4669 CZ        -56.4670  -12.6420  -29.5750 C.ar    290 TYR   -0.1150
   4670 OH        -56.9900  -11.6220  -30.3360 O.3     290 TYR    0.1150
   4671 HN        -55.4550  -17.1410  -29.2280 H       290 TYR    0.1100
   4672 HA        -52.9950  -16.1600  -28.2660 H       290 TYR   -0.5400
   4673 HB1       -54.3260  -15.3670  -26.3280 H       290 TYR    0.4300
   4674 HB2       -55.7000  -16.4440  -26.8480 H       290 TYR   -0.1150
   4675 HD1       -53.7700  -14.6470  -29.4080 H       290 TYR    0.1150
   4676 HD2       -57.1870  -14.4960  -26.8630 H       290 TYR   -0.1150
   4677 HE1       -54.7020  -12.8270  -30.7690 H       290 TYR    0.1150
   4678 HE2       -58.1210  -12.6770  -28.2240 H       290 TYR    0.5100
   4679 HH        -56.8150  -11.8200  -31.2600 H       290 TYR   -0.5100
   4680 N         -54.1120  -18.8980  -26.8790 N.am    291 ASN   -0.4700
   4681 CA        -53.7330  -20.0210  -26.0310 C.3     291 ASN    0.3100
   4682 C         -52.5600  -20.8120  -26.5960 C.2     291 ASN    0.0700
   4683 O         -51.6530  -21.2050  -25.8640 O.2     291 ASN    0.0900
   4684 CB        -54.9230  -20.9570  -25.8100 C.3     291 ASN   -0.1800
   4685 CG        -55.7680  -20.5540  -24.6190 C.2     291 ASN    0.0900
   4686 ND2       -56.5040  -21.5150  -24.0690 N.am    291 ASN    0.0900
   4687 OD1       -55.7560  -19.4010  -24.1940 O.2     291 ASN    0.5500
   4688 HN        -54.9850  -18.9810  -27.3530 H       291 ASN   -0.5500
   4689 HA        -53.3860  -19.6260  -25.0870 H       291 ASN   -0.6200
   4690 HB1       -54.5450  -21.9880  -25.6400 H       291 ASN    0.3200
   4691 HB2       -55.5640  -20.9480  -26.7170 H       291 ASN    0.3000
   4692 HD21      -57.0830  -21.3110  -23.2790 H       291 ASN    0.5100
   4693 HD22      -56.4780  -22.4420  -24.4430 H       291 ASN   -0.5100
   4694 N         -52.5900  -21.0470  -27.9050 N.am    292 LEU   -0.4700
   4695 CA        -51.5750  -21.8480  -28.5750 C.3     292 LEU    0.3100
   4696 C         -50.1880  -21.2160  -28.5050 C.2     292 LEU    0.0700
   4697 O         -49.1980  -21.8990  -28.2440 O.2     292 LEU    0.0900
   4698 CB        -51.9610  -22.1010  -30.0360 C.3     292 LEU   -0.1800
   4699 CG        -52.6090  -23.4510  -30.3600 C.3     292 LEU    0.0900
   4700 CD1       -53.8770  -23.6670  -29.5490 C.3     292 LEU    0.0900
   4701 CD2       -52.8970  -23.5550  -31.8500 C.3     292 LEU   -0.0900
   4702 HN        -53.3120  -20.6840  -28.4890 H       292 LEU    0.0900
   4703 HA        -51.4820  -22.7830  -28.0440 H       292 LEU   -0.2700
   4704 HB1       -51.0400  -22.0140  -30.6490 H       292 LEU    0.0900
   4705 HB2       -52.6730  -21.3050  -30.3390 H       292 LEU    0.0900
   4706 HG        -51.8880  -24.2640  -30.1310 H       292 LEU    0.0900
   4707 HD11      -54.6760  -22.9800  -29.9000 H       292 LEU   -0.2700
   4708 HD12      -53.6790  -23.4610  -28.4760 H       292 LEU    0.0900
   4709 HD13      -54.2300  -24.7130  -29.6700 H       292 LEU    0.0900
   4710 HD21      -51.9540  -23.4640  -32.4300 H       292 LEU    0.0900
   4711 HD22      -53.5840  -22.7370  -32.1610 H       292 LEU    0.5100
   4712 HD23      -53.3600  -24.5390  -32.0780 H       292 LEU   -0.5100
   4713 N         -50.1220  -19.9080  -28.7340 N.am    293 VAL   -0.4700
   4714 CA        -48.8420  -19.2160  -28.8070 C.3     293 VAL    0.3100
   4715 C         -48.3420  -18.7580  -27.4400 C.2     293 VAL    0.0700
   4716 O         -47.2720  -19.1730  -26.9890 O.2     293 VAL    0.0900
   4717 CB        -48.9050  -18.0160  -29.7680 C.3     293 VAL   -0.0900
   4718 CG1       -47.5960  -17.2530  -29.7450 C.3     293 VAL    0.0900
   4719 CG2       -49.2280  -18.4820  -31.1770 C.3     293 VAL   -0.2700
   4720 HN        -50.9360  -19.3470  -28.8620 H       293 VAL    0.0900
   4721 HA        -48.1020  -19.9250  -29.1460 H       293 VAL    0.0900
   4722 HB        -49.7310  -17.3390  -29.4610 H       293 VAL    0.0900
   4723 HG11      -46.7430  -17.9520  -29.8820 H       293 VAL   -0.2700
   4724 HG12      -47.4760  -16.7340  -28.7700 H       293 VAL    0.0900
   4725 HG13      -47.5780  -16.5080  -30.5700 H       293 VAL    0.0900
   4726 HG21      -50.2110  -19.0020  -31.1920 H       293 VAL    0.0900
   4727 HG22      -48.4470  -19.1900  -31.5300 H       293 VAL    0.5100
   4728 HG23      -49.2780  -17.6100  -31.8630 H       293 VAL   -0.5100
   4729 N         -49.1150  -17.9030  -26.7760 N.am    294 SER   -0.4700
   4730 CA        -48.7160  -17.3660  -25.4810 C.3     294 SER    0.3100
   4731 C         -48.8940  -18.3940  -24.3700 C.2     294 SER    0.0700
   4732 O         -50.0160  -18.7400  -24.0020 O.2     294 SER    0.0900
   4733 CB        -49.5060  -16.0960  -25.1580 C.3     294 SER    0.0500
   4734 OG        -49.1140  -15.5570  -23.9060 O.3     294 SER    0.0900
   4735 HN        -49.9950  -17.5940  -27.1310 H       294 SER    0.0900
   4736 HA        -47.6590  -17.1510  -25.5190 H       294 SER   -0.6600
   4737 HB1       -50.5910  -16.3320  -25.1180 H       294 SER    0.4300
   4738 HB2       -49.3230  -15.3330  -25.9450 H       294 SER    0.5100
   4739 HG1       -49.6490  -14.7700  -23.7770 H       294 SER   -0.5100
   4740 N         -47.7750  -18.8770  -23.8350 N.am    295 ALA   -0.4700
   4741 CA        -47.7990  -19.8610  -22.7600 C.3     295 ALA    0.3100
   4742 C         -48.2940  -19.2380  -21.4620 C.2     295 ALA    0.0700
   4743 O         -48.9710  -19.8870  -20.6640 O.2     295 ALA    0.0900
   4744 CB        -46.4180  -20.4700  -22.5680 C.3     295 ALA   -0.2700
   4745 HN        -46.8730  -18.5880  -24.1440 H       295 ALA    0.0900
   4746 HA        -48.5140  -20.6260  -23.0210 H       295 ALA    0.0900
   4747 HB1       -45.7250  -19.7170  -22.1370 H       295 ALA    0.0900
   4748 HB2       -46.0140  -20.8050  -23.5480 H       295 ALA    0.5100
   4749 HB3       -46.4790  -21.3350  -21.8730 H       295 ALA   -0.5100
   4750 N         -47.9480  -17.9690  -21.2560 N.am    296 ASN   -0.4700
   4751 CA        -48.3600  -17.2360  -20.0680 C.3     296 ASN    0.3100
   4752 C         -49.8700  -17.0250  -20.0420 C.2     296 ASN    0.0700
   4753 O         -50.4980  -17.0700  -18.9840 O.2     296 ASN    0.0900
   4754 CB        -47.6390  -15.8880  -19.9960 C.3     296 ASN   -0.1800
   4755 CG        -46.1300  -16.0390  -19.9400 C.2     296 ASN    0.0900
   4756 ND2       -45.4500  -15.0120  -19.4410 N.am    296 ASN    0.0900
   4757 OD1       -45.5800  -17.0630  -20.3440 O.2     296 ASN    0.5500
   4758 HN        -47.3910  -17.4630  -21.9100 H       296 ASN   -0.5500
   4759 HA        -48.1210  -17.8370  -19.2030 H       296 ASN   -0.6200
   4760 HB1       -47.9730  -15.3470  -19.0850 H       296 ASN    0.3200
   4761 HB2       -47.9010  -15.2880  -20.8930 H       296 ASN    0.3000
   4762 HD21      -44.4530  -15.0540  -19.3790 H       296 ASN    0.5100
   4763 HD22      -45.9360  -14.1960  -19.1260 H       296 ASN   -0.5100
   4764 N         -50.4430  -16.7920  -21.2190 N.am    297 PHE   -0.4700
   4765 CA        -51.8750  -16.5570  -21.3560 C.3     297 PHE    0.3100
   4766 C         -52.6550  -17.8500  -21.1670 C.2     297 PHE    0.0700
   4767 O         -53.7310  -17.8560  -20.5700 O.2     297 PHE    0.0900
   4768 CB        -52.1980  -15.9250  -22.7130 C.3     297 PHE   -0.1800
   4769 CG        -53.6580  -15.6390  -22.9180 C.ar    297 PHE    0.0900
   4770 CD1       -54.2290  -14.4810  -22.4170 C.ar    297 PHE    0.0900
   4771 CD2       -54.4580  -16.5210  -23.6290 C.ar    297 PHE    0.0000
   4772 CE1       -55.5730  -14.2140  -22.6060 C.ar    297 PHE   -0.1150
   4773 CE2       -55.8010  -16.2600  -23.8220 C.ar    297 PHE    0.1150
   4774 CZ        -56.3590  -15.1040  -23.3110 C.ar    297 PHE   -0.1150
   4775 HN        -49.9170  -16.7690  -22.0650 H       297 PHE    0.1150
   4776 HA        -52.1830  -15.9010  -20.5550 H       297 PHE   -0.1150
   4777 HB1       -51.8810  -16.6170  -23.5230 H       297 PHE    0.1150
   4778 HB2       -51.6570  -14.9580  -22.8050 H       297 PHE   -0.1150
   4779 HD1       -53.6180  -13.7780  -21.8700 H       297 PHE    0.1150
   4780 HD2       -54.0260  -17.4240  -24.0350 H       297 PHE   -0.1150
   4781 HE1       -56.0050  -13.3110  -22.2040 H       297 PHE    0.1150
   4782 HE2       -56.4130  -16.9580  -24.3730 H       297 PHE    0.5100
   4783 HZ        -57.4080  -14.8970  -23.4620 H       297 PHE   -0.5100
   4784 N         -52.1070  -18.9460  -21.6930 N.am    298 ARG   -0.4700
   4785 CA        -52.7690  -20.2450  -21.6560 C.3     298 ARG    0.3100
   4786 C         -53.0570  -20.6780  -20.2220 C.2     298 ARG    0.0700
   4787 O         -54.0800  -21.3010  -19.9420 O.2     298 ARG    0.0900
   4788 CB        -51.9230  -21.3050  -22.3660 C.3     298 ARG   -0.1800
   4789 CG        -52.6470  -22.6170  -22.6180 C.3     298 ARG    0.0900
   4790 CD        -51.7090  -23.6880  -23.1630 C.3     298 ARG    0.0900
   4791 NE        -50.9250  -23.2260  -24.3080 N.pl3   298 ARG   -0.1800
   4792 CZ        -49.6220  -22.9650  -24.2640 C.cat   298 ARG    0.0900
   4793 NH1       -48.9490  -23.1210  -23.1320 N.pl3   298 ARG    0.0900
   4794 NH2       -48.9880  -22.5510  -25.3530 N.pl3   298 ARG    0.2000
   4795 HN        -51.2160  -18.9260  -22.1370 H       298 ARG    0.0900
   4796 HA        -53.7280  -20.1450  -22.1430 H       298 ARG    0.0900
   4797 HB1       -51.0270  -21.5130  -21.7430 H       298 ARG   -0.7000
   4798 HB2       -51.5930  -20.8930  -23.3440 H       298 ARG    0.4400
   4799 HG1       -53.4640  -22.4440  -23.3510 H       298 ARG    0.6400
   4800 HG2       -53.0890  -22.9750  -21.6650 H       298 ARG   -0.8000
   4801 HD1       -52.3030  -24.5650  -23.4980 H       298 ARG    0.4600
   4802 HD2       -50.9940  -23.9920  -22.3700 H       298 ARG    0.4600
   4803 HE        -51.3990  -23.0970  -25.1780 H       298 ARG   -0.8000
   4804 HH11      -49.4230  -23.4340  -22.3080 H       298 ARG    0.4600
   4805 HH12      -47.9700  -22.9250  -23.1000 H       298 ARG    0.4600
   4806 HH21      -49.5090  -22.2900  -26.1660 H       298 ARG    0.5100
   4807 HH22      -47.9900  -22.4990  -25.3600 H       298 ARG   -0.5100
   4808 N         -52.1460  -20.3340  -19.3130 N.am    299 GLN   -0.4700
   4809 CA        -52.2690  -20.7090  -17.9110 C.3     299 GLN    0.3100
   4810 C         -53.3900  -19.9820  -17.1820 C.2     299 GLN    0.0700
   4811 O         -54.1670  -20.5980  -16.4540 O.2     299 GLN    0.0900
   4812 CB        -50.9400  -20.4550  -17.1910 C.3     299 GLN   -0.1800
   4813 CG        -50.9200  -20.8400  -15.7190 C.3     299 GLN    0.0900
   4814 CD        -51.1430  -22.3180  -15.4820 C.2     299 GLN    0.0900
   4815 NE2       -51.6430  -22.6510  -14.2950 N.am    299 GLN   -0.1800
   4816 OE1       -50.8650  -23.1520  -16.3410 O.2     299 GLN    0.0900
   4817 HN        -51.3370  -19.8040  -19.5540 H       299 GLN    0.0900
   4818 HA        -52.5320  -21.7550  -17.8610 H       299 GLN    0.5500
   4819 HB1       -50.7060  -19.3720  -17.2700 H       299 GLN   -0.5500
   4820 HB2       -50.1480  -21.0320  -17.7120 H       299 GLN   -0.6200
   4821 HG1       -51.7190  -20.2780  -15.1920 H       299 GLN    0.3200
   4822 HG2       -49.9340  -20.5630  -15.2900 H       299 GLN    0.3000
   4823 HE21      -51.8130  -23.6110  -14.0760 H       299 GLN    0.5100
   4824 HE22      -51.8470  -21.9400  -13.6220 H       299 GLN   -0.5100
   4825 N         -53.4790  -18.6700  -17.3810 N.am    300 VAL   -0.4700
   4826 CA        -54.5260  -17.8790  -16.7480 C.3     300 VAL    0.3100
   4827 C         -55.8810  -18.0850  -17.4320 C.2     300 VAL    0.0700
   4828 O         -56.9280  -18.0140  -16.7880 O.2     300 VAL    0.0900
   4829 CB        -54.1450  -16.3790  -16.7030 C.3     300 VAL   -0.0900
   4830 CG1       -53.9400  -15.8270  -18.1050 C.3     300 VAL    0.0900
   4831 CG2       -55.1900  -15.5710  -15.9400 C.3     300 VAL   -0.2700
   4832 HN        -52.8400  -18.1740  -17.9640 H       300 VAL    0.0900
   4833 HA        -54.6700  -18.2580  -15.7470 H       300 VAL    0.0900
   4834 HB        -53.2070  -16.2560  -16.1190 H       300 VAL    0.0900
   4835 HG11      -54.8740  -15.9340  -18.6980 H       300 VAL   -0.2700
   4836 HG12      -53.1280  -16.3870  -18.6170 H       300 VAL    0.0900
   4837 HG13      -53.6750  -14.7490  -18.0530 H       300 VAL    0.0900
   4838 HG21      -55.4040  -16.0510  -14.9610 H       300 VAL    0.0900
   4839 HG22      -56.1330  -15.5240  -16.5250 H       300 VAL    0.5100
   4840 HG23      -54.8130  -14.5420  -15.7560 H       300 VAL   -0.5100
   4841 N         -55.8570  -18.3660  -18.7350 N.am    301 PHE   -0.4700
   4842 CA        -57.0780  -18.6240  -19.4930 C.3     301 PHE    0.3100
   4843 C         -57.7960  -19.8560  -18.9580 C.2     301 PHE    0.0700
   4844 O         -59.0030  -19.8330  -18.7280 O.2     301 PHE    0.0900
   4845 CB        -56.7470  -18.8130  -20.9780 C.3     301 PHE   -0.1800
   4846 CG        -57.9570  -18.9650  -21.8620 C.ar    301 PHE    0.0900
   4847 CD1       -58.5410  -20.2050  -22.0650 C.ar    301 PHE    0.0900
   4848 CD2       -58.5000  -17.8640  -22.5040 C.ar    301 PHE    0.0000
   4849 CE1       -59.6490  -20.3430  -22.8820 C.ar    301 PHE   -0.1150
   4850 CE2       -59.6060  -17.9950  -23.3260 C.ar    301 PHE    0.1150
   4851 CZ        -60.1810  -19.2360  -23.5150 C.ar    301 PHE   -0.1150
   4852 HN        -55.0040  -18.4140  -19.2500 H       301 PHE    0.1150
   4853 HA        -57.7410  -17.7830  -19.3590 H       301 PHE   -0.1150
   4854 HB1       -56.1340  -19.7310  -21.1020 H       301 PHE    0.1150
   4855 HB2       -56.1850  -17.9270  -21.3430 H       301 PHE   -0.1150
   4856 HD1       -58.1270  -21.0760  -21.5780 H       301 PHE    0.1150
   4857 HD2       -58.0560  -16.8890  -22.3610 H       301 PHE   -0.1150
   4858 HE1       -60.0970  -21.3160  -23.0260 H       301 PHE    0.1150
   4859 HE2       -60.0180  -17.1280  -23.8200 H       301 PHE    0.5100
   4860 HZ        -61.0430  -19.3400  -24.1560 H       301 PHE   -0.5100
   4861 N         -57.0430  -20.9360  -18.7560 N.am    302 LEU   -0.4700
   4862 CA        -57.6070  -22.1720  -18.2340 C.3     302 LEU    0.3100
   4863 C         -57.9650  -22.0250  -16.7600 C.2     302 LEU    0.0700
   4864 O         -58.8580  -22.7050  -16.2550 O.2     302 LEU    0.0900
   4865 CB        -56.6350  -23.3400  -18.4270 C.3     302 LEU   -0.1800
   4866 CG        -56.2690  -23.7150  -19.8660 C.3     302 LEU    0.0900
   4867 CD1       -55.3110  -24.8980  -19.8830 C.3     302 LEU    0.0900
   4868 CD2       -57.5160  -24.0190  -20.6820 C.3     302 LEU   -0.0900
   4869 HN        -56.0660  -20.9470  -18.9520 H       302 LEU    0.0900
   4870 HA        -58.5310  -22.3650  -18.7590 H       302 LEU   -0.2700
   4871 HB1       -57.0860  -24.2350  -17.9510 H       302 LEU    0.0900
   4872 HB2       -55.6940  -23.0850  -17.8960 H       302 LEU    0.0900
   4873 HG        -55.7890  -22.8450  -20.3620 H       302 LEU    0.0900
   4874 HD11      -55.7820  -25.7790  -19.3970 H       302 LEU   -0.2700
   4875 HD12      -54.3830  -24.6410  -19.3300 H       302 LEU    0.0900
   4876 HD13      -55.0590  -25.1650  -20.9320 H       302 LEU    0.0900
   4877 HD21      -58.1820  -23.1300  -20.7090 H       302 LEU    0.0900
   4878 HD22      -58.0720  -24.8650  -20.2230 H       302 LEU    0.5100
   4879 HD23      -57.2320  -24.2810  -21.7240 H       302 LEU   -0.5100
   4880 N         -57.2610  -21.1310  -16.0710 N.am    303 SER   -0.4700
   4881 CA        -57.5240  -20.8670  -14.6630 C.3     303 SER    0.3100
   4882 C         -58.8470  -20.1290  -14.4790 C.2     303 SER    0.0700
   4883 O         -59.5720  -20.3630  -13.5130 O.2     303 SER    0.0900
   4884 CB        -56.3790  -20.0570  -14.0500 C.3     303 SER    0.0500
   4885 OG        -56.5870  -19.8410  -12.6650 O.3     303 SER    0.0900
   4886 HN        -56.5250  -20.6020  -16.4870 H       303 SER    0.0900
   4887 HA        -57.6260  -21.8160  -14.1580 H       303 SER   -0.6600
   4888 HB1       -56.3120  -19.0690  -14.5560 H       303 SER    0.4300
   4889 HB2       -55.4230  -20.6060  -14.1840 H       303 SER    0.5100
   4890 HG1       -56.6310  -20.7130  -12.2660 H       303 SER   -0.5100
   4891 N         -59.1580  -19.2340  -15.4160 N.am    304 THR   -0.4700
   4892 CA        -60.4200  -18.5010  -15.3990 C.3     304 THR    0.3100
   4893 C         -61.5340  -19.3250  -16.0310 C.2     304 THR    0.0700
   4894 O         -62.7140  -18.9870  -15.9220 O.2     304 THR    0.0900
   4895 CB        -60.3050  -17.1630  -16.1540 C.3     304 THR    0.1400
   4896 CG2       -59.2810  -16.2600  -15.4860 C.3     304 THR    0.0900
   4897 OG1       -59.9080  -17.4050  -17.5080 O.3     304 THR   -0.6600
   4898 HN        -58.5420  -19.0260  -16.1710 H       304 THR    0.4300
   4899 HA        -60.6860  -18.3240  -14.3680 H       304 THR   -0.2700
   4900 HB        -61.2870  -16.6450  -16.1520 H       304 THR    0.0900
   4901 HG1       -58.9950  -17.7000  -17.4680 H       304 THR    0.0900
   4902 HG21      -58.2850  -16.7510  -15.4810 H       304 THR    0.0900
   4903 HG22      -59.5820  -16.0590  -14.4350 H       304 THR    0.5100
   4904 HG23      -59.2020  -15.3020  -16.0420 H       304 THR   -0.5100
   4905 N         -61.1490  -20.4130  -16.6900 N.am    305 LEU   -0.4700
   4906 CA        -62.0820  -21.2880  -17.3910 C.3     305 LEU    0.3100
   4907 C         -62.8950  -22.1560  -16.4280 C.2     305 LEU    0.0700
   4908 O         -63.8160  -22.8610  -16.8400 O.2     305 LEU    0.0900
   4909 CB        -61.3300  -22.1590  -18.4030 C.3     305 LEU   -0.1800
   4910 CG        -62.1490  -22.9320  -19.4410 C.3     305 LEU    0.0900
   4911 CD1       -63.0760  -21.9920  -20.2000 C.3     305 LEU    0.0900
   4912 CD2       -61.2350  -23.6740  -20.4010 C.3     305 LEU   -0.0900
   4913 HN        -60.1910  -20.6830  -16.7360 H       305 LEU    0.0900
   4914 HA        -62.8110  -20.6700  -17.8940 H       305 LEU   -0.2700
   4915 HB1       -60.7410  -22.9030  -17.8270 H       305 LEU    0.0900
   4916 HB2       -60.6330  -21.4970  -18.9580 H       305 LEU    0.0900
   4917 HG        -62.7540  -23.7100  -18.9280 H       305 LEU    0.0900
   4918 HD11      -62.5070  -21.1140  -20.5750 H       305 LEU   -0.2700
   4919 HD12      -63.8820  -21.6300  -19.5250 H       305 LEU    0.0900
   4920 HD13      -63.5240  -22.5210  -21.0680 H       305 LEU    0.0900
   4921 HD21      -60.6010  -24.3960  -19.8430 H       305 LEU    0.0900
   4922 HD22      -60.5730  -22.9540  -20.9270 H       305 LEU    0.5100
   4923 HD23      -61.8420  -24.2360  -21.1440 H       305 LEU   -0.5100
   4924 N         -62.5520  -22.1080  -15.1410 N.am    306 ALA   -0.4700
   4925 CA        -63.2610  -22.8990  -14.1420 C.3     306 ALA    0.3100
   4926 C         -64.7310  -22.4940  -14.0420 C.2     306 ALA    0.0700
   4927 O         -65.6070  -23.3580  -13.9870 O.2     306 ALA    0.0900
   4928 CB        -62.5830  -22.7580  -12.7860 C.3     306 ALA   -0.2700
   4929 HN        -61.8060  -21.5380  -14.8070 H       306 ALA    0.0900
   4930 HA        -63.2540  -23.9300  -14.4610 H       306 ALA    0.0900
   4931 HB1       -62.5840  -21.6940  -12.4680 H       306 ALA    0.0900
   4932 HB2       -61.5310  -23.1080  -12.8510 H       306 ALA    0.5100
   4933 HB3       -63.1300  -23.3560  -12.0250 H       306 ALA   -0.5100
   4934 N         -65.0100  -21.1720  -14.1040 N.am    307 CYS   -0.4700
   4935 CA        -66.3360  -20.5880  -13.9930 C.3     307 CYS    0.3100
   4936 CAT       -69.0530  -21.3660  -11.3960 C.3     307 CYS    0.0700
   4937 C         -67.0050  -20.9170  -12.6500 C.2     307 CYS    0.0900
   4938 O         -66.3430  -20.9890  -11.6170 O.2     307 CYS   -0.1100
   4939 CB        -67.1910  -20.9500  -15.2510 C.3     307 CYS    0.0900
   4940 SG        -68.6370  -19.8730  -15.5660 S.3     307 CYS    0.0900
   4941 NT        -68.3430  -21.0620  -12.6150 N.am    307 CYS   -0.2300
   4942 HN        -64.2780  -20.5090  -14.2350 H       307 CYS    0.1600
   4943 HNT       -68.9050  -20.9660  -13.4340 H       307 CYS    0.5100
   4944 HA        -66.2270  -19.5170  -13.9070 H       307 CYS   -0.5100
   4945 HB1       -67.5470  -21.9950  -15.1260 H       307 CYS   -0.4700
   4946 HB2       -66.5210  -20.9120  -16.1350 H       307 CYS    0.3100
   4947 HG1       -67.9350  -18.9000  -16.1280 H       307 CYS   -0.1100
   4948 HT1       -68.8730  -20.5600  -10.6530 H       307 CYS    0.0900
   4949 HT2       -68.6860  -22.3290  -10.9790 H       307 CYS    0.0900
   4950 HT3       -70.1420  -21.4320  -11.6010 H       307 CYS    0.0900
@<TRIPOS>BOND
     1    1    8 1
     2    1    2 1
     3    2    6 1
     4    2   11 1
     5    2    4 1
     6    4    5 2
     7    6   13 1
     8    6    7 1
     9    7    8 1
    10    7   15 1
    11    8   17 1
    12    3    9 1
    13    3   18 1
    14    3   19 1
    15    3   20 1
    16    9    1 1
    17    9   10 2
    18   12    6 1
    19   14    7 1
    20   16    8 1
    21   21   22 1
    22   22   30 1
    23   22   25 1
    24   22   23 1
    25   23   24 2
    26   25   32 1
    27   25   26 1
    28   26   27 am
    29   26   28 2
    30   27   34 1
    31   27   33 1
    32   29   21 1
    33   31   25 1
    34    4   21 am
    35   35   36 1
    36   36   39 1
    37   36   42 1
    38   36   37 1
    39   37   38 2
    40   39   40 1
    41   39   44 1
    42   41   35 1
    43   43   39 1
    44   45   40 1
    45   23   35 am
    46   46   47 1
    47   47   55 1
    48   47   50 1
    49   47   48 1
    50   48   49 2
    51   50   57 1
    52   50   51 1
    53   51   53 2
    54   51   52 2
    55   54   46 1
    56   56   50 1
    57   37   46 am
    58   58   59 1
    59   59   60 1
    60   59   67 1
    61   59   62 1
    62   60   61 2
    63   62   69 1
    64   62   63 1
    65   63   64 1
    66   63   70 1
    67   63   65 1
    68   64   71 1
    69   64   72 1
    70   64   73 1
    71   65   75 1
    72   65   76 1
    73   65   74 1
    74   66   58 1
    75   68   62 1
    76   48   58 am
    77   77   78 1
    78   78   86 1
    79   78   81 1
    80   78   79 1
    81   79   80 2
    82   81   88 1
    83   81   82 1
    84   82   84 2
    85   82   83 2
    86   85   77 1
    87   87   81 1
    88   60   77 am
    89   89   90 1
    90   90   91 1
    91   90   97 1
    92   90   93 1
    93   91   92 2
    94   93   95 1
    95   93   98 1
    96   93   94 1
    97   94   99 1
    98   94  100 1
    99   94  101 1
   100   95  103 1
   101   95  104 1
   102   95  102 1
   103   96   89 1
   104   79   89 am
   105  105  106 1
   106  106  114 1
   107  106  109 1
   108  106  107 1
   109  107  108 2
   110  109  116 1
   111  109  110 1
   112  110  111 am
   113  110  112 2
   114  111  118 1
   115  111  117 1
   116  113  105 1
   117  115  109 1
   118   91  105 am
   119  119  120 1
   120  120  127 1
   121  120  123 1
   122  120  121 1
   123  121  122 2
   124  123  128 1
   125  123  124 1
   126  123  125 1
   127  124  130 1
   128  124  131 1
   129  124  132 1
   130  125  129 1
   131  126  119 1
   132  107  119 am
   133  133  134 1
   134  134  142 1
   135  134  137 1
   136  134  135 1
   137  135  136 2
   138  137  144 1
   139  137  138 1
   140  138  140 2
   141  138  139 2
   142  141  133 1
   143  143  137 1
   144  121  133 am
   145  145  146 1
   146  146  154 1
   147  146  149 1
   148  146  147 1
   149  147  148 2
   150  149  155 1
   151  149  151 1
   152  149  150 1
   153  150  157 1
   154  151  158 1
   155  151  159 1
   156  151  160 1
   157  152  150 1
   158  152  161 1
   159  152  162 1
   160  152  163 1
   161  153  145 1
   162  156  150 1
   163  135  145 am
   164  164  165 1
   165  165  177 1
   166  165  168 1
   167  165  166 1
   168  166  167 2
   169  168  179 1
   170  168  169 1
   171  169  170 ar
   172  169  171 ar
   173  170  180 1
   174  170  172 ar
   175  171  173 ar
   176  171  181 1
   177  172  182 1
   178  172  174 ar
   179  173  174 ar
   180  173  183 1
   181  174  175 1
   182  175  184 1
   183  176  164 1
   184  178  168 1
   185  147  164 am
   186  185  186 1
   187  186  189 1
   188  186  192 1
   189  186  187 1
   190  187  188 2
   191  189  190 1
   192  189  194 1
   193  191  185 1
   194  193  189 1
   195  195  190 1
   196  166  185 am
   197  196  197 1
   198  197  198 1
   199  197  206 1
   200  197  200 1
   201  198  199 2
   202  200  201 1
   203  200  208 1
   204  201  210 1
   205  201  202 1
   206  202  212 1
   207  202  203 1
   208  203  214 1
   209  203  204 1
   210  204  215 1
   211  204  216 1
   212  204  217 1
   213  205  196 1
   214  207  200 1
   215  209  201 1
   216  211  202 1
   217  213  203 1
   218  187  196 am
   219  218  219 1
   220  219  220 1
   221  219  226 1
   222  219  222 1
   223  220  221 2
   224  222  224 1
   225  222  227 1
   226  222  223 1
   227  223  228 1
   228  223  229 1
   229  223  230 1
   230  224  232 1
   231  224  233 1
   232  224  231 1
   233  225  218 1
   234  198  218 am
   235  234  235 1
   236  235  236 1
   237  235  243 1
   238  235  238 1
   239  236  237 2
   240  238  245 1
   241  238  239 1
   242  239  240 1
   243  239  246 1
   244  239  241 1
   245  240  247 1
   246  240  248 1
   247  240  249 1
   248  241  251 1
   249  241  252 1
   250  241  250 1
   251  242  234 1
   252  244  238 1
   253  220  234 am
   254  253  254 1
   255  254  255 1
   256  254  261 1
   257  254  257 1
   258  255  256 2
   259  257  259 1
   260  257  262 1
   261  257  258 1
   262  258  263 1
   263  258  264 1
   264  258  265 1
   265  259  267 1
   266  259  268 1
   267  259  266 1
   268  260  253 1
   269  236  253 am
   270  269  270 1
   271  270  277 1
   272  270  273 1
   273  270  271 1
   274  271  272 2
   275  273  278 1
   276  273  274 1
   277  273  275 1
   278  274  280 1
   279  274  281 1
   280  274  282 1
   281  275  279 1
   282  276  269 1
   283  255  269 am
   284  283  284 1
   285  284  289 1
   286  284  287 1
   287  284  285 1
   288  285  286 2
   289  287  290 1
   290  287  291 1
   291  287  292 1
   292  288  283 1
   293  271  283 am
   294  293  294 1
   295  294  302 1
   296  294  297 1
   297  294  295 1
   298  295  296 2
   299  297  303 1
   300  297  299 1
   301  297  298 1
   302  298  305 1
   303  299  306 1
   304  299  307 1
   305  299  308 1
   306  300  298 1
   307  300  309 1
   308  300  310 1
   309  300  311 1
   310  301  293 1
   311  304  298 1
   312  285  293 am
   313  312  313 1
   314  313  325 1
   315  313  316 1
   316  313  314 1
   317  314  315 2
   318  316  327 1
   319  316  317 1
   320  317  318 ar
   321  317  319 ar
   322  318  328 1
   323  318  320 ar
   324  319  321 ar
   325  319  329 1
   326  320  330 1
   327  320  322 ar
   328  321  322 ar
   329  321  331 1
   330  322  323 1
   331  323  332 1
   332  324  312 1
   333  326  316 1
   334  295  312 am
   335  333  334 1
   336  334  335 1
   337  334  342 1
   338  334  337 1
   339  335  336 2
   340  337  344 1
   341  337  338 1
   342  338  339 1
   343  338  345 1
   344  338  340 1
   345  339  346 1
   346  339  347 1
   347  339  348 1
   348  340  350 1
   349  340  351 1
   350  340  349 1
   351  341  333 1
   352  343  337 1
   353  314  333 am
   354  352  353 1
   355  353  358 1
   356  353  356 1
   357  353  354 1
   358  354  355 2
   359  356  359 1
   360  356  360 1
   361  356  361 1
   362  357  352 1
   363  335  352 am
   364  362  363 1
   365  363  364 1
   366  363  371 1
   367  363  366 1
   368  364  365 2
   369  366  373 1
   370  366  367 1
   371  367  368 1
   372  367  374 1
   373  367  369 1
   374  368  375 1
   375  368  376 1
   376  368  377 1
   377  369  379 1
   378  369  380 1
   379  369  378 1
   380  370  362 1
   381  372  366 1
   382  354  362 am
   383  381  382 1
   384  382  393 1
   385  382  385 1
   386  382  383 1
   387  383  384 2
   388  385  395 1
   389  385  386 1
   390  386  387 ar
   391  386  388 ar
   392  387  396 1
   393  387  389 ar
   394  388  390 ar
   395  388  397 1
   396  389  398 1
   397  389  391 ar
   398  390  391 ar
   399  390  399 1
   400  391  400 1
   401  392  381 1
   402  394  385 1
   403  364  381 am
   404  401  402 1
   405  402  403 1
   406  402  409 1
   407  402  405 1
   408  403  404 2
   409  405  407 1
   410  405  410 1
   411  405  406 1
   412  406  411 1
   413  406  412 1
   414  406  413 1
   415  407  415 1
   416  407  416 1
   417  407  414 1
   418  408  401 1
   419  383  401 am
   420  417  418 1
   421  418  419 1
   422  418  425 1
   423  418  421 1
   424  419  420 2
   425  421  423 1
   426  421  426 1
   427  421  422 1
   428  422  427 1
   429  422  428 1
   430  422  429 1
   431  423  431 1
   432  423  432 1
   433  423  430 1
   434  424  417 1
   435  403  417 am
   436  433  434 1
   437  434  439 1
   438  434  435 1
   439  435  436 2
   440  437  433 1
   441  438  434 1
   442  419  433 am
   443  440  441 1
   444  441  448 1
   445  441  444 1
   446  441  442 1
   447  442  443 2
   448  444  449 1
   449  444  445 1
   450  444  446 1
   451  445  451 1
   452  445  452 1
   453  445  453 1
   454  446  450 1
   455  447  440 1
   456  435  440 am
   457  454  455 1
   458  455  456 1
   459  455  462 1
   460  455  458 1
   461  456  457 2
   462  458  460 1
   463  458  463 1
   464  458  459 1
   465  459  464 1
   466  459  465 1
   467  459  466 1
   468  460  468 1
   469  460  469 1
   470  460  467 1
   471  461  454 1
   472  442  454 am
   473  470  471 1
   474  471  476 1
   475  471  472 1
   476  472  473 2
   477  474  470 1
   478  475  471 1
   479  456  470 am
   480  477  478 1
   481  478  486 1
   482  478  481 1
   483  478  479 1
   484  479  480 2
   485  481  488 1
   486  481  482 1
   487  482  483 am
   488  482  484 2
   489  483  490 1
   490  483  489 1
   491  485  477 1
   492  487  481 1
   493  472  477 am
   494  491  492 1
   495  492  495 1
   496  492  498 1
   497  492  493 1
   498  493  494 2
   499  495  496 1
   500  495  500 1
   501  497  491 1
   502  499  495 1
   503  501  496 1
   504  479  491 am
   505  502  503 1
   506  503  504 1
   507  503  510 1
   508  503  506 1
   509  504  505 2
   510  506  508 1
   511  506  511 1
   512  506  507 1
   513  507  512 1
   514  507  513 1
   515  507  514 1
   516  508  516 1
   517  508  517 1
   518  508  515 1
   519  509  502 1
   520  493  502 am
   521  518  519 1
   522  519  526 1
   523  519  522 1
   524  519  520 1
   525  520  521 2
   526  522  527 1
   527  522  523 1
   528  522  524 1
   529  523  529 1
   530  523  530 1
   531  523  531 1
   532  524  528 1
   533  525  518 1
   534  504  518 am
   535  532  533 1
   536  533  534 1
   537  533  541 1
   538  533  536 1
   539  534  535 2
   540  536  543 1
   541  536  537 1
   542  537  538 1
   543  537  544 1
   544  537  539 1
   545  538  545 1
   546  538  546 1
   547  538  547 1
   548  539  549 1
   549  539  550 1
   550  539  548 1
   551  540  532 1
   552  542  536 1
   553  520  532 am
   554  551  552 1
   555  552  563 1
   556  552  555 1
   557  552  553 1
   558  553  554 2
   559  555  565 1
   560  555  556 1
   561  556  557 ar
   562  556  558 ar
   563  557  566 1
   564  557  559 ar
   565  558  560 ar
   566  558  567 1
   567  559  568 1
   568  559  561 ar
   569  560  561 ar
   570  560  569 1
   571  561  570 1
   572  562  551 1
   573  564  555 1
   574  534  551 am
   575  571  572 1
   576  572  579 1
   577  572  575 1
   578  572  573 1
   579  573  574 2
   580  575  580 1
   581  575  576 1
   582  575  577 1
   583  576  582 1
   584  576  583 1
   585  576  584 1
   586  577  581 1
   587  578  571 1
   588  553  571 am
   589  585  586 1
   590  586  587 1
   591  586  594 1
   592  586  589 1
   593  587  588 2
   594  589  596 1
   595  589  590 1
   596  590  591 1
   597  590  597 1
   598  590  592 1
   599  591  598 1
   600  591  599 1
   601  591  600 1
   602  592  602 1
   603  592  603 1
   604  592  601 1
   605  593  585 1
   606  595  589 1
   607  573  585 am
   608  604  605 1
   609  605  610 1
   610  605  608 1
   611  605  606 1
   612  606  607 2
   613  608  611 1
   614  608  612 1
   615  608  613 1
   616  609  604 1
   617  587  604 am
   618  614  615 1
   619  615  616 1
   620  615  626 1
   621  615  618 1
   622  616  617 2
   623  618  628 1
   624  618  619 1
   625  619  630 1
   626  619  620 1
   627  620  632 1
   628  620  621 1
   629  621  633 1
   630  621  622 2
   631  622  623 2
   632  622  624 2
   633  623  634 1
   634  623  635 1
   635  624  637 1
   636  624  636 1
   637  625  614 1
   638  627  618 1
   639  629  619 1
   640  631  620 1
   641  606  614 am
   642  638  639 1
   643  639  640 1
   644  639  648 1
   645  639  642 1
   646  640  641 2
   647  642  643 1
   648  642  650 1
   649  643  652 1
   650  643  644 1
   651  644  654 1
   652  644  645 1
   653  645  656 1
   654  645  646 1
   655  646  657 1
   656  646  658 1
   657  646  659 1
   658  647  638 1
   659  649  642 1
   660  651  643 1
   661  653  644 1
   662  655  645 1
   663  616  638 am
   664  660  661 1
   665  661  663 1
   666  661  673 1
   667  661  665 1
   668  663  664 2
   669  665  666 1
   670  665  675 1
   671  666  677 1
   672  666  667 1
   673  667  679 1
   674  667  668 1
   675  668  681 1
   676  668  669 1
   677  669  682 1
   678  669  683 1
   679  669  684 1
   680  662  670 1
   681  662  685 1
   682  662  686 1
   683  662  687 1
   684  670  663 2
   685  670  672 1
   686  671  660 1
   687  674  665 1
   688  676  666 1
   689  678  667 1
   690  680  668 1
   691  640  660 am
   692  688  689 1
   693  689  693 1
   694  689  698 1
   695  689  691 1
   696  691  692 2
   697  693  694 1
   698  693  700 1
   699  690  695 1
   700  690  702 1
   701  690  703 1
   702  690  704 1
   703  695  688 am
   704  695  696 2
   705  697  688 1
   706  699  693 1
   707  701  694 1
   708  663  688 1
   709  705  706 1
   710  706  707 1
   711  706  714 1
   712  706  709 1
   713  707  708 2
   714  709  716 1
   715  709  710 1
   716  710  711 1
   717  710  717 1
   718  710  712 1
   719  711  718 1
   720  711  719 1
   721  711  720 1
   722  712  722 1
   723  712  723 1
   724  712  721 1
   725  713  705 1
   726  715  709 1
   727  691  705 am
   728  724  725 1
   729  725  734 1
   730  725  728 1
   731  725  726 1
   732  726  727 2
   733  728  736 1
   734  728  729 1
   735  729  738 1
   736  729  730 1
   737  730  732 2
   738  730  731 am
   739  731  739 1
   740  731  740 1
   741  733  724 1
   742  735  728 1
   743  737  729 1
   744  707  724 am
   745  741  742 1
   746  742  745 1
   747  742  748 1
   748  742  743 1
   749  743  744 2
   750  745  746 1
   751  745  750 1
   752  747  741 1
   753  749  745 1
   754  751  746 1
   755  726  741 am
   756  752  753 1
   757  753  760 1
   758  753  756 1
   759  753  754 1
   760  754  755 2
   761  756  761 1
   762  756  757 1
   763  756  758 1
   764  757  763 1
   765  757  764 1
   766  757  765 1
   767  758  762 1
   768  759  752 1
   769  743  752 am
   770  766  767 1
   771  767  768 1
   772  767  774 1
   773  767  770 1
   774  768  769 2
   775  770  772 1
   776  770  775 1
   777  770  771 1
   778  771  776 1
   779  771  777 1
   780  771  778 1
   781  772  780 1
   782  772  781 1
   783  772  779 1
   784  773  766 1
   785  754  766 am
   786  782  783 1
   787  783  791 1
   788  783  786 1
   789  783  784 1
   790  784  785 2
   791  786  793 1
   792  786  787 1
   793  787  789 2
   794  787  788 2
   795  790  782 1
   796  792  786 1
   797  768  782 am
   798  794  795 1
   799  795  807 1
   800  795  798 1
   801  795  796 1
   802  796  797 2
   803  798  809 1
   804  798  799 1
   805  799  800 ar
   806  799  801 ar
   807  800  810 1
   808  800  802 ar
   809  801  803 ar
   810  801  811 1
   811  802  812 1
   812  802  804 ar
   813  803  804 ar
   814  803  813 1
   815  804  805 1
   816  805  814 1
   817  806  794 1
   818  808  798 1
   819  784  794 am
   820  815  816 1
   821  816  828 1
   822  816  819 1
   823  816  817 1
   824  817  818 2
   825  819  830 1
   826  819  820 1
   827  820  821 ar
   828  820  822 ar
   829  821  831 1
   830  821  823 ar
   831  822  824 ar
   832  822  832 1
   833  823  833 1
   834  823  825 ar
   835  824  825 ar
   836  824  834 1
   837  825  826 1
   838  826  835 1
   839  827  815 1
   840  829  819 1
   841  796  815 am
   842  836  837 1
   843  837  838 1
   844  837  845 1
   845  837  840 1
   846  838  839 2
   847  840  847 1
   848  840  841 1
   849  841  842 1
   850  841  848 1
   851  841  843 1
   852  842  849 1
   853  842  850 1
   854  842  851 1
   855  843  853 1
   856  843  854 1
   857  843  852 1
   858  844  836 1
   859  846  840 1
   860  817  836 am
   861  855  856 1
   862  856  861 1
   863  856  857 1
   864  857  858 2
   865  859  855 1
   866  860  856 1
   867  838  855 am
   868  862  863 1
   869  863  866 1
   870  863  869 1
   871  863  864 1
   872  864  865 2
   873  866  867 1
   874  866  871 1
   875  868  862 1
   876  870  866 1
   877  872  867 1
   878  857  862 am
   879  873  874 1
   880  874  875 1
   881  874  882 1
   882  874  877 1
   883  875  876 2
   884  877  884 1
   885  877  878 1
   886  878  879 1
   887  878  885 1
   888  878  880 1
   889  879  886 1
   890  879  887 1
   891  879  888 1
   892  880  890 1
   893  880  891 1
   894  880  889 1
   895  881  873 1
   896  883  877 1
   897  864  873 am
   898  892  893 1
   899  893  898 1
   900  893  896 1
   901  893  894 1
   902  894  895 2
   903  896  899 1
   904  896  900 1
   905  896  901 1
   906  897  892 1
   907  875  892 am
   908  902  903 1
   909  903  904 1
   910  903  911 1
   911  903  906 1
   912  904  905 2
   913  906  913 1
   914  906  907 1
   915  907  908 1
   916  907  914 1
   917  907  909 1
   918  908  915 1
   919  908  916 1
   920  908  917 1
   921  909  919 1
   922  909  920 1
   923  909  918 1
   924  910  902 1
   925  912  906 1
   926  894  902 am
   927  921  922 1
   928  922  925 1
   929  922  928 1
   930  922  923 1
   931  923  924 2
   932  925  926 1
   933  925  930 1
   934  927  921 1
   935  929  925 1
   936  931  926 1
   937  904  921 am
   938  932  933 1
   939  933  941 1
   940  933  936 1
   941  933  934 1
   942  934  935 2
   943  936  943 1
   944  936  937 1
   945  937  939 2
   946  937  938 2
   947  940  932 1
   948  942  936 1
   949  923  932 am
   950  944  945 1
   951  945  946 1
   952  945  953 1
   953  945  948 1
   954  946  947 2
   955  948  955 1
   956  948  949 1
   957  949  950 1
   958  949  956 1
   959  949  951 1
   960  950  957 1
   961  950  958 1
   962  950  959 1
   963  951  961 1
   964  951  962 1
   965  951  960 1
   966  952  944 1
   967  954  948 1
   968  934  944 am
   969  963  964 1
   970  964  965 1
   971  964  972 1
   972  964  967 1
   973  965  966 2
   974  967  974 1
   975  967  968 1
   976  968  969 1
   977  968  975 1
   978  968  970 1
   979  969  976 1
   980  969  977 1
   981  969  978 1
   982  970  980 1
   983  970  981 1
   984  970  979 1
   985  971  963 1
   986  973  967 1
   987  946  963 am
   988  982  983 1
   989  983  991 1
   990  983  986 1
   991  983  984 1
   992  984  985 2
   993  986  992 1
   994  986  988 1
   995  986  987 1
   996  987  994 1
   997  988  995 1
   998  988  996 1
   999  988  997 1
  1000  989  987 1
  1001  989  998 1
  1002  989  999 1
  1003  989 1000 1
  1004  990  982 1
  1005  993  987 1
  1006  965  982 am
  1007 1001 1002 1
  1008 1002 1003 1
  1009 1002 1010 1
  1010 1002 1005 1
  1011 1003 1004 2
  1012 1005 1012 1
  1013 1005 1006 1
  1014 1006 1007 1
  1015 1006 1013 1
  1016 1006 1008 1
  1017 1007 1014 1
  1018 1007 1015 1
  1019 1007 1016 1
  1020 1008 1018 1
  1021 1008 1019 1
  1022 1008 1017 1
  1023 1009 1001 1
  1024 1011 1005 1
  1025  984 1001 am
  1026 1020 1021 1
  1027 1021 1022 1
  1028 1021 1029 1
  1029 1021 1024 1
  1030 1022 1023 2
  1031 1024 1031 1
  1032 1024 1025 1
  1033 1025 1026 1
  1034 1025 1032 1
  1035 1025 1027 1
  1036 1026 1033 1
  1037 1026 1034 1
  1038 1026 1035 1
  1039 1027 1037 1
  1040 1027 1038 1
  1041 1027 1036 1
  1042 1028 1020 1
  1043 1030 1024 1
  1044 1003 1020 am
  1045 1039 1040 1
  1046 1040 1041 1
  1047 1040 1048 1
  1048 1040 1043 1
  1049 1041 1042 2
  1050 1043 1050 1
  1051 1043 1044 1
  1052 1044 1045 1
  1053 1044 1051 1
  1054 1044 1046 1
  1055 1045 1052 1
  1056 1045 1053 1
  1057 1045 1054 1
  1058 1046 1056 1
  1059 1046 1057 1
  1060 1046 1055 1
  1061 1047 1039 1
  1062 1049 1043 1
  1063 1022 1039 am
  1064 1058 1059 1
  1065 1059 1064 1
  1066 1059 1062 1
  1067 1059 1060 1
  1068 1060 1061 2
  1069 1062 1065 1
  1070 1062 1066 1
  1071 1062 1067 1
  1072 1063 1058 1
  1073 1041 1058 am
  1074 1068 1069 1
  1075 1069 1077 1
  1076 1069 1072 1
  1077 1069 1070 1
  1078 1070 1071 2
  1079 1072 1079 1
  1080 1072 1073 1
  1081 1073 1081 1
  1082 1073 1074 1
  1083 1074 1075 1
  1084 1075 1082 1
  1085 1075 1083 1
  1086 1075 1084 1
  1087 1076 1068 1
  1088 1078 1072 1
  1089 1080 1073 1
  1090 1060 1068 am
  1091 1085 1091 1
  1092 1085 1086 1
  1093 1086 1089 1
  1094 1086 1092 1
  1095 1086 1087 1
  1096 1087 1088 2
  1097 1089 1090 1
  1098 1089 1094 1
  1099 1090 1091 1
  1100 1090 1096 1
  1101 1091 1098 1
  1102 1093 1089 1
  1103 1095 1090 1
  1104 1097 1091 1
  1105 1070 1085 am
  1106 1099 1100 1
  1107 1100 1101 1
  1108 1100 1107 1
  1109 1100 1103 1
  1110 1101 1102 2
  1111 1103 1105 1
  1112 1103 1108 1
  1113 1103 1104 1
  1114 1104 1109 1
  1115 1104 1110 1
  1116 1104 1111 1
  1117 1105 1113 1
  1118 1105 1114 1
  1119 1105 1112 1
  1120 1106 1099 1
  1121 1087 1099 am
  1122 1115 1116 1
  1123 1116 1125 1
  1124 1116 1119 1
  1125 1116 1117 1
  1126 1117 1118 2
  1127 1119 1127 1
  1128 1119 1120 1
  1129 1120 1129 1
  1130 1120 1121 1
  1131 1121 1122 2
  1132 1121 1123 2
  1133 1124 1115 1
  1134 1126 1119 1
  1135 1128 1120 1
  1136 1101 1115 am
  1137 1130 1131 1
  1138 1131 1132 1
  1139 1131 1139 1
  1140 1131 1134 1
  1141 1132 1133 2
  1142 1134 1141 1
  1143 1134 1135 1
  1144 1135 1136 1
  1145 1135 1142 1
  1146 1135 1137 1
  1147 1136 1143 1
  1148 1136 1144 1
  1149 1136 1145 1
  1150 1137 1147 1
  1151 1137 1148 1
  1152 1137 1146 1
  1153 1138 1130 1
  1154 1140 1134 1
  1155 1117 1130 am
  1156 1149 1150 1
  1157 1150 1162 1
  1158 1150 1153 1
  1159 1150 1151 1
  1160 1151 1152 2
  1161 1153 1164 1
  1162 1153 1154 1
  1163 1154 1155 ar
  1164 1154 1156 ar
  1165 1155 1165 1
  1166 1155 1157 ar
  1167 1156 1158 ar
  1168 1156 1166 1
  1169 1157 1167 1
  1170 1157 1159 ar
  1171 1158 1159 ar
  1172 1158 1168 1
  1173 1159 1160 1
  1174 1160 1169 1
  1175 1161 1149 1
  1176 1163 1153 1
  1177 1132 1149 am
  1178 1170 1171 1
  1179 1171 1179 1
  1180 1171 1174 1
  1181 1171 1172 1
  1182 1172 1173 2
  1183 1174 1181 1
  1184 1174 1175 1
  1185 1175 1176 am
  1186 1175 1177 2
  1187 1176 1183 1
  1188 1176 1182 1
  1189 1178 1170 1
  1190 1180 1174 1
  1191 1151 1170 am
  1192 1184 1185 1
  1193 1185 1196 1
  1194 1185 1188 1
  1195 1185 1186 1
  1196 1186 1187 2
  1197 1188 1198 1
  1198 1188 1189 1
  1199 1189 1190 ar
  1200 1189 1191 ar
  1201 1190 1199 1
  1202 1190 1192 ar
  1203 1191 1193 ar
  1204 1191 1200 1
  1205 1192 1201 1
  1206 1192 1194 ar
  1207 1193 1194 ar
  1208 1193 1202 1
  1209 1194 1203 1
  1210 1195 1184 1
  1211 1197 1188 1
  1212 1172 1184 am
  1213 1204 1205 1
  1214 1205 1213 1
  1215 1205 1208 1
  1216 1205 1206 1
  1217 1206 1207 2
  1218 1208 1214 1
  1219 1208 1210 1
  1220 1208 1209 1
  1221 1209 1216 1
  1222 1210 1217 1
  1223 1210 1218 1
  1224 1210 1219 1
  1225 1211 1209 1
  1226 1211 1220 1
  1227 1211 1221 1
  1228 1211 1222 1
  1229 1212 1204 1
  1230 1215 1209 1
  1231 1186 1204 am
  1232 1223 1224 1
  1233 1224 1225 1
  1234 1224 1238 1
  1235 1224 1227 1
  1236 1225 1226 2
  1237 1227 1240 1
  1238 1227 1228 1
  1239 1228 1230 ar
  1240 1228 1229 ar
  1241 1229 1241 1
  1242 1229 1233 ar
  1243 1230 1231 ar
  1244 1230 1232 ar
  1245 1231 1233 ar
  1246 1231 1234 ar
  1247 1232 1235 ar
  1248 1232 1243 1
  1249 1233 1242 1
  1250 1234 1244 1
  1251 1234 1236 ar
  1252 1235 1236 ar
  1253 1235 1245 1
  1254 1236 1246 1
  1255 1237 1223 1
  1256 1239 1227 1
  1257 1206 1223 am
  1258 1247 1248 1
  1259 1248 1249 1
  1260 1248 1255 1
  1261 1248 1251 1
  1262 1249 1250 2
  1263 1251 1253 1
  1264 1251 1256 1
  1265 1251 1252 1
  1266 1252 1257 1
  1267 1252 1258 1
  1268 1252 1259 1
  1269 1253 1261 1
  1270 1253 1262 1
  1271 1253 1260 1
  1272 1254 1247 1
  1273 1225 1247 am
  1274 1263 1264 1
  1275 1263 1273 1
  1276 1264 1265 1
  1277 1264 1267 1
  1278 1264 1274 1
  1279 1265 1266 2
  1280 1267 1268 1
  1281 1267 1275 1
  1282 1267 1276 1
  1283 1268 1269 ar
  1284 1268 1270 ar
  1285 1269 1272 ar
  1286 1269 1277 1
  1287 1270 1271 ar
  1288 1271 1272 ar
  1289 1271 1278 1
  1290 1272 1279 1
  1291 1249 1263 am
  1292 1280 1281 1
  1293 1280 1290 1
  1294 1281 1282 1
  1295 1281 1284 1
  1296 1281 1291 1
  1297 1282 1283 2
  1298 1284 1285 1
  1299 1284 1292 1
  1300 1284 1293 1
  1301 1285 1286 ar
  1302 1285 1287 ar
  1303 1286 1289 ar
  1304 1286 1295 1
  1305 1287 1288 ar
  1306 1287 1294 1
  1307 1288 1289 ar
  1308 1288 1296 1
  1309 1289 1297 1
  1310 1265 1280 am
  1311 1298 1304 1
  1312 1298 1299 1
  1313 1299 1302 1
  1314 1299 1305 1
  1315 1299 1300 1
  1316 1300 1301 2
  1317 1302 1303 1
  1318 1302 1307 1
  1319 1303 1304 1
  1320 1303 1309 1
  1321 1304 1311 1
  1322 1306 1302 1
  1323 1308 1303 1
  1324 1310 1304 1
  1325 1298 1282 am
  1326 1312 1313 1
  1327 1313 1314 1
  1328 1313 1327 1
  1329 1313 1316 1
  1330 1314 1315 2
  1331 1316 1329 1
  1332 1316 1317 1
  1333 1317 1319 ar
  1334 1317 1318 ar
  1335 1318 1330 1
  1336 1318 1322 ar
  1337 1319 1320 ar
  1338 1319 1321 ar
  1339 1320 1322 ar
  1340 1320 1323 ar
  1341 1321 1324 ar
  1342 1321 1332 1
  1343 1322 1331 1
  1344 1323 1333 1
  1345 1323 1325 ar
  1346 1324 1325 ar
  1347 1324 1334 1
  1348 1325 1335 1
  1349 1326 1312 1
  1350 1328 1316 1
  1351 1300 1312 am
  1352 1336 1337 1
  1353 1337 1342 1
  1354 1337 1340 1
  1355 1337 1338 1
  1356 1338 1339 2
  1357 1340 1343 1
  1358 1340 1344 1
  1359 1340 1345 1
  1360 1341 1336 1
  1361 1314 1336 am
  1362 1346 1347 1
  1363 1347 1358 1
  1364 1347 1350 1
  1365 1347 1348 1
  1366 1348 1349 2
  1367 1350 1360 1
  1368 1350 1351 1
  1369 1351 1352 ar
  1370 1351 1353 ar
  1371 1352 1361 1
  1372 1352 1354 ar
  1373 1353 1355 ar
  1374 1353 1362 1
  1375 1354 1363 1
  1376 1354 1356 ar
  1377 1355 1356 ar
  1378 1355 1364 1
  1379 1356 1365 1
  1380 1357 1346 1
  1381 1359 1350 1
  1382 1338 1346 am
  1383 1366 1367 1
  1384 1367 1372 1
  1385 1367 1368 1
  1386 1368 1369 2
  1387 1370 1366 1
  1388 1371 1367 1
  1389 1348 1366 am
  1390 1373 1374 1
  1391 1374 1382 1
  1392 1374 1377 1
  1393 1374 1375 1
  1394 1375 1376 2
  1395 1377 1384 1
  1396 1377 1378 1
  1397 1378 1380 2
  1398 1378 1379 2
  1399 1381 1373 1
  1400 1383 1377 1
  1401 1368 1373 am
  1402 1385 1386 1
  1403 1386 1391 1
  1404 1386 1389 1
  1405 1386 1387 1
  1406 1387 1388 2
  1407 1389 1392 1
  1408 1389 1393 1
  1409 1389 1394 1
  1410 1390 1385 1
  1411 1375 1385 am
  1412 1395 1396 1
  1413 1396 1401 1
  1414 1396 1397 1
  1415 1397 1398 2
  1416 1399 1395 1
  1417 1400 1396 1
  1418 1387 1395 am
  1419 1402 1403 1
  1420 1403 1409 1
  1421 1403 1406 1
  1422 1403 1404 1
  1423 1404 1405 2
  1424 1406 1411 1
  1425 1406 1407 1
  1426 1408 1402 1
  1427 1410 1406 1
  1428 1397 1402 am
  1429 1412 1413 1
  1430 1413 1414 1
  1431 1413 1424 1
  1432 1413 1416 1
  1433 1414 1415 2
  1434 1416 1426 1
  1435 1416 1417 1
  1436 1417 1428 1
  1437 1417 1418 1
  1438 1418 1430 1
  1439 1418 1419 1
  1440 1419 1431 1
  1441 1419 1420 2
  1442 1420 1421 2
  1443 1420 1422 2
  1444 1421 1432 1
  1445 1421 1433 1
  1446 1422 1435 1
  1447 1422 1434 1
  1448 1423 1412 1
  1449 1425 1416 1
  1450 1427 1417 1
  1451 1429 1418 1
  1452 1404 1412 am
  1453 1436 1437 1
  1454 1437 1442 1
  1455 1437 1438 1
  1456 1438 1439 2
  1457 1440 1436 1
  1458 1441 1437 1
  1459 1414 1436 am
  1460 1443 1444 1
  1461 1444 1456 1
  1462 1444 1447 1
  1463 1444 1445 1
  1464 1445 1446 2
  1465 1447 1458 1
  1466 1447 1448 1
  1467 1448 1449 ar
  1468 1448 1450 ar
  1469 1449 1459 1
  1470 1449 1451 ar
  1471 1450 1452 ar
  1472 1450 1460 1
  1473 1451 1461 1
  1474 1451 1453 ar
  1475 1452 1453 ar
  1476 1452 1462 1
  1477 1453 1454 1
  1478 1454 1463 1
  1479 1455 1443 1
  1480 1457 1447 1
  1481 1438 1443 am
  1482 1464 1465 1
  1483 1465 1477 1
  1484 1465 1468 1
  1485 1465 1466 1
  1486 1466 1467 2
  1487 1468 1479 1
  1488 1468 1469 1
  1489 1469 1470 ar
  1490 1469 1471 ar
  1491 1470 1480 1
  1492 1470 1472 ar
  1493 1471 1473 ar
  1494 1471 1481 1
  1495 1472 1482 1
  1496 1472 1474 ar
  1497 1473 1474 ar
  1498 1473 1483 1
  1499 1474 1475 1
  1500 1475 1484 1
  1501 1476 1464 1
  1502 1478 1468 1
  1503 1445 1464 am
  1504 1485 1486 1
  1505 1486 1497 1
  1506 1486 1489 1
  1507 1486 1487 1
  1508 1487 1488 2
  1509 1489 1499 1
  1510 1489 1490 1
  1511 1490 1491 ar
  1512 1490 1492 ar
  1513 1491 1500 1
  1514 1491 1493 ar
  1515 1492 1494 ar
  1516 1492 1501 1
  1517 1493 1502 1
  1518 1493 1495 ar
  1519 1494 1495 ar
  1520 1494 1503 1
  1521 1495 1504 1
  1522 1496 1485 1
  1523 1498 1489 1
  1524 1466 1485 am
  1525 1505 1506 1
  1526 1506 1507 1
  1527 1506 1514 1
  1528 1506 1509 1
  1529 1507 1508 2
  1530 1509 1516 1
  1531 1509 1510 1
  1532 1510 1511 1
  1533 1510 1517 1
  1534 1510 1512 1
  1535 1511 1518 1
  1536 1511 1519 1
  1537 1511 1520 1
  1538 1512 1522 1
  1539 1512 1523 1
  1540 1512 1521 1
  1541 1513 1505 1
  1542 1515 1509 1
  1543 1487 1505 am
  1544 1524 1525 1
  1545 1525 1526 1
  1546 1525 1536 1
  1547 1525 1528 1
  1548 1526 1527 2
  1549 1528 1538 1
  1550 1528 1529 1
  1551 1529 1540 1
  1552 1529 1530 1
  1553 1530 1542 1
  1554 1530 1531 1
  1555 1531 1543 1
  1556 1531 1532 2
  1557 1532 1533 2
  1558 1532 1534 2
  1559 1533 1544 1
  1560 1533 1545 1
  1561 1534 1547 1
  1562 1534 1546 1
  1563 1535 1524 1
  1564 1537 1528 1
  1565 1539 1529 1
  1566 1541 1530 1
  1567 1507 1524 am
  1568 1548 1549 1
  1569 1549 1557 1
  1570 1549 1552 1
  1571 1549 1550 1
  1572 1550 1551 2
  1573 1552 1559 1
  1574 1552 1553 1
  1575 1553 1555 2
  1576 1553 1554 2
  1577 1556 1548 1
  1578 1558 1552 1
  1579 1526 1548 am
  1580 1560 1561 1
  1581 1561 1566 1
  1582 1561 1564 1
  1583 1561 1562 1
  1584 1562 1563 2
  1585 1564 1567 1
  1586 1564 1568 1
  1587 1564 1569 1
  1588 1565 1560 1
  1589 1550 1560 am
  1590 1570 1571 1
  1591 1571 1577 1
  1592 1571 1574 1
  1593 1571 1572 1
  1594 1572 1573 2
  1595 1574 1579 1
  1596 1574 1575 1
  1597 1576 1570 1
  1598 1578 1574 1
  1599 1580 1575 1
  1600 1562 1570 am
  1601 1581 1582 1
  1602 1582 1589 1
  1603 1582 1585 1
  1604 1582 1583 1
  1605 1583 1584 2
  1606 1585 1590 1
  1607 1585 1586 1
  1608 1585 1587 1
  1609 1586 1592 1
  1610 1586 1593 1
  1611 1586 1594 1
  1612 1587 1591 1
  1613 1588 1581 1
  1614 1572 1581 am
  1615 1595 1596 1
  1616 1596 1608 1
  1617 1596 1599 1
  1618 1596 1597 1
  1619 1597 1598 2
  1620 1599 1610 1
  1621 1599 1600 1
  1622 1600 1601 ar
  1623 1600 1602 ar
  1624 1601 1611 1
  1625 1601 1603 ar
  1626 1602 1604 ar
  1627 1602 1612 1
  1628 1603 1613 1
  1629 1603 1605 ar
  1630 1604 1605 ar
  1631 1604 1614 1
  1632 1605 1606 1
  1633 1606 1615 1
  1634 1607 1595 1
  1635 1609 1599 1
  1636 1583 1595 am
  1637 1616 1617 1
  1638 1617 1622 1
  1639 1617 1620 1
  1640 1617 1618 1
  1641 1618 1619 2
  1642 1620 1623 1
  1643 1620 1624 1
  1644 1620 1625 1
  1645 1621 1616 1
  1646 1597 1616 am
  1647 1626 1627 1
  1648 1627 1634 1
  1649 1627 1630 1
  1650 1627 1628 1
  1651 1628 1629 2
  1652 1630 1635 1
  1653 1630 1631 1
  1654 1630 1632 1
  1655 1631 1637 1
  1656 1631 1638 1
  1657 1631 1639 1
  1658 1632 1636 1
  1659 1633 1626 1
  1660 1618 1626 am
  1661 1640 1641 1
  1662 1641 1646 1
  1663 1641 1644 1
  1664 1641 1642 1
  1665 1642 1643 2
  1666 1644 1647 1
  1667 1644 1648 1
  1668 1644 1649 1
  1669 1645 1640 1
  1670 1628 1640 am
  1671 1650 1651 1
  1672 1651 1652 1
  1673 1651 1659 1
  1674 1651 1654 1
  1675 1652 1653 2
  1676 1654 1661 1
  1677 1654 1655 1
  1678 1655 1656 1
  1679 1655 1662 1
  1680 1655 1657 1
  1681 1656 1663 1
  1682 1656 1664 1
  1683 1656 1665 1
  1684 1657 1667 1
  1685 1657 1668 1
  1686 1657 1666 1
  1687 1658 1650 1
  1688 1660 1654 1
  1689 1642 1650 am
  1690 1669 1670 1
  1691 1670 1678 1
  1692 1670 1673 1
  1693 1670 1671 1
  1694 1671 1672 2
  1695 1673 1680 1
  1696 1673 1674 1
  1697 1674 1675 am
  1698 1674 1676 2
  1699 1675 1682 1
  1700 1675 1681 1
  1701 1677 1669 1
  1702 1679 1673 1
  1703 1652 1669 am
  1704 1683 1684 1
  1705 1684 1685 1
  1706 1684 1691 1
  1707 1684 1687 1
  1708 1685 1686 2
  1709 1687 1689 1
  1710 1687 1692 1
  1711 1687 1688 1
  1712 1688 1693 1
  1713 1688 1694 1
  1714 1688 1695 1
  1715 1689 1697 1
  1716 1689 1698 1
  1717 1689 1696 1
  1718 1690 1683 1
  1719 1671 1683 am
  1720 1699 1700 1
  1721 1700 1701 1
  1722 1700 1707 1
  1723 1700 1703 1
  1724 1701 1702 2
  1725 1703 1705 1
  1726 1703 1708 1
  1727 1703 1704 1
  1728 1704 1709 1
  1729 1704 1710 1
  1730 1704 1711 1
  1731 1705 1713 1
  1732 1705 1714 1
  1733 1705 1712 1
  1734 1706 1699 1
  1735 1685 1699 am
  1736 1715 1716 1
  1737 1716 1719 1
  1738 1716 1722 1
  1739 1716 1717 1
  1740 1717 1718 2
  1741 1719 1720 1
  1742 1719 1724 1
  1743 1721 1715 1
  1744 1723 1719 1
  1745 1725 1720 1
  1746 1701 1715 am
  1747 1726 1727 1
  1748 1727 1728 1
  1749 1727 1735 1
  1750 1727 1730 1
  1751 1728 1729 2
  1752 1730 1737 1
  1753 1730 1731 1
  1754 1731 1732 1
  1755 1731 1738 1
  1756 1731 1733 1
  1757 1732 1739 1
  1758 1732 1740 1
  1759 1732 1741 1
  1760 1733 1743 1
  1761 1733 1744 1
  1762 1733 1742 1
  1763 1734 1726 1
  1764 1736 1730 1
  1765 1717 1726 am
  1766 1745 1746 1
  1767 1746 1749 1
  1768 1746 1752 1
  1769 1746 1747 1
  1770 1747 1748 2
  1771 1749 1750 1
  1772 1749 1754 1
  1773 1751 1745 1
  1774 1753 1749 1
  1775 1755 1750 1
  1776 1728 1745 am
  1777 1756 1757 1
  1778 1757 1758 1
  1779 1757 1764 1
  1780 1757 1760 1
  1781 1758 1759 2
  1782 1760 1762 1
  1783 1760 1765 1
  1784 1760 1761 1
  1785 1761 1766 1
  1786 1761 1767 1
  1787 1761 1768 1
  1788 1762 1770 1
  1789 1762 1771 1
  1790 1762 1769 1
  1791 1763 1756 1
  1792 1747 1756 am
  1793 1772 1773 1
  1794 1773 1782 1
  1795 1773 1776 1
  1796 1773 1774 1
  1797 1774 1775 2
  1798 1776 1784 1
  1799 1776 1777 1
  1800 1777 1786 1
  1801 1777 1778 1
  1802 1778 1779 2
  1803 1778 1780 2
  1804 1781 1772 1
  1805 1783 1776 1
  1806 1785 1777 1
  1807 1758 1772 am
  1808 1787 1788 1
  1809 1788 1789 1
  1810 1788 1796 1
  1811 1788 1791 1
  1812 1789 1790 2
  1813 1791 1798 1
  1814 1791 1792 1
  1815 1792 1793 1
  1816 1792 1799 1
  1817 1792 1794 1
  1818 1793 1800 1
  1819 1793 1801 1
  1820 1793 1802 1
  1821 1794 1804 1
  1822 1794 1805 1
  1823 1794 1803 1
  1824 1795 1787 1
  1825 1797 1791 1
  1826 1774 1787 am
  1827 1806 1807 1
  1828 1807 1819 1
  1829 1807 1810 1
  1830 1807 1808 1
  1831 1808 1809 2
  1832 1810 1821 1
  1833 1810 1811 1
  1834 1811 1812 ar
  1835 1811 1813 ar
  1836 1812 1822 1
  1837 1812 1814 ar
  1838 1813 1815 ar
  1839 1813 1823 1
  1840 1814 1824 1
  1841 1814 1816 ar
  1842 1815 1816 ar
  1843 1815 1825 1
  1844 1816 1817 1
  1845 1817 1826 1
  1846 1818 1806 1
  1847 1820 1810 1
  1848 1789 1806 am
  1849 1827 1828 1
  1850 1828 1829 1
  1851 1828 1836 1
  1852 1828 1831 1
  1853 1829 1830 2
  1854 1831 1838 1
  1855 1831 1832 1
  1856 1832 1833 1
  1857 1832 1839 1
  1858 1832 1834 1
  1859 1833 1840 1
  1860 1833 1841 1
  1861 1833 1842 1
  1862 1834 1844 1
  1863 1834 1845 1
  1864 1834 1843 1
  1865 1835 1827 1
  1866 1837 1831 1
  1867 1808 1827 am
  1868 1846 1847 1
  1869 1847 1852 1
  1870 1847 1850 1
  1871 1847 1848 1
  1872 1848 1849 2
  1873 1850 1853 1
  1874 1850 1854 1
  1875 1850 1855 1
  1876 1851 1846 1
  1877 1829 1846 am
  1878 1856 1857 1
  1879 1857 1865 1
  1880 1857 1860 1
  1881 1857 1858 1
  1882 1858 1859 2
  1883 1860 1866 1
  1884 1860 1862 1
  1885 1860 1861 1
  1886 1861 1868 1
  1887 1862 1869 1
  1888 1862 1870 1
  1889 1862 1871 1
  1890 1863 1861 1
  1891 1863 1872 1
  1892 1863 1873 1
  1893 1863 1874 1
  1894 1864 1856 1
  1895 1867 1861 1
  1896 1848 1856 am
  1897 1875 1876 1
  1898 1876 1882 1
  1899 1876 1879 1
  1900 1876 1877 1
  1901 1877 1878 2
  1902 1879 1884 1
  1903 1879 1880 1
  1904 1881 1875 1
  1905 1883 1879 1
  1906 1885 1880 1
  1907 1858 1875 am
  1908 1886 1887 1
  1909 1886 1896 1
  1910 1887 1888 1
  1911 1887 1890 1
  1912 1887 1897 1
  1913 1888 1889 2
  1914 1890 1891 1
  1915 1890 1898 1
  1916 1890 1899 1
  1917 1891 1892 ar
  1918 1891 1893 ar
  1919 1892 1895 ar
  1920 1892 1900 1
  1921 1893 1894 ar
  1922 1894 1895 ar
  1923 1894 1901 1
  1924 1895 1902 1
  1925 1877 1886 am
  1926 1903 1909 1
  1927 1903 1904 1
  1928 1904 1907 1
  1929 1904 1910 1
  1930 1904 1905 1
  1931 1905 1906 2
  1932 1907 1908 1
  1933 1907 1912 1
  1934 1908 1909 1
  1935 1908 1914 1
  1936 1909 1916 1
  1937 1911 1907 1
  1938 1913 1908 1
  1939 1915 1909 1
  1940 1903 1888 am
  1941 1917 1918 1
  1942 1918 1929 1
  1943 1918 1921 1
  1944 1918 1919 1
  1945 1919 1920 2
  1946 1921 1931 1
  1947 1921 1922 1
  1948 1922 1923 ar
  1949 1922 1924 ar
  1950 1923 1932 1
  1951 1923 1925 ar
  1952 1924 1926 ar
  1953 1924 1933 1
  1954 1925 1934 1
  1955 1925 1927 ar
  1956 1926 1927 ar
  1957 1926 1935 1
  1958 1927 1936 1
  1959 1928 1917 1
  1960 1930 1921 1
  1961 1905 1917 am
  1962 1937 1938 1
  1963 1938 1939 1
  1964 1938 1947 1
  1965 1938 1941 1
  1966 1939 1940 2
  1967 1941 1942 1
  1968 1941 1949 1
  1969 1942 1951 1
  1970 1942 1943 1
  1971 1943 1953 1
  1972 1943 1944 1
  1973 1944 1955 1
  1974 1944 1945 1
  1975 1945 1956 1
  1976 1945 1957 1
  1977 1945 1958 1
  1978 1946 1937 1
  1979 1948 1941 1
  1980 1950 1942 1
  1981 1952 1943 1
  1982 1954 1944 1
  1983 1919 1937 am
  1984 1959 1960 1
  1985 1960 1965 1
  1986 1960 1963 1
  1987 1960 1961 1
  1988 1961 1962 2
  1989 1963 1966 1
  1990 1963 1967 1
  1991 1963 1968 1
  1992 1964 1959 1
  1993 1939 1959 am
  1994 1969 1970 1
  1995 1970 1971 1
  1996 1970 1979 1
  1997 1970 1973 1
  1998 1971 1972 2
  1999 1973 1974 1
  2000 1973 1981 1
  2001 1974 1983 1
  2002 1974 1975 1
  2003 1975 1985 1
  2004 1975 1976 1
  2005 1976 1987 1
  2006 1976 1977 1
  2007 1977 1988 1
  2008 1977 1989 1
  2009 1977 1990 1
  2010 1978 1969 1
  2011 1980 1973 1
  2012 1982 1974 1
  2013 1984 1975 1
  2014 1986 1976 1
  2015 1961 1969 am
[truncated: 114,390 more chars]
