# Supplementary material for: The pocketome of G-protein-coupled receptors reveals previously untargeted allosteric sites
Source: Nat Commun. 2022 May 10;13:2567. doi: 10.1038/s41467-022-29609-6 (PMC9091257; doi:10.1038/s41467-022-29609-6)
Supplement: Supplementary file 4 — Supplementary Data 1 [file 41467_2022_29609_MOESM4_ESM.zip › docking_files/3zpq/mols.mol2]

# TRIPOS MOL2 file generated by SEED

@<TRIPOS>MOLECULE
methanamine
 8 7 0 0 0
****
USER_CHARGES
INVALID_CHARGES
Pose:   1 Cluster:   1 Fr_nu: 1321620 TotEn:   -62.89
@<TRIPOS>ATOM
      1 C1        -77.1580  -16.6265  -57.1180 C.3    1 LIG       0.04000
      2 N1        -77.6905  -17.9840  -57.3440 N.4    1 LIG      -0.30000
      3 H1        -77.4460  -16.0085  -57.9704 H      1 LIG       0.09000
      4 H2        -77.5940  -16.2464  -56.1922 H      1 LIG       0.09000
      5 H3        -76.0719  -16.7029  -57.0380 H      1 LIG       0.09000
      6 H4        -77.4493  -18.6153  -56.5689 H      1 LIG       0.33000
      7 H5        -77.3122  -18.3956  -58.2075 H      1 LIG       0.33000
      8 H6        -78.7156  -17.9752  -57.4286 H      1 LIG       0.33000
@<TRIPOS>BOND
      1       1       2 1
      2       1       3 1
      3       1       4 1
      4       1       5 1
      5       2       6 1
      6       2       7 1
      7       2       8 1
@<TRIPOS>ALT_TYPE
CGenFF_4.0_ALT_TYPE_SET
CGenFF_4.0 1 CG334 2 NG3P3 3 HGA3 4 HGA3 5 HGA3 6 HGP2 7 HGP2 8 HGP2
@<TRIPOS>MOLECULE
methanamine
 8 7 0 0 0
****
USER_CHARGES
INVALID_CHARGES
Pose:   2 Cluster:   2 Fr_nu: 246841 TotEn:   -60.99
@<TRIPOS>ATOM
      1 C1        -78.6663  -22.6599  -56.9827 C.3    1 LIG       0.04000
      2 N1        -78.9206  -21.2193  -57.1762 N.4    1 LIG      -0.30000
      3 H1        -79.3644  -23.0236  -56.2265 H      1 LIG       0.09000
      4 H2        -78.8287  -23.1594  -57.9397 H      1 LIG       0.09000
      5 H3        -77.6329  -22.7748  -56.6502 H      1 LIG       0.09000
      6 H4        -78.2889  -20.8185  -57.8818 H      1 LIG       0.33000
      7 H5        -78.7820  -20.6941  -56.3027 H      1 LIG       0.33000
      8 H6        -79.8848  -21.0479  -57.4909 H      1 LIG       0.33000
@<TRIPOS>BOND
      1       1       2 1
      2       1       3 1
      3       1       4 1
      4       1       5 1
      5       2       6 1
      6       2       7 1
      7       2       8 1
@<TRIPOS>ALT_TYPE
CGenFF_4.0_ALT_TYPE_SET
CGenFF_4.0 1 CG334 2 NG3P3 3 HGA3 4 HGA3 5 HGA3 6 HGP2 7 HGP2 8 HGP2
@<TRIPOS>MOLECULE
methanamine
 8 7 0 0 0
****
USER_CHARGES
INVALID_CHARGES
Pose:   3 Cluster:   3 Fr_nu: 247166 TotEn:   -60.89
@<TRIPOS>ATOM
      1 C1        -77.7264  -17.5323  -57.4495 C.3    1 LIG       0.04000
      2 N1        -78.5636  -18.7450  -57.3743 N.4    1 LIG      -0.30000
      3 H1        -76.7065  -17.8133  -57.1804 H      1 LIG       0.09000
      4 H2        -77.7730  -17.1570  -58.4736 H      1 LIG       0.09000
      5 H3        -78.1311  -16.8028  -56.7453 H      1 LIG       0.09000
      6 H4        -79.5415  -18.5413  -57.6188 H      1 LIG       0.33000
      7 H5        -78.5585  -19.1452  -56.4267 H      1 LIG       0.33000
      8 H6        -78.2283  -19.4726  -58.0195 H      1 LIG       0.33000
@<TRIPOS>BOND
      1       1       2 1
      2       1       3 1
      3       1       4 1
      4       1       5 1
      5       2       6 1
      6       2       7 1
      7       2       8 1
@<TRIPOS>ALT_TYPE
CGenFF_4.0_ALT_TYPE_SET
CGenFF_4.0 1 CG334 2 NG3P3 3 HGA3 4 HGA3 5 HGA3 6 HGP2 7 HGP2 8 HGP2
@<TRIPOS>MOLECULE
methanamine
 8 7 0 0 0
****
USER_CHARGES
INVALID_CHARGES
Pose:   4 Cluster:   4 Fr_nu: 247225 TotEn:   -57.88
@<TRIPOS>ATOM
      1 C1        -79.2834  -21.6487  -57.8069 C.3    1 LIG       0.04000
      2 N1        -79.0610  -20.2200  -57.5126 N.4    1 LIG      -0.30000
      3 H1        -78.3801  -22.1924  -57.5243 H      1 LIG       0.09000
      4 H2        -80.1417  -21.9812  -57.2201 H      1 LIG       0.09000
      5 H3        -79.4792  -21.7427  -58.8768 H      1 LIG       0.09000
      6 H4        -79.8833  -19.6538  -57.7597 H      1 LIG       0.33000
      7 H5        -78.2600  -19.8492  -58.0407 H      1 LIG       0.33000
      8 H6        -78.8699  -20.0685  -56.5133 H      1 LIG       0.33000
@<TRIPOS>BOND
      1       1       2 1
      2       1       3 1
      3       1       4 1
      4       1       5 1
      5       2       6 1
      6       2       7 1
      7       2       8 1
@<TRIPOS>ALT_TYPE
CGenFF_4.0_ALT_TYPE_SET
CGenFF_4.0 1 CG334 2 NG3P3 3 HGA3 4 HGA3 5 HGA3 6 HGP2 7 HGP2 8 HGP2
@<TRIPOS>MOLECULE
methanamine
 8 7 0 0 0
****
USER_CHARGES
INVALID_CHARGES
Pose:   5 Cluster:   5 Fr_nu: 1315251 TotEn:   -56.74
@<TRIPOS>ATOM
      1 C1        -78.4014  -22.8287  -57.7981 C.3    1 LIG       0.04000
      2 N1        -78.6215  -22.7637  -56.3404 N.4    1 LIG      -0.30000
      3 H1        -78.8928  -23.7295  -58.1701 H      1 LIG       0.09000
      4 H2        -78.8372  -21.9317  -58.2421 H      1 LIG       0.09000
      5 H3        -77.3244  -22.8691  -57.9717 H      1 LIG       0.09000
      6 H4        -78.1786  -21.9306  -55.9312 H      1 LIG       0.33000
      7 H5        -78.2292  -23.5875  -55.8655 H      1 LIG       0.33000
      8 H6        -79.6241  -22.7240  -56.1141 H      1 LIG       0.33000
@<TRIPOS>BOND
      1       1       2 1
      2       1       3 1
      3       1       4 1
      4       1       5 1
      5       2       6 1
      6       2       7 1
      7       2       8 1
@<TRIPOS>ALT_TYPE
CGenFF_4.0_ALT_TYPE_SET
CGenFF_4.0 1 CG334 2 NG3P3 3 HGA3 4 HGA3 5 HGA3 6 HGP2 7 HGP2 8 HGP2
@<TRIPOS>MOLECULE
methanamine
 8 7 0 0 0
****
USER_CHARGES
INVALID_CHARGES
Pose:   6 Cluster:   6 Fr_nu: 1280345 TotEn:   -56.29
@<TRIPOS>ATOM
      1 C1        -77.6079  -19.3058  -59.6948 C.3    1 LIG       0.04000
      2 N1        -78.1481  -19.3172  -58.3217 N.4    1 LIG      -0.30000
      3 H1        -77.5407  -20.3405  -60.0358 H      1 LIG       0.09000
      4 H2        -78.2941  -18.7303  -60.3190 H      1 LIG       0.09000
      5 H3        -76.6217  -18.8388  -59.6618 H      1 LIG       0.09000
      6 H4        -78.2346  -18.3642  -57.9448 H      1 LIG       0.33000
      7 H5        -77.5396  -19.8479  -57.6844 H      1 LIG       0.33000
      8 H6        -79.0813  -19.7486  -58.2895 H      1 LIG       0.33000
@<TRIPOS>BOND
      1       1       2 1
      2       1       3 1
      3       1       4 1
      4       1       5 1
      5       2       6 1
      6       2       7 1
      7       2       8 1
@<TRIPOS>ALT_TYPE
CGenFF_4.0_ALT_TYPE_SET
CGenFF_4.0 1 CG334 2 NG3P3 3 HGA3 4 HGA3 5 HGA3 6 HGP2 7 HGP2 8 HGP2
@<TRIPOS>MOLECULE
methanamine
 8 7 0 0 0
****
USER_CHARGES
INVALID_CHARGES
Pose:   7 Cluster:   7 Fr_nu: 1340972 TotEn:   -56.15
@<TRIPOS>ATOM
      1 C1        -78.5500  -23.2055  -56.7985 C.3    1 LIG       0.04000
      2 N1        -78.0939  -22.1188  -57.6865 N.4    1 LIG      -0.30000
      3 H1        -79.2786  -23.8032  -57.3492 H      1 LIG       0.09000
      4 H2        -77.6777  -23.8027  -56.5260 H      1 LIG       0.09000
      5 H3        -79.0037  -22.7483  -55.9171 H      1 LIG       0.09000
      6 H4        -77.4018  -21.5185  -57.2194 H      1 LIG       0.33000
      7 H5        -78.8775  -21.5193  -57.9773 H      1 LIG       0.33000
      8 H6        -77.6556  -22.4908  -58.5394 H      1 LIG       0.33000
@<TRIPOS>BOND
      1       1       2 1
      2       1       3 1
      3       1       4 1
      4       1       5 1
      5       2       6 1
      6       2       7 1
      7       2       8 1
@<TRIPOS>ALT_TYPE
CGenFF_4.0_ALT_TYPE_SET
CGenFF_4.0 1 CG334 2 NG3P3 3 HGA3 4 HGA3 5 HGA3 6 HGP2 7 HGP2 8 HGP2
@<TRIPOS>MOLECULE
methanamine
 8 7 0 0 0
****
USER_CHARGES
INVALID_CHARGES
Pose:   8 Cluster:   8 Fr_nu: 247013 TotEn:   -55.95
@<TRIPOS>ATOM
      1 C1        -79.6941  -23.1831  -55.0553 C.3    1 LIG       0.04000
      2 N1        -79.2455  -22.1866  -56.0469 N.4    1 LIG      -0.30000
      3 H1        -79.9542  -24.0963  -55.5937 H      1 LIG       0.09000
      4 H2        -78.8701  -23.3578  -54.3608 H      1 LIG       0.09000
      5 H3        -80.5630  -22.7717  -54.5380 H      1 LIG       0.09000
      6 H4        -78.9854  -21.2997  -55.5959 H      1 LIG       0.33000
      7 H5        -79.9850  -21.9805  -56.7314 H      1 LIG       0.33000
      8 H6        -78.4246  -22.5207  -56.5690 H      1 LIG       0.33000
@<TRIPOS>BOND
      1       1       2 1
      2       1       3 1
      3       1       4 1
      4       1       5 1
      5       2       6 1
      6       2       7 1
      7       2       8 1
@<TRIPOS>ALT_TYPE
CGenFF_4.0_ALT_TYPE_SET
CGenFF_4.0 1 CG334 2 NG3P3 3 HGA3 4 HGA3 5 HGA3 6 HGP2 7 HGP2 8 HGP2
@<TRIPOS>MOLECULE
methanamine
 8 7 0 0 0
****
USER_CHARGES
INVALID_CHARGES
Pose:   9 Cluster:   9 Fr_nu: 438661 TotEn:    -9.75
@<TRIPOS>ATOM
      1 C1        -51.2362    3.8270  -34.0498 C.3    1 LIG       0.04000
      2 N1        -51.0375    2.4060  -33.7056 N.4    1 LIG      -0.30000
      3 H1        -51.2360    4.3990  -33.1201 H      1 LIG       0.09000
      4 H2        -50.4130    4.1319  -34.6986 H      1 LIG       0.09000
      5 H3        -52.1950    3.9151  -34.5644 H      1 LIG       0.09000
      6 H4        -51.0287    1.8141  -34.5466 H      1 LIG       0.33000
      7 H5        -51.7878    2.0609  -33.0922 H      1 LIG       0.33000
      8 H6        -50.1452    2.2603  -33.2152 H      1 LIG       0.33000
@<TRIPOS>BOND
      1       1       2 1
      2       1       3 1
      3       1       4 1
      4       1       5 1
      5       2       6 1
      6       2       7 1
      7       2       8 1
@<TRIPOS>ALT_TYPE
CGenFF_4.0_ALT_TYPE_SET
CGenFF_4.0 1 CG334 2 NG3P3 3 HGA3 4 HGA3 5 HGA3 6 HGP2 7 HGP2 8 HGP2
@<TRIPOS>MOLECULE
methanol
 6 5 0 0 0
****
USER_CHARGES
INVALID_CHARGES
Pose:   1 Cluster:   1 Fr_nu: 4968309 TotEn:   -15.98
@<TRIPOS>ATOM
      1 C1        -75.6735   -8.0240  -54.9882 C.3    1 LIG      -0.04000
      2 O1        -75.4990   -7.0690  -56.0187 O.3    1 LIG      -0.65000
      3 H1        -75.3709   -9.0101  -55.3492 H      1 LIG       0.09000
      4 H2        -76.7224   -8.0427  -54.6813 H      1 LIG       0.09000
      5 H3        -75.0512   -7.7441  -54.1350 H      1 LIG       0.09000
      6 H4        -75.7776   -6.2087  -55.6609 H      1 LIG       0.42000
@<TRIPOS>BOND
      1       1       2 1
      2       1       3 1
      3       1       4 1
      4       1       5 1
      5       2       6 1
@<TRIPOS>ALT_TYPE
CGenFF_4.0_ALT_TYPE_SET
CGenFF_4.0 1 CG331 2 OG311 3 HGA3 4 HGA3 5 HGA3 6 HGP1
@<TRIPOS>MOLECULE
methanol
 6 5 0 0 0
****
USER_CHARGES
INVALID_CHARGES
Pose:   2 Cluster:   2 Fr_nu: 11190359 TotEn:   -14.62
@<TRIPOS>ATOM
      1 C1        -46.3430   -8.0870  -30.0297 C.3    1 LIG      -0.04000
      2 O1        -45.6351   -6.9983  -30.5935 O.3    1 LIG      -0.65000
      3 H1        -47.2912   -7.7321  -29.6182 H      1 LIG       0.09000
      4 H2        -45.7405   -8.5457  -29.2416 H      1 LIG       0.09000
      5 H3        -46.5409   -8.8250  -30.8106 H      1 LIG       0.09000
      6 H4        -44.8013   -7.3524  -30.9473 H      1 LIG       0.42000
@<TRIPOS>BOND
      1       1       2 1
      2       1       3 1
      3       1       4 1
      4       1       5 1
      5       2       6 1
@<TRIPOS>ALT_TYPE
CGenFF_4.0_ALT_TYPE_SET
CGenFF_4.0 1 CG331 2 OG311 3 HGA3 4 HGA3 5 HGA3 6 HGP1
@<TRIPOS>MOLECULE
methanol
 6 5 0 0 0
****
USER_CHARGES
INVALID_CHARGES
Pose:   3 Cluster:   3 Fr_nu:  86869 TotEn:   -14.13
@<TRIPOS>ATOM
      1 C1        -59.1043    2.8476  -39.9075 C.3    1 LIG      -0.04000
      2 O1        -58.4811    1.8032  -39.1827 O.3    1 LIG      -0.65000
      3 H1        -58.3402    3.4917  -40.3494 H      1 LIG       0.09000
      4 H2        -59.7417    3.4284  -39.2360 H      1 LIG       0.09000
      5 H3        -59.7155    2.4133  -40.7020 H      1 LIG       0.09000
      6 H4        -59.1901    1.2543  -38.8062 H      1 LIG       0.42000
@<TRIPOS>BOND
      1       1       2 1
      2       1       3 1
      3       1       4 1
      4       1       5 1
      5       2       6 1
@<TRIPOS>ALT_TYPE
CGenFF_4.0_ALT_TYPE_SET
CGenFF_4.0 1 CG331 2 OG311 3 HGA3 4 HGA3 5 HGA3 6 HGP1
@<TRIPOS>MOLECULE
methanol
 6 5 0 0 0
****
USER_CHARGES
INVALID_CHARGES
Pose:   4 Cluster:   4 Fr_nu: 4033975 TotEn:   -13.97
@<TRIPOS>ATOM
      1 C1        -75.9853  -15.6656  -43.7464 C.3    1 LIG      -0.04000
      2 O1        -75.8671  -14.4690  -42.9990 O.3    1 LIG      -0.65000
      3 H1        -75.0107  -16.1560  -43.8071 H      1 LIG       0.09000
      4 H2        -76.3520  -15.4348  -44.7499 H      1 LIG       0.09000
      5 H3        -76.6940  -16.3292  -43.2454 H      1 LIG       0.09000
      6 H4        -76.7505  -14.0635  -42.9676 H      1 LIG       0.42000
@<TRIPOS>BOND
      1       1       2 1
      2       1       3 1
      3       1       4 1
      4       1       5 1
      5       2       6 1
@<TRIPOS>ALT_TYPE
CGenFF_4.0_ALT_TYPE_SET
CGenFF_4.0 1 CG331 2 OG311 3 HGA3 4 HGA3 5 HGA3 6 HGP1
@<TRIPOS>MOLECULE
methanol
 6 5 0 0 0
****
USER_CHARGES
INVALID_CHARGES
Pose:   5 Cluster:   5 Fr_nu: 228716 TotEn:   -13.46
@<TRIPOS>ATOM
      1 C1        -47.8741   -8.0257  -37.8959 C.3    1 LIG      -0.04000
      2 O1        -48.5576   -8.0354  -36.6561 O.3    1 LIG      -0.65000
      3 H1        -46.8649   -8.4220  -37.7596 H      1 LIG       0.09000
      4 H2        -47.8268   -7.0032  -38.2790 H      1 LIG       0.09000
      5 H3        -48.4169   -8.6540  -38.6060 H      1 LIG       0.09000
      6 H4        -49.4472   -7.6773  -36.8177 H      1 LIG       0.42000
@<TRIPOS>BOND
      1       1       2 1
      2       1       3 1
      3       1       4 1
      4       1       5 1
      5       2       6 1
@<TRIPOS>ALT_TYPE
CGenFF_4.0_ALT_TYPE_SET
CGenFF_4.0 1 CG331 2 OG311 3 HGA3 4 HGA3 5 HGA3 6 HGP1
@<TRIPOS>MOLECULE
methanol
 6 5 0 0 0
****
USER_CHARGES
INVALID_CHARGES
Pose:   6 Cluster:   6 Fr_nu: 11217020 TotEn:   -13.36
@<TRIPOS>ATOM
      1 C1        -50.7425    9.8991  -30.0186 C.3    1 LIG      -0.04000
      2 O1        -50.2544    9.0523  -28.9943 O.3    1 LIG      -0.65000
      3 H1        -50.3289   10.9025  -29.8908 H      1 LIG       0.09000
      4 H2        -51.8340    9.9350  -29.9738 H      1 LIG       0.09000
      5 H3        -50.4325    9.5004  -30.9873 H      1 LIG       0.09000
      6 H4        -50.6430    8.1731  -29.1414 H      1 LIG       0.42000
@<TRIPOS>BOND
      1       1       2 1
      2       1       3 1
      3       1       4 1
      4       1       5 1
      5       2       6 1
@<TRIPOS>ALT_TYPE
CGenFF_4.0_ALT_TYPE_SET
CGenFF_4.0 1 CG331 2 OG311 3 HGA3 4 HGA3 5 HGA3 6 HGP1
@<TRIPOS>MOLECULE
methanol
 6 5 0 0 0
****
USER_CHARGES
INVALID_CHARGES
Pose:   7 Cluster:   7 Fr_nu: 11098974 TotEn:   -13.00
@<TRIPOS>ATOM
      1 C1        -74.6352   -8.5694  -55.3865 C.3    1 LIG      -0.04000
      2 O1        -74.0402   -8.6262  -56.6699 O.3    1 LIG      -0.65000
      3 H1        -75.4567   -9.2880  -55.3328 H      1 LIG       0.09000
      4 H2        -75.0084   -7.5589  -55.2013 H      1 LIG       0.09000
      5 H3        -73.8837   -8.8216  -54.6347 H      1 LIG       0.09000
      6 H4        -73.3173   -7.9757  -56.6786 H      1 LIG       0.42000
@<TRIPOS>BOND
      1       1       2 1
      2       1       3 1
      3       1       4 1
      4       1       5 1
      5       2       6 1
@<TRIPOS>ALT_TYPE
CGenFF_4.0_ALT_TYPE_SET
CGenFF_4.0 1 CG331 2 OG311 3 HGA3 4 HGA3 5 HGA3 6 HGP1
@<TRIPOS>MOLECULE
methanol
 6 5 0 0 0
****
USER_CHARGES
INVALID_CHARGES
Pose:   8 Cluster:   8 Fr_nu: 6137465 TotEn:   -12.99
@<TRIPOS>ATOM
      1 C1        -62.2118  -10.1608  -15.1375 C.3    1 LIG      -0.04000
      2 O1        -61.2235  -11.1584  -14.9573 O.3    1 LIG      -0.65000
      3 H1        -61.9307   -9.2635  -14.5808 H      1 LIG       0.09000
      4 H2        -63.1764  -10.5343  -14.7843 H      1 LIG       0.09000
      5 H3        -62.2838   -9.9197  -16.2006 H      1 LIG       0.09000
      6 H4        -61.5081  -11.9374  -15.4652 H      1 LIG       0.42000
@<TRIPOS>BOND
      1       1       2 1
      2       1       3 1
      3       1       4 1
      4       1       5 1
      5       2       6 1
@<TRIPOS>ALT_TYPE
CGenFF_4.0_ALT_TYPE_SET
CGenFF_4.0 1 CG331 2 OG311 3 HGA3 4 HGA3 5 HGA3 6 HGP1
@<TRIPOS>MOLECULE
methanol
 6 5 0 0 0
****
USER_CHARGES
INVALID_CHARGES
Pose:   9 Cluster:   9 Fr_nu: 578600 TotEn:   -12.56
@<TRIPOS>ATOM
      1 C1        -71.7159   -9.1446  -44.4259 C.3    1 LIG      -0.04000
      2 O1        -71.0069   -9.9447  -43.4976 O.3    1 LIG      -0.65000
      3 H1        -72.4569   -9.7575  -44.9450 H      1 LIG       0.09000
      4 H2        -71.0158   -8.7129  -45.1457 H      1 LIG       0.09000
      5 H3        -72.2237   -8.3410  -43.8875 H      1 LIG       0.09000
      6 H4        -70.3600   -9.3667  -43.0580 H      1 LIG       0.42000
@<TRIPOS>BOND
      1       1       2 1
      2       1       3 1
      3       1       4 1
      4       1       5 1
      5       2       6 1
@<TRIPOS>ALT_TYPE
CGenFF_4.0_ALT_TYPE_SET
CGenFF_4.0 1 CG331 2 OG311 3 HGA3 4 HGA3 5 HGA3 6 HGP1
@<TRIPOS>MOLECULE
methanol
 6 5 0 0 0
****
USER_CHARGES
INVALID_CHARGES
Pose:  10 Cluster:  10 Fr_nu: 303659 TotEn:   -12.52
@<TRIPOS>ATOM
      1 C1        -47.6928   -7.9809  -38.0557 C.3    1 LIG      -0.04000
      2 O1        -48.0640   -9.0611  -37.2192 O.3    1 LIG      -0.65000
      3 H1        -47.0823   -7.2734  -37.4892 H      1 LIG       0.09000
      4 H2        -48.5911   -7.4842  -38.4312 H      1 LIG       0.09000
      5 H3        -47.1130   -8.3663  -38.8976 H      1 LIG       0.09000
      6 H4        -48.6036   -9.6660  -37.7565 H      1 LIG       0.42000
@<TRIPOS>BOND
      1       1       2 1
      2       1       3 1
      3       1       4 1
      4       1       5 1
      5       2       6 1
@<TRIPOS>ALT_TYPE
CGenFF_4.0_ALT_TYPE_SET
CGenFF_4.0 1 CG331 2 OG311 3 HGA3 4 HGA3 5 HGA3 6 HGP1
@<TRIPOS>MOLECULE
methanol
 6 5 0 0 0
****
USER_CHARGES
INVALID_CHARGES
Pose:  11 Cluster:  11 Fr_nu: 11124043 TotEn:   -12.48
@<TRIPOS>ATOM
      1 C1        -74.2447   -8.0298  -55.2320 C.3    1 LIG      -0.04000
      2 O1        -74.4809   -7.4440  -56.4991 O.3    1 LIG      -0.65000
      3 H1        -74.4950   -9.0929  -55.2688 H      1 LIG       0.09000
      4 H2        -74.8551   -7.5269  -54.4776 H      1 LIG       0.09000
      5 H3        -73.1882   -7.9151  -54.9787 H      1 LIG       0.09000
      6 H4        -74.2478   -6.5027  -56.4264 H      1 LIG       0.42000
@<TRIPOS>BOND
      1       1       2 1
      2       1       3 1
      3       1       4 1
      4       1       5 1
      5       2       6 1
@<TRIPOS>ALT_TYPE
CGenFF_4.0_ALT_TYPE_SET
CGenFF_4.0 1 CG331 2 OG311 3 HGA3 4 HGA3 5 HGA3 6 HGP1
@<TRIPOS>MOLECULE
methanol
 6 5 0 0 0
****
USER_CHARGES
INVALID_CHARGES
Pose:  12 Cluster:  12 Fr_nu: 304711 TotEn:   -12.40
@<TRIPOS>ATOM
      1 C1        -47.6928   -7.9809  -38.0557 C.3    1 LIG      -0.04000
      2 O1        -47.4774   -6.8919  -37.1770 O.3    1 LIG      -0.65000
      3 H1        -48.0269   -8.8505  -37.4844 H      1 LIG       0.09000
      4 H2        -46.7645   -8.2134  -38.5837 H      1 LIG       0.09000
      5 H3        -48.4629   -7.7060  -38.7803 H      1 LIG       0.09000
      6 H4        -47.1824   -6.1410  -37.7199 H      1 LIG       0.42000
@<TRIPOS>BOND
      1       1       2 1
      2       1       3 1
      3       1       4 1
      4       1       5 1
      5       2       6 1
@<TRIPOS>ALT_TYPE
CGenFF_4.0_ALT_TYPE_SET
CGenFF_4.0 1 CG331 2 OG311 3 HGA3 4 HGA3 5 HGA3 6 HGP1
@<TRIPOS>MOLECULE
methanol
 6 5 0 0 0
****
USER_CHARGES
INVALID_CHARGES
Pose:  13 Cluster:  13 Fr_nu: 10698903 TotEn:   -12.36
@<TRIPOS>ATOM
      1 C1        -73.4199   -8.5331  -55.3395 C.3    1 LIG      -0.04000
      2 O1        -74.7399   -8.3670  -55.8235 O.3    1 LIG      -0.65000
      3 H1        -72.7365   -8.6683  -56.1815 H      1 LIG       0.09000
      4 H2        -73.3794   -9.4040  -54.6802 H      1 LIG       0.09000
      5 H3        -73.1318   -7.6406  -54.7791 H      1 LIG       0.09000
      6 H4        -75.3157   -8.2502  -55.0485 H      1 LIG       0.42000
@<TRIPOS>BOND
      1       1       2 1
      2       1       3 1
      3       1       4 1
      4       1       5 1
      5       2       6 1
@<TRIPOS>ALT_TYPE
CGenFF_4.0_ALT_TYPE_SET
CGenFF_4.0 1 CG331 2 OG311 3 HGA3 4 HGA3 5 HGA3 6 HGP1
@<TRIPOS>MOLECULE
methanol
 6 5 0 0 0
****
USER_CHARGES
INVALID_CHARGES
Pose:  14 Cluster:  14 Fr_nu: 11101373 TotEn:   -11.95
@<TRIPOS>ATOM
      1 C1        -86.2474  -23.0451  -34.1044 C.3    1 LIG      -0.04000
      2 O1        -87.3247  -23.6838  -34.7647 O.3    1 LIG      -0.65000
      3 H1        -85.9448  -22.1607  -34.6705 H      1 LIG       0.09000
      4 H2        -85.4083  -23.7401  -34.0180 H      1 LIG       0.09000
      5 H3        -86.5717  -22.7424  -33.1060 H      1 LIG       0.09000
      6 H4        -87.5642  -24.4622  -34.2333 H      1 LIG       0.42000
@<TRIPOS>BOND
      1       1       2 1
      2       1       3 1
      3       1       4 1
      4       1       5 1
      5       2       6 1
@<TRIPOS>ALT_TYPE
CGenFF_4.0_ALT_TYPE_SET
CGenFF_4.0 1 CG331 2 OG311 3 HGA3 4 HGA3 5 HGA3 6 HGP1
@<TRIPOS>MOLECULE
methanol
 6 5 0 0 0
****
USER_CHARGES
INVALID_CHARGES
Pose:  15 Cluster:  15 Fr_nu: 154921 TotEn:   -11.66
@<TRIPOS>ATOM
      1 C1        -49.9225  -10.6556  -28.5757 C.3    1 LIG      -0.04000
      2 O1        -51.0992   -9.8685  -28.5884 O.3    1 LIG      -0.65000
      3 H1        -49.6892  -10.9470  -27.5486 H      1 LIG       0.09000
      4 H2        -49.0946  -10.0818  -28.9998 H      1 LIG       0.09000
      5 H3        -50.0880  -11.5522  -29.1776 H      1 LIG       0.09000
      6 H4        -51.2731   -9.6299  -29.5150 H      1 LIG       0.42000
@<TRIPOS>BOND
      1       1       2 1
      2       1       3 1
      3       1       4 1
      4       1       5 1
      5       2       6 1
@<TRIPOS>ALT_TYPE
CGenFF_4.0_ALT_TYPE_SET
CGenFF_4.0 1 CG331 2 OG311 3 HGA3 4 HGA3 5 HGA3 6 HGP1
@<TRIPOS>MOLECULE
methanol
 6 5 0 0 0
****
USER_CHARGES
INVALID_CHARGES
Pose:  16 Cluster:  16 Fr_nu:  57929 TotEn:   -11.45
@<TRIPOS>ATOM
      1 C1        -65.9042   -9.9950  -37.6123 C.3    1 LIG      -0.04000
      2 O1        -66.6279  -11.1879  -37.8525 O.3    1 LIG      -0.65000
      3 H1        -65.1205   -9.8853  -38.3660 H      1 LIG       0.09000
      4 H2        -65.4615  -10.0312  -36.6136 H      1 LIG       0.09000
      5 H3        -66.5883   -9.1454  -37.6749 H      1 LIG       0.09000
      6 H4        -67.3127  -11.2499  -37.1647 H      1 LIG       0.42000
@<TRIPOS>BOND
      1       1       2 1
      2       1       3 1
      3       1       4 1
      4       1       5 1
      5       2       6 1
@<TRIPOS>ALT_TYPE
CGenFF_4.0_ALT_TYPE_SET
CGenFF_4.0 1 CG331 2 OG311 3 HGA3 4 HGA3 5 HGA3 6 HGP1
@<TRIPOS>MOLECULE
methanol
 6 5 0 0 0
****
USER_CHARGES
INVALID_CHARGES
Pose:  17 Cluster:  17 Fr_nu: 11190502 TotEn:   -11.43
@<TRIPOS>ATOM
      1 C1        -46.3430   -8.0870  -30.0297 C.3    1 LIG      -0.04000
      2 O1        -46.8715   -6.7871  -29.8413 O.3    1 LIG      -0.65000
      3 H1        -45.2626   -8.0236  -30.1804 H      1 LIG       0.09000
      4 H2        -46.8162   -8.5512  -30.8988 H      1 LIG       0.09000
      5 H3        -46.5500   -8.6872  -29.1406 H      1 LIG       0.09000
      6 H4        -47.8303   -6.8847  -29.7113 H      1 LIG       0.42000
@<TRIPOS>BOND
      1       1       2 1
      2       1       3 1
      3       1       4 1
      4       1       5 1
      5       2       6 1
@<TRIPOS>ALT_TYPE
CGenFF_4.0_ALT_TYPE_SET
CGenFF_4.0 1 CG331 2 OG311 3 HGA3 4 HGA3 5 HGA3 6 HGP1
@<TRIPOS>MOLECULE
methanol
 6 5 0 0 0
****
USER_CHARGES
INVALID_CHARGES
Pose:  18 Cluster:  18 Fr_nu:   5099 TotEn:   -11.20
@<TRIPOS>ATOM
      1 C1        -87.5361  -28.7386  -33.5651 C.3    1 LIG      -0.04000
      2 O1        -86.2731  -28.0989  -33.5617 O.3    1 LIG      -0.65000
      3 H1        -87.8432  -28.9457  -32.5370 H      1 LIG       0.09000
      4 H2        -87.4718  -29.6708  -34.1321 H      1 LIG       0.09000
      5 H3        -88.2680  -28.0779  -34.0355 H      1 LIG       0.09000
      6 H4        -86.0351  -27.9320  -34.4898 H      1 LIG       0.42000
@<TRIPOS>BOND
      1       1       2 1
      2       1       3 1
      3       1       4 1
      4       1       5 1
      5       2       6 1
@<TRIPOS>ALT_TYPE
CGenFF_4.0_ALT_TYPE_SET
CGenFF_4.0 1 CG331 2 OG311 3 HGA3 4 HGA3 5 HGA3 6 HGP1
@<TRIPOS>MOLECULE
methanol
 6 5 0 0 0
****
USER_CHARGES
INVALID_CHARGES
Pose:  19 Cluster:  19 Fr_nu:  57921 TotEn:   -11.03
@<TRIPOS>ATOM
      1 C1        -65.3065  -10.4707  -36.5462 C.3    1 LIG      -0.04000
      2 O1        -66.5174   -9.9480  -37.0609 O.3    1 LIG      -0.65000
      3 H1        -64.4620   -9.9253  -36.9747 H      1 LIG       0.09000
      4 H2        -65.2321  -11.5324  -36.7949 H      1 LIG       0.09000
      5 H3        -65.3010  -10.3515  -35.4603 H      1 LIG       0.09000
      6 H4        -67.2419  -10.4566  -36.6582 H      1 LIG       0.42000
@<TRIPOS>BOND
      1       1       2 1
      2       1       3 1
      3       1       4 1
      4       1       5 1
      5       2       6 1
@<TRIPOS>ALT_TYPE
CGenFF_4.0_ALT_TYPE_SET
CGenFF_4.0 1 CG331 2 OG311 3 HGA3 4 HGA3 5 HGA3 6 HGP1
@<TRIPOS>MOLECULE
methanol
 6 5 0 0 0
****
USER_CHARGES
INVALID_CHARGES
Pose:  20 Cluster:  20 Fr_nu: 643896 TotEn:   -11.00
@<TRIPOS>ATOM
      1 C1        -71.5386   -8.8810  -44.0150 C.3    1 LIG      -0.04000
      2 O1        -71.6906  -10.1479  -44.6283 O.3    1 LIG      -0.65000
      3 H1        -71.3227   -9.0135  -42.9520 H      1 LIG       0.09000
      4 H2        -72.4565   -8.3013  -44.1418 H      1 LIG       0.09000
      5 H3        -70.7082   -8.3534  -44.4901 H      1 LIG       0.09000
      6 H4        -71.8808   -9.9890  -45.5687 H      1 LIG       0.42000
@<TRIPOS>BOND
      1       1       2 1
      2       1       3 1
      3       1       4 1
      4       1       5 1
      5       2       6 1
@<TRIPOS>ALT_TYPE
CGenFF_4.0_ALT_TYPE_SET
CGenFF_4.0 1 CG331 2 OG311 3 HGA3 4 HGA3 5 HGA3 6 HGP1
@<TRIPOS>MOLECULE
methanol
 6 5 0 0 0
****
USER_CHARGES
INVALID_CHARGES
Pose:  21 Cluster:  21 Fr_nu: 11145553 TotEn:   -10.86
@<TRIPOS>ATOM
      1 C1        -87.4170  -28.7134  -33.2214 C.3    1 LIG      -0.04000
      2 O1        -87.2611  -29.5564  -34.3481 O.3    1 LIG      -0.65000
      3 H1        -87.9726  -29.2428  -32.4434 H      1 LIG       0.09000
      4 H2        -87.9534  -27.8073  -33.5145 H      1 LIG       0.09000
      5 H3        -86.4294  -28.4428  -32.8406 H      1 LIG       0.09000
      6 H4        -86.7647  -29.0523  -35.0154 H      1 LIG       0.42000
@<TRIPOS>BOND
      1       1       2 1
      2       1       3 1
      3       1       4 1
      4       1       5 1
      5       2       6 1
@<TRIPOS>ALT_TYPE
CGenFF_4.0_ALT_TYPE_SET
CGenFF_4.0 1 CG331 2 OG311 3 HGA3 4 HGA3 5 HGA3 6 HGP1
@<TRIPOS>MOLECULE
methanol
 6 5 0 0 0
****
USER_CHARGES
INVALID_CHARGES
Pose:  22 Cluster:  22 Fr_nu: 304087 TotEn:   -10.49
@<TRIPOS>ATOM
      1 C1        -47.6928   -7.9809  -38.0557 C.3    1 LIG      -0.04000
      2 O1        -46.9237   -8.8242  -38.8934 O.3    1 LIG      -0.65000
      3 H1        -47.2963   -8.0173  -37.0380 H      1 LIG       0.09000
      4 H2        -48.7350   -8.3100  -38.0640 H      1 LIG       0.09000
      5 H3        -47.6331   -6.9567  -38.4312 H      1 LIG       0.09000
      6 H4        -47.3055   -8.7653  -39.7859 H      1 LIG       0.42000
@<TRIPOS>BOND
      1       1       2 1
      2       1       3 1
      3       1       4 1
      4       1       5 1
      5       2       6 1
@<TRIPOS>ALT_TYPE
CGenFF_4.0_ALT_TYPE_SET
CGenFF_4.0 1 CG331 2 OG311 3 HGA3 4 HGA3 5 HGA3 6 HGP1
@<TRIPOS>MOLECULE
methanol
 6 5 0 0 0
****
USER_CHARGES
INVALID_CHARGES
Pose:  23 Cluster:  23 Fr_nu: 11116839 TotEn:   -10.30
@<TRIPOS>ATOM
      1 C1        -50.3283    8.3273  -30.4068 C.3    1 LIG      -0.04000
      2 O1        -51.0558    9.1828  -29.5446 O.3    1 LIG      -0.65000
      3 H1        -49.3433    8.1282  -29.9776 H      1 LIG       0.09000
      4 H2        -50.2218    8.8005  -31.3862 H      1 LIG       0.09000
      5 H3        -50.8726    7.3864  -30.5161 H      1 LIG       0.09000
      6 H4        -51.9222    9.3361  -29.9588 H      1 LIG       0.42000
@<TRIPOS>BOND
      1       1       2 1
      2       1       3 1
      3       1       4 1
      4       1       5 1
      5       2       6 1
@<TRIPOS>ALT_TYPE
CGenFF_4.0_ALT_TYPE_SET
CGenFF_4.0 1 CG331 2 OG311 3 HGA3 4 HGA3 5 HGA3 6 HGP1
@<TRIPOS>MOLECULE
methanol
 6 5 0 0 0
****
USER_CHARGES
INVALID_CHARGES
Pose:  24 Cluster:  24 Fr_nu: 11177220 TotEn:    -9.67
@<TRIPOS>ATOM
      1 C1        -46.9435  -24.2095  -27.6530 C.3    1 LIG      -0.04000
      2 O1        -47.7592  -23.0762  -27.4192 O.3    1 LIG      -0.65000
      3 H1        -46.5885  -24.6069  -26.6990 H      1 LIG       0.09000
      4 H2        -46.0946  -23.9255  -28.2801 H      1 LIG       0.09000
      5 H3        -47.5337  -24.9725  -28.1659 H      1 LIG       0.09000
      6 H4        -48.0542  -22.7526  -28.2875 H      1 LIG       0.42000
@<TRIPOS>BOND
      1       1       2 1
      2       1       3 1
      3       1       4 1
      4       1       5 1
      5       2       6 1
@<TRIPOS>ALT_TYPE
CGenFF_4.0_ALT_TYPE_SET
CGenFF_4.0 1 CG331 2 OG311 3 HGA3 4 HGA3 5 HGA3 6 HGP1
@<TRIPOS>MOLECULE
methanol
 6 5 0 0 0
****
USER_CHARGES
INVALID_CHARGES
Pose:  25 Cluster:  25 Fr_nu: 344976 TotEn:    -9.00
@<TRIPOS>ATOM
      1 C1        -71.4555    2.7910  -48.8213 C.3    1 LIG      -0.04000
      2 O1        -71.0073    1.8389  -47.8742 O.3    1 LIG      -0.65000
      3 H1        -72.3731    3.2616  -48.4599 H      1 LIG       0.09000
      4 H2        -71.6399    2.2957  -49.7780 H      1 LIG       0.09000
      5 H3        -70.6841    3.5538  -48.9509 H      1 LIG       0.09000
      6 H4        -70.1931    1.4436  -48.2299 H      1 LIG       0.42000
@<TRIPOS>BOND
      1       1       2 1
      2       1       3 1
      3       1       4 1
      4       1       5 1
      5       2       6 1
@<TRIPOS>ALT_TYPE
CGenFF_4.0_ALT_TYPE_SET
CGenFF_4.0 1 CG331 2 OG311 3 HGA3 4 HGA3 5 HGA3 6 HGP1
@<TRIPOS>MOLECULE
methanol
 6 5 0 0 0
****
USER_CHARGES
INVALID_CHARGES
Pose:  26 Cluster:  26 Fr_nu:  86611 TotEn:    -8.93
@<TRIPOS>ATOM
      1 C1        -71.2028   -9.0998  -43.8757 C.3    1 LIG      -0.04000
      2 O1        -69.8871   -8.8193  -44.3168 O.3    1 LIG      -0.65000
      3 H1        -71.8851   -9.0847  -44.7292 H      1 LIG       0.09000
      4 H2        -71.5080   -8.3527  -43.1385 H      1 LIG       0.09000
      5 H3        -71.2200  -10.0907  -43.4160 H      1 LIG       0.09000
      6 H4        -69.3122   -8.8415  -43.5328 H      1 LIG       0.42000
@<TRIPOS>BOND
      1       1       2 1
      2       1       3 1
      3       1       4 1
      4       1       5 1
      5       2       6 1
@<TRIPOS>ALT_TYPE
CGenFF_4.0_ALT_TYPE_SET
CGenFF_4.0 1 CG331 2 OG311 3 HGA3 4 HGA3 5 HGA3 6 HGP1
@<TRIPOS>MOLECULE
methanol
 6 5 0 0 0
****
USER_CHARGES
INVALID_CHARGES
Pose:  27 Cluster:  27 Fr_nu: 10873602 TotEn:    -8.40
@<TRIPOS>ATOM
      1 C1        -57.9395    2.4958  -39.6050 C.3    1 LIG      -0.04000
      2 O1        -59.3079    2.7104  -39.3123 O.3    1 LIG      -0.65000
      3 H1        -57.4819    3.4364  -39.9212 H      1 LIG       0.09000
      4 H2        -57.8483    1.7492  -40.3981 H      1 LIG       0.09000
      5 H3        -57.4363    2.1327  -38.7058 H      1 LIG       0.09000
      6 H4        -59.6785    1.8548  -39.0361 H      1 LIG       0.42000
@<TRIPOS>BOND
      1       1       2 1
      2       1       3 1
      3       1       4 1
      4       1       5 1
      5       2       6 1
@<TRIPOS>ALT_TYPE
CGenFF_4.0_ALT_TYPE_SET
CGenFF_4.0 1 CG331 2 OG311 3 HGA3 4 HGA3 5 HGA3 6 HGP1
@<TRIPOS>MOLECULE
methanol
 6 5 0 0 0
****
USER_CHARGES
INVALID_CHARGES
Pose:  28 Cluster:  28 Fr_nu:  86585 TotEn:    -7.58
@<TRIPOS>ATOM
      1 C1        -70.6709   -8.6603  -44.5539 C.3    1 LIG      -0.04000
      2 O1        -70.7694   -8.5199  -43.1485 O.3    1 LIG      -0.65000
      3 H1        -71.6566   -8.5212  -45.0047 H      1 LIG       0.09000
      4 H2        -70.2850   -9.6540  -44.7955 H      1 LIG       0.09000
      5 H3        -69.9859   -7.9018  -44.9398 H      1 LIG       0.09000
      6 H4        -69.8767   -8.6500  -42.7853 H      1 LIG       0.42000
@<TRIPOS>BOND
      1       1       2 1
      2       1       3 1
      3       1       4 1
      4       1       5 1
      5       2       6 1
@<TRIPOS>ALT_TYPE
CGenFF_4.0_ALT_TYPE_SET
CGenFF_4.0 1 CG331 2 OG311 3 HGA3 4 HGA3 5 HGA3 6 HGP1
@<TRIPOS>MOLECULE
methanol
 6 5 0 0 0
****
USER_CHARGES
INVALID_CHARGES
Pose:  29 Cluster:  29 Fr_nu: 279063 TotEn:    -7.30
@<TRIPOS>ATOM
      1 C1        -50.2326  -11.6135  -28.8580 C.3    1 LIG      -0.04000
      2 O1        -51.4644  -10.9509  -28.6387 O.3    1 LIG      -0.65000
      3 H1        -50.1087  -12.4081  -28.1182 H      1 LIG       0.09000
      4 H2        -49.4124  -10.8956  -28.7781 H      1 LIG       0.09000
      5 H3        -50.2368  -12.0490  -29.8600 H      1 LIG       0.09000
      6 H4        -51.5380  -10.2542  -29.3132 H      1 LIG       0.42000
@<TRIPOS>BOND
      1       1       2 1
      2       1       3 1
      3       1       4 1
      4       1       5 1
      5       2       6 1
@<TRIPOS>ALT_TYPE
CGenFF_4.0_ALT_TYPE_SET
CGenFF_4.0 1 CG331 2 OG311 3 HGA3 4 HGA3 5 HGA3 6 HGP1
@<TRIPOS>MOLECULE
methanol
 6 5 0 0 0
****
USER_CHARGES
INVALID_CHARGES
Pose:  30 Cluster:  30 Fr_nu:  80932 TotEn:    -7.16
@<TRIPOS>ATOM
      1 C1        -81.5754   -6.8453  -45.0351 C.3    1 LIG      -0.04000
      2 O1        -81.0586   -7.9838  -44.3708 O.3    1 LIG      -0.65000
      3 H1        -82.4253   -7.1393  -45.6559 H      1 LIG       0.09000
      4 H2        -80.7944   -6.3988  -45.6560 H      1 LIG       0.09000
      5 H3        -81.9057   -6.1182  -44.2897 H      1 LIG       0.09000
      6 H4        -80.3074   -7.6831  -43.8313 H      1 LIG       0.42000
@<TRIPOS>BOND
      1       1       2 1
      2       1       3 1
      3       1       4 1
      4       1       5 1
      5       2       6 1
@<TRIPOS>ALT_TYPE
CGenFF_4.0_ALT_TYPE_SET
CGenFF_4.0 1 CG331 2 OG311 3 HGA3 4 HGA3 5 HGA3 6 HGP1
@<TRIPOS>MOLECULE
methanol
 6 5 0 0 0
****
USER_CHARGES
INVALID_CHARGES
Pose:  31 Cluster:  31 Fr_nu: 11208019 TotEn:    -4.50
@<TRIPOS>ATOM
      1 C1        -86.7921  -35.5669  -34.8365 C.3    1 LIG      -0.04000
      2 O1        -86.4270  -34.2713  -34.3976 O.3    1 LIG      -0.65000
      3 H1        -86.6375  -35.6440  -35.9155 H      1 LIG       0.09000
      4 H2        -87.8416  -35.7524  -34.5939 H      1 LIG       0.09000
      5 H3        -86.1667  -36.3040  -34.3275 H      1 LIG       0.09000
      6 H4        -86.5780  -34.2419  -33.4374 H      1 LIG       0.42000
@<TRIPOS>BOND
      1       1       2 1
      2       1       3 1
      3       1       4 1
      4       1       5 1
      5       2       6 1
@<TRIPOS>ALT_TYPE
CGenFF_4.0_ALT_TYPE_SET
CGenFF_4.0 1 CG331 2 OG311 3 HGA3 4 HGA3 5 HGA3 6 HGP1
@<TRIPOS>MOLECULE
methanol
 6 5 0 0 0
****
USER_CHARGES
INVALID_CHARGES
Pose:  32 Cluster:  32 Fr_nu: 6802215 TotEn:    -2.29
@<TRIPOS>ATOM
      1 C1        -85.5580  -35.0550  -34.0436 C.3    1 LIG      -0.04000
      2 O1        -86.4493  -34.9152  -35.1347 O.3    1 LIG      -0.65000
      3 H1        -85.6811  -34.2105  -33.3610 H      1 LIG       0.09000
      4 H2        -84.5303  -35.0910  -34.4138 H      1 LIG       0.09000
      5 H3        -85.7857  -35.9838  -33.5153 H      1 LIG       0.09000
      6 H4        -86.3104  -35.6816  -35.7169 H      1 LIG       0.42000
@<TRIPOS>BOND
      1       1       2 1
      2       1       3 1
      3       1       4 1
      4       1       5 1
      5       2       6 1
@<TRIPOS>ALT_TYPE
CGenFF_4.0_ALT_TYPE_SET
CGenFF_4.0 1 CG331 2 OG311 3 HGA3 4 HGA3 5 HGA3 6 HGP1
@<TRIPOS>MOLECULE
furan
 9 9 0 0 0
****
USER_CHARGES
INVALID_CHARGES
Pose:   1 Cluster:   1 Fr_nu:    214 TotEn:   -11.13
@<TRIPOS>ATOM
      1 C1        -46.0000   -8.7361  -38.6387 C.2    1 LIG      -0.26000
      2 C2        -47.1700   -8.0496  -38.2350 C.2    1 LIG      -0.26000
      3 C3        -46.0612   -9.9761  -38.0466 C.2    1 LIG       0.09300
      4 C4        -47.8629   -8.9191  -37.4251 C.2    1 LIG       0.09300
      5 O1        -47.1937  -10.0957  -37.3052 O.3    1 LIG      -0.29200
      6 H1        -45.2106   -8.3724  -39.2805 H      1 LIG       0.17500
      7 H2        -47.4708   -7.0466  -38.5012 H      1 LIG       0.17500
      8 H3        -45.4139  -10.8410  -38.0542 H      1 LIG       0.13800
      9 H4        -48.7970   -8.8554  -36.8863 H      1 LIG       0.13800
@<TRIPOS>BOND
      1       1       2 1
      2       1       3 2
      3       2       4 2
      4       3       5 1
      5       4       5 1
      6       1       6 1
      7       2       7 1
      8       3       8 1
      9       4       9 1
@<TRIPOS>ALT_TYPE
CGenFF_4.0_ALT_TYPE_SET
CGenFF_4.0 1 CG2R51 2 CG2R51 3 CG2R51 4 CG2R51 5 OG2R50 6 HGR51 7 HGR51 8 HGR52 9 HGR52
@<TRIPOS>MOLECULE
furan
 9 9 0 0 0
****
USER_CHARGES
INVALID_CHARGES
Pose:   2 Cluster:   2 Fr_nu: 2660575 TotEn:   -10.07
@<TRIPOS>ATOM
      1 C1        -76.0096   -8.7031  -54.2889 C.2    1 LIG      -0.26000
      2 C2        -74.6530   -9.1020  -54.3489 C.2    1 LIG      -0.26000
      3 C3        -76.1667   -7.7367  -55.2550 C.2    1 LIG       0.09300
      4 C4        -74.0778   -8.3511  -55.3476 C.2    1 LIG       0.09300
      5 O1        -74.9939   -7.5164  -55.9050 O.3    1 LIG      -0.29200
      6 H1        -76.7768   -9.0732  -53.6242 H      1 LIG       0.17500
      7 H2        -74.1566   -9.8442  -53.7406 H      1 LIG       0.17500
      8 H3        -77.0047   -7.1418  -55.5881 H      1 LIG       0.13800
      9 H4        -73.0815   -8.2950  -55.7612 H      1 LIG       0.13800
@<TRIPOS>BOND
      1       1       2 1
      2       1       3 2
      3       2       4 2
      4       3       5 1
      5       4       5 1
      6       1       6 1
      7       2       7 1
      8       3       8 1
      9       4       9 1
@<TRIPOS>ALT_TYPE
CGenFF_4.0_ALT_TYPE_SET
CGenFF_4.0 1 CG2R51 2 CG2R51 3 CG2R51 4 CG2R51 5 OG2R50 6 HGR51 7 HGR51 8 HGR52 9 HGR52
@<TRIPOS>MOLECULE
furan
 9 9 0 0 0
****
USER_CHARGES
INVALID_CHARGES
Pose:   3 Cluster:   3 Fr_nu:  86962 TotEn:    -9.51
@<TRIPOS>ATOM
      1 C1        -49.0518  -11.6984  -26.4833 C.2    1 LIG      -0.26000
      2 C2        -49.6353  -12.3061  -27.6206 C.2    1 LIG      -0.26000
      3 C3        -49.4621  -10.3856  -26.4990 C.2    1 LIG       0.09300
      4 C4        -50.3607  -11.3213  -28.2500 C.2    1 LIG       0.09300
      5 O1        -50.2604  -10.1477  -27.5725 O.3    1 LIG      -0.29200
      6 H1        -48.4118  -12.1593  -25.7450 H      1 LIG       0.17500
      7 H2        -49.5393  -13.3334  -27.9413 H      1 LIG       0.17500
      8 H3        -49.2841   -9.5389  -25.8520 H      1 LIG       0.13800
      9 H4        -50.9709  -11.2962  -29.1411 H      1 LIG       0.13800
@<TRIPOS>BOND
      1       1       2 1
      2       1       3 2
      3       2       4 2
      4       3       5 1
      5       4       5 1
      6       1       6 1
      7       2       7 1
      8       3       8 1
      9       4       9 1
@<TRIPOS>ALT_TYPE
CGenFF_4.0_ALT_TYPE_SET
CGenFF_4.0 1 CG2R51 2 CG2R51 3 CG2R51 4 CG2R51 5 OG2R50 6 HGR51 7 HGR51 8 HGR52 9 HGR52
@<TRIPOS>MOLECULE
furan
 9 9 0 0 0
****
USER_CHARGES
INVALID_CHARGES
Pose:   4 Cluster:   4 Fr_nu: 2822658 TotEn:    -9.50
@<TRIPOS>ATOM
      1 C1        -58.0296    2.3727  -39.7840 C.2    1 LIG      -0.26000
      2 C2        -57.2210    2.8227  -40.8549 C.2    1 LIG      -0.26000
      3 C3        -57.2560    2.4766  -38.6514 C.2    1 LIG       0.09300
      4 C4        -56.0109    3.1696  -40.3003 C.2    1 LIG       0.09300
      5 O1        -56.0242    2.9616  -38.9575 O.3    1 LIG      -0.29200
      6 H1        -59.0485    2.0167  -39.8317 H      1 LIG       0.17500
      7 H2        -57.4870    2.8864  -41.9002 H      1 LIG       0.17500
      8 H3        -57.4264    2.2589  -37.6071 H      1 LIG       0.13800
      9 H4        -55.0880    3.5596  -40.7041 H      1 LIG       0.13800
@<TRIPOS>BOND
      1       1       2 1
      2       1       3 2
      3       2       4 2
      4       3       5 1
      5       4       5 1
      6       1       6 1
      7       2       7 1
      8       3       8 1
      9       4       9 1
@<TRIPOS>ALT_TYPE
CGenFF_4.0_ALT_TYPE_SET
CGenFF_4.0 1 CG2R51 2 CG2R51 3 CG2R51 4 CG2R51 5 OG2R50 6 HGR51 7 HGR51 8 HGR52 9 HGR52
@<TRIPOS>MOLECULE
furan
 9 9 0 0 0
****
USER_CHARGES
INVALID_CHARGES
Pose:   5 Cluster:   5 Fr_nu: 195967 TotEn:    -9.47
@<TRIPOS>ATOM
      1 C1        -47.9787   -7.2293  -38.1042 C.2    1 LIG      -0.26000
      2 C2        -46.9939   -8.0709  -38.6744 C.2    1 LIG      -0.26000
      3 C3        -48.3407   -7.8167  -36.9143 C.2    1 LIG       0.09300
      4 C4        -46.8243   -9.1125  -37.7921 C.2    1 LIG       0.09300
      5 O1        -47.6416   -8.9649  -36.7166 O.3    1 LIG      -0.29200
      6 H1        -48.3753   -6.3099  -38.5101 H      1 LIG       0.17500
      7 H2        -46.4727   -7.9352  -39.6110 H      1 LIG       0.17500
      8 H3        -49.0422   -7.5564  -36.1350 H      1 LIG       0.13800
      9 H4        -46.1948   -9.9905  -37.7842 H      1 LIG       0.13800
@<TRIPOS>BOND
      1       1       2 1
      2       1       3 2
      3       2       4 2
      4       3       5 1
      5       4       5 1
      6       1       6 1
      7       2       7 1
      8       3       8 1
      9       4       9 1
@<TRIPOS>ALT_TYPE
CGenFF_4.0_ALT_TYPE_SET
CGenFF_4.0 1 CG2R51 2 CG2R51 3 CG2R51 4 CG2R51 5 OG2R50 6 HGR51 7 HGR51 8 HGR52 9 HGR52
@<TRIPOS>MOLECULE
furan
 9 9 0 0 0
****
USER_CHARGES
INVALID_CHARGES
Pose:   6 Cluster:   6 Fr_nu: 483212 TotEn:    -9.36
@<TRIPOS>ATOM
      1 C1        -47.8356  -10.9224  -23.6941 C.2    1 LIG      -0.26000
      2 C2        -47.6630  -10.1035  -24.8355 C.2    1 LIG      -0.26000
      3 C3        -48.6554  -11.9553  -24.0855 C.2    1 LIG       0.09300
      4 C4        -48.3896  -10.6944  -25.8430 C.2    1 LIG       0.09300
      5 O1        -48.9975  -11.8237  -25.3939 O.3    1 LIG      -0.29200
      6 H1        -47.4154  -10.7777  -22.7093 H      1 LIG       0.17500
      7 H2        -47.0816   -9.1963  -24.9141 H      1 LIG       0.17500
      8 H3        -49.0648  -12.8176  -23.5797 H      1 LIG       0.13800
      9 H4        -48.5662  -10.4490  -26.8801 H      1 LIG       0.13800
@<TRIPOS>BOND
      1       1       2 1
      2       1       3 2
      3       2       4 2
      4       3       5 1
      5       4       5 1
      6       1       6 1
      7       2       7 1
      8       3       8 1
      9       4       9 1
@<TRIPOS>ALT_TYPE
CGenFF_4.0_ALT_TYPE_SET
CGenFF_4.0 1 CG2R51 2 CG2R51 3 CG2R51 4 CG2R51 5 OG2R50 6 HGR51 7 HGR51 8 HGR52 9 HGR52
@<TRIPOS>MOLECULE
furan
 9 9 0 0 0
****
USER_CHARGES
INVALID_CHARGES
Pose:   7 Cluster:   7 Fr_nu:  14531 TotEn:    -9.07
@<TRIPOS>ATOM
      1 C1        -70.5092    3.0628  -47.3784 C.2    1 LIG      -0.26000
      2 C2        -71.0069    3.0020  -48.7020 C.2    1 LIG      -0.26000
      3 C3        -70.3902    4.3994  -47.0761 C.2    1 LIG       0.09300
      4 C4        -71.1566    4.3058  -49.1141 C.2    1 LIG       0.09300
      5 O1        -70.7829    5.1637  -48.1288 O.3    1 LIG      -0.29200
      6 H1        -70.2671    2.2360  -46.7265 H      1 LIG       0.17500
      7 H2        -71.2289    2.1184  -49.2828 H      1 LIG       0.17500
      8 H3        -70.0606    4.9417  -46.2019 H      1 LIG       0.13800
      9 H4        -71.4991    4.7657  -50.0296 H      1 LIG       0.13800
@<TRIPOS>BOND
      1       1       2 1
      2       1       3 2
      3       2       4 2
      4       3       5 1
      5       4       5 1
      6       1       6 1
      7       2       7 1
      8       3       8 1
      9       4       9 1
@<TRIPOS>ALT_TYPE
CGenFF_4.0_ALT_TYPE_SET
CGenFF_4.0 1 CG2R51 2 CG2R51 3 CG2R51 4 CG2R51 5 OG2R50 6 HGR51 7 HGR51 8 HGR52 9 HGR52
@<TRIPOS>MOLECULE
furan
 9 9 0 0 0
****
USER_CHARGES
INVALID_CHARGES
Pose:   8 Cluster:   8 Fr_nu: 183522 TotEn:    -8.72
@<TRIPOS>ATOM
      1 C1        -51.2336  -11.7838  -44.6619 C.2    1 LIG      -0.26000
      2 C2        -49.8398  -11.5850  -44.5174 C.2    1 LIG      -0.26000
      3 C3        -51.8392  -10.7846  -43.9360 C.2    1 LIG       0.09300
      4 C4        -49.6930  -10.4784  -43.7137 C.2    1 LIG       0.09300
      5 O1        -50.9071   -9.9846  -43.3550 O.3    1 LIG      -0.29200
      6 H1        -51.7342  -12.5587  -45.2243 H      1 LIG       0.17500
      7 H2        -49.0419  -12.1743  -44.9458 H      1 LIG       0.17500
      8 H3        -52.8686  -10.5187  -43.7441 H      1 LIG       0.13800
      9 H4        -48.8378   -9.9443  -43.3259 H      1 LIG       0.13800
@<TRIPOS>BOND
      1       1       2 1
      2       1       3 2
      3       2       4 2
      4       3       5 1
      5       4       5 1
      6       1       6 1
      7       2       7 1
      8       3       8 1
      9       4       9 1
@<TRIPOS>ALT_TYPE
CGenFF_4.0_ALT_TYPE_SET
CGenFF_4.0 1 CG2R51 2 CG2R51 3 CG2R51 4 CG2R51 5 OG2R50 6 HGR51 7 HGR51 8 HGR52 9 HGR52
@<TRIPOS>MOLECULE
furan
 9 9 0 0 0
****
USER_CHARGES
INVALID_CHARGES
Pose:   9 Cluster:   9 Fr_nu:   5884 TotEn:    -8.66
@<TRIPOS>ATOM
      1 C1        -52.1080  -10.9736  -44.2049 C.2    1 LIG      -0.26000
      2 C2        -51.0622  -10.3187  -43.5116 C.2    1 LIG      -0.26000
      3 C3        -51.5187  -11.6089  -45.2732 C.2    1 LIG       0.09300
      4 C4        -49.9085  -10.6007  -44.2055 C.2    1 LIG       0.09300
      5 O1        -50.1782  -11.3867  -45.2807 O.3    1 LIG      -0.29200
      6 H1        -53.1596  -10.9812  -43.9574 H      1 LIG       0.17500
      7 H2        -51.1397   -9.7167  -42.6177 H      1 LIG       0.17500
      8 H3        -51.8947  -12.2266  -46.0759 H      1 LIG       0.13800
      9 H4        -48.8708  -10.3322  -44.0710 H      1 LIG       0.13800
@<TRIPOS>BOND
      1       1       2 1
      2       1       3 2
      3       2       4 2
      4       3       5 1
      5       4       5 1
      6       1       6 1
      7       2       7 1
      8       3       8 1
      9       4       9 1
@<TRIPOS>ALT_TYPE
CGenFF_4.0_ALT_TYPE_SET
CGenFF_4.0 1 CG2R51 2 CG2R51 3 CG2R51 4 CG2R51 5 OG2R50 6 HGR51 7 HGR51 8 HGR52 9 HGR52
@<TRIPOS>MOLECULE
furan
 9 9 0 0 0
****
USER_CHARGES
INVALID_CHARGES
Pose:  10 Cluster:  10 Fr_nu: 1413401 TotEn:    -8.52
@<TRIPOS>ATOM
      1 C1        -74.0559  -22.8995  -44.3027 C.2    1 LIG      -0.26000
      2 C2        -74.3469  -23.3444  -45.6144 C.2    1 LIG      -0.26000
      3 C3        -75.2422  -22.4337  -43.7853 C.2    1 LIG       0.09300
      4 C4        -75.6903  -23.1188  -45.8050 C.2    1 LIG       0.09300
      5 O1        -76.2434  -22.5639  -44.6947 O.3    1 LIG      -0.29200
      6 H1        -73.1009  -22.9158  -43.7977 H      1 LIG       0.17500
      7 H2        -73.6630  -23.7757  -46.3311 H      1 LIG       0.17500
      8 H3        -75.5259  -22.0026  -42.8362 H      1 LIG       0.13800
      9 H4        -76.3672  -23.2886  -46.6297 H      1 LIG       0.13800
@<TRIPOS>BOND
      1       1       2 1
      2       1       3 2
      3       2       4 2
      4       3       5 1
      5       4       5 1
      6       1       6 1
      7       2       7 1
      8       3       8 1
      9       4       9 1
@<TRIPOS>ALT_TYPE
CGenFF_4.0_ALT_TYPE_SET
CGenFF_4.0 1 CG2R51 2 CG2R51 3 CG2R51 4 CG2R51 5 OG2R50 6 HGR51 7 HGR51 8 HGR52 9 HGR52
@<TRIPOS>MOLECULE
furan
 9 9 0 0 0
****
USER_CHARGES
INVALID_CHARGES
Pose:  11 Cluster:  11 Fr_nu: 1009977 TotEn:    -8.50
@<TRIPOS>ATOM
      1 C1        -48.2002   -9.5864  -25.4156 C.2    1 LIG      -0.26000
      2 C2        -48.5375  -10.9317  -25.6981 C.2    1 LIG      -0.26000
      3 C3        -47.8158   -9.5582  -24.0952 C.2    1 LIG       0.09300
      4 C4        -48.3350  -11.6296  -24.5302 C.2    1 LIG       0.09300
      5 O1        -47.8950  -10.7996  -23.5483 O.3    1 LIG      -0.29200
      6 H1        -48.2337   -8.7429  -26.0898 H      1 LIG       0.17500
      7 H2        -48.8845  -11.3413  -26.6357 H      1 LIG       0.17500
      8 H3        -47.4754   -8.7762  -23.4322 H      1 LIG       0.13800
      9 H4        -48.4513  -12.6661  -24.2491 H      1 LIG       0.13800
@<TRIPOS>BOND
      1       1       2 1
      2       1       3 2
      3       2       4 2
      4       3       5 1
      5       4       5 1
      6       1       6 1
      7       2       7 1
      8       3       8 1
      9       4       9 1
@<TRIPOS>ALT_TYPE
CGenFF_4.0_ALT_TYPE_SET
CGenFF_4.0 1 CG2R51 2 CG2R51 3 CG2R51 4 CG2R51 5 OG2R50 6 HGR51 7 HGR51 8 HGR52 9 HGR52
@<TRIPOS>MOLECULE
furan
 9 9 0 0 0
****
USER_CHARGES
INVALID_CHARGES
Pose:  12 Cluster:  12 Fr_nu: 360158 TotEn:    -8.47
@<TRIPOS>ATOM
      1 C1        -68.4525   -3.4821  -27.2476 C.2    1 LIG      -0.26000
      2 C2        -67.6206   -2.3370  -27.2476 C.2    1 LIG      -0.26000
      3 C3        -68.6770   -3.7911  -28.5690 C.2    1 LIG       0.09300
      4 C4        -67.3959   -2.0280  -28.5690 C.2    1 LIG       0.09300
      5 O1        -68.0364   -2.9097  -29.3809 O.3    1 LIG      -0.29200
      6 H1        -68.8404   -4.0151  -26.3916 H      1 LIG       0.17500
      7 H2        -67.2330   -1.8038  -26.3915 H      1 LIG       0.17500
      8 H3        -69.2385   -4.5657  -29.0707 H      1 LIG       0.13800
      9 H4        -66.8333   -1.2541  -29.0705 H      1 LIG       0.13800
@<TRIPOS>BOND
      1       1       2 1
      2       1       3 2
      3       2       4 2
      4       3       5 1
      5       4       5 1
      6       1       6 1
      7       2       7 1
      8       3       8 1
      9       4       9 1
@<TRIPOS>ALT_TYPE
CGenFF_4.0_ALT_TYPE_SET
CGenFF_4.0 1 CG2R51 2 CG2R51 3 CG2R51 4 CG2R51 5 OG2R50 6 HGR51 7 HGR51 8 HGR52 9 HGR52
@<TRIPOS>MOLECULE
furan
 9 9 0 0 0
****
USER_CHARGES
INVALID_CHARGES
Pose:  13 Cluster:  13 Fr_nu: 746883 TotEn:    -8.32
@<TRIPOS>ATOM
      1 C1        -67.7172   -0.9716  -28.8744 C.2    1 LIG      -0.26000
      2 C2        -68.9693   -1.5792  -29.1319 C.2    1 LIG      -0.26000
      3 C3        -66.8384   -1.9995  -28.6230 C.2    1 LIG       0.09300
      4 C4        -68.7663   -2.9350  -29.0197 C.2    1 LIG       0.09300
      5 O1        -67.4699   -3.1995  -28.7098 O.3    1 LIG      -0.29200
      6 H1        -67.4846    0.0835  -28.8718 H      1 LIG       0.17500
      7 H2        -69.9029   -1.0901  -29.3698 H      1 LIG       0.17500
      8 H3        -65.7864   -2.0413  -28.3810 H      1 LIG       0.13800
      9 H4        -69.4074   -3.7981  -29.1250 H      1 LIG       0.13800
@<TRIPOS>BOND
      1       1       2 1
      2       1       3 2
      3       2       4 2
      4       3       5 1
      5       4       5 1
      6       1       6 1
      7       2       7 1
      8       3       8 1
      9       4       9 1
@<TRIPOS>ALT_TYPE
CGenFF_4.0_ALT_TYPE_SET
CGenFF_4.0 1 CG2R51 2 CG2R51 3 CG2R51 4 CG2R51 5 OG2R50 6 HGR51 7 HGR51 8 HGR52 9 HGR52
@<TRIPOS>MOLECULE
furan
 9 9 0 0 0
****
USER_CHARGES
INVALID_CHARGES
Pose:  14 Cluster:  14 Fr_nu: 3506885 TotEn:    -8.31
@<TRIPOS>ATOM
      1 C1        -57.7007    4.2232  -40.6470 C.2    1 LIG      -0.26000
      2 C2        -58.8941    3.5531  -40.2862 C.2    1 LIG      -0.26000
      3 C3        -56.6684    3.4061  -40.2484 C.2    1 LIG       0.09300
      4 C4        -58.5060    2.3744  -39.6930 C.2    1 LIG       0.09300
      5 O1        -57.1508    2.2771  -39.6661 O.3    1 LIG      -0.29200
      6 H1        -57.6050    5.1819  -41.1358 H      1 LIG       0.17500
      7 H2        -59.9100    3.8875  -40.4396 H      1 LIG       0.17500
      8 H3        -55.5921    3.4798  -40.3049 H      1 LIG       0.13800
      9 H4        -59.0431    1.5426  -39.2611 H      1 LIG       0.13800
@<TRIPOS>BOND
      1       1       2 1
      2       1       3 2
      3       2       4 2
      4       3       5 1
      5       4       5 1
      6       1       6 1
      7       2       7 1
      8       3       8 1
      9       4       9 1
@<TRIPOS>ALT_TYPE
CGenFF_4.0_ALT_TYPE_SET
CGenFF_4.0 1 CG2R51 2 CG2R51 3 CG2R51 4 CG2R51 5 OG2R50 6 HGR51 7 HGR51 8 HGR52 9 HGR52
@<TRIPOS>MOLECULE
furan
 9 9 0 0 0
****
USER_CHARGES
INVALID_CHARGES
Pose:  15 Cluster:  15 Fr_nu:   7402 TotEn:    -8.29
@<TRIPOS>ATOM
      1 C1        -71.0471    4.1787  -47.7628 C.2    1 LIG      -0.26000
      2 C2        -70.9591    2.7810  -47.9677 C.2    1 LIG      -0.26000
      3 C3        -70.3746    4.4360  -46.5908 C.2    1 LIG       0.09300
      4 C4        -70.2389    2.2839  -46.9064 C.2    1 LIG       0.09300
      5 O1        -69.8788    3.2864  -46.0626 O.3    1 LIG      -0.29200
      6 H1        -71.5396    4.9072  -48.3905 H      1 LIG       0.17500
      7 H2        -71.3690    2.2077  -48.7866 H      1 LIG       0.17500
      8 H3        -70.1688    5.3354  -46.0289 H      1 LIG       0.13800
      9 H4        -69.9149    1.2936  -46.6212 H      1 LIG       0.13800
@<TRIPOS>BOND
      1       1       2 1
      2       1       3 2
      3       2       4 2
      4       3       5 1
      5       4       5 1
      6       1       6 1
      7       2       7 1
      8       3       8 1
      9       4       9 1
@<TRIPOS>ALT_TYPE
CGenFF_4.0_ALT_TYPE_SET
CGenFF_4.0 1 CG2R51 2 CG2R51 3 CG2R51 4 CG2R51 5 OG2R50 6 HGR51 7 HGR51 8 HGR52 9 HGR52
@<TRIPOS>MOLECULE
furan
 9 9 0 0 0
****
USER_CHARGES
INVALID_CHARGES
Pose:  16 Cluster:  16 Fr_nu:  37351 TotEn:    -8.20
@<TRIPOS>ATOM
      1 C1        -70.0497    3.5959  -46.7180 C.2    1 LIG      -0.26000
      2 C2        -70.5100    4.3849  -47.7992 C.2    1 LIG      -0.26000
      3 C3        -70.6030    2.3488  -46.8926 C.2    1 LIG       0.09300
      4 C4        -71.3116    3.5636  -48.5574 C.2    1 LIG       0.09300
      5 O1        -71.3734    2.3207  -48.0115 O.3    1 LIG      -0.29200
      6 H1        -69.3968    3.8986  -45.9122 H      1 LIG       0.17500
      7 H2        -70.2853    5.4224  -48.0007 H      1 LIG       0.17500
      8 H3        -70.5482    1.4225  -46.3393 H      1 LIG       0.13800
      9 H4        -71.8797    3.7043  -49.4654 H      1 LIG       0.13800
@<TRIPOS>BOND
      1       1       2 1
      2       1       3 2
      3       2       4 2
      4       3       5 1
      5       4       5 1
      6       1       6 1
      7       2       7 1
      8       3       8 1
      9       4       9 1
@<TRIPOS>ALT_TYPE
CGenFF_4.0_ALT_TYPE_SET
CGenFF_4.0 1 CG2R51 2 CG2R51 3 CG2R51 4 CG2R51 5 OG2R50 6 HGR51 7 HGR51 8 HGR52 9 HGR52
@<TRIPOS>MOLECULE
furan
 9 9 0 0 0
****
USER_CHARGES
INVALID_CHARGES
Pose:  17 Cluster:  17 Fr_nu:  57066 TotEn:    -8.07
@<TRIPOS>ATOM
      1 C1        -46.1396  -10.3313  -37.9548 C.2    1 LIG      -0.26000
      2 C2        -47.2150   -9.5653  -37.4451 C.2    1 LIG      -0.26000
      3 C3        -45.3734   -9.4655  -38.7002 C.2    1 LIG       0.09300
      4 C4        -47.0293   -8.2860  -37.9152 C.2    1 LIG       0.09300
      5 O1        -45.9089   -8.2168  -38.6810 O.3    1 LIG      -0.29200
      6 H1        -45.9472  -11.3830  -37.7990 H      1 LIG       0.17500
      7 H2        -48.0241   -9.9033  -36.8139 H      1 LIG       0.17500
      8 H3        -44.4652   -9.5759  -39.2746 H      1 LIG       0.13800
      9 H4        -47.5756   -7.3610  -37.8010 H      1 LIG       0.13800
@<TRIPOS>BOND
      1       1       2 1
      2       1       3 2
      3       2       4 2
      4       3       5 1
      5       4       5 1
      6       1       6 1
      7       2       7 1
      8       3       8 1
      9       4       9 1
@<TRIPOS>ALT_TYPE
CGenFF_4.0_ALT_TYPE_SET
CGenFF_4.0 1 CG2R51 2 CG2R51 3 CG2R51 4 CG2R51 5 OG2R50 6 HGR51 7 HGR51 8 HGR52 9 HGR52
@<TRIPOS>MOLECULE
furan
 9 9 0 0 0
****
USER_CHARGES
INVALID_CHARGES
Pose:  18 Cluster:  18 Fr_nu: 596265 TotEn:    -7.83
@<TRIPOS>ATOM
      1 C1        -79.7883  -21.6696  -31.6904 C.2    1 LIG      -0.26000
      2 C2        -79.0703  -20.8001  -30.8350 C.2    1 LIG      -0.26000
      3 C3        -80.3154  -20.8783  -32.6844 C.2    1 LIG       0.09300
      4 C4        -79.2097  -19.5395  -31.3673 C.2    1 LIG       0.09300
      5 O1        -79.9672  -19.5785  -32.4948 O.3    1 LIG      -0.29200
      6 H1        -79.9072  -22.7391  -31.5941 H      1 LIG       0.17500
      7 H2        -78.5199  -21.0598  -29.9422 H      1 LIG       0.17500
      8 H3        -80.9264  -21.0767  -33.5529 H      1 LIG       0.13800
      9 H4        -78.8506  -18.5623  -31.0788 H      1 LIG       0.13800
@<TRIPOS>BOND
      1       1       2 1
      2       1       3 2
      3       2       4 2
      4       3       5 1
      5       4       5 1
      6       1       6 1
      7       2       7 1
      8       3       8 1
      9       4       9 1
@<TRIPOS>ALT_TYPE
CGenFF_4.0_ALT_TYPE_SET
CGenFF_4.0 1 CG2R51 2 CG2R51 3 CG2R51 4 CG2R51 5 OG2R50 6 HGR51 7 HGR51 8 HGR52 9 HGR52
@<TRIPOS>MOLECULE
furan
 9 9 0 0 0
****
USER_CHARGES
INVALID_CHARGES
Pose:  19 Cluster:  19 Fr_nu: 1494038 TotEn:    -7.76
@<TRIPOS>ATOM
      1 C1        -57.7708    2.1992  -41.0384 C.2    1 LIG      -0.26000
      2 C2        -56.5413    2.8206  -40.7136 C.2    1 LIG      -0.26000
      3 C3        -58.4059    1.9603  -39.8419 C.2    1 LIG       0.09300
      4 C4        -56.5129    2.9171  -39.3417 C.2    1 LIG       0.09300
      5 O1        -57.6459    2.3951  -38.8029 O.3    1 LIG      -0.29200
      6 H1        -58.1468    1.9555  -42.0216 H      1 LIG       0.17500
      7 H2        -55.7723    3.1562  -41.3942 H      1 LIG       0.17500
      8 H3        -59.3527    1.5142  -39.5741 H      1 LIG       0.13800
      9 H4        -55.7969    3.3104  -38.6348 H      1 LIG       0.13800
@<TRIPOS>BOND
      1       1       2 1
      2       1       3 2
      3       2       4 2
      4       3       5 1
      5       4       5 1
      6       1       6 1
      7       2       7 1
      8       3       8 1
      9       4       9 1
@<TRIPOS>ALT_TYPE
CGenFF_4.0_ALT_TYPE_SET
CGenFF_4.0 1 CG2R51 2 CG2R51 3 CG2R51 4 CG2R51 5 OG2R50 6 HGR51 7 HGR51 8 HGR52 9 HGR52
@<TRIPOS>MOLECULE
furan
 9 9 0 0 0
****
USER_CHARGES
INVALID_CHARGES
Pose:  20 Cluster:  20 Fr_nu:  11773 TotEn:    -7.70
@<TRIPOS>ATOM
      1 C1        -49.3167  -11.9312  -27.1460 C.2    1 LIG      -0.26000
      2 C2        -49.6376  -10.5542  -27.2109 C.2    1 LIG      -0.26000
      3 C3        -49.6567  -12.4606  -28.3691 C.2    1 LIG       0.09300
      4 C4        -50.1507  -10.3404  -28.4691 C.2    1 LIG       0.09300
      5 O1        -50.1657  -11.4975  -29.1814 O.3    1 LIG      -0.29200
      6 H1        -48.8914  -12.4703  -26.3119 H      1 LIG       0.17500
      7 H2        -49.5106   -9.8106  -26.4374 H      1 LIG       0.17500
      8 H3        -49.6008  -13.4512  -28.7967 H      1 LIG       0.13800
      9 H4        -50.5293   -9.4694  -28.9839 H      1 LIG       0.13800
@<TRIPOS>BOND
      1       1       2 1
      2       1       3 2
      3       2       4 2
      4       3       5 1
      5       4       5 1
      6       1       6 1
      7       2       7 1
      8       3       8 1
      9       4       9 1
@<TRIPOS>ALT_TYPE
CGenFF_4.0_ALT_TYPE_SET
CGenFF_4.0 1 CG2R51 2 CG2R51 3 CG2R51 4 CG2R51 5 OG2R50 6 HGR51 7 HGR51 8 HGR52 9 HGR52
@<TRIPOS>MOLECULE
furan
 9 9 0 0 0
****
USER_CHARGES
INVALID_CHARGES
Pose:  21 Cluster:  21 Fr_nu:  36618 TotEn:    -7.64
@<TRIPOS>ATOM
      1 C1        -50.2377  -11.1741  -45.3306 C.2    1 LIG      -0.26000
      2 C2        -51.4837  -11.6513  -45.8029 C.2    1 LIG      -0.26000
      3 C3        -50.5143  -10.4321  -44.2059 C.2    1 LIG       0.09300
      4 C4        -52.4328  -11.1670  -44.9330 C.2    1 LIG       0.09300
      5 O1        -51.8500  -10.4229  -43.9566 O.3    1 LIG      -0.29200
      6 H1        -49.2604  -11.3486  -45.7569 H      1 LIG       0.17500
      7 H2        -51.6669  -12.2708  -46.6689 H      1 LIG       0.17500
      8 H3        -49.9046   -9.8776  -43.5074 H      1 LIG       0.13800
      9 H4        -53.5077  -11.2571  -44.8736 H      1 LIG       0.13800
@<TRIPOS>BOND
      1       1       2 1
      2       1       3 2
      3       2       4 2
      4       3       5 1
      5       4       5 1
      6       1       6 1
      7       2       7 1
      8       3       8 1
      9       4       9 1
@<TRIPOS>ALT_TYPE
CGenFF_4.0_ALT_TYPE_SET
CGenFF_4.0 1 CG2R51 2 CG2R51 3 CG2R51 4 CG2R51 5 OG2R50 6 HGR51 7 HGR51 8 HGR52 9 HGR52
@<TRIPOS>MOLECULE
furan
 9 9 0 0 0
****
USER_CHARGES
INVALID_CHARGES
Pose:  22 Cluster:  22 Fr_nu: 2512097 TotEn:    -7.60
@<TRIPOS>ATOM
      1 C1        -57.5902    3.3867  -41.3081 C.2    1 LIG      -0.26000
      2 C2        -58.5871    2.3820  -41.3000 C.2    1 LIG      -0.26000
      3 C3        -57.6278    3.9720  -40.0639 C.2    1 LIG       0.09300
      4 C4        -59.1626    2.4249  -40.0515 C.2    1 LIG       0.09300
      5 O1        -58.5835    3.3914  -39.2919 O.3    1 LIG      -0.29200
      6 H1        -56.9276    3.6514  -42.1194 H      1 LIG       0.17500
      7 H2        -58.8526    1.7104  -42.1037 H      1 LIG       0.17500
      8 H3        -57.0696    4.7697  -39.5958 H      1 LIG       0.13800
      9 H4        -59.9527    1.8647  -39.5729 H      1 LIG       0.13800
@<TRIPOS>BOND
      1       1       2 1
      2       1       3 2
      3       2       4 2
      4       3       5 1
      5       4       5 1
      6       1       6 1
      7       2       7 1
      8       3       8 1
      9       4       9 1
@<TRIPOS>ALT_TYPE
CGenFF_4.0_ALT_TYPE_SET
CGenFF_4.0 1 CG2R51 2 CG2R51 3 CG2R51 4 CG2R51 5 OG2R50 6 HGR51 7 HGR51 8 HGR52 9 HGR52
@<TRIPOS>MOLECULE
furan
 9 9 0 0 0
****
USER_CHARGES
INVALID_CHARGES
Pose:  23 Cluster:  23 Fr_nu:  11584 TotEn:    -7.51
@<TRIPOS>ATOM
      1 C1        -49.8042  -10.6459  -27.8938 C.2    1 LIG      -0.26000
      2 C2        -50.2422  -11.6301  -28.8119 C.2    1 LIG      -0.26000
      3 C3        -48.9961  -11.2979  -26.9916 C.2    1 LIG       0.09300
      4 C4        -49.6704  -12.8132  -28.4053 C.2    1 LIG       0.09300
      5 O1        -48.9093  -12.6192  -27.2964 O.3    1 LIG      -0.29200
      6 H1        -50.0475   -9.5933  -27.8899 H      1 LIG       0.17500
      7 H2        -50.8931  -11.4940  -29.6635 H      1 LIG       0.17500
      8 H3        -48.4372  -10.9807  -26.1232 H      1 LIG       0.13800
      9 H4        -49.7045  -13.8267  -28.7777 H      1 LIG       0.13800
@<TRIPOS>BOND
      1       1       2 1
      2       1       3 2
      3       2       4 2
      4       3       5 1
      5       4       5 1
      6       1       6 1
      7       2       7 1
      8       3       8 1
      9       4       9 1
@<TRIPOS>ALT_TYPE
CGenFF_4.0_ALT_TYPE_SET
CGenFF_4.0 1 CG2R51 2 CG2R51 3 CG2R51 4 CG2R51 5 OG2R50 6 HGR51 7 HGR51 8 HGR52 9 HGR52
@<TRIPOS>MOLECULE
furan
 9 9 0 0 0
****
USER_CHARGES
INVALID_CHARGES
Pose:  24 Cluster:  24 Fr_nu: 385900 TotEn:    -7.49
@<TRIPOS>ATOM
      1 C1        -73.4636  -22.8164  -42.5152 C.2    1 LIG      -0.26000
      2 C2        -72.9299  -23.3223  -43.7246 C.2    1 LIG      -0.26000
      3 C3        -74.7662  -22.4692  -42.7883 C.2    1 LIG       0.09300
      4 C4        -73.9445  -23.2483  -44.6504 C.2    1 LIG       0.09300
      5 O1        -75.0673  -22.7294  -44.0876 O.3    1 LIG      -0.29200
      6 H1        -72.9615  -22.7169  -41.5638 H      1 LIG       0.17500
      7 H2        -71.9308  -23.6946  -43.8994 H      1 LIG       0.17500
      8 H3        -75.5672  -22.0482  -42.1981 H      1 LIG       0.13800
      9 H4        -74.0235  -23.5105  -45.6954 H      1 LIG       0.13800
@<TRIPOS>BOND
      1       1       2 1
      2       1       3 2
      3       2       4 2
      4       3       5 1
      5       4       5 1
      6       1       6 1
      7       2       7 1
      8       3       8 1
      9       4       9 1
@<TRIPOS>ALT_TYPE
CGenFF_4.0_ALT_TYPE_SET
CGenFF_4.0 1 CG2R51 2 CG2R51 3 CG2R51 4 CG2R51 5 OG2R50 6 HGR51 7 HGR51 8 HGR52 9 HGR52
@<TRIPOS>MOLECULE
furan
 9 9 0 0 0
****
USER_CHARGES
INVALID_CHARGES
Pose:  25 Cluster:  25 Fr_nu: 2412241 TotEn:    -7.47
@<TRIPOS>ATOM
      1 C1        -52.2535    3.9378  -34.5140 C.2    1 LIG      -0.26000
      2 C2        -51.8389    5.2726  -34.7371 C.2    1 LIG      -0.26000
      3 C3        -51.3616    3.4067  -33.6115 C.2    1 LIG       0.09300
      4 C4        -50.7234    5.4620  -33.9550 C.2    1 LIG       0.09300
      5 O1        -50.4259    4.3294  -33.2656 O.3    1 LIG      -0.29200
      6 H1        -53.0964    3.4267  -34.9560 H      1 LIG       0.17500
      7 H2        -52.2962    6.0050  -35.3866 H      1 LIG       0.17500
      8 H3        -51.2613    2.4399  -33.1401 H      1 LIG       0.13800
      9 H4        -50.0624    6.2996  -33.7859 H      1 LIG       0.13800
@<TRIPOS>BOND
      1       1       2 1
      2       1       3 2
      3       2       4 2
      4       3       5 1
      5       4       5 1
      6       1       6 1
      7       2       7 1
      8       3       8 1
      9       4       9 1
@<TRIPOS>ALT_TYPE
CGenFF_4.0_ALT_TYPE_SET
CGenFF_4.0 1 CG2R51 2 CG2R51 3 CG2R51 4 CG2R51 5 OG2R50 6 HGR51 7 HGR51 8 HGR52 9 HGR52
@<TRIPOS>MOLECULE
furan
 9 9 0 0 0
****
USER_CHARGES
INVALID_CHARGES
Pose:  26 Cluster:  26 Fr_nu: 3860752 TotEn:    -7.47
@<TRIPOS>ATOM
      1 C1        -56.9408    3.2670  -39.8067 C.2    1 LIG      -0.26000
      2 C2        -58.1590    2.5780  -40.0180 C.2    1 LIG      -0.26000
      3 C3        -56.0517    2.7617  -40.7266 C.2    1 LIG       0.09300
      4 C4        -57.9275    1.7010  -41.0520 C.2    1 LIG       0.09300
      5 O1        -56.6453    1.8068  -41.4896 O.3    1 LIG      -0.29200
      6 H1        -56.7363    4.0353  -39.0752 H      1 LIG       0.17500
      7 H2        -59.0894    2.7050  -39.4836 H      1 LIG       0.17500
      8 H3        -55.0158    2.9658  -40.9554 H      1 LIG       0.13800
      9 H4        -58.5384    0.9731  -41.5658 H      1 LIG       0.13800
@<TRIPOS>BOND
      1       1       2 1
      2       1       3 2
      3       2       4 2
      4       3       5 1
      5       4       5 1
      6       1       6 1
      7       2       7 1
      8       3       8 1
      9       4       9 1
@<TRIPOS>ALT_TYPE
CGenFF_4.0_ALT_TYPE_SET
CGenFF_4.0 1 CG2R51 2 CG2R51 3 CG2R51 4 CG2R51 5 OG2R50 6 HGR51 7 HGR51 8 HGR52 9 HGR52
@<TRIPOS>MOLECULE
furan
 9 9 0 0 0
****
USER_CHARGES
INVALID_CHARGES
Pose:  27 Cluster:  27 Fr_nu:   9178 TotEn:    -7.39
@<TRIPOS>ATOM
      1 C1        -73.4384  -24.3274  -43.2833 C.2    1 LIG      -0.26000
      2 C2        -73.7285  -23.1162  -42.6108 C.2    1 LIG      -0.26000
      3 C3        -74.6119  -24.7222  -43.8824 C.2    1 LIG       0.09300
      4 C4        -75.0585  -22.8572  -42.8471 C.2    1 LIG       0.09300
      5 O1        -75.6043  -23.8314  -43.6215 O.3    1 LIG      -0.29200
      6 H1        -72.4925  -24.8478  -43.3255 H      1 LIG       0.17500
      7 H2        -73.0525  -22.5081  -42.0272 H      1 LIG       0.17500
      8 H3        -74.8908  -25.5661  -44.4964 H      1 LIG       0.13800
      9 H4        -75.7297  -22.0641  -42.5513 H      1 LIG       0.13800
@<TRIPOS>BOND
      1       1       2 1
      2       1       3 2
      3       2       4 2
      4       3       5 1
      5       4       5 1
      6       1       6 1
      7       2       7 1
      8       3       8 1
      9       4       9 1
@<TRIPOS>ALT_TYPE
CGenFF_4.0_ALT_TYPE_SET
CGenFF_4.0 1 CG2R51 2 CG2R51 3 CG2R51 4 CG2R51 5 OG2R50 6 HGR51 7 HGR51 8 HGR52 9 HGR52
@<TRIPOS>MOLECULE
furan
 9 9 0 0 0
****
USER_CHARGES
INVALID_CHARGES
Pose:  28 Cluster:  28 Fr_nu: 1057682 TotEn:    -7.26
@<TRIPOS>ATOM
      1 C1        -57.4085    2.2586  -40.1032 C.2    1 LIG      -0.26000
      2 C2        -56.2100    3.0049  -40.0038 C.2    1 LIG      -0.26000
      3 C3        -58.2301    2.7201  -39.1012 C.2    1 LIG       0.09300
      4 C4        -56.3847    3.8694  -38.9482 C.2    1 LIG       0.09300
      5 O1        -57.6136    3.7022  -38.3927 O.3    1 LIG      -0.29200
      6 H1        -57.6438    1.4811  -40.8156 H      1 LIG       0.17500
      7 H2        -55.3291    2.9231  -40.6241 H      1 LIG       0.17500
      8 H3        -59.2297    2.4681  -38.7785 H      1 LIG       0.13800
      9 H4        -55.7637    4.6258  -38.4908 H      1 LIG       0.13800
@<TRIPOS>BOND
      1       1       2 1
      2       1       3 2
      3       2       4 2
      4       3       5 1
      5       4       5 1
      6       1       6 1
      7       2       7 1
      8       3       8 1
      9       4       9 1
@<TRIPOS>ALT_TYPE
CGenFF_4.0_ALT_TYPE_SET
CGenFF_4.0 1 CG2R51 2 CG2R51 3 CG2R51 4 CG2R51 5 OG2R50 6 HGR51 7 HGR51 8 HGR52 9 HGR52
@<TRIPOS>MOLECULE
furan
 9 9 0 0 0
****
USER_CHARGES
INVALID_CHARGES
Pose:  29 Cluster:  29 Fr_nu: 3333508 TotEn:    -7.25
@<TRIPOS>ATOM
      1 C1        -80.5842  -20.4284  -31.0075 C.2    1 LIG      -0.26000
      2 C2        -79.8164  -20.8998  -32.0991 C.2    1 LIG      -0.26000
      3 C3        -81.7876  -21.0915  -31.0723 C.2    1 LIG       0.09300
      4 C4        -80.6053  -21.8174  -32.7530 C.2    1 LIG       0.09300
      5 O1        -81.8084  -21.9401  -32.1334 O.3    1 LIG      -0.29200
      6 H1        -80.2967  -19.6965  -30.2666 H      1 LIG       0.17500
      7 H2        -78.8134  -20.6074  -32.3746 H      1 LIG       0.17500
      8 H3        -82.6844  -21.0737  -30.4703 H      1 LIG       0.13800
      9 H4        -80.4642  -22.4362  -33.6272 H      1 LIG       0.13800
@<TRIPOS>BOND
      1       1       2 1
      2       1       3 2
      3       2       4 2
      4       3       5 1
      5       4       5 1
      6       1       6 1
      7       2       7 1
      8       3       8 1
      9       4       9 1
@<TRIPOS>ALT_TYPE
CGenFF_4.0_ALT_TYPE_SET
CGenFF_4.0 1 CG2R51 2 CG2R51 3 CG2R51 4 CG2R51 5 OG2R50 6 HGR51 7 HGR51 8 HGR52 9 HGR52
@<TRIPOS>MOLECULE
furan
 9 9 0 0 0
****
USER_CHARGES
INVALID_CHARGES
Pose:  30 Cluster:  30 Fr_nu: 453913 TotEn:    -7.19
@<TRIPOS>ATOM
      1 C1        -57.6782    2.8787  -38.8721 C.2    1 LIG      -0.26000
      2 C2        -56.4047    2.8764  -39.4897 C.2    1 LIG      -0.26000
      3 C3        -58.5334    2.2657  -39.7581 C.2    1 LIG       0.09300
      4 C4        -56.5724    2.2620  -40.7089 C.2    1 LIG       0.09300
      5 O1        -57.8672    1.8867  -40.8801 O.3    1 LIG      -0.29200
      6 H1        -57.9402    3.2778  -37.9029 H      1 LIG       0.17500
      7 H2        -55.4802    3.2728  -39.0953 H      1 LIG       0.17500
      8 H3        -59.5883    2.0333  -39.7398 H      1 LIG       0.13800
      9 H4        -55.9056    2.0273  -41.5257 H      1 LIG       0.13800
@<TRIPOS>BOND
      1       1       2 1
      2       1       3 2
      3       2       4 2
      4       3       5 1
      5       4       5 1
      6       1       6 1
      7       2       7 1
      8       3       8 1
      9       4       9 1
@<TRIPOS>ALT_TYPE
CGenFF_4.0_ALT_TYPE_SET
CGenFF_4.0 1 CG2R51 2 CG2R51 3 CG2R51 4 CG2R51 5 OG2R50 6 HGR51 7 HGR51 8 HGR52 9 HGR52
@<TRIPOS>MOLECULE
furan
 9 9 0 0 0
****
USER_CHARGES
INVALID_CHARGES
Pose:  31 Cluster:  31 Fr_nu: 317382 TotEn:    -7.15
@<TRIPOS>ATOM
      1 C1        -74.3050  -22.8505  -44.6525 C.2    1 LIG      -0.26000
      2 C2        -75.1761  -22.5191  -43.5873 C.2    1 LIG      -0.26000
      3 C3        -73.1245  -23.2501  -44.0703 C.2    1 LIG       0.09300
      4 C4        -74.4659  -22.7398  -42.4302 C.2    1 LIG       0.09300
      5 O1        -73.2144  -23.1856  -42.7160 O.3    1 LIG      -0.29200
      6 H1        -74.5115  -22.8036  -45.7120 H      1 LIG       0.17500
      7 H2        -76.1943  -22.1639  -43.6546 H      1 LIG       0.17500
      8 H3        -72.1771  -23.5929  -44.4602 H      1 LIG       0.13800
      9 H4        -74.6960  -22.6337  -41.3801 H      1 LIG       0.13800
@<TRIPOS>BOND
      1       1       2 1
      2       1       3 2
      3       2       4 2
      4       3       5 1
      5       4       5 1
      6       1       6 1
      7       2       7 1
      8       3       8 1
      9       4       9 1
@<TRIPOS>ALT_TYPE
CGenFF_4.0_ALT_TYPE_SET
CGenFF_4.0 1 CG2R51 2 CG2R51 3 CG2R51 4 CG2R51 5 OG2R50 6 HGR51 7 HGR51 8 HGR52 9 HGR52
@<TRIPOS>MOLECULE
furan
 9 9 0 0 0
****
USER_CHARGES
INVALID_CHARGES
Pose:  32 Cluster:  32 Fr_nu: 339421 TotEn:    -7.03
@<TRIPOS>ATOM
      1 C1        -74.9034  -22.6881  -43.2112 C.2    1 LIG      -0.26000
      2 C2        -75.7367  -23.1242  -44.2689 C.2    1 LIG      -0.26000
      3 C3        -73.6188  -22.7122  -43.7022 C.2    1 LIG       0.09300
      4 C4        -74.9019  -23.3836  -45.3309 C.2    1 LIG       0.09300
      5 O1        -73.6092  -23.1349  -44.9936 O.3    1 LIG      -0.29200
      6 H1        -75.2017  -22.3937  -42.2154 H      1 LIG       0.17500
      7 H2        -76.8114  -23.2353  -44.2585 H      1 LIG       0.17500
      8 H3        -72.6532  -22.4702  -43.2824 H      1 LIG       0.13800
      9 H4        -75.0630  -23.7319  -46.3406 H      1 LIG       0.13800
@<TRIPOS>BOND
      1       1       2 1
      2       1       3 2
      3       2       4 2
      4       3       5 1
      5       4       5 1
      6       1       6 1
      7       2       7 1
      8       3       8 1
      9       4       9 1
@<TRIPOS>ALT_TYPE
CGenFF_4.0_ALT_TYPE_SET
CGenFF_4.0 1 CG2R51 2 CG2R51 3 CG2R51 4 CG2R51 5 OG2R50 6 HGR51 7 HGR51 8 HGR52 9 HGR52
@<TRIPOS>MOLECULE
furan
 9 9 0 0 0
****
USER_CHARGES
INVALID_CHARGES
Pose:  33 Cluster:  33 Fr_nu: 2819911 TotEn:    -7.02
@<TRIPOS>ATOM
      1 C1        -57.9190    2.4786  -39.2230 C.2    1 LIG      -0.26000
      2 C2        -56.9966    3.0293  -40.1445 C.2    1 LIG      -0.26000
      3 C3        -59.1253    2.4162  -39.8811 C.2    1 LIG       0.09300
      4 C4        -57.7050    3.2641  -41.3000 C.2    1 LIG       0.09300
      5 O1        -59.0033    2.8929  -41.1477 O.3    1 LIG      -0.29200
      6 H1        -57.7286    2.1667  -38.2063 H      1 LIG       0.17500
      7 H2        -55.9468    3.2299  -39.9863 H      1 LIG       0.17500
      8 H3        -60.1120    2.0756  -39.6028 H      1 LIG       0.13800
      9 H4        -57.4447    3.6688  -42.2672 H      1 LIG       0.13800
@<TRIPOS>BOND
      1       1       2 1
      2       1       3 2
      3       2       4 2
      4       3       5 1
      5       4       5 1
      6       1       6 1
      7       2       7 1
      8       3       8 1
      9       4       9 1
@<TRIPOS>ALT_TYPE
CGenFF_4.0_ALT_TYPE_SET
CGenFF_4.0 1 CG2R51 2 CG2R51 3 CG2R51 4 CG2R51 5 OG2R50 6 HGR51 7 HGR51 8 HGR52 9 HGR52
@<TRIPOS>MOLECULE
furan
 9 9 0 0 0
****
USER_CHARGES
INVALID_CHARGES
Pose:  34 Cluster:  34 Fr_nu: 607200 TotEn:    -6.76
@<TRIPOS>ATOM
      1 C1        -74.7585  -23.3294  -43.6690 C.2    1 LIG      -0.26000
      2 C2        -73.6845  -24.2148  -43.4120 C.2    1 LIG      -0.26000
      3 C3        -74.6973  -22.3615  -42.6936 C.2    1 LIG       0.09300
      4 C4        -73.0436  -23.7246  -42.2980 C.2    1 LIG       0.09300
      5 O1        -73.6548  -22.5951  -41.8540 O.3    1 LIG      -0.29200
      6 H1        -75.4863  -23.3896  -44.4652 H      1 LIG       0.17500
      7 H2        -73.4116  -25.0993  -43.9692 H      1 LIG       0.17500
      8 H3        -75.2895  -21.4857  -42.4714 H      1 LIG       0.13800
      9 H4        -72.1842  -24.0463  -41.7279 H      1 LIG       0.13800
@<TRIPOS>BOND
      1       1       2 1
      2       1       3 2
      3       2       4 2
      4       3       5 1
      5       4       5 1
      6       1       6 1
      7       2       7 1
      8       3       8 1
      9       4       9 1
@<TRIPOS>ALT_TYPE
CGenFF_4.0_ALT_TYPE_SET
CGenFF_4.0 1 CG2R51 2 CG2R51 3 CG2R51 4 CG2R51 5 OG2R50 6 HGR51 7 HGR51 8 HGR52 9 HGR52
@<TRIPOS>MOLECULE
furan
 9 9 0 0 0
****
USER_CHARGES
INVALID_CHARGES
Pose:  35 Cluster:  35 Fr_nu: 1428090 TotEn:    -6.61
@<TRIPOS>ATOM
      1 C1        -78.5648  -21.0997  -31.2356 C.2    1 LIG      -0.26000
      2 C2        -78.5699  -20.4857  -29.9604 C.2    1 LIG      -0.26000
      3 C3        -79.3710  -20.3243  -32.0361 C.2    1 LIG       0.09300
      4 C4        -79.3788  -19.3789  -30.0726 C.2    1 LIG       0.09300
      5 O1        -79.8710  -19.2733  -31.3348 O.3    1 LIG      -0.29200
      6 H1        -78.0397  -21.9956  -31.5338 H      1 LIG       0.17500
      7 H2        -78.0490  -20.8094  -29.0708 H      1 LIG       0.17500
      8 H3        -79.6733  -20.3815  -33.0717 H      1 LIG       0.13800
      9 H4        -79.6885  -18.6065  -29.3838 H      1 LIG       0.13800
@<TRIPOS>BOND
      1       1       2 1
      2       1       3 2
      3       2       4 2
      4       3       5 1
      5       4       5 1
      6       1       6 1
      7       2       7 1
      8       3       8 1
      9       4       9 1
@<TRIPOS>ALT_TYPE
CGenFF_4.0_ALT_TYPE_SET
CGenFF_4.0 1 CG2R51 2 CG2R51 3 CG2R51 4 CG2R51 5 OG2R50 6 HGR51 7 HGR51 8 HGR52 9 HGR52
@<TRIPOS>MOLECULE
furan
 9 9 0 0 0
****
USER_CHARGES
INVALID_CHARGES
Pose:  36 Cluster:  36 Fr_nu: 2152440 TotEn:    -6.16
@<TRIPOS>ATOM
      1 C1        -86.2962  -36.8959  -34.3512 C.2    1 LIG      -0.26000
      2 C2        -85.8257  -36.2912  -33.1611 C.2    1 LIG      -0.26000
      3 C3        -86.6406  -35.8643  -35.1934 C.2    1 LIG       0.09300
      4 C4        -85.9160  -34.9333  -33.3610 C.2    1 LIG       0.09300
      5 O1        -86.4117  -34.6648  -34.5974 O.3    1 LIG      -0.29200
      6 H1        -86.3749  -37.9514  -34.5677 H      1 LIG       0.17500
      7 H2        -85.4655  -36.7836  -32.2693 H      1 LIG       0.17500
      8 H3        -87.0402  -35.8195  -36.1960 H      1 LIG       0.13800
      9 H4        -85.6801  -34.0711  -32.7544 H      1 LIG       0.13800
@<TRIPOS>BOND
      1       1       2 1
      2       1       3 2
      3       2       4 2
      4       3       5 1
      5       4       5 1
      6       1       6 1
      7       2       7 1
      8       3       8 1
      9       4       9 1
@<TRIPOS>ALT_TYPE
CGenFF_4.0_ALT_TYPE_SET
CGenFF_4.0 1 CG2R51 2 CG2R51 3 CG2R51 4 CG2R51 5 OG2R50 6 HGR51 7 HGR51 8 HGR52 9 HGR52
@<TRIPOS>MOLECULE
pyrimidine
 10 10 0 0 0
****
USER_CHARGES
INVALID_CHARGES
Pose:   1 Cluster:   1 Fr_nu: 1160893 TotEn:   -16.78
@<TRIPOS>ATOM
      1 C1        -58.4014    2.3726  -39.8164 C.ar   1 LIG      -0.13100
      2 C2        -57.3386    2.6485  -38.9804 C.ar   1 LIG       0.28900
      3 C3        -58.1581    2.5350  -41.1649 C.ar   1 LIG       0.28900
      4 C4        -56.0156    3.1729  -40.7529 C.ar   1 LIG       0.50700
      5 N1        -56.1273    3.0523  -39.4163 N.ar   1 LIG      -0.71900
      6 N2        -56.9728    2.9353  -41.6700 N.ar   1 LIG      -0.71900
      7 H1        -59.3627    2.0503  -39.4392 H      1 LIG       0.11500
      8 H2        -57.4350    2.5496  -37.9047 H      1 LIG       0.11400
      9 H3        -58.9332    2.3425  -41.8988 H      1 LIG       0.11400
     10 H4        -55.0535    3.4967  -41.1308 H      1 LIG       0.14100
@<TRIPOS>BOND
      1       1       2 ar
      2       1       3 ar
      3       2       5 ar
      4       3       6 ar
      5       4       5 ar
      6       4       6 ar
      7       1       7 1
      8       2       8 1
      9       3       9 1
     10       4      10 1
@<TRIPOS>ALT_TYPE
CGenFF_4.0_ALT_TYPE_SET
CGenFF_4.0 1 CG2R61 2 CG2R61 3 CG2R61 4 CG2R64 5 NG2R62 6 NG2R62 7 HGR61 8 HGR62 9 HGR62 10 HGR62
@<TRIPOS>MOLECULE
pyrimidine
 10 10 0 0 0
****
USER_CHARGES
INVALID_CHARGES
Pose:   2 Cluster:   2 Fr_nu: 1473439 TotEn:   -15.42
@<TRIPOS>ATOM
      1 C1        -74.3217   -8.8390  -54.1350 C.ar   1 LIG      -0.13100
      2 C2        -75.4097   -8.9339  -53.2913 C.ar   1 LIG       0.28900
      3 C3        -74.6115   -8.5508  -55.4529 C.ar   1 LIG       0.28900
      4 C4        -76.8384   -8.4856  -55.0016 C.ar   1 LIG       0.50700
      5 N1        -76.6864   -8.7624  -53.6925 N.ar   1 LIG      -0.71900
      6 N2        -75.8629   -8.3674  -55.9226 N.ar   1 LIG      -0.71900
      7 H1        -73.3078   -8.9815  -53.7859 H      1 LIG       0.11500
      8 H2        -75.2807   -9.1573  -52.2379 H      1 LIG       0.11400
      9 H3        -73.8215   -8.4573  -56.1902 H      1 LIG       0.11400
     10 H4        -77.8536   -8.3440  -55.3516 H      1 LIG       0.14100
@<TRIPOS>BOND
      1       1       2 ar
      2       1       3 ar
      3       2       5 ar
      4       3       6 ar
      5       4       5 ar
      6       4       6 ar
      7       1       7 1
      8       2       8 1
      9       3       9 1
     10       4      10 1
@<TRIPOS>ALT_TYPE
CGenFF_4.0_ALT_TYPE_SET
CGenFF_4.0 1 CG2R61 2 CG2R61 3 CG2R61 4 CG2R64 5 NG2R62 6 NG2R62 7 HGR61 8 HGR62 9 HGR62 10 HGR62
@<TRIPOS>MOLECULE
pyrimidine
 10 10 0 0 0
****
USER_CHARGES
INVALID_CHARGES
Pose:   3 Cluster:   3 Fr_nu: 2933562 TotEn:   -15.32
@<TRIPOS>ATOM
      1 C1        -58.8213    3.0957  -39.4242 C.ar   1 LIG      -0.13100
      2 C2        -58.1613    2.1144  -40.1356 C.ar   1 LIG       0.28900
      3 C3        -58.0217    4.0841  -38.8877 C.ar   1 LIG       0.28900
      4 C4        -56.1553    3.1092  -39.7439 C.ar   1 LIG       0.50700
      5 N1        -56.8245    2.0901  -40.3159 N.ar   1 LIG      -0.71900
      6 N2        -56.6804    4.1221  -39.0284 N.ar   1 LIG      -0.71900
      7 H1        -59.8953    3.0902  -39.2952 H      1 LIG       0.11500
      8 H2        -58.7060    1.2961  -40.5938 H      1 LIG       0.11400
      9 H3        -58.4505    4.8972  -38.3119 H      1 LIG       0.11400
     10 H4        -55.0798    3.1143  -39.8719 H      1 LIG       0.14100
@<TRIPOS>BOND
      1       1       2 ar
      2       1       3 ar
      3       2       5 ar
      4       3       6 ar
      5       4       5 ar
      6       4       6 ar
      7       1       7 1
      8       2       8 1
      9       3       9 1
     10       4      10 1
@<TRIPOS>ALT_TYPE
CGenFF_4.0_ALT_TYPE_SET
CGenFF_4.0 1 CG2R61 2 CG2R61 3 CG2R61 4 CG2R64 5 NG2R62 6 NG2R62 7 HGR61 8 HGR62 9 HGR62 10 HGR62
@<TRIPOS>MOLECULE
pyrimidine
 10 10 0 0 0
****
USER_CHARGES
INVALID_CHARGES
Pose:   4 Cluster:   4 Fr_nu: 2356817 TotEn:   -15.20
@<TRIPOS>ATOM
      1 C1        -62.2668    2.6721  -43.1289 C.ar   1 LIG      -0.13100
      2 C2        -62.4266    4.0341  -43.2832 C.ar   1 LIG       0.28900
      3 C3        -60.9661    2.2142  -43.1777 C.ar   1 LIG       0.28900
      4 C4        -60.1824    4.3235  -43.4996 C.ar   1 LIG       0.50700
      5 N1        -61.4026    4.8923  -43.4710 N.ar   1 LIG      -0.71900
      6 N2        -59.8959    3.0148  -43.3624 N.ar   1 LIG      -0.71900
      7 H1        -63.1066    2.0067  -42.9797 H      1 LIG       0.11500
      8 H2        -63.4122    4.4862  -43.2594 H      1 LIG       0.11400
      9 H3        -60.7417    1.1588  -43.0670 H      1 LIG       0.11400
     10 H4        -59.3415    4.9894  -43.6501 H      1 LIG       0.14100
@<TRIPOS>BOND
      1       1       2 ar
      2       1       3 ar
      3       2       5 ar
      4       3       6 ar
      5       4       5 ar
      6       4       6 ar
      7       1       7 1
      8       2       8 1
      9       3       9 1
     10       4      10 1
@<TRIPOS>ALT_TYPE
CGenFF_4.0_ALT_TYPE_SET
CGenFF_4.0 1 CG2R61 2 CG2R61 3 CG2R61 4 CG2R64 5 NG2R62 6 NG2R62 7 HGR61 8 HGR62 9 HGR62 10 HGR62
@<TRIPOS>MOLECULE
pyrimidine
 10 10 0 0 0
****
USER_CHARGES
INVALID_CHARGES
Pose:   5 Cluster:   5 Fr_nu: 4571487 TotEn:   -15.19
@<TRIPOS>ATOM
      1 C1        -59.3291    3.0331  -40.0007 C.ar   1 LIG      -0.13100
      2 C2        -58.8817    3.8109  -41.0492 C.ar   1 LIG       0.28900
      3 C3        -58.3535    2.3438  -39.3099 C.ar   1 LIG       0.28900
      4 C4        -56.7297    3.1949  -40.6537 C.ar   1 LIG       0.50700
      5 N1        -57.5844    3.9154  -41.4046 N.ar   1 LIG      -0.71900
      6 N2        -57.0395    2.4017  -39.6104 N.ar   1 LIG      -0.71900
      7 H1        -60.3764    2.9678  -39.7376 H      1 LIG       0.11500
      8 H2        -59.5752    4.3888  -41.6504 H      1 LIG       0.11400
      9 H3        -58.6093    1.7061  -38.4707 H      1 LIG       0.11400
     10 H4        -55.6812    3.2593  -40.9176 H      1 LIG       0.14100
@<TRIPOS>BOND
      1       1       2 ar
      2       1       3 ar
      3       2       5 ar
      4       3       6 ar
      5       4       5 ar
      6       4       6 ar
      7       1       7 1
      8       2       8 1
      9       3       9 1
     10       4      10 1
@<TRIPOS>ALT_TYPE
CGenFF_4.0_ALT_TYPE_SET
CGenFF_4.0 1 CG2R61 2 CG2R61 3 CG2R61 4 CG2R64 5 NG2R62 6 NG2R62 7 HGR61 8 HGR62 9 HGR62 10 HGR62
@<TRIPOS>MOLECULE
pyrimidine
 10 10 0 0 0
****
USER_CHARGES
INVALID_CHARGES
Pose:   6 Cluster:   6 Fr_nu: 1086476 TotEn:   -14.16
@<TRIPOS>ATOM
      1 C1        -61.3055    2.1598  -43.1215 C.ar   1 LIG      -0.13100
      2 C2        -60.0261    2.3424  -42.6377 C.ar   1 LIG       0.28900
      3 C3        -61.6325    2.9000  -44.2392 C.ar   1 LIG       0.28900
      4 C4        -59.5657    3.8454  -44.2797 C.ar   1 LIG       0.50700
      5 N1        -59.1268    3.1803  -43.1942 N.ar   1 LIG      -0.71900
      6 N2        -60.7842    3.7557  -44.8463 N.ar   1 LIG      -0.71900
      7 H1        -62.0066    1.4808  -42.6549 H      1 LIG       0.11500
      8 H2        -59.6786    1.8038  -41.7628 H      1 LIG       0.11400
      9 H3        -62.6157    2.8238  -44.6908 H      1 LIG       0.11400
     10 H4        -58.8644    4.5262  -44.7464 H      1 LIG       0.14100
@<TRIPOS>BOND
      1       1       2 ar
      2       1       3 ar
      3       2       5 ar
      4       3       6 ar
      5       4       5 ar
      6       4       6 ar
      7       1       7 1
      8       2       8 1
      9       3       9 1
     10       4      10 1
@<TRIPOS>ALT_TYPE
CGenFF_4.0_ALT_TYPE_SET
CGenFF_4.0 1 CG2R61 2 CG2R61 3 CG2R61 4 CG2R64 5 NG2R62 6 NG2R62 7 HGR61 8 HGR62 9 HGR62 10 HGR62
@<TRIPOS>MOLECULE
pyrimidine
 10 10 0 0 0
****
USER_CHARGES
INVALID_CHARGES
Pose:   7 Cluster:   7 Fr_nu: 3221162 TotEn:   -14.09
@<TRIPOS>ATOM
      1 C1        -60.0166    3.1019  -40.7857 C.ar   1 LIG      -0.13100
      2 C2        -59.6979    4.1122  -41.6701 C.ar   1 LIG       0.28900
      3 C3        -58.9459    2.4043  -40.2652 C.ar   1 LIG       0.28900
      4 C4        -57.4785    3.6732  -41.4500 C.ar   1 LIG       0.50700
      5 N1        -58.4349    4.4261  -42.0260 N.ar   1 LIG      -0.71900
      6 N2        -57.6591    2.6641  -40.5766 N.ar   1 LIG      -0.71900
      7 H1        -61.0391    2.8716  -40.5182 H      1 LIG       0.11500
      8 H2        -60.4729    4.7151  -42.1309 H      1 LIG       0.11400
      9 H3        -59.0977    1.5922  -39.5624 H      1 LIG       0.11400
     10 H4        -56.4546    3.9028  -41.7186 H      1 LIG       0.14100
@<TRIPOS>BOND
      1       1       2 ar
      2       1       3 ar
      3       2       5 ar
      4       3       6 ar
      5       4       5 ar
      6       4       6 ar
      7       1       7 1
      8       2       8 1
      9       3       9 1
     10       4      10 1
@<TRIPOS>ALT_TYPE
CGenFF_4.0_ALT_TYPE_SET
CGenFF_4.0 1 CG2R61 2 CG2R61 3 CG2R61 4 CG2R64 5 NG2R62 6 NG2R62 7 HGR61 8 HGR62 9 HGR62 10 HGR62
@<TRIPOS>MOLECULE
pyrimidine
 10 10 0 0 0
****
USER_CHARGES
INVALID_CHARGES
Pose:   8 Cluster:   8 Fr_nu: 3579325 TotEn:   -13.98
@<TRIPOS>ATOM
      1 C1        -81.1819  -21.7772  -33.4046 C.ar   1 LIG      -0.13100
      2 C2        -81.9354  -22.7949  -32.8560 C.ar   1 LIG       0.28900
      3 C3        -80.2926  -21.1634  -32.5465 C.ar   1 LIG       0.28900
      4 C4        -80.9334  -22.5151  -30.8350 C.ar   1 LIG       0.50700
      5 N1        -81.8364  -23.1913  -31.5702 N.ar   1 LIG      -0.71900
      6 N2        -80.1418  -21.5081  -31.2508 N.ar   1 LIG      -0.71900
      7 H1        -81.2821  -21.4797  -34.4399 H      1 LIG       0.11500
      8 H2        -82.6613  -23.3357  -33.4535 H      1 LIG       0.11400
      9 H3        -79.6580  -20.3525  -32.8872 H      1 LIG       0.11400
     10 H4        -80.8336  -22.8120  -29.7981 H      1 LIG       0.14100
@<TRIPOS>BOND
      1       1       2 ar
      2       1       3 ar
      3       2       5 ar
      4       3       6 ar
      5       4       5 ar
      6       4       6 ar
      7       1       7 1
      8       2       8 1
      9       3       9 1
     10       4      10 1
@<TRIPOS>ALT_TYPE
CGenFF_4.0_ALT_TYPE_SET
CGenFF_4.0 1 CG2R61 2 CG2R61 3 CG2R61 4 CG2R64 5 NG2R62 6 NG2R62 7 HGR61 8 HGR62 9 HGR62 10 HGR62
@<TRIPOS>MOLECULE
pyrimidine
 10 10 0 0 0
****
USER_CHARGES
INVALID_CHARGES
Pose:   9 Cluster:   9 Fr_nu: 4261156 TotEn:   -13.91
@<TRIPOS>ATOM
      1 C1        -81.1263  -21.9243  -33.0729 C.ar   1 LIG      -0.13100
      2 C2        -80.4700  -21.7111  -31.8778 C.ar   1 LIG       0.28900
      3 C3        -82.4348  -22.3495  -32.9680 C.ar   1 LIG       0.28900
      4 C4        -82.3181  -22.3113  -30.6982 C.ar   1 LIG       0.50700
      5 N1        -81.0377  -21.8954  -30.6678 N.ar   1 LIG      -0.71900
      6 N2        -83.0646  -22.5541  -31.7925 N.ar   1 LIG      -0.71900
      7 H1        -80.6461  -21.7686  -34.0297 H      1 LIG       0.11500
      8 H2        -79.4386  -21.3762  -31.8600 H      1 LIG       0.11400
      9 H3        -83.0309  -22.5439  -33.8530 H      1 LIG       0.11400
     10 H4        -82.7988  -22.4684  -29.7404 H      1 LIG       0.14100
@<TRIPOS>BOND
      1       1       2 ar
      2       1       3 ar
      3       2       5 ar
      4       3       6 ar
      5       4       5 ar
      6       4       6 ar
      7       1       7 1
      8       2       8 1
      9       3       9 1
     10       4      10 1
@<TRIPOS>ALT_TYPE
CGenFF_4.0_ALT_TYPE_SET
CGenFF_4.0 1 CG2R61 2 CG2R61 3 CG2R61 4 CG2R64 5 NG2R62 6 NG2R62 7 HGR61 8 HGR62 9 HGR62 10 HGR62
@<TRIPOS>MOLECULE
pyrimidine
 10 10 0 0 0
****
USER_CHARGES
INVALID_CHARGES
Pose:  10 Cluster:  10 Fr_nu: 1948939 TotEn:   -13.70
@<TRIPOS>ATOM
      1 C1        -52.5348  -11.3597  -44.8687 C.ar   1 LIG      -0.13100
      2 C2        -51.5713  -11.1497  -43.9032 C.ar   1 LIG       0.28900
      3 C3        -52.0627  -11.7110  -46.1168 C.ar   1 LIG       0.28900
      4 C4        -49.9126  -11.6183  -45.3851 C.ar   1 LIG       0.50700
      5 N1        -50.2465  -11.2708  -44.1277 N.ar   1 LIG      -0.71900
      6 N2        -50.7534  -11.8497  -46.4114 N.ar   1 LIG      -0.71900
      7 H1        -53.5912  -11.2554  -44.6608 H      1 LIG       0.11500
      8 H2        -51.8467  -10.8699  -42.8922 H      1 LIG       0.11400
      9 H3        -52.7448  -11.8957  -46.9396 H      1 LIG       0.11400
     10 H4        -48.8548  -11.7217  -45.5939 H      1 LIG       0.14100
@<TRIPOS>BOND
      1       1       2 ar
      2       1       3 ar
      3       2       5 ar
      4       3       6 ar
      5       4       5 ar
      6       4       6 ar
      7       1       7 1
      8       2       8 1
      9       3       9 1
     10       4      10 1
@<TRIPOS>ALT_TYPE
CGenFF_4.0_ALT_TYPE_SET
CGenFF_4.0 1 CG2R61 2 CG2R61 3 CG2R61 4 CG2R64 5 NG2R62 6 NG2R62 7 HGR61 8 HGR62 9 HGR62 10 HGR62
@<TRIPOS>MOLECULE
pyrimidine
 10 10 0 0 0
****
USER_CHARGES
INVALID_CHARGES
Pose:  11 Cluster:  11 Fr_nu: 4571786 TotEn:   -13.66
@<TRIPOS>ATOM
      1 C1        -59.8952    2.9093  -41.2529 C.ar   1 LIG      -0.13100
      2 C2        -59.0114    2.9303  -42.3126 C.ar   1 LIG       0.28900
      3 C3        -59.3291    3.0331  -40.0007 C.ar   1 LIG       0.28900
      4 C4        -57.2466    3.1741  -40.9008 C.ar   1 LIG       0.50700
      5 N1        -57.6760    3.0617  -42.1722 N.ar   1 LIG      -0.71900
      6 N2        -58.0037    3.1676  -39.7871 N.ar   1 LIG      -0.71900
      7 H1        -60.9623    2.8025  -41.3948 H      1 LIG       0.11500
      8 H2        -59.3635    2.8391  -43.3344 H      1 LIG       0.11400
      9 H3        -59.9441    3.0267  -39.1073 H      1 LIG       0.11400
     10 H4        -56.1781    3.2799  -40.7585 H      1 LIG       0.14100
@<TRIPOS>BOND
      1       1       2 ar
      2       1       3 ar
      3       2       5 ar
      4       3       6 ar
      5       4       5 ar
      6       4       6 ar
      7       1       7 1
      8       2       8 1
      9       3       9 1
     10       4      10 1
@<TRIPOS>ALT_TYPE
CGenFF_4.0_ALT_TYPE_SET
CGenFF_4.0 1 CG2R61 2 CG2R61 3 CG2R61 4 CG2R64 5 NG2R62 6 NG2R62 7 HGR61 8 HGR62 9 HGR62 10 HGR62
@<TRIPOS>MOLECULE
pyrimidine
 10 10 0 0 0
****
USER_CHARGES
INVALID_CHARGES
Pose:  12 Cluster:  12 Fr_nu: 134471 TotEn:   -13.56
@<TRIPOS>ATOM
      1 C1        -70.8558    3.5382  -48.6042 C.ar   1 LIG      -0.13100
      2 C2        -70.7807    4.7996  -49.1588 C.ar   1 LIG       0.28900
      3 C3        -70.4303    3.4350  -47.2956 C.ar   1 LIG       0.28900
      4 C4        -69.9415    5.6538  -47.2267 C.ar   1 LIG       0.50700
      5 N1        -70.3270    5.8838  -48.4963 N.ar   1 LIG      -0.71900
      6 N2        -69.9654    4.4759  -46.5742 N.ar   1 LIG      -0.71900
      7 H1        -71.2241    2.6857  -49.1592 H      1 LIG       0.11500
      8 H2        -71.0926    4.9784  -50.1821 H      1 LIG       0.11400
      9 H3        -70.4515    2.4834  -46.7755 H      1 LIG       0.11400
     10 H4        -69.5717    6.5069  -46.6711 H      1 LIG       0.14100
@<TRIPOS>BOND
      1       1       2 ar
      2       1       3 ar
      3       2       5 ar
      4       3       6 ar
      5       4       5 ar
      6       4       6 ar
      7       1       7 1
      8       2       8 1
      9       3       9 1
     10       4      10 1
@<TRIPOS>ALT_TYPE
CGenFF_4.0_ALT_TYPE_SET
CGenFF_4.0 1 CG2R61 2 CG2R61 3 CG2R61 4 CG2R64 5 NG2R62 6 NG2R62 7 HGR61 8 HGR62 9 HGR62 10 HGR62
@<TRIPOS>MOLECULE
pyrimidine
 10 10 0 0 0
****
USER_CHARGES
INVALID_CHARGES
Pose:  13 Cluster:  13 Fr_nu: 4274504 TotEn:   -13.36
@<TRIPOS>ATOM
      1 C1        -75.7555   -9.3816  -54.2746 C.ar   1 LIG      -0.13100
      2 C2        -76.2517   -8.3707  -55.0723 C.ar   1 LIG       0.28900
      3 C3        -74.3843   -9.5354  -54.2896 C.ar   1 LIG       0.28900
      4 C4        -74.1569   -7.8159  -55.7588 C.ar   1 LIG       0.50700
      5 N1        -75.4782   -7.5659  -55.8301 N.ar   1 LIG      -0.71900
      6 N2        -73.5517   -8.7676  -55.0228 N.ar   1 LIG      -0.71900
      7 H1        -76.3995  -10.0125  -53.6767 H      1 LIG       0.11500
      8 H2        -77.3170   -8.1743  -55.1255 H      1 LIG       0.11400
      9 H3        -73.9027  -10.3041  -53.6949 H      1 LIG       0.11400
     10 H4        -73.5120   -7.1851  -56.3582 H      1 LIG       0.14100
@<TRIPOS>BOND
      1       1       2 ar
      2       1       3 ar
      3       2       5 ar
      4       3       6 ar
      5       4       5 ar
      6       4       6 ar
      7       1       7 1
      8       2       8 1
      9       3       9 1
     10       4      10 1
@<TRIPOS>ALT_TYPE
CGenFF_4.0_ALT_TYPE_SET
CGenFF_4.0 1 CG2R61 2 CG2R61 3 CG2R61 4 CG2R64 5 NG2R62 6 NG2R62 7 HGR61 8 HGR62 9 HGR62 10 HGR62
@<TRIPOS>MOLECULE
pyrimidine
 10 10 0 0 0
****
USER_CHARGES
INVALID_CHARGES
Pose:  14 Cluster:  14 Fr_nu: 1141258 TotEn:   -13.27
@<TRIPOS>ATOM
      1 C1        -59.6143    3.0215  -40.0596 C.ar   1 LIG      -0.13100
      2 C2        -59.3854    4.2609  -40.6217 C.ar   1 LIG       0.28900
      3 C3        -58.6077    2.5385  -39.2488 C.ar   1 LIG       0.28900
      4 C4        -57.3575    4.4033  -39.6048 C.ar   1 LIG       0.50700
      5 N1        -58.2641    4.9822  -40.4149 N.ar   1 LIG      -0.71900
      6 N2        -57.4617    3.2052  -38.9986 N.ar   1 LIG      -0.71900
      7 H1        -60.5235    2.4647  -40.2430 H      1 LIG       0.11500
      8 H2        -60.1196    4.7218  -41.2736 H      1 LIG       0.11400
      9 H3        -58.6972    1.5726  -38.7636 H      1 LIG       0.11400
     10 H4        -56.4466    4.9601  -39.4219 H      1 LIG       0.14100
@<TRIPOS>BOND
      1       1       2 ar
      2       1       3 ar
      3       2       5 ar
      4       3       6 ar
      5       4       5 ar
      6       4       6 ar
      7       1       7 1
      8       2       8 1
      9       3       9 1
     10       4      10 1
@<TRIPOS>ALT_TYPE
CGenFF_4.0_ALT_TYPE_SET
CGenFF_4.0 1 CG2R61 2 CG2R61 3 CG2R61 4 CG2R64 5 NG2R62 6 NG2R62 7 HGR61 8 HGR62 9 HGR62 10 HGR62
@<TRIPOS>MOLECULE
pyrimidine
 10 10 0 0 0
****
USER_CHARGES
INVALID_CHARGES
Pose:  15 Cluster:  15 Fr_nu: 1378745 TotEn:   -13.24
@<TRIPOS>ATOM
      1 C1        -58.6279    2.8023  -40.5672 C.ar   1 LIG      -0.13100
      2 C2        -58.0018    3.9177  -40.0489 C.ar   1 LIG       0.28900
      3 C3        -57.7997    1.8816  -41.1757 C.ar   1 LIG       0.28900
      4 C4        -55.9715    3.1573  -40.7319 C.ar   1 LIG       0.50700
      5 N1        -56.6708    4.1281  -40.1138 N.ar   1 LIG      -0.71900
      6 N2        -56.4622    2.0276  -41.2765 N.ar   1 LIG      -0.71900
      7 H1        -59.6981    2.6593  -40.5010 H      1 LIG       0.11500
      8 H2        -58.5707    4.6962  -39.5523 H      1 LIG       0.11400
      9 H3        -58.2009    0.9737  -41.6130 H      1 LIG       0.11400
     10 H4        -54.9000    3.3008  -40.7994 H      1 LIG       0.14100
@<TRIPOS>BOND
      1       1       2 ar
      2       1       3 ar
      3       2       5 ar
      4       3       6 ar
      5       4       5 ar
      6       4       6 ar
      7       1       7 1
      8       2       8 1
      9       3       9 1
     10       4      10 1
@<TRIPOS>ALT_TYPE
CGenFF_4.0_ALT_TYPE_SET
CGenFF_4.0 1 CG2R61 2 CG2R61 3 CG2R61 4 CG2R64 5 NG2R62 6 NG2R62 7 HGR61 8 HGR62 9 HGR62 10 HGR62
@<TRIPOS>MOLECULE
pyrimidine
 10 10 0 0 0
****
USER_CHARGES
INVALID_CHARGES
Pose:  16 Cluster:  16 Fr_nu:   6700 TotEn:   -13.00
@<TRIPOS>ATOM
      1 C1        -52.0605  -11.6793  -45.2110 C.ar   1 LIG      -0.13100
      2 C2        -50.7874  -12.0782  -45.5641 C.ar   1 LIG       0.28900
      3 C3        -52.1358  -10.7707  -44.1753 C.ar   1 LIG       0.28900
      4 C4        -49.8727  -10.7476  -43.9641 C.ar   1 LIG       0.50700
      5 N1        -49.6672  -11.6307  -44.9597 N.ar   1 LIG      -0.71900
      6 N2        -51.0583  -10.2820  -43.5269 N.ar   1 LIG      -0.71900
      7 H1        -52.9419  -12.0548  -45.7133 H      1 LIG       0.11500
      8 H2        -50.6285  -12.7900  -46.3668 H      1 LIG       0.11400
      9 H3        -53.0938  -10.3996  -43.8273 H      1 LIG       0.11400
     10 H4        -48.9903  -10.3723  -43.4603 H      1 LIG       0.14100
@<TRIPOS>BOND
      1       1       2 ar
      2       1       3 ar
      3       2       5 ar
      4       3       6 ar
      5       4       5 ar
      6       4       6 ar
      7       1       7 1
      8       2       8 1
      9       3       9 1
     10       4      10 1
@<TRIPOS>ALT_TYPE
CGenFF_4.0_ALT_TYPE_SET
CGenFF_4.0 1 CG2R61 2 CG2R61 3 CG2R61 4 CG2R64 5 NG2R62 6 NG2R62 7 HGR61 8 HGR62 9 HGR62 10 HGR62
@<TRIPOS>MOLECULE
pyrimidine
 10 10 0 0 0
****
USER_CHARGES
INVALID_CHARGES
Pose:  17 Cluster:  17 Fr_nu:   7174 TotEn:   -12.71
@<TRIPOS>ATOM
      1 C1        -70.7986    2.4035  -48.5906 C.ar   1 LIG      -0.13100
      2 C2        -71.0289    3.6409  -49.1566 C.ar   1 LIG       0.28900
      3 C3        -70.4475    2.4134  -47.2562 C.ar   1 LIG       0.28900
      4 C4        -70.5783    4.6816  -47.1866 C.ar   1 LIG       0.50700
      5 N1        -70.9275    4.8045  -48.4814 N.ar   1 LIG      -0.71900
      6 N2        -70.3274    3.5382  -46.5209 N.ar   1 LIG      -0.71900
      7 H1        -70.8872    1.4857  -49.1563 H      1 LIG       0.11500
      8 H2        -71.3098    3.7333  -50.2001 H      1 LIG       0.11400
      9 H3        -70.2462    1.4891  -46.7255 H      1 LIG       0.11400
     10 H4        -70.4884    5.6006  -46.6204 H      1 LIG       0.14100
@<TRIPOS>BOND
      1       1       2 ar
      2       1       3 ar
      3       2       5 ar
      4       3       6 ar
      5       4       5 ar
      6       4       6 ar
      7       1       7 1
      8       2       8 1
      9       3       9 1
     10       4      10 1
@<TRIPOS>ALT_TYPE
CGenFF_4.0_ALT_TYPE_SET
CGenFF_4.0 1 CG2R61 2 CG2R61 3 CG2R61 4 CG2R64 5 NG2R62 6 NG2R62 7 HGR61 8 HGR62 9 HGR62 10 HGR62
@<TRIPOS>MOLECULE
pyrimidine
 10 10 0 0 0
****
USER_CHARGES
INVALID_CHARGES
Pose:  18 Cluster:  18 Fr_nu: 4374506 TotEn:   -12.64
@<TRIPOS>ATOM
      1 C1        -75.8703   -8.6076  -54.1792 C.ar   1 LIG      -0.13100
      2 C2        -75.6867   -8.7894  -55.5348 C.ar   1 LIG       0.28900
      3 C3        -74.7210   -8.4058  -53.4428 C.ar   1 LIG       0.28900
      4 C4        -73.4353   -8.5705  -55.3101 C.ar   1 LIG       0.50700
      5 N1        -74.4789   -8.7767  -56.1359 N.ar   1 LIG      -0.71900
      6 N2        -73.4826   -8.3812  -53.9775 N.ar   1 LIG      -0.71900
      7 H1        -76.8513   -8.6228  -53.7235 H      1 LIG       0.11500
      8 H2        -76.5313   -8.9552  -56.1947 H      1 LIG       0.11400
      9 H3        -74.7655   -8.2543  -52.3697 H      1 LIG       0.11400
     10 H4        -72.4529   -8.5564  -55.7659 H      1 LIG       0.14100
@<TRIPOS>BOND
      1       1       2 ar
      2       1       3 ar
      3       2       5 ar
      4       3       6 ar
      5       4       5 ar
      6       4       6 ar
      7       1       7 1
      8       2       8 1
      9       3       9 1
     10       4      10 1
@<TRIPOS>ALT_TYPE
CGenFF_4.0_ALT_TYPE_SET
CGenFF_4.0 1 CG2R61 2 CG2R61 3 CG2R61 4 CG2R64 5 NG2R62 6 NG2R62 7 HGR61 8 HGR62 9 HGR62 10 HGR62
@<TRIPOS>MOLECULE
pyrimidine
 10 10 0 0 0
****
USER_CHARGES
INVALID_CHARGES
Pose:  19 Cluster:  19 Fr_nu:  11514 TotEn:   -12.61
@<TRIPOS>ATOM
      1 C1        -50.2216  -11.5944  -28.9113 C.ar   1 LIG      -0.13100
      2 C2        -50.1235  -10.3053  -28.4285 C.ar   1 LIG       0.28900
      3 C3        -49.7408  -12.5826  -28.0768 C.ar   1 LIG       0.28900
      4 C4        -49.1644  -11.0451  -26.5050 C.ar   1 LIG       0.50700
      5 N1        -49.5985   -9.9935  -27.2254 N.ar   1 LIG      -0.71900
      6 N2        -49.2036  -12.3429  -26.8627 N.ar   1 LIG      -0.71900
      7 H1        -50.6475  -11.8157  -29.8807 H      1 LIG       0.11500
      8 H2        -50.4749   -9.4624  -29.0137 H      1 LIG       0.11400
      9 H3        -49.7748  -13.6261  -28.3707 H      1 LIG       0.11400
     10 H4        -48.7369  -10.8236  -25.5348 H      1 LIG       0.14100
@<TRIPOS>BOND
      1       1       2 ar
      2       1       3 ar
      3       2       5 ar
      4       3       6 ar
      5       4       5 ar
      6       4       6 ar
      7       1       7 1
      8       2       8 1
      9       3       9 1
     10       4      10 1
@<TRIPOS>ALT_TYPE
CGenFF_4.0_ALT_TYPE_SET
CGenFF_4.0 1 CG2R61 2 CG2R61 3 CG2R61 4 CG2R64 5 NG2R62 6 NG2R62 7 HGR61 8 HGR62 9 HGR62 10 HGR62
@<TRIPOS>MOLECULE
pyrimidine
 10 10 0 0 0
****
USER_CHARGES
INVALID_CHARGES
Pose:  20 Cluster:  20 Fr_nu: 352706 TotEn:   -12.53
@<TRIPOS>ATOM
      1 C1        -47.6617   -7.9998  -38.3174 C.ar   1 LIG      -0.13100
      2 C2        -47.9415   -8.6642  -37.1407 C.ar   1 LIG       0.28900
      3 C3        -46.6438   -8.5367  -39.0788 C.ar   1 LIG       0.28900
      4 C4        -46.3135  -10.1945  -37.5590 C.ar   1 LIG       0.50700
      5 N1        -47.2848   -9.7687  -36.7292 N.ar   1 LIG      -0.71900
      6 N2        -45.9459   -9.6370  -38.7285 N.ar   1 LIG      -0.71900
      7 H1        -48.2047   -7.1155  -38.6229 H      1 LIG       0.11500
      8 H2        -48.7250   -8.3161  -36.4764 H      1 LIG       0.11400
      9 H3        -46.3519   -8.0829  -40.0197 H      1 LIG       0.11400
     10 H4        -45.7689  -11.0793  -37.2528 H      1 LIG       0.14100
@<TRIPOS>BOND
      1       1       2 ar
      2       1       3 ar
      3       2       5 ar
      4       3       6 ar
      5       4       5 ar
      6       4       6 ar
      7       1       7 1
      8       2       8 1
      9       3       9 1
     10       4      10 1
@<TRIPOS>ALT_TYPE
CGenFF_4.0_ALT_TYPE_SET
CGenFF_4.0 1 CG2R61 2 CG2R61 3 CG2R61 4 CG2R64 5 NG2R62 6 NG2R62 7 HGR61 8 HGR62 9 HGR62 10 HGR62
@<TRIPOS>MOLECULE
pyrimidine
 10 10 0 0 0
****
USER_CHARGES
INVALID_CHARGES
Pose:  21 Cluster:  21 Fr_nu: 143839 TotEn:   -12.37
@<TRIPOS>ATOM
      1 C1        -80.4123  -21.5376  -32.7010 C.ar   1 LIG      -0.13100
      2 C2        -81.7457  -21.7250  -32.3984 C.ar   1 LIG       0.28900
      3 C3        -79.7631  -20.5690  -31.9633 C.ar   1 LIG       0.28900
      4 C4        -81.6616  -20.1104  -30.8005 C.ar   1 LIG       0.50700
      5 N1        -82.4045  -21.0263  -31.4506 N.ar   1 LIG      -0.71900
      6 N2        -80.3591  -19.8336  -31.0019 N.ar   1 LIG      -0.71900
      7 H1        -79.9090  -22.1126  -33.4667 H      1 LIG       0.11500
      8 H2        -82.3387  -22.4642  -32.9257 H      1 LIG       0.11400
      9 H3        -78.7140  -20.3502  -32.1305 H      1 LIG       0.11400
     10 H4        -82.1656  -19.5339  -30.0345 H      1 LIG       0.14100
@<TRIPOS>BOND
      1       1       2 ar
      2       1       3 ar
      3       2       5 ar
      4       3       6 ar
      5       4       5 ar
      6       4       6 ar
      7       1       7 1
      8       2       8 1
      9       3       9 1
     10       4      10 1
@<TRIPOS>ALT_TYPE
CGenFF_4.0_ALT_TYPE_SET
CGenFF_4.0 1 CG2R61 2 CG2R61 3 CG2R61 4 CG2R64 5 NG2R62 6 NG2R62 7 HGR61 8 HGR62 9 HGR62 10 HGR62
@<TRIPOS>MOLECULE
pyrimidine
 10 10 0 0 0
****
USER_CHARGES
INVALID_CHARGES
Pose:  22 Cluster:  22 Fr_nu: 182801 TotEn:   -11.98
@<TRIPOS>ATOM
      1 C1        -51.3936    3.8270  -33.8924 C.ar   1 LIG      -0.13100
      2 C2        -52.2893    3.8708  -34.9413 C.ar   1 LIG       0.28900
      3 C3        -50.6863    4.9892  -33.6623 C.ar   1 LIG       0.28900
      4 C4        -51.7376    6.0303  -35.3879 C.ar   1 LIG       0.50700
      5 N1        -52.4874    4.9599  -35.7127 N.ar   1 LIG      -0.71900
      6 N2        -50.8335    6.1136  -34.3933 N.ar   1 LIG      -0.71900
      7 H1        -51.2549    2.9393  -33.2899 H      1 LIG       0.11500
      8 H2        -52.8903    3.0052  -35.1980 H      1 LIG       0.11400
      9 H3        -49.9590    5.0501  -32.8599 H      1 LIG       0.11400
     10 H4        -51.8755    6.9189  -35.9917 H      1 LIG       0.14100
@<TRIPOS>BOND
      1       1       2 ar
      2       1       3 ar
      3       2       5 ar
      4       3       6 ar
      5       4       5 ar
      6       4       6 ar
      7       1       7 1
      8       2       8 1
      9       3       9 1
     10       4      10 1
@<TRIPOS>ALT_TYPE
CGenFF_4.0_ALT_TYPE_SET
CGenFF_4.0 1 CG2R61 2 CG2R61 3 CG2R61 4 CG2R64 5 NG2R62 6 NG2R62 7 HGR61 8 HGR62 9 HGR62 10 HGR62
@<TRIPOS>MOLECULE
pyrimidine
 10 10 0 0 0
****
USER_CHARGES
INVALID_CHARGES
Pose:  23 Cluster:  23 Fr_nu:  83532 TotEn:   -11.87
@<TRIPOS>ATOM
      1 C1        -73.7888  -22.7138  -43.5245 C.ar   1 LIG      -0.13100
      2 C2        -72.9625  -22.9912  -44.5944 C.ar   1 LIG       0.28900
      3 C3        -75.1340  -22.9380  -43.7351 C.ar   1 LIG       0.28900
      4 C4        -74.7368  -23.6304  -45.8634 C.ar   1 LIG       0.50700
      5 N1        -73.4045  -23.4525  -45.7828 N.ar   1 LIG      -0.71900
      6 N2        -75.6446  -23.3974  -44.8963 N.ar   1 LIG      -0.71900
      7 H1        -73.4069  -22.3444  -42.5822 H      1 LIG       0.11500
      8 H2        -71.8901  -22.8457  -44.5233 H      1 LIG       0.11400
      9 H3        -75.8604  -22.7480  -42.9524 H      1 LIG       0.11400
     10 H4        -75.1196  -23.9992  -46.8072 H      1 LIG       0.14100
@<TRIPOS>BOND
      1       1       2 ar
      2       1       3 ar
      3       2       5 ar
      4       3       6 ar
      5       4       5 ar
      6       4       6 ar
      7       1       7 1
      8       2       8 1
      9       3       9 1
     10       4      10 1
@<TRIPOS>ALT_TYPE
CGenFF_4.0_ALT_TYPE_SET
CGenFF_4.0 1 CG2R61 2 CG2R61 3 CG2R61 4 CG2R64 5 NG2R62 6 NG2R62 7 HGR61 8 HGR62 9 HGR62 10 HGR62
@<TRIPOS>MOLECULE
pyrimidine
 10 10 0 0 0
****
USER_CHARGES
INVALID_CHARGES
Pose:  24 Cluster:  24 Fr_nu:  38243 TotEn:   -11.65
@<TRIPOS>ATOM
      1 C1        -69.8360    2.9653  -46.7821 C.ar   1 LIG      -0.13100
      2 C2        -69.5655    4.3118  -46.6462 C.ar   1 LIG       0.28900
      3 C3        -70.7408    2.6348  -47.7700 C.ar   1 LIG       0.28900
      4 C4        -70.9947    4.8209  -48.3389 C.ar   1 LIG       0.50700
      5 N1        -70.1290    5.2702  -47.4105 N.ar   1 LIG      -0.71900
      6 N2        -71.3416    3.5402  -48.5697 N.ar   1 LIG      -0.71900
      7 H1        -69.3693    2.2177  -46.1547 H      1 LIG       0.11500
      8 H2        -68.8673    4.6674  -45.8963 H      1 LIG       0.11400
      9 H3        -71.0166    1.6016  -47.9509 H      1 LIG       0.11400
     10 H4        -71.4630    5.5693  -48.9664 H      1 LIG       0.14100
@<TRIPOS>BOND
      1       1       2 ar
      2       1       3 ar
      3       2       5 ar
      4       3       6 ar
      5       4       5 ar
      6       4       6 ar
      7       1       7 1
      8       2       8 1
      9       3       9 1
     10       4      10 1
@<TRIPOS>ALT_TYPE
CGenFF_4.0_ALT_TYPE_SET
CGenFF_4.0 1 CG2R61 2 CG2R61 3 CG2R61 4 CG2R64 5 NG2R62 6 NG2R62 7 HGR61 8 HGR62 9 HGR62 10 HGR62
@<TRIPOS>MOLECULE
pyrimidine
 10 10 0 0 0
****
USER_CHARGES
INVALID_CHARGES
Pose:  25 Cluster:  25 Fr_nu:  20168 TotEn:   -11.31
@<TRIPOS>ATOM
      1 C1        -74.7971  -22.5310  -43.2024 C.ar   1 LIG      -0.13100
      2 C2        -74.7761  -23.4162  -44.2609 C.ar   1 LIG       0.28900
      3 C3        -73.8229  -22.7229  -42.2442 C.ar   1 LIG       0.28900
      4 C4        -72.9789  -24.4983  -43.3855 C.ar   1 LIG       0.50700
      5 N1        -73.8779  -24.4153  -44.3847 N.ar   1 LIG      -0.71900
      6 N2        -72.8946  -23.7001  -42.3041 N.ar   1 LIG      -0.71900
      7 H1        -75.5297  -21.7385  -43.1285 H      1 LIG       0.11500
      8 H2        -75.5031  -23.3443  -45.0625 H      1 LIG       0.11400
      9 H3        -73.7603  -22.0770  -41.3751 H      1 LIG       0.11400
     10 H4        -72.2460  -25.2924  -43.4587 H      1 LIG       0.14100
@<TRIPOS>BOND
      1       1       2 ar
      2       1       3 ar
      3       2       5 ar
      4       3       6 ar
      5       4       5 ar
      6       4       6 ar
      7       1       7 1
      8       2       8 1
      9       3       9 1
     10       4      10 1
@<TRIPOS>ALT_TYPE
CGenFF_4.0_ALT_TYPE_SET
CGenFF_4.0 1 CG2R61 2 CG2R61 3 CG2R61 4 CG2R64 5 NG2R62 6 NG2R62 7 HGR61 8 HGR62 9 HGR62 10 HGR62
@<TRIPOS>MOLECULE
pyrimidine
 10 10 0 0 0
****
USER_CHARGES
INVALID_CHARGES
Pose:  26 Cluster:  26 Fr_nu: 4681073 TotEn:   -11.30
@<TRIPOS>ATOM
      1 C1        -73.4500   -8.2790  -54.5128 C.ar   1 LIG      -0.13100
      2 C2        -74.5543   -8.4457  -53.7021 C.ar   1 LIG       0.28900
      3 C3        -73.7031   -7.7651  -55.7682 C.ar   1 LIG       0.28900
      4 C4        -75.9293   -7.6444  -55.3252 C.ar   1 LIG       0.50700
      5 N1        -75.8130   -8.1376  -54.0776 N.ar   1 LIG      -0.71900
      6 N2        -74.9349   -7.4357  -56.2091 N.ar   1 LIG      -0.71900
      7 H1        -72.4511   -8.5348  -54.1856 H      1 LIG       0.11500
      8 H2        -74.4541   -8.8436  -52.6982 H      1 LIG       0.11400
      9 H3        -72.8980   -7.5996  -56.4759 H      1 LIG       0.11400
     10 H4        -76.9295   -7.3893  -55.6534 H      1 LIG       0.14100
@<TRIPOS>BOND
      1       1       2 ar
      2       1       3 ar
      3       2       5 ar
      4       3       6 ar
      5       4       5 ar
      6       4       6 ar
      7       1       7 1
      8       2       8 1
      9       3       9 1
     10       4      10 1
@<TRIPOS>ALT_TYPE
CGenFF_4.0_ALT_TYPE_SET
CGenFF_4.0 1 CG2R61 2 CG2R61 3 CG2R61 4 CG2R64 5 NG2R62 6 NG2R62 7 HGR61 8 HGR62 9 HGR62 10 HGR62
@<TRIPOS>MOLECULE
pyrimidine
 10 10 0 0 0
****
USER_CHARGES
INVALID_CHARGES
Pose:  27 Cluster:  27 Fr_nu: 3713163 TotEn:   -11.15
@<TRIPOS>ATOM
      1 C1        -74.9942  -23.3543  -43.0398 C.ar   1 LIG      -0.13100
      2 C2        -75.6404  -22.4825  -43.8923 C.ar   1 LIG       0.28900
      3 C3        -75.0667  -24.6888  -43.3831 C.ar   1 LIG       0.28900
      4 C4        -76.3068  -24.1998  -45.2242 C.ar   1 LIG       0.50700
      5 N1        -76.3088  -22.8724  -44.9976 N.ar   1 LIG      -0.71900
      6 N2        -75.7170  -25.1485  -44.4721 N.ar   1 LIG      -0.71900
      7 H1        -74.4654  -23.0137  -42.1596 H      1 LIG       0.11500
      8 H2        -75.6385  -21.4143  -43.7042 H      1 LIG       0.11400
      9 H3        -74.5899  -25.4484  -42.7730 H      1 LIG       0.11400
     10 H4        -76.8371  -24.5411  -46.1048 H      1 LIG       0.14100
@<TRIPOS>BOND
      1       1       2 ar
      2       1       3 ar
      3       2       5 ar
      4       3       6 ar
      5       4       5 ar
      6       4       6 ar
      7       1       7 1
      8       2       8 1
      9       3       9 1
     10       4      10 1
@<TRIPOS>ALT_TYPE
CGenFF_4.0_ALT_TYPE_SET
CGenFF_4.0 1 CG2R61 2 CG2R61 3 CG2R61 4 CG2R64 5 NG2R62 6 NG2R62 7 HGR61 8 HGR62 9 HGR62 10 HGR62
@<TRIPOS>MOLECULE
pyrimidine
 10 10 0 0 0
****
USER_CHARGES
INVALID_CHARGES
Pose:  28 Cluster:  28 Fr_nu:   1583 TotEn:   -11.06
@<TRIPOS>ATOM
      1 C1        -74.4683  -22.7980  -42.6633 C.ar   1 LIG      -0.13100
      2 C2        -74.0431  -24.1080  -42.7513 C.ar   1 LIG       0.28900
      3 C3        -75.1273  -22.3084  -43.7723 C.ar   1 LIG       0.28900
      4 C4        -74.8960  -24.2964  -44.8499 C.ar   1 LIG       0.50700
      5 N1        -74.2409  -24.8890  -43.8335 N.ar   1 LIG      -0.71900
      6 N2        -75.3593  -23.0324  -44.8869 N.ar   1 LIG      -0.71900
      7 H1        -74.2958  -22.1943  -41.7824 H      1 LIG       0.11500
      8 H2        -73.5158  -24.5796  -41.9292 H      1 LIG       0.11400
      9 H3        -75.4978  -21.2893  -43.7963 H      1 LIG       0.11400
     10 H4        -75.0678  -24.9003  -45.7325 H      1 LIG       0.14100
@<TRIPOS>BOND
      1       1       2 ar
      2       1       3 ar
      3       2       5 ar
      4       3       6 ar
      5       4       5 ar
      6       4       6 ar
      7       1       7 1
      8       2       8 1
      9       3       9 1
     10       4      10 1
@<TRIPOS>ALT_TYPE
CGenFF_4.0_ALT_TYPE_SET
CGenFF_4.0 1 CG2R61 2 CG2R61 3 CG2R61 4 CG2R64 5 NG2R62 6 NG2R62 7 HGR61 8 HGR62 9 HGR62 10 HGR62
@<TRIPOS>MOLECULE
pyrimidine
 10 10 0 0 0
****
USER_CHARGES
INVALID_CHARGES
Pose:  29 Cluster:  29 Fr_nu: 614974 TotEn:   -10.71
@<TRIPOS>ATOM
      1 C1        -78.1699  -20.6740  -31.0350 C.ar   1 LIG      -0.13100
      2 C2        -78.0945  -20.0386  -29.8122 C.ar   1 LIG       0.28900
      3 C3        -79.2516  -20.3313  -31.8201 C.ar   1 LIG       0.28900
      4 C4        -80.0080  -18.8871  -30.2361 C.ar   1 LIG       0.50700
      5 N1        -78.9995  -19.1364  -29.3793 N.ar   1 LIG      -0.71900
      6 N2        -80.1933  -19.4386  -31.4507 N.ar   1 LIG      -0.71900
      7 H1        -77.4295  -21.3940  -31.3568 H      1 LIG       0.11500
      8 H2        -77.2797  -20.2438  -29.1264 H      1 LIG       0.11400
      9 H3        -79.3957  -20.7792  -32.7974 H      1 LIG       0.11400
     10 H4        -80.7501  -18.1671  -29.9136 H      1 LIG       0.14100
@<TRIPOS>BOND
      1       1       2 ar
      2       1       3 ar
      3       2       5 ar
      4       3       6 ar
      5       4       5 ar
      6       4       6 ar
      7       1       7 1
      8       2       8 1
      9       3       9 1
     10       4      10 1
@<TRIPOS>ALT_TYPE
CGenFF_4.0_ALT_TYPE_SET
CGenFF_4.0 1 CG2R61 2 CG2R61 3 CG2R61 4 CG2R64 5 NG2R62 6 NG2R62 7 HGR61 8 HGR62 9 HGR62 10 HGR62
@<TRIPOS>MOLECULE
pyrimidine
 10 10 0 0 0
****
USER_CHARGES
INVALID_CHARGES
Pose:  30 Cluster:  30 Fr_nu: 1094521 TotEn:   -10.63
@<TRIPOS>ATOM
      1 C1        -58.4785    2.0252  -40.8584 C.ar   1 LIG      -0.13100
      2 C2        -59.2300    2.7770  -39.9783 C.ar   1 LIG       0.28900
      3 C3        -57.1169    2.2454  -40.8200 C.ar   1 LIG       0.28900
      4 C4        -57.3637    3.8005  -39.1806 C.ar   1 LIG       0.50700
      5 N1        -58.7034    3.6771  -39.1223 N.ar   1 LIG      -0.71900
      6 N2        -56.5234    3.1288  -39.9907 N.ar   1 LIG      -0.71900
      7 H1        -58.9276    1.3100  -41.5344 H      1 LIG       0.11500
      8 H2        -60.3088    2.6731  -39.9362 H      1 LIG       0.11400
      9 H3        -56.4451    1.7016  -41.4753 H      1 LIG       0.11400
     10 H4        -56.9139    4.5174  -38.5046 H      1 LIG       0.14100
@<TRIPOS>BOND
      1       1       2 ar
      2       1       3 ar
      3       2       5 ar
      4       3       6 ar
      5       4       5 ar
      6       4       6 ar
      7       1       7 1
      8       2       8 1
      9       3       9 1
     10       4      10 1
@<TRIPOS>ALT_TYPE
CGenFF_4.0_ALT_TYPE_SET
CGenFF_4.0 1 CG2R61 2 CG2R61 3 CG2R61 4 CG2R64 5 NG2R62 6 NG2R62 7 HGR61 8 HGR62 9 HGR62 10 HGR62
@<TRIPOS>MOLECULE
pyrimidine
 10 10 0 0 0
****
USER_CHARGES
INVALID_CHARGES
Pose:  31 Cluster:  31 Fr_nu: 1563614 TotEn:   -10.33
@<TRIPOS>ATOM
      1 C1        -50.8517    4.3046  -33.5285 C.ar   1 LIG      -0.13100
      2 C2        -50.8447    5.6768  -33.6748 C.ar   1 LIG       0.28900
      3 C3        -51.9622    3.6564  -34.0291 C.ar   1 LIG       0.28900
      4 C4        -52.8676    5.6270  -34.7104 C.ar   1 LIG       0.50700
      5 N1        -51.8396    6.3729  -34.2629 N.ar   1 LIG      -0.71900
      6 N2        -52.9926    4.2886  -34.6282 N.ar   1 LIG      -0.71900
      7 H1        -50.0396    3.7718  -33.0522 H      1 LIG       0.11500
      8 H2        -50.0138    6.2721  -33.3120 H      1 LIG       0.11400
      9 H3        -52.0574    2.5783  -33.9595 H      1 LIG       0.11400
     10 H4        -53.6813    6.1604  -35.1864 H      1 LIG       0.14100
@<TRIPOS>BOND
      1       1       2 ar
      2       1       3 ar
      3       2       5 ar
      4       3       6 ar
      5       4       5 ar
      6       4       6 ar
      7       1       7 1
      8       2       8 1
      9       3       9 1
     10       4      10 1
@<TRIPOS>ALT_TYPE
CGenFF_4.0_ALT_TYPE_SET
CGenFF_4.0 1 CG2R61 2 CG2R61 3 CG2R61 4 CG2R64 5 NG2R62 6 NG2R62 7 HGR61 8 HGR62 9 HGR62 10 HGR62
@<TRIPOS>MOLECULE
pyrimidine
 10 10 0 0 0
****
USER_CHARGES
INVALID_CHARGES
Pose:  32 Cluster:  32 Fr_nu:   8627 TotEn:   -10.28
@<TRIPOS>ATOM
      1 C1        -73.9046  -22.7828  -42.0648 C.ar   1 LIG      -0.13100
      2 C2        -73.0378  -23.8383  -42.2622 C.ar   1 LIG       0.28900
      3 C3        -75.0174  -22.7635  -42.8804 C.ar   1 LIG       0.28900
      4 C4        -74.3545  -24.6758  -43.9151 C.ar   1 LIG       0.50700
      5 N1        -73.2326  -24.8061  -43.1818 N.ar   1 LIG      -0.71900
      6 N2        -75.2748  -23.6972  -43.8197 N.ar   1 LIG      -0.71900
      7 H1        -73.7233  -22.0200  -41.3194 H      1 LIG       0.11500
      8 H2        -72.1356  -23.9377  -41.6684 H      1 LIG       0.11400
      9 H3        -75.7550  -21.9724  -42.7991 H      1 LIG       0.11400
     10 H4        -74.5356  -25.4388  -44.6622 H      1 LIG       0.14100
@<TRIPOS>BOND
      1       1       2 ar
      2       1       3 ar
      3       2       5 ar
      4       3       6 ar
      5       4       5 ar
      6       4       6 ar
      7       1       7 1
      8       2       8 1
      9       3       9 1
     10       4      10 1
@<TRIPOS>ALT_TYPE
CGenFF_4.0_ALT_TYPE_SET
CGenFF_4.0 1 CG2R61 2 CG2R61 3 CG2R61 4 CG2R64 5 NG2R62 6 NG2R62 7 HGR61 8 HGR62 9 HGR62 10 HGR62
@<TRIPOS>MOLECULE
pyrimidine
 10 10 0 0 0
****
USER_CHARGES
INVALID_CHARGES
Pose:  33 Cluster:  33 Fr_nu: 455164 TotEn:   -10.03
@<TRIPOS>ATOM
      1 C1        -48.7066   -9.7947  -25.6987 C.ar   1 LIG      -0.13100
      2 C2        -48.2814   -9.8678  -24.3878 C.ar   1 LIG       0.28900
      3 C3        -48.9313  -11.0052  -26.3218 C.ar   1 LIG       0.28900
      4 C4        -48.3406  -12.1394  -24.4425 C.ar   1 LIG       0.50700
      5 N1        -48.0873  -11.0275  -23.7264 N.ar   1 LIG      -0.71900
      6 N2        -48.7576  -12.2010  -25.7216 N.ar   1 LIG      -0.71900
      7 H1        -48.8540   -8.8501  -26.2048 H      1 LIG       0.11500
      8 H2        -48.0788   -8.9685  -23.8163 H      1 LIG       0.11400
      9 H3        -49.2667  -11.0484  -27.3523 H      1 LIG       0.11400
     10 H4        -48.1920  -13.0854  -23.9363 H      1 LIG       0.14100
@<TRIPOS>BOND
      1       1       2 ar
      2       1       3 ar
      3       2       5 ar
      4       3       6 ar
      5       4       5 ar
      6       4       6 ar
      7       1       7 1
      8       2       8 1
      9       3       9 1
     10       4      10 1
@<TRIPOS>ALT_TYPE
CGenFF_4.0_ALT_TYPE_SET
CGenFF_4.0 1 CG2R61 2 CG2R61 3 CG2R61 4 CG2R64 5 NG2R62 6 NG2R62 7 HGR61 8 HGR62 9 HGR62 10 HGR62
@<TRIPOS>MOLECULE
pyrimidine
 10 10 0 0 0
****
USER_CHARGES
INVALID_CHARGES
Pose:  34 Cluster:  34 Fr_nu: 819607 TotEn:    -9.48
@<TRIPOS>ATOM
      1 C1        -66.7990   -0.6835  -28.5985 C.ar   1 LIG      -0.13100
      2 C2        -66.3646   -1.9844  -28.4456 C.ar   1 LIG       0.28900
      3 C3        -68.1208   -0.5346  -28.9654 C.ar   1 LIG       0.28900
      4 C4        -68.4204   -2.7877  -28.9891 C.ar   1 LIG       0.50700
      5 N1        -67.1514   -3.0642  -28.6336 N.ar   1 LIG      -0.71900
      6 N2        -68.9631   -1.5685  -29.1699 N.ar   1 LIG      -0.71900
      7 H1        -66.1457    0.1643  -28.4413 H      1 LIG       0.11500
      8 H2        -65.3411   -2.2006  -28.1592 H      1 LIG       0.11400
      9 H3        -68.5521    0.4501  -29.1100 H      1 LIG       0.11400
     10 H4        -69.0744   -3.6364  -29.1477 H      1 LIG       0.14100
@<TRIPOS>BOND
      1       1       2 ar
      2       1       3 ar
      3       2       5 ar
      4       3       6 ar
      5       4       5 ar
      6       4       6 ar
      7       1       7 1
      8       2       8 1
      9       3       9 1
     10       4      10 1
@<TRIPOS>ALT_TYPE
CGenFF_4.0_ALT_TYPE_SET
CGenFF_4.0 1 CG2R61 2 CG2R61 3 CG2R61 4 CG2R64 5 NG2R62 6 NG2R62 7 HGR61 8 HGR62 9 HGR62 10 HGR62
@<TRIPOS>MOLECULE
pyrimidine
 10 10 0 0 0
****
USER_CHARGES
INVALID_CHARGES
Pose:  35 Cluster:  35 Fr_nu:  18962 TotEn:    -9.11
@<TRIPOS>ATOM
      1 C1        -73.7115  -22.7174  -42.3771 C.ar   1 LIG      -0.13100
      2 C2        -72.8413  -23.3638  -43.2312 C.ar   1 LIG       0.28900
      3 C3        -74.9491  -22.4115  -42.9049 C.ar   1 LIG       0.28900
      4 C4        -74.3831  -23.3394  -44.9013 C.ar   1 LIG       0.50700
      5 N1        -73.1454  -23.6912  -44.5042 N.ar   1 LIG      -0.71900
      6 N2        -75.3199  -22.7087  -44.1676 N.ar   1 LIG      -0.71900
      7 H1        -73.4409  -22.4667  -41.3601 H      1 LIG       0.11500
      8 H2        -71.8455  -23.6444  -42.9054 H      1 LIG       0.11400
      9 H3        -75.6994  -21.9030  -42.3091 H      1 LIG       0.11400
     10 H4        -74.6538  -23.5893  -45.9198 H      1 LIG       0.14100
@<TRIPOS>BOND
      1       1       2 ar
      2       1       3 ar
      3       2       5 ar
      4       3       6 ar
      5       4       5 ar
      6       4       6 ar
      7       1       7 1
      8       2       8 1
      9       3       9 1
     10       4      10 1
@<TRIPOS>ALT_TYPE
CGenFF_4.0_ALT_TYPE_SET
CGenFF_4.0 1 CG2R61 2 CG2R61 3 CG2R61 4 CG2R64 5 NG2R62 6 NG2R62 7 HGR61 8 HGR62 9 HGR62 10 HGR62
@<TRIPOS>MOLECULE
pyrimidine
 10 10 0 0 0
****
USER_CHARGES
INVALID_CHARGES
Pose:  36 Cluster:  36 Fr_nu: 2436129 TotEn:    -8.90
@<TRIPOS>ATOM
      1 C1        -85.5872  -36.9735  -35.0754 C.ar   1 LIG      -0.13100
      2 C2        -85.2646  -37.0783  -33.7377 C.ar   1 LIG       0.28900
      3 C3        -86.0899  -35.7520  -35.4744 C.ar   1 LIG       0.28900
      4 C4        -85.9160  -34.9333  -33.3610 C.ar   1 LIG       0.50700
      5 N1        -85.4167  -36.0745  -32.8492 N.ar   1 LIG      -0.71900
      6 N2        -86.2682  -34.7062  -34.6409 N.ar   1 LIG      -0.71900
      7 H1        -85.4549  -37.7955  -35.7661 H      1 LIG       0.11500
      8 H2        -84.8630  -38.0003  -33.3315 H      1 LIG       0.11400
      9 H3        -86.3723  -35.5752  -36.5066 H      1 LIG       0.11400
     10 H4        -86.0496  -34.1105  -32.6694 H      1 LIG       0.14100
@<TRIPOS>BOND
      1       1       2 ar
      2       1       3 ar
      3       2       5 ar
      4       3       6 ar
      5       4       5 ar
      6       4       6 ar
      7       1       7 1
      8       2       8 1
      9       3       9 1
     10       4      10 1
@<TRIPOS>ALT_TYPE
CGenFF_4.0_ALT_TYPE_SET
CGenFF_4.0 1 CG2R61 2 CG2R61 3 CG2R61 4 CG2R64 5 NG2R62 6 NG2R62 7 HGR61 8 HGR62 9 HGR62 10 HGR62
@<TRIPOS>MOLECULE
pyrimidine
 10 10 0 0 0
****
USER_CHARGES
INVALID_CHARGES
Pose:  37 Cluster:  37 Fr_nu: 554872 TotEn:    -8.69
@<TRIPOS>ATOM
      1 C1        -78.8412  -20.2458  -31.6284 C.ar   1 LIG      -0.13100
      2 C2        -78.9724  -19.2063  -30.7302 C.ar   1 LIG       0.28900
      3 C3        -80.0219  -20.8160  -32.0583 C.ar   1 LIG       0.28900
      4 C4        -81.2378  -19.3886  -30.7733 C.ar   1 LIG       0.50700
      5 N1        -80.1596  -18.7504  -30.2797 N.ar   1 LIG      -0.71900
      6 N2        -81.2423  -20.4111  -31.6498 N.ar   1 LIG      -0.71900
      7 H1        -77.8756  -20.5912  -31.9728 H      1 LIG       0.11500
      8 H2        -78.1001  -18.6963  -30.3361 H      1 LIG       0.11400
      9 H3        -80.0191  -21.6396  -32.7640 H      1 LIG       0.11400
     10 H4        -82.2046  -19.0436  -30.4277 H      1 LIG       0.14100
@<TRIPOS>BOND
      1       1       2 ar
      2       1       3 ar
      3       2       5 ar
      4       3       6 ar
      5       4       5 ar
      6       4       6 ar
      7       1       7 1
      8       2       8 1
      9       3       9 1
     10       4      10 1
@<TRIPOS>ALT_TYPE
CGenFF_4.0_ALT_TYPE_SET
CGenFF_4.0 1 CG2R61 2 CG2R61 3 CG2R61 4 CG2R64 5 NG2R62 6 NG2R62 7 HGR61 8 HGR62 9 HGR62 10 HGR62
@<TRIPOS>MOLECULE
pyrimidine
 10 10 0 0 0
****
USER_CHARGES
INVALID_CHARGES
Pose:  38 Cluster:  38 Fr_nu: 134601 TotEn:    -8.53
@<TRIPOS>ATOM
      1 C1        -70.1471    3.8270  -46.9936 C.ar   1 LIG      -0.13100
      2 C2        -70.7405    2.5927  -47.1643 C.ar   1 LIG       0.28900
      3 C3        -70.2421    4.6887  -48.0670 C.ar   1 LIG       0.28900
      4 C4        -71.4046    3.1470  -49.2664 C.ar   1 LIG       0.50700
      5 N1        -71.3799    2.2181  -48.2917 N.ar   1 LIG      -0.71900
      6 N2        -70.8656    4.3804  -49.2231 N.ar   1 LIG      -0.71900
      7 H1        -69.6404    4.1009  -46.0779 H      1 LIG       0.11500
      8 H2        -70.7170    1.8488  -46.3755 H      1 LIG       0.11400
      9 H3        -69.8056    5.6808  -48.0263 H      1 LIG       0.11400
     10 H4        -71.9109    2.8725  -50.1838 H      1 LIG       0.14100
@<TRIPOS>BOND
      1       1       2 ar
      2       1       3 ar
      3       2       5 ar
      4       3       6 ar
      5       4       5 ar
      6       4       6 ar
      7       1       7 1
      8       2       8 1
      9       3       9 1
     10       4      10 1
@<TRIPOS>ALT_TYPE
CGenFF_4.0_ALT_TYPE_SET
CGenFF_4.0 1 CG2R61 2 CG2R61 3 CG2R61 4 CG2R64 5 NG2R62 6 NG2R62 7 HGR61 8 HGR62 9 HGR62 10 HGR62
@<TRIPOS>MOLECULE
naphtalene
 18 19 0 0 0
****
USER_CHARGES
INVALID_CHARGES
Pose:   1 Cluster:   1 Fr_nu: 610797 TotEn:   -16.07
@<TRIPOS>ATOM
      1 C1        -78.8749  -15.0858  -48.9193 C.ar   1 LIG      -0.11500
      2 C2        -78.6385  -16.1521  -49.7818 C.ar   1 LIG      -0.11500
      3 C3        -76.6841  -12.0707  -52.0470 C.ar   1 LIG      -0.11500
      4 C4        -76.4477  -13.1371  -52.9094 C.ar   1 LIG      -0.11500
      5 C5        -78.4497  -13.8021  -49.2628 C.ar   1 LIG      -0.11700
      6 C6        -77.9761  -15.9390  -50.9910 C.ar   1 LIG      -0.11700
      7 C7        -77.3465  -12.2838  -50.8378 C.ar   1 LIG      -0.11700
      8 C8        -76.8728  -14.4208  -52.5660 C.ar   1 LIG      -0.11700
      9 C9        -77.7814  -13.5692  -50.4759 C.ar   1 LIG       0.00400
     10 C10       -77.5411  -14.6537  -51.3529 C.ar   1 LIG       0.00400
     11 H1        -79.3901  -15.2523  -47.9779 H      1 LIG       0.11500
     12 H2        -78.9701  -17.1510  -49.5136 H      1 LIG       0.11500
     13 H3        -76.3527  -11.0713  -52.3147 H      1 LIG       0.11500
     14 H4        -75.9312  -12.9702  -53.8501 H      1 LIG       0.11500
     15 H5        -78.6449  -12.9835  -48.5731 H      1 LIG       0.11500
     16 H6        -77.8025  -16.7872  -51.6501 H      1 LIG       0.11500
     17 H7        -77.5207  -11.4354  -50.1792 H      1 LIG       0.11500
     18 H8        -76.6770  -15.2397  -53.2553 H      1 LIG       0.11500
@<TRIPOS>BOND
      1       1       2 ar
      2       1       5 ar
      3       2       6 ar
      4       3       4 ar
      5       3       7 ar
      6       4       8 ar
      7       5       9 ar
      8       6      10 ar
      9       7       9 ar
     10       8      10 ar
     11       9      10 ar
     12       1      11 1
     13       2      12 1
     14       3      13 1
     15       4      14 1
     16       5      15 1
     17       6      16 1
     18       7      17 1
     19       8      18 1
@<TRIPOS>ALT_TYPE
CGenFF_4.0_ALT_TYPE_SET
CGenFF_4.0 1 CG2R61 2 CG2R61 3 CG2R61 4 CG2R61 5 CG2R61 6 CG2R61 7 CG2R61 8 CG2R61 9 CG2R61 10 CG2R61 11 HGR61 12 HGR61 13 HGR61 14 HGR61 15 HGR61 16 HGR61 17 HGR61 18 HGR61
@<TRIPOS>MOLECULE
naphtalene
 18 19 0 0 0
****
USER_CHARGES
INVALID_CHARGES
Pose:   2 Cluster:   2 Fr_nu:  14892 TotEn:   -14.60
@<TRIPOS>ATOM
      1 C1        -69.3469    7.0697  -47.5791 C.ar   1 LIG      -0.11500
      2 C2        -68.9275    6.2300  -46.5515 C.ar   1 LIG      -0.11500
      3 C3        -71.5294    3.3086  -49.7615 C.ar   1 LIG      -0.11500
      4 C4        -71.1100    2.4690  -48.7339 C.ar   1 LIG      -0.11500
      5 C5        -70.0991    6.5576  -48.6366 C.ar   1 LIG      -0.11700
      6 C6        -69.2587    4.8751  -46.5774 C.ar   1 LIG      -0.11700
      7 C7        -71.1982    4.6636  -49.7356 C.ar   1 LIG      -0.11700
      8 C8        -70.3576    2.9810  -47.6764 C.ar   1 LIG      -0.11700
      9 C9        -70.4417    5.1962  -48.6790 C.ar   1 LIG       0.00400
     10 C10       -70.0151    4.3424  -47.6340 C.ar   1 LIG       0.00400
     11 H1        -69.0883    8.1244  -47.5587 H      1 LIG       0.11500
     12 H2        -68.3421    6.6298  -45.7286 H      1 LIG       0.11500
     13 H3        -72.1150    2.9094  -50.5848 H      1 LIG       0.11500
     14 H4        -71.3676    1.4142  -48.7555 H      1 LIG       0.11500
     15 H5        -70.4158    7.2323  -49.4292 H      1 LIG       0.11500
     16 H6        -68.9207    4.2373  -45.7633 H      1 LIG       0.11500
     17 H7        -71.5370    5.3014  -50.5493 H      1 LIG       0.11500
     18 H8        -70.0402    2.3062  -46.8839 H      1 LIG       0.11500
@<TRIPOS>BOND
      1       1       2 ar
      2       1       5 ar
      3       2       6 ar
      4       3       4 ar
      5       3       7 ar
      6       4       8 ar
      7       5       9 ar
      8       6      10 ar
      9       7       9 ar
     10       8      10 ar
     11       9      10 ar
     12       1      11 1
     13       2      12 1
     14       3      13 1
     15       4      14 1
     16       5      15 1
     17       6      16 1
     18       7      17 1
     19       8      18 1
@<TRIPOS>ALT_TYPE
CGenFF_4.0_ALT_TYPE_SET
CGenFF_4.0 1 CG2R61 2 CG2R61 3 CG2R61 4 CG2R61 5 CG2R61 6 CG2R61 7 CG2R61 8 CG2R61 9 CG2R61 10 CG2R61 11 HGR61 12 HGR61 13 HGR61 14 HGR61 15 HGR61 16 HGR61 17 HGR61 18 HGR61
@<TRIPOS>MOLECULE
naphtalene
 18 19 0 0 0
****
USER_CHARGES
INVALID_CHARGES
Pose:   3 Cluster:   3 Fr_nu: 235253 TotEn:   -13.25
@<TRIPOS>ATOM
      1 C1        -73.2233  -22.8508  -42.6196 C.ar   1 LIG      -0.11500
      2 C2        -72.3074  -23.4007  -43.5116 C.ar   1 LIG      -0.11500
      3 C3        -76.6612  -22.9981  -46.0593 C.ar   1 LIG      -0.11500
      4 C4        -75.7452  -23.5479  -46.9512 C.ar   1 LIG      -0.11500
      5 C5        -74.5364  -22.6114  -43.0257 C.ar   1 LIG      -0.11700
      6 C6        -72.7009  -23.7132  -44.8130 C.ar   1 LIG      -0.11700
      7 C7        -76.2676  -22.6856  -44.7578 C.ar   1 LIG      -0.11700
      8 C8        -74.4321  -23.7873  -46.5453 C.ar   1 LIG      -0.11700
      9 C9        -74.9500  -22.9198  -44.3320 C.ar   1 LIG       0.00400
     10 C10       -74.0185  -23.4789  -45.2390 C.ar   1 LIG       0.00400
     11 H1        -72.9162  -22.6072  -41.6068 H      1 LIG       0.11500
     12 H2        -71.2854  -23.5869  -43.1944 H      1 LIG       0.11500
     13 H3        -77.6836  -22.8117  -46.3759 H      1 LIG       0.11500
     14 H4        -76.0525  -23.7900  -47.9644 H      1 LIG       0.11500
     15 H5        -75.2352  -22.1805  -42.3117 H      1 LIG       0.11500
     16 H6        -71.9684  -24.1427  -45.4933 H      1 LIG       0.11500
     17 H7        -77.0005  -22.2568  -44.0775 H      1 LIG       0.11500
     18 H8        -73.7328  -24.2175  -47.2594 H      1 LIG       0.11500
@<TRIPOS>BOND
      1       1       2 ar
      2       1       5 ar
      3       2       6 ar
      4       3       4 ar
      5       3       7 ar
      6       4       8 ar
      7       5       9 ar
      8       6      10 ar
      9       7       9 ar
     10       8      10 ar
     11       9      10 ar
     12       1      11 1
     13       2      12 1
     14       3      13 1
     15       4      14 1
     16       5      15 1
     17       6      16 1
     18       7      17 1
     19       8      18 1
@<TRIPOS>ALT_TYPE
CGenFF_4.0_ALT_TYPE_SET
CGenFF_4.0 1 CG2R61 2 CG2R61 3 CG2R61 4 CG2R61 5 CG2R61 6 CG2R61 7 CG2R61 8 CG2R61 9 CG2R61 10 CG2R61 11 HGR61 12 HGR61 13 HGR61 14 HGR61 15 HGR61 16 HGR61 17 HGR61 18 HGR61
@<TRIPOS>MOLECULE
naphtalene
 18 19 0 0 0
****
USER_CHARGES
INVALID_CHARGES
Pose:   4 Cluster:   4 Fr_nu: 526729 TotEn:   -12.91
@<TRIPOS>ATOM
      1 C1        -61.3947   -7.2155  -56.0227 C.ar   1 LIG      -0.11500
      2 C2        -60.2350   -7.7400  -55.4599 C.ar   1 LIG      -0.11500
      3 C3        -60.1722   -2.7888  -54.4156 C.ar   1 LIG      -0.11500
      4 C4        -59.0125   -3.3134  -53.8528 C.ar   1 LIG      -0.11500
      5 C5        -61.6734   -5.8534  -55.9062 C.ar   1 LIG      -0.11700
      6 C6        -59.3494   -6.9047  -54.7786 C.ar   1 LIG      -0.11700
      7 C7        -61.0578   -3.6243  -55.0970 C.ar   1 LIG      -0.11700
      8 C8        -58.7338   -4.6755  -53.9691 C.ar   1 LIG      -0.11700
      9 C9        -60.7932   -4.9977  -55.2238 C.ar   1 LIG       0.00400
     10 C10       -59.6139   -5.5312  -54.6515 C.ar   1 LIG       0.00400
     11 H1        -62.0840   -7.8664  -56.5525 H      1 LIG       0.11500
     12 H2        -60.0188   -8.8005  -55.5513 H      1 LIG       0.11500
     13 H3        -60.3889   -1.7282  -54.3246 H      1 LIG       0.11500
     14 H4        -58.3243   -2.6623  -53.3219 H      1 LIG       0.11500
     15 H5        -62.5861   -5.4653  -56.3536 H      1 LIG       0.11500
     16 H6        -58.4487   -7.3361  -54.3470 H      1 LIG       0.11500
     17 H7        -61.9580   -3.1924  -55.5292 H      1 LIG       0.11500
     18 H8        -57.8215   -5.0640  -53.5211 H      1 LIG       0.11500
@<TRIPOS>BOND
      1       1       2 ar
      2       1       5 ar
      3       2       6 ar
      4       3       4 ar
      5       3       7 ar
      6       4       8 ar
      7       5       9 ar
      8       6      10 ar
      9       7       9 ar
     10       8      10 ar
     11       9      10 ar
     12       1      11 1
     13       2      12 1
     14       3      13 1
     15       4      14 1
     16       5      15 1
     17       6      16 1
     18       7      17 1
     19       8      18 1
@<TRIPOS>ALT_TYPE
CGenFF_4.0_ALT_TYPE_SET
CGenFF_4.0 1 CG2R61 2 CG2R61 3 CG2R61 4 CG2R61 5 CG2R61 6 CG2R61 7 CG2R61 8 CG2R61 9 CG2R61 10 CG2R61 11 HGR61 12 HGR61 13 HGR61 14 HGR61 15 HGR61 16 HGR61 17 HGR61 18 HGR61
@<TRIPOS>MOLECULE
naphtalene
 18 19 0 0 0
****
USER_CHARGES
INVALID_CHARGES
Pose:   5 Cluster:   5 Fr_nu: 265289 TotEn:   -12.90
@<TRIPOS>ATOM
      1 C1        -72.3982   -2.5417  -30.3984 C.ar   1 LIG      -0.11500
      2 C2        -71.2404   -1.7775  -30.2871 C.ar   1 LIG      -0.11500
      3 C3        -74.7248    1.2660  -32.3377 C.ar   1 LIG      -0.11500
      4 C4        -73.5670    2.0301  -32.2264 C.ar   1 LIG      -0.11500
      5 C5        -73.5568   -1.9801  -30.9356 C.ar   1 LIG      -0.11700
      6 C6        -71.2367   -0.4489  -30.7126 C.ar   1 LIG      -0.11700
      7 C7        -74.7285   -0.0627  -31.9122 C.ar   1 LIG      -0.11700
      8 C8        -72.4083    1.4687  -31.6891 C.ar   1 LIG      -0.11700
      9 C9        -73.5713   -0.6442  -31.3690 C.ar   1 LIG       0.00400
     10 C10       -72.3939    0.1328  -31.2557 C.ar   1 LIG       0.00400
     11 H1        -72.4006   -3.5758  -30.0664 H      1 LIG       0.11500
     12 H2        -70.3389   -2.2157  -29.8690 H      1 LIG       0.11500
     13 H3        -75.6268    1.7037  -32.7560 H      1 LIG       0.11500
     14 H4        -73.5655    3.0646  -32.5571 H      1 LIG       0.11500
     15 H5        -74.4505   -2.5960  -31.0126 H      1 LIG       0.11500
     16 H6        -70.3202    0.1297  -30.6166 H      1 LIG       0.11500
     17 H7        -75.6447   -0.6413  -32.0090 H      1 LIG       0.11500
     18 H8        -71.5147    2.0847  -31.6113 H      1 LIG       0.11500
@<TRIPOS>BOND
      1       1       2 ar
      2       1       5 ar
      3       2       6 ar
      4       3       4 ar
      5       3       7 ar
      6       4       8 ar
      7       5       9 ar
      8       6      10 ar
      9       7       9 ar
     10       8      10 ar
     11       9      10 ar
     12       1      11 1
     13       2      12 1
     14       3      13 1
     15       4      14 1
     16       5      15 1
     17       6      16 1
     18       7      17 1
     19       8      18 1
@<TRIPOS>ALT_TYPE
CGenFF_4.0_ALT_TYPE_SET
CGenFF_4.0 1 CG2R61 2 CG2R61 3 CG2R61 4 CG2R61 5 CG2R61 6 CG2R61 7 CG2R61 8 CG2R61 9 CG2R61 10 CG2R61 11 HGR61 12 HGR61 13 HGR61 14 HGR61 15 HGR61 16 HGR61 17 HGR61 18 HGR61
@<TRIPOS>MOLECULE
naphtalene
 18 19 0 0 0
****
USER_CHARGES
INVALID_CHARGES
Pose:   6 Cluster:   6 Fr_nu: 237481 TotEn:   -12.73
@<TRIPOS>ATOM
      1 C1        -70.2819    5.3083  -47.4317 C.ar   1 LIG      -0.11500
      2 C2        -70.9735    4.1056  -47.5418 C.ar   1 LIG      -0.11500
      3 C3        -71.3651    6.3543  -52.0583 C.ar   1 LIG      -0.11500
      4 C4        -72.0566    5.1515  -52.1683 C.ar   1 LIG      -0.11500
      5 C5        -70.2036    6.1716  -48.5250 C.ar   1 LIG      -0.11700
      6 C6        -71.5895    3.7616  -48.7453 C.ar   1 LIG      -0.11700
      7 C7        -70.7491    6.6984  -50.8547 C.ar   1 LIG      -0.11700
      8 C8        -72.1349    4.2881  -51.0752 C.ar   1 LIG      -0.11700
      9 C9        -70.8177    5.8414  -49.7442 C.ar   1 LIG       0.00400
     10 C10       -71.5209    4.6184  -49.8560 C.ar   1 LIG       0.00400
     11 H1        -69.8020    5.5754  -46.4947 H      1 LIG       0.11500
     12 H2        -71.0340    3.4344  -46.6901 H      1 LIG       0.11500
     13 H3        -71.3043    7.0262  -52.9098 H      1 LIG       0.11500
     14 H4        -72.5351    4.8843  -53.1059 H      1 LIG       0.11500
     15 H5        -69.6574    7.1063  -48.4163 H      1 LIG       0.11500
     16 H6        -72.1252    2.8167  -48.8085 H      1 LIG       0.11500
     17 H7        -70.2142    7.6436  -50.7914 H      1 LIG       0.11500
     18 H8        -72.6805    3.3530  -51.1838 H      1 LIG       0.11500
@<TRIPOS>BOND
      1       1       2 ar
      2       1       5 ar
      3       2       6 ar
      4       3       4 ar
      5       3       7 ar
      6       4       8 ar
      7       5       9 ar
      8       6      10 ar
      9       7       9 ar
     10       8      10 ar
     11       9      10 ar
     12       1      11 1
     13       2      12 1
     14       3      13 1
     15       4      14 1
     16       5      15 1
     17       6      16 1
     18       7      17 1
     19       8      18 1
@<TRIPOS>ALT_TYPE
CGenFF_4.0_ALT_TYPE_SET
CGenFF_4.0 1 CG2R61 2 CG2R61 3 CG2R61 4 CG2R61 5 CG2R61 6 CG2R61 7 CG2R61 8 CG2R61 9 CG2R61 10 CG2R61 11 HGR61 12 HGR61 13 HGR61 14 HGR61 15 HGR61 16 HGR61 17 HGR61 18 HGR61
@<TRIPOS>MOLECULE
naphtalene
 18 19 0 0 0
****
USER_CHARGES
INVALID_CHARGES
Pose:   7 Cluster:   7 Fr_nu:  24029 TotEn:   -12.50
@<TRIPOS>ATOM
      1 C1        -83.5030  -21.9021  -31.8834 C.ar   1 LIG      -0.11500
      2 C2        -82.5264  -22.3953  -32.7435 C.ar   1 LIG      -0.11500
      3 C3        -80.3019  -18.7142  -30.0771 C.ar   1 LIG      -0.11500
      4 C4        -79.3254  -19.2075  -30.9372 C.ar   1 LIG      -0.11500
      5 C5        -83.1986  -20.8632  -31.0033 C.ar   1 LIG      -0.11700
      6 C6        -81.2417  -21.8517  -32.7269 C.ar   1 LIG      -0.11700
      7 C7        -81.5867  -19.2578  -30.0937 C.ar   1 LIG      -0.11700
      8 C8        -79.6296  -20.2464  -31.8173 C.ar   1 LIG      -0.11700
      9 C9        -81.9107  -20.3040  -30.9730 C.ar   1 LIG       0.00400
     10 C10       -80.9176  -20.8056  -31.8476 C.ar   1 LIG       0.00400
     11 H1        -84.5028  -22.3261  -31.8964 H      1 LIG       0.11500
     12 H2        -82.7644  -23.2039  -33.4284 H      1 LIG       0.11500
     13 H3        -80.0645  -17.9053  -29.3919 H      1 LIG       0.11500
     14 H4        -78.3254  -18.7840  -30.9228 H      1 LIG       0.11500
     15 H5        -83.9776  -20.4937  -30.3397 H      1 LIG       0.11500
     16 H6        -80.4941  -22.2524  -33.4084 H      1 LIG       0.11500
     17 H7        -82.3343  -18.8564  -29.4128 H      1 LIG       0.11500
     18 H8        -78.8505  -20.6166  -32.4805 H      1 LIG       0.11500
@<TRIPOS>BOND
      1       1       2 ar
      2       1       5 ar
      3       2       6 ar
      4       3       4 ar
      5       3       7 ar
      6       4       8 ar
      7       5       9 ar
      8       6      10 ar
      9       7       9 ar
     10       8      10 ar
     11       9      10 ar
     12       1      11 1
     13       2      12 1
     14       3      13 1
     15       4      14 1
     16       5      15 1
     17       6      16 1
     18       7      17 1
     19       8      18 1
@<TRIPOS>ALT_TYPE
CGenFF_4.0_ALT_TYPE_SET
CGenFF_4.0 1 CG2R61 2 CG2R61 3 CG2R61 4 CG2R61 5 CG2R61 6 CG2R61 7 CG2R61 8 CG2R61 9 CG2R61 10 CG2R61 11 HGR61 12 HGR61 13 HGR61 14 HGR61 15 HGR61 16 HGR61 17 HGR61 18 HGR61
@<TRIPOS>MOLECULE
naphtalene
 18 19 0 0 0
****
USER_CHARGES
INVALID_CHARGES
Pose:   8 Cluster:   8 Fr_nu:  92279 TotEn:   -12.45
@<TRIPOS>ATOM
      1 C1        -49.6478  -12.4370  -27.7134 C.ar   1 LIG      -0.11500
      2 C2        -50.0779  -11.4335  -28.5764 C.ar   1 LIG      -0.11500
      3 C3        -47.5283   -9.0948  -24.8833 C.ar   1 LIG      -0.11500
      4 C4        -47.9584   -8.0913  -25.7463 C.ar   1 LIG      -0.11500
      5 C5        -48.9059  -12.1111  -26.5777 C.ar   1 LIG      -0.11700
      6 C6        -49.7677  -10.1002  -28.3072 C.ar   1 LIG      -0.11700
      7 C7        -47.8386  -10.4281  -25.1525 C.ar   1 LIG      -0.11700
      8 C8        -48.7003   -8.4171  -26.8821 C.ar   1 LIG      -0.11700
      9 C9        -48.5844  -10.7743  -26.2911 C.ar   1 LIG       0.00400
     10 C10       -49.0217   -9.7539  -27.1687 C.ar   1 LIG       0.00400
     11 H1        -49.8891  -13.4749  -27.9238 H      1 LIG       0.11500
     12 H2        -50.6557  -11.6882  -29.4601 H      1 LIG       0.11500
     13 H3        -46.9505   -8.8406  -23.9991 H      1 LIG       0.11500
     14 H4        -47.7156   -7.0538  -25.5362 H      1 LIG       0.11500
     15 H5        -48.5798  -12.9120  -25.9174 H      1 LIG       0.11500
     16 H6        -50.1146   -9.3321  -28.9952 H      1 LIG       0.11500
     17 H7        -47.4923  -11.1960  -24.4639 H      1 LIG       0.11500
     18 H8        -49.0258   -7.6164  -27.5430 H      1 LIG       0.11500
@<TRIPOS>BOND
      1       1       2 ar
      2       1       5 ar
      3       2       6 ar
      4       3       4 ar
      5       3       7 ar
      6       4       8 ar
      7       5       9 ar
      8       6      10 ar
      9       7       9 ar
     10       8      10 ar
     11       9      10 ar
     12       1      11 1
     13       2      12 1
     14       3      13 1
     15       4      14 1
     16       5      15 1
     17       6      16 1
     18       7      17 1
     19       8      18 1
@<TRIPOS>ALT_TYPE
CGenFF_4.0_ALT_TYPE_SET
CGenFF_4.0 1 CG2R61 2 CG2R61 3 CG2R61 4 CG2R61 5 CG2R61 6 CG2R61 7 CG2R61 8 CG2R61 9 CG2R61 10 CG2R61 11 HGR61 12 HGR61 13 HGR61 14 HGR61 15 HGR61 16 HGR61 17 HGR61 18 HGR61
@<TRIPOS>MOLECULE
naphtalene
 18 19 0 0 0
****
USER_CHARGES
INVALID_CHARGES
Pose:   9 Cluster:   9 Fr_nu:  36186 TotEn:   -12.31
@<TRIPOS>ATOM
      1 C1        -76.4514  -24.5974  -45.3565 C.ar   1 LIG      -0.11500
      2 C2        -76.5378  -23.2436  -45.0457 C.ar   1 LIG      -0.11500
      3 C3        -73.0918  -25.1796  -41.8857 C.ar   1 LIG      -0.11500
      4 C4        -73.1782  -23.8258  -41.5750 C.ar   1 LIG      -0.11500
      5 C5        -75.5741  -25.4214  -44.6509 C.ar   1 LIG      -0.11700
      6 C6        -75.7474  -22.7086  -44.0283 C.ar   1 LIG      -0.11700
      7 C7        -73.8824  -25.7147  -42.9032 C.ar   1 LIG      -0.11700
      8 C8        -74.0554  -23.0016  -42.2805 C.ar   1 LIG      -0.11700
      9 C9        -74.7708  -24.8999  -43.6237 C.ar   1 LIG       0.00400
     10 C10       -74.8587  -23.5232  -43.3078 C.ar   1 LIG       0.00400
     11 H1        -77.0667  -25.0133  -46.1490 H      1 LIG       0.11500
     12 H2        -77.2213  -22.6030  -45.5954 H      1 LIG       0.11500
     13 H3        -72.4084  -25.8209  -41.3361 H      1 LIG       0.11500
     14 H4        -72.5617  -23.4102  -40.7833 H      1 LIG       0.11500
     15 H5        -75.5228  -26.4767  -44.9112 H      1 LIG       0.11500
     16 H6        -75.8316  -21.6477  -43.8020 H      1 LIG       0.11500
     17 H7        -73.7985  -26.7757  -43.1287 H      1 LIG       0.11500
     18 H8        -74.1063  -21.9462  -42.0209 H      1 LIG       0.11500
@<TRIPOS>BOND
      1       1       2 ar
      2       1       5 ar
      3       2       6 ar
      4       3       4 ar
      5       3       7 ar
      6       4       8 ar
      7       5       9 ar
      8       6      10 ar
      9       7       9 ar
     10       8      10 ar
     11       9      10 ar
     12       1      11 1
     13       2      12 1
     14       3      13 1
     15       4      14 1
     16       5      15 1
     17       6      16 1
     18       7      17 1
     19       8      18 1
@<TRIPOS>ALT_TYPE
CGenFF_4.0_ALT_TYPE_SET
CGenFF_4.0 1 CG2R61 2 CG2R61 3 CG2R61 4 CG2R61 5 CG2R61 6 CG2R61 7 CG2R61 8 CG2R61 9 CG2R61 10 CG2R61 11 HGR61 12 HGR61 13 HGR61 14 HGR61 15 HGR61 16 HGR61 17 HGR61 18 HGR61
@<TRIPOS>MOLECULE
naphtalene
 18 19 0 0 0
****
USER_CHARGES
INVALID_CHARGES
Pose:  10 Cluster:  10 Fr_nu: 157126 TotEn:   -12.09
@<TRIPOS>ATOM
      1 C1        -48.7343  -11.0736  -43.2068 C.ar   1 LIG      -0.11500
      2 C2        -50.0550  -10.9496  -42.7858 C.ar   1 LIG      -0.11500
      3 C3        -50.2590  -11.8421  -47.7628 C.ar   1 LIG      -0.11500
      4 C4        -51.5796  -11.7181  -47.3417 C.ar   1 LIG      -0.11500
      5 C5        -48.4499  -11.3266  -44.5490 C.ar   1 LIG      -0.11700
      6 C6        -51.0963  -11.0780  -43.7052 C.ar   1 LIG      -0.11700
      7 C7        -49.2176  -11.7135  -46.8433 C.ar   1 LIG      -0.11700
      8 C8        -51.8642  -11.4651  -45.9995 C.ar   1 LIG      -0.11700
      9 C9        -49.4855  -11.4589  -45.4884 C.ar   1 LIG       0.00400
     10 C10       -50.8285  -11.3328  -45.0602 C.ar   1 LIG       0.00400
     11 H1        -47.9240  -10.9740  -42.4904 H      1 LIG       0.11500
     12 H2        -50.2753  -10.7524  -41.7407 H      1 LIG       0.11500
     13 H3        -50.0379  -12.0392  -48.8081 H      1 LIG       0.11500
     14 H4        -52.3895  -11.8191  -48.0583 H      1 LIG       0.11500
     15 H5        -47.4101  -11.4202  -44.8556 H      1 LIG       0.11500
     16 H6        -52.1211  -10.9768  -43.3540 H      1 LIG       0.11500
     17 H7        -48.1929  -11.8140  -47.1949 H      1 LIG       0.11500
     18 H8        -52.9040  -11.3723  -45.6926 H      1 LIG       0.11500
@<TRIPOS>BOND
      1       1       2 ar
      2       1       5 ar
      3       2       6 ar
      4       3       4 ar
      5       3       7 ar
      6       4       8 ar
      7       5       9 ar
      8       6      10 ar
      9       7       9 ar
     10       8      10 ar
     11       9      10 ar
     12       1      11 1
     13       2      12 1
     14       3      13 1
     15       4      14 1
     16       5      15 1
     17       6      16 1
     18       7      17 1
     19       8      18 1
@<TRIPOS>ALT_TYPE
CGenFF_4.0_ALT_TYPE_SET
CGenFF_4.0 1 CG2R61 2 CG2R61 3 CG2R61 4 CG2R61 5 CG2R61 6 CG2R61 7 CG2R61 8 CG2R61 9 CG2R61 10 CG2R61 11 HGR61 12 HGR61 13 HGR61 14 HGR61 15 HGR61 16 HGR61 17 HGR61 18 HGR61
@<TRIPOS>MOLECULE
naphtalene
 18 19 0 0 0
****
USER_CHARGES
INVALID_CHARGES
Pose:  11 Cluster:  11 Fr_nu: 386879 TotEn:   -11.84
@<TRIPOS>ATOM
      1 C1        -60.4757    3.3307  -43.4606 C.ar   1 LIG      -0.11500
      2 C2        -59.4075    3.8559  -44.1817 C.ar   1 LIG      -0.11500
      3 C3        -57.7193    3.2289  -39.4525 C.ar   1 LIG      -0.11500
      4 C4        -56.6512    3.7540  -40.1737 C.ar   1 LIG      -0.11500
      5 C5        -60.3276    3.0419  -42.1036 C.ar   1 LIG      -0.11700
      6 C6        -58.1872    4.0942  -43.5489 C.ar   1 LIG      -0.11700
      7 C7        -58.9396    2.9906  -40.0853 C.ar   1 LIG      -0.11700
      8 C8        -56.7991    4.0428  -41.5306 C.ar   1 LIG      -0.11700
      9 C9        -59.1064    3.2754  -41.4504 C.ar   1 LIG       0.00400
     10 C10       -58.0203    3.8093  -42.1839 C.ar   1 LIG       0.00400
     11 H1        -61.4252    3.1449  -43.9538 H      1 LIG       0.11500
     12 H2        -59.5239    4.0806  -45.2379 H      1 LIG       0.11500
     13 H3        -57.6036    3.0040  -38.3959 H      1 LIG       0.11500
     14 H4        -55.7014    3.9383  -39.6803 H      1 LIG       0.11500
     15 H5        -61.1760    2.6315  -41.5598 H      1 LIG       0.11500
     16 H6        -57.3660    4.5056  -44.1321 H      1 LIG       0.11500
     17 H7        -59.7610    2.5799  -39.5018 H      1 LIG       0.11500
     18 H8        -55.9506    4.4525  -42.0749 H      1 LIG       0.11500
@<TRIPOS>BOND
      1       1       2 ar
      2       1       5 ar
      3       2       6 ar
      4       3       4 ar
      5       3       7 ar
      6       4       8 ar
      7       5       9 ar
      8       6      10 ar
      9       7       9 ar
     10       8      10 ar
     11       9      10 ar
     12       1      11 1
     13       2      12 1
     14       3      13 1
     15       4      14 1
     16       5      15 1
     17       6      16 1
     18       7      17 1
     19       8      18 1
@<TRIPOS>ALT_TYPE
CGenFF_4.0_ALT_TYPE_SET
CGenFF_4.0 1 CG2R61 2 CG2R61 3 CG2R61 4 CG2R61 5 CG2R61 6 CG2R61 7 CG2R61 8 CG2R61 9 CG2R61 10 CG2R61 11 HGR61 12 HGR61 13 HGR61 14 HGR61 15 HGR61 16 HGR61 17 HGR61 18 HGR61
@<TRIPOS>MOLECULE
naphtalene
 18 19 0 0 0
****
USER_CHARGES
INVALID_CHARGES
Pose:  12 Cluster:  12 Fr_nu: 133373 TotEn:   -11.64
@<TRIPOS>ATOM
      1 C1        -73.0062   -0.0232  -31.5222 C.ar   1 LIG      -0.11500
      2 C2        -72.2903    1.1701  -31.5336 C.ar   1 LIG      -0.11500
      3 C3        -69.4571   -2.1274  -28.9437 C.ar   1 LIG      -0.11500
      4 C4        -68.7412   -0.9340  -28.9552 C.ar   1 LIG      -0.11500
      5 C5        -72.4846   -1.1446  -30.8764 C.ar   1 LIG      -0.11700
      6 C6        -71.0501    1.2469  -30.8994 C.ar   1 LIG      -0.11700
      7 C7        -70.6974   -2.2042  -29.5780 C.ar   1 LIG      -0.11700
      8 C8        -69.2627    0.1873  -29.6010 C.ar   1 LIG      -0.11700
      9 C9        -71.2376   -1.0854  -30.2329 C.ar   1 LIG       0.00400
     10 C10       -70.5097    0.1282  -30.2446 C.ar   1 LIG       0.00400
     11 H1        -73.9714   -0.0826  -32.0166 H      1 LIG       0.11500
     12 H2        -72.6974    2.0426  -32.0364 H      1 LIG       0.11500
     13 H3        -69.0505   -3.0004  -28.4409 H      1 LIG       0.11500
     14 H4        -67.7754   -0.8757  -28.4619 H      1 LIG       0.11500
     15 H5        -73.0614   -2.0671  -30.8805 H      1 LIG       0.11500
     16 H6        -70.5081    2.1901  -30.9205 H      1 LIG       0.11500
     17 H7        -71.2395   -3.1472  -29.5560 H      1 LIG       0.11500
     18 H8        -68.6857    1.1098  -29.5977 H      1 LIG       0.11500
@<TRIPOS>BOND
      1       1       2 ar
      2       1       5 ar
      3       2       6 ar
      4       3       4 ar
      5       3       7 ar
      6       4       8 ar
      7       5       9 ar
      8       6      10 ar
      9       7       9 ar
     10       8      10 ar
     11       9      10 ar
     12       1      11 1
     13       2      12 1
     14       3      13 1
     15       4      14 1
     16       5      15 1
     17       6      16 1
     18       7      17 1
     19       8      18 1
@<TRIPOS>ALT_TYPE
CGenFF_4.0_ALT_TYPE_SET
CGenFF_4.0 1 CG2R61 2 CG2R61 3 CG2R61 4 CG2R61 5 CG2R61 6 CG2R61 7 CG2R61 8 CG2R61 9 CG2R61 10 CG2R61 11 HGR61 12 HGR61 13 HGR61 14 HGR61 15 HGR61 16 HGR61 17 HGR61 18 HGR61
@<TRIPOS>MOLECULE
naphtalene
 18 19 0 0 0
****
USER_CHARGES
INVALID_CHARGES
Pose:  13 Cluster:  13 Fr_nu: 229685 TotEn:   -11.56
@<TRIPOS>ATOM
      1 C1        -75.9439    3.1224  -34.1794 C.ar   1 LIG      -0.11500
      2 C2        -77.0669    2.3920  -33.8021 C.ar   1 LIG      -0.11500
      3 C3        -78.5844    5.4447  -37.5421 C.ar   1 LIG      -0.11500
      4 C4        -79.7073    4.7142  -37.1647 C.ar   1 LIG      -0.11500
      5 C5        -76.0358    4.0655  -35.2034 C.ar   1 LIG      -0.11700
      6 C6        -78.2859    2.6017  -34.4473 C.ar   1 LIG      -0.11700
      7 C7        -77.3654    5.2349  -36.8967 C.ar   1 LIG      -0.11700
      8 C8        -79.6156    3.7711  -36.1407 C.ar   1 LIG      -0.11700
      9 C9        -77.2548    4.2897  -35.8639 C.ar   1 LIG       0.00400
     10 C10       -78.3966    3.5469  -35.4803 C.ar   1 LIG       0.00400
     11 H1        -74.9951    2.9583  -33.6771 H      1 LIG       0.11500
     12 H2        -76.9944    1.6582  -33.0046 H      1 LIG       0.11500
     13 H3        -78.6563    6.1789  -38.3396 H      1 LIG       0.11500
     14 H4        -80.6556    4.8777  -37.6683 H      1 LIG       0.11500
     15 H5        -75.1449    4.6247  -35.4820 H      1 LIG       0.11500
     16 H6        -79.1508    2.0199  -34.1357 H      1 LIG       0.11500
     17 H7        -76.5008    5.8175  -37.2080 H      1 LIG       0.11500
     18 H8        -80.5062    3.2112  -35.8625 H      1 LIG       0.11500
@<TRIPOS>BOND
      1       1       2 ar
      2       1       5 ar
      3       2       6 ar
      4       3       4 ar
      5       3       7 ar
      6       4       8 ar
      7       5       9 ar
      8       6      10 ar
      9       7       9 ar
     10       8      10 ar
     11       9      10 ar
     12       1      11 1
     13       2      12 1
     14       3      13 1
     15       4      14 1
     16       5      15 1
     17       6      16 1
     18       7      17 1
     19       8      18 1
@<TRIPOS>ALT_TYPE
CGenFF_4.0_ALT_TYPE_SET
CGenFF_4.0 1 CG2R61 2 CG2R61 3 CG2R61 4 CG2R61 5 CG2R61 6 CG2R61 7 CG2R61 8 CG2R61 9 CG2R61 10 CG2R61 11 HGR61 12 HGR61 13 HGR61 14 HGR61 15 HGR61 16 HGR61 17 HGR61 18 HGR61
@<TRIPOS>MOLECULE
naphtalene
 18 19 0 0 0
****
USER_CHARGES
INVALID_CHARGES
Pose:  14 Cluster:  14 Fr_nu: 552661 TotEn:   -11.12
@<TRIPOS>ATOM
      1 C1        -52.0937  -14.4543  -46.5080 C.ar   1 LIG      -0.11500
      2 C2        -50.7560  -14.6546  -46.8358 C.ar   1 LIG      -0.11500
      3 C3        -50.8697  -10.5221  -43.9172 C.ar   1 LIG      -0.11500
      4 C4        -49.5320  -10.7225  -44.2450 C.ar   1 LIG      -0.11500
      5 C5        -52.4612  -13.3776  -45.7004 C.ar   1 LIG      -0.11700
      6 C6        -49.7808  -13.7792  -46.3573 C.ar   1 LIG      -0.11700
      7 C7        -51.8449  -11.3975  -44.3958 C.ar   1 LIG      -0.11700
      8 C8        -49.1644  -11.7991  -45.0526 C.ar   1 LIG      -0.11700
      9 C9        -51.4929  -12.4865  -45.2098 C.ar   1 LIG       0.00400
     10 C10       -50.1327  -12.6903  -45.5432 C.ar   1 LIG       0.00400
     11 H1        -52.8523  -15.1364  -46.8803 H      1 LIG       0.11500
     12 H2        -50.4710  -15.4929  -47.4648 H      1 LIG       0.11500
     13 H3        -51.1555   -9.6837  -43.2882 H      1 LIG       0.11500
     14 H4        -48.7736  -10.0409  -43.8713 H      1 LIG       0.11500
     15 H5        -53.5127  -13.2407  -45.4566 H      1 LIG       0.11500
     16 H6        -48.7413  -13.9547  -46.6266 H      1 LIG       0.11500
     17 H7        -52.8844  -11.2214  -44.1271 H      1 LIG       0.11500
     18 H8        -48.1128  -11.9368  -45.2959 H      1 LIG       0.11500
@<TRIPOS>BOND
      1       1       2 ar
      2       1       5 ar
      3       2       6 ar
      4       3       4 ar
      5       3       7 ar
      6       4       8 ar
      7       5       9 ar
      8       6      10 ar
      9       7       9 ar
     10       8      10 ar
     11       9      10 ar
     12       1      11 1
     13       2      12 1
     14       3      13 1
     15       4      14 1
     16       5      15 1
     17       6      16 1
     18       7      17 1
     19       8      18 1
@<TRIPOS>ALT_TYPE
CGenFF_4.0_ALT_TYPE_SET
CGenFF_4.0 1 CG2R61 2 CG2R61 3 CG2R61 4 CG2R61 5 CG2R61 6 CG2R61 7 CG2R61 8 CG2R61 9 CG2R61 10 CG2R61 11 HGR61 12 HGR61 13 HGR61 14 HGR61 15 HGR61 16 HGR61 17 HGR61 18 HGR61
@<TRIPOS>MOLECULE
naphtalene
 18 19 0 0 0
****
USER_CHARGES
INVALID_CHARGES
Pose:  15 Cluster:  15 Fr_nu:   8590 TotEn:   -11.03
@<TRIPOS>ATOM
      1 C1        -71.2383  -25.3301  -45.3631 C.ar   1 LIG      -0.11500
      2 C2        -70.7104  -24.4533  -44.4201 C.ar   1 LIG      -0.11500
      3 C3        -75.7134  -23.6932  -44.3797 C.ar   1 LIG      -0.11500
      4 C4        -75.1853  -22.8164  -43.4366 C.ar   1 LIG      -0.11500
      5 C5        -72.6142  -25.3639  -45.5923 C.ar   1 LIG      -0.11700
      6 C6        -71.5561  -23.6069  -43.7027 C.ar   1 LIG      -0.11700
      7 C7        -74.8676  -24.5396  -45.0972 C.ar   1 LIG      -0.11700
      8 C8        -73.8096  -22.7826  -43.2073 C.ar   1 LIG      -0.11700
      9 C9        -73.4803  -24.5190  -44.8793 C.ar   1 LIG       0.00400
     10 C10       -72.9434  -23.6274  -43.9203 C.ar   1 LIG       0.00400
     11 H1        -70.5796  -25.9892  -45.9209 H      1 LIG       0.11500
     12 H2        -69.6392  -24.4276  -44.2426 H      1 LIG       0.11500
     13 H3        -76.7847  -23.7192  -44.5578 H      1 LIG       0.11500
     14 H4        -75.8447  -22.1585  -42.8781 H      1 LIG       0.11500
     15 H5        -73.0048  -26.0576  -46.3340 H      1 LIG       0.11500
     16 H6        -71.1215  -22.9292  -42.9708 H      1 LIG       0.11500
     17 H7        -75.3023  -25.2166  -45.8296 H      1 LIG       0.11500
     18 H8        -73.4188  -22.0894  -42.4651 H      1 LIG       0.11500
@<TRIPOS>BOND
      1       1       2 ar
      2       1       5 ar
      3       2       6 ar
      4       3       4 ar
      5       3       7 ar
      6       4       8 ar
      7       5       9 ar
      8       6      10 ar
      9       7       9 ar
     10       8      10 ar
     11       9      10 ar
     12       1      11 1
     13       2      12 1
     14       3      13 1
     15       4      14 1
     16       5      15 1
     17       6      16 1
     18       7      17 1
     19       8      18 1
@<TRIPOS>ALT_TYPE
CGenFF_4.0_ALT_TYPE_SET
CGenFF_4.0 1 CG2R61 2 CG2R61 3 CG2R61 4 CG2R61 5 CG2R61 6 CG2R61 7 CG2R61 8 CG2R61 9 CG2R61 10 CG2R61 11 HGR61 12 HGR61 13 HGR61 14 HGR61 15 HGR61 16 HGR61 17 HGR61 18 HGR61
@<TRIPOS>MOLECULE
naphtalene
 18 19 0 0 0
****
USER_CHARGES
INVALID_CHARGES
Pose:  16 Cluster:  16 Fr_nu: 199623 TotEn:   -10.95
@<TRIPOS>ATOM
      1 C1        -79.2471  -21.0887  -29.0120 C.ar   1 LIG      -0.11500
      2 C2        -78.5610  -20.6499  -30.1406 C.ar   1 LIG      -0.11500
      3 C3        -82.9094  -22.6107  -31.8305 C.ar   1 LIG      -0.11500
      4 C4        -82.2232  -22.1719  -32.9590 C.ar   1 LIG      -0.11500
      5 C5        -80.5005  -21.6868  -29.1452 C.ar   1 LIG      -0.11700
      6 C6        -79.1256  -20.8074  -31.4065 C.ar   1 LIG      -0.11700
      7 C7        -82.3447  -22.4533  -30.5645 C.ar   1 LIG      -0.11700
      8 C8        -80.9698  -21.5737  -32.8259 C.ar   1 LIG      -0.11700
      9 C9        -81.0840  -21.8534  -30.4118 C.ar   1 LIG       0.00400
     10 C10       -80.3863  -21.4071  -31.5593 C.ar   1 LIG       0.00400
     11 H1        -78.8073  -20.9653  -28.0267 H      1 LIG       0.11500
     12 H2        -77.5852  -20.1847  -30.0358 H      1 LIG       0.11500
     13 H3        -83.8854  -23.0763  -31.9346 H      1 LIG       0.11500
     14 H4        -82.6641  -22.2942  -33.9439 H      1 LIG       0.11500
     15 H5        -81.0189  -22.0219  -28.2492 H      1 LIG       0.11500
     16 H6        -78.5712  -20.4575  -32.2749 H      1 LIG       0.11500
     17 H7        -82.8988  -22.8040  -29.6964 H      1 LIG       0.11500
     18 H8        -80.4515  -21.2378  -33.7218 H      1 LIG       0.11500
@<TRIPOS>BOND
      1       1       2 ar
      2       1       5 ar
      3       2       6 ar
      4       3       4 ar
      5       3       7 ar
      6       4       8 ar
      7       5       9 ar
      8       6      10 ar
      9       7       9 ar
     10       8      10 ar
     11       9      10 ar
     12       1      11 1
     13       2      12 1
     14       3      13 1
     15       4      14 1
     16       5      15 1
     17       6      16 1
     18       7      17 1
     19       8      18 1
@<TRIPOS>ALT_TYPE
CGenFF_4.0_ALT_TYPE_SET
CGenFF_4.0 1 CG2R61 2 CG2R61 3 CG2R61 4 CG2R61 5 CG2R61 6 CG2R61 7 CG2R61 8 CG2R61 9 CG2R61 10 CG2R61 11 HGR61 12 HGR61 13 HGR61 14 HGR61 15 HGR61 16 HGR61 17 HGR61 18 HGR61
@<TRIPOS>MOLECULE
naphtalene
 18 19 0 0 0
****
USER_CHARGES
INVALID_CHARGES
Pose:  17 Cluster:  17 Fr_nu:    328 TotEn:   -10.92
@<TRIPOS>ATOM
      1 C1        -71.4333  -25.2864  -41.1317 C.ar   1 LIG      -0.11500
      2 C2        -71.9015  -24.2197  -40.3703 C.ar   1 LIG      -0.11500
      3 C3        -74.5349  -24.1076  -44.6902 C.ar   1 LIG      -0.11500
      4 C4        -75.0030  -23.0408  -43.9288 C.ar   1 LIG      -0.11500
      5 C5        -71.9682  -25.5292  -42.3972 C.ar   1 LIG      -0.11700
      6 C6        -72.9063  -23.3916  -40.8713 C.ar   1 LIG      -0.11700
      7 C7        -73.5300  -24.9356  -44.1892 C.ar   1 LIG      -0.11700
      8 C8        -74.4683  -22.7980  -42.6633 C.ar   1 LIG      -0.11700
      9 C9        -72.9802  -24.7060  -42.9174 C.ar   1 LIG       0.00400
     10 C10       -73.4563  -23.6213  -42.1431 C.ar   1 LIG       0.00400
     11 H1        -70.6515  -25.9311  -40.7409 H      1 LIG       0.11500
     12 H2        -71.4843  -24.0314  -39.3854 H      1 LIG       0.11500
     13 H3        -74.9517  -24.2964  -45.6755 H      1 LIG       0.11500
     14 H4        -75.7859  -22.3974  -44.3195 H      1 LIG       0.11500
     15 H5        -71.5873  -26.3691  -42.9746 H      1 LIG       0.11500
     16 H6        -73.2567  -22.5633  -40.2591 H      1 LIG       0.11500
     17 H7        -73.1792  -25.7633  -44.8019 H      1 LIG       0.11500
     18 H8        -74.8496  -21.9586  -42.0853 H      1 LIG       0.11500
@<TRIPOS>BOND
      1       1       2 ar
      2       1       5 ar
      3       2       6 ar
      4       3       4 ar
      5       3       7 ar
      6       4       8 ar
      7       5       9 ar
      8       6      10 ar
      9       7       9 ar
     10       8      10 ar
     11       9      10 ar
     12       1      11 1
     13       2      12 1
     14       3      13 1
     15       4      14 1
     16       5      15 1
     17       6      16 1
     18       7      17 1
     19       8      18 1
@<TRIPOS>ALT_TYPE
CGenFF_4.0_ALT_TYPE_SET
CGenFF_4.0 1 CG2R61 2 CG2R61 3 CG2R61 4 CG2R61 5 CG2R61 6 CG2R61 7 CG2R61 8 CG2R61 9 CG2R61 10 CG2R61 11 HGR61 12 HGR61 13 HGR61 14 HGR61 15 HGR61 16 HGR61 17 HGR61 18 HGR61
@<TRIPOS>MOLECULE
naphtalene
 18 19 0 0 0
****
USER_CHARGES
INVALID_CHARGES
Pose:  18 Cluster:  18 Fr_nu: 116049 TotEn:   -10.80
@<TRIPOS>ATOM
      1 C1        -76.9354  -24.2411  -47.3451 C.ar   1 LIG      -0.11500
      2 C2        -76.0982  -25.3528  -47.3458 C.ar   1 LIG      -0.11500
      3 C3        -74.8657  -22.6855  -43.2257 C.ar   1 LIG      -0.11500
      4 C4        -74.0286  -23.7973  -43.2265 C.ar   1 LIG      -0.11500
      5 C5        -76.8419  -23.2969  -46.3222 C.ar   1 LIG      -0.11700
      6 C6        -75.1643  -25.5248  -46.3238 C.ar   1 LIG      -0.11700
      7 C7        -75.7996  -22.5136  -44.2478 C.ar   1 LIG      -0.11700
      8 C8        -74.1221  -24.7415  -44.2494 C.ar   1 LIG      -0.11700
      9 C9        -75.9076  -23.4540  -45.2853 C.ar   1 LIG       0.00400
     10 C10       -75.0563  -24.5845  -45.2862 C.ar   1 LIG       0.00400
     11 H1        -77.6627  -24.1081  -48.1407 H      1 LIG       0.11500
     12 H2        -76.1717  -26.0871  -48.1427 H      1 LIG       0.11500
     13 H3        -74.7926  -21.9506  -42.4290 H      1 LIG       0.11500
     14 H4        -73.3025  -23.9305  -42.4300 H      1 LIG       0.11500
     15 H5        -77.5067  -22.4359  -46.3416 H      1 LIG       0.11500
     16 H6        -74.5197  -26.4010  -46.3448 H      1 LIG       0.11500
     17 H7        -76.4436  -21.6368  -44.2271 H      1 LIG       0.11500
     18 H8        -73.4578  -25.6031  -44.2297 H      1 LIG       0.11500
@<TRIPOS>BOND
      1       1       2 ar
      2       1       5 ar
      3       2       6 ar
      4       3       4 ar
      5       3       7 ar
      6       4       8 ar
      7       5       9 ar
      8       6      10 ar
      9       7       9 ar
     10       8      10 ar
     11       9      10 ar
     12       1      11 1
     13       2      12 1
     14       3      13 1
     15       4      14 1
     16       5      15 1
     17       6      16 1
     18       7      17 1
     19       8      18 1
@<TRIPOS>ALT_TYPE
CGenFF_4.0_ALT_TYPE_SET
CGenFF_4.0 1 CG2R61 2 CG2R61 3 CG2R61 4 CG2R61 5 CG2R61 6 CG2R61 7 CG2R61 8 CG2R61 9 CG2R61 10 CG2R61 11 HGR61 12 HGR61 13 HGR61 14 HGR61 15 HGR61 16 HGR61 17 HGR61 18 HGR61
@<TRIPOS>MOLECULE
naphtalene
 18 19 0 0 0
****
USER_CHARGES
INVALID_CHARGES
Pose:  19 Cluster:  19 Fr_nu: 164268 TotEn:   -10.68
@<TRIPOS>ATOM
      1 C1        -63.4677  -17.2660  -55.1395 C.ar   1 LIG      -0.11500
      2 C2        -63.6818  -18.5716  -54.7077 C.ar   1 LIG      -0.11500
      3 C3        -66.2063  -18.1173  -59.0699 C.ar   1 LIG      -0.11500
      4 C4        -66.4203  -19.4228  -58.6380 C.ar   1 LIG      -0.11500
      5 C5        -64.0401  -16.8220  -56.3319 C.ar   1 LIG      -0.11700
      6 C6        -64.4690  -19.4382  -55.4664 C.ar   1 LIG      -0.11700
      7 C7        -65.4192  -17.2506  -58.3111 C.ar   1 LIG      -0.11700
      8 C8        -65.8479  -19.8670  -57.4457 C.ar   1 LIG      -0.11700
      9 C9        -64.8352  -17.6807  -57.1084 C.ar   1 LIG       0.00400
     10 C10       -65.0528  -19.0083  -56.6692 C.ar   1 LIG       0.00400
     11 H1        -62.8544  -16.5920  -54.5487 H      1 LIG       0.11500
     12 H2        -63.2360  -18.9161  -53.7791 H      1 LIG       0.11500
     13 H3        -66.6521  -17.7719  -59.9985 H      1 LIG       0.11500
     14 H4        -67.0325  -20.0968  -59.2299 H      1 LIG       0.11500
     15 H5        -63.8590  -15.7974  -56.6503 H      1 LIG       0.11500
     16 H6        -64.6233  -20.4543  -55.1094 H      1 LIG       0.11500
     17 H7        -65.2656  -16.2343  -58.6678 H      1 LIG       0.11500
     18 H8        -66.0283  -20.8917  -57.1274 H      1 LIG       0.11500
@<TRIPOS>BOND
      1       1       2 ar
      2       1       5 ar
      3       2       6 ar
      4       3       4 ar
      5       3       7 ar
      6       4       8 ar
      7       5       9 ar
      8       6      10 ar
      9       7       9 ar
     10       8      10 ar
     11       9      10 ar
     12       1      11 1
     13       2      12 1
     14       3      13 1
     15       4      14 1
     16       5      15 1
     17       6      16 1
     18       7      17 1
     19       8      18 1
@<TRIPOS>ALT_TYPE
CGenFF_4.0_ALT_TYPE_SET
CGenFF_4.0 1 CG2R61 2 CG2R61 3 CG2R61 4 CG2R61 5 CG2R61 6 CG2R61 7 CG2R61 8 CG2R61 9 CG2R61 10 CG2R61 11 HGR61 12 HGR61 13 HGR61 14 HGR61 15 HGR61 16 HGR61 17 HGR61 18 HGR61
@<TRIPOS>MOLECULE
naphtalene
 18 19 0 0 0
****
USER_CHARGES
INVALID_CHARGES
Pose:  20 Cluster:  20 Fr_nu:  41726 TotEn:   -10.43
@<TRIPOS>ATOM
      1 C1        -64.7824   -2.2787  -25.9344 C.ar   1 LIG      -0.11500
      2 C2        -64.7773   -1.5434  -27.1160 C.ar   1 LIG      -0.11500
      3 C3        -69.1883   -4.0227  -27.0390 C.ar   1 LIG      -0.11500
      4 C4        -69.1831   -3.2873  -28.2205 C.ar   1 LIG      -0.11500
      5 C5        -65.8786   -3.0807  -25.6155 C.ar   1 LIG      -0.11700
      6 C6        -65.8682   -1.6072  -27.9832 C.ar   1 LIG      -0.11700
      7 C7        -68.0972   -3.9589  -26.1717 C.ar   1 LIG      -0.11700
      8 C8        -68.0869   -2.4852  -28.5395 C.ar   1 LIG      -0.11700
      9 C9        -66.9854   -3.1569  -26.4767 C.ar   1 LIG       0.00400
     10 C10       -66.9802   -2.4091  -27.6783 C.ar   1 LIG       0.00400
     11 H1        -63.9331   -2.2282  -25.2594 H      1 LIG       0.11500
     12 H2        -63.9233   -0.9196  -27.3634 H      1 LIG       0.11500
     13 H3        -70.0421   -4.6469  -26.7909 H      1 LIG       0.11500
     14 H4        -70.0332   -3.3370  -28.8945 H      1 LIG       0.11500
     15 H5        -65.8611   -3.6465  -24.6863 H      1 LIG       0.11500
     16 H6        -65.8425   -1.0243  -28.9016 H      1 LIG       0.11500
     17 H7        -68.1228   -4.5424  -25.2538 H      1 LIG       0.11500
     18 H8        -68.1046   -1.9187  -29.4683 H      1 LIG       0.11500
@<TRIPOS>BOND
      1       1       2 ar
      2       1       5 ar
      3       2       6 ar
      4       3       4 ar
      5       3       7 ar
      6       4       8 ar
      7       5       9 ar
      8       6      10 ar
      9       7       9 ar
     10       8      10 ar
     11       9      10 ar
     12       1      11 1
     13       2      12 1
     14       3      13 1
     15       4      14 1
     16       5      15 1
     17       6      16 1
     18       7      17 1
     19       8      18 1
@<TRIPOS>ALT_TYPE
CGenFF_4.0_ALT_TYPE_SET
CGenFF_4.0 1 CG2R61 2 CG2R61 3 CG2R61 4 CG2R61 5 CG2R61 6 CG2R61 7 CG2R61 8 CG2R61 9 CG2R61 10 CG2R61 11 HGR61 12 HGR61 13 HGR61 14 HGR61 15 HGR61 16 HGR61 17 HGR61 18 HGR61
@<TRIPOS>MOLECULE
naphtalene
 18 19 0 0 0
****
USER_CHARGES
INVALID_CHARGES
Pose:  21 Cluster:  21 Fr_nu: 360783 TotEn:   -10.41
@<TRIPOS>ATOM
      1 C1        -70.4390  -24.8414  -41.0489 C.ar   1 LIG      -0.11500
      2 C2        -69.9493  -25.3440  -42.2507 C.ar   1 LIG      -0.11500
      3 C3        -74.1654  -22.8014  -43.4208 C.ar   1 LIG      -0.11500
      4 C4        -73.6756  -23.3041  -44.6225 C.ar   1 LIG      -0.11500
      5 C5        -71.6098  -24.0827  -41.0345 C.ar   1 LIG      -0.11700
      6 C6        -70.6283  -25.0901  -43.4426 C.ar   1 LIG      -0.11700
      7 C7        -73.4863  -23.0555  -42.2288 C.ar   1 LIG      -0.11700
      8 C8        -72.5048  -24.0628  -44.6371 C.ar   1 LIG      -0.11700
      9 C9        -72.3063  -23.8171  -42.2248 C.ar   1 LIG       0.00400
     10 C10       -71.8082  -24.3283  -43.4468 C.ar   1 LIG       0.00400
     11 H1        -69.9096  -25.0390  -40.1214 H      1 LIG       0.11500
     12 H2        -69.0379  -25.9348  -42.2609 H      1 LIG       0.11500
     13 H3        -75.0770  -22.2106  -43.4099 H      1 LIG       0.11500
     14 H4        -74.2046  -23.1050  -45.5499 H      1 LIG       0.11500
     15 H5        -71.9740  -23.6995  -40.0834 H      1 LIG       0.11500
     16 H6        -70.2277  -25.4934  -44.3703 H      1 LIG       0.11500
     17 H7        -73.8875  -22.6528  -41.3011 H      1 LIG       0.11500
     18 H8        -72.1400  -24.4454  -45.5882 H      1 LIG       0.11500
@<TRIPOS>BOND
      1       1       2 ar
      2       1       5 ar
      3       2       6 ar
      4       3       4 ar
      5       3       7 ar
      6       4       8 ar
      7       5       9 ar
      8       6      10 ar
      9       7       9 ar
     10       8      10 ar
     11       9      10 ar
     12       1      11 1
     13       2      12 1
     14       3      13 1
     15       4      14 1
     16       5      15 1
     17       6      16 1
     18       7      17 1
     19       8      18 1
@<TRIPOS>ALT_TYPE
CGenFF_4.0_ALT_TYPE_SET
CGenFF_4.0 1 CG2R61 2 CG2R61 3 CG2R61 4 CG2R61 5 CG2R61 6 CG2R61 7 CG2R61 8 CG2R61 9 CG2R61 10 CG2R61 11 HGR61 12 HGR61 13 HGR61 14 HGR61 15 HGR61 16 HGR61 17 HGR61 18 HGR61
@<TRIPOS>MOLECULE
naphtalene
 18 19 0 0 0
****
USER_CHARGES
INVALID_CHARGES
Pose:  22 Cluster:  22 Fr_nu:  13197 TotEn:   -10.19
@<TRIPOS>ATOM
      1 C1        -52.6111  -12.7383  -45.6759 C.ar   1 LIG      -0.11500
      2 C2        -52.7690  -11.4200  -45.2590 C.ar   1 LIG      -0.11500
      3 C3        -48.6904  -13.1692  -42.8272 C.ar   1 LIG      -0.11500
      4 C4        -48.8484  -11.8508  -42.4104 C.ar   1 LIG      -0.11500
      5 C5        -51.5586  -13.5070  -45.1780 C.ar   1 LIG      -0.11700
      6 C6        -51.8753  -10.8651  -44.3428 C.ar   1 LIG      -0.11700
      7 C7        -49.5843  -13.7240  -43.7435 C.ar   1 LIG      -0.11700
      8 C8        -49.9008  -11.0820  -42.9083 C.ar   1 LIG      -0.11700
      9 C9        -50.6494  -12.9649  -44.2550 C.ar   1 LIG       0.00400
     10 C10       -50.8100  -11.6242  -43.8312 C.ar   1 LIG       0.00400
     11 H1        -53.3069  -13.1696  -46.3896 H      1 LIG       0.11500
     12 H2        -53.5889  -10.8225  -45.6470 H      1 LIG       0.11500
     13 H3        -47.8707  -13.7674  -42.4393 H      1 LIG       0.11500
     14 H4        -48.1515  -11.4197  -41.6977 H      1 LIG       0.11500
     15 H5        -51.4543  -14.5353  -45.5182 H      1 LIG       0.11500
     16 H6        -52.0181   -9.8327  -44.0304 H      1 LIG       0.11500
     17 H7        -49.4417  -14.7567  -44.0550 H      1 LIG       0.11500
     18 H8        -50.0049  -10.0535  -42.5688 H      1 LIG       0.11500
@<TRIPOS>BOND
      1       1       2 ar
      2       1       5 ar
      3       2       6 ar
      4       3       4 ar
      5       3       7 ar
      6       4       8 ar
      7       5       9 ar
      8       6      10 ar
      9       7       9 ar
     10       8      10 ar
     11       9      10 ar
     12       1      11 1
     13       2      12 1
     14       3      13 1
     15       4      14 1
     16       5      15 1
     17       6      16 1
     18       7      17 1
     19       8      18 1
@<TRIPOS>ALT_TYPE
CGenFF_4.0_ALT_TYPE_SET
CGenFF_4.0 1 CG2R61 2 CG2R61 3 CG2R61 4 CG2R61 5 CG2R61 6 CG2R61 7 CG2R61 8 CG2R61 9 CG2R61 10 CG2R61 11 HGR61 12 HGR61 13 HGR61 14 HGR61 15 HGR61 16 HGR61 17 HGR61 18 HGR61
@<TRIPOS>MOLECULE
naphtalene
 18 19 0 0 0
****
USER_CHARGES
INVALID_CHARGES
Pose:  23 Cluster:  23 Fr_nu: 136831 TotEn:   -10.12
@<TRIPOS>ATOM
      1 C1        -69.3478   -1.5500  -29.5372 C.ar   1 LIG      -0.11500
      2 C2        -68.8512   -2.6962  -28.9237 C.ar   1 LIG      -0.11500
      3 C3        -65.3402    0.8825  -28.2350 C.ar   1 LIG      -0.11500
      4 C4        -64.8439   -0.2638  -27.6215 C.ar   1 LIG      -0.11500
      5 C5        -68.6022   -0.3708  -29.5219 C.ar   1 LIG      -0.11700
      6 C6        -67.6074   -2.6679  -28.2926 C.ar   1 LIG      -0.11700
      7 C7        -66.5842    0.8541  -28.8662 C.ar   1 LIG      -0.11700
      8 C8        -65.5894   -1.4430  -27.6367 C.ar   1 LIG      -0.11700
      9 C9        -67.3481   -0.3241  -28.8912 C.ar   1 LIG       0.00400
     10 C10       -66.8434   -1.4897  -28.2673 C.ar   1 LIG       0.00400
     11 H1        -70.3164   -1.5725  -30.0279 H      1 LIG       0.11500
     12 H2        -69.4324   -3.6137  -28.9364 H      1 LIG       0.11500
     13 H3        -64.7594    1.8005  -28.2227 H      1 LIG       0.11500
     14 H4        -63.8758   -0.2403  -27.1297 H      1 LIG       0.11500
     15 H5        -69.0102    0.5133  -30.0075 H      1 LIG       0.11500
     16 H6        -67.2387   -3.5759  -27.8198 H      1 LIG       0.11500
     17 H7        -66.9523    1.7619  -29.3395 H      1 LIG       0.11500
     18 H8        -65.1819   -2.3271  -27.1505 H      1 LIG       0.11500
@<TRIPOS>BOND
      1       1       2 ar
      2       1       5 ar
      3       2       6 ar
      4       3       4 ar
      5       3       7 ar
      6       4       8 ar
      7       5       9 ar
      8       6      10 ar
      9       7       9 ar
     10       8      10 ar
     11       9      10 ar
     12       1      11 1
     13       2      12 1
     14       3      13 1
     15       4      14 1
     16       5      15 1
     17       6      16 1
     18       7      17 1
     19       8      18 1
@<TRIPOS>ALT_TYPE
CGenFF_4.0_ALT_TYPE_SET
CGenFF_4.0 1 CG2R61 2 CG2R61 3 CG2R61 4 CG2R61 5 CG2R61 6 CG2R61 7 CG2R61 8 CG2R61 9 CG2R61 10 CG2R61 11 HGR61 12 HGR61 13 HGR61 14 HGR61 15 HGR61 16 HGR61 17 HGR61 18 HGR61
@<TRIPOS>MOLECULE
naphtalene
 18 19 0 0 0
****
USER_CHARGES
INVALID_CHARGES
Pose:  24 Cluster:  24 Fr_nu: 620520 TotEn:    -9.90
@<TRIPOS>ATOM
      1 C1        -55.0341    5.5327  -37.4533 C.ar   1 LIG      -0.11500
      2 C2        -56.2426    5.5967  -36.7661 C.ar   1 LIG      -0.11500
      3 C3        -57.0164    2.4481  -40.6515 C.ar   1 LIG      -0.11500
      4 C4        -58.2249    2.5121  -39.9642 C.ar   1 LIG      -0.11500
      5 C5        -54.9196    4.7349  -38.5922 C.ar   1 LIG      -0.11700
      6 C6        -57.3412    4.8633  -37.2149 C.ar   1 LIG      -0.11700
      7 C7        -55.9178    3.1816  -40.2027 C.ar   1 LIG      -0.11700
      8 C8        -58.3395    3.3098  -38.8253 C.ar   1 LIG      -0.11700
      9 C9        -56.0151    3.9898  -39.0582 C.ar   1 LIG       0.00400
     10 C10       -57.2440    4.0549  -38.3593 C.ar   1 LIG       0.00400
     11 H1        -54.1790    6.1035  -37.1032 H      1 LIG       0.11500
     12 H2        -56.3308    6.2182  -35.8798 H      1 LIG       0.11500
     13 H3        -56.9276    1.8267  -41.5382 H      1 LIG       0.11500
     14 H4        -59.0792    1.9400  -40.3140 H      1 LIG       0.11500
     15 H5        -53.9651    4.6997  -39.1134 H      1 LIG       0.11500
     16 H6        -58.2762    4.9287  -36.6624 H      1 LIG       0.11500
     17 H7        -54.9832    3.1166  -40.7558 H      1 LIG       0.11500
     18 H8        -59.2937    3.3445  -38.3035 H      1 LIG       0.11500
@<TRIPOS>BOND
      1       1       2 ar
      2       1       5 ar
      3       2       6 ar
      4       3       4 ar
      5       3       7 ar
      6       4       8 ar
      7       5       9 ar
      8       6      10 ar
      9       7       9 ar
     10       8      10 ar
     11       9      10 ar
     12       1      11 1
     13       2      12 1
     14       3      13 1
     15       4      14 1
     16       5      15 1
     17       6      16 1
     18       7      17 1
     19       8      18 1
@<TRIPOS>ALT_TYPE
CGenFF_4.0_ALT_TYPE_SET
CGenFF_4.0 1 CG2R61 2 CG2R61 3 CG2R61 4 CG2R61 5 CG2R61 6 CG2R61 7 CG2R61 8 CG2R61 9 CG2R61 10 CG2R61 11 HGR61 12 HGR61 13 HGR61 14 HGR61 15 HGR61 16 HGR61 17 HGR61 18 HGR61
@<TRIPOS>MOLECULE
naphtalene
 18 19 0 0 0
****
USER_CHARGES
INVALID_CHARGES
Pose:  25 Cluster:  25 Fr_nu: 154281 TotEn:    -9.32
@<TRIPOS>ATOM
      1 C1        -62.1600   -0.9797  -25.0481 C.ar   1 LIG      -0.11500
      2 C2        -62.0960    0.3812  -24.7640 C.ar   1 LIG      -0.11500
      3 C3        -65.9649   -0.1893  -27.9757 C.ar   1 LIG      -0.11500
      4 C4        -65.9008    1.1716  -27.6915 C.ar   1 LIG      -0.11500
      5 C5        -63.1365   -1.4666  -25.9175 C.ar   1 LIG      -0.11700
      6 C6        -63.0082    1.2604  -25.3479 C.ar   1 LIG      -0.11700
      7 C7        -65.0525   -1.0686  -27.3918 C.ar   1 LIG      -0.11700
      8 C8        -64.9244    1.6585  -26.8221 C.ar   1 LIG      -0.11700
      9 C9        -64.0630   -0.5959  -26.5143 C.ar   1 LIG       0.00400
     10 C10       -63.9979    0.7879  -26.2252 C.ar   1 LIG       0.00400
     11 H1        -61.4499   -1.6638  -24.5928 H      1 LIG       0.11500
     12 H2        -61.3352    0.7592  -24.0872 H      1 LIG       0.11500
     13 H3        -66.7255   -0.5681  -28.6526 H      1 LIG       0.11500
     14 H4        -66.6121    1.8550  -28.1460 H      1 LIG       0.11500
     15 H5        -63.1681   -2.5342  -26.1249 H      1 LIG       0.11500
     16 H6        -62.9393    2.3203  -25.1119 H      1 LIG       0.11500
     17 H7        -65.1211   -2.1283  -27.6285 H      1 LIG       0.11500
     18 H8        -64.8931    2.7261  -26.6139 H      1 LIG       0.11500
@<TRIPOS>BOND
      1       1       2 ar
      2       1       5 ar
      3       2       6 ar
      4       3       4 ar
      5       3       7 ar
      6       4       8 ar
      7       5       9 ar
      8       6      10 ar
      9       7       9 ar
     10       8      10 ar
     11       9      10 ar
     12       1      11 1
     13       2      12 1
     14       3      13 1
     15       4      14 1
     16       5      15 1
     17       6      16 1
     18       7      17 1
     19       8      18 1
@<TRIPOS>ALT_TYPE
CGenFF_4.0_ALT_TYPE_SET
CGenFF_4.0 1 CG2R61 2 CG2R61 3 CG2R61 4 CG2R61 5 CG2R61 6 CG2R61 7 CG2R61 8 CG2R61 9 CG2R61 10 CG2R61 11 HGR61 12 HGR61 13 HGR61 14 HGR61 15 HGR61 16 HGR61 17 HGR61 18 HGR61
@<TRIPOS>MOLECULE
naphtalene
 18 19 0 0 0
****
USER_CHARGES
INVALID_CHARGES
Pose:  26 Cluster:  26 Fr_nu: 258351 TotEn:    -6.71
@<TRIPOS>ATOM
      1 C1        -57.7257    4.1454  -38.8562 C.ar   1 LIG      -0.11500
      2 C2        -57.4380    2.8244  -39.1863 C.ar   1 LIG      -0.11500
      3 C3        -60.6396    4.4804  -42.7383 C.ar   1 LIG      -0.11500
      4 C4        -60.3518    3.1593  -43.0682 C.ar   1 LIG      -0.11500
      5 C5        -58.5935    4.8916  -39.6542 C.ar   1 LIG      -0.11700
      6 C6        -58.0168    2.2444  -40.3153 C.ar   1 LIG      -0.11700
      7 C7        -60.0608    5.0603  -41.6090 C.ar   1 LIG      -0.11700
      8 C8        -59.4841    2.4130  -42.2703 C.ar   1 LIG      -0.11700
      9 C9        -59.1851    4.3240  -40.7945 C.ar   1 LIG       0.00400
     10 C10       -58.8924    2.9807  -41.1300 C.ar   1 LIG       0.00400
     11 H1        -57.2744    4.5966  -37.9774 H      1 LIG       0.11500
     12 H2        -56.7626    2.2443  -38.5642 H      1 LIG       0.11500
     13 H3        -61.3152    5.0611  -43.3599 H      1 LIG       0.11500
     14 H4        -60.8023    2.7091  -43.9479 H      1 LIG       0.11500
     15 H5        -58.8037    5.9227  -39.3774 H      1 LIG       0.11500
     16 H6        -57.7781    1.2101  -40.5540 H      1 LIG       0.11500
     17 H7        -60.3003    6.0944  -41.3701 H      1 LIG       0.11500
     18 H8        -59.2731    1.3822  -42.5474 H      1 LIG       0.11500
@<TRIPOS>BOND
      1       1       2 ar
      2       1       5 ar
      3       2       6 ar
      4       3       4 ar
      5       3       7 ar
      6       4       8 ar
      7       5       9 ar
      8       6      10 ar
      9       7       9 ar
     10       8      10 ar
     11       9      10 ar
     12       1      11 1
     13       2      12 1
     14       3      13 1
     15       4      14 1
     16       5      15 1
     17       6      16 1
     18       7      17 1
     19       8      18 1
@<TRIPOS>ALT_TYPE
CGenFF_4.0_ALT_TYPE_SET
CGenFF_4.0 1 CG2R61 2 CG2R61 3 CG2R61 4 CG2R61 5 CG2R61 6 CG2R61 7 CG2R61 8 CG2R61 9 CG2R61 10 CG2R61 11 HGR61 12 HGR61 13 HGR61 14 HGR61 15 HGR61 16 HGR61 17 HGR61 18 HGR61
# TRIPOS MOL2 file generated by SEED

@<TRIPOS>MOLECULE
pyrazole
 9 9 0 0 0
****
USER_CHARGES
INVALID_CHARGES
Pose:   1 Cluster:   1 Fr_nu:  10408 TotEn:   -19.93
@<TRIPOS>ATOM
      1 C1        -88.2139  -29.3048  -32.7057 C.2    1 LIG      -0.25100
      2 C2        -88.3918  -30.6011  -33.2251 C.2    1 LIG       0.13200
      3 C3        -87.4984  -28.6425  -33.6732 C.2    1 LIG      -0.03800
      4 N1        -87.8346  -30.7551  -34.4291 N.2    1 LIG      -0.57800
      5 N2        -87.2995  -29.5470  -34.6745 N.pl3  1 LIG      -0.05900
      6 H1        -88.5565  -28.9054  -31.7626 H      1 LIG       0.15700
      7 H2        -88.9039  -31.4401  -32.7762 H      1 LIG       0.15600
      8 H3        -87.1196  -27.6327  -33.7369 H      1 LIG       0.15900
      9 H4        -86.8079  -29.4090  -35.5486 H      1 LIG       0.32200
@<TRIPOS>BOND
      1       1       2 1
      2       1       3 2
      3       2       4 2
      4       3       5 1
      5       4       5 1
      6       1       6 1
      7       2       7 1
      8       3       8 1
      9       5       9 1
@<TRIPOS>ALT_TYPE
CGenFF_4.0_ALT_TYPE_SET
CGenFF_4.0 1 CG2R51 2 CG2R52 3 CG2R51 4 NG2R50 5 NG2R51 6 HGR51 7 HGR52 8 HGR52 9 HGP1
@<TRIPOS>MOLECULE
pyrazole
 9 9 0 0 0
****
USER_CHARGES
INVALID_CHARGES
Pose:   2 Cluster:   2 Fr_nu: 11347391 TotEn:   -19.93
@<TRIPOS>ATOM
      1 C1        -50.9804    8.6281  -30.7019 C.2    1 LIG      -0.25100
      2 C2        -50.0758    8.4477  -29.6384 C.2    1 LIG       0.13200
      3 C3        -51.3872    9.9350  -30.5886 C.2    1 LIG      -0.03800
      4 N1        -49.9169    9.5517  -28.9037 N.2    1 LIG      -0.57800
      5 N2        -50.7270   10.4385  -29.5065 N.pl3  1 LIG      -0.05900
      6 H1        -51.2936    7.9118  -31.4471 H      1 LIG       0.15700
      7 H2        -49.5261    7.5575  -29.3678 H      1 LIG       0.15600
      8 H3        -52.0733   10.5378  -31.1660 H      1 LIG       0.15900
      9 H4        -50.7832   11.3740  -29.1237 H      1 LIG       0.32200
@<TRIPOS>BOND
      1       1       2 1
      2       1       3 2
      3       2       4 2
      4       3       5 1
      5       4       5 1
      6       1       6 1
      7       2       7 1
      8       3       8 1
      9       5       9 1
@<TRIPOS>ALT_TYPE
CGenFF_4.0_ALT_TYPE_SET
CGenFF_4.0 1 CG2R51 2 CG2R52 3 CG2R51 4 NG2R50 5 NG2R51 6 HGR51 7 HGR52 8 HGR52 9 HGP1
@<TRIPOS>MOLECULE
pyrazole
 9 9 0 0 0
****
USER_CHARGES
INVALID_CHARGES
Pose:   3 Cluster:   3 Fr_nu: 10373566 TotEn:   -19.64
@<TRIPOS>ATOM
      1 C1        -75.0207   -9.7460  -54.3247 C.2    1 LIG      -0.25100
      2 C2        -75.4633   -9.0009  -55.4341 C.2    1 LIG       0.13200
      3 C3        -73.6661   -9.5237  -54.2802 C.2    1 LIG      -0.03800
      4 N1        -74.4704   -8.3535  -56.0497 N.2    1 LIG      -0.57800
      5 N2        -73.3904   -8.6911  -55.3247 N.pl3  1 LIG      -0.05900
      6 H1        -75.6017  -10.3581  -53.6508 H      1 LIG       0.15700
      7 H2        -76.4679   -8.9030  -55.8199 H      1 LIG       0.15600
      8 H3        -72.8906   -9.8769  -53.6158 H      1 LIG       0.15900
      9 H4        -72.4913   -8.3170  -55.6012 H      1 LIG       0.32200
@<TRIPOS>BOND
      1       1       2 1
      2       1       3 2
      3       2       4 2
      4       3       5 1
      5       4       5 1
      6       1       6 1
      7       2       7 1
      8       3       8 1
      9       5       9 1
@<TRIPOS>ALT_TYPE
CGenFF_4.0_ALT_TYPE_SET
CGenFF_4.0 1 CG2R51 2 CG2R52 3 CG2R51 4 NG2R50 5 NG2R51 6 HGR51 7 HGR52 8 HGR52 9 HGP1
@<TRIPOS>MOLECULE
pyrazole
 9 9 0 0 0
****
USER_CHARGES
INVALID_CHARGES
Pose:   4 Cluster:   4 Fr_nu: 11257722 TotEn:   -18.75
@<TRIPOS>ATOM
      1 C1        -75.1970   -8.0464  -54.2796 C.2    1 LIG      -0.25100
      2 C2        -75.6333   -7.3351  -55.4134 C.2    1 LIG       0.13200
      3 C3        -73.9005   -8.3940  -54.5704 C.2    1 LIG      -0.03800
      4 N1        -74.6905   -7.2358  -56.3542 N.2    1 LIG      -0.57800
      5 N2        -73.6487   -7.8891  -55.8122 N.pl3  1 LIG      -0.05900
      6 H1        -75.7447   -8.2749  -53.3773 H      1 LIG       0.15700
      7 H2        -76.5993   -6.8854  -55.5936 H      1 LIG       0.15600
      8 H3        -73.1520   -8.9447  -54.0191 H      1 LIG       0.15900
      9 H4        -72.7924   -7.9546  -56.3482 H      1 LIG       0.32200
@<TRIPOS>BOND
      1       1       2 1
      2       1       3 2
      3       2       4 2
      4       3       5 1
      5       4       5 1
      6       1       6 1
      7       2       7 1
      8       3       8 1
      9       5       9 1
@<TRIPOS>ALT_TYPE
CGenFF_4.0_ALT_TYPE_SET
CGenFF_4.0 1 CG2R51 2 CG2R52 3 CG2R51 4 NG2R50 5 NG2R51 6 HGR51 7 HGR52 8 HGR52 9 HGP1
@<TRIPOS>MOLECULE
pyrazole
 9 9 0 0 0
****
USER_CHARGES
INVALID_CHARGES
Pose:   5 Cluster:   5 Fr_nu: 7873285 TotEn:   -17.65
@<TRIPOS>ATOM
      1 C1        -57.7050    3.2641  -41.3000 C.2    1 LIG      -0.25100
      2 C2        -56.8696    3.0381  -40.1897 C.2    1 LIG       0.13200
      3 C3        -58.8798    2.6282  -40.9809 C.2    1 LIG      -0.03800
      4 N1        -57.4634    2.3153  -39.2363 N.2    1 LIG      -0.57800
      5 N2        -58.6845    2.0816  -39.7466 N.pl3  1 LIG      -0.05900
      6 H1        -57.4871    3.8116  -42.2051 H      1 LIG       0.15700
      7 H2        -55.8527    3.3696  -40.0356 H      1 LIG       0.15600
      8 H3        -59.8152    2.5159  -41.5099 H      1 LIG       0.15900
      9 H4        -59.3377    1.5375  -39.1970 H      1 LIG       0.32200
@<TRIPOS>BOND
      1       1       2 1
      2       1       3 2
      3       2       4 2
      4       3       5 1
      5       4       5 1
      6       1       6 1
      7       2       7 1
      8       3       8 1
      9       5       9 1
@<TRIPOS>ALT_TYPE
CGenFF_4.0_ALT_TYPE_SET
CGenFF_4.0 1 CG2R51 2 CG2R52 3 CG2R51 4 NG2R50 5 NG2R51 6 HGR51 7 HGR52 8 HGR52 9 HGP1
@<TRIPOS>MOLECULE
pyrazole
 9 9 0 0 0
****
USER_CHARGES
INVALID_CHARGES
Pose:   6 Cluster:   6 Fr_nu: 11242804 TotEn:   -17.13
@<TRIPOS>ATOM
      1 C1        -75.0899   -9.1471  -53.7311 C.2    1 LIG      -0.25100
      2 C2        -74.4950   -8.3971  -54.7633 C.2    1 LIG       0.13200
      3 C3        -76.3314   -9.4764  -54.2177 C.2    1 LIG      -0.03800
      4 N1        -75.2927   -8.2583  -55.8255 N.2    1 LIG      -0.57800
      5 N2        -76.4017   -8.9255  -55.4635 N.pl3  1 LIG      -0.05900
      6 H1        -74.6772   -9.4128  -52.7691 H      1 LIG       0.15700
      7 H2        -73.5135   -7.9455  -54.7856 H      1 LIG       0.15600
      8 H3        -77.1534  -10.0384  -53.7983 H      1 LIG       0.15900
      9 H4        -77.1733   -8.9637  -56.1177 H      1 LIG       0.32200
@<TRIPOS>BOND
      1       1       2 1
      2       1       3 2
      3       2       4 2
      4       3       5 1
      5       4       5 1
      6       1       6 1
      7       2       7 1
      8       3       8 1
      9       5       9 1
@<TRIPOS>ALT_TYPE
CGenFF_4.0_ALT_TYPE_SET
CGenFF_4.0 1 CG2R51 2 CG2R52 3 CG2R51 4 NG2R50 5 NG2R51 6 HGR51 7 HGR52 8 HGR52 9 HGP1
@<TRIPOS>MOLECULE
pyrazole
 9 9 0 0 0
****
USER_CHARGES
INVALID_CHARGES
Pose:   7 Cluster:   7 Fr_nu:  86679 TotEn:   -16.72
@<TRIPOS>ATOM
      1 C1        -62.9554   -8.9734  -14.3081 C.2    1 LIG      -0.25100
      2 C2        -61.5925   -9.2427  -14.0805 C.2    1 LIG       0.13200
      3 C3        -63.3716   -9.9859  -15.1376 C.2    1 LIG      -0.03800
      4 N1        -61.1710  -10.3403  -14.7141 N.2    1 LIG      -0.57800
      5 N2        -62.2754  -10.7698  -15.3479 N.pl3  1 LIG      -0.05900
      6 H1        -63.5533   -8.1599  -13.9244 H      1 LIG       0.15700
      7 H2        -60.8887   -8.6845  -13.4798 H      1 LIG       0.15600
      8 H3        -64.3268  -10.2127  -15.5888 H      1 LIG       0.15900
      9 H4        -62.2093  -11.6080  -15.9117 H      1 LIG       0.32200
@<TRIPOS>BOND
      1       1       2 1
      2       1       3 2
      3       2       4 2
      4       3       5 1
      5       4       5 1
      6       1       6 1
      7       2       7 1
      8       3       8 1
      9       5       9 1
@<TRIPOS>ALT_TYPE
CGenFF_4.0_ALT_TYPE_SET
CGenFF_4.0 1 CG2R51 2 CG2R52 3 CG2R51 4 NG2R50 5 NG2R51 6 HGR51 7 HGR52 8 HGR52 9 HGP1
@<TRIPOS>MOLECULE
pyrazole
 9 9 0 0 0
****
USER_CHARGES
INVALID_CHARGES
Pose:   8 Cluster:   8 Fr_nu: 10431341 TotEn:   -16.48
@<TRIPOS>ATOM
      1 C1        -58.0086    2.6839  -40.5750 C.2    1 LIG      -0.25100
      2 C2        -56.6862    3.1069  -40.3425 C.2    1 LIG       0.13200
      3 C3        -58.5179    2.4450  -39.3220 C.2    1 LIG      -0.03800
      4 N1        -56.3749    3.1363  -39.0440 N.2    1 LIG      -0.57800
      5 N2        -57.5090    2.7288  -38.4491 N.pl3  1 LIG      -0.05900
      6 H1        -58.5217    2.5687  -41.5183 H      1 LIG       0.15700
      7 H2        -55.9361    3.3946  -41.0652 H      1 LIG       0.15600
      8 H3        -59.4847    2.1040  -38.9807 H      1 LIG       0.15900
      9 H4        -57.5243    2.6649  -37.4389 H      1 LIG       0.32200
@<TRIPOS>BOND
      1       1       2 1
      2       1       3 2
      3       2       4 2
      4       3       5 1
      5       4       5 1
      6       1       6 1
      7       2       7 1
      8       3       8 1
      9       5       9 1
@<TRIPOS>ALT_TYPE
CGenFF_4.0_ALT_TYPE_SET
CGenFF_4.0 1 CG2R51 2 CG2R52 3 CG2R51 4 NG2R50 5 NG2R51 6 HGR51 7 HGR52 8 HGR52 9 HGP1
@<TRIPOS>MOLECULE
pyrazole
 9 9 0 0 0
****
USER_CHARGES
INVALID_CHARGES
Pose:   9 Cluster:   9 Fr_nu: 528572 TotEn:   -16.38
@<TRIPOS>ATOM
      1 C1        -47.1795   -8.8999  -38.3874 C.2    1 LIG      -0.25100
      2 C2        -46.6645   -9.6952  -37.3463 C.2    1 LIG       0.13200
      3 C3        -46.2307   -8.9740  -39.3777 C.2    1 LIG      -0.03800
      4 N1        -45.4805  -10.2351  -37.6473 N.2    1 LIG      -0.57800
      5 N2        -45.2436   -9.7783  -38.8888 N.pl3  1 LIG      -0.05900
      6 H1        -48.1087   -8.3501  -38.4170 H      1 LIG       0.15700
      7 H2        -47.1023   -9.9035  -36.3806 H      1 LIG       0.15600
      8 H3        -46.1693   -8.5350  -40.3631 H      1 LIG       0.15900
      9 H4        -44.3834  -10.0546  -39.3453 H      1 LIG       0.32200
@<TRIPOS>BOND
      1       1       2 1
      2       1       3 2
      3       2       4 2
      4       3       5 1
      5       4       5 1
      6       1       6 1
      7       2       7 1
      8       3       8 1
      9       5       9 1
@<TRIPOS>ALT_TYPE
CGenFF_4.0_ALT_TYPE_SET
CGenFF_4.0 1 CG2R51 2 CG2R52 3 CG2R51 4 NG2R50 5 NG2R51 6 HGR51 7 HGR52 8 HGR52 9 HGP1
@<TRIPOS>MOLECULE
pyrazole
 9 9 0 0 0
****
USER_CHARGES
INVALID_CHARGES
Pose:  10 Cluster:  10 Fr_nu: 11242349 TotEn:   -16.38
@<TRIPOS>ATOM
      1 C1        -45.9802   -7.4216  -28.3211 C.2    1 LIG      -0.25100
      2 C2        -46.6552   -7.0895  -29.5110 C.2    1 LIG       0.13200
      3 C3        -44.6709   -7.5841  -28.7031 C.2    1 LIG      -0.03800
      4 N1        -45.8420   -7.0432  -30.5695 N.2    1 LIG      -0.57800
      5 N2        -44.6424   -7.3482  -30.0462 N.pl3  1 LIG      -0.05900
      6 H1        -46.3850   -7.5278  -27.3255 H      1 LIG       0.15700
      7 H2        -47.7060   -6.8798  -29.6511 H      1 LIG       0.15600
      8 H3        -43.7776   -7.8427  -28.1530 H      1 LIG       0.15900
      9 H4        -43.8428   -7.3798  -30.6662 H      1 LIG       0.32200
@<TRIPOS>BOND
      1       1       2 1
      2       1       3 2
      3       2       4 2
      4       3       5 1
      5       4       5 1
      6       1       6 1
      7       2       7 1
      8       3       8 1
      9       5       9 1
@<TRIPOS>ALT_TYPE
CGenFF_4.0_ALT_TYPE_SET
CGenFF_4.0 1 CG2R51 2 CG2R52 3 CG2R51 4 NG2R50 5 NG2R51 6 HGR51 7 HGR52 8 HGR52 9 HGP1
@<TRIPOS>MOLECULE
pyrazole
 9 9 0 0 0
****
USER_CHARGES
INVALID_CHARGES
Pose:  11 Cluster:  11 Fr_nu: 339347 TotEn:   -16.21
@<TRIPOS>ATOM
      1 C1        -46.5322   -8.6938  -38.8216 C.2    1 LIG      -0.25100
      2 C2        -46.1143   -9.6600  -37.8868 C.2    1 LIG       0.13200
      3 C3        -47.7577   -8.2782  -38.3613 C.2    1 LIG      -0.03800
      4 N1        -47.0021   -9.8470  -36.9067 N.2    1 LIG      -0.57800
      5 N2        -47.9901   -8.9926  -37.2228 N.pl3  1 LIG      -0.05900
      6 H1        -46.0175   -8.3462  -39.7052 H      1 LIG       0.15700
      7 H2        -45.2000  -10.2360  -37.8793 H      1 LIG       0.15600
      8 H3        -48.4702   -7.5566  -38.7340 H      1 LIG       0.15900
      9 H4        -48.7991   -8.9493  -36.6158 H      1 LIG       0.32200
@<TRIPOS>BOND
      1       1       2 1
      2       1       3 2
      3       2       4 2
      4       3       5 1
      5       4       5 1
      6       1       6 1
      7       2       7 1
      8       3       8 1
      9       5       9 1
@<TRIPOS>ALT_TYPE
CGenFF_4.0_ALT_TYPE_SET
CGenFF_4.0 1 CG2R51 2 CG2R52 3 CG2R51 4 NG2R50 5 NG2R51 6 HGR51 7 HGR52 8 HGR52 9 HGP1
@<TRIPOS>MOLECULE
pyrazole
 9 9 0 0 0
****
USER_CHARGES
INVALID_CHARGES
Pose:  12 Cluster:  12 Fr_nu: 117308 TotEn:   -15.80
@<TRIPOS>ATOM
      1 C1        -80.6979  -20.9932  -31.6343 C.2    1 LIG      -0.25100
      2 C2        -82.0401  -21.4158  -31.5921 C.2    1 LIG       0.13200
      3 C3        -80.2120  -21.5105  -32.8102 C.2    1 LIG      -0.03800
      4 N1        -82.3848  -22.1451  -32.6566 N.2    1 LIG      -0.57800
      5 N2        -81.2523  -22.1848  -33.3789 N.pl3  1 LIG      -0.05900
      6 H1        -80.1578  -20.3967  -30.9140 H      1 LIG       0.15700
      7 H2        -82.7813  -21.2232  -30.8296 H      1 LIG       0.15600
      8 H3        -79.2410  -21.4625  -33.2818 H      1 LIG       0.15900
      9 H4        -81.2591  -22.6942  -34.2537 H      1 LIG       0.32200
@<TRIPOS>BOND
      1       1       2 1
      2       1       3 2
      3       2       4 2
      4       3       5 1
      5       4       5 1
      6       1       6 1
      7       2       7 1
      8       3       8 1
      9       5       9 1
@<TRIPOS>ALT_TYPE
CGenFF_4.0_ALT_TYPE_SET
CGenFF_4.0 1 CG2R51 2 CG2R52 3 CG2R51 4 NG2R50 5 NG2R51 6 HGR51 7 HGR52 8 HGR52 9 HGP1
@<TRIPOS>MOLECULE
pyrazole
 9 9 0 0 0
****
USER_CHARGES
INVALID_CHARGES
Pose:  13 Cluster:  13 Fr_nu: 1392194 TotEn:   -14.91
@<TRIPOS>ATOM
      1 C1        -57.0695    2.6990  -39.3594 C.2    1 LIG      -0.25100
      2 C2        -56.6107    2.2620  -40.6165 C.2    1 LIG       0.13200
      3 C3        -58.4078    2.3899  -39.3559 C.2    1 LIG      -0.03800
      4 N1        -57.5787    1.7166  -41.3577 N.2    1 LIG      -0.57800
      5 N2        -58.6593    1.8088  -40.5640 N.pl3  1 LIG      -0.05900
      6 H1        -56.5093    3.1713  -38.5660 H      1 LIG       0.15700
      7 H2        -55.6113    2.3187  -41.0236 H      1 LIG       0.15600
      8 H3        -59.1866    2.5301  -38.6203 H      1 LIG       0.15900
      9 H4        -59.5416    1.4552  -40.9123 H      1 LIG       0.32200
@<TRIPOS>BOND
      1       1       2 1
      2       1       3 2
      3       2       4 2
      4       3       5 1
      5       4       5 1
      6       1       6 1
      7       2       7 1
      8       3       8 1
      9       5       9 1
@<TRIPOS>ALT_TYPE
CGenFF_4.0_ALT_TYPE_SET
CGenFF_4.0 1 CG2R51 2 CG2R52 3 CG2R51 4 NG2R50 5 NG2R51 6 HGR51 7 HGR52 8 HGR52 9 HGP1
@<TRIPOS>MOLECULE
pyrazole
 9 9 0 0 0
****
USER_CHARGES
INVALID_CHARGES
Pose:  14 Cluster:  14 Fr_nu: 11051779 TotEn:   -14.81
@<TRIPOS>ATOM
      1 C1        -80.5217  -20.4977  -31.2659 C.2    1 LIG      -0.25100
      2 C2        -81.5287  -21.4349  -30.9665 C.2    1 LIG       0.13200
      3 C3        -79.8482  -21.0457  -32.3301 C.2    1 LIG      -0.03800
      4 N1        -81.5012  -22.4975  -31.7752 N.2    1 LIG      -0.57800
      5 N2        -80.4688  -22.2314  -32.5935 N.pl3  1 LIG      -0.05900
      6 H1        -80.3131  -19.5563  -30.7795 H      1 LIG       0.15700
      7 H2        -82.2811  -21.3881  -30.1922 H      1 LIG       0.15600
      8 H3        -79.0010  -20.7075  -32.9092 H      1 LIG       0.15900
      9 H4        -80.2402  -22.9068  -33.3121 H      1 LIG       0.32200
@<TRIPOS>BOND
      1       1       2 1
      2       1       3 2
      3       2       4 2
      4       3       5 1
      5       4       5 1
      6       1       6 1
      7       2       7 1
      8       3       8 1
      9       5       9 1
@<TRIPOS>ALT_TYPE
CGenFF_4.0_ALT_TYPE_SET
CGenFF_4.0 1 CG2R51 2 CG2R52 3 CG2R51 4 NG2R50 5 NG2R51 6 HGR51 7 HGR52 8 HGR52 9 HGP1
@<TRIPOS>MOLECULE
pyrazole
 9 9 0 0 0
****
USER_CHARGES
INVALID_CHARGES
Pose:  15 Cluster:  15 Fr_nu: 9296700 TotEn:   -14.80
@<TRIPOS>ATOM
      1 C1        -85.3183  -22.1033  -33.8596 C.2    1 LIG      -0.25100
      2 C2        -86.6528  -21.9708  -34.2879 C.2    1 LIG       0.13200
      3 C3        -85.1032  -23.4593  -33.8209 C.2    1 LIG      -0.03800
      4 N1        -87.2438  -23.1486  -34.5058 N.2    1 LIG      -0.57800
      5 N2        -86.2762  -24.0342  -34.2135 N.pl3  1 LIG      -0.05900
      6 H1        -84.6106  -21.3255  -33.6138 H      1 LIG       0.15700
      7 H2        -87.2195  -21.0650  -34.4497 H      1 LIG       0.15600
      8 H3        -84.2415  -24.0536  -33.5532 H      1 LIG       0.15900
      9 H4        -86.4862  -25.0205  -34.3021 H      1 LIG       0.32200
@<TRIPOS>BOND
      1       1       2 1
      2       1       3 2
      3       2       4 2
      4       3       5 1
      5       4       5 1
      6       1       6 1
      7       2       7 1
      8       3       8 1
      9       5       9 1
@<TRIPOS>ALT_TYPE
CGenFF_4.0_ALT_TYPE_SET
CGenFF_4.0 1 CG2R51 2 CG2R52 3 CG2R51 4 NG2R50 5 NG2R51 6 HGR51 7 HGR52 8 HGR52 9 HGP1
@<TRIPOS>MOLECULE
pyrazole
 9 9 0 0 0
****
USER_CHARGES
INVALID_CHARGES
Pose:  16 Cluster:  16 Fr_nu: 10073474 TotEn:   -14.58
@<TRIPOS>ATOM
      1 C1        -58.4422    4.3090  -40.7631 C.2    1 LIG      -0.25100
      2 C2        -57.8031    4.1885  -39.5146 C.2    1 LIG       0.13200
      3 C3        -59.4514    3.3782  -40.7234 C.2    1 LIG      -0.03800
      4 N1        -58.3597    3.2550  -38.7383 N.2    1 LIG      -0.57800
      5 N2        -59.3593    2.7803  -39.5009 N.pl3  1 LIG      -0.05900
      6 H1        -58.2056    4.9771  -41.5780 H      1 LIG       0.15700
      7 H2        -56.9546    4.7418  -39.1382 H      1 LIG       0.15600
      8 H3        -60.2082    3.0922  -41.4396 H      1 LIG       0.15900
      9 H4        -59.9417    2.0433  -39.1237 H      1 LIG       0.32200
@<TRIPOS>BOND
      1       1       2 1
      2       1       3 2
      3       2       4 2
      4       3       5 1
      5       4       5 1
      6       1       6 1
      7       2       7 1
      8       3       8 1
      9       5       9 1
@<TRIPOS>ALT_TYPE
CGenFF_4.0_ALT_TYPE_SET
CGenFF_4.0 1 CG2R51 2 CG2R52 3 CG2R51 4 NG2R50 5 NG2R51 6 HGR51 7 HGR52 8 HGR52 9 HGP1
@<TRIPOS>MOLECULE
pyrazole
 9 9 0 0 0
****
USER_CHARGES
INVALID_CHARGES
Pose:  17 Cluster:  17 Fr_nu: 10329678 TotEn:   -14.52
@<TRIPOS>ATOM
      1 C1        -74.4509   -9.3024  -54.2912 C.2    1 LIG      -0.25100
      2 C2        -74.2599   -8.7419  -55.5683 C.2    1 LIG       0.13200
      3 C3        -75.2783   -8.4153  -53.6471 C.2    1 LIG      -0.03800
      4 N1        -74.9135   -7.5881  -55.7280 N.2    1 LIG      -0.57800
      5 N2        -75.5234   -7.4164  -54.5429 N.pl3  1 LIG      -0.05900
      6 H1        -74.0464  -10.2211  -53.8927 H      1 LIG       0.15700
      7 H2        -73.6712   -9.1258  -56.3892 H      1 LIG       0.15600
      8 H3        -75.7032   -8.4039  -52.6538 H      1 LIG       0.15900
      9 H4        -76.0933   -6.5899  -54.4122 H      1 LIG       0.32200
@<TRIPOS>BOND
      1       1       2 1
      2       1       3 2
      3       2       4 2
      4       3       5 1
      5       4       5 1
      6       1       6 1
      7       2       7 1
      8       3       8 1
      9       5       9 1
@<TRIPOS>ALT_TYPE
CGenFF_4.0_ALT_TYPE_SET
CGenFF_4.0 1 CG2R51 2 CG2R52 3 CG2R51 4 NG2R50 5 NG2R51 6 HGR51 7 HGR52 8 HGR52 9 HGP1
@<TRIPOS>MOLECULE
pyrazole
 9 9 0 0 0
****
USER_CHARGES
INVALID_CHARGES
Pose:  18 Cluster:  18 Fr_nu:   9470 TotEn:   -14.35
@<TRIPOS>ATOM
      1 C1        -88.3770  -29.4820  -32.6095 C.2    1 LIG      -0.25100
      2 C2        -87.3291  -28.8327  -31.9298 C.2    1 LIG       0.13200
      3 C3        -88.1031  -29.2760  -33.9396 C.2    1 LIG      -0.03800
      4 N1        -86.4547  -28.2574  -32.7594 N.2    1 LIG      -0.57800
      5 N2        -86.9523  -28.5446  -33.9743 N.pl3  1 LIG      -0.05900
      6 H1        -89.2136  -30.0243  -32.1944 H      1 LIG       0.15700
      7 H2        -87.1664  -28.7542  -30.8643 H      1 LIG       0.15600
      8 H3        -88.6131  -29.5752  -34.8439 H      1 LIG       0.15900
      9 H4        -86.4545  -28.2068  -34.7884 H      1 LIG       0.32200
@<TRIPOS>BOND
      1       1       2 1
      2       1       3 2
      3       2       4 2
      4       3       5 1
      5       4       5 1
      6       1       6 1
      7       2       7 1
      8       3       8 1
      9       5       9 1
@<TRIPOS>ALT_TYPE
CGenFF_4.0_ALT_TYPE_SET
CGenFF_4.0 1 CG2R51 2 CG2R52 3 CG2R51 4 NG2R50 5 NG2R51 6 HGR51 7 HGR52 8 HGR52 9 HGP1
@<TRIPOS>MOLECULE
pyrazole
 9 9 0 0 0
****
USER_CHARGES
INVALID_CHARGES
Pose:  19 Cluster:  19 Fr_nu: 11039275 TotEn:   -14.14
@<TRIPOS>ATOM
      1 C1        -51.2949    8.7029  -31.7039 C.2    1 LIG      -0.25100
      2 C2        -50.4178    8.9261  -30.6256 C.2    1 LIG       0.13200
      3 C3        -52.4607    9.3271  -31.3330 C.2    1 LIG      -0.03800
      4 N1        -50.9784    9.6368  -29.6435 N.2    1 LIG      -0.57800
      5 N2        -52.2203    9.8657  -30.1031 N.pl3  1 LIG      -0.05900
      6 H1        -51.1087    8.1656  -32.6220 H      1 LIG       0.15700
      7 H2        -49.3935    8.6001  -30.5143 H      1 LIG       0.15600
      8 H3        -53.4188    9.4323  -31.8212 H      1 LIG       0.15900
      9 H4        -52.8561   10.3976  -29.5221 H      1 LIG       0.32200
@<TRIPOS>BOND
      1       1       2 1
      2       1       3 2
      3       2       4 2
      4       3       5 1
      5       4       5 1
      6       1       6 1
      7       2       7 1
      8       3       8 1
      9       5       9 1
@<TRIPOS>ALT_TYPE
CGenFF_4.0_ALT_TYPE_SET
CGenFF_4.0 1 CG2R51 2 CG2R52 3 CG2R51 4 NG2R50 5 NG2R51 6 HGR51 7 HGR52 8 HGR52 9 HGP1
@<TRIPOS>MOLECULE
pyrazole
 9 9 0 0 0
****
USER_CHARGES
INVALID_CHARGES
Pose:  20 Cluster:  20 Fr_nu: 2155920 TotEn:   -14.03
@<TRIPOS>ATOM
      1 C1        -51.1438  -11.6816  -45.7545 C.2    1 LIG      -0.25100
      2 C2        -50.6661  -10.9921  -44.6240 C.2    1 LIG       0.13200
      3 C3        -52.5007  -11.4697  -45.7380 C.2    1 LIG      -0.03800
      4 N1        -51.6403  -10.3872  -43.9392 N.2    1 LIG      -0.57800
      5 N2        -52.7438  -10.6958  -44.6414 N.pl3  1 LIG      -0.05900
      6 H1        -50.5836  -12.2520  -46.4807 H      1 LIG       0.15700
      7 H2        -49.6486  -10.9056  -44.2702 H      1 LIG       0.15600
      8 H3        -53.2975  -11.7943  -46.3915 H      1 LIG       0.15900
      9 H4        -53.6348  -10.3450  -44.3130 H      1 LIG       0.32200
@<TRIPOS>BOND
      1       1       2 1
      2       1       3 2
      3       2       4 2
      4       3       5 1
      5       4       5 1
      6       1       6 1
      7       2       7 1
      8       3       8 1
      9       5       9 1
@<TRIPOS>ALT_TYPE
CGenFF_4.0_ALT_TYPE_SET
CGenFF_4.0 1 CG2R51 2 CG2R52 3 CG2R51 4 NG2R50 5 NG2R51 6 HGR51 7 HGR52 8 HGR52 9 HGP1
@<TRIPOS>MOLECULE
pyrazole
 9 9 0 0 0
****
USER_CHARGES
INVALID_CHARGES
Pose:  21 Cluster:  21 Fr_nu: 9106776 TotEn:   -14.02
@<TRIPOS>ATOM
      1 C1        -58.8455    3.5225  -42.2071 C.2    1 LIG      -0.25100
      2 C2        -58.4980    4.3117  -41.0944 C.2    1 LIG       0.13200
      3 C3        -59.6387    2.5283  -41.6886 C.2    1 LIG      -0.03800
      4 N1        -59.0273    3.8582  -39.9550 N.2    1 LIG      -0.57800
      5 N2        -59.7155    2.7732  -40.3490 N.pl3  1 LIG      -0.05900
      6 H1        -58.5617    3.6553  -43.2406 H      1 LIG       0.15700
      7 H2        -57.8807    5.1982  -41.0661 H      1 LIG       0.15600
      8 H3        -60.1421    1.6863  -42.1415 H      1 LIG       0.15900
      9 H4        -60.2160    2.2420  -39.6474 H      1 LIG       0.32200
@<TRIPOS>BOND
      1       1       2 1
      2       1       3 2
      3       2       4 2
      4       3       5 1
      5       4       5 1
      6       1       6 1
      7       2       7 1
      8       3       8 1
      9       5       9 1
@<TRIPOS>ALT_TYPE
CGenFF_4.0_ALT_TYPE_SET
CGenFF_4.0 1 CG2R51 2 CG2R52 3 CG2R51 4 NG2R50 5 NG2R51 6 HGR51 7 HGR52 8 HGR52 9 HGP1
@<TRIPOS>MOLECULE
pyrazole
 9 9 0 0 0
****
USER_CHARGES
INVALID_CHARGES
Pose:  22 Cluster:  22 Fr_nu: 190748 TotEn:   -13.98
@<TRIPOS>ATOM
      1 C1        -70.1582    7.9548  -44.6801 C.2    1 LIG      -0.25100
      2 C2        -71.2545    8.7442  -44.2842 C.2    1 LIG       0.13200
      3 C3        -70.5864    6.6612  -44.5076 C.2    1 LIG      -0.03800
      4 N1        -72.3006    8.0133  -43.8900 N.2    1 LIG      -0.57800
      5 N2        -71.8637    6.7510  -44.0374 N.pl3  1 LIG      -0.05900
      6 H1        -69.1927    8.2774  -45.0409 H      1 LIG       0.15700
      7 H2        -71.3346    9.8217  -44.2660 H      1 LIG       0.15600
      8 H3        -70.1075    5.7066  -44.6710 H      1 LIG       0.15900
      9 H4        -72.4918    5.9949  -43.7954 H      1 LIG       0.32200
@<TRIPOS>BOND
      1       1       2 1
      2       1       3 2
      3       2       4 2
      4       3       5 1
      5       4       5 1
      6       1       6 1
      7       2       7 1
      8       3       8 1
      9       5       9 1
@<TRIPOS>ALT_TYPE
CGenFF_4.0_ALT_TYPE_SET
CGenFF_4.0 1 CG2R51 2 CG2R52 3 CG2R51 4 NG2R50 5 NG2R51 6 HGR51 7 HGR52 8 HGR52 9 HGP1
@<TRIPOS>MOLECULE
pyrazole
 9 9 0 0 0
****
USER_CHARGES
INVALID_CHARGES
Pose:  23 Cluster:  23 Fr_nu: 11046286 TotEn:   -13.85
@<TRIPOS>ATOM
      1 C1        -41.7494   -5.0907  -31.1502 C.2    1 LIG      -0.25100
      2 C2        -43.1022   -4.8690  -30.8300 C.2    1 LIG       0.13200
      3 C3        -41.6188   -6.4579  -31.1609 C.2    1 LIG      -0.03800
      4 N1        -43.7824   -6.0043  -30.6503 N.2    1 LIG      -0.57800
      5 N2        -42.8533   -6.9528  -30.8584 N.pl3  1 LIG      -0.05900
      6 H1        -40.9768   -4.3622  -31.3468 H      1 LIG       0.15700
      7 H2        -43.6207   -3.9273  -30.7195 H      1 LIG       0.15600
      8 H3        -40.7771   -7.1086  -31.3498 H      1 LIG       0.15900
      9 H4        -43.1314   -7.9226  -30.7756 H      1 LIG       0.32200
@<TRIPOS>BOND
      1       1       2 1
      2       1       3 2
      3       2       4 2
      4       3       5 1
      5       4       5 1
      6       1       6 1
      7       2       7 1
      8       3       8 1
      9       5       9 1
@<TRIPOS>ALT_TYPE
CGenFF_4.0_ALT_TYPE_SET
CGenFF_4.0 1 CG2R51 2 CG2R52 3 CG2R51 4 NG2R50 5 NG2R51 6 HGR51 7 HGR52 8 HGR52 9 HGP1
@<TRIPOS>MOLECULE
pyrazole
 9 9 0 0 0
****
USER_CHARGES
INVALID_CHARGES
Pose:  24 Cluster:  24 Fr_nu: 114876 TotEn:   -13.78
@<TRIPOS>ATOM
      1 C1        -81.8511  -21.9804  -31.7191 C.2    1 LIG      -0.25100
      2 C2        -81.1208  -20.8772  -31.2382 C.2    1 LIG       0.13200
      3 C3        -81.3595  -22.1926  -32.9839 C.2    1 LIG      -0.03800
      4 N1        -80.2327  -20.4205  -32.1251 N.2    1 LIG      -0.57800
      5 N2        -80.4016  -21.2409  -33.1761 N.pl3  1 LIG      -0.05900
      6 H1        -82.6251  -22.5440  -31.2194 H      1 LIG       0.15700
      7 H2        -81.1991  -20.3866  -30.2785 H      1 LIG       0.15600
      8 H3        -81.6011  -22.9172  -33.7481 H      1 LIG       0.15900
      9 H4        -79.8282  -21.0926  -33.9971 H      1 LIG       0.32200
@<TRIPOS>BOND
      1       1       2 1
      2       1       3 2
      3       2       4 2
      4       3       5 1
      5       4       5 1
      6       1       6 1
      7       2       7 1
      8       3       8 1
      9       5       9 1
@<TRIPOS>ALT_TYPE
CGenFF_4.0_ALT_TYPE_SET
CGenFF_4.0 1 CG2R51 2 CG2R52 3 CG2R51 4 NG2R50 5 NG2R51 6 HGR51 7 HGR52 8 HGR52 9 HGP1
@<TRIPOS>MOLECULE
pyrazole
 9 9 0 0 0
****
USER_CHARGES
INVALID_CHARGES
Pose:  25 Cluster:  25 Fr_nu: 341014 TotEn:   -13.55
@<TRIPOS>ATOM
      1 C1        -78.7946  -19.9114  -30.2880 C.2    1 LIG      -0.25100
      2 C2        -79.8468  -19.1469  -30.8267 C.2    1 LIG       0.13200
      3 C3        -78.3872  -20.7139  -31.3254 C.2    1 LIG      -0.03800
      4 N1        -80.0924  -19.4376  -32.1070 N.2    1 LIG      -0.57800
      5 N2        -79.1887  -20.3936  -32.3815 N.pl3  1 LIG      -0.05900
      6 H1        -78.3874  -19.8845  -29.2880 H      1 LIG       0.15700
      7 H2        -80.4453  -18.3904  -30.3395 H      1 LIG       0.15600
      8 H3        -77.6181  -21.4687  -31.4049 H      1 LIG       0.15900
      9 H4        -79.1755  -20.7873  -33.3141 H      1 LIG       0.32200
@<TRIPOS>BOND
      1       1       2 1
      2       1       3 2
      3       2       4 2
      4       3       5 1
      5       4       5 1
      6       1       6 1
      7       2       7 1
      8       3       8 1
      9       5       9 1
@<TRIPOS>ALT_TYPE
CGenFF_4.0_ALT_TYPE_SET
CGenFF_4.0 1 CG2R51 2 CG2R52 3 CG2R51 4 NG2R50 5 NG2R51 6 HGR51 7 HGR52 8 HGR52 9 HGP1
@<TRIPOS>MOLECULE
pyrazole
 9 9 0 0 0
****
USER_CHARGES
INVALID_CHARGES
Pose:  26 Cluster:  26 Fr_nu:     72 TotEn:   -13.24
@<TRIPOS>ATOM
      1 C1        -81.1997  -33.5779  -44.5959 C.2    1 LIG      -0.25100
      2 C2        -80.4347  -34.6268  -44.0514 C.2    1 LIG       0.13200
      3 C3        -82.1960  -33.3655  -43.6746 C.2    1 LIG      -0.03800
      4 N1        -80.9045  -35.0510  -42.8753 N.2    1 LIG      -0.57800
      5 N2        -81.9755  -34.2648  -42.6731 N.pl3  1 LIG      -0.05900
      6 H1        -81.0502  -33.0489  -45.5255 H      1 LIG       0.15700
      7 H2        -79.5547  -35.1000  -44.4629 H      1 LIG       0.15600
      8 H3        -83.0245  -32.6728  -43.6432 H      1 LIG       0.15900
      9 H4        -82.5150  -34.3979  -41.8269 H      1 LIG       0.32200
@<TRIPOS>BOND
      1       1       2 1
      2       1       3 2
      3       2       4 2
      4       3       5 1
      5       4       5 1
      6       1       6 1
      7       2       7 1
      8       3       8 1
      9       5       9 1
@<TRIPOS>ALT_TYPE
CGenFF_4.0_ALT_TYPE_SET
CGenFF_4.0 1 CG2R51 2 CG2R52 3 CG2R51 4 NG2R50 5 NG2R51 6 HGR51 7 HGR52 8 HGR52 9 HGP1
@<TRIPOS>MOLECULE
pyrazole
 9 9 0 0 0
****
USER_CHARGES
INVALID_CHARGES
Pose:  27 Cluster:  27 Fr_nu: 11139770 TotEn:   -13.14
@<TRIPOS>ATOM
      1 C1        -89.0140  -29.3216  -32.8119 C.2    1 LIG      -0.25100
      2 C2        -89.6195  -29.9668  -33.9069 C.2    1 LIG       0.13200
      3 C3        -87.9660  -28.6241  -33.3610 C.2    1 LIG      -0.03800
      4 N1        -89.0072  -29.7026  -35.0641 N.2    1 LIG      -0.57800
      5 N2        -88.0060  -28.8835  -34.6995 N.pl3  1 LIG      -0.05900
      6 H1        -89.2974  -29.3561  -31.7703 H      1 LIG       0.15700
      7 H2        -90.4811  -30.6190  -33.9097 H      1 LIG       0.15600
      8 H3        -87.2110  -27.9829  -32.9294 H      1 LIG       0.15900
      9 H4        -87.3830  -28.5382  -35.4187 H      1 LIG       0.32200
@<TRIPOS>BOND
      1       1       2 1
      2       1       3 2
      3       2       4 2
      4       3       5 1
      5       4       5 1
      6       1       6 1
      7       2       7 1
      8       3       8 1
      9       5       9 1
@<TRIPOS>ALT_TYPE
CGenFF_4.0_ALT_TYPE_SET
CGenFF_4.0 1 CG2R51 2 CG2R52 3 CG2R51 4 NG2R50 5 NG2R51 6 HGR51 7 HGR52 8 HGR52 9 HGP1
@<TRIPOS>MOLECULE
pyrazole
 9 9 0 0 0
****
USER_CHARGES
INVALID_CHARGES
Pose:  28 Cluster:  28 Fr_nu: 6975029 TotEn:   -13.06
@<TRIPOS>ATOM
      1 C1        -50.6284    5.1284  -34.0596 C.2    1 LIG      -0.25100
      2 C2        -51.8321    5.4620  -34.7088 C.2    1 LIG       0.13200
      3 C3        -50.7201    3.7757  -33.8401 C.2    1 LIG      -0.03800
      4 N1        -52.6300    4.4063  -34.8901 N.2    1 LIG      -0.57800
      5 N2        -51.9261    3.3960  -34.3517 N.pl3  1 LIG      -0.05900
      6 H1        -49.8082    5.7769  -33.7890 H      1 LIG       0.15700
      7 H2        -52.1615    6.4306  -35.0569 H      1 LIG       0.15600
      8 H3        -50.0520    3.0656  -33.3745 H      1 LIG       0.15900
      9 H4        -52.3315    2.4685  -34.3655 H      1 LIG       0.32200
@<TRIPOS>BOND
      1       1       2 1
      2       1       3 2
      3       2       4 2
      4       3       5 1
      5       4       5 1
      6       1       6 1
      7       2       7 1
      8       3       8 1
      9       5       9 1
@<TRIPOS>ALT_TYPE
CGenFF_4.0_ALT_TYPE_SET
CGenFF_4.0 1 CG2R51 2 CG2R52 3 CG2R51 4 NG2R50 5 NG2R51 6 HGR51 7 HGR52 8 HGR52 9 HGP1
@<TRIPOS>MOLECULE
pyrazole
 9 9 0 0 0
****
USER_CHARGES
INVALID_CHARGES
Pose:  29 Cluster:  29 Fr_nu: 2766773 TotEn:   -12.78
@<TRIPOS>ATOM
      1 C1        -48.1951  -10.1860  -24.5005 C.2    1 LIG      -0.25100
      2 C2        -48.6122  -10.9007  -25.6393 C.2    1 LIG       0.13200
      3 C3        -48.2222  -11.1110  -23.4856 C.2    1 LIG      -0.03800
      4 N1        -48.8843  -12.1810  -25.3736 N.2    1 LIG      -0.57800
      5 N2        -48.6374  -12.2783  -24.0561 N.pl3  1 LIG      -0.05900
      6 H1        -47.9132   -9.1461  -24.4251 H      1 LIG       0.15700
      7 H2        -48.7299  -10.5418  -26.6518 H      1 LIG       0.15600
      8 H3        -47.9910  -11.0448  -22.4322 H      1 LIG       0.15900
      9 H4        -48.7757  -13.1751  -23.6073 H      1 LIG       0.32200
@<TRIPOS>BOND
      1       1       2 1
      2       1       3 2
      3       2       4 2
      4       3       5 1
      5       4       5 1
      6       1       6 1
      7       2       7 1
      8       3       8 1
      9       5       9 1
@<TRIPOS>ALT_TYPE
CGenFF_4.0_ALT_TYPE_SET
CGenFF_4.0 1 CG2R51 2 CG2R52 3 CG2R51 4 NG2R50 5 NG2R51 6 HGR51 7 HGR52 8 HGR52 9 HGP1
@<TRIPOS>MOLECULE
pyrazole
 9 9 0 0 0
****
USER_CHARGES
INVALID_CHARGES
Pose:  30 Cluster:  30 Fr_nu: 355100 TotEn:   -12.76
@<TRIPOS>ATOM
      1 C1        -70.4420    2.9730  -47.3199 C.2    1 LIG      -0.25100
      2 C2        -70.8670    4.3113  -47.4200 C.2    1 LIG       0.13200
      3 C3        -70.7018    2.4368  -48.5574 C.2    1 LIG      -0.03800
      4 N1        -71.3593    4.6072  -48.6259 N.2    1 LIG      -0.57800
      5 N2        -71.2451    3.4473  -49.2950 N.pl3  1 LIG      -0.05900
      6 H1        -70.0074    2.4673  -46.4703 H      1 LIG       0.15700
      7 H2        -70.8391    5.0833  -46.6644 H      1 LIG       0.15600
      8 H3        -70.5545    1.4489  -48.9695 H      1 LIG       0.15900
      9 H4        -71.5610    3.4152  -50.2562 H      1 LIG       0.32200
@<TRIPOS>BOND
      1       1       2 1
      2       1       3 2
      3       2       4 2
      4       3       5 1
      5       4       5 1
      6       1       6 1
      7       2       7 1
      8       3       8 1
      9       5       9 1
@<TRIPOS>ALT_TYPE
CGenFF_4.0_ALT_TYPE_SET
CGenFF_4.0 1 CG2R51 2 CG2R52 3 CG2R51 4 NG2R50 5 NG2R51 6 HGR51 7 HGR52 8 HGR52 9 HGP1
@<TRIPOS>MOLECULE
pyrazole
 9 9 0 0 0
****
USER_CHARGES
INVALID_CHARGES
Pose:  31 Cluster:  31 Fr_nu: 242159 TotEn:   -12.50
@<TRIPOS>ATOM
      1 C1        -47.6768   -9.1276  -37.8700 C.2    1 LIG      -0.25100
      2 C2        -48.3860   -8.4937  -36.8322 C.2    1 LIG       0.13200
      3 C3        -46.9091   -8.1303  -38.4203 C.2    1 LIG      -0.03800
      4 N1        -48.0947   -7.1944  -36.7273 N.2    1 LIG      -0.57800
      5 N2        -47.1938   -7.0037  -37.7061 N.pl3  1 LIG      -0.05900
      6 H1        -47.7154  -10.1624  -38.1765 H      1 LIG       0.15700
      7 H2        -49.1034   -8.9242  -36.1483 H      1 LIG       0.15600
      8 H3        -46.2037   -8.1206  -39.2386 H      1 LIG       0.15900
      9 H4        -46.8134   -6.0742  -37.8331 H      1 LIG       0.32200
@<TRIPOS>BOND
      1       1       2 1
      2       1       3 2
      3       2       4 2
      4       3       5 1
      5       4       5 1
      6       1       6 1
      7       2       7 1
      8       3       8 1
      9       5       9 1
@<TRIPOS>ALT_TYPE
CGenFF_4.0_ALT_TYPE_SET
CGenFF_4.0 1 CG2R51 2 CG2R52 3 CG2R51 4 NG2R50 5 NG2R51 6 HGR51 7 HGR52 8 HGR52 9 HGP1
@<TRIPOS>MOLECULE
pyrazole
 9 9 0 0 0
****
USER_CHARGES
INVALID_CHARGES
Pose:  32 Cluster:  32 Fr_nu: 7402036 TotEn:   -12.17
@<TRIPOS>ATOM
      1 C1        -74.7040   -8.5371  -54.5635 C.2    1 LIG      -0.25100
      2 C2        -74.3613   -7.5373  -55.4934 C.2    1 LIG       0.13200
      3 C3        -76.0697   -8.6443  -54.6623 C.2    1 LIG      -0.03800
      4 N1        -75.4237   -7.0446  -56.1358 N.2    1 LIG      -0.57800
      5 N2        -76.4473   -7.7378  -55.6088 N.pl3  1 LIG      -0.05900
      6 H1        -74.0528   -9.1020  -53.9129 H      1 LIG       0.15700
      7 H2        -73.3818   -7.1468  -55.7294 H      1 LIG       0.15600
      8 H3        -76.7908   -9.2682  -54.1542 H      1 LIG       0.15900
      9 H4        -77.3826   -7.5389  -55.9414 H      1 LIG       0.32200
@<TRIPOS>BOND
      1       1       2 1
      2       1       3 2
      3       2       4 2
      4       3       5 1
      5       4       5 1
      6       1       6 1
      7       2       7 1
      8       3       8 1
      9       5       9 1
@<TRIPOS>ALT_TYPE
CGenFF_4.0_ALT_TYPE_SET
CGenFF_4.0 1 CG2R51 2 CG2R52 3 CG2R51 4 NG2R50 5 NG2R51 6 HGR51 7 HGR52 8 HGR52 9 HGP1
@<TRIPOS>MOLECULE
pyrazole
 9 9 0 0 0
****
USER_CHARGES
INVALID_CHARGES
Pose:  33 Cluster:  33 Fr_nu:  94039 TotEn:   -11.79
@<TRIPOS>ATOM
      1 C1        -68.8791   -1.2230  -28.8440 C.2    1 LIG      -0.25100
      2 C2        -67.7759   -2.0753  -28.6480 C.2    1 LIG       0.13200
      3 C3        -69.8506   -2.0356  -29.3753 C.2    1 LIG      -0.03800
      4 N1        -68.0227   -3.3329  -29.0241 N.2    1 LIG      -0.57800
      5 N2        -69.2921   -3.2770  -29.4616 N.pl3  1 LIG      -0.05900
      6 H1        -68.9599   -0.1676  -28.6297 H      1 LIG       0.15700
      7 H2        -66.8022   -1.8323  -28.2473 H      1 LIG       0.15600
      8 H3        -70.8652   -1.8462  -29.6948 H      1 LIG       0.15900
      9 H4        -69.7172   -4.1274  -29.8094 H      1 LIG       0.32200
@<TRIPOS>BOND
      1       1       2 1
      2       1       3 2
      3       2       4 2
      4       3       5 1
      5       4       5 1
      6       1       6 1
      7       2       7 1
      8       3       8 1
      9       5       9 1
@<TRIPOS>ALT_TYPE
CGenFF_4.0_ALT_TYPE_SET
CGenFF_4.0 1 CG2R51 2 CG2R52 3 CG2R51 4 NG2R50 5 NG2R51 6 HGR51 7 HGR52 8 HGR52 9 HGP1
@<TRIPOS>MOLECULE
pyrazole
 9 9 0 0 0
****
USER_CHARGES
INVALID_CHARGES
Pose:  34 Cluster:  34 Fr_nu: 132717 TotEn:   -10.83
@<TRIPOS>ATOM
      1 C1        -71.8504   -8.0851  -45.6216 C.2    1 LIG      -0.25100
      2 C2        -72.5547   -8.6419  -44.5374 C.2    1 LIG       0.13200
      3 C3        -70.5459   -8.0360  -45.1947 C.2    1 LIG      -0.03800
      4 N1        -71.7633   -8.9264  -43.4998 N.2    1 LIG      -0.57800
      5 N2        -70.5480   -8.5469  -43.9301 N.pl3  1 LIG      -0.05900
      6 H1        -72.2337   -7.7646  -46.5791 H      1 LIG       0.15700
      7 H2        -73.6120   -8.8519  -44.4598 H      1 LIG       0.15600
      8 H3        -69.6372   -7.6892  -45.6653 H      1 LIG       0.15900
      9 H4        -69.7601   -8.6635  -43.3052 H      1 LIG       0.32200
@<TRIPOS>BOND
      1       1       2 1
      2       1       3 2
      3       2       4 2
      4       3       5 1
      5       4       5 1
      6       1       6 1
      7       2       7 1
      8       3       8 1
      9       5       9 1
@<TRIPOS>ALT_TYPE
CGenFF_4.0_ALT_TYPE_SET
CGenFF_4.0 1 CG2R51 2 CG2R52 3 CG2R51 4 NG2R50 5 NG2R51 6 HGR51 7 HGR52 8 HGR52 9 HGP1
@<TRIPOS>MOLECULE
pyrazole
 9 9 0 0 0
****
USER_CHARGES
INVALID_CHARGES
Pose:  35 Cluster:  35 Fr_nu: 1670442 TotEn:   -10.82
@<TRIPOS>ATOM
      1 C1        -79.8467  -20.0010  -31.7028 C.2    1 LIG      -0.25100
      2 C2        -79.7839  -20.8387  -30.5732 C.2    1 LIG       0.13200
      3 C3        -79.9552  -20.8647  -32.7652 C.2    1 LIG      -0.03800
      4 N1        -79.8475  -22.1351  -30.8884 N.2    1 LIG      -0.57800
      5 N2        -79.9514  -22.1185  -32.2282 N.pl3  1 LIG      -0.05900
      6 H1        -79.8181  -18.9221  -31.7423 H      1 LIG       0.15700
      7 H2        -79.6940  -20.5587  -29.5333 H      1 LIG       0.15600
      8 H3        -80.0307  -20.7039  -33.8309 H      1 LIG       0.15900
      9 H4        -80.0142  -23.0038  -32.7152 H      1 LIG       0.32200
@<TRIPOS>BOND
      1       1       2 1
      2       1       3 2
      3       2       4 2
      4       3       5 1
      5       4       5 1
      6       1       6 1
      7       2       7 1
      8       3       8 1
      9       5       9 1
@<TRIPOS>ALT_TYPE
CGenFF_4.0_ALT_TYPE_SET
CGenFF_4.0 1 CG2R51 2 CG2R52 3 CG2R51 4 NG2R50 5 NG2R51 6 HGR51 7 HGR52 8 HGR52 9 HGP1
@<TRIPOS>MOLECULE
pyrazole
 9 9 0 0 0
****
USER_CHARGES
INVALID_CHARGES
Pose:  36 Cluster:  36 Fr_nu: 385596 TotEn:   -10.65
@<TRIPOS>ATOM
      1 C1        -73.4810  -23.7485  -43.0846 C.2    1 LIG      -0.25100
      2 C2        -74.6435  -23.9279  -43.8580 C.2    1 LIG       0.13200
      3 C3        -73.7570  -22.6570  -42.2980 C.2    1 LIG      -0.03800
      4 N1        -75.5877  -23.0230  -43.5872 N.2    1 LIG      -0.57800
      5 N2        -75.0191  -22.2644  -42.6347 N.pl3  1 LIG      -0.05900
      6 H1        -72.5703  -24.3291  -43.0947 H      1 LIG       0.15700
      7 H2        -74.8417  -24.6801  -44.6082 H      1 LIG       0.15600
      8 H3        -73.1812  -22.1346  -41.5477 H      1 LIG       0.15900
      9 H4        -75.5507  -21.4898  -42.2578 H      1 LIG       0.32200
@<TRIPOS>BOND
      1       1       2 1
      2       1       3 2
      3       2       4 2
      4       3       5 1
      5       4       5 1
      6       1       6 1
      7       2       7 1
      8       3       8 1
      9       5       9 1
@<TRIPOS>ALT_TYPE
CGenFF_4.0_ALT_TYPE_SET
CGenFF_4.0 1 CG2R51 2 CG2R52 3 CG2R51 4 NG2R50 5 NG2R51 6 HGR51 7 HGR52 8 HGR52 9 HGP1
@<TRIPOS>MOLECULE
pyrazole
 9 9 0 0 0
****
USER_CHARGES
INVALID_CHARGES
Pose:  37 Cluster:  37 Fr_nu: 5884155 TotEn:   -10.59
@<TRIPOS>ATOM
      1 C1        -85.9436  -36.4353  -33.3108 C.2    1 LIG      -0.25100
      2 C2        -85.9469  -35.0284  -33.3610 C.2    1 LIG       0.13200
      3 C3        -86.4155  -36.8238  -34.5408 C.2    1 LIG      -0.03800
      4 N1        -86.3859  -34.5552  -34.5303 N.2    1 LIG      -0.57800
      5 N2        -86.6628  -35.6709  -35.2264 N.pl3  1 LIG      -0.05900
      6 H1        -85.6410  -37.0785  -32.4977 H      1 LIG       0.15700
      7 H2        -85.6481  -34.3282  -32.5940 H      1 LIG       0.15600
      8 H3        -86.5958  -37.7947  -34.9792 H      1 LIG       0.15900
      9 H4        -87.0213  -35.5720  -36.1679 H      1 LIG       0.32200
@<TRIPOS>BOND
      1       1       2 1
      2       1       3 2
      3       2       4 2
      4       3       5 1
      5       4       5 1
      6       1       6 1
      7       2       7 1
      8       3       8 1
      9       5       9 1
@<TRIPOS>ALT_TYPE
CGenFF_4.0_ALT_TYPE_SET
CGenFF_4.0 1 CG2R51 2 CG2R52 3 CG2R51 4 NG2R50 5 NG2R51 6 HGR51 7 HGR52 8 HGR52 9 HGP1
@<TRIPOS>MOLECULE
pyrazole
 9 9 0 0 0
****
USER_CHARGES
INVALID_CHARGES
Pose:  38 Cluster:  38 Fr_nu: 1230804 TotEn:   -10.33
@<TRIPOS>ATOM
      1 C1        -74.0490  -23.0006  -44.4846 C.2    1 LIG      -0.25100
      2 C2        -72.9762  -23.3758  -43.6538 C.2    1 LIG       0.13200
      3 C3        -75.0035  -22.5251  -43.6191 C.2    1 LIG      -0.03800
      4 N1        -73.2251  -23.1572  -42.3599 N.2    1 LIG      -0.57800
      5 N2        -74.4652  -22.6394  -42.3710 N.pl3  1 LIG      -0.05900
      6 H1        -74.1209  -23.0649  -45.5603 H      1 LIG       0.15700
      7 H2        -72.0235  -23.7998  -43.9373 H      1 LIG       0.15600
      8 H3        -75.9957  -22.1268  -43.7750 H      1 LIG       0.15900
      9 H4        -74.8871  -22.3865  -41.4863 H      1 LIG       0.32200
@<TRIPOS>BOND
      1       1       2 1
      2       1       3 2
      3       2       4 2
      4       3       5 1
      5       4       5 1
      6       1       6 1
      7       2       7 1
      8       3       8 1
      9       5       9 1
@<TRIPOS>ALT_TYPE
CGenFF_4.0_ALT_TYPE_SET
CGenFF_4.0 1 CG2R51 2 CG2R52 3 CG2R51 4 NG2R50 5 NG2R51 6 HGR51 7 HGR52 8 HGR52 9 HGP1
@<TRIPOS>MOLECULE
pyrazole
 9 9 0 0 0
****
USER_CHARGES
INVALID_CHARGES
Pose:  39 Cluster:  39 Fr_nu: 355865 TotEn:    -5.95
@<TRIPOS>ATOM
      1 C1        -49.4411  -10.9899  -27.5711 C.2    1 LIG      -0.25100
      2 C2        -50.7074  -10.5551  -28.0061 C.2    1 LIG       0.13200
      3 C3        -49.3780  -12.3059  -27.9590 C.2    1 LIG      -0.03800
      4 N1        -51.3988  -11.5169  -28.6233 N.2    1 LIG      -0.57800
      5 N2        -50.5640  -12.5691  -28.5790 N.pl3  1 LIG      -0.05900
      6 H1        -48.6798  -10.4284  -27.0500 H      1 LIG       0.15700
      7 H2        -51.1555   -9.5777  -27.8987 H      1 LIG       0.15600
      8 H3        -48.6142  -13.0624  -27.8501 H      1 LIG       0.15900
      9 H4        -50.8699  -13.4415  -28.9915 H      1 LIG       0.32200
@<TRIPOS>BOND
      1       1       2 1
      2       1       3 2
      3       2       4 2
      4       3       5 1
      5       4       5 1
      6       1       6 1
      7       2       7 1
      8       3       8 1
      9       5       9 1
@<TRIPOS>ALT_TYPE
CGenFF_4.0_ALT_TYPE_SET
CGenFF_4.0 1 CG2R51 2 CG2R52 3 CG2R51 4 NG2R50 5 NG2R51 6 HGR51 7 HGR52 8 HGR52 9 HGP1
@<TRIPOS>MOLECULE
4_lactone
 9 9 0 0 0
****
USER_CHARGES
INVALID_CHARGES
Pose:   1 Cluster:   1 Fr_nu: 449367 TotEn:   -22.59
@<TRIPOS>ATOM
      1 C1        -74.1857   -8.8363  -55.7551 C.2    1 LIG       0.04000
      2 C2        -73.1653   -9.0530  -54.6233 C.3    1 LIG       0.11000
      3 C3        -74.3847   -8.8468  -53.7296 C.3    1 LIG       0.08100
      4 O1        -74.1848   -8.8075  -56.9649 O.2    1 LIG      -0.32000
      5 O2        -75.2284   -8.6609  -54.8997 O.3    1 LIG      -0.27100
      6 H1        -72.7272  -10.0520  -54.6036 H      1 LIG       0.09000
      7 H2        -72.3967   -8.2807  -54.5628 H      1 LIG       0.09000
      8 H3        -74.6945   -9.7160  -53.1431 H      1 LIG       0.09000
      9 H4        -74.3640   -7.9510  -53.1029 H      1 LIG       0.09000
@<TRIPOS>BOND
      1       1       2 1
      2       1       4 2
      3       1       5 1
      4       2       3 1
      5       3       5 1
      6       2       6 1
      7       2       7 1
      8       3       8 1
      9       3       9 1
@<TRIPOS>ALT_TYPE
CGenFF_4.0_ALT_TYPE_SET
CGenFF_4.0 1 CG2O4 2 CG3C41 3 CG3C41 4 OG2D1 5 OG3C51 6 HGA2 7 HGA2 8 HGA2 9 HGA2
@<TRIPOS>MOLECULE
4_lactone
 9 9 0 0 0
****
USER_CHARGES
INVALID_CHARGES
Pose:   2 Cluster:   2 Fr_nu: 7865519 TotEn:   -21.45
@<TRIPOS>ATOM
      1 C1        -50.5332    9.4031  -29.6509 C.2    1 LIG       0.04000
      2 C2        -50.6991    8.4191  -30.8229 C.3    1 LIG       0.11000
      3 C3        -51.9497    9.2467  -31.1040 C.3    1 LIG       0.08100
      4 O1        -49.7528    9.5896  -28.7451 O.2    1 LIG      -0.32000
      5 O2        -51.6622   10.0961  -29.9588 O.3    1 LIG      -0.27100
      6 H1        -49.9100    8.4834  -31.5736 H      1 LIG       0.09000
      7 H2        -50.8726    7.3864  -30.5161 H      1 LIG       0.09000
      8 H3        -51.9421    9.8140  -32.0387 H      1 LIG       0.09000
      9 H4        -52.9005    8.7199  -30.9848 H      1 LIG       0.09000
@<TRIPOS>BOND
      1       1       2 1
      2       1       4 2
      3       1       5 1
      4       2       3 1
      5       3       5 1
      6       2       6 1
      7       2       7 1
      8       3       8 1
      9       3       9 1
@<TRIPOS>ALT_TYPE
CGenFF_4.0_ALT_TYPE_SET
CGenFF_4.0 1 CG2O4 2 CG3C41 3 CG3C41 4 OG2D1 5 OG3C51 6 HGA2 7 HGA2 8 HGA2 9 HGA2
@<TRIPOS>MOLECULE
4_lactone
 9 9 0 0 0
****
USER_CHARGES
INVALID_CHARGES
Pose:   3 Cluster:   3 Fr_nu: 4940473 TotEn:   -20.83
@<TRIPOS>ATOM
      1 C1        -74.8645   -8.4875  -55.8696 C.2    1 LIG       0.04000
      2 C2        -74.8509   -8.5135  -54.3306 C.3    1 LIG       0.11000
      3 C3        -76.1762   -9.2475  -54.5115 C.3    1 LIG       0.08100
      4 O1        -74.1593   -8.0746  -56.7621 O.2    1 LIG      -0.32000
      5 O2        -76.0517   -9.1452  -55.9570 O.3    1 LIG      -0.27100
      6 H1        -74.0381   -9.1020  -53.9022 H      1 LIG       0.09000
      7 H2        -74.9140   -7.5272  -53.8680 H      1 LIG       0.09000
      8 H3        -76.1895  -10.2896  -54.1807 H      1 LIG       0.09000
      9 H4        -77.0614   -8.7196  -54.1461 H      1 LIG       0.09000
@<TRIPOS>BOND
      1       1       2 1
      2       1       4 2
      3       1       5 1
      4       2       3 1
      5       3       5 1
      6       2       6 1
      7       2       7 1
      8       3       8 1
      9       3       9 1
@<TRIPOS>ALT_TYPE
CGenFF_4.0_ALT_TYPE_SET
CGenFF_4.0 1 CG2O4 2 CG3C41 3 CG3C41 4 OG2D1 5 OG3C51 6 HGA2 7 HGA2 8 HGA2 9 HGA2
@<TRIPOS>MOLECULE
4_lactone
 9 9 0 0 0
****
USER_CHARGES
INVALID_CHARGES
Pose:   4 Cluster:   4 Fr_nu: 7913858 TotEn:   -20.67
@<TRIPOS>ATOM
      1 C1        -50.6230    9.8620  -29.7096 C.2    1 LIG       0.04000
      2 C2        -51.7010    9.9035  -30.8075 C.3    1 LIG       0.11000
      3 C3        -51.0691   11.2556  -31.1243 C.3    1 LIG       0.08100
      4 O1        -50.2705    9.1069  -28.8322 O.2    1 LIG      -0.32000
      5 O2        -50.1099   11.0758  -30.0458 O.3    1 LIG      -0.27100
      6 H1        -51.5860    9.1357  -31.5741 H      1 LIG       0.09000
      7 H2        -52.7232    9.9350  -30.4269 H      1 LIG       0.09000
      8 H3        -50.5737   11.3309  -32.0961 H      1 LIG       0.09000
      9 H4        -51.7078   12.1265  -30.9528 H      1 LIG       0.09000
@<TRIPOS>BOND
      1       1       2 1
      2       1       4 2
      3       1       5 1
      4       2       3 1
      5       3       5 1
      6       2       6 1
      7       2       7 1
      8       3       8 1
      9       3       9 1
@<TRIPOS>ALT_TYPE
CGenFF_4.0_ALT_TYPE_SET
CGenFF_4.0 1 CG2O4 2 CG3C41 3 CG3C41 4 OG2D1 5 OG3C51 6 HGA2 7 HGA2 8 HGA2 9 HGA2
@<TRIPOS>MOLECULE
4_lactone
 9 9 0 0 0
****
USER_CHARGES
INVALID_CHARGES
Pose:   5 Cluster:   5 Fr_nu: 7929860 TotEn:   -20.59
@<TRIPOS>ATOM
      1 C1        -49.8996    9.4917  -29.4601 C.2    1 LIG       0.04000
      2 C2        -50.3395    9.0743  -30.8748 C.3    1 LIG       0.11000
      3 C3        -50.0341    7.6710  -30.3597 C.3    1 LIG       0.08100
      4 O1        -49.7806   10.5166  -28.8278 O.2    1 LIG      -0.32000
      5 O2        -49.6461    8.2144  -29.0675 O.3    1 LIG      -0.27100
      6 H1        -51.3882    9.2805  -31.0942 H      1 LIG       0.09000
      7 H2        -49.6878    9.4402  -31.6699 H      1 LIG       0.09000
      8 H3        -50.8936    7.0006  -30.2736 H      1 LIG       0.09000
      9 H4        -49.1993    7.1607  -30.8480 H      1 LIG       0.09000
@<TRIPOS>BOND
      1       1       2 1
      2       1       4 2
      3       1       5 1
      4       2       3 1
      5       3       5 1
      6       2       6 1
      7       2       7 1
      8       3       8 1
      9       3       9 1
@<TRIPOS>ALT_TYPE
CGenFF_4.0_ALT_TYPE_SET
CGenFF_4.0 1 CG2O4 2 CG3C41 3 CG3C41 4 OG2D1 5 OG3C51 6 HGA2 7 HGA2 8 HGA2 9 HGA2
@<TRIPOS>MOLECULE
4_lactone
 9 9 0 0 0
****
USER_CHARGES
INVALID_CHARGES
Pose:   6 Cluster:   6 Fr_nu: 1139836 TotEn:   -20.42
@<TRIPOS>ATOM
      1 C1        -76.4782  -14.5105  -44.7440 C.2    1 LIG       0.04000
      2 C2        -77.8002  -14.6445  -45.5208 C.3    1 LIG       0.11000
      3 C3        -77.7674  -13.1196  -45.4828 C.3    1 LIG       0.08100
      4 O1        -75.6457  -15.2462  -44.2643 O.2    1 LIG      -0.32000
      5 O2        -76.5134  -13.1509  -44.7465 O.3    1 LIG      -0.27100
      6 H1        -77.6929  -15.0961  -46.5083 H      1 LIG       0.09000
      7 H2        -78.6043  -15.1161  -44.9535 H      1 LIG       0.09000
      8 H3        -77.6543  -12.6240  -46.4508 H      1 LIG       0.09000
      9 H4        -78.5628  -12.6451  -44.9015 H      1 LIG       0.09000
@<TRIPOS>BOND
      1       1       2 1
      2       1       4 2
      3       1       5 1
      4       2       3 1
      5       3       5 1
      6       2       6 1
      7       2       7 1
      8       3       8 1
      9       3       9 1
@<TRIPOS>ALT_TYPE
CGenFF_4.0_ALT_TYPE_SET
CGenFF_4.0 1 CG2O4 2 CG3C41 3 CG3C41 4 OG2D1 5 OG3C51 6 HGA2 7 HGA2 8 HGA2 9 HGA2
@<TRIPOS>MOLECULE
4_lactone
 9 9 0 0 0
****
USER_CHARGES
INVALID_CHARGES
Pose:   7 Cluster:   7 Fr_nu: 7812828 TotEn:   -20.39
@<TRIPOS>ATOM
      1 C1        -45.3586  -22.0303  -32.6639 C.2    1 LIG       0.04000
      2 C2        -45.3690  -23.5212  -32.2812 C.3    1 LIG       0.11000
      3 C3        -45.7444  -22.9793  -30.9052 C.3    1 LIG       0.08100
      4 O1        -45.1490  -21.3632  -33.6515 O.2    1 LIG      -0.32000
      5 O2        -45.6943  -21.6170  -31.4124 O.3    1 LIG      -0.27100
      6 H1        -46.1395  -24.1055  -32.7866 H      1 LIG       0.09000
      7 H2        -44.3936  -24.0055  -32.3505 H      1 LIG       0.09000
      8 H3        -46.7450  -23.2408  -30.5501 H      1 LIG       0.09000
      9 H4        -45.0048  -23.1418  -30.1165 H      1 LIG       0.09000
@<TRIPOS>BOND
      1       1       2 1
      2       1       4 2
      3       1       5 1
      4       2       3 1
      5       3       5 1
      6       2       6 1
      7       2       7 1
      8       3       8 1
      9       3       9 1
@<TRIPOS>ALT_TYPE
CGenFF_4.0_ALT_TYPE_SET
CGenFF_4.0 1 CG2O4 2 CG3C41 3 CG3C41 4 OG2D1 5 OG3C51 6 HGA2 7 HGA2 8 HGA2 9 HGA2
@<TRIPOS>MOLECULE
4_lactone
 9 9 0 0 0
****
USER_CHARGES
INVALID_CHARGES
Pose:   8 Cluster:   8 Fr_nu: 7814919 TotEn:   -19.83
@<TRIPOS>ATOM
      1 C1        -41.1530  -18.3703  -33.3458 C.2    1 LIG       0.04000
      2 C2        -40.2651  -17.4150  -34.1633 C.3    1 LIG       0.11000
      3 C3        -39.4579  -17.3491  -32.8702 C.3    1 LIG       0.08100
      4 O1        -42.1596  -19.0199  -33.5166 O.2    1 LIG      -0.32000
      5 O2        -40.3875  -18.2640  -32.2266 O.3    1 LIG      -0.27100
      6 H1        -39.7649  -17.8870  -35.0103 H      1 LIG       0.09000
      7 H2        -40.7619  -16.4899  -34.4602 H      1 LIG       0.09000
      8 H3        -38.4491  -17.7679  -32.9197 H      1 LIG       0.09000
      9 H4        -39.4431  -16.3755  -32.3726 H      1 LIG       0.09000
@<TRIPOS>BOND
      1       1       2 1
      2       1       4 2
      3       1       5 1
      4       2       3 1
      5       3       5 1
      6       2       6 1
      7       2       7 1
      8       3       8 1
      9       3       9 1
@<TRIPOS>ALT_TYPE
CGenFF_4.0_ALT_TYPE_SET
CGenFF_4.0 1 CG2O4 2 CG3C41 3 CG3C41 4 OG2D1 5 OG3C51 6 HGA2 7 HGA2 8 HGA2 9 HGA2
@<TRIPOS>MOLECULE
4_lactone
 9 9 0 0 0
****
USER_CHARGES
INVALID_CHARGES
Pose:   9 Cluster:   9 Fr_nu: 7934399 TotEn:   -19.71
@<TRIPOS>ATOM
      1 C1        -48.8296  -21.9103  -34.7913 C.2    1 LIG       0.04000
      2 C2        -48.9636  -23.1310  -35.7192 C.3    1 LIG       0.11000
      3 C3        -47.4388  -23.1100  -35.6682 C.3    1 LIG       0.08100
      4 O1        -49.5651  -21.1359  -34.2223 O.2    1 LIG      -0.32000
      5 O2        -47.4701  -21.9498  -34.7915 O.3    1 LIG      -0.27100
      6 H1        -49.4412  -23.9944  -35.2533 H      1 LIG       0.09000
      7 H2        -49.4091  -22.9060  -36.6896 H      1 LIG       0.09000
      8 H3        -46.9692  -23.9698  -35.1826 H      1 LIG       0.09000
      9 H4        -46.9384  -22.8854  -36.6141 H      1 LIG       0.09000
@<TRIPOS>BOND
      1       1       2 1
      2       1       4 2
      3       1       5 1
      4       2       3 1
      5       3       5 1
      6       2       6 1
      7       2       7 1
      8       3       8 1
      9       3       9 1
@<TRIPOS>ALT_TYPE
CGenFF_4.0_ALT_TYPE_SET
CGenFF_4.0 1 CG2O4 2 CG3C41 3 CG3C41 4 OG2D1 5 OG3C51 6 HGA2 7 HGA2 8 HGA2 9 HGA2
@<TRIPOS>MOLECULE
4_lactone
 9 9 0 0 0
****
USER_CHARGES
INVALID_CHARGES
Pose:  10 Cluster:  10 Fr_nu: 1804278 TotEn:   -19.45
@<TRIPOS>ATOM
      1 C1        -56.8959    2.4420  -39.8272 C.2    1 LIG       0.04000
      2 C2        -58.3759    2.8093  -39.6174 C.3    1 LIG       0.11000
      3 C3        -58.4837    2.4664  -41.1002 C.3    1 LIG       0.08100
      4 O1        -55.8856    2.3912  -39.1631 O.2    1 LIG      -0.32000
      5 O2        -57.0640    2.1538  -41.1456 O.3    1 LIG      -0.27100
      6 H1        -58.9082    2.1427  -38.9372 H      1 LIG       0.09000
      7 H2        -58.5426    3.8564  -39.3592 H      1 LIG       0.09000
      8 H3        -59.0967    1.5936  -41.3412 H      1 LIG       0.09000
      9 H4        -58.7325    3.3017  -41.7606 H      1 LIG       0.09000
@<TRIPOS>BOND
      1       1       2 1
      2       1       4 2
      3       1       5 1
      4       2       3 1
      5       3       5 1
      6       2       6 1
      7       2       7 1
      8       3       8 1
      9       3       9 1
@<TRIPOS>ALT_TYPE
CGenFF_4.0_ALT_TYPE_SET
CGenFF_4.0 1 CG2O4 2 CG3C41 3 CG3C41 4 OG2D1 5 OG3C51 6 HGA2 7 HGA2 8 HGA2 9 HGA2
@<TRIPOS>MOLECULE
4_lactone
 9 9 0 0 0
****
USER_CHARGES
INVALID_CHARGES
Pose:  11 Cluster:  11 Fr_nu: 2995520 TotEn:   -18.86
@<TRIPOS>ATOM
      1 C1        -76.8809  -14.0218  -45.1838 C.2    1 LIG       0.04000
      2 C2        -78.2224  -13.3571  -45.5412 C.3    1 LIG       0.11000
      3 C3        -77.7775  -13.6458  -46.9718 C.3    1 LIG       0.08100
      4 O1        -76.2574  -14.2933  -44.1828 O.2    1 LIG      -0.32000
      5 O2        -76.5468  -14.2472  -46.4827 O.3    1 LIG      -0.27100
      6 H1        -79.0986  -13.9087  -45.1972 H      1 LIG       0.09000
      7 H2        -78.2838  -12.3026  -45.2671 H      1 LIG       0.09000
      8 H3        -78.3882  -14.3673  -47.5213 H      1 LIG       0.09000
      9 H4        -77.5769  -12.7664  -47.5899 H      1 LIG       0.09000
@<TRIPOS>BOND
      1       1       2 1
      2       1       4 2
      3       1       5 1
      4       2       3 1
      5       3       5 1
      6       2       6 1
      7       2       7 1
      8       3       8 1
      9       3       9 1
@<TRIPOS>ALT_TYPE
CGenFF_4.0_ALT_TYPE_SET
CGenFF_4.0 1 CG2O4 2 CG3C41 3 CG3C41 4 OG2D1 5 OG3C51 6 HGA2 7 HGA2 8 HGA2 9 HGA2
@<TRIPOS>MOLECULE
4_lactone
 9 9 0 0 0
****
USER_CHARGES
INVALID_CHARGES
Pose:  12 Cluster:  12 Fr_nu:  43551 TotEn:   -18.82
@<TRIPOS>ATOM
      1 C1        -46.0922  -10.2543  -38.0539 C.2    1 LIG       0.04000
      2 C2        -46.2623   -9.2236  -39.1844 C.3    1 LIG       0.11000
      3 C3        -47.2349   -8.5766  -38.2029 C.3    1 LIG       0.08100
      4 O1        -45.4591  -11.2664  -37.8559 O.2    1 LIG      -0.32000
      5 O2        -46.9726   -9.6254  -37.2298 O.3    1 LIG      -0.27100
      6 H1        -45.3601   -8.6507  -39.4043 H      1 LIG       0.09000
      7 H2        -46.7067   -9.6300  -40.0944 H      1 LIG       0.09000
      8 H3        -46.9421   -7.5934  -37.8246 H      1 LIG       0.09000
      9 H4        -48.2833   -8.5696  -38.5133 H      1 LIG       0.09000
@<TRIPOS>BOND
      1       1       2 1
      2       1       4 2
      3       1       5 1
      4       2       3 1
      5       3       5 1
      6       2       6 1
      7       2       7 1
      8       3       8 1
      9       3       9 1
@<TRIPOS>ALT_TYPE
CGenFF_4.0_ALT_TYPE_SET
CGenFF_4.0 1 CG2O4 2 CG3C41 3 CG3C41 4 OG2D1 5 OG3C51 6 HGA2 7 HGA2 8 HGA2 9 HGA2
@<TRIPOS>MOLECULE
4_lactone
 9 9 0 0 0
****
USER_CHARGES
INVALID_CHARGES
Pose:  13 Cluster:  13 Fr_nu: 6809590 TotEn:   -18.01
@<TRIPOS>ATOM
      1 C1        -51.9786  -21.5656  -34.3926 C.2    1 LIG       0.04000
      2 C2        -52.7079  -22.0350  -35.6642 C.3    1 LIG       0.11000
      3 C3        -53.6319  -22.7215  -34.6628 C.3    1 LIG       0.08100
      4 O1        -51.0111  -20.8941  -34.1143 O.2    1 LIG      -0.32000
      5 O2        -52.8410  -22.2043  -33.5571 O.3    1 LIG      -0.27100
      6 H1        -53.1556  -21.2270  -36.2450 H      1 LIG       0.09000
      7 H2        -52.1169  -22.6990  -36.2971 H      1 LIG       0.09000
      8 H3        -54.6591  -22.3482  -34.6330 H      1 LIG       0.09000
      9 H4        -53.6234  -23.8147  -34.6860 H      1 LIG       0.09000
@<TRIPOS>BOND
      1       1       2 1
      2       1       4 2
      3       1       5 1
      4       2       3 1
      5       3       5 1
      6       2       6 1
      7       2       7 1
      8       3       8 1
      9       3       9 1
@<TRIPOS>ALT_TYPE
CGenFF_4.0_ALT_TYPE_SET
CGenFF_4.0 1 CG2O4 2 CG3C41 3 CG3C41 4 OG2D1 5 OG3C51 6 HGA2 7 HGA2 8 HGA2 9 HGA2
@<TRIPOS>MOLECULE
4_lactone
 9 9 0 0 0
****
USER_CHARGES
INVALID_CHARGES
Pose:  14 Cluster:  14 Fr_nu: 7197525 TotEn:   -17.74
@<TRIPOS>ATOM
      1 C1        -51.0835  -21.4795  -34.6638 C.2    1 LIG       0.04000
      2 C2        -52.4570  -22.1607  -34.8011 C.3    1 LIG       0.11000
      3 C3        -52.2012  -21.9687  -36.2929 C.3    1 LIG       0.08100
      4 O1        -50.3381  -21.1443  -33.7715 O.2    1 LIG      -0.32000
      5 O2        -50.9214  -21.3395  -36.0069 O.3    1 LIG      -0.27100
      6 H1        -52.4782  -23.1947  -34.4534 H      1 LIG       0.09000
      7 H2        -53.2838  -21.5839  -34.3834 H      1 LIG       0.09000
      8 H3        -52.0782  -22.8865  -36.8744 H      1 LIG       0.09000
      9 H4        -52.8815  -21.2816  -36.8035 H      1 LIG       0.09000
@<TRIPOS>BOND
      1       1       2 1
      2       1       4 2
      3       1       5 1
      4       2       3 1
      5       3       5 1
      6       2       6 1
      7       2       7 1
      8       3       8 1
      9       3       9 1
@<TRIPOS>ALT_TYPE
CGenFF_4.0_ALT_TYPE_SET
CGenFF_4.0 1 CG2O4 2 CG3C41 3 CG3C41 4 OG2D1 5 OG3C51 6 HGA2 7 HGA2 8 HGA2 9 HGA2
@<TRIPOS>MOLECULE
4_lactone
 9 9 0 0 0
****
USER_CHARGES
INVALID_CHARGES
Pose:  15 Cluster:  15 Fr_nu:  25272 TotEn:   -17.16
@<TRIPOS>ATOM
      1 C1        -71.6618  -10.1301  -43.8700 C.2    1 LIG       0.04000
      2 C2        -71.2361   -8.6545  -43.7682 C.3    1 LIG       0.11000
      3 C3        -72.3186   -8.4572  -44.8252 C.3    1 LIG       0.08100
      4 O1        -71.3519  -11.1858  -43.3662 O.2    1 LIG      -0.32000
      5 O2        -72.6101   -9.8821  -44.8128 O.3    1 LIG      -0.27100
      6 H1        -71.4344   -8.1995  -42.7965 H      1 LIG       0.09000
      7 H2        -70.2129   -8.4626  -44.0954 H      1 LIG       0.09000
      8 H3        -73.1836   -7.8660  -44.5127 H      1 LIG       0.09000
      9 H4        -71.9654   -8.1280  -45.8063 H      1 LIG       0.09000
@<TRIPOS>BOND
      1       1       2 1
      2       1       4 2
      3       1       5 1
      4       2       3 1
      5       3       5 1
      6       2       6 1
      7       2       7 1
      8       3       8 1
      9       3       9 1
@<TRIPOS>ALT_TYPE
CGenFF_4.0_ALT_TYPE_SET
CGenFF_4.0 1 CG2O4 2 CG3C41 3 CG3C41 4 OG2D1 5 OG3C51 6 HGA2 7 HGA2 8 HGA2 9 HGA2
@<TRIPOS>MOLECULE
4_lactone
 9 9 0 0 0
****
USER_CHARGES
INVALID_CHARGES
Pose:  16 Cluster:  16 Fr_nu:   1229 TotEn:   -17.10
@<TRIPOS>ATOM
      1 C1        -77.3124  -15.7483  -43.5014 C.2    1 LIG       0.04000
      2 C2        -77.9666  -15.0970  -44.7331 C.3    1 LIG       0.11000
      3 C3        -76.6301  -14.3676  -44.8321 C.3    1 LIG       0.08100
      4 O1        -77.6121  -16.5599  -42.6554 O.2    1 LIG      -0.32000
      5 O2        -76.1473  -15.0624  -43.6490 O.3    1 LIG      -0.27100
      6 H1        -78.1862  -15.7952  -45.5424 H      1 LIG       0.09000
      7 H2        -78.8314  -14.4734  -44.5006 H      1 LIG       0.09000
      8 H3        -76.0261  -14.6030  -45.7126 H      1 LIG       0.09000
      9 H4        -76.6702  -13.2863  -44.6746 H      1 LIG       0.09000
@<TRIPOS>BOND
      1       1       2 1
      2       1       4 2
      3       1       5 1
      4       2       3 1
      5       3       5 1
      6       2       6 1
      7       2       7 1
      8       3       8 1
      9       3       9 1
@<TRIPOS>ALT_TYPE
CGenFF_4.0_ALT_TYPE_SET
CGenFF_4.0 1 CG2O4 2 CG3C41 3 CG3C41 4 OG2D1 5 OG3C51 6 HGA2 7 HGA2 8 HGA2 9 HGA2
@<TRIPOS>MOLECULE
4_lactone
 9 9 0 0 0
****
USER_CHARGES
INVALID_CHARGES
Pose:  17 Cluster:  17 Fr_nu: 4618889 TotEn:   -16.37
@<TRIPOS>ATOM
      1 C1        -56.4886    2.3111  -40.5084 C.2    1 LIG       0.04000
      2 C2        -57.7919    2.8206  -41.1495 C.3    1 LIG       0.11000
      3 C3        -58.3470    2.6284  -39.7413 C.3    1 LIG       0.08100
      4 O1        -55.3513    2.0863  -40.8550 O.2    1 LIG      -0.32000
      5 O2        -57.0493    2.1624  -39.2782 O.3    1 LIG      -0.27100
      6 H1        -57.7414    3.8520  -41.5020 H      1 LIG       0.09000
      7 H2        -58.2002    2.1586  -41.9149 H      1 LIG       0.09000
      8 H3        -58.6552    3.5416  -39.2250 H      1 LIG       0.09000
      9 H4        -59.1122    1.8543  -39.6376 H      1 LIG       0.09000
@<TRIPOS>BOND
      1       1       2 1
      2       1       4 2
      3       1       5 1
      4       2       3 1
      5       3       5 1
      6       2       6 1
      7       2       7 1
      8       3       8 1
      9       3       9 1
@<TRIPOS>ALT_TYPE
CGenFF_4.0_ALT_TYPE_SET
CGenFF_4.0 1 CG2O4 2 CG3C41 3 CG3C41 4 OG2D1 5 OG3C51 6 HGA2 7 HGA2 8 HGA2 9 HGA2
@<TRIPOS>MOLECULE
4_lactone
 9 9 0 0 0
****
USER_CHARGES
INVALID_CHARGES
Pose:  18 Cluster:  18 Fr_nu:   1082 TotEn:   -16.14
@<TRIPOS>ATOM
      1 C1        -47.1698   -9.0625  -37.2512 C.2    1 LIG       0.04000
      2 C2        -48.4659   -8.3763  -36.7839 C.3    1 LIG       0.11000
      3 C3        -47.9569   -7.2285  -37.6508 C.3    1 LIG       0.08100
      4 O1        -46.6101  -10.1223  -37.0842 O.2    1 LIG      -0.32000
      5 O2        -46.7760   -8.0006  -38.0043 O.3    1 LIG      -0.27100
      6 H1        -49.3783   -8.8636  -37.1312 H      1 LIG       0.09000
      7 H2        -48.5040   -8.1799  -35.7111 H      1 LIG       0.09000
      8 H3        -48.5633   -6.9939  -38.5299 H      1 LIG       0.09000
      9 H4        -47.6927   -6.3133  -37.1139 H      1 LIG       0.09000
@<TRIPOS>BOND
      1       1       2 1
      2       1       4 2
      3       1       5 1
      4       2       3 1
      5       3       5 1
      6       2       6 1
      7       2       7 1
      8       3       8 1
      9       3       9 1
@<TRIPOS>ALT_TYPE
CGenFF_4.0_ALT_TYPE_SET
CGenFF_4.0 1 CG2O4 2 CG3C41 3 CG3C41 4 OG2D1 5 OG3C51 6 HGA2 7 HGA2 8 HGA2 9 HGA2
@<TRIPOS>MOLECULE
4_lactone
 9 9 0 0 0
****
USER_CHARGES
INVALID_CHARGES
Pose:  19 Cluster:  19 Fr_nu: 7698919 TotEn:   -16.09
@<TRIPOS>ATOM
      1 C1        -57.4052    2.6787  -40.6390 C.2    1 LIG       0.04000
      2 C2        -58.7660    2.4255  -41.3123 C.3    1 LIG       0.11000
      3 C3        -59.3133    3.0173  -40.0169 C.3    1 LIG       0.08100
      4 O1        -56.2349    2.5221  -40.9038 O.2    1 LIG      -0.32000
      5 O2        -57.9615    3.1956  -39.5107 O.3    1 LIG      -0.27100
      6 H1        -58.9349    3.0185  -42.2125 H      1 LIG       0.09000
      7 H2        -58.9888    1.3710  -41.4835 H      1 LIG       0.09000
      8 H3        -59.8359    3.9726  -40.1162 H      1 LIG       0.09000
      9 H4        -59.8894    2.3303  -39.3909 H      1 LIG       0.09000
@<TRIPOS>BOND
      1       1       2 1
      2       1       4 2
      3       1       5 1
      4       2       3 1
      5       3       5 1
      6       2       6 1
      7       2       7 1
      8       3       8 1
      9       3       9 1
@<TRIPOS>ALT_TYPE
CGenFF_4.0_ALT_TYPE_SET
CGenFF_4.0 1 CG2O4 2 CG3C41 3 CG3C41 4 OG2D1 5 OG3C51 6 HGA2 7 HGA2 8 HGA2 9 HGA2
@<TRIPOS>MOLECULE
4_lactone
 9 9 0 0 0
****
USER_CHARGES
INVALID_CHARGES
Pose:  20 Cluster:  20 Fr_nu: 7806490 TotEn:   -16.08
@<TRIPOS>ATOM
      1 C1        -86.9946  -24.0087  -34.0169 C.2    1 LIG       0.04000
      2 C2        -85.8696  -24.9434  -33.5371 C.3    1 LIG       0.11000
      3 C3        -86.9887  -25.5690  -32.7100 C.3    1 LIG       0.08100
      4 O1        -87.1150  -23.0699  -34.7708 O.2    1 LIG      -0.32000
      5 O2        -87.9424  -24.6137  -33.2517 O.3    1 LIG      -0.27100
      6 H1        -85.4505  -25.5752  -34.3217 H      1 LIG       0.09000
      7 H2        -85.0846  -24.4406  -32.9699 H      1 LIG       0.09000
      8 H3        -87.2540  -26.5967  -32.9726 H      1 LIG       0.09000
      9 H4        -86.8883  -25.4657  -31.6261 H      1 LIG       0.09000
@<TRIPOS>BOND
      1       1       2 1
      2       1       4 2
      3       1       5 1
      4       2       3 1
      5       3       5 1
      6       2       6 1
      7       2       7 1
      8       3       8 1
      9       3       9 1
@<TRIPOS>ALT_TYPE
CGenFF_4.0_ALT_TYPE_SET
CGenFF_4.0 1 CG2O4 2 CG3C41 3 CG3C41 4 OG2D1 5 OG3C51 6 HGA2 7 HGA2 8 HGA2 9 HGA2
@<TRIPOS>MOLECULE
4_lactone
 9 9 0 0 0
****
USER_CHARGES
INVALID_CHARGES
Pose:  21 Cluster:  21 Fr_nu: 7299872 TotEn:   -15.97
@<TRIPOS>ATOM
      1 C1        -74.6011   -8.5514  -55.0506 C.2    1 LIG       0.04000
      2 C2        -73.6618   -8.6517  -53.8353 C.3    1 LIG       0.11000
      3 C3        -74.2254  -10.0666  -53.7447 C.3    1 LIG       0.08100
      4 O1        -74.9020   -7.7241  -55.8808 O.2    1 LIG      -0.32000
      5 O2        -75.0613   -9.8234  -54.9098 O.3    1 LIG      -0.27100
      6 H1        -72.6020   -8.5790  -54.0841 H      1 LIG       0.09000
      7 H2        -73.9239   -7.9831  -53.0136 H      1 LIG       0.09000
      8 H3        -73.5098  -10.8738  -53.9232 H      1 LIG       0.09000
      9 H4        -74.8265  -10.2789  -52.8562 H      1 LIG       0.09000
@<TRIPOS>BOND
      1       1       2 1
      2       1       4 2
      3       1       5 1
      4       2       3 1
      5       3       5 1
      6       2       6 1
      7       2       7 1
      8       3       8 1
      9       3       9 1
@<TRIPOS>ALT_TYPE
CGenFF_4.0_ALT_TYPE_SET
CGenFF_4.0 1 CG2O4 2 CG3C41 3 CG3C41 4 OG2D1 5 OG3C51 6 HGA2 7 HGA2 8 HGA2 9 HGA2
@<TRIPOS>MOLECULE
4_lactone
 9 9 0 0 0
****
USER_CHARGES
INVALID_CHARGES
Pose:  22 Cluster:  22 Fr_nu: 7856614 TotEn:   -15.88
@<TRIPOS>ATOM
      1 C1        -50.6883   10.8879  -29.5981 C.2    1 LIG       0.04000
      2 C2        -51.7667   11.6492  -30.3897 C.3    1 LIG       0.11000
      3 C3        -50.9721   12.8733  -29.9447 C.3    1 LIG       0.08100
      4 O1        -50.4232    9.7385  -29.3283 O.2    1 LIG      -0.32000
      5 O2        -50.0293   12.0215  -29.2368 O.3    1 LIG      -0.27100
      6 H1        -51.7605   11.4445  -31.4614 H      1 LIG       0.09000
      7 H2        -52.7715   11.5588  -29.9738 H      1 LIG       0.09000
      8 H3        -50.4840   13.4375  -30.7440 H      1 LIG       0.09000
      9 H4        -51.4924   13.5507  -29.2620 H      1 LIG       0.09000
@<TRIPOS>BOND
      1       1       2 1
      2       1       4 2
      3       1       5 1
      4       2       3 1
      5       3       5 1
      6       2       6 1
      7       2       7 1
      8       3       8 1
      9       3       9 1
@<TRIPOS>ALT_TYPE
CGenFF_4.0_ALT_TYPE_SET
CGenFF_4.0 1 CG2O4 2 CG3C41 3 CG3C41 4 OG2D1 5 OG3C51 6 HGA2 7 HGA2 8 HGA2 9 HGA2
@<TRIPOS>MOLECULE
4_lactone
 9 9 0 0 0
****
USER_CHARGES
INVALID_CHARGES
Pose:  23 Cluster:  23 Fr_nu: 1577813 TotEn:   -15.64
@<TRIPOS>ATOM
      1 C1        -58.6339    2.2226  -41.5977 C.2    1 LIG       0.04000
      2 C2        -59.9356    2.9153  -41.1562 C.3    1 LIG       0.11000
      3 C3        -60.3990    2.5392  -42.5603 C.3    1 LIG       0.08100
      4 O1        -57.5465    1.9803  -41.1252 O.2    1 LIG      -0.32000
      5 O2        -59.1117    1.9202  -42.8346 O.3    1 LIG      -0.27100
      6 H1        -60.4517    2.4130  -40.3366 H      1 LIG       0.09000
      7 H2        -59.8278    3.9838  -40.9624 H      1 LIG       0.09000
      8 H3        -61.2146    1.8127  -42.6112 H      1 LIG       0.09000
      9 H4        -60.5928    3.3786  -43.2337 H      1 LIG       0.09000
@<TRIPOS>BOND
      1       1       2 1
      2       1       4 2
      3       1       5 1
      4       2       3 1
      5       3       5 1
      6       2       6 1
      7       2       7 1
      8       3       8 1
      9       3       9 1
@<TRIPOS>ALT_TYPE
CGenFF_4.0_ALT_TYPE_SET
CGenFF_4.0 1 CG2O4 2 CG3C41 3 CG3C41 4 OG2D1 5 OG3C51 6 HGA2 7 HGA2 8 HGA2 9 HGA2
@<TRIPOS>MOLECULE
4_lactone
 9 9 0 0 0
****
USER_CHARGES
INVALID_CHARGES
Pose:  24 Cluster:  24 Fr_nu: 7749574 TotEn:   -15.40
@<TRIPOS>ATOM
      1 C1        -47.2986   11.5595  -23.2118 C.2    1 LIG       0.04000
      2 C2        -47.9543   12.5316  -22.2147 C.3    1 LIG       0.11000
      3 C3        -46.5305   12.6599  -21.6816 C.3    1 LIG       0.08100
      4 O1        -47.6443   10.8645  -24.1402 O.2    1 LIG      -0.32000
      5 O2        -46.0551   11.7206  -22.6852 O.3    1 LIG      -0.27100
      6 H1        -48.3703   13.4290  -22.6753 H      1 LIG       0.09000
      7 H2        -48.6726   12.0613  -21.5411 H      1 LIG       0.09000
      8 H3        -46.0677   13.6436  -21.7988 H      1 LIG       0.09000
      9 H4        -46.3702   12.2808  -20.6686 H      1 LIG       0.09000
@<TRIPOS>BOND
      1       1       2 1
      2       1       4 2
      3       1       5 1
      4       2       3 1
      5       3       5 1
      6       2       6 1
      7       2       7 1
      8       3       8 1
      9       3       9 1
@<TRIPOS>ALT_TYPE
CGenFF_4.0_ALT_TYPE_SET
CGenFF_4.0 1 CG2O4 2 CG3C41 3 CG3C41 4 OG2D1 5 OG3C51 6 HGA2 7 HGA2 8 HGA2 9 HGA2
@<TRIPOS>MOLECULE
4_lactone
 9 9 0 0 0
****
USER_CHARGES
INVALID_CHARGES
Pose:  25 Cluster:  25 Fr_nu: 7927588 TotEn:   -15.34
@<TRIPOS>ATOM
      1 C1        -50.5842  -21.8679  -34.5001 C.2    1 LIG       0.04000
      2 C2        -50.5354  -23.0852  -35.4408 C.3    1 LIG       0.11000
      3 C3        -52.0488  -23.0668  -35.2483 C.3    1 LIG       0.08100
      4 O1        -49.7998  -21.0951  -33.9982 O.2    1 LIG      -0.32000
      5 O2        -51.9375  -21.9110  -34.3723 O.3    1 LIG      -0.27100
      6 H1        -50.1831  -22.8563  -36.4477 H      1 LIG       0.09000
      7 H2        -50.0146  -23.9491  -35.0244 H      1 LIG       0.09000
      8 H3        -52.6372  -22.8403  -36.1417 H      1 LIG       0.09000
      9 H4        -52.4681  -23.9297  -34.7236 H      1 LIG       0.09000
@<TRIPOS>BOND
      1       1       2 1
      2       1       4 2
      3       1       5 1
      4       2       3 1
      5       3       5 1
      6       2       6 1
      7       2       7 1
      8       3       8 1
      9       3       9 1
@<TRIPOS>ALT_TYPE
CGenFF_4.0_ALT_TYPE_SET
CGenFF_4.0 1 CG2O4 2 CG3C41 3 CG3C41 4 OG2D1 5 OG3C51 6 HGA2 7 HGA2 8 HGA2 9 HGA2
@<TRIPOS>MOLECULE
4_lactone
 9 9 0 0 0
****
USER_CHARGES
INVALID_CHARGES
Pose:  26 Cluster:  26 Fr_nu: 2748008 TotEn:   -15.31
@<TRIPOS>ATOM
      1 C1        -75.1974   -7.8894  -55.5982 C.2    1 LIG       0.04000
      2 C2        -75.4509   -8.2942  -54.1350 C.3    1 LIG       0.11000
      3 C3        -74.9867   -9.6633  -54.6229 C.3    1 LIG       0.08100
      4 O1        -75.2851   -6.8913  -56.2767 O.2    1 LIG      -0.32000
      5 O2        -74.7949   -9.1358  -55.9647 O.3    1 LIG      -0.27100
      6 H1        -74.7954   -7.8003  -53.4161 H      1 LIG       0.09000
      7 H2        -76.4965   -8.2288  -53.8296 H      1 LIG       0.09000
      8 H3        -74.0484  -10.0258  -54.1943 H      1 LIG       0.09000
      9 H4        -75.7441  -10.4519  -54.6057 H      1 LIG       0.09000
@<TRIPOS>BOND
      1       1       2 1
      2       1       4 2
      3       1       5 1
      4       2       3 1
      5       3       5 1
      6       2       6 1
      7       2       7 1
      8       3       8 1
      9       3       9 1
@<TRIPOS>ALT_TYPE
CGenFF_4.0_ALT_TYPE_SET
CGenFF_4.0 1 CG2O4 2 CG3C41 3 CG3C41 4 OG2D1 5 OG3C51 6 HGA2 7 HGA2 8 HGA2 9 HGA2
@<TRIPOS>MOLECULE
4_lactone
 9 9 0 0 0
****
USER_CHARGES
INVALID_CHARGES
Pose:  27 Cluster:  27 Fr_nu: 7699076 TotEn:   -15.00
@<TRIPOS>ATOM
      1 C1        -58.0437    1.7996  -41.0405 C.2    1 LIG       0.04000
      2 C2        -59.2253    2.6722  -41.5005 C.3    1 LIG       0.11000
      3 C3        -59.3133    3.0173  -40.0169 C.3    1 LIG       0.08100
      4 O1        -57.2366    1.0517  -41.5440 O.2    1 LIG      -0.32000
      5 O2        -58.1805    2.1501  -39.7335 O.3    1 LIG      -0.27100
      6 H1        -58.9423    3.4927  -42.1617 H      1 LIG       0.09000
      7 H2        -60.0653    2.1062  -41.9066 H      1 LIG       0.09000
      8 H3        -59.0987    4.0580  -39.7592 H      1 LIG       0.09000
      9 H4        -60.2180    2.6762  -39.5062 H      1 LIG       0.09000
@<TRIPOS>BOND
      1       1       2 1
      2       1       4 2
      3       1       5 1
      4       2       3 1
      5       3       5 1
      6       2       6 1
      7       2       7 1
      8       3       8 1
      9       3       9 1
@<TRIPOS>ALT_TYPE
CGenFF_4.0_ALT_TYPE_SET
CGenFF_4.0 1 CG2O4 2 CG3C41 3 CG3C41 4 OG2D1 5 OG3C51 6 HGA2 7 HGA2 8 HGA2 9 HGA2
@<TRIPOS>MOLECULE
4_lactone
 9 9 0 0 0
****
USER_CHARGES
INVALID_CHARGES
Pose:  28 Cluster:  28 Fr_nu: 3467949 TotEn:   -14.96
@<TRIPOS>ATOM
      1 C1        -45.4132  -10.5406  -38.7107 C.2    1 LIG       0.04000
      2 C2        -46.3889   -9.5773  -39.4102 C.3    1 LIG       0.11000
      3 C3        -46.5430   -9.0014  -38.0058 C.3    1 LIG       0.08100
      4 O1        -44.7030  -11.4711  -39.0176 O.2    1 LIG      -0.32000
      5 O2        -45.5995   -9.9788  -37.4862 O.3    1 LIG      -0.27100
      6 H1        -45.9176   -8.9200  -40.1426 H      1 LIG       0.09000
      7 H2        -47.2743  -10.0629  -39.8238 H      1 LIG       0.09000
      8 H3        -46.1798   -7.9790  -37.8706 H      1 LIG       0.09000
      9 H4        -47.5320   -9.1182  -37.5541 H      1 LIG       0.09000
@<TRIPOS>BOND
      1       1       2 1
      2       1       4 2
      3       1       5 1
      4       2       3 1
      5       3       5 1
      6       2       6 1
      7       2       7 1
      8       3       8 1
      9       3       9 1
@<TRIPOS>ALT_TYPE
CGenFF_4.0_ALT_TYPE_SET
CGenFF_4.0 1 CG2O4 2 CG3C41 3 CG3C41 4 OG2D1 5 OG3C51 6 HGA2 7 HGA2 8 HGA2 9 HGA2
@<TRIPOS>MOLECULE
4_lactone
 9 9 0 0 0
****
USER_CHARGES
INVALID_CHARGES
Pose:  29 Cluster:  29 Fr_nu: 370890 TotEn:   -14.90
@<TRIPOS>ATOM
      1 C1        -47.0506   -9.3024  -37.8442 C.2    1 LIG       0.04000
      2 C2        -47.9094   -8.0381  -38.0262 C.3    1 LIG       0.11000
      3 C3        -48.4991   -8.4650  -36.6854 C.3    1 LIG       0.08100
      4 O1        -46.1807   -9.8860  -38.4501 O.2    1 LIG      -0.32000
      5 O2        -47.6213   -9.6243  -36.6524 O.3    1 LIG      -0.27100
      6 H1        -47.3396   -7.1076  -38.0183 H      1 LIG       0.09000
      7 H2        -48.5893   -8.0805  -38.8787 H      1 LIG       0.09000
      8 H3        -48.3071   -7.7899  -35.8470 H      1 LIG       0.09000
      9 H4        -49.5522   -8.7589  -36.7055 H      1 LIG       0.09000
@<TRIPOS>BOND
      1       1       2 1
      2       1       4 2
      3       1       5 1
      4       2       3 1
      5       3       5 1
      6       2       6 1
      7       2       7 1
      8       3       8 1
      9       3       9 1
@<TRIPOS>ALT_TYPE
CGenFF_4.0_ALT_TYPE_SET
CGenFF_4.0 1 CG2O4 2 CG3C41 3 CG3C41 4 OG2D1 5 OG3C51 6 HGA2 7 HGA2 8 HGA2 9 HGA2
@<TRIPOS>MOLECULE
4_lactone
 9 9 0 0 0
****
USER_CHARGES
INVALID_CHARGES
Pose:  30 Cluster:  30 Fr_nu: 449171 TotEn:   -14.06
@<TRIPOS>ATOM
      1 C1        -75.5142   -8.8750  -54.7624 C.2    1 LIG       0.04000
      2 C2        -74.7399   -8.9208  -53.4329 C.3    1 LIG       0.11000
      3 C3        -76.0948   -9.3348  -52.8666 C.3    1 LIG       0.08100
      4 O1        -75.2822   -8.6218  -55.9227 O.2    1 LIG      -0.32000
      5 O2        -76.6908   -9.2469  -54.1905 O.3    1 LIG      -0.27100
      6 H1        -73.9593   -9.6823  -53.3980 H      1 LIG       0.09000
      7 H2        -74.3640   -7.9510  -53.1029 H      1 LIG       0.09000
      8 H3        -76.1504  -10.3507  -52.4660 H      1 LIG       0.09000
      9 H4        -76.5525   -8.6250  -52.1721 H      1 LIG       0.09000
@<TRIPOS>BOND
      1       1       2 1
      2       1       4 2
      3       1       5 1
      4       2       3 1
      5       3       5 1
      6       2       6 1
      7       2       7 1
      8       3       8 1
      9       3       9 1
@<TRIPOS>ALT_TYPE
CGenFF_4.0_ALT_TYPE_SET
CGenFF_4.0 1 CG2O4 2 CG3C41 3 CG3C41 4 OG2D1 5 OG3C51 6 HGA2 7 HGA2 8 HGA2 9 HGA2
@<TRIPOS>MOLECULE
4_lactone
 9 9 0 0 0
****
USER_CHARGES
INVALID_CHARGES
Pose:  31 Cluster:  31 Fr_nu: 226784 TotEn:   -13.96
@<TRIPOS>ATOM
      1 C1        -70.4852    4.4867  -46.3683 C.2    1 LIG       0.04000
      2 C2        -70.0861    3.0064  -46.5040 C.3    1 LIG       0.11000
      3 C3        -70.8980    3.0929  -47.7929 C.3    1 LIG       0.08100
      4 O1        -70.3049    5.3922  -45.5861 O.2    1 LIG      -0.32000
      5 O2        -71.1942    4.4923  -47.5289 O.3    1 LIG      -0.27100
      6 H1        -69.0145    2.8436  -46.6293 H      1 LIG       0.09000
      7 H2        -70.4978    2.3611  -45.7263 H      1 LIG       0.09000
      8 H3        -70.3307    2.9687  -48.7193 H      1 LIG       0.09000
      9 H4        -71.8082    2.4875  -47.8185 H      1 LIG       0.09000
@<TRIPOS>BOND
      1       1       2 1
      2       1       4 2
      3       1       5 1
      4       2       3 1
      5       3       5 1
      6       2       6 1
      7       2       7 1
      8       3       8 1
      9       3       9 1
@<TRIPOS>ALT_TYPE
CGenFF_4.0_ALT_TYPE_SET
CGenFF_4.0 1 CG2O4 2 CG3C41 3 CG3C41 4 OG2D1 5 OG3C51 6 HGA2 7 HGA2 8 HGA2 9 HGA2
@<TRIPOS>MOLECULE
4_lactone
 9 9 0 0 0
****
USER_CHARGES
INVALID_CHARGES
Pose:  32 Cluster:  32 Fr_nu: 164036 TotEn:   -13.92
@<TRIPOS>ATOM
      1 C1        -47.2964   -9.0255  -37.1142 C.2    1 LIG       0.04000
      2 C2        -47.2154   -9.0736  -38.6505 C.3    1 LIG       0.11000
      3 C3        -45.9349   -9.8570  -38.3780 C.3    1 LIG       0.08100
      4 O1        -48.0383   -8.5717  -36.2727 O.2    1 LIG      -0.32000
      5 O2        -46.1446   -9.7286  -36.9445 O.3    1 LIG      -0.27100
      6 H1        -48.0233   -9.6355  -39.1218 H      1 LIG       0.09000
      7 H2        -47.0836   -8.0975  -39.1203 H      1 LIG       0.09000
      8 H3        -45.9435  -10.9036  -38.6946 H      1 LIG       0.09000
      9 H4        -45.0080   -9.3703  -38.6936 H      1 LIG       0.09000
@<TRIPOS>BOND
      1       1       2 1
      2       1       4 2
      3       1       5 1
      4       2       3 1
      5       3       5 1
      6       2       6 1
      7       2       7 1
      8       3       8 1
      9       3       9 1
@<TRIPOS>ALT_TYPE
CGenFF_4.0_ALT_TYPE_SET
CGenFF_4.0 1 CG2O4 2 CG3C41 3 CG3C41 4 OG2D1 5 OG3C51 6 HGA2 7 HGA2 8 HGA2 9 HGA2
@<TRIPOS>MOLECULE
4_lactone
 9 9 0 0 0
****
USER_CHARGES
INVALID_CHARGES
Pose:  33 Cluster:  33 Fr_nu: 7872146 TotEn:   -13.82
@<TRIPOS>ATOM
      1 C1        -75.8217   -8.5435  -55.0694 C.2    1 LIG       0.04000
      2 C2        -76.0551   -9.2113  -53.7023 C.3    1 LIG       0.11000
      3 C3        -74.5612   -9.5074  -53.7949 C.3    1 LIG       0.08100
      4 O1        -76.4769   -7.9548  -55.8992 O.2    1 LIG      -0.32000
      5 O2        -74.4950   -8.8421  -55.0866 O.3    1 LIG      -0.27100
      6 H1        -76.3528   -8.5190  -52.9133 H      1 LIG       0.09000
      7 H2        -76.7141  -10.0803  -53.7380 H      1 LIG       0.09000
      8 H3        -73.9326   -9.0089  -53.0519 H      1 LIG       0.09000
      9 H4        -74.2939  -10.5648  -53.8734 H      1 LIG       0.09000
@<TRIPOS>BOND
      1       1       2 1
      2       1       4 2
      3       1       5 1
      4       2       3 1
      5       3       5 1
      6       2       6 1
      7       2       7 1
      8       3       8 1
      9       3       9 1
@<TRIPOS>ALT_TYPE
CGenFF_4.0_ALT_TYPE_SET
CGenFF_4.0 1 CG2O4 2 CG3C41 3 CG3C41 4 OG2D1 5 OG3C51 6 HGA2 7 HGA2 8 HGA2 9 HGA2
@<TRIPOS>MOLECULE
4_lactone
 9 9 0 0 0
****
USER_CHARGES
INVALID_CHARGES
Pose:  34 Cluster:  34 Fr_nu: 7721919 TotEn:   -13.76
@<TRIPOS>ATOM
      1 C1        -43.5696   -5.7904  -30.9542 C.2    1 LIG       0.04000
      2 C2        -42.0845   -6.1950  -30.9557 C.3    1 LIG       0.11000
      3 C3        -41.8601   -4.6860  -30.9348 C.3    1 LIG       0.08100
      4 O1        -44.6459   -6.3434  -30.9651 O.2    1 LIG      -0.32000
      5 O2        -43.2967   -4.4582  -30.9367 O.3    1 LIG      -0.27100
      6 H1        -41.7685   -6.7333  -30.0608 H      1 LIG       0.09000
      7 H2        -41.7642   -6.7098  -31.8630 H      1 LIG       0.09000
      8 H3        -41.3902   -4.2895  -30.0306 H      1 LIG       0.09000
      9 H4        -41.3858   -4.2673  -31.8266 H      1 LIG       0.09000
@<TRIPOS>BOND
      1       1       2 1
      2       1       4 2
      3       1       5 1
      4       2       3 1
      5       3       5 1
      6       2       6 1
      7       2       7 1
      8       3       8 1
      9       3       9 1
@<TRIPOS>ALT_TYPE
CGenFF_4.0_ALT_TYPE_SET
CGenFF_4.0 1 CG2O4 2 CG3C41 3 CG3C41 4 OG2D1 5 OG3C51 6 HGA2 7 HGA2 8 HGA2 9 HGA2
@<TRIPOS>MOLECULE
4_lactone
 9 9 0 0 0
****
USER_CHARGES
INVALID_CHARGES
Pose:  35 Cluster:  35 Fr_nu: 4940298 TotEn:   -13.55
@<TRIPOS>ATOM
      1 C1        -74.8030   -8.5032  -55.1920 C.2    1 LIG       0.04000
      2 C2        -75.9728   -7.8628  -54.4236 C.3    1 LIG       0.11000
      3 C3        -75.3350   -8.5647  -53.2285 C.3    1 LIG       0.08100
      4 O1        -74.3946   -8.5374  -56.3306 O.2    1 LIG      -0.32000
      5 O2        -74.2889   -9.1020  -54.0844 O.3    1 LIG      -0.27100
      6 H1        -75.9474   -6.7722  -54.4013 H      1 LIG       0.09000
      7 H2        -76.9559   -8.2313  -54.7210 H      1 LIG       0.09000
      8 H3        -74.9261   -7.9077  -52.4561 H      1 LIG       0.09000
      9 H4        -75.9319   -9.3611  -52.7755 H      1 LIG       0.09000
@<TRIPOS>BOND
      1       1       2 1
      2       1       4 2
      3       1       5 1
      4       2       3 1
      5       3       5 1
      6       2       6 1
      7       2       7 1
      8       3       8 1
      9       3       9 1
@<TRIPOS>ALT_TYPE
CGenFF_4.0_ALT_TYPE_SET
CGenFF_4.0 1 CG2O4 2 CG3C41 3 CG3C41 4 OG2D1 5 OG3C51 6 HGA2 7 HGA2 8 HGA2 9 HGA2
@<TRIPOS>MOLECULE
4_lactone
 9 9 0 0 0
****
USER_CHARGES
INVALID_CHARGES
Pose:  36 Cluster:  36 Fr_nu: 4973574 TotEn:   -13.52
@<TRIPOS>ATOM
      1 C1        -86.7554  -22.7392  -34.5024 C.2    1 LIG       0.04000
      2 C2        -85.3593  -22.3051  -34.0210 C.3    1 LIG       0.11000
      3 C3        -85.9902  -20.9159  -34.0200 C.3    1 LIG       0.08100
      4 O1        -87.3132  -23.7670  -34.8133 O.2    1 LIG      -0.32000
      5 O2        -87.2526  -21.4735  -34.4794 O.3    1 LIG      -0.27100
      6 H1        -85.0828  -22.7003  -33.0423 H      1 LIG       0.09000
      7 H2        -84.5660  -22.4654  -34.7529 H      1 LIG       0.09000
      8 H3        -86.0916  -20.4424  -33.0397 H      1 LIG       0.09000
      9 H4        -85.5759  -20.2092  -34.7443 H      1 LIG       0.09000
@<TRIPOS>BOND
      1       1       2 1
      2       1       4 2
      3       1       5 1
      4       2       3 1
      5       3       5 1
      6       2       6 1
      7       2       7 1
      8       3       8 1
      9       3       9 1
@<TRIPOS>ALT_TYPE
CGenFF_4.0_ALT_TYPE_SET
CGenFF_4.0 1 CG2O4 2 CG3C41 3 CG3C41 4 OG2D1 5 OG3C51 6 HGA2 7 HGA2 8 HGA2 9 HGA2
@<TRIPOS>MOLECULE
4_lactone
 9 9 0 0 0
****
USER_CHARGES
INVALID_CHARGES
Pose:  37 Cluster:  37 Fr_nu: 7106241 TotEn:   -13.46
@<TRIPOS>ATOM
      1 C1        -74.4141   -8.1057  -55.5294 C.2    1 LIG       0.04000
      2 C2        -75.3802   -8.8757  -54.6114 C.3    1 LIG       0.11000
      3 C3        -74.0924   -9.2903  -53.9059 C.3    1 LIG       0.08100
      4 O1        -74.4866   -7.3875  -56.5006 O.2    1 LIG      -0.32000
      5 O2        -73.3071   -8.5154  -54.8537 O.3    1 LIG      -0.27100
      6 H1        -76.0514   -8.2371  -54.0351 H      1 LIG       0.09000
      7 H2        -75.9263   -9.6772  -55.1116 H      1 LIG       0.09000
      8 H3        -73.9717   -8.9199  -52.8843 H      1 LIG       0.09000
      9 H4        -73.8482  -10.3549  -53.9574 H      1 LIG       0.09000
@<TRIPOS>BOND
      1       1       2 1
      2       1       4 2
      3       1       5 1
      4       2       3 1
      5       3       5 1
      6       2       6 1
      7       2       7 1
      8       3       8 1
      9       3       9 1
@<TRIPOS>ALT_TYPE
CGenFF_4.0_ALT_TYPE_SET
CGenFF_4.0 1 CG2O4 2 CG3C41 3 CG3C41 4 OG2D1 5 OG3C51 6 HGA2 7 HGA2 8 HGA2 9 HGA2
@<TRIPOS>MOLECULE
4_lactone
 9 9 0 0 0
****
USER_CHARGES
INVALID_CHARGES
Pose:  38 Cluster:  38 Fr_nu: 2402006 TotEn:   -13.41
@<TRIPOS>ATOM
      1 C1        -75.3237   -8.0423  -54.9746 C.2    1 LIG       0.04000
      2 C2        -74.3302   -8.8652  -54.1350 C.3    1 LIG       0.11000
      3 C3        -75.2730   -8.5004  -52.9922 C.3    1 LIG       0.08100
      4 O1        -75.4544   -7.7091  -56.1306 O.2    1 LIG      -0.32000
      5 O2        -76.1195   -7.7543  -53.9100 O.3    1 LIG      -0.27100
      6 H1        -74.2932   -9.9233  -54.3990 H      1 LIG       0.09000
      7 H2        -73.3293   -8.4341  -54.0804 H      1 LIG       0.09000
      8 H3        -75.8109   -9.3363  -52.5367 H      1 LIG       0.09000
      9 H4        -74.8493   -7.8527  -52.2198 H      1 LIG       0.09000
@<TRIPOS>BOND
      1       1       2 1
      2       1       4 2
      3       1       5 1
      4       2       3 1
      5       3       5 1
      6       2       6 1
      7       2       7 1
      8       3       8 1
      9       3       9 1
@<TRIPOS>ALT_TYPE
CGenFF_4.0_ALT_TYPE_SET
CGenFF_4.0 1 CG2O4 2 CG3C41 3 CG3C41 4 OG2D1 5 OG3C51 6 HGA2 7 HGA2 8 HGA2 9 HGA2
@<TRIPOS>MOLECULE
4_lactone
 9 9 0 0 0
****
USER_CHARGES
INVALID_CHARGES
Pose:  39 Cluster:  39 Fr_nu:  69766 TotEn:   -13.40
@<TRIPOS>ATOM
      1 C1        -80.4130  -19.2601  -31.7452 C.2    1 LIG       0.04000
      2 C2        -79.1235  -20.1000  -31.7780 C.3    1 LIG       0.11000
      3 C3        -80.0854  -21.2331  -32.1228 C.3    1 LIG       0.08100
      4 O1        -80.7242  -18.1093  -31.5377 O.2    1 LIG      -0.32000
      5 O2        -81.2124  -20.3161  -32.0545 O.3    1 LIG      -0.27100
      6 H1        -78.4258  -19.8144  -32.5667 H      1 LIG       0.09000
      7 H2        -78.6206  -20.1816  -30.8130 H      1 LIG       0.09000
      8 H3        -79.9739  -21.6612  -33.1227 H      1 LIG       0.09000
      9 H4        -80.1671  -22.0264  -31.3747 H      1 LIG       0.09000
@<TRIPOS>BOND
      1       1       2 1
      2       1       4 2
      3       1       5 1
      4       2       3 1
      5       3       5 1
      6       2       6 1
      7       2       7 1
      8       3       8 1
      9       3       9 1
@<TRIPOS>ALT_TYPE
CGenFF_4.0_ALT_TYPE_SET
CGenFF_4.0 1 CG2O4 2 CG3C41 3 CG3C41 4 OG2D1 5 OG3C51 6 HGA2 7 HGA2 8 HGA2 9 HGA2
@<TRIPOS>MOLECULE
4_lactone
 9 9 0 0 0
****
USER_CHARGES
INVALID_CHARGES
Pose:  40 Cluster:  40 Fr_nu: 1060936 TotEn:   -13.26
@<TRIPOS>ATOM
      1 C1        -75.4855  -23.9473  -43.6869 C.2    1 LIG       0.04000
      2 C2        -75.2628  -22.4717  -43.3099 C.3    1 LIG       0.11000
      3 C3        -73.8072  -22.7972  -43.6308 C.3    1 LIG       0.08100
      4 O1        -76.4131  -24.7213  -43.7559 O.2    1 LIG      -0.32000
      5 O2        -74.1705  -24.1678  -43.9550 O.3    1 LIG      -0.27100
      6 H1        -75.7486  -21.7621  -43.9815 H      1 LIG       0.09000
      7 H2        -75.4784  -22.2416  -42.2652 H      1 LIG       0.09000
      8 H3        -73.3848  -22.2770  -44.4948 H      1 LIG       0.09000
      9 H4        -73.1166  -22.7542  -42.7841 H      1 LIG       0.09000
@<TRIPOS>BOND
      1       1       2 1
      2       1       4 2
      3       1       5 1
      4       2       3 1
      5       3       5 1
      6       2       6 1
      7       2       7 1
      8       3       8 1
      9       3       9 1
@<TRIPOS>ALT_TYPE
CGenFF_4.0_ALT_TYPE_SET
CGenFF_4.0 1 CG2O4 2 CG3C41 3 CG3C41 4 OG2D1 5 OG3C51 6 HGA2 7 HGA2 8 HGA2 9 HGA2
@<TRIPOS>MOLECULE
4_lactone
 9 9 0 0 0
****
USER_CHARGES
INVALID_CHARGES
Pose:  41 Cluster:  41 Fr_nu: 7517440 TotEn:   -13.25
@<TRIPOS>ATOM
      1 C1        -50.4706    8.3247  -30.0835 C.2    1 LIG       0.04000
      2 C2        -49.8044    7.2179  -30.9204 C.3    1 LIG       0.11000
      3 C3        -50.5215    7.9102  -32.0755 C.3    1 LIG       0.08100
      4 O1        -50.5132    8.6631  -28.9225 O.2    1 LIG      -0.32000
      5 O2        -51.0817    8.8906  -31.1587 O.3    1 LIG      -0.27100
      6 H1        -48.7147    7.2694  -30.9404 H      1 LIG       0.09000
      7 H2        -50.1503    6.2106  -30.6826 H      1 LIG       0.09000
      8 H3        -49.8744    8.3795  -32.8216 H      1 LIG       0.09000
      9 H4        -51.3044    7.3236  -32.5640 H      1 LIG       0.09000
@<TRIPOS>BOND
      1       1       2 1
      2       1       4 2
      3       1       5 1
      4       2       3 1
      5       3       5 1
      6       2       6 1
      7       2       7 1
      8       3       8 1
      9       3       9 1
@<TRIPOS>ALT_TYPE
CGenFF_4.0_ALT_TYPE_SET
CGenFF_4.0 1 CG2O4 2 CG3C41 3 CG3C41 4 OG2D1 5 OG3C51 6 HGA2 7 HGA2 8 HGA2 9 HGA2
@<TRIPOS>MOLECULE
4_lactone
 9 9 0 0 0
****
USER_CHARGES
INVALID_CHARGES
Pose:  42 Cluster:  42 Fr_nu: 7731818 TotEn:   -13.24
@<TRIPOS>ATOM
      1 C1        -74.1776   -8.5563  -55.2051 C.2    1 LIG       0.04000
      2 C2        -74.4950   -9.4321  -53.9798 C.3    1 LIG       0.11000
      3 C3        -75.5575   -8.3682  -53.7209 C.3    1 LIG       0.08100
      4 O1        -73.4003   -8.5660  -56.1325 O.2    1 LIG      -0.32000
      5 O2        -75.1440   -7.6450  -54.9132 O.3    1 LIG      -0.27100
      6 H1        -74.8705  -10.4260  -54.2278 H      1 LIG       0.09000
      7 H2        -73.6871   -9.4838  -53.2480 H      1 LIG       0.09000
      8 H3        -76.5946   -8.7068  -53.7942 H      1 LIG       0.09000
      9 H4        -75.4145   -7.7688  -52.8177 H      1 LIG       0.09000
@<TRIPOS>BOND
      1       1       2 1
      2       1       4 2
      3       1       5 1
      4       2       3 1
      5       3       5 1
      6       2       6 1
      7       2       7 1
      8       3       8 1
      9       3       9 1
@<TRIPOS>ALT_TYPE
CGenFF_4.0_ALT_TYPE_SET
CGenFF_4.0 1 CG2O4 2 CG3C41 3 CG3C41 4 OG2D1 5 OG3C51 6 HGA2 7 HGA2 8 HGA2 9 HGA2
@<TRIPOS>MOLECULE
4_lactone
 9 9 0 0 0
****
USER_CHARGES
INVALID_CHARGES
Pose:  43 Cluster:  43 Fr_nu: 6914399 TotEn:   -13.20
@<TRIPOS>ATOM
      1 C1        -50.3791    8.8292  -30.0344 C.2    1 LIG       0.04000
      2 C2        -51.0301    8.6035  -31.4108 C.3    1 LIG       0.11000
      3 C3        -49.9725    7.5103  -31.5302 C.3    1 LIG       0.08100
      4 O1        -50.5299    9.5640  -29.0848 O.2    1 LIG      -0.32000
      5 O2        -49.4624    7.8397  -30.2085 O.3    1 LIG      -0.27100
      6 H1        -52.0643    8.2589  -31.3634 H      1 LIG       0.09000
      7 H2        -50.9227    9.4447  -32.0975 H      1 LIG       0.09000
      8 H3        -50.3527    6.4859  -31.5719 H      1 LIG       0.09000
      9 H4        -49.2160    7.6685  -32.3037 H      1 LIG       0.09000
@<TRIPOS>BOND
      1       1       2 1
      2       1       4 2
      3       1       5 1
      4       2       3 1
      5       3       5 1
      6       2       6 1
      7       2       7 1
      8       3       8 1
      9       3       9 1
@<TRIPOS>ALT_TYPE
CGenFF_4.0_ALT_TYPE_SET
CGenFF_4.0 1 CG2O4 2 CG3C41 3 CG3C41 4 OG2D1 5 OG3C51 6 HGA2 7 HGA2 8 HGA2 9 HGA2
@<TRIPOS>MOLECULE
4_lactone
 9 9 0 0 0
****
USER_CHARGES
INVALID_CHARGES
Pose:  44 Cluster:  44 Fr_nu: 7927665 TotEn:   -13.15
@<TRIPOS>ATOM
      1 C1        -49.8635  -21.7631  -34.8286 C.2    1 LIG       0.04000
      2 C2        -51.2853  -22.3340  -34.6807 C.3    1 LIG       0.11000
      3 C3        -51.2156  -22.4162  -36.2026 C.3    1 LIG       0.08100
      4 O1        -48.9867  -21.3510  -34.1036 O.2    1 LIG      -0.32000
      5 O2        -49.8704  -21.8633  -36.1850 O.3    1 LIG      -0.27100
      6 H1        -51.3292  -23.2897  -34.1562 H      1 LIG       0.09000
      7 H2        -52.0099  -21.6252  -34.2765 H      1 LIG       0.09000
      8 H3        -51.2313  -23.4252  -36.6237 H      1 LIG       0.09000
      9 H4        -51.9099  -21.7664  -36.7423 H      1 LIG       0.09000
@<TRIPOS>BOND
      1       1       2 1
      2       1       4 2
      3       1       5 1
      4       2       3 1
      5       3       5 1
      6       2       6 1
      7       2       7 1
      8       3       8 1
      9       3       9 1
@<TRIPOS>ALT_TYPE
CGenFF_4.0_ALT_TYPE_SET
CGenFF_4.0 1 CG2O4 2 CG3C41 3 CG3C41 4 OG2D1 5 OG3C51 6 HGA2 7 HGA2 8 HGA2 9 HGA2
@<TRIPOS>MOLECULE
4_lactone
 9 9 0 0 0
****
USER_CHARGES
INVALID_CHARGES
Pose:  45 Cluster:  45 Fr_nu: 6470124 TotEn:   -13.04
@<TRIPOS>ATOM
      1 C1        -80.3397  -22.4939  -31.4636 C.2    1 LIG       0.04000
      2 C2        -80.6469  -21.7537  -32.7778 C.3    1 LIG       0.11000
      3 C3        -79.9316  -20.5987  -32.0834 C.3    1 LIG       0.08100
      4 O1        -80.5281  -23.5923  -30.9922 O.2    1 LIG      -0.32000
      5 O2        -79.7148  -21.4229  -30.9048 O.3    1 LIG      -0.27100
      6 H1        -80.1407  -22.1678  -33.6511 H      1 LIG       0.09000
      7 H2        -81.7114  -21.6070  -32.9678 H      1 LIG       0.09000
      8 H3        -78.9866  -20.2860  -32.5361 H      1 LIG       0.09000
      9 H4        -80.5525  -19.7278  -31.8560 H      1 LIG       0.09000
@<TRIPOS>BOND
      1       1       2 1
      2       1       4 2
      3       1       5 1
      4       2       3 1
      5       3       5 1
      6       2       6 1
      7       2       7 1
      8       3       8 1
      9       3       9 1
@<TRIPOS>ALT_TYPE
CGenFF_4.0_ALT_TYPE_SET
CGenFF_4.0 1 CG2O4 2 CG3C41 3 CG3C41 4 OG2D1 5 OG3C51 6 HGA2 7 HGA2 8 HGA2 9 HGA2
@<TRIPOS>MOLECULE
4_lactone
 9 9 0 0 0
****
USER_CHARGES
INVALID_CHARGES
Pose:  46 Cluster:  46 Fr_nu: 7075865 TotEn:   -12.79
@<TRIPOS>ATOM
      1 C1        -46.4809   -7.2561  -29.0508 C.2    1 LIG       0.04000
      2 C2        -47.6626   -7.2762  -28.0647 C.3    1 LIG       0.11000
      3 C3        -46.6300   -7.8854  -27.1210 C.3    1 LIG       0.08100
      4 O1        -46.2774   -6.9155  -30.1940 O.2    1 LIG      -0.32000
      5 O2        -45.6134   -7.8039  -28.1580 O.3    1 LIG      -0.27100
      6 H1        -48.0301   -6.2864  -27.7895 H      1 LIG       0.09000
      7 H2        -48.4800   -7.9349  -28.3626 H      1 LIG       0.09000
      8 H3        -46.3675   -7.2781  -26.2505 H      1 LIG       0.09000
      9 H4        -46.8169   -8.9205  -26.8221 H      1 LIG       0.09000
@<TRIPOS>BOND
      1       1       2 1
      2       1       4 2
      3       1       5 1
      4       2       3 1
      5       3       5 1
      6       2       6 1
      7       2       7 1
      8       3       8 1
      9       3       9 1
@<TRIPOS>ALT_TYPE
CGenFF_4.0_ALT_TYPE_SET
CGenFF_4.0 1 CG2O4 2 CG3C41 3 CG3C41 4 OG2D1 5 OG3C51 6 HGA2 7 HGA2 8 HGA2 9 HGA2
@<TRIPOS>MOLECULE
4_lactone
 9 9 0 0 0
****
USER_CHARGES
INVALID_CHARGES
Pose:  47 Cluster:  47 Fr_nu:  25330 TotEn:   -12.48
@<TRIPOS>ATOM
      1 C1        -51.5820  -11.4558  -28.4798 C.2    1 LIG       0.04000
      2 C2        -50.1143  -11.8763  -28.6749 C.3    1 LIG       0.11000
      3 C3        -49.8307  -10.4789  -28.1320 C.3    1 LIG       0.08100
      4 O1        -52.6791  -11.9381  -28.6475 O.2    1 LIG      -0.32000
      5 O2        -51.2569  -10.2238  -28.0040 O.3    1 LIG      -0.27100
      6 H1        -49.7998  -12.7047  -28.0382 H      1 LIG       0.09000
      7 H2        -49.8344  -12.0468  -29.7158 H      1 LIG       0.09000
      8 H3        -49.3257  -10.4407  -27.1629 H      1 LIG       0.09000
      9 H4        -49.3602   -9.7862  -28.8352 H      1 LIG       0.09000
@<TRIPOS>BOND
      1       1       2 1
      2       1       4 2
      3       1       5 1
      4       2       3 1
      5       3       5 1
      6       2       6 1
      7       2       7 1
      8       3       8 1
      9       3       9 1
@<TRIPOS>ALT_TYPE
CGenFF_4.0_ALT_TYPE_SET
CGenFF_4.0 1 CG2O4 2 CG3C41 3 CG3C41 4 OG2D1 5 OG3C51 6 HGA2 7 HGA2 8 HGA2 9 HGA2
@<TRIPOS>MOLECULE
4_lactone
 9 9 0 0 0
****
USER_CHARGES
INVALID_CHARGES
Pose:  48 Cluster:  48 Fr_nu: 4112310 TotEn:   -12.17
@<TRIPOS>ATOM
      1 C1        -47.1117   -6.8367  -28.5908 C.2    1 LIG       0.04000
      2 C2        -47.9335   -7.6289  -27.5581 C.3    1 LIG       0.11000
      3 C3        -47.2872   -6.6620  -26.5706 C.3    1 LIG       0.08100
      4 O1        -46.9309   -6.8487  -29.7872 O.2    1 LIG      -0.32000
      5 O2        -46.5716   -6.0097  -27.6559 O.3    1 LIG      -0.27100
      6 H1        -49.0135   -7.5312  -27.6787 H      1 LIG       0.09000
      7 H2        -47.6375   -8.6747  -27.4610 H      1 LIG       0.09000
      8 H3        -47.9702   -5.9729  -26.0664 H      1 LIG       0.09000
      9 H4        -46.5996   -7.1133  -25.8501 H      1 LIG       0.09000
@<TRIPOS>BOND
      1       1       2 1
      2       1       4 2
      3       1       5 1
      4       2       3 1
      5       3       5 1
      6       2       6 1
      7       2       7 1
      8       3       8 1
      9       3       9 1
@<TRIPOS>ALT_TYPE
CGenFF_4.0_ALT_TYPE_SET
CGenFF_4.0 1 CG2O4 2 CG3C41 3 CG3C41 4 OG2D1 5 OG3C51 6 HGA2 7 HGA2 8 HGA2 9 HGA2
@<TRIPOS>MOLECULE
4_lactone
 9 9 0 0 0
****
USER_CHARGES
INVALID_CHARGES
Pose:  49 Cluster:  49 Fr_nu: 4425314 TotEn:   -11.64
@<TRIPOS>ATOM
      1 C1        -51.7835    4.7982  -35.4133 C.2    1 LIG       0.04000
      2 C2        -50.9373    4.7254  -34.1296 C.3    1 LIG       0.11000
      3 C3        -51.5937    3.3551  -33.9907 C.3    1 LIG       0.08100
      4 O1        -51.9745    5.5839  -36.3136 O.2    1 LIG      -0.32000
      5 O2        -52.3314    3.5676  -35.2260 O.3    1 LIG      -0.27100
      6 H1        -49.8605    4.7191  -34.3055 H      1 LIG       0.09000
      7 H2        -51.2119    5.4620  -33.3728 H      1 LIG       0.09000
      8 H3        -50.9199    2.4973  -34.0659 H      1 LIG       0.09000
      9 H4        -52.2660    3.2386  -33.1362 H      1 LIG       0.09000
@<TRIPOS>BOND
      1       1       2 1
      2       1       4 2
      3       1       5 1
      4       2       3 1
      5       3       5 1
      6       2       6 1
      7       2       7 1
      8       3       8 1
      9       3       9 1
@<TRIPOS>ALT_TYPE
CGenFF_4.0_ALT_TYPE_SET
CGenFF_4.0 1 CG2O4 2 CG3C41 3 CG3C41 4 OG2D1 5 OG3C51 6 HGA2 7 HGA2 8 HGA2 9 HGA2
@<TRIPOS>MOLECULE
4_lactone
 9 9 0 0 0
****
USER_CHARGES
INVALID_CHARGES
Pose:  50 Cluster:  50 Fr_nu: 2651268 TotEn:   -11.39
@<TRIPOS>ATOM
      1 C1        -73.6832  -23.4533  -44.3913 C.2    1 LIG       0.04000
      2 C2        -73.9800  -22.9328  -42.9735 C.3    1 LIG       0.11000
      3 C3        -75.3729  -22.6939  -43.5485 C.3    1 LIG       0.08100
      4 O1        -72.7413  -23.9163  -44.9936 O.2    1 LIG      -0.32000
      5 O2        -74.9451  -23.2130  -44.8381 O.3    1 LIG      -0.27100
      6 H1        -73.9130  -23.6952  -42.1959 H      1 LIG       0.09000
      7 H2        -73.4190  -22.0372  -42.7014 H      1 LIG       0.09000
      8 H3        -76.1742  -23.2993  -43.1159 H      1 LIG       0.09000
      9 H4        -75.6809  -21.6470  -43.6189 H      1 LIG       0.09000
@<TRIPOS>BOND
      1       1       2 1
      2       1       4 2
      3       1       5 1
      4       2       3 1
      5       3       5 1
      6       2       6 1
      7       2       7 1
      8       3       8 1
      9       3       9 1
@<TRIPOS>ALT_TYPE
CGenFF_4.0_ALT_TYPE_SET
CGenFF_4.0 1 CG2O4 2 CG3C41 3 CG3C41 4 OG2D1 5 OG3C51 6 HGA2 7 HGA2 8 HGA2 9 HGA2
@<TRIPOS>MOLECULE
4_lactone
 9 9 0 0 0
****
USER_CHARGES
INVALID_CHARGES
Pose:  51 Cluster:  51 Fr_nu: 7730121 TotEn:   -10.82
@<TRIPOS>ATOM
      1 C1        -86.4691  -23.4473  -34.2792 C.2    1 LIG       0.04000
      2 C2        -85.6066  -24.3610  -33.3901 C.3    1 LIG       0.11000
      3 C3        -84.6631  -23.1619  -33.3852 C.3    1 LIG       0.08100
      4 O1        -87.5322  -23.5061  -34.8543 O.2    1 LIG      -0.32000
      5 O2        -85.5815  -22.4179  -34.2327 O.3    1 LIG      -0.27100
      6 H1        -86.0629  -24.6085  -32.4304 H      1 LIG       0.09000
      7 H2        -85.2363  -25.2541  -33.8961 H      1 LIG       0.09000
      8 H3        -84.5226  -22.6737  -32.4170 H      1 LIG       0.09000
      9 H4        -83.6993  -23.3182  -33.8774 H      1 LIG       0.09000
@<TRIPOS>BOND
      1       1       2 1
      2       1       4 2
      3       1       5 1
      4       2       3 1
      5       3       5 1
      6       2       6 1
      7       2       7 1
      8       3       8 1
      9       3       9 1
@<TRIPOS>ALT_TYPE
CGenFF_4.0_ALT_TYPE_SET
CGenFF_4.0 1 CG2O4 2 CG3C41 3 CG3C41 4 OG2D1 5 OG3C51 6 HGA2 7 HGA2 8 HGA2 9 HGA2
@<TRIPOS>MOLECULE
4_lactone
 9 9 0 0 0
****
USER_CHARGES
INVALID_CHARGES
Pose:  52 Cluster:  52 Fr_nu:  44090 TotEn:   -10.64
@<TRIPOS>ATOM
      1 C1        -74.0827  -22.7980  -44.8523 C.2    1 LIG       0.04000
      2 C2        -75.1711  -22.7980  -43.7639 C.3    1 LIG       0.11000
      3 C3        -73.9724  -22.7980  -42.8200 C.3    1 LIG       0.08100
      4 O1        -74.0286  -22.7986  -46.0612 O.2    1 LIG      -0.32000
      5 O2        -73.0616  -22.7992  -43.9540 O.3    1 LIG      -0.27100
      6 H1        -75.7860  -21.8968  -43.7487 H      1 LIG       0.09000
      7 H2        -75.7864  -23.6991  -43.7494 H      1 LIG       0.09000
      8 H3        -73.8521  -21.9005  -42.2071 H      1 LIG       0.09000
      9 H4        -73.8537  -23.6966  -42.2084 H      1 LIG       0.09000
@<TRIPOS>BOND
      1       1       2 1
      2       1       4 2
      3       1       5 1
      4       2       3 1
      5       3       5 1
      6       2       6 1
      7       2       7 1
      8       3       8 1
      9       3       9 1
@<TRIPOS>ALT_TYPE
CGenFF_4.0_ALT_TYPE_SET
CGenFF_4.0 1 CG2O4 2 CG3C41 3 CG3C41 4 OG2D1 5 OG3C51 6 HGA2 7 HGA2 8 HGA2 9 HGA2
@<TRIPOS>MOLECULE
4_lactone
 9 9 0 0 0
****
USER_CHARGES
INVALID_CHARGES
Pose:  53 Cluster:  53 Fr_nu:  29646 TotEn:    -9.62
@<TRIPOS>ATOM
      1 C1        -72.9033  -23.0750  -43.6702 C.2    1 LIG       0.04000
      2 C2        -73.4732  -23.1566  -42.2427 C.3    1 LIG       0.11000
      3 C3        -74.7852  -22.8120  -42.9411 C.3    1 LIG       0.08100
      4 O1        -71.8294  -23.2077  -44.2120 O.2    1 LIG      -0.32000
      5 O2        -74.1060  -22.7691  -44.2265 O.3    1 LIG      -0.27100
      6 H1        -73.4204  -24.1516  -41.7981 H      1 LIG       0.09000
      7 H2        -73.0833  -22.3967  -41.5635 H      1 LIG       0.09000
      8 H3        -75.5533  -23.5897  -42.9167 H      1 LIG       0.09000
      9 H4        -75.2165  -21.8411  -42.6820 H      1 LIG       0.09000
@<TRIPOS>BOND
      1       1       2 1
      2       1       4 2
      3       1       5 1
      4       2       3 1
      5       3       5 1
      6       2       6 1
      7       2       7 1
      8       3       8 1
      9       3       9 1
@<TRIPOS>ALT_TYPE
CGenFF_4.0_ALT_TYPE_SET
CGenFF_4.0 1 CG2O4 2 CG3C41 3 CG3C41 4 OG2D1 5 OG3C51 6 HGA2 7 HGA2 8 HGA2 9 HGA2
@<TRIPOS>MOLECULE
4_lactone
 9 9 0 0 0
****
USER_CHARGES
INVALID_CHARGES
Pose:  54 Cluster:  54 Fr_nu: 7476857 TotEn:    -9.07
@<TRIPOS>ATOM
      1 C1        -86.4344  -35.2511  -34.5401 C.2    1 LIG       0.04000
      2 C2        -86.7320  -36.4187  -35.4978 C.3    1 LIG       0.11000
      3 C3        -86.7632  -37.2319  -34.2072 C.3    1 LIG       0.08100
      4 O1        -86.2255  -34.0618  -34.6196 O.2    1 LIG      -0.32000
      5 O2        -86.4755  -36.0363  -33.4304 O.3    1 LIG      -0.27100
      6 H1        -87.6831  -36.3308  -36.0254 H      1 LIG       0.09000
      7 H2        -85.9164  -36.6500  -36.1849 H      1 LIG       0.09000
      8 H3        -87.7328  -37.6617  -33.9415 H      1 LIG       0.09000
      9 H4        -85.9722  -37.9795  -34.1017 H      1 LIG       0.09000
@<TRIPOS>BOND
      1       1       2 1
      2       1       4 2
      3       1       5 1
      4       2       3 1
      5       3       5 1
      6       2       6 1
      7       2       7 1
      8       3       8 1
      9       3       9 1
@<TRIPOS>ALT_TYPE
CGenFF_4.0_ALT_TYPE_SET
CGenFF_4.0 1 CG2O4 2 CG3C41 3 CG3C41 4 OG2D1 5 OG3C51 6 HGA2 7 HGA2 8 HGA2 9 HGA2
@<TRIPOS>MOLECULE
4_lactone
 9 9 0 0 0
****
USER_CHARGES
INVALID_CHARGES
Pose:  55 Cluster:  55 Fr_nu: 7702983 TotEn:    -8.60
@<TRIPOS>ATOM
      1 C1        -72.2231   -3.6319  -63.2683 C.2    1 LIG       0.04000
      2 C2        -71.0430   -2.7768  -63.7637 C.3    1 LIG       0.11000
      3 C3        -71.6638   -1.7187  -62.8566 C.3    1 LIG       0.08100
      4 O1        -72.6479   -4.7520  -63.4390 O.2    1 LIG      -0.32000
      5 O2        -72.7228   -2.6422  -62.4806 O.3    1 LIG      -0.27100
      6 H1        -70.0640   -3.1483  -63.4570 H      1 LIG       0.09000
      7 H2        -71.0684   -2.5594  -64.8328 H      1 LIG       0.09000
      8 H3        -71.0618   -1.4225  -61.9933 H      1 LIG       0.09000
      9 H4        -72.0620   -0.8364  -63.3651 H      1 LIG       0.09000
@<TRIPOS>BOND
      1       1       2 1
      2       1       4 2
      3       1       5 1
      4       2       3 1
      5       3       5 1
      6       2       6 1
      7       2       7 1
      8       3       8 1
      9       3       9 1
@<TRIPOS>ALT_TYPE
CGenFF_4.0_ALT_TYPE_SET
CGenFF_4.0 1 CG2O4 2 CG3C41 3 CG3C41 4 OG2D1 5 OG3C51 6 HGA2 7 HGA2 8 HGA2 9 HGA2
@<TRIPOS>MOLECULE
4_lactone
 9 9 0 0 0
****
USER_CHARGES
INVALID_CHARGES
Pose:  56 Cluster:  56 Fr_nu: 7943179 TotEn:    -8.28
@<TRIPOS>ATOM
      1 C1        -43.7021   -6.1445  -30.0030 C.2    1 LIG       0.04000
      2 C2        -42.4232   -5.7764  -30.7763 C.3    1 LIG       0.11000
      3 C3        -42.0838   -5.0191  -29.4960 C.3    1 LIG       0.08100
      4 O1        -44.7080   -6.7890  -30.1957 O.2    1 LIG      -0.32000
      5 O2        -43.3367   -5.4473  -28.8939 O.3    1 LIG      -0.27100
      6 H1        -41.7814   -6.6281  -31.0071 H      1 LIG       0.09000
      7 H2        -42.5988   -5.1603  -31.6597 H      1 LIG       0.09000
      8 H3        -41.2203   -5.3931  -28.9392 H      1 LIG       0.09000
      9 H4        -42.0349   -3.9308  -29.5907 H      1 LIG       0.09000
@<TRIPOS>BOND
      1       1       2 1
      2       1       4 2
      3       1       5 1
      4       2       3 1
      5       3       5 1
      6       2       6 1
      7       2       7 1
      8       3       8 1
      9       3       9 1
@<TRIPOS>ALT_TYPE
CGenFF_4.0_ALT_TYPE_SET
CGenFF_4.0 1 CG2O4 2 CG3C41 3 CG3C41 4 OG2D1 5 OG3C51 6 HGA2 7 HGA2 8 HGA2 9 HGA2
@<TRIPOS>MOLECULE
4_lactone
 9 9 0 0 0
****
USER_CHARGES
INVALID_CHARGES
Pose:  57 Cluster:  57 Fr_nu:  25082 TotEn:    -6.98
@<TRIPOS>ATOM
      1 C1        -47.3379   -7.7354  -37.4602 C.2    1 LIG       0.04000
      2 C2        -48.1516   -8.9458  -37.9520 C.3    1 LIG       0.11000
      3 C3        -46.7949   -9.4210  -38.4633 C.3    1 LIG       0.08100
      4 O1        -47.5458   -6.7003  -36.8688 O.2    1 LIG      -0.32000
      5 O2        -46.1621   -8.2191  -37.9431 O.3    1 LIG      -0.27100
      6 H1        -48.5913   -9.5422  -37.1510 H      1 LIG       0.09000
      7 H2        -48.8896   -8.7045  -38.7187 H      1 LIG       0.09000
      8 H3        -46.3991  -10.3228  -37.9884 H      1 LIG       0.09000
      9 H4        -46.6976   -9.4878  -39.5504 H      1 LIG       0.09000
@<TRIPOS>BOND
      1       1       2 1
      2       1       4 2
      3       1       5 1
      4       2       3 1
      5       3       5 1
      6       2       6 1
      7       2       7 1
      8       3       8 1
      9       3       9 1
@<TRIPOS>ALT_TYPE
CGenFF_4.0_ALT_TYPE_SET
CGenFF_4.0 1 CG2O4 2 CG3C41 3 CG3C41 4 OG2D1 5 OG3C51 6 HGA2 7 HGA2 8 HGA2 9 HGA2
@<TRIPOS>MOLECULE
4_lactone
 9 9 0 0 0
****
USER_CHARGES
INVALID_CHARGES
Pose:  58 Cluster:  58 Fr_nu: 7939209 TotEn:    -5.40
@<TRIPOS>ATOM
      1 C1        -44.8134   -6.8946  -30.5845 C.2    1 LIG       0.04000
      2 C2        -44.8666   -8.2377  -29.8345 C.3    1 LIG       0.11000
      3 C3        -46.3708   -8.0870  -30.0412 C.3    1 LIG       0.08100
      4 O1        -43.9685   -6.1115  -30.9550 O.2    1 LIG      -0.32000
      5 O2        -46.1635   -6.8241  -30.7323 O.3    1 LIG      -0.27100
      6 H1        -44.3957   -9.0648  -30.3680 H      1 LIG       0.09000
      7 H2        -44.5221   -8.1843  -28.8005 H      1 LIG       0.09000
      8 H3        -46.8363   -8.8315  -30.6928 H      1 LIG       0.09000
      9 H4        -46.9610   -7.9544  -29.1303 H      1 LIG       0.09000
@<TRIPOS>BOND
      1       1       2 1
      2       1       4 2
      3       1       5 1
      4       2       3 1
      5       3       5 1
      6       2       6 1
      7       2       7 1
      8       3       8 1
      9       3       9 1
@<TRIPOS>ALT_TYPE
CGenFF_4.0_ALT_TYPE_SET
CGenFF_4.0 1 CG2O4 2 CG3C41 3 CG3C41 4 OG2D1 5 OG3C51 6 HGA2 7 HGA2 8 HGA2 9 HGA2
@<TRIPOS>MOLECULE
4_lactone
 9 9 0 0 0
****
USER_CHARGES
INVALID_CHARGES
Pose:  59 Cluster:  59 Fr_nu: 7913220 TotEn:    -2.80
@<TRIPOS>ATOM
      1 C1        -51.3985    9.3171  -30.2104 C.2    1 LIG       0.04000
      2 C2        -52.5131    9.9350  -31.0736 C.3    1 LIG       0.11000
      3 C3        -52.3356    8.6607  -31.8936 C.3    1 LIG       0.08100
      4 O1        -50.7767    9.6067  -29.2135 O.2    1 LIG      -0.32000
      5 O2        -51.2927    8.2060  -30.9875 O.3    1 LIG      -0.27100
      6 H1        -53.4698   10.0378  -30.5591 H      1 LIG       0.09000
      7 H2        -52.2279   10.8632  -31.5715 H      1 LIG       0.09000
      8 H3        -53.1901    7.9785  -31.8997 H      1 LIG       0.09000
      9 H4        -51.9528    8.8021  -32.9081 H      1 LIG       0.09000
@<TRIPOS>BOND
      1       1       2 1
      2       1       4 2
      3       1       5 1
      4       2       3 1
      5       3       5 1
      6       2       6 1
      7       2       7 1
      8       3       8 1
      9       3       9 1
@<TRIPOS>ALT_TYPE
CGenFF_4.0_ALT_TYPE_SET
CGenFF_4.0 1 CG2O4 2 CG3C41 3 CG3C41 4 OG2D1 5 OG3C51 6 HGA2 7 HGA2 8 HGA2 9 HGA2
@<TRIPOS>MOLECULE
pyridine
 11 11 0 0 0
****
USER_CHARGES
INVALID_CHARGES
Pose:   1 Cluster:   1 Fr_nu: 3046881 TotEn:   -16.51
@<TRIPOS>ATOM
      1 C1        -75.0765  -10.3762  -54.1981 C.ar   1 LIG      -0.11300
      2 C2        -73.9387   -9.5870  -54.3240 C.ar   1 LIG      -0.11700
      3 C3        -76.2084  -10.0792  -54.9490 C.ar   1 LIG      -0.11700
      4 C4        -73.9836   -8.5207  -55.2076 C.ar   1 LIG       0.17700
      5 C5        -76.1518   -8.9907  -55.8044 C.ar   1 LIG       0.17700
      6 N1        -75.0646   -8.2010  -55.9537 N.ar   1 LIG      -0.60000
      7 H1        -75.0814  -11.2207  -53.5154 H      1 LIG       0.11500
      8 H2        -73.0451   -9.7999  -53.7490 H      1 LIG       0.11500
      9 H3        -77.1068  -10.6803  -54.8667 H      1 LIG       0.11500
     10 H4        -73.1222   -7.8749  -55.3416 H      1 LIG       0.12400
     11 H5        -77.0079   -8.7160  -56.4119 H      1 LIG       0.12400
@<TRIPOS>BOND
      1       1       2 ar
      2       1       3 ar
      3       2       4 ar
      4       3       5 ar
      5       4       6 ar
      6       5       6 ar
      7       1       7 1
      8       2       8 1
      9       3       9 1
     10       4      10 1
     11       5      11 1
@<TRIPOS>ALT_TYPE
CGenFF_4.0_ALT_TYPE_SET
CGenFF_4.0 1 CG2R61 2 CG2R61 3 CG2R61 4 CG2R61 5 CG2R61 6 NG2R60 7 HGR61 8 HGR61 9 HGR61 10 HGR62 11 HGR62
@<TRIPOS>MOLECULE
pyridine
 11 11 0 0 0
****
USER_CHARGES
INVALID_CHARGES
Pose:   2 Cluster:   2 Fr_nu: 3882269 TotEn:   -14.56
@<TRIPOS>ATOM
      1 C1        -63.1665   -8.2946  -15.2234 C.ar   1 LIG      -0.11300
      2 C2        -63.0882   -9.5993  -15.6976 C.ar   1 LIG      -0.11700
      3 C3        -62.2417   -7.8440  -14.2881 C.ar   1 LIG      -0.11700
      4 C4        -62.0743  -10.4072  -15.2086 C.ar   1 LIG       0.17700
      5 C5        -61.2659   -8.7306  -13.8620 C.ar   1 LIG       0.17700
      6 N1        -61.1579  -10.0052  -14.2998 N.ar   1 LIG      -0.60000
      7 H1        -63.9473   -7.6304  -15.5817 H      1 LIG       0.11500
      8 H2        -63.7980   -9.9719  -16.4270 H      1 LIG       0.11500
      9 H3        -62.2838   -6.8311  -13.9041 H      1 LIG       0.11500
     10 H4        -61.9707  -11.4329  -15.5468 H      1 LIG       0.12400
     11 H5        -60.5210   -8.4290  -13.1329 H      1 LIG       0.12400
@<TRIPOS>BOND
      1       1       2 ar
      2       1       3 ar
      3       2       4 ar
      4       3       5 ar
      5       4       6 ar
      6       5       6 ar
      7       1       7 1
      8       2       8 1
      9       3       9 1
     10       4      10 1
     11       5      11 1
@<TRIPOS>ALT_TYPE
CGenFF_4.0_ALT_TYPE_SET
CGenFF_4.0 1 CG2R61 2 CG2R61 3 CG2R61 4 CG2R61 5 CG2R61 6 NG2R60 7 HGR61 8 HGR61 9 HGR61 10 HGR62 11 HGR62
@<TRIPOS>MOLECULE
pyridine
 11 11 0 0 0
****
USER_CHARGES
INVALID_CHARGES
Pose:   3 Cluster:   3 Fr_nu: 4359143 TotEn:   -14.15
@<TRIPOS>ATOM
      1 C1        -57.9450    3.3055  -41.0467 C.ar   1 LIG      -0.11300
      2 C2        -56.5765    3.4019  -41.2732 C.ar   1 LIG      -0.11700
      3 C3        -58.4101    2.7829  -39.8451 C.ar   1 LIG      -0.11700
      4 C4        -55.7215    2.9652  -40.2741 C.ar   1 LIG       0.17700
      5 C5        -57.4730    2.3738  -38.9101 C.ar   1 LIG       0.17700
      6 N1        -56.1359    2.4518  -39.0942 N.ar   1 LIG      -0.60000
      7 H1        -58.6477    3.6364  -41.8056 H      1 LIG       0.11500
      8 H2        -56.1914    3.8062  -42.2020 H      1 LIG       0.11500
      9 H3        -59.4725    2.6979  -39.6471 H      1 LIG       0.11500
     10 H4        -54.6455    3.0189  -40.4024 H      1 LIG       0.12400
     11 H5        -57.7836    1.9583  -37.9570 H      1 LIG       0.12400
@<TRIPOS>BOND
      1       1       2 ar
      2       1       3 ar
      3       2       4 ar
      4       3       5 ar
      5       4       6 ar
      6       5       6 ar
      7       1       7 1
      8       2       8 1
      9       3       9 1
     10       4      10 1
     11       5      11 1
@<TRIPOS>ALT_TYPE
CGenFF_4.0_ALT_TYPE_SET
CGenFF_4.0 1 CG2R61 2 CG2R61 3 CG2R61 4 CG2R61 5 CG2R61 6 NG2R60 7 HGR61 8 HGR61 9 HGR61 10 HGR62 11 HGR62
@<TRIPOS>MOLECULE
pyridine
 11 11 0 0 0
****
USER_CHARGES
INVALID_CHARGES
Pose:   4 Cluster:   4 Fr_nu: 1472348 TotEn:   -14.03
@<TRIPOS>ATOM
      1 C1        -48.2559  -10.3027  -25.5699 C.ar   1 LIG      -0.11300
      2 C2        -48.5239  -11.5650  -25.0523 C.ar   1 LIG      -0.11700
      3 C3        -47.8906   -9.2697  -24.7140 C.ar   1 LIG      -0.11700
      4 C4        -48.4131  -11.7412  -23.6825 C.ar   1 LIG       0.17700
      5 C5        -47.8084   -9.5485  -23.3593 C.ar   1 LIG       0.17700
      6 N1        -48.0612  -10.7620  -22.8195 N.ar   1 LIG      -0.60000
      7 H1        -48.3324  -10.1241  -26.6383 H      1 LIG       0.11500
      8 H2        -48.8100  -12.3851  -25.7006 H      1 LIG       0.11500
      9 H3        -47.6776   -8.2775  -25.0951 H      1 LIG       0.11500
     10 H4        -48.6120  -12.7069  -23.2296 H      1 LIG       0.12400
     11 H5        -47.5284   -8.7774  -22.6490 H      1 LIG       0.12400
@<TRIPOS>BOND
      1       1       2 ar
      2       1       3 ar
      3       2       4 ar
      4       3       5 ar
      5       4       6 ar
      6       5       6 ar
      7       1       7 1
      8       2       8 1
      9       3       9 1
     10       4      10 1
     11       5      11 1
@<TRIPOS>ALT_TYPE
CGenFF_4.0_ALT_TYPE_SET
CGenFF_4.0 1 CG2R61 2 CG2R61 3 CG2R61 4 CG2R61 5 CG2R61 6 NG2R60 7 HGR61 8 HGR61 9 HGR61 10 HGR62 11 HGR62
@<TRIPOS>MOLECULE
pyridine
 11 11 0 0 0
****
USER_CHARGES
INVALID_CHARGES
Pose:   5 Cluster:   5 Fr_nu: 1492974 TotEn:   -13.44
@<TRIPOS>ATOM
      1 C1        -78.4260  -15.0661  -45.3859 C.ar   1 LIG      -0.11300
      2 C2        -77.8978  -13.7854  -45.5042 C.ar   1 LIG      -0.11700
      3 C3        -77.8191  -15.9871  -44.5394 C.ar   1 LIG      -0.11700
      4 C4        -76.7700  -13.4778  -44.7603 C.ar   1 LIG       0.17700
      5 C5        -76.6947  -15.5810  -43.8389 C.ar   1 LIG       0.17700
      6 N1        -76.1526  -14.3457  -43.9278 N.ar   1 LIG      -0.60000
      7 H1        -79.3087  -15.3462  -45.9530 H      1 LIG       0.11500
      8 H2        -78.3544  -13.0512  -46.1576 H      1 LIG       0.11500
      9 H3        -78.2132  -16.9912  -44.4319 H      1 LIG       0.11500
     10 H4        -76.3195  -12.4925  -44.8178 H      1 LIG       0.12400
     11 H5        -76.1833  -16.2614  -43.1660 H      1 LIG       0.12400
@<TRIPOS>BOND
      1       1       2 ar
      2       1       3 ar
      3       2       4 ar
      4       3       5 ar
      5       4       6 ar
      6       5       6 ar
      7       1       7 1
      8       2       8 1
      9       3       9 1
     10       4      10 1
     11       5      11 1
@<TRIPOS>ALT_TYPE
CGenFF_4.0_ALT_TYPE_SET
CGenFF_4.0 1 CG2R61 2 CG2R61 3 CG2R61 4 CG2R61 5 CG2R61 6 NG2R60 7 HGR61 8 HGR61 9 HGR61 10 HGR62 11 HGR62
@<TRIPOS>MOLECULE
pyridine
 11 11 0 0 0
****
USER_CHARGES
INVALID_CHARGES
Pose:   6 Cluster:   6 Fr_nu: 4256505 TotEn:   -13.16
@<TRIPOS>ATOM
      1 C1        -58.9668    4.1034  -40.8108 C.ar   1 LIG      -0.11300
      2 C2        -57.6396    4.2595  -41.1947 C.ar   1 LIG      -0.11700
      3 C3        -59.3291    3.0331  -40.0007 C.ar   1 LIG      -0.11700
      4 C4        -56.7203    3.3253  -40.7453 C.ar   1 LIG       0.17700
      5 C5        -58.3343    2.1536  -39.6049 C.ar   1 LIG       0.17700
      6 N1        -57.0346    2.2725  -39.9576 N.ar   1 LIG      -0.60000
      7 H1        -59.7175    4.8143  -41.1430 H      1 LIG       0.11500
      8 H2        -57.3342    5.0863  -41.8254 H      1 LIG       0.11500
      9 H3        -60.3578    2.8913  -39.6895 H      1 LIG       0.11500
     10 H4        -55.6728    3.4026  -41.0172 H      1 LIG       0.12400
     11 H5        -58.5644    1.3018  -38.9733 H      1 LIG       0.12400
@<TRIPOS>BOND
      1       1       2 ar
      2       1       3 ar
      3       2       4 ar
      4       3       5 ar
      5       4       6 ar
      6       5       6 ar
      7       1       7 1
      8       2       8 1
      9       3       9 1
     10       4      10 1
     11       5      11 1
@<TRIPOS>ALT_TYPE
CGenFF_4.0_ALT_TYPE_SET
CGenFF_4.0 1 CG2R61 2 CG2R61 3 CG2R61 4 CG2R61 5 CG2R61 6 NG2R60 7 HGR61 8 HGR61 9 HGR61 10 HGR62 11 HGR62
@<TRIPOS>MOLECULE
pyridine
 11 11 0 0 0
****
USER_CHARGES
INVALID_CHARGES
Pose:   7 Cluster:   7 Fr_nu: 2492337 TotEn:   -13.00
@<TRIPOS>ATOM
      1 C1        -74.6296   -9.4444  -53.8515 C.ar   1 LIG      -0.11300
      2 C2        -73.6078   -9.6103  -54.7797 C.ar   1 LIG      -0.11700
      3 C3        -75.4436   -8.3190  -53.9156 C.ar   1 LIG      -0.11700
      4 C4        -73.4426   -8.6298  -55.7446 C.ar   1 LIG       0.17700
      5 C5        -75.1961   -7.3961  -54.9190 C.ar   1 LIG       0.17700
      6 N1        -74.2131   -7.5229  -55.8384 N.ar   1 LIG      -0.60000
      7 H1        -74.7909  -10.1905  -53.0791 H      1 LIG       0.11500
      8 H2        -72.9614  -10.4797  -54.7491 H      1 LIG       0.11500
      9 H3        -76.2458   -8.1685  -53.2022 H      1 LIG       0.11500
     10 H4        -72.6597   -8.7126  -56.4911 H      1 LIG       0.12400
     11 H5        -75.8017   -6.5006  -55.0123 H      1 LIG       0.12400
@<TRIPOS>BOND
      1       1       2 ar
      2       1       3 ar
      3       2       4 ar
      4       3       5 ar
      5       4       6 ar
      6       5       6 ar
      7       1       7 1
      8       2       8 1
      9       3       9 1
     10       4      10 1
     11       5      11 1
@<TRIPOS>ALT_TYPE
CGenFF_4.0_ALT_TYPE_SET
CGenFF_4.0 1 CG2R61 2 CG2R61 3 CG2R61 4 CG2R61 5 CG2R61 6 NG2R60 7 HGR61 8 HGR61 9 HGR61 10 HGR62 11 HGR62
@<TRIPOS>MOLECULE
pyridine
 11 11 0 0 0
****
USER_CHARGES
INVALID_CHARGES
Pose:   8 Cluster:   8 Fr_nu: 4048667 TotEn:   -12.82
@<TRIPOS>ATOM
      1 C1        -75.1234   -8.3600  -53.7374 C.ar   1 LIG      -0.11300
      2 C2        -76.0365   -8.7479  -54.7116 C.ar   1 LIG      -0.11700
      3 C3        -73.7791   -8.2262  -54.0664 C.ar   1 LIG      -0.11700
      4 C4        -75.5585   -8.9882  -55.9897 C.ar   1 LIG       0.17700
      5 C5        -73.4020   -8.4901  -55.3733 C.ar   1 LIG       0.17700
      6 N1        -74.2601   -8.8689  -56.3469 N.ar   1 LIG      -0.60000
      7 H1        -75.4587   -8.1631  -52.7235 H      1 LIG       0.11500
      8 H2        -77.0890   -8.8583  -54.4780 H      1 LIG       0.11500
      9 H3        -73.0495   -7.9255  -53.3232 H      1 LIG       0.11500
     10 H4        -76.2305   -9.2934  -56.7849 H      1 LIG       0.12400
     11 H5        -72.3654   -8.4012  -55.6815 H      1 LIG       0.12400
@<TRIPOS>BOND
      1       1       2 ar
      2       1       3 ar
      3       2       4 ar
      4       3       5 ar
      5       4       6 ar
      6       5       6 ar
      7       1       7 1
      8       2       8 1
      9       3       9 1
     10       4      10 1
     11       5      11 1
@<TRIPOS>ALT_TYPE
CGenFF_4.0_ALT_TYPE_SET
CGenFF_4.0 1 CG2R61 2 CG2R61 3 CG2R61 4 CG2R61 5 CG2R61 6 NG2R60 7 HGR61 8 HGR61 9 HGR61 10 HGR62 11 HGR62
@<TRIPOS>MOLECULE
pyridine
 11 11 0 0 0
****
USER_CHARGES
INVALID_CHARGES
Pose:   9 Cluster:   9 Fr_nu:  10781 TotEn:   -12.57
@<TRIPOS>ATOM
      1 C1        -50.0844  -10.3289  -28.3518 C.ar   1 LIG      -0.11300
      2 C2        -49.3606  -10.1697  -27.1754 C.ar   1 LIG      -0.11700
      3 C3        -50.2216  -11.5944  -28.9113 C.ar   1 LIG      -0.11700
      4 C4        -48.7980  -11.2987  -26.6023 C.ar   1 LIG       0.17700
      5 C5        -49.6203  -12.6596  -28.2606 C.ar   1 LIG       0.17700
      6 N1        -48.9095  -12.5440  -27.1164 N.ar   1 LIG      -0.60000
      7 H1        -50.5401   -9.4682  -28.8322 H      1 LIG       0.11500
      8 H2        -49.2408   -9.1929  -26.7214 H      1 LIG       0.11500
      9 H3        -50.7809  -11.7421  -29.8281 H      1 LIG       0.11500
     10 H4        -48.2237  -11.2273  -25.6845 H      1 LIG       0.12400
     11 H5        -49.6966  -13.6672  -28.6560 H      1 LIG       0.12400
@<TRIPOS>BOND
      1       1       2 ar
      2       1       3 ar
      3       2       4 ar
      4       3       5 ar
      5       4       6 ar
      6       5       6 ar
      7       1       7 1
      8       2       8 1
      9       3       9 1
     10       4      10 1
     11       5      11 1
@<TRIPOS>ALT_TYPE
CGenFF_4.0_ALT_TYPE_SET
CGenFF_4.0 1 CG2R61 2 CG2R61 3 CG2R61 4 CG2R61 5 CG2R61 6 NG2R60 7 HGR61 8 HGR61 9 HGR61 10 HGR62 11 HGR62
@<TRIPOS>MOLECULE
pyridine
 11 11 0 0 0
****
USER_CHARGES
INVALID_CHARGES
Pose:  10 Cluster:  10 Fr_nu:   6162 TotEn:   -12.49
@<TRIPOS>ATOM
      1 C1        -50.7202  -11.7814  -45.8210 C.ar   1 LIG      -0.11300
      2 C2        -51.9886  -11.5502  -45.3006 C.ar   1 LIG      -0.11700
      3 C3        -49.6124  -11.1860  -45.2283 C.ar   1 LIG      -0.11700
      4 C4        -52.0948  -10.7221  -44.1948 C.ar   1 LIG       0.17700
      5 C5        -49.8249  -10.3740  -44.1259 C.ar   1 LIG       0.17700
      6 N1        -51.0419  -10.1258  -43.5919 N.ar   1 LIG      -0.60000
      7 H1        -50.5953  -12.4240  -46.6875 H      1 LIG       0.11500
      8 H2        -52.8662  -12.0040  -45.7461 H      1 LIG       0.11500
      9 H3        -48.6142  -11.3516  -45.6173 H      1 LIG       0.11500
     10 H4        -53.0621  -10.5100  -43.7516 H      1 LIG       0.12400
     11 H5        -48.9944   -9.8852  -43.6272 H      1 LIG       0.12400
@<TRIPOS>BOND
      1       1       2 ar
      2       1       3 ar
      3       2       4 ar
      4       3       5 ar
      5       4       6 ar
      6       5       6 ar
      7       1       7 1
      8       2       8 1
      9       3       9 1
     10       4      10 1
     11       5      11 1
@<TRIPOS>ALT_TYPE
CGenFF_4.0_ALT_TYPE_SET
CGenFF_4.0 1 CG2R61 2 CG2R61 3 CG2R61 4 CG2R61 5 CG2R61 6 NG2R60 7 HGR61 8 HGR61 9 HGR61 10 HGR62 11 HGR62
@<TRIPOS>MOLECULE
pyridine
 11 11 0 0 0
****
USER_CHARGES
INVALID_CHARGES
Pose:  11 Cluster:  11 Fr_nu:  34288 TotEn:   -12.36
@<TRIPOS>ATOM
      1 C1        -69.8965    2.9684  -46.8200 C.ar   1 LIG      -0.11300
      2 C2        -69.6240    4.3249  -46.6832 C.ar   1 LIG      -0.11700
      3 C3        -70.7962    2.5400  -47.7897 C.ar   1 LIG      -0.11700
      4 C4        -70.2724    5.2057  -47.5338 C.ar   1 LIG       0.17700
      5 C5        -71.3923    3.5007  -48.5906 C.ar   1 LIG       0.17700
      6 N1        -71.1527    4.8273  -48.4874 N.ar   1 LIG      -0.60000
      7 H1        -69.4091    2.2464  -46.1717 H      1 LIG       0.11500
      8 H2        -68.9260    4.6815  -45.9346 H      1 LIG       0.11500
      9 H3        -71.0243    1.4876  -47.9140 H      1 LIG       0.11500
     10 H4        -70.0942    6.2739  -47.4670 H      1 LIG       0.12400
     11 H5        -72.1021    3.2192  -49.3615 H      1 LIG       0.12400
@<TRIPOS>BOND
      1       1       2 ar
      2       1       3 ar
      3       2       4 ar
      4       3       5 ar
      5       4       6 ar
      6       5       6 ar
      7       1       7 1
      8       2       8 1
      9       3       9 1
     10       4      10 1
     11       5      11 1
@<TRIPOS>ALT_TYPE
CGenFF_4.0_ALT_TYPE_SET
CGenFF_4.0 1 CG2R61 2 CG2R61 3 CG2R61 4 CG2R61 5 CG2R61 6 NG2R60 7 HGR61 8 HGR61 9 HGR61 10 HGR62 11 HGR62
@<TRIPOS>MOLECULE
pyridine
 11 11 0 0 0
****
USER_CHARGES
INVALID_CHARGES
Pose:  12 Cluster:  12 Fr_nu: 2492346 TotEn:   -12.15
@<TRIPOS>ATOM
      1 C1        -75.2799   -9.6055  -53.8523 C.ar   1 LIG      -0.11300
      2 C2        -74.9465   -8.2676  -54.0312 C.ar   1 LIG      -0.11700
      3 C3        -76.2427  -10.1912  -54.6667 C.ar   1 LIG      -0.11700
      4 C4        -75.5996   -7.5644  -55.0306 C.ar   1 LIG       0.17700
      5 C5        -76.8381   -9.4019  -55.6374 C.ar   1 LIG       0.17700
      6 N1        -76.5403   -8.0989  -55.8411 N.ar   1 LIG      -0.60000
      7 H1        -74.7909  -10.1905  -53.0791 H      1 LIG       0.11500
      8 H2        -74.1988   -7.7904  -53.4084 H      1 LIG       0.11500
      9 H3        -76.5190  -11.2323  -54.5449 H      1 LIG       0.11500
     10 H4        -75.3754   -6.5181  -55.2099 H      1 LIG       0.12400
     11 H5        -77.5956   -9.8103  -56.2982 H      1 LIG       0.12400
@<TRIPOS>BOND
      1       1       2 ar
      2       1       3 ar
      3       2       4 ar
      4       3       5 ar
      5       4       6 ar
      6       5       6 ar
      7       1       7 1
      8       2       8 1
      9       3       9 1
     10       4      10 1
     11       5      11 1
@<TRIPOS>ALT_TYPE
CGenFF_4.0_ALT_TYPE_SET
CGenFF_4.0 1 CG2R61 2 CG2R61 3 CG2R61 4 CG2R61 5 CG2R61 6 NG2R60 7 HGR61 8 HGR61 9 HGR61 10 HGR62 11 HGR62
@<TRIPOS>MOLECULE
pyridine
 11 11 0 0 0
****
USER_CHARGES
INVALID_CHARGES
Pose:  13 Cluster:  13 Fr_nu: 3287113 TotEn:   -11.75
@<TRIPOS>ATOM
      1 C1        -44.7646   -7.9973  -27.8329 C.ar   1 LIG      -0.11300
      2 C2        -44.0269   -7.7950  -28.9940 C.ar   1 LIG      -0.11700
      3 C3        -46.1143   -7.6644  -27.8065 C.ar   1 LIG      -0.11700
      4 C4        -44.6805   -7.2610  -30.0929 C.ar   1 LIG       0.17700
      5 C5        -46.6744   -7.1361  -28.9584 C.ar   1 LIG       0.17700
      6 N1        -45.9899   -6.9251  -30.1051 N.ar   1 LIG      -0.60000
      7 H1        -44.2883   -8.4131  -26.9500 H      1 LIG       0.11500
      8 H2        -42.9738   -8.0474  -29.0376 H      1 LIG       0.11500
      9 H3        -46.7088   -7.8129  -26.9123 H      1 LIG       0.11500
     10 H4        -44.1492   -7.0838  -31.0221 H      1 LIG       0.12400
     11 H5        -47.7230   -6.8590  -28.9900 H      1 LIG       0.12400
@<TRIPOS>BOND
      1       1       2 ar
      2       1       3 ar
      3       2       4 ar
      4       3       5 ar
      5       4       6 ar
      6       5       6 ar
      7       1       7 1
      8       2       8 1
      9       3       9 1
     10       4      10 1
     11       5      11 1
@<TRIPOS>ALT_TYPE
CGenFF_4.0_ALT_TYPE_SET
CGenFF_4.0 1 CG2R61 2 CG2R61 3 CG2R61 4 CG2R61 5 CG2R61 6 NG2R60 7 HGR61 8 HGR61 9 HGR61 10 HGR62 11 HGR62
@<TRIPOS>MOLECULE
pyridine
 11 11 0 0 0
****
USER_CHARGES
INVALID_CHARGES
Pose:  14 Cluster:  14 Fr_nu: 2134318 TotEn:   -11.71
@<TRIPOS>ATOM
      1 C1        -50.7187   -9.9065  -43.7853 C.ar   1 LIG      -0.11300
      2 C2        -51.6716  -10.9125  -43.8986 C.ar   1 LIG      -0.11700
      3 C3        -49.4539  -10.0896  -44.3331 C.ar   1 LIG      -0.11700
      4 C4        -51.3129  -12.0737  -44.5641 C.ar   1 LIG       0.17700
      5 C5        -49.1943  -11.2877  -44.9788 C.ar   1 LIG       0.17700
      6 N1        -50.0944  -12.2880  -45.1089 N.ar   1 LIG      -0.60000
      7 H1        -50.9609   -8.9816  -43.2703 H      1 LIG       0.11500
      8 H2        -52.6639  -10.7915  -43.4797 H      1 LIG       0.11500
      9 H3        -48.6951   -9.3193  -44.2563 H      1 LIG       0.11500
     10 H4        -52.0203  -12.8882  -44.6790 H      1 LIG       0.12400
     11 H5        -48.2232  -11.4809  -45.4226 H      1 LIG       0.12400
@<TRIPOS>BOND
      1       1       2 ar
      2       1       3 ar
      3       2       4 ar
      4       3       5 ar
      5       4       6 ar
      6       5       6 ar
      7       1       7 1
      8       2       8 1
      9       3       9 1
     10       4      10 1
     11       5      11 1
@<TRIPOS>ALT_TYPE
CGenFF_4.0_ALT_TYPE_SET
CGenFF_4.0 1 CG2R61 2 CG2R61 3 CG2R61 4 CG2R61 5 CG2R61 6 NG2R60 7 HGR61 8 HGR61 9 HGR61 10 HGR62 11 HGR62
@<TRIPOS>MOLECULE
pyridine
 11 11 0 0 0
****
USER_CHARGES
INVALID_CHARGES
Pose:  15 Cluster:  15 Fr_nu: 3545393 TotEn:   -11.60
@<TRIPOS>ATOM
      1 C1        -60.7348   -3.0973  -55.0838 C.ar   1 LIG      -0.11300
      2 C2        -60.2099   -2.0198  -54.3791 C.ar   1 LIG      -0.11700
      3 C3        -60.3451   -4.3912  -54.7565 C.ar   1 LIG      -0.11700
      4 C4        -59.3056   -2.2874  -53.3639 C.ar   1 LIG       0.17700
      5 C5        -59.4346   -4.5527  -53.7247 C.ar   1 LIG       0.17700
      6 N1        -58.9029   -3.5305  -53.0174 N.ar   1 LIG      -0.60000
      7 H1        -61.4459   -2.9289  -55.8871 H      1 LIG       0.11500
      8 H2        -60.4995   -1.0028  -54.6166 H      1 LIG       0.11500
      9 H3        -60.7409   -5.2462  -55.2927 H      1 LIG       0.11500
     10 H4        -58.8673   -1.4814  -52.7849 H      1 LIG       0.12400
     11 H5        -59.0974   -5.5412  -53.4305 H      1 LIG       0.12400
@<TRIPOS>BOND
      1       1       2 ar
      2       1       3 ar
      3       2       4 ar
      4       3       5 ar
      5       4       6 ar
      6       5       6 ar
      7       1       7 1
      8       2       8 1
      9       3       9 1
     10       4      10 1
     11       5      11 1
@<TRIPOS>ALT_TYPE
CGenFF_4.0_ALT_TYPE_SET
CGenFF_4.0 1 CG2R61 2 CG2R61 3 CG2R61 4 CG2R61 5 CG2R61 6 NG2R60 7 HGR61 8 HGR61 9 HGR61 10 HGR62 11 HGR62
@<TRIPOS>MOLECULE
pyridine
 11 11 0 0 0
****
USER_CHARGES
INVALID_CHARGES
Pose:  16 Cluster:  16 Fr_nu: 4278741 TotEn:   -11.40
@<TRIPOS>ATOM
      1 C1        -84.8377  -23.1293  -33.8742 C.ar   1 LIG      -0.11300
      2 C2        -85.3957  -21.8559  -33.8859 C.ar   1 LIG      -0.11700
      3 C3        -85.6660  -24.2457  -33.9020 C.ar   1 LIG      -0.11700
      4 C4        -86.7769  -21.7535  -33.9255 C.ar   1 LIG       0.17700
      5 C5        -87.0352  -24.0363  -33.9406 C.ar   1 LIG       0.17700
      6 N1        -87.6140  -22.8146  -33.9532 N.ar   1 LIG      -0.60000
      7 H1        -83.7591  -23.2515  -33.8426 H      1 LIG       0.11500
      8 H2        -84.7695  -20.9716  -33.8651 H      1 LIG       0.11500
      9 H3        -85.2531  -25.2479  -33.8929 H      1 LIG       0.11500
     10 H4        -87.2610  -20.7825  -33.9359 H      1 LIG       0.12400
     11 H5        -87.7251  -24.8735  -33.9627 H      1 LIG       0.12400
@<TRIPOS>BOND
      1       1       2 ar
      2       1       3 ar
      3       2       4 ar
      4       3       5 ar
      5       4       6 ar
      6       5       6 ar
      7       1       7 1
      8       2       8 1
      9       3       9 1
     10       4      10 1
     11       5      11 1
@<TRIPOS>ALT_TYPE
CGenFF_4.0_ALT_TYPE_SET
CGenFF_4.0 1 CG2R61 2 CG2R61 3 CG2R61 4 CG2R61 5 CG2R61 6 NG2R60 7 HGR61 8 HGR61 9 HGR61 10 HGR62 11 HGR62
@<TRIPOS>MOLECULE
pyridine
 11 11 0 0 0
****
USER_CHARGES
INVALID_CHARGES
Pose:  17 Cluster:  17 Fr_nu: 2991696 TotEn:   -11.25
@<TRIPOS>ATOM
      1 C1        -57.7397    3.2173  -39.2969 C.ar   1 LIG      -0.11300
      2 C2        -56.3905    3.0818  -39.6043 C.ar   1 LIG      -0.11700
      3 C3        -58.6906    2.5410  -40.0530 C.ar   1 LIG      -0.11700
      4 C4        -56.0468    2.2645  -40.6690 C.ar   1 LIG       0.17700
      5 C5        -58.2440    1.7481  -41.0978 C.ar   1 LIG       0.17700
      6 N1        -56.9420    1.5918  -41.4265 N.ar   1 LIG      -0.60000
      7 H1        -58.0496    3.8495  -38.4701 H      1 LIG       0.11500
      8 H2        -55.6320    3.5992  -39.0285 H      1 LIG       0.11500
      9 H3        -59.7480    2.6322  -39.8319 H      1 LIG       0.11500
     10 H4        -55.0078    2.1261  -40.9491 H      1 LIG       0.12400
     11 H5        -58.9451    1.2001  -41.7187 H      1 LIG       0.12400
@<TRIPOS>BOND
      1       1       2 ar
      2       1       3 ar
      3       2       4 ar
      4       3       5 ar
      5       4       6 ar
      6       5       6 ar
      7       1       7 1
      8       2       8 1
      9       3       9 1
     10       4      10 1
     11       5      11 1
@<TRIPOS>ALT_TYPE
CGenFF_4.0_ALT_TYPE_SET
CGenFF_4.0 1 CG2R61 2 CG2R61 3 CG2R61 4 CG2R61 5 CG2R61 6 NG2R60 7 HGR61 8 HGR61 9 HGR61 10 HGR62 11 HGR62
@<TRIPOS>MOLECULE
pyridine
 11 11 0 0 0
****
USER_CHARGES
INVALID_CHARGES
Pose:  18 Cluster:  18 Fr_nu: 3605940 TotEn:   -11.22
@<TRIPOS>ATOM
      1 C1        -79.7459  -21.2770  -31.8436 C.ar   1 LIG      -0.11300
      2 C2        -79.7549  -21.8111  -30.5600 C.ar   1 LIG      -0.11700
      3 C3        -80.6612  -21.7317  -32.7863 C.ar   1 LIG      -0.11700
      4 C4        -80.6919  -22.7901  -30.2714 C.ar   1 LIG       0.17700
      5 C5        -81.5575  -22.7145  -32.3982 C.ar   1 LIG       0.17700
      6 N1        -81.5966  -23.2574  -31.1606 N.ar   1 LIG      -0.60000
      7 H1        -79.0264  -20.5082  -32.1092 H      1 LIG       0.11500
      8 H2        -79.0510  -21.4716  -29.8090 H      1 LIG       0.11500
      9 H3        -80.6722  -21.3301  -33.7931 H      1 LIG       0.11500
     10 H4        -80.7395  -23.2386  -29.2847 H      1 LIG       0.12400
     11 H5        -82.2916  -23.1042  -33.0959 H      1 LIG       0.12400
@<TRIPOS>BOND
      1       1       2 ar
      2       1       3 ar
      3       2       4 ar
      4       3       5 ar
      5       4       6 ar
      6       5       6 ar
      7       1       7 1
      8       2       8 1
      9       3       9 1
     10       4      10 1
     11       5      11 1
@<TRIPOS>ALT_TYPE
CGenFF_4.0_ALT_TYPE_SET
CGenFF_4.0 1 CG2R61 2 CG2R61 3 CG2R61 4 CG2R61 5 CG2R61 6 NG2R60 7 HGR61 8 HGR61 9 HGR61 10 HGR62 11 HGR62
@<TRIPOS>MOLECULE
pyridine
 11 11 0 0 0
****
USER_CHARGES
INVALID_CHARGES
Pose:  19 Cluster:  19 Fr_nu: 1212721 TotEn:   -11.16
@<TRIPOS>ATOM
      1 C1        -69.6580   -1.5005  -29.4634 C.ar   1 LIG      -0.11300
      2 C2        -69.9031   -2.8394  -29.1796 C.ar   1 LIG      -0.11700
      3 C3        -68.3837   -0.9775  -29.2742 C.ar   1 LIG      -0.11700
      4 C4        -68.8484   -3.6070  -28.7126 C.ar   1 LIG       0.17700
      5 C5        -67.3970   -1.8284  -28.8027 C.ar   1 LIG       0.17700
      6 N1        -67.5972   -3.1343  -28.5160 N.ar   1 LIG      -0.60000
      7 H1        -70.4588   -0.8657  -29.8307 H      1 LIG       0.11500
      8 H2        -70.8884   -3.2686  -29.3199 H      1 LIG       0.11500
      9 H3        -68.1697    0.0634  -29.4883 H      1 LIG       0.11500
     10 H4        -68.9884   -4.6567  -28.4764 H      1 LIG       0.12400
     11 H5        -66.3864   -1.4698  -28.6372 H      1 LIG       0.12400
@<TRIPOS>BOND
      1       1       2 ar
      2       1       3 ar
      3       2       4 ar
      4       3       5 ar
      5       4       6 ar
      6       5       6 ar
      7       1       7 1
      8       2       8 1
      9       3       9 1
     10       4      10 1
     11       5      11 1
@<TRIPOS>ALT_TYPE
CGenFF_4.0_ALT_TYPE_SET
CGenFF_4.0 1 CG2R61 2 CG2R61 3 CG2R61 4 CG2R61 5 CG2R61 6 NG2R60 7 HGR61 8 HGR61 9 HGR61 10 HGR62 11 HGR62
@<TRIPOS>MOLECULE
pyridine
 11 11 0 0 0
****
USER_CHARGES
INVALID_CHARGES
Pose:  20 Cluster:  20 Fr_nu: 2780027 TotEn:   -10.97
@<TRIPOS>ATOM
      1 C1        -51.3021  -11.1518  -43.9530 C.ar   1 LIG      -0.11300
      2 C2        -52.4473  -11.3088  -44.7255 C.ar   1 LIG      -0.11700
      3 C3        -50.0560  -11.4339  -44.5016 C.ar   1 LIG      -0.11700
      4 C4        -52.2940  -11.7472  -46.0310 C.ar   1 LIG       0.17700
      5 C5        -50.0097  -11.8669  -45.8169 C.ar   1 LIG       0.17700
      6 N1        -51.1004  -12.0314  -46.5986 N.ar   1 LIG      -0.60000
      7 H1        -51.3805  -10.8109  -42.9250 H      1 LIG       0.11500
      8 H2        -53.4289  -11.0945  -44.3190 H      1 LIG       0.11500
      9 H3        -49.1498  -11.3192  -43.9178 H      1 LIG       0.11500
     10 H4        -53.1565  -11.8858  -46.6744 H      1 LIG       0.12400
     11 H5        -49.0627  -12.1011  -46.2920 H      1 LIG       0.12400
@<TRIPOS>BOND
      1       1       2 ar
      2       1       3 ar
      3       2       4 ar
      4       3       5 ar
      5       4       6 ar
      6       5       6 ar
      7       1       7 1
      8       2       8 1
      9       3       9 1
     10       4      10 1
     11       5      11 1
@<TRIPOS>ALT_TYPE
CGenFF_4.0_ALT_TYPE_SET
CGenFF_4.0 1 CG2R61 2 CG2R61 3 CG2R61 4 CG2R61 5 CG2R61 6 NG2R60 7 HGR61 8 HGR61 9 HGR61 10 HGR62 11 HGR62
@<TRIPOS>MOLECULE
pyridine
 11 11 0 0 0
****
USER_CHARGES
INVALID_CHARGES
Pose:  21 Cluster:  21 Fr_nu: 121364 TotEn:   -10.50
@<TRIPOS>ATOM
      1 C1        -70.4363    4.8053  -47.9573 C.ar   1 LIG      -0.11300
      2 C2        -71.1204    4.4476  -49.1136 C.ar   1 LIG      -0.11700
      3 C3        -70.1717    3.8447  -46.9874 C.ar   1 LIG      -0.11700
      4 C4        -71.5154    3.1266  -49.2512 C.ar   1 LIG       0.17700
      5 C5        -70.6093    2.5508  -47.2200 C.ar   1 LIG       0.17700
      6 N1        -71.2767    2.1656  -48.3309 N.ar   1 LIG      -0.60000
      7 H1        -70.1106    5.8309  -47.8118 H      1 LIG       0.11500
      8 H2        -71.3374    5.1794  -49.8830 H      1 LIG       0.11500
      9 H3        -69.6404    4.1009  -46.0779 H      1 LIG       0.11500
     10 H4        -72.0522    2.7974  -50.1347 H      1 LIG       0.12400
     11 H5        -70.4290    1.7642  -46.4947 H      1 LIG       0.12400
@<TRIPOS>BOND
      1       1       2 ar
      2       1       3 ar
      3       2       4 ar
      4       3       5 ar
      5       4       6 ar
      6       5       6 ar
      7       1       7 1
      8       2       8 1
      9       3       9 1
     10       4      10 1
     11       5      11 1
@<TRIPOS>ALT_TYPE
CGenFF_4.0_ALT_TYPE_SET
CGenFF_4.0 1 CG2R61 2 CG2R61 3 CG2R61 4 CG2R61 5 CG2R61 6 NG2R60 7 HGR61 8 HGR61 9 HGR61 10 HGR62 11 HGR62
@<TRIPOS>MOLECULE
pyridine
 11 11 0 0 0
****
USER_CHARGES
INVALID_CHARGES
Pose:  22 Cluster:  22 Fr_nu: 2765098 TotEn:   -10.47
@<TRIPOS>ATOM
      1 C1        -74.5659   -9.1020  -54.2857 C.ar   1 LIG      -0.11300
      2 C2        -75.9378   -8.8944  -54.3761 C.ar   1 LIG      -0.11700
      3 C3        -73.7056   -8.4006  -55.1231 C.ar   1 LIG      -0.11700
      4 C4        -76.3953   -7.9819  -55.3130 C.ar   1 LIG       0.17700
      5 C5        -74.2631   -7.5104  -56.0267 C.ar   1 LIG       0.17700
      6 N1        -75.5905   -7.2821  -56.1436 N.ar   1 LIG      -0.60000
      7 H1        -74.1680   -9.8096  -53.5644 H      1 LIG       0.11500
      8 H2        -76.6270   -9.4297  -53.7334 H      1 LIG       0.11500
      9 H3        -72.6328   -8.5467  -55.0706 H      1 LIG       0.11500
     10 H4        -77.4565   -7.7847  -55.4228 H      1 LIG       0.12400
     11 H5        -73.6358   -6.9390  -56.7030 H      1 LIG       0.12400
@<TRIPOS>BOND
      1       1       2 ar
      2       1       3 ar
      3       2       4 ar
      4       3       5 ar
      5       4       6 ar
      6       5       6 ar
      7       1       7 1
      8       2       8 1
      9       3       9 1
     10       4      10 1
     11       5      11 1
@<TRIPOS>ALT_TYPE
CGenFF_4.0_ALT_TYPE_SET
CGenFF_4.0 1 CG2R61 2 CG2R61 3 CG2R61 4 CG2R61 5 CG2R61 6 NG2R60 7 HGR61 8 HGR61 9 HGR61 10 HGR62 11 HGR62
@<TRIPOS>MOLECULE
pyridine
 11 11 0 0 0
****
USER_CHARGES
INVALID_CHARGES
Pose:  23 Cluster:  23 Fr_nu:  52924 TotEn:   -10.36
@<TRIPOS>ATOM
      1 C1        -71.4890    2.9557  -49.5283 C.ar   1 LIG      -0.11300
      2 C2        -71.3669    4.2984  -49.8679 C.ar   1 LIG      -0.11700
      3 C3        -71.2192    2.5460  -48.2273 C.ar   1 LIG      -0.11700
      4 C4        -70.9749    5.1848  -48.8776 C.ar   1 LIG       0.17700
      5 C5        -70.8336    3.5107  -47.3105 C.ar   1 LIG       0.17700
      6 N1        -70.7040    4.8243  -47.6032 N.ar   1 LIG      -0.60000
      7 H1        -71.7931    2.2297  -50.2764 H      1 LIG       0.11500
      8 H2        -71.5723    4.6405  -50.8755 H      1 LIG       0.11500
      9 H3        -71.3073    1.5044  -47.9401 H      1 LIG       0.11500
     10 H4        -70.8647    6.2426  -49.0921 H      1 LIG       0.12400
     11 H5        -70.6109    3.2434  -46.2828 H      1 LIG       0.12400
@<TRIPOS>BOND
      1       1       2 ar
      2       1       3 ar
      3       2       4 ar
      4       3       5 ar
      5       4       6 ar
      6       5       6 ar
      7       1       7 1
      8       2       8 1
      9       3       9 1
     10       4      10 1
     11       5      11 1
@<TRIPOS>ALT_TYPE
CGenFF_4.0_ALT_TYPE_SET
CGenFF_4.0 1 CG2R61 2 CG2R61 3 CG2R61 4 CG2R61 5 CG2R61 6 NG2R60 7 HGR61 8 HGR61 9 HGR61 10 HGR62 11 HGR62
@<TRIPOS>MOLECULE
pyridine
 11 11 0 0 0
****
USER_CHARGES
INVALID_CHARGES
Pose:  24 Cluster:  24 Fr_nu: 327765 TotEn:   -10.21
@<TRIPOS>ATOM
      1 C1        -49.8854  -12.0651  -27.4069 C.ar   1 LIG      -0.11300
      2 C2        -49.2430  -11.6724  -26.2380 C.ar   1 LIG      -0.11700
      3 C3        -50.2663  -11.1070  -28.3398 C.ar   1 LIG      -0.11700
      4 C4        -49.0066  -10.3201  -26.0508 C.ar   1 LIG       0.17700
      5 C5        -49.9843   -9.7799  -28.0584 C.ar   1 LIG       0.17700
      6 N1        -49.3620   -9.3603  -26.9340 N.ar   1 LIG      -0.60000
      7 H1        -50.0894  -13.1158  -27.5903 H      1 LIG       0.11500
      8 H2        -48.9368  -12.4017  -25.4971 H      1 LIG       0.11500
      9 H3        -50.7688  -11.3900  -29.2578 H      1 LIG       0.11500
     10 H4        -48.5090   -9.9628  -25.1554 H      1 LIG       0.12400
     11 H5        -50.2612   -8.9935  -28.7529 H      1 LIG       0.12400
@<TRIPOS>BOND
      1       1       2 ar
      2       1       3 ar
      3       2       4 ar
      4       3       5 ar
      5       4       6 ar
      6       5       6 ar
      7       1       7 1
      8       2       8 1
      9       3       9 1
     10       4      10 1
     11       5      11 1
@<TRIPOS>ALT_TYPE
CGenFF_4.0_ALT_TYPE_SET
CGenFF_4.0 1 CG2R61 2 CG2R61 3 CG2R61 4 CG2R61 5 CG2R61 6 NG2R60 7 HGR61 8 HGR61 9 HGR61 10 HGR62 11 HGR62
@<TRIPOS>MOLECULE
pyridine
 11 11 0 0 0
****
USER_CHARGES
INVALID_CHARGES
Pose:  25 Cluster:  25 Fr_nu: 495371 TotEn:    -9.65
@<TRIPOS>ATOM
      1 C1        -78.2600  -20.2353  -29.9088 C.ar   1 LIG      -0.11300
      2 C2        -79.1358  -19.2485  -29.4700 C.ar   1 LIG      -0.11700
      3 C3        -78.4505  -20.8219  -31.1550 C.ar   1 LIG      -0.11700
      4 C4        -80.1780  -18.8868  -30.3084 C.ar   1 LIG       0.17700
      5 C5        -79.5235  -20.3900  -31.9178 C.ar   1 LIG       0.17700
      6 N1        -80.3952  -19.4341  -31.5252 N.ar   1 LIG      -0.60000
      7 H1        -77.4311  -20.5471  -29.2805 H      1 LIG       0.11500
      8 H2        -79.0065  -18.7773  -28.5027 H      1 LIG       0.11500
      9 H3        -77.7807  -21.5934  -31.5173 H      1 LIG       0.11500
     10 H4        -80.8884  -18.1223  -30.0119 H      1 LIG       0.12400
     11 H5        -79.7167  -20.8160  -32.8969 H      1 LIG       0.12400
@<TRIPOS>BOND
      1       1       2 ar
      2       1       3 ar
      3       2       4 ar
      4       3       5 ar
      5       4       6 ar
      6       5       6 ar
      7       1       7 1
      8       2       8 1
      9       3       9 1
     10       4      10 1
     11       5      11 1
@<TRIPOS>ALT_TYPE
CGenFF_4.0_ALT_TYPE_SET
CGenFF_4.0 1 CG2R61 2 CG2R61 3 CG2R61 4 CG2R61 5 CG2R61 6 NG2R60 7 HGR61 8 HGR61 9 HGR61 10 HGR62 11 HGR62
@<TRIPOS>MOLECULE
pyridine
 11 11 0 0 0
****
USER_CHARGES
INVALID_CHARGES
Pose:  26 Cluster:  26 Fr_nu: 1395263 TotEn:    -9.56
@<TRIPOS>ATOM
      1 C1        -50.8272    5.5745  -33.5508 C.ar   1 LIG      -0.11300
      2 C2        -50.8202    4.1919  -33.6982 C.ar   1 LIG      -0.11700
      3 C3        -51.9056    6.3131  -34.0249 C.ar   1 LIG      -0.11700
      4 C4        -51.9070    3.6007  -34.3220 C.ar   1 LIG       0.17700
      5 C5        -52.9436    5.6270  -34.6344 C.ar   1 LIG       0.17700
      6 N1        -52.9723    4.2850  -34.7957 N.ar   1 LIG      -0.60000
      7 H1        -49.9935    6.0754  -33.0679 H      1 LIG       0.11500
      8 H2        -49.9906    3.5960  -33.3361 H      1 LIG       0.11500
      9 H3        -51.9322    7.3919  -33.9214 H      1 LIG       0.11500
     10 H4        -51.9491    2.5256  -34.4615 H      1 LIG       0.12400
     11 H5        -53.8078    6.1564  -35.0221 H      1 LIG       0.12400
@<TRIPOS>BOND
      1       1       2 ar
      2       1       3 ar
      3       2       4 ar
      4       3       5 ar
      5       4       6 ar
      6       5       6 ar
      7       1       7 1
      8       2       8 1
      9       3       9 1
     10       4      10 1
     11       5      11 1
@<TRIPOS>ALT_TYPE
CGenFF_4.0_ALT_TYPE_SET
CGenFF_4.0 1 CG2R61 2 CG2R61 3 CG2R61 4 CG2R61 5 CG2R61 6 NG2R60 7 HGR61 8 HGR61 9 HGR61 10 HGR62 11 HGR62
@<TRIPOS>MOLECULE
pyridine
 11 11 0 0 0
****
USER_CHARGES
INVALID_CHARGES
Pose:  27 Cluster:  27 Fr_nu:  16528 TotEn:    -9.48
@<TRIPOS>ATOM
      1 C1        -73.2813  -22.8995  -43.0342 C.ar   1 LIG      -0.11300
      2 C2        -72.7244  -23.3284  -44.2338 C.ar   1 LIG      -0.11700
      3 C3        -74.6290  -22.5618  -42.9813 C.ar   1 LIG      -0.11700
      4 C4        -73.5513  -23.4017  -45.3432 C.ar   1 LIG       0.17700
      5 C5        -75.3706  -22.6692  -44.1467 C.ar   1 LIG       0.17700
      6 N1        -74.8647  -23.0820  -45.3305 N.ar   1 LIG      -0.60000
      7 H1        -72.6659  -22.8278  -42.1424 H      1 LIG       0.11500
      8 H2        -71.6764  -23.5971  -44.2984 H      1 LIG       0.11500
      9 H3        -75.0844  -22.2244  -42.0571 H      1 LIG       0.11500
     10 H4        -73.1648  -23.7301  -46.3023 H      1 LIG       0.12400
     11 H5        -76.4260  -22.4171  -44.1592 H      1 LIG       0.12400
@<TRIPOS>BOND
      1       1       2 ar
      2       1       3 ar
      3       2       4 ar
      4       3       5 ar
      5       4       6 ar
      6       5       6 ar
      7       1       7 1
      8       2       8 1
      9       3       9 1
     10       4      10 1
     11       5      11 1
@<TRIPOS>ALT_TYPE
CGenFF_4.0_ALT_TYPE_SET
CGenFF_4.0 1 CG2R61 2 CG2R61 3 CG2R61 4 CG2R61 5 CG2R61 6 NG2R60 7 HGR61 8 HGR61 9 HGR61 10 HGR62 11 HGR62
@<TRIPOS>MOLECULE
pyridine
 11 11 0 0 0
****
USER_CHARGES
INVALID_CHARGES
Pose:  28 Cluster:  28 Fr_nu: 356814 TotEn:    -9.42
@<TRIPOS>ATOM
      1 C1        -47.7383   -9.6500  -24.5074 C.ar   1 LIG      -0.11300
      2 C2        -47.8896  -10.8964  -23.9101 C.ar   1 LIG      -0.11700
      3 C3        -48.2323   -9.4350  -25.7892 C.ar   1 LIG      -0.11700
      4 C4        -48.5371  -11.8868  -24.6310 C.ar   1 LIG       0.17700
      5 C5        -48.8643  -10.4908  -26.4261 C.ar   1 LIG       0.17700
      6 N1        -49.0301  -11.7155  -25.8780 N.ar   1 LIG      -0.60000
      7 H1        -47.2358   -8.8479  -23.9752 H      1 LIG       0.11500
      8 H2        -47.5129  -11.0866  -22.9118 H      1 LIG       0.11500
      9 H3        -48.1253   -8.4717  -26.2747 H      1 LIG       0.11500
     10 H4        -48.6800  -12.8762  -24.2093 H      1 LIG       0.12400
     11 H5        -49.2666  -10.3755  -27.4272 H      1 LIG       0.12400
@<TRIPOS>BOND
      1       1       2 ar
      2       1       3 ar
      3       2       4 ar
      4       3       5 ar
      5       4       6 ar
      6       5       6 ar
      7       1       7 1
      8       2       8 1
      9       3       9 1
     10       4      10 1
     11       5      11 1
@<TRIPOS>ALT_TYPE
CGenFF_4.0_ALT_TYPE_SET
CGenFF_4.0 1 CG2R61 2 CG2R61 3 CG2R61 4 CG2R61 5 CG2R61 6 NG2R60 7 HGR61 8 HGR61 9 HGR61 10 HGR62 11 HGR62
@<TRIPOS>MOLECULE
pyridine
 11 11 0 0 0
****
USER_CHARGES
INVALID_CHARGES
Pose:  29 Cluster:  29 Fr_nu: 4181601 TotEn:    -9.40
@<TRIPOS>ATOM
      1 C1        -57.1358    3.0335  -38.6524 C.ar   1 LIG      -0.11300
      2 C2        -55.9160    3.5788  -39.0369 C.ar   1 LIG      -0.11700
      3 C3        -57.9573    2.4410  -39.6050 C.ar   1 LIG      -0.11700
      4 C4        -55.5665    3.5067  -40.3757 C.ar   1 LIG       0.17700
      5 C5        -57.5165    2.4201  -40.9184 C.ar   1 LIG       0.17700
      6 N1        -56.3381    2.9394  -41.3298 N.ar   1 LIG      -0.60000
      7 H1        -57.4460    3.0707  -37.6124 H      1 LIG       0.11500
      8 H2        -55.2595    4.0452  -38.3116 H      1 LIG       0.11500
      9 H3        -58.9127    2.0100  -39.3282 H      1 LIG       0.11500
     10 H4        -54.6255    3.9177  -40.7262 H      1 LIG       0.12400
     11 H5        -58.1201    1.9705  -41.7001 H      1 LIG       0.12400
@<TRIPOS>BOND
      1       1       2 ar
      2       1       3 ar
      3       2       4 ar
      4       3       5 ar
      5       4       6 ar
      6       5       6 ar
      7       1       7 1
      8       2       8 1
      9       3       9 1
     10       4      10 1
     11       5      11 1
@<TRIPOS>ALT_TYPE
CGenFF_4.0_ALT_TYPE_SET
CGenFF_4.0 1 CG2R61 2 CG2R61 3 CG2R61 4 CG2R61 5 CG2R61 6 NG2R60 7 HGR61 8 HGR61 9 HGR61 10 HGR62 11 HGR62
@<TRIPOS>MOLECULE
pyridine
 11 11 0 0 0
****
USER_CHARGES
INVALID_CHARGES
Pose:  30 Cluster:  30 Fr_nu:  60387 TotEn:    -9.29
@<TRIPOS>ATOM
      1 C1        -74.1532  -23.3942  -42.7058 C.ar   1 LIG      -0.11300
      2 C2        -73.9479  -24.7679  -42.7697 C.ar   1 LIG      -0.11700
      3 C3        -75.1853  -22.8164  -43.4366 C.ar   1 LIG      -0.11700
      4 C4        -74.7956  -25.5136  -43.5729 C.ar   1 LIG       0.17700
      5 C5        -75.9775  -23.6494  -44.2102 C.ar   1 LIG       0.17700
      6 N1        -75.8086  -24.9880  -44.2974 N.ar   1 LIG      -0.60000
      7 H1        -73.5096  -22.7750  -42.0881 H      1 LIG       0.11500
      8 H2        -73.1499  -25.2399  -42.2085 H      1 LIG       0.11500
      9 H3        -75.3636  -21.7476  -43.4025 H      1 LIG       0.11500
     10 H4        -74.6767  -26.5888  -43.6569 H      1 LIG       0.12400
     11 H5        -76.7954  -23.2486  -44.7998 H      1 LIG       0.12400
@<TRIPOS>BOND
      1       1       2 ar
      2       1       3 ar
      3       2       4 ar
      4       3       5 ar
      5       4       6 ar
      6       5       6 ar
      7       1       7 1
      8       2       8 1
      9       3       9 1
     10       4      10 1
     11       5      11 1
@<TRIPOS>ALT_TYPE
CGenFF_4.0_ALT_TYPE_SET
CGenFF_4.0 1 CG2R61 2 CG2R61 3 CG2R61 4 CG2R61 5 CG2R61 6 NG2R60 7 HGR61 8 HGR61 9 HGR61 10 HGR62 11 HGR62
@<TRIPOS>MOLECULE
pyridine
 11 11 0 0 0
****
USER_CHARGES
INVALID_CHARGES
Pose:  31 Cluster:  31 Fr_nu:  16075 TotEn:    -9.28
@<TRIPOS>ATOM
      1 C1        -75.3706  -22.6692  -44.1467 C.ar   1 LIG      -0.11300
      2 C2        -73.9979  -22.8037  -44.3219 C.ar   1 LIG      -0.11700
      3 C3        -76.2246  -22.8444  -45.2299 C.ar   1 LIG      -0.11700
      4 C4        -73.5330  -23.1117  -45.5902 C.ar   1 LIG       0.17700
      5 C5        -75.6600  -23.1503  -46.4577 C.ar   1 LIG       0.17700
      6 N1        -74.3315  -23.2891  -46.6666 N.ar   1 LIG      -0.60000
      7 H1        -75.7742  -22.4275  -43.1680 H      1 LIG       0.11500
      8 H2        -73.3135  -22.6719  -43.4919 H      1 LIG       0.11500
      9 H3        -77.2980  -22.7438  -45.1169 H      1 LIG       0.11500
     10 H4        -72.4708  -23.2270  -45.7788 H      1 LIG       0.12400
     11 H5        -76.2822  -23.2962  -47.3347 H      1 LIG       0.12400
@<TRIPOS>BOND
      1       1       2 ar
      2       1       3 ar
      3       2       4 ar
      4       3       5 ar
      5       4       6 ar
      6       5       6 ar
      7       1       7 1
      8       2       8 1
      9       3       9 1
     10       4      10 1
     11       5      11 1
@<TRIPOS>ALT_TYPE
CGenFF_4.0_ALT_TYPE_SET
CGenFF_4.0 1 CG2R61 2 CG2R61 3 CG2R61 4 CG2R61 5 CG2R61 6 NG2R60 7 HGR61 8 HGR61 9 HGR61 10 HGR62 11 HGR62
@<TRIPOS>MOLECULE
pyridine
 11 11 0 0 0
****
USER_CHARGES
INVALID_CHARGES
Pose:  32 Cluster:  32 Fr_nu: 543576 TotEn:    -9.09
@<TRIPOS>ATOM
      1 C1        -78.6228  -20.9667  -30.5775 C.ar   1 LIG      -0.11300
      2 C2        -79.0709  -21.8915  -31.5140 C.ar   1 LIG      -0.11700
      3 C3        -79.1713  -19.6892  -30.5528 C.ar   1 LIG      -0.11700
      4 C4        -80.0615  -21.4927  -32.3969 C.ar   1 LIG       0.17700
      5 C5        -80.1572  -19.3888  -31.4788 C.ar   1 LIG       0.17700
      6 N1        -80.6181  -20.2607  -32.4035 N.ar   1 LIG      -0.60000
      7 H1        -77.8472  -21.2407  -29.8688 H      1 LIG       0.11500
      8 H2        -78.6582  -22.8929  -31.5515 H      1 LIG       0.11500
      9 H3        -78.8370  -18.9518  -29.8319 H      1 LIG       0.11500
     10 H4        -80.4448  -22.1770  -33.1465 H      1 LIG       0.12400
     11 H5        -80.6169  -18.4062  -31.5022 H      1 LIG       0.12400
@<TRIPOS>BOND
      1       1       2 ar
      2       1       3 ar
      3       2       4 ar
      4       3       5 ar
      5       4       6 ar
      6       5       6 ar
      7       1       7 1
      8       2       8 1
      9       3       9 1
     10       4      10 1
     11       5      11 1
@<TRIPOS>ALT_TYPE
CGenFF_4.0_ALT_TYPE_SET
CGenFF_4.0 1 CG2R61 2 CG2R61 3 CG2R61 4 CG2R61 5 CG2R61 6 NG2R60 7 HGR61 8 HGR61 9 HGR61 10 HGR62 11 HGR62
@<TRIPOS>MOLECULE
pyridine
 11 11 0 0 0
****
USER_CHARGES
INVALID_CHARGES
Pose:  33 Cluster:  33 Fr_nu: 903047 TotEn:    -9.05
@<TRIPOS>ATOM
      1 C1        -79.4197  -20.1155  -31.8433 C.ar   1 LIG      -0.11300
      2 C2        -80.0871  -21.2140  -32.3734 C.ar   1 LIG      -0.11700
      3 C3        -79.0980  -20.0907  -30.4908 C.ar   1 LIG      -0.11700
      4 C4        -80.4080  -22.2538  -31.5157 C.ar   1 LIG       0.17700
      5 C5        -79.4634  -21.1806  -29.7173 C.ar   1 LIG       0.17700
      6 N1        -80.1124  -22.2655  -30.1966 N.ar   1 LIG      -0.60000
      7 H1        -79.1513  -19.2800  -32.4829 H      1 LIG       0.11500
      8 H2        -80.3476  -21.2552  -33.4246 H      1 LIG       0.11500
      9 H3        -78.5784  -19.2446  -30.0558 H      1 LIG       0.11500
     10 H4        -80.9289  -23.1329  -31.8804 H      1 LIG       0.12400
     11 H5        -79.2366  -21.2105  -28.6566 H      1 LIG       0.12400
@<TRIPOS>BOND
      1       1       2 ar
      2       1       3 ar
      3       2       4 ar
      4       3       5 ar
      5       4       6 ar
      6       5       6 ar
      7       1       7 1
      8       2       8 1
      9       3       9 1
     10       4      10 1
     11       5      11 1
@<TRIPOS>ALT_TYPE
CGenFF_4.0_ALT_TYPE_SET
CGenFF_4.0 1 CG2R61 2 CG2R61 3 CG2R61 4 CG2R61 5 CG2R61 6 NG2R60 7 HGR61 8 HGR61 9 HGR61 10 HGR62 11 HGR62
@<TRIPOS>MOLECULE
pyridine
 11 11 0 0 0
****
USER_CHARGES
INVALID_CHARGES
Pose:  34 Cluster:  34 Fr_nu:  18405 TotEn:    -8.82
@<TRIPOS>ATOM
      1 C1        -73.8229  -22.7229  -42.2442 C.ar   1 LIG      -0.11300
      2 C2        -72.5995  -23.3162  -42.5349 C.ar   1 LIG      -0.11700
      3 C3        -74.7294  -22.4738  -43.2686 C.ar   1 LIG      -0.11700
      4 C4        -72.3328  -23.6388  -43.8558 C.ar   1 LIG       0.17700
      5 C5        -74.3673  -22.8339  -44.5566 C.ar   1 LIG       0.17700
      6 N1        -73.1881  -23.4121  -44.8778 N.ar   1 LIG      -0.60000
      7 H1        -74.0691  -22.4544  -41.2212 H      1 LIG       0.11500
      8 H2        -71.8778  -23.5200  -41.7525 H      1 LIG       0.11500
      9 H3        -75.6887  -22.0118  -43.0654 H      1 LIG       0.11500
     10 H4        -71.3925  -24.1029  -44.1343 H      1 LIG       0.12400
     11 H5        -75.0381  -22.6605  -45.3917 H      1 LIG       0.12400
@<TRIPOS>BOND
      1       1       2 ar
      2       1       3 ar
      3       2       4 ar
      4       3       5 ar
      5       4       6 ar
      6       5       6 ar
      7       1       7 1
      8       2       8 1
      9       3       9 1
     10       4      10 1
     11       5      11 1
@<TRIPOS>ALT_TYPE
CGenFF_4.0_ALT_TYPE_SET
CGenFF_4.0 1 CG2R61 2 CG2R61 3 CG2R61 4 CG2R61 5 CG2R61 6 NG2R60 7 HGR61 8 HGR61 9 HGR61 10 HGR62 11 HGR62
@<TRIPOS>MOLECULE
pyridine
 11 11 0 0 0
****
USER_CHARGES
INVALID_CHARGES
Pose:  35 Cluster:  35 Fr_nu:  18516 TotEn:    -8.68
@<TRIPOS>ATOM
      1 C1        -73.1381  -23.9168  -42.4415 C.ar   1 LIG      -0.11300
      2 C2        -73.6336  -24.8558  -43.3392 C.ar   1 LIG      -0.11700
      3 C3        -73.8229  -22.7229  -42.2442 C.ar   1 LIG      -0.11700
      4 C4        -74.8085  -24.5554  -44.0094 C.ar   1 LIG       0.17700
      5 C5        -74.9891  -22.5178  -42.9636 C.ar   1 LIG       0.17700
      6 N1        -75.5014  -23.4065  -43.8443 N.ar   1 LIG      -0.60000
      7 H1        -72.2196  -24.1147  -41.8972 H      1 LIG       0.11500
      8 H2        -73.1168  -25.7933  -43.5086 H      1 LIG       0.11500
      9 H3        -73.4549  -21.9761  -41.5498 H      1 LIG       0.11500
     10 H4        -75.2358  -25.2548  -44.7203 H      1 LIG       0.12400
     11 H5        -75.5605  -21.6028  -42.8470 H      1 LIG       0.12400
@<TRIPOS>BOND
      1       1       2 ar
      2       1       3 ar
      3       2       4 ar
      4       3       5 ar
      5       4       6 ar
      6       5       6 ar
      7       1       7 1
      8       2       8 1
      9       3       9 1
     10       4      10 1
     11       5      11 1
@<TRIPOS>ALT_TYPE
CGenFF_4.0_ALT_TYPE_SET
CGenFF_4.0 1 CG2R61 2 CG2R61 3 CG2R61 4 CG2R61 5 CG2R61 6 NG2R60 7 HGR61 8 HGR61 9 HGR61 10 HGR62 11 HGR62
@<TRIPOS>MOLECULE
pyridine
 11 11 0 0 0
****
USER_CHARGES
INVALID_CHARGES
Pose:  36 Cluster:  36 Fr_nu: 4399023 TotEn:    -8.62
@<TRIPOS>ATOM
      1 C1        -86.6716  -36.9531  -33.5050 C.ar   1 LIG      -0.11300
      2 C2        -86.4918  -36.7927  -34.8744 C.ar   1 LIG      -0.11700
      3 C3        -86.5836  -35.8494  -32.6640 C.ar   1 LIG      -0.11700
      4 C4        -86.2283  -35.5180  -35.3490 C.ar   1 LIG       0.17700
      5 C5        -86.3156  -34.6169  -33.2375 C.ar   1 LIG       0.17700
      6 N1        -86.1351  -34.4220  -34.5631 N.ar   1 LIG      -0.60000
      7 H1        -86.8792  -37.9365  -33.0940 H      1 LIG       0.11500
      8 H2        -86.5563  -37.6386  -35.5489 H      1 LIG       0.11500
      9 H3        -86.7196  -35.9509  -31.5933 H      1 LIG       0.11500
     10 H4        -86.0800  -35.3405  -36.4090 H      1 LIG       0.12400
     11 H5        -86.2361  -33.7245  -32.6253 H      1 LIG       0.12400
@<TRIPOS>BOND
      1       1       2 ar
      2       1       3 ar
      3       2       4 ar
      4       3       5 ar
      5       4       6 ar
      6       5       6 ar
      7       1       7 1
      8       2       8 1
      9       3       9 1
     10       4      10 1
     11       5      11 1
@<TRIPOS>ALT_TYPE
CGenFF_4.0_ALT_TYPE_SET
CGenFF_4.0 1 CG2R61 2 CG2R61 3 CG2R61 4 CG2R61 5 CG2R61 6 NG2R60 7 HGR61 8 HGR61 9 HGR61 10 HGR62 11 HGR62
@<TRIPOS>MOLECULE
pyridine
 11 11 0 0 0
****
USER_CHARGES
INVALID_CHARGES
Pose:  37 Cluster:  37 Fr_nu: 1863914 TotEn:    -7.51
@<TRIPOS>ATOM
      1 C1        -56.6479    2.5969  -40.3079 C.ar   1 LIG      -0.11300
      2 C2        -57.9700    2.1698  -40.2533 C.ar   1 LIG      -0.11700
      3 C3        -56.2464    3.6952  -39.5557 C.ar   1 LIG      -0.11700
      4 C4        -58.8445    2.8696  -39.4377 C.ar   1 LIG       0.17700
      5 C5        -57.1980    4.3269  -38.7715 C.ar   1 LIG       0.17700
      6 N1        -58.4914    3.9410  -38.6927 N.ar   1 LIG      -0.60000
      7 H1        -55.9320    2.0752  -40.9360 H      1 LIG       0.11500
      8 H2        -58.3052    1.3160  -40.8307 H      1 LIG       0.11500
      9 H3        -55.2211    4.0461  -39.5831 H      1 LIG       0.11500
     10 H4        -59.8862    2.5763  -39.3608 H      1 LIG       0.12400
     11 H5        -56.9365    5.1887  -38.1663 H      1 LIG       0.12400
@<TRIPOS>BOND
      1       1       2 ar
      2       1       3 ar
      3       2       4 ar
      4       3       5 ar
      5       4       6 ar
      6       5       6 ar
      7       1       7 1
      8       2       8 1
      9       3       9 1
     10       4      10 1
     11       5      11 1
@<TRIPOS>ALT_TYPE
CGenFF_4.0_ALT_TYPE_SET
CGenFF_4.0 1 CG2R61 2 CG2R61 3 CG2R61 4 CG2R61 5 CG2R61 6 NG2R60 7 HGR61 8 HGR61 9 HGR61 10 HGR62 11 HGR62
@<TRIPOS>MOLECULE
pyridine
 11 11 0 0 0
****
USER_CHARGES
INVALID_CHARGES
Pose:  38 Cluster:  38 Fr_nu:   6963 TotEn:    -7.32
@<TRIPOS>ATOM
      1 C1        -49.2565  -10.5689  -27.0442 C.ar   1 LIG      -0.11300
      2 C2        -49.4261  -11.9373  -27.2227 C.ar   1 LIG      -0.11700
      3 C3        -50.1389   -9.6800  -27.6479 C.ar   1 LIG      -0.11700
      4 C4        -50.4854  -12.3625  -28.0081 C.ar   1 LIG       0.17700
      5 C5        -51.1661  -10.2062  -28.4146 C.ar   1 LIG       0.17700
      6 N1        -51.3628  -11.5293  -28.6109 N.ar   1 LIG      -0.60000
      7 H1        -48.4378  -10.1959  -26.4362 H      1 LIG       0.11500
      8 H2        -48.7509  -12.6485  -26.7614 H      1 LIG       0.11500
      9 H3        -50.0256   -8.6091  -27.5231 H      1 LIG       0.11500
     10 H4        -50.6604  -13.4197  -28.1783 H      1 LIG       0.12400
     11 H5        -51.8810   -9.5557  -28.9076 H      1 LIG       0.12400
@<TRIPOS>BOND
      1       1       2 ar
      2       1       3 ar
      3       2       4 ar
      4       3       5 ar
      5       4       6 ar
      6       5       6 ar
      7       1       7 1
      8       2       8 1
      9       3       9 1
     10       4      10 1
     11       5      11 1
@<TRIPOS>ALT_TYPE
CGenFF_4.0_ALT_TYPE_SET
CGenFF_4.0 1 CG2R61 2 CG2R61 3 CG2R61 4 CG2R61 5 CG2R61 6 NG2R60 7 HGR61 8 HGR61 9 HGR61 10 HGR62 11 HGR62
@<TRIPOS>MOLECULE
pyridine
 11 11 0 0 0
****
USER_CHARGES
INVALID_CHARGES
Pose:  39 Cluster:  39 Fr_nu: 4269333 TotEn:    -5.33
@<TRIPOS>ATOM
      1 C1        -51.3478    8.6111  -31.6852 C.ar   1 LIG      -0.11300
      2 C2        -50.1675    8.1787  -31.0911 C.ar   1 LIG      -0.11700
      3 C3        -52.1309    9.5670  -31.0477 C.ar   1 LIG      -0.11700
      4 C4        -49.8174    8.7287  -29.8685 C.ar   1 LIG       0.17700
      5 C5        -51.6931   10.0547  -29.8270 C.ar   1 LIG       0.17700
      6 N1        -50.5524    9.6588  -29.2188 N.ar   1 LIG      -0.60000
      7 H1        -51.6572    8.2035  -32.6429 H      1 LIG       0.11500
      8 H2        -49.5413    7.4349  -31.5699 H      1 LIG       0.11500
      9 H3        -53.0552    9.9185  -31.4919 H      1 LIG       0.11500
     10 H4        -48.9064    8.4243  -29.3639 H      1 LIG       0.12400
     11 H5        -52.2676   10.8010  -29.2881 H      1 LIG       0.12400
@<TRIPOS>BOND
      1       1       2 ar
      2       1       3 ar
      3       2       4 ar
      4       3       5 ar
      5       4       6 ar
      6       5       6 ar
      7       1       7 1
      8       2       8 1
      9       3       9 1
     10       4      10 1
     11       5      11 1
@<TRIPOS>ALT_TYPE
CGenFF_4.0_ALT_TYPE_SET
CGenFF_4.0 1 CG2R61 2 CG2R61 3 CG2R61 4 CG2R61 5 CG2R61 6 NG2R60 7 HGR61 8 HGR61 9 HGR61 10 HGR62 11 HGR62
@<TRIPOS>MOLECULE
cyclopropane
 9 9 0 0 0
****
USER_CHARGES
INVALID_CHARGES
Pose:   1 Cluster:   1 Fr_nu:    604 TotEn:    -8.82
@<TRIPOS>ATOM
      1 C1        -46.6715   -8.4190  -38.1975 C.3    1 LIG      -0.18000
      2 C2        -47.5518   -7.2739  -37.7905 C.3    1 LIG      -0.18000
      3 C3        -48.0879   -8.6754  -37.7736 C.3    1 LIG      -0.18000
      4 H1        -46.4321   -8.5237  -39.2483 H      1 LIG       0.09000
      5 H2        -45.8808   -8.7137  -37.5194 H      1 LIG       0.09000
      6 H3        -47.3536   -6.7977  -36.8384 H      1 LIG       0.09000
      7 H4        -47.9054   -6.6074  -38.5671 H      1 LIG       0.09000
      8 H5        -48.8019   -8.9524  -38.5389 H      1 LIG       0.09000
      9 H6        -48.2497   -9.1425  -36.8102 H      1 LIG       0.09000
@<TRIPOS>BOND
      1       1       2 1
      2       1       3 1
      3       2       3 1
      4       1       4 1
      5       1       5 1
      6       2       6 1
      7       2       7 1
      8       3       8 1
      9       3       9 1
@<TRIPOS>ALT_TYPE
CGenFF_4.0_ALT_TYPE_SET
CGenFF_4.0 1 CG3C31 2 CG3C31 3 CG3C31 4 HGA2 5 HGA2 6 HGA2 7 HGA2 8 HGA2 9 HGA2
@<TRIPOS>MOLECULE
cyclopropane
 9 9 0 0 0
****
USER_CHARGES
INVALID_CHARGES
Pose:   2 Cluster:   2 Fr_nu:  43683 TotEn:    -7.56
@<TRIPOS>ATOM
      1 C1        -70.4342   -8.6539  -44.4338 C.3    1 LIG      -0.18000
      2 C2        -71.2527   -9.0866  -43.2528 C.3    1 LIG      -0.18000
      3 C3        -71.9159   -8.8425  -44.5766 C.3    1 LIG      -0.18000
      4 H1        -70.0513   -7.6412  -44.4394 H      1 LIG       0.09000
      5 H2        -69.7855   -9.3879  -44.8946 H      1 LIG       0.09000
      6 H3        -71.1549  -10.1119  -42.9186 H      1 LIG       0.09000
      7 H4        -71.4210   -8.3653  -42.4630 H      1 LIG       0.09000
      8 H5        -72.5304   -7.9569  -44.6780 H      1 LIG       0.09000
      9 H6        -72.2639   -9.7036  -45.1333 H      1 LIG       0.09000
@<TRIPOS>BOND
      1       1       2 1
      2       1       3 1
      3       2       3 1
      4       1       4 1
      5       1       5 1
      6       2       6 1
      7       2       7 1
      8       3       8 1
      9       3       9 1
@<TRIPOS>ALT_TYPE
CGenFF_4.0_ALT_TYPE_SET
CGenFF_4.0 1 CG3C31 2 CG3C31 3 CG3C31 4 HGA2 5 HGA2 6 HGA2 7 HGA2 8 HGA2 9 HGA2
@<TRIPOS>MOLECULE
cyclopropane
 9 9 0 0 0
****
USER_CHARGES
INVALID_CHARGES
Pose:   3 Cluster:   3 Fr_nu:  29053 TotEn:    -7.20
@<TRIPOS>ATOM
      1 C1        -47.1641   -8.7070  -38.1757 C.3    1 LIG      -0.18000
      2 C2        -46.5120   -9.5402  -39.2399 C.3    1 LIG      -0.18000
      3 C3        -46.1230   -9.7208  -37.8018 C.3    1 LIG      -0.18000
      4 H1        -46.8935   -7.6602  -38.1170 H      1 LIG       0.09000
      5 H2        -48.1941   -8.9253  -37.9241 H      1 LIG       0.09000
      6 H3        -47.1031  -10.3194  -39.7046 H      1 LIG       0.09000
      7 H4        -45.8022   -9.0547  -39.8978 H      1 LIG       0.09000
      8 H5        -45.1517   -9.3566  -37.4917 H      1 LIG       0.09000
      9 H6        -46.4529  -10.6212  -37.2988 H      1 LIG       0.09000
@<TRIPOS>BOND
      1       1       2 1
      2       1       3 1
      3       2       3 1
      4       1       4 1
      5       1       5 1
      6       2       6 1
      7       2       7 1
      8       3       8 1
      9       3       9 1
@<TRIPOS>ALT_TYPE
CGenFF_4.0_ALT_TYPE_SET
CGenFF_4.0 1 CG3C31 2 CG3C31 3 CG3C31 4 HGA2 5 HGA2 6 HGA2 7 HGA2 8 HGA2 9 HGA2
@<TRIPOS>MOLECULE
cyclopropane
 9 9 0 0 0
****
USER_CHARGES
INVALID_CHARGES
Pose:   4 Cluster:   4 Fr_nu:   4372 TotEn:    -6.46
@<TRIPOS>ATOM
      1 C1        -51.0311  -11.7264  -43.3737 C.3    1 LIG      -0.18000
      2 C2        -52.1784  -11.0706  -44.0846 C.3    1 LIG      -0.18000
      3 C3        -51.0535  -10.2360  -43.5460 C.3    1 LIG      -0.18000
      4 H1        -51.2111  -12.1228  -42.3823 H      1 LIG       0.09000
      5 H2        -50.3258  -12.2925  -43.9686 H      1 LIG       0.09000
      6 H3        -52.2453  -11.1952  -45.1581 H      1 LIG       0.09000
      7 H4        -53.1311  -11.0251  -43.5721 H      1 LIG       0.09000
      8 H5        -51.2489   -9.6292  -42.6709 H      1 LIG       0.09000
      9 H6        -50.3633   -9.7997  -44.2571 H      1 LIG       0.09000
@<TRIPOS>BOND
      1       1       2 1
      2       1       3 1
      3       2       3 1
      4       1       4 1
      5       1       5 1
      6       2       6 1
      7       2       7 1
      8       3       8 1
      9       3       9 1
@<TRIPOS>ALT_TYPE
CGenFF_4.0_ALT_TYPE_SET
CGenFF_4.0 1 CG3C31 2 CG3C31 3 CG3C31 4 HGA2 5 HGA2 6 HGA2 7 HGA2 8 HGA2 9 HGA2
@<TRIPOS>MOLECULE
cyclopropane
 9 9 0 0 0
****
USER_CHARGES
INVALID_CHARGES
Pose:   5 Cluster:   5 Fr_nu: 639135 TotEn:    -6.44
@<TRIPOS>ATOM
      1 C1        -70.3329    4.3286  -46.8277 C.3    1 LIG      -0.18000
      2 C2        -70.2634    2.8445  -47.0381 C.3    1 LIG      -0.18000
      3 C3        -71.2173    3.6734  -47.8474 C.3    1 LIG      -0.18000
      4 H1        -70.7938    4.6887  -45.9164 H      1 LIG       0.09000
      5 H2        -69.5069    4.9288  -47.1874 H      1 LIG       0.09000
      6 H3        -69.3905    2.4456  -47.5396 H      1 LIG       0.09000
      7 H4        -70.6775    2.2049  -46.2688 H      1 LIG       0.09000
      8 H5        -72.2733    3.5921  -47.6226 H      1 LIG       0.09000
      9 H6        -70.9860    3.8327  -48.8932 H      1 LIG       0.09000
@<TRIPOS>BOND
      1       1       2 1
      2       1       3 1
      3       2       3 1
      4       1       4 1
      5       1       5 1
      6       2       6 1
      7       2       7 1
      8       3       8 1
      9       3       9 1
@<TRIPOS>ALT_TYPE
CGenFF_4.0_ALT_TYPE_SET
CGenFF_4.0 1 CG3C31 2 CG3C31 3 CG3C31 4 HGA2 5 HGA2 6 HGA2 7 HGA2 8 HGA2 9 HGA2
@<TRIPOS>MOLECULE
cyclopropane
 9 9 0 0 0
****
USER_CHARGES
INVALID_CHARGES
Pose:   6 Cluster:   6 Fr_nu:  17196 TotEn:    -6.23
@<TRIPOS>ATOM
      1 C1        -73.6798  -22.7980  -43.8352 C.3    1 LIG      -0.18000
      2 C2        -74.3610  -22.7980  -42.4982 C.3    1 LIG      -0.18000
      3 C3        -75.1782  -22.7980  -43.7568 C.3    1 LIG      -0.18000
      4 H1        -73.1908  -21.8857  -44.1532 H      1 LIG       0.09000
      5 H2        -73.1912  -23.7103  -44.1529 H      1 LIG       0.09000
      6 H3        -74.3310  -23.7104  -41.9158 H      1 LIG       0.09000
      7 H4        -74.3310  -21.8858  -41.9156 H      1 LIG       0.09000
      8 H5        -75.6979  -21.8859  -44.0216 H      1 LIG       0.09000
      9 H6        -75.6975  -23.7105  -44.0216 H      1 LIG       0.09000
@<TRIPOS>BOND
      1       1       2 1
      2       1       3 1
      3       2       3 1
      4       1       4 1
      5       1       5 1
      6       2       6 1
      7       2       7 1
      8       3       8 1
      9       3       9 1
@<TRIPOS>ALT_TYPE
CGenFF_4.0_ALT_TYPE_SET
CGenFF_4.0 1 CG3C31 2 CG3C31 3 CG3C31 4 HGA2 5 HGA2 6 HGA2 7 HGA2 8 HGA2 9 HGA2
@<TRIPOS>MOLECULE
cyclopropane
 9 9 0 0 0
****
USER_CHARGES
INVALID_CHARGES
Pose:   7 Cluster:   7 Fr_nu: 414620 TotEn:    -6.22
@<TRIPOS>ATOM
      1 C1        -60.6277  -21.6888  -25.4401 C.3    1 LIG      -0.18000
      2 C2        -59.6018  -20.6506  -25.0915 C.3    1 LIG      -0.18000
      3 C3        -59.3463  -21.6099  -26.2169 C.3    1 LIG      -0.18000
      4 H1        -60.7553  -22.5215  -24.7599 H      1 LIG       0.09000
      5 H2        -61.5351  -21.3577  -25.9289 H      1 LIG       0.09000
      6 H3        -59.8187  -19.6206  -25.3456 H      1 LIG       0.09000
      7 H4        -59.0384  -20.7840  -24.1766 H      1 LIG       0.09000
      8 H5        -58.6113  -22.3891  -26.0593 H      1 LIG       0.09000
      9 H6        -59.3919  -21.2255  -27.2281 H      1 LIG       0.09000
@<TRIPOS>BOND
      1       1       2 1
      2       1       3 1
      3       2       3 1
      4       1       4 1
      5       1       5 1
      6       2       6 1
      7       2       7 1
      8       3       8 1
      9       3       9 1
@<TRIPOS>ALT_TYPE
CGenFF_4.0_ALT_TYPE_SET
CGenFF_4.0 1 CG3C31 2 CG3C31 3 CG3C31 4 HGA2 5 HGA2 6 HGA2 7 HGA2 8 HGA2 9 HGA2
@<TRIPOS>MOLECULE
cyclopropane
 9 9 0 0 0
****
USER_CHARGES
INVALID_CHARGES
Pose:   8 Cluster:   8 Fr_nu:  69445 TotEn:    -6.08
@<TRIPOS>ATOM
      1 C1        -50.9648  -10.1169  -43.3297 C.3    1 LIG      -0.18000
      2 C2        -49.7363  -10.2732  -44.1771 C.3    1 LIG      -0.18000
      3 C3        -49.8905  -11.0820  -42.9225 C.3    1 LIG      -0.18000
      4 H1        -51.0693   -9.2055  -42.7544 H      1 LIG       0.09000
      5 H2        -51.8936  -10.5256  -43.7067 H      1 LIG       0.09000
      6 H3        -49.8382  -10.7871  -45.1247 H      1 LIG       0.09000
      7 H4        -49.0133   -9.4672  -44.1726 H      1 LIG       0.09000
      8 H5        -49.2716  -10.8203  -42.0736 H      1 LIG       0.09000
      9 H6        -50.0966  -12.1399  -43.0260 H      1 LIG       0.09000
@<TRIPOS>BOND
      1       1       2 1
      2       1       3 1
      3       2       3 1
      4       1       4 1
      5       1       5 1
      6       2       6 1
      7       2       7 1
      8       3       8 1
      9       3       9 1
@<TRIPOS>ALT_TYPE
CGenFF_4.0_ALT_TYPE_SET
CGenFF_4.0 1 CG3C31 2 CG3C31 3 CG3C31 4 HGA2 5 HGA2 6 HGA2 7 HGA2 8 HGA2 9 HGA2
@<TRIPOS>MOLECULE
cyclopropane
 9 9 0 0 0
****
USER_CHARGES
INVALID_CHARGES
Pose:   9 Cluster:   9 Fr_nu:  43533 TotEn:    -5.99
@<TRIPOS>ATOM
      1 C1        -51.3809  -11.8748  -28.8690 C.3    1 LIG      -0.18000
      2 C2        -50.4084  -10.8974  -28.2766 C.3    1 LIG      -0.18000
      3 C3        -50.0633  -12.3566  -28.3368 C.3    1 LIG      -0.18000
      4 H1        -52.2716  -12.1094  -28.2999 H      1 LIG       0.09000
      5 H2        -51.5174  -11.8632  -29.9429 H      1 LIG       0.09000
      6 H3        -49.8903  -10.2280  -28.9518 H      1 LIG       0.09000
      7 H4        -50.6440  -10.4738  -27.3085 H      1 LIG       0.09000
      8 H5        -50.0670  -12.9152  -27.4093 H      1 LIG       0.09000
      9 H6        -49.3134  -12.6690  -29.0527 H      1 LIG       0.09000
@<TRIPOS>BOND
      1       1       2 1
      2       1       3 1
      3       2       3 1
      4       1       4 1
      5       1       5 1
      6       2       6 1
      7       2       7 1
      8       3       8 1
      9       3       9 1
@<TRIPOS>ALT_TYPE
CGenFF_4.0_ALT_TYPE_SET
CGenFF_4.0 1 CG3C31 2 CG3C31 3 CG3C31 4 HGA2 5 HGA2 6 HGA2 7 HGA2 8 HGA2 9 HGA2
@<TRIPOS>MOLECULE
cyclopropane
 9 9 0 0 0
****
USER_CHARGES
INVALID_CHARGES
Pose:  10 Cluster:  10 Fr_nu: 1038225 TotEn:    -5.51
@<TRIPOS>ATOM
      1 C1        -52.4379    3.9616  -34.4611 C.3    1 LIG      -0.18000
      2 C2        -51.3306    3.2701  -33.7211 C.3    1 LIG      -0.18000
      3 C3        -51.1721    4.7016  -34.1426 C.3    1 LIG      -0.18000
      4 H1        -52.6113    3.6778  -35.4915 H      1 LIG       0.09000
      5 H2        -53.3292    4.2243  -33.9057 H      1 LIG       0.09000
      6 H3        -51.4766    3.0674  -32.6675 H      1 LIG       0.09000
      7 H4        -50.7581    2.5207  -34.2531 H      1 LIG       0.09000
      8 H5        -50.4932    4.9157  -34.9584 H      1 LIG       0.09000
      9 H6        -51.2119    5.4620  -33.3728 H      1 LIG       0.09000
@<TRIPOS>BOND
      1       1       2 1
      2       1       3 1
      3       2       3 1
      4       1       4 1
      5       1       5 1
      6       2       6 1
      7       2       7 1
      8       3       8 1
      9       3       9 1
@<TRIPOS>ALT_TYPE
CGenFF_4.0_ALT_TYPE_SET
CGenFF_4.0 1 CG3C31 2 CG3C31 3 CG3C31 4 HGA2 5 HGA2 6 HGA2 7 HGA2 8 HGA2 9 HGA2
@<TRIPOS>MOLECULE
cyclopropane
 9 9 0 0 0
****
USER_CHARGES
INVALID_CHARGES
Pose:  11 Cluster:  11 Fr_nu:  26016 TotEn:    -5.42
@<TRIPOS>ATOM
      1 C1        -80.0825  -21.1879  -32.1271 C.3    1 LIG      -0.18000
      2 C2        -78.9447  -21.4674  -31.1895 C.3    1 LIG      -0.18000
      3 C3        -79.1143  -20.0966  -31.7762 C.3    1 LIG      -0.18000
      4 H1        -80.0307  -21.6076  -33.1239 H      1 LIG       0.09000
      5 H2        -81.0794  -21.1317  -31.7088 H      1 LIG       0.09000
      6 H3        -79.1757  -21.5993  -30.1399 H      1 LIG       0.09000
      7 H4        -78.1265  -22.0753  -31.5547 H      1 LIG       0.09000
      8 H5        -78.4105  -19.7820  -32.5365 H      1 LIG       0.09000
      9 H6        -79.4599  -19.3064  -31.1215 H      1 LIG       0.09000
@<TRIPOS>BOND
      1       1       2 1
      2       1       3 1
      3       2       3 1
      4       1       4 1
      5       1       5 1
      6       2       6 1
      7       2       7 1
      8       3       8 1
      9       3       9 1
@<TRIPOS>ALT_TYPE
CGenFF_4.0_ALT_TYPE_SET
CGenFF_4.0 1 CG3C31 2 CG3C31 3 CG3C31 4 HGA2 5 HGA2 6 HGA2 7 HGA2 8 HGA2 9 HGA2
@<TRIPOS>MOLECULE
pyrrole
 10 10 0 0 0
****
USER_CHARGES
INVALID_CHARGES
Pose:   1 Cluster:   1 Fr_nu: 2326459 TotEn:   -18.70
@<TRIPOS>ATOM
      1 C1        -57.2729    3.0179  -40.9229 C.2    1 LIG      -0.25700
      2 C2        -56.6939    3.0357  -39.6300 C.2    1 LIG      -0.25700
      3 C3        -58.5255    2.4571  -40.8050 C.2    1 LIG      -0.04700
      4 C4        -57.6103    2.4851  -38.7614 C.2    1 LIG      -0.04700
      5 N1        -58.7197    2.1368  -39.4867 N.pl3  1 LIG      -0.36000
      6 H1        -56.8256    3.3755  -41.8396 H      1 LIG       0.15400
      7 H2        -55.7159    3.4081  -39.3597 H      1 LIG       0.15400
      8 H3        -59.2934    2.2573  -41.5389 H      1 LIG       0.14000
      9 H4        -57.5723    2.3122  -37.6950 H      1 LIG       0.14000
     10 H5        -59.5534    1.7096  -39.1075 H      1 LIG       0.38000
@<TRIPOS>BOND
      1       1       2 1
      2       1       3 2
      3       2       4 2
      4       3       5 1
      5       4       5 1
      6       1       6 1
      7       2       7 1
      8       3       8 1
      9       4       9 1
     10       5      10 1
@<TRIPOS>ALT_TYPE
CGenFF_4.0_ALT_TYPE_SET
CGenFF_4.0 1 CG2R51 2 CG2R51 3 CG2R51 4 CG2R51 5 NG2R51 6 HGR51 7 HGR51 8 HGR52 9 HGR52 10 HGP1
@<TRIPOS>MOLECULE
pyrrole
 10 10 0 0 0
****
USER_CHARGES
INVALID_CHARGES
Pose:   2 Cluster:   2 Fr_nu: 421305 TotEn:   -15.74
@<TRIPOS>ATOM
      1 C1        -46.9932   -9.7691  -37.4496 C.2    1 LIG      -0.25700
      2 C2        -45.7368  -10.3662  -37.7178 C.2    1 LIG      -0.25700
      3 C3        -47.3451   -9.0346  -38.5605 C.2    1 LIG      -0.04700
      4 C4        -45.3591   -9.9784  -38.9844 C.2    1 LIG      -0.04700
      5 N1        -46.3442   -9.1689  -39.4870 N.pl3  1 LIG      -0.36000
      6 H1        -47.5777   -9.8647  -36.5455 H      1 LIG       0.15400
      7 H2        -45.1676  -11.0085  -37.0607 H      1 LIG       0.15400
      8 H3        -48.2151   -8.4297  -38.7738 H      1 LIG       0.14000
      9 H4        -44.4806  -10.2069  -39.5714 H      1 LIG       0.14000
     10 H5        -46.3344   -8.7376  -40.4009 H      1 LIG       0.38000
@<TRIPOS>BOND
      1       1       2 1
      2       1       3 2
      3       2       4 2
      4       3       5 1
      5       4       5 1
      6       1       6 1
      7       2       7 1
      8       3       8 1
      9       4       9 1
     10       5      10 1
@<TRIPOS>ALT_TYPE
CGenFF_4.0_ALT_TYPE_SET
CGenFF_4.0 1 CG2R51 2 CG2R51 3 CG2R51 4 CG2R51 5 NG2R51 6 HGR51 7 HGR51 8 HGR52 9 HGR52 10 HGP1
@<TRIPOS>MOLECULE
pyrrole
 10 10 0 0 0
****
USER_CHARGES
INVALID_CHARGES
Pose:   3 Cluster:   3 Fr_nu: 4088713 TotEn:   -15.67
@<TRIPOS>ATOM
      1 C1        -57.7457    4.2573  -39.5455 C.2    1 LIG      -0.25700
      2 C2        -58.4435    4.3155  -40.7771 C.2    1 LIG      -0.25700
      3 C3        -58.3484    3.2861  -38.7767 C.2    1 LIG      -0.04700
      4 C4        -59.4514    3.3782  -40.7234 C.2    1 LIG      -0.04700
      5 N1        -59.3842    2.7587  -39.5028 N.pl3  1 LIG      -0.36000
      6 H1        -56.8963    4.8575  -39.2515 H      1 LIG       0.15400
      7 H2        -58.2359    4.9689  -41.6127 H      1 LIG       0.15400
      8 H3        -58.1341    2.9247  -37.7809 H      1 LIG       0.14000
      9 H4        -60.2069    3.0968  -41.4435 H      1 LIG       0.14000
     10 H5        -60.0032    2.0250  -39.1867 H      1 LIG       0.38000
@<TRIPOS>BOND
      1       1       2 1
      2       1       3 2
      3       2       4 2
      4       3       5 1
      5       4       5 1
      6       1       6 1
      7       2       7 1
      8       3       8 1
      9       4       9 1
     10       5      10 1
@<TRIPOS>ALT_TYPE
CGenFF_4.0_ALT_TYPE_SET
CGenFF_4.0 1 CG2R51 2 CG2R51 3 CG2R51 4 CG2R51 5 NG2R51 6 HGR51 7 HGR51 8 HGR52 9 HGR52 10 HGP1
@<TRIPOS>MOLECULE
pyrrole
 10 10 0 0 0
****
USER_CHARGES
INVALID_CHARGES
Pose:   4 Cluster:   4 Fr_nu:   9399 TotEn:   -15.65
@<TRIPOS>ATOM
      1 C1        -86.7474  -27.6515  -31.4159 C.2    1 LIG      -0.25700
      2 C2        -85.5684  -26.8698  -31.3386 C.2    1 LIG      -0.25700
      3 C3        -86.9385  -27.9777  -32.7405 C.2    1 LIG      -0.04700
      4 C4        -85.0751  -26.7419  -32.6183 C.2    1 LIG      -0.04700
      5 N1        -85.9161  -27.4192  -33.4621 N.pl3  1 LIG      -0.36000
      6 H1        -87.3868  -27.9450  -30.5953 H      1 LIG       0.15400
      7 H2        -85.1261  -26.4450  -30.4485 H      1 LIG       0.15400
      8 H3        -87.7086  -28.5548  -33.2326 H      1 LIG       0.14000
      9 H4        -84.2024  -26.2323  -33.0019 H      1 LIG       0.14000
     10 H5        -85.7999  -27.4956  -34.4632 H      1 LIG       0.38000
@<TRIPOS>BOND
      1       1       2 1
      2       1       3 2
      3       2       4 2
      4       3       5 1
      5       4       5 1
      6       1       6 1
      7       2       7 1
      8       3       8 1
      9       4       9 1
     10       5      10 1
@<TRIPOS>ALT_TYPE
CGenFF_4.0_ALT_TYPE_SET
CGenFF_4.0 1 CG2R51 2 CG2R51 3 CG2R51 4 CG2R51 5 NG2R51 6 HGR51 7 HGR51 8 HGR52 9 HGR52 10 HGP1
@<TRIPOS>MOLECULE
pyrrole
 10 10 0 0 0
****
USER_CHARGES
INVALID_CHARGES
Pose:   5 Cluster:   5 Fr_nu:   9114 TotEn:   -14.72
@<TRIPOS>ATOM
      1 C1        -87.5857  -28.8371  -31.8659 C.2    1 LIG      -0.25700
      2 C2        -88.3897  -29.6557  -32.6969 C.2    1 LIG      -0.25700
      3 C3        -86.7058  -28.1609  -32.6819 C.2    1 LIG      -0.04700
      4 C4        -87.9765  -29.4549  -33.9955 C.2    1 LIG      -0.04700
      5 N1        -86.9523  -28.5446  -33.9743 N.pl3  1 LIG      -0.36000
      6 H1        -87.6425  -28.7498  -30.7900 H      1 LIG       0.15400
      7 H2        -89.1831  -30.3200  -32.3848 H      1 LIG       0.15400
      8 H3        -85.9282  -27.4439  -32.4593 H      1 LIG       0.14000
      9 H4        -88.3202  -29.8763  -34.9297 H      1 LIG       0.14000
     10 H5        -86.4554  -28.2074  -34.7871 H      1 LIG       0.38000
@<TRIPOS>BOND
      1       1       2 1
      2       1       3 2
      3       2       4 2
      4       3       5 1
      5       4       5 1
      6       1       6 1
      7       2       7 1
      8       3       8 1
      9       4       9 1
     10       5      10 1
@<TRIPOS>ALT_TYPE
CGenFF_4.0_ALT_TYPE_SET
CGenFF_4.0 1 CG2R51 2 CG2R51 3 CG2R51 4 CG2R51 5 NG2R51 6 HGR51 7 HGR51 8 HGR52 9 HGR52 10 HGP1
@<TRIPOS>MOLECULE
pyrrole
 10 10 0 0 0
****
USER_CHARGES
INVALID_CHARGES
Pose:   6 Cluster:   6 Fr_nu: 115712 TotEn:   -14.39
@<TRIPOS>ATOM
      1 C1        -80.9851  -20.8456  -31.6854 C.2    1 LIG      -0.25700
      2 C2        -82.3438  -21.2313  -31.5744 C.2    1 LIG      -0.25700
      3 C3        -80.4876  -21.4180  -32.8353 C.2    1 LIG      -0.04700
      4 C4        -82.6352  -22.0277  -32.6599 C.2    1 LIG      -0.04700
      5 N1        -81.4994  -22.1345  -33.4193 N.pl3  1 LIG      -0.36000
      6 H1        -80.4303  -20.2186  -31.0018 H      1 LIG       0.15400
      7 H2        -83.0357  -20.9598  -30.7897 H      1 LIG       0.15400
      8 H3        -79.5071  -21.3803  -33.2884 H      1 LIG       0.14000
      9 H4        -83.5471  -22.5250  -32.9592 H      1 LIG       0.14000
     10 H5        -81.4202  -22.6606  -34.2786 H      1 LIG       0.38000
@<TRIPOS>BOND
      1       1       2 1
      2       1       3 2
      3       2       4 2
      4       3       5 1
      5       4       5 1
      6       1       6 1
      7       2       7 1
      8       3       8 1
      9       4       9 1
     10       5      10 1
@<TRIPOS>ALT_TYPE
CGenFF_4.0_ALT_TYPE_SET
CGenFF_4.0 1 CG2R51 2 CG2R51 3 CG2R51 4 CG2R51 5 NG2R51 6 HGR51 7 HGR51 8 HGR52 9 HGR52 10 HGP1
@<TRIPOS>MOLECULE
pyrrole
 10 10 0 0 0
****
USER_CHARGES
INVALID_CHARGES
Pose:   7 Cluster:   7 Fr_nu: 235773 TotEn:   -14.34
@<TRIPOS>ATOM
      1 C1        -48.4479   -8.6822  -36.9698 C.2    1 LIG      -0.25700
      2 C2        -47.5227   -9.1902  -37.9148 C.2    1 LIG      -0.25700
      3 C3        -48.2223   -7.3277  -36.8603 C.2    1 LIG      -0.04700
      4 C4        -46.7598   -8.1306  -38.3540 C.2    1 LIG      -0.04700
      5 N1        -47.1938   -7.0037  -37.7061 N.pl3  1 LIG      -0.36000
      6 H1        -49.1971   -9.2427  -36.4285 H      1 LIG       0.15400
      7 H2        -47.4215  -10.2158  -38.2404 H      1 LIG       0.15400
      8 H3        -48.6997   -6.5680  -36.2577 H      1 LIG       0.14000
      9 H4        -45.9506   -8.0784  -39.0687 H      1 LIG       0.14000
     10 H5        -46.8140   -6.0757  -37.8329 H      1 LIG       0.38000
@<TRIPOS>BOND
      1       1       2 1
      2       1       3 2
      3       2       4 2
      4       3       5 1
      5       4       5 1
      6       1       6 1
      7       2       7 1
      8       3       8 1
      9       4       9 1
     10       5      10 1
@<TRIPOS>ALT_TYPE
CGenFF_4.0_ALT_TYPE_SET
CGenFF_4.0 1 CG2R51 2 CG2R51 3 CG2R51 4 CG2R51 5 NG2R51 6 HGR51 7 HGR51 8 HGR52 9 HGR52 10 HGP1
@<TRIPOS>MOLECULE
pyrrole
 10 10 0 0 0
****
USER_CHARGES
INVALID_CHARGES
Pose:   8 Cluster:   8 Fr_nu: 3267209 TotEn:   -13.96
@<TRIPOS>ATOM
      1 C1        -58.9617    4.6865  -40.3940 C.2    1 LIG      -0.25700
      2 C2        -59.5415    4.7005  -41.6865 C.2    1 LIG      -0.25700
      3 C3        -59.2490    3.4642  -39.8274 C.2    1 LIG      -0.04700
      4 C4        -60.1656    3.4863  -41.8704 C.2    1 LIG      -0.04700
      5 N1        -59.9815    2.7431  -40.7338 N.pl3  1 LIG      -0.36000
      6 H1        -58.3960    5.4807  -39.9275 H      1 LIG       0.15400
      7 H2        -59.5094    5.5065  -42.4058 H      1 LIG       0.15400
      8 H3        -58.9992    3.0447  -38.8631 H      1 LIG       0.14000
      9 H4        -60.7211    3.0859  -42.7068 H      1 LIG       0.14000
     10 H5        -60.3317    1.8066  -40.5867 H      1 LIG       0.38000
@<TRIPOS>BOND
      1       1       2 1
      2       1       3 2
      3       2       4 2
      4       3       5 1
      5       4       5 1
      6       1       6 1
      7       2       7 1
      8       3       8 1
      9       4       9 1
     10       5      10 1
@<TRIPOS>ALT_TYPE
CGenFF_4.0_ALT_TYPE_SET
CGenFF_4.0 1 CG2R51 2 CG2R51 3 CG2R51 4 CG2R51 5 NG2R51 6 HGR51 7 HGR51 8 HGR52 9 HGR52 10 HGP1
@<TRIPOS>MOLECULE
pyrrole
 10 10 0 0 0
****
USER_CHARGES
INVALID_CHARGES
Pose:   9 Cluster:   9 Fr_nu: 1473688 TotEn:   -13.75
@<TRIPOS>ATOM
      1 C1        -57.0452    2.5372  -39.2362 C.2    1 LIG      -0.25700
      2 C2        -56.3453    2.5902  -40.4668 C.2    1 LIG      -0.25700
      3 C3        -58.3070    2.0524  -39.5011 C.2    1 LIG      -0.04700
      4 C4        -57.2008    2.1362  -41.4463 C.2    1 LIG      -0.04700
      5 N1        -58.3904    1.8124  -40.8478 N.pl3  1 LIG      -0.36000
      6 H1        -56.6699    2.8210  -38.2631 H      1 LIG       0.15400
      7 H2        -55.3291    2.9231  -40.6241 H      1 LIG       0.15400
      8 H3        -59.1506    1.8579  -38.8540 H      1 LIG       0.14000
      9 H4        -57.0688    2.0137  -42.5122 H      1 LIG       0.14000
     10 H5        -59.2042    1.4514  -41.3261 H      1 LIG       0.38000
@<TRIPOS>BOND
      1       1       2 1
      2       1       3 2
      3       2       4 2
      4       3       5 1
      5       4       5 1
      6       1       6 1
      7       2       7 1
      8       3       8 1
      9       4       9 1
     10       5      10 1
@<TRIPOS>ALT_TYPE
CGenFF_4.0_ALT_TYPE_SET
CGenFF_4.0 1 CG2R51 2 CG2R51 3 CG2R51 4 CG2R51 5 NG2R51 6 HGR51 7 HGR51 8 HGR52 9 HGR52 10 HGP1
@<TRIPOS>MOLECULE
pyrrole
 10 10 0 0 0
****
USER_CHARGES
INVALID_CHARGES
Pose:  10 Cluster:  10 Fr_nu: 371281 TotEn:   -12.95
@<TRIPOS>ATOM
      1 C1        -51.1392  -11.6195  -46.4246 C.2    1 LIG      -0.25700
      2 C2        -50.4882  -11.1587  -45.2538 C.2    1 LIG      -0.25700
      3 C3        -52.4932  -11.6144  -46.1716 C.2    1 LIG      -0.04700
      4 C4        -51.4642  -10.8861  -44.3208 C.2    1 LIG      -0.04700
      5 N1        -52.6790  -11.1670  -44.8896 N.pl3  1 LIG      -0.36000
      6 H1        -50.6717  -11.9216  -47.3513 H      1 LIG       0.15400
      7 H2        -49.4244  -11.0386  -45.1047 H      1 LIG       0.15400
      8 H3        -53.3384  -11.8889  -46.7869 H      1 LIG       0.14000
      9 H4        -51.4026  -10.5169  -43.3067 H      1 LIG       0.14000
     10 H5        -53.5747  -11.0602  -44.4338 H      1 LIG       0.38000
@<TRIPOS>BOND
      1       1       2 1
      2       1       3 2
      3       2       4 2
      4       3       5 1
      5       4       5 1
      6       1       6 1
      7       2       7 1
      8       3       8 1
      9       4       9 1
     10       5      10 1
@<TRIPOS>ALT_TYPE
CGenFF_4.0_ALT_TYPE_SET
CGenFF_4.0 1 CG2R51 2 CG2R51 3 CG2R51 4 CG2R51 5 NG2R51 6 HGR51 7 HGR51 8 HGR52 9 HGR52 10 HGP1
@<TRIPOS>MOLECULE
pyrrole
 10 10 0 0 0
****
USER_CHARGES
INVALID_CHARGES
Pose:  11 Cluster:  11 Fr_nu: 4286709 TotEn:   -12.50
@<TRIPOS>ATOM
      1 C1        -80.6298  -21.7120  -30.9202 C.2    1 LIG      -0.25700
      2 C2        -81.8387  -22.2921  -31.3774 C.2    1 LIG      -0.25700
      3 C3        -79.8699  -21.4160  -32.0303 C.2    1 LIG      -0.04700
      4 C4        -81.7808  -22.3330  -32.7530 C.2    1 LIG      -0.04700
      5 N1        -80.5795  -21.7981  -33.1388 N.pl3  1 LIG      -0.36000
      6 H1        -80.3446  -21.5296  -29.8937 H      1 LIG       0.15400
      7 H2        -82.6624  -22.6428  -30.7718 H      1 LIG       0.15400
      8 H3        -78.8906  -20.9698  -32.1304 H      1 LIG       0.14000
      9 H4        -82.4859  -22.6925  -33.4893 H      1 LIG       0.14000
     10 H5        -80.2651  -21.6999  -34.0943 H      1 LIG       0.38000
@<TRIPOS>BOND
      1       1       2 1
      2       1       3 2
      3       2       4 2
      4       3       5 1
      5       4       5 1
      6       1       6 1
      7       2       7 1
      8       3       8 1
      9       4       9 1
     10       5      10 1
@<TRIPOS>ALT_TYPE
CGenFF_4.0_ALT_TYPE_SET
CGenFF_4.0 1 CG2R51 2 CG2R51 3 CG2R51 4 CG2R51 5 NG2R51 6 HGR51 7 HGR51 8 HGR52 9 HGR52 10 HGP1
@<TRIPOS>MOLECULE
pyrrole
 10 10 0 0 0
****
USER_CHARGES
INVALID_CHARGES
Pose:  12 Cluster:  12 Fr_nu: 4206718 TotEn:   -12.40
@<TRIPOS>ATOM
      1 C1        -57.4587    3.9129  -40.6609 C.2    1 LIG      -0.25700
      2 C2        -57.4835    3.3537  -39.3595 C.2    1 LIG      -0.25700
      3 C3        -58.4787    3.3289  -41.3791 C.2    1 LIG      -0.04700
      4 C4        -58.5179    2.4450  -39.3220 C.2    1 LIG      -0.04700
      5 N1        -59.1157    2.4381  -40.5552 N.pl3  1 LIG      -0.36000
      6 H1        -56.7723    4.6602  -41.0336 H      1 LIG       0.15400
      7 H2        -56.8203    3.5863  -38.5382 H      1 LIG       0.15400
      8 H3        -58.8069    3.4666  -42.3997 H      1 LIG       0.14000
      9 H4        -58.8816    1.8059  -38.5296 H      1 LIG       0.14000
     10 H5        -59.9055    1.8644  -40.8168 H      1 LIG       0.38000
@<TRIPOS>BOND
      1       1       2 1
      2       1       3 2
      3       2       4 2
      4       3       5 1
      5       4       5 1
      6       1       6 1
      7       2       7 1
      8       3       8 1
      9       4       9 1
     10       5      10 1
@<TRIPOS>ALT_TYPE
CGenFF_4.0_ALT_TYPE_SET
CGenFF_4.0 1 CG2R51 2 CG2R51 3 CG2R51 4 CG2R51 5 NG2R51 6 HGR51 7 HGR51 8 HGR52 9 HGR52 10 HGP1
@<TRIPOS>MOLECULE
pyrrole
 10 10 0 0 0
****
USER_CHARGES
INVALID_CHARGES
Pose:  13 Cluster:  13 Fr_nu: 402771 TotEn:   -12.28
@<TRIPOS>ATOM
      1 C1        -50.4348  -11.0637  -45.5809 C.2    1 LIG      -0.25700
      2 C2        -49.7527  -10.6078  -44.4259 C.2    1 LIG      -0.25700
      3 C3        -51.7342  -11.3335  -45.2117 C.2    1 LIG      -0.04700
      4 C4        -50.6560  -10.6130  -43.3860 C.2    1 LIG      -0.04700
      5 N1        -51.8570  -11.0562  -43.8752 N.pl3  1 LIG      -0.36000
      6 H1        -50.0236  -11.1819  -46.5736 H      1 LIG       0.15400
      7 H2        -48.7164  -10.3086  -44.3575 H      1 LIG       0.15400
      8 H3        -52.5795  -11.6976  -45.7784 H      1 LIG       0.14000
      9 H4        -50.5517  -10.3402  -42.3452 H      1 LIG       0.14000
     10 H5        -52.7037  -11.1618  -43.3336 H      1 LIG       0.38000
@<TRIPOS>BOND
      1       1       2 1
      2       1       3 2
      3       2       4 2
      4       3       5 1
      5       4       5 1
      6       1       6 1
      7       2       7 1
      8       3       8 1
      9       4       9 1
     10       5      10 1
@<TRIPOS>ALT_TYPE
CGenFF_4.0_ALT_TYPE_SET
CGenFF_4.0 1 CG2R51 2 CG2R51 3 CG2R51 4 CG2R51 5 NG2R51 6 HGR51 7 HGR51 8 HGR52 9 HGR52 10 HGP1
@<TRIPOS>MOLECULE
pyrrole
 10 10 0 0 0
****
USER_CHARGES
INVALID_CHARGES
Pose:  14 Cluster:  14 Fr_nu: 422607 TotEn:   -11.85
@<TRIPOS>ATOM
      1 C1        -81.5637  -20.9150  -31.2282 C.2    1 LIG      -0.25700
      2 C2        -80.5245  -20.0184  -30.8775 C.2    1 LIG      -0.25700
      3 C3        -81.1738  -21.5677  -32.3769 C.2    1 LIG      -0.04700
      4 C4        -79.5311  -20.1504  -31.8226 C.2    1 LIG      -0.04700
      5 N1        -79.9367  -21.0947  -32.7291 N.pl3  1 LIG      -0.36000
      6 H1        -82.4946  -21.0684  -30.7006 H      1 LIG       0.15400
      7 H2        -80.5011  -19.3485  -30.0296 H      1 LIG       0.15400
      8 H3        -81.6646  -22.3235  -32.9736 H      1 LIG       0.14000
      9 H4        -78.5741  -19.6591  -31.9293 H      1 LIG       0.14000
     10 H5        -79.4050  -21.3964  -33.5339 H      1 LIG       0.38000
@<TRIPOS>BOND
      1       1       2 1
      2       1       3 2
      3       2       4 2
      4       3       5 1
      5       4       5 1
      6       1       6 1
      7       2       7 1
      8       3       8 1
      9       4       9 1
     10       5      10 1
@<TRIPOS>ALT_TYPE
CGenFF_4.0_ALT_TYPE_SET
CGenFF_4.0 1 CG2R51 2 CG2R51 3 CG2R51 4 CG2R51 5 NG2R51 6 HGR51 7 HGR51 8 HGR52 9 HGR52 10 HGP1
@<TRIPOS>MOLECULE
pyrrole
 10 10 0 0 0
****
USER_CHARGES
INVALID_CHARGES
Pose:  15 Cluster:  15 Fr_nu: 347039 TotEn:   -11.72
@<TRIPOS>ATOM
      1 C1        -70.4606    4.5445  -47.1554 C.2    1 LIG      -0.25700
      2 C2        -71.2086    4.3146  -48.3363 C.2    1 LIG      -0.25700
      3 C3        -69.8244    3.3654  -46.8354 C.2    1 LIG      -0.04700
      4 C4        -71.0069    3.0020  -48.7020 C.2    1 LIG      -0.04700
      5 N1        -70.1640    2.4347  -47.7823 N.pl3  1 LIG      -0.36000
      6 H1        -70.3928    5.4689  -46.5993 H      1 LIG       0.15400
      7 H2        -71.8278    5.0265  -48.8637 H      1 LIG       0.15400
      8 H3        -69.1631    3.1060  -46.0208 H      1 LIG       0.14000
      9 H4        -71.3856    2.4236  -49.5329 H      1 LIG       0.14000
     10 H5        -69.8418    1.4770  -47.7998 H      1 LIG       0.38000
@<TRIPOS>BOND
      1       1       2 1
      2       1       3 2
      3       2       4 2
      4       3       5 1
      5       4       5 1
      6       1       6 1
      7       2       7 1
      8       3       8 1
      9       4       9 1
     10       5      10 1
@<TRIPOS>ALT_TYPE
CGenFF_4.0_ALT_TYPE_SET
CGenFF_4.0 1 CG2R51 2 CG2R51 3 CG2R51 4 CG2R51 5 NG2R51 6 HGR51 7 HGR51 8 HGR52 9 HGR52 10 HGP1
@<TRIPOS>MOLECULE
pyrrole
 10 10 0 0 0
****
USER_CHARGES
INVALID_CHARGES
Pose:  16 Cluster:  16 Fr_nu: 759456 TotEn:   -11.50
@<TRIPOS>ATOM
      1 C1        -50.6036    5.3426  -33.9829 C.2    1 LIG      -0.25700
      2 C2        -51.8021    5.5097  -34.7196 C.2    1 LIG      -0.25700
      3 C3        -50.6217    4.0723  -33.4505 C.2    1 LIG      -0.04700
      4 C4        -52.5162    4.3364  -34.6148 C.2    1 LIG      -0.04700
      5 N1        -51.7891    3.4700  -33.8410 N.pl3  1 LIG      -0.36000
      6 H1        -49.8134    6.0690  -33.8550 H      1 LIG       0.15400
      7 H2        -52.1128    6.3885  -35.2667 H      1 LIG       0.15400
      8 H3        -49.9108    3.5449  -32.8301 H      1 LIG       0.14000
      9 H4        -53.4730    4.0415  -35.0221 H      1 LIG       0.14000
     10 H5        -52.0705    2.5307  -33.5961 H      1 LIG       0.38000
@<TRIPOS>BOND
      1       1       2 1
      2       1       3 2
      3       2       4 2
      4       3       5 1
      5       4       5 1
      6       1       6 1
      7       2       7 1
      8       3       8 1
      9       4       9 1
     10       5      10 1
@<TRIPOS>ALT_TYPE
CGenFF_4.0_ALT_TYPE_SET
CGenFF_4.0 1 CG2R51 2 CG2R51 3 CG2R51 4 CG2R51 5 NG2R51 6 HGR51 7 HGR51 8 HGR52 9 HGR52 10 HGP1
@<TRIPOS>MOLECULE
pyrrole
 10 10 0 0 0
****
USER_CHARGES
INVALID_CHARGES
Pose:  17 Cluster:  17 Fr_nu: 4414181 TotEn:   -11.39
@<TRIPOS>ATOM
      1 C1        -74.5494   -7.7361  -55.4226 C.2    1 LIG      -0.25700
      2 C2        -75.8806   -8.1281  -55.1377 C.2    1 LIG      -0.25700
      3 C3        -73.7132   -8.6216  -54.7792 C.2    1 LIG      -0.04700
      4 C4        -75.8174   -9.2412  -54.3289 C.2    1 LIG      -0.04700
      5 N1        -74.4950   -9.5320  -54.1173 N.pl3  1 LIG      -0.36000
      6 H1        -74.2348   -6.8997  -56.0308 H      1 LIG       0.15400
      7 H2        -76.7875   -7.6521  -55.4830 H      1 LIG       0.15400
      8 H3        -72.6352   -8.6848  -54.7326 H      1 LIG       0.14000
      9 H4        -76.5933   -9.8512  -53.8878 H      1 LIG       0.14000
     10 H5        -74.1492  -10.3004  -53.5592 H      1 LIG       0.38000
@<TRIPOS>BOND
      1       1       2 1
      2       1       3 2
      3       2       4 2
      4       3       5 1
      5       4       5 1
      6       1       6 1
      7       2       7 1
      8       3       8 1
      9       4       9 1
     10       5      10 1
@<TRIPOS>ALT_TYPE
CGenFF_4.0_ALT_TYPE_SET
CGenFF_4.0 1 CG2R51 2 CG2R51 3 CG2R51 4 CG2R51 5 NG2R51 6 HGR51 7 HGR51 8 HGR52 9 HGR52 10 HGP1
@<TRIPOS>MOLECULE
pyrrole
 10 10 0 0 0
****
USER_CHARGES
INVALID_CHARGES
Pose:  18 Cluster:  18 Fr_nu: 1422300 TotEn:   -11.14
@<TRIPOS>ATOM
      1 C1        -47.8842  -10.1396  -24.7219 C.2    1 LIG      -0.25700
      2 C2        -48.5375  -10.9317  -25.6981 C.2    1 LIG      -0.25700
      3 C3        -47.9141  -10.8403  -23.5363 C.2    1 LIG      -0.04700
      4 C4        -48.9468  -12.0922  -25.0793 C.2    1 LIG      -0.04700
      5 N1        -48.5627  -12.0256  -23.7655 N.pl3  1 LIG      -0.36000
      6 H1        -47.4401   -9.1650  -24.8676 H      1 LIG       0.15400
      7 H2        -48.6940  -10.6846  -26.7386 H      1 LIG       0.15400
      8 H3        -47.5338  -10.6019  -22.5531 H      1 LIG       0.14000
      9 H4        -49.4740  -12.9574  -25.4562 H      1 LIG       0.14000
     10 H5        -48.7315  -12.7411  -23.0719 H      1 LIG       0.38000
@<TRIPOS>BOND
      1       1       2 1
      2       1       3 2
      3       2       4 2
      4       3       5 1
      5       4       5 1
      6       1       6 1
      7       2       7 1
      8       3       8 1
      9       4       9 1
     10       5      10 1
@<TRIPOS>ALT_TYPE
CGenFF_4.0_ALT_TYPE_SET
CGenFF_4.0 1 CG2R51 2 CG2R51 3 CG2R51 4 CG2R51 5 NG2R51 6 HGR51 7 HGR51 8 HGR52 9 HGR52 10 HGP1
@<TRIPOS>MOLECULE
pyrrole
 10 10 0 0 0
****
USER_CHARGES
INVALID_CHARGES
Pose:  19 Cluster:  19 Fr_nu: 236285 TotEn:   -11.01
@<TRIPOS>ATOM
      1 C1        -49.7492  -11.8479  -27.2609 C.2    1 LIG      -0.25700
      2 C2        -49.5807  -10.5502  -26.7181 C.2    1 LIG      -0.25700
      3 C3        -50.3016  -11.7011  -28.5141 C.2    1 LIG      -0.04700
      4 C4        -50.0354   -9.6499  -27.6563 C.2    1 LIG      -0.04700
      5 N1        -50.4714  -10.3608  -28.7437 N.pl3  1 LIG      -0.36000
      6 H1        -49.4950  -12.7869  -26.7895 H      1 LIG       0.15400
      7 H2        -49.1733  -10.2975  -25.7494 H      1 LIG       0.15400
      8 H3        -50.5888  -12.4283  -29.2605 H      1 LIG       0.14000
      9 H4        -50.0858   -8.5701  -27.6473 H      1 LIG       0.14000
     10 H5        -50.8585   -9.9583  -29.5861 H      1 LIG       0.38000
@<TRIPOS>BOND
      1       1       2 1
      2       1       3 2
      3       2       4 2
      4       3       5 1
      5       4       5 1
      6       1       6 1
      7       2       7 1
      8       3       8 1
      9       4       9 1
     10       5      10 1
@<TRIPOS>ALT_TYPE
CGenFF_4.0_ALT_TYPE_SET
CGenFF_4.0 1 CG2R51 2 CG2R51 3 CG2R51 4 CG2R51 5 NG2R51 6 HGR51 7 HGR51 8 HGR52 9 HGR52 10 HGP1
@<TRIPOS>MOLECULE
pyrrole
 10 10 0 0 0
****
USER_CHARGES
INVALID_CHARGES
Pose:  20 Cluster:  20 Fr_nu: 693835 TotEn:    -9.93
@<TRIPOS>ATOM
      1 C1        -75.1485  -23.4763  -45.5138 C.2    1 LIG      -0.25700
      2 C2        -73.9082  -23.3521  -44.8406 C.2    1 LIG      -0.25700
      3 C3        -76.0898  -22.7990  -44.7703 C.2    1 LIG      -0.04700
      4 C4        -74.1293  -22.6027  -43.7061 C.2    1 LIG      -0.04700
      5 N1        -75.4589  -22.2723  -43.6736 N.pl3  1 LIG      -0.36000
      6 H1        -75.3349  -24.0019  -46.4398 H      1 LIG       0.15400
      7 H2        -72.9569  -23.7636  -45.1472 H      1 LIG       0.15400
      8 H3        -77.1488  -22.6459  -44.9226 H      1 LIG       0.14000
      9 H4        -73.4606  -22.2749  -42.9226 H      1 LIG       0.14000
     10 H5        -75.9057  -21.7238  -42.9519 H      1 LIG       0.38000
@<TRIPOS>BOND
      1       1       2 1
      2       1       3 2
      3       2       4 2
      4       3       5 1
      5       4       5 1
      6       1       6 1
      7       2       7 1
      8       3       8 1
      9       4       9 1
     10       5      10 1
@<TRIPOS>ALT_TYPE
CGenFF_4.0_ALT_TYPE_SET
CGenFF_4.0 1 CG2R51 2 CG2R51 3 CG2R51 4 CG2R51 5 NG2R51 6 HGR51 7 HGR51 8 HGR52 9 HGR52 10 HGP1
@<TRIPOS>MOLECULE
pyrrole
 10 10 0 0 0
****
USER_CHARGES
INVALID_CHARGES
Pose:  21 Cluster:  21 Fr_nu: 353296 TotEn:    -9.87
@<TRIPOS>ATOM
      1 C1        -74.1735  -23.4863  -44.3494 C.2    1 LIG      -0.25700
      2 C2        -73.2131  -23.4165  -43.3103 C.2    1 LIG      -0.25700
      3 C3        -75.2749  -22.7672  -43.9406 C.2    1 LIG      -0.04700
      4 C4        -73.7570  -22.6570  -42.2980 C.2    1 LIG      -0.04700
      5 N1        -75.0106  -22.2679  -42.6920 N.pl3  1 LIG      -0.36000
      6 H1        -74.0728  -24.0039  -45.2930 H      1 LIG       0.15400
      7 H2        -72.2321  -23.8701  -43.2988 H      1 LIG       0.15400
      8 H3        -76.2205  -22.5674  -44.4246 H      1 LIG       0.14000
      9 H4        -73.3641  -22.3585  -41.3362 H      1 LIG       0.14000
     10 H5        -75.6430  -21.6994  -42.1459 H      1 LIG       0.38000
@<TRIPOS>BOND
      1       1       2 1
      2       1       3 2
      3       2       4 2
      4       3       5 1
      5       4       5 1
      6       1       6 1
      7       2       7 1
      8       3       8 1
      9       4       9 1
     10       5      10 1
@<TRIPOS>ALT_TYPE
CGenFF_4.0_ALT_TYPE_SET
CGenFF_4.0 1 CG2R51 2 CG2R51 3 CG2R51 4 CG2R51 5 NG2R51 6 HGR51 7 HGR51 8 HGR52 9 HGR52 10 HGP1
@<TRIPOS>MOLECULE
pyrrole
 10 10 0 0 0
****
USER_CHARGES
INVALID_CHARGES
Pose:  22 Cluster:  22 Fr_nu: 1873852 TotEn:    -9.43
@<TRIPOS>ATOM
      1 C1        -80.4746  -20.6406  -31.5814 C.2    1 LIG      -0.25700
      2 C2        -80.5822  -20.0009  -30.3220 C.2    1 LIG      -0.25700
      3 C3        -79.2087  -20.3902  -32.0633 C.2    1 LIG      -0.04700
      4 C4        -79.3788  -19.3789  -30.0726 C.2    1 LIG      -0.04700
      5 N1        -78.5517  -19.6220  -31.1379 N.pl3  1 LIG      -0.36000
      6 H1        -81.2368  -21.2210  -32.0821 H      1 LIG       0.15400
      7 H2        -81.4421  -19.9928  -29.6672 H      1 LIG       0.15400
      8 H3        -78.7185  -20.6882  -32.9793 H      1 LIG       0.14000
      9 H4        -79.0381  -18.7881  -29.2338 H      1 LIG       0.14000
     10 H5        -77.6024  -19.2867  -31.2272 H      1 LIG       0.38000
@<TRIPOS>BOND
      1       1       2 1
      2       1       3 2
      3       2       4 2
      4       3       5 1
      5       4       5 1
      6       1       6 1
      7       2       7 1
      8       3       8 1
      9       4       9 1
     10       5      10 1
@<TRIPOS>ALT_TYPE
CGenFF_4.0_ALT_TYPE_SET
CGenFF_4.0 1 CG2R51 2 CG2R51 3 CG2R51 4 CG2R51 5 NG2R51 6 HGR51 7 HGR51 8 HGR52 9 HGR52 10 HGP1
@<TRIPOS>MOLECULE
pyrrole
 10 10 0 0 0
****
USER_CHARGES
INVALID_CHARGES
Pose:  23 Cluster:  23 Fr_nu:  39994 TotEn:    -9.02
@<TRIPOS>ATOM
      1 C1        -73.4856  -23.0084  -43.8892 C.2    1 LIG      -0.25700
      2 C2        -72.4883  -23.5963  -43.0726 C.2    1 LIG      -0.25700
      3 C3        -74.4468  -22.4854  -43.0525 C.2    1 LIG      -0.04700
      4 C4        -72.8704  -23.4147  -41.7617 C.2    1 LIG      -0.04700
      5 N1        -74.0624  -22.7385  -41.7616 N.pl3  1 LIG      -0.36000
      6 H1        -73.5010  -22.9701  -44.9694 H      1 LIG       0.15400
      7 H2        -71.5895  -24.0981  -43.4021 H      1 LIG       0.15400
      8 H3        -75.3672  -21.9580  -43.2595 H      1 LIG       0.14000
      9 H4        -72.4009  -23.7041  -40.8321 H      1 LIG       0.14000
     10 H5        -74.5788  -22.4675  -40.9362 H      1 LIG       0.38000
@<TRIPOS>BOND
      1       1       2 1
      2       1       3 2
      3       2       4 2
      4       3       5 1
      5       4       5 1
      6       1       6 1
      7       2       7 1
      8       3       8 1
      9       4       9 1
     10       5      10 1
@<TRIPOS>ALT_TYPE
CGenFF_4.0_ALT_TYPE_SET
CGenFF_4.0 1 CG2R51 2 CG2R51 3 CG2R51 4 CG2R51 5 NG2R51 6 HGR51 7 HGR51 8 HGR52 9 HGR52 10 HGP1
@<TRIPOS>MOLECULE
pyrrole
 10 10 0 0 0
****
USER_CHARGES
INVALID_CHARGES
Pose:  24 Cluster:  24 Fr_nu: 338408 TotEn:    -8.91
@<TRIPOS>ATOM
      1 C1        -50.4456  -11.4409  -45.3636 C.2    1 LIG      -0.25700
      2 C2        -51.5449  -11.1021  -44.5367 C.2    1 LIG      -0.25700
      3 C3        -49.3246  -10.8545  -44.8186 C.2    1 LIG      -0.04700
      4 C4        -51.0622  -10.3187  -43.5116 C.2    1 LIG      -0.04700
      5 N1        -49.7115  -10.1747  -43.6933 N.pl3  1 LIG      -0.36000
      6 H1        -50.4687  -12.0468  -46.2585 H      1 LIG       0.15400
      7 H2        -52.5763  -11.3954  -44.6722 H      1 LIG       0.15400
      8 H3        -48.2897  -10.8595  -45.1303 H      1 LIG       0.14000
      9 H4        -51.5579   -9.8539  -42.6709 H      1 LIG       0.14000
     10 H5        -49.0951   -9.6482  -43.0898 H      1 LIG       0.38000
@<TRIPOS>BOND
      1       1       2 1
      2       1       3 2
      3       2       4 2
      4       3       5 1
      5       4       5 1
      6       1       6 1
      7       2       7 1
      8       3       8 1
      9       4       9 1
     10       5      10 1
@<TRIPOS>ALT_TYPE
CGenFF_4.0_ALT_TYPE_SET
[truncated: 4,527,437 more chars]
