# Supplementary material for: The pocketome of G-protein-coupled receptors reveals previously untargeted allosteric sites
Source: Nat Commun. 2022 May 10;13:2567. doi: 10.1038/s41467-022-29609-6 (PMC9091257; doi:10.1038/s41467-022-29609-6)
Supplement: Supplementary file 4 — Supplementary Data 1 [file 41467_2022_29609_MOESM4_ESM.zip › docking_files/3zpq/rec.mol2]

@<TRIPOS>MOLECULE
3zpq_align.pdb
4855 4910 298 0 0
PROTEIN
NO_CHARGES


@<TRIPOS>ATOM
      1 N         -90.7190  -35.9910  -45.5430 N.4       1 ALA   -0.2700
      2 CA        -90.2670  -34.6110  -45.4640 C.3       1 ALA    0.0900
      3 CAY       -90.7220  -38.3560  -45.1220 C.3       1 ALA    0.0900
      4 C         -90.3500  -33.9990  -44.0700 C.2       1 ALA    0.0900
      5 O         -89.4280  -33.3180  -43.6280 O.2       1 ALA    0.5100
      6 CB        -91.0720  -33.7530  -46.4600 C.3       1 ALA   -0.5100
      7 CY        -90.1990  -37.0030  -44.8300 C.2       1 ALA   -0.4700
      8 OY        -89.3500  -36.8270  -43.9670 O.2       1 ALA    0.3100
      9 HN        -91.4650  -36.1500  -46.1820 H         1 ALA    0.0700
     10 HA        -89.2140  -34.5840  -45.7030 H         1 ALA    0.0900
     11 HB1       -92.1550  -33.7990  -46.2150 H         1 ALA   -0.2700
     12 HB2       -90.9260  -34.1350  -47.4940 H         1 ALA    0.0900
     13 HB3       -90.7390  -32.6940  -46.4020 H         1 ALA    0.0900
     14 HY1       -90.2280  -39.0970  -44.4570 H         1 ALA    0.0900
     15 HY2       -90.5070  -38.6220  -46.1790 H         1 ALA    0.5100
     16 HY3       -91.8180  -38.3820  -44.9390 H         1 ALA   -0.5100
     17 N         -91.4440  -34.2830  -43.3320 N.am      2 GLU   -0.4700
     18 CA        -91.6590  -33.8310  -41.9610 C.3       2 GLU    0.3100
     19 C         -90.5630  -34.3170  -41.0140 C.2       2 GLU    0.0700
     20 O         -90.0850  -33.5620  -40.1650 O.2       2 GLU    0.0900
     21 CB        -93.0420  -34.2790  -41.4570 C.3       2 GLU   -0.1800
     22 CG        -93.3820  -33.8340  -40.0370 C.3       2 GLU    0.0900
     23 CD        -93.0610  -32.3660  -39.7730 C.2       2 GLU    0.0900
     24 OE1       -93.5040  -31.5000  -40.5680 O.co2     2 GLU   -0.2800
     25 OE2       -92.3630  -32.0760  -38.7700 O.co2     2 GLU    0.0900
     26 HN        -92.1820  -34.8360  -43.7080 H         2 GLU    0.0900
     27 HA        -91.5870  -32.7540  -41.9470 H         2 GLU    0.6200
     28 HB1       -93.0810  -35.3890  -41.4930 H         2 GLU   -0.7600
     29 HB2       -93.8110  -33.8700  -42.1440 H         2 GLU   -0.7600
     30 HG1       -92.8030  -34.4530  -39.3180 H         2 GLU    0.5100
     31 HG2       -94.4680  -33.9920  -39.8620 H         2 GLU   -0.5100
     32 N         -90.1570  -35.5740  -41.1680 N.am      3 LEU   -0.4700
     33 CA        -89.0610  -36.1330  -40.3720 C.3       3 LEU    0.3100
     34 C         -87.6980  -35.5840  -40.8060 C.2       3 LEU    0.0700
     35 O         -86.8020  -35.4200  -39.9710 O.2       3 LEU    0.0900
     36 CB        -89.0370  -37.6640  -40.4650 C.3       3 LEU   -0.1800
     37 CG        -90.2010  -38.4590  -39.8690 C.3       3 LEU    0.0900
     38 CD1       -89.8830  -39.9460  -39.9830 C.3       3 LEU    0.0900
     39 CD2       -90.4720  -38.0580  -38.4250 C.3       3 LEU   -0.0900
     40 HN        -90.5790  -36.1910  -41.8270 H         3 LEU    0.0900
     41 HA        -89.2020  -35.8230  -39.3480 H         3 LEU   -0.2700
     42 HB1       -88.1120  -38.0080  -39.9580 H         3 LEU    0.0900
     43 HB2       -88.9790  -37.9260  -41.5420 H         3 LEU    0.0900
     44 HG        -91.1360  -38.2290  -40.4220 H         3 LEU    0.0900
     45 HD11      -88.9500  -40.1810  -39.4280 H         3 LEU   -0.2700
     46 HD12      -89.7420  -40.2220  -41.0500 H         3 LEU    0.0900
     47 HD13      -90.7120  -40.5440  -39.5490 H         3 LEU    0.0900
     48 HD21      -90.7280  -36.9780  -38.3690 H         3 LEU    0.0900
     49 HD22      -89.5680  -38.2400  -37.8050 H         3 LEU    0.5100
     50 HD23      -91.3260  -38.6460  -38.0230 H         3 LEU   -0.5100
     51 N         -87.5390  -35.3220  -42.1080 N.am      4 LEU   -0.4700
     52 CA        -86.2840  -34.7930  -42.6630 C.3       4 LEU    0.3100
     53 C         -86.0360  -33.3570  -42.1770 C.2       4 LEU    0.0700
     54 O         -84.8950  -32.9590  -41.9380 O.2       4 LEU    0.0900
     55 CB        -86.3090  -34.8490  -44.1970 C.3       4 LEU   -0.1800
     56 CG        -85.0760  -35.3230  -44.9730 C.3       4 LEU    0.0900
     57 CD1       -84.3060  -36.4450  -44.2940 C.3       4 LEU    0.0900
     58 CD2       -85.5170  -35.7800  -46.3540 C.3       4 LEU   -0.0900
     59 HN        -88.2710  -35.4750  -42.7660 H         4 LEU    0.0900
     60 HA        -85.4700  -35.3900  -42.2780 H         4 LEU   -0.2700
     61 HB1       -86.5340  -33.8230  -44.5500 H         4 LEU    0.0900
     62 HB2       -87.1430  -35.5220  -44.4790 H         4 LEU    0.0900
     63 HG        -84.3910  -34.4590  -45.1070 H         4 LEU    0.0900
     64 HD11      -85.0000  -37.2600  -43.9990 H         4 LEU   -0.2700
     65 HD12      -83.8030  -36.0590  -43.3810 H         4 LEU    0.0900
     66 HD13      -83.5470  -36.8600  -44.9920 H         4 LEU    0.0900
     67 HD21      -85.9990  -34.9390  -46.8980 H         4 LEU    0.0900
     68 HD22      -86.2500  -36.6090  -46.2620 H         4 LEU    0.5100
     69 HD23      -84.6360  -36.1210  -46.9380 H         4 LEU   -0.5100
     70 N         -87.1050  -32.5840  -42.0040 N.am      5 SER   -0.4700
     71 CA        -86.9700  -31.2190  -41.5360 C.3       5 SER    0.3100
     72 C         -86.8390  -31.1740  -40.0100 C.2       5 SER    0.0700
     73 O         -86.2090  -30.2720  -39.4650 O.2       5 SER    0.0900
     74 CB        -88.1400  -30.3540  -42.0250 C.3       5 SER    0.0500
     75 OG        -89.2740  -30.4590  -41.1840 O.3       5 SER    0.0900
     76 HN        -88.0320  -32.9030  -42.1850 H         5 SER    0.0900
     77 HA        -86.0350  -30.8300  -41.9090 H         5 SER   -0.6600
     78 HB1       -88.4310  -30.6770  -43.0470 H         5 SER    0.4300
     79 HB2       -87.8220  -29.2900  -42.0490 H         5 SER    0.5100
     80 HG1       -89.5260  -31.3850  -41.1950 H         5 SER   -0.5100
     81 N         -87.4240  -32.1430  -39.3150 N.am      6 GLN   -0.4700
     82 CA        -87.2300  -32.2570  -37.8760 C.3       6 GLN    0.3100
     83 C         -85.7940  -32.6850  -37.5570 C.2       6 GLN    0.0700
     84 O         -85.2100  -32.2800  -36.5550 O.2       6 GLN    0.0900
     85 CB        -88.2170  -33.2670  -37.3070 C.3       6 GLN   -0.1800
     86 CG        -88.2720  -33.3060  -35.7900 C.3       6 GLN    0.0900
     87 CD        -89.5970  -33.8390  -35.2690 C.2       6 GLN    0.0900
     88 NE2       -89.7650  -33.8180  -33.9450 N.am      6 GLN   -0.1800
     89 OE1       -90.4640  -34.2570  -36.0410 O.2       6 GLN    0.0900
     90 HN        -88.0140  -32.8250  -39.7400 H         6 GLN    0.0900
     91 HA        -87.3850  -31.2850  -37.4330 H         6 GLN    0.5500
     92 HB1       -87.9330  -34.2770  -37.6720 H         6 GLN   -0.5500
     93 HB2       -89.2310  -33.0180  -37.6870 H         6 GLN   -0.6200
     94 HG1       -88.1260  -32.2760  -35.3970 H         6 GLN    0.3200
     95 HG2       -87.4560  -33.9580  -35.4150 H         6 GLN    0.3000
     96 HE21      -90.6160  -34.1560  -33.5430 H         6 GLN    0.5100
     97 HE22      -89.0390  -33.4630  -33.3550 H         6 GLN   -0.5100
     98 N         -85.2250  -33.5140  -38.4190 N.am      7 GLN   -0.4700
     99 CA        -83.8590  -33.9520  -38.2310 C.3       7 GLN    0.3100
    100 C         -82.9350  -32.7620  -38.4070 C.2       7 GLN    0.0700
    101 O         -82.0260  -32.5350  -37.6010 O.2       7 GLN    0.0900
    102 CB        -83.4810  -35.0550  -39.2180 C.3       7 GLN   -0.1800
    103 CG        -82.0870  -35.6010  -38.9560 C.3       7 GLN    0.0900
    104 CD        -81.6840  -36.6500  -39.9580 C.2       7 GLN    0.0900
    105 NE2       -80.4760  -37.1830  -39.8060 N.am      7 GLN   -0.1800
    106 OE1       -82.4470  -36.9790  -40.8630 O.2       7 GLN    0.0900
    107 HN        -85.7010  -33.8680  -39.2220 H         7 GLN    0.0900
    108 HA        -83.7650  -34.3130  -37.2170 H         7 GLN    0.5500
    109 HB1       -83.5210  -34.6460  -40.2490 H         7 GLN   -0.5500
    110 HB2       -84.2160  -35.8840  -39.1320 H         7 GLN   -0.6200
    111 HG1       -82.0600  -36.0510  -37.9410 H         7 GLN    0.3200
    112 HG2       -81.3560  -34.7660  -39.0050 H         7 GLN    0.3000
    113 HE21      -80.1550  -37.8840  -40.4430 H         7 GLN    0.5100
    114 HE22      -79.8880  -36.8810  -39.0560 H         7 GLN   -0.5100
    115 N         -83.1860  -31.9910  -39.4620 N.am      8 TRP   -0.4700
    116 CA        -82.3540  -30.8520  -39.7630 C.3       8 TRP    0.3100
    117 C         -82.5240  -29.7470  -38.7560 C.2       8 TRP    0.0700
    118 O         -81.5430  -29.1710  -38.3000 O.2       8 TRP    0.0900
    119 CB        -82.6270  -30.3580  -41.1720 C.3       8 TRP   -0.1800
    120 CG        -81.4590  -29.5930  -41.7350 C.ar      8 TRP    0.0900
    121 CD1       -80.2470  -30.0990  -42.2110 C.ar      8 TRP    0.0900
    122 CD2       -81.3480  -28.1590  -41.8780 C.ar      8 TRP   -0.0300
    123 CE2       -80.0190  -27.9010  -42.4620 C.ar      8 TRP   -0.1500
    124 CE3       -82.1800  -27.0990  -41.5920 C.ar      8 TRP    0.2200
    125 NE1       -79.4200  -29.0870  -42.6270 N.ar      8 TRP   -0.5100
    126 CZ2       -79.5720  -26.6330  -42.7360 C.ar      8 TRP    0.3700
    127 CZ3       -81.7220  -25.8200  -41.8650 C.ar      8 TRP    0.2400
    128 CH2       -80.4490  -25.5880  -42.4310 C.ar      8 TRP    0.1100
    129 HN        -83.9470  -32.1640  -40.0820 H         8 TRP   -0.2500
    130 HA        -81.3220  -31.1540  -39.6640 H         8 TRP    0.1700
    131 HB1       -83.5160  -29.6920  -41.1590 H         8 TRP   -0.2000
    132 HB2       -82.8340  -31.2280  -41.8300 H         8 TRP    0.1400
    133 HD1       -79.9940  -31.1480  -42.2470 H         8 TRP   -0.2700
    134 HE1       -78.5250  -29.2140  -42.9920 H         8 TRP    0.1600
    135 HE3       -83.1630  -27.2410  -41.1680 H         8 TRP   -0.1400
    136 HZ2       -78.6020  -26.4330  -43.1640 H         8 TRP    0.1400
    137 HZ3       -82.3560  -24.9750  -41.6380 H         8 TRP    0.5100
    138 HH2       -80.1440  -24.5730  -42.6350 H         8 TRP   -0.5100
    139 N         -83.7550  -29.4520  -38.3650 N.am      9 GLU   -0.4700
    140 CA        -83.9860  -28.3800  -37.4100 C.3       9 GLU    0.3100
    141 C         -83.2570  -28.5830  -36.0940 C.2       9 GLU    0.0700
    142 O         -82.4810  -27.7390  -35.6820 O.2       9 GLU    0.0900
    143 CB        -85.4810  -28.1760  -37.1430 C.3       9 GLU   -0.1800
    144 CG        -86.1810  -27.3930  -38.2490 C.3       9 GLU    0.0900
    145 CD        -87.2650  -26.4630  -37.7430 C.2       9 GLU    0.0900
    146 OE1       -87.4170  -26.3270  -36.5060 O.co2     9 GLU   -0.2800
    147 OE2       -87.9600  -25.8610  -38.5930 O.co2     9 GLU    0.0900
    148 HN        -84.5590  -29.9380  -38.6990 H         9 GLU    0.0900
    149 HA        -83.5550  -27.4770  -37.8170 H         9 GLU    0.6200
    150 HB1       -85.6000  -27.6270  -36.1860 H         9 GLU   -0.7600
    151 HB2       -85.9640  -29.1720  -37.0490 H         9 GLU   -0.7600
    152 HG1       -86.6440  -28.1130  -38.9570 H         9 GLU    0.5100
    153 HG2       -85.4260  -26.7840  -38.7890 H         9 GLU   -0.5100
    154 N         -83.5030  -29.7070  -35.4320 N.am     10 ALA   -0.4700
    155 CA        -82.9230  -29.9550  -34.1100 C.3      10 ALA    0.3100
    156 C         -81.4140  -30.1180  -34.2010 C.2      10 ALA    0.0700
    157 O         -80.6810  -29.6920  -33.3090 O.2      10 ALA    0.0900
    158 CB        -83.5540  -31.1830  -33.4690 C.3      10 ALA   -0.2700
    159 HN        -84.0880  -30.4260  -35.7990 H        10 ALA    0.0900
    160 HA        -83.0990  -29.0810  -33.4990 H        10 ALA    0.0900
    161 HB1       -83.3790  -32.0770  -34.1050 H        10 ALA    0.0900
    162 HB2       -84.6490  -31.0340  -33.3610 H        10 ALA    0.5100
    163 HB3       -83.1000  -31.3640  -32.4710 H        10 ALA   -0.5100
    164 N         -80.9550  -30.7360  -35.2860 N.am     11 GLY   -0.4700
    165 CA        -79.5420  -30.9970  -35.4510 C.3      11 GLY    0.3100
    166 C         -78.7750  -29.7070  -35.6150 C.2      11 GLY   -0.0200
    167 O         -77.7730  -29.4760  -34.9340 O.2      11 GLY    0.0900
    168 HN        -81.5530  -31.0410  -36.0220 H        11 GLY    0.0900
    169 HA1       -79.4090  -31.6110  -36.3300 H        11 GLY    0.5100
    170 HA2       -79.1870  -31.5190  -34.5750 H        11 GLY   -0.5100
    171 N         -79.2530  -28.8550  -36.5220 N.am     12 MET   -0.4700
    172 CA        -78.5760  -27.5930  -36.8030 C.3      12 MET    0.3100
    173 C         -78.6330  -26.6730  -35.5960 C.2      12 MET    0.0700
    174 O         -77.6570  -26.0190  -35.2820 O.2      12 MET    0.0900
    175 CB        -79.1690  -26.9000  -38.0390 C.3      12 MET   -0.1800
    176 CG        -78.7090  -27.4850  -39.3680 C.3      12 MET    0.0900
    177 SD        -76.9770  -27.1280  -39.7550 S.3      12 MET    0.0900
    178 CE        -77.0870  -25.3830  -40.1340 C.3      12 MET   -0.1400
    179 HN        -80.0840  -29.0370  -37.0410 H        12 MET    0.0900
    180 HA        -77.5300  -27.8090  -36.9640 H        12 MET    0.0900
    181 HB1       -78.8820  -25.8280  -38.0110 H        12 MET   -0.0900
    182 HB2       -80.2750  -26.9780  -37.9860 H        12 MET   -0.2200
    183 HG1       -79.3540  -27.0730  -40.1720 H        12 MET    0.0900
    184 HG2       -78.8550  -28.5850  -39.3330 H        12 MET    0.0900
    185 HE1       -77.4690  -24.8050  -39.2660 H        12 MET    0.0900
    186 HE2       -77.7790  -25.2190  -40.9880 H        12 MET    0.5100
    187 HE3       -76.0840  -24.9840  -40.3980 H        12 MET   -0.5100
    188 N         -79.7680  -26.6310  -34.9100 N.am     13 SER   -0.4700
    189 CA        -79.8650  -25.8910  -33.6640 C.3      13 SER    0.3100
    190 C         -78.7300  -26.2580  -32.7160 C.2      13 SER    0.0700
    191 O         -78.1790  -25.3890  -32.0510 O.2      13 SER    0.0900
    192 CB        -81.1980  -26.1560  -32.9680 C.3      13 SER    0.0500
    193 OG        -82.2560  -25.6360  -33.7300 O.3      13 SER    0.0900
    194 HN        -80.5950  -27.0980  -35.2150 H        13 SER    0.0900
    195 HA        -79.7640  -24.8410  -33.8920 H        13 SER   -0.6600
    196 HB1       -81.2030  -25.6700  -31.9690 H        13 SER    0.4300
    197 HB2       -81.3470  -27.2500  -32.8480 H        13 SER    0.5100
    198 HG1       -82.4230  -26.2780  -34.4240 H        13 SER   -0.5100
    199 N         -78.3730  -27.5390  -32.6470 N.am     14 LEU   -0.4700
    200 CA        -77.2420  -27.9430  -31.8180 C.3      14 LEU    0.3100
    201 C         -75.9440  -27.4000  -32.3720 C.2      14 LEU    0.0700
    202 O         -75.2020  -26.7460  -31.6430 O.2      14 LEU    0.0900
    203 CB        -77.1550  -29.4590  -31.6690 C.3      14 LEU   -0.1800
    204 CG        -78.1970  -29.9630  -30.6850 C.3      14 LEU    0.0900
    205 CD1       -78.4230  -31.4550  -30.9030 C.3      14 LEU    0.0900
    206 CD2       -77.7800  -29.6430  -29.2580 C.3      14 LEU   -0.0900
    207 HN        -78.8490  -28.2610  -33.1430 H        14 LEU    0.0900
    208 HA        -77.3650  -27.4840  -30.8490 H        14 LEU   -0.2700
    209 HB1       -76.1420  -29.7350  -31.3050 H        14 LEU    0.0900
    210 HB2       -77.3230  -29.9360  -32.6580 H        14 LEU    0.0900
    211 HG        -79.1510  -29.4140  -30.8380 H        14 LEU    0.0900
    212 HD11      -77.4740  -32.0110  -30.7470 H        14 LEU   -0.2700
    213 HD12      -78.7730  -31.6360  -31.9410 H        14 LEU    0.0900
    214 HD13      -79.1780  -31.8320  -30.1820 H        14 LEU    0.0900
    215 HD21      -77.6700  -28.5450  -29.1290 H        14 LEU    0.0900
    216 HD22      -76.8040  -30.1250  -29.0320 H        14 LEU    0.5100
    217 HD23      -78.5510  -30.0080  -28.5470 H        14 LEU   -0.5100
    218 N         -75.6720  -27.6480  -33.6570 N.am     15 LEU   -0.4700
    219 CA        -74.4470  -27.1380  -34.2810 C.3      15 LEU    0.3100
    220 C         -74.3180  -25.6360  -34.0470 C.2      15 LEU    0.0700
    221 O         -73.2630  -25.1460  -33.6570 O.2      15 LEU    0.0900
    222 CB        -74.4120  -27.4460  -35.7810 C.3      15 LEU   -0.1800
    223 CG        -73.0950  -27.1060  -36.4710 C.3      15 LEU    0.0900
    224 CD1       -71.9250  -27.5850  -35.6230 C.3      15 LEU    0.0900
    225 CD2       -73.0540  -27.7080  -37.8710 C.3      15 LEU   -0.0900
    226 HN        -76.2790  -28.1820  -34.2390 H        15 LEU    0.0900
    227 HA        -73.6060  -27.6020  -33.7870 H        15 LEU   -0.2700
    228 HB1       -75.2230  -26.8670  -36.2730 H        15 LEU    0.0900
    229 HB2       -74.6090  -28.5300  -35.9190 H        15 LEU    0.0900
    230 HG        -73.0240  -26.0070  -36.6140 H        15 LEU    0.0900
    231 HD11      -72.0760  -28.6460  -35.3290 H        15 LEU   -0.2700
    232 HD12      -71.8470  -26.9690  -34.7020 H        15 LEU    0.0900
    233 HD13      -70.9810  -27.5100  -36.2050 H        15 LEU    0.0900
    234 HD21      -73.8890  -27.3060  -38.4840 H        15 LEU    0.0900
    235 HD22      -73.1580  -28.8130  -37.8100 H        15 LEU    0.5100
    236 HD23      -72.0940  -27.4500  -38.3660 H        15 LEU   -0.5100
    237 N         -75.4160  -24.9170  -34.2430 N.am     16 MET   -0.4700
    238 CA        -75.4410  -23.4770  -34.0430 C.3      16 MET    0.3100
    239 C         -75.2390  -23.0930  -32.5800 C.2      16 MET    0.0700
    240 O         -74.5640  -22.1180  -32.2950 O.2      16 MET    0.0900
    241 CB        -76.7500  -22.8830  -34.5710 C.3      16 MET   -0.1800
    242 CG        -76.9190  -23.0200  -36.0720 C.3      16 MET    0.0900
    243 SD        -75.6190  -22.1750  -36.9840 S.3      16 MET    0.0900
    244 CE        -76.0100  -22.6660  -38.6710 C.3      16 MET   -0.1400
    245 HN        -76.2740  -25.3330  -34.5350 H        16 MET    0.0900
    246 HA        -74.5970  -23.0510  -34.5670 H        16 MET    0.0900
    247 HB1       -76.7790  -21.8050  -34.3100 H        16 MET   -0.0900
    248 HB2       -77.5970  -23.3990  -34.0720 H        16 MET   -0.2200
    249 HG1       -77.9070  -22.5970  -36.3560 H        16 MET    0.0900
    250 HG2       -76.9150  -24.0990  -36.3320 H        16 MET    0.0900
    251 HE1       -77.1070  -22.6620  -38.8480 H        16 MET    0.0900
    252 HE2       -75.6340  -23.6910  -38.8700 H        16 MET    0.5100
    253 HE3       -75.5440  -21.9610  -39.3930 H        16 MET   -0.5100
    254 N         -75.8230  -23.8450  -31.6530 N.am     17 ALA   -0.4700
    255 CA        -75.5770  -23.6130  -30.2240 C.3      17 ALA    0.3100
    256 C         -74.0910  -23.8010  -29.8900 C.2      17 ALA    0.0700
    257 O         -73.5190  -23.0290  -29.1280 O.2      17 ALA    0.0900
    258 CB        -76.4260  -24.5410  -29.3600 C.3      17 ALA   -0.2700
    259 HN        -76.4460  -24.5890  -31.8800 H        17 ALA    0.0900
    260 HA        -75.8160  -22.5820  -30.0090 H        17 ALA    0.0900
    261 HB1       -76.1840  -25.6020  -29.5870 H        17 ALA    0.0900
    262 HB2       -77.5040  -24.3710  -29.5680 H        17 ALA    0.5100
    263 HB3       -76.2180  -24.3520  -28.2850 H        17 ALA   -0.5100
    264 N         -73.4620  -24.8300  -30.4650 N.am     18 LEU   -0.4700
    265 CA        -72.0520  -25.1010  -30.2220 C.3      18 LEU    0.3100
    266 C         -71.1980  -23.9280  -30.7610 C.2      18 LEU    0.0700
    267 O         -70.3020  -23.4150  -30.0730 O.2      18 LEU    0.0900
    268 CB        -71.6510  -26.4490  -30.8580 C.3      18 LEU   -0.1800
    269 CG        -70.1780  -26.9110  -30.7940 C.3      18 LEU    0.0900
    270 CD1       -69.6530  -26.8750  -29.3630 C.3      18 LEU    0.0900
    271 CD2       -70.0090  -28.3020  -31.4090 C.3      18 LEU   -0.0900
    272 HN        -73.9290  -25.4570  -31.0830 H        18 LEU    0.0900
    273 HA        -71.8920  -25.1260  -29.1540 H        18 LEU   -0.2700
    274 HB1       -71.9280  -26.3970  -31.9300 H        18 LEU    0.0900
    275 HB2       -72.2580  -27.2340  -30.3640 H        18 LEU    0.0900
    276 HG        -69.5580  -26.2410  -31.4270 H        18 LEU    0.0900
    277 HD11      -70.2570  -27.5480  -28.7170 H        18 LEU   -0.2700
    278 HD12      -69.7210  -25.8420  -28.9610 H        18 LEU    0.0900
    279 HD13      -68.5960  -27.2180  -29.3400 H        18 LEU    0.0900
    280 HD21      -70.3250  -28.2900  -32.4740 H        18 LEU    0.0900
    281 HD22      -70.6370  -29.0380  -30.8620 H        18 LEU    0.5100
    282 HD23      -68.9420  -28.6100  -31.3590 H        18 LEU   -0.5100
    283 N         -71.4960  -23.4760  -31.9800 N.am     19 VAL   -0.4700
    284 CA        -70.7920  -22.3210  -32.5310 C.3      19 VAL    0.3100
    285 C         -70.9310  -21.1270  -31.5910 C.2      19 VAL    0.0700
    286 O         -69.9460  -20.5060  -31.2130 O.2      19 VAL    0.0900
    287 CB        -71.2950  -21.9490  -33.9380 C.3      19 VAL   -0.0900
    288 CG1       -70.7910  -20.5680  -34.3380 C.3      19 VAL    0.0900
    289 CG2       -70.8340  -22.9960  -34.9380 C.3      19 VAL   -0.2700
    290 HN        -72.1930  -23.8950  -32.5560 H        19 VAL    0.0900
    291 HA        -69.7420  -22.5660  -32.5680 H        19 VAL    0.0900
    292 HB        -72.4060  -21.9520  -33.9460 H        19 VAL    0.0900
    293 HG11      -69.6940  -20.4980  -34.1710 H        19 VAL   -0.2700
    294 HG12      -71.2940  -19.7900  -33.7260 H        19 VAL    0.0900
    295 HG13      -70.9970  -20.3870  -35.4150 H        19 VAL    0.0900
    296 HG21      -71.2380  -23.9940  -34.6610 H        19 VAL    0.0900
    297 HG22      -69.7250  -23.0530  -34.9440 H        19 VAL    0.5100
    298 HG23      -71.2000  -22.7350  -35.9540 H        19 VAL   -0.5100
    299 N         -72.1590  -20.8240  -31.1870 N.am     20 VAL   -0.4700
    300 CA        -72.4150  -19.6720  -30.3290 C.3      20 VAL    0.3100
    301 C         -71.6610  -19.7840  -29.0170 C.2      20 VAL    0.0700
    302 O         -71.0520  -18.8200  -28.5490 O.2      20 VAL    0.0900
    303 CB        -73.9130  -19.4840  -30.0560 C.3      20 VAL   -0.0900
    304 CG1       -74.1280  -18.5090  -28.9150 C.3      20 VAL    0.0900
    305 CG2       -74.5930  -18.9800  -31.3170 C.3      20 VAL   -0.2700
    306 HN        -72.9550  -21.3660  -31.4490 H        20 VAL    0.0900
    307 HA        -72.0160  -18.8000  -30.8250 H        20 VAL    0.0900
    308 HB        -74.3650  -20.4630  -29.7930 H        20 VAL    0.0900
    309 HG11      -73.5380  -17.5830  -29.0870 H        20 VAL   -0.2700
    310 HG12      -73.7990  -18.9670  -27.9580 H        20 VAL    0.0900
    311 HG13      -75.2030  -18.2360  -28.8490 H        20 VAL    0.0900
    312 HG21      -74.4610  -19.7130  -32.1410 H        20 VAL    0.0900
    313 HG22      -74.1460  -18.0130  -31.6270 H        20 VAL    0.5100
    314 HG23      -75.6810  -18.8470  -31.1320 H        20 VAL   -0.5100
    315 N         -71.6880  -20.9800  -28.4410 N.am     21 LEU   -0.4700
    316 CA        -71.0180  -21.2440  -27.1780 C.3      21 LEU    0.3100
    317 C         -69.5210  -21.0470  -27.3020 C.2      21 LEU    0.0700
    318 O         -68.8920  -20.5030  -26.4030 O.2      21 LEU    0.0900
    319 CB        -71.2960  -22.6760  -26.7220 C.3      21 LEU   -0.1800
    320 CG        -71.6500  -22.7970  -25.2430 C.3      21 LEU    0.0900
    321 CD1       -73.0810  -22.3010  -25.0250 C.3      21 LEU    0.0900
    322 CD2       -71.4460  -24.2350  -24.7630 C.3      21 LEU   -0.0900
    323 HN        -72.1700  -21.7510  -28.8480 H        21 LEU    0.0900
    324 HA        -71.3860  -20.5380  -26.4480 H        21 LEU   -0.2700
    325 HB1       -70.3920  -23.2890  -26.9190 H        21 LEU    0.0900
    326 HB2       -72.1410  -23.0780  -27.3200 H        21 LEU    0.0900
    327 HG        -70.9460  -22.1850  -24.6380 H        21 LEU    0.0900
    328 HD11      -73.7920  -22.9100  -25.6230 H        21 LEU   -0.2700
    329 HD12      -73.1680  -21.2410  -25.3450 H        21 LEU    0.0900
    330 HD13      -73.3530  -22.3910  -23.9520 H        21 LEU    0.0900
    331 HD21      -70.3860  -24.5380  -24.9020 H        21 LEU    0.0900
    332 HD22      -72.0920  -24.9240  -25.3490 H        21 LEU    0.5100
    333 HD23      -71.6990  -24.3130  -23.6840 H        21 LEU   -0.5100
    334 N         -68.9660  -21.5210  -28.4200 N.am     22 LEU   -0.4700
    335 CA        -67.5270  -21.4840  -28.6580 C.3      22 LEU    0.3100
    336 C         -67.0720  -20.0370  -28.8250 C.2      22 LEU    0.0700
    337 O         -66.0740  -19.6310  -28.2400 O.2      22 LEU    0.0900
    338 CB        -67.1750  -22.3290  -29.8930 C.3      22 LEU   -0.1800
    339 CG        -65.7260  -22.7630  -30.1570 C.3      22 LEU    0.0900
    340 CD1       -64.9490  -23.0270  -28.8700 C.3      22 LEU    0.0900
    341 CD2       -65.7490  -23.9920  -31.0700 C.3      22 LEU   -0.0900
    342 HN        -69.5150  -21.9250  -29.1460 H        22 LEU    0.0900
    343 HA        -67.0290  -21.8700  -27.7820 H        22 LEU   -0.2700
    344 HB1       -67.4990  -21.7470  -30.7800 H        22 LEU    0.0900
    345 HB2       -67.7770  -23.2570  -29.8250 H        22 LEU    0.0900
    346 HG        -65.2110  -21.9620  -30.7290 H        22 LEU    0.0900
    347 HD11      -65.4400  -23.8350  -28.2870 H        22 LEU   -0.2700
    348 HD12      -64.9240  -22.1060  -28.2490 H        22 LEU    0.0900
    349 HD13      -63.9120  -23.3440  -29.1130 H        22 LEU    0.0900
    350 HD21      -66.2470  -23.7440  -32.0310 H        22 LEU    0.0900
    351 HD22      -66.3120  -24.8160  -30.5810 H        22 LEU    0.5100
    352 HD23      -64.7110  -24.3240  -31.2840 H        22 LEU   -0.5100
    353 N         -67.8180  -19.2560  -29.6100 N.am     23 ILE   -0.4700
    354 CA        -67.4900  -17.8510  -29.8290 C.3      23 ILE    0.3100
    355 C         -67.5850  -17.1020  -28.5140 C.2      23 ILE    0.0700
    356 O         -66.6810  -16.3720  -28.1560 O.2      23 ILE    0.0900
    357 CB        -68.4180  -17.1730  -30.8520 C.3      23 ILE   -0.0900
    358 CG1       -68.2280  -17.7670  -32.2540 C.3      23 ILE    0.0900
    359 CG2       -68.1420  -15.6830  -30.9010 C.3      23 ILE   -0.2700
    360 CD        -69.2810  -17.3070  -33.2460 C.3      23 ILE    0.0900
    361 HN        -68.6280  -19.5960  -30.0810 H        23 ILE    0.0900
    362 HA        -66.4690  -17.8060  -30.1750 H        23 ILE    0.0900
    363 HB        -69.4770  -17.3440  -30.5630 H        23 ILE   -0.1800
    364 HG11      -68.2700  -18.8750  -32.1790 H        23 ILE    0.0900
    365 HG12      -67.2280  -17.4690  -32.6330 H        23 ILE    0.0900
    366 HG21      -67.0520  -15.5000  -31.0190 H        23 ILE   -0.2700
    367 HG22      -68.4810  -15.2040  -29.9580 H        23 ILE    0.0900
    368 HG23      -68.6730  -15.2260  -31.7640 H        23 ILE    0.0900
    369 HD1       -69.1350  -16.2330  -33.4880 H        23 ILE    0.0900
    370 HD2       -70.2950  -17.4390  -32.8110 H        23 ILE    0.5100
    371 HD3       -69.1990  -17.8960  -34.1850 H        23 ILE   -0.5100
    372 N         -68.6740  -17.2930  -27.7770 N.am     24 VAL   -0.4700
    373 CA        -68.9080  -16.5060  -26.5600 C.3      24 VAL    0.3100
    374 C         -67.9950  -16.9080  -25.3990 C.2      24 VAL    0.0700
    375 O         -67.3930  -16.0610  -24.7530 O.2      24 VAL    0.0900
    376 CB        -70.3930  -16.5430  -26.1560 C.3      24 VAL   -0.0900
    377 CG1       -70.6020  -15.9120  -24.7820 C.3      24 VAL    0.0900
    378 CG2       -71.2220  -15.8390  -27.2260 C.3      24 VAL   -0.2700
    379 HN        -69.3690  -17.9680  -28.0120 H        24 VAL    0.0900
    380 HA        -68.6010  -15.4900  -26.7570 H        24 VAL    0.0900
    381 HB        -70.7390  -17.5990  -26.1290 H        24 VAL    0.0900
    382 HG11      -70.1090  -14.9170  -24.7390 H        24 VAL   -0.2700
    383 HG12      -70.1610  -16.5600  -23.9960 H        24 VAL    0.0900
    384 HG13      -71.6880  -15.7770  -24.5880 H        24 VAL    0.0900
    385 HG21      -71.0950  -16.3490  -28.2050 H        24 VAL    0.0900
    386 HG22      -70.8880  -14.7840  -27.3310 H        24 VAL    0.5100
    387 HG23      -72.2980  -15.8640  -26.9500 H        24 VAL   -0.5100
    388 N         -67.8650  -18.2030  -25.1400 N.am     25 ALA   -0.4700
    389 CA        -66.9550  -18.6700  -24.0930 C.3      25 ALA    0.3100
    390 C         -65.5180  -18.2210  -24.3920 C.2      25 ALA    0.0700
    391 O         -64.8500  -17.6490  -23.5380 O.2      25 ALA    0.0900
    392 CB        -67.0210  -20.1860  -23.9640 C.3      25 ALA   -0.2700
    393 HN        -68.3720  -18.9040  -25.6360 H        25 ALA    0.0900
    394 HA        -67.2440  -18.2010  -23.1650 H        25 ALA    0.0900
    395 HB1       -66.7320  -20.6650  -24.9250 H        25 ALA    0.0900
    396 HB2       -68.0560  -20.5000  -23.7100 H        25 ALA    0.5100
    397 HB3       -66.3210  -20.5290  -23.1720 H        25 ALA   -0.5100
    398 N         -65.0620  -18.4650  -25.6210 N.am     26 GLY   -0.4700
    399 CA        -63.6840  -18.1670  -26.0220 C.3      26 GLY    0.3100
    400 C         -63.2770  -16.7100  -25.8830 C.2      26 GLY   -0.0200
    401 O         -62.1650  -16.4040  -25.4340 O.2      26 GLY    0.0900
    402 HN        -65.6410  -18.8640  -26.3270 H        26 GLY    0.0900
    403 HA1       -63.5810  -18.4550  -27.0570 H        26 GLY    0.5100
    404 HA2       -63.0320  -18.7650  -25.4010 H        26 GLY   -0.5100
    405 N         -64.1860  -15.8090  -26.2600 N.am     27 ASN   -0.4700
    406 CA        -63.8870  -14.3870  -26.2940 C.3      27 ASN    0.3100
    407 C         -64.0680  -13.7530  -24.9140 C.2      27 ASN    0.0700
    408 O         -63.2750  -12.8930  -24.5280 O.2      27 ASN    0.0900
    409 CB        -64.7030  -13.6730  -27.4000 C.3      27 ASN   -0.1800
    410 CG        -64.0910  -13.8570  -28.7970 C.2      27 ASN    0.0900
    411 ND2       -64.6290  -14.7970  -29.5710 N.am     27 ASN    0.0900
    412 OD1       -63.1460  -13.1560  -29.1740 O.2      27 ASN    0.5500
    413 HN        -65.1070  -16.0710  -26.5350 H        27 ASN   -0.5500
    414 HA        -62.8290  -14.2730  -26.4780 H        27 ASN   -0.6200
    415 HB1       -64.7460  -12.5870  -27.1730 H        27 ASN    0.3200
    416 HB2       -65.7350  -14.0840  -27.4090 H        27 ASN    0.3000
    417 HD21      -64.3720  -14.8590  -30.5350 H        27 ASN    0.5100
    418 HD22      -65.2910  -15.4420  -29.1870 H        27 ASN   -0.5100
    419 N         -65.0880  -14.1820  -24.1620 N.am     28 VAL   -0.4700
    420 CA        -65.2300  -13.7800  -22.7470 C.3      28 VAL    0.3100
    421 C         -63.9580  -14.1540  -21.9760 C.2      28 VAL    0.0700
    422 O         -63.4730  -13.3680  -21.1510 O.2      28 VAL    0.0900
    423 CB        -66.4940  -14.3910  -22.0550 C.3      28 VAL   -0.0900
    424 CG1       -66.3880  -14.3040  -20.5440 C.3      28 VAL    0.0900
    425 CG2       -67.7490  -13.6720  -22.5060 C.3      28 VAL   -0.2700
    426 HN        -65.7930  -14.7900  -24.5200 H        28 VAL    0.0900
    427 HA        -65.2880  -12.7030  -22.7220 H        28 VAL    0.0900
    428 HB        -66.5940  -15.4570  -22.3530 H        28 VAL    0.0900
    429 HG11      -66.1180  -13.2700  -20.2380 H        28 VAL   -0.2700
    430 HG12      -65.6020  -14.9990  -20.1780 H        28 VAL    0.0900
    431 HG13      -67.3630  -14.5670  -20.0800 H        28 VAL    0.0900
    432 HG21      -67.8670  -13.7660  -23.6060 H        28 VAL    0.0900
    433 HG22      -67.6800  -12.5950  -22.2480 H        28 VAL    0.5100
    434 HG23      -68.6380  -14.1200  -22.0130 H        28 VAL   -0.5100
    435 N         -63.4080  -15.3420  -22.2610 N.am     29 LEU   -0.4700
    436 CA        -62.1240  -15.7450  -21.6880 C.3      29 LEU    0.3100
    437 C         -61.0240  -14.7590  -22.0500 C.2      29 LEU    0.0700
    438 O         -60.2770  -14.3380  -21.1810 O.2      29 LEU    0.0900
    439 CB        -61.7290  -17.1660  -22.1170 C.3      29 LEU   -0.1800
    440 CG        -62.4860  -18.2940  -21.4020 C.3      29 LEU    0.0900
    441 CD1       -62.1520  -19.6400  -22.0260 C.3      29 LEU    0.0900
    442 CD2       -62.1970  -18.2830  -19.8990 C.3      29 LEU   -0.0900
    443 HN        -63.8450  -15.9990  -22.8700 H        29 LEU    0.0900
    444 HA        -62.2130  -15.6950  -20.6120 H        29 LEU   -0.2700
    445 HB1       -60.6440  -17.2980  -21.9210 H        29 LEU    0.0900
    446 HB2       -61.9120  -17.2620  -23.2070 H        29 LEU    0.0900
    447 HG        -63.5790  -18.1110  -21.4820 H        29 LEU    0.0900
    448 HD11      -61.0620  -19.8380  -21.9460 H        29 LEU   -0.2700
    449 HD12      -62.4340  -19.6390  -23.1010 H        29 LEU    0.0900
    450 HD13      -62.7010  -20.4480  -21.4970 H        29 LEU    0.0900
    451 HD21      -62.5130  -17.3140  -19.4560 H        29 LEU    0.0900
    452 HD22      -61.1080  -18.4160  -19.7220 H        29 LEU    0.5100
    453 HD23      -62.7590  -19.1020  -19.4000 H        29 LEU   -0.5100
    454 N         -60.9410  -14.3590  -23.3210 N.am     30 VAL   -0.4700
    455 CA        -59.8920  -13.4250  -23.7570 C.3      30 VAL    0.3100
    456 C         -60.0400  -12.0890  -23.0450 C.2      30 VAL    0.0700
    457 O         -59.0560  -11.4620  -22.6860 O.2      30 VAL    0.0900
    458 CB        -59.8560  -13.2410  -25.2990 C.3      30 VAL   -0.0900
    459 CG1       -58.8040  -12.2210  -25.7100 C.3      30 VAL    0.0900
    460 CG2       -59.5450  -14.5610  -25.9930 C.3      30 VAL   -0.2700
    461 HN        -61.5770  -14.6710  -24.0220 H        30 VAL    0.0900
    462 HA        -58.9460  -13.8170  -23.4120 H        30 VAL    0.0900
    463 HB        -60.8530  -12.8980  -25.6480 H        30 VAL    0.0900
    464 HG11      -57.7980  -12.5540  -25.3770 H        30 VAL   -0.2700
    465 HG12      -59.0250  -11.2390  -25.2400 H        30 VAL    0.0900
    466 HG13      -58.7930  -12.1120  -26.8160 H        30 VAL    0.0900
    467 HG21      -60.2130  -15.3610  -25.6080 H        30 VAL    0.0900
    468 HG22      -58.4920  -14.8540  -25.7940 H        30 VAL    0.5100
    469 HG23      -59.7060  -14.4600  -27.0870 H        30 VAL   -0.5100
    470 N         -61.2760  -11.6610  -22.8090 N.am     31 ILE   -0.4700
    471 CA        -61.5290  -10.3950  -22.1090 C.3      31 ILE    0.3100
    472 C         -61.2460  -10.5280  -20.6060 C.2      31 ILE    0.0700
    473 O         -60.5860   -9.6770  -20.0310 O.2      31 ILE    0.0900
    474 CB        -62.9580   -9.8650  -22.3660 C.3      31 ILE   -0.0900
    475 CG1       -63.1170   -9.5260  -23.8530 C.3      31 ILE    0.0900
    476 CG2       -63.2300   -8.6310  -21.5230 C.3      31 ILE   -0.2700
    477 CD        -64.5310   -9.2060  -24.2960 C.3      31 ILE    0.0900
    478 HN        -62.0810  -12.1760  -23.0940 H        31 ILE    0.0900
    479 HA        -60.8010   -9.6770  -22.4560 H        31 ILE    0.0900
    480 HB        -63.6960  -10.6550  -22.1080 H        31 ILE   -0.1800
    481 HG11      -62.7570  -10.3930  -24.4450 H        31 ILE    0.0900
    482 HG12      -62.4770   -8.6460  -24.0770 H        31 ILE    0.0900
    483 HG21      -62.4030   -7.8990  -21.6420 H        31 ILE   -0.2700
    484 HG22      -63.3020   -8.9140  -20.4500 H        31 ILE    0.0900
    485 HG23      -64.1780   -8.1520  -21.8480 H        31 ILE    0.0900
    486 HD1       -64.8520   -8.2300  -23.8740 H        31 ILE    0.0900
    487 HD2       -65.2270   -9.9940  -23.9350 H        31 ILE    0.5100
    488 HD3       -64.5760   -9.1460  -25.4040 H        31 ILE   -0.5100
    489 N         -61.7240  -11.6010  -19.9750 N.am     32 ALA   -0.4700
    490 CA        -61.4680  -11.8280  -18.5500 C.3      32 ALA    0.3100
    491 C         -59.9720  -12.0600  -18.2730 C.2      32 ALA    0.0700
    492 O         -59.4500  -11.6340  -17.2430 O.2      32 ALA    0.0900
    493 CB        -62.2930  -13.0020  -18.0420 C.3      32 ALA   -0.2700
    494 HN        -62.2730  -12.2900  -20.4390 H        32 ALA    0.0900
    495 HA        -61.7280  -10.9270  -18.0150 H        32 ALA    0.0900
    496 HB1       -62.0290  -13.9250  -18.6010 H        32 ALA    0.0900
    497 HB2       -63.3740  -12.7960  -18.1880 H        32 ALA    0.5100
    498 HB3       -62.0860  -13.1710  -16.9630 H        32 ALA   -0.5100
    499 N         -59.2800  -12.7310  -19.1940 N.am     33 ALA   -0.4700
    500 CA        -57.8390  -12.9780  -19.0640 C.3      33 ALA    0.3100
    501 C         -57.0630  -11.6800  -18.9990 C.2      33 ALA    0.0700
    502 O         -56.2780  -11.4560  -18.0790 O.2      33 ALA    0.0900
    503 CB        -57.3200  -13.8170  -20.2290 C.3      33 ALA   -0.2700
    504 HN        -59.7120  -13.0980  -20.0150 H        33 ALA    0.0900
    505 HA        -57.6730  -13.4930  -18.1300 H        33 ALA    0.0900
    506 HB1       -57.5000  -13.2890  -21.1900 H        33 ALA    0.0900
    507 HB2       -57.8500  -14.7940  -20.2580 H        33 ALA    0.5100
    508 HB3       -56.2280  -13.9870  -20.1160 H        33 ALA   -0.5100
    509 N         -57.2890  -10.8230  -19.9850 N.am     34 ILE   -0.4700
    510 CA        -56.6180   -9.5220  -20.0630 C.3      34 ILE    0.3100
    511 C         -57.0100   -8.6130  -18.8980 C.2      34 ILE    0.0700
    512 O         -56.1640   -7.8920  -18.3680 O.2      34 ILE    0.0900
    513 CB        -56.9080   -8.8220  -21.4110 C.3      34 ILE   -0.0900
    514 CG1       -56.1850   -9.5490  -22.5360 C.3      34 ILE    0.0900
    515 CG2       -56.4530   -7.3760  -21.3930 C.3      34 ILE   -0.2700
    516 CD        -56.6080   -9.0940  -23.9090 C.3      34 ILE    0.0900
    517 HN        -57.9290  -11.0260  -20.7220 H        34 ILE    0.0900
    518 HA        -55.5570   -9.6900  -19.9500 H        34 ILE    0.0900
    519 HB        -58.0010   -8.8590  -21.6130 H        34 ILE   -0.1800
    520 HG11      -56.3890  -10.6360  -22.4440 H        34 ILE    0.0900
    521 HG12      -55.0940   -9.3750  -22.4260 H        34 ILE    0.0900
    522 HG21      -55.3610   -7.3220  -21.2020 H        34 ILE   -0.2700
    523 HG22      -56.9820   -6.8240  -20.5860 H        34 ILE    0.0900
    524 HG23      -56.6680   -6.8990  -22.3730 H        34 ILE    0.0900
    525 HD1       -56.4020   -8.0100  -24.0340 H        34 ILE    0.0900
    526 HD2       -57.6970   -9.2660  -24.0470 H        34 ILE    0.5100
    527 HD3       -56.0410   -9.6540  -24.6840 H        34 ILE   -0.5100
    528 N         -58.2830   -8.6720  -18.4920 N.am     35 GLY   -0.4700
    529 CA        -58.8190   -7.7910  -17.4590 C.3      35 GLY    0.3100
    530 C         -58.3960   -8.1360  -16.0430 C.2      35 GLY   -0.0200
    531 O         -58.6000   -7.3460  -15.1240 O.2      35 GLY    0.0900
    532 HN        -58.9270   -9.3260  -18.8800 H        35 GLY    0.0900
    533 HA1       -59.8950   -7.8440  -17.5180 H        35 GLY    0.5100
    534 HA2       -58.4820   -6.7890  -17.6830 H        35 GLY   -0.5100
    535 N         -57.8120   -9.3190  -15.8590 N.am     36 SER   -0.4700
    536 CA        -57.4850   -9.8190  -14.5300 C.3      36 SER    0.3100
    537 C         -56.0400  -10.2670  -14.3870 C.2      36 SER    0.0700
    538 O         -55.6930  -10.8990  -13.3950 O.2      36 SER    0.0900
    539 CB        -58.3830  -11.0110  -14.2120 C.3      36 SER    0.0500
    540 OG        -57.9820  -12.1330  -14.9770 O.3      36 SER    0.0900
    541 HN        -57.5730   -9.9160  -16.6220 H        36 SER    0.0900
    542 HA        -57.6420   -9.0220  -13.8180 H        36 SER   -0.6600
    543 HB1       -59.4380  -10.7660  -14.4590 H        36 SER    0.4300
    544 HB2       -58.3060  -11.2650  -13.1330 H        36 SER    0.5100
    545 HG1       -58.3580  -12.0050  -15.8520 H        36 SER   -0.5100
    546 N         -55.1970   -9.9650  -15.3710 N.am     37 THR   -0.4700
    547 CA        -53.7970  -10.3940  -15.3380 C.3      37 THR    0.3100
    548 C         -52.8630   -9.2120  -15.5560 C.2      37 THR    0.0700
    549 O         -52.7260   -8.7200  -16.6750 O.2      37 THR    0.0900
    550 CB        -53.5190  -11.4650  -16.4030 C.3      37 THR    0.1400
    551 CG2       -52.0770  -11.9100  -16.3430 C.3      37 THR    0.0900
    552 OG1       -54.3720  -12.5920  -16.1790 O.3      37 THR   -0.6600
    553 HN        -55.4780   -9.4370  -16.1680 H        37 THR    0.4300
    554 HA        -53.5930  -10.7860  -14.3520 H        37 THR   -0.2700
    555 HB        -53.7190  -11.0550  -17.4160 H        37 THR    0.0900
    556 HG1       -55.2250  -12.3550  -16.5510 H        37 THR    0.0900
    557 HG21      -51.8000  -12.1670  -15.2990 H        37 THR    0.0900
    558 HG22      -51.4150  -11.0900  -16.6940 H        37 THR    0.5100
    559 HG23      -51.9320  -12.8080  -16.9810 H        37 THR   -0.5100
    560 N         -52.1920   -8.7910  -14.4770 N.am     38 GLN   -0.4700
    561 CA        -51.3310   -7.5930  -14.4560 C.3      38 GLN    0.3100
    562 C         -50.1200   -7.6870  -15.4020 C.2      38 GLN    0.0700
    563 O         -49.3410   -6.7460  -15.5160 O.2      38 GLN    0.0900
    564 CB        -50.8520   -7.2930  -13.0150 C.3      38 GLN   -0.1800
    565 CG        -51.9550   -6.9110  -12.0080 C.3      38 GLN    0.0900
    566 CD        -52.4030   -8.0450  -11.0660 C.2      38 GLN    0.0900
    567 NE2       -52.9730   -7.6600   -9.9250 N.am     38 GLN   -0.1800
    568 OE1       -52.2480   -9.2360  -11.3530 O.2      38 GLN    0.0900
    569 HN        -52.2470   -9.2860  -13.6130 H        38 GLN    0.0900
    570 HA        -51.9030   -6.7620  -14.8410 H        38 GLN    0.5500
    571 HB1       -50.1260   -6.4560  -13.0630 H        38 GLN   -0.5500
    572 HB2       -50.3370   -8.1980  -12.6310 H        38 GLN   -0.6200
    573 HG1       -52.8450   -6.5700  -12.5780 H        38 GLN    0.3200
    574 HG2       -51.5800   -6.0740  -11.3810 H        38 GLN    0.3000
    575 HE21      -53.2870   -8.3450   -9.2670 H        38 GLN    0.5100
    576 HE22      -53.0860   -6.6870   -9.7270 H        38 GLN   -0.5100
    577 N         -49.9630   -8.8370  -16.0540 N.am     39 ARG   -0.4700
    578 CA        -48.9780   -9.0380  -17.1120 C.3      39 ARG    0.3100
    579 C         -49.5280   -9.0230  -18.5530 C.2      39 ARG    0.0700
    580 O         -48.7680   -8.8580  -19.5000 O.2      39 ARG    0.0900
    581 CB        -48.3110  -10.3850  -16.8840 C.3      39 ARG   -0.1800
    582 CG        -46.9960  -10.5520  -17.6170 C.3      39 ARG    0.0900
    583 CD        -46.6390  -12.0140  -17.8020 C.3      39 ARG    0.0900
    584 NE        -45.2030  -12.2230  -17.6550 N.pl3    39 ARG   -0.1800
    585 CZ        -44.5890  -12.4390  -16.4960 C.cat    39 ARG    0.0900
    586 NH1       -45.2680  -12.4900  -15.3490 N.pl3    39 ARG    0.0900
    587 NH2       -43.2730  -12.6130  -16.4770 N.pl3    39 ARG    0.2000
    588 HN        -50.5270   -9.6310  -15.8420 H        39 ARG    0.0900
    589 HA        -48.2550   -8.2370  -17.0690 H        39 ARG    0.0900
    590 HB1       -49.0050  -11.1840  -17.2210 H        39 ARG   -0.7000
    591 HB2       -48.1250  -10.5070  -15.7960 H        39 ARG    0.4400
    592 HG1       -46.1910  -10.0520  -17.0370 H        39 ARG    0.6400
    593 HG2       -47.0730  -10.0690  -18.6150 H        39 ARG   -0.8000
    594 HD1       -46.9310  -12.3500  -18.8190 H        39 ARG    0.4600
    595 HD2       -47.1550  -12.6290  -17.0330 H        39 ARG    0.4600
    596 HE        -44.6420  -12.2010  -18.4810 H        39 ARG   -0.8000
    597 HH11      -46.2590  -12.3620  -15.3490 H        39 ARG    0.4600
    598 HH12      -44.7850  -12.6540  -14.4890 H        39 ARG    0.4600
    599 HH21      -42.7520  -12.5790  -17.3290 H        39 ARG    0.5100
    600 HH22      -42.8030  -12.7770  -15.6090 H        39 ARG   -0.5100
    601 N         -50.8300   -9.2430  -18.7300 N.am     40 LEU   -0.4700
    602 CA        -51.4510   -9.1620  -20.0590 C.3      40 LEU    0.3100
    603 C         -52.0150   -7.7810  -20.3590 C.2      40 LEU    0.0700
    604 O         -52.5460   -7.5600  -21.4350 O.2      40 LEU    0.0900
    605 CB        -52.5720  -10.1940  -20.1940 C.3      40 LEU   -0.1800
    606 CG        -52.1730  -11.6540  -20.4080 C.3      40 LEU    0.0900
    607 CD1       -53.4310  -12.4920  -20.5830 C.3      40 LEU    0.0900
    608 CD2       -51.2380  -11.8250  -21.5960 C.3      40 LEU   -0.0900
    609 HN        -51.4380   -9.4720  -17.9740 H        40 LEU    0.0900
    610 HA        -50.6850   -9.3430  -20.7990 H        40 LEU   -0.2700
    611 HB1       -53.2020   -9.8910  -21.0550 H        40 LEU    0.0900
    612 HB2       -53.1800  -10.1480  -19.2660 H        40 LEU    0.0900
    613 HG        -51.5980  -12.0180  -19.5300 H        40 LEU    0.0900
    614 HD11      -54.0090  -12.1360  -21.4620 H        40 LEU   -0.2700
    615 HD12      -54.0720  -12.4070  -19.6790 H        40 LEU    0.0900
    616 HD13      -53.1570  -13.5560  -20.7470 H        40 LEU    0.0900
    617 HD21      -50.2420  -11.3920  -21.3640 H        40 LEU    0.0900
    618 HD22      -51.6550  -11.3020  -22.4840 H        40 LEU    0.5100
    619 HD23      -51.1110  -12.9050  -21.8250 H        40 LEU   -0.5100
    620 N         -51.8960   -6.8460  -19.4210 N.am     41 GLN   -0.4700
    621 CA        -52.4430   -5.5120  -19.5940 C.3      41 GLN    0.3100
    622 C         -51.4510   -4.5920  -20.3090 C.2      41 GLN    0.0700
    623 O         -51.1160   -3.5100  -19.8240 O.2      41 GLN    0.0900
    624 CB        -52.8820   -4.9380  -18.2390 C.3      41 GLN   -0.1800
    625 CG        -53.9570   -5.7860  -17.5690 C.3      41 GLN    0.0900
    626 CD        -54.4550   -5.1950  -16.2780 C.2      41 GLN    0.0900
    627 NE2       -55.6370   -4.5720  -16.3240 N.am     41 GLN   -0.1800
    628 OE1       -53.7960   -5.2970  -15.2480 O.2      41 GLN    0.0900
    629 HN        -51.4250   -7.0180  -18.5580 H        41 GLN    0.0900
    630 HA        -53.2850   -5.5780  -20.2660 H        41 GLN    0.5500
    631 HB1       -53.2800   -3.9130  -18.3960 H        41 GLN   -0.5500
    632 HB2       -51.9990   -4.8820  -17.5690 H        41 GLN   -0.6200
    633 HG1       -53.5390   -6.7920  -17.3560 H        41 GLN    0.3200
    634 HG2       -54.8190   -5.8880  -18.2630 H        41 GLN    0.3000
    635 HE21      -56.0170   -4.1600  -15.4940 H        41 GLN    0.5100
    636 HE22      -56.1400   -4.5170  -17.1850 H        41 GLN   -0.5100
    637 N         -51.0010   -5.0310  -21.4830 N.am     42 THR   -0.4700
    638 CA        -50.2670   -4.1840  -22.4170 C.3      42 THR    0.3100
    639 C         -51.2280   -3.3570  -23.2870 C.2      42 THR    0.0700
    640 O         -52.4010   -3.7070  -23.4560 O.2      42 THR    0.0900
    641 CB        -49.3780   -5.0370  -23.3350 C.3      42 THR    0.1400
    642 CG2       -48.3510   -5.8220  -22.5060 C.3      42 THR    0.0900
    643 OG1       -50.1940   -5.9440  -24.1020 O.3      42 THR   -0.6600
    644 HN        -51.1480   -5.9710  -21.7800 H        42 THR    0.4300
    645 HA        -49.6630   -3.4980  -21.8430 H        42 THR   -0.2700
    646 HB        -48.8160   -4.3800  -24.0330 H        42 THR    0.0900
    647 HG1       -49.5860   -6.5500  -24.5300 H        42 THR    0.0900
    648 HG21      -48.8720   -6.4940  -21.7910 H        42 THR    0.0900
    649 HG22      -47.7120   -5.1190  -21.9320 H        42 THR    0.5100
    650 HG23      -47.7180   -6.4420  -23.1770 H        42 THR   -0.5100
    651 N         -50.7340   -2.2520  -23.8430 N.am     43 LEU   -0.4700
    652 CA        -51.5330   -1.4380  -24.7470 C.3      43 LEU    0.3100
    653 C         -51.9880   -2.2570  -25.9530 C.2      43 LEU    0.0700
    654 O         -53.1390   -2.1680  -26.3620 O.2      43 LEU    0.0900
    655 CB        -50.7500   -0.2030  -25.2200 C.3      43 LEU   -0.1800
    656 CG        -50.4110    0.8320  -24.1460 C.3      43 LEU    0.0900
    657 CD1       -49.7210    2.0410  -24.7640 C.3      43 LEU    0.0900
    658 CD2       -51.6490    1.2570  -23.3710 C.3      43 LEU   -0.0900
    659 HN        -49.8060   -1.9370  -23.6660 H        43 LEU    0.0900
    660 HA        -52.4250   -1.1340  -24.2210 H        43 LEU   -0.2700
    661 HB1       -51.3520    0.3020  -26.0040 H        43 LEU    0.0900
    662 HB2       -49.7970   -0.5550  -25.6680 H        43 LEU    0.0900
    663 HG        -49.7410    0.3720  -23.3900 H        43 LEU    0.0900
    664 HD11      -50.4740    2.7150  -25.2270 H        43 LEU   -0.2700
    665 HD12      -49.0110    1.7100  -25.5510 H        43 LEU    0.0900
    666 HD13      -49.1730    2.6060  -23.9800 H        43 LEU    0.0900
    667 HD21      -52.1070    0.3780  -22.8710 H        43 LEU    0.0900
    668 HD22      -52.3960    1.6990  -24.0640 H        43 LEU    0.5100
    669 HD23      -51.3730    2.0030  -22.5950 H        43 LEU   -0.5100
    670 N         -51.0960   -3.0800  -26.5100 N.am     44 THR   -0.4700
    671 CA        -51.4540   -3.9450  -27.6420 C.3      44 THR    0.3100
    672 C         -52.6850   -4.7800  -27.3360 C.2      44 THR    0.0700
    673 O         -53.5420   -4.9630  -28.2030 O.2      44 THR    0.0900
    674 CB        -50.3150   -4.8940  -28.0530 C.3      44 THR    0.1400
    675 CG2       -50.7420   -5.7680  -29.2200 C.3      44 THR    0.0900
    676 OG1       -49.1820   -4.1350  -28.4670 O.3      44 THR   -0.6600
    677 HN        -50.1560   -3.1430  -26.1840 H        44 THR    0.4300
    678 HA        -51.7110   -3.3030  -28.4710 H        44 THR   -0.2700
    679 HB        -50.0240   -5.5320  -27.1900 H        44 THR    0.0900
    680 HG1       -49.5110   -3.4950  -29.1020 H        44 THR    0.0900
    681 HG21      -51.1760   -5.1410  -30.0280 H        44 THR    0.0900
    682 HG22      -51.5090   -6.4980  -28.8860 H        44 THR    0.5100
    683 HG23      -49.8610   -6.3110  -29.6280 H        44 THR   -0.5100
    684 N         -52.7800   -5.2620  -26.0980 N.am     45 ASN   -0.4700
    685 CA        -53.9090   -6.0860  -25.6910 C.3      45 ASN    0.3100
    686 C         -55.2080   -5.3170  -25.4590 C.2      45 ASN    0.0700
    687 O         -56.2890   -5.9190  -25.3740 O.2      45 ASN    0.0900
    688 CB        -53.5490   -6.9070  -24.4490 C.3      45 ASN   -0.1800
    689 CG        -52.6840   -8.0970  -24.7860 C.2      45 ASN    0.0900
    690 ND2       -52.0190   -8.6430  -23.7810 N.am     45 ASN    0.0900
    691 OD1       -52.6130   -8.5210  -25.9350 O.2      45 ASN    0.5500
    692 HN        -52.0900   -5.0830  -25.4010 H        45 ASN   -0.5500
    693 HA        -54.1620   -6.7380  -26.5140 H        45 ASN   -0.6200
    694 HB1       -54.4830   -7.2700  -23.9700 H        45 ASN    0.3200
    695 HB2       -52.9990   -6.2590  -23.7330 H        45 ASN    0.3000
    696 HD21      -52.1060   -8.2640  -22.8590 H        45 ASN    0.5100
    697 HD22      -51.4300   -9.4350  -23.9430 H        45 ASN   -0.5100
    698 N         -55.1220   -3.9960  -25.3440 N.am     46 LEU   -0.4700
    699 CA        -56.3350   -3.2040  -25.3380 C.3      46 LEU    0.3100
    700 C         -56.9870   -3.3370  -26.7070 C.2      46 LEU    0.0700
    701 O         -58.2170   -3.4470  -26.8050 O.2      46 LEU    0.0900
    702 CB        -56.0560   -1.7370  -25.0120 C.3      46 LEU   -0.1800
    703 CG        -55.7500   -1.4540  -23.5430 C.3      46 LEU    0.0900
    704 CD1       -55.2860   -0.0110  -23.3900 C.3      46 LEU    0.0900
    705 CD2       -56.9570   -1.7270  -22.6570 C.3      46 LEU   -0.0900
    706 HN        -54.2560   -3.5090  -25.2580 H        46 LEU    0.0900
    707 HA        -56.9990   -3.6270  -24.5990 H        46 LEU   -0.2700
    708 HB1       -56.9470   -1.1410  -25.3030 H        46 LEU    0.0900
    709 HB2       -55.1870   -1.4040  -25.6190 H        46 LEU    0.0900
    710 HG        -54.9530   -2.1420  -23.1890 H        46 LEU    0.0900
    711 HD11      -56.0790    0.6840  -23.7370 H        46 LEU   -0.2700
    712 HD12      -54.3730    0.1590  -24.0000 H        46 LEU    0.0900
    713 HD13      -55.0670    0.2040  -22.3220 H        46 LEU    0.0900
    714 HD21      -57.2640   -2.7910  -22.7470 H        46 LEU    0.0900
    715 HD22      -57.8080   -1.0850  -22.9700 H        46 LEU    0.5100
    716 HD23      -56.7020   -1.5200  -21.5960 H        46 LEU   -0.5100
    717 N         -56.1610   -3.3490  -27.7590 N.am     47 PHE   -0.4700
    718 CA        -56.6640   -3.5530  -29.1180 C.3      47 PHE    0.3100
    719 C         -57.2090   -4.9720  -29.3120 C.2      47 PHE    0.0700
    720 O         -58.2000   -5.1700  -30.0210 O.2      47 PHE    0.0900
    721 CB        -55.6050   -3.2120  -30.1780 C.3      47 PHE   -0.1800
    722 CG        -55.0450   -1.8180  -30.0420 C.ar     47 PHE    0.0900
    723 CD1       -55.8890   -0.7290  -29.8410 C.ar     47 PHE    0.0900
    724 CD2       -53.6670   -1.5900  -30.0950 C.ar     47 PHE    0.0000
    725 CE1       -55.3770    0.5540  -29.7070 C.ar     47 PHE   -0.1150
    726 CE2       -53.1610   -0.3120  -29.9550 C.ar     47 PHE    0.1150
    727 CZ        -54.0170    0.7600  -29.7640 C.ar     47 PHE   -0.1150
    728 HN        -55.1770   -3.2200  -27.6650 H        47 PHE    0.1150
    729 HA        -57.5310   -2.9230  -29.2460 H        47 PHE   -0.1150
    730 HB1       -56.0590   -3.2880  -31.1890 H        47 PHE    0.1150
    731 HB2       -54.7530   -3.9200  -30.0890 H        47 PHE   -0.1150
    732 HD1       -56.9560   -0.8850  -29.7890 H        47 PHE    0.1150
    733 HD2       -52.9910   -2.4190  -30.2480 H        47 PHE   -0.1150
    734 HE1       -56.0450    1.3890  -29.5570 H        47 PHE    0.1150
    735 HE2       -52.0940   -0.1480  -29.9930 H        47 PHE    0.5100
    736 HZ        -53.6190    1.7580  -29.6610 H        47 PHE   -0.5100
    737 N         -56.5750   -5.9540  -28.6720 N.am     48 ILE   -0.4700
    738 CA        -57.0670   -7.3290  -28.7050 C.3      48 ILE    0.3100
    739 C         -58.4450   -7.4070  -28.0500 C.2      48 ILE    0.0700
    740 O         -59.3100   -8.1190  -28.5210 O.2      48 ILE    0.0900
    741 CB        -56.0900   -8.2890  -28.0030 C.3      48 ILE   -0.0900
    742 CG1       -54.7890   -8.4140  -28.8090 C.3      48 ILE    0.0900
    743 CG2       -56.7030   -9.6650  -27.8210 C.3      48 ILE   -0.2700
    744 CD        -54.9020   -9.2480  -30.0690 C.3      48 ILE    0.0900
    745 HN        -55.7420   -5.7960  -28.1450 H        48 ILE    0.0900
    746 HA        -57.1880   -7.6130  -29.7400 H        48 ILE    0.0900
    747 HB        -55.8240   -7.8730  -27.0080 H        48 ILE   -0.1800
    748 HG11      -54.0180   -8.8730  -28.1550 H        48 ILE    0.0900
    749 HG12      -54.4570   -7.3930  -29.0960 H        48 ILE    0.0900
    750 HG21      -57.2840   -9.9470  -28.7240 H        48 ILE   -0.2700
    751 HG22      -57.3870   -9.6610  -26.9460 H        48 ILE    0.0900
    752 HG23      -55.9010  -10.4170  -27.6650 H        48 ILE    0.0900
    753 HD1       -55.8660   -9.0390  -30.5800 H        48 ILE    0.0900
    754 HD2       -54.8620  -10.3280  -29.8130 H        48 ILE    0.5100
    755 HD3       -54.0720   -8.9980  -30.7640 H        48 ILE   -0.5100
    756 N         -58.6510   -6.6700  -26.9660 N.am     49 THR   -0.4700
    757 CA        -59.9280   -6.6580  -26.2690 C.3      49 THR    0.3100
    758 C         -61.0340   -6.1020  -27.1360 C.2      49 THR    0.0700
    759 O         -62.1780   -6.5590  -27.0650 O.2      49 THR    0.0900
    760 CB        -59.8360   -5.8140  -24.9930 C.3      49 THR    0.1400
    761 CG2       -61.1750   -5.6940  -24.3180 C.3      49 THR    0.0900
    762 OG1       -58.8960   -6.4340  -24.1100 O.3      49 THR   -0.6600
    763 HN        -57.9380   -6.0900  -26.5800 H        49 THR    0.4300
    764 HA        -60.1880   -7.6780  -26.0270 H        49 THR   -0.2700
    765 HB        -59.4890   -4.7870  -25.2360 H        49 THR    0.0900
    766 HG1       -58.0340   -6.3120  -24.5130 H        49 THR    0.0900
    767 HG21      -61.6360   -6.6990  -24.2050 H        49 THR    0.0900
    768 HG22      -61.8520   -5.0610  -24.9310 H        49 THR    0.5100
    769 HG23      -61.0520   -5.2440  -23.3100 H        49 THR   -0.5100
    770 N         -60.6780   -5.0960  -27.9440 N.am     50 SER   -0.4700
    771 CA        -61.5990   -4.4390  -28.8740 C.3      50 SER    0.3100
    772 C         -62.0370   -5.4540  -29.9140 C.2      50 SER    0.0700
    773 O         -63.2190   -5.6130  -30.2000 O.2      50 SER    0.0900
    774 CB        -60.8970   -3.2460  -29.5440 C.3      50 SER    0.0500
    775 OG        -61.7330   -2.6000  -30.4940 O.3      50 SER    0.0900
    776 HN        -59.7470   -4.7400  -27.9460 H        50 SER    0.0900
    777 HA        -62.4620   -4.1050  -28.3170 H        50 SER   -0.6600
    778 HB1       -59.9850   -3.6030  -30.0680 H        50 SER    0.4300
    779 HB2       -60.6110   -2.5040  -28.7680 H        50 SER    0.5100
    780 HG1       -61.4580   -2.9250  -31.3530 H        50 SER   -0.5100
    781 N         -61.0500   -6.1670  -30.4360 N.am     51 LEU   -0.4700
    782 CA        -61.2380   -7.2590  -31.3800 C.3      51 LEU    0.3100
    783 C         -62.1110   -8.3870  -30.8030 C.2      51 LEU    0.0700
    784 O         -62.8950   -8.9990  -31.5190 O.2      51 LEU    0.0900
    785 CB        -59.8550   -7.7970  -31.7660 C.3      51 LEU   -0.1800
    786 CG        -59.6690   -8.4980  -33.0930 C.3      51 LEU    0.0900
    787 CD1       -60.2390   -7.6640  -34.2250 C.3      51 LEU    0.0900
    788 CD2       -58.1790   -8.7450  -33.2830 C.3      51 LEU   -0.0900
    789 HN        -60.1010   -5.9790  -30.1960 H        51 LEU    0.0900
    790 HA        -61.7620   -6.8830  -32.2460 H        51 LEU   -0.2700
    791 HB1       -59.5540   -8.5150  -30.9760 H        51 LEU    0.0900
    792 HB2       -59.1580   -6.9340  -31.7560 H        51 LEU    0.0900
    793 HG        -60.1870   -9.4810  -33.0640 H        51 LEU    0.0900
    794 HD11      -59.8570   -6.6220  -34.1630 H        51 LEU   -0.2700
    795 HD12      -61.3470   -7.6400  -34.1580 H        51 LEU    0.0900
    796 HD13      -59.9330   -8.0960  -35.2030 H        51 LEU    0.0900
    797 HD21      -57.7520   -9.2230  -32.3760 H        51 LEU    0.0900
    798 HD22      -57.6550   -7.7800  -33.4560 H        51 LEU    0.5100
    799 HD23      -58.0160   -9.4200  -34.1500 H        51 LEU   -0.5100
    800 N         -61.9700   -8.6640  -29.5080 N.am     52 ALA   -0.4700
    801 CA        -62.7890   -9.6690  -28.8380 C.3      52 ALA    0.3100
    802 C         -64.2250   -9.1950  -28.6770 C.2      52 ALA    0.0700
    803 O         -65.1500   -9.9920  -28.7350 O.2      52 ALA    0.0900
    804 CB        -62.1970  -10.0240  -27.4760 C.3      52 ALA   -0.2700
    805 HN        -61.2990   -8.1960  -28.9390 H        52 ALA    0.0900
    806 HA        -62.8280  -10.5450  -29.4690 H        52 ALA    0.0900
    807 HB1       -62.1490   -9.1180  -26.8330 H        52 ALA    0.0900
    808 HB2       -61.1680  -10.4220  -27.6030 H        52 ALA    0.5100
    809 HB3       -62.8320  -10.7830  -26.9730 H        52 ALA   -0.5100
    810 N         -64.4200   -7.8990  -28.4560 N.am     53 CYS   -0.4700
    811 CA        -65.7630   -7.3380  -28.3900 C.3      53 CYS    0.3100
    812 C         -66.4950   -7.4050  -29.7310 C.2      53 CYS    0.0700
    813 O         -67.7110   -7.5600  -29.7830 O.2      53 CYS    0.0900
    814 CB        -65.6990   -5.8950  -27.9210 C.3      53 CYS   -0.1100
    815 SG        -65.1830   -5.7460  -26.2000 S.3      53 CYS    0.0900
    816 HN        -63.6650   -7.2600  -28.3270 H        53 CYS    0.0900
    817 HA        -66.3440   -7.9350  -27.7010 H        53 CYS   -0.2300
    818 HB1       -66.7050   -5.4400  -28.0450 H        53 CYS    0.1600
    819 HB2       -64.9860   -5.3450  -28.5690 H        53 CYS    0.5100
    820 HG1       -63.9320   -6.1210  -26.4220 H        53 CYS   -0.5100
    821 N         -65.7540   -7.2630  -30.8220 N.am     54 ALA   -0.4700
    822 CA        -66.3390   -7.4040  -32.1430 C.3      54 ALA    0.3100
    823 C         -66.7980   -8.8370  -32.3250 C.2      54 ALA    0.0700
    824 O         -67.9150   -9.0820  -32.8000 O.2      54 ALA    0.0900
    825 CB        -65.3470   -7.0130  -33.2290 C.3      54 ALA   -0.2700
    826 HN        -64.7800   -7.0560  -30.7850 H        54 ALA    0.0900
    827 HA        -67.2120   -6.7700  -32.1900 H        54 ALA    0.0900
    828 HB1       -64.4460   -7.6630  -33.1740 H        54 ALA    0.0900
    829 HB2       -65.0320   -5.9570  -33.0900 H        54 ALA    0.5100
    830 HB3       -65.8130   -7.1360  -34.2290 H        54 ALA   -0.5100
    831 N         -65.9550   -9.7850  -31.9240 N.am     55 ASP   -0.4700
    832 CA        -66.3020  -11.2030  -32.0340 C.3      55 ASP    0.3100
    833 C         -67.4110  -11.5900  -31.0580 C.2      55 ASP    0.0700
    834 O         -68.2670  -12.3980  -31.3780 O.2      55 ASP    0.0900
    835 CB        -65.0550  -12.0870  -31.8460 C.3      55 ASP   -0.2800
    836 CG        -64.0670  -11.9930  -33.0470 C.2      55 ASP    0.0900
    837 OD1       -64.5610  -11.8700  -34.2060 O.co2    55 ASP    0.0900
    838 OD2       -62.8150  -12.0690  -32.8280 O.co2    55 ASP    0.6200
    839 HN        -65.0610   -9.5770  -31.5370 H        55 ASP   -0.7600
    840 HA        -66.7330  -11.3670  -33.0100 H        55 ASP   -0.7600
    841 HB1       -65.3750  -13.1440  -31.7340 H        55 ASP    0.5100
    842 HB2       -64.5220  -11.7670  -30.9250 H        55 ASP   -0.5100
    843 N         -67.4070  -10.9900  -29.8760 N.am     56 LEU   -0.4700
    844 CA        -68.4420  -11.2260  -28.8790 C.3      56 LEU    0.3100
    845 C         -69.8120  -10.7590  -29.3590 C.2      56 LEU    0.0700
    846 O         -70.8280  -11.4180  -29.1140 O.2      56 LEU    0.0900
    847 CB        -68.0810  -10.5130  -27.5800 C.3      56 LEU   -0.1800
    848 CG        -68.8890  -10.8460  -26.3270 C.3      56 LEU    0.0900
    849 CD1       -68.9250  -12.3490  -26.1120 C.3      56 LEU    0.0900
    850 CD2       -68.2800  -10.1450  -25.1240 C.3      56 LEU   -0.0900
    851 HN        -66.6920  -10.3460  -29.6150 H        56 LEU    0.0900
    852 HA        -68.5200  -12.2910  -28.7180 H        56 LEU   -0.2700
    853 HB1       -68.1850   -9.4230  -27.7600 H        56 LEU    0.0900
    854 HB2       -67.0180  -10.7440  -27.3600 H        56 LEU    0.0900
    855 HG        -69.9260  -10.4640  -26.4430 H        56 LEU    0.0900
    856 HD11      -67.8980  -12.7680  -26.1680 H        56 LEU   -0.2700
    857 HD12      -69.5480  -12.8290  -26.8980 H        56 LEU    0.0900
    858 HD13      -69.3470  -12.5780  -25.1100 H        56 LEU    0.0900
    859 HD21      -68.2880   -9.0450  -25.2770 H        56 LEU    0.0900
    860 HD22      -67.2280  -10.4770  -24.9850 H        56 LEU    0.5100
    861 HD23      -68.8690  -10.3800  -24.2120 H        56 LEU   -0.5100
    862 N         -69.8470   -9.6220  -30.0460 N.am     57 VAL   -0.4700
    863 CA        -71.0920   -9.1490  -30.6520 C.3      57 VAL    0.3100
    864 C         -71.5480  -10.1070  -31.7630 C.2      57 VAL    0.0700
    865 O         -72.7460  -10.2900  -31.9670 O.2      57 VAL    0.0900
    866 CB        -70.9570   -7.7000  -31.1960 C.3      57 VAL   -0.0900
    867 CG1       -72.1490   -7.3210  -32.0680 C.3      57 VAL    0.0900
    868 CG2       -70.7910   -6.7090  -30.0560 C.3      57 VAL   -0.2700
    869 HN        -69.0420   -9.0490  -30.1760 H        57 VAL    0.0900
    870 HA        -71.8620   -9.1890  -29.8960 H        57 VAL    0.0900
    871 HB        -70.0270   -7.6220  -31.7990 H        57 VAL    0.0900
    872 HG11      -73.0980   -7.5550  -31.5390 H        57 VAL   -0.2700
    873 HG12      -72.1220   -7.8970  -33.0170 H        57 VAL    0.0900
    874 HG13      -72.1260   -6.2330  -32.2890 H        57 VAL    0.0900
    875 HG21      -69.9910   -7.0510  -29.3660 H        57 VAL    0.0900
    876 HG22      -71.7410   -6.6280  -29.4850 H        57 VAL    0.5100
    877 HG23      -70.5100   -5.7130  -30.4580 H        57 VAL   -0.5100
    878 N         -70.6110  -10.7230  -32.4850 N.am     58 VAL   -0.4700
    879 CA        -70.9800  -11.7060  -33.5050 C.3      58 VAL    0.3100
    880 C         -71.6470  -12.9170  -32.8630 C.2      58 VAL    0.0700
    881 O         -72.6500  -13.4190  -33.3740 O.2      58 VAL    0.0900
    882 CB        -69.7710  -12.1480  -34.3560 C.3      58 VAL   -0.0900
    883 CG1       -70.0740  -13.4330  -35.1120 C.3      58 VAL    0.0900
    884 CG2       -69.4040  -11.0490  -35.3330 C.3      58 VAL   -0.2700
    885 HN        -69.6370  -10.5470  -32.3650 H        58 VAL    0.0900
    886 HA        -71.7300  -11.2550  -34.1370 H        58 VAL    0.0900
    887 HB        -68.8960  -12.3120  -33.6920 H        58 VAL    0.0900
    888 HG11      -71.0420  -13.3400  -35.6490 H        58 VAL   -0.2700
    889 HG12      -70.1440  -14.2830  -34.4000 H        58 VAL    0.0900
    890 HG13      -69.2750  -13.6320  -35.8560 H        58 VAL    0.0900
    891 HG21      -69.1390  -10.1200  -34.7830 H        58 VAL    0.0900
    892 HG22      -70.2670  -10.8320  -36.0000 H        58 VAL    0.5100
    893 HG23      -68.5290  -11.3600  -35.9430 H        58 VAL   -0.5100
    894 N         -71.0910  -13.3670  -31.7310 N.am     59 GLY   -0.4700
    895 CA        -71.6210  -14.5150  -30.9880 C.3      59 GLY    0.3100
    896 C         -72.9610  -14.2340  -30.3070 C.2      59 GLY   -0.0200
    897 O         -73.8620  -15.0820  -30.2890 O.2      59 GLY    0.0900
    898 HN        -70.2810  -12.9380  -31.3400 H        59 GLY    0.0900
    899 HA1       -70.8950  -14.7810  -30.2350 H        59 GLY    0.5100
    900 HA2       -71.7480  -15.3280  -31.6880 H        59 GLY   -0.5100
    901 N         -73.1030  -13.0420  -29.7390 N.am     60 LEU   -0.4700
    902 CA        -74.2960  -12.7250  -28.9860 C.3      60 LEU    0.3100
    903 C         -75.4570  -12.2530  -29.8580 C.2      60 LEU    0.0700
    904 O         -76.6100  -12.3900  -29.4730 O.2      60 LEU    0.0900
    905 CB        -74.0020  -11.6590  -27.9300 C.3      60 LEU   -0.1800
    906 CG        -73.2780  -12.0860  -26.6510 C.3      60 LEU    0.0900
    907 CD1       -73.0600  -10.8750  -25.7530 C.3      60 LEU    0.0900
    908 CD2       -74.0440  -13.1700  -25.9060 C.3      60 LEU   -0.0900
    909 HN        -72.4100  -12.3270  -29.8040 H        60 LEU    0.0900
    910 HA        -74.6450  -13.6310  -28.5150 H        60 LEU   -0.2700
    911 HB1       -74.9730  -11.2160  -27.6270 H        60 LEU    0.0900
    912 HB2       -73.3820  -10.8760  -28.4150 H        60 LEU    0.0900
    913 HG        -72.2960  -12.5370  -26.9120 H        60 LEU    0.0900
    914 HD11      -74.0380  -10.4210  -25.4820 H        60 LEU   -0.2700
    915 HD12      -72.4510  -10.1140  -26.2860 H        60 LEU    0.0900
    916 HD13      -72.5410  -11.1830  -24.8210 H        60 LEU    0.0900
    917 HD21      -74.1620  -14.0670  -26.5510 H        60 LEU    0.0900
    918 HD22      -75.0540  -12.7980  -25.6290 H        60 LEU    0.5100
    919 HD23      -73.4900  -13.4630  -24.9890 H        60 LEU   -0.5100
    920 N         -75.1800  -11.6880  -31.0260 N.am     61 LEU   -0.4700
    921 CA        -76.2580  -11.1060  -31.8310 C.3      61 LEU    0.3100
    922 C         -76.2390  -11.5450  -33.2770 C.2      61 LEU    0.0700
    923 O         -77.2530  -11.9910  -33.7920 O.2      61 LEU    0.0900
    924 CB        -76.2100   -9.5820  -31.7580 C.3      61 LEU   -0.1800
    925 CG        -76.4930   -8.9890  -30.3760 C.3      61 LEU    0.0900
    926 CD1       -76.2520   -7.4890  -30.4350 C.3      61 LEU    0.0900
    927 CD2       -77.9060   -9.3210  -29.9140 C.3      61 LEU   -0.0900
    928 HN        -74.2570  -11.6350  -31.3990 H        61 LEU    0.0900
    929 HA        -77.1980  -11.4710  -31.4480 H        61 LEU   -0.2700
    930 HB1       -76.9610   -9.1770  -32.4700 H        61 LEU    0.0900
    931 HB2       -75.1990   -9.2520  -32.0760 H        61 LEU    0.0900
    932 HG        -75.8200   -9.4500  -29.6230 H        61 LEU    0.0900
    933 HD11      -76.9260   -7.0230  -31.1860 H        61 LEU   -0.2700
    934 HD12      -75.2000   -7.2850  -30.7290 H        61 LEU    0.0900
    935 HD13      -76.4590   -7.0340  -29.4430 H        61 LEU    0.0900
    936 HD21      -78.0400  -10.4220  -29.8540 H        61 LEU    0.0900
    937 HD22      -78.6460   -8.9120  -30.6340 H        61 LEU    0.5100
    938 HD23      -78.0860   -8.8870  -28.9070 H        61 LEU   -0.5100
    939 N         -75.0940  -11.4340  -33.9430 N.am     62 VAL   -0.4700
    940 CA        -75.0640  -11.7040  -35.3740 C.3      62 VAL    0.3100
    941 C         -75.4170  -13.1470  -35.6570 C.2      62 VAL    0.0700
    942 O         -76.3250  -13.3950  -36.4310 O.2      62 VAL    0.0900
    943 CB        -73.7110  -11.3480  -36.0180 C.3      62 VAL   -0.0900
    944 CG1       -73.7200  -11.6630  -37.5180 C.3      62 VAL    0.0900
    945 CG2       -73.3950   -9.8860  -35.7570 C.3      62 VAL   -0.2700
    946 HN        -74.2350  -11.1720  -33.5110 H        62 VAL    0.0900
    947 HA        -75.8520  -11.1230  -35.8300 H        62 VAL    0.0900
    948 HB        -72.9050  -11.9320  -35.5250 H        62 VAL    0.0900
    949 HG11      -74.6210  -11.2220  -37.9950 H        62 VAL   -0.2700
    950 HG12      -73.7380  -12.7620  -37.6730 H        62 VAL    0.0900
    951 HG13      -72.8170  -11.2310  -37.9990 H        62 VAL    0.0900
    952 HG21      -73.3400   -9.6960  -34.6630 H        62 VAL    0.0900
    953 HG22      -74.1940   -9.2440  -36.1870 H        62 VAL    0.5100
    954 HG23      -72.4170   -9.6220  -36.2120 H        62 VAL   -0.5100
    955 N         -74.7190  -14.0870  -35.0220 N.am     63 VAL   -0.4700
    956 CA        -74.8510  -15.5200  -35.3390 C.3      63 VAL    0.3100
    957 C         -76.1640  -16.1600  -34.8520 C.2      63 VAL    0.0700
    958 O         -76.7470  -16.9510  -35.5800 O.2      63 VAL    0.0900
    959 CB        -73.6210  -16.3340  -34.8410 C.3      63 VAL   -0.0900
    960 CG1       -73.9620  -17.8100  -34.6680 C.3      63 VAL    0.0900
    961 CG2       -72.4320  -16.1600  -35.7810 C.3      63 VAL   -0.2700
    962 HN        -74.0710  -13.8620  -34.2990 H        63 VAL    0.0900
    963 HA        -74.9480  -15.6140  -36.4100 H        63 VAL    0.0900
    964 HB        -73.2830  -15.9220  -33.8660 H        63 VAL    0.0900
    965 HG11      -74.4600  -18.1960  -35.5820 H        63 VAL   -0.2700
    966 HG12      -74.6510  -17.9410  -33.8070 H        63 VAL    0.0900
    967 HG13      -73.0330  -18.3960  -34.4960 H        63 VAL    0.0900
    968 HG21      -72.2570  -15.0810  -35.9810 H        63 VAL    0.0900
    969 HG22      -72.6360  -16.6700  -36.7480 H        63 VAL    0.5100
    970 HG23      -71.5170  -16.5870  -35.3200 H        63 VAL   -0.5100
    971 N         -76.6240  -15.8570  -33.6260 N.am     64 PRO   -0.2900
    972 CA        -77.9290  -16.3220  -33.2100 C.3      64 PRO    0.0000
    973 C         -79.0170  -15.9710  -34.1920 C.2      64 PRO    0.0900
    974 O         -79.7620  -16.8500  -34.6210 O.2      64 PRO    0.0900
    975 CB        -78.1490  -15.5940  -31.8900 C.3      64 PRO    0.0200
    976 CG        -76.7880  -15.5400  -31.2960 C.3      64 PRO    0.0900
    977 CD        -75.8340  -15.4140  -32.4660 C.3      64 PRO   -0.1800
    978 HA        -77.9420  -17.3980  -33.1390 H        64 PRO    0.0900
    979 HB1       -78.8500  -16.1540  -31.2360 H        64 PRO    0.0900
    980 HB2       -78.5520  -14.5730  -32.0580 H        64 PRO   -0.1800
    981 HG1       -76.6920  -14.6650  -30.6180 H        64 PRO    0.0900
    982 HG2       -76.5780  -16.4670  -30.7200 H        64 PRO    0.0900
    983 HD1       -75.5090  -14.3620  -32.6110 H        64 PRO    0.5100
    984 HD2       -74.9490  -16.0710  -32.3400 H        64 PRO   -0.5100
    985 N         -79.0990  -14.7030  -34.5760 N.am     65 PHE   -0.4700
    986 CA        -80.1070  -14.2810  -35.5380 C.3      65 PHE    0.3100
    987 C         -79.9340  -15.0360  -36.8670 C.2      65 PHE    0.0700
    988 O         -80.9030  -15.5270  -37.4510 O.2      65 PHE    0.0900
    989 CB        -80.0320  -12.7720  -35.7760 C.3      65 PHE   -0.1800
    990 CG        -80.8220  -11.9450  -34.7960 C.ar     65 PHE    0.0900
    991 CD1       -82.2120  -11.9920  -34.7880 C.ar     65 PHE    0.0900
    992 CD2       -80.1860  -11.0710  -33.9270 C.ar     65 PHE    0.0000
    993 CE1       -82.9510  -11.2130  -33.9120 C.ar     65 PHE   -0.1150
    994 CE2       -80.9150  -10.2830  -33.0490 C.ar     65 PHE    0.1150
    995 CZ        -82.3030  -10.3570  -33.0370 C.ar     65 PHE   -0.1150
    996 HN        -78.4870  -13.9960  -34.2300 H        65 PHE    0.1150
    997 HA        -81.0760  -14.5500  -35.1470 H        65 PHE   -0.1150
    998 HB1       -80.4310  -12.5430  -36.7880 H        65 PHE    0.1150
    999 HB2       -78.9740  -12.4430  -35.7000 H        65 PHE   -0.1150
   1000 HD1       -82.7250  -12.6460  -35.4770 H        65 PHE    0.1150
   1001 HD2       -79.1090  -11.0030  -33.9350 H        65 PHE   -0.1150
   1002 HE1       -84.0290  -11.2740  -33.9100 H        65 PHE    0.1150
   1003 HE2       -80.4050   -9.6130  -32.3740 H        65 PHE    0.5100
   1004 HZ        -82.8720   -9.7490  -32.3510 H        65 PHE   -0.5100
   1005 N         -78.6990  -15.1460  -37.3410 N.am     66 GLY   -0.4700
   1006 CA        -78.4180  -15.8500  -38.5770 C.3      66 GLY    0.3100
   1007 C         -78.6670  -17.3400  -38.4820 C.2      66 GLY   -0.0200
   1008 O         -78.9320  -17.9970  -39.4860 O.2      66 GLY    0.0900
   1009 HN        -77.9130  -14.7530  -36.8700 H        66 GLY    0.0900
   1010 HA1       -77.3790  -15.6830  -38.8240 H        66 GLY    0.5100
   1011 HA2       -79.0550  -15.4360  -39.3450 H        66 GLY   -0.5100
   1012 N         -78.5740  -17.8900  -37.2750 N.am     67 ALA   -0.4700
   1013 CA        -78.9150  -19.2900  -37.0590 C.3      67 ALA    0.3100
   1014 C         -80.4100  -19.4650  -37.2460 C.2      67 ALA    0.0700
   1015 O         -80.8420  -20.2500  -38.0670 O.2      67 ALA    0.0900
   1016 CB        -78.4840  -19.7500  -35.6760 C.3      67 ALA   -0.2700
   1017 HN        -78.2710  -17.3780  -36.4750 H        67 ALA    0.0900
   1018 HA        -78.4170  -19.8750  -37.8180 H        67 ALA    0.0900
   1019 HB1       -78.9920  -19.1420  -34.8960 H        67 ALA    0.0900
   1020 HB2       -77.3860  -19.6270  -35.5610 H        67 ALA    0.5100
   1021 HB3       -78.7590  -20.8160  -35.5280 H        67 ALA   -0.5100
   1022 N         -81.2050  -18.6710  -36.5390 N.am     68 THR   -0.4700
   1023 CA        -82.6560  -18.7670  -36.6710 C.3      68 THR    0.3100
   1024 C         -83.0630  -18.7500  -38.1490 C.2      68 THR    0.0700
   1025 O         -84.0450  -19.3680  -38.5350 O.2      68 THR    0.0900
   1026 CB        -83.4140  -17.6540  -35.9040 C.3      68 THR    0.1400
   1027 CG2       -82.9220  -17.5390  -34.4370 C.3      68 THR    0.0900
   1028 OG1       -83.2850  -16.4020  -36.5860 O.3      68 THR   -0.6600
   1029 HN        -80.8570  -17.9880  -35.9010 H        68 THR    0.4300
   1030 HA        -82.9500  -19.7350  -36.2930 H        68 THR   -0.2700
   1031 HB        -84.4910  -17.9140  -35.8340 H        68 THR    0.0900
   1032 HG1       -82.3480  -16.2900  -36.7600 H        68 THR    0.0900
   1033 HG21      -81.9740  -16.9610  -34.3970 H        68 THR    0.0900
   1034 HG22      -82.7380  -18.5530  -34.0200 H        68 THR    0.5100
   1035 HG23      -83.6840  -17.0140  -33.8220 H        68 THR   -0.5100
   1036 N         -82.2990  -18.0500  -38.9800 N.am     69 LEU   -0.4700
   1037 CA        -82.5930  -17.9940  -40.4120 C.3      69 LEU    0.3100
   1038 C         -82.2130  -19.2750  -41.1230 C.2      69 LEU    0.0700
   1039 O         -82.9570  -19.7760  -41.9650 O.2      69 LEU    0.0900
   1040 CB        -81.8440  -16.8310  -41.0580 C.3      69 LEU   -0.1800
   1041 CG        -82.1730  -16.5500  -42.5230 C.3      69 LEU    0.0900
   1042 CD1       -83.6500  -16.2400  -42.7210 C.3      69 LEU    0.0900
   1043 CD2       -81.3110  -15.4000  -43.0060 C.3      69 LEU   -0.0900
   1044 HN        -81.5010  -17.5390  -38.6710 H        69 LEU    0.0900
   1045 HA        -83.6590  -17.8690  -40.5320 H        69 LEU   -0.2700
   1046 HB1       -80.7570  -17.0450  -40.9870 H        69 LEU    0.0900
   1047 HB2       -82.0710  -15.9140  -40.4760 H        69 LEU    0.0900
   1048 HG        -81.9040  -17.4390  -43.1320 H        69 LEU    0.0900
   1049 HD11      -83.9780  -15.4630  -41.9970 H        69 LEU   -0.2700
   1050 HD12      -84.2550  -17.1570  -42.5550 H        69 LEU    0.0900
   1051 HD13      -83.8220  -15.8590  -43.7500 H        69 LEU    0.0900
   1052 HD21      -80.2350  -15.6620  -42.9120 H        69 LEU    0.0900
   1053 HD22      -81.5110  -14.4950  -42.3940 H        69 LEU    0.5100
   1054 HD23      -81.5310  -15.1860  -44.0740 H        69 LEU   -0.5100
   1055 N         -81.0340  -19.7970  -40.7990 N.am     70 VAL   -0.4700
   1056 CA        -80.5580  -21.0340  -41.4110 C.3      70 VAL    0.3100
   1057 C         -81.4390  -22.2040  -40.9760 C.2      70 VAL    0.0700
   1058 O         -81.9320  -22.9300  -41.8240 O.2      70 VAL    0.0900
   1059 CB        -79.0680  -21.2850  -41.0890 C.3      70 VAL   -0.0900
   1060 CG1       -78.6510  -22.7010  -41.4510 C.3      70 VAL    0.0900
   1061 CG2       -78.2060  -20.2580  -41.8160 C.3      70 VAL   -0.2700
   1062 HN        -80.4280  -19.3730  -40.1310 H        70 VAL    0.0900
   1063 HA        -80.6980  -20.9510  -42.4790 H        70 VAL    0.0900
   1064 HB        -78.8990  -21.1220  -40.0030 H        70 VAL    0.0900
   1065 HG11      -78.9690  -22.9380  -42.4890 H        70 VAL   -0.2700
   1066 HG12      -79.1310  -23.4260  -40.7590 H        70 VAL    0.0900
   1067 HG13      -77.5470  -22.7980  -41.3880 H        70 VAL    0.0900
   1068 HG21      -78.4800  -19.2310  -41.4920 H        70 VAL    0.0900
   1069 HG22      -78.3670  -20.3370  -42.9130 H        70 VAL    0.5100
   1070 HG23      -77.1330  -20.4290  -41.5820 H        70 VAL   -0.5100
   1071 N         -81.6790  -22.3350  -39.6700 N.am     71 VAL   -0.4700
   1072 CA        -82.5350  -23.3850  -39.1180 C.3      71 VAL    0.3100
   1073 C         -83.9610  -23.3820  -39.6980 C.2      71 VAL    0.0700
   1074 O         -84.4680  -24.4400  -40.0530 O.2      71 VAL    0.0900
   1075 CB        -82.5840  -23.3120  -37.5760 C.3      71 VAL   -0.0900
   1076 CG1       -83.6900  -24.1940  -37.0170 C.3      71 VAL    0.0900
   1077 CG2       -81.2380  -23.7040  -36.9940 C.3      71 VAL   -0.2700
   1078 HN        -81.2820  -21.7110  -39.0010 H        71 VAL    0.0900
   1079 HA        -82.1360  -24.3380  -39.4330 H        71 VAL    0.0900
   1080 HB        -82.7640  -22.2600  -37.2650 H        71 VAL    0.0900
   1081 HG11      -83.6230  -25.2130  -37.4530 H        71 VAL   -0.2700
   1082 HG12      -84.6820  -23.7630  -37.2710 H        71 VAL    0.0900
   1083 HG13      -83.5900  -24.2740  -35.9130 H        71 VAL    0.0900
   1084 HG21      -80.4470  -23.0150  -37.3620 H        71 VAL    0.0900
   1085 HG22      -80.9790  -24.7390  -37.3040 H        71 VAL    0.5100
   1086 HG23      -81.2720  -23.6440  -35.8850 H        71 VAL   -0.5100
   1087 N         -84.5960  -22.2220  -39.8450 N.am     72 ARG   -0.4700
   1088 CA        -85.9960  -22.1930  -40.2880 C.3      72 ARG    0.3100
   1089 C         -86.2070  -21.8020  -41.7520 C.2      72 ARG    0.0700
   1090 O         -87.3040  -21.9420  -42.2690 O.2      72 ARG    0.0900
   1091 CB        -86.8320  -21.2940  -39.3700 C.3      72 ARG   -0.1800
   1092 CG        -87.0490  -21.8940  -37.9920 C.3      72 ARG    0.0900
   1093 CD        -88.1700  -22.9260  -38.0020 C.3      72 ARG    0.0900
   1094 NE        -89.4570  -22.2820  -37.7550 N.pl3    72 ARG   -0.1800
   1095 CZ        -89.9480  -22.0190  -36.5470 C.cat    72 ARG    0.0900
   1096 NH1       -89.2880  -22.3640  -35.4440 N.pl3    72 ARG    0.0900
   1097 NH2       -91.1210  -21.4110  -36.4370 N.pl3    72 ARG    0.2000
   1098 HN        -84.1630  -21.3420  -39.6650 H        72 ARG    0.0900
   1099 HA        -86.3750  -23.2040  -40.2690 H        72 ARG    0.0900
   1100 HB1       -87.8220  -21.1210  -39.8440 H        72 ARG   -0.7000
   1101 HB2       -86.3130  -20.3180  -39.2580 H        72 ARG    0.4400
   1102 HG1       -87.3090  -21.0830  -37.2790 H        72 ARG    0.6400
   1103 HG2       -86.1090  -22.3800  -37.6540 H        72 ARG   -0.8000
   1104 HD1       -88.0010  -23.6800  -37.2030 H        72 ARG    0.4600
   1105 HD2       -88.2180  -23.4260  -38.9930 H        72 ARG    0.4600
   1106 HE        -90.0070  -22.0210  -38.5480 H        72 ARG   -0.8000
   1107 HH11      -88.4050  -22.8290  -35.5160 H        72 ARG    0.4600
   1108 HH12      -89.6730  -22.1580  -34.5450 H        72 ARG    0.4600
   1109 HH21      -91.6290  -21.1520  -37.2580 H        72 ARG    0.5100
   1110 HH22      -91.4980  -21.2100  -35.5320 H        72 ARG   -0.5100
   1111 N         -85.1830  -21.3000  -42.4230 N.am     73 GLY   -0.4700
   1112 CA        -85.3270  -20.8790  -43.8170 C.3      73 GLY    0.3100
   1113 C         -86.1020  -19.5930  -44.0700 C.2      73 GLY   -0.0200
   1114 O         -86.2910  -19.1990  -45.2260 O.2      73 GLY    0.0900
   1115 HN        -84.2810  -21.1870  -42.0150 H        73 GLY    0.0900
   1116 HA1       -85.8330  -21.6810  -44.3350 H        73 GLY    0.5100
   1117 HA2       -84.3300  -20.7510  -44.2100 H        73 GLY   -0.5100
   1118 N         -86.5680  -18.9290  -43.0120 N.am     74 THR   -0.4700
   1119 CA        -87.2050  -17.6200  -43.1630 C.3      74 THR    0.3100
   1120 C         -86.7830  -16.7010  -42.0260 C.2      74 THR    0.0700
   1121 O         -86.3870  -17.1480  -40.9470 O.2      74 THR    0.0900
   1122 CB        -88.7780  -17.6740  -43.2010 C.3      74 THR    0.1400
   1123 CG2       -89.3000  -18.6050  -44.2940 C.3      74 THR    0.0900
   1124 OG1       -89.3160  -18.0760  -41.9260 O.3      74 THR   -0.6600
   1125 HN        -86.5040  -19.2890  -42.0850 H        74 THR    0.4300
   1126 HA        -86.8380  -17.1910  -44.0820 H        74 THR   -0.2700
   1127 HB        -89.1780  -16.6680  -43.4530 H        74 THR    0.0900
   1128 HG1       -89.0180  -17.4170  -41.2940 H        74 THR    0.0900
   1129 HG21      -89.0850  -19.6620  -44.0300 H        74 THR    0.0900
   1130 HG22      -88.8010  -18.3720  -45.2580 H        74 THR    0.5100
   1131 HG23      -90.3990  -18.4830  -44.4020 H        74 THR   -0.5100
   1132 N         -86.8870  -15.4060  -42.2860 N.am     75 TRP   -0.4700
   1133 CA        -86.6630  -14.3890  -41.2920 C.3      75 TRP    0.3100
   1134 C         -87.9280  -14.2910  -40.4690 C.2      75 TRP    0.0700
   1135 O         -89.0240  -14.1740  -41.0230 O.2      75 TRP    0.0900
   1136 CB        -86.2890  -13.0550  -41.9700 C.3      75 TRP   -0.1800
   1137 CG        -85.9090  -12.0070  -40.9710 C.ar     75 TRP    0.0900
   1138 CD1       -86.6660  -10.9270  -40.5520 C.ar     75 TRP    0.0900
   1139 CD2       -84.6910  -11.9480  -40.1800 C.ar     75 TRP   -0.0300
   1140 CE2       -84.8210  -10.7870  -39.3190 C.ar     75 TRP   -0.1500
   1141 CE3       -83.5270  -12.7130  -40.1120 C.ar     75 TRP    0.2200
   1142 NE1       -86.0140  -10.2220  -39.5910 N.ar     75 TRP   -0.5100
   1143 CZ2       -83.8220  -10.4140  -38.4270 C.ar     75 TRP    0.3700
   1144 CZ3       -82.5270  -12.3320  -39.2090 C.ar     75 TRP    0.2400
   1145 CH2       -82.6740  -11.2080  -38.3860 C.ar     75 TRP    0.1100
   1146 HN        -87.1280  -15.0750  -43.1950 H        75 TRP   -0.2500
   1147 HA        -85.8630  -14.7200  -40.6460 H        75 TRP    0.1700
   1148 HB1       -87.1570  -12.6890  -42.5570 H        75 TRP   -0.2000
   1149 HB2       -85.4300  -13.2220  -42.6560 H        75 TRP    0.1400
   1150 HD1       -87.6440  -10.6780  -40.9360 H        75 TRP   -0.2700
   1151 HE1       -86.3600   -9.4180  -39.1590 H        75 TRP    0.1600
   1152 HE3       -83.3820  -13.5840  -40.7340 H        75 TRP   -0.1400
   1153 HZ2       -83.9130   -9.5510  -37.7850 H        75 TRP    0.1400
   1154 HZ3       -81.6220  -12.9180  -39.1450 H        75 TRP    0.5100
   1155 HH2       -81.8790  -10.9480  -37.7030 H        75 TRP   -0.5100
   1156 N         -87.8010  -14.3530  -39.1390 N.am     76 LEU   -0.4700
   1157 CA        -88.9670  -14.3360  -38.2430 C.3      76 LEU    0.3100
   1158 C         -89.1000  -13.0790  -37.3740 C.2      76 LEU    0.0700
   1159 O         -90.0500  -12.9770  -36.5990 O.2      76 LEU    0.0900
   1160 CB        -88.9420  -15.5640  -37.3180 C.3      76 LEU   -0.1800
   1161 CG        -88.6530  -16.9130  -37.9880 C.3      76 LEU    0.0900
   1162 CD1       -88.5300  -17.9900  -36.9290 C.3      76 LEU    0.0900
   1163 CD2       -89.6960  -17.2720  -39.0440 C.3      76 LEU   -0.0900
   1164 HN        -86.9110  -14.4120  -38.6960 H        76 LEU    0.0900
   1165 HA        -89.8610  -14.3410  -38.8510 H        76 LEU   -0.2700
   1166 HB1       -89.9320  -15.6360  -36.8210 H        76 LEU    0.0900
   1167 HB2       -88.1630  -15.3940  -36.5470 H        76 LEU    0.0900
   1168 HG        -87.7060  -16.8470  -38.5650 H        76 LEU    0.0900
   1169 HD11      -89.4750  -18.0670  -36.3510 H        76 LEU   -0.2700
   1170 HD12      -87.7050  -17.7400  -36.2290 H        76 LEU    0.0900
   1171 HD13      -88.3280  -18.9720  -37.4100 H        76 LEU    0.0900
   1172 HD21      -89.7170  -16.4970  -39.8400 H        76 LEU    0.0900
   1173 HD22      -90.7030  -17.3280  -38.5770 H        76 LEU    0.5100
   1174 HD23      -89.4440  -18.2500  -39.5070 H        76 LEU   -0.5100
   1175 N         -88.1850  -12.1150  -37.5180 N.am     77 TRP   -0.4700
   1176 CA        -88.0370  -11.0400  -36.5350 C.3      77 TRP    0.3100
   1177 C         -88.4450   -9.6680  -36.9900 C.2      77 TRP    0.0700
   1178 O         -88.2410   -8.6870  -36.2770 O.2      77 TRP    0.0900
   1179 CB        -86.6060  -11.0160  -36.0410 C.3      77 TRP   -0.1800
   1180 CG        -86.1550  -12.3890  -35.6460 C.ar     77 TRP    0.0900
   1181 CD1       -85.2510  -13.2130  -36.3080 C.ar     77 TRP    0.0900
   1182 CD2       -86.6310  -13.1770  -34.5150 C.ar     77 TRP   -0.0300
   1183 CE2       -85.9190  -14.4560  -34.5780 C.ar     77 TRP   -0.1500
   1184 CE3       -87.5440  -12.9570  -33.4840 C.ar     77 TRP    0.2200
   1185 NE1       -85.1170  -14.4130  -35.6590 N.ar     77 TRP   -0.5100
   1186 CZ2       -86.1210  -15.4590  -33.6330 C.ar     77 TRP    0.3700
   1187 CZ3       -87.7440  -13.9770  -32.5330 C.ar     77 TRP    0.2400
   1188 CH2       -87.0470  -15.1930  -32.6050 C.ar     77 TRP    0.1100
   1189 HN        -87.5650  -12.0850  -38.2980 H        77 TRP   -0.2500
   1190 HA        -88.7200  -11.2260  -35.7190 H        77 TRP    0.1700
   1191 HB1       -86.5300  -10.3430  -35.1610 H        77 TRP   -0.2000
   1192 HB2       -85.9440  -10.6360  -36.8480 H        77 TRP    0.1400
   1193 HD1       -84.7250  -12.9440  -37.2120 H        77 TRP   -0.2700
   1194 HE1       -84.5240  -15.1340  -35.9410 H        77 TRP    0.1600
   1195 HE3       -88.0940  -12.0320  -33.4010 H        77 TRP   -0.1400
   1196 HZ2       -85.6010  -16.4050  -33.6710 H        77 TRP    0.1400
   1197 HZ3       -88.4490  -13.8200  -31.7300 H        77 TRP    0.5100
   1198 HH2       -87.2240  -15.9450  -31.8510 H        77 TRP   -0.5100
   1199 N         -89.0570   -9.5720  -38.1620 N.am     78 GLY   -0.4700
   1200 CA        -89.5490   -8.2870  -38.6530 C.3      78 GLY    0.3100
   1201 C         -88.4850   -7.4880  -39.3750 C.2      78 GLY   -0.0200
   1202 O         -87.2920   -7.7540  -39.2270 O.2      78 GLY    0.0900
   1203 HN        -89.2070  -10.3600  -38.7540 H        78 GLY    0.0900
   1204 HA1       -89.9000   -7.7200  -37.8050 H        78 GLY    0.5100
   1205 HA2       -90.3650   -8.4830  -39.3330 H        78 GLY   -0.5100
   1206 N         -88.9180   -6.4930  -40.1500 N.am     79 SER   -0.4700
   1207 CA        -88.0290   -5.7610  -41.0530 C.3      79 SER    0.3100
   1208 C         -87.0140   -4.8470  -40.3520 C.2      79 SER    0.0700
   1209 O         -85.9090   -4.6840  -40.8510 O.2      79 SER    0.0900
   1210 CB        -88.8510   -4.9280  -42.0280 C.3      79 SER    0.0500
   1211 OG        -89.6200   -3.9700  -41.3170 O.3      79 SER    0.0900
   1212 HN        -89.8720   -6.2040  -40.1480 H        79 SER    0.0900
   1213 HA        -87.4230   -6.4790  -41.5870 H        79 SER   -0.6600
   1214 HB1       -89.5380   -5.5870  -42.6020 H        79 SER    0.4300
   1215 HB2       -88.1760   -4.3950  -42.7320 H        79 SER    0.5100
   1216 HG1       -89.1410   -3.1410  -41.3880 H        79 SER   -0.5100
   1217 N         -87.3810   -4.2410  -39.2180 N.am     80 PHE   -0.4700
   1218 CA        -86.4440   -3.3970  -38.4790 C.3      80 PHE    0.3100
   1219 C         -85.2480   -4.2200  -38.0020 C.2      80 PHE    0.0700
   1220 O         -84.0900   -3.8970  -38.3020 O.2      80 PHE    0.0900
   1221 CB        -87.1050   -2.7250  -37.2730 C.3      80 PHE   -0.1800
   1222 CG        -86.1490   -1.9350  -36.4480 C.ar     80 PHE    0.0900
   1223 CD1       -85.5780   -0.7800  -36.9510 C.ar     80 PHE    0.0900
   1224 CD2       -85.7860   -2.3680  -35.1780 C.ar     80 PHE    0.0000
   1225 CE1       -84.6670   -0.0550  -36.1970 C.ar     80 PHE   -0.1150
   1226 CE2       -84.8750   -1.6450  -34.4120 C.ar     80 PHE    0.1150
   1227 CZ        -84.3140   -0.4880  -34.9270 C.ar     80 PHE   -0.1150
   1228 HN        -88.2950   -4.3370  -38.8310 H        80 PHE    0.1150
   1229 HA        -86.0710   -2.6460  -39.1600 H        80 PHE   -0.1150
   1230 HB1       -87.5490   -3.5020  -36.6140 H        80 PHE    0.1150
   1231 HB2       -87.8950   -2.0270  -37.6250 H        80 PHE   -0.1150
   1232 HD1       -85.8420   -0.4400  -37.9410 H        80 PHE    0.1150
   1233 HD2       -86.2140   -3.2750  -34.7790 H        80 PHE   -0.1150
   1234 HE1       -84.2320    0.8490  -36.5980 H        80 PHE    0.1150
   1235 HE2       -84.6070   -1.9850  -33.4220 H        80 PHE    0.5100
   1236 HZ        -83.6030    0.0760  -34.3400 H        80 PHE   -0.5100
   1237 N         -85.5310   -5.2870  -37.2550 N.am     81 LEU   -0.4700
   1238 CA        -84.4720   -6.1480  -36.7380 C.3      81 LEU    0.3100
   1239 C         -83.6560   -6.7750  -37.8680 C.2      81 LEU    0.0700
   1240 O         -82.4710   -7.0510  -37.7150 O.2      81 LEU    0.0900
   1241 CB        -85.0380   -7.2270  -35.8100 C.3      81 LEU   -0.1800
   1242 CG        -85.4560   -6.7550  -34.4140 C.3      81 LEU    0.0900
   1243 CD1       -85.9940   -7.9400  -33.6310 C.3      81 LEU    0.0900
   1244 CD2       -84.3120   -6.0880  -33.6640 C.3      81 LEU   -0.0900
   1245 HN        -86.4650   -5.5440  -37.0190 H        81 LEU    0.0900
   1246 HA        -83.7720   -5.5250  -36.2000 H        81 LEU   -0.2700
   1247 HB1       -84.2640   -8.0140  -35.6890 H        81 LEU    0.0900
   1248 HB2       -85.9280   -7.6690  -36.3030 H        81 LEU    0.0900
   1249 HG        -86.2420   -5.9750  -34.5010 H        81 LEU    0.0900
   1250 HD11      -85.2110   -8.7220  -33.5350 H        81 LEU   -0.2700
   1251 HD12      -86.8700   -8.3750  -34.1580 H        81 LEU    0.0900
   1252 HD13      -86.2960   -7.6140  -32.6120 H        81 LEU    0.0900
   1253 HD21      -84.0720   -5.1060  -34.1270 H        81 LEU    0.0900
   1254 HD22      -83.4070   -6.7300  -33.7060 H        81 LEU    0.5100
   1255 HD23      -84.6010   -5.9180  -32.6050 H        81 LEU   -0.5100
   1256 N         -84.2790   -6.9970  -39.0160 N.am     82 CYS   -0.4700
   1257 CA        -83.5430   -7.5150  -40.1660 C.3      82 CYS    0.3100
   1258 C         -82.4530   -6.5490  -40.5960 C.2      82 CYS    0.0700
   1259 O         -81.3420   -6.9570  -40.9130 O.2      82 CYS    0.0900
   1260 CB        -84.4900   -7.7660  -41.3280 C.3      82 CYS   -0.1000
   1261 SG        -83.6610   -7.9430  -42.9170 S.3      82 CYS    0.0900
   1262 HN        -85.2530   -6.8250  -39.1450 H        82 CYS    0.0900
   1263 HA        -83.0600   -8.4350  -39.8690 H        82 CYS   -0.0800
   1264 HB1       -85.2030   -6.9160  -41.3860 H        82 CYS    0.5100
   1265 HB2       -85.0630   -8.6920  -41.1160 H        82 CYS   -0.5100
   1266 N         -82.7900   -5.2630  -40.5940 N.am     83 GLU   -0.4700
   1267 CA        -81.8530   -4.2070  -40.9350 C.3      83 GLU    0.3100
   1268 C         -80.8590   -3.9460  -39.8090 C.2      83 GLU    0.0700
   1269 O         -79.6770   -3.8040  -40.0790 O.2      83 GLU    0.0900
   1270 CB        -82.5940   -2.9160  -41.2870 C.3      83 GLU   -0.1800
   1271 CG        -83.2870   -2.9610  -42.6350 C.3      83 GLU    0.0900
   1272 CD        -84.0350   -1.6800  -42.9650 C.2      83 GLU    0.0900
   1273 OE1       -83.7880   -0.6470  -42.2920 O.co2    83 GLU   -0.2800
   1274 OE2       -84.8710   -1.7080  -43.9060 O.co2    83 GLU    0.0900
   1275 HN        -83.7110   -4.9630  -40.3570 H        83 GLU    0.0900
   1276 HA        -81.2640   -4.5410  -41.7770 H        83 GLU    0.6200
   1277 HB1       -81.8640   -2.0790  -41.2940 H        83 GLU   -0.7600
   1278 HB2       -83.3570   -2.7220  -40.5030 H        83 GLU   -0.7600
   1279 HG1       -84.0140   -3.8010  -42.6370 H        83 GLU    0.5100
   1280 HG2       -82.5260   -3.1360  -43.4250 H        83 GLU   -0.5100
   1281 N         -81.3080   -3.8940  -38.5540 N.am     84 LEU   -0.4700
   1282 CA        -80.3750   -3.7450  -37.4310 C.3      84 LEU    0.3100
   1283 C         -79.3230   -4.8470  -37.4520 C.2      84 LEU    0.0700
   1284 O         -78.1430   -4.5890  -37.2930 O.2      84 LEU    0.0900
   1285 CB        -81.1060   -3.7500  -36.0820 C.3      84 LEU   -0.1800
   1286 CG        -80.2460   -3.5370  -34.8320 C.3      84 LEU    0.0900
   1287 CD1       -79.3130   -2.3440  -35.0010 C.3      84 LEU    0.0900
   1288 CD2       -81.1180   -3.3830  -33.5810 C.3      84 LEU   -0.0900
   1289 HN        -82.2760   -3.9520  -38.3260 H        84 LEU    0.0900
   1290 HA        -79.8470   -2.8120  -37.5630 H        84 LEU   -0.2700
   1291 HB1       -81.6170   -4.7300  -35.9790 H        84 LEU    0.0900
   1292 HB2       -81.8700   -2.9450  -36.1090 H        84 LEU    0.0900
   1293 HG        -79.6420   -4.4500  -34.6440 H        84 LEU    0.0900
   1294 HD11      -79.9030   -1.4200  -35.1790 H        84 LEU   -0.2700
   1295 HD12      -78.6420   -2.5100  -35.8710 H        84 LEU    0.0900
   1296 HD13      -78.7060   -2.2050  -34.0810 H        84 LEU    0.0900
   1297 HD21      -81.7330   -4.2940  -33.4300 H        84 LEU    0.0900
   1298 HD22      -81.7970   -2.5120  -33.6980 H        84 LEU    0.5100
   1299 HD23      -80.4740   -3.2370  -32.6870 H        84 LEU   -0.5100
   1300 N         -79.7720   -6.0780  -37.6680 N.am     85 TRP   -0.4700
   1301 CA        -78.9130   -7.2580  -37.7140 C.3      85 TRP    0.3100
   1302 C         -77.8940   -7.1920  -38.8230 C.2      85 TRP    0.0700
   1303 O         -76.7210   -7.4700  -38.5940 O.2      85 TRP    0.0900
   1304 CB        -79.7750   -8.5070  -37.8770 C.3      85 TRP   -0.1800
   1305 CG        -78.9970   -9.7580  -38.1880 C.ar     85 TRP    0.0900
   1306 CD1       -78.1010  -10.4300  -37.3610 C.ar     85 TRP    0.0900
   1307 CD2       -79.0260  -10.5380  -39.4310 C.ar     85 TRP   -0.0300
   1308 CE2       -78.1040  -11.6470  -39.2410 C.ar     85 TRP   -0.1500
   1309 CE3       -79.7010  -10.4270  -40.6370 C.ar     85 TRP    0.2200
   1310 NE1       -77.5920  -11.5330  -37.9920 N.ar     85 TRP   -0.5100
   1311 CZ2       -77.8810  -12.5880  -40.2240 C.ar     85 TRP    0.3700
   1312 CZ3       -79.4660  -11.3950  -41.6210 C.ar     85 TRP    0.2400
   1313 CH2       -78.5840  -12.4450  -41.4140 C.ar     85 TRP    0.1100
   1314 HN        -80.7410   -6.2550  -37.8130 H        85 TRP   -0.2500
   1315 HA        -78.3480   -7.3040  -36.7940 H        85 TRP    0.1700
   1316 HB1       -80.4950   -8.3350  -38.7060 H        85 TRP   -0.2000
   1317 HB2       -80.3370   -8.6760  -36.9350 H        85 TRP    0.1400
   1318 HD1       -77.8420  -10.1220  -36.3580 H        85 TRP   -0.2700
   1319 HE1       -76.9500  -12.1520  -37.5960 H        85 TRP    0.1600
   1320 HE3       -80.3940   -9.6220  -40.8310 H        85 TRP   -0.1400
   1321 HZ2       -77.1920  -13.4090  -40.0930 H        85 TRP    0.1400
   1322 HZ3       -79.9840  -11.3210  -42.5650 H        85 TRP    0.5100
   1323 HH2       -78.4400  -13.1720  -42.1990 H        85 TRP   -0.5100
   1324 N         -78.3130   -6.8190  -40.0350 N.am     86 THR   -0.4700
   1325 CA        -77.3620   -6.6100  -41.1320 C.3      86 THR    0.3100
   1326 C         -76.3460   -5.5550  -40.7600 C.2      86 THR    0.0700
   1327 O         -75.1600   -5.7360  -40.9770 O.2      86 THR    0.0900
   1328 CB        -78.0390   -6.1500  -42.4320 C.3      86 THR    0.1400
   1329 CG2       -76.9930   -5.9340  -43.5170 C.3      86 THR    0.0900
   1330 OG1       -78.9730   -7.1490  -42.8730 O.3      86 THR   -0.6600
   1331 HN        -79.2760   -6.6670  -40.2460 H        86 THR    0.4300
   1332 HA        -76.8500   -7.5460  -41.2980 H        86 THR   -0.2700
   1333 HB        -78.5830   -5.1990  -42.2580 H        86 THR    0.0900
   1334 HG1       -79.6970   -7.1290  -42.2450 H        86 THR    0.0900
   1335 HG21      -76.3260   -6.8210  -43.5880 H        86 THR    0.0900
   1336 HG22      -76.3740   -5.0440  -43.2730 H        86 THR    0.5100
   1337 HG23      -77.4910   -5.7860  -44.4980 H        86 THR   -0.5100
   1338 N         -76.8300   -4.4480  -40.2010 N.am     87 SER   -0.4700
   1339 CA        -75.9830   -3.3580  -39.7360 C.3      87 SER    0.3100
   1340 C         -74.8970   -3.8440  -38.7960 C.2      87 SER    0.0700
   1341 O         -73.7290   -3.5010  -38.9550 O.2      87 SER    0.0900
   1342 CB        -76.8250   -2.3030  -39.0140 C.3      87 SER    0.0500
   1343 OG        -77.5390   -1.5460  -39.9650 O.3      87 SER    0.0900
   1344 HN        -77.8100   -4.3150  -40.0750 H        87 SER    0.0900
   1345 HA        -75.4920   -2.9230  -40.5940 H        87 SER   -0.6600
   1346 HB1       -76.1640   -1.6260  -38.4310 H        87 SER    0.4300
   1347 HB2       -77.5460   -2.7980  -38.3280 H        87 SER    0.5100
   1348 HG1       -78.3000   -2.0760  -40.2090 H        87 SER   -0.5100
   1349 N         -75.2920   -4.6510  -37.8110 N.am     88 LEU   -0.4700
   1350 CA        -74.3640   -5.1560  -36.8150 C.3      88 LEU    0.3100
   1351 C         -73.3660   -6.1210  -37.4370 C.2      88 LEU    0.0700
   1352 O         -72.2380   -6.2630  -36.9890 O.2      88 LEU    0.0900
   1353 CB        -75.1300   -5.8470  -35.6980 C.3      88 LEU   -0.1800
   1354 CG        -75.8970   -4.9440  -34.7550 C.3      88 LEU    0.0900
   1355 CD1       -76.5370   -5.8040  -33.6660 C.3      88 LEU    0.0900
   1356 CD2       -74.9360   -3.9260  -34.1740 C.3      88 LEU   -0.0900
   1357 HN        -76.2410   -4.9430  -37.7150 H        88 LEU    0.0900
   1358 HA        -73.8000   -4.3210  -36.4250 H        88 LEU   -0.2700
   1359 HB1       -74.4000   -6.4280  -35.0950 H        88 LEU    0.0900
   1360 HB2       -75.8530   -6.5470  -36.1640 H        88 LEU    0.0900
   1361 HG        -76.6850   -4.3960  -35.3150 H        88 LEU    0.0900
   1362 HD11      -75.7530   -6.3500  -33.1010 H        88 LEU   -0.2700
   1363 HD12      -77.2250   -6.5450  -34.1260 H        88 LEU    0.0900
   1364 HD13      -77.1010   -5.1590  -32.9580 H        88 LEU    0.0900
   1365 HD21      -74.4850   -3.3190  -34.9870 H        88 LEU    0.0900
   1366 HD22      -74.1210   -4.4450  -33.6250 H        88 LEU    0.5100
   1367 HD23      -75.4780   -3.2460  -33.4820 H        88 LEU   -0.5100
   1368 N         -73.8050   -6.7940  -38.4830 N.am     89 ASP   -0.4700
   1369 CA        -72.9470   -7.6810  -39.2400 C.3      89 ASP    0.3100
   1370 C         -71.8510   -6.8850  -39.9480 C.2      89 ASP    0.0700
   1371 O         -70.6600   -7.1640  -39.8090 O.2      89 ASP    0.0900
   1372 CB        -73.8000   -8.4400  -40.2510 C.3      89 ASP   -0.2800
   1373 CG        -73.1130   -9.6580  -40.7950 C.2      89 ASP    0.0900
   1374 OD1       -71.8790   -9.7680  -40.6640 O.co2    89 ASP    0.0900
   1375 OD2       -73.8110  -10.5110  -41.3710 O.co2    89 ASP    0.6200
   1376 HN        -74.7480   -6.7220  -38.7990 H        89 ASP   -0.7600
   1377 HA        -72.4670   -8.3640  -38.5530 H        89 ASP   -0.7600
   1378 HB1       -74.0410   -7.7640  -41.0990 H        89 ASP    0.5100
   1379 HB2       -74.7440   -8.7580  -39.7590 H        89 ASP   -0.5100
   1380 N         -72.2530   -5.8740  -40.7060 N.am     90 VAL   -0.4700
   1381 CA        -71.2930   -5.0200  -41.3730 C.3      90 VAL    0.3100
   1382 C         -70.3930   -4.3090  -40.3560 C.2      90 VAL    0.0700
   1383 O         -69.1830   -4.2260  -40.5680 O.2      90 VAL    0.0900
   1384 CB        -71.9810   -4.0100  -42.3160 C.3      90 VAL   -0.0900
   1385 CG1       -70.9990   -2.9250  -42.7680 C.3      90 VAL    0.0900
   1386 CG2       -72.5810   -4.7570  -43.5090 C.3      90 VAL   -0.2700
   1387 HN        -73.2160   -5.6600  -40.8490 H        90 VAL    0.0900
   1388 HA        -70.6240   -5.6540  -41.9350 H        90 VAL    0.0900
   1389 HB        -72.8320   -3.5340  -41.7830 H        90 VAL    0.0900
   1390 HG11      -70.0640   -3.3900  -43.1490 H        90 VAL   -0.2700
   1391 HG12      -70.7440   -2.2650  -41.9120 H        90 VAL    0.0900
   1392 HG13      -71.4520   -2.3220  -43.5840 H        90 VAL    0.0900
   1393 HG21      -73.3300   -5.4990  -43.1580 H        90 VAL    0.0900
   1394 HG22      -71.7800   -5.2960  -44.0590 H        90 VAL    0.5100
   1395 HG23      -73.0850   -4.0380  -44.1900 H        90 VAL   -0.5100
   1396 N         -70.9630   -3.8320  -39.2460 N.am     91 LEU   -0.4700
   1397 CA        -70.1850   -3.1290  -38.2310 C.3      91 LEU    0.3100
   1398 C         -69.0220   -3.9790  -37.7590 C.2      91 LEU    0.0700
   1399 O         -67.8820   -3.5130  -37.6830 O.2      91 LEU    0.0900
   1400 CB        -71.0520   -2.7850  -37.0220 C.3      91 LEU   -0.1800
   1401 CG        -70.3160   -2.1210  -35.8670 C.3      91 LEU    0.0900
   1402 CD1       -69.8410   -0.7370  -36.2820 C.3      91 LEU    0.0900
   1403 CD2       -71.2240   -2.0400  -34.6570 C.3      91 LEU   -0.0900
   1404 HN        -71.9390   -3.9330  -39.0630 H        91 LEU    0.0900
   1405 HA        -69.7910   -2.2280  -38.6770 H        91 LEU   -0.2700
   1406 HB1       -71.5120   -3.7230  -36.6470 H        91 LEU    0.0900
   1407 HB2       -71.8580   -2.0990  -37.3580 H        91 LEU    0.0900
   1408 HG        -69.4410   -2.7420  -35.5780 H        91 LEU    0.0900
   1409 HD11      -70.7100   -0.1050  -36.5660 H        91 LEU   -0.2700
   1410 HD12      -69.1600   -0.8170  -37.1550 H        91 LEU    0.0900
   1411 HD13      -69.3110   -0.2510  -35.4360 H        91 LEU    0.0900
   1412 HD21      -71.3940   -3.0540  -34.2370 H        91 LEU    0.0900
   1413 HD22      -72.2050   -1.6080  -34.9480 H        91 LEU    0.5100
   1414 HD23      -70.7550   -1.4070  -33.8740 H        91 LEU   -0.5100
   1415 N         -69.3200   -5.2390  -37.4530 N.am     92 CYS   -0.4700
   1416 CA        -68.3640   -6.1180  -36.7950 C.3      92 CYS    0.3100
   1417 C         -67.1950   -6.5030  -37.6920 C.2      92 CYS    0.0700
   1418 O         -66.0630   -6.5910  -37.2270 O.2      92 CYS    0.0900
   1419 CB        -69.0780   -7.3590  -36.2380 C.3      92 CYS   -0.1100
   1420 SG        -70.0360   -7.0050  -34.7370 S.3      92 CYS    0.0900
   1421 HN        -70.2100   -5.6370  -37.6600 H        92 CYS    0.0900
   1422 HA        -67.8930   -5.5640  -35.9970 H        92 CYS   -0.2300
   1423 HB1       -68.3150   -8.1330  -36.0130 H        92 CYS    0.1600
   1424 HB2       -69.7560   -7.7560  -37.0230 H        92 CYS    0.5100
   1425 HG1       -71.0730   -6.4900  -35.3820 H        92 CYS   -0.5100
   1426 N         -67.4570   -6.7290  -38.9780 N.am     93 VAL   -0.4700
   1427 CA        -66.3760   -7.0170  -39.9110 C.3      93 VAL    0.3100
   1428 C         -65.5260   -5.7670  -40.0760 C.2      93 VAL    0.0700
   1429 O         -64.3060   -5.8310  -40.0520 O.2      93 VAL    0.0900
   1430 CB        -66.8870   -7.4720  -41.2930 C.3      93 VAL   -0.0900
   1431 CG1       -65.7350   -7.9670  -42.1520 C.3      93 VAL    0.0900
   1432 CG2       -67.9230   -8.5650  -41.1400 C.3      93 VAL   -0.2700
   1433 HN        -68.3820   -6.7130  -39.3530 H        93 VAL    0.0900
   1434 HA        -65.7670   -7.7930  -39.4720 H        93 VAL    0.0900
   1435 HB        -67.3850   -6.6190  -41.8010 H        93 VAL    0.0900
   1436 HG11      -65.2320   -8.8260  -41.6590 H        93 VAL   -0.2700
   1437 HG12      -64.9910   -7.1530  -42.2910 H        93 VAL    0.0900
   1438 HG13      -66.1150   -8.2990  -43.1410 H        93 VAL    0.0900
   1439 HG21      -68.7860   -8.1930  -40.5470 H        93 VAL    0.0900
   1440 HG22      -67.4790   -9.4360  -40.6130 H        93 VAL    0.5100
   1441 HG23      -68.2910   -8.8810  -42.1400 H        93 VAL   -0.5100
   1442 N         -66.1780   -4.6240  -40.2360 N.am     94 THR   -0.4700
   1443 CA        -65.4810   -3.3470  -40.3870 C.3      94 THR    0.3100
   1444 C         -64.6120   -3.0240  -39.1710 C.2      94 THR    0.0700
   1445 O         -63.4210   -2.7880  -39.3320 O.2      94 THR    0.0900
   1446 CB        -66.4660   -2.1840  -40.6230 C.3      94 THR    0.1400
   1447 CG2       -65.7240   -0.8900  -40.7460 C.3      94 THR    0.0900
   1448 OG1       -67.2110   -2.4010  -41.8290 O.3      94 THR   -0.6600
   1449 HN        -67.1740   -4.5830  -40.2620 H        94 THR    0.4300
   1450 HA        -64.8060   -3.4360  -41.2240 H        94 THR   -0.2700
   1451 HB        -67.1760   -2.1150  -39.7710 H        94 THR    0.0900
   1452 HG1       -67.2780   -1.5440  -42.2560 H        94 THR    0.0900
   1453 HG21      -65.0150   -0.9360  -41.6000 H        94 THR    0.0900
   1454 HG22      -65.1480   -0.6960  -39.8160 H        94 THR    0.5100
   1455 HG23      -66.4400   -0.0600  -40.9230 H        94 THR   -0.5100
   1456 N         -65.1880   -3.0320  -37.9610 N.am     95 ALA   -0.4700
   1457 CA        -64.4180   -2.7840  -36.7190 C.3      95 ALA    0.3100
   1458 C         -63.2340   -3.7400  -36.5520 C.2      95 ALA    0.0700
   1459 O         -62.1460   -3.3340  -36.1270 O.2      95 ALA    0.0900
   1460 CB        -65.3220   -2.8640  -35.4970 C.3      95 ALA   -0.2700
   1461 HN        -66.1630   -3.2060  -37.8430 H        95 ALA    0.0900
   1462 HA        -63.9740   -1.8020  -36.7910 H        95 ALA    0.0900
   1463 HB1       -65.7840   -3.8720  -35.4290 H        95 ALA    0.0900
   1464 HB2       -66.1330   -2.1080  -35.5750 H        95 ALA    0.5100
   1465 HB3       -64.7290   -2.6830  -34.5750 H        95 ALA   -0.5100
   1466 N         -63.4610   -5.0110  -36.8830 N.am     96 SER   -0.4700
   1467 CA        -62.4350   -6.0470  -36.8280 C.3      96 SER    0.3100
   1468 C         -61.2210   -5.7240  -37.6910 C.2      96 SER    0.0700
   1469 O         -60.1180   -5.6330  -37.1670 O.2      96 SER    0.0900
   1470 CB        -63.0050   -7.4080  -37.2560 C.3      96 SER    0.0500
   1471 OG        -63.7890   -7.9560  -36.2310 O.3      96 SER    0.0900
   1472 HN        -64.3590   -5.3160  -37.1880 H        96 SER    0.0900
   1473 HA        -62.0680   -6.0990  -35.8140 H        96 SER   -0.6600
   1474 HB1       -62.1730   -8.1090  -37.4820 H        96 SER    0.4300
   1475 HB2       -63.6370   -7.2820  -38.1600 H        96 SER    0.5100
   1476 HG1       -64.6410   -7.5170  -36.2860 H        96 SER   -0.5100
   1477 N         -61.4290   -5.5470  -39.0000 N.am     97 ILE   -0.4700
   1478 CA        -60.3300   -5.2990  -39.9370 C.3      97 ILE    0.3100
   1479 C         -59.6510   -3.9470  -39.6370 C.2      97 ILE    0.0700
   1480 O         -58.4300   -3.8110  -39.7190 O.2      97 ILE    0.0900
   1481 CB        -60.7960   -5.3930  -41.4210 C.3      97 ILE   -0.0900
   1482 CG1       -59.6030   -5.4250  -42.3810 C.3      97 ILE    0.0900
   1483 CG2       -61.7080   -4.2230  -41.8060 C.3      97 ILE   -0.2700
   1484 CD        -58.4720   -6.3200  -41.9240 C.3      97 ILE    0.0900
   1485 HN        -62.3420   -5.5750  -39.3970 H        97 ILE    0.0900
   1486 HA        -59.5610   -6.0330  -39.7450 H        97 ILE    0.0900
   1487 HB        -61.3480   -6.3450  -41.5660 H        97 ILE   -0.1800
   1488 HG11      -59.2110   -4.3920  -42.4910 H        97 ILE    0.0900
   1489 HG12      -59.9570   -5.7830  -43.3710 H        97 ILE    0.0900
   1490 HG21      -61.1690   -3.2610  -41.6770 H        97 ILE   -0.2700
   1491 HG22      -62.6080   -4.2160  -41.1550 H        97 ILE    0.0900
   1492 HG23      -62.0150   -4.3180  -42.8690 H        97 ILE    0.0900
   1493 HD1       -58.8650   -7.3220  -41.6480 H        97 ILE    0.0900
   1494 HD2       -57.9740   -5.8770  -41.0350 H        97 ILE    0.5100
   1495 HD3       -57.7320   -6.4430  -42.7440 H        97 ILE   -0.5100
   1496 N         -60.4340   -2.9560  -39.2340 N.am     98 GLU   -0.4700
   1497 CA        -59.8610   -1.6830  -38.8250 C.3      98 GLU    0.3100
   1498 C         -59.0060   -1.8100  -37.5680 C.2      98 GLU    0.0700
   1499 O         -57.9230   -1.2190  -37.4930 O.2      98 GLU    0.0900
   1500 CB        -60.9470   -0.6410  -38.5930 C.3      98 GLU   -0.1800
   1501 CG        -61.6460   -0.2060  -39.8660 C.3      98 GLU    0.0900
   1502 CD        -62.4680    1.0480  -39.6600 C.2      98 GLU    0.0900
   1503 OE1       -62.4800    1.5400  -38.5080 O.co2    98 GLU   -0.2800
   1504 OE2       -63.0810    1.5500  -40.6430 O.co2    98 GLU    0.0900
   1505 HN        -61.4270   -3.0350  -39.1930 H        98 GLU    0.0900
   1506 HA        -59.1910   -1.3560  -39.6050 H        98 GLU    0.6200
   1507 HB1       -60.4860    0.2510  -38.1180 H        98 GLU   -0.7600
   1508 HB2       -61.7050   -1.0650  -37.9000 H        98 GLU   -0.7600
   1509 HG1       -62.3190   -1.0200  -40.2080 H        98 GLU    0.5100
   1510 HG2       -60.8850   -0.0080  -40.6500 H        98 GLU   -0.5100
   1511 N         -59.4840   -2.5750  -36.5840 N.am     99 THR   -0.4700
   1512 CA        -58.6750   -2.8770  -35.4050 C.3      99 THR    0.3100
   1513 C         -57.3940   -3.6260  -35.7850 C.2      99 THR    0.0700
   1514 O         -56.3540   -3.3960  -35.1910 O.2      99 THR    0.0900
   1515 CB        -59.4500   -3.7020  -34.3720 C.3      99 THR    0.1400
   1516 CG2       -58.5860   -3.9920  -33.1540 C.3      99 THR    0.0900
   1517 OG1       -60.6170   -2.9940  -33.9600 O.3      99 THR   -0.6600
   1518 HN        -60.4000   -2.9690  -36.6080 H        99 THR    0.4300
   1519 HA        -58.3650   -1.9380  -34.9710 H        99 THR   -0.2700
   1520 HB        -59.7570   -4.6720  -34.8180 H        99 THR    0.0900
   1521 HG1       -61.2100   -2.9980  -34.7140 H        99 THR    0.0900
   1522 HG21      -58.1210   -3.0540  -32.7850 H        99 THR    0.0900
   1523 HG22      -57.7790   -4.7060  -33.4240 H        99 THR    0.5100
   1524 HG23      -59.2110   -4.4220  -32.3420 H        99 THR   -0.5100
   1525 N         -57.4650   -4.5170  -36.7760 N.am    100 LEU   -0.4700
   1526 CA        -56.3040   -5.3080  -37.1680 C.3     100 LEU    0.3100
   1527 C         -55.2190   -4.4270  -37.7800 C.2     100 LEU    0.0700
   1528 O         -54.0390   -4.6890  -37.5710 O.2     100 LEU    0.0900
   1529 CB        -56.6870   -6.4840  -38.0970 C.3     100 LEU   -0.1800
   1530 CG        -57.3530   -7.6760  -37.3740 C.3     100 LEU    0.0900
   1531 CD1       -57.8280   -8.7620  -38.3360 C.3     100 LEU    0.0900
   1532 CD2       -56.4370   -8.2680  -36.3100 C.3     100 LEU   -0.0900
   1533 HN        -58.3040   -4.6800  -37.2880 H       100 LEU    0.0900
   1534 HA        -55.8450   -5.6860  -36.2650 H       100 LEU   -0.2700
   1535 HB1       -55.7660   -6.8480  -38.5990 H       100 LEU    0.0900
   1536 HB2       -57.3910   -6.1050  -38.8680 H       100 LEU    0.0900
   1537 HG        -58.2260   -7.3020  -36.7980 H       100 LEU    0.0900
   1538 HD11      -56.9680   -9.1610  -38.9150 H       100 LEU   -0.2700
   1539 HD12      -58.5680   -8.3390  -39.0480 H       100 LEU    0.0900
   1540 HD13      -58.2900   -9.5960  -37.7670 H       100 LEU    0.0900
   1541 HD21      -56.3340   -7.5610  -35.4580 H       100 LEU    0.0900
   1542 HD22      -55.4290   -8.4550  -36.7400 H       100 LEU    0.5100
   1543 HD23      -56.8650   -9.2200  -35.9300 H       100 LEU   -0.5100
   1544 N         -55.6040   -3.3780  -38.5190 N.am    101 CYS   -0.4700
   1545 CA        -54.6250   -2.3960  -39.0190 C.3     101 CYS    0.3100
   1546 C         -53.9870   -1.6710  -37.8790 C.2     101 CYS    0.0700
   1547 O         -52.7730   -1.4730  -37.8550 O.2     101 CYS    0.0900
   1548 CB        -55.2710   -1.3370  -39.8850 C.3     101 CYS   -0.1100
   1549 SG        -55.8800   -2.0350  -41.3980 S.3     101 CYS    0.0900
   1550 HN        -56.5570   -3.2170  -38.7630 H       101 CYS    0.0900
   1551 HA        -53.8820   -2.9350  -39.5880 H       101 CYS   -0.2300
   1552 HB1       -54.5220   -0.5480  -40.1080 H       101 CYS    0.1600
   1553 HB2       -56.1080   -0.8720  -39.3220 H       101 CYS    0.5100
   1554 HG1       -56.8650   -2.7100  -40.8250 H       101 CYS   -0.5100
   1555 N         -54.8170   -1.2530  -36.9310 N.am    102 VAL   -0.4700
   1556 CA        -54.3180   -0.4810  -35.8050 C.3     102 VAL    0.3100
   1557 C         -53.2740   -1.2710  -35.0470 C.2     102 VAL    0.0700
   1558 O         -52.2580   -0.7250  -34.6510 O.2     102 VAL    0.0900
   1559 CB        -55.4550    0.0030  -34.8920 C.3     102 VAL   -0.0900
   1560 CG1       -54.9330    0.3650  -33.5110 C.3     102 VAL    0.0900
   1561 CG2       -56.1330    1.1960  -35.5580 C.3     102 VAL   -0.2700
   1562 HN        -55.7950   -1.4450  -36.9470 H       102 VAL    0.0900
   1563 HA        -53.7770    0.3660  -36.2000 H       102 VAL    0.0900
   1564 HB        -56.2140   -0.8030  -34.7950 H       102 VAL    0.0900
   1565 HG11      -54.0570    1.0430  -33.5990 H       102 VAL   -0.2700
   1566 HG12      -54.6180   -0.5540  -32.9730 H       102 VAL    0.0900
   1567 HG13      -55.7260    0.8840  -32.9310 H       102 VAL    0.0900
   1568 HG21      -56.5460    0.8990  -36.5460 H       102 VAL    0.0900
   1569 HG22      -55.3950    2.0120  -35.7140 H       102 VAL    0.5100
   1570 HG23      -56.9650    1.5630  -34.9200 H       102 VAL   -0.5100
   1571 N         -53.5100   -2.5680  -34.8980 N.am    103 ILE   -0.4700
   1572 CA        -52.5410   -3.4790  -34.3010 C.3     103 ILE    0.3100
   1573 C         -51.2790   -3.5480  -35.1770 C.2     103 ILE    0.0700
   1574 O         -50.1700   -3.4310  -34.6810 O.2     103 ILE    0.0900
   1575 CB        -53.1530   -4.8900  -34.0930 C.3     103 ILE   -0.0900
   1576 CG1       -54.2610   -4.8360  -33.0460 C.3     103 ILE    0.0900
   1577 CG2       -52.1120   -5.9020  -33.6380 C.3     103 ILE   -0.2700
   1578 CD        -55.0700   -6.1040  -32.9440 C.3     103 ILE    0.0900
   1579 HN        -54.3680   -2.9800  -35.1910 H       103 ILE    0.0900
   1580 HA        -52.2340   -3.0620  -33.3530 H       103 ILE    0.0900
   1581 HB        -53.5980   -5.2360  -35.0500 H       103 ILE   -0.1800
   1582 HG11      -54.9470   -4.0020  -33.3020 H       103 ILE    0.0900
   1583 HG12      -53.8010   -4.6330  -32.0560 H       103 ILE    0.0900
   1584 HG21      -51.6620   -5.5800  -32.6750 H       103 ILE   -0.2700
   1585 HG22      -51.3040   -5.9800  -34.3980 H       103 ILE    0.0900
   1586 HG23      -52.5870   -6.8960  -33.4940 H       103 ILE    0.0900
   1587 HD1       -54.4540   -6.9140  -32.5000 H       103 ILE    0.0900
   1588 HD2       -55.4000   -6.4230  -33.9560 H       103 ILE    0.5100
   1589 HD3       -55.9560   -5.9360  -32.2960 H       103 ILE   -0.5100
   1590 N         -51.4360   -3.7230  -36.4810 N.am    104 ALA   -0.4700
   1591 CA        -50.2790   -3.7770  -37.3540 C.3     104 ALA    0.3100
   1592 C         -49.4620   -2.4760  -37.2070 C.2     104 ALA    0.0700
   1593 O         -48.2330   -2.5040  -37.1050 O.2     104 ALA    0.0900
   1594 CB        -50.7030   -4.0160  -38.8010 C.3     104 ALA   -0.2700
   1595 HN        -52.3300   -3.8230  -36.9100 H       104 ALA    0.0900
   1596 HA        -49.6420   -4.5790  -37.0140 H       104 ALA    0.0900
   1597 HB1       -51.2130   -3.1130  -39.2040 H       104 ALA    0.0900
   1598 HB2       -51.4080   -4.8730  -38.8530 H       104 ALA    0.5100
   1599 HB3       -49.8100   -4.2270  -39.4270 H       104 ALA   -0.5100
   1600 N         -50.1490   -1.3400  -37.1570 N.am    105 ILE   -0.4700
   1601 CA        -49.4720   -0.0440  -37.0920 C.3     105 ILE    0.3100
   1602 C         -48.7900    0.1250  -35.7420 C.2     105 ILE    0.0700
   1603 O         -47.6770    0.6230  -35.6640 O.2     105 ILE    0.0900
   1604 CB        -50.4540    1.1270  -37.3420 C.3     105 ILE   -0.0900
   1605 CG1       -50.9300    1.1380  -38.8000 C.3     105 ILE    0.0900
   1606 CG2       -49.7950    2.4620  -36.9960 C.3     105 ILE   -0.2700
   1607 CD        -52.1040    2.0680  -39.0690 C.3     105 ILE    0.0900
   1608 HN        -51.1460   -1.3190  -37.1600 H       105 ILE    0.0900
   1609 HA        -48.6940   -0.0410  -37.8410 H       105 ILE    0.0900
   1610 HB        -51.3590    0.9890  -36.7140 H       105 ILE   -0.1800
   1611 HG11      -51.2310    0.1060  -39.0780 H       105 ILE    0.0900
   1612 HG12      -50.0810    1.4510  -39.4440 H       105 ILE    0.0900
   1613 HG21      -48.8010    2.5370  -37.4870 H       105 ILE   -0.2700
   1614 HG22      -49.6540    2.5400  -35.8970 H       105 ILE    0.0900
   1615 HG23      -50.4310    3.3010  -37.3520 H       105 ILE    0.0900
   1616 HD1       -51.7770    3.1270  -38.9900 H       105 ILE    0.0900
   1617 HD2       -52.9070    1.8880  -38.3220 H       105 ILE    0.5100
   1618 HD3       -52.4990    1.8930  -40.0930 H       105 ILE   -0.5100
   1619 N         -49.4750   -0.3020  -34.6850 N.am    106 ASP   -0.4700
   1620 CA        -48.9660   -0.2500  -33.3170 C.3     106 ASP    0.3100
   1621 C         -47.6310   -0.9630  -33.2160 C.2     106 ASP    0.0700
   1622 O         -46.6800   -0.4400  -32.6390 O.2     106 ASP    0.0900
   1623 CB        -49.9800   -0.9080  -32.3740 C.3     106 ASP   -0.2800
   1624 CG        -49.5120   -0.9580  -30.9250 C.2     106 ASP    0.0900
   1625 OD1       -49.3730    0.1180  -30.2960 O.co2   106 ASP    0.0900
   1626 OD2       -49.3240   -2.0790  -30.3990 O.co2   106 ASP    0.6200
   1627 HN        -50.3890   -0.6860  -34.7830 H       106 ASP   -0.7600
   1628 HA        -48.8140    0.7860  -33.0490 H       106 ASP   -0.7600
   1629 HB1       -50.1650   -1.9470  -32.7170 H       106 ASP    0.5100
   1630 HB2       -50.9310   -0.3360  -32.4140 H       106 ASP   -0.5100
   1631 N         -47.5600   -2.1560  -33.7940 N.am    107 ARG   -0.4700
   1632 CA        -46.3410   -2.9380  -33.7850 C.3     107 ARG    0.3100
   1633 C         -45.2570   -2.3050  -34.6400 C.2     107 ARG    0.0700
   1634 O         -44.0960   -2.2660  -34.2470 O.2     107 ARG    0.0900
   1635 CB        -46.6330   -4.3670  -34.2420 C.3     107 ARG   -0.1800
   1636 CG        -47.5710   -5.1350  -33.3180 C.3     107 ARG    0.0900
   1637 CD        -46.9670   -5.3290  -31.9420 C.3     107 ARG    0.0900
   1638 NE        -47.1000   -4.1340  -31.1080 N.pl3   107 ARG   -0.1800
   1639 CZ        -46.3810   -3.8810  -30.0170 C.cat   107 ARG    0.0900
   1640 NH1       -45.4550   -4.7350  -29.5940 N.pl3   107 ARG    0.0900
   1641 NH2       -46.5830   -2.7560  -29.3430 N.pl3   107 ARG    0.2000
   1642 HN        -48.3400   -2.5660  -34.2600 H       107 ARG    0.0900
   1643 HA        -45.9470   -2.9360  -32.7800 H       107 ARG    0.0900
   1644 HB1       -45.6720   -4.9190  -34.3040 H       107 ARG   -0.7000
   1645 HB2       -47.0920   -4.3260  -35.2530 H       107 ARG    0.4400
   1646 HG1       -47.7850   -6.1290  -33.7630 H       107 ARG    0.6400
   1647 HG2       -48.5240   -4.5720  -33.2190 H       107 ARG   -0.8000
   1648 HD1       -45.8830   -5.5540  -32.0380 H       107 ARG    0.4600
   1649 HD2       -47.4860   -6.1620  -31.4200 H       107 ARG    0.4600
   1650 HE        -47.7810   -3.4550  -31.3800 H       107 ARG   -0.8000
   1651 HH11      -45.2890   -5.5820  -30.0970 H       107 ARG    0.4600
   1652 HH12      -44.9230   -4.5290  -28.7720 H       107 ARG    0.4600
   1653 HH21      -47.3670   -2.1750  -29.5640 H       107 ARG    0.5100
   1654 HH22      -45.9510   -2.4880  -28.6150 H       107 ARG   -0.5100
   1655 N         -45.6250   -1.8020  -35.8100 N.am    108 TYR   -0.4700
   1656 CA        -44.6490   -1.1970  -36.6940 C.3     108 TYR    0.3100
   1657 C         -43.9360   -0.0860  -35.9510 C.2     108 TYR    0.0700
   1658 O         -42.7120   -0.0280  -35.9440 O.2     108 TYR    0.0900
   1659 CB        -45.3050   -0.6410  -37.9600 C.3     108 TYR   -0.1800
   1660 CG        -44.3140    0.0130  -38.8700 C.ar    108 TYR    0.0900
   1661 CD1       -43.4410   -0.7500  -39.6200 C.ar    108 TYR    0.0900
   1662 CD2       -44.2230    1.3920  -38.9510 C.ar    108 TYR    0.0000
   1663 CE1       -42.5130   -0.1590  -40.4520 C.ar    108 TYR   -0.1150
   1664 CE2       -43.3010    2.0000  -39.7810 C.ar    108 TYR    0.1150
   1665 CZ        -42.4490    1.2130  -40.5290 C.ar    108 TYR   -0.1150
   1666 OH        -41.5130    1.7880  -41.3640 O.3     108 TYR    0.1150
   1667 HN        -46.5690   -1.8170  -36.1290 H       108 TYR    0.1100
   1668 HA        -43.9240   -1.9540  -36.9540 H       108 TYR   -0.5400
   1669 HB1       -46.0630    0.1230  -37.6830 H       108 TYR    0.4300
   1670 HB2       -45.7860   -1.4680  -38.5250 H       108 TYR   -0.1150
   1671 HD1       -43.4860   -1.8270  -39.5550 H       108 TYR    0.1150
   1672 HD2       -44.8830    2.0030  -38.3540 H       108 TYR   -0.1150
   1673 HE1       -41.8420   -0.7690  -41.0380 H       108 TYR    0.1150
   1674 HE2       -43.2490    3.0770  -39.8440 H       108 TYR    0.5100
   1675 HH        -40.7000    1.2820  -41.2900 H       108 TYR   -0.5100
   1676 N         -44.7080    0.7800  -35.2990 N.am    109 LEU   -0.4700
   1677 CA        -44.1490    1.8860  -34.5130 C.3     109 LEU    0.3100
   1678 C         -43.3160    1.3930  -33.3300 C.2     109 LEU    0.0700
   1679 O         -42.2330    1.9070  -33.0580 O.2     109 LEU    0.0900
   1680 CB        -45.2700    2.8130  -34.0220 C.3     109 LEU   -0.1800
   1681 CG        -46.0000    3.5050  -35.1850 C.3     109 LEU    0.0900
   1682 CD1       -47.2630    4.2290  -34.7210 C.3     109 LEU    0.0900
   1683 CD2       -45.0550    4.4500  -35.9250 C.3     109 LEU   -0.0900
   1684 HN        -45.7030    0.7150  -35.3150 H       109 LEU    0.0900
   1685 HA        -43.4600    2.4300  -35.1430 H       109 LEU   -0.2700
   1686 HB1       -44.8320    3.5880  -33.3590 H       109 LEU    0.0900
   1687 HB2       -46.0040    2.2140  -33.4410 H       109 LEU    0.0900
   1688 HG        -46.2800    2.7410  -35.9420 H       109 LEU    0.0900
   1689 HD11      -47.0030    5.0060  -33.9710 H       109 LEU   -0.2700
   1690 HD12      -47.9630    3.5050  -34.2520 H       109 LEU    0.0900
   1691 HD13      -47.7560    4.7200  -35.5860 H       109 LEU    0.0900
   1692 HD21      -44.1920    3.8830  -36.3350 H       109 LEU    0.0900
   1693 HD22      -44.6720    5.2240  -35.2260 H       109 LEU    0.5100
   1694 HD23      -45.5920    4.9380  -36.7660 H       109 LEU   -0.5100
   1695 N         -43.8260    0.3780  -32.6410 N.am    110 ALA   -0.4700
   1696 CA        -43.1180   -0.2240  -31.5390 C.3     110 ALA    0.3100
   1697 C         -41.7600   -0.7720  -32.0010 C.2     110 ALA    0.0700
   1698 O         -40.7640   -0.6200  -31.2990 O.2     110 ALA    0.0900
   1699 CB        -43.9690   -1.3250  -30.9150 C.3     110 ALA   -0.2700
   1700 HN        -44.7190   -0.0110  -32.8530 H       110 ALA    0.0900
   1701 HA        -42.9050    0.5450  -30.8120 H       110 ALA    0.0900
   1702 HB1       -44.1930   -2.1080  -31.6710 H       110 ALA    0.0900
   1703 HB2       -44.9270   -0.9010  -30.5490 H       110 ALA    0.5100
   1704 HB3       -43.4200   -1.7950  -30.0700 H       110 ALA   -0.5100
   1705 N         -41.7060   -1.3830  -33.1820 N.am    111 ILE   -0.4700
   1706 CA        -40.4920   -2.0560  -33.6270 C.3     111 ILE    0.3100
   1707 C         -39.4640   -1.0740  -34.2060 C.2     111 ILE    0.0700
   1708 O         -38.2680   -1.2690  -34.0460 O.2     111 ILE    0.0900
   1709 CB        -40.8020   -3.1780  -34.6470 C.3     111 ILE   -0.0900
   1710 CG1       -39.7260   -4.2480  -34.6190 C.3     111 ILE    0.0900
   1711 CG2       -40.8870   -2.6380  -36.0700 C.3     111 ILE   -0.2700
   1712 CD        -40.0820   -5.4640  -35.4510 C.3     111 ILE    0.0900
   1713 HN        -42.4820   -1.4080  -33.8070 H       111 ILE    0.0900
   1714 HA        -40.0060   -2.4700  -32.7560 H       111 ILE    0.0900
   1715 HB        -41.7700   -3.6530  -34.3810 H       111 ILE   -0.1800
   1716 HG11      -39.5690   -4.5690  -33.5660 H       111 ILE    0.0900
   1717 HG12      -38.7800   -3.8150  -35.0070 H       111 ILE    0.0900
   1718 HG21      -39.8800   -2.3320  -36.4250 H       111 ILE   -0.2700
   1719 HG22      -41.5570   -1.7520  -36.0990 H       111 ILE    0.0900
   1720 HG23      -41.2780   -3.4250  -36.7500 H       111 ILE    0.0900
   1721 HD1       -40.0530   -5.2090  -36.5310 H       111 ILE    0.0900
   1722 HD2       -41.1070   -5.8110  -35.1950 H       111 ILE    0.5100
   1723 HD3       -39.3530   -6.2810  -35.2600 H       111 ILE   -0.5100
   1724 N         -39.9220   -0.0190  -34.8700 N.am    112 THR   -0.4700
   1725 CA        -39.0220    0.8710  -35.6090 C.3     112 THR    0.3100
   1726 C         -38.6010    2.0720  -34.7720 C.2     112 THR    0.0700
   1727 O         -37.5470    2.6650  -34.9940 O.2     112 THR    0.0900
   1728 CB        -39.6740    1.4030  -36.8970 C.3     112 THR    0.1400
   1729 CG2       -39.9600    0.2740  -37.8820 C.3     112 THR    0.0900
   1730 OG1       -40.8900    2.0700  -36.5670 O.3     112 THR   -0.6600
   1731 HN        -40.8920    0.2140  -34.8950 H       112 THR    0.4300
   1732 HA        -38.1310    0.3120  -35.8490 H       112 THR   -0.2700
   1733 HB        -38.9900    2.1210  -37.3990 H       112 THR    0.0900
   1734 HG1       -41.5460    1.3790  -36.4450 H       112 THR    0.0900
   1735 HG21      -40.7840   -0.3660  -37.4990 H       112 THR    0.0900
   1736 HG22      -39.0540   -0.3540  -38.0110 H       112 THR    0.5100
   1737 HG23      -40.2660    0.6960  -38.8630 H       112 THR   -0.5100
   1738 N         -39.4330    2.4510  -33.8140 N.am    113 SER   -0.4700
   1739 CA        -39.0840    3.5430  -32.9260 C.3     113 SER    0.3100
   1740 C         -39.5680    3.2980  -31.4980 C.2     113 SER    0.0700
   1741 O         -40.5050    3.9500  -31.0350 O.2     113 SER    0.0900
   1742 CB        -39.6640    4.8370  -33.4660 C.3     113 SER    0.0500
   1743 OG        -39.2260    5.9190  -32.6620 O.3     113 SER    0.0900
   1744 HN        -40.3150    2.0130  -33.6620 H       113 SER    0.0900
   1745 HA        -38.0070    3.6040  -32.8690 H       113 SER   -0.6600
   1746 HB1       -40.7740    4.7950  -33.4430 H       113 SER    0.4300
   1747 HB2       -39.3210    5.0010  -34.5110 H       113 SER    0.5100
   1748 HG1       -38.3350    6.1210  -32.9530 H       113 SER   -0.5100
   1749 N         -38.9090    2.3670  -30.7830 N.am    114 PRO   -0.2900
   1750 CA        -39.3660    1.9090  -29.4640 C.3     114 PRO    0.0000
   1751 C         -39.5740    3.0260  -28.4440 C.2     114 PRO    0.0900
   1752 O         -40.4450    2.9060  -27.5850 O.2     114 PRO    0.0900
   1753 CB        -38.2560    0.9660  -28.9890 C.3     114 PRO    0.0200
   1754 CG        -37.4560    0.6200  -30.1930 C.3     114 PRO    0.0900
   1755 CD        -37.7250    1.6320  -31.2630 C.3     114 PRO   -0.1800
   1756 HA        -40.3390    1.4490  -29.5460 H       114 PRO    0.0900
   1757 HB1       -38.6920    0.0490  -28.5370 H       114 PRO    0.0900
   1758 HB2       -37.6170    1.4700  -28.2310 H       114 PRO   -0.1800
   1759 HG1       -36.3740    0.6200  -29.9390 H       114 PRO    0.0900
   1760 HG2       -37.7400   -0.3930  -30.5540 H       114 PRO    0.0900
   1761 HD1       -36.8700    2.3310  -31.3830 H       114 PRO    0.5100
   1762 HD2       -37.9530    1.1430  -32.2340 H       114 PRO   -0.5100
   1763 N         -38.8000    4.1080  -28.5500 N.am    115 PHE   -0.4700
   1764 CA        -38.7950    5.1750  -27.5400 C.3     115 PHE    0.3100
   1765 C         -39.8000    6.2630  -27.8450 C.2     115 PHE    0.0700
   1766 O         -40.4940    6.7400  -26.9460 O.2     115 PHE    0.0900
   1767 CB        -37.3860    5.7590  -27.3930 C.3     115 PHE   -0.1800
   1768 CG        -36.3820    4.7410  -26.9370 C.ar    115 PHE    0.0900
   1769 CD1       -36.3390    4.3460  -25.6070 C.ar    115 PHE    0.0900
   1770 CD2       -35.5180    4.1350  -27.8460 C.ar    115 PHE    0.0000
   1771 CE1       -35.4340    3.3860  -25.1860 C.ar    115 PHE   -0.1150
   1772 CE2       -34.6120    3.1760  -27.4260 C.ar    115 PHE    0.1150
   1773 CZ        -34.5680    2.7990  -26.0950 C.ar    115 PHE   -0.1150
   1774 HN        -38.1860    4.2410  -29.3240 H       115 PHE    0.1150
   1775 HA        -39.1280    4.7530  -26.6040 H       115 PHE   -0.1150
   1776 HB1       -37.3990    6.5750  -26.6400 H       115 PHE    0.1150
   1777 HB2       -37.0420    6.1500  -28.3740 H       115 PHE   -0.1150
   1778 HD1       -37.0160    4.7920  -24.8940 H       115 PHE    0.1150
   1779 HD2       -35.5560    4.4180  -28.8880 H       115 PHE   -0.1150
   1780 HE1       -35.4050    3.0930  -24.1480 H       115 PHE    0.1150
   1781 HE2       -33.9380    2.7220  -28.1370 H       115 PHE    0.5100
   1782 HZ        -33.8630    2.0510  -25.7660 H       115 PHE   -0.5100
   1783 N         -39.8920    6.6470  -29.1160 N.am    116 ARG   -0.4700
   1784 CA        -40.9750    7.5090  -29.5600 C.3     116 ARG    0.3100
   1785 C         -42.2970    6.8090  -29.2610 C.2     116 ARG    0.0700
   1786 O         -43.2400    7.4310  -28.8110 O.2     116 ARG    0.0900
   1787 CB        -40.8660    7.8130  -31.0560 C.3     116 ARG   -0.1800
   1788 CG        -41.5800    9.0890  -31.4780 C.3     116 ARG    0.0900
   1789 CD        -40.7120   10.3240  -31.2560 C.3     116 ARG    0.0900
   1790 NE        -41.4830   11.4840  -30.7850 N.pl3   116 ARG   -0.1800
   1791 CZ        -40.9520   12.6580  -30.4370 C.cat   116 ARG    0.0900
   1792 NH1       -39.6360   12.8600  -30.5110 N.pl3   116 ARG    0.0900
   1793 NH2       -41.7450   13.6410  -30.0170 N.pl3   116 ARG    0.2000
   1794 HN        -39.2320    6.3660  -29.8100 H       116 ARG    0.0900
   1795 HA        -40.9250    8.4240  -28.9890 H       116 ARG    0.0900
   1796 HB1       -41.3020    6.9620  -31.6220 H       116 ARG   -0.7000
   1797 HB2       -39.7920    7.9060  -31.3190 H       116 ARG    0.4400
   1798 HG1       -42.5140    9.1920  -30.8870 H       116 ARG    0.6400
   1799 HG2       -41.8400    9.0190  -32.5550 H       116 ARG   -0.8000
   1800 HD1       -40.2260   10.6130  -32.2110 H       116 ARG    0.4600
   1801 HD2       -39.9400   10.1030  -30.4870 H       116 ARG    0.4600
   1802 HE        -42.4760   11.3860  -30.7220 H       116 ARG   -0.8000
   1803 HH11      -39.0350   12.1290  -30.8300 H       116 ARG    0.4600
   1804 HH12      -39.2510   13.7450  -30.2470 H       116 ARG    0.4600
   1805 HH21      -42.7340   13.4970  -29.9650 H       116 ARG    0.5100
   1806 HH22      -41.3530   14.5230  -29.7560 H       116 ARG   -0.5100
   1807 N         -42.3480    5.5010  -29.4980 N.am    117 TYR   -0.4700
   1808 CA        -43.5150    4.6950  -29.1520 C.3     117 TYR    0.3100
   1809 C         -43.8190    4.7460  -27.6590 C.2     117 TYR    0.0700
   1810 O         -44.9650    4.9260  -27.2610 O.2     117 TYR    0.0900
   1811 CB        -43.3180    3.2360  -29.5900 C.3     117 TYR   -0.1800
   1812 CG        -44.4990    2.3490  -29.2660 C.ar    117 TYR    0.0900
   1813 CD1       -45.6220    2.3220  -30.0860 C.ar    117 TYR    0.0900
   1814 CD2       -44.4980    1.5490  -28.1300 C.ar    117 TYR    0.0000
   1815 CE1       -46.7100    1.5110  -29.7860 C.ar    117 TYR   -0.1150
   1816 CE2       -45.5790    0.7370  -27.8170 C.ar    117 TYR    0.1150
   1817 CZ        -46.6830    0.7150  -28.6440 C.ar    117 TYR   -0.1150
   1818 OH        -47.7410   -0.1070  -28.3130 O.3     117 TYR    0.1150
   1819 HN        -41.5910    5.0120  -29.9220 H       117 TYR    0.1100
   1820 HA        -44.3740    5.1210  -29.6480 H       117 TYR   -0.5400
   1821 HB1       -42.4330    2.8110  -29.0700 H       117 TYR    0.4300
   1822 HB2       -43.1690    3.1990  -30.6910 H       117 TYR   -0.1150
   1823 HD1       -45.6490    2.9420  -30.9690 H       117 TYR    0.1150
   1824 HD2       -43.6390    1.5610  -27.4760 H       117 TYR   -0.1150
   1825 HE1       -47.5730    1.4980  -30.4370 H       117 TYR    0.1150
   1826 HE2       -45.5550    0.1220  -26.9290 H       117 TYR    0.5100
   1827 HH        -48.4180   -0.0050  -28.9860 H       117 TYR   -0.5100
   1828 N         -42.7910    4.5730  -26.8350 N.am    118 GLN   -0.4700
   1829 CA        -42.9490    4.6390  -25.3750 C.3     118 GLN    0.3100
   1830 C         -43.6360    5.9140  -24.8950 C.2     118 GLN    0.0700
   1831 O         -44.5560    5.8720  -24.0820 O.2     118 GLN    0.0900
   1832 CB        -41.5880    4.5080  -24.6840 C.3     118 GLN   -0.1800
   1833 CG        -41.3040    3.1200  -24.1220 C.3     118 GLN    0.0900
   1834 CD        -41.8770    2.9070  -22.7260 C.2     118 GLN    0.0900
   1835 NE2       -41.6940    1.6980  -22.1890 N.am    118 GLN   -0.1800
   1836 OE1       -42.4770    3.8090  -22.1360 O.2     118 GLN    0.0900
   1837 HN        -41.8700    4.3900  -27.1670 H       118 GLN    0.0900
   1838 HA        -43.6030    3.8340  -25.0730 H       118 GLN    0.5500
   1839 HB1       -41.5480    5.2390  -23.8490 H       118 GLN   -0.5500
   1840 HB2       -40.7950    4.7580  -25.4200 H       118 GLN   -0.6200
   1841 HG1       -40.2060    2.9700  -24.0760 H       118 GLN    0.3200
   1842 HG2       -41.7480    2.3620  -24.8020 H       118 GLN    0.3000
   1843 HE21      -42.0470    1.4980  -21.2750 H       118 GLN    0.5100
   1844 HE22      -41.2040    0.9930  -22.7010 H       118 GLN   -0.5100
   1845 N         -43.1950    7.0550  -25.4120 N.am    119 SER   -0.4700
   1846 CA        -43.7030    8.3300  -24.9450 C.3     119 SER    0.3100
   1847 C         -45.0100    8.6880  -25.6450 C.2     119 SER    0.0700
   1848 O         -45.9790    9.0440  -24.9790 O.2     119 SER    0.0900
   1849 CB        -42.6480    9.4270  -25.1160 C.3     119 SER    0.0500
   1850 OG        -42.4030    9.7180  -26.4840 O.3     119 SER    0.0900
   1851 HN        -42.5070    7.0870  -26.1330 H       119 SER    0.0900
   1852 HA        -43.9680    8.2230  -23.9030 H       119 SER   -0.6600
   1853 HB1       -41.6950    9.0970  -24.6520 H       119 SER    0.4300
   1854 HB2       -43.0000   10.3560  -24.6180 H       119 SER    0.5100
   1855 HG1       -41.9460    8.9520  -26.8390 H       119 SER   -0.5100
   1856 N         -45.0480    8.5790  -26.9760 N.am    120 LEU   -0.4700
   1857 CA        -46.2670    8.8650  -27.7380 C.3     120 LEU    0.3100
   1858 C         -47.4520    8.0560  -27.2150 C.2     120 LEU    0.0700
   1859 O         -48.5100    8.6110  -26.9380 O.2     120 LEU    0.0900
   1860 CB        -46.0980    8.5650  -29.2430 C.3     120 LEU   -0.1800
   1861 CG        -45.3840    9.5600  -30.1720 C.3     120 LEU    0.0900
   1862 CD1       -45.4120    9.0330  -31.6090 C.3     120 LEU    0.0900
   1863 CD2       -45.9920   10.9590  -30.0990 C.3     120 LEU   -0.0900
   1864 HN        -44.2520    8.3010  -27.5090 H       120 LEU    0.0900
   1865 HA        -46.5050    9.9090  -27.5960 H       120 LEU   -0.2700
   1866 HB1       -47.1170    8.4220  -29.6550 H       120 LEU    0.0900
   1867 HB2       -45.5390    7.6090  -29.3140 H       120 LEU    0.0900
   1868 HG        -44.3310    9.6880  -29.8430 H       120 LEU    0.0900
   1869 HD11      -46.4610    8.9080  -31.9490 H       120 LEU   -0.2700
   1870 HD12      -44.9020    8.0480  -31.6600 H       120 LEU    0.0900
   1871 HD13      -44.9030    9.7530  -32.2850 H       120 LEU    0.0900
   1872 HD21      -45.9200   11.3530  -29.0630 H       120 LEU    0.0900
   1873 HD22      -47.0630   10.9210  -30.3900 H       120 LEU    0.5100
   1874 HD23      -45.4430   11.6460  -30.7780 H       120 LEU   -0.5100
   1875 N         -47.2680    6.7520  -27.0490 N.am    121 MET   -0.4700
   1876 CA        -48.3930    5.8350  -26.9100 C.3     121 MET    0.3100
   1877 C         -48.7340    5.5070  -25.4590 C.2     121 MET    0.0700
   1878 O         -48.0180    4.7670  -24.7960 O.2     121 MET    0.0900
   1879 CB        -48.1010    4.5450  -27.6800 C.3     121 MET   -0.1800
   1880 CG        -49.2820    3.5960  -27.8290 C.3     121 MET    0.0900
   1881 SD        -50.5230    4.1660  -29.0130 S.3     121 MET    0.0900
   1882 CE        -51.1350    2.5990  -29.6080 C.3     121 MET   -0.1400
   1883 HN        -46.3590    6.3430  -27.0130 H       121 MET    0.0900
   1884 HA        -49.2760    6.3180  -27.3020 H       121 MET    0.0900
   1885 HB1       -47.2880    4.0040  -27.1520 H       121 MET   -0.0900
   1886 HB2       -47.7510    4.8210  -28.6970 H       121 MET   -0.2200
   1887 HG1       -49.7570    3.4740  -26.8320 H       121 MET    0.0900
   1888 HG2       -48.8950    2.6080  -28.1540 H       121 MET    0.0900
   1889 HE1       -51.3990    1.9230  -28.7660 H       121 MET    0.0900
   1890 HE2       -50.3620    2.0940  -30.2240 H       121 MET    0.5100
   1891 HE3       -52.0470    2.7530  -30.2230 H       121 MET   -0.5100
   1892 N         -49.8570    6.0380  -24.9850 N.am    122 THR   -0.4700
   1893 CA        -50.3230    5.8200  -23.6190 C.3     122 THR    0.3100
   1894 C         -51.6750    5.1100  -23.6170 C.2     122 THR    0.0700
   1895 O         -52.2280    4.8080  -24.6740 O.2     122 THR    0.0900
   1896 CB        -50.4590    7.1590  -22.8850 C.3     122 THR    0.1400
   1897 CG2       -49.1840    7.9910  -23.0660 C.3     122 THR    0.0900
   1898 OG1       -51.5950    7.8800  -23.3910 O.3     122 THR   -0.6600
   1899 HN        -50.4390    6.6170  -25.5510 H       122 THR    0.4300
   1900 HA        -49.6080    5.1870  -23.1170 H       122 THR   -0.2700
   1901 HB        -50.6000    6.9810  -21.7980 H       122 THR    0.0900
   1902 HG1       -51.5380    8.7620  -23.0160 H       122 THR    0.0900
   1903 HG21      -49.1030    8.3410  -24.1170 H       122 THR    0.0900
   1904 HG22      -48.2930    7.3720  -22.8290 H       122 THR    0.5100
   1905 HG23      -49.2140    8.8780  -22.3970 H       122 THR   -0.5100
   1906 N         -52.2060    4.8410  -22.4260 N.am    123 ARG   -0.4700
   1907 CA        -53.5070    4.1860  -22.2970 C.3     123 ARG    0.3100
   1908 C         -54.6460    5.0630  -22.7700 C.2     123 ARG    0.0700
   1909 O         -55.5430    4.5890  -23.4620 O.2     123 ARG    0.0900
   1910 CB        -53.7820    3.7820  -20.8500 C.3     123 ARG   -0.1800
   1911 CG        -53.0800    2.5020  -20.4380 C.3     123 ARG    0.0900
   1912 CD        -53.6500    1.9040  -19.1540 C.3     123 ARG    0.0900
   1913 NE        -53.9390    0.4770  -19.3270 N.pl3   123 ARG   -0.1800
   1914 CZ        -53.0210   -0.4800  -19.5010 C.cat   123 ARG    0.0900
   1915 NH1       -51.7160   -0.1900  -19.5240 N.pl3   123 ARG    0.0900
   1916 NH2       -53.4140   -1.7370  -19.6630 N.pl3   123 ARG    0.2000
   1917 HN        -51.7430    5.0700  -21.5750 H       123 ARG    0.0900
   1918 HA        -53.5050    3.3140  -22.9340 H       123 ARG    0.0900
   1919 HB1       -54.8760    3.6430  -20.7230 H       123 ARG   -0.7000
   1920 HB2       -53.4430    4.6030  -20.1830 H       123 ARG    0.4400
   1921 HG1       -52.0010    2.7190  -20.2830 H       123 ARG    0.6400
   1922 HG2       -53.1830    1.7570  -21.2550 H       123 ARG   -0.8000
   1923 HD1       -54.5980    2.4160  -18.8860 H       123 ARG    0.4600
   1924 HD2       -52.9130    2.0070  -18.3290 H       123 ARG    0.4600
   1925 HE        -54.8990    0.1960  -19.3130 H       123 ARG   -0.8000
   1926 HH11      -51.4110    0.7540  -19.4090 H       123 ARG    0.4600
   1927 HH12      -51.0450   -0.9200  -19.6560 H       123 ARG    0.4600
   1928 HH21      -54.3880   -1.9620  -19.6520 H       123 ARG    0.5100
   1929 HH22      -52.7350   -2.4600  -19.7930 H       123 ARG   -0.5100
   1930 N         -54.6220    6.3380  -22.3830 N.am    124 ALA   -0.4700
   1931 CA        -55.6510    7.2850  -22.8100 C.3     124 ALA    0.3100
   1932 C         -55.7580    7.3370  -24.3400 C.2     124 ALA    0.0700
   1933 O         -56.8620    7.3420  -24.8820 O.2     124 ALA    0.0900
   1934 CB        -55.3740    8.6710  -22.2400 C.3     124 ALA   -0.2700
   1935 HN        -53.9070    6.7000  -21.7890 H       124 ALA    0.0900
   1936 HA        -56.6050    6.9210  -22.4610 H       124 ALA    0.0900
   1937 HB1       -54.3870    9.0390  -22.5930 H       124 ALA    0.0900
   1938 HB2       -55.3600    8.6290  -21.1300 H       124 ALA    0.5100
   1939 HB3       -56.1580    9.3820  -22.5780 H       124 ALA   -0.5100
   1940 N         -54.6170    7.3600  -25.0280 N.am    125 ARG   -0.4700
   1941 CA        -54.6030    7.4140  -26.4790 C.3     125 ARG    0.3100
   1942 C         -55.0250    6.0830  -27.1070 C.2     125 ARG    0.0700
   1943 O         -55.7310    6.0680  -28.1120 O.2     125 ARG    0.0900
   1944 CB        -53.2290    7.8760  -26.9960 C.3     125 ARG   -0.1800
   1945 CG        -53.0020    9.3600  -26.7580 C.3     125 ARG    0.0900
   1946 CD        -51.5870    9.8070  -27.0790 C.3     125 ARG    0.0900
   1947 NE        -51.3990   11.2120  -26.7000 N.pl3   125 ARG   -0.1800
   1948 CZ        -50.2750   11.7330  -26.2080 C.cat   125 ARG    0.0900
   1949 NH1       -49.1870   10.9900  -26.0000 N.pl3   125 ARG    0.0900
   1950 NH2       -50.2450   13.0230  -25.9020 N.pl3   125 ARG    0.2000
   1951 HN        -53.7280    7.3400  -24.5800 H       125 ARG    0.0900
   1952 HA        -55.3730    8.1030  -26.7950 H       125 ARG    0.0900
   1953 HB1       -53.1650    7.6710  -28.0850 H       125 ARG   -0.7000
   1954 HB2       -52.4340    7.3000  -26.4750 H       125 ARG    0.4400
   1955 HG1       -53.2130    9.5860  -25.6900 H       125 ARG    0.6400
   1956 HG2       -53.7090    9.9350  -27.3930 H       125 ARG   -0.8000
   1957 HD1       -51.3970    9.7130  -28.1680 H       125 ARG    0.4600
   1958 HD2       -50.8560    9.1950  -26.5090 H       125 ARG    0.4600
   1959 HE        -52.1770   11.8280  -26.8210 H       125 ARG   -0.8000
   1960 HH11      -49.1450   10.0550  -26.3490 H       125 ARG    0.4600
   1961 HH12      -48.4120   11.3710  -25.4950 H       125 ARG    0.4600
   1962 HH21      -51.0580   13.5880  -26.0410 H       125 ARG    0.5100
   1963 HH22      -49.4100   13.4290  -25.5320 H       125 ARG   -0.5100
   1964 N         -54.6110    4.9690  -26.5120 N.am    126 ALA   -0.4700
   1965 CA        -55.0940    3.6590  -26.9410 C.3     126 ALA    0.3100
   1966 C         -56.6380    3.5900  -26.9080 C.2     126 ALA    0.0700
   1967 O         -57.2530    3.0640  -27.8310 O.2     126 ALA    0.0900
   1968 CB        -54.4750    2.5600  -26.0930 C.3     126 ALA   -0.2700
   1969 HN        -53.9600    4.9760  -25.7560 H       126 ALA    0.0900
   1970 HA        -54.8280    3.5270  -27.9790 H       126 ALA    0.0900
   1971 HB1       -54.7430    2.7040  -25.0250 H       126 ALA    0.0900
   1972 HB2       -53.3680    2.5860  -26.1880 H       126 ALA    0.5100
   1973 HB3       -54.8540    1.5690  -26.4230 H       126 ALA   -0.5100
   1974 N         -57.2630    4.1540  -25.8750 N.am    127 LYS   -0.4700
   1975 CA        -58.7250    4.2400  -25.8020 C.3     127 LYS    0.3100
   1976 C         -59.3600    5.1310  -26.8620 C.2     127 LYS    0.0700
   1977 O         -60.4430    4.8050  -27.3900 O.2     127 LYS    0.0900
   1978 CB        -59.1520    4.7470  -24.4300 C.3     127 LYS   -0.1800
   1979 CG        -58.9170    3.7190  -23.3410 C.3     127 LYS    0.0900
   1980 CD        -58.9890    4.3120  -21.9480 C.3     127 LYS    0.0900
   1981 CE        -58.6350    3.2560  -20.9210 C.3     127 LYS   -0.1800
   1982 NZ        -58.4750    3.8360  -19.5630 N.4     127 LYS    0.0900
   1983 HN        -56.7630    4.5440  -25.1050 H       127 LYS    0.0900
   1984 HA        -59.1300    3.2550  -25.9830 H       127 LYS   -0.1800
   1985 HB1       -60.2320    5.0000  -24.4590 H       127 LYS    0.0900
   1986 HB2       -58.5740    5.6650  -24.1890 H       127 LYS    0.0900
   1987 HG1       -57.9130    3.2680  -23.4860 H       127 LYS    0.2100
   1988 HG2       -59.6860    2.9220  -23.4300 H       127 LYS    0.0500
   1989 HD1       -60.0170    4.6880  -21.7550 H       127 LYS    0.0500
   1990 HD2       -58.2770    5.1610  -21.8670 H       127 LYS   -0.3000
   1991 HE1       -57.6730    2.7720  -21.1970 H       127 LYS    0.3300
   1992 HE2       -59.4430    2.4960  -20.8710 H       127 LYS    0.3300
   1993 HZ1       -59.3660    4.2880  -19.2720 H       127 LYS    0.3300
   1994 HZ2       -57.7150    4.5450  -19.5770 H       127 LYS    0.5100
   1995 HZ3       -58.2330    3.0810  -18.8900 H       127 LYS   -0.5100
   1996 N         -58.7100    6.2710  -27.1450 N.am    128 VAL   -0.4700
   1997 CA        -59.2020    7.1870  -28.1730 C.3     128 VAL    0.3100
   1998 C         -59.0980    6.5320  -29.5460 C.2     128 VAL    0.0700
   1999 O         -59.9860    6.6970  -30.3740 O.2     128 VAL    0.0900
   2000 CB        -58.4680    8.5510  -28.1730 C.3     128 VAL   -0.0900
   2001 CG1       -58.7620    9.3320  -29.4540 C.3     128 VAL    0.0900
   2002 CG2       -58.8710    9.3790  -26.9620 C.3     128 VAL   -0.2700
   2003 HN        -57.8750    6.5410  -26.6740 H       128 VAL    0.0900
   2004 HA        -60.2550    7.3410  -27.9920 H       128 VAL    0.0900
   2005 HB        -57.3730    8.3770  -28.0940 H       128 VAL    0.0900
   2006 HG11      -59.8580    9.3670  -29.6360 H       128 VAL   -0.2700
   2007 HG12      -58.2730    8.8370  -30.3200 H       128 VAL    0.0900
   2008 HG13      -58.3860   10.3730  -29.3570 H       128 VAL    0.0900
   2009 HG21      -58.6140    8.8380  -26.0260 H       128 VAL    0.0900
   2010 HG22      -59.9670    9.5600  -26.9770 H       128 VAL    0.5100
   2011 HG23      -58.3310   10.3500  -26.9710 H       128 VAL   -0.5100
   2012 N         -58.0180    5.7890  -29.7760 N.am    129 ILE   -0.4700
   2013 CA        -57.8370    5.0330  -31.0110 C.3     129 ILE    0.3100
   2014 C         -58.9510    3.9950  -31.1800 C.2     129 ILE    0.0700
   2015 O         -59.5720    3.8700  -32.2370 O.2     129 ILE    0.0900
   2016 CB        -56.4750    4.2990  -31.0340 C.3     129 ILE   -0.0900
   2017 CG1       -55.3130    5.2900  -31.2200 C.3     129 ILE    0.0900
   2018 CG2       -56.4290    3.2790  -32.1690 C.3     129 ILE   -0.2700
   2019 CD        -53.9590    4.7010  -30.8830 C.3     129 ILE    0.0900
   2020 HN        -57.2790    5.7170  -29.1110 H       129 ILE    0.0900
   2021 HA        -57.8990    5.7260  -31.8350 H       129 ILE    0.0900
   2022 HB        -56.3210    3.7790  -30.0650 H       129 ILE   -0.1800
   2023 HG11      -55.4890    6.1700  -30.5650 H       129 ILE    0.0900
   2024 HG12      -55.3000    5.6270  -32.2780 H       129 ILE    0.0900
   2025 HG21      -56.7490    3.7530  -33.1210 H       129 ILE   -0.2700
   2026 HG22      -57.1140    2.4340  -31.9460 H       129 ILE    0.0900
   2027 HG23      -55.3930    2.8980  -32.2930 H       129 ILE    0.0900
   2028 HD1       -53.7500    3.8270  -31.5360 H       129 ILE    0.0900
   2029 HD2       -53.9460    4.3650  -29.8250 H       129 ILE    0.5100
   2030 HD3       -53.1660    5.4620  -31.0440 H       129 ILE   -0.5100
   2031 N         -59.2110    3.2530  -30.1160 N.am    130 ILE   -0.4700
   2032 CA        -60.2740    2.2560  -30.1340 C.3     130 ILE    0.3100
   2033 C         -61.6380    2.8930  -30.4110 C.2     130 ILE    0.0700
   2034 O         -62.3770    2.3950  -31.2530 O.2     130 ILE    0.0900
   2035 CB        -60.3100    1.4270  -28.8200 C.3     130 ILE   -0.0900
   2036 CG1       -59.0700    0.5230  -28.7360 C.3     130 ILE    0.0900
   2037 CG2       -61.5870    0.5950  -28.7310 C.3     130 ILE   -0.2700
   2038 CD        -58.8770   -0.1810  -27.4030 C.3     130 ILE    0.0900
   2039 HN        -58.7000    3.3400  -29.2650 H       130 ILE    0.0900
   2040 HA        -60.0990    1.6050  -30.9780 H       130 ILE    0.0900
   2041 HB        -60.2620    2.1160  -27.9500 H       130 ILE   -0.1800
   2042 HG11      -58.1720    1.1460  -28.9310 H       130 ILE    0.0900
   2043 HG12      -59.1510   -0.2510  -29.5280 H       130 ILE    0.0900
   2044 HG21      -61.7380    0.0250  -29.6730 H       130 ILE   -0.2700
   2045 HG22      -62.4630    1.2600  -28.5760 H       130 ILE    0.0900
   2046 HG23      -61.5120   -0.1260  -27.8890 H       130 ILE    0.0900
   2047 HD1       -59.6560   -0.9620  -27.2670 H       130 ILE    0.0900
   2048 HD2       -58.9620    0.5530  -26.5720 H       130 ILE    0.5100
   2049 HD3       -57.8790   -0.6670  -27.3720 H       130 ILE   -0.5100
   2050 N         -61.9640    3.9980  -29.7360 N.am    131 CYS   -0.4700
   2051 CA        -63.2640    4.6600  -29.9620 C.3     131 CYS    0.3100
   2052 C         -63.4180    5.2010  -31.3560 C.2     131 CYS    0.0700
   2053 O         -64.4770    5.0830  -31.9390 O.2     131 CYS    0.0900
   2054 CB        -63.4840    5.7840  -28.9710 C.3     131 CYS   -0.1100
   2055 SG        -63.8180    5.1110  -27.3390 S.3     131 CYS    0.0900
   2056 HN        -61.3590    4.4170  -29.0640 H       131 CYS    0.0900
   2057 HA        -64.0390    3.9150  -29.8580 H       131 CYS   -0.2300
   2058 HB1       -64.3390    6.4060  -29.3090 H       131 CYS    0.1600
   2059 HB2       -62.5780    6.4260  -28.9400 H       131 CYS    0.5100
   2060 HG1       -62.5860    4.6620  -27.1450 H       131 CYS   -0.5100
   2061 N         -62.3460    5.7680  -31.8910 N.am    132 THR   -0.4700
   2062 CA        -62.3210    6.2660  -33.2610 C.3     132 THR    0.3100
   2063 C         -62.6070    5.1550  -34.2970 C.2     132 THR    0.0700
   2064 O         -63.4580    5.3310  -35.1800 O.2     132 THR    0.0900
   2065 CB        -60.9740    6.9530  -33.5550 C.3     132 THR    0.1400
   2066 CG2       -60.8800    7.4100  -35.0190 C.3     132 THR    0.0900
   2067 OG1       -60.8300    8.0810  -32.6780 O.3     132 THR   -0.6600
   2068 HN        -61.5020    5.8820  -31.3750 H       132 THR    0.4300
   2069 HA        -63.1340    6.9650  -33.3810 H       132 THR   -0.2700
   2070 HB        -60.1380    6.2450  -33.3790 H       132 THR    0.0900
   2071 HG1       -60.5410    7.7250  -31.8350 H       132 THR    0.0900
   2072 HG21      -61.7880    7.9870  -35.2980 H       132 THR    0.0900
   2073 HG22      -60.8020    6.5260  -35.6870 H       132 THR    0.5100
   2074 HG23      -59.9900    8.0610  -35.1560 H       132 THR   -0.5100
   2075 N         -61.9330    4.0050  -34.1690 N.am    133 VAL   -0.4700
   2076 CA        -62.2040    2.8440  -35.0280 C.3     133 VAL    0.3100
   2077 C         -63.6750    2.4500  -34.9900 C.2     133 VAL    0.0700
   2078 O         -64.2680    2.1920  -36.0210 O.2     133 VAL    0.0900
   2079 CB        -61.3540    1.6180  -34.6500 C.3     133 VAL   -0.0900
   2080 CG1       -61.8550    0.3880  -35.3830 C.3     133 VAL    0.0900
   2081 CG2       -59.8890    1.8490  -34.9790 C.3     133 VAL   -0.2700
   2082 HN        -61.2170    3.8850  -33.4850 H       133 VAL    0.0900
   2083 HA        -61.9940    3.1380  -36.0460 H       133 VAL    0.0900
   2084 HB        -61.4160    1.4480  -33.5540 H       133 VAL    0.0900
   2085 HG11      -61.9610    0.6050  -36.4670 H       133 VAL   -0.2700
   2086 HG12      -62.8480    0.0880  -34.9830 H       133 VAL    0.0900
   2087 HG13      -61.1330   -0.4470  -35.2570 H       133 VAL    0.0900
   2088 HG21      -59.5050    2.7270  -34.4180 H       133 VAL    0.0900
   2089 HG22      -59.7720    2.0440  -36.0670 H       133 VAL    0.5100
   2090 HG23      -59.2920    0.9570  -34.6940 H       133 VAL   -0.5100
   2091 N         -64.2810    2.4130  -33.8130 N.am    134 TRP   -0.4700
   2092 CA        -65.6990    2.0650  -33.7360 C.3     134 TRP    0.3100
   2093 C         -66.6080    3.1380  -34.2780 C.2     134 TRP    0.0700
   2094 O         -67.6850    2.8340  -34.8020 O.2     134 TRP    0.0900
   2095 CB        -66.0830    1.6980  -32.3130 C.3     134 TRP   -0.1800
   2096 CG        -65.6490    0.3060  -31.9810 C.ar    134 TRP    0.0900
   2097 CD1       -64.4460   -0.0860  -31.4530 C.ar    134 TRP    0.0900
   2098 CD2       -66.3990   -0.9340  -32.1790 C.ar    134 TRP   -0.0300
   2099 CE2       -65.5430   -2.0070  -31.7090 C.ar    134 TRP   -0.1500
   2100 CE3       -67.6610   -1.2450  -32.6640 C.ar    134 TRP    0.2200
   2101 NE1       -64.4020   -1.4430  -31.2910 N.ar    134 TRP   -0.5100
   2102 CZ2       -65.9380   -3.3320  -31.7280 C.ar    134 TRP    0.3700
   2103 CZ3       -68.0530   -2.5870  -32.6830 C.ar    134 TRP    0.2400
   2104 CH2       -67.2090   -3.6020  -32.2260 C.ar    134 TRP    0.1100
   2105 HN        -63.8150    2.6140  -32.9550 H       134 TRP   -0.2500
   2106 HA        -65.8760    1.2320  -34.4000 H       134 TRP    0.1700
   2107 HB1       -67.1850    1.7690  -32.1990 H       134 TRP   -0.2000
   2108 HB2       -65.5970    2.4040  -31.6060 H       134 TRP    0.1400
   2109 HD1       -63.6410    0.5890  -31.1990 H       134 TRP   -0.2700
   2110 HE1       -63.6440   -1.9330  -30.9210 H       134 TRP    0.1600
   2111 HE3       -68.3370   -0.4840  -33.0240 H       134 TRP   -0.1400
   2112 HZ2       -65.3040   -4.1330  -31.3790 H       134 TRP    0.1400
   2113 HZ3       -69.0320   -2.8450  -33.0590 H       134 TRP    0.5100
   2114 HH2       -67.5540   -4.6250  -32.2600 H       134 TRP   -0.5100
   2115 N         -66.1840    4.4010  -34.1400 N.am    135 ALA   -0.4700
   2116 CA        -66.9230    5.5350  -34.6900 C.3     135 ALA    0.3100
   2117 C         -66.9690    5.4200  -36.2120 C.2     135 ALA    0.0700
   2118 O         -68.0500    5.4510  -36.8190 O.2     135 ALA    0.0900
   2119 CB        -66.2820    6.8530  -34.2780 C.3     135 ALA   -0.2700
   2120 HN        -65.3430    4.6250  -33.6540 H       135 ALA    0.0900
   2121 HA        -67.9370    5.4810  -34.3220 H       135 ALA    0.0900
   2122 HB1       -65.2360    6.9030  -34.6500 H       135 ALA    0.0900
   2123 HB2       -66.2680    6.9380  -33.1700 H       135 ALA    0.5100
   2124 HB3       -66.8520    7.7030  -34.7110 H       135 ALA   -0.5100
   2125 N         -65.7890    5.2510  -36.8140 N.am    136 ILE   -0.4700
   2126 CA        -65.6590    5.1150  -38.2660 C.3     136 ILE    0.3100
   2127 C         -66.4310    3.8920  -38.7620 C.2     136 ILE    0.0700
   2128 O         -67.1210    3.9430  -39.7710 O.2     136 ILE    0.0900
   2129 CB        -64.1930    4.9800  -38.7060 C.3     136 ILE   -0.0900
   2130 CG1       -63.4110    6.2640  -38.3870 C.3     136 ILE    0.0900
   2131 CG2       -64.1200    4.6910  -40.2030 C.3     136 ILE   -0.2700
   2132 CD        -61.9110    6.0810  -38.4040 C.3     136 ILE    0.0900
   2133 HN        -64.9370    5.2090  -36.2970 H       136 ILE    0.0900
   2134 HA        -66.1010    5.9910  -38.7180 H       136 ILE    0.0900
   2135 HB        -63.7130    4.1500  -38.1450 H       136 ILE   -0.1800
   2136 HG11      -63.7130    6.6190  -37.3780 H       136 ILE    0.0900
   2137 HG12      -63.6820    7.0380  -39.1360 H       136 ILE    0.0900
   2138 HG21      -64.7440    5.4190  -40.7640 H       136 ILE   -0.2700
   2139 HG22      -64.4980    3.6660  -40.4100 H       136 ILE    0.0900
   2140 HG23      -63.0690    4.7790  -40.5540 H       136 ILE    0.0900
   2141 HD1       -61.5780    5.7400  -39.4070 H       136 ILE    0.0900
   2142 HD2       -61.6130    5.3170  -37.6540 H       136 ILE    0.5100
   2143 HD3       -61.4090    7.0450  -38.1730 H       136 ILE   -0.5100
   2144 N         -66.3220    2.7920  -38.0430 N.am    137 SER   -0.4700
   2145 CA        -67.0430    1.5900  -38.4080 C.3     137 SER    0.3100
   2146 C         -68.5570    1.7770  -38.3300 C.2     137 SER    0.0700
   2147 O         -69.2900    1.3580  -39.2220 O.2     137 SER    0.0900
   2148 CB        -66.6120    0.4300  -37.5020 C.3     137 SER    0.0500
   2149 OG        -65.2270    0.1550  -37.6720 O.3     137 SER    0.0900
   2150 HN        -65.7480    2.7380  -37.2290 H       137 SER    0.0900
   2151 HA        -66.8250    1.3650  -39.4410 H       137 SER   -0.6600
   2152 HB1       -67.1930   -0.4820  -37.7590 H       137 SER    0.4300
   2153 HB2       -66.7950    0.6970  -36.4390 H       137 SER    0.5100
   2154 HG1       -64.7770    0.9990  -37.5900 H       137 SER   -0.5100
   2155 N         -69.0310    2.4050  -37.2570 N.am    138 ALA   -0.4700
   2156 CA        -70.4580    2.6820  -37.0880 C.3     138 ALA    0.3100
   2157 C         -70.9430    3.5930  -38.2060 C.2     138 ALA    0.0700
   2158 O         -72.0080    3.4050  -38.7880 O.2     138 ALA    0.0900
   2159 CB        -70.7140    3.3240  -35.7290 C.3     138 ALA   -0.2700
   2160 HN        -68.4340    2.7160  -36.5210 H       138 ALA    0.0900
   2161 HA        -70.9940    1.7490  -37.1710 H       138 ALA    0.0900
   2162 HB1       -70.1530    4.2790  -35.6460 H       138 ALA    0.0900
   2163 HB2       -70.3760    2.6420  -34.9190 H       138 ALA    0.5100
   2164 HB3       -71.7980    3.5380  -35.6100 H       138 ALA   -0.5100
   2165 N         -70.1220    4.5860  -38.5090 N.am    139 LEU   -0.4700
   2166 CA        -70.4240    5.5540  -39.5520 C.3     139 LEU    0.3100
   2167 C         -70.6340    4.9080  -40.9190 C.2     139 LEU    0.0700
   2168 O         -71.6130    5.1920  -41.5990 O.2     139 LEU    0.0900
   2169 CB        -69.2860    6.5780  -39.6300 C.3     139 LEU   -0.1800
   2170 CG        -69.4680    7.7180  -40.6100 C.3     139 LEU    0.0900
   2171 CD1       -70.6720    8.5500  -40.2000 C.3     139 LEU    0.0900
   2172 CD2       -68.1910    8.5450  -40.6450 C.3     139 LEU   -0.0900
   2173 HN        -69.2570    4.7160  -38.0340 H       139 LEU    0.0900
   2174 HA        -71.3570    6.0400  -39.3080 H       139 LEU   -0.2700
   2175 HB1       -68.3600    6.0340  -39.9100 H       139 LEU    0.0900
   2176 HB2       -69.1560    7.0180  -38.6190 H       139 LEU    0.0900
   2177 HG        -69.6260    7.3110  -41.6320 H       139 LEU    0.0900
   2178 HD11      -70.5200    8.9660  -39.1810 H       139 LEU   -0.2700
   2179 HD12      -71.5840    7.9170  -40.1930 H       139 LEU    0.0900
   2180 HD13      -70.8080    9.3940  -40.9110 H       139 LEU    0.0900
   2181 HD21      -67.3350    7.9130  -40.9660 H       139 LEU    0.0900
   2182 HD22      -67.9750    8.9480  -39.6320 H       139 LEU    0.5100
   2183 HD23      -68.3030    9.3840  -41.3650 H       139 LEU   -0.5100
   2184 N         -69.7150    4.0250  -41.3040 N.am    140 VAL   -0.4700
   2185 CA        -69.7510    3.3980  -42.6230 C.3     140 VAL    0.3100
   2186 C         -70.6540    2.1740  -42.6790 C.2     140 VAL    0.0700
   2187 O         -70.8430    1.6050  -43.7460 O.2     140 VAL    0.0900
   2188 CB        -68.3280    3.0360  -43.1270 C.3     140 VAL   -0.0900
   2189 CG1       -67.4180    4.2620  -43.0840 C.3     140 VAL    0.0900
   2190 CG2       -67.7310    1.9090  -42.3160 C.3     140 VAL   -0.2700
   2191 HN        -68.9620    3.7510  -40.7120 H       140 VAL    0.0900
   2192 HA        -70.2180    4.0930  -43.3050 H       140 VAL    0.0900
   2193 HB        -68.3910    2.6590  -44.1700 H       140 VAL    0.0900
   2194 HG11      -67.3420    4.6450  -42.0450 H       140 VAL   -0.2700
   2195 HG12      -67.8370    5.0660  -43.7270 H       140 VAL    0.0900
   2196 HG13      -66.4020    3.9920  -43.4400 H       140 VAL    0.0900
   2197 HG21      -68.2630    0.9570  -42.5340 H       140 VAL    0.0900
   2198 HG22      -67.8300    2.1290  -41.2310 H       140 VAL    0.5100
   2199 HG23      -66.6590    1.7820  -42.5760 H       140 VAL   -0.5100
   2200 N         -71.2360    1.7980  -41.5450 N.am    141 SER   -0.4700
   2201 CA        -72.0970    0.6300  -41.4530 C.3     141 SER    0.3100
   2202 C         -73.5590    0.9740  -41.3470 C.2     141 SER    0.0700
   2203 O         -74.3340    0.6070  -42.2270 O.2     141 SER    0.0900
   2204 CB        -71.7000   -0.1910  -40.2430 C.3     141 SER    0.0500
   2205 OG        -70.3440   -0.5570  -40.3840 O.3     141 SER    0.0900
   2206 HN        -71.1050    2.3050  -40.6970 H       141 SER    0.0900
   2207 HA        -71.9850    0.0520  -42.3590 H       141 SER   -0.6600
   2208 HB1       -72.3240   -1.1070  -40.1780 H       141 SER    0.4300
   2209 HB2       -71.8230    0.4080  -39.3150 H       141 SER    0.5100
   2210 HG1       -69.8330    0.2110  -40.1190 H       141 SER   -0.5100
   2211 N         -73.9260    1.6710  -40.2680 N.am    142 PHE   -0.4700
   2212 CA        -75.3260    1.9510  -39.9470 C.3     142 PHE    0.3100
   2213 C         -75.9780    2.9020  -40.9350 C.2     142 PHE    0.0700
   2214 O         -77.0510    2.6220  -41.4400 O.2     142 PHE    0.0900
   2215 CB        -75.4690    2.5080  -38.5210 C.3     142 PHE   -0.1800
   2216 CG        -75.3750    1.4630  -37.4690 C.ar    142 PHE    0.0900
   2217 CD1       -76.4830    0.6990  -37.1320 C.ar    142 PHE    0.0900
   2218 CD2       -74.1740    1.2210  -36.8170 C.ar    142 PHE    0.0000
   2219 CE1       -76.3910   -0.2900  -36.1550 C.ar    142 PHE   -0.1150
   2220 CE2       -74.0750    0.2290  -35.8380 C.ar    142 PHE    0.1150
   2221 CZ        -75.1820   -0.5280  -35.5110 C.ar    142 PHE   -0.1150
   2222 HN        -73.2530    2.0340  -39.6270 H       142 PHE    0.1150
   2223 HA        -75.8790    1.0280  -40.0440 H       142 PHE   -0.1150
   2224 HB1       -76.4610    2.9960  -38.4150 H       142 PHE    0.1150
   2225 HB2       -74.6590    3.2440  -38.3300 H       142 PHE   -0.1150
   2226 HD1       -77.4250    0.8710  -37.6320 H       142 PHE    0.1150
   2227 HD2       -73.3050    1.8080  -37.0700 H       142 PHE   -0.1150
   2228 HE1       -77.2630   -0.8730  -35.8960 H       142 PHE    0.1150
   2229 HE2       -73.1330    0.0540  -35.3390 H       142 PHE    0.5100
   2230 HZ        -75.1100   -1.3000  -34.7600 H       142 PHE   -0.5100
   2231 N         -75.3460    4.0300  -41.2270 N.am    143 LEU   -0.4700
   2232 CA        -76.0760    5.0710  -41.9430 C.3     143 LEU    0.3100
   2233 C         -76.4750    4.6310  -43.3630 C.2     143 LEU    0.0700
   2234 O         -77.6210    4.8100  -43.7720 O.2     143 LEU    0.0900
   2235 CB        -75.3180    6.4040  -41.9440 C.3     143 LEU   -0.1800
   2236 CG        -76.2550    7.6340  -41.9300 C.3     143 LEU    0.0900
   2237 CD1       -76.8200    7.8540  -40.5360 C.3     143 LEU    0.0900
   2238 CD2       -75.5590    8.9020  -42.4270 C.3     143 LEU   -0.0900
   2239 HN        -74.3960    4.2100  -40.9850 H       143 LEU    0.0900
   2240 HA        -77.0340    5.1910  -41.4590 H       143 LEU   -0.2700
   2241 HB1       -74.6820    6.4500  -42.8540 H       143 LEU    0.0900
   2242 HB2       -74.6650    6.4430  -41.0470 H       143 LEU    0.0900
   2243 HG        -77.0900    7.4700  -42.6450 H       143 LEU    0.0900
   2244 HD11      -75.9940    8.0260  -39.8120 H       143 LEU   -0.2700
   2245 HD12      -77.3910    6.9570  -40.2140 H       143 LEU    0.0900
   2246 HD13      -77.4860    8.7420  -40.5330 H       143 LEU    0.0900
   2247 HD21      -75.2050    8.7590  -43.4710 H       143 LEU    0.0900
   2248 HD22      -74.6820    9.1290  -41.7840 H       143 LEU    0.5100
   2249 HD23      -76.2690    9.7550  -42.4070 H       143 LEU   -0.5100
   2250 N         -75.5590    4.0080  -44.1130 N.am    144 PRO   -0.2900
   2251 CA        -75.9860    3.5970  -45.4400 C.3     144 PRO    0.0000
   2252 C         -77.0410    2.5130  -45.4240 C.2     144 PRO    0.0900
   2253 O         -77.7880    2.3960  -46.3950 O.2     144 PRO    0.0900
   2254 CB        -74.7040    3.0700  -46.0850 C.3     144 PRO    0.0200
   2255 CG        -73.6070    3.6420  -45.2870 C.3     144 PRO    0.0900
   2256 CD        -74.1310    3.7440  -43.8980 C.3     144 PRO   -0.1800
   2257 HA        -76.4420    4.4240  -45.9590 H       144 PRO    0.0900
   2258 HB1       -74.6330    3.4000  -47.1430 H       144 PRO    0.0900
   2259 HB2       -74.6760    1.9600  -46.0520 H       144 PRO   -0.1800
   2260 HG1       -72.7140    2.9810  -45.3200 H       144 PRO    0.0900
   2261 HG2       -73.3240    4.6450  -45.6720 H       144 PRO    0.0900
   2262 HD1       -73.9940    2.7960  -43.3370 H       144 PRO    0.5100
   2263 HD2       -73.6630    4.5850  -43.3440 H       144 PRO   -0.5100
   2264 N         -77.0910    1.7010  -44.3690 N.am    145 ILE   -0.4700
   2265 CA        -78.0640    0.6170  -44.3330 C.3     145 ILE    0.3100
   2266 C         -79.4430    1.1380  -43.9590 C.2     145 ILE    0.0700
   2267 O         -80.4520    0.7680  -44.5690 O.2     145 ILE    0.0900
   2268 CB        -77.6370   -0.5340  -43.4170 C.3     145 ILE   -0.0900
   2269 CG1       -76.5900   -1.4010  -44.1340 C.3     145 ILE    0.0900
   2270 CG2       -78.8390   -1.3930  -43.0550 C.3     145 ILE   -0.2700
   2271 CD        -75.6840   -2.1650  -43.2020 C.3     145 ILE    0.0900
   2272 HN        -76.4850    1.7920  -43.5820 H       145 ILE    0.0900
   2273 HA        -78.1850    0.2560  -45.3430 H       145 ILE    0.0900
   2274 HB        -77.1860   -0.1200  -42.4900 H       145 ILE   -0.1800
   2275 HG11      -75.9640   -0.7410  -44.7700 H       145 ILE    0.0900
   2276 HG12      -77.1220   -2.1280  -44.7830 H       145 ILE    0.0900
   2277 HG21      -79.4000   -1.6700  -43.9730 H       145 ILE   -0.2700
   2278 HG22      -79.5180   -0.8280  -42.3810 H       145 ILE    0.0900
   2279 HG23      -78.5000   -2.3230  -42.5510 H       145 ILE    0.0900
   2280 HD1       -76.2530   -2.9720  -42.6920 H       145 ILE    0.0900
   2281 HD2       -75.2690   -1.4820  -42.4310 H       145 ILE    0.5100
   2282 HD3       -74.8520   -2.6280  -43.7770 H       145 ILE   -0.5100
   2283 N         -79.4790    2.0220  -42.9730 N.am    146 MET   -0.4700
   2284 CA        -80.7200    2.6020  -42.5090 C.3     146 MET    0.3100
   2285 C         -81.2950    3.6390  -43.5070 C.2     146 MET    0.0700
   2286 O         -82.5130    3.7730  -43.6230 O.2     146 MET    0.0900
   2287 CB        -80.5160    3.1700  -41.0960 C.3     146 MET   -0.1800
   2288 CG        -80.0750    2.1200  -40.0510 C.3     146 MET    0.0900
   2289 SD        -81.1190    0.6450  -39.7700 S.3     146 MET    0.0900
   2290 CE        -80.4560    0.0720  -38.2090 C.3     146 MET   -0.1400
   2291 HN        -78.6520    2.3280  -42.5060 H       146 MET    0.0900
   2292 HA        -81.4760    1.8310  -42.5040 H       146 MET    0.0900
   2293 HB1       -81.4730    3.6210  -40.7580 H       146 MET   -0.0900
   2294 HB2       -79.7420    3.9640  -41.1450 H       146 MET   -0.2200
   2295 HG1       -79.9790    2.6540  -39.0830 H       146 MET    0.0900
   2296 HG2       -79.0700    1.7670  -40.3590 H       146 MET    0.0900
   2297 HE1       -80.5670    0.8430  -37.4160 H       146 MET    0.0900
   2298 HE2       -79.3750   -0.1590  -38.3130 H       146 MET    0.5100
   2299 HE3       -80.9930   -0.8420  -37.8760 H       146 MET   -0.5100
   2300 N         -80.4370    4.3330  -44.2570 N.am    147 MET   -0.4700
   2301 CA        -80.8630    5.1790  -45.3930 C.3     147 MET    0.3100
   2302 C         -81.2000    4.4080  -46.6790 C.2     147 MET    0.0700
   2303 O         -81.3990    5.0190  -47.7180 O.2     147 MET    0.0900
   2304 CB        -79.7390    6.1510  -45.7980 C.3     147 MET   -0.1800
   2305 CG        -79.3180    7.1640  -44.7550 C.3     147 MET    0.0900
   2306 SD        -80.4370    8.5680  -44.6690 S.3     147 MET    0.0900
   2307 CE        -81.6260    7.9420  -43.4620 C.3     147 MET   -0.1400
   2308 HN        -79.4560    4.3100  -44.0830 H       147 MET    0.0900
   2309 HA        -81.7420    5.7290  -45.0900 H       147 MET    0.0900
   2310 HB1       -80.0790    6.7080  -46.6960 H       147 MET   -0.0900
   2311 HB2       -78.8470    5.5460  -46.0640 H       147 MET   -0.2200
   2312 HG1       -78.2960    7.5200  -45.0020 H       147 MET    0.0900
   2313 HG2       -79.2820    6.6590  -43.7670 H       147 MET    0.0900
   2314 HE1       -81.1160    7.3850  -42.6460 H       147 MET    0.0900
   2315 HE2       -82.3430    7.2500  -43.9540 H       147 MET    0.5100
   2316 HE3       -82.1880    8.7830  -43.0050 H       147 MET   -0.5100
   2317 N         -81.1800    3.0820  -46.6530 N.am    148 HSE   -0.4700
   2318 CA        -81.5030    2.2880  -47.8410 C.3     148 HSE    0.3100
   2319 C         -80.6550    2.5480  -49.0800 C.2     148 HSE    0.0700
   2320 O         -81.0930    2.3000  -50.2010 O.2     148 HSE    0.0900
   2321 CB        -83.0000    2.4140  -48.1490 C.3     148 HSE   -0.0800
   2322 CG        -83.8860    1.6650  -47.1700 C.ar    148 HSE    0.0900
   2323 CD2       -83.6470    1.2260  -45.8750 C.ar    148 HSE    0.0900
   2324 ND1       -85.1340    1.2700  -47.4880 N.ar    148 HSE   -0.7000
   2325 CE1       -85.6680    0.6280  -46.4360 C.ar    148 HSE    0.2200
   2326 NE2       -84.7620    0.6030  -45.4500 N.ar    148 HSE    0.2500
   2327 HN        -80.9470    2.5700  -45.8310 H       148 HSE    0.1300
   2328 HA        -81.2400    1.2590  -47.6430 H       148 HSE   -0.3600
   2329 HB1       -83.1900    2.0140  -49.1670 H       148 HSE    0.3200
   2330 HB2       -83.2810    3.4880  -48.1210 H       148 HSE   -0.0500
   2331 HD2       -82.7570    1.3330  -45.2670 H       148 HSE    0.0900
   2332 HE1       -86.6640    0.1930  -46.3710 H       148 HSE    0.5100
   2333 HE2       -84.8810    0.1940  -44.5460 H       148 HSE   -0.5100
   2334 N         -79.4110    2.9950  -48.8990 N.am    149 TRP   -0.4700
   2335 CA        -78.4880    3.1760  -50.0300 C.3     149 TRP    0.3100
   2336 C         -78.0550    1.8910  -50.6760 C.2     149 TRP    0.0700
   2337 O         -77.4600    1.8990  -51.7460 O.2     149 TRP    0.0900
   2338 CB        -77.2300    3.9140  -49.6120 C.3     149 TRP   -0.1800
   2339 CG        -77.4270    5.3630  -49.2550 C.ar    149 TRP    0.0900
   2340 CD1       -78.5750    6.1140  -49.3750 C.ar    149 TRP    0.0900
   2341 CD2       -76.4230    6.2920  -48.7160 C.ar    149 TRP   -0.0300
   2342 CE2       -77.0990    7.5610  -48.5400 C.ar    149 TRP   -0.1500
   2343 CE3       -75.0880    6.1870  -48.3530 C.ar    149 TRP    0.2200
   2344 NE1       -78.3630    7.3870  -48.9510 N.ar    149 TRP   -0.5100
   2345 CZ2       -76.4530    8.6810  -48.0410 C.ar    149 TRP    0.3700
   2346 CZ3       -74.4460    7.3240  -47.8420 C.ar    149 TRP    0.2400
   2347 CH2       -75.1130    8.5410  -47.6990 C.ar    149 TRP    0.1100
   2348 HN        -79.0530    3.2260  -47.9970 H       149 TRP   -0.2500
   2349 HA        -79.0080    3.7340  -50.7940 H       149 TRP    0.1700
   2350 HB1       -76.5030    3.8650  -50.4490 H       149 TRP   -0.2000
   2351 HB2       -76.8020    3.4000  -48.7250 H       149 TRP    0.1400
   2352 HD1       -79.5150    5.7420  -49.7560 H       149 TRP   -0.2700
   2353 HE1       -79.0440    8.0860  -48.9440 H       149 TRP    0.1600
   2354 HE3       -74.5410    5.2610  -48.4530 H       149 TRP   -0.1400
   2355 HZ2       -76.9530    9.6300  -47.9170 H       149 TRP    0.1400
   2356 HZ3       -73.4080    7.2560  -47.5500 H       149 TRP    0.5100
   2357 HH2       -74.5750    9.3950  -47.3140 H       149 TRP   -0.5100
   2358 N         -78.3480    0.7760  -50.0300 N.am    150 TRP   -0.4700
   2359 CA        -77.9800   -0.5300  -50.5260 C.3     150 TRP    0.3100
   2360 C         -79.0160   -1.1890  -51.3930 C.2     150 TRP    0.0700
   2361 O         -78.7370   -2.2440  -51.9680 O.2     150 TRP    0.0900
   2362 CB        -77.7030   -1.4450  -49.3500 C.3     150 TRP   -0.1800
   2363 CG        -78.8720   -1.5770  -48.4060 C.ar    150 TRP    0.0900
   2364 CD1       -79.2080   -0.7410  -47.3500 C.ar    150 TRP    0.0900
   2365 CD2       -79.8940   -2.6120  -48.3950 C.ar    150 TRP   -0.0300
   2366 CE2       -80.7810   -2.3000  -47.2760 C.ar    150 TRP   -0.1500
   2367 CE3       -80.1400   -3.7460  -49.1570 C.ar    150 TRP    0.2200
   2368 NE1       -80.3210   -1.1840  -46.7020 N.ar    150 TRP   -0.5100
   2369 CZ2       -81.8650   -3.0880  -46.9600 C.ar    150 TRP    0.3700
   2370 CZ3       -81.2390   -4.5360  -48.8240 C.ar    150 TRP    0.2400
   2371 CH2       -82.0850   -4.2090  -47.7620 C.ar    150 TRP    0.1100
   2372 HN        -78.8390    0.7860  -49.1630 H       150 TRP   -0.2500
   2373 HA        -77.1020   -0.4260  -51.1460 H       150 TRP    0.1700
   2374 HB1       -76.8380   -1.0440  -48.7800 H       150 TRP   -0.2000
   2375 HB2       -77.4480   -2.4550  -49.7340 H       150 TRP    0.1400
   2376 HD1       -78.6560    0.1470  -47.0770 H       150 TRP   -0.2700
   2377 HE1       -80.7260   -0.7480  -45.9280 H       150 TRP    0.1600
   2378 HE3       -79.5090   -4.0240  -49.9870 H       150 TRP   -0.1400
   2379 HZ2       -82.5250   -2.8660  -46.1350 H       150 TRP    0.1400
   2380 HZ3       -81.4420   -5.4240  -49.4030 H       150 TRP    0.5100
   2381 HH2       -82.9350   -4.8430  -47.5550 H       150 TRP   -0.5100
   2382 N         -80.2070   -0.5960  -51.5190 N.am    151 ARG   -0.4700
   2383 CA        -81.3070   -1.2780  -52.2100 C.3     151 ARG    0.3100
   2384 C         -81.2020   -1.2350  -53.7170 C.2     151 ARG    0.0700
   2385 O         -80.7710   -0.2460  -54.2720 O.2     151 ARG    0.0900
   2386 CB        -82.6570   -0.7300  -51.7570 C.3     151 ARG   -0.1800
   2387 CG        -83.0180   -1.2540  -50.3880 C.3     151 ARG    0.0900
   2388 CD        -84.4710   -1.0510  -50.0580 C.3     151 ARG    0.0900
   2389 NE        -84.7780   -1.7860  -48.8460 N.pl3   151 ARG   -0.1800
   2390 CZ        -85.9860   -1.9160  -48.3280 C.cat   151 ARG    0.0900
   2391 NH1       -87.0350   -1.3650  -48.9200 N.pl3   151 ARG    0.0900
   2392 NH2       -86.1380   -2.6040  -47.2000 N.pl3   151 ARG    0.2000
   2393 HN        -80.3970    0.3140  -51.1600 H       151 ARG    0.0900
   2394 HA        -81.2390   -2.3310  -51.9870 H       151 ARG    0.0900
   2395 HB1       -83.4390   -1.0360  -52.4840 H       151 ARG   -0.7000
   2396 HB2       -82.6100    0.3790  -51.7240 H       151 ARG    0.4400
   2397 HG1       -82.3990   -0.7300  -49.6290 H       151 ARG    0.6400
   2398 HG2       -82.7900   -2.3410  -50.3480 H       151 ARG   -0.8000
   2399 HD1       -85.1140   -1.4360  -50.8770 H       151 ARG    0.4600
   2400 HD2       -84.6810    0.0260  -49.8800 H       151 ARG    0.4600
   2401 HE        -84.0180   -2.2270  -48.3670 H       151 ARG   -0.8000
   2402 HH11      -86.9160   -0.8440  -49.7670 H       151 ARG    0.4600
   2403 HH12      -87.9470   -1.4680  -48.5220 H       151 ARG    0.4600
   2404 HH21      -85.3350   -2.8880  -46.6750 H       151 ARG    0.5100
   2405 HH22      -87.0560   -2.8380  -46.8770 H       151 ARG   -0.5100
   2406 N         -81.5970   -2.3210  -54.3740 N.am    152 ASP   -0.4700
   2407 CA        -81.6800   -2.3680  -55.8310 C.3     152 ASP    0.3100
   2408 C         -83.1290   -2.3370  -56.3510 C.2     152 ASP    0.0700
   2409 O         -84.0720   -2.6740  -55.6320 O.2     152 ASP    0.0900
   2410 CB        -80.9880   -3.6310  -56.3460 C.3     152 ASP   -0.2800
   2411 CG        -80.4780   -3.4860  -57.7720 C.2     152 ASP    0.0900
   2412 OD1       -80.6160   -2.3760  -58.3420 O.co2   152 ASP    0.0900
   2413 OD2       -79.9400   -4.4840  -58.3140 O.co2   152 ASP    0.6200
   2414 HN        -81.8550   -3.1590  -53.8970 H       152 ASP   -0.7600
   2415 HA        -81.2000   -1.4850  -56.2270 H       152 ASP   -0.7600
   2416 HB1       -81.7090   -4.4750  -56.3150 H       152 ASP    0.5100
   2417 HB2       -80.1260   -3.8650  -55.6860 H       152 ASP   -0.5100
   2418 N         -83.2890   -1.9450  -57.6130 N.am    153 GLU   -0.4700
   2419 CA        -84.5950   -1.9190  -58.2800 C.3     153 GLU    0.3100
   2420 C         -84.8290   -3.1300  -59.1990 C.2     153 GLU    0.0700
   2421 O         -85.7510   -3.1490  -60.0000 O.2     153 GLU    0.0900
   2422 CB        -84.7380   -0.6220  -59.0690 C.3     153 GLU   -0.1800
   2423 CG        -84.2510    0.5900  -58.2940 C.3     153 GLU    0.0900
   2424 CD        -84.4770    1.9070  -59.0140 C.2     153 GLU    0.0900
   2425 OE1       -84.8340    1.9030  -60.2160 O.co2   153 GLU   -0.2800
   2426 OE2       -84.2780    2.9570  -58.3620 O.co2   153 GLU    0.0900
   2427 HN        -82.5160   -1.6490  -58.1690 H       153 GLU    0.0900
   2428 HA        -85.3630   -1.9900  -57.5230 H       153 GLU    0.6200
   2429 HB1       -85.8100   -0.4760  -59.3250 H       153 GLU   -0.7600
   2430 HB2       -84.1520   -0.7070  -60.0080 H       153 GLU   -0.7600
   2431 HG1       -83.1600    0.4790  -58.1100 H       153 GLU    0.5100
   2432 HG2       -84.7830    0.6290  -57.3210 H       153 GLU   -0.5100
   2433 N         -83.9820   -4.1440  -59.0750 N.am    154 ASP   -0.4700
   2434 CA        -84.2180   -5.4510  -59.6620 C.3     154 ASP    0.3100
   2435 C         -85.5580   -5.9970  -59.1630 C.2     154 ASP    0.0700
   2436 O         -85.9410   -5.7300  -58.0230 O.2     154 ASP    0.0900
   2437 CB        -83.0790   -6.3860  -59.2240 C.3     154 ASP   -0.2800
   2438 CG        -82.9830   -7.6470  -60.0570 C.2     154 ASP    0.0900
   2439 OD1       -83.1690   -7.5780  -61.2920 O.co2   154 ASP    0.0900
   2440 OD2       -82.6860   -8.7080  -59.4680 O.co2   154 ASP    0.6200
   2441 HN        -83.1310   -4.0510  -58.5640 H       154 ASP   -0.7600
   2442 HA        -84.2420   -5.3480  -60.7370 H       154 ASP   -0.7600
   2443 HB1       -83.2440   -6.6790  -58.1650 H       154 ASP    0.5100
   2444 HB2       -82.1160   -5.8400  -59.3050 H       154 ASP   -0.5100
   2445 N         -86.2980   -6.7350  -60.0100 N.am    155 PRO   -0.2900
   2446 CA        -87.4930   -7.4640  -59.5390 C.3     155 PRO    0.0000
   2447 C         -87.2680   -8.4830  -58.4080 C.2     155 PRO    0.0900
   2448 O         -88.0770   -8.5270  -57.4840 O.2     155 PRO    0.0900
   2449 CB        -87.9910   -8.1550  -60.8080 C.3     155 PRO    0.0200
   2450 CG        -87.6370   -7.1840  -61.8870 C.3     155 PRO    0.0900
   2451 CD        -86.3160   -6.5720  -61.4760 C.3     155 PRO   -0.1800
   2452 HA        -88.1980   -6.7840  -59.0880 H       155 PRO    0.0900
   2453 HB1       -89.0870   -8.3280  -60.7670 H       155 PRO    0.0900
   2454 HB2       -87.4800   -9.1290  -60.9610 H       155 PRO   -0.1800
   2455 HG1       -87.5380   -7.7060  -62.8630 H       155 PRO    0.0900
   2456 HG2       -88.4190   -6.4000  -61.9780 H       155 PRO    0.0900
   2457 HD1       -85.4580   -7.1110  -61.9310 H       155 PRO    0.5100
   2458 HD2       -86.2690   -5.4940  -61.7400 H       155 PRO   -0.5100
   2459 N         -86.2070   -9.2960  -58.4730 N.am    156 GLN   -0.4700
   2460 CA        -85.8540  -10.2130  -57.3740 C.3     156 GLN    0.3100
   2461 C         -85.6260   -9.4610  -56.0640 C.2     156 GLN    0.0700
   2462 O         -86.0360   -9.9180  -54.9950 O.2     156 GLN    0.0900
   2463 CB        -84.5970  -11.0590  -57.6920 C.3     156 GLN   -0.1800
   2464 CG        -84.8140  -12.2220  -58.6630 C.3     156 GLN    0.0900
   2465 CD        -84.4220  -11.9130  -60.1040 C.2     156 GLN    0.0900
   2466 NE2       -84.3180  -12.9590  -60.9220 N.am    156 GLN   -0.1800
   2467 OE1       -84.2290  -10.7610  -60.4820 O.2     156 GLN    0.0900
   2468 HN        -85.6060   -9.3160  -59.2690 H       156 GLN    0.0900
   2469 HA        -86.7010  -10.8630  -57.2070 H       156 GLN    0.5500
   2470 HB1       -84.2100  -11.4740  -56.7380 H       156 GLN   -0.5500
   2471 HB2       -83.8300  -10.3840  -58.1290 H       156 GLN   -0.6200
   2472 HG1       -85.8900  -12.4980  -58.6490 H       156 GLN    0.3200
   2473 HG2       -84.2110  -13.0870  -58.3180 H       156 GLN    0.3000
   2474 HE21      -84.0640  -12.8230  -61.8790 H       156 GLN    0.5100
   2475 HE22      -84.4940  -13.8820  -60.5780 H       156 GLN   -0.5100
   2476 N         -84.9520   -8.3160  -56.1500 N.am    157 ALA   -0.4700
   2477 CA        -84.6780   -7.4960  -54.9740 C.3     157 ALA    0.3100
   2478 C         -85.9710   -6.9280  -54.3830 C.2     157 ALA    0.0700
   2479 O         -86.1540   -6.9300  -53.1580 O.2     157 ALA    0.0900
   2480 CB        -83.7030   -6.3790  -55.3090 C.3     157 ALA   -0.2700
   2481 HN        -84.6060   -7.9680  -57.0180 H       157 ALA    0.0900
   2482 HA        -84.2640   -8.1370  -54.2090 H       157 ALA    0.0900
   2483 HB1       -84.1270   -5.7270  -56.1010 H       157 ALA    0.0900
   2484 HB2       -82.7470   -6.8100  -55.6780 H       157 ALA    0.5100
   2485 HB3       -83.5100   -5.7620  -54.4060 H       157 ALA   -0.5100
   2486 N         -86.8770   -6.4660  -55.2460 N.am    158 LEU   -0.4700
   2487 CA        -88.1450   -5.8980  -54.7790 C.3     158 LEU    0.3100
   2488 C         -89.0480   -6.9450  -54.1190 C.2     158 LEU    0.0700
   2489 O         -89.6530   -6.6710  -53.0900 O.2     158 LEU    0.0900
   2490 CB        -88.8820   -5.1630  -55.9050 C.3     158 LEU   -0.1800
   2491 CG        -88.2700   -3.8190  -56.3670 C.3     158 LEU    0.0900
   2492 CD1       -89.0750   -3.2020  -57.5090 C.3     158 LEU    0.0900
   2493 CD2       -88.1140   -2.8150  -55.2280 C.3     158 LEU   -0.0900
   2494 HN        -86.7360   -6.4860  -56.2330 H       158 LEU    0.0900
   2495 HA        -87.9250   -5.2160  -53.9730 H       158 LEU   -0.2700
   2496 HB1       -89.9170   -4.9620  -55.5590 H       158 LEU    0.0900
   2497 HB2       -88.9190   -5.8380  -56.7850 H       158 LEU    0.0900
   2498 HG        -87.2260   -3.9920  -56.7080 H       158 LEU    0.0900
   2499 HD11      -90.1190   -3.0120  -57.1810 H       158 LEU   -0.2700
   2500 HD12      -89.0960   -3.8980  -58.3760 H       158 LEU    0.0900
   2501 HD13      -88.6180   -2.2370  -57.8150 H       158 LEU    0.0900
   2502 HD21      -87.4500   -3.2290  -54.4400 H       158 LEU    0.0900
   2503 HD22      -89.1060   -2.5990  -54.7760 H       158 LEU    0.5100
   2504 HD23      -87.6660   -1.8730  -55.6110 H       158 LEU   -0.5100
   2505 N         -89.1040   -8.1530  -54.6780 N.am    159 LYS   -0.4700
   2506 CA        -89.8310   -9.2450  -54.0280 C.3     159 LYS    0.3100
   2507 C         -89.3590   -9.4120  -52.5820 C.2     159 LYS    0.0700
   2508 O         -90.1660   -9.4050  -51.6600 O.2     159 LYS    0.0900
   2509 CB        -89.6710  -10.5750  -54.7910 C.3     159 LYS   -0.1800
   2510 CG        -90.5870  -11.6840  -54.2650 C.3     159 LYS    0.0900
   2511 CD        -90.3840  -13.0340  -54.9460 C.3     159 LYS    0.0900
   2512 CE        -91.2800  -14.0880  -54.2980 C.3     159 LYS   -0.1800
   2513 NZ        -91.2280  -15.4190  -54.9670 N.4     159 LYS    0.0900
   2514 HN        -88.6640   -8.3640  -55.5470 H       159 LYS    0.0900
   2515 HA        -90.8740   -8.9660  -53.9860 H       159 LYS   -0.1800
   2516 HB1       -88.6170  -10.9120  -54.7020 H       159 LYS    0.0900
   2517 HB2       -89.9030  -10.4010  -55.8630 H       159 LYS    0.0900
   2518 HG1       -91.6410  -11.3700  -54.4170 H       159 LYS    0.2100
   2519 HG2       -90.4000  -11.8080  -53.1770 H       159 LYS    0.0500
   2520 HD1       -89.3200  -13.3410  -54.8480 H       159 LYS    0.0500
   2521 HD2       -90.6340  -12.9470  -56.0250 H       159 LYS   -0.3000
   2522 HE1       -92.3360  -13.7430  -54.3360 H       159 LYS    0.3300
   2523 HE2       -90.9650  -14.2380  -53.2440 H       159 LYS    0.3300
   2524 HZ1       -90.2540  -15.7840  -54.9380 H       159 LYS    0.3300
   2525 HZ2       -91.5320  -15.3210  -55.9560 H       159 LYS    0.5100
   2526 HZ3       -91.8600  -16.0800  -54.4730 H       159 LYS   -0.5100
   2527 N         -88.0500   -9.5420  -52.3900 N.am    160 CYS   -0.4700
   2528 CA        -87.4720   -9.7580  -51.0710 C.3     160 CYS    0.3100
   2529 C         -87.7570   -8.6130  -50.0990 C.2     160 CYS    0.0700
   2530 O         -88.0090   -8.8500  -48.9070 O.2     160 CYS    0.0900
   2531 CB        -85.9570   -9.9910  -51.1850 C.3     160 CYS   -0.1000
   2532 SG        -85.0970  -10.2010  -49.5980 S.3     160 CYS    0.0900
   2533 HN        -87.4010   -9.4970  -53.1460 H       160 CYS    0.0900
   2534 HA        -87.9530  -10.6170  -50.6290 H       160 CYS   -0.0800
   2535 HB1       -85.5160   -9.1240  -51.7170 H       160 CYS    0.5100
   2536 HB2       -85.7960  -10.9010  -51.8000 H       160 CYS   -0.5100
   2537 N         -87.7350   -7.3730  -50.5930 N.am    161 TYR   -0.4700
   2538 CA        -87.9530   -6.2230  -49.7190 C.3     161 TYR    0.3100
   2539 C         -89.3860   -6.2310  -49.2100 C.2     161 TYR    0.0700
   2540 O         -89.6210   -5.9360  -48.0450 O.2     161 TYR    0.0900
   2541 CB        -87.6180   -4.8930  -50.4090 C.3     161 TYR   -0.1800
   2542 CG        -86.1920   -4.7810  -50.9530 C.ar    161 TYR    0.0900
   2543 CD1       -85.1460   -5.5470  -50.4300 C.ar    161 TYR    0.0900
   2544 CD2       -85.8900   -3.8860  -51.9850 C.ar    161 TYR    0.0000
   2545 CE1       -83.8550   -5.4350  -50.9320 C.ar    161 TYR   -0.1150
   2546 CE2       -84.6020   -3.7630  -52.4850 C.ar    161 TYR    0.1150
   2547 CZ        -83.5890   -4.5330  -51.9590 C.ar    161 TYR   -0.1150
   2548 OH        -82.3170   -4.4150  -52.4750 O.3     161 TYR    0.1150
   2549 HN        -87.5730   -7.1800  -51.5580 H       161 TYR    0.1100
   2550 HA        -87.3290   -6.3520  -48.8480 H       161 TYR   -0.5400
   2551 HB1       -87.7520   -4.0660  -49.6800 H       161 TYR    0.4300
   2552 HB2       -88.3030   -4.7540  -51.2720 H       161 TYR   -0.1150
   2553 HD1       -85.3430   -6.2370  -49.6240 H       161 TYR    0.1150
   2554 HD2       -86.6770   -3.2770  -52.4020 H       161 TYR   -0.1150
   2555 HE1       -83.0620   -6.0450  -50.5290 H       161 TYR    0.1150
   2556 HE2       -84.3950   -3.0660  -53.2840 H       161 TYR    0.5100
   2557 HH        -81.7480   -5.0300  -52.0060 H       161 TYR   -0.5100
   2558 N         -90.3210   -6.6190  -50.0830 N.am    162 GLN   -0.4700
   2559 CA        -91.7390   -6.7780  -49.7420 C.3     162 GLN    0.3100
   2560 C         -92.0570   -7.9670  -48.8400 C.2     162 GLN    0.0700
   2561 O         -93.1170   -8.0060  -48.2260 O.2     162 GLN    0.0900
   2562 CB        -92.5820   -6.9230  -51.0150 C.3     162 GLN   -0.1800
   2563 CG        -92.9360   -5.6060  -51.7000 C.3     162 GLN    0.0900
   2564 CD        -92.9500   -5.7230  -53.2190 C.2     162 GLN    0.0900
   2565 NE2       -93.3220   -4.6380  -53.8950 N.am    162 GLN   -0.1800
   2566 OE1       -92.6190   -6.7700  -53.7790 O.2     162 GLN    0.0900
   2567 HN        -90.0880   -6.8210  -51.0310 H       162 GLN    0.0900
   2568 HA        -92.0490   -5.9070  -49.1830 H       162 GLN    0.5500
   2569 HB1       -93.5260   -7.4430  -50.7500 H       162 GLN   -0.5500
   2570 HB2       -92.0170   -7.5490  -51.7370 H       162 GLN   -0.6200
   2571 HG1       -92.1910   -4.8350  -51.4110 H       162 GLN    0.3200
   2572 HG2       -93.9440   -5.2820  -51.3620 H       162 GLN    0.3000
   2573 HE21      -93.3500   -4.6560  -54.8950 H       162 GLN    0.5100
   2574 HE22      -93.5750   -3.8050  -53.4040 H       162 GLN   -0.5100
   2575 N         -91.1770   -8.9570  -48.7830 N.am    163 ASP   -0.4700
   2576 CA        -91.4500  -10.1730  -48.0300 C.3     163 ASP    0.3100
   2577 C         -90.8310  -10.0330  -46.6330 C.2     163 ASP    0.0700
   2578 O         -89.6060   -9.9900  -46.5070 O.2     163 ASP    0.0900
   2579 CB        -90.8950  -11.3860  -48.8020 C.3     163 ASP   -0.2800
   2580 CG        -91.0030  -12.7100  -48.0350 C.2     163 ASP    0.0900
   2581 OD1       -91.4560  -12.7270  -46.8700 O.co2   163 ASP    0.0900
   2582 OD2       -90.6200  -13.7560  -48.6100 O.co2   163 ASP    0.6200
   2583 HN        -90.2960   -8.9130  -49.2480 H       163 ASP   -0.7600
   2584 HA        -92.5190  -10.2610  -47.9010 H       163 ASP   -0.7600
   2585 HB1       -89.8220  -11.2030  -49.0280 H       163 ASP    0.5100
   2586 HB2       -91.4550  -11.4890  -49.7550 H       163 ASP   -0.5100
   2587 N         -91.6700   -9.9570  -45.5710 N.am    164 PRO   -0.2900
   2588 CA        -91.1130   -9.8560  -44.2060 C.3     164 PRO    0.0000
   2589 C         -90.2630  -11.0560  -43.8090 C.2     164 PRO    0.0900
   2590 O         -89.4450  -10.9480  -42.9050 O.2     164 PRO    0.0900
   2591 CB        -92.3570   -9.7700  -43.3060 C.3     164 PRO    0.0200
   2592 CG        -93.4850   -9.4190  -44.2130 C.3     164 PRO    0.0900
   2593 CD        -93.1450  -10.0140  -45.5470 C.3     164 PRO   -0.1800
   2594 HA        -90.4500   -9.0090  -44.1360 H       164 PRO    0.0900
   2595 HB1       -92.2240   -8.9890  -42.5270 H       164 PRO    0.0900
   2596 HB2       -92.5460  -10.7450  -42.8080 H       164 PRO   -0.1800
   2597 HG1       -94.4390   -9.8410  -43.8310 H       164 PRO    0.0900
   2598 HG2       -93.5890   -8.3160  -44.2950 H       164 PRO    0.0900
   2599 HD1       -93.4880  -11.0680  -45.6250 H       164 PRO    0.5100
   2600 HD2       -93.5650   -9.4170  -46.3830 H       164 PRO   -0.5100
   2601 N         -90.4780  -12.1910  -44.4670 N.am    165 GLY   -0.4700
   2602 CA        -89.7000  -13.3950  -44.2230 C.3     165 GLY    0.3100
   2603 C         -88.3570  -13.4200  -44.9290 C.2     165 GLY   -0.0200
   2604 O         -87.5300  -14.2680  -44.6350 O.2     165 GLY    0.0900
   2605 HN        -91.1870  -12.2680  -45.1620 H       165 GLY    0.0900
   2606 HA1       -90.2860  -14.2360  -44.5630 H       165 GLY    0.5100
   2607 HA2       -89.5330  -13.4650  -43.1580 H       165 GLY   -0.5100
   2608 N         -88.1330  -12.5070  -45.8690 N.am    166 CYS   -0.4700
   2609 CA        -86.8610  -12.4380  -46.5730 C.3     166 CYS    0.3100
   2610 C         -85.9490  -11.3990  -45.9470 C.2     166 CYS    0.0700
   2611 O         -86.2480  -10.2090  -45.9730 O.2     166 CYS    0.0900
   2612 CB        -87.0520  -12.1040  -48.0530 C.3     166 CYS   -0.1000
   2613 SG        -85.4890  -12.1460  -48.9910 S.3     166 CYS    0.0900
   2614 HN        -88.8210  -11.8350  -46.1330 H       166 CYS    0.0900
   2615 HA        -86.3740  -13.3960  -46.4700 H       166 CYS   -0.0800
   2616 HB1       -87.4990  -11.0910  -48.1320 H       166 CYS    0.5100
   2617 HB2       -87.7620  -12.8360  -48.4930 H       166 CYS   -0.5100
   2618 N         -84.8380  -11.8550  -45.3740 N.am    167 CYS   -0.4700
   2619 CA        -83.7880  -10.9500  -44.9230 C.3     167 CYS    0.3100
   2620 C         -82.5050  -11.3310  -45.6300 C.2     167 CYS    0.0700
   2621 O         -81.4910  -11.6060  -44.9970 O.2     167 CYS    0.0900
   2622 CB        -83.6210  -10.9860  -43.3980 C.3     167 CYS   -0.1000
   2623 SG        -82.5860   -9.6600  -42.7220 S.3     167 CYS    0.0900
   2624 HN        -84.6750  -12.8270  -45.2290 H       167 CYS    0.0900
   2625 HA        -84.0530   -9.9530  -45.2430 H       167 CYS   -0.0800
   2626 HB1       -83.1720  -11.9640  -43.1240 H       167 CYS    0.5100
   2627 HB2       -84.6290  -10.9190  -42.9400 H       167 CYS   -0.5100
   2628 N         -82.5900  -11.3730  -46.9590 N.am    168 ASP   -0.4700
   2629 CA        -81.4280  -11.4620  -47.8340 C.3     168 ASP    0.3100
   2630 C         -80.8670  -10.0850  -48.0470 C.2     168 ASP    0.0700
   2631 O         -81.5850   -9.1740  -48.4790 O.2     168 ASP    0.0900
   2632 CB        -81.8050  -11.9600  -49.2280 C.3     168 ASP   -0.2800
   2633 CG        -82.0400  -13.4580  -49.2890 C.2     168 ASP    0.0900
   2634 OD1       -82.0210  -14.1410  -48.2370 O.co2   168 ASP    0.0900
   2635 OD2       -82.2510  -13.9460  -50.4170 O.co2   168 ASP    0.6200
   2636 HN        -83.4710  -11.3430  -47.4230 H       168 ASP   -0.7600
   2637 HA        -80.7240  -12.1410  -47.3760 H       168 ASP   -0.7600
   2638 HB1       -80.9850  -11.7070  -49.9330 H       168 ASP    0.5100
   2639 HB2       -82.7360  -11.4480  -49.5510 H       168 ASP   -0.5100
   2640 N         -79.5730   -9.9350  -47.7940 N.am    169 PHE   -0.4700
   2641 CA        -78.9060   -8.6700  -48.0210 C.3     169 PHE    0.3100
   2642 C         -78.5940   -8.6270  -49.5060 C.2     169 PHE    0.0700
   2643 O         -77.4780   -8.9340  -49.9350 O.2     169 PHE    0.0900
   2644 CB        -77.6570   -8.5550  -47.1370 C.3     169 PHE   -0.1800
   2645 CG        -77.0870   -7.1650  -47.0420 C.ar    169 PHE    0.0900
   2646 CD1       -77.9090   -6.0340  -47.0540 C.ar    169 PHE    0.0900
   2647 CD2       -75.7220   -6.9850  -46.8920 C.ar    169 PHE    0.0000
   2648 CE1       -77.3760   -4.7660  -46.9430 C.ar    169 PHE   -0.1150
   2649 CE2       -75.1860   -5.7140  -46.7830 C.ar    169 PHE    0.1150
   2650 CZ        -76.0180   -4.6030  -46.8090 C.ar    169 PHE   -0.1150
   2651 HN        -79.0080  -10.6770  -47.4400 H       169 PHE    0.1150
   2652 HA        -79.6030   -7.8780  -47.7920 H       169 PHE   -0.1150
   2653 HB1       -76.8580   -9.2060  -47.5510 H       169 PHE    0.1150
   2654 HB2       -77.9120   -8.8740  -46.1040 H       169 PHE   -0.1150
   2655 HD1       -78.9780   -6.1550  -47.1510 H       169 PHE    0.1150
   2656 HD2       -75.0700   -7.8460  -46.8600 H       169 PHE   -0.1150
   2657 HE1       -78.0250   -3.9030  -46.9620 H       169 PHE    0.1150
   2658 HE2       -74.1190   -5.5860  -46.6780 H       169 PHE    0.5100
   2659 HZ        -75.5980   -3.6120  -46.7230 H       169 PHE   -0.5100
   2660 N         -79.6350   -8.3050  -50.2820 N.am    170 VAL   -0.4700
   2661 CA        -79.5560   -8.1600  -51.7370 C.3     170 VAL    0.3100
   2662 C         -79.3760   -6.6790  -52.0410 C.2     170 VAL    0.0700
   2663 O         -80.2920   -5.8810  -51.8320 O.2     170 VAL    0.0900
   2664 CB        -80.8480   -8.6520  -52.4280 C.3     170 VAL   -0.0900
   2665 CG1       -80.7470   -8.4920  -53.9380 C.3     170 VAL    0.0900
   2666 CG2       -81.1320  -10.1000  -52.0660 C.3     170 VAL   -0.2700
   2667 HN        -80.5380   -8.1470  -49.8920 H       170 VAL    0.0900
   2668 HA        -78.7090   -8.7350  -52.0810 H       170 VAL    0.0900
   2669 HB        -81.7120   -8.0630  -52.0550 H       170 VAL    0.0900
   2670 HG11      -79.8910   -9.0830  -54.3290 H       170 VAL   -0.2700
   2671 HG12      -80.5860   -7.4230  -54.1950 H       170 VAL    0.0900
   2672 HG13      -81.6790   -8.8570  -54.4200 H       170 VAL    0.0900
   2673 HG21      -81.6060  -10.1570  -51.0630 H       170 VAL    0.0900
   2674 HG22      -80.1820  -10.6780  -52.0420 H       170 VAL    0.5100
   2675 HG23      -81.8230  -10.5490  -52.8100 H       170 VAL   -0.5100
   2676 N         -78.2070   -6.3100  -52.5480 N.am    171 THR   -0.4700
   2677 CA        -77.8540   -4.9110  -52.6530 C.3     171 THR    0.3100
   2678 C         -77.6450   -4.5380  -54.1030 C.2     171 THR    0.0700
   2679 O         -77.3890   -5.3830  -54.9340 O.2     171 THR    0.0900
   2680 CB        -76.5740   -4.6030  -51.8410 C.3     171 THR    0.1400
   2681 CG2       -76.6130   -5.2960  -50.4540 C.3     171 THR    0.0900
   2682 OG1       -75.4200   -5.0460  -52.5690 O.3     171 THR   -0.6600
   2683 HN        -77.5320   -6.9660  -52.8760 H       171 THR    0.4300
   2684 HA        -78.6820   -4.3300  -52.2780 H       171 THR   -0.2700
   2685 HB        -76.4930   -3.5090  -51.6650 H       171 THR    0.0900
   2686 HG1       -75.3380   -4.4530  -53.3200 H       171 THR    0.0900
   2687 HG21      -76.5090   -6.3950  -50.5740 H       171 THR    0.0900
   2688 HG22      -77.5810   -5.0830  -49.9530 H       171 THR    0.5100
   2689 HG23      -75.7760   -4.9260  -49.8240 H       171 THR   -0.5100
   2690 N         -77.7670   -3.2580  -54.4180 N.am    172 ASN   -0.4700
   2691 CA        -77.3320   -2.7550  -55.7010 C.3     172 ASN    0.3100
   2692 C         -75.8040   -2.8460  -55.8500 C.2     172 ASN    0.0700
   2693 O         -75.0810   -2.9400  -54.8820 O.2     172 ASN    0.0900
   2694 CB        -77.8160   -1.3070  -55.8630 C.3     172 ASN   -0.1800
   2695 CG        -77.1210   -0.3370  -54.9110 C.2     172 ASN    0.0900
   2696 ND2       -77.8660    0.1820  -53.9490 N.am    172 ASN    0.0900
   2697 OD1       -75.9310   -0.0580  -55.0500 O.2     172 ASN    0.5500
   2698 HN        -78.1610   -2.5900  -53.7920 H       172 ASN   -0.5500
   2699 HA        -77.7470   -3.3840  -56.4740 H       172 ASN   -0.6200
   2700 HB1       -78.9090   -1.2680  -55.6680 H       172 ASN    0.3200
   2701 HB2       -77.6200   -0.9760  -56.9060 H       172 ASN    0.3000
   2702 HD21      -77.4630    0.8230  -53.2950 H       172 ASN    0.5100
   2703 HD22      -78.8320   -0.0650  -53.8750 H       172 ASN   -0.5100
   2704 N         -75.3320   -2.7860  -57.0850 N.am    173 ARG   -0.4700
   2705 CA        -73.9210   -2.9180  -57.4180 C.3     173 ARG    0.3100
   2706 C         -73.0380   -1.8220  -56.8580 C.2     173 ARG    0.0700
   2707 O         -71.9240   -2.1030  -56.4430 O.2     173 ARG    0.0900
   2708 CB        -73.7520   -2.9740  -58.9360 C.3     173 ARG   -0.1800
   2709 CG        -74.2720   -4.2780  -59.4880 C.3     173 ARG    0.0900
   2710 CD        -74.3900   -4.3260  -61.0040 C.3     173 ARG    0.0900
   2711 NE        -75.4620   -5.2690  -61.3540 N.pl3   173 ARG   -0.1800
   2712 CZ        -75.5210   -6.0250  -62.4470 C.cat   173 ARG    0.0900
   2713 NH1       -74.5670   -5.9810  -63.3670 N.pl3   173 ARG    0.0900
   2714 NH2       -76.5560   -6.8390  -62.6160 N.pl3   173 ARG    0.2000
   2715 HN        -75.9400   -2.6440  -57.8630 H       173 ARG    0.0900
   2716 HA        -73.5470   -3.8210  -56.9610 H       173 ARG    0.0900
   2717 HB1       -72.6750   -2.8720  -59.1890 H       173 ARG   -0.7000
   2718 HB2       -74.3100   -2.1330  -59.3980 H       173 ARG    0.4400
   2719 HG1       -75.2760   -4.4630  -59.0550 H       173 ARG    0.6400
   2720 HG2       -73.5850   -5.0900  -59.1670 H       173 ARG   -0.8000
   2721 HD1       -73.4410   -4.6850  -61.4580 H       173 ARG    0.4600
   2722 HD2       -74.6520   -3.3250  -61.4070 H       173 ARG    0.4600
   2723 HE        -76.2220   -5.3490  -60.7100 H       173 ARG   -0.8000
   2724 HH11      -73.7170   -5.4890  -63.1840 H       173 ARG    0.4600
   2725 HH12      -74.7000   -6.4410  -64.2470 H       173 ARG    0.4600
   2726 HH21      -77.3480   -6.7730  -62.0090 H       173 ARG    0.5100
   2727 HH22      -76.5430   -7.5190  -63.3490 H       173 ARG   -0.5100
   2728 N         -73.5130   -0.5800  -56.8500 N.am    174 ALA   -0.4700
   2729 CA        -72.7160    0.5330  -56.3200 C.3     174 ALA    0.3100
   2730 C         -72.3380    0.2920  -54.8570 C.2     174 ALA    0.0700
   2731 O         -71.1750    0.4600  -54.4630 O.2     174 ALA    0.0900
   2732 CB        -73.4690    1.8510  -56.4460 C.3     174 ALA   -0.2700
   2733 HN        -74.4190   -0.3500  -57.1980 H       174 ALA    0.0900
   2734 HA        -71.7930    0.5760  -56.8790 H       174 ALA    0.0900
   2735 HB1       -74.4220    1.8020  -55.8780 H       174 ALA    0.0900
   2736 HB2       -73.7020    2.0540  -57.5130 H       174 ALA    0.5100
   2737 HB3       -72.8520    2.6790  -56.0340 H       174 ALA   -0.5100
   2738 N         -73.3330   -0.1130  -54.0590 N.am    175 TYR   -0.4700
   2739 CA        -73.1550   -0.3270  -52.6450 C.3     175 TYR    0.3100
   2740 C         -72.2700   -1.5270  -52.4380 C.2     175 TYR    0.0700
   2741 O         -71.4310   -1.5250  -51.5640 O.2     175 TYR    0.0900
   2742 CB        -74.5090   -0.5180  -51.9450 C.3     175 TYR   -0.1800
   2743 CG        -74.3460   -0.8530  -50.4930 C.ar    175 TYR    0.0900
   2744 CD1       -74.1830   -2.1600  -50.0950 C.ar    175 TYR    0.0900
   2745 CD2       -74.2860    0.1390  -49.5280 C.ar    175 TYR    0.0000
   2746 CE1       -73.9830   -2.4860  -48.7640 C.ar    175 TYR   -0.1150
   2747 CE2       -74.1030   -0.1750  -48.1800 C.ar    175 TYR    0.1150
   2748 CZ        -73.9490   -1.4950  -47.8080 C.ar    175 TYR   -0.1150
   2749 OH        -73.7530   -1.8480  -46.5070 O.3     175 TYR    0.1150
   2750 HN        -74.2470   -0.2880  -54.4120 H       175 TYR    0.1100
   2751 HA        -72.6440    0.5340  -52.2390 H       175 TYR   -0.5400
   2752 HB1       -75.0630   -1.3530  -52.4240 H       175 TYR    0.4300
   2753 HB2       -75.1000    0.4200  -52.0110 H       175 TYR   -0.1150
   2754 HD1       -74.2120   -2.9460  -50.8350 H       175 TYR    0.1150
   2755 HD2       -74.3830    1.1730  -49.8220 H       175 TYR   -0.1150
   2756 HE1       -73.8540   -3.5180  -48.4750 H       175 TYR    0.1150
   2757 HE2       -74.0840    0.6070  -47.4350 H       175 TYR    0.5100
   2758 HH        -73.5990   -1.0460  -46.0010 H       175 TYR   -0.5100
   2759 N         -72.4630   -2.5630  -53.2390 N.am    176 ALA   -0.4700
   2760 CA        -71.6410   -3.7670  -53.1440 C.3     176 ALA    0.3100
   2761 C         -70.1580   -3.4110  -53.2590 C.2     176 ALA    0.0700
   2762 O         -69.3450   -3.7990  -52.4000 O.2     176 ALA    0.0900
   2763 CB        -72.0180   -4.7590  -54.2340 C.3     176 ALA   -0.2700
   2764 HN        -73.1730   -2.5680  -53.9400 H       176 ALA    0.0900
   2765 HA        -71.7980   -4.2030  -52.1690 H       176 ALA    0.0900
   2766 HB1       -71.8630   -4.3020  -55.2350 H       176 ALA    0.0900
   2767 HB2       -73.0880   -5.0420  -54.1350 H       176 ALA    0.5100
   2768 HB3       -71.3810   -5.6670  -54.1560 H       176 ALA   -0.5100
   2769 N         -69.8240   -2.6410  -54.3040 N.am    177 ILE   -0.4700
   2770 CA        -68.4460   -2.2660  -54.5680 C.3     177 ILE    0.3100
   2771 C         -67.9510   -1.2590  -53.5140 C.2     177 ILE    0.0700
   2772 O         -66.8540   -1.4330  -52.9460 O.2     177 ILE    0.0900
   2773 CB        -68.2650   -1.7380  -56.0200 C.3     177 ILE   -0.0900
   2774 CG1       -68.6470   -2.8310  -57.0330 C.3     177 ILE    0.0900
   2775 CG2       -66.8270   -1.2760  -56.2710 C.3     177 ILE   -0.2700
   2776 CD        -69.1710   -2.2980  -58.3510 C.3     177 ILE    0.0900
   2777 HN        -70.5040   -2.2930  -54.9450 H       177 ILE    0.0900
   2778 HA        -67.8310   -3.1400  -54.4100 H       177 ILE    0.0900
   2779 HB        -68.9560   -0.8850  -56.1870 H       177 ILE   -0.1800
   2780 HG11      -69.4310   -3.4730  -56.5770 H       177 ILE    0.0900
   2781 HG12      -67.7480   -3.4510  -57.2370 H       177 ILE    0.0900
   2782 HG21      -66.1120   -2.0620  -55.9470 H       177 ILE   -0.2700
   2783 HG22      -66.6210   -0.3490  -55.6930 H       177 ILE    0.0900
   2784 HG23      -66.6750   -1.0830  -57.3540 H       177 ILE    0.0900
   2785 HD1       -68.8550   -1.2420  -58.4880 H       177 ILE    0.0900
   2786 HD2       -70.2810   -2.3410  -58.3620 H       177 ILE    0.5100
   2787 HD3       -68.7650   -2.9010  -59.1920 H       177 ILE   -0.5100
   2788 N         -68.7640   -0.2360  -53.2360 N.am    178 ALA   -0.4700
   2789 CA        -68.3420    0.8630  -52.3520 C.3     178 ALA    0.3100
   2790 C         -68.1320    0.4010  -50.9190 C.2     178 ALA    0.0700
   2791 O         -67.1130    0.7000  -50.2900 O.2     178 ALA    0.0900
   2792 CB        -69.3660    1.9680  -52.3690 C.3     178 ALA   -0.2700
   2793 HN        -69.6850   -0.1710  -53.6110 H       178 ALA    0.0900
   2794 HA        -67.3870    1.2280  -52.7010 H       178 ALA    0.0900
   2795 HB1       -70.3490    1.5860  -52.0180 H       178 ALA    0.0900
   2796 HB2       -69.4850    2.3580  -53.4020 H       178 ALA    0.5100
   2797 HB3       -69.0450    2.7910  -51.6940 H       178 ALA   -0.5100
   2798 N         -69.1030   -0.3450  -50.4100 N.am    179 SER   -0.4700
   2799 CA        -69.0520   -0.8540  -49.0560 C.3     179 SER    0.3100
   2800 C         -67.9510   -1.8780  -48.8750 C.2     179 SER    0.0700
   2801 O         -67.3690   -1.9710  -47.8030 O.2     179 SER    0.0900
   2802 CB        -70.3820   -1.5040  -48.6570 C.3     179 SER    0.0500
   2803 OG        -70.3900   -2.8770  -49.0070 O.3     179 SER    0.0900
   2804 HN        -69.9130   -0.5890  -50.9370 H       179 SER    0.0900
   2805 HA        -68.8300   -0.0260  -48.3990 H       179 SER   -0.6600
   2806 HB1       -71.2180   -0.9970  -49.1830 H       179 SER    0.4300
   2807 HB2       -70.5270   -1.4160  -47.5590 H       179 SER    0.5100
   2808 HG1       -70.7430   -2.9220  -49.8990 H       179 SER   -0.5100
   2809 N         -67.6970   -2.6790  -49.9040 N.am    180 SER   -0.4700
   2810 CA        -66.6240   -3.6720  -49.8340 C.3     180 SER    0.3100
   2811 C         -65.2560   -2.9840  -49.7830 C.2     180 SER    0.0700
   2812 O         -64.3910   -3.3310  -48.9600 O.2     180 SER    0.0900
   2813 CB        -66.6620   -4.6210  -51.0360 C.3     180 SER    0.0500
   2814 OG        -67.6910   -5.5720  -50.8840 O.3     180 SER    0.0900
   2815 HN        -68.2150   -2.6410  -50.7560 H       180 SER    0.0900
   2816 HA        -66.7490   -4.2280  -48.9170 H       180 SER   -0.6600
   2817 HB1       -65.6910   -5.1550  -51.1210 H       180 SER    0.4300
   2818 HB2       -66.8460   -4.0400  -51.9640 H       180 SER    0.5100
   2819 HG1       -68.5020   -5.1260  -51.1380 H       180 SER   -0.5100
   2820 N         -65.0660   -2.0010  -50.6680 N.am    181 ILE   -0.4700
   2821 CA        -63.8170   -1.2540  -50.7020 C.3     181 ILE    0.3100
   2822 C         -63.5970   -0.4810  -49.3960 C.2     181 ILE    0.0700
   2823 O         -62.5050   -0.4950  -48.8370 O.2     181 ILE    0.0900
   2824 CB        -63.7590   -0.3090  -51.9170 C.3     181 ILE   -0.0900
   2825 CG1       -63.6180   -1.1250  -53.1970 C.3     181 ILE    0.0900
   2826 CG2       -62.5850    0.6440  -51.7970 C.3     181 ILE   -0.2700
   2827 CD        -63.6890   -0.3130  -54.4800 C.3     181 ILE    0.0900
   2828 HN        -65.7600   -1.7410  -51.3350 H       181 ILE    0.0900
   2829 HA        -63.0070   -1.9660  -50.7470 H       181 ILE    0.0900
   2830 HB        -64.7010    0.2760  -51.9730 H       181 ILE   -0.1800
   2831 HG11      -64.4310   -1.8810  -53.2190 H       181 ILE    0.0900
   2832 HG12      -62.6400   -1.6500  -53.1710 H       181 ILE    0.0900
   2833 HG21      -61.6330    0.0720  -51.7470 H       181 ILE   -0.2700
   2834 HG22      -62.6820    1.2500  -50.8710 H       181 ILE    0.0900
   2835 HG23      -62.5500    1.3140  -52.6820 H       181 ILE    0.0900
   2836 HD1       -62.7790    0.3160  -54.5840 H       181 ILE    0.0900
   2837 HD2       -64.5780    0.3530  -54.4570 H       181 ILE    0.5100
   2838 HD3       -63.7530   -0.9930  -55.3560 H       181 ILE   -0.5100
   2839 N         -64.6420    0.1800  -48.9070 N.am    182 ILE   -0.4700
   2840 CA        -64.5350    1.0020  -47.7000 C.3     182 ILE    0.3100
   2841 C         -64.4650    0.1770  -46.4030 C.2     182 ILE    0.0700
   2842 O         -63.6850    0.5020  -45.5050 O.2     182 ILE    0.0900
   2843 CB        -65.6580    2.0590  -47.6300 C.3     182 ILE   -0.0900
   2844 CG1       -65.4440    3.1050  -48.7290 C.3     182 ILE    0.0900
   2845 CG2       -65.6830    2.7170  -46.2510 C.3     182 ILE   -0.2700
   2846 CD        -66.6920    3.8730  -49.1000 C.3     182 ILE    0.0900
   2847 HN        -65.5410    0.1450  -49.3380 H       182 ILE    0.0900
   2848 HA        -63.5700    1.4870  -47.7160 H       182 ILE    0.0900
   2849 HB        -66.6370    1.5710  -47.8250 H       182 ILE   -0.1800
   2850 HG11      -65.0650    2.5890  -49.6370 H       182 ILE    0.0900
   2851 HG12      -64.6770    3.8290  -48.3800 H       182 ILE    0.0900
   2852 HG21      -64.6640    3.0580  -45.9720 H       182 ILE   -0.2700
   2853 HG22      -66.0340    1.9870  -45.4900 H       182 ILE    0.0900
   2854 HG23      -66.3600    3.5970  -46.2640 H       182 ILE    0.0900
   2855 HD1       -67.0850    4.4140  -48.2130 H       182 ILE    0.0900
   2856 HD2       -67.4740    3.1710  -49.4610 H       182 ILE    0.5100
   2857 HD3       -66.4590    4.6140  -49.8930 H       182 ILE   -0.5100
   2858 N         -65.2600   -0.8830  -46.3010 N.am    183 SER   -0.4700
   2859 CA        -65.2690   -1.6880  -45.0840 C.3     183 SER    0.3100
   2860 C         -64.1620   -2.7010  -45.0360 C.2     183 SER    0.0700
   2861 O         -63.6870   -3.0350  -43.9570 O.2     183 SER    0.0900
   2862 CB        -66.5990   -2.4170  -44.9040 C.3     183 SER    0.0500
   2863 OG        -67.5890   -1.5060  -44.4760 O.3     183 SER    0.0900
   2864 HN        -65.8730   -1.1700  -47.0330 H       183 SER    0.0900
   2865 HA        -65.0930   -1.0250  -44.2490 H       183 SER   -0.6600
   2866 HB1       -66.4900   -3.2180  -44.1410 H       183 SER    0.4300
   2867 HB2       -66.9160   -2.8670  -45.8690 H       183 SER    0.5100
   2868 HG1       -68.3490   -2.0380  -44.2270 H       183 SER   -0.5100
   2869 N         -63.7530   -3.2150  -46.1930 N.am    184 PHE   -0.4700
   2870 CA        -62.8720   -4.3700  -46.2190 C.3     184 PHE    0.3100
   2871 C         -61.5590   -4.1600  -46.9800 C.2     184 PHE    0.0700
   2872 O         -60.5010   -4.1780  -46.3790 O.2     184 PHE    0.0900
   2873 CB        -63.6340   -5.5720  -46.7650 C.3     184 PHE   -0.1800
   2874 CG        -62.8340   -6.8360  -46.7700 C.ar    184 PHE    0.0900
   2875 CD1       -62.6820   -7.5780  -45.6030 C.ar    184 PHE    0.0900
   2876 CD2       -62.2220   -7.2800  -47.9370 C.ar    184 PHE    0.0000
   2877 CE1       -61.9300   -8.7280  -45.5930 C.ar    184 PHE   -0.1150
   2878 CE2       -61.4720   -8.4390  -47.9340 C.ar    184 PHE    0.1150
   2879 CZ        -61.3240   -9.1620  -46.7620 C.ar    184 PHE   -0.1150
   2880 HN        -64.0280   -2.8420  -47.0750 H       184 PHE    0.1150
   2881 HA        -62.5300   -4.5610  -45.2120 H       184 PHE   -0.1150
   2882 HB1       -63.9360   -5.3680  -47.8150 H       184 PHE    0.1150
   2883 HB2       -64.5320   -5.7520  -46.1380 H       184 PHE   -0.1150
   2884 HD1       -63.1610   -7.2450  -44.6940 H       184 PHE    0.1150
   2885 HD2       -62.3320   -6.7160  -48.8520 H       184 PHE   -0.1150
   2886 HE1       -61.8120   -9.2910  -44.6790 H       184 PHE    0.1150
   2887 HE2       -61.0030   -8.7830  -48.8430 H       184 PHE    0.5100
   2888 HZ        -60.7340  -10.0670  -46.7580 H       184 PHE   -0.5100
   2889 N         -61.6200   -3.9660  -48.2940 N.am    185 TYR   -0.4700
   2890 CA        -60.4210   -3.9990  -49.1300 C.3     185 TYR    0.3100
   2891 C         -59.3540   -2.9480  -48.7860 C.2     185 TYR    0.0700
   2892 O         -58.1670   -3.2690  -48.7720 O.2     185 TYR    0.0900
   2893 CB        -60.7910   -3.9030  -50.6100 C.3     185 TYR   -0.1800
   2894 CG        -61.3940   -5.1700  -51.1520 C.ar    185 TYR    0.0900
   2895 CD1       -60.6370   -6.3300  -51.2490 C.ar    185 TYR    0.0900
   2896 CD2       -62.7240   -5.2160  -51.5800 C.ar    185 TYR    0.0000
   2897 CE1       -61.1860   -7.5060  -51.7440 C.ar    185 TYR   -0.1150
   2898 CE2       -63.2790   -6.3850  -52.0780 C.ar    185 TYR    0.1150
   2899 CZ        -62.5040   -7.5260  -52.1490 C.ar    185 TYR   -0.1150
   2900 OH        -63.0350   -8.6920  -52.6220 O.3     185 TYR    0.1150
   2901 HN        -62.4810   -3.7930  -48.7660 H       185 TYR    0.1100
   2902 HA        -59.9010   -4.9240  -48.9320 H       185 TYR   -0.5400
   2903 HB1       -59.8770   -3.6890  -51.2060 H       185 TYR    0.4300
   2904 HB2       -61.5370   -3.0930  -50.7530 H       185 TYR   -0.1150
   2905 HD1       -59.6030   -6.3180  -50.9350 H       185 TYR    0.1150
   2906 HD2       -63.3290   -4.3240  -51.5210 H       185 TYR   -0.1150
   2907 HE1       -60.5850   -8.4010  -51.8110 H       185 TYR    0.1150
   2908 HE2       -64.3080   -6.4040  -52.4060 H       185 TYR    0.5100
   2909 HH        -63.9840   -8.5730  -52.7060 H       185 TYR   -0.5100
   2910 N         -59.7520   -1.7070  -48.5130 N.am    186 ILE   -0.4700
   2911 CA        -58.7680   -0.6730  -48.1900 C.3     186 ILE    0.3100
   2912 C         -58.0600   -1.0010  -46.8730 C.2     186 ILE    0.0700
   2913 O         -56.8300   -1.0830  -46.8350 O.2     186 ILE    0.0900
   2914 CB        -59.3660    0.7470  -48.1720 C.3     186 ILE   -0.0900
   2915 CG1       -59.7740    1.1510  -49.5950 C.3     186 ILE    0.0900
   2916 CG2       -58.3490    1.7380  -47.6290 C.3     186 ILE   -0.2700
   2917 CD        -60.5210    2.4670  -49.6830 C.3     186 ILE    0.0900
   2918 HN        -60.7110   -1.4320  -48.5190 H       186 ILE    0.0900
   2919 HA        -57.9850   -0.7300  -48.9300 H       186 ILE    0.0900
   2920 HB        -60.2730    0.7590  -47.5320 H       186 ILE   -0.1800
   2921 HG11      -60.4240    0.3520  -50.0110 H       186 ILE    0.0900
   2922 HG12      -58.8560    1.2280  -50.2140 H       186 ILE    0.0900
   2923 HG21      -57.3770    1.6130  -48.1510 H       186 ILE   -0.2700
   2924 HG22      -58.1930    1.5620  -46.5420 H       186 ILE    0.0900
   2925 HG23      -58.7080    2.7760  -47.7910 H       186 ILE    0.0900
   2926 HD1       -59.8330    3.3120  -49.4610 H       186 ILE    0.0900
   2927 HD2       -61.3500    2.4820  -48.9440 H       186 ILE    0.5100
   2928 HD3       -60.9300    2.6030  -50.7060 H       186 ILE   -0.5100
   2929 N         -58.8160   -1.2280  -45.7810 N.am    187 PRO   -0.2900
   2930 CA        -58.0650   -1.6310  -44.6020 C.3     187 PRO    0.0000
   2931 C         -57.2930   -2.9590  -44.7790 C.2     187 PRO    0.0900
   2932 O         -56.2650   -3.1550  -44.1250 O.2     187 PRO    0.0900
   2933 CB        -59.1260   -1.6980  -43.4920 C.3     187 PRO    0.0200
   2934 CG        -60.4430   -1.6170  -44.1650 C.3     187 PRO    0.0900
   2935 CD        -60.2330   -0.9480  -45.4790 C.3     187 PRO   -0.1800
   2936 HA        -57.2650   -0.9330  -44.4140 H       187 PRO    0.0900
   2937 HB1       -59.0000   -0.8520  -42.7840 H       187 PRO    0.0900
   2938 HB2       -59.0360   -2.6520  -42.9290 H       187 PRO   -0.1800
   2939 HG1       -60.8580   -2.6370  -44.3170 H       187 PRO    0.0900
   2940 HG2       -61.1540   -1.0290  -43.5450 H       187 PRO    0.0900
   2941 HD1       -60.8840   -1.3810  -46.2670 H       187 PRO    0.5100
   2942 HD2       -60.3990    0.1480  -45.4100 H       187 PRO   -0.5100
   2943 N         -57.7450   -3.8520  -45.6630 N.am    188 LEU   -0.4700
   2944 CA        -56.9980   -5.0780  -45.8950 C.3     188 LEU    0.3100
   2945 C         -55.6550   -4.7250  -46.5040 C.2     188 LEU    0.0700
   2946 O         -54.6260   -5.1990  -46.0550 O.2     188 LEU    0.0900
   2947 CB        -57.7610   -6.0660  -46.7980 C.3     188 LEU   -0.1800
   2948 CG        -57.1570   -7.4810  -46.9740 C.3     188 LEU    0.0900
   2949 CD1       -57.2650   -8.2580  -45.6710 C.3     188 LEU    0.0900
   2950 CD2       -57.8070   -8.2450  -48.1210 C.3     188 LEU   -0.0900
   2951 HN        -58.5850   -3.7250  -46.1860 H       188 LEU    0.0900
   2952 HA        -56.8090   -5.5310  -44.9330 H       188 LEU   -0.2700
   2953 HB1       -57.8380   -5.6070  -47.8050 H       188 LEU    0.0900
   2954 HB2       -58.7800   -6.1870  -46.3760 H       188 LEU    0.0900
   2955 HG        -56.0890   -7.3940  -47.2660 H       188 LEU    0.0900
   2956 HD11      -58.3310   -8.3580  -45.3730 H       188 LEU   -0.2700
   2957 HD12      -56.7190   -7.7240  -44.8650 H       188 LEU    0.0900
   2958 HD13      -56.8380   -9.2750  -45.8010 H       188 LEU    0.0900
   2959 HD21      -57.6640   -7.6950  -49.0760 H       188 LEU    0.0900
   2960 HD22      -58.8970   -8.3550  -47.9340 H       188 LEU    0.5100
   2961 HD23      -57.3420   -9.2500  -48.2180 H       188 LEU   -0.5100
   2962 N         -55.6610   -3.8700  -47.5150 N.am    189 LEU   -0.4700
   2963 CA        -54.4300   -3.4920  -48.1950 C.3     189 LEU    0.3100
   2964 C         -53.4530   -2.7600  -47.2690 C.2     189 LEU    0.0700
   2965 O         -52.2460   -2.9940  -47.3160 O.2     189 LEU    0.0900
   2966 CB        -54.7290   -2.6460  -49.4500 C.3     189 LEU   -0.1800
   2967 CG        -55.4150   -3.3880  -50.6230 C.3     189 LEU    0.0900
   2968 CD1       -55.7060   -2.4100  -51.7520 C.3     189 LEU    0.0900
   2969 CD2       -54.6170   -4.5800  -51.1610 C.3     189 LEU   -0.0900
   2970 HN        -56.5000   -3.4510  -47.8530 H       189 LEU    0.0900
   2971 HA        -53.9100   -4.3970  -48.4710 H       189 LEU   -0.2700
   2972 HB1       -53.7670   -2.2350  -49.8210 H       189 LEU    0.0900
   2973 HB2       -55.3880   -1.8060  -49.1450 H       189 LEU    0.0900
   2974 HG        -56.3650   -3.8420  -50.2700 H       189 LEU    0.0900
   2975 HD11      -54.7610   -1.9550  -52.1160 H       189 LEU   -0.2700
   2976 HD12      -56.3730   -1.6000  -51.3870 H       189 LEU    0.0900
   2977 HD13      -56.1920   -2.9420  -52.5970 H       189 LEU    0.0900
   2978 HD21      -54.4600   -5.3290  -50.3550 H       189 LEU    0.0900
   2979 HD22      -53.6240   -4.2370  -51.5240 H       189 LEU    0.5100
   2980 HD23      -55.1730   -5.0640  -51.9920 H       189 LEU   -0.5100
   2981 N         -53.9800   -1.8890  -46.4140 N.am    190 ILE   -0.4700
   2982 CA        -53.1670   -1.2060  -45.4080 C.3     190 ILE    0.3100
   2983 C         -52.5120   -2.2010  -44.4540 C.2     190 ILE    0.0700
   2984 O         -51.3190   -2.1200  -44.1810 O.2     190 ILE    0.0900
   2985 CB        -54.0160   -0.2250  -44.5620 C.3     190 ILE   -0.0900
   2986 CG1       -54.5130    0.9450  -45.4380 C.3     190 ILE    0.0900
   2987 CG2       -53.2080    0.2690  -43.3610 C.3     190 ILE   -0.2700
   2988 CD        -55.6080    1.8020  -44.8360 C.3     190 ILE    0.0900
   2989 HN        -54.9500   -1.6620  -46.4210 H       190 ILE    0.0900
   2990 HA        -52.3840   -0.6700  -45.9230 H       190 ILE    0.0900
   2991 HB        -54.9320   -0.7410  -44.2040 H       190 ILE   -0.1800
   2992 HG11      -54.8940    0.5220  -46.3910 H       190 ILE    0.0900
   2993 HG12      -53.6450    1.6020  -45.6560 H       190 ILE    0.0900
   2994 HG21      -52.2110    0.6310  -43.6940 H       190 ILE   -0.2700
   2995 HG22      -53.0590   -0.5610  -42.6370 H       190 ILE    0.0900
   2996 HG23      -53.7410    1.1070  -42.8640 H       190 ILE    0.0900
   2997 HD1       -55.2560    2.2620  -43.8870 H       190 ILE    0.0900
   2998 HD2       -56.5000    1.1770  -44.6170 H       190 ILE    0.5100
   2999 HD3       -55.8850    2.6140  -45.5430 H       190 ILE   -0.5100
   3000 N         -53.3140   -3.1360  -43.9400 N.am    191 MET   -0.4700
   3001 CA        -52.8610   -4.1330  -42.9730 C.3     191 MET    0.3100
   3002 C         -51.7650   -5.0130  -43.5410 C.2     191 MET    0.0700
   3003 O         -50.7640   -5.2580  -42.8640 O.2     191 MET    0.0900
   3004 CB        -54.0320   -5.0130  -42.5280 C.3     191 MET   -0.1800
   3005 CG        -53.6970   -6.0390  -41.4470 C.3     191 MET    0.0900
   3006 SD        -54.8940   -7.4030  -41.3640 S.3     191 MET    0.0900
   3007 CE        -54.4180   -8.3570  -42.7990 C.3     191 MET   -0.1400
   3008 HN        -54.2750   -3.1950  -44.1980 H       191 MET    0.0900
   3009 HA        -52.4390   -3.6120  -42.1270 H       191 MET    0.0900
   3010 HB1       -54.4140   -5.5580  -43.4170 H       191 MET   -0.0900
   3011 HB2       -54.8340   -4.3500  -42.1390 H       191 MET   -0.2200
   3012 HG1       -53.6660   -5.5180  -40.4670 H       191 MET    0.0900
   3013 HG2       -52.6870   -6.4500  -41.6560 H       191 MET    0.0900
   3014 HE1       -53.3650   -8.7020  -42.7230 H       191 MET    0.0900
   3015 HE2       -54.5120   -7.7400  -43.7180 H       191 MET    0.5100
   3016 HE3       -55.0660   -9.2530  -42.8960 H       191 MET   -0.5100
   3017 N         -51.9590   -5.4950  -44.7720 N.am    192 ILE   -0.4700
   3018 CA        -50.9570   -6.3150  -45.4630 C.3     192 ILE    0.3100
   3019 C         -49.6690   -5.5480  -45.6960 C.2     192 ILE    0.0700
   3020 O         -48.5850   -6.0440  -45.4030 O.2     192 ILE    0.0900
   3021 CB        -51.4540   -6.8020  -46.8240 C.3     192 ILE   -0.0900
   3022 CG1       -52.5080   -7.8890  -46.6400 C.3     192 ILE    0.0900
   3023 CG2       -50.2950   -7.3250  -47.6580 C.3     192 ILE   -0.2700
   3024 CD        -53.2240   -8.2530  -47.9350 C.3     192 ILE    0.0900
   3025 HN        -52.7980   -5.3180  -45.2800 H       192 ILE    0.0900
   3026 HA        -50.7300   -7.1580  -44.8280 H       192 ILE    0.0900
   3027 HB        -51.9430   -5.9620  -47.3620 H       192 ILE   -0.1800
   3028 HG11      -53.2600   -7.5350  -45.9040 H       192 ILE    0.0900
   3029 HG12      -52.0150   -8.8000  -46.2380 H       192 ILE    0.0900
   3030 HG21      -49.6930   -8.0450  -47.0630 H       192 ILE   -0.2700
   3031 HG22      -49.6400   -6.4820  -47.9640 H       192 ILE    0.0900
   3032 HG23      -50.6820   -7.8460  -48.5600 H       192 ILE    0.0900
   3033 HD1       -52.5310   -8.7900  -48.6170 H       192 ILE    0.0900
   3034 HD2       -53.5770   -7.3300  -48.4430 H       192 ILE    0.5100
   3035 HD3       -54.0900   -8.9140  -47.7160 H       192 ILE   -0.5100
   3036 N         -49.7930   -4.3330  -46.2210 N.am    193 PHE   -0.4700
   3037 CA        -48.6360   -3.4780  -46.4380 C.3     193 PHE    0.3100
   3038 C         -47.8510   -3.2270  -45.1550 C.2     193 PHE    0.0700
   3039 O         -46.6300   -3.3330  -45.1490 O.2     193 PHE    0.0900
   3040 CB        -49.0560   -2.1500  -47.0620 C.3     193 PHE   -0.1800
   3041 CG        -47.9310   -1.1520  -47.1850 C.ar    193 PHE    0.0900
   3042 CD1       -47.0720   -1.1730  -48.2870 C.ar    193 PHE    0.0900
   3043 CD2       -47.7360   -0.1760  -46.2010 C.ar    193 PHE    0.0000
   3044 CE1       -46.0450   -0.2460  -48.3940 C.ar    193 PHE   -0.1150
   3045 CE2       -46.7120    0.7540  -46.3090 C.ar    193 PHE    0.1150
   3046 CZ        -45.8660    0.7170  -47.4010 C.ar    193 PHE   -0.1150
   3047 HN        -50.6760   -3.9570  -46.4890 H       193 PHE    0.1150
   3048 HA        -47.9520   -3.9990  -47.0910 H       193 PHE   -0.1150
   3049 HB1       -49.8430   -1.6820  -46.4330 H       193 PHE    0.1150
   3050 HB2       -49.4450   -2.3340  -48.0860 H       193 PHE   -0.1150
   3051 HD1       -47.2080   -1.9160  -49.0600 H       193 PHE    0.1150
   3052 HD2       -48.3940   -0.1470  -45.3460 H       193 PHE   -0.1150
   3053 HE1       -45.3820   -0.2700  -49.2480 H       193 PHE    0.1150
   3054 HE2       -46.5770    1.5030  -45.5420 H       193 PHE    0.5100
   3055 HZ        -45.0640    1.4350  -47.4850 H       193 PHE   -0.5100
   3056 N         -48.5470   -2.9000  -44.0660 N.am    194 VAL   -0.4700
   3057 CA        -47.8790   -2.6230  -42.7850 C.3     194 VAL    0.3100
   3058 C         -47.3150   -3.8960  -42.1650 C.2     194 VAL    0.0700
   3059 O         -46.2650   -3.8720  -41.5410 O.2     194 VAL    0.0900
   3060 CB        -48.8180   -1.9160  -41.7800 C.3     194 VAL   -0.0900
   3061 CG1       -48.1490   -1.7540  -40.4150 C.3     194 VAL    0.0900
   3062 CG2       -49.2530   -0.5680  -42.3310 C.3     194 VAL   -0.2700
   3063 HN        -49.5420   -2.8300  -44.0710 H       194 VAL    0.0900
   3064 HA        -47.0220   -1.9970  -42.9910 H       194 VAL    0.0900
   3065 HB        -49.7440   -2.5190  -41.6610 H       194 VAL    0.0900
   3066 HG11      -47.1400   -1.3040  -40.5360 H       194 VAL   -0.2700
   3067 HG12      -48.0390   -2.7460  -39.9270 H       194 VAL    0.0900
   3068 HG13      -48.7600   -1.0860  -39.7720 H       194 VAL    0.0900
   3069 HG21      -49.6300   -0.6830  -43.3690 H       194 VAL    0.0900
   3070 HG22      -48.3900    0.1320  -42.3430 H       194 VAL    0.5100
   3071 HG23      -50.0670   -0.1470  -41.7030 H       194 VAL   -0.5100
   3072 N         -48.0150   -5.0090  -42.3420 N.am    195 ALA   -0.4700
   3073 CA        -47.5760   -6.2730  -41.7910 C.3     195 ALA    0.3100
   3074 C         -46.2850   -6.7400  -42.4630 C.2     195 ALA    0.0700
   3075 O         -45.3720   -7.2230  -41.7800 O.2     195 ALA    0.0900
   3076 CB        -48.6790   -7.3180  -41.9050 C.3     195 ALA   -0.2700
   3077 HN        -48.8680   -5.0250  -42.8570 H       195 ALA    0.0900
   3078 HA        -47.3140   -6.1150  -40.7550 H       195 ALA    0.0900
   3079 HB1       -48.9510   -7.4720  -42.9710 H       195 ALA    0.0900
   3080 HB2       -49.5810   -6.9770  -41.3540 H       195 ALA    0.5100
   3081 HB3       -48.3290   -8.2860  -41.4860 H       195 ALA   -0.5100
   3082 N         -46.1990   -6.5800  -43.7880 N.am    196 LEU   -0.4700
   3083 CA        -44.9790   -6.9170  -44.5240 C.3     196 LEU    0.3100
   3084 C         -43.8060   -6.0520  -44.0760 C.2     196 LEU    0.0700
   3085 O         -42.6800   -6.5330  -43.9790 O.2     196 LEU    0.0900
   3086 CB        -45.1780   -6.8050  -46.0450 C.3     196 LEU   -0.1800
   3087 CG        -46.0420   -7.9020  -46.6980 C.3     196 LEU    0.0900
   3088 CD1       -46.0450   -7.7370  -48.2040 C.3     196 LEU    0.0900
   3089 CD2       -45.5810   -9.3140  -46.3360 C.3     196 LEU   -0.0900
   3090 HN        -46.9560   -6.2250  -44.3310 H       196 LEU    0.0900
   3091 HA        -44.7050   -7.9270  -44.2610 H       196 LEU   -0.2700
   3092 HB1       -44.1770   -6.8290  -46.5240 H       196 LEU    0.0900
   3093 HB2       -45.6550   -5.8260  -46.2560 H       196 LEU    0.0900
   3094 HG        -47.0820   -7.8300  -46.3150 H       196 LEU    0.0900
   3095 HD11      -45.0100   -7.8140  -48.5990 H       196 LEU   -0.2700
   3096 HD12      -46.4550   -6.7400  -48.4750 H       196 LEU    0.0900
   3097 HD13      -46.6630   -8.5340  -48.6700 H       196 LEU    0.0900
   3098 HD21      -45.6310   -9.4630  -45.2360 H       196 LEU    0.0900
   3099 HD22      -44.5310   -9.4660  -46.6670 H       196 LEU    0.5100
   3100 HD23      -46.2400  -10.0640  -46.8250 H       196 LEU   -0.5100
   3101 N         -44.0710   -4.7820  -43.7810 N.am    197 ARG   -0.4700
   3102 CA        -43.0430   -3.8970  -43.2430 C.3     197 ARG    0.3100
   3103 C         -42.5830   -4.3310  -41.8660 C.2     197 ARG    0.0700
   3104 O         -41.4160   -4.1810  -41.5380 O.2     197 ARG    0.0900
   3105 CB        -43.5200   -2.4440  -43.1570 C.3     197 ARG   -0.1800
   3106 CG        -43.7840   -1.8040  -44.4960 C.3     197 ARG    0.0900
   3107 CD        -42.5150   -1.3100  -45.1640 C.3     197 ARG    0.0900
   3108 NE        -42.7320   -1.1430  -46.6060 N.pl3   197 ARG   -0.1800
   3109 CZ        -41.8750   -0.5690  -47.4460 C.cat   197 ARG    0.0900
   3110 NH1       -40.7110   -0.0910  -47.0110 N.pl3   197 ARG    0.0900
   3111 NH2       -42.1860   -0.4740  -48.7370 N.pl3   197 ARG    0.2000
   3112 HN        -44.9740   -4.3800  -43.9130 H       197 ARG    0.0900
   3113 HA        -42.1810   -3.9650  -43.8910 H       197 ARG    0.0900
   3114 HB1       -42.7430   -1.8500  -42.6320 H       197 ARG   -0.7000
   3115 HB2       -44.4570   -2.4170  -42.5630 H       197 ARG    0.4400
   3116 HG1       -44.4720   -0.9450  -44.3530 H       197 ARG    0.6400
   3117 HG2       -44.2730   -2.5490  -45.1590 H       197 ARG   -0.8000
   3118 HD1       -41.6970   -2.0470  -45.0210 H       197 ARG    0.4600
   3119 HD2       -42.2200   -0.3250  -44.7420 H       197 ARG    0.4600
   3120 HE        -43.5890   -1.4880  -46.9870 H       197 ARG   -0.8000
   3121 HH11      -40.4730   -0.1620  -46.0420 H       197 ARG    0.4600
   3122 HH12      -40.0750    0.3390  -47.6520 H       197 ARG    0.4600
   3123 HH21      -43.0590   -0.8330  -49.0690 H       197 ARG    0.5100
   3124 HH22      -41.5470   -0.0430  -49.3750 H       197 ARG   -0.5100
   3125 N         -43.5020   -4.8490  -41.0520 N.am    198 VAL   -0.4700
   3126 CA        -43.1690   -5.2960  -39.6980 C.3     198 VAL    0.3100
   3127 C         -42.3630   -6.5750  -39.7950 C.2     198 VAL    0.0700
   3128 O         -41.4860   -6.8070  -38.9750 O.2     198 VAL    0.0900
   3129 CB        -44.4290   -5.5030  -38.8090 C.3     198 VAL   -0.0900
   3130 CG1       -44.0680   -6.1700  -37.4900 C.3     198 VAL    0.0900
   3131 CG2       -45.1130   -4.1700  -38.5410 C.3     198 VAL   -0.2700
   3132 HN        -44.4550   -4.9530  -41.3280 H       198 VAL    0.0900
   3133 HA        -42.5280   -4.5470  -39.2570 H       198 VAL    0.0900
   3134 HB        -45.1590   -6.1400  -39.3530 H       198 VAL    0.0900
   3135 HG11      -43.2170   -5.6380  -37.0120 H       198 VAL   -0.2700
   3136 HG12      -43.7700   -7.2260  -37.6680 H       198 VAL    0.0900
   3137 HG13      -44.9390   -6.1380  -36.7990 H       198 VAL    0.0900
   3138 HG21      -45.2630   -3.6200  -39.4950 H       198 VAL    0.0900
   3139 HG22      -44.4810   -3.5510  -37.8700 H       198 VAL    0.5100
   3140 HG23      -46.1040   -4.3410  -38.0700 H       198 VAL   -0.5100
   3141 N         -42.6570   -7.3880  -40.8090 N.am    199 TYR   -0.4700
   3142 CA        -41.8950   -8.6000  -41.0740 C.3     199 TYR    0.3100
   3143 C         -40.4520   -8.2540  -41.3880 C.2     199 TYR    0.0700
   3144 O         -39.5420   -8.7530  -40.7260 O.2     199 TYR    0.0900
   3145 CB        -42.5090   -9.3860  -42.2490 C.3     199 TYR   -0.1800
   3146 CG        -41.8090  -10.6850  -42.5660 C.ar    199 TYR    0.0900
   3147 CD1       -42.0120  -11.8200  -41.7790 C.ar    199 TYR    0.0900
   3148 CD2       -40.9360  -10.7760  -43.6440 C.ar    199 TYR    0.0000
   3149 CE1       -41.3680  -13.0080  -42.0560 C.ar    199 TYR   -0.1150
   3150 CE2       -40.2860  -11.9650  -43.9340 C.ar    199 TYR    0.1150
   3151 CZ        -40.5090  -13.0710  -43.1400 C.ar    199 TYR   -0.1150
   3152 OH        -39.8650  -14.2410  -43.4440 O.3     199 TYR    0.1150
   3153 HN        -43.4130   -7.2020  -41.4320 H       199 TYR    0.1100
   3154 HA        -41.9030   -9.2030  -40.1770 H       199 TYR   -0.5400
   3155 HB1       -42.4660   -8.7600  -43.1650 H       199 TYR    0.4300
   3156 HB2       -43.5640   -9.6370  -42.0070 H       199 TYR   -0.1150
   3157 HD1       -42.6880  -11.7670  -40.9390 H       199 TYR    0.1150
   3158 HD2       -40.7620   -9.9090  -44.2640 H       199 TYR   -0.1150
   3159 HE1       -41.5310  -13.8760  -41.4350 H       199 TYR    0.1150
   3160 HE2       -39.6100  -12.0250  -44.7740 H       199 TYR    0.5100
   3161 HH        -40.2460  -14.9380  -42.9040 H       199 TYR   -0.5100
   3162 N         -40.2630   -7.3970  -42.3960 N.am    200 ARG   -0.4700
   3163 CA        -38.9460   -6.9320  -42.8090 C.3     200 ARG    0.3100
   3164 C         -38.1360   -6.3860  -41.6380 C.2     200 ARG    0.0700
   3165 O         -36.9660   -6.7150  -41.4980 O.2     200 ARG    0.0900
   3166 CB        -39.0810   -5.8620  -43.8880 C.3     200 ARG   -0.1800
   3167 CG        -37.7640   -5.2590  -44.3680 C.3     200 ARG    0.0900
   3168 CD        -38.0220   -4.1930  -45.4230 C.3     200 ARG    0.0900
   3169 NE        -38.5880   -4.7710  -46.6490 N.pl3   200 ARG   -0.1800
   3170 CZ        -39.2430   -4.0880  -47.5890 C.cat   200 ARG    0.0900
   3171 NH1       -39.4430   -2.7790  -47.4750 N.pl3   200 ARG    0.0900
   3172 NH2       -39.7090   -4.7240  -48.6570 N.pl3   200 ARG    0.2000
   3173 HN        -41.0280   -7.0320  -42.9200 H       200 ARG    0.0900
   3174 HA        -38.3910   -7.7790  -43.1850 H       200 ARG    0.0900
   3175 HB1       -39.7120   -5.0410  -43.4860 H       200 ARG   -0.7000
   3176 HB2       -39.5940   -6.3150  -44.7630 H       200 ARG    0.4400
   3177 HG1       -37.1290   -6.0610  -44.8010 H       200 ARG    0.6400
   3178 HG2       -37.2310   -4.8050  -43.5070 H       200 ARG   -0.8000
   3179 HD1       -37.0660   -3.6940  -45.6930 H       200 ARG    0.4600
   3180 HD2       -38.7450   -3.4460  -45.0340 H       200 ARG    0.4600
   3181 HE        -38.4760   -5.7540  -46.7900 H       200 ARG   -0.8000
   3182 HH11      -39.1010   -2.2880  -46.6740 H       200 ARG    0.4600
   3183 HH12      -39.9360   -2.2850  -48.1920 H       200 ARG    0.4600
   3184 HH21      -39.5700   -5.7090  -48.7530 H       200 ARG    0.5100
   3185 HH22      -40.2010   -4.2170  -49.3650 H       200 ARG   -0.5100
   3186 N         -38.7570   -5.5720  -40.7870 N.am    201 GLU   -0.4700
   3187 CA        -38.0600   -4.9900  -39.6390 C.3     201 GLU    0.3100
   3188 C         -37.6920   -6.0120  -38.5770 C.2     201 GLU    0.0700
   3189 O         -36.6800   -5.8720  -37.8970 O.2     201 GLU    0.0900
   3190 CB        -38.8980   -3.8860  -38.9950 C.3     201 GLU   -0.1800
   3191 CG        -39.0210   -2.6410  -39.8560 C.3     201 GLU    0.0900
   3192 CD        -37.6730   -2.0440  -40.2030 C.2     201 GLU    0.0900
   3193 OE1       -36.8080   -1.9870  -39.2990 O.co2   201 GLU   -0.2800
   3194 OE2       -37.4750   -1.6490  -41.3750 O.co2   201 GLU    0.0900
   3195 HN        -39.7170   -5.3260  -40.8930 H       201 GLU    0.0900
   3196 HA        -37.1190   -4.5900  -39.9880 H       201 GLU    0.6200
   3197 HB1       -38.4300   -3.6050  -38.0280 H       201 GLU   -0.7600
   3198 HB2       -39.9160   -4.2840  -38.7980 H       201 GLU   -0.7600
   3199 HG1       -39.6150   -1.8780  -39.3090 H       201 GLU    0.5100
   3200 HG2       -39.5450   -2.9030  -40.8000 H       201 GLU   -0.5100
   3201 N         -38.5240   -7.0360  -38.4320 N.am    202 ALA   -0.4700
   3202 CA        -38.2270   -8.1550  -37.5620 C.3     202 ALA    0.3100
   3203 C         -37.0040   -8.9400  -38.0600 C.2     202 ALA    0.0700
   3204 O         -36.2000   -9.4270  -37.2570 O.2     202 ALA    0.0900
   3205 CB        -39.4390   -9.0610  -37.4640 C.3     202 ALA   -0.2700
   3206 HN        -39.3950   -7.0800  -38.9170 H       202 ALA    0.0900
   3207 HA        -37.9640   -7.7670  -36.5890 H       202 ALA    0.0900
   3208 HB1       -40.1210   -8.8800  -38.3240 H       202 ALA    0.0900
   3209 HB2       -39.9930   -8.8520  -36.5240 H       202 ALA    0.5100
   3210 HB3       -39.1200  -10.1240  -37.4830 H       202 ALA   -0.5100
   3211 N         -36.8670   -9.0560  -39.3830 N.am    203 LYS   -0.4700
   3212 CA        -35.7530   -9.7870  -39.9760 C.3     203 LYS    0.3100
   3213 C         -34.4210   -9.0570  -39.8460 C.2     203 LYS    0.0700
   3214 O         -33.3680   -9.6910  -39.7380 O.2     203 LYS    0.0900
   3215 CB        -36.0170  -10.1200  -41.4450 C.3     203 LYS   -0.1800
   3216 CG        -36.5110  -11.5410  -41.6510 C.3     203 LYS    0.0900
   3217 CD        -36.6900  -11.8890  -43.1230 C.3     203 LYS    0.0900
   3218 CE        -35.3830  -11.8080  -43.9000 C.3     203 LYS   -0.1800
   3219 NZ        -35.5270  -12.3530  -45.2800 N.4     203 LYS    0.0900
   3220 HN        -37.5170   -8.6520  -40.0230 H       203 LYS    0.0900
   3221 HA        -35.6140  -10.6950  -39.4090 H       203 LYS   -0.1800
   3222 HB1       -35.0740   -9.9840  -42.0160 H       203 LYS    0.0900
   3223 HB2       -36.7800   -9.4160  -41.8380 H       203 LYS    0.0900
   3224 HG1       -37.4860  -11.6600  -41.1330 H       203 LYS    0.2100
   3225 HG2       -35.7780  -12.2450  -41.2030 H       203 LYS    0.0500
   3226 HD1       -37.4200  -11.1820  -43.5720 H       203 LYS    0.0500
   3227 HD2       -37.0930  -12.9200  -43.2020 H       203 LYS   -0.3000
   3228 HE1       -34.6010  -12.4020  -43.3810 H       203 LYS    0.3300
   3229 HE2       -35.0620  -10.7480  -43.9860 H       203 LYS    0.3300
   3230 HZ1       -36.2480  -11.8080  -45.7940 H       203 LYS    0.3300
   3231 HZ2       -35.8170  -13.3500  -45.2300 H       203 LYS    0.5100
   3232 HZ3       -34.6170  -12.2810  -45.7770 H       203 LYS   -0.5100
   3233 N         -34.4570   -7.7270  -39.8720 N.am    204 GLU   -0.4700
   3234 CA        -33.2460   -6.9470  -39.6780 C.3     204 GLU    0.3100
   3235 C         -32.8040   -6.9640  -38.2190 C.2     204 GLU    0.0700
   3236 O         -31.6220   -6.7730  -37.9290 O.2     204 GLU    0.0900
   3237 CB        -33.4060   -5.5300  -40.2420 C.3     204 GLU   -0.1800
   3238 CG        -33.3580   -5.5460  -41.7670 C.3     204 GLU    0.0900
   3239 CD        -33.3330   -4.1680  -42.3960 C.2     204 GLU    0.0900
   3240 OE1       -34.1920   -3.3280  -42.0460 O.co2   204 GLU   -0.2800
   3241 OE2       -32.4650   -3.9370  -43.2690 O.co2   204 GLU    0.0900
   3242 HN        -35.2990   -7.2150  -40.0220 H       204 GLU    0.0900
   3243 HA        -32.4380   -7.4580  -40.1770 H       204 GLU    0.6200
   3244 HB1       -32.5860   -4.8870  -39.8560 H       204 GLU   -0.7600
   3245 HB2       -34.3780   -5.1100  -39.9100 H       204 GLU   -0.7600
   3246 HG1       -34.2540   -6.0820  -42.1440 H       204 GLU    0.5100
   3247 HG2       -32.4450   -6.0900  -42.0880 H       204 GLU   -0.5100
   3248 N         -33.7400   -7.2360  -37.3070 N.am    205 GLN   -0.4700
   3249 CA        -33.4220   -7.4310  -35.8910 C.3     205 GLN    0.3100
   3250 C         -32.7340   -8.7610  -35.5760 C.2     205 GLN    0.0700
   3251 O         -32.2570   -8.9470  -34.4670 O.2     205 GLN    0.0900
   3252 CB        -34.6910   -7.3860  -35.0380 C.3     205 GLN   -0.1800
   3253 CG        -35.3020   -6.0210  -34.8290 C.3     205 GLN    0.0900
   3254 CD        -36.4540   -6.0920  -33.8490 C.2     205 GLN    0.0900
   3255 NE2       -36.7430   -4.9700  -33.1900 N.am    205 GLN   -0.1800
   3256 OE1       -37.0720   -7.1470  -33.6720 O.2     205 GLN    0.0900
   3257 HN        -34.7030   -7.3190  -37.5510 H       205 GLN    0.0900
   3258 HA        -32.7410   -6.6490  -35.5920 H       205 GLN    0.5500
   3259 HB1       -34.4450   -7.8050  -34.0400 H       205 GLN   -0.5500
   3260 HB2       -35.4520   -8.0310  -35.5240 H       205 GLN   -0.6200
   3261 HG1       -35.6770   -5.6320  -35.8000 H       205 GLN    0.3200
   3262 HG2       -34.5320   -5.3260  -34.4330 H       205 GLN    0.3000
   3263 HE21      -37.3880   -4.9900  -32.4250 H       205 GLN    0.5100
   3264 HE22      -36.3120   -4.1080  -33.4580 H       205 GLN   -0.5100
   3265 N         -32.7270   -9.7180  -36.4950 N.am    206 ILE   -0.4700
   3266 CA        -32.1760  -11.0350  -36.1690 C.3     206 ILE    0.3100
   3267 C         -30.7770  -11.2170  -36.7550 C.2     206 ILE    0.0700
   3268 O         -30.1970  -12.2920  -36.6470 O.2     206 ILE    0.0900
   3269 CB        -33.1020  -12.1860  -36.6320 C.3     206 ILE   -0.0900
   3270 CG1       -33.1790  -12.2610  -38.1670 C.3     206 ILE    0.0900
   3271 CG2       -34.4840  -12.0110  -36.0180 C.3     206 ILE   -0.2700
   3272 CD        -33.1480  -13.6630  -38.7300 C.3     206 ILE    0.0900
   3273 HN        -33.0840   -9.5900  -37.4170 H       206 ILE    0.0900
   3274 HA        -32.0410  -11.0780  -35.0990 H       206 ILE    0.0900
   3275 HB        -32.6730  -13.1610  -36.3120 H       206 ILE   -0.1800
   3276 HG11      -32.3200  -11.6970  -38.5880 H       206 ILE    0.0900
   3277 HG12      -34.1230  -11.7750  -38.4930 H       206 ILE    0.0900
   3278 HG21      -34.9230  -11.0420  -36.3370 H       206 ILE   -0.2700
   3279 HG22      -34.4090  -12.0180  -34.9090 H       206 ILE    0.0900
   3280 HG23      -35.1540  -12.8310  -36.3530 H       206 ILE    0.0900
   3281 HD1       -34.0070  -14.2500  -38.3420 H       206 ILE    0.0900
   3282 HD2       -32.2070  -14.1710  -38.4280 H       206 ILE    0.5100
   3283 HD3       -33.2140  -13.6280  -39.8390 H       206 ILE   -0.5100
   3284 N         -30.2430  -10.1490  -37.3530 N.am    207 ARG   -0.4700
   3285 CA        -28.9440  -10.1610  -38.0140 C.3     207 ARG    0.3100
   3286 C         -27.8220  -10.7100  -37.1240 C.2     207 ARG    0.0700
   3287 O         -26.9480  -11.4430  -37.5940 O.2     207 ARG    0.0900
   3288 CB        -28.6080   -8.7330  -38.4620 C.3     207 ARG   -0.1800
   3289 CG        -27.4580   -8.5990  -39.4560 C.3     207 ARG    0.0900
   3290 CD        -27.0980   -7.1340  -39.6720 C.3     207 ARG    0.0900
   3291 NE        -28.2910   -6.3380  -39.9760 N.pl3   207 ARG   -0.1800
   3292 CZ        -28.9050   -6.3150  -41.1590 C.cat   207 ARG    0.0900
   3293 NH1       -28.4440   -7.0300  -42.1820 N.pl3   207 ARG    0.0900
   3294 NH2       -29.9940   -5.5680  -41.3260 N.pl3   207 ARG    0.2000
   3295 HN        -30.7220   -9.2750  -37.3740 H       207 ARG    0.0900
   3296 HA        -28.9980  -10.8260  -38.8640 H       207 ARG    0.0900
   3297 HB1       -28.3490   -8.1440  -37.5580 H       207 ARG   -0.7000
   3298 HB2       -29.5160   -8.2980  -38.9290 H       207 ARG    0.4400
   3299 HG1       -27.7570   -9.0500  -40.4260 H       207 ARG    0.6400
   3300 HG2       -26.5710   -9.1420  -39.0660 H       207 ARG   -0.8000
   3301 HD1       -26.3950   -7.0390  -40.5280 H       207 ARG    0.4600
   3302 HD2       -26.6360   -6.7180  -38.7510 H       207 ARG    0.4600
   3303 HE        -28.6710   -5.7730  -39.2450 H       207 ARG   -0.8000
   3304 HH11      -27.6260   -7.5940  -42.0690 H       207 ARG    0.4600
   3305 HH12      -28.9150   -7.0020  -43.0630 H       207 ARG    0.4600
   3306 HH21      -30.3690   -5.4300  -42.2420 H       207 ARG    0.5100
   3307 HH22      -30.4360   -5.1470  -40.5340 H       207 ARG   -0.5100
   3308 N         -27.8540  -10.3650  -35.8360 N.am    208 LYS   -0.4700
   3309 CA        -26.7680  -10.7130  -34.9230 C.3     208 LYS    0.3100
   3310 C         -27.2020  -11.6990  -33.8510 C.2     208 LYS    0.0700
   3311 O         -26.5040  -11.8550  -32.8580 O.2     208 LYS    0.0900
   3312 CB        -26.2110   -9.4460  -34.2430 C.3     208 LYS   -0.1800
   3313 CG        -25.6810   -8.3800  -35.1970 C.3     208 LYS    0.0900
   3314 CD        -25.2780   -7.1170  -34.4480 C.3     208 LYS    0.0900
   3315 CE        -24.6400   -6.1020  -35.3840 C.3     208 LYS   -0.1800
   3316 NZ        -24.2100   -4.8760  -34.6490 N.4     208 LYS    0.0900
   3317 HN        -28.6160   -9.8580  -35.4410 H       208 LYS    0.0900
   3318 HA        -25.9940  -11.2050  -35.4940 H       208 LYS   -0.1800
   3319 HB1       -25.3820   -9.7510  -33.5690 H       208 LYS    0.0900
   3320 HB2       -27.0220   -8.9950  -33.6350 H       208 LYS    0.0900
   3321 HG1       -26.4690   -8.1280  -35.9380 H       208 LYS    0.2100
   3322 HG2       -24.7960   -8.7810  -35.7380 H       208 LYS    0.0500
   3323 HD1       -24.5530   -7.3810  -33.6480 H       208 LYS    0.0500
   3324 HD2       -26.1790   -6.6660  -33.9820 H       208 LYS   -0.3000
   3325 HE1       -25.3720   -5.7940  -36.1610 H       208 LYS    0.3300
   3326 HE2       -23.7410   -6.5450  -35.8620 H       208 LYS    0.3300
   3327 HZ1       -23.5150   -5.1350  -33.9200 H       208 LYS    0.3300
   3328 HZ2       -25.0370   -4.4350  -34.1990 H       208 LYS    0.5100
   3329 HZ3       -23.7790   -4.2050  -35.3170 H       208 LYS   -0.5100
   3330 N         -28.3410  -12.3690  -34.0320 N.am    209 ILE   -0.4700
   3331 CA        -28.9470  -13.1200  -32.9210 C.3     209 ILE    0.3100
   3332 C         -28.3420  -14.5040  -32.6890 C.2     209 ILE    0.0700
   3333 O         -28.4550  -15.0480  -31.5890 O.2     209 ILE    0.0900
   3334 CB        -30.4870  -13.2170  -33.0510 C.3     209 ILE   -0.0900
   3335 CG1       -31.1410  -13.0760  -31.6650 C.3     209 ILE    0.0900
   3336 CG2       -30.9120  -14.5140  -33.7310 C.3     209 ILE   -0.2700
   3337 CD        -30.8110  -11.7860  -30.9200 C.3     209 ILE    0.0900
   3338 HN        -28.8200  -12.3940  -34.9060 H       209 ILE    0.0900
   3339 HA        -28.6870  -12.6140  -32.0040 H       209 ILE    0.0900
   3340 HB        -30.8560  -12.3560  -33.6480 H       209 ILE   -0.1800
   3341 HG11      -30.8100  -13.9310  -31.0380 H       209 ILE    0.0900
   3342 HG12      -32.2420  -13.1300  -31.7940 H       209 ILE    0.0900
   3343 HG21      -30.5610  -15.3870  -33.1420 H       209 ILE   -0.2700
   3344 HG22      -30.4690  -14.5700  -34.7480 H       209 ILE    0.0900
   3345 HG23      -32.0200  -14.5570  -33.8030 H       209 ILE    0.0900
   3346 HD1       -30.6260  -10.9630  -31.6450 H       209 ILE    0.0900
   3347 HD2       -29.8970  -11.9270  -30.3050 H       209 ILE    0.5100
   3348 HD3       -31.6620  -11.4980  -30.2670 H       209 ILE   -0.5100
   3349 N         -27.6670  -15.0500  -33.7020 N.am    210 ASP   -0.4700
   3350 CA        -26.8710  -16.2780  -33.5460 C.3     210 ASP    0.3100
   3351 C         -25.4420  -16.0500  -33.0400 C.2     210 ASP    0.0700
   3352 O         -24.6100  -16.9270  -33.1650 O.2     210 ASP    0.0900
   3353 CB        -26.8040  -17.0260  -34.8750 C.3     210 ASP   -0.2800
   3354 CG        -28.1660  -17.4150  -35.3840 C.2     210 ASP    0.0900
   3355 OD1       -29.1350  -17.2960  -34.5970 O.co2   210 ASP    0.0900
   3356 OD2       -28.2650  -17.8390  -36.5620 O.co2   210 ASP    0.6200
   3357 HN        -27.6750  -14.6500  -34.6160 H       210 ASP   -0.7600
   3358 HA        -27.3380  -16.8900  -32.7890 H       210 ASP   -0.7600
   3359 HB1       -26.2000  -17.9490  -34.7400 H       210 ASP    0.5100
   3360 HB2       -26.3150  -16.3780  -35.6310 H       210 ASP   -0.5100
   3361 N         -25.1530  -14.8790  -32.4920 N.am    211 ARG   -0.4700
   3362 CA        -23.8830  -14.6290  -31.8510 C.3     211 ARG    0.3100
   3363 C         -23.9170  -15.2950  -30.5110 C.2     211 ARG    0.0700
   3364 O         -24.8690  -15.1090  -29.7640 O.2     211 ARG    0.0900
   3365 CB        -23.6430  -13.1260  -31.6390 C.3     211 ARG   -0.1800
   3366 CG        -23.2220  -12.3660  -32.8930 C.3     211 ARG    0.0900
   3367 CD        -22.5980  -11.0220  -32.5350 C.3     211 ARG    0.0900
   3368 NE        -22.2740  -10.1900  -33.6970 N.pl3   211 ARG   -0.1800
   3369 CZ        -22.0340   -8.8900  -33.6180 C.cat   211 ARG    0.0900
   3370 NH1       -22.0590   -8.2760  -32.4370 N.pl3   211 ARG    0.0900
   3371 NH2       -21.7810   -8.1910  -34.7140 N.pl3   211 ARG    0.2000
   3372 HN        -25.7970  -14.1190  -32.4980 H       211 ARG    0.0900
   3373 HA        -23.1080  -15.0430  -32.4790 H       211 ARG    0.0900
   3374 HB1       -22.8480  -13.0050  -30.8750 H       211 ARG   -0.7000
   3375 HB2       -24.5820  -12.6750  -31.2570 H       211 ARG    0.4400
   3376 HG1       -24.1130  -12.1950  -33.5340 H       211 ARG    0.6400
   3377 HG2       -22.4830  -12.9730  -33.4580 H       211 ARG   -0.8000
   3378 HD1       -21.6510  -11.1950  -31.9810 H       211 ARG    0.4600
   3379 HD2       -23.3090  -10.4450  -31.9060 H       211 ARG    0.4600
   3380 HE        -22.2320  -10.6250  -34.5960 H       211 ARG   -0.8000
   3381 HH11      -22.2600   -8.7970  -31.6080 H       211 ARG    0.4600
   3382 HH12      -21.8780   -7.2950  -32.3800 H       211 ARG    0.4600
   3383 HH21      -21.9170   -8.6050  -35.6140 H       211 ARG    0.5100
   3384 HH22      -21.4540   -7.2490  -34.6410 H       211 ARG   -0.5100
   3385 N         -22.8770  -16.0640  -30.1950 N.am    212 ALA   -0.4700
   3386 CA        -22.6830  -16.5570  -28.8430 C.3     212 ALA    0.3100
   3387 C         -22.8290  -15.3870  -27.8800 C.2     212 ALA    0.0700
   3388 O         -23.5040  -15.5080  -26.8710 O.2     212 ALA    0.0900
   3389 CB        -21.3130  -17.1980  -28.7000 C.3     212 ALA   -0.2700
   3390 HN        -22.1900  -16.3330  -30.8650 H       212 ALA    0.0900
   3391 HA        -23.4590  -17.2780  -28.6350 H       212 ALA    0.0900
   3392 HB1       -20.5180  -16.4540  -28.9230 H       212 ALA    0.0900
   3393 HB2       -21.2160  -18.0460  -29.4120 H       212 ALA    0.5100
   3394 HB3       -21.1730  -17.5650  -27.6610 H       212 ALA   -0.5100
   3395 N         -22.2540  -14.2300  -28.2350 N.am    213 SER   -0.4700
   3396 CA        -22.2920  -13.0280  -27.3800 C.3     213 SER    0.3100
   3397 C         -23.6990  -12.5630  -26.9880 C.2     213 SER    0.0700
   3398 O         -23.8570  -11.7540  -26.0820 O.2     213 SER    0.0900
   3399 CB        -21.5130  -11.8650  -28.0300 C.3     213 SER    0.0500
   3400 OG        -22.1990  -11.2860  -29.1360 O.3     213 SER    0.0900
   3401 HN        -21.7700  -14.1290  -29.1010 H       213 SER    0.0900
   3402 HA        -21.8540  -13.2840  -26.4270 H       213 SER   -0.6600
   3403 HB1       -20.5320  -12.2400  -28.3900 H       213 SER    0.4300
   3404 HB2       -21.3490  -11.0700  -27.2710 H       213 SER    0.5100
   3405 HG1       -23.0330  -10.9610  -28.7890 H       213 SER   -0.5100
   3406 N         -24.7200  -13.0730  -27.6650 N.am    214 LYS   -0.4700
   3407 CA        -26.1010  -12.6920  -27.3690 C.3     214 LYS    0.3100
   3408 C         -26.9890  -13.7970  -26.7870 C.2     214 LYS    0.0700
   3409 O         -27.9750  -13.5060  -26.1230 O.2     214 LYS    0.0900
   3410 CB        -26.7280  -12.1100  -28.6320 C.3     214 LYS   -0.1800
   3411 CG        -26.2190  -10.7050  -28.8950 C.3     214 LYS    0.0900
   3412 CD        -26.4100  -10.2760  -30.3300 C.3     214 LYS    0.0900
   3413 CE        -25.8590   -8.8830  -30.5380 C.3     214 LYS   -0.1800
   3414 NZ        -26.2840   -7.9590  -29.4440 N.4     214 LYS    0.0900
   3415 HN        -24.5940  -13.7360  -28.3990 H       214 LYS    0.0900
   3416 HA        -26.0930  -11.9610  -26.5730 H       214 LYS   -0.1800
   3417 HB1       -27.8320  -12.0830  -28.5130 H       214 LYS    0.0900
   3418 HB2       -26.4760  -12.7590  -29.4980 H       214 LYS    0.0900
   3419 HG1       -25.1360  -10.6660  -28.6510 H       214 LYS    0.2100
   3420 HG2       -26.7630   -9.9980  -28.2340 H       214 LYS    0.0500
   3421 HD1       -27.4930  -10.2850  -30.5780 H       214 LYS    0.0500
   3422 HD2       -25.8820  -10.9850  -31.0020 H       214 LYS   -0.3000
   3423 HE1       -26.2350   -8.4690  -31.4970 H       214 LYS    0.3300
   3424 HE2       -24.7490   -8.9140  -30.5440 H       214 LYS    0.3300
   3425 HZ1       -25.9360   -8.3180  -28.5320 H       214 LYS    0.3300
   3426 HZ2       -27.3220   -7.9010  -29.4200 H       214 LYS    0.5100
   3427 HZ3       -25.8890   -7.0120  -29.6170 H       214 LYS   -0.5100
   3428 N         -26.6040  -15.0490  -27.0110 N.am    215 ARG   -0.4700
   3429 CA        -27.3400  -16.2410  -26.5830 C.3     215 ARG    0.3100
   3430 C         -28.1760  -16.1240  -25.3070 C.2     215 ARG    0.0700
   3431 O         -29.3810  -16.3920  -25.3400 O.2     215 ARG    0.0900
   3432 CB        -26.3420  -17.4000  -26.4240 C.3     215 ARG   -0.1800
   3433 CG        -26.9520  -18.7580  -26.1370 C.3     215 ARG    0.0900
   3434 CD        -25.9400  -19.8590  -26.3800 C.3     215 ARG    0.0900
   3435 NE        -24.8080  -19.7330  -25.4680 N.pl3   215 ARG   -0.1800
   3436 CZ        -24.7420  -20.2640  -24.2490 C.cat   215 ARG    0.0900
   3437 NH1       -25.7380  -20.9920  -23.7540 N.pl3   215 ARG    0.0900
   3438 NH2       -23.6570  -20.0710  -23.5090 N.pl3   215 ARG    0.2000
   3439 HN        -25.7590  -15.2390  -27.5030 H       215 ARG    0.0900
   3440 HA        -28.0820  -16.4740  -27.3310 H       215 ARG    0.0900
   3441 HB1       -25.6550  -17.1490  -25.5890 H       215 ARG   -0.7000
   3442 HB2       -25.7550  -17.4790  -27.3630 H       215 ARG    0.4400
   3443 HG1       -27.8310  -18.9130  -26.7980 H       215 ARG    0.6400
   3444 HG2       -27.2880  -18.7940  -25.0790 H       215 ARG   -0.8000
   3445 HD1       -25.5540  -19.7960  -27.4190 H       215 ARG    0.4600
   3446 HD2       -26.4110  -20.8510  -26.2070 H       215 ARG    0.4600
   3447 HE        -24.0200  -19.2060  -25.7820 H       215 ARG   -0.8000
   3448 HH11      -26.5610  -21.1510  -24.2990 H       215 ARG    0.4600
   3449 HH12      -25.6640  -21.3810  -22.8350 H       215 ARG    0.4600
   3450 HH21      -22.8970  -19.5280  -23.8680 H       215 ARG    0.5100
   3451 HH22      -23.6000  -20.4660  -22.5920 H       215 ARG   -0.5100
   3452 N         -27.5560  -15.7400  -24.1900 N.am    216 LYS   -0.4700
   3453 CA        -28.2100  -15.8870  -22.8830 C.3     216 LYS    0.3100
   3454 C         -29.4850  -15.0570  -22.7220 C.2     216 LYS    0.0700
   3455 O         -30.5680  -15.6240  -22.5980 O.2     216 LYS    0.0900
   3456 CB        -27.2450  -15.6210  -21.7140 C.3     216 LYS   -0.1800
   3457 CG        -27.8060  -16.0180  -20.3390 C.3     216 LYS    0.0900
   3458 CD        -27.0190  -15.4350  -19.1590 C.3     216 LYS    0.0900
   3459 CE        -27.8820  -15.2400  -17.9070 C.3     216 LYS   -0.1800
   3460 NZ        -27.3170  -14.2300  -16.9610 N.4     216 LYS    0.0900
   3461 HN        -26.6400  -15.3460  -24.1900 H       216 LYS    0.0900
   3462 HA        -28.5930  -16.8950  -22.8220 H       216 LYS   -0.1800
   3463 HB1       -27.0040  -14.5370  -21.6960 H       216 LYS    0.0900
   3464 HB2       -26.3110  -16.1940  -21.8910 H       216 LYS    0.0900
   3465 HG1       -27.7920  -17.1250  -20.2590 H       216 LYS    0.2100
   3466 HG2       -28.8560  -15.6640  -20.2710 H       216 LYS    0.0500
   3467 HD1       -26.5990  -14.4520  -19.4600 H       216 LYS    0.0500
   3468 HD2       -26.1820  -16.1230  -18.9120 H       216 LYS   -0.3000
   3469 HE1       -27.9610  -16.2030  -17.3590 H       216 LYS    0.3300
   3470 HE2       -28.8930  -14.8870  -18.2060 H       216 LYS    0.3300
   3471 HZ1       -27.2420  -13.3110  -17.4400 H       216 LYS    0.3300
   3472 HZ2       -26.3730  -14.5370  -16.6500 H       216 LYS    0.5100
   3473 HZ3       -27.9420  -14.1410  -16.1350 H       216 LYS   -0.5100
   3474 N         -29.3750  -13.7310  -22.7080 N.am    217 THR   -0.4700
   3475 CA        -30.5370  -12.8780  -22.4070 C.3     217 THR    0.3100
   3476 C         -31.1430  -12.2630  -23.6690 C.2     217 THR    0.0700
   3477 O         -32.3340  -12.4360  -23.9460 O.2     217 THR    0.0900
   3478 CB        -30.1960  -11.7400  -21.4090 C.3     217 THR    0.1400
   3479 CG2       -31.4840  -11.1110  -20.8310 C.3     217 THR    0.0900
   3480 OG1       -29.3800  -12.2460  -20.3390 O.3     217 THR   -0.6600
   3481 HN        -28.5160  -13.2610  -22.8980 H       217 THR    0.4300
   3482 HA        -31.3070  -13.5100  -21.9930 H       217 THR   -0.2700
   3483 HB        -29.6400  -10.9340  -21.9340 H       217 THR    0.0900
   3484 HG1       -29.2060  -11.4980  -19.7620 H       217 THR    0.0900
   3485 HG21      -32.0790  -11.8820  -20.2970 H       217 THR    0.0900
   3486 HG22      -32.1030  -10.6930  -21.6550 H       217 THR    0.5100
   3487 HG23      -31.2220  -10.3040  -20.1140 H       217 THR   -0.5100
   3488 N         -30.3220  -11.5310  -24.4210 N.am    218 SER   -0.4700
   3489 CA        -30.7760  -10.8520  -25.6260 C.3     218 SER    0.3100
   3490 C         -31.5970  -11.7510  -26.5770 C.2     218 SER    0.0700
   3491 O         -32.7930  -11.5430  -26.7600 O.2     218 SER    0.0900
   3492 CB        -29.5800  -10.2380  -26.3470 C.3     218 SER    0.0500
   3493 OG        -29.8470  -10.1110  -27.7280 O.3     218 SER    0.0900
   3494 HN        -29.3580  -11.4180  -24.1920 H       218 SER    0.0900
   3495 HA        -31.4800  -10.0860  -25.3380 H       218 SER   -0.6600
   3496 HB1       -28.6890  -10.8880  -26.2140 H       218 SER    0.4300
   3497 HB2       -29.3690   -9.2310  -25.9300 H       218 SER    0.5100
   3498 HG1       -30.7000   -9.6760  -27.7930 H       218 SER   -0.5100
   3499 N         -30.9620  -12.7600  -27.1650 N.am    219 ARG   -0.4700
   3500 CA        -31.6260  -13.6740  -28.0950 C.3     219 ARG    0.3100
   3501 C         -32.9100  -14.2960  -27.5660 C.2     219 ARG    0.0700
   3502 O         -33.7880  -14.6380  -28.3460 O.2     219 ARG    0.0900
   3503 CB        -30.6680  -14.8030  -28.4880 C.3     219 ARG   -0.1800
   3504 CG        -31.2990  -15.9520  -29.2610 C.3     219 ARG    0.0900
   3505 CD        -30.3580  -17.1370  -29.3540 C.3     219 ARG    0.0900
   3506 NE        -30.9880  -18.2470  -30.0620 N.pl3   219 ARG   -0.1800
   3507 CZ        -31.1180  -18.3290  -31.3810 C.cat   219 ARG    0.0900
   3508 NH1       -30.6600  -17.3730  -32.1790 N.pl3   219 ARG    0.0900
   3509 NH2       -31.7200  -19.3820  -31.9100 N.pl3   219 ARG    0.2000
   3510 HN        -29.9970  -12.9410  -26.9970 H       219 ARG    0.0900
   3511 HA        -31.9250  -13.1110  -28.9670 H       219 ARG    0.0900
   3512 HB1       -30.2210  -15.2150  -27.5580 H       219 ARG   -0.7000
   3513 HB2       -29.8600  -14.3680  -29.1130 H       219 ARG    0.4400
   3514 HG1       -31.5520  -15.6070  -30.2860 H       219 ARG    0.6400
   3515 HG2       -32.2330  -16.2680  -28.7470 H       219 ARG   -0.8000
   3516 HD1       -30.0890  -17.4880  -28.3350 H       219 ARG    0.4600
   3517 HD2       -29.4420  -16.8490  -29.9130 H       219 ARG    0.4600
   3518 HE        -31.3470  -19.0010  -29.5150 H       219 ARG   -0.8000
   3519 HH11      -30.6330  -17.5190  -33.1680 H       219 ARG    0.4600
   3520 HH12      -30.3440  -16.5070  -31.7920 H       219 ARG    0.4600
   3521 HH21      -32.0710  -20.1070  -31.3180 H       219 ARG    0.5100
   3522 HH22      -31.8230  -19.4530  -32.9030 H       219 ARG   -0.5100
   3523 N         -33.0070  -14.4950  -26.2540 N.am    220 VAL   -0.4700
   3524 CA        -34.2000  -15.0940  -25.6730 C.3     220 VAL    0.3100
   3525 C         -35.3710  -14.1250  -25.7690 C.2     220 VAL    0.0700
   3526 O         -36.4690  -14.4890  -26.1870 O.2     220 VAL    0.0900
   3527 CB        -33.9530  -15.5150  -24.2100 C.3     220 VAL   -0.0900
   3528 CG1       -35.2630  -15.8790  -23.5200 C.3     220 VAL    0.0900
   3529 CG2       -32.9680  -16.6750  -24.1770 C.3     220 VAL   -0.2700
   3530 HN        -32.2800  -14.2470  -25.6190 H       220 VAL    0.0900
   3531 HA        -34.4640  -15.9540  -26.2690 H       220 VAL    0.0900
   3532 HB        -33.4720  -14.6760  -23.6640 H       220 VAL    0.0900
   3533 HG11      -35.8380  -16.5950  -24.1450 H       220 VAL   -0.2700
   3534 HG12      -35.8780  -14.9670  -23.3690 H       220 VAL    0.0900
   3535 HG13      -35.0540  -16.3550  -22.5380 H       220 VAL    0.0900
   3536 HG21      -32.0040  -16.3710  -24.6370 H       220 VAL    0.0900
   3537 HG22      -33.3780  -17.5350  -24.7490 H       220 VAL    0.5100
   3538 HG23      -32.7790  -16.9810  -23.1260 H       220 VAL   -0.5100
   3539 N         -35.1120  -12.8750  -25.4070 N.am    221 MET   -0.4700
   3540 CA        -36.1280  -11.8390  -25.4450 C.3     221 MET    0.3100
   3541 C         -36.6000  -11.5570  -26.8740 C.2     221 MET    0.0700
   3542 O         -37.7720  -11.2480  -27.1000 O.2     221 MET    0.0900
   3543 CB        -35.5930  -10.5700  -24.7700 C.3     221 MET   -0.1800
   3544 CG        -35.3990  -10.7500  -23.2710 C.3     221 MET    0.0900
   3545 SD        -34.4730   -9.4180  -22.4730 S.3     221 MET    0.0900
   3546 CE        -34.6240   -9.8640  -20.7340 C.3     221 MET   -0.1400
   3547 HN        -34.2100  -12.5910  -25.0940 H       221 MET    0.0900
   3548 HA        -37.0040  -12.2040  -24.9290 H       221 MET    0.0900
   3549 HB1       -36.3130   -9.7420  -24.9420 H       221 MET   -0.0900
   3550 HB2       -34.6190  -10.3010  -25.2300 H       221 MET   -0.2200
   3551 HG1       -34.8640  -11.7100  -23.1080 H       221 MET    0.0900
   3552 HG2       -36.4010  -10.8250  -22.8010 H       221 MET    0.0900
   3553 HE1       -34.3530  -10.9290  -20.5650 H       221 MET    0.0900
   3554 HE2       -35.6700   -9.7180  -20.3900 H       221 MET    0.5100
   3555 HE3       -33.9480   -9.2350  -20.1170 H       221 MET   -0.5100
   3556 N         -35.6940  -11.6830  -27.8390 N.am    222 LEU   -0.4700
   3557 CA        -36.0260  -11.4650  -29.2410 C.3     222 LEU    0.3100
   3558 C         -36.8870  -12.5950  -29.8020 C.2     222 LEU    0.0700
   3559 O         -37.7680  -12.3430  -30.6060 O.2     222 LEU    0.0900
   3560 CB        -34.7550  -11.2950  -30.0880 C.3     222 LEU   -0.1800
   3561 CG        -34.9460  -10.6010  -31.4420 C.3     222 LEU    0.0900
   3562 CD1       -35.3570   -9.1450  -31.2530 C.3     222 LEU    0.0900
   3563 CD2       -33.6780  -10.6960  -32.2840 C.3     222 LEU   -0.0900
   3564 HN        -34.7470  -11.9310  -27.6470 H       222 LEU    0.0900
   3565 HA        -36.6380  -10.5770  -29.3040 H       222 LEU   -0.2700
   3566 HB1       -34.3310  -12.3040  -30.2760 H       222 LEU    0.0900
   3567 HB2       -34.0260  -10.7010  -29.4980 H       222 LEU    0.0900
   3568 HG        -35.7320  -11.1330  -32.0190 H       222 LEU    0.0900
   3569 HD11      -34.5750   -8.5980  -30.6860 H       222 LEU   -0.2700
   3570 HD12      -36.3100   -9.0920  -30.6850 H       222 LEU    0.0900
   3571 HD13      -35.4840   -8.6570  -32.2430 H       222 LEU    0.0900
   3572 HD21      -33.4210  -11.7610  -32.4680 H       222 LEU    0.0900
   3573 HD22      -32.8320  -10.2140  -31.7500 H       222 LEU    0.5100
   3574 HD23      -33.8360  -10.1950  -33.2630 H       222 LEU   -0.5100
   3575 N         -36.6350  -13.8390  -29.3950 N.am    223 MET   -0.4700
   3576 CA        -37.4630  -14.9680  -29.8350 C.3     223 MET    0.3100
   3577 C         -38.8610  -14.9220  -29.1870 C.2     223 MET    0.0700
   3578 O         -39.8490  -15.3360  -29.7780 O.2     223 MET    0.0900
   3579 CB        -36.7830  -16.3130  -29.5300 C.3     223 MET   -0.1800
   3580 CG        -35.5140  -16.6080  -30.3250 C.3     223 MET    0.0900
   3581 SD        -35.7300  -16.8370  -32.0960 S.3     223 MET    0.0900
   3582 CE        -35.4120  -15.1770  -32.7190 C.3     223 MET   -0.1400
   3583 HN        -35.8810  -14.0570  -28.7810 H       223 MET    0.0900
   3584 HA        -37.6240  -14.8670  -30.8980 H       223 MET    0.0900
   3585 HB1       -37.5150  -17.1220  -29.7380 H       223 MET   -0.0900
   3586 HB2       -36.5240  -16.3290  -28.4510 H       223 MET   -0.2200
   3587 HG1       -35.0610  -17.5300  -29.9040 H       223 MET    0.0900
   3588 HG2       -34.8120  -15.7660  -30.1610 H       223 MET    0.0900
   3589 HE1       -34.3870  -14.8370  -32.4550 H       223 MET    0.0900
   3590 HE2       -36.1360  -14.4570  -32.2800 H       223 MET    0.5100
   3591 HE3       -35.5060  -15.1570  -33.8260 H       223 MET   -0.5100
   3592 N         -38.9400  -14.3970  -27.9730 N.am    224 ARG   -0.4700
   3593 CA        -40.2040  -14.2600  -27.2800 C.3     224 ARG    0.3100
   3594 C         -41.0830  -13.1940  -27.9150 C.2     224 ARG    0.0700
   3595 O         -42.2910  -13.3910  -28.0680 O.2     224 ARG    0.0900
   3596 CB        -39.9580  -13.9010  -25.8180 C.3     224 ARG   -0.1800
   3597 CG        -41.1410  -14.1980  -24.9150 C.3     224 ARG    0.0900
   3598 CD        -40.9480  -13.6270  -23.5170 C.3     224 ARG    0.0900
   3599 NE        -39.7170  -14.1060  -22.8780 N.pl3   224 ARG   -0.1800
   3600 CZ        -39.3660  -13.8370  -21.6200 C.cat   224 ARG    0.0900
   3601 NH1       -40.1480  -13.0900  -20.8380 N.pl3   224 ARG    0.0900
   3602 NH2       -38.2240  -14.3240  -21.1390 N.pl3   224 ARG    0.2000
   3603 HN        -38.1340  -14.0740  -27.4830 H       224 ARG    0.0900
   3604 HA        -40.7350  -15.1970  -27.3540 H       224 ARG    0.0900
   3605 HB1       -39.7280  -12.8160  -25.7540 H       224 ARG   -0.7000
   3606 HB2       -39.0820  -14.4770  -25.4550 H       224 ARG    0.4400
   3607 HG1       -41.2720  -15.2990  -24.8420 H       224 ARG    0.6400
   3608 HG2       -42.0580  -13.7570  -25.3630 H       224 ARG   -0.8000
   3609 HD1       -41.8000  -13.9300  -22.8710 H       224 ARG    0.4600
   3610 HD2       -40.8860  -12.5200  -23.5730 H       224 ARG    0.4600
   3611 HE        -39.0990  -14.6740  -23.4230 H       224 ARG   -0.8000
   3612 HH11      -41.0090  -12.7260  -21.1930 H       224 ARG    0.4600
   3613 HH12      -39.8740  -12.8960  -19.8960 H       224 ARG    0.4600
   3614 HH21      -37.6370  -14.8880  -21.7190 H       224 ARG    0.5100
   3615 HH22      -37.9540  -14.1260  -20.1970 H       224 ARG   -0.5100
   3616 N         -40.4750  -12.0520  -28.2520 N.am    225 GLU   -0.4700
   3617 CA        -41.1460  -10.9810  -28.9870 C.3     225 GLU    0.3100
   3618 C         -41.6430  -11.4760  -30.3390 C.2     225 GLU    0.0700
   3619 O         -42.8130  -11.3550  -30.6690 O.2     225 GLU    0.0900
   3620 CB        -40.1880   -9.8020  -29.2170 C.3     225 GLU   -0.1800
   3621 CG        -40.1050   -8.8200  -28.0620 C.3     225 GLU    0.0900
   3622 CD        -39.2120   -7.6280  -28.3770 C.2     225 GLU    0.0900
   3623 OE1       -38.8160   -7.4540  -29.5530 O.co2   225 GLU   -0.2800
   3624 OE2       -38.9160   -6.8490  -27.4420 O.co2   225 GLU    0.0900
   3625 HN        -39.5230  -11.8780  -28.0140 H       225 GLU    0.0900
   3626 HA        -42.0010  -10.6620  -28.4080 H       225 GLU    0.6200
   3627 HB1       -40.5250   -9.2500  -30.1190 H       225 GLU   -0.7600
   3628 HB2       -39.1730  -10.2100  -29.4010 H       225 GLU   -0.7600
   3629 HG1       -39.6960   -9.3430  -27.1710 H       225 GLU    0.5100
   3630 HG2       -41.1250   -8.4470  -27.8290 H       225 GLU   -0.5100
   3631 N         -40.7300  -12.0330  -31.1180 N.am    226 HSD   -0.4700
   3632 CA        -41.0420  -12.5900  -32.4160 C.3     226 HSD    0.3100
   3633 C         -42.1280  -13.6140  -32.4000 C.2     226 HSD    0.0700
   3634 O         -42.8760  -13.7360  -33.3580 O.2     226 HSD    0.0900
   3635 CB        -39.7850  -13.1870  -33.0200 C.3     226 HSD   -0.0900
   3636 CG        -38.9800  -12.1870  -33.7910 C.ar    226 HSD    0.0900
   3637 CD2       -39.2550  -11.5660  -34.9690 C.ar    226 HSD    0.0900
   3638 ND1       -37.8070  -11.6990  -33.3740 N.ar    226 HSD   -0.3600
   3639 CE1       -37.3470  -10.8210  -34.2810 C.ar    226 HSD    0.3200
   3640 NE2       -38.2280  -10.7380  -35.2520 N.ar    226 HSD   -0.0500
   3641 HN        -39.7740  -12.0940  -30.8410 H       226 HSD    0.2500
   3642 HA        -41.4280  -11.8000  -33.0430 H       226 HSD    0.1300
   3643 HB1       -40.0700  -14.0120  -33.7040 H       226 HSD   -0.7000
   3644 HB2       -39.1510  -13.5940  -32.2020 H       226 HSD    0.2200
   3645 HD1       -37.3550  -11.9560  -32.5200 H       226 HSD    0.1000
   3646 HD2       -40.1060  -11.6470  -35.6340 H       226 HSD    0.5100
   3647 HE1       -36.4030  -10.2850  -34.2010 H       226 HSD   -0.5100
   3648 N         -42.2350  -14.3760  -31.3240 N.am    227 LYS   -0.4700
   3649 CA        -43.2970  -15.3600  -31.2150 C.3     227 LYS    0.3100
   3650 C         -44.6480  -14.6590  -31.0670 C.2     227 LYS    0.0700
   3651 O         -45.6450  -15.1060  -31.6340 O.2     227 LYS    0.0900
   3652 CB        -43.0460  -16.2940  -30.0260 C.3     227 LYS   -0.1800
   3653 CG        -43.8700  -17.5690  -30.0580 C.3     227 LYS    0.0900
   3654 CD        -44.0870  -18.1300  -28.6610 C.3     227 LYS    0.0900
   3655 CE        -45.1420  -19.2200  -28.6770 C.3     227 LYS   -0.1800
   3656 NZ        -45.0720  -20.0480  -27.4470 N.4     227 LYS    0.0900
   3657 HN        -41.6050  -14.3100  -30.5540 H       227 LYS    0.0900
   3658 HA        -43.3270  -15.9230  -32.1350 H       227 LYS   -0.1800
   3659 HB1       -43.2840  -15.7440  -29.0910 H       227 LYS    0.0900
   3660 HB2       -41.9700  -16.5700  -30.0170 H       227 LYS    0.0900
   3661 HG1       -43.3420  -18.3260  -30.6760 H       227 LYS    0.2100
   3662 HG2       -44.8570  -17.3520  -30.5190 H       227 LYS    0.0500
   3663 HD1       -44.4140  -17.3130  -27.9830 H       227 LYS    0.0500
   3664 HD2       -43.1310  -18.5500  -28.2810 H       227 LYS   -0.3000
   3665 HE1       -44.9810  -19.8890  -29.5490 H       227 LYS    0.3300
   3666 HE2       -46.1540  -18.7660  -28.7250 H       227 LYS    0.3300
   3667 HZ1       -44.5680  -19.5230  -26.7030 H       227 LYS    0.3300
   3668 HZ2       -44.5630  -20.9330  -27.6530 H       227 LYS    0.5100
   3669 HZ3       -46.0340  -20.2700  -27.1230 H       227 LYS   -0.5100
   3670 N         -44.6850  -13.5720  -30.3000 N.am    228 ALA   -0.4700
   3671 CA        -45.8940  -12.7730  -30.1560 C.3     228 ALA    0.3100
   3672 C         -46.2910  -12.1210  -31.4880 C.2     228 ALA    0.0700
   3673 O         -47.4670  -12.1120  -31.8610 O.2     228 ALA    0.0900
   3674 CB        -45.7060  -11.7150  -29.0790 C.3     228 ALA   -0.2700
   3675 HN        -43.8870  -13.2550  -29.7910 H       228 ALA    0.0900
   3676 HA        -46.7050  -13.4360  -29.8930 H       228 ALA    0.0900
   3677 HB1       -44.8640  -11.0410  -29.3480 H       228 ALA    0.0900
   3678 HB2       -45.4730  -12.2010  -28.1080 H       228 ALA    0.5100
   3679 HB3       -46.6300  -11.1070  -28.9810 H       228 ALA   -0.5100
   3680 N         -45.3100  -11.5760  -32.2080 N.am    229 LEU   -0.4700
   3681 CA        -45.5660  -10.9810  -33.5150 C.3     229 LEU    0.3100
   3682 C         -46.1540  -12.0070  -34.4850 C.2     229 LEU    0.0700
   3683 O         -47.0700  -11.6980  -35.2440 O.2     229 LEU    0.0900
   3684 CB        -44.2810  -10.4060  -34.1300 C.3     229 LEU   -0.1800
   3685 CG        -43.7910   -9.0190  -33.7120 C.3     229 LEU    0.0900
   3686 CD1       -42.6430   -8.6080  -34.6230 C.3     229 LEU    0.0900
   3687 CD2       -44.9100   -7.9930  -33.7640 C.3     229 LEU   -0.0900
   3688 HN        -44.3650  -11.5500  -31.8880 H       229 LEU    0.0900
   3689 HA        -46.2980  -10.1990  -33.3850 H       229 LEU   -0.2700
   3690 HB1       -44.4340  -10.3760  -35.2280 H       229 LEU    0.0900
   3691 HB2       -43.4650  -11.1200  -33.8960 H       229 LEU    0.0900
   3692 HG        -43.4440   -9.0440  -32.6560 H       229 LEU    0.0900
   3693 HD11      -42.9860   -8.5780  -35.6790 H       229 LEU   -0.2700
   3694 HD12      -41.8140   -9.3430  -34.5400 H       229 LEU    0.0900
   3695 HD13      -42.2770   -7.5980  -34.3390 H       229 LEU    0.0900
   3696 HD21      -45.6470   -8.1880  -32.9560 H       229 LEU    0.0900
   3697 HD22      -45.4340   -8.0540  -34.7420 H       229 LEU    0.5100
   3698 HD23      -44.4940   -6.9720  -33.6260 H       229 LEU   -0.5100
   3699 N         -45.6130  -13.2230  -34.4630 N.am    230 LYS   -0.4700
   3700 CA        -46.0970  -14.2870  -35.3110 C.3     230 LYS    0.3100
   3701 C         -47.5240  -14.6660  -34.9300 C.2     230 LYS    0.0700
   3702 O         -48.3230  -14.9970  -35.8010 O.2     230 LYS    0.0900
   3703 CB        -45.1790  -15.5000  -35.2140 C.3     230 LYS   -0.1800
   3704 CG        -45.3470  -16.4980  -36.3520 C.3     230 LYS    0.0900
   3705 CD        -44.4360  -17.7120  -36.1850 C.3     230 LYS    0.0900
   3706 CE        -44.8390  -18.8850  -37.0720 C.3     230 LYS   -0.1800
   3707 NZ        -44.5130  -20.2020  -36.4440 N.4     230 LYS    0.0900
   3708 HN        -44.8520  -13.4520  -33.8620 H       230 LYS    0.0900
   3709 HA        -46.1300  -13.9200  -36.3260 H       230 LYS   -0.1800
   3710 HB1       -45.3870  -16.0220  -34.2560 H       230 LYS    0.0900
   3711 HB2       -44.1270  -15.1450  -35.2110 H       230 LYS    0.0900
   3712 HG1       -45.1070  -15.9950  -37.3130 H       230 LYS    0.2100
   3713 HG2       -46.4040  -16.8400  -36.3800 H       230 LYS    0.0500
   3714 HD1       -44.4680  -18.0390  -35.1240 H       230 LYS    0.0500
   3715 HD2       -43.3960  -17.4150  -36.4380 H       230 LYS   -0.3000
   3716 HE1       -44.2930  -18.8290  -38.0380 H       230 LYS    0.3300
   3717 HE2       -45.9350  -18.8600  -37.2510 H       230 LYS    0.3300
   3718 HZ1       -45.1430  -20.3640  -35.6330 H       230 LYS    0.3300
   3719 HZ2       -43.5250  -20.1960  -36.1210 H       230 LYS    0.5100
   3720 HZ3       -44.6450  -20.9610  -37.1420 H       230 LYS   -0.5100
   3721 N         -47.8530  -14.6140  -33.6370 N.am    231 THR   -0.4700
   3722 CA        -49.2320  -14.8380  -33.1990 C.3     231 THR    0.3100
   3723 C         -50.1780  -13.8270  -33.8430 C.2     231 THR    0.0700
   3724 O         -51.2240  -14.1980  -34.3910 O.2     231 THR    0.0900
   3725 CB        -49.3900  -14.7190  -31.6760 C.3     231 THR    0.1400
   3726 CG2       -50.8480  -14.9210  -31.2680 C.3     231 THR    0.0900
   3727 OG1       -48.5790  -15.7030  -31.0330 O.3     231 THR   -0.6600
   3728 HN        -47.1850  -14.4240  -32.9220 H       231 THR    0.4300
   3729 HA        -49.5200  -15.8270  -33.5220 H       231 THR   -0.2700
   3730 HB        -49.0700  -13.7110  -31.3390 H       231 THR    0.0900
   3731 HG1       -47.7860  -15.2450  -30.7450 H       231 THR    0.0900
   3732 HG21      -51.2500  -15.8460  -31.7350 H       231 THR    0.0900
   3733 HG22      -51.4590  -14.0580  -31.6070 H       231 THR    0.5100
   3734 HG23      -50.9220  -15.0210  -30.1650 H       231 THR   -0.5100
   3735 N         -49.8060  -12.5460  -33.7670 N.am    232 LEU   -0.4700
   3736 CA        -50.5680  -11.4880  -34.4040 C.3     232 LEU    0.3100
   3737 C         -50.6220  -11.7370  -35.9040 C.2     232 LEU    0.0700
   3738 O         -51.6580  -11.5940  -36.5350 O.2     232 LEU    0.0900
   3739 CB        -49.9550  -10.1270  -34.1000 C.3     232 LEU   -0.1800
   3740 CG        -50.0650   -9.7160  -32.6260 C.3     232 LEU    0.0900
   3741 CD1       -49.3830   -8.3790  -32.3960 C.3     232 LEU    0.0900
   3742 CD2       -51.5180   -9.6690  -32.1690 C.3     232 LEU   -0.0900
   3743 HN        -48.9900  -12.2610  -33.2700 H       232 LEU    0.0900
   3744 HA        -51.5810  -11.5350  -34.0340 H       232 LEU   -0.2700
   3745 HB1       -50.4690   -9.3610  -34.7190 H       232 LEU    0.0900
   3746 HB2       -48.8800  -10.1530  -34.3790 H       232 LEU    0.0900
   3747 HG        -49.5840  -10.4900  -31.9900 H       232 LEU    0.0900
   3748 HD11      -49.8600   -7.5940  -33.0210 H       232 LEU   -0.2700
   3749 HD12      -48.3090   -8.4500  -32.6730 H       232 LEU    0.0900
   3750 HD13      -49.4750   -8.0870  -31.3270 H       232 LEU    0.0900
   3751 HD21      -51.9350  -10.6970  -32.1140 H       232 LEU    0.0900
   3752 HD22      -52.1220   -9.0790  -32.8910 H       232 LEU    0.5100
   3753 HD23      -51.5820   -9.2060  -31.1610 H       232 LEU   -0.5100
   3754 N         -49.5020  -12.1390  -36.4880 N.am    233 GLY   -0.4700
   3755 CA        -49.4690  -12.4270  -37.9130 C.3     233 GLY    0.3100
   3756 C         -50.4850  -13.4820  -38.2630 C.2     233 GLY   -0.0200
   3757 O         -51.1170  -13.4010  -39.2980 O.2     233 GLY    0.0900
   3758 HN        -48.6490  -12.2600  -35.9880 H       233 GLY    0.0900
   3759 HA1       -48.4800  -12.7780  -38.1680 H       233 GLY    0.5100
   3760 HA2       -49.6910  -11.5180  -38.4520 H       233 GLY   -0.5100
   3761 N         -50.6400  -14.4800  -37.3900 N.am    234 ILE   -0.4700
   3762 CA        -51.5690  -15.5950  -37.6380 C.3     234 ILE    0.3100
   3763 C         -53.0440  -15.1370  -37.5440 C.2     234 ILE    0.0700
   3764 O         -53.8570  -15.5350  -38.3810 O.2     234 ILE    0.0900
   3765 CB        -51.3100  -16.7970  -36.6860 C.3     234 ILE   -0.0900
   3766 CG1       -49.9830  -17.4890  -37.0070 C.3     234 ILE    0.0900
   3767 CG2       -52.4220  -17.8240  -36.7840 C.3     234 ILE   -0.2700
   3768 CD        -49.4480  -18.3380  -35.8680 C.3     234 ILE    0.0900
   3769 HN        -50.1340  -14.5150  -36.5320 H       234 ILE    0.0900
   3770 HA        -51.4430  -15.9040  -38.6660 H       234 ILE    0.0900
   3771 HB        -51.2440  -16.4280  -35.6420 H       234 ILE   -0.1800
   3772 HG11      -49.2290  -16.7120  -37.2520 H       234 ILE    0.0900
   3773 HG12      -50.1280  -18.1400  -37.8950 H       234 ILE    0.0900
   3774 HG21      -52.6160  -18.0780  -37.8480 H       234 ILE   -0.2700
   3775 HG22      -53.3560  -17.4140  -36.3420 H       234 ILE    0.0900
   3776 HG23      -52.1300  -18.7510  -36.2450 H       234 ILE    0.0900
   3777 HD1       -50.1770  -19.1360  -35.6120 H       234 ILE    0.0900
   3778 HD2       -49.2850  -17.7060  -34.9690 H       234 ILE    0.5100
   3779 HD3       -48.4910  -18.8160  -36.1680 H       234 ILE   -0.5100
   3780 N         -53.3990  -14.2880  -36.5660 N.am    235 ILE   -0.4700
   3781 CA        -54.7900  -13.8250  -36.4720 C.3     235 ILE    0.3100
   3782 C         -55.1580  -12.9790  -37.6860 C.2     235 ILE    0.0700
   3783 O         -56.2690  -13.0710  -38.1800 O.2     235 ILE    0.0900
   3784 CB        -55.1540  -13.1100  -35.1420 C.3     235 ILE   -0.0900
   3785 CG1       -54.4970  -11.7570  -35.0040 C.3     235 ILE    0.0900
   3786 CG2       -54.7830  -13.9490  -33.9300 C.3     235 ILE   -0.2700
   3787 CD        -54.8890  -11.0640  -33.7140 C.3     235 ILE    0.0900
   3788 HN        -52.7580  -13.9470  -35.8830 H       235 ILE    0.0900
   3789 HA        -55.4200  -14.6940  -36.5930 H       235 ILE    0.0900
   3790 HB        -56.2480  -12.9140  -35.1260 H       235 ILE   -0.1800
   3791 HG11      -54.7980  -11.1200  -35.8630 H       235 ILE    0.0900
   3792 HG12      -53.3940  -11.8890  -35.0230 H       235 ILE    0.0900
   3793 HG21      -53.6980  -13.8500  -33.7160 H       235 ILE   -0.2700
   3794 HG22      -55.0100  -15.0180  -34.1260 H       235 ILE    0.0900
   3795 HG23      -55.3520  -13.6010  -33.0420 H       235 ILE    0.0900
   3796 HD1       -54.4300  -11.5850  -32.8450 H       235 ILE    0.0900
   3797 HD2       -55.9930  -11.0810  -33.5950 H       235 ILE    0.5100
   3798 HD3       -54.5300  -10.0120  -33.7250 H       235 ILE   -0.5100
   3799 N         -54.2040  -12.2000  -38.1970 N.am    236 MET   -0.4700
   3800 CA        -54.3940  -11.4100  -39.4240 C.3     236 MET    0.3100
   3801 C         -54.5670  -12.2830  -40.6660 C.2     236 MET    0.0700
   3802 O         -55.4200  -12.0180  -41.5110 O.2     236 MET    0.0900
   3803 CB        -53.2030  -10.4770  -39.6410 C.3     236 MET   -0.1800
   3804 CG        -53.0840   -9.4090  -38.5700 C.3     236 MET    0.0900
   3805 SD        -51.6830   -8.3140  -38.8410 S.3     236 MET    0.0900
   3806 CE        -51.7720   -7.3450  -37.3280 C.3     236 MET   -0.1400
   3807 HN        -53.3100  -12.1150  -37.7640 H       236 MET    0.0900
   3808 HA        -55.3050  -10.8410  -39.3190 H       236 MET    0.0900
   3809 HB1       -53.3140   -9.9800  -40.6280 H       236 MET   -0.0900
   3810 HB2       -52.2710  -11.0820  -39.6460 H       236 MET   -0.2200
   3811 HG1       -52.9780   -9.9090  -37.5840 H       236 MET    0.0900
   3812 HG2       -54.0210   -8.8140  -38.5590 H       236 MET    0.0900
   3813 HE1       -51.6670   -7.9900  -36.4290 H       236 MET    0.0900
   3814 HE2       -52.7510   -6.8240  -37.2630 H       236 MET    0.5100
   3815 HE3       -50.9580   -6.5910  -37.3060 H       236 MET   -0.5100
   3816 N         -53.7370  -13.3160  -40.7860 N.am    237 GLY   -0.4700
   3817 CA        -53.7810  -14.1930  -41.9370 C.3     237 GLY    0.3100
   3818 C         -55.0570  -15.0030  -41.9670 C.2     237 GLY   -0.0200
   3819 O         -55.6890  -15.1640  -43.0170 O.2     237 GLY    0.0900
   3820 HN        -53.0520  -13.5320  -40.0930 H       237 GLY    0.0900
   3821 HA1       -52.9350  -14.8620  -41.8860 H       237 GLY    0.5100
   3822 HA2       -53.7220  -13.5850  -42.8270 H       237 GLY   -0.5100
   3823 N         -55.4430  -15.5200  -40.8060 N.am    238 VAL   -0.4700
   3824 CA        -56.6570  -16.3220  -40.7080 C.3     238 VAL    0.3100
   3825 C         -57.8960  -15.4510  -40.9920 C.2     238 VAL    0.0700
   3826 O         -58.8370  -15.8890  -41.6650 O.2     238 VAL    0.0900
   3827 CB        -56.7660  -17.0240  -39.3300 C.3     238 VAL   -0.0900
   3828 CG1       -58.1190  -17.7050  -39.1690 C.3     238 VAL    0.0900
   3829 CG2       -55.6360  -18.0370  -39.1430 C.3     238 VAL   -0.2700
   3830 HN        -54.9300  -15.3860  -39.9620 H       238 VAL    0.0900
   3831 HA        -56.6310  -17.0580  -41.4980 H       238 VAL    0.0900
   3832 HB        -56.6380  -16.2700  -38.5250 H       238 VAL    0.0900
   3833 HG11      -58.3380  -18.3350  -40.0570 H       238 VAL   -0.2700
   3834 HG12      -58.9180  -16.9400  -39.0710 H       238 VAL    0.0900
   3835 HG13      -58.1110  -18.3530  -38.2670 H       238 VAL    0.0900
   3836 HG21      -54.6580  -17.5650  -39.3770 H       238 VAL    0.0900
   3837 HG22      -55.7850  -18.9010  -39.8260 H       238 VAL    0.5100
   3838 HG23      -55.6160  -18.3920  -38.0910 H       238 VAL   -0.5100
   3839 N         -57.8900  -14.2090  -40.5040 N.am    239 PHE   -0.4700
   3840 CA        -58.9980  -13.2930  -40.7560 C.3     239 PHE    0.3100
   3841 C         -59.1940  -13.0520  -42.2510 C.2     239 PHE    0.0700
   3842 O         -60.3250  -13.0180  -42.7470 O.2     239 PHE    0.0900
   3843 CB        -58.7460  -11.9590  -40.0710 C.3     239 PHE   -0.1800
   3844 CG        -59.8460  -10.9660  -40.2830 C.ar    239 PHE    0.0900
   3845 CD1       -59.8340  -10.1090  -41.3860 C.ar    239 PHE    0.0900
   3846 CD2       -60.9030  -10.8980  -39.4020 C.ar    239 PHE    0.0000
   3847 CE1       -60.8560   -9.1970  -41.5900 C.ar    239 PHE   -0.1150
   3848 CE2       -61.9220   -9.9870  -39.6010 C.ar    239 PHE    0.1150
   3849 CZ        -61.9030   -9.1360  -40.6920 C.ar    239 PHE   -0.1150
   3850 HN        -57.1380  -13.8540  -39.9530 H       239 PHE    0.1150
   3851 HA        -59.9020  -13.7460  -40.3760 H       239 PHE   -0.1150
   3852 HB1       -57.8140  -11.5100  -40.4730 H       239 PHE    0.1150
   3853 HB2       -58.6520  -12.1210  -38.9760 H       239 PHE   -0.1150
   3854 HD1       -59.0140  -10.1570  -42.0870 H       239 PHE    0.1150
   3855 HD2       -60.9340  -11.5620  -38.5510 H       239 PHE   -0.1150
   3856 HE1       -60.8360   -8.5400  -42.4470 H       239 PHE    0.1150
   3857 HE2       -62.7420   -9.9390  -38.8990 H       239 PHE    0.5100
   3858 HZ        -62.7030   -8.4260  -40.8400 H       239 PHE   -0.5100
   3859 N         -58.0810  -12.8590  -42.9570 N.am    240 THR   -0.4700
   3860 CA        -58.0830  -12.7160  -44.4100 C.3     240 THR    0.3100
   3861 C         -58.5880  -13.9830  -45.0940 C.2     240 THR    0.0700
   3862 O         -59.4640  -13.9160  -45.9360 O.2     240 THR    0.0900
   3863 CB        -56.6760  -12.3610  -44.9210 C.3     240 THR    0.1400
   3864 CG2       -56.6710  -12.1460  -46.4420 C.3     240 THR    0.0900
   3865 OG1       -56.2440  -11.1670  -44.2610 O.3     240 THR   -0.6600
   3866 HN        -57.1880  -12.8010  -42.5190 H       240 THR    0.4300
   3867 HA        -58.7850  -11.9380  -44.6690 H       240 THR   -0.2700
   3868 HB        -55.9660  -13.1840  -44.6930 H       240 THR    0.0900
   3869 HG1       -55.9340  -11.4420  -43.3940 H       240 THR    0.0900
   3870 HG21      -57.4830  -11.4470  -46.7320 H       240 THR    0.0900
   3871 HG22      -56.8340  -13.1150  -46.9610 H       240 THR    0.5100
   3872 HG23      -55.6990  -11.7110  -46.7580 H       240 THR   -0.5100
   3873 N         -58.0560  -15.1390  -44.7220 N.am    241 LEU   -0.4700
   3874 CA        -58.5310  -16.3920  -45.2970 C.3     241 LEU    0.3100
   3875 C         -60.0320  -16.5640  -45.0670 C.2     241 LEU    0.0700
   3876 O         -60.7640  -16.9810  -45.9620 O.2     241 LEU    0.0900
   3877 CB        -57.7600  -17.6000  -44.7340 C.3     241 LEU   -0.1800
   3878 CG        -56.2790  -17.7290  -45.1470 C.3     241 LEU    0.0900
   3879 CD1       -55.6480  -18.9260  -44.4250 C.3     241 LEU    0.0900
   3880 CD2       -56.0910  -17.8240  -46.6650 C.3     241 LEU   -0.0900
   3881 HN        -57.3240  -15.2040  -44.0480 H       241 LEU    0.0900
   3882 HA        -58.4010  -16.3350  -46.3680 H       241 LEU   -0.2700
   3883 HB1       -58.2850  -18.5210  -45.0640 H       241 LEU    0.0900
   3884 HB2       -57.7980  -17.5400  -43.6270 H       241 LEU    0.0900
   3885 HG        -55.7330  -16.8000  -44.8760 H       241 LEU    0.0900
   3886 HD11      -56.1840  -19.8610  -44.6960 H       241 LEU   -0.2700
   3887 HD12      -55.7170  -18.7830  -43.3250 H       241 LEU    0.0900
   3888 HD13      -54.5830  -19.0290  -44.7230 H       241 LEU    0.0900
   3889 HD21      -56.4970  -16.9140  -47.1570 H       241 LEU    0.0900
   3890 HD22      -56.6340  -18.7110  -47.0580 H       241 LEU    0.5100
   3891 HD23      -55.0110  -17.9080  -46.9080 H       241 LEU   -0.5100
   3892 N         -60.4960  -16.2230  -43.8730 N.am    242 CYS   -0.4700
   3893 CA        -61.9010  -16.4350  -43.5200 C.3     242 CYS    0.3100
   3894 C         -62.8790  -15.4770  -44.2300 C.2     242 CYS    0.0700
   3895 O         -64.0150  -15.8710  -44.5360 O.2     242 CYS    0.0900
   3896 CB        -62.1170  -16.3160  -42.0030 C.3     242 CYS   -0.1100
   3897 SG        -61.6140  -17.7280  -40.9940 S.3     242 CYS    0.0900
   3898 HN        -59.9180  -15.8150  -43.1710 H       242 CYS    0.0900
   3899 HA        -62.1840  -17.4200  -43.8600 H       242 CYS   -0.2300
   3900 HB1       -63.1990  -16.1350  -41.8350 H       242 CYS    0.1600
   3901 HB2       -61.5560  -15.4240  -41.6580 H       242 CYS    0.5100
   3902 HG1       -60.3280  -17.4140  -40.9900 H       242 CYS   -0.5100
   3903 N         -62.4500  -14.2290  -44.4750 N.am    243 TRP   -0.4700
   3904 CA        -63.2980  -13.2240  -45.1340 C.3     243 TRP    0.3100
   3905 C         -63.0320  -12.9430  -46.5850 C.2     243 TRP    0.0700
   3906 O         -63.9550  -12.6060  -47.3040 O.2     243 TRP    0.0900
   3907 CB        -63.2350  -11.9210  -44.3780 C.3     243 TRP   -0.1800
   3908 CG        -64.0830  -11.9600  -43.1630 C.ar    243 TRP    0.0900
   3909 CD1       -63.6630  -11.9760  -41.8580 C.ar    243 TRP    0.0900
   3910 CD2       -65.5400  -12.0160  -43.1020 C.ar    243 TRP   -0.0300
   3911 CE2       -65.8840  -12.0630  -41.6930 C.ar    243 TRP   -0.1500
   3912 CE3       -66.5610  -12.0660  -44.0470 C.ar    243 TRP    0.2200
   3913 NE1       -64.7270  -12.0420  -41.0120 N.ar    243 TRP   -0.5100
   3914 CZ2       -67.2040  -12.1450  -41.2480 C.ar    243 TRP    0.3700
   3915 CZ3       -67.8890  -12.1520  -43.5880 C.ar    243 TRP    0.2400
   3916 CH2       -68.1970  -12.1840  -42.2160 C.ar    243 TRP    0.1100
   3917 HN        -61.5340  -13.9270  -44.2210 H       243 TRP   -0.2500
   3918 HA        -64.3100  -13.5990  -45.1570 H       243 TRP    0.1700
   3919 HB1       -63.5880  -11.0980  -45.0350 H       243 TRP   -0.2000
   3920 HB2       -62.1850  -11.7210  -44.0760 H       243 TRP    0.1400
   3921 HD1       -62.6290  -11.9410  -41.5450 H       243 TRP   -0.2700
   3922 HE1       -64.6570  -12.0710  -40.0390 H       243 TRP    0.1600
   3923 HE3       -66.3580  -12.0420  -45.1080 H       243 TRP   -0.1400
   3924 HZ2       -67.4600  -12.1780  -40.2000 H       243 TRP    0.1400
   3925 HZ3       -68.6930  -12.1940  -44.3080 H       243 TRP    0.5100
   3926 HH2       -69.2310  -12.2400  -41.9080 H       243 TRP   -0.5100
   3927 N         -61.7910  -13.0570  -47.0520 N.am    244 LEU   -0.4700
   3928 CA        -61.4820  -12.7390  -48.4510 C.3     244 LEU    0.3100
   3929 C         -62.4170  -13.4830  -49.4240 C.2     244 LEU    0.0700
   3930 O         -62.8970  -12.8870  -50.3910 O.2     244 LEU    0.0900
   3931 CB        -59.9930  -12.9920  -48.7840 C.3     244 LEU   -0.1800
   3932 CG        -59.5030  -12.5450  -50.1710 C.3     244 LEU    0.0900
   3933 CD1       -59.9380  -11.1200  -50.4750 C.3     244 LEU    0.0900
   3934 CD2       -57.9880  -12.6670  -50.3100 C.3     244 LEU   -0.0900
   3935 HN        -61.0290  -13.3570  -46.4830 H       244 LEU    0.0900
   3936 HA        -61.7250  -11.6990  -48.6120 H       244 LEU   -0.2700
   3937 HB1       -59.8090  -14.0830  -48.6980 H       244 LEU    0.0900
   3938 HB2       -59.3820  -12.4610  -48.0240 H       244 LEU    0.0900
   3939 HG        -59.9200  -13.2270  -50.9420 H       244 LEU    0.0900
   3940 HD11      -59.5210  -10.4230  -49.7180 H       244 LEU   -0.2700
   3941 HD12      -61.0460  -11.0490  -50.4500 H       244 LEU    0.0900
   3942 HD13      -59.5670  -10.8170  -51.4780 H       244 LEU    0.0900
   3943 HD21      -57.6740  -13.7230  -50.1610 H       244 LEU    0.0900
   3944 HD22      -57.4860  -12.0380  -49.5440 H       244 LEU    0.5100
   3945 HD23      -57.6730  -12.3430  -51.3240 H       244 LEU   -0.5100
   3946 N         -62.7220  -14.7720  -49.1650 N.am    245 PRO   -0.2900
   3947 CA        -63.5240  -15.4750  -50.1620 C.3     245 PRO    0.0000
   3948 C         -64.8970  -14.8360  -50.3070 C.2     245 PRO    0.0900
   3949 O         -65.3490  -14.5770  -51.4190 O.2     245 PRO    0.0900
   3950 CB        -63.6400  -16.9050  -49.6060 C.3     245 PRO    0.0200
   3951 CG        -62.5180  -17.0420  -48.6620 C.3     245 PRO    0.0900
   3952 CD        -62.3140  -15.6690  -48.0730 C.3     245 PRO   -0.1800
   3953 HA        -63.0570  -15.4080  -51.1310 H       245 PRO    0.0900
   3954 HB1       -63.5600  -17.6510  -50.4250 H       245 PRO    0.0900
   3955 HB2       -64.6120  -17.0470  -49.0850 H       245 PRO   -0.1800
   3956 HG1       -62.7650  -17.7770  -47.8670 H       245 PRO    0.0900
   3957 HG2       -61.6020  -17.3810  -49.1920 H       245 PRO    0.0900
   3958 HD1       -62.9580  -15.5050  -47.1840 H       245 PRO    0.5100
   3959 HD2       -61.2500  -15.4910  -47.8090 H       245 PRO   -0.5100
   3960 N         -65.5410  -14.5610  -49.1820 N.am    246 PHE   -0.4700
   3961 CA        -66.8080  -13.8730  -49.2030 C.3     246 PHE    0.3100
   3962 C         -66.7680  -12.5830  -50.0090 C.2     246 PHE    0.0700
   3963 O         -67.6050  -12.3660  -50.8900 O.2     246 PHE    0.0900
   3964 CB        -67.2660  -13.5150  -47.8050 C.3     246 PHE   -0.1800
   3965 CG        -68.5110  -12.7020  -47.8140 C.ar    246 PHE    0.0900
   3966 CD1       -69.7290  -13.3130  -48.0230 C.ar    246 PHE    0.0900
   3967 CD2       -68.4590  -11.3190  -47.7170 C.ar    246 PHE    0.0000
   3968 CE1       -70.8880  -12.5670  -48.0750 C.ar    246 PHE   -0.1150
   3969 CE2       -69.6160  -10.5640  -47.7770 C.ar    246 PHE    0.1150
   3970 CZ        -70.8360  -11.1880  -47.9510 C.ar    246 PHE   -0.1150
   3971 HN        -65.1850  -14.8120  -48.2850 H       246 PHE    0.1150
   3972 HA        -67.5290  -14.5230  -49.6760 H       246 PHE   -0.1150
   3973 HB1       -66.4790  -12.9200  -47.2960 H       246 PHE    0.1150
   3974 HB2       -67.4750  -14.4440  -47.2320 H       246 PHE   -0.1150
   3975 HD1       -69.7750  -14.3860  -48.1470 H       246 PHE    0.1150
   3976 HD2       -67.5050  -10.8270  -47.5910 H       246 PHE   -0.1150
   3977 HE1       -71.8380  -13.0600  -48.2130 H       246 PHE    0.1150
   3978 HE2       -69.5660   -9.4880  -47.6890 H       246 PHE    0.5100
   3979 HZ        -71.7440  -10.6040  -47.9900 H       246 PHE   -0.5100
   3980 N         -65.8010  -11.7180  -49.6950 N.am    247 PHE   -0.4700
   3981 CA        -65.7100  -10.4360  -50.3640 C.3     247 PHE    0.3100
   3982 C         -65.2920  -10.5360  -51.8340 C.2     247 PHE    0.0700
   3983 O         -65.6240   -9.6510  -52.6180 O.2     247 PHE    0.0900
   3984 CB        -64.7940   -9.4920  -49.5810 C.3     247 PHE   -0.1800
   3985 CG        -65.4600   -8.8910  -48.3910 C.ar    247 PHE    0.0900
   3986 CD1       -66.4690   -7.9480  -48.5520 C.ar    247 PHE    0.0900
   3987 CD2       -65.1260   -9.2970  -47.1020 C.ar    247 PHE    0.0000
   3988 CE1       -67.1110   -7.4040  -47.4470 C.ar    247 PHE   -0.1150
   3989 CE2       -65.7710   -8.7630  -45.9950 C.ar    247 PHE    0.1150
   3990 CZ        -66.7600   -7.8160  -46.1670 C.ar    247 PHE   -0.1150
   3991 HN        -65.1130  -11.9090  -49.0000 H       247 PHE    0.1150
   3992 HA        -66.7050  -10.0220  -50.4360 H       247 PHE   -0.1150
   3993 HB1       -64.4720   -8.6580  -50.2400 H       247 PHE    0.1150
   3994 HB2       -63.9070  -10.0550  -49.2190 H       247 PHE   -0.1150
   3995 HD1       -66.7560   -7.6350  -49.5450 H       247 PHE    0.1150
   3996 HD2       -64.3530  -10.0390  -46.9620 H       247 PHE   -0.1150
   3997 HE1       -67.8830   -6.6610  -47.5810 H       247 PHE    0.1150
   3998 HE2       -65.5000   -9.0880  -45.0010 H       247 PHE    0.5100
   3999 HZ        -67.2620   -7.3950  -45.3080 H       247 PHE   -0.5100
   4000 N         -64.5590  -11.5870  -52.2130 N.am    248 LEU   -0.4700
   4001 CA        -64.2380  -11.8060  -53.6200 C.3     248 LEU    0.3100
   4002 C         -65.5080  -12.1580  -54.3660 C.2     248 LEU    0.0700
   4003 O         -65.8360  -11.5560  -55.3960 O.2     248 LEU    0.0900
   4004 CB        -63.1760  -12.8950  -53.8070 C.3     248 LEU   -0.1800
   4005 CG        -61.7530  -12.4300  -53.4940 C.3     248 LEU    0.0900
   4006 CD1       -60.8040  -13.6230  -53.5050 C.3     248 LEU    0.0900
   4007 CD2       -61.3010  -11.3510  -54.4730 C.3     248 LEU   -0.0900
   4008 HN        -64.2040  -12.2550  -51.5650 H       248 LEU    0.0900
   4009 HA        -63.8800  -10.8710  -54.0240 H       248 LEU   -0.2700
   4010 HB1       -63.2100  -13.2430  -54.8610 H       248 LEU    0.0900
   4011 HB2       -63.4230  -13.7470  -53.1380 H       248 LEU    0.0900
   4012 HG        -61.7310  -11.9470  -52.4940 H       248 LEU    0.0900
   4013 HD11      -60.8140  -14.1090  -54.5040 H       248 LEU   -0.2700
   4014 HD12      -61.1240  -14.3670  -52.7450 H       248 LEU    0.0900
   4015 HD13      -59.7680  -13.2850  -53.2860 H       248 LEU    0.0900
   4016 HD21      -61.8600  -10.4100  -54.2880 H       248 LEU    0.0900
   4017 HD22      -61.4960  -11.6810  -55.5160 H       248 LEU    0.5100
   4018 HD23      -60.2160  -11.1520  -54.3420 H       248 LEU   -0.5100
   4019 N         -66.2470  -13.1130  -53.8160 N.am    249 VAL   -0.4700
   4020 CA        -67.5230  -13.5370  -54.3990 C.3     249 VAL    0.3100
   4021 C         -68.5410  -12.3900  -54.4750 C.2     249 VAL    0.0700
   4022 O         -69.3650  -12.3260  -55.3830 O.2     249 VAL    0.0900
   4023 CB        -68.1250  -14.7180  -53.6160 C.3     249 VAL   -0.0900
   4024 CG1       -69.5240  -15.0280  -54.1020 C.3     249 VAL    0.0900
   4025 CG2       -67.2400  -15.9520  -53.7570 C.3     249 VAL   -0.2700
   4026 HN        -65.9680  -13.5830  -52.9840 H       249 VAL    0.0900
   4027 HA        -67.3410  -13.8240  -55.4240 H       249 VAL    0.0900
   4028 HB        -68.1610  -14.4630  -52.5350 H       249 VAL    0.0900
   4029 HG11      -69.5710  -14.9400  -55.2090 H       249 VAL   -0.2700
   4030 HG12      -70.2460  -14.3100  -53.6570 H       249 VAL    0.0900
   4031 HG13      -69.8030  -16.0650  -53.8160 H       249 VAL    0.0900
   4032 HG21      -66.2880  -15.8040  -53.2030 H       249 VAL    0.0900
   4033 HG22      -67.0020  -16.1260  -54.8280 H       249 VAL    0.5100
   4034 HG23      -67.7590  -16.8400  -53.3400 H       249 VAL   -0.5100
   4035 N         -68.4570  -11.4670  -53.5280 N.am    250 ASN   -0.4700
   4036 CA        -69.2890  -10.2700  -53.5230 C.3     250 ASN    0.3100
   4037 C         -69.0540   -9.3800  -54.7530 C.2     250 ASN    0.0700
   4038 O         -69.9960   -8.8550  -55.3510 O.2     250 ASN    0.0900
   4039 CB        -69.0010   -9.4820  -52.2420 C.3     250 ASN   -0.1800
   4040 CG        -70.1900   -8.6860  -51.7660 C.2     250 ASN    0.0900
   4041 ND2       -69.9240   -7.5420  -51.1280 N.am    250 ASN    0.0900
   4042 OD1       -71.3360   -9.1020  -51.9390 O.2     250 ASN    0.5500
   4043 HN        -67.8150  -11.5500  -52.7710 H       250 ASN   -0.5500
   4044 HA        -70.3260  -10.5720  -53.5630 H       250 ASN   -0.6200
   4045 HB1       -68.1610   -8.7810  -52.4320 H       250 ASN    0.3200
   4046 HB2       -68.7090  -10.1920  -51.4390 H       250 ASN    0.3000
   4047 HD21      -70.6730   -6.9730  -50.7900 H       250 ASN    0.5100
   4048 HD22      -68.9770   -7.2550  -50.9900 H       250 ASN   -0.5100
   4049 N         -67.7870   -9.2160  -55.1290 N.am    251 ILE   -0.4700
   4050 CA        -67.4180   -8.4280  -56.3020 C.3     251 ILE    0.3100
   4051 C         -67.7210   -9.2190  -57.5720 C.2     251 ILE    0.0700
   4052 O         -68.2710   -8.6800  -58.5200 O.2     251 ILE    0.0900
   4053 CB        -65.9200   -8.0330  -56.2800 C.3     251 ILE   -0.0900
   4054 CG1       -65.6080   -7.1770  -55.0440 C.3     251 ILE    0.0900
   4055 CG2       -65.5290   -7.2770  -57.5420 C.3     251 ILE   -0.2700
   4056 CD        -66.3890   -5.8800  -54.9770 C.3     251 ILE    0.0900
   4057 HN        -67.0320   -9.6250  -54.6240 H       251 ILE    0.0900
   4058 HA        -68.0360   -7.5420  -56.3120 H       251 ILE    0.0900
   4059 HB        -65.3010   -8.9510  -56.1990 H       251 ILE   -0.1800
   4060 HG11      -64.5240   -6.9350  -55.0480 H       251 ILE    0.0900
   4061 HG12      -65.8390   -7.7740  -54.1360 H       251 ILE    0.0900
   4062 HG21      -66.2480   -6.4510  -57.7310 H       251 ILE   -0.2700
   4063 HG22      -65.5430   -7.9640  -58.4150 H       251 ILE    0.0900
   4064 HG23      -64.5130   -6.8430  -57.4250 H       251 ILE    0.0900
   4065 HD1       -67.4790   -6.0920  -54.9530 H       251 ILE    0.0900
   4066 HD2       -66.1680   -5.2580  -55.8710 H       251 ILE    0.5100
   4067 HD3       -66.1160   -5.3210  -54.0560 H       251 ILE   -0.5100
   4068 N         -67.3730  -10.5030  -57.5990 N.am    252 VAL   -0.4700
   4069 CA        -67.6410  -11.3140  -58.7730 C.3     252 VAL    0.3100
   4070 C         -69.1170  -11.2180  -59.1240 C.2     252 VAL    0.0700
   4071 O         -69.4730  -11.1260  -60.2910 O.2     252 VAL    0.0900
   4072 CB        -67.1840  -12.7840  -58.5830 C.3     252 VAL   -0.0900
   4073 CG1       -67.6850  -13.6750  -59.7170 C.3     252 VAL    0.0900
   4074 CG2       -65.6590  -12.8500  -58.4820 C.3     252 VAL   -0.2700
   4075 HN        -66.9230  -10.9550  -56.8330 H       252 VAL    0.0900
   4076 HA        -67.1170  -10.8690  -59.6060 H       252 VAL    0.0900
   4077 HB        -67.5780  -13.1660  -57.6180 H       252 VAL    0.0900
   4078 HG11      -67.4440  -13.2140  -60.6990 H       252 VAL   -0.2700
   4079 HG12      -68.7870  -13.7970  -59.6430 H       252 VAL    0.0900
   4080 HG13      -67.1940  -14.6700  -59.6620 H       252 VAL    0.0900
   4081 HG21      -65.3070  -12.2490  -57.6150 H       252 VAL    0.0900
   4082 HG22      -65.2000  -12.4390  -59.4070 H       252 VAL    0.5100
   4083 HG23      -65.3350  -13.9020  -58.3390 H       252 VAL   -0.5100
   4084 N         -69.9740  -11.1700  -58.1090 N.am    253 ASN   -0.4700
   4085 CA        -71.4230  -11.1220  -58.3250 C.3     253 ASN    0.3100
   4086 C         -71.9190   -9.8720  -59.0430 C.2     253 ASN    0.0700
   4087 O         -72.9040   -9.9210  -59.7890 O.2     253 ASN    0.0900
   4088 CB        -72.1740  -11.2510  -57.0050 C.3     253 ASN   -0.1800
   4089 CG        -73.2800  -12.2580  -57.0910 C.2     253 ASN    0.0900
   4090 ND2       -73.0120  -13.4740  -57.0600 N.am    253 ASN    0.0900
   4091 OD1       -74.4950  -11.7950  -57.2320 O.2     253 ASN    0.5500
   4092 HN        -69.6710  -11.1650  -57.1590 H       253 ASN   -0.5500
   4093 HA        -71.6890  -11.9330  -58.9870 H       253 ASN   -0.6200
   4094 HB1       -72.6090  -10.2660  -56.7350 H       253 ASN    0.3200
   4095 HB2       -71.4640  -11.5660  -56.2110 H       253 ASN    0.3000
   4096 HD21      -73.7480  -14.1490  -57.1180 H       253 ASN    0.5100
   4097 HD22      -72.0620  -13.7750  -56.9790 H       253 ASN   -0.5100
   4098 N         -71.2550   -8.7500  -58.7980 N.am    254 VAL   -0.4700
   4099 CA        -71.5820   -7.5190  -59.4870 C.3     254 VAL    0.3100
   4100 C         -71.4940   -7.7300  -60.9930 C.2     254 VAL    0.0700
   4101 O         -72.3850   -7.3040  -61.7260 O.2     254 VAL    0.0900
   4102 CB        -70.6620   -6.3670  -59.0270 C.3     254 VAL   -0.0900
   4103 CG1       -70.6090   -5.2310  -60.0400 C.3     254 VAL    0.0900
   4104 CG2       -71.1170   -5.8680  -57.6600 C.3     254 VAL   -0.2700
   4105 HN        -70.5100   -8.7040  -58.1370 H       254 VAL    0.0900
   4106 HA        -72.6120   -7.2810  -59.2740 H       254 VAL    0.0900
   4107 HB        -69.6350   -6.7640  -58.8770 H       254 VAL    0.0900
   4108 HG11      -71.6400   -4.9320  -60.3310 H       254 VAL   -0.2700
   4109 HG12      -70.0660   -5.5620  -60.9510 H       254 VAL    0.0900
   4110 HG13      -70.0970   -4.3510  -59.5970 H       254 VAL    0.0900
   4111 HG21      -71.0690   -6.6930  -56.9160 H       254 VAL    0.0900
   4112 HG22      -72.1660   -5.5060  -57.7200 H       254 VAL    0.5100
   4113 HG23      -70.4550   -5.0440  -57.3190 H       254 VAL   -0.5100
   4114 N         -70.4520   -8.4320  -61.4320 N.am    255 PHE   -0.4700
   4115 CA        -70.1560   -8.6150  -62.8540 C.3     255 PHE    0.3100
   4116 C         -70.8310   -9.8310  -63.4850 C.2     255 PHE    0.0700
   4117 O         -70.9180   -9.9200  -64.7020 O.2     255 PHE    0.0900
   4118 CB        -68.6360   -8.6600  -63.0680 C.3     255 PHE   -0.1800
   4119 CG        -67.9680   -7.3500  -62.7780 C.ar    255 PHE    0.0900
   4120 CD1       -67.9570   -6.3360  -63.7300 C.ar    255 PHE    0.0900
   4121 CD2       -67.4000   -7.0980  -61.5370 C.ar    255 PHE    0.0000
   4122 CE1       -67.3680   -5.1070  -63.4570 C.ar    255 PHE   -0.1150
   4123 CE2       -66.8080   -5.8760  -61.2570 C.ar    255 PHE    0.1150
   4124 CZ        -66.7880   -4.8770  -62.2180 C.ar    255 PHE   -0.1150
   4125 HN        -69.8170   -8.8710  -60.8020 H       255 PHE    0.1150
   4126 HA        -70.5910   -7.7920  -63.4000 H       255 PHE   -0.1150
   4127 HB1       -68.4180   -8.9180  -64.1260 H       255 PHE    0.1150
   4128 HB2       -68.1880   -9.4190  -62.3910 H       255 PHE   -0.1150
   4129 HD1       -68.4130   -6.5070  -64.6940 H       255 PHE    0.1150
   4130 HD2       -67.4210   -7.8660  -60.7770 H       255 PHE   -0.1150
   4131 HE1       -67.3610   -4.3310  -64.2100 H       255 PHE    0.1150
   4132 HE2       -66.3600   -5.7030  -60.2890 H       255 PHE    0.5100
   4133 HZ        -66.3250   -3.9260  -62.0030 H       255 PHE   -0.5100
   4134 N         -71.3280  -10.7520  -62.6600 N.am    256 ASN   -0.4700
   4135 CA        -72.0520  -11.9130  -63.1490 C.3     256 ASN    0.3100
   4136 C         -72.9480  -12.4820  -62.0560 C.2     256 ASN    0.0700
   4137 O         -72.4690  -13.1140  -61.1160 O.2     256 ASN    0.0900
   4138 CB        -71.0540  -12.9640  -63.6300 C.3     256 ASN   -0.1800
   4139 CG        -71.6740  -13.9840  -64.5620 C.2     256 ASN    0.0900
   4140 ND2       -70.9650  -14.2680  -65.6460 N.am    256 ASN    0.0900
   4141 OD1       -72.7590  -14.5230  -64.3150 O.2     256 ASN    0.5500
   4142 HN        -71.2260  -10.6850  -61.6710 H       256 ASN   -0.5500
   4143 HA        -72.6940  -11.5990  -63.9590 H       256 ASN   -0.6200
   4144 HB1       -70.6410  -13.4990  -62.7470 H       256 ASN    0.3200
   4145 HB2       -70.2250  -12.4550  -64.1670 H       256 ASN    0.3000
   4146 HD21      -71.3090  -14.9330  -66.3080 H       256 ASN    0.5100
   4147 HD22      -70.0850  -13.8180  -65.8000 H       256 ASN   -0.5100
   4148 N         -74.2520  -12.2670  -62.1860 N.am    257 ARG   -0.4700
   4149 CA        -75.2150  -12.6680  -61.1540 C.3     257 ARG    0.3100
   4150 C         -75.3760  -14.1880  -61.0010 C.2     257 ARG    0.0700
   4151 O         -75.8630  -14.6490  -59.9650 O.2     257 ARG    0.0900
   4152 CB        -76.5980  -12.0580  -61.4410 C.3     257 ARG   -0.1800
   4153 CG        -76.6390  -10.5400  -61.6070 C.3     257 ARG    0.0900
   4154 CD        -76.2150   -9.8000  -60.3410 C.3     257 ARG    0.0900
   4155 NE        -77.0000   -8.5780  -60.1090 N.pl3   257 ARG   -0.1800
   4156 CZ        -76.7820   -7.7040  -59.1240 C.cat   257 ARG    0.0900
   4157 NH1       -75.7910   -7.8720  -58.2520 N.pl3   257 ARG    0.0900
   4158 NH2       -77.5730   -6.6410  -59.0140 N.pl3   257 ARG    0.2000
   4159 HN        -74.6360  -11.8230  -62.9920 H       257 ARG    0.0900
   4160 HA        -74.8440  -12.3250  -60.1990 H       257 ARG    0.0900
   4161 HB1       -77.2710  -12.3280  -60.6010 H       257 ARG   -0.7000
   4162 HB2       -76.9860  -12.5140  -62.3760 H       257 ARG    0.4400
   4163 HG1       -77.6740  -10.2350  -61.8690 H       257 ARG    0.6400
   4164 HG2       -75.9580  -10.2510  -62.4350 H       257 ARG   -0.8000
   4165 HD1       -75.1480   -9.5010  -60.4260 H       257 ARG    0.4600
   4166 HD2       -76.3570  -10.4620  -59.4600 H       257 ARG    0.4600
   4167 HE        -77.7540   -8.3890  -60.7350 H       257 ARG   -0.8000
   4168 HH11      -75.1900   -8.6670  -58.3260 H       257 ARG    0.4600
   4169 HH12      -75.6490   -7.2020  -57.5230 H       257 ARG    0.4600
   4170 HH21      -78.3210   -6.5050  -59.6640 H       257 ARG    0.5100
   4171 HH22      -77.4210   -5.9790  -58.2810 H       257 ARG   -0.5100
   4172 N         -74.9720  -14.9520  -62.0260 N.am    258 ASP   -0.4700
   4173 CA        -75.1620  -16.4110  -62.0730 C.3     258 ASP    0.3100
   4174 C         -73.9570  -17.2300  -61.6320 C.2     258 ASP    0.0700
   4175 O         -74.1160  -18.3040  -61.0540 O.2     258 ASP    0.0900
   4176 CB        -75.5350  -16.8420  -63.4950 C.3     258 ASP   -0.2800
   4177 CG        -76.9400  -16.4230  -63.8790 C.2     258 ASP    0.0900
   4178 OD1       -77.8920  -17.1460  -63.4990 O.co2   258 ASP    0.0900
   4179 OD2       -77.0920  -15.3810  -64.5610 O.co2   258 ASP    0.6200
   4180 HN        -74.5140  -14.5560  -62.8190 H       258 ASP   -0.7600
   4181 HA        -75.9490  -16.6710  -61.3800 H       258 ASP   -0.7600
   4182 HB1       -75.4630  -17.9480  -63.5680 H       258 ASP    0.5100
   4183 HB2       -74.8210  -16.3820  -64.2110 H       258 ASP   -0.5100
   4184 N         -72.7510  -16.7310  -61.9000 N.am    259 LEU   -0.4700
   4185 CA        -71.5260  -17.5280  -61.7360 C.3     259 LEU    0.3100
   4186 C         -71.4240  -18.2350  -60.3720 C.2     259 LEU    0.0700
   4187 O         -70.9670  -19.3680  -60.2870 O.2     259 LEU    0.0900
   4188 CB        -70.2820  -16.6530  -62.0050 C.3     259 LEU   -0.1800
   4189 CG        -68.9060  -17.3260  -62.1600 C.3     259 LEU    0.0900
   4190 CD1       -68.9580  -18.5980  -63.0020 C.3     259 LEU    0.0900
   4191 CD2       -67.9010  -16.3320  -62.7400 C.3     259 LEU   -0.0900
   4192 HN        -72.6250  -15.7960  -62.2230 H       259 LEU    0.0900
   4193 HA        -71.5650  -18.3520  -62.4320 H       259 LEU   -0.2700
   4194 HB1       -70.2000  -15.9370  -61.1620 H       259 LEU    0.0900
   4195 HB2       -70.4760  -16.0900  -62.9410 H       259 LEU    0.0900
   4196 HG        -68.5180  -17.5820  -61.1510 H       259 LEU    0.0900
   4197 HD11      -69.3300  -18.3650  -64.0230 H       259 LEU   -0.2700
   4198 HD12      -69.6460  -19.3340  -62.5330 H       259 LEU    0.0900
   4199 HD13      -67.9410  -19.0360  -63.0870 H       259 LEU    0.0900
   4200 HD21      -67.7980  -15.4550  -62.0650 H       259 LEU    0.0900
   4201 HD22      -68.2510  -15.9760  -63.7330 H       259 LEU    0.5100
   4202 HD23      -66.9060  -16.8160  -62.8450 H       259 LEU   -0.5100
   4203 N         -71.8880  -17.5730  -59.3170 N.am    260 VAL   -0.4700
   4204 CA        -71.7190  -18.0440  -57.9440 C.3     260 VAL    0.3100
   4205 C         -73.0450  -18.5460  -57.3920 C.2     260 VAL    0.0700
   4206 O         -73.9990  -17.7710  -57.3030 O.2     260 VAL    0.0900
   4207 CB        -71.2280  -16.8910  -57.0430 C.3     260 VAL   -0.0900
   4208 CG1       -71.5600  -17.1650  -55.5840 C.3     260 VAL    0.0900
   4209 CG2       -69.7390  -16.6500  -57.2310 C.3     260 VAL   -0.2700
   4210 HN        -72.3790  -16.7110  -59.4160 H       260 VAL    0.0900
   4211 HA        -70.9980  -18.8480  -57.9510 H       260 VAL    0.0900
   4212 HB        -71.7190  -15.9460  -57.3580 H       260 VAL    0.0900
   4213 HG11      -70.9300  -17.9950  -55.1990 H       260 VAL   -0.2700
   4214 HG12      -72.6280  -17.4540  -55.4850 H       260 VAL    0.0900
   4215 HG13      -71.3600  -16.2580  -54.9730 H       260 VAL    0.0900
   4216 HG21      -69.4370  -16.9150  -58.2670 H       260 VAL    0.0900
   4217 HG22      -69.1610  -17.2800  -56.5210 H       260 VAL    0.5100
   4218 HG23      -69.5040  -15.5780  -57.0580 H       260 VAL   -0.5100
   4219 N         -73.1190  -19.8330  -57.0060 N.am    261 PRO   -0.2900
   4220 CA        -74.4010  -20.3360  -56.5280 C.3     261 PRO    0.0000
   4221 C         -74.8080  -19.8010  -55.1580 C.2     261 PRO    0.0900
   4222 O         -73.9580  -19.4850  -54.3130 O.2     261 PRO    0.0900
   4223 CB        -74.1970  -21.8530  -56.4700 C.3     261 PRO    0.0200
   4224 CG        -72.7310  -22.0460  -56.3520 C.3     261 PRO    0.0900
   4225 CD        -72.1000  -20.8940  -57.0830 C.3     261 PRO   -0.1800
   4226 HA        -75.1960  -20.0140  -57.1810 H       261 PRO    0.0900
   4227 HB1       -74.5840  -22.3360  -57.3930 H       261 PRO    0.0900
   4228 HB2       -74.7220  -22.2870  -55.5920 H       261 PRO   -0.1800
   4229 HG1       -72.4230  -22.0430  -55.2840 H       261 PRO    0.0900
   4230 HG2       -72.4260  -23.0110  -56.8100 H       261 PRO    0.0900
   4231 HD1       -71.1640  -20.5610  -56.5870 H       261 PRO    0.5100
   4232 HD2       -71.8960  -21.1500  -58.1440 H       261 PRO   -0.5100
   4233 N         -76.1250  -19.7460  -54.9600 N.am    262 ASP   -0.4700
   4234 CA        -76.7640  -19.2400  -53.7390 C.3     262 ASP    0.3100
   4235 C         -76.1690  -19.8200  -52.4360 C.2     262 ASP    0.0700
   4236 O         -76.0570  -19.1110  -51.4340 O.2     262 ASP    0.0900
   4237 CB        -78.2800  -19.5410  -53.7990 C.3     262 ASP   -0.2800
   4238 CG        -79.1390  -18.3620  -53.3740 C.2     262 ASP    0.0900
   4239 OD1       -78.8720  -17.2250  -53.8250 O.co2   262 ASP    0.0900
   4240 OD2       -80.1110  -18.5870  -52.6130 O.co2   262 ASP    0.6200
   4241 HN        -76.7590  -20.0610  -55.6620 H       262 ASP   -0.7600
   4242 HA        -76.5890  -18.1750  -53.6790 H       262 ASP   -0.7600
   4243 HB1       -78.5020  -20.3980  -53.1280 H       262 ASP    0.5100
   4244 HB2       -78.5500  -19.8150  -54.8410 H       262 ASP   -0.5100
   4245 N         -75.7950  -21.1030  -52.4560 N.am    263 TRP   -0.4700
   4246 CA        -75.2610  -21.7860  -51.2710 C.3     263 TRP    0.3100
   4247 C         -73.8330  -21.4210  -50.9950 C.2     263 TRP    0.0700
   4248 O         -73.4320  -21.3660  -49.8340 O.2     263 TRP    0.0900
   4249 CB        -75.3700  -23.3160  -51.4140 C.3     263 TRP   -0.1800
   4250 CG        -74.5570  -23.8700  -52.5640 C.ar    263 TRP    0.0900
   4251 CD1       -74.9860  -24.0900  -53.8650 C.ar    263 TRP    0.0900
   4252 CD2       -73.1310  -24.2590  -52.5600 C.ar    263 TRP   -0.0300
   4253 CE2       -72.8190  -24.6910  -53.9180 C.ar    263 TRP   -0.1500
   4254 CE3       -72.1190  -24.2750  -51.6000 C.ar    263 TRP    0.2200
   4255 NE1       -73.9550  -24.5730  -54.6410 N.ar    263 TRP   -0.5100
   4256 CZ2       -71.5530  -25.1220  -54.2820 C.ar    263 TRP    0.3700
   4257 CZ3       -70.8490  -24.7180  -51.9790 C.ar    263 TRP    0.2400
   4258 CH2       -70.5740  -25.1320  -53.2890 C.ar    263 TRP    0.1100
   4259 HN        -75.8620  -21.6570  -53.2810 H       263 TRP   -0.2500
   4260 HA        -75.8230  -21.4510  -50.4130 H       263 TRP    0.1700
   4261 HB1       -76.4340  -23.5860  -51.5760 H       263 TRP   -0.2000
   4262 HB2       -75.0130  -23.7900  -50.4740 H       263 TRP    0.1400
   4263 HD1       -75.9880  -23.9070  -54.2200 H       263 TRP   -0.2700
   4264 HE1       -74.0360  -24.8000  -55.5870 H       263 TRP    0.1600
   4265 HE3       -72.2950  -23.9580  -50.5830 H       263 TRP   -0.1400
   4266 HZ2       -71.3160  -25.4390  -55.2870 H       263 TRP    0.1400
   4267 HZ3       -70.0580  -24.7420  -51.2440 H       263 TRP    0.5100
   4268 HH2       -69.5780  -25.4690  -53.5350 H       263 TRP   -0.5100
   4269 N         -73.0350  -21.1950  -52.0450 N.am    264 LEU   -0.4700
   4270 CA        -71.6070  -20.9010  -51.8510 C.3     264 LEU    0.3100
   4271 C         -71.4720  -19.5700  -51.1390 C.2     264 LEU    0.0700
   4272 O         -70.6760  -19.4210  -50.2050 O.2     264 LEU    0.0900
   4273 CB        -70.8220  -20.8660  -53.1730 C.3     264 LEU   -0.1800
   4274 CG        -69.2940  -20.8120  -53.0030 C.3     264 LEU    0.0900
   4275 CD1       -68.7540  -22.1530  -52.5320 C.3     264 LEU    0.0900
   4276 CD2       -68.5960  -20.3860  -54.2830 C.3     264 LEU   -0.0900
   4277 HN        -73.3640  -21.2140  -52.9850 H       264 LEU    0.0900
   4278 HA        -71.2030  -21.6680  -51.2070 H       264 LEU   -0.2700
   4279 HB1       -71.1420  -19.9700  -53.7460 H       264 LEU    0.0900
   4280 HB2       -71.0780  -21.7760  -53.7560 H       264 LEU    0.0900
   4281 HG        -69.0350  -20.0300  -52.2580 H       264 LEU    0.0900
   4282 HD11      -68.9970  -22.9440  -53.2730 H       264 LEU   -0.2700
   4283 HD12      -69.2150  -22.4250  -51.5590 H       264 LEU    0.0900
   4284 HD13      -67.6500  -22.0980  -52.4220 H       264 LEU    0.0900
   4285 HD21      -68.9420  -19.3750  -54.5890 H       264 LEU    0.0900
   4286 HD22      -68.8320  -21.1030  -55.0990 H       264 LEU    0.5100
   4287 HD23      -67.4980  -20.3510  -54.1220 H       264 LEU   -0.5100
   4288 N         -72.2760  -18.6040  -51.5780 N.am    265 PHE   -0.4700
   4289 CA        -72.3420  -17.3140  -50.9190 C.3     265 PHE    0.3100
   4290 C         -72.5420  -17.5310  -49.4190 C.2     265 PHE    0.0700
   4291 O         -71.7610  -17.0560  -48.6050 O.2     265 PHE    0.0900
   4292 CB        -73.4700  -16.4560  -51.5150 C.3     265 PHE   -0.1800
   4293 CG        -73.1630  -14.9850  -51.5260 C.ar    265 PHE    0.0900
   4294 CD1       -72.4670  -14.4130  -52.5900 C.ar    265 PHE    0.0900
   4295 CD2       -73.5640  -14.1680  -50.4730 C.ar    265 PHE    0.0000
   4296 CE1       -72.1730  -13.0620  -52.6030 C.ar    265 PHE   -0.1150
   4297 CE2       -73.2790  -12.8090  -50.4840 C.ar    265 PHE    0.1150
   4298 CZ        -72.5770  -12.2580  -51.5460 C.ar    265 PHE   -0.1150
   4299 HN        -72.8640  -18.7230  -52.3740 H       265 PHE    0.1150
   4300 HA        -71.3890  -16.8230  -51.0500 H       265 PHE   -0.1150
   4301 HB1       -74.3940  -16.5950  -50.9130 H       265 PHE    0.1150
   4302 HB2       -73.6490  -16.7630  -52.5660 H       265 PHE   -0.1150
   4303 HD1       -72.1530  -15.0340  -53.4170 H       265 PHE    0.1150
   4304 HD2       -74.1010  -14.5970  -49.6400 H       265 PHE   -0.1150
   4305 HE1       -71.6310  -12.6340  -53.4330 H       265 PHE    0.1150
   4306 HE2       -73.6040  -12.1820  -49.6660 H       265 PHE    0.5100
   4307 HZ        -72.3440  -11.2040  -51.5500 H       265 PHE   -0.5100
   4308 N         -73.5580  -18.3080  -49.0660 N.am    266 VAL   -0.4700
   4309 CA        -73.8800  -18.5680  -47.6620 C.3     266 VAL    0.3100
   4310 C         -72.8020  -19.3870  -46.9250 C.2     266 VAL    0.0700
   4311 O         -72.6200  -19.2290  -45.7170 O.2     266 VAL    0.0900
   4312 CB        -75.2530  -19.2630  -47.5350 C.3     266 VAL   -0.0900
   4313 CG1       -75.5280  -19.6570  -46.0940 C.3     266 VAL    0.0900
   4314 CG2       -76.3450  -18.3390  -48.0430 C.3     266 VAL   -0.2700
   4315 HN        -74.1460  -18.7510  -49.7390 H       266 VAL    0.0900
   4316 HA        -73.8890  -17.6220  -47.1400 H       266 VAL    0.0900
   4317 HB        -75.2640  -20.1720  -48.1730 H       266 VAL    0.0900
   4318 HG11      -75.3520  -18.7910  -45.4200 H       266 VAL   -0.2700
   4319 HG12      -74.8500  -20.4840  -45.7930 H       266 VAL    0.0900
   4320 HG13      -76.5850  -19.9810  -45.9860 H       266 VAL    0.0900
   4321 HG21      -76.1650  -18.0850  -49.1100 H       266 VAL    0.0900
   4322 HG22      -76.3520  -17.3980  -47.4520 H       266 VAL    0.5100
   4323 HG23      -77.3330  -18.8400  -47.9590 H       266 VAL   -0.5100
   4324 N         -72.0760  -20.2500  -47.6460 N.am    267 ALA   -0.4700
   4325 CA        -70.9620  -20.9870  -47.0380 C.3     267 ALA    0.3100
   4326 C         -69.8980  -19.9870  -46.6100 C.2     267 ALA    0.0700
   4327 O         -69.5890  -19.8450  -45.4170 O.2     267 ALA    0.0900
   4328 CB        -70.3720  -22.0060  -48.0020 C.3     267 ALA   -0.2700
   4329 HN        -72.2560  -20.4290  -48.6110 H       267 ALA    0.0900
   4330 HA        -71.3370  -21.4840  -46.1570 H       267 ALA    0.0900
   4331 HB1       -69.9920  -21.4950  -48.9130 H       267 ALA    0.0900
   4332 HB2       -71.1530  -22.7360  -48.3050 H       267 ALA    0.5100
   4333 HB3       -69.5270  -22.5410  -47.5170 H       267 ALA   -0.5100
   4334 N         -69.3790  -19.2600  -47.5930 N.am    268 PHE   -0.4700
   4335 CA        -68.3560  -18.2640  -47.3560 C.3     268 PHE    0.3100
   4336 C         -68.7460  -17.2490  -46.2860 C.2     268 PHE    0.0700
   4337 O         -67.9250  -16.7300  -45.5460 O.2     268 PHE    0.0900
   4338 CB        -68.0520  -17.5510  -48.6630 C.3     268 PHE   -0.1800
   4339 CG        -67.2670  -18.3830  -49.6360 C.ar    268 PHE    0.0900
   4340 CD1       -66.4950  -19.4670  -49.2110 C.ar    268 PHE    0.0900
   4341 CD2       -67.2840  -18.0730  -50.9840 C.ar    268 PHE    0.0000
   4342 CE1       -65.7570  -20.2070  -50.1100 C.ar    268 PHE   -0.1150
   4343 CE2       -66.5450  -18.8180  -51.8830 C.ar    268 PHE    0.1150
   4344 CZ        -65.7800  -19.8830  -51.4430 C.ar    268 PHE   -0.1150
   4345 HN        -69.6710  -19.3680  -48.5400 H       268 PHE    0.1150
   4346 HA        -67.4750  -18.7600  -46.9770 H       268 PHE   -0.1150
   4347 HB1       -67.4550  -16.6390  -48.4530 H       268 PHE    0.1150
   4348 HB2       -69.0070  -17.2770  -49.1610 H       268 PHE   -0.1150
   4349 HD1       -66.4770  -19.7300  -48.1630 H       268 PHE    0.1150
   4350 HD2       -67.8780  -17.2430  -51.3360 H       268 PHE   -0.1150
   4351 HE1       -65.1620  -21.0410  -49.7670 H       268 PHE    0.1150
   4352 HE2       -66.5650  -18.5680  -52.9340 H       268 PHE    0.5100
   4353 HZ        -65.1990  -20.4590  -52.1490 H       268 PHE   -0.5100
   4354 N         -70.0260  -16.9730  -46.2010 N.am    269 ASN   -0.4700
   4355 CA        -70.5310  -16.0810  -45.1970 C.3     269 ASN    0.3100
   4356 C         -70.3270  -16.6580  -43.8050 C.2     269 ASN    0.0700
   4357 O         -69.9280  -15.9610  -42.8680 O.2     269 ASN    0.0900
   4358 CB        -72.0070  -15.8340  -45.4810 C.3     269 ASN   -0.1800
   4359 CG        -72.5310  -14.6140  -44.7730 C.2     269 ASN    0.0900
   4360 ND2       -73.1390  -13.7450  -45.4110 N.am    269 ASN    0.0900
   4361 OD1       -72.3030  -14.5190  -43.4840 O.2     269 ASN    0.5500
   4362 HN        -70.7000  -17.3670  -46.8210 H       269 ASN   -0.5500
   4363 HA        -69.9700  -15.1600  -45.2390 H       269 ASN   -0.6200
   4364 HB1       -72.5930  -16.7150  -45.1480 H       269 ASN    0.3200
   4365 HB2       -72.1470  -15.6940  -46.5740 H       269 ASN    0.3000
   4366 HD21      -73.4890  -12.9340  -44.9450 H       269 ASN    0.5100
   4367 HD22      -73.2790  -13.8560  -46.3960 H       269 ASN   -0.5100
   4368 N         -70.5830  -17.9560  -43.6730 N.am    270 TRP   -0.4700
   4369 CA        -70.4040  -18.6440  -42.3970 C.3     270 TRP    0.3100
   4370 C         -68.9700  -18.8990  -42.0460 C.2     270 TRP    0.0700
   4371 O         -68.6210  -18.8940  -40.8580 O.2     270 TRP    0.0900
   4372 CB        -71.2110  -19.9290  -42.3750 C.3     270 TRP   -0.1800
   4373 CG        -72.6320  -19.5770  -42.1110 C.ar    270 TRP    0.0900
   4374 CD1       -73.6290  -19.2750  -43.0390 C.ar    270 TRP    0.0900
   4375 CD2       -73.2410  -19.3780  -40.8150 C.ar    270 TRP   -0.0300
   4376 CE2       -74.6280  -18.9840  -41.0700 C.ar    270 TRP   -0.1500
   4377 CE3       -72.8000  -19.4960  -39.5060 C.ar    270 TRP    0.2200
   4378 NE1       -74.7950  -18.9520  -42.4080 N.ar    270 TRP   -0.5100
   4379 CZ2       -75.5170  -18.7200  -40.0470 C.ar    270 TRP    0.3700
   4380 CZ3       -73.7060  -19.2270  -38.4680 C.ar    270 TRP    0.2400
   4381 CH2       -75.0350  -18.8500  -38.7350 C.ar    270 TRP    0.1100
   4382 HN        -70.9060  -18.5150  -44.4330 H       270 TRP   -0.2500
   4383 HA        -70.7320  -17.9810  -41.6090 H       270 TRP    0.1700
   4384 HB1       -70.8360  -20.6020  -41.5750 H       270 TRP   -0.2000
   4385 HB2       -71.1300  -20.4480  -43.3550 H       270 TRP    0.1400
   4386 HD1       -73.4960  -19.2950  -44.1110 H       270 TRP   -0.2700
   4387 HE1       -75.6300  -18.7280  -42.8610 H       270 TRP    0.1600
   4388 HE3       -71.7870  -19.7870  -39.2710 H       270 TRP   -0.1400
   4389 HZ2       -76.5400  -18.4260  -40.2280 H       270 TRP    0.1400
   4390 HZ3       -73.3770  -19.3110  -37.4440 H       270 TRP    0.5100
   4391 HH2       -75.7020  -18.6550  -37.9080 H       270 TRP   -0.5100
   4392 N         -68.1180  -19.1210  -43.0620 N.am    271 LEU   -0.4700
   4393 CA        -66.6710  -19.1880  -42.8490 C.3     271 LEU    0.3100
   4394 C         -66.2010  -17.8840  -42.1990 C.2     271 LEU    0.0700
   4395 O         -65.3420  -17.8840  -41.3100 O.2     271 LEU    0.0900
   4396 CB        -65.9210  -19.4260  -44.1760 C.3     271 LEU   -0.1800
   4397 CG        -64.3890  -19.5530  -44.0870 C.3     271 LEU    0.0900
   4398 CD1       -63.9510  -20.5950  -43.0710 C.3     271 LEU    0.0900
   4399 CD2       -63.8160  -19.8800  -45.4460 C.3     271 LEU   -0.0900
   4400 HN        -68.4320  -19.2490  -44.0000 H       271 LEU    0.0900
   4401 HA        -66.4750  -19.9960  -42.1600 H       271 LEU   -0.2700
   4402 HB1       -66.1520  -18.5780  -44.8530 H       271 LEU    0.0900
   4403 HB2       -66.3130  -20.3640  -44.6230 H       271 LEU    0.0900
   4404 HG        -63.9640  -18.5680  -43.7960 H       271 LEU    0.0900
   4405 HD11      -64.3550  -21.5920  -43.3490 H       271 LEU   -0.2700
   4406 HD12      -64.3330  -20.3260  -42.0640 H       271 LEU    0.0900
   4407 HD13      -62.8420  -20.6560  -43.0470 H       271 LEU    0.0900
   4408 HD21      -64.0690  -19.0770  -46.1700 H       271 LEU    0.0900
   4409 HD22      -64.2430  -20.8380  -45.8150 H       271 LEU    0.5100
   4410 HD23      -62.7100  -19.9640  -45.3800 H       271 LEU   -0.5100
   4411 N         -66.7680  -16.7720  -42.6680 N.am    272 GLY   -0.4700
   4412 CA        -66.5280  -15.4730  -42.0700 C.3     272 GLY    0.3100
   4413 C         -66.9620  -15.4170  -40.6090 C.2     272 GLY   -0.0200
   4414 O         -66.1980  -14.9830  -39.7520 O.2     272 GLY    0.0900
   4415 HN        -67.3850  -16.7830  -43.4520 H       272 GLY    0.0900
   4416 HA1       -67.0820  -14.7380  -42.6330 H       272 GLY    0.5100
   4417 HA2       -65.4700  -15.2690  -42.1320 H       272 GLY   -0.5100
   4418 N         -68.1850  -15.8480  -40.3090 N.am    273 TYR   -0.4700
   4419 CA        -68.6450  -15.8440  -38.9220 C.3     273 TYR    0.3100
   4420 C         -67.7690  -16.7700  -38.0630 C.2     273 TYR    0.0700
   4421 O         -67.4880  -16.4950  -36.8890 O.2     273 TYR    0.0900
   4422 CB        -70.1140  -16.2820  -38.8140 C.3     273 TYR   -0.1800
   4423 CG        -71.1590  -15.3980  -39.4650 C.ar    273 TYR    0.0900
   4424 CD1       -70.9310  -14.0530  -39.7530 C.ar    273 TYR    0.0900
   4425 CD2       -72.4000  -15.9260  -39.7920 C.ar    273 TYR    0.0000
   4426 CE1       -71.9170  -13.2610  -40.3380 C.ar    273 TYR   -0.1150
   4427 CE2       -73.3870  -15.1480  -40.3720 C.ar    273 TYR    0.1150
   4428 CZ        -73.1440  -13.8230  -40.6460 C.ar    273 TYR   -0.1150
   4429 OH        -74.1500  -13.0920  -41.2270 O.3     273 TYR    0.1150
   4430 HN        -68.8250  -16.1850  -40.9950 H       273 TYR    0.1100
   4431 HA        -68.5270  -14.8410  -38.5380 H       273 TYR   -0.5400
   4432 HB1       -70.3830  -16.3370  -37.7370 H       273 TYR    0.4300
   4433 HB2       -70.2150  -17.2820  -39.2860 H       273 TYR   -0.1150
   4434 HD1       -69.9720  -13.6160  -39.5180 H       273 TYR    0.1150
   4435 HD2       -72.6010  -16.9660  -39.5880 H       273 TYR   -0.1150
   4436 HE1       -71.7270  -12.2200  -40.5490 H       273 TYR    0.1150
   4437 HE2       -74.3480  -15.5810  -40.6090 H       273 TYR    0.5100
   4438 HH        -73.8920  -12.1670  -41.2100 H       273 TYR   -0.5100
   4439 N         -67.3380  -17.8770  -38.6610 N.am    274 ALA   -0.4700
   4440 CA        -66.5120  -18.8660  -37.9630 C.3     274 ALA    0.3100
   4441 C         -65.2440  -18.2570  -37.4080 C.2     274 ALA    0.0700
   4442 O         -64.7450  -18.7030  -36.3840 O.2     274 ALA    0.0900
   4443 CB        -66.1500  -20.0090  -38.8960 C.3     274 ALA   -0.2700
   4444 HN        -67.5560  -18.0840  -39.6110 H       274 ALA    0.0900
   4445 HA        -67.0730  -19.2340  -37.1170 H       274 ALA    0.0900
   4446 HB1       -65.4330  -19.6590  -39.6700 H       274 ALA    0.0900
   4447 HB2       -67.0630  -20.3860  -39.4040 H       274 ALA    0.5100
   4448 HB3       -65.6750  -20.8320  -38.3190 H       274 ALA   -0.5100
   4449 N         -64.7160  -17.2330  -38.0820 N.am    275 ASN   -0.4700
   4450 CA        -63.5160  -16.5570  -37.6130 C.3     275 ASN    0.3100
   4451 C         -63.6220  -16.0690  -36.1630 C.2     275 ASN    0.0700
   4452 O         -62.6100  -15.9770  -35.4640 O.2     275 ASN    0.0900
   4453 CB        -63.1620  -15.3690  -38.5010 C.3     275 ASN   -0.1800
   4454 CG        -61.9000  -14.6740  -38.0350 C.2     275 ASN    0.0900
   4455 ND2       -61.9570  -13.6270  -37.3670 N.am    275 ASN    0.0900
   4456 OD1       -60.7730  -15.2610  -38.3260 O.2     275 ASN    0.5500
   4457 HN        -65.1160  -16.8890  -38.9270 H       275 ASN   -0.5500
   4458 HA        -62.7100  -17.2770  -37.6150 H       275 ASN   -0.6200
   4459 HB1       -63.9980  -14.6380  -38.4840 H       275 ASN    0.3200
   4460 HB2       -63.0100  -15.7240  -39.5430 H       275 ASN    0.3000
   4461 HD21      -61.1160  -13.1790  -37.0650 H       275 ASN    0.5100
   4462 HD22      -62.8460  -13.2330  -37.1300 H       275 ASN   -0.5100
   4463 N         -64.8350  -15.7450  -35.7180 N.am    276 SER   -0.4700
   4464 CA        -65.0250  -15.1500  -34.4000 C.3     276 SER    0.3100
   4465 C         -64.7980  -16.1130  -33.2520 C.2     276 SER    0.0700
   4466 O         -64.7220  -15.7000  -32.0930 O.2     276 SER    0.0900
   4467 CB        -66.4200  -14.5540  -34.2820 C.3     276 SER    0.0500
   4468 OG        -66.5490  -13.4340  -35.1350 O.3     276 SER    0.0900
   4469 HN        -65.6580  -15.8940  -36.2600 H       276 SER    0.0900
   4470 HA        -64.2760  -14.3830  -34.2660 H       276 SER   -0.6600
   4471 HB1       -66.6020  -14.2290  -33.2360 H       276 SER    0.4300
   4472 HB2       -67.1770  -15.3140  -34.5710 H       276 SER    0.5100
   4473 HG1       -65.8840  -12.8050  -34.8480 H       276 SER   -0.5100
   4474 N         -64.7060  -17.4010  -33.5800 N.am    277 ALA   -0.4700
   4475 CA        -64.3440  -18.4480  -32.6200 C.3     277 ALA    0.3100
   4476 C         -62.8370  -18.7920  -32.6470 C.2     277 ALA    0.0700
   4477 O         -62.3580  -19.5380  -31.8040 O.2     277 ALA    0.0900
   4478 CB        -65.1710  -19.6990  -32.8900 C.3     277 ALA   -0.2700
   4479 HN        -64.8830  -17.7150  -34.5090 H       277 ALA    0.0900
   4480 HA        -64.5340  -18.0770  -31.6240 H       277 ALA    0.0900
   4481 HB1       -64.9790  -20.0680  -33.9200 H       277 ALA    0.0900
   4482 HB2       -66.2530  -19.4660  -32.7930 H       277 ALA    0.5100
   4483 HB3       -64.8950  -20.4990  -32.1700 H       277 ALA   -0.5100
   4484 N         -62.0770  -18.2300  -33.5870 N.am    278 MET   -0.4700
   4485 CA        -60.7060  -18.6890  -33.8290 C.3     278 MET    0.3100
   4486 C         -59.6210  -18.0340  -32.9660 C.2     278 MET    0.0700
   4487 O         -58.7050  -18.7210  -32.5070 O.2     278 MET    0.0900
   4488 CB        -60.3660  -18.5630  -35.3140 C.3     278 MET   -0.1800
   4489 CG        -61.2220  -19.4690  -36.1820 C.3     278 MET    0.0900
   4490 SD        -60.8880  -19.3510  -37.9570 S.3     278 MET    0.0900
   4491 CE        -62.3500  -20.1330  -38.6420 C.3     278 MET   -0.1400
   4492 HN        -62.4020  -17.4830  -34.1620 H       278 MET    0.0900
   4493 HA        -60.6350  -19.7190  -33.5110 H       278 MET    0.0900
   4494 HB1       -59.2970  -18.8280  -35.4620 H       278 MET   -0.0900
   4495 HB2       -60.5210  -17.5090  -35.6310 H       278 MET   -0.2200
   4496 HG1       -62.2860  -19.2110  -35.9990 H       278 MET    0.0900
   4497 HG2       -61.0530  -20.5150  -35.8530 H       278 MET    0.0900
   4498 HE1       -63.2130  -19.4320  -38.6580 H       278 MET    0.0900
   4499 HE2       -62.6380  -21.0150  -38.0290 H       278 MET    0.5100
   4500 HE3       -62.1570  -20.4640  -39.6840 H       278 MET   -0.5100
   4501 N         -59.7130  -16.7240  -32.7280 N.am    279 ASN   -0.4700
   4502 CA        -58.6430  -16.0080  -32.0200 C.3     279 ASN    0.3100
   4503 C         -58.3870  -16.5210  -30.6030 C.2     279 ASN    0.0700
   4504 O         -57.2320  -16.7010  -30.2190 O.2     279 ASN    0.0900
   4505 CB        -58.8830  -14.5030  -31.9840 C.3     279 ASN   -0.1800
   4506 CG        -58.8080  -13.8650  -33.3560 C.2     279 ASN    0.0900
   4507 ND2       -58.9620  -12.5420  -33.3980 N.am    279 ASN    0.0900
   4508 OD1       -58.6300  -14.5430  -34.3660 O.2     279 ASN    0.5500
   4509 HN        -60.5000  -16.1810  -33.0150 H       279 ASN   -0.5500
   4510 HA        -57.7150  -16.2210  -32.5290 H       279 ASN   -0.6200
   4511 HB1       -58.1150  -14.0300  -31.3340 H       279 ASN    0.3200
   4512 HB2       -59.8910  -14.3080  -31.5600 H       279 ASN    0.3000
   4513 HD21      -58.9230  -12.0610  -34.2740 H       279 ASN    0.5100
   4514 HD22      -59.1150  -12.0300  -32.5520 H       279 ASN   -0.5100
   4515 N         -59.4420  -16.7860  -29.8210 N.am    280 PRO   -0.2900
   4516 CA        -59.1580  -17.3630  -28.5100 C.3     280 PRO    0.0000
   4517 C         -58.2730  -18.6130  -28.5670 C.2     280 PRO    0.0900
   4518 O         -57.3650  -18.7590  -27.7460 O.2     280 PRO    0.0900
   4519 CB        -60.5480  -17.6850  -27.9670 C.3     280 PRO    0.0200
   4520 CG        -61.4080  -16.6290  -28.5750 C.3     280 PRO    0.0900
   4521 CD        -60.8720  -16.4720  -29.9720 C.3     280 PRO   -0.1800
   4522 HA        -58.5870  -16.6720  -27.9100 H       280 PRO    0.0900
   4523 HB1       -60.5680  -17.6280  -26.8580 H       280 PRO    0.0900
   4524 HB2       -60.8760  -18.6990  -28.2810 H       280 PRO   -0.1800
   4525 HG1       -62.4720  -16.9470  -28.5920 H       280 PRO    0.0900
   4526 HG2       -61.3270  -15.6770  -28.0090 H       280 PRO    0.0900
   4527 HD1       -61.3480  -17.1880  -30.6750 H       280 PRO    0.5100
   4528 HD2       -60.9990  -15.4340  -30.3440 H       280 PRO   -0.5100
   4529 N         -58.5190  -19.4840  -29.5460 N.am    281 ILE   -0.4700
   4530 CA        -57.7050  -20.6840  -29.7220 C.3     281 ILE    0.3100
   4531 C         -56.2800  -20.3130  -30.1410 C.2     281 ILE    0.0700
   4532 O         -55.3190  -20.8580  -29.6140 O.2     281 ILE    0.0900
   4533 CB        -58.3370  -21.6660  -30.7460 C.3     281 ILE   -0.0900
   4534 CG1       -59.6500  -22.2490  -30.2050 C.3     281 ILE    0.0900
   4535 CG2       -57.3820  -22.8010  -31.0840 C.3     281 ILE   -0.2700
   4536 CD        -60.7040  -22.4840  -31.2710 C.3     281 ILE    0.0900
   4537 HN        -59.2630  -19.3570  -30.1960 H       281 ILE    0.0900
   4538 HA        -57.6130  -21.1630  -28.7590 H       281 ILE    0.0900
   4539 HB        -58.5880  -21.1110  -31.6750 H       281 ILE   -0.1800
   4540 HG11      -60.0630  -21.5470  -29.4500 H       281 ILE    0.0900
   4541 HG12      -59.4270  -23.2180  -29.7100 H       281 ILE    0.0900
   4542 HG21      -56.9860  -23.2580  -30.1510 H       281 ILE   -0.2700
   4543 HG22      -56.5260  -22.4120  -31.6780 H       281 ILE    0.0900
   4544 HG23      -57.9150  -23.5840  -31.6640 H       281 ILE    0.0900
   4545 HD1       -60.3250  -23.1980  -32.0330 H       281 ILE    0.0900
   4546 HD2       -60.9520  -21.5270  -31.7760 H       281 ILE    0.5100
   4547 HD3       -61.6200  -22.9130  -30.8090 H       281 ILE   -0.5100
   4548 N         -56.1270  -19.3730  -31.0680 N.am    282 ILE   -0.4700
   4549 CA        -54.7960  -19.0080  -31.5350 C.3     282 ILE    0.3100
   4550 C         -53.9500  -18.3630  -30.4260 C.2     282 ILE    0.0700
   4551 O         -52.7320  -18.5270  -30.4000 O.2     282 ILE    0.0900
   4552 CB        -54.8710  -18.0770  -32.7530 C.3     282 ILE   -0.0900
   4553 CG1       -55.5560  -18.8000  -33.9160 C.3     282 ILE    0.0900
   4554 CG2       -53.4730  -17.6290  -33.1480 C.3     282 ILE   -0.2700
   4555 CD        -56.0600  -17.8990  -35.0110 C.3     282 ILE    0.0900
   4556 HN        -56.8970  -18.8860  -31.4760 H       282 ILE    0.0900
   4557 HA        -54.2740  -19.9180  -31.7950 H       282 ILE    0.0900
   4558 HB        -55.4890  -17.1880  -32.5020 H       282 ILE   -0.1800
   4559 HG11      -56.4190  -19.3710  -33.5110 H       282 ILE    0.0900
   4560 HG12      -54.8300  -19.5130  -34.3590 H       282 ILE    0.0900
   4561 HG21      -52.7990  -18.5090  -33.2320 H       282 ILE   -0.2700
   4562 HG22      -53.0640  -16.9420  -32.3770 H       282 ILE    0.0900
   4563 HG23      -53.5050  -17.1120  -34.1310 H       282 ILE    0.0900
   4564 HD1       -55.2170  -17.3250  -35.4530 H       282 ILE    0.0900
   4565 HD2       -56.8010  -17.1800  -34.6000 H       282 ILE    0.5100
   4566 HD3       -56.5340  -18.5060  -35.8130 H       282 ILE   -0.5100
   4567 N         -54.6040  -17.6480  -29.5010 N.am    283 TYR   -0.4700
   4568 CA        -53.9250  -17.0190  -28.3600 C.3     283 TYR    0.3100
   4569 C         -53.3960  -18.0220  -27.3450 C.2     283 TYR    0.0700
   4570 O         -52.6480  -17.6490  -26.4440 O.2     283 TYR    0.0900
   4571 CB        -54.8450  -16.0400  -27.6070 C.3     283 TYR   -0.1800
   4572 CG        -55.3360  -14.8480  -28.4020 C.ar    283 TYR    0.0900
   4573 CD1       -54.5770  -14.2860  -29.4200 C.ar    283 TYR    0.0900
   4574 CD2       -56.5810  -14.2960  -28.1350 C.ar    283 TYR    0.0000
   4575 CE1       -55.0430  -13.2070  -30.1480 C.ar    283 TYR   -0.1150
   4576 CE2       -57.0580  -13.2120  -28.8540 C.ar    283 TYR    0.1150
   4577 CZ        -56.2820  -12.6690  -29.8540 C.ar    283 TYR   -0.1150
   4578 OH        -56.7540  -11.5900  -30.5660 O.3     283 TYR    0.1150
   4579 HN        -55.5910  -17.5100  -29.5470 H       283 TYR    0.1100
   4580 HA        -53.0610  -16.4960  -28.7410 H       283 TYR   -0.5400
   4581 HB1       -54.2930  -15.6330  -26.7330 H       283 TYR    0.4300
   4582 HB2       -55.7490  -16.5880  -27.2660 H       283 TYR   -0.1150
   4583 HD1       -53.6050  -14.6980  -29.6460 H       283 TYR    0.1150
   4584 HD2       -57.1890  -14.7180  -27.3490 H       283 TYR   -0.1150
   4585 HE1       -54.4440  -12.7870  -30.9420 H       283 TYR    0.1150
   4586 HE2       -58.0300  -12.7970  -28.6340 H       283 TYR    0.5100
   4587 HH        -57.5410  -11.2630  -30.1230 H       283 TYR   -0.5100
   4588 N         -53.7960  -19.2850  -27.4670 N.am    284 CYS   -0.4700
   4589 CA        -53.2140  -20.3460  -26.6500 C.3     284 CYS    0.3100
   4590 C         -51.7570  -20.6390  -27.0360 C.2     284 CYS    0.0700
   4591 O         -51.0740  -21.3960  -26.3530 O.2     284 CYS    0.0900
   4592 CB        -54.0740  -21.6160  -26.7060 C.3     284 CYS   -0.1100
   4593 SG        -55.6660  -21.3960  -25.8730 S.3     284 CYS    0.0900
   4594 HN        -54.5040  -19.5610  -28.1140 H       284 CYS    0.0900
   4595 HA        -53.1460  -19.9850  -25.6350 H       284 CYS   -0.2300
   4596 HB1       -53.5140  -22.4450  -26.2250 H       284 CYS    0.1600
   4597 HB2       -54.2450  -21.8830  -27.7710 H       284 CYS    0.5100
   4598 HG1       -56.1600  -20.5690  -26.7840 H       284 CYS   -0.5100
   4599 N         -51.2670  -20.0280  -28.1160 N.am    285 ARG   -0.4700
   4600 CA        -49.8410  -20.0450  -28.4190 C.3     285 ARG    0.3100
   4601 C         -49.0360  -19.3230  -27.3540 C.2     285 ARG    0.0700
   4602 O         -47.8340  -19.5240  -27.2480 O.2     285 ARG    0.0900
   4603 CB        -49.5680  -19.3820  -29.7520 C.3     285 ARG   -0.1800
   4604 CG        -49.9840  -20.2190  -30.9380 C.3     285 ARG    0.0900
   4605 CD        -49.8190  -19.4300  -32.2200 C.3     285 ARG    0.0900
   4606 NE        -48.6260  -18.5900  -32.1470 N.pl3   285 ARG   -0.1800
   4607 CZ        -47.4620  -18.8470  -32.7340 C.cat   285 ARG    0.0900
   4608 NH1       -47.2960  -19.9180  -33.4980 N.pl3   285 ARG    0.0900
   4609 NH2       -46.4510  -17.9990  -32.5730 N.pl3   285 ARG    0.2000
   4610 HN        -51.8490  -19.5360  -28.7590 H       285 ARG    0.0900
   4611 HA        -49.5160  -21.0740  -28.4390 H       285 ARG    0.0900
   4612 HB1       -48.4790  -19.1770  -29.8300 H       285 ARG   -0.7000
   4613 HB2       -50.1190  -18.4180  -29.7890 H       285 ARG    0.4400
   4614 HG1       -51.0460  -20.5200  -30.8240 H       285 ARG    0.6400
   4615 HG2       -49.3550  -21.1340  -30.9840 H       285 ARG   -0.8000
   4616 HD1       -50.6980  -18.7700  -32.3760 H       285 ARG    0.4600
   4617 HD2       -49.7030  -20.1220  -33.0820 H       285 ARG    0.4600
   4618 HE        -48.6910  -17.7520  -31.6080 H       285 ARG   -0.8000
   4619 HH11      -48.0860  -20.4690  -33.7630 H       285 ARG    0.4600
   4620 HH12      -46.3800  -20.1740  -33.8070 H       285 ARG    0.4600
   4621 HH21      -45.5340  -18.2490  -32.8820 H       285 ARG    0.5100
   4622 HH22      -46.6090  -17.1090  -32.1440 H       285 ARG   -0.5100
   4623 N         -49.6920  -18.4630  -26.5780 N.am    286 SER   -0.4700
   4624 CA        -49.0200  -17.7050  -25.5390 C.3     286 SER    0.3100
   4625 C         -49.1320  -18.4210  -24.2040 C.2     286 SER    0.0700
   4626 O         -50.2360  -18.7600  -23.7860 O.2     286 SER    0.0900
   4627 CB        -49.6230  -16.3020  -25.4360 C.3     286 SER    0.0500
   4628 OG        -49.6270  -15.8280  -24.0950 O.3     286 SER    0.0900
   4629 HN        -50.6700  -18.3020  -26.6740 H       286 SER    0.0900
   4630 HA        -47.9710  -17.6470  -25.7900 H       286 SER   -0.6600
   4631 HB1       -50.6700  -16.3230  -25.8040 H       286 SER    0.4300
   4632 HB2       -49.0260  -15.5990  -26.0540 H       286 SER    0.5100
   4633 HG1       -49.7080  -14.8740  -24.1510 H       286 SER   -0.5100
   4634 N         -47.9920  -18.6560  -23.5310 N.am    287 PRO   -0.2900
   4635 CA        -48.0010  -19.1950  -22.1710 C.3     287 PRO    0.0000
   4636 C         -48.8920  -18.3870  -21.2270 C.2     287 PRO    0.0900
   4637 O         -49.7040  -18.9740  -20.4990 O.2     287 PRO    0.0900
   4638 CB        -46.5310  -19.0990  -21.7380 C.3     287 PRO    0.0200
   4639 CG        -45.7460  -19.1120  -23.0020 C.3     287 PRO    0.0900
   4640 CD        -46.6230  -18.5310  -24.0710 C.3     287 PRO   -0.1800
   4641 HA        -48.4080  -20.1940  -22.1670 H       287 PRO    0.0900
   4642 HB1       -46.2540  -19.9620  -21.0950 H       287 PRO    0.0900
   4643 HB2       -46.3490  -18.1590  -21.1730 H       287 PRO   -0.1800
   4644 HG1       -44.8240  -18.5040  -22.8890 H       287 PRO    0.0900
   4645 HG2       -45.4590  -20.1520  -23.2650 H       287 PRO    0.0900
   4646 HD1       -46.3840  -17.4620  -24.2520 H       287 PRO    0.5100
   4647 HD2       -46.5370  -19.1030  -25.0190 H       287 PRO   -0.5100
   4648 N         -48.7360  -17.0600  -21.2600 N.am    288 ASP   -0.4700
   4649 CA        -49.4790  -16.1510  -20.3870 C.3     288 ASP    0.3100
   4650 C         -50.9950  -16.2550  -20.5400 C.2     288 ASP    0.0700
   4651 O         -51.7190  -16.2440  -19.5400 O.2     288 ASP    0.0900
   4652 CB        -49.0520  -14.7000  -20.6390 C.3     288 ASP   -0.2800
   4653 CG        -47.6350  -14.4170  -20.1890 C.2     288 ASP    0.0900
   4654 OD1       -47.2070  -14.9540  -19.1450 O.co2   288 ASP    0.0900
   4655 OD2       -46.9460  -13.6330  -20.8710 O.co2   288 ASP    0.6200
   4656 HN        -48.0960  -16.6260  -21.8900 H       288 ASP   -0.7600
   4657 HA        -49.2770  -16.4290  -19.3630 H       288 ASP   -0.7600
   4658 HB1       -49.7380  -14.0210  -20.0890 H       288 ASP    0.5100
   4659 HB2       -49.1250  -14.4870  -21.7270 H       288 ASP   -0.5100
   4660 N         -51.4750  -16.3390  -21.7840 N.am    289 PHE   -0.4700
   4661 CA        -52.9080  -16.5280  -22.0480 C.3     289 PHE    0.3100
   4662 C         -53.3640  -17.9020  -21.5470 C.2     289 PHE    0.0700
   4663 O         -54.3670  -18.0260  -20.8430 O.2     289 PHE    0.0900
   4664 CB        -53.2420  -16.3540  -23.5480 C.3     289 PHE   -0.1800
   4665 CG        -53.6270  -14.9430  -23.9260 C.ar    289 PHE    0.0900
   4666 CD1       -54.8880  -14.4480  -23.6090 C.ar    289 PHE    0.0900
   4667 CD2       -52.7290  -14.1030  -24.5770 C.ar    289 PHE    0.0000
   4668 CE1       -55.2440  -13.1450  -23.9420 C.ar    289 PHE   -0.1150
   4669 CE2       -53.0840  -12.8030  -24.9050 C.ar    289 PHE    0.1150
   4670 CZ        -54.3400  -12.3250  -24.5890 C.ar    289 PHE   -0.1150
   4671 HN        -50.8850  -16.2790  -22.5850 H       289 PHE    0.1150
   4672 HA        -53.4490  -15.8000  -21.4610 H       289 PHE   -0.1150
   4673 HB1       -54.0990  -17.0100  -23.8120 H       289 PHE    0.1150
   4674 HB2       -52.3530  -16.6250  -24.1550 H       289 PHE   -0.1150
   4675 HD1       -55.5990  -15.0820  -23.0990 H       289 PHE    0.1150
   4676 HD2       -51.7450  -14.4680  -24.8310 H       289 PHE   -0.1150
   4677 HE1       -56.2280  -12.7750  -23.6950 H       289 PHE    0.1150
   4678 HE2       -52.3750  -12.1630  -25.4090 H       289 PHE    0.5100
   4679 HZ        -54.6140  -11.3130  -24.8460 H       289 PHE   -0.5100
   4680 N         -52.5950  -18.9280  -21.9000 N.am    290 ARG   -0.4700
   4681 CA        -52.8760  -20.3020  -21.5010 C.3     290 ARG    0.3100
   4682 C         -53.0560  -20.4130  -19.9860 C.2     290 ARG    0.0700
   4683 O         -54.0600  -20.9530  -19.5100 O.2     290 ARG    0.0900
   4684 CB        -51.7380  -21.2040  -21.9810 C.3     290 ARG   -0.1800
   4685 CG        -52.1710  -22.5480  -22.5490 C.3     290 ARG    0.0900
   4686 CD        -51.1580  -23.0720  -23.5590 C.3     290 ARG    0.0900
   4687 NE        -49.7810  -22.7880  -23.1380 N.pl3   290 ARG   -0.1800
   4688 CZ        -48.7360  -22.6640  -23.9550 C.cat   290 ARG    0.0900
   4689 NH1       -48.8670  -22.8040  -25.2640 N.pl3   290 ARG    0.0900
   4690 NH2       -47.5390  -22.3950  -23.4510 N.pl3   290 ARG    0.2000
   4691 HN        -51.7800  -18.8010  -22.4600 H       290 ARG    0.0900
   4692 HA        -53.8130  -20.6010  -21.9460 H       290 ARG    0.0900
   4693 HB1       -51.0620  -21.3930  -21.1210 H       290 ARG   -0.7000
   4694 HB2       -51.1750  -20.6610  -22.7690 H       290 ARG    0.4400
   4695 HG1       -53.1570  -22.4340  -23.0470 H       290 ARG    0.6400
   4696 HG2       -52.2700  -23.2800  -21.7190 H       290 ARG   -0.8000
   4697 HD1       -51.3200  -22.5820  -24.5430 H       290 ARG    0.4600
   4698 HD2       -51.2620  -24.1740  -23.6600 H       290 ARG    0.4600
   4699 HE        -49.6140  -22.6810  -22.1590 H       290 ARG   -0.8000
   4700 HH11      -49.7670  -22.7070  -25.6900 H       290 ARG    0.4600
   4701 HH12      -48.0660  -23.0060  -25.8270 H       290 ARG    0.4600
   4702 HH21      -47.4250  -22.2870  -22.4630 H       290 ARG    0.5100
   4703 HH22      -46.7500  -22.3010  -24.0580 H       290 ARG   -0.5100
   4704 N         -52.0930  -19.8740  -19.2330 N.am    291 LYS   -0.4700
   4705 CA        -52.1660  -19.8310  -17.7640 C.3     291 LYS    0.3100
   4706 C         -53.3790  -19.0700  -17.2360 C.2     291 LYS    0.0700
   4707 O         -54.0060  -19.4960  -16.2590 O.2     291 LYS    0.0900
   4708 CB        -50.8730  -19.2540  -17.1590 C.3     291 LYS   -0.1800
   4709 CG        -49.8820  -20.3370  -16.7230 C.3     291 LYS    0.0900
   4710 CD        -48.4200  -19.9700  -16.9660 C.3     291 LYS    0.0900
   4711 CE        -47.5480  -21.2170  -17.1060 C.3     291 LYS   -0.1800
   4712 NZ        -46.1680  -20.8970  -17.5710 N.4     291 LYS    0.0900
   4713 HN        -51.2760  -19.4730  -19.6360 H       291 LYS    0.0900
   4714 HA        -52.3260  -20.8390  -17.4110 H       291 LYS   -0.1800
   4715 HB1       -51.1380  -18.6370  -16.2740 H       291 LYS    0.0900
   4716 HB2       -50.3830  -18.6060  -17.9160 H       291 LYS    0.0900
   4717 HG1       -50.1090  -21.2680  -17.2840 H       291 LYS    0.2100
   4718 HG2       -50.0230  -20.5280  -15.6380 H       291 LYS    0.0500
   4719 HD1       -48.0500  -19.3620  -16.1120 H       291 LYS    0.0500
   4720 HD2       -48.3440  -19.3660  -17.8950 H       291 LYS   -0.3000
   4721 HE1       -48.0010  -21.9060  -17.8500 H       291 LYS    0.3300
   4722 HE2       -47.4610  -21.7230  -16.1210 H       291 LYS    0.3300
   4723 HZ1       -45.7110  -20.2610  -16.8870 H       291 LYS    0.3300
   4724 HZ2       -46.2150  -20.4310  -18.5000 H       291 LYS    0.5100
   4725 HZ3       -45.6170  -21.7750  -17.6500 H       291 LYS   -0.5100
   4726 N         -53.7120  -17.9540  -17.8790 N.am    292 ALA   -0.4700
   4727 CA        -54.8880  -17.1670  -17.5030 C.3     292 ALA    0.3100
   4728 C         -56.1940  -17.9290  -17.7720 C.2     292 ALA    0.0700
   4729 O         -57.1360  -17.8580  -16.9750 O.2     292 ALA    0.0900
   4730 CB        -54.8870  -15.8330  -18.2350 C.3     292 ALA   -0.2700
   4731 HN        -53.1760  -17.6030  -18.6430 H       292 ALA    0.0900
   4732 HA        -54.8610  -17.0110  -16.4350 H       292 ALA    0.0900
   4733 HB1       -54.9060  -16.0000  -19.3330 H       292 ALA    0.0900
   4734 HB2       -53.9700  -15.2620  -17.9780 H       292 ALA    0.5100
   4735 HB3       -55.7860  -15.2450  -17.9500 H       292 ALA   -0.5100
   4736 N         -56.2370  -18.6590  -18.8940 N.am    293 PHE   -0.4700
   4737 CA        -57.4010  -19.4670  -19.2600 C.3     293 PHE    0.3100
   4738 C         -57.6120  -20.6270  -18.2830 C.2     293 PHE    0.0700
   4739 O         -58.7410  -20.9010  -17.8760 O.2     293 PHE    0.0900
   4740 CB        -57.2630  -20.0490  -20.6750 C.3     293 PHE   -0.1800
   4741 CG        -57.3050  -19.0310  -21.7870 C.ar    293 PHE    0.0900
   4742 CD1       -57.9480  -17.8040  -21.6360 C.ar    293 PHE    0.0900
   4743 CD2       -56.7290  -19.3280  -23.0250 C.ar    293 PHE    0.0000
   4744 CE1       -57.9830  -16.8880  -22.6830 C.ar    293 PHE   -0.1150
   4745 CE2       -56.7680  -18.4140  -24.0710 C.ar    293 PHE    0.1150
   4746 CZ        -57.3930  -17.1920  -23.8980 C.ar    293 PHE   -0.1150
   4747 HN        -55.4740  -18.6840  -19.5340 H       293 PHE    0.1150
   4748 HA        -58.2740  -18.8340  -19.2020 H       293 PHE   -0.1150
   4749 HB1       -58.0960  -20.7620  -20.8570 H       293 PHE    0.1150
   4750 HB2       -56.2870  -20.5750  -20.7550 H       293 PHE   -0.1150
   4751 HD1       -58.4230  -17.5610  -20.6970 H       293 PHE    0.1150
   4752 HD2       -56.2470  -20.2830  -23.1710 H       293 PHE   -0.1150
   4753 HE1       -58.4730  -15.9340  -22.5460 H       293 PHE    0.1150
   4754 HE2       -56.3090  -18.6580  -25.0180 H       293 PHE    0.5100
   4755 HZ        -57.4210  -16.4780  -24.7090 H       293 PHE   -0.5100
   4756 N         -56.5240  -21.3120  -17.9220 N.am    294 LYS   -0.4700
   4757 CA        -56.5880  -22.4120  -16.9540 C.3     294 LYS    0.3100
   4758 C         -57.0070  -21.9440  -15.5570 C.2     294 LYS    0.0700
   4759 O         -57.8220  -22.5910  -14.9020 O.2     294 LYS    0.0900
   4760 CB        -55.2540  -23.1640  -16.8970 C.3     294 LYS   -0.1800
   4761 CG        -55.1650  -24.3010  -17.9030 C.3     294 LYS    0.0900
   4762 CD        -53.7400  -24.6270  -18.3260 C.3     294 LYS    0.0900
   4763 CE        -53.7450  -25.6670  -19.4390 C.3     294 LYS   -0.1800
   4764 NZ        -52.4560  -25.7760  -20.1750 N.4     294 LYS    0.0900
   4765 HN        -55.6220  -21.1070  -18.2920 H       294 LYS    0.0900
   4766 HA        -57.3810  -23.0790  -17.2580 H       294 LYS   -0.1800
   4767 HB1       -55.1240  -23.5820  -15.8760 H       294 LYS    0.0900
   4768 HB2       -54.4310  -22.4460  -17.0980 H       294 LYS    0.0900
   4769 HG1       -55.7470  -24.0210  -18.8070 H       294 LYS    0.2100
   4770 HG2       -55.6170  -25.2100  -17.4520 H       294 LYS    0.0500
   4771 HD1       -53.1770  -25.0220  -17.4530 H       294 LYS    0.0500
   4772 HD2       -53.2400  -23.7030  -18.6870 H       294 LYS   -0.3000
   4773 HE1       -54.5250  -25.4010  -20.1840 H       294 LYS    0.3300
   4774 HE2       -53.9570  -26.6680  -19.0030 H       294 LYS    0.3300
   4775 HZ1       -51.6990  -26.0410  -19.5120 H       294 LYS    0.3300
   4776 HZ2       -52.2290  -24.8600  -20.6130 H       294 LYS    0.5100
   4777 HZ3       -52.5390  -26.5020  -20.9140 H       294 LYS   -0.5100
   4778 N         -56.4600  -20.8200  -15.1070 N.am    295 ARG   -0.4700
   4779 CA        -56.8720  -20.2230  -13.8420 C.3     295 ARG    0.3100
   4780 C         -58.3400  -19.8000  -13.8090 C.2     295 ARG    0.0700
   4781 O         -59.0210  -19.9970  -12.8040 O.2     295 ARG    0.0900
   4782 CB        -56.0040  -19.0080  -13.5420 C.3     295 ARG   -0.1800
   4783 CG        -56.3960  -18.2550  -12.2810 C.3     295 ARG    0.0900
   4784 CD        -55.4160  -17.1250  -12.0350 C.3     295 ARG    0.0900
   4785 NE        -55.4150  -16.1880  -13.1640 N.pl3   295 ARG   -0.1800
   4786 CZ        -56.0050  -14.9950  -13.1790 C.cat   295 ARG    0.0900
   4787 NH1       -56.6530  -14.5300  -12.1130 N.pl3   295 ARG    0.0900
   4788 NH2       -55.9360  -14.2480  -14.2750 N.pl3   295 ARG    0.2000
   4789 HN        -55.7470  -20.3360  -15.6110 H       295 ARG    0.0900
   4790 HA        -56.7650  -20.9660  -13.0660 H       295 ARG    0.0900
   4791 HB1       -56.0700  -18.3100  -14.4030 H       295 ARG   -0.7000
   4792 HB2       -54.9520  -19.3480  -13.4340 H       295 ARG    0.4400
   4793 HG1       -56.3880  -18.9490  -11.4150 H       295 ARG    0.6400
   4794 HG2       -57.4190  -17.8400  -12.3990 H       295 ARG   -0.8000
   4795 HD1       -54.3880  -17.5300  -11.9220 H       295 ARG    0.4600
   4796 HD2       -55.7060  -16.5620  -11.1210 H       295 ARG    0.4600
   4797 HE        -54.9320  -16.4710  -13.9910 H       295 ARG   -0.8000
   4798 HH11      -56.7050  -15.0810  -11.2800 H       295 ARG    0.4600
   4799 HH12      -57.0900  -13.6310  -12.1450 H       295 ARG    0.4600
   4800 HH21      -56.4940  -13.4220  -14.3540 H       295 ARG    0.5100
   4801 HH22      -55.3240  -14.5110  -15.0210 H       295 ARG   -0.5100
   4802 N         -58.8220  -19.2000  -14.8960 N.am    296 LEU   -0.4700
   4803 CA        -60.1920  -18.6740  -14.9420 C.3     296 LEU    0.3100
   4804 C         -61.2380  -19.7820  -14.9870 C.2     296 LEU    0.0700
   4805 O         -62.2650  -19.6870  -14.3260 O.2     296 LEU    0.0900
   4806 CB        -60.3700  -17.7330  -16.1350 C.3     296 LEU   -0.1800
   4807 CG        -59.7820  -16.3350  -15.9250 C.3     296 LEU    0.0900
   4808 CD1       -59.5830  -15.6530  -17.2700 C.3     296 LEU    0.0900
   4809 CD2       -60.6660  -15.5020  -15.0020 C.3     296 LEU   -0.0900
   4810 HN        -58.2780  -19.0820  -15.7230 H       296 LEU    0.0900
   4811 HA        -60.3800  -18.1490  -14.0180 H       296 LEU   -0.2700
   4812 HB1       -61.4560  -17.6290  -16.3410 H       296 LEU    0.0900
   4813 HB2       -59.8780  -18.1910  -17.0200 H       296 LEU    0.0900
   4814 HG        -58.8060  -16.4170  -15.4010 H       296 LEU    0.0900
   4815 HD11      -60.5550  -15.5610  -17.7990 H       296 LEU   -0.2700
   4816 HD12      -58.8920  -16.2540  -17.9000 H       296 LEU    0.0900
   4817 HD13      -59.1620  -14.6350  -17.1190 H       296 LEU    0.0900
   4818 HD21      -60.7570  -15.9970  -14.0100 H       296 LEU    0.0900
   4819 HD22      -61.6820  -15.4000  -15.4410 H       296 LEU    0.5100
   4820 HD23      -60.2190  -14.4950  -14.8570 H       296 LEU   -0.5100
   4821 N         -60.9710  -20.8320  -15.7610 N.am    297 LEU   -0.4700
   4822 CA        -61.8660  -21.9820  -15.8330 C.3     297 LEU    0.3100
   4823 C         -61.9090  -22.7750  -14.5010 C.2     297 LEU    0.0700
   4824 O         -62.8550  -23.5290  -14.2470 O.2     297 LEU    0.0900
   4825 CB        -61.4640  -22.8980  -17.0000 C.3     297 LEU   -0.1800
   4826 CG        -61.5830  -22.3150  -18.4080 C.3     297 LEU    0.0900
   4827 CD1       -60.7890  -23.1660  -19.3860 C.3     297 LEU    0.0900
   4828 CD2       -63.0360  -22.2010  -18.8380 C.3     297 LEU   -0.0900
   4829 HN        -60.1500  -20.8790  -16.3240 H       297 LEU    0.0900
   4830 HA        -62.8740  -21.6170  -15.9720 H       297 LEU   -0.2700
   4831 HB1       -62.1030  -23.8040  -16.9550 H       297 LEU    0.0900
   4832 HB2       -60.4050  -23.1960  -16.8450 H       297 LEU    0.0900
   4833 HG        -61.1890  -21.2760  -18.4150 H       297 LEU    0.0900
   4834 HD11      -61.1790  -24.2060  -19.3910 H       297 LEU   -0.2700
   4835 HD12      -59.7190  -23.1910  -19.0860 H       297 LEU    0.0900
   4836 HD13      -60.8800  -22.7480  -20.4120 H       297 LEU    0.0900
   4837 HD21      -63.5900  -21.5380  -18.1400 H       297 LEU    0.0900
   4838 HD22      -63.5140  -23.2040  -18.8280 H       297 LEU    0.5100
   4839 HD23      -63.0970  -21.7680  -19.8600 H       297 LEU   -0.5100
   4840 N         -60.8450  -22.6490  -13.6760 N.am    298 ALA   -0.4700
   4841 CA        -60.6710  -23.1710  -12.3290 C.3     298 ALA    0.3100
   4842 CAT       -61.1590  -26.9160  -13.0160 C.3     298 ALA    0.0700
   4843 C         -60.6040  -24.6900  -12.1550 C.2     298 ALA    0.0900
   4844 O         -59.9670  -25.1840  -11.2250 O.2     298 ALA   -0.2700
   4845 CB        -61.7240  -22.5590  -11.3790 C.3     298 ALA    0.0900
   4846 NT        -61.2140  -25.4740  -13.0600 N.am    298 ALA    0.0900
   4847 HN        -60.0530  -22.1390  -13.9950 H       298 ALA    0.0900
   4848 HNT       -61.7390  -25.0880  -13.8140 H       298 ALA    0.5100
   4849 HA        -59.6750  -22.9220  -11.9970 H       298 ALA   -0.5100
   4850 HB1       -62.7330  -22.9550  -11.6210 H       298 ALA   -0.4700
   4851 HB2       -61.7390  -21.4540  -11.4940 H       298 ALA    0.3100
   4852 HB3       -61.4830  -22.8220  -10.3270 H       298 ALA   -0.1100
   4853 HT1       -61.5950  -27.2740  -12.0590 H       298 ALA    0.0900
   4854 HT2       -60.1020  -27.2530  -13.0780 H       298 ALA    0.0900
   4855 HT3       -61.7430  -27.3400  -13.8590 H       298 ALA    0.0900
@<TRIPOS>BOND
     1    1    2 1
     2    2   10 1
     3    2    4 1
     4    2    6 1
     5    4    5 2
     6    6   11 1
     7    6   12 1
     8    6   13 1
     9    3    7 1
    10    3   14 1
    11    3   15 1
    12    3   16 1
    13    7    1 1
    14    7    8 2
    15    9    1 1
    16   17   18 1
    17   18   19 1
    18   18   27 1
    19   18   21 1
    20   19   20 2
    21   21   29 1
    22   21   22 1
    23   22   31 1
    24   22   23 1
    25   23   24 2
    26   23   25 2
    27   26   17 1
    28   28   21 1
    29   30   22 1
    30    4   17 am
    31   32   33 1
    32   33   41 1
    33   33   34 1
    34   33   36 1
    35   34   35 2
    36   36   37 1
    37   36   43 1
    38   37   39 1
    39   37   44 1
    40   37   38 1
    41   38   45 1
    42   38   47 1
    43   38   46 1
    44   39   48 1
    45   39   49 1
    46   39   50 1
    47   40   32 1
    48   42   36 1
    49   19   32 am
    50   51   52 1
    51   52   60 1
    52   52   53 1
    53   52   55 1
    54   53   54 2
    55   55   56 1
    56   55   62 1
    57   56   58 1
    58   56   63 1
    59   56   57 1
    60   57   64 1
    61   57   66 1
    62   57   65 1
    63   58   67 1
    64   58   68 1
    65   58   69 1
    66   59   51 1
    67   61   55 1
    68   34   51 am
    69   70   71 1
    70   71   74 1
    71   71   72 1
    72   71   77 1
    73   72   73 2
    74   74   79 1
    75   74   75 1
    76   76   70 1
    77   78   74 1
    78   80   75 1
    79   53   70 am
    80   81   82 1
    81   82   91 1
    82   82   85 1
    83   82   83 1
    84   83   84 2
    85   85   93 1
    86   85   86 1
    87   86   95 1
    88   86   87 1
    89   87   89 2
    90   87   88 am
    91   88   96 1
    92   88   97 1
    93   90   81 1
    94   92   85 1
    95   94   86 1
    96   72   81 am
    97   98   99 1
    98   99  108 1
    99   99  102 1
   100   99  100 1
   101  100  101 2
   102  102  110 1
   103  102  103 1
   104  103  112 1
   105  103  104 1
   106  104  106 2
   107  104  105 am
   108  105  113 1
   109  105  114 1
   110  107   98 1
   111  109  102 1
   112  111  103 1
   113   83   98 am
   114  115  116 1
   115  116  119 1
   116  116  130 1
   117  116  117 1
   118  117  118 2
   119  119  132 1
   120  119  120 1
   121  120  121 ar
   122  120  122 ar
   123  121  133 1
   124  121  125 ar
   125  122  123 ar
   126  122  124 ar
   127  123  125 ar
   128  123  126 ar
   129  124  127 ar
   130  124  135 1
   131  125  134 1
   132  126  136 1
   133  126  128 ar
   134  127  128 ar
   135  127  137 1
   136  128  138 1
   137  129  115 1
   138  131  119 1
   139  100  115 am
   140  139  140 1
   141  140  141 1
   142  140  149 1
   143  140  143 1
   144  141  142 2
   145  143  151 1
   146  143  144 1
   147  144  153 1
   148  144  145 1
   149  145  146 2
   150  145  147 2
   151  148  139 1
   152  150  143 1
   153  152  144 1
   154  117  139 am
   155  154  155 1
   156  155  160 1
   157  155  158 1
   158  155  156 1
   159  156  157 2
   160  158  161 1
   161  158  162 1
   162  158  163 1
   163  159  154 1
   164  141  154 am
   165  164  165 1
   166  165  170 1
   167  165  166 1
   168  166  167 2
   169  168  164 1
   170  169  165 1
   171  156  164 am
   172  171  172 1
   173  172  180 1
   174  172  175 1
   175  172  173 1
   176  173  174 2
   177  175  182 1
   178  175  176 1
   179  176  184 1
   180  176  177 1
   181  177  178 1
   182  178  185 1
   183  178  186 1
   184  178  187 1
   185  179  171 1
   186  181  175 1
   187  183  176 1
   188  166  171 am
   189  188  189 1
   190  189  192 1
   191  189  190 1
   192  189  195 1
   193  190  191 2
   194  192  197 1
   195  192  193 1
   196  194  188 1
   197  196  192 1
   198  198  193 1
   199  173  188 am
   200  199  200 1
   201  200  208 1
   202  200  201 1
   203  200  203 1
   204  201  202 2
   205  203  204 1
   206  203  210 1
   207  204  206 1
   208  204  211 1
   209  204  205 1
   210  205  212 1
   211  205  214 1
   212  205  213 1
   213  206  215 1
   214  206  216 1
   215  206  217 1
   216  207  199 1
   217  209  203 1
   218  190  199 am
   219  218  219 1
   220  219  227 1
   221  219  220 1
   222  219  222 1
   223  220  221 2
   224  222  223 1
   225  222  229 1
   226  223  225 1
   227  223  230 1
   228  223  224 1
   229  224  231 1
   230  224  233 1
   231  224  232 1
   232  225  234 1
   233  225  235 1
   234  225  236 1
   235  226  218 1
   236  228  222 1
   237  201  218 am
   238  237  238 1
   239  238  246 1
   240  238  241 1
   241  238  239 1
   242  239  240 2
   243  241  248 1
   244  241  242 1
   245  242  250 1
   246  242  243 1
   247  243  244 1
   248  244  251 1
   249  244  252 1
   250  244  253 1
   251  245  237 1
   252  247  241 1
   253  249  242 1
   254  220  237 am
   255  254  255 1
   256  255  260 1
   257  255  258 1
   258  255  256 1
   259  256  257 2
   260  258  261 1
   261  258  262 1
   262  258  263 1
   263  259  254 1
   264  239  254 am
   265  264  265 1
   266  265  273 1
   267  265  266 1
   268  265  268 1
   269  266  267 2
   270  268  269 1
   271  268  275 1
   272  269  271 1
   273  269  276 1
   274  269  270 1
   275  270  277 1
   276  270  279 1
   277  270  278 1
   278  271  280 1
   279  271  281 1
   280  271  282 1
   281  272  264 1
   282  274  268 1
   283  256  264 am
   284  283  284 1
   285  284  285 1
   286  284  291 1
   287  284  287 1
   288  285  286 2
   289  287  289 1
   290  287  292 1
   291  287  288 1
   292  288  293 1
   293  288  294 1
   294  288  295 1
   295  289  297 1
   296  289  298 1
   297  289  296 1
   298  290  283 1
   299  266  283 am
   300  299  300 1
   301  300  301 1
   302  300  307 1
   303  300  303 1
   304  301  302 2
   305  303  305 1
   306  303  308 1
   307  303  304 1
   308  304  309 1
   309  304  310 1
   310  304  311 1
   311  305  313 1
   312  305  314 1
   313  305  312 1
   314  306  299 1
   315  285  299 am
   316  315  316 1
   317  316  324 1
   318  316  317 1
   319  316  319 1
   320  317  318 2
   321  319  320 1
   322  319  326 1
   323  320  322 1
   324  320  327 1
   325  320  321 1
   326  321  328 1
   327  321  330 1
   328  321  329 1
   329  322  331 1
   330  322  332 1
   331  322  333 1
   332  323  315 1
   333  325  319 1
   334  301  315 am
   335  334  335 1
   336  335  343 1
   337  335  336 1
   338  335  338 1
   339  336  337 2
   340  338  339 1
   341  338  345 1
   342  339  341 1
   343  339  346 1
   344  339  340 1
   345  340  347 1
   346  340  349 1
   347  340  348 1
   348  341  350 1
   349  341  351 1
   350  341  352 1
   351  342  334 1
   352  344  338 1
   353  317  334 am
   354  353  354 1
   355  354  362 1
   356  354  357 1
   357  354  355 1
   358  355  356 2
   359  357  363 1
   360  357  359 1
   361  357  358 1
   362  358  365 1
   363  359  366 1
   364  359  367 1
   365  359  368 1
   366  360  358 1
   367  360  369 1
   368  360  370 1
   369  360  371 1
   370  361  353 1
   371  364  358 1
   372  336  353 am
   373  372  373 1
   374  373  374 1
   375  373  380 1
   376  373  376 1
   377  374  375 2
   378  376  378 1
   379  376  381 1
   380  376  377 1
   381  377  382 1
   382  377  383 1
   383  377  384 1
   384  378  386 1
   385  378  387 1
   386  378  385 1
   387  379  372 1
   388  355  372 am
   389  388  389 1
   390  389  394 1
   391  389  392 1
   392  389  390 1
   393  390  391 2
   394  392  395 1
   395  392  396 1
   396  392  397 1
   397  393  388 1
   398  374  388 am
   399  398  399 1
   400  399  404 1
   401  399  400 1
   402  400  401 2
   403  402  398 1
   404  403  399 1
   405  390  398 am
   406  405  406 1
   407  406  414 1
   408  406  409 1
   409  406  407 1
   410  407  408 2
   411  409  416 1
   412  409  410 1
   413  410  412 2
   414  410  411 am
   415  411  417 1
   416  411  418 1
   417  413  405 1
   418  415  409 1
   419  400  405 am
   420  419  420 1
   421  420  421 1
   422  420  427 1
   423  420  423 1
   424  421  422 2
   425  423  425 1
   426  423  428 1
   427  423  424 1
   428  424  429 1
   429  424  430 1
   430  424  431 1
   431  425  433 1
   432  425  434 1
   433  425  432 1
   434  426  419 1
   435  407  419 am
   436  435  436 1
   437  436  444 1
   438  436  437 1
   439  436  439 1
   440  437  438 2
   441  439  440 1
   442  439  446 1
   443  440  442 1
   444  440  447 1
   445  440  441 1
   446  441  448 1
   447  441  450 1
   448  441  449 1
   449  442  451 1
   450  442  452 1
   451  442  453 1
   452  443  435 1
   453  445  439 1
   454  421  435 am
   455  454  455 1
   456  455  456 1
   457  455  462 1
   458  455  458 1
   459  456  457 2
   460  458  460 1
   461  458  463 1
   462  458  459 1
   463  459  464 1
   464  459  465 1
   465  459  466 1
   466  460  468 1
   467  460  469 1
   468  460  467 1
   469  461  454 1
   470  437  454 am
   471  470  471 1
   472  471  479 1
   473  471  474 1
   474  471  472 1
   475  472  473 2
   476  474  480 1
   477  474  476 1
   478  474  475 1
   479  475  482 1
   480  476  483 1
   481  476  484 1
   482  476  485 1
   483  477  475 1
   484  477  486 1
   485  477  487 1
   486  477  488 1
   487  478  470 1
   488  481  475 1
   489  456  470 am
   490  489  490 1
   491  490  495 1
   492  490  493 1
   493  490  491 1
   494  491  492 2
   495  493  496 1
   496  493  497 1
   497  493  498 1
   498  494  489 1
   499  472  489 am
   500  499  500 1
   501  500  505 1
   502  500  503 1
   503  500  501 1
   504  501  502 2
   505  503  506 1
   506  503  507 1
   507  503  508 1
   508  504  499 1
   509  491  499 am
   510  509  510 1
   511  510  518 1
   512  510  513 1
   513  510  511 1
   514  511  512 2
   515  513  519 1
   516  513  515 1
   517  513  514 1
   518  514  521 1
   519  515  522 1
   520  515  523 1
   521  515  524 1
   522  516  514 1
   523  516  525 1
   524  516  526 1
   525  516  527 1
   526  517  509 1
   527  520  514 1
   528  501  509 am
   529  528  529 1
   530  529  534 1
   531  529  530 1
   532  530  531 2
   533  532  528 1
   534  533  529 1
   535  511  528 am
   536  535  536 1
   537  536  539 1
   538  536  537 1
   539  536  542 1
   540  537  538 2
   541  539  544 1
   542  539  540 1
   543  541  535 1
   544  543  539 1
   545  545  540 1
   546  530  535 am
   547  546  547 1
   548  547  554 1
   549  547  550 1
   550  547  548 1
   551  548  549 2
   552  550  555 1
   553  550  551 1
   554  550  552 1
   555  551  557 1
   556  551  558 1
   557  551  559 1
   558  552  556 1
   559  553  546 1
   560  537  546 am
   561  560  561 1
   562  561  570 1
   563  561  564 1
   564  561  562 1
   565  562  563 2
   566  564  572 1
   567  564  565 1
   568  565  574 1
   569  565  566 1
   570  566  568 2
   571  566  567 am
   572  567  575 1
   573  567  576 1
   574  569  560 1
   575  571  564 1
   576  573  565 1
   577  548  560 am
   578  577  578 1
   579  578  579 1
   580  578  589 1
   581  578  581 1
   582  579  580 2
   583  581  591 1
   584  581  582 1
   585  582  593 1
   586  582  583 1
   587  583  595 1
   588  583  584 1
   589  584  596 1
   590  584  585 2
   591  585  586 2
   592  585  587 2
   593  586  597 1
   594  586  598 1
   595  587  600 1
   596  587  599 1
   597  588  577 1
   598  590  581 1
   599  592  582 1
   600  594  583 1
   601  562  577 am
   602  601  602 1
   603  602  610 1
   604  602  603 1
   605  602  605 1
   606  603  604 2
   607  605  606 1
   608  605  612 1
   609  606  608 1
   610  606  613 1
   611  606  607 1
   612  607  614 1
   613  607  616 1
   614  607  615 1
   615  608  617 1
   616  608  618 1
   617  608  619 1
   618  609  601 1
   619  611  605 1
   620  579  601 am
   621  620  621 1
   622  621  630 1
   623  621  624 1
   624  621  622 1
   625  622  623 2
   626  624  632 1
   627  624  625 1
   628  625  634 1
   629  625  626 1
   630  626  628 2
   631  626  627 am
   632  627  635 1
   633  627  636 1
   634  629  620 1
   635  631  624 1
   636  633  625 1
   637  603  620 am
   638  637  638 1
   639  638  645 1
   640  638  641 1
   641  638  639 1
   642  639  640 2
   643  641  646 1
   644  641  642 1
   645  641  643 1
   646  642  648 1
   647  642  649 1
   648  642  650 1
   649  643  647 1
   650  644  637 1
   651  622  637 am
   652  651  652 1
   653  652  660 1
   654  652  653 1
   655  652  655 1
   656  653  654 2
   657  655  656 1
   658  655  662 1
   659  656  658 1
   660  656  663 1
   661  656  657 1
   662  657  664 1
   663  657  666 1
   664  657  665 1
   665  658  667 1
   666  658  668 1
   667  658  669 1
   668  659  651 1
   669  661  655 1
   670  639  651 am
   671  670  671 1
   672  671  678 1
   673  671  674 1
   674  671  672 1
   675  672  673 2
   676  674  679 1
   677  674  675 1
   678  674  676 1
   679  675  681 1
   680  675  682 1
   681  675  683 1
   682  676  680 1
   683  677  670 1
   684  653  670 am
   685  684  685 1
   686  685  693 1
   687  685  688 1
   688  685  686 1
   689  686  687 2
   690  688  695 1
   691  688  689 1
   692  689  691 2
   693  689  690 am
   694  690  696 1
   695  690  697 1
   696  692  684 1
   697  694  688 1
   698  672  684 am
   699  698  699 1
   700  699  707 1
   701  699  700 1
   702  699  702 1
   703  700  701 2
   704  702  703 1
   705  702  709 1
   706  703  705 1
   707  703  710 1
   708  703  704 1
   709  704  711 1
   710  704  713 1
   711  704  712 1
   712  705  714 1
   713  705  715 1
   714  705  716 1
   715  706  698 1
   716  708  702 1
   717  686  698 am
   718  717  718 1
   719  718  729 1
   720  718  721 1
   721  718  719 1
   722  719  720 2
   723  721  731 1
   724  721  722 1
   725  722  723 ar
   726  722  724 ar
   727  723  732 1
   728  723  725 ar
   729  724  726 ar
   730  724  733 1
   731  725  734 1
   732  725  727 ar
   733  726  727 ar
   734  726  735 1
   735  727  736 1
   736  728  717 1
   737  730  721 1
   738  700  717 am
   739  737  738 1
   740  738  746 1
   741  738  741 1
   742  738  739 1
   743  739  740 2
   744  741  747 1
   745  741  743 1
   746  741  742 1
   747  742  749 1
   748  743  750 1
   749  743  751 1
   750  743  752 1
   751  744  742 1
   752  744  753 1
   753  744  754 1
   754  744  755 1
   755  745  737 1
   756  748  742 1
   757  719  737 am
   758  756  757 1
   759  757  764 1
   760  757  760 1
   761  757  758 1
   762  758  759 2
   763  760  765 1
   764  760  761 1
   765  760  762 1
   766  761  767 1
   767  761  768 1
   768  761  769 1
   769  762  766 1
   770  763  756 1
   771  739  756 am
   772  770  771 1
   773  771  774 1
   774  771  772 1
   775  771  777 1
   776  772  773 2
   777  774  779 1
   778  774  775 1
   779  776  770 1
   780  778  774 1
   781  780  775 1
   782  758  770 am
   783  781  782 1
   784  782  790 1
   785  782  783 1
   786  782  785 1
   787  783  784 2
   788  785  786 1
   789  785  792 1
   790  786  788 1
   791  786  793 1
   792  786  787 1
   793  787  794 1
   794  787  796 1
   795  787  795 1
   796  788  797 1
   797  788  798 1
   798  788  799 1
   799  789  781 1
   800  791  785 1
   801  772  781 am
   802  800  801 1
   803  801  806 1
   804  801  804 1
   805  801  802 1
   806  802  803 2
   807  804  807 1
   808  804  808 1
   809  804  809 1
   810  805  800 1
   811  783  800 am
   812  810  811 1
   813  811  817 1
   814  811  814 1
   815  811  812 1
   816  812  813 2
   817  814  819 1
   818  814  815 1
   819  816  810 1
   820  818  814 1
   821  820  815 1
   822  802  810 am
   823  821  822 1
   824  822  827 1
   825  822  825 1
   826  822  823 1
   827  823  824 2
   828  825  828 1
   829  825  829 1
   830  825  830 1
   831  826  821 1
   832  812  821 am
   833  831  832 1
   834  832  840 1
   835  832  835 1
   836  832  833 1
   837  833  834 2
   838  835  842 1
   839  835  836 1
   840  836  837 2
   841  836  838 2
   842  839  831 1
   843  841  835 1
   844  823  831 am
   845  843  844 1
   846  844  852 1
   847  844  845 1
   848  844  847 1
   849  845  846 2
   850  847  848 1
   851  847  854 1
   852  848  850 1
   853  848  855 1
   854  848  849 1
   855  849  856 1
   856  849  858 1
   857  849  857 1
   858  850  859 1
   859  850  860 1
   860  850  861 1
   861  851  843 1
   862  853  847 1
   863  833  843 am
   864  862  863 1
   865  863  864 1
   866  863  870 1
   867  863  866 1
   868  864  865 2
   869  866  868 1
   870  866  871 1
   871  866  867 1
   872  867  872 1
   873  867  873 1
   874  867  874 1
   875  868  876 1
   876  868  877 1
   877  868  875 1
   878  869  862 1
   879  845  862 am
   880  878  879 1
   881  879  880 1
   882  879  886 1
   883  879  882 1
   884  880  881 2
   885  882  884 1
   886  882  887 1
   887  882  883 1
   888  883  888 1
   889  883  889 1
   890  883  890 1
   891  884  892 1
   892  884  893 1
   893  884  891 1
   894  885  878 1
   895  864  878 am
   896  894  895 1
   897  895  900 1
   898  895  896 1
   899  896  897 2
   900  898  894 1
   901  899  895 1
   902  880  894 am
   903  901  902 1
   904  902  910 1
   905  902  903 1
   906  902  905 1
   907  903  904 2
   908  905  906 1
   909  905  912 1
   910  906  908 1
   911  906  913 1
   912  906  907 1
   913  907  914 1
   914  907  916 1
   915  907  915 1
   916  908  917 1
   917  908  918 1
   918  908  919 1
   919  909  901 1
   920  911  905 1
   921  896  901 am
   922  920  921 1
   923  921  929 1
   924  921  922 1
   925  921  924 1
   926  922  923 2
   927  924  925 1
   928  924  931 1
   929  925  927 1
   930  925  932 1
   931  925  926 1
   932  926  933 1
   933  926  935 1
   934  926  934 1
   935  927  936 1
   936  927  937 1
   937  927  938 1
   938  928  920 1
   939  930  924 1
   940  903  920 am
   941  939  940 1
   942  940  941 1
   943  940  947 1
   944  940  943 1
   945  941  942 2
   946  943  945 1
   947  943  948 1
   948  943  944 1
   949  944  949 1
   950  944  950 1
   951  944  951 1
   952  945  953 1
   953  945  954 1
   954  945  952 1
   955  946  939 1
   956  922  939 am
   957  955  956 1
   958  956  957 1
   959  956  963 1
   960  956  959 1
   961  957  958 2
   962  959  961 1
   963  959  964 1
   964  959  960 1
   965  960  965 1
   966  960  966 1
   967  960  967 1
   968  961  969 1
   969  961  970 1
   970  961  968 1
   971  962  955 1
   972  941  955 am
   973  971  972 1
   974  971  977 1
   975  972  978 1
   976  972  973 1
   977  972  975 1
   978  973  974 2
   979  975  980 1
   980  975  976 1
   981  976  977 1
   982  976  982 1
   983  977  984 1
   984  979  975 1
   985  981  976 1
   986  983  977 1
   987  957  971 am
   988  985  986 1
   989  986  997 1
   990  986  989 1
   991  986  987 1
   992  987  988 2
   993  989  999 1
   994  989  990 1
   995  990  991 ar
   996  990  992 ar
   997  991 1000 1
   998  991  993 ar
   999  992  994 ar
  1000  992 1001 1
  1001  993 1002 1
  1002  993  995 ar
  1003  994  995 ar
  1004  994 1003 1
  1005  995 1004 1
  1006  996  985 1
  1007  998  989 1
  1008  973  985 am
  1009 1005 1006 1
  1010 1006 1011 1
  1011 1006 1007 1
  1012 1007 1008 2
  1013 1009 1005 1
  1014 1010 1006 1
  1015  987 1005 am
  1016 1012 1013 1
  1017 1013 1018 1
  1018 1013 1016 1
  1019 1013 1014 1
  1020 1014 1015 2
  1021 1016 1019 1
  1022 1016 1020 1
  1023 1016 1021 1
  1024 1017 1012 1
  1025 1007 1012 am
  1026 1022 1023 1
  1027 1023 1030 1
  1028 1023 1026 1
  1029 1023 1024 1
  1030 1024 1025 2
  1031 1026 1031 1
  1032 1026 1027 1
  1033 1026 1028 1
  1034 1027 1033 1
  1035 1027 1034 1
  1036 1027 1035 1
  1037 1028 1032 1
  1038 1029 1022 1
  1039 1014 1022 am
  1040 1036 1037 1
  1041 1037 1045 1
  1042 1037 1038 1
  1043 1037 1040 1
  1044 1038 1039 2
  1045 1040 1041 1
  1046 1040 1047 1
  1047 1041 1043 1
  1048 1041 1048 1
  1049 1041 1042 1
  1050 1042 1049 1
  1051 1042 1051 1
  1052 1042 1050 1
  1053 1043 1052 1
  1054 1043 1053 1
  1055 1043 1054 1
  1056 1044 1036 1
  1057 1046 1040 1
  1058 1024 1036 am
  1059 1055 1056 1
  1060 1056 1057 1
  1061 1056 1063 1
  1062 1056 1059 1
  1063 1057 1058 2
  1064 1059 1061 1
  1065 1059 1064 1
  1066 1059 1060 1
  1067 1060 1065 1
  1068 1060 1066 1
  1069 1060 1067 1
  1070 1061 1069 1
  1071 1061 1070 1
  1072 1061 1068 1
  1073 1062 1055 1
  1074 1038 1055 am
  1075 1071 1072 1
  1076 1072 1073 1
  1077 1072 1079 1
  1078 1072 1075 1
  1079 1073 1074 2
  1080 1075 1077 1
  1081 1075 1080 1
  1082 1075 1076 1
  1083 1076 1081 1
  1084 1076 1082 1
  1085 1076 1083 1
  1086 1077 1085 1
  1087 1077 1086 1
  1088 1077 1084 1
  1089 1078 1071 1
  1090 1057 1071 am
  1091 1087 1088 1
  1092 1088 1089 1
  1093 1088 1099 1
  1094 1088 1091 1
  1095 1089 1090 2
  1096 1091 1101 1
  1097 1091 1092 1
  1098 1092 1103 1
  1099 1092 1093 1
  1100 1093 1105 1
  1101 1093 1094 1
  1102 1094 1106 1
  1103 1094 1095 2
  1104 1095 1096 2
  1105 1095 1097 2
  1106 1096 1107 1
  1107 1096 1108 1
  1108 1097 1110 1
  1109 1097 1109 1
  1110 1098 1087 1
  1111 1100 1091 1
  1112 1102 1092 1
  1113 1104 1093 1
  1114 1073 1087 am
  1115 1111 1112 1
  1116 1112 1117 1
  1117 1112 1113 1
  1118 1113 1114 2
  1119 1115 1111 1
  1120 1116 1112 1
  1121 1089 1111 am
  1122 1118 1119 1
  1123 1119 1126 1
  1124 1119 1122 1
  1125 1119 1120 1
  1126 1120 1121 2
  1127 1122 1127 1
  1128 1122 1123 1
  1129 1122 1124 1
  1130 1123 1129 1
  1131 1123 1130 1
  1132 1123 1131 1
  1133 1124 1128 1
  1134 1125 1118 1
  1135 1113 1118 am
  1136 1132 1133 1
  1137 1133 1136 1
  1138 1133 1147 1
  1139 1133 1134 1
  1140 1134 1135 2
  1141 1136 1149 1
  1142 1136 1137 1
  1143 1137 1138 ar
  1144 1137 1139 ar
  1145 1138 1150 1
  1146 1138 1142 ar
  1147 1139 1140 ar
  1148 1139 1141 ar
  1149 1140 1142 ar
  1150 1140 1143 ar
  1151 1141 1144 ar
  1152 1141 1152 1
  1153 1142 1151 1
  1154 1143 1153 1
  1155 1143 1145 ar
  1156 1144 1145 ar
  1157 1144 1154 1
  1158 1145 1155 1
  1159 1146 1132 1
  1160 1148 1136 1
  1161 1120 1132 am
  1162 1156 1157 1
  1163 1157 1165 1
  1164 1157 1158 1
  1165 1157 1160 1
  1166 1158 1159 2
  1167 1160 1161 1
  1168 1160 1167 1
  1169 1161 1163 1
  1170 1161 1168 1
  1171 1161 1162 1
  1172 1162 1169 1
  1173 1162 1171 1
  1174 1162 1170 1
  1175 1163 1172 1
  1176 1163 1173 1
  1177 1163 1174 1
  1178 1164 1156 1
  1179 1166 1160 1
  1180 1134 1156 am
  1181 1175 1176 1
  1182 1176 1179 1
  1183 1176 1190 1
  1184 1176 1177 1
  1185 1177 1178 2
  1186 1179 1192 1
  1187 1179 1180 1
  1188 1180 1181 ar
  1189 1180 1182 ar
  1190 1181 1193 1
  1191 1181 1185 ar
  1192 1182 1183 ar
  1193 1182 1184 ar
  1194 1183 1185 ar
  1195 1183 1186 ar
  1196 1184 1187 ar
  1197 1184 1195 1
  1198 1185 1194 1
  1199 1186 1196 1
  1200 1186 1188 ar
  1201 1187 1188 ar
  1202 1187 1197 1
  1203 1188 1198 1
  1204 1189 1175 1
  1205 1191 1179 1
  1206 1158 1175 am
  1207 1199 1200 1
  1208 1200 1205 1
  1209 1200 1201 1
  1210 1201 1202 2
  1211 1203 1199 1
  1212 1204 1200 1
  1213 1177 1199 am
  1214 1206 1207 1
  1215 1207 1210 1
  1216 1207 1208 1
  1217 1207 1213 1
  1218 1208 1209 2
  1219 1210 1215 1
  1220 1210 1211 1
  1221 1212 1206 1
  1222 1214 1210 1
  1223 1216 1211 1
  1224 1201 1206 am
  1225 1217 1218 1
  1226 1218 1229 1
  1227 1218 1221 1
  1228 1218 1219 1
  1229 1219 1220 2
  1230 1221 1231 1
  1231 1221 1222 1
  1232 1222 1223 ar
  1233 1222 1224 ar
  1234 1223 1232 1
  1235 1223 1225 ar
  1236 1224 1226 ar
  1237 1224 1233 1
  1238 1225 1234 1
  1239 1225 1227 ar
  1240 1226 1227 ar
  1241 1226 1235 1
  1242 1227 1236 1
  1243 1228 1217 1
  1244 1230 1221 1
  1245 1208 1217 am
  1246 1237 1238 1
  1247 1238 1246 1
  1248 1238 1239 1
  1249 1238 1241 1
  1250 1239 1240 2
  1251 1241 1242 1
  1252 1241 1248 1
  1253 1242 1244 1
  1254 1242 1249 1
  1255 1242 1243 1
  1256 1243 1250 1
  1257 1243 1252 1
  1258 1243 1251 1
  1259 1244 1253 1
  1260 1244 1254 1
  1261 1244 1255 1
  1262 1245 1237 1
  1263 1247 1241 1
  1264 1219 1237 am
  1265 1256 1257 1
  1266 1257 1263 1
  1267 1257 1260 1
  1268 1257 1258 1
  1269 1258 1259 2
  1270 1260 1265 1
  1271 1260 1261 1
  1272 1262 1256 1
  1273 1264 1260 1
  1274 1239 1256 am
  1275 1266 1267 1
  1276 1267 1268 1
  1277 1267 1276 1
  1278 1267 1270 1
  1279 1268 1269 2
  1280 1270 1278 1
  1281 1270 1271 1
  1282 1271 1280 1
  1283 1271 1272 1
  1284 1272 1273 2
  1285 1272 1274 2
  1286 1275 1266 1
  1287 1277 1270 1
  1288 1279 1271 1
  1289 1258 1266 am
  1290 1281 1282 1
  1291 1282 1290 1
  1292 1282 1283 1
  1293 1282 1285 1
  1294 1283 1284 2
  1295 1285 1286 1
  1296 1285 1292 1
  1297 1286 1288 1
  1298 1286 1293 1
  1299 1286 1287 1
  1300 1287 1294 1
  1301 1287 1296 1
  1302 1287 1295 1
  1303 1288 1297 1
  1304 1288 1298 1
  1305 1288 1299 1
  1306 1289 1281 1
  1307 1291 1285 1
  1308 1268 1281 am
  1309 1300 1301 1
  1310 1301 1304 1
  1311 1301 1315 1
  1312 1301 1302 1
  1313 1302 1303 2
  1314 1304 1317 1
  1315 1304 1305 1
  1316 1305 1306 ar
  1317 1305 1307 ar
  1318 1306 1318 1
  1319 1306 1310 ar
  1320 1307 1308 ar
  1321 1307 1309 ar
  1322 1308 1310 ar
  1323 1308 1311 ar
  1324 1309 1312 ar
  1325 1309 1320 1
  1326 1310 1319 1
  1327 1311 1321 1
  1328 1311 1313 ar
  1329 1312 1313 ar
  1330 1312 1322 1
  1331 1313 1323 1
  1332 1314 1300 1
  1333 1316 1304 1
  1334 1283 1300 am
  1335 1324 1325 1
  1336 1325 1332 1
  1337 1325 1328 1
  1338 1325 1326 1
  1339 1326 1327 2
  1340 1328 1333 1
  1341 1328 1329 1
  1342 1328 1330 1
  1343 1329 1335 1
  1344 1329 1336 1
  1345 1329 1337 1
  1346 1330 1334 1
  1347 1331 1324 1
  1348 1302 1324 am
  1349 1338 1339 1
  1350 1339 1342 1
  1351 1339 1340 1
  1352 1339 1345 1
  1353 1340 1341 2
  1354 1342 1347 1
  1355 1342 1343 1
  1356 1344 1338 1
  1357 1346 1342 1
  1358 1348 1343 1
  1359 1326 1338 am
  1360 1349 1350 1
  1361 1350 1358 1
  1362 1350 1351 1
  1363 1350 1353 1
  1364 1351 1352 2
  1365 1353 1354 1
  1366 1353 1360 1
  1367 1354 1356 1
  1368 1354 1361 1
  1369 1354 1355 1
  1370 1355 1362 1
  1371 1355 1364 1
  1372 1355 1363 1
  1373 1356 1365 1
  1374 1356 1366 1
  1375 1356 1367 1
  1376 1357 1349 1
  1377 1359 1353 1
  1378 1340 1349 am
  1379 1368 1369 1
  1380 1369 1377 1
  1381 1369 1372 1
  1382 1369 1370 1
  1383 1370 1371 2
  1384 1372 1379 1
  1385 1372 1373 1
  1386 1373 1374 2
  1387 1373 1375 2
  1388 1376 1368 1
  1389 1378 1372 1
  1390 1351 1368 am
  1391 1380 1381 1
  1392 1381 1382 1
  1393 1381 1388 1
  1394 1381 1384 1
  1395 1382 1383 2
  1396 1384 1386 1
  1397 1384 1389 1
  1398 1384 1385 1
  1399 1385 1390 1
  1400 1385 1391 1
  1401 1385 1392 1
  1402 1386 1394 1
  1403 1386 1395 1
  1404 1386 1393 1
  1405 1387 1380 1
  1406 1370 1380 am
  1407 1396 1397 1
  1408 1397 1405 1
  1409 1397 1398 1
  1410 1397 1400 1
  1411 1398 1399 2
  1412 1400 1401 1
  1413 1400 1407 1
  1414 1401 1403 1
  1415 1401 1408 1
  1416 1401 1402 1
  1417 1402 1409 1
  1418 1402 1411 1
  1419 1402 1410 1
  1420 1403 1412 1
  1421 1403 1413 1
  1422 1403 1414 1
  1423 1404 1396 1
  1424 1406 1400 1
  1425 1382 1396 am
  1426 1415 1416 1
  1427 1416 1422 1
  1428 1416 1419 1
  1429 1416 1417 1
  1430 1417 1418 2
  1431 1419 1424 1
  1432 1419 1420 1
  1433 1421 1415 1
  1434 1423 1419 1
  1435 1425 1420 1
  1436 1398 1415 am
  1437 1426 1427 1
  1438 1427 1428 1
  1439 1427 1434 1
  1440 1427 1430 1
  1441 1428 1429 2
  1442 1430 1432 1
  1443 1430 1435 1
  1444 1430 1431 1
  1445 1431 1436 1
  1446 1431 1437 1
  1447 1431 1438 1
  1448 1432 1440 1
  1449 1432 1441 1
  1450 1432 1439 1
  1451 1433 1426 1
  1452 1417 1426 am
  1453 1442 1443 1
  1454 1443 1450 1
  1455 1443 1446 1
  1456 1443 1444 1
  1457 1444 1445 2
  1458 1446 1451 1
  1459 1446 1447 1
  1460 1446 1448 1
  1461 1447 1453 1
  1462 1447 1454 1
  1463 1447 1455 1
  1464 1448 1452 1
  1465 1449 1442 1
  1466 1428 1442 am
  1467 1456 1457 1
  1468 1457 1462 1
  1469 1457 1460 1
  1470 1457 1458 1
  1471 1458 1459 2
  1472 1460 1463 1
  1473 1460 1464 1
  1474 1460 1465 1
  1475 1461 1456 1
  1476 1444 1456 am
  1477 1466 1467 1
  1478 1467 1470 1
  1479 1467 1468 1
  1480 1467 1473 1
  1481 1468 1469 2
  1482 1470 1475 1
  1483 1470 1471 1
  1484 1472 1466 1
  1485 1474 1470 1
  1486 1476 1471 1
  1487 1458 1466 am
  1488 1477 1478 1
  1489 1478 1486 1
  1490 1478 1481 1
  1491 1478 1479 1
  1492 1479 1480 2
  1493 1481 1487 1
  1494 1481 1483 1
  1495 1481 1482 1
  1496 1482 1489 1
  1497 1483 1490 1
  1498 1483 1491 1
  1499 1483 1492 1
  1500 1484 1482 1
  1501 1484 1493 1
  1502 1484 1494 1
  1503 1484 1495 1
  1504 1485 1477 1
  1505 1488 1482 1
  1506 1468 1477 am
  1507 1496 1497 1
  1508 1497 1498 1
  1509 1497 1506 1
  1510 1497 1500 1
  1511 1498 1499 2
  1512 1500 1508 1
  1513 1500 1501 1
  1514 1501 1510 1
  1515 1501 1502 1
  1516 1502 1503 2
  1517 1502 1504 2
  1518 1505 1496 1
  1519 1507 1500 1
  1520 1509 1501 1
  1521 1479 1496 am
  1522 1511 1512 1
  1523 1512 1519 1
  1524 1512 1515 1
  1525 1512 1513 1
  1526 1513 1514 2
  1527 1515 1520 1
  1528 1515 1516 1
  1529 1515 1517 1
  1530 1516 1522 1
  1531 1516 1523 1
  1532 1516 1524 1
  1533 1517 1521 1
  1534 1518 1511 1
  1535 1498 1511 am
  1536 1525 1526 1
  1537 1526 1534 1
  1538 1526 1527 1
  1539 1526 1529 1
  1540 1527 1528 2
  1541 1529 1530 1
  1542 1529 1536 1
  1543 1530 1532 1
  1544 1530 1537 1
  1545 1530 1531 1
  1546 1531 1538 1
  1547 1531 1540 1
  1548 1531 1539 1
  1549 1532 1541 1
  1550 1532 1542 1
  1551 1532 1543 1
  1552 1533 1525 1
  1553 1535 1529 1
  1554 1513 1525 am
  1555 1544 1545 1
  1556 1545 1551 1
  1557 1545 1548 1
  1558 1545 1546 1
  1559 1546 1547 2
  1560 1548 1553 1
  1561 1548 1549 1
  1562 1550 1544 1
  1563 1552 1548 1
  1564 1554 1549 1
  1565 1527 1544 am
  1566 1555 1556 1
  1567 1556 1557 1
  1568 1556 1563 1
  1569 1556 1559 1
  1570 1557 1558 2
  1571 1559 1561 1
  1572 1559 1564 1
  1573 1559 1560 1
  1574 1560 1565 1
  1575 1560 1566 1
  1576 1560 1567 1
  1577 1561 1569 1
  1578 1561 1570 1
  1579 1561 1568 1
  1580 1562 1555 1
  1581 1546 1555 am
  1582 1571 1572 1
  1583 1572 1580 1
  1584 1572 1575 1
  1585 1572 1573 1
  1586 1573 1574 2
  1587 1575 1581 1
  1588 1575 1577 1
  1589 1575 1576 1
  1590 1576 1583 1
  1591 1577 1584 1
  1592 1577 1585 1
  1593 1577 1586 1
  1594 1578 1576 1
  1595 1578 1587 1
  1596 1578 1588 1
  1597 1578 1589 1
  1598 1579 1571 1
  1599 1582 1576 1
  1600 1557 1571 am
  1601 1590 1591 1
  1602 1591 1596 1
  1603 1591 1594 1
  1604 1591 1592 1
  1605 1592 1593 2
  1606 1594 1597 1
  1607 1594 1598 1
  1608 1594 1599 1
  1609 1595 1590 1
  1610 1573 1590 am
  1611 1600 1601 1
  1612 1601 1609 1
  1613 1601 1604 1
  1614 1601 1602 1
  1615 1602 1603 2
  1616 1604 1610 1
  1617 1604 1606 1
  1618 1604 1605 1
  1619 1605 1612 1
  1620 1606 1613 1
  1621 1606 1614 1
  1622 1606 1615 1
  1623 1607 1605 1
  1624 1607 1616 1
  1625 1607 1617 1
  1626 1607 1618 1
  1627 1608 1600 1
  1628 1611 1605 1
  1629 1592 1600 am
  1630 1619 1620 1
  1631 1620 1628 1
  1632 1620 1623 1
  1633 1620 1621 1
  1634 1621 1622 2
  1635 1623 1630 1
  1636 1623 1624 1
  1637 1624 1625 2
  1638 1624 1626 2
  1639 1627 1619 1
  1640 1629 1623 1
  1641 1602 1619 am
  1642 1631 1632 1
  1643 1632 1633 1
  1644 1632 1643 1
  1645 1632 1635 1
  1646 1633 1634 2
  1647 1635 1645 1
  1648 1635 1636 1
  1649 1636 1647 1
  1650 1636 1637 1
  1651 1637 1649 1
  1652 1637 1638 1
  1653 1638 1650 1
  1654 1638 1639 2
  1655 1639 1640 2
  1656 1639 1641 2
  1657 1640 1651 1
  1658 1640 1652 1
  1659 1641 1654 1
  1660 1641 1653 1
  1661 1642 1631 1
  1662 1644 1635 1
  1663 1646 1636 1
  1664 1648 1637 1
  1665 1621 1631 am
  1666 1655 1656 1
  1667 1656 1668 1
  1668 1656 1659 1
  1669 1656 1657 1
  1670 1657 1658 2
  1671 1659 1660 1
  1672 1659 1670 1
  1673 1660 1661 ar
  1674 1660 1662 ar
  1675 1661 1671 1
  1676 1661 1663 ar
  1677 1662 1664 ar
  1678 1662 1672 1
  1679 1663 1673 1
  1680 1663 1665 ar
  1681 1664 1665 ar
  1682 1664 1674 1
  1683 1665 1666 1
  1684 1666 1675 1
  1685 1667 1655 1
  1686 1669 1659 1
  1687 1633 1655 am
  1688 1676 1677 1
  1689 1677 1685 1
  1690 1677 1678 1
  1691 1677 1680 1
  1692 1678 1679 2
  1693 1680 1681 1
  1694 1680 1687 1
  1695 1681 1683 1
  1696 1681 1688 1
  1697 1681 1682 1
  1698 1682 1689 1
  1699 1682 1691 1
  1700 1682 1690 1
  1701 1683 1692 1
  1702 1683 1693 1
  1703 1683 1694 1
  1704 1684 1676 1
  1705 1686 1680 1
  1706 1657 1676 am
  1707 1695 1696 1
  1708 1696 1701 1
  1709 1696 1699 1
  1710 1696 1697 1
  1711 1697 1698 2
  1712 1699 1702 1
  1713 1699 1703 1
  1714 1699 1704 1
  1715 1700 1695 1
  1716 1678 1695 am
  1717 1705 1706 1
  1718 1706 1714 1
  1719 1706 1709 1
  1720 1706 1707 1
  1721 1707 1708 2
  1722 1709 1715 1
  1723 1709 1711 1
  1724 1709 1710 1
  1725 1710 1717 1
  1726 1711 1718 1
  1727 1711 1719 1
  1728 1711 1720 1
  1729 1712 1710 1
  1730 1712 1721 1
  1731 1712 1722 1
  1732 1712 1723 1
  1733 1713 1705 1
  1734 1716 1710 1
  1735 1697 1705 am
  1736 1724 1725 1
  1737 1725 1732 1
  1738 1725 1728 1
  1739 1725 1726 1
  1740 1726 1727 2
  1741 1728 1733 1
  1742 1728 1729 1
  1743 1728 1730 1
  1744 1729 1735 1
  1745 1729 1736 1
  1746 1729 1737 1
  1747 1730 1734 1
  1748 1731 1724 1
  1749 1707 1724 am
  1750 1738 1739 1
  1751 1739 1742 1
  1752 1739 1740 1
  1753 1739 1745 1
  1754 1740 1741 2
  1755 1742 1747 1
  1756 1742 1743 1
  1757 1744 1738 1
  1758 1746 1742 1
  1759 1748 1743 1
  1760 1726 1738 am
  1761 1749 1750 1
  1762 1749 1755 1
  1763 1750 1756 1
  1764 1750 1751 1
  1765 1750 1753 1
  1766 1751 1752 2
  1767 1753 1758 1
  1768 1753 1754 1
  1769 1754 1755 1
  1770 1754 1760 1
  1771 1755 1762 1
  1772 1757 1753 1
  1773 1759 1754 1
  1774 1761 1755 1
  1775 1740 1749 am
  1776 1763 1764 1
  1777 1764 1775 1
  1778 1764 1767 1
  1779 1764 1765 1
  1780 1765 1766 2
  1781 1767 1777 1
  1782 1767 1768 1
  1783 1768 1769 ar
  1784 1768 1770 ar
  1785 1769 1778 1
  1786 1769 1771 ar
  1787 1770 1772 ar
  1788 1770 1779 1
  1789 1771 1780 1
  1790 1771 1773 ar
  1791 1772 1773 ar
  1792 1772 1781 1
  1793 1773 1782 1
  1794 1774 1763 1
  1795 1776 1767 1
  1796 1751 1763 am
  1797 1783 1784 1
  1798 1784 1785 1
  1799 1784 1795 1
  1800 1784 1787 1
  1801 1785 1786 2
  1802 1787 1797 1
  1803 1787 1788 1
  1804 1788 1799 1
  1805 1788 1789 1
  1806 1789 1801 1
  1807 1789 1790 1
  1808 1790 1802 1
  1809 1790 1791 2
  1810 1791 1792 2
  1811 1791 1793 2
  1812 1792 1803 1
  1813 1792 1804 1
  1814 1793 1806 1
  1815 1793 1805 1
  1816 1794 1783 1
  1817 1796 1787 1
  1818 1798 1788 1
  1819 1800 1789 1
  1820 1765 1783 am
  1821 1807 1808 1
  1822 1808 1820 1
  1823 1808 1811 1
  1824 1808 1809 1
  1825 1809 1810 2
  1826 1811 1812 1
  1827 1811 1822 1
  1828 1812 1813 ar
  1829 1812 1814 ar
  1830 1813 1823 1
  1831 1813 1815 ar
  1832 1814 1816 ar
  1833 1814 1824 1
  1834 1815 1825 1
  1835 1815 1817 ar
  1836 1816 1817 ar
  1837 1816 1826 1
  1838 1817 1818 1
  1839 1818 1827 1
  1840 1819 1807 1
  1841 1821 1811 1
  1842 1785 1807 am
  1843 1828 1829 1
  1844 1829 1838 1
  1845 1829 1832 1
  1846 1829 1830 1
  1847 1830 1831 2
  1848 1832 1840 1
  1849 1832 1833 1
  1850 1833 1842 1
  1851 1833 1834 1
  1852 1834 1836 2
  1853 1834 1835 am
  1854 1835 1843 1
  1855 1835 1844 1
  1856 1837 1828 1
  1857 1839 1832 1
  1858 1841 1833 1
  1859 1809 1828 am
  1860 1845 1846 1
  1861 1846 1849 1
  1862 1846 1847 1
  1863 1846 1852 1
  1864 1847 1848 2
  1865 1849 1854 1
  1866 1849 1850 1
  1867 1851 1845 1
  1868 1853 1849 1
  1869 1855 1850 1
  1870 1830 1845 am
  1871 1856 1857 1
  1872 1857 1865 1
  1873 1857 1858 1
  1874 1857 1860 1
  1875 1858 1859 2
  1876 1860 1861 1
  1877 1860 1867 1
  1878 1861 1863 1
  1879 1861 1868 1
  1880 1861 1862 1
  1881 1862 1869 1
  1882 1862 1871 1
  1883 1862 1870 1
  1884 1863 1872 1
  1885 1863 1873 1
  1886 1863 1874 1
  1887 1864 1856 1
  1888 1866 1860 1
  1889 1847 1856 am
  1890 1875 1876 1
  1891 1876 1884 1
  1892 1876 1879 1
  1893 1876 1877 1
  1894 1877 1878 2
  1895 1879 1886 1
  1896 1879 1880 1
  1897 1880 1888 1
  1898 1880 1881 1
  1899 1881 1882 1
  1900 1882 1889 1
  1901 1882 1890 1
  1902 1882 1891 1
  1903 1883 1875 1
  1904 1885 1879 1
  1905 1887 1880 1
  1906 1858 1875 am
  1907 1892 1893 1
  1908 1893 1900 1
  1909 1893 1896 1
  1910 1893 1894 1
  1911 1894 1895 2
  1912 1896 1901 1
  1913 1896 1897 1
  1914 1896 1898 1
  1915 1897 1903 1
  1916 1897 1904 1
  1917 1897 1905 1
  1918 1898 1902 1
  1919 1899 1892 1
  1920 1877 1892 am
  1921 1906 1907 1
  1922 1907 1908 1
  1923 1907 1918 1
  1924 1907 1910 1
  1925 1908 1909 2
  1926 1910 1920 1
  1927 1910 1911 1
  1928 1911 1922 1
  1929 1911 1912 1
  1930 1912 1924 1
  1931 1912 1913 1
  1932 1913 1925 1
  1933 1913 1914 2
  1934 1914 1915 2
  1935 1914 1916 2
  1936 1915 1926 1
  1937 1915 1927 1
  1938 1916 1929 1
  1939 1916 1928 1
  1940 1917 1906 1
  1941 1919 1910 1
  1942 1921 1911 1
  1943 1923 1912 1
  1944 1894 1906 am
  1945 1930 1931 1
  1946 1931 1936 1
  1947 1931 1934 1
  1948 1931 1932 1
  1949 1932 1933 2
  1950 1934 1937 1
  1951 1934 1938 1
  1952 1934 1939 1
  1953 1935 1930 1
  1954 1908 1930 am
  1955 1940 1941 1
  1956 1941 1942 1
  1957 1941 1952 1
  1958 1941 1944 1
  1959 1942 1943 2
  1960 1944 1954 1
  1961 1944 1945 1
  1962 1945 1956 1
  1963 1945 1946 1
  1964 1946 1958 1
  1965 1946 1947 1
  1966 1947 1959 1
  1967 1947 1948 2
  1968 1948 1949 2
  1969 1948 1950 2
  1970 1949 1960 1
  1971 1949 1961 1
  1972 1950 1963 1
  1973 1950 1962 1
  1974 1951 1940 1
  1975 1953 1944 1
  1976 1955 1945 1
  1977 1957 1946 1
  1978 1932 1940 am
  1979 1964 1965 1
  1980 1965 1970 1
  1981 1965 1968 1
  1982 1965 1966 1
  1983 1966 1967 2
  1984 1968 1971 1
  1985 1968 1972 1
  1986 1968 1973 1
  1987 1969 1964 1
  1988 1942 1964 am
  1989 1974 1975 1
  1990 1975 1984 1
  1991 1975 1978 1
  1992 1975 1976 1
  1993 1976 1977 2
  1994 1978 1986 1
  1995 1978 1979 1
  1996 1979 1988 1
  1997 1979 1980 1
  1998 1980 1990 1
  1999 1980 1981 1
  2000 1981 1992 1
  2001 1981 1982 1
  2002 1982 1993 1
  2003 1982 1994 1
  2004 1982 1995 1
  2005 1983 1974 1
  2006 1985 1978 1
  2007 1987 1979 1
  2008 1989 1980 1
  2009 1991 1981 1
  2010 1966 1974 am
  2011 1996 1997 1
  2012 1997 1998 1
  2013 1997 2004 1
  2014 1997 2000 1
  2015 1998 1999 2
  2016 2000 2002 1
  2017 2000 2005 1
  2018 2000 2001 1
  2019 2001 2006 1
  2020 2001 2007 1
  2021 2001 2008 1
  2022 2002 2010 1
  2023 2002 2011 1
  2024 2002 2009 1
  2025 2003 1996 1
  2026 1976 1996 am
  2027 2012 2013 1
  2028 2013 2021 1
  2029 2013 2016 1
  2030 2013 2014 1
  2031 2014 2015 2
  2032 2016 2022 1
  2033 2016 2018 1
  2034 2016 2017 1
  2035 2017 2024 1
  2036 2018 2025 1
  2037 2018 2026 1
  2038 2018 2027 1
  2039 2019 2017 1
  2040 2019 2028 1
  2041 2019 2029 1
  2042 2019 2030 1
  2043 2020 2012 1
  2044 2023 2017 1
  2045 1998 2012 am
  2046 2031 2032 1
  2047 2032 2040 1
  2048 2032 2035 1
  2049 2032 2033 1
  2050 2033 2034 2
  2051 2035 2041 1
  2052 2035 2037 1
  2053 2035 2036 1
  2054 2036 2043 1
  2055 2037 2044 1
  2056 2037 2045 1
  2057 2037 2046 1
  2058 2038 2036 1
  2059 2038 2047 1
  2060 2038 2048 1
  2061 2038 2049 1
  2062 2039 2031 1
  2063 2042 2036 1
  2064 2014 2031 am
  2065 2050 2051 1
  2066 2051 2057 1
  2067 2051 2054 1
  2068 2051 2052 1
  2069 2052 2053 2
  2070 2054 2059 1
  2071 2054 2055 1
  2072 2056 2050 1
  2073 2058 2054 1
  2074 2060 2055 1
  2075 2033 2050 am
  2076 2061 2062 1
  2077 2062 2069 1
  2078 2062 2065 1
  2079 2062 2063 1
  2080 2063 2064 2
  2081 2065 2070 1
  2082 2065 2066 1
  2083 2065 2067 1
  2084 2066 2072 1
  2085 2066 2073 1
  2086 2066 2074 1
  2087 2067 2071 1
  2088 2068 2061 1
  2089 2052 2061 am
  2090 2075 2076 1
  2091 2076 2077 1
  2092 2076 2083 1
  2093 2076 2079 1
  2094 2077 2078 2
  2095 2079 2081 1
  2096 2079 2084 1
  2097 2079 2080 1
  2098 2080 2085 1
  2099 2080 2086 1
  2100 2080 2087 1
  2101 2081 2089 1
  2102 2081 2090 1
  2103 2081 2088 1
  2104 2082 2075 1
  2105 2063 2075 am
  2106 2091 2092 1
  2107 2092 2095 1
  2108 2092 2106 1
  2109 2092 2093 1
  2110 2093 2094 2
  2111 2095 2108 1
  2112 2095 2096 1
  2113 2096 2097 ar
  2114 2096 2098 ar
  2115 2097 2109 1
  2116 2097 2101 ar
  2117 2098 2099 ar
  2118 2098 2100 ar
  2119 2099 2101 ar
  2120 2099 2102 ar
  2121 2100 2103 ar
  2122 2100 2111 1
  2123 2101 2110 1
  2124 2102 2112 1
  2125 2102 2104 ar
  2126 2103 2104 ar
  2127 2103 2113 1
  2128 2104 2114 1
  2129 2105 2091 1
  2130 2107 2095 1
  2131 2077 2091 am
  2132 2115 2116 1
  2133 2116 2121 1
  2134 2116 2119 1
  2135 2116 2117 1
  2136 2117 2118 2
  2137 2119 2122 1
  2138 2119 2123 1
  2139 2119 2124 1
  2140 2120 2115 1
  2141 2093 2115 am
  2142 2125 2126 1
  2143 2126 2134 1
  2144 2126 2129 1
  2145 2126 2127 1
  2146 2127 2128 2
  2147 2129 2135 1
  2148 2129 2131 1
  2149 2129 2130 1
  2150 2130 2137 1
  2151 2131 2138 1
  2152 2131 2139 1
  2153 2131 2140 1
  2154 2132 2130 1
  2155 2132 2141 1
  2156 2132 2142 1
  2157 2132 2143 1
  2158 2133 2125 1
  2159 2136 2130 1
  2160 2117 2125 am
  2161 2144 2145 1
  2162 2145 2148 1
  2163 2145 2146 1
  2164 2145 2151 1
  2165 2146 2147 2
  2166 2148 2153 1
  2167 2148 2149 1
  2168 2150 2144 1
  2169 2152 2148 1
  2170 2154 2149 1
  2171 2127 2144 am
  2172 2155 2156 1
  2173 2156 2161 1
  2174 2156 2159 1
  2175 2156 2157 1
  2176 2157 2158 2
  2177 2159 2162 1
  2178 2159 2163 1
  2179 2159 2164 1
  2180 2160 2155 1
  2181 2146 2155 am
  2182 2165 2166 1
  2183 2166 2174 1
  2184 2166 2167 1
  2185 2166 2169 1
  2186 2167 2168 2
  2187 2169 2170 1
  2188 2169 2176 1
  2189 2170 2172 1
  2190 2170 2177 1
  2191 2170 2171 1
  2192 2171 2178 1
  2193 2171 2180 1
  2194 2171 2179 1
  2195 2172 2181 1
  2196 2172 2182 1
  2197 2172 2183 1
  2198 2173 2165 1
  2199 2175 2169 1
  2200 2157 2165 am
  2201 2184 2185 1
  2202 2185 2186 1
  2203 2185 2192 1
  2204 2185 2188 1
  2205 2186 2187 2
  2206 2188 2190 1
  2207 2188 2193 1
  2208 2188 2189 1
  2209 2189 2194 1
  2210 2189 2195 1
  2211 2189 2196 1
  2212 2190 2198 1
  2213 2190 2199 1
  2214 2190 2197 1
  2215 2191 2184 1
  2216 2167 2184 am
  2217 2200 2201 1
  2218 2201 2204 1
  2219 2201 2202 1
  2220 2201 2207 1
  2221 2202 2203 2
  2222 2204 2209 1
  2223 2204 2205 1
  2224 2206 2200 1
  2225 2208 2204 1
  2226 2210 2205 1
  2227 2186 2200 am
  2228 2211 2212 1
  2229 2212 2223 1
  2230 2212 2215 1
  2231 2212 2213 1
  2232 2213 2214 2
  2233 2215 2225 1
  2234 2215 2216 1
  2235 2216 2217 ar
  2236 2216 2218 ar
  2237 2217 2226 1
  2238 2217 2219 ar
  2239 2218 2220 ar
  2240 2218 2227 1
  2241 2219 2228 1
  2242 2219 2221 ar
  2243 2220 2221 ar
  2244 2220 2229 1
  2245 2221 2230 1
  2246 2222 2211 1
  2247 2224 2215 1
  2248 2202 2211 am
  2249 2231 2232 1
  2250 2232 2240 1
  2251 2232 2233 1
  2252 2232 2235 1
  2253 2233 2234 2
  2254 2235 2236 1
  2255 2235 2242 1
  2256 2236 2238 1
  2257 2236 2243 1
  2258 2236 2237 1
  2259 2237 2244 1
  2260 2237 2246 1
  2261 2237 2245 1
  2262 2238 2247 1
  2263 2238 2248 1
  2264 2238 2249 1
  2265 2239 2231 1
  2266 2241 2235 1
  2267 2213 2231 am
  2268 2250 2251 1
  2269 2250 2256 1
  2270 2251 2257 1
  2271 2251 2252 1
  2272 2251 2254 1
  2273 2252 2253 2
  2274 2254 2259 1
  2275 2254 2255 1
  2276 2255 2256 1
  2277 2255 2261 1
  2278 2256 2263 1
  2279 2258 2254 1
  2280 2260 2255 1
  2281 2262 2256 1
  2282 2233 2250 am
  2283 2264 2265 1
  2284 2265 2273 1
  2285 2265 2268 1
  2286 2265 2266 1
  2287 2266 2267 2
  2288 2268 2274 1
  2289 2268 2270 1
  2290 2268 2269 1
  2291 2269 2276 1
  2292 2270 2277 1
  2293 2270 2278 1
  2294 2270 2279 1
  2295 2271 2269 1
  2296 2271 2280 1
  2297 2271 2281 1
  2298 2271 2282 1
  2299 2272 2264 1
  2300 2275 2269 1
  2301 2252 2264 am
  2302 2283 2284 1
  2303 2284 2292 1
  2304 2284 2287 1
  2305 2284 2285 1
  2306 2285 2286 2
  2307 2287 2294 1
  2308 2287 2288 1
  2309 2288 2296 1
  2310 2288 2289 1
  2311 2289 2290 1
  2312 2290 2297 1
  2313 2290 2298 1
  2314 2290 2299 1
  2315 2291 2283 1
  2316 2293 2287 1
  2317 2295 2288 1
  2318 2266 2283 am
  2319 2300 2301 1
  2320 2301 2309 1
  2321 2301 2304 1
  2322 2301 2302 1
  2323 2302 2303 2
  2324 2304 2311 1
  2325 2304 2305 1
  2326 2305 2313 1
  2327 2305 2306 1
  2328 2306 2307 1
  2329 2307 2314 1
  2330 2307 2315 1
  2331 2307 2316 1
  2332 2308 2300 1
  2333 2310 2304 1
  2334 2312 2305 1
  2335 2285 2300 am
  2336 2317 2318 1
  2337 2317 2327 1
  2338 2318 2319 1
  2339 2318 2321 1
  2340 2318 2328 1
  2341 2319 2320 2
  2342 2321 2322 1
  2343 2321 2329 1
  2344 2321 2330 1
  2345 2322 2323 ar
  2346 2322 2324 ar
  2347 2323 2326 ar
  2348 2323 2331 1
  2349 2324 2325 ar
  2350 2325 2326 ar
  2351 2325 2332 1
  2352 2326 2333 1
  2353 2302 2317 am
  2354 2334 2335 1
  2355 2335 2338 1
  2356 2335 2349 1
  2357 2335 2336 1
  2358 2336 2337 2
  2359 2338 2351 1
  2360 2338 2339 1
  2361 2339 2340 ar
  2362 2339 2341 ar
  2363 2340 2352 1
  2364 2340 2344 ar
  2365 2341 2342 ar
  2366 2341 2343 ar
  2367 2342 2344 ar
  2368 2342 2345 ar
  2369 2343 2346 ar
  2370 2343 2354 1
  2371 2344 2353 1
  2372 2345 2355 1
  2373 2345 2347 ar
  2374 2346 2347 ar
  2375 2346 2356 1
  2376 2347 2357 1
  2377 2348 2334 1
  2378 2350 2338 1
  2379 2334 2319 am
  2380 2358 2359 1
[truncated: 104,225 more chars]
