# Supplementary material for: The pocketome of G-protein-coupled receptors reveals previously untargeted allosteric sites
Source: Nat Commun. 2022 May 10;13:2567. doi: 10.1038/s41467-022-29609-6 (PMC9091257; doi:10.1038/s41467-022-29609-6)
Supplement: Supplementary file 4 — Supplementary Data 1 [file 41467_2022_29609_MOESM4_ESM.zip › docking_files/3zpr/mols.mol2]

# TRIPOS MOL2 file generated by SEED

@<TRIPOS>MOLECULE
methanamine
 8 7 0 0 0
****
USER_CHARGES
INVALID_CHARGES
Pose:   1 Cluster:   1 Fr_nu: 267688 TotEn:   -73.81
@<TRIPOS>ATOM
      1 C1        -79.5322  -23.0484  -55.3566 C.3    1 LIG       0.04000
      2 N1        -78.4192  -22.1512  -55.7220 N.4    1 LIG      -0.30000
      3 H1        -79.5625  -23.8580  -56.0881 H      1 LIG       0.09000
      4 H2        -79.3363  -23.4325  -54.3537 H      1 LIG       0.09000
      5 H3        -80.4538  -22.4638  -55.3800 H      1 LIG       0.09000
      6 H4        -78.3406  -21.3643  -55.0646 H      1 LIG       0.33000
      7 H5        -78.5499  -21.7565  -56.6628 H      1 LIG       0.33000
      8 H6        -77.5192  -22.6493  -55.7176 H      1 LIG       0.33000
@<TRIPOS>BOND
      1       1       2 1
      2       1       3 1
      3       1       4 1
      4       1       5 1
      5       2       6 1
      6       2       7 1
      7       2       8 1
@<TRIPOS>ALT_TYPE
CGenFF_4.0_ALT_TYPE_SET
CGenFF_4.0 1 CG334 2 NG3P3 3 HGA3 4 HGA3 5 HGA3 6 HGP2 7 HGP2 8 HGP2
@<TRIPOS>MOLECULE
methanamine
 8 7 0 0 0
****
USER_CHARGES
INVALID_CHARGES
Pose:   2 Cluster:   2 Fr_nu: 1341735 TotEn:   -65.79
@<TRIPOS>ATOM
      1 C1        -78.1892  -22.0520  -58.2352 C.3    1 LIG       0.04000
      2 N1        -78.1954  -22.1184  -56.7612 N.4    1 LIG      -0.30000
      3 H1        -78.3290  -23.0655  -58.6157 H      1 LIG       0.09000
      4 H2        -79.0087  -21.4002  -58.5438 H      1 LIG       0.09000
      5 H3        -77.2253  -21.6453  -58.5472 H      1 LIG       0.09000
      6 H4        -78.0669  -21.1875  -56.3433 H      1 LIG       0.33000
      7 H5        -77.4400  -22.7219  -56.4104 H      1 LIG       0.33000
      8 H6        -79.0838  -22.4967  -56.4067 H      1 LIG       0.33000
@<TRIPOS>BOND
      1       1       2 1
      2       1       3 1
      3       1       4 1
      4       1       5 1
      5       2       6 1
      6       2       7 1
      7       2       8 1
@<TRIPOS>ALT_TYPE
CGenFF_4.0_ALT_TYPE_SET
CGenFF_4.0 1 CG334 2 NG3P3 3 HGA3 4 HGA3 5 HGA3 6 HGP2 7 HGP2 8 HGP2
@<TRIPOS>MOLECULE
methanamine
 8 7 0 0 0
****
USER_CHARGES
INVALID_CHARGES
Pose:   3 Cluster:   3 Fr_nu: 268777 TotEn:   -65.17
@<TRIPOS>ATOM
      1 C1        -79.1906  -20.7542  -57.3151 C.3    1 LIG       0.04000
      2 N1        -79.0972  -21.5594  -56.0821 N.4    1 LIG      -0.30000
      3 H1        -78.1942  -20.3682  -57.5382 H      1 LIG       0.09000
      4 H2        -79.5468  -21.4070  -58.1143 H      1 LIG       0.09000
      5 H3        -79.8942  -19.9403  -57.1300 H      1 LIG       0.09000
      6 H4        -80.0111  -21.9517  -55.8204 H      1 LIG       0.33000
      7 H5        -78.7650  -20.9937  -55.2898 H      1 LIG       0.33000
      8 H6        -78.4441  -22.3457  -56.1965 H      1 LIG       0.33000
@<TRIPOS>BOND
      1       1       2 1
      2       1       3 1
      3       1       4 1
      4       1       5 1
      5       2       6 1
      6       2       7 1
      7       2       8 1
@<TRIPOS>ALT_TYPE
CGenFF_4.0_ALT_TYPE_SET
CGenFF_4.0 1 CG334 2 NG3P3 3 HGA3 4 HGA3 5 HGA3 6 HGP2 7 HGP2 8 HGP2
@<TRIPOS>MOLECULE
methanamine
 8 7 0 0 0
****
USER_CHARGES
INVALID_CHARGES
Pose:   4 Cluster:   4 Fr_nu: 266813 TotEn:   -65.06
@<TRIPOS>ATOM
      1 C1        -80.0054  -23.0640  -53.3562 C.3    1 LIG       0.04000
      2 N1        -79.0393  -22.6346  -54.3855 N.4    1 LIG      -0.30000
      3 H1        -80.2946  -24.0928  -53.5781 H      1 LIG       0.09000
      4 H2        -79.5115  -22.9957  -52.3850 H      1 LIG       0.09000
      5 H3        -80.8665  -22.3949  -53.4066 H      1 LIG       0.09000
      6 H4        -78.7288  -21.6669  -54.2279 H      1 LIG       0.33000
      7 H5        -79.4513  -22.6778  -55.3270 H      1 LIG       0.33000
      8 H6        -78.2020  -23.2321  -54.3862 H      1 LIG       0.33000
@<TRIPOS>BOND
      1       1       2 1
      2       1       3 1
      3       1       4 1
      4       1       5 1
      5       2       6 1
      6       2       7 1
      7       2       8 1
@<TRIPOS>ALT_TYPE
CGenFF_4.0_ALT_TYPE_SET
CGenFF_4.0 1 CG334 2 NG3P3 3 HGA3 4 HGA3 5 HGA3 6 HGP2 7 HGP2 8 HGP2
@<TRIPOS>MOLECULE
methanamine
 8 7 0 0 0
****
USER_CHARGES
INVALID_CHARGES
Pose:   5 Cluster:   5 Fr_nu: 257698 TotEn:   -64.71
@<TRIPOS>ATOM
      1 C1        -76.6813  -17.5834  -58.2869 C.3    1 LIG       0.04000
      2 N1        -77.6115  -18.5543  -57.6791 N.4    1 LIG      -0.30000
      3 H1        -76.4713  -16.8119  -57.5439 H      1 LIG       0.09000
      4 H2        -75.7718  -18.1201  -58.5635 H      1 LIG       0.09000
      5 H3        -77.1693  -17.1588  -59.1663 H      1 LIG       0.09000
      6 H4        -77.8474  -19.3095  -58.3361 H      1 LIG       0.33000
      7 H5        -78.4919  -18.1032  -57.3972 H      1 LIG       0.33000
      8 H6        -77.2042  -18.9893  -56.8408 H      1 LIG       0.33000
@<TRIPOS>BOND
      1       1       2 1
      2       1       3 1
      3       1       4 1
      4       1       5 1
      5       2       6 1
      6       2       7 1
      7       2       8 1
@<TRIPOS>ALT_TYPE
CGenFF_4.0_ALT_TYPE_SET
CGenFF_4.0 1 CG334 2 NG3P3 3 HGA3 4 HGA3 5 HGA3 6 HGP2 7 HGP2 8 HGP2
@<TRIPOS>MOLECULE
methanamine
 8 7 0 0 0
****
USER_CHARGES
INVALID_CHARGES
Pose:   6 Cluster:   6 Fr_nu: 578668 TotEn:   -40.57
@<TRIPOS>ATOM
      1 C1        -65.6454  -10.5348  -36.9800 C.3    1 LIG       0.04000
      2 N1        -66.1660  -10.1428  -35.6561 N.4    1 LIG      -0.30000
      3 H1        -64.6005  -10.8248  -36.8555 H      1 LIG       0.09000
      4 H2        -66.2453  -11.3727  -37.3403 H      1 LIG       0.09000
      5 H3        -65.7369   -9.6726  -37.6434 H      1 LIG       0.09000
      6 H4        -67.1526   -9.8577  -35.7105 H      1 LIG       0.33000
      7 H5        -65.6366   -9.3525  -35.2647 H      1 LIG       0.33000
      8 H6        -66.1048  -10.9194  -34.9844 H      1 LIG       0.33000
@<TRIPOS>BOND
      1       1       2 1
      2       1       3 1
      3       1       4 1
      4       1       5 1
      5       2       6 1
      6       2       7 1
      7       2       8 1
@<TRIPOS>ALT_TYPE
CGenFF_4.0_ALT_TYPE_SET
CGenFF_4.0 1 CG334 2 NG3P3 3 HGA3 4 HGA3 5 HGA3 6 HGP2 7 HGP2 8 HGP2
@<TRIPOS>MOLECULE
methanamine
 8 7 0 0 0
****
USER_CHARGES
INVALID_CHARGES
Pose:   7 Cluster:   7 Fr_nu: 693315 TotEn:   -13.16
@<TRIPOS>ATOM
      1 C1        -50.9966    4.1467  -33.8481 C.3    1 LIG       0.04000
      2 N1        -50.9817    2.7114  -33.5063 N.4    1 LIG      -0.30000
      3 H1        -50.6472    4.2487  -34.8771 H      1 LIG       0.09000
      4 H2        -52.0229    4.5042  -33.7446 H      1 LIG       0.09000
      5 H3        -50.3296    4.6621  -33.1544 H      1 LIG       0.09000
      6 H4        -51.3030    2.5520  -32.5425 H      1 LIG       0.33000
      7 H5        -50.0349    2.3174  -33.5860 H      1 LIG       0.33000
      8 H6        -51.5954    2.1711  -34.1305 H      1 LIG       0.33000
@<TRIPOS>BOND
      1       1       2 1
      2       1       3 1
      3       1       4 1
      4       1       5 1
      5       2       6 1
      6       2       7 1
      7       2       8 1
@<TRIPOS>ALT_TYPE
CGenFF_4.0_ALT_TYPE_SET
CGenFF_4.0 1 CG334 2 NG3P3 3 HGA3 4 HGA3 5 HGA3 6 HGP2 7 HGP2 8 HGP2
@<TRIPOS>MOLECULE
methanol
 6 5 0 0 0
****
USER_CHARGES
INVALID_CHARGES
Pose:   1 Cluster:   1 Fr_nu: 7040077 TotEn:   -15.14
@<TRIPOS>ATOM
      1 C1        -76.5978   -7.6426  -55.1475 C.3    1 LIG      -0.04000
      2 O1        -75.4760   -7.2847  -55.9335 O.3    1 LIG      -0.65000
      3 H1        -77.5154   -7.4073  -55.6923 H      1 LIG       0.09000
      4 H2        -76.5717   -7.0940  -54.2025 H      1 LIG       0.09000
      5 H3        -76.5621   -8.7156  -54.9448 H      1 LIG       0.09000
      6 H4        -74.6826   -7.5080  -55.4173 H      1 LIG       0.42000
@<TRIPOS>BOND
      1       1       2 1
      2       1       3 1
      3       1       4 1
      4       1       5 1
      5       2       6 1
@<TRIPOS>ALT_TYPE
CGenFF_4.0_ALT_TYPE_SET
CGenFF_4.0 1 CG331 2 OG311 3 HGA3 4 HGA3 5 HGA3 6 HGP1
@<TRIPOS>MOLECULE
methanol
 6 5 0 0 0
****
USER_CHARGES
INVALID_CHARGES
Pose:   2 Cluster:   2 Fr_nu: 2695457 TotEn:   -14.56
@<TRIPOS>ATOM
      1 C1        -50.9953    3.4821  -33.4247 C.3    1 LIG      -0.04000
      2 O1        -49.7926    3.3641  -32.6872 O.3    1 LIG      -0.65000
      3 H1        -51.4837    4.4280  -33.1778 H      1 LIG       0.09000
      4 H2        -51.6554    2.6451  -33.1834 H      1 LIG       0.09000
      5 H3        -50.7613    3.4632  -34.4917 H      1 LIG       0.09000
      6 H4        -49.3892    2.5140  -32.9329 H      1 LIG       0.42000
@<TRIPOS>BOND
      1       1       2 1
      2       1       3 1
      3       1       4 1
      4       1       5 1
      5       2       6 1
@<TRIPOS>ALT_TYPE
CGenFF_4.0_ALT_TYPE_SET
CGenFF_4.0 1 CG331 2 OG311 3 HGA3 4 HGA3 5 HGA3 6 HGP1
@<TRIPOS>MOLECULE
methanol
 6 5 0 0 0
****
USER_CHARGES
INVALID_CHARGES
Pose:   3 Cluster:   3 Fr_nu:  57748 TotEn:   -14.47
@<TRIPOS>ATOM
      1 C1        -65.4847  -10.8930  -36.9960 C.3    1 LIG      -0.04000
      2 O1        -66.6728  -10.3281  -37.5190 O.3    1 LIG      -0.65000
      3 H1        -64.6276  -10.5430  -37.5767 H      1 LIG       0.09000
      4 H2        -65.5480  -11.9832  -37.0409 H      1 LIG       0.09000
      5 H3        -65.3697  -10.5792  -35.9558 H      1 LIG       0.09000
      6 H4        -67.4095  -10.6616  -36.9787 H      1 LIG       0.42000
@<TRIPOS>BOND
      1       1       2 1
      2       1       3 1
      3       1       4 1
      4       1       5 1
      5       2       6 1
@<TRIPOS>ALT_TYPE
CGenFF_4.0_ALT_TYPE_SET
CGenFF_4.0 1 CG331 2 OG311 3 HGA3 4 HGA3 5 HGA3 6 HGP1
@<TRIPOS>MOLECULE
methanol
 6 5 0 0 0
****
USER_CHARGES
INVALID_CHARGES
Pose:   4 Cluster:   4 Fr_nu: 10725690 TotEn:   -14.44
@<TRIPOS>ATOM
      1 C1        -46.7387   -7.2509  -29.3933 C.3    1 LIG      -0.04000
      2 O1        -45.8527   -7.0083  -30.4706 O.3    1 LIG      -0.65000
      3 H1        -47.5053   -6.4725  -29.3687 H      1 LIG       0.09000
      4 H2        -46.1793   -7.2561  -28.4544 H      1 LIG       0.09000
      5 H3        -47.2149   -8.2237  -29.5369 H      1 LIG       0.09000
      6 H4        -45.1882   -7.7183  -30.4593 H      1 LIG       0.42000
@<TRIPOS>BOND
      1       1       2 1
      2       1       3 1
      3       1       4 1
      4       1       5 1
      5       2       6 1
@<TRIPOS>ALT_TYPE
CGenFF_4.0_ALT_TYPE_SET
CGenFF_4.0 1 CG331 2 OG311 3 HGA3 4 HGA3 5 HGA3 6 HGP1
@<TRIPOS>MOLECULE
methanol
 6 5 0 0 0
****
USER_CHARGES
INVALID_CHARGES
Pose:   5 Cluster:   5 Fr_nu:  88070 TotEn:   -14.36
@<TRIPOS>ATOM
      1 C1        -58.8959    2.7698  -39.8500 C.3    1 LIG      -0.04000
      2 O1        -58.3785    1.8614  -38.8952 O.3    1 LIG      -0.65000
      3 H1        -58.1032    3.4478  -40.1759 H      1 LIG       0.09000
      4 H2        -59.7166    3.3386  -39.4056 H      1 LIG       0.09000
      5 H3        -59.2681    2.2080  -40.7099 H      1 LIG       0.09000
      6 H4        -59.1100    1.2778  -38.6306 H      1 LIG       0.42000
@<TRIPOS>BOND
      1       1       2 1
      2       1       3 1
      3       1       4 1
      4       1       5 1
      5       2       6 1
@<TRIPOS>ALT_TYPE
CGenFF_4.0_ALT_TYPE_SET
CGenFF_4.0 1 CG331 2 OG311 3 HGA3 4 HGA3 5 HGA3 6 HGP1
@<TRIPOS>MOLECULE
methanol
 6 5 0 0 0
****
USER_CHARGES
INVALID_CHARGES
Pose:   6 Cluster:   6 Fr_nu: 1734477 TotEn:   -13.96
@<TRIPOS>ATOM
      1 C1        -65.7294  -10.4863  -37.1135 C.3    1 LIG      -0.04000
      2 O1        -64.5493  -11.0844  -36.6096 O.3    1 LIG      -0.65000
      3 H1        -65.4662   -9.6296  -37.7388 H      1 LIG       0.09000
      4 H2        -66.3594  -10.1632  -36.2808 H      1 LIG       0.09000
      5 H3        -66.2713  -11.2203  -37.7145 H      1 LIG       0.09000
      6 H4        -64.8234  -11.8390  -36.0608 H      1 LIG       0.42000
@<TRIPOS>BOND
      1       1       2 1
      2       1       3 1
      3       1       4 1
      4       1       5 1
      5       2       6 1
@<TRIPOS>ALT_TYPE
CGenFF_4.0_ALT_TYPE_SET
CGenFF_4.0 1 CG331 2 OG311 3 HGA3 4 HGA3 5 HGA3 6 HGP1
@<TRIPOS>MOLECULE
methanol
 6 5 0 0 0
****
USER_CHARGES
INVALID_CHARGES
Pose:   7 Cluster:   7 Fr_nu: 950101 TotEn:   -13.81
@<TRIPOS>ATOM
      1 C1        -71.7206   -9.2730  -43.9343 C.3    1 LIG      -0.04000
      2 O1        -70.8716  -10.1186  -43.1801 O.3    1 LIG      -0.65000
      3 H1        -72.5399   -9.8605  -44.3560 H      1 LIG       0.09000
      4 H2        -71.1471   -8.8002  -44.7356 H      1 LIG       0.09000
      5 H3        -72.1290   -8.5017  -43.2771 H      1 LIG       0.09000
      6 H4        -70.1584   -9.5621  -42.8230 H      1 LIG       0.42000
@<TRIPOS>BOND
      1       1       2 1
      2       1       3 1
      3       1       4 1
      4       1       5 1
      5       2       6 1
@<TRIPOS>ALT_TYPE
CGenFF_4.0_ALT_TYPE_SET
CGenFF_4.0 1 CG331 2 OG311 3 HGA3 4 HGA3 5 HGA3 6 HGP1
@<TRIPOS>MOLECULE
methanol
 6 5 0 0 0
****
USER_CHARGES
INVALID_CHARGES
Pose:   8 Cluster:   8 Fr_nu: 266795 TotEn:   -12.67
@<TRIPOS>ATOM
      1 C1        -47.6318   -7.9309  -38.1857 C.3    1 LIG      -0.04000
      2 O1        -47.3381   -6.9097  -37.2502 O.3    1 LIG      -0.65000
      3 H1        -47.9693   -8.8252  -37.6561 H      1 LIG       0.09000
      4 H2        -46.7376   -8.1575  -38.7719 H      1 LIG       0.09000
      5 H3        -48.4245   -7.5845  -38.8530 H      1 LIG       0.09000
      6 H4        -47.0425   -6.1343  -37.7573 H      1 LIG       0.42000
@<TRIPOS>BOND
      1       1       2 1
      2       1       3 1
      3       1       4 1
      4       1       5 1
      5       2       6 1
@<TRIPOS>ALT_TYPE
CGenFF_4.0_ALT_TYPE_SET
CGenFF_4.0 1 CG331 2 OG311 3 HGA3 4 HGA3 5 HGA3 6 HGP1
@<TRIPOS>MOLECULE
methanol
 6 5 0 0 0
****
USER_CHARGES
INVALID_CHARGES
Pose:   9 Cluster:   9 Fr_nu: 10834938 TotEn:   -12.33
@<TRIPOS>ATOM
      1 C1        -46.6168  -24.0094  -27.2800 C.3    1 LIG      -0.04000
      2 O1        -47.7112  -23.1218  -27.4173 O.3    1 LIG      -0.65000
      3 H1        -46.7087  -24.5597  -26.3404 H      1 LIG       0.09000
      4 H2        -45.6827  -23.4421  -27.2924 H      1 LIG       0.09000
      5 H3        -46.6239  -24.7143  -28.1147 H      1 LIG       0.09000
      6 H4        -47.5943  -22.6526  -28.2610 H      1 LIG       0.42000
@<TRIPOS>BOND
      1       1       2 1
      2       1       3 1
      3       1       4 1
      4       1       5 1
      5       2       6 1
@<TRIPOS>ALT_TYPE
CGenFF_4.0_ALT_TYPE_SET
CGenFF_4.0 1 CG331 2 OG311 3 HGA3 4 HGA3 5 HGA3 6 HGP1
@<TRIPOS>MOLECULE
methanol
 6 5 0 0 0
****
USER_CHARGES
INVALID_CHARGES
Pose:  10 Cluster:  10 Fr_nu:  50035 TotEn:   -12.24
@<TRIPOS>ATOM
      1 C1        -62.4804  -10.7642  -14.7315 C.3    1 LIG      -0.04000
      2 O1        -61.3021  -11.3968  -15.1961 O.3    1 LIG      -0.65000
      3 H1        -62.2209  -10.0185  -13.9760 H      1 LIG       0.09000
      4 H2        -63.1526  -11.5126  -14.3042 H      1 LIG       0.09000
      5 H3        -62.9742  -10.2712  -15.5721 H      1 LIG       0.09000
      6 H4        -61.5729  -12.0503  -15.8635 H      1 LIG       0.42000
@<TRIPOS>BOND
      1       1       2 1
      2       1       3 1
      3       1       4 1
      4       1       5 1
      5       2       6 1
@<TRIPOS>ALT_TYPE
CGenFF_4.0_ALT_TYPE_SET
CGenFF_4.0 1 CG331 2 OG311 3 HGA3 4 HGA3 5 HGA3 6 HGP1
@<TRIPOS>MOLECULE
methanol
 6 5 0 0 0
****
USER_CHARGES
INVALID_CHARGES
Pose:  11 Cluster:  11 Fr_nu: 10855906 TotEn:   -12.16
@<TRIPOS>ATOM
      1 C1        -49.0043  -22.2329  -35.3778 C.3    1 LIG      -0.04000
      2 O1        -49.0333  -21.5744  -34.1248 O.3    1 LIG      -0.65000
      3 H1        -48.2964  -21.7277  -36.0395 H      1 LIG       0.09000
      4 H2        -50.0040  -22.2218  -35.8196 H      1 LIG       0.09000
      5 H3        -48.6855  -23.2672  -35.2286 H      1 LIG       0.09000
      6 H4        -49.6714  -22.0508  -33.5666 H      1 LIG       0.42000
@<TRIPOS>BOND
      1       1       2 1
      2       1       3 1
      3       1       4 1
      4       1       5 1
      5       2       6 1
@<TRIPOS>ALT_TYPE
CGenFF_4.0_ALT_TYPE_SET
CGenFF_4.0 1 CG331 2 OG311 3 HGA3 4 HGA3 5 HGA3 6 HGP1
@<TRIPOS>MOLECULE
methanol
 6 5 0 0 0
****
USER_CHARGES
INVALID_CHARGES
Pose:  12 Cluster:  12 Fr_nu: 1734323 TotEn:   -12.12
@<TRIPOS>ATOM
      1 C1        -65.7294  -10.4863  -37.1135 C.3    1 LIG      -0.04000
      2 O1        -66.2535  -11.6524  -37.7217 O.3    1 LIG      -0.65000
      3 H1        -65.5044   -9.7431  -37.8824 H      1 LIG       0.09000
      4 H2        -64.8217  -10.7395  -36.5598 H      1 LIG       0.09000
      5 H3        -66.4731  -10.0801  -36.4239 H      1 LIG       0.09000
      6 H4        -66.4401  -12.2870  -37.0088 H      1 LIG       0.42000
@<TRIPOS>BOND
      1       1       2 1
      2       1       3 1
      3       1       4 1
      4       1       5 1
      5       2       6 1
@<TRIPOS>ALT_TYPE
CGenFF_4.0_ALT_TYPE_SET
CGenFF_4.0 1 CG331 2 OG311 3 HGA3 4 HGA3 5 HGA3 6 HGP1
@<TRIPOS>MOLECULE
methanol
 6 5 0 0 0
****
USER_CHARGES
INVALID_CHARGES
Pose:  13 Cluster:  13 Fr_nu: 10838690 TotEn:   -12.03
@<TRIPOS>ATOM
      1 C1        -51.1368  -21.8952  -34.1426 C.3    1 LIG      -0.04000
      2 O1        -50.0569  -20.9894  -34.2758 O.3    1 LIG      -0.65000
      3 H1        -51.0982  -22.3671  -33.1577 H      1 LIG       0.09000
      4 H2        -51.0745  -22.6555  -34.9253 H      1 LIG       0.09000
      5 H3        -52.0759  -21.3462  -34.2445 H      1 LIG       0.09000
      6 H4        -50.1252  -20.5917  -35.1606 H      1 LIG       0.42000
@<TRIPOS>BOND
      1       1       2 1
      2       1       3 1
      3       1       4 1
      4       1       5 1
      5       2       6 1
@<TRIPOS>ALT_TYPE
CGenFF_4.0_ALT_TYPE_SET
CGenFF_4.0 1 CG331 2 OG311 3 HGA3 4 HGA3 5 HGA3 6 HGP1
@<TRIPOS>MOLECULE
methanol
 6 5 0 0 0
****
USER_CHARGES
INVALID_CHARGES
Pose:  14 Cluster:  14 Fr_nu: 265788 TotEn:   -11.88
@<TRIPOS>ATOM
      1 C1        -47.6318   -7.9309  -38.1857 C.3    1 LIG      -0.04000
      2 O1        -48.0100   -9.1213  -37.5190 O.3    1 LIG      -0.65000
      3 H1        -46.8765   -7.4061  -37.5955 H      1 LIG       0.09000
      4 H2        -48.5096   -7.2943  -38.3227 H      1 LIG       0.09000
      5 H3        -47.2143   -8.1876  -39.1621 H      1 LIG       0.09000
      6 H4        -48.6800   -9.5579  -38.0723 H      1 LIG       0.42000
@<TRIPOS>BOND
      1       1       2 1
      2       1       3 1
      3       1       4 1
      4       1       5 1
      5       2       6 1
@<TRIPOS>ALT_TYPE
CGenFF_4.0_ALT_TYPE_SET
CGenFF_4.0 1 CG331 2 OG311 3 HGA3 4 HGA3 5 HGA3 6 HGP1
@<TRIPOS>MOLECULE
methanol
 6 5 0 0 0
****
USER_CHARGES
INVALID_CHARGES
Pose:  15 Cluster:  15 Fr_nu: 10175004 TotEn:   -11.78
@<TRIPOS>ATOM
      1 C1        -80.8203  -21.7406  -32.6605 C.3    1 LIG      -0.04000
      2 O1        -81.8069  -22.6771  -33.0528 O.3    1 LIG      -0.65000
      3 H1        -81.1675  -21.1908  -31.7822 H      1 LIG       0.09000
      4 H2        -80.6260  -21.0482  -33.4836 H      1 LIG       0.09000
      5 H3        -79.9007  -22.2758  -32.4124 H      1 LIG       0.09000
      6 H4        -81.4630  -23.1442  -33.8334 H      1 LIG       0.42000
@<TRIPOS>BOND
      1       1       2 1
      2       1       3 1
      3       1       4 1
      4       1       5 1
      5       2       6 1
@<TRIPOS>ALT_TYPE
CGenFF_4.0_ALT_TYPE_SET
CGenFF_4.0 1 CG331 2 OG311 3 HGA3 4 HGA3 5 HGA3 6 HGP1
@<TRIPOS>MOLECULE
methanol
 6 5 0 0 0
****
USER_CHARGES
INVALID_CHARGES
Pose:  16 Cluster:  16 Fr_nu:   5526 TotEn:   -11.58
@<TRIPOS>ATOM
      1 C1        -86.3718  -28.2772  -32.9095 C.3    1 LIG      -0.04000
      2 O1        -85.4184  -27.3257  -33.3453 O.3    1 LIG      -0.65000
      3 H1        -86.3922  -28.2997  -31.8171 H      1 LIG       0.09000
      4 H2        -86.1084  -29.2635  -33.2999 H      1 LIG       0.09000
      5 H3        -87.3572  -27.9904  -33.2841 H      1 LIG       0.09000
      6 H4        -85.4296  -27.3350  -34.3177 H      1 LIG       0.42000
@<TRIPOS>BOND
      1       1       2 1
      2       1       3 1
      3       1       4 1
      4       1       5 1
      5       2       6 1
@<TRIPOS>ALT_TYPE
CGenFF_4.0_ALT_TYPE_SET
CGenFF_4.0 1 CG331 2 OG311 3 HGA3 4 HGA3 5 HGA3 6 HGP1
@<TRIPOS>MOLECULE
methanol
 6 5 0 0 0
****
USER_CHARGES
INVALID_CHARGES
Pose:  17 Cluster:  17 Fr_nu: 10788626 TotEn:   -11.53
@<TRIPOS>ATOM
      1 C1        -75.9037   -7.8388  -55.3435 C.3    1 LIG      -0.04000
      2 O1        -77.0769   -7.7164  -56.1265 O.3    1 LIG      -0.65000
      3 H1        -75.0315   -7.5829  -55.9501 H      1 LIG       0.09000
      4 H2        -75.8161   -8.8640  -54.9747 H      1 LIG       0.09000
      5 H3        -75.9690   -7.1529  -54.4957 H      1 LIG       0.09000
      6 H4        -77.8277   -7.9513  -55.5548 H      1 LIG       0.42000
@<TRIPOS>BOND
      1       1       2 1
      2       1       3 1
      3       1       4 1
      4       1       5 1
      5       2       6 1
@<TRIPOS>ALT_TYPE
CGenFF_4.0_ALT_TYPE_SET
CGenFF_4.0 1 CG331 2 OG311 3 HGA3 4 HGA3 5 HGA3 6 HGP1
@<TRIPOS>MOLECULE
methanol
 6 5 0 0 0
****
USER_CHARGES
INVALID_CHARGES
Pose:  18 Cluster:  18 Fr_nu: 266018 TotEn:   -11.44
@<TRIPOS>ATOM
      1 C1        -47.6318   -7.9309  -38.1857 C.3    1 LIG      -0.04000
      2 O1        -48.1362   -7.9845  -36.8639 O.3    1 LIG      -0.65000
      3 H1        -46.6133   -8.3266  -38.2042 H      1 LIG       0.09000
      4 H2        -47.6385   -6.8961  -38.5375 H      1 LIG       0.09000
      5 H3        -48.2680   -8.5382  -38.8339 H      1 LIG       0.09000
      6 H4        -49.0397   -7.6257  -36.8883 H      1 LIG       0.42000
@<TRIPOS>BOND
      1       1       2 1
      2       1       3 1
      3       1       4 1
      4       1       5 1
      5       2       6 1
@<TRIPOS>ALT_TYPE
CGenFF_4.0_ALT_TYPE_SET
CGenFF_4.0 1 CG331 2 OG311 3 HGA3 4 HGA3 5 HGA3 6 HGP1
@<TRIPOS>MOLECULE
methanol
 6 5 0 0 0
****
USER_CHARGES
INVALID_CHARGES
Pose:  19 Cluster:  19 Fr_nu: 822298 TotEn:   -11.35
@<TRIPOS>ATOM
      1 C1        -71.0995   -9.1195  -44.1840 C.3    1 LIG      -0.04000
      2 O1        -71.8946  -10.2379  -44.5325 O.3    1 LIG      -0.65000
      3 H1        -71.1102   -8.9877  -43.0992 H      1 LIG       0.09000
      4 H2        -71.4924   -8.2251  -44.6741 H      1 LIG       0.09000
      5 H3        -70.0740   -9.2946  -44.5174 H      1 LIG       0.09000
      6 H4        -71.8604  -10.3220  -45.5007 H      1 LIG       0.42000
@<TRIPOS>BOND
      1       1       2 1
      2       1       3 1
      3       1       4 1
      4       1       5 1
      5       2       6 1
@<TRIPOS>ALT_TYPE
CGenFF_4.0_ALT_TYPE_SET
CGenFF_4.0 1 CG331 2 OG311 3 HGA3 4 HGA3 5 HGA3 6 HGP1
@<TRIPOS>MOLECULE
methanol
 6 5 0 0 0
****
USER_CHARGES
INVALID_CHARGES
Pose:  20 Cluster:  20 Fr_nu:   5696 TotEn:   -11.30
@<TRIPOS>ATOM
      1 C1        -87.0153  -28.7469  -33.4983 C.3    1 LIG      -0.04000
      2 O1        -87.2686  -29.7327  -34.4823 O.3    1 LIG      -0.65000
      3 H1        -87.5284  -29.0156  -32.5716 H      1 LIG       0.09000
      4 H2        -87.3687  -27.7759  -33.8545 H      1 LIG       0.09000
      5 H3        -85.9395  -28.6959  -33.3148 H      1 LIG       0.09000
      6 H4        -86.7977  -29.4595  -35.2881 H      1 LIG       0.42000
@<TRIPOS>BOND
      1       1       2 1
      2       1       3 1
      3       1       4 1
      4       1       5 1
      5       2       6 1
@<TRIPOS>ALT_TYPE
CGenFF_4.0_ALT_TYPE_SET
CGenFF_4.0 1 CG331 2 OG311 3 HGA3 4 HGA3 5 HGA3 6 HGP1
@<TRIPOS>MOLECULE
methanol
 6 5 0 0 0
****
USER_CHARGES
INVALID_CHARGES
Pose:  21 Cluster:  21 Fr_nu: 10856331 TotEn:   -10.54
@<TRIPOS>ATOM
      1 C1        -50.2820    8.9504  -30.4164 C.3    1 LIG      -0.04000
      2 O1        -50.5193    9.9523  -29.4446 O.3    1 LIG      -0.65000
      3 H1        -50.1514    7.9851  -29.9211 H      1 LIG       0.09000
      4 H2        -49.3859    9.2021  -30.9893 H      1 LIG       0.09000
      5 H3        -51.1403    8.8985  -31.0903 H      1 LIG       0.09000
      6 H4        -50.6296   10.7925  -29.9218 H      1 LIG       0.42000
@<TRIPOS>BOND
      1       1       2 1
      2       1       3 1
      3       1       4 1
      4       1       5 1
      5       2       6 1
@<TRIPOS>ALT_TYPE
CGenFF_4.0_ALT_TYPE_SET
CGenFF_4.0 1 CG331 2 OG311 3 HGA3 4 HGA3 5 HGA3 6 HGP1
@<TRIPOS>MOLECULE
methanol
 6 5 0 0 0
****
USER_CHARGES
INVALID_CHARGES
Pose:  22 Cluster:  22 Fr_nu: 914364 TotEn:   -10.39
@<TRIPOS>ATOM
      1 C1        -71.7770   -9.4568  -43.8634 C.3    1 LIG      -0.04000
      2 O1        -70.4259   -9.2824  -44.2491 O.3    1 LIG      -0.65000
      3 H1        -72.3419   -9.8846  -44.6953 H      1 LIG       0.09000
      4 H2        -72.2029   -8.4915  -43.5780 H      1 LIG       0.09000
      5 H3        -71.8180  -10.1376  -43.0099 H      1 LIG       0.09000
      6 H4        -69.9581   -8.9017  -43.4862 H      1 LIG       0.42000
@<TRIPOS>BOND
      1       1       2 1
      2       1       3 1
      3       1       4 1
      4       1       5 1
      5       2       6 1
@<TRIPOS>ALT_TYPE
CGenFF_4.0_ALT_TYPE_SET
CGenFF_4.0 1 CG331 2 OG311 3 HGA3 4 HGA3 5 HGA3 6 HGP1
@<TRIPOS>MOLECULE
methanol
 6 5 0 0 0
****
USER_CHARGES
INVALID_CHARGES
Pose:  23 Cluster:  23 Fr_nu: 266200 TotEn:   -10.17
@<TRIPOS>ATOM
      1 C1        -47.6318   -7.9309  -38.1857 C.3    1 LIG      -0.04000
      2 O1        -46.8627   -8.7742  -39.0234 O.3    1 LIG      -0.65000
      3 H1        -47.2353   -7.9673  -37.1680 H      1 LIG       0.09000
      4 H2        -48.6740   -8.2600  -38.1940 H      1 LIG       0.09000
      5 H3        -47.5721   -6.9067  -38.5612 H      1 LIG       0.09000
      6 H4        -47.2445   -8.7153  -39.9159 H      1 LIG       0.42000
@<TRIPOS>BOND
      1       1       2 1
      2       1       3 1
      3       1       4 1
      4       1       5 1
      5       2       6 1
@<TRIPOS>ALT_TYPE
CGenFF_4.0_ALT_TYPE_SET
CGenFF_4.0 1 CG331 2 OG311 3 HGA3 4 HGA3 5 HGA3 6 HGP1
@<TRIPOS>MOLECULE
methanol
 6 5 0 0 0
****
USER_CHARGES
INVALID_CHARGES
Pose:  24 Cluster:  24 Fr_nu: 10850733 TotEn:   -10.11
@<TRIPOS>ATOM
      1 C1        -46.2620   -7.9730  -30.1277 C.3    1 LIG      -0.04000
      2 O1        -46.8333   -6.7108  -29.8360 O.3    1 LIG      -0.65000
      3 H1        -45.1845   -7.8617  -30.2713 H      1 LIG       0.09000
      4 H2        -46.7206   -8.3813  -31.0319 H      1 LIG       0.09000
      5 H3        -46.4477   -8.6494  -29.2901 H      1 LIG       0.09000
      6 H4        -47.7881   -6.8505  -29.7155 H      1 LIG       0.42000
@<TRIPOS>BOND
      1       1       2 1
      2       1       3 1
      3       1       4 1
      4       1       5 1
      5       2       6 1
@<TRIPOS>ALT_TYPE
CGenFF_4.0_ALT_TYPE_SET
CGenFF_4.0 1 CG331 2 OG311 3 HGA3 4 HGA3 5 HGA3 6 HGP1
@<TRIPOS>MOLECULE
methanol
 6 5 0 0 0
****
USER_CHARGES
INVALID_CHARGES
Pose:  25 Cluster:  25 Fr_nu: 359973 TotEn:    -9.99
@<TRIPOS>ATOM
      1 C1        -47.9245   -8.3247  -37.8698 C.3    1 LIG      -0.04000
      2 O1        -46.6565   -8.9467  -37.7702 O.3    1 LIG      -0.65000
      3 H1        -48.5205   -8.5673  -36.9866 H      1 LIG       0.09000
      4 H2        -48.4326   -8.6737  -38.7724 H      1 LIG       0.09000
      5 H3        -47.7861   -7.2426  -37.9272 H      1 LIG       0.09000
      6 H4        -46.1580   -8.7086  -38.5705 H      1 LIG       0.42000
@<TRIPOS>BOND
      1       1       2 1
      2       1       3 1
      3       1       4 1
      4       1       5 1
      5       2       6 1
@<TRIPOS>ALT_TYPE
CGenFF_4.0_ALT_TYPE_SET
CGenFF_4.0 1 CG331 2 OG311 3 HGA3 4 HGA3 5 HGA3 6 HGP1
@<TRIPOS>MOLECULE
methanol
 6 5 0 0 0
****
USER_CHARGES
INVALID_CHARGES
Pose:  26 Cluster:  26 Fr_nu: 10674516 TotEn:    -9.97
@<TRIPOS>ATOM
      1 C1        -85.9613  -27.7847  -32.6574 C.3    1 LIG      -0.04000
      2 O1        -86.2963  -28.8023  -33.5830 O.3    1 LIG      -0.65000
      3 H1        -86.0265  -28.1801  -31.6407 H      1 LIG       0.09000
      4 H2        -86.6471  -26.9421  -32.7767 H      1 LIG       0.09000
      5 H3        -84.9393  -27.4505  -32.8510 H      1 LIG       0.09000
      6 H4        -86.2271  -28.4138  -34.4719 H      1 LIG       0.42000
@<TRIPOS>BOND
      1       1       2 1
      2       1       3 1
      3       1       4 1
      4       1       5 1
      5       2       6 1
@<TRIPOS>ALT_TYPE
CGenFF_4.0_ALT_TYPE_SET
CGenFF_4.0 1 CG331 2 OG311 3 HGA3 4 HGA3 5 HGA3 6 HGP1
@<TRIPOS>MOLECULE
methanol
 6 5 0 0 0
****
USER_CHARGES
INVALID_CHARGES
Pose:  27 Cluster:  27 Fr_nu:   5054 TotEn:    -9.68
@<TRIPOS>ATOM
      1 C1        -87.4804  -29.0828  -33.9189 C.3    1 LIG      -0.04000
      2 O1        -86.6078  -27.9928  -33.6843 O.3    1 LIG      -0.65000
      3 H1        -87.9640  -29.3714  -32.9824 H      1 LIG       0.09000
      4 H2        -86.9126  -29.9249  -34.3228 H      1 LIG       0.09000
      5 H3        -88.2419  -28.7794  -34.6411 H      1 LIG       0.09000
      6 H4        -86.1984  -27.7662  -34.5368 H      1 LIG       0.42000
@<TRIPOS>BOND
      1       1       2 1
      2       1       3 1
      3       1       4 1
      4       1       5 1
      5       2       6 1
@<TRIPOS>ALT_TYPE
CGenFF_4.0_ALT_TYPE_SET
CGenFF_4.0 1 CG331 2 OG311 3 HGA3 4 HGA3 5 HGA3 6 HGP1
@<TRIPOS>MOLECULE
methanol
 6 5 0 0 0
****
USER_CHARGES
INVALID_CHARGES
Pose:  28 Cluster:  28 Fr_nu: 334878 TotEn:    -7.73
@<TRIPOS>ATOM
      1 C1        -49.9858  -11.6806  -29.0821 C.3    1 LIG      -0.04000
      2 O1        -51.3057  -11.3901  -29.5039 O.3    1 LIG      -0.65000
      3 H1        -49.9385  -12.7077  -28.7120 H      1 LIG       0.09000
      4 H2        -49.6929  -10.9837  -28.2927 H      1 LIG       0.09000
      5 H3        -49.3086  -11.5705  -29.9323 H      1 LIG       0.09000
      6 H4        -51.3075  -10.4720  -29.8247 H      1 LIG       0.42000
@<TRIPOS>BOND
      1       1       2 1
      2       1       3 1
      3       1       4 1
      4       1       5 1
      5       2       6 1
@<TRIPOS>ALT_TYPE
CGenFF_4.0_ALT_TYPE_SET
CGenFF_4.0 1 CG331 2 OG311 3 HGA3 4 HGA3 5 HGA3 6 HGP1
@<TRIPOS>MOLECULE
methanol
 6 5 0 0 0
****
USER_CHARGES
INVALID_CHARGES
Pose:  29 Cluster:  29 Fr_nu:  87755 TotEn:    -6.64
@<TRIPOS>ATOM
      1 C1        -71.1415   -9.0329  -44.0580 C.3    1 LIG      -0.04000
      2 O1        -71.0271   -8.7566  -42.6742 O.3    1 LIG      -0.65000
      3 H1        -72.1926   -8.9885  -44.3535 H      1 LIG       0.09000
      4 H2        -70.7349  -10.0257  -44.2671 H      1 LIG       0.09000
      5 H3        -70.5760   -8.2843  -44.6180 H      1 LIG       0.09000
      6 H4        -70.0819   -8.8053  -42.4505 H      1 LIG       0.42000
@<TRIPOS>BOND
      1       1       2 1
      2       1       3 1
      3       1       4 1
      4       1       5 1
      5       2       6 1
@<TRIPOS>ALT_TYPE
CGenFF_4.0_ALT_TYPE_SET
CGenFF_4.0 1 CG331 2 OG311 3 HGA3 4 HGA3 5 HGA3 6 HGP1
@<TRIPOS>MOLECULE
methanol
 6 5 0 0 0
****
USER_CHARGES
INVALID_CHARGES
Pose:  30 Cluster:  30 Fr_nu:  81394 TotEn:    -5.39
@<TRIPOS>ATOM
      1 C1        -81.7151   -6.7595  -44.7910 C.3    1 LIG      -0.04000
      2 O1        -81.1513   -7.9762  -44.3370 O.3    1 LIG      -0.65000
      3 H1        -82.5455   -6.9723  -45.4688 H      1 LIG       0.09000
      4 H2        -80.9508   -6.1729  -45.3071 H      1 LIG       0.09000
      5 H3        -82.0849   -6.1963  -43.9310 H      1 LIG       0.09000
      6 H4        -80.4193   -7.7464  -43.7394 H      1 LIG       0.42000
@<TRIPOS>BOND
      1       1       2 1
      2       1       3 1
      3       1       4 1
      4       1       5 1
      5       2       6 1
@<TRIPOS>ALT_TYPE
CGenFF_4.0_ALT_TYPE_SET
CGenFF_4.0 1 CG331 2 OG311 3 HGA3 4 HGA3 5 HGA3 6 HGP1
@<TRIPOS>MOLECULE
methanol
 6 5 0 0 0
****
USER_CHARGES
INVALID_CHARGES
Pose:  31 Cluster:  31 Fr_nu: 10698791 TotEn:    -5.31
@<TRIPOS>ATOM
      1 C1        -89.2683  -30.2644  -34.6397 C.3    1 LIG      -0.04000
      2 O1        -88.2276  -31.1699  -34.3213 O.3    1 LIG      -0.65000
      3 H1        -89.7683  -30.5902  -35.5551 H      1 LIG       0.09000
      4 H2        -88.8522  -29.2629  -34.7759 H      1 LIG       0.09000
      5 H3        -89.9894  -30.2487  -33.8191 H      1 LIG       0.09000
      6 H4        -87.8085  -30.8476  -33.5050 H      1 LIG       0.42000
@<TRIPOS>BOND
      1       1       2 1
      2       1       3 1
      3       1       4 1
      4       1       5 1
      5       2       6 1
@<TRIPOS>ALT_TYPE
CGenFF_4.0_ALT_TYPE_SET
CGenFF_4.0 1 CG331 2 OG311 3 HGA3 4 HGA3 5 HGA3 6 HGP1
@<TRIPOS>MOLECULE
methanol
 6 5 0 0 0
****
USER_CHARGES
INVALID_CHARGES
Pose:  32 Cluster:  32 Fr_nu: 9569549 TotEn:    -1.80
@<TRIPOS>ATOM
      1 C1        -45.1052   -7.6115  -29.8131 C.3    1 LIG      -0.04000
      2 O1        -44.8979   -6.6013  -30.7831 O.3    1 LIG      -0.65000
      3 H1        -46.0353   -7.4150  -29.2743 H      1 LIG       0.09000
      4 H2        -44.2638   -7.6265  -29.1157 H      1 LIG       0.09000
      5 H3        -45.1758   -8.5786  -30.3166 H      1 LIG       0.09000
      6 H4        -44.0647   -6.8100  -31.2392 H      1 LIG       0.42000
@<TRIPOS>BOND
      1       1       2 1
      2       1       3 1
      3       1       4 1
      4       1       5 1
      5       2       6 1
@<TRIPOS>ALT_TYPE
CGenFF_4.0_ALT_TYPE_SET
CGenFF_4.0 1 CG331 2 OG311 3 HGA3 4 HGA3 5 HGA3 6 HGP1
@<TRIPOS>MOLECULE
furan
 9 9 0 0 0
****
USER_CHARGES
INVALID_CHARGES
Pose:   1 Cluster:   1 Fr_nu:    147 TotEn:   -11.85
@<TRIPOS>ATOM
      1 C1        -46.2709   -8.7019  -39.0942 C.2    1 LIG      -0.26000
      2 C2        -47.4904   -8.1510  -38.6330 C.2    1 LIG      -0.26000
      3 C3        -45.9461   -9.7043  -38.2100 C.2    1 LIG       0.09300
      4 C4        -47.8239   -8.8561  -37.5001 C.2    1 LIG       0.09300
      5 O1        -46.8877   -9.8048  -37.2354 O.3    1 LIG      -0.29200
      6 H1        -45.6999   -8.4051  -39.9620 H      1 LIG       0.17500
      7 H2        -48.0556   -7.3414  -39.0718 H      1 LIG       0.17500
      8 H3        -45.1239  -10.4015  -38.1394 H      1 LIG       0.13800
      9 H4        -48.6500   -8.8079  -36.8057 H      1 LIG       0.13800
@<TRIPOS>BOND
      1       1       2 1
      2       1       3 2
      3       2       4 2
      4       3       5 1
      5       4       5 1
      6       1       6 1
      7       2       7 1
      8       3       8 1
      9       4       9 1
@<TRIPOS>ALT_TYPE
CGenFF_4.0_ALT_TYPE_SET
CGenFF_4.0 1 CG2R51 2 CG2R51 3 CG2R51 4 CG2R51 5 OG2R50 6 HGR51 7 HGR51 8 HGR52 9 HGR52
@<TRIPOS>MOLECULE
furan
 9 9 0 0 0
****
USER_CHARGES
INVALID_CHARGES
Pose:   2 Cluster:   2 Fr_nu:  28179 TotEn:   -10.28
@<TRIPOS>ATOM
      1 C1        -46.0358  -10.1924  -37.6869 C.2    1 LIG      -0.26000
      2 C2        -47.1490   -9.4179  -37.2817 C.2    1 LIG      -0.26000
      3 C3        -45.4514   -9.5066  -38.7262 C.2    1 LIG       0.09300
      4 C4        -47.1653   -8.3140  -38.1022 C.2    1 LIG       0.09300
      5 O1        -46.1337   -8.3605  -38.9854 O.3    1 LIG      -0.29200
      6 H1        -45.7017  -11.1330  -37.2735 H      1 LIG       0.17500
      7 H2        -47.8514   -9.6368  -36.4904 H      1 LIG       0.17500
      8 H3        -44.5904   -9.6900  -39.3524 H      1 LIG       0.13800
      9 H4        -47.8099   -7.4507  -38.1810 H      1 LIG       0.13800
@<TRIPOS>BOND
      1       1       2 1
      2       1       3 2
      3       2       4 2
      4       3       5 1
      5       4       5 1
      6       1       6 1
      7       2       7 1
      8       3       8 1
      9       4       9 1
@<TRIPOS>ALT_TYPE
CGenFF_4.0_ALT_TYPE_SET
CGenFF_4.0 1 CG2R51 2 CG2R51 3 CG2R51 4 CG2R51 5 OG2R50 6 HGR51 7 HGR51 8 HGR52 9 HGR52
@<TRIPOS>MOLECULE
furan
 9 9 0 0 0
****
USER_CHARGES
INVALID_CHARGES
Pose:   3 Cluster:   3 Fr_nu:   3808 TotEn:    -9.79
@<TRIPOS>ATOM
      1 C1        -47.5345   -9.2776  -38.6178 C.2    1 LIG      -0.26000
      2 C2        -46.4144   -9.2681  -39.4830 C.2    1 LIG      -0.26000
      3 C3        -47.0520   -9.6052  -37.3720 C.2    1 LIG       0.09300
      4 C4        -45.3274   -9.5905  -38.7043 C.2    1 LIG       0.09300
      5 O1        -45.7075   -9.7974  -37.4161 O.3    1 LIG      -0.29200
      6 H1        -48.5645   -9.0720  -38.8706 H      1 LIG       0.17500
      7 H2        -46.4012   -9.0530  -40.5417 H      1 LIG       0.17500
      8 H3        -47.5110   -9.7340  -36.4026 H      1 LIG       0.13800
      9 H4        -44.2723   -9.7072  -38.9050 H      1 LIG       0.13800
@<TRIPOS>BOND
      1       1       2 1
      2       1       3 2
      3       2       4 2
      4       3       5 1
      5       4       5 1
      6       1       6 1
      7       2       7 1
      8       3       8 1
      9       4       9 1
@<TRIPOS>ALT_TYPE
CGenFF_4.0_ALT_TYPE_SET
CGenFF_4.0 1 CG2R51 2 CG2R51 3 CG2R51 4 CG2R51 5 OG2R50 6 HGR51 7 HGR51 8 HGR52 9 HGR52
@<TRIPOS>MOLECULE
furan
 9 9 0 0 0
****
USER_CHARGES
INVALID_CHARGES
Pose:   4 Cluster:   4 Fr_nu:  51185 TotEn:    -9.52
@<TRIPOS>ATOM
      1 C1        -51.8445  -11.6458  -45.1308 C.2    1 LIG      -0.26000
      2 C2        -50.4575  -11.4649  -45.3472 C.2    1 LIG      -0.26000
      3 C3        -52.2093  -10.7109  -44.1900 C.2    1 LIG       0.09300
      4 C4        -50.0737  -10.4324  -44.5234 C.2    1 LIG       0.09300
      5 O1        -51.1358   -9.9672  -43.8147 O.3    1 LIG      -0.29200
      6 H1        -52.4964  -12.3675  -45.6012 H      1 LIG       0.17500
      7 H2        -49.8177  -12.0178  -46.0197 H      1 LIG       0.17500
      8 H3        -53.1435  -10.4591  -43.7095 H      1 LIG       0.13800
      9 H4        -49.1326   -9.9366  -44.3351 H      1 LIG       0.13800
@<TRIPOS>BOND
      1       1       2 1
      2       1       3 2
      3       2       4 2
      4       3       5 1
      5       4       5 1
      6       1       6 1
      7       2       7 1
      8       3       8 1
      9       4       9 1
@<TRIPOS>ALT_TYPE
CGenFF_4.0_ALT_TYPE_SET
CGenFF_4.0 1 CG2R51 2 CG2R51 3 CG2R51 4 CG2R51 5 OG2R50 6 HGR51 7 HGR51 8 HGR52 9 HGR52
@<TRIPOS>MOLECULE
furan
 9 9 0 0 0
****
USER_CHARGES
INVALID_CHARGES
Pose:   5 Cluster:   5 Fr_nu: 110742 TotEn:    -9.47
@<TRIPOS>ATOM
      1 C1        -76.5175   -9.0213  -53.9425 C.2    1 LIG      -0.26000
      2 C2        -75.2261   -8.4844  -53.7249 C.2    1 LIG      -0.26000
      3 C3        -76.9174   -8.5660  -55.1773 C.2    1 LIG       0.09300
      4 C4        -74.9290   -7.7393  -54.8423 C.2    1 LIG       0.09300
      5 O1        -75.9548   -7.7840  -55.7324 O.3    1 LIG      -0.29200
      6 H1        -77.0858   -9.6599  -53.2817 H      1 LIG       0.17500
      7 H2        -74.5913   -8.6233  -52.8617 H      1 LIG       0.17500
      8 H3        -77.8095   -8.7019  -55.7713 H      1 LIG       0.13800
      9 H4        -74.0754   -7.1487  -55.1417 H      1 LIG       0.13800
@<TRIPOS>BOND
      1       1       2 1
      2       1       3 2
      3       2       4 2
      4       3       5 1
      5       4       5 1
      6       1       6 1
      7       2       7 1
      8       3       8 1
      9       4       9 1
@<TRIPOS>ALT_TYPE
CGenFF_4.0_ALT_TYPE_SET
CGenFF_4.0 1 CG2R51 2 CG2R51 3 CG2R51 4 CG2R51 5 OG2R50 6 HGR51 7 HGR51 8 HGR52 9 HGR52
@<TRIPOS>MOLECULE
furan
 9 9 0 0 0
****
USER_CHARGES
INVALID_CHARGES
Pose:   6 Cluster:   6 Fr_nu: 289904 TotEn:    -9.41
@<TRIPOS>ATOM
      1 C1        -71.2370    3.2157  -49.5915 C.2    1 LIG      -0.26000
      2 C2        -70.7910    3.0645  -48.2569 C.2    1 LIG      -0.26000
      3 C3        -71.3437    4.5699  -49.8075 C.2    1 LIG       0.09300
      4 C4        -70.6567    4.3371  -47.7524 C.2    1 LIG       0.09300
      5 O1        -70.9916    5.2605  -48.6915 O.3    1 LIG      -0.29200
      6 H1        -71.4542    2.4353  -50.3064 H      1 LIG       0.17500
      7 H2        -70.5920    2.1431  -47.7287 H      1 LIG       0.17500
      8 H3        -71.6389    5.1708  -50.6553 H      1 LIG       0.13800
      9 H4        -70.3497    4.7333  -46.7955 H      1 LIG       0.13800
@<TRIPOS>BOND
      1       1       2 1
      2       1       3 2
      3       2       4 2
      4       3       5 1
      5       4       5 1
      6       1       6 1
      7       2       7 1
      8       3       8 1
      9       4       9 1
@<TRIPOS>ALT_TYPE
CGenFF_4.0_ALT_TYPE_SET
CGenFF_4.0 1 CG2R51 2 CG2R51 3 CG2R51 4 CG2R51 5 OG2R50 6 HGR51 7 HGR51 8 HGR52 9 HGR52
@<TRIPOS>MOLECULE
furan
 9 9 0 0 0
****
USER_CHARGES
INVALID_CHARGES
Pose:   7 Cluster:   7 Fr_nu: 3031317 TotEn:    -9.40
@<TRIPOS>ATOM
      1 C1        -58.7155    2.7867  -40.8951 C.2    1 LIG      -0.26000
      2 C2        -57.5510    3.4741  -41.3130 C.2    1 LIG      -0.26000
      3 C3        -58.3737    2.1241  -39.7391 C.2    1 LIG       0.09300
      4 C4        -56.5807    3.1827  -40.3826 C.2    1 LIG       0.09300
      5 O1        -57.0743    2.3604  -39.4198 O.3    1 LIG      -0.29200
      6 H1        -59.6826    2.7751  -41.3765 H      1 LIG       0.17500
      7 H2        -57.4336    4.1034  -42.1834 H      1 LIG       0.17500
      8 H3        -58.9122    1.4792  -39.0600 H      1 LIG       0.13800
      9 H4        -55.5446    3.4665  -40.2690 H      1 LIG       0.13800
@<TRIPOS>BOND
      1       1       2 1
      2       1       3 2
      3       2       4 2
      4       3       5 1
      5       4       5 1
      6       1       6 1
      7       2       7 1
      8       3       8 1
      9       4       9 1
@<TRIPOS>ALT_TYPE
CGenFF_4.0_ALT_TYPE_SET
CGenFF_4.0 1 CG2R51 2 CG2R51 3 CG2R51 4 CG2R51 5 OG2R50 6 HGR51 7 HGR51 8 HGR52 9 HGR52
@<TRIPOS>MOLECULE
furan
 9 9 0 0 0
****
USER_CHARGES
INVALID_CHARGES
Pose:   8 Cluster:   8 Fr_nu: 396641 TotEn:    -9.32
@<TRIPOS>ATOM
      1 C1        -47.8316  -10.9424  -23.6091 C.2    1 LIG      -0.26000
      2 C2        -47.6590  -10.1235  -24.7505 C.2    1 LIG      -0.26000
      3 C3        -48.6514  -11.9753  -24.0005 C.2    1 LIG       0.09300
      4 C4        -48.3856  -10.7144  -25.7580 C.2    1 LIG       0.09300
      5 O1        -48.9935  -11.8437  -25.3089 O.3    1 LIG      -0.29200
      6 H1        -47.4114  -10.7977  -22.6243 H      1 LIG       0.17500
      7 H2        -47.0776   -9.2163  -24.8291 H      1 LIG       0.17500
      8 H3        -49.0608  -12.8376  -23.4947 H      1 LIG       0.13800
      9 H4        -48.5622  -10.4690  -26.7951 H      1 LIG       0.13800
@<TRIPOS>BOND
      1       1       2 1
      2       1       3 2
      3       2       4 2
      4       3       5 1
      5       4       5 1
      6       1       6 1
      7       2       7 1
      8       3       8 1
      9       4       9 1
@<TRIPOS>ALT_TYPE
CGenFF_4.0_ALT_TYPE_SET
CGenFF_4.0 1 CG2R51 2 CG2R51 3 CG2R51 4 CG2R51 5 OG2R50 6 HGR51 7 HGR51 8 HGR52 9 HGR52
@<TRIPOS>MOLECULE
furan
 9 9 0 0 0
****
USER_CHARGES
INVALID_CHARGES
Pose:   9 Cluster:   9 Fr_nu: 917532 TotEn:    -8.81
@<TRIPOS>ATOM
      1 C1        -48.2742   -9.6534  -25.4356 C.2    1 LIG      -0.26000
      2 C2        -48.6115  -10.9987  -25.7181 C.2    1 LIG      -0.26000
      3 C3        -47.8898   -9.6252  -24.1152 C.2    1 LIG       0.09300
      4 C4        -48.4090  -11.6966  -24.5502 C.2    1 LIG       0.09300
      5 O1        -47.9690  -10.8666  -23.5683 O.3    1 LIG      -0.29200
      6 H1        -48.3077   -8.8099  -26.1098 H      1 LIG       0.17500
      7 H2        -48.9585  -11.4083  -26.6557 H      1 LIG       0.17500
      8 H3        -47.5494   -8.8432  -23.4522 H      1 LIG       0.13800
      9 H4        -48.5253  -12.7331  -24.2691 H      1 LIG       0.13800
@<TRIPOS>BOND
      1       1       2 1
      2       1       3 2
      3       2       4 2
      4       3       5 1
      5       4       5 1
      6       1       6 1
      7       2       7 1
      8       3       8 1
      9       4       9 1
@<TRIPOS>ALT_TYPE
CGenFF_4.0_ALT_TYPE_SET
CGenFF_4.0 1 CG2R51 2 CG2R51 3 CG2R51 4 CG2R51 5 OG2R50 6 HGR51 7 HGR51 8 HGR52 9 HGR52
@<TRIPOS>MOLECULE
furan
 9 9 0 0 0
****
USER_CHARGES
INVALID_CHARGES
Pose:  10 Cluster:  10 Fr_nu: 3728522 TotEn:    -8.73
@<TRIPOS>ATOM
      1 C1        -57.3435    2.5300  -41.2303 C.2    1 LIG      -0.26000
      2 C2        -58.1200    2.5380  -40.0470 C.2    1 LIG      -0.26000
      3 C3        -56.0364    2.6843  -40.8305 C.2    1 LIG       0.09300
      4 C4        -57.2321    2.6965  -39.0085 C.2    1 LIG       0.09300
      5 O1        -55.9599    2.7864  -39.4777 O.3    1 LIG      -0.29200
      6 H1        -57.6928    2.4254  -42.2473 H      1 LIG       0.17500
      7 H2        -59.1926    2.4402  -39.9618 H      1 LIG       0.17500
      8 H3        -55.0948    2.7372  -41.3573 H      1 LIG       0.13800
      9 H4        -57.3405    2.7611  -37.9356 H      1 LIG       0.13800
@<TRIPOS>BOND
      1       1       2 1
      2       1       3 2
      3       2       4 2
      4       3       5 1
      5       4       5 1
      6       1       6 1
      7       2       7 1
      8       3       8 1
      9       4       9 1
@<TRIPOS>ALT_TYPE
CGenFF_4.0_ALT_TYPE_SET
CGenFF_4.0 1 CG2R51 2 CG2R51 3 CG2R51 4 CG2R51 5 OG2R50 6 HGR51 7 HGR51 8 HGR52 9 HGR52
@<TRIPOS>MOLECULE
furan
 9 9 0 0 0
****
USER_CHARGES
INVALID_CHARGES
Pose:  11 Cluster:  11 Fr_nu:  15244 TotEn:    -8.53
@<TRIPOS>ATOM
      1 C1        -70.1007    3.6459  -46.7290 C.2    1 LIG      -0.26000
      2 C2        -70.5610    4.4349  -47.8102 C.2    1 LIG      -0.26000
      3 C3        -70.6540    2.3988  -46.9036 C.2    1 LIG       0.09300
      4 C4        -71.3626    3.6136  -48.5684 C.2    1 LIG       0.09300
      5 O1        -71.4244    2.3707  -48.0225 O.3    1 LIG      -0.29200
      6 H1        -69.4478    3.9486  -45.9232 H      1 LIG       0.17500
      7 H2        -70.3363    5.4724  -48.0117 H      1 LIG       0.17500
      8 H3        -70.5992    1.4725  -46.3503 H      1 LIG       0.13800
      9 H4        -71.9307    3.7543  -49.4764 H      1 LIG       0.13800
@<TRIPOS>BOND
      1       1       2 1
      2       1       3 2
      3       2       4 2
      4       3       5 1
      5       4       5 1
      6       1       6 1
      7       2       7 1
      8       3       8 1
      9       4       9 1
@<TRIPOS>ALT_TYPE
CGenFF_4.0_ALT_TYPE_SET
CGenFF_4.0 1 CG2R51 2 CG2R51 3 CG2R51 4 CG2R51 5 OG2R50 6 HGR51 7 HGR51 8 HGR52 9 HGR52
@<TRIPOS>MOLECULE
furan
 9 9 0 0 0
****
USER_CHARGES
INVALID_CHARGES
Pose:  12 Cluster:  12 Fr_nu: 1849632 TotEn:    -8.51
@<TRIPOS>ATOM
      1 C1        -57.6968    3.2700  -39.3447 C.2    1 LIG      -0.26000
      2 C2        -56.3934    3.4979  -39.8470 C.2    1 LIG      -0.26000
      3 C3        -58.2297    2.2589  -40.1101 C.2    1 LIG       0.09300
      4 C4        -56.2226    2.6097  -40.8833 C.2    1 LIG       0.09300
      5 O1        -57.3373    1.8507  -41.0501 O.3    1 LIG      -0.29200
      6 H1        -58.1868    3.7793  -38.5276 H      1 LIG       0.17500
      7 H2        -55.6689    4.2191  -39.4972 H      1 LIG       0.17500
      8 H3        -59.1792    1.7436  -40.1119 H      1 LIG       0.13800
      9 H4        -55.4100    2.4032  -41.5645 H      1 LIG       0.13800
@<TRIPOS>BOND
      1       1       2 1
      2       1       3 2
      3       2       4 2
      4       3       5 1
      5       4       5 1
      6       1       6 1
      7       2       7 1
      8       3       8 1
      9       4       9 1
@<TRIPOS>ALT_TYPE
CGenFF_4.0_ALT_TYPE_SET
CGenFF_4.0 1 CG2R51 2 CG2R51 3 CG2R51 4 CG2R51 5 OG2R50 6 HGR51 7 HGR51 8 HGR52 9 HGR52
@<TRIPOS>MOLECULE
furan
 9 9 0 0 0
****
USER_CHARGES
INVALID_CHARGES
Pose:  13 Cluster:  13 Fr_nu: 774052 TotEn:    -8.41
@<TRIPOS>ATOM
      1 C1        -67.7192   -1.0476  -28.7754 C.2    1 LIG      -0.26000
      2 C2        -68.9713   -1.6552  -29.0329 C.2    1 LIG      -0.26000
      3 C3        -66.8404   -2.0755  -28.5240 C.2    1 LIG       0.09300
      4 C4        -68.7683   -3.0110  -28.9207 C.2    1 LIG       0.09300
      5 O1        -67.4719   -3.2755  -28.6108 O.3    1 LIG      -0.29200
      6 H1        -67.4866    0.0075  -28.7728 H      1 LIG       0.17500
      7 H2        -69.9049   -1.1661  -29.2708 H      1 LIG       0.17500
      8 H3        -65.7884   -2.1173  -28.2820 H      1 LIG       0.13800
      9 H4        -69.4094   -3.8741  -29.0260 H      1 LIG       0.13800
@<TRIPOS>BOND
      1       1       2 1
      2       1       3 2
      3       2       4 2
      4       3       5 1
      5       4       5 1
      6       1       6 1
      7       2       7 1
      8       3       8 1
      9       4       9 1
@<TRIPOS>ALT_TYPE
CGenFF_4.0_ALT_TYPE_SET
CGenFF_4.0 1 CG2R51 2 CG2R51 3 CG2R51 4 CG2R51 5 OG2R50 6 HGR51 7 HGR51 8 HGR52 9 HGR52
@<TRIPOS>MOLECULE
furan
 9 9 0 0 0
****
USER_CHARGES
INVALID_CHARGES
Pose:  14 Cluster:  14 Fr_nu: 403993 TotEn:    -8.32
@<TRIPOS>ATOM
      1 C1        -70.8579    3.3066  -47.8458 C.2    1 LIG      -0.26000
      2 C2        -70.1376    3.1254  -46.6410 C.2    1 LIG      -0.26000
      3 C3        -71.3103    4.6055  -47.8287 C.2    1 LIG       0.09300
      4 C4        -70.2010    4.3265  -45.9736 C.2    1 LIG       0.09300
      5 O1        -70.9140    5.2340  -46.6910 O.3    1 LIG      -0.29200
      6 H1        -71.0267    2.5812  -48.6284 H      1 LIG       0.17500
      7 H2        -69.6348    2.2312  -46.3017 H      1 LIG       0.17500
      8 H3        -71.8942    5.2029  -48.5136 H      1 LIG       0.13800
      9 H4        -69.8117    4.6784  -45.0294 H      1 LIG       0.13800
@<TRIPOS>BOND
      1       1       2 1
      2       1       3 2
      3       2       4 2
      4       3       5 1
      5       4       5 1
      6       1       6 1
      7       2       7 1
      8       3       8 1
      9       4       9 1
@<TRIPOS>ALT_TYPE
CGenFF_4.0_ALT_TYPE_SET
CGenFF_4.0 1 CG2R51 2 CG2R51 3 CG2R51 4 CG2R51 5 OG2R50 6 HGR51 7 HGR51 8 HGR52 9 HGR52
@<TRIPOS>MOLECULE
furan
 9 9 0 0 0
****
USER_CHARGES
INVALID_CHARGES
Pose:  15 Cluster:  15 Fr_nu: 273389 TotEn:    -8.31
@<TRIPOS>ATOM
      1 C1        -68.3495   -3.5151  -27.1956 C.2    1 LIG      -0.26000
      2 C2        -67.5176   -2.3700  -27.1956 C.2    1 LIG      -0.26000
      3 C3        -68.5740   -3.8241  -28.5170 C.2    1 LIG       0.09300
      4 C4        -67.2929   -2.0610  -28.5170 C.2    1 LIG       0.09300
      5 O1        -67.9334   -2.9427  -29.3289 O.3    1 LIG      -0.29200
      6 H1        -68.7374   -4.0481  -26.3396 H      1 LIG       0.17500
      7 H2        -67.1300   -1.8368  -26.3395 H      1 LIG       0.17500
      8 H3        -69.1355   -4.5987  -29.0187 H      1 LIG       0.13800
      9 H4        -66.7303   -1.2871  -29.0185 H      1 LIG       0.13800
@<TRIPOS>BOND
      1       1       2 1
      2       1       3 2
      3       2       4 2
      4       3       5 1
      5       4       5 1
      6       1       6 1
      7       2       7 1
      8       3       8 1
      9       4       9 1
@<TRIPOS>ALT_TYPE
CGenFF_4.0_ALT_TYPE_SET
CGenFF_4.0 1 CG2R51 2 CG2R51 3 CG2R51 4 CG2R51 5 OG2R50 6 HGR51 7 HGR51 8 HGR52 9 HGR52
@<TRIPOS>MOLECULE
furan
 9 9 0 0 0
****
USER_CHARGES
INVALID_CHARGES
Pose:  16 Cluster:  16 Fr_nu:  49564 TotEn:    -8.28
@<TRIPOS>ATOM
      1 C1        -49.6562  -10.7345  -44.4123 C.2    1 LIG      -0.26000
      2 C2        -50.7920  -10.6410  -43.5730 C.2    1 LIG      -0.26000
      3 C3        -50.0980  -11.2844  -45.5931 C.2    1 LIG       0.09300
      4 C4        -51.8470  -11.1403  -44.3009 C.2    1 LIG       0.09300
      5 O1        -51.4323  -11.5345  -45.5335 O.3    1 LIG      -0.29200
      6 H1        -48.6423  -10.4387  -44.1847 H      1 LIG       0.17500
      7 H2        -50.8362  -10.2575  -42.5639 H      1 LIG       0.17500
      8 H3        -49.6145  -11.5458  -46.5232 H      1 LIG       0.13800
      9 H4        -52.8989  -11.2759  -44.0958 H      1 LIG       0.13800
@<TRIPOS>BOND
      1       1       2 1
      2       1       3 2
      3       2       4 2
      4       3       5 1
      5       4       5 1
      6       1       6 1
      7       2       7 1
      8       3       8 1
      9       4       9 1
@<TRIPOS>ALT_TYPE
CGenFF_4.0_ALT_TYPE_SET
CGenFF_4.0 1 CG2R51 2 CG2R51 3 CG2R51 4 CG2R51 5 OG2R50 6 HGR51 7 HGR51 8 HGR52 9 HGR52
@<TRIPOS>MOLECULE
furan
 9 9 0 0 0
****
USER_CHARGES
INVALID_CHARGES
Pose:  17 Cluster:  17 Fr_nu: 719593 TotEn:    -8.27
@<TRIPOS>ATOM
      1 C1        -70.7208    3.0895  -48.3576 C.2    1 LIG      -0.26000
      2 C2        -70.6501    4.4927  -48.1869 C.2    1 LIG      -0.26000
      3 C3        -70.2386    2.5383  -47.1933 C.2    1 LIG       0.09300
      4 C4        -70.1299    4.6990  -46.9304 C.2    1 LIG       0.09300
      5 O1        -69.8763    3.5127  -46.3181 O.3    1 LIG      -0.29200
      6 H1        -71.0781    2.5476  -49.2213 H      1 LIG       0.17500
      7 H2        -70.9421    5.2580  -48.8915 H      1 LIG       0.17500
      8 H3        -70.0970    1.5243  -46.8487 H      1 LIG       0.13800
      9 H4        -69.8921    5.5822  -46.3556 H      1 LIG       0.13800
@<TRIPOS>BOND
      1       1       2 1
      2       1       3 2
      3       2       4 2
      4       3       5 1
      5       4       5 1
      6       1       6 1
      7       2       7 1
      8       3       8 1
      9       4       9 1
@<TRIPOS>ALT_TYPE
CGenFF_4.0_ALT_TYPE_SET
CGenFF_4.0 1 CG2R51 2 CG2R51 3 CG2R51 4 CG2R51 5 OG2R50 6 HGR51 7 HGR51 8 HGR52 9 HGR52
@<TRIPOS>MOLECULE
furan
 9 9 0 0 0
****
USER_CHARGES
INVALID_CHARGES
Pose:  18 Cluster:  18 Fr_nu: 1660886 TotEn:    -8.05
@<TRIPOS>ATOM
      1 C1        -51.7495  -11.3336  -44.3478 C.2    1 LIG      -0.26000
      2 C2        -50.8439  -11.3191  -45.4355 C.2    1 LIG      -0.26000
      3 C3        -50.9796  -11.2788  -43.2092 C.2    1 LIG       0.09300
      4 C4        -49.5854  -11.2564  -44.8840 C.2    1 LIG       0.09300
      5 O1        -49.6594  -11.2314  -43.5274 O.3    1 LIG      -0.29200
      6 H1        -52.8281  -11.3789  -44.3886 H      1 LIG       0.17500
      7 H2        -51.0792  -11.3503  -46.4896 H      1 LIG       0.17500
      8 H3        -51.2068  -11.2652  -42.1531 H      1 LIG       0.13800
      9 H4        -48.5884  -11.2240  -45.2986 H      1 LIG       0.13800
@<TRIPOS>BOND
      1       1       2 1
      2       1       3 2
      3       2       4 2
      4       3       5 1
      5       4       5 1
      6       1       6 1
      7       2       7 1
      8       3       8 1
      9       4       9 1
@<TRIPOS>ALT_TYPE
CGenFF_4.0_ALT_TYPE_SET
CGenFF_4.0 1 CG2R51 2 CG2R51 3 CG2R51 4 CG2R51 5 OG2R50 6 HGR51 7 HGR51 8 HGR52 9 HGR52
@<TRIPOS>MOLECULE
furan
 9 9 0 0 0
****
USER_CHARGES
INVALID_CHARGES
Pose:  19 Cluster:  19 Fr_nu:  14871 TotEn:    -8.05
@<TRIPOS>ATOM
      1 C1        -49.5305  -10.4434  -26.8457 C.2    1 LIG      -0.26000
      2 C2        -49.9736  -10.7667  -28.1504 C.2    1 LIG      -0.26000
      3 C3        -49.0045  -11.6019  -26.3229 C.2    1 LIG       0.09300
      4 C4        -49.6866  -12.0996  -28.3320 C.2    1 LIG       0.09300
      5 O1        -49.0957  -12.6161  -27.2226 O.3    1 LIG      -0.29200
      6 H1        -49.5878   -9.4860  -26.3483 H      1 LIG       0.17500
      7 H2        -50.4431  -10.1102  -28.8687 H      1 LIG       0.17500
      8 H3        -48.5497  -11.8560  -25.3765 H      1 LIG       0.13800
      9 H4        -49.8317  -12.7909  -29.1494 H      1 LIG       0.13800
@<TRIPOS>BOND
      1       1       2 1
      2       1       3 2
      3       2       4 2
      4       3       5 1
      5       4       5 1
      6       1       6 1
      7       2       7 1
      8       3       8 1
      9       4       9 1
@<TRIPOS>ALT_TYPE
CGenFF_4.0_ALT_TYPE_SET
CGenFF_4.0 1 CG2R51 2 CG2R51 3 CG2R51 4 CG2R51 5 OG2R50 6 HGR51 7 HGR51 8 HGR52 9 HGR52
@<TRIPOS>MOLECULE
furan
 9 9 0 0 0
****
USER_CHARGES
INVALID_CHARGES
Pose:  20 Cluster:  20 Fr_nu: 759176 TotEn:    -7.97
@<TRIPOS>ATOM
      1 C1        -79.7571  -21.7638  -31.5756 C.2    1 LIG      -0.26000
      2 C2        -79.6296  -20.7655  -30.5805 C.2    1 LIG      -0.26000
      3 C3        -80.2004  -21.1203  -32.7077 C.2    1 LIG       0.09300
      4 C4        -80.0039  -19.5831  -31.1754 C.2    1 LIG       0.09300
      5 O1        -80.3532  -19.7908  -32.4721 O.3    1 LIG      -0.29200
      6 H1        -79.5521  -22.8203  -31.4797 H      1 LIG       0.17500
      7 H2        -79.3052  -20.8919  -29.5577 H      1 LIG       0.17500
      8 H3        -80.4408  -21.4484  -33.7085 H      1 LIG       0.13800
      9 H4        -80.0727  -18.5617  -30.8304 H      1 LIG       0.13800
@<TRIPOS>BOND
      1       1       2 1
      2       1       3 2
      3       2       4 2
      4       3       5 1
      5       4       5 1
      6       1       6 1
      7       2       7 1
      8       3       8 1
      9       4       9 1
@<TRIPOS>ALT_TYPE
CGenFF_4.0_ALT_TYPE_SET
CGenFF_4.0 1 CG2R51 2 CG2R51 3 CG2R51 4 CG2R51 5 OG2R50 6 HGR51 7 HGR51 8 HGR52 9 HGR52
@<TRIPOS>MOLECULE
furan
 9 9 0 0 0
****
USER_CHARGES
INVALID_CHARGES
Pose:  21 Cluster:  21 Fr_nu: 167220 TotEn:    -7.87
@<TRIPOS>ATOM
      1 C1        -73.6871  -22.8490  -43.4721 C.2    1 LIG      -0.26000
      2 C2        -74.0242  -23.3001  -44.7706 C.2    1 LIG      -0.26000
      3 C3        -74.8768  -22.7044  -42.7971 C.2    1 LIG       0.09300
      4 C4        -75.3959  -23.3991  -44.7965 C.2    1 LIG       0.09300
      5 O1        -75.9232  -23.0378  -43.5973 O.3    1 LIG      -0.29200
      6 H1        -72.7005  -22.6532  -43.0777 H      1 LIG       0.17500
      7 H2        -73.3514  -23.5251  -45.5856 H      1 LIG       0.17500
      8 H3        -75.1351  -22.3918  -41.7958 H      1 LIG       0.13800
      9 H4        -76.1098  -23.6956  -45.5510 H      1 LIG       0.13800
@<TRIPOS>BOND
      1       1       2 1
      2       1       3 2
      3       2       4 2
      4       3       5 1
      5       4       5 1
      6       1       6 1
      7       2       7 1
      8       3       8 1
      9       4       9 1
@<TRIPOS>ALT_TYPE
CGenFF_4.0_ALT_TYPE_SET
CGenFF_4.0 1 CG2R51 2 CG2R51 3 CG2R51 4 CG2R51 5 OG2R50 6 HGR51 7 HGR51 8 HGR52 9 HGR52
@<TRIPOS>MOLECULE
furan
 9 9 0 0 0
****
USER_CHARGES
INVALID_CHARGES
Pose:  22 Cluster:  22 Fr_nu: 848250 TotEn:    -7.80
@<TRIPOS>ATOM
      1 C1        -57.2899    2.1005  -40.6589 C.2    1 LIG      -0.26000
      2 C2        -56.1469    2.8414  -40.2744 C.2    1 LIG      -0.26000
      3 C3        -58.2150    2.2779  -39.6565 C.2    1 LIG       0.09300
      4 C4        -56.4551    3.4189  -39.0647 C.2    1 LIG       0.09300
      5 O1        -57.7140    3.0804  -38.6811 O.3    1 LIG      -0.29200
      6 H1        -57.4227    1.5105  -41.5542 H      1 LIG       0.17500
      7 H2        -55.2151    2.9421  -40.8121 H      1 LIG       0.17500
      8 H3        -59.2222    1.9212  -39.4969 H      1 LIG       0.13800
      9 H4        -55.9165    4.0632  -38.3851 H      1 LIG       0.13800
@<TRIPOS>BOND
      1       1       2 1
      2       1       3 2
      3       2       4 2
      4       3       5 1
      5       4       5 1
      6       1       6 1
      7       2       7 1
      8       3       8 1
      9       4       9 1
@<TRIPOS>ALT_TYPE
CGenFF_4.0_ALT_TYPE_SET
CGenFF_4.0 1 CG2R51 2 CG2R51 3 CG2R51 4 CG2R51 5 OG2R50 6 HGR51 7 HGR51 8 HGR52 9 HGR52
@<TRIPOS>MOLECULE
furan
 9 9 0 0 0
****
USER_CHARGES
INVALID_CHARGES
Pose:  23 Cluster:  23 Fr_nu: 917850 TotEn:    -7.78
@<TRIPOS>ATOM
      1 C1        -49.2950   -9.3191  -27.0176 C.2    1 LIG      -0.26000
      2 C2        -48.6220   -9.6263  -25.8109 C.2    1 LIG      -0.26000
      3 C3        -49.6475  -10.5257  -27.5761 C.2    1 LIG       0.09300
      4 C4        -48.6115  -10.9987  -25.7181 C.2    1 LIG       0.09300
      5 O1        -49.2347  -11.5544  -26.7902 O.3    1 LIG      -0.29200
      6 H1        -49.4972   -8.3408  -27.4289 H      1 LIG       0.17500
      7 H2        -48.1980   -8.9340  -25.0980 H      1 LIG       0.17500
      8 H3        -50.1683  -10.8075  -28.4797 H      1 LIG       0.13800
      9 H4        -48.2217  -11.6957  -24.9906 H      1 LIG       0.13800
@<TRIPOS>BOND
      1       1       2 1
      2       1       3 2
      3       2       4 2
      4       3       5 1
      5       4       5 1
      6       1       6 1
      7       2       7 1
      8       3       8 1
      9       4       9 1
@<TRIPOS>ALT_TYPE
CGenFF_4.0_ALT_TYPE_SET
CGenFF_4.0 1 CG2R51 2 CG2R51 3 CG2R51 4 CG2R51 5 OG2R50 6 HGR51 7 HGR51 8 HGR52 9 HGR52
@<TRIPOS>MOLECULE
furan
 9 9 0 0 0
****
USER_CHARGES
INVALID_CHARGES
Pose:  24 Cluster:  24 Fr_nu: 1044846 TotEn:    -7.76
@<TRIPOS>ATOM
      1 C1        -74.7408  -24.3897  -44.7326 C.2    1 LIG      -0.26000
      2 C2        -74.4227  -23.6057  -43.5980 C.2    1 LIG      -0.26000
      3 C3        -75.7870  -23.7512  -45.3569 C.2    1 LIG       0.09300
      4 C4        -75.2970  -22.5439  -43.6100 C.2    1 LIG       0.09300
      5 O1        -76.1319  -22.6251  -44.6791 O.3    1 LIG      -0.29200
      6 H1        -74.2673  -25.3058  -45.0546 H      1 LIG       0.17500
      7 H2        -73.6523  -23.7912  -42.8635 H      1 LIG       0.17500
      8 H3        -76.3660  -23.9578  -46.2453 H      1 LIG       0.13800
      9 H4        -75.4462  -21.6910  -42.9639 H      1 LIG       0.13800
@<TRIPOS>BOND
      1       1       2 1
      2       1       3 2
      3       2       4 2
      4       3       5 1
      5       4       5 1
      6       1       6 1
      7       2       7 1
      8       3       8 1
      9       4       9 1
@<TRIPOS>ALT_TYPE
CGenFF_4.0_ALT_TYPE_SET
CGenFF_4.0 1 CG2R51 2 CG2R51 3 CG2R51 4 CG2R51 5 OG2R50 6 HGR51 7 HGR51 8 HGR52 9 HGR52
@<TRIPOS>MOLECULE
furan
 9 9 0 0 0
****
USER_CHARGES
INVALID_CHARGES
Pose:  25 Cluster:  25 Fr_nu: 1689419 TotEn:    -7.60
@<TRIPOS>ATOM
      1 C1        -51.1966  -11.9828  -44.5135 C.2    1 LIG      -0.26000
      2 C2        -49.8540  -11.5723  -44.6926 C.2    1 LIG      -0.26000
      3 C3        -51.6536  -11.3189  -43.3989 C.2    1 LIG       0.09300
      4 C4        -49.5863  -10.6867  -43.6747 C.2    1 LIG       0.09300
      5 O1        -50.6782  -10.5267  -42.8817 O.3    1 LIG      -0.29200
      6 H1        -51.7605  -12.6763  -45.1205 H      1 LIG       0.17500
      7 H2        -49.1674  -11.8829  -45.4668 H      1 LIG       0.17500
      8 H3        -52.5975  -11.3015  -42.8736 H      1 LIG       0.13800
      9 H4        -48.7147  -10.1150  -43.3912 H      1 LIG       0.13800
@<TRIPOS>BOND
      1       1       2 1
      2       1       3 2
      3       2       4 2
      4       3       5 1
      5       4       5 1
      6       1       6 1
      7       2       7 1
      8       3       8 1
      9       4       9 1
@<TRIPOS>ALT_TYPE
CGenFF_4.0_ALT_TYPE_SET
CGenFF_4.0 1 CG2R51 2 CG2R51 3 CG2R51 4 CG2R51 5 OG2R50 6 HGR51 7 HGR51 8 HGR52 9 HGR52
@<TRIPOS>MOLECULE
furan
 9 9 0 0 0
****
USER_CHARGES
INVALID_CHARGES
Pose:  26 Cluster:  26 Fr_nu: 313813 TotEn:    -7.55
@<TRIPOS>ATOM
      1 C1        -61.5583   -5.9997  -56.8142 C.2    1 LIG      -0.26000
      2 C2        -62.3024   -4.8578  -57.1958 C.2    1 LIG      -0.26000
      3 C3        -61.7379   -6.1367  -55.4573 C.2    1 LIG       0.09300
      4 C4        -62.8837   -4.3784  -56.0450 C.2    1 LIG       0.09300
      5 O1        -62.5446   -5.1525  -54.9808 O.3    1 LIG      -0.29200
      6 H1        -60.9650   -6.6422  -57.4486 H      1 LIG       0.17500
      7 H2        -62.4026   -4.4369  -58.1859 H      1 LIG       0.17500
      8 H3        -61.3802   -6.8442  -54.7235 H      1 LIG       0.13800
      9 H4        -63.5312   -3.5417  -55.8272 H      1 LIG       0.13800
@<TRIPOS>BOND
      1       1       2 1
      2       1       3 2
      3       2       4 2
      4       3       5 1
      5       4       5 1
      6       1       6 1
      7       2       7 1
      8       3       8 1
      9       4       9 1
@<TRIPOS>ALT_TYPE
CGenFF_4.0_ALT_TYPE_SET
CGenFF_4.0 1 CG2R51 2 CG2R51 3 CG2R51 4 CG2R51 5 OG2R50 6 HGR51 7 HGR51 8 HGR52 9 HGR52
@<TRIPOS>MOLECULE
furan
 9 9 0 0 0
****
USER_CHARGES
INVALID_CHARGES
Pose:  27 Cluster:  27 Fr_nu:  27370 TotEn:    -7.29
@<TRIPOS>ATOM
      1 C1        -52.1347  -11.5311  -46.0152 C.2    1 LIG      -0.26000
      2 C2        -52.4497  -11.1350  -44.6934 C.2    1 LIG      -0.26000
      3 C3        -50.7779  -11.7567  -46.0333 C.2    1 LIG       0.09300
      4 C4        -51.2629  -11.1470  -43.9980 C.2    1 LIG       0.09300
      5 O1        -50.2391  -11.5249  -44.8076 O.3    1 LIG      -0.29200
      6 H1        -52.8118  -11.6382  -46.8503 H      1 LIG       0.17500
      7 H2        -53.4203  -10.8738  -44.2971 H      1 LIG       0.17500
      8 H3        -50.0824  -12.0705  -46.7980 H      1 LIG       0.13800
      9 H4        -50.9932  -10.9245  -42.9758 H      1 LIG       0.13800
@<TRIPOS>BOND
      1       1       2 1
      2       1       3 2
      3       2       4 2
      4       3       5 1
      5       4       5 1
      6       1       6 1
      7       2       7 1
      8       3       8 1
      9       4       9 1
@<TRIPOS>ALT_TYPE
CGenFF_4.0_ALT_TYPE_SET
CGenFF_4.0 1 CG2R51 2 CG2R51 3 CG2R51 4 CG2R51 5 OG2R50 6 HGR51 7 HGR51 8 HGR52 9 HGR52
@<TRIPOS>MOLECULE
furan
 9 9 0 0 0
****
USER_CHARGES
INVALID_CHARGES
Pose:  28 Cluster:  28 Fr_nu: 2130560 TotEn:    -7.23
@<TRIPOS>ATOM
      1 C1        -51.4264    3.3545  -33.6652 C.2    1 LIG      -0.26000
      2 C2        -52.3264    4.1058  -34.4582 C.2    1 LIG      -0.26000
      3 C3        -50.4905    4.2482  -33.1989 C.2    1 LIG       0.09300
      4 C4        -51.8763    5.4050  -34.4198 C.2    1 LIG       0.09300
      5 O1        -50.7577    5.5002  -33.6542 O.3    1 LIG      -0.29200
      6 H1        -51.4559    2.2942  -33.4596 H      1 LIG       0.17500
      7 H2        -53.1946    3.7454  -34.9908 H      1 LIG       0.17500
      8 H3        -49.6196    4.1567  -32.5662 H      1 LIG       0.13800
      9 H4        -52.2218    6.3291  -34.8599 H      1 LIG       0.13800
@<TRIPOS>BOND
      1       1       2 1
      2       1       3 2
      3       2       4 2
      4       3       5 1
      5       4       5 1
      6       1       6 1
      7       2       7 1
      8       3       8 1
      9       4       9 1
@<TRIPOS>ALT_TYPE
CGenFF_4.0_ALT_TYPE_SET
CGenFF_4.0 1 CG2R51 2 CG2R51 3 CG2R51 4 CG2R51 5 OG2R50 6 HGR51 7 HGR51 8 HGR52 9 HGR52
@<TRIPOS>MOLECULE
furan
 9 9 0 0 0
****
USER_CHARGES
INVALID_CHARGES
Pose:  29 Cluster:  29 Fr_nu: 144726 TotEn:    -7.21
@<TRIPOS>ATOM
      1 C1        -48.9054  -12.2748  -26.7805 C.2    1 LIG      -0.26000
      2 C2        -49.6020  -12.4540  -27.9995 C.2    1 LIG      -0.26000
      3 C3        -49.1701  -10.9873  -26.3751 C.2    1 LIG       0.09300
      4 C4        -50.2427  -11.2633  -28.2520 C.2    1 LIG       0.09300
      5 O1        -49.9846  -10.3640  -27.2665 O.3    1 LIG      -0.29200
      6 H1        -48.2874  -12.9938  -26.2625 H      1 LIG       0.17500
      7 H2        -49.6333  -13.3403  -28.6167 H      1 LIG       0.17500
      8 H3        -48.8719  -10.3960  -25.5216 H      1 LIG       0.13800
      9 H4        -50.8856  -10.9143  -29.0469 H      1 LIG       0.13800
@<TRIPOS>BOND
      1       1       2 1
      2       1       3 2
      3       2       4 2
      4       3       5 1
      5       4       5 1
      6       1       6 1
      7       2       7 1
      8       3       8 1
      9       4       9 1
@<TRIPOS>ALT_TYPE
CGenFF_4.0_ALT_TYPE_SET
CGenFF_4.0 1 CG2R51 2 CG2R51 3 CG2R51 4 CG2R51 5 OG2R50 6 HGR51 7 HGR51 8 HGR52 9 HGR52
@<TRIPOS>MOLECULE
furan
 9 9 0 0 0
****
USER_CHARGES
INVALID_CHARGES
Pose:  30 Cluster:  30 Fr_nu:  18196 TotEn:    -7.20
@<TRIPOS>ATOM
      1 C1        -74.4744  -23.2891  -44.7314 C.2    1 LIG      -0.26000
      2 C2        -75.2540  -22.8321  -43.6421 C.2    1 LIG      -0.26000
      3 C3        -73.1841  -23.3842  -44.2643 C.2    1 LIG       0.09300
      4 C4        -74.3846  -22.6806  -42.5870 C.2    1 LIG       0.09300
      5 O1        -73.1209  -23.0152  -42.9580 O.3    1 LIG      -0.29200
      6 H1        -74.8107  -23.5198  -45.7318 H      1 LIG       0.17500
      7 H2        -76.3168  -22.6377  -43.6278 H      1 LIG       0.17500
      8 H3        -72.2473  -23.6834  -44.7114 H      1 LIG       0.13800
      9 H4        -74.5019  -22.3612  -41.5617 H      1 LIG       0.13800
@<TRIPOS>BOND
      1       1       2 1
      2       1       3 2
      3       2       4 2
      4       3       5 1
      5       4       5 1
      6       1       6 1
      7       2       7 1
      8       3       8 1
      9       4       9 1
@<TRIPOS>ALT_TYPE
CGenFF_4.0_ALT_TYPE_SET
CGenFF_4.0 1 CG2R51 2 CG2R51 3 CG2R51 4 CG2R51 5 OG2R50 6 HGR51 7 HGR51 8 HGR52 9 HGR52
@<TRIPOS>MOLECULE
furan
 9 9 0 0 0
****
USER_CHARGES
INVALID_CHARGES
Pose:  31 Cluster:  31 Fr_nu:   1946 TotEn:    -7.15
@<TRIPOS>ATOM
      1 C1        -49.5404  -10.8891  -27.4718 C.2    1 LIG      -0.26000
      2 C2        -50.5987  -10.4378  -28.2961 C.2    1 LIG      -0.26000
      3 C3        -49.6025  -12.2631  -27.4887 C.2    1 LIG       0.09300
      4 C4        -51.2319  -11.5681  -28.7580 C.2    1 LIG       0.09300
      5 O1        -50.6307  -12.6850  -28.2705 O.3    1 LIG      -0.29200
      6 H1        -48.8226  -10.2882  -26.9325 H      1 LIG       0.17500
      7 H2        -50.8663   -9.4163  -28.5251 H      1 LIG       0.17500
      8 H3        -49.0184  -13.0437  -27.0231 H      1 LIG       0.13800
      9 H4        -52.0792  -11.7382  -29.4063 H      1 LIG       0.13800
@<TRIPOS>BOND
      1       1       2 1
      2       1       3 2
      3       2       4 2
      4       3       5 1
      5       4       5 1
      6       1       6 1
      7       2       7 1
      8       3       8 1
      9       4       9 1
@<TRIPOS>ALT_TYPE
CGenFF_4.0_ALT_TYPE_SET
CGenFF_4.0 1 CG2R51 2 CG2R51 3 CG2R51 4 CG2R51 5 OG2R50 6 HGR51 7 HGR51 8 HGR52 9 HGR52
@<TRIPOS>MOLECULE
furan
 9 9 0 0 0
****
USER_CHARGES
INVALID_CHARGES
Pose:  32 Cluster:  32 Fr_nu:   3677 TotEn:    -7.00
@<TRIPOS>ATOM
      1 C1        -73.3776  -24.3154  -43.0911 C.2    1 LIG      -0.26000
      2 C2        -73.7492  -23.0919  -42.4844 C.2    1 LIG      -0.26000
      3 C3        -74.4915  -24.7623  -43.7632 C.2    1 LIG       0.09300
      4 C4        -75.0635  -22.8782  -42.8291 C.2    1 LIG       0.09300
      5 O1        -75.5234  -23.8919  -43.6086 O.3    1 LIG      -0.29200
      6 H1        -72.4182  -24.8100  -43.0439 H      1 LIG       0.17500
      7 H2        -73.1356  -22.4464  -41.8726 H      1 LIG       0.17500
      8 H3        -74.7009  -25.6331  -44.3671 H      1 LIG       0.13800
      9 H4        -75.7754  -22.0952  -42.6122 H      1 LIG       0.13800
@<TRIPOS>BOND
      1       1       2 1
      2       1       3 2
      3       2       4 2
      4       3       5 1
      5       4       5 1
      6       1       6 1
      7       2       7 1
      8       3       8 1
      9       4       9 1
@<TRIPOS>ALT_TYPE
CGenFF_4.0_ALT_TYPE_SET
CGenFF_4.0 1 CG2R51 2 CG2R51 3 CG2R51 4 CG2R51 5 OG2R50 6 HGR51 7 HGR51 8 HGR52 9 HGR52
@<TRIPOS>MOLECULE
furan
 9 9 0 0 0
****
USER_CHARGES
INVALID_CHARGES
Pose:  33 Cluster:  33 Fr_nu: 406028 TotEn:    -6.72
@<TRIPOS>ATOM
      1 C1        -75.3693  -22.8725  -43.8323 C.2    1 LIG      -0.26000
      2 C2        -74.4313  -22.6780  -42.7904 C.2    1 LIG      -0.26000
      3 C3        -74.9243  -23.9589  -44.5490 C.2    1 LIG       0.09300
      4 C4        -73.4801  -23.6595  -42.9446 C.2    1 LIG       0.09300
      5 O1        -73.7733  -24.4446  -44.0143 O.3    1 LIG      -0.29200
      6 H1        -76.2582  -22.2930  -44.0358 H      1 LIG       0.17500
      7 H2        -74.4468  -21.9177  -42.0229 H      1 LIG       0.17500
      8 H3        -75.2938  -24.4836  -45.4180 H      1 LIG       0.13800
      9 H4        -72.5811  -23.9206  -42.4054 H      1 LIG       0.13800
@<TRIPOS>BOND
      1       1       2 1
      2       1       3 2
      3       2       4 2
      4       3       5 1
      5       4       5 1
      6       1       6 1
      7       2       7 1
      8       3       8 1
      9       4       9 1
@<TRIPOS>ALT_TYPE
CGenFF_4.0_ALT_TYPE_SET
CGenFF_4.0 1 CG2R51 2 CG2R51 3 CG2R51 4 CG2R51 5 OG2R50 6 HGR51 7 HGR51 8 HGR52 9 HGR52
@<TRIPOS>MOLECULE
furan
 9 9 0 0 0
****
USER_CHARGES
INVALID_CHARGES
Pose:  34 Cluster:  34 Fr_nu: 485139 TotEn:    -6.57
@<TRIPOS>ATOM
      1 C1        -72.7410  -23.6467  -43.8549 C.2    1 LIG      -0.26000
      2 C2        -73.3170  -23.3940  -42.5870 C.2    1 LIG      -0.26000
      3 C3        -73.6274  -23.1512  -44.7827 C.2    1 LIG       0.09300
      4 C4        -74.5142  -22.7620  -42.8304 C.2    1 LIG       0.09300
      5 O1        -74.7108  -22.6101  -44.1664 O.3    1 LIG      -0.29200
      6 H1        -71.7981  -24.1300  -44.0661 H      1 LIG       0.17500
      7 H2        -72.9102  -23.6413  -41.6171 H      1 LIG       0.17500
      8 H3        -73.6331  -23.1071  -45.8621 H      1 LIG       0.13800
      9 H4        -75.2989  -22.3770  -42.1955 H      1 LIG       0.13800
@<TRIPOS>BOND
      1       1       2 1
      2       1       3 2
      3       2       4 2
      4       3       5 1
      5       4       5 1
      6       1       6 1
      7       2       7 1
      8       3       8 1
      9       4       9 1
@<TRIPOS>ALT_TYPE
CGenFF_4.0_ALT_TYPE_SET
CGenFF_4.0 1 CG2R51 2 CG2R51 3 CG2R51 4 CG2R51 5 OG2R50 6 HGR51 7 HGR51 8 HGR52 9 HGR52
@<TRIPOS>MOLECULE
furan
 9 9 0 0 0
****
USER_CHARGES
INVALID_CHARGES
Pose:  35 Cluster:  35 Fr_nu:  26234 TotEn:    -6.51
@<TRIPOS>ATOM
      1 C1        -51.8695  -12.0215  -45.9586 C.2    1 LIG      -0.26000
      2 C2        -50.7872  -11.8848  -45.0569 C.2    1 LIG      -0.26000
      3 C3        -52.9296  -11.3576  -45.3863 C.2    1 LIG       0.09300
      4 C4        -51.2629  -11.1470  -43.9980 C.2    1 LIG       0.09300
      5 O1        -52.5681  -10.8216  -44.1911 O.3    1 LIG      -0.29200
      6 H1        -51.8763  -12.5395  -46.9066 H      1 LIG       0.17500
      7 H2        -49.7855  -12.2750  -45.1654 H      1 LIG       0.17500
      8 H3        -53.9525  -11.1830  -45.6866 H      1 LIG       0.13800
      9 H4        -50.8226  -10.7883  -43.0790 H      1 LIG       0.13800
@<TRIPOS>BOND
      1       1       2 1
      2       1       3 2
      3       2       4 2
      4       3       5 1
      5       4       5 1
      6       1       6 1
      7       2       7 1
      8       3       8 1
      9       4       9 1
@<TRIPOS>ALT_TYPE
CGenFF_4.0_ALT_TYPE_SET
CGenFF_4.0 1 CG2R51 2 CG2R51 3 CG2R51 4 CG2R51 5 OG2R50 6 HGR51 7 HGR51 8 HGR52 9 HGR52
@<TRIPOS>MOLECULE
furan
 9 9 0 0 0
****
USER_CHARGES
INVALID_CHARGES
Pose:  36 Cluster:  36 Fr_nu: 1120141 TotEn:    -6.47
@<TRIPOS>ATOM
      1 C1        -73.7854  -24.4075  -43.6472 C.2    1 LIG      -0.26000
      2 C2        -74.8975  -23.5755  -43.9199 C.2    1 LIG      -0.26000
      3 C3        -73.1744  -23.8760  -42.5353 C.2    1 LIG       0.09300
      4 C4        -74.8869  -22.5952  -42.9552 C.2    1 LIG       0.09300
      5 O1        -73.8397  -22.7713  -42.1072 O.3    1 LIG      -0.29200
      6 H1        -73.4686  -25.2843  -44.1931 H      1 LIG       0.17500
      7 H2        -75.6170  -23.6779  -44.7195 H      1 LIG       0.17500
      8 H3        -72.3052  -24.1520  -41.9562 H      1 LIG       0.13800
      9 H4        -75.5209  -21.7460  -42.7453 H      1 LIG       0.13800
@<TRIPOS>BOND
      1       1       2 1
      2       1       3 2
      3       2       4 2
      4       3       5 1
      5       4       5 1
      6       1       6 1
      7       2       7 1
      8       3       8 1
      9       4       9 1
@<TRIPOS>ALT_TYPE
CGenFF_4.0_ALT_TYPE_SET
CGenFF_4.0 1 CG2R51 2 CG2R51 3 CG2R51 4 CG2R51 5 OG2R50 6 HGR51 7 HGR51 8 HGR52 9 HGR52
@<TRIPOS>MOLECULE
furan
 9 9 0 0 0
****
USER_CHARGES
INVALID_CHARGES
Pose:  37 Cluster:  37 Fr_nu:   9900 TotEn:    -6.43
@<TRIPOS>ATOM
      1 C1        -75.8243  -23.1363  -44.3668 C.2    1 LIG      -0.26000
      2 C2        -74.8230  -22.9350  -43.3870 C.2    1 LIG      -0.26000
      3 C3        -75.1658  -23.2412  -45.5699 C.2    1 LIG       0.09300
      4 C4        -73.6240  -22.9315  -44.0611 C.2    1 LIG       0.09300
      5 O1        -73.8243  -23.1176  -45.3922 O.3    1 LIG      -0.29200
      6 H1        -76.8923  -23.1967  -44.2153 H      1 LIG       0.17500
      7 H2        -74.9583  -22.8086  -42.3225 H      1 LIG       0.17500
      8 H3        -75.4900  -23.3976  -46.5885 H      1 LIG       0.13800
      9 H4        -72.5946  -22.8149  -43.7549 H      1 LIG       0.13800
@<TRIPOS>BOND
      1       1       2 1
      2       1       3 2
      3       2       4 2
      4       3       5 1
      5       4       5 1
      6       1       6 1
      7       2       7 1
      8       3       8 1
      9       4       9 1
@<TRIPOS>ALT_TYPE
CGenFF_4.0_ALT_TYPE_SET
CGenFF_4.0 1 CG2R51 2 CG2R51 3 CG2R51 4 CG2R51 5 OG2R50 6 HGR51 7 HGR51 8 HGR52 9 HGR52
@<TRIPOS>MOLECULE
furan
 9 9 0 0 0
****
USER_CHARGES
INVALID_CHARGES
Pose:  38 Cluster:  38 Fr_nu:   1983 TotEn:    -5.65
@<TRIPOS>ATOM
      1 C1        -49.6176  -10.6635  -28.1437 C.2    1 LIG      -0.26000
      2 C2        -49.5527  -12.0769  -28.1786 C.2    1 LIG      -0.26000
      3 C3        -50.8780  -10.3281  -28.5807 C.2    1 LIG       0.09300
      4 C4        -50.7781  -12.5045  -28.6343 C.2    1 LIG       0.09300
      5 O1        -51.5918  -11.4446  -28.8816 O.3    1 LIG      -0.29200
      6 H1        -48.8426   -9.9753  -27.8388 H      1 LIG       0.17500
      7 H2        -48.7174  -12.7054  -27.9056 H      1 LIG       0.17500
      8 H3        -51.3941   -9.3902  -28.7256 H      1 LIG       0.13800
      9 H4        -51.2060  -13.4775  -28.8271 H      1 LIG       0.13800
@<TRIPOS>BOND
      1       1       2 1
      2       1       3 2
      3       2       4 2
      4       3       5 1
      5       4       5 1
      6       1       6 1
      7       2       7 1
      8       3       8 1
      9       4       9 1
@<TRIPOS>ALT_TYPE
CGenFF_4.0_ALT_TYPE_SET
CGenFF_4.0 1 CG2R51 2 CG2R51 3 CG2R51 4 CG2R51 5 OG2R50 6 HGR51 7 HGR51 8 HGR52 9 HGR52
@<TRIPOS>MOLECULE
furan
 9 9 0 0 0
****
USER_CHARGES
INVALID_CHARGES
Pose:  39 Cluster:  39 Fr_nu: 1363275 TotEn:    -5.55
@<TRIPOS>ATOM
      1 C1        -80.0720  -19.8248  -31.4527 C.2    1 LIG      -0.26000
      2 C2        -80.6194  -20.9027  -32.1887 C.2    1 LIG      -0.26000
      3 C3        -78.9082  -20.2972  -30.8920 C.2    1 LIG       0.09300
      4 C4        -79.7510  -21.9569  -32.0254 C.2    1 LIG       0.09300
      5 O1        -78.7052  -21.5959  -31.2363 O.3    1 LIG      -0.29200
      6 H1        -80.4755  -18.8285  -31.3440 H      1 LIG       0.17500
      7 H2        -81.5326  -20.9102  -32.7661 H      1 LIG       0.17500
      8 H3        -78.1518  -19.8580  -30.2579 H      1 LIG       0.13800
      9 H4        -79.7353  -22.9751  -32.3858 H      1 LIG       0.13800
@<TRIPOS>BOND
      1       1       2 1
      2       1       3 2
      3       2       4 2
      4       3       5 1
      5       4       5 1
      6       1       6 1
      7       2       7 1
      8       3       8 1
      9       4       9 1
@<TRIPOS>ALT_TYPE
CGenFF_4.0_ALT_TYPE_SET
CGenFF_4.0 1 CG2R51 2 CG2R51 3 CG2R51 4 CG2R51 5 OG2R50 6 HGR51 7 HGR51 8 HGR52 9 HGR52
@<TRIPOS>MOLECULE
pyrimidine
 10 10 0 0 0
****
USER_CHARGES
INVALID_CHARGES
Pose:   1 Cluster:   1 Fr_nu: 3534822 TotEn:   -16.93
@<TRIPOS>ATOM
      1 C1        -59.1142    2.6935  -39.6917 C.ar   1 LIG      -0.13100
      2 C2        -58.0454    2.1840  -38.9829 C.ar   1 LIG       0.28900
      3 C3        -58.7980    3.3242  -40.8775 C.ar   1 LIG       0.28900
      4 C4        -56.5843    2.9149  -40.5634 C.ar   1 LIG       0.50700
      5 N1        -56.7627    2.2772  -39.3908 N.ar   1 LIG      -0.71900
      6 N2        -57.5392    3.4537  -41.3454 N.ar   1 LIG      -0.71900
      7 H1        -60.1335    2.6044  -39.3405 H      1 LIG       0.11500
      8 H2        -58.1956    1.6715  -38.0389 H      1 LIG       0.11400
      9 H3        -59.5715    3.7567  -41.5029 H      1 LIG       0.11400
     10 H4        -55.5637    3.0052  -40.9147 H      1 LIG       0.14100
@<TRIPOS>BOND
      1       1       2 ar
      2       1       3 ar
      3       2       5 ar
      4       3       6 ar
      5       4       5 ar
      6       4       6 ar
      7       1       7 1
      8       2       8 1
      9       3       9 1
     10       4      10 1
@<TRIPOS>ALT_TYPE
CGenFF_4.0_ALT_TYPE_SET
CGenFF_4.0 1 CG2R61 2 CG2R61 3 CG2R61 4 CG2R64 5 NG2R62 6 NG2R62 7 HGR61 8 HGR62 9 HGR62 10 HGR62
@<TRIPOS>MOLECULE
pyrimidine
 10 10 0 0 0
****
USER_CHARGES
INVALID_CHARGES
Pose:   2 Cluster:   2 Fr_nu: 1363903 TotEn:   -16.81
@<TRIPOS>ATOM
      1 C1        -61.4166    2.4499  -43.1121 C.ar   1 LIG      -0.13100
      2 C2        -61.0492    3.0178  -41.9092 C.ar   1 LIG       0.28900
      3 C3        -60.7068    2.8772  -44.2155 C.ar   1 LIG       0.28900
      4 C4        -59.4487    4.2675  -42.9306 C.ar   1 LIG       0.50700
      5 N1        -60.0661    3.9330  -41.7816 N.ar   1 LIG      -0.71900
      6 N2        -59.7130    3.7881  -44.1610 N.ar   1 LIG      -0.71900
      7 H1        -62.2095    1.7177  -43.1853 H      1 LIG       0.11500
      8 H2        -61.5506    2.7442  -40.9872 H      1 LIG       0.11400
      9 H3        -60.9246    2.4876  -45.2041 H      1 LIG       0.11400
     10 H4        -58.6554    5.0015  -42.8577 H      1 LIG       0.14100
@<TRIPOS>BOND
      1       1       2 ar
      2       1       3 ar
      3       2       5 ar
      4       3       6 ar
      5       4       5 ar
      6       4       6 ar
      7       1       7 1
      8       2       8 1
      9       3       9 1
     10       4      10 1
@<TRIPOS>ALT_TYPE
CGenFF_4.0_ALT_TYPE_SET
CGenFF_4.0 1 CG2R61 2 CG2R61 3 CG2R61 4 CG2R64 5 NG2R62 6 NG2R62 7 HGR61 8 HGR62 9 HGR62 10 HGR62
@<TRIPOS>MOLECULE
pyrimidine
 10 10 0 0 0
****
USER_CHARGES
INVALID_CHARGES
Pose:   3 Cluster:   3 Fr_nu: 1106831 TotEn:   -16.02
@<TRIPOS>ATOM
      1 C1        -50.6897    3.3782  -33.7320 C.ar   1 LIG      -0.13100
      2 C2        -51.4246    4.3896  -34.3163 C.ar   1 LIG       0.28900
      3 C3        -50.0307    3.7151  -32.5675 C.ar   1 LIG       0.28900
      4 C4        -50.8284    5.8411  -32.6717 C.ar   1 LIG       0.50700
      5 N1        -51.5162    5.6374  -33.8113 N.ar   1 LIG      -0.71900
      6 N2        -50.0781    4.9416  -32.0072 N.ar   1 LIG      -0.71900
      7 H1        -50.6337    2.3859  -34.1592 H      1 LIG       0.11500
      8 H2        -51.9764    4.2192  -35.2344 H      1 LIG       0.11400
      9 H3        -49.4275    2.9864  -32.0369 H      1 LIG       0.11400
     10 H4        -50.8833    6.8349  -32.2444 H      1 LIG       0.14100
@<TRIPOS>BOND
      1       1       2 ar
      2       1       3 ar
      3       2       5 ar
      4       3       6 ar
      5       4       5 ar
      6       4       6 ar
      7       1       7 1
      8       2       8 1
      9       3       9 1
     10       4      10 1
@<TRIPOS>ALT_TYPE
CGenFF_4.0_ALT_TYPE_SET
CGenFF_4.0 1 CG2R61 2 CG2R61 3 CG2R61 4 CG2R64 5 NG2R62 6 NG2R62 7 HGR61 8 HGR62 9 HGR62 10 HGR62
@<TRIPOS>MOLECULE
pyrimidine
 10 10 0 0 0
****
USER_CHARGES
INVALID_CHARGES
Pose:   4 Cluster:   4 Fr_nu: 3837955 TotEn:   -15.78
@<TRIPOS>ATOM
      1 C1        -58.7824    2.5514  -40.2097 C.ar   1 LIG      -0.13100
      2 C2        -58.2300    1.8063  -41.2316 C.ar   1 LIG       0.28900
      3 C3        -57.8827    3.2163  -39.4019 C.ar   1 LIG       0.28900
      4 C4        -56.1299    2.4054  -40.6007 C.ar   1 LIG       0.50700
      5 N1        -56.9032    1.7108  -41.4569 N.ar   1 LIG      -0.71900
      6 N2        -56.5449    3.1653  -39.5692 N.ar   1 LIG      -0.71900
      7 H1        -59.8510    2.6101  -40.0521 H      1 LIG       0.11500
      8 H2        -58.8582    1.2489  -41.9178 H      1 LIG       0.11400
      9 H3        -58.2230    3.8265  -38.5723 H      1 LIG       0.11400
     10 H4        -55.0599    2.3459  -40.7577 H      1 LIG       0.14100
@<TRIPOS>BOND
      1       1       2 ar
      2       1       3 ar
      3       2       5 ar
      4       3       6 ar
      5       4       5 ar
      6       4       6 ar
      7       1       7 1
      8       2       8 1
      9       3       9 1
     10       4      10 1
@<TRIPOS>ALT_TYPE
CGenFF_4.0_ALT_TYPE_SET
CGenFF_4.0 1 CG2R61 2 CG2R61 3 CG2R61 4 CG2R64 5 NG2R62 6 NG2R62 7 HGR61 8 HGR62 9 HGR62 10 HGR62
@<TRIPOS>MOLECULE
pyrimidine
 10 10 0 0 0
****
USER_CHARGES
INVALID_CHARGES
Pose:   5 Cluster:   5 Fr_nu: 2118959 TotEn:   -15.34
@<TRIPOS>ATOM
      1 C1        -58.9262    3.1413  -39.3098 C.ar   1 LIG      -0.13100
      2 C2        -58.2723    2.2005  -40.0790 C.ar   1 LIG       0.28900
      3 C3        -58.1167    4.0621  -38.6767 C.ar   1 LIG       0.28900
      4 C4        -56.2530    3.1051  -39.5585 C.ar   1 LIG       0.50700
      5 N1        -56.9320    2.1529  -40.2261 N.ar   1 LIG      -0.71900
      6 N2        -56.7715    4.0734  -38.7792 N.ar   1 LIG      -0.71900
      7 H1        -60.0033    3.1559  -39.2095 H      1 LIG       0.11500
      8 H2        -58.8249    1.4359  -40.6142 H      1 LIG       0.11400
      9 H3        -58.5402    4.8395  -38.0500 H      1 LIG       0.11400
     10 H4        -55.1745    3.0900  -39.6579 H      1 LIG       0.14100
@<TRIPOS>BOND
      1       1       2 ar
      2       1       3 ar
      3       2       5 ar
      4       3       6 ar
      5       4       5 ar
      6       4       6 ar
      7       1       7 1
      8       2       8 1
      9       3       9 1
     10       4      10 1
@<TRIPOS>ALT_TYPE
CGenFF_4.0_ALT_TYPE_SET
CGenFF_4.0 1 CG2R61 2 CG2R61 3 CG2R61 4 CG2R64 5 NG2R62 6 NG2R62 7 HGR61 8 HGR62 9 HGR62 10 HGR62
@<TRIPOS>MOLECULE
pyrimidine
 10 10 0 0 0
****
USER_CHARGES
INVALID_CHARGES
Pose:   6 Cluster:   6 Fr_nu: 1106721 TotEn:   -15.19
@<TRIPOS>ATOM
      1 C1        -78.2880  -14.9539  -45.7144 C.ar   1 LIG      -0.13100
      2 C2        -79.0616  -16.0571  -45.4159 C.ar   1 LIG       0.28900
      3 C3        -77.1253  -14.8243  -44.9827 C.ar   1 LIG       0.28900
      4 C4        -77.5768  -16.7324  -43.8328 C.ar   1 LIG       0.50700
      5 N1        -78.7349  -16.9699  -44.4777 N.ar   1 LIG      -0.71900
      6 N2        -76.7374  -15.6980  -44.0306 N.ar   1 LIG      -0.71900
      7 H1        -78.5746  -14.2372  -46.4724 H      1 LIG       0.11500
      8 H2        -79.9935  -16.2427  -45.9389 H      1 LIG       0.11400
      9 H3        -76.4534  -13.9887  -45.1463 H      1 LIG       0.11400
     10 H4        -77.2902  -17.4492  -43.0730 H      1 LIG       0.14100
@<TRIPOS>BOND
      1       1       2 ar
      2       1       3 ar
      3       2       5 ar
      4       3       6 ar
      5       4       5 ar
      6       4       6 ar
      7       1       7 1
      8       2       8 1
      9       3       9 1
     10       4      10 1
@<TRIPOS>ALT_TYPE
CGenFF_4.0_ALT_TYPE_SET
CGenFF_4.0 1 CG2R61 2 CG2R61 3 CG2R61 4 CG2R64 5 NG2R62 6 NG2R62 7 HGR61 8 HGR62 9 HGR62 10 HGR62
@<TRIPOS>MOLECULE
pyrimidine
 10 10 0 0 0
****
USER_CHARGES
INVALID_CHARGES
Pose:   7 Cluster:   7 Fr_nu: 133355 TotEn:   -14.78
@<TRIPOS>ATOM
      1 C1        -61.3477    2.5049  -43.0534 C.ar   1 LIG      -0.13100
      2 C2        -59.9977    2.3219  -43.2738 C.ar   1 LIG       0.28900
      3 C3        -61.7246    3.7791  -42.6813 C.ar   1 LIG       0.28900
      4 C4        -59.5704    4.4984  -42.7765 C.ar   1 LIG       0.50700
      5 N1        -59.0778    3.3003  -43.1441 N.ar   1 LIG      -0.71900
      6 N2        -60.8592    4.8035  -42.5327 N.ar   1 LIG      -0.71900
      7 H1        -62.0638    1.7018  -43.1647 H      1 LIG       0.11500
      8 H2        -59.6071    1.3543  -43.5695 H      1 LIG       0.11400
      9 H3        -62.7642    4.0187  -42.4858 H      1 LIG       0.11400
     10 H4        -58.8535    5.3025  -42.6639 H      1 LIG       0.14100
@<TRIPOS>BOND
      1       1       2 ar
      2       1       3 ar
      3       2       5 ar
      4       3       6 ar
      5       4       5 ar
      6       4       6 ar
      7       1       7 1
      8       2       8 1
      9       3       9 1
     10       4      10 1
@<TRIPOS>ALT_TYPE
CGenFF_4.0_ALT_TYPE_SET
CGenFF_4.0 1 CG2R61 2 CG2R61 3 CG2R61 4 CG2R64 5 NG2R62 6 NG2R62 7 HGR61 8 HGR62 9 HGR62 10 HGR62
@<TRIPOS>MOLECULE
pyrimidine
 10 10 0 0 0
****
USER_CHARGES
INVALID_CHARGES
Pose:   8 Cluster:   8 Fr_nu: 925701 TotEn:   -14.67
@<TRIPOS>ATOM
      1 C1        -58.5356    2.8795  -41.3580 C.ar   1 LIG      -0.13100
      2 C2        -57.8587    2.1818  -40.3784 C.ar   1 LIG       0.28900
      3 C3        -57.7705    3.7482  -42.1090 C.ar   1 LIG       0.28900
      4 C4        -55.9016    3.1919  -40.9409 C.ar   1 LIG       0.50700
      5 N1        -56.5371    2.3140  -40.1416 N.ar   1 LIG      -0.71900
      6 N2        -56.4461    3.9302  -41.9269 N.ar   1 LIG      -0.71900
      7 H1        -59.5968    2.7537  -41.5260 H      1 LIG       0.11500
      8 H2        -58.3763    1.4761  -39.7378 H      1 LIG       0.11400
      9 H3        -58.2149    4.3405  -42.9016 H      1 LIG       0.11400
     10 H4        -54.8392    3.3189  -40.7721 H      1 LIG       0.14100
@<TRIPOS>BOND
      1       1       2 ar
      2       1       3 ar
      3       2       5 ar
      4       3       6 ar
      5       4       5 ar
      6       4       6 ar
      7       1       7 1
      8       2       8 1
      9       3       9 1
     10       4      10 1
@<TRIPOS>ALT_TYPE
CGenFF_4.0_ALT_TYPE_SET
CGenFF_4.0 1 CG2R61 2 CG2R61 3 CG2R61 4 CG2R64 5 NG2R62 6 NG2R62 7 HGR61 8 HGR62 9 HGR62 10 HGR62
@<TRIPOS>MOLECULE
pyrimidine
 10 10 0 0 0
****
USER_CHARGES
INVALID_CHARGES
Pose:   9 Cluster:   9 Fr_nu:     71 TotEn:   -13.86
@<TRIPOS>ATOM
      1 C1        -47.7158   -8.0750  -38.5162 C.ar   1 LIG      -0.13100
      2 C2        -46.5841   -8.3110  -39.2699 C.ar   1 LIG       0.28900
      3 C3        -47.8786   -8.8877  -37.4130 C.ar   1 LIG       0.28900
      4 C4        -45.9460   -9.9905  -37.8774 C.ar   1 LIG       0.50700
      5 N1        -45.6747   -9.2640  -38.9783 N.ar   1 LIG      -0.71900
      6 N2        -47.0103   -9.8591  -37.0627 N.ar   1 LIG      -0.71900
      7 H1        -48.4289   -7.3034  -38.7736 H      1 LIG       0.11500
      8 H2        -46.3713   -7.7225  -40.1557 H      1 LIG       0.11400
      9 H3        -48.7382   -8.7774  -36.7608 H      1 LIG       0.11400
     10 H4        -45.2326  -10.7639  -37.6200 H      1 LIG       0.14100
@<TRIPOS>BOND
      1       1       2 ar
      2       1       3 ar
      3       2       5 ar
      4       3       6 ar
      5       4       5 ar
      6       4       6 ar
      7       1       7 1
      8       2       8 1
      9       3       9 1
     10       4      10 1
@<TRIPOS>ALT_TYPE
CGenFF_4.0_ALT_TYPE_SET
CGenFF_4.0 1 CG2R61 2 CG2R61 3 CG2R61 4 CG2R64 5 NG2R62 6 NG2R62 7 HGR61 8 HGR62 9 HGR62 10 HGR62
@<TRIPOS>MOLECULE
pyrimidine
 10 10 0 0 0
****
USER_CHARGES
INVALID_CHARGES
Pose:  10 Cluster:  10 Fr_nu:  70285 TotEn:   -13.82
@<TRIPOS>ATOM
      1 C1        -62.0600    3.0617  -43.3571 C.ar   1 LIG      -0.13100
      2 C2        -61.9236    3.7639  -44.5373 C.ar   1 LIG       0.28900
      3 C3        -60.8971    2.5245  -42.8442 C.ar   1 LIG       0.28900
      4 C4        -59.6864    3.3630  -44.5756 C.ar   1 LIG       0.50700
      5 N1        -60.7476    3.9348  -45.1761 N.ar   1 LIG      -0.71900
      6 N2        -59.6886    2.6560  -43.4294 N.ar   1 LIG      -0.71900
      7 H1        -63.0163    2.9402  -42.8662 H      1 LIG       0.11500
      8 H2        -62.7822    4.2219  -45.0161 H      1 LIG       0.11400
      9 H3        -60.9053    1.9556  -41.9207 H      1 LIG       0.11400
     10 H4        -58.7290    3.4836  -45.0676 H      1 LIG       0.14100
@<TRIPOS>BOND
      1       1       2 ar
      2       1       3 ar
      3       2       5 ar
      4       3       6 ar
      5       4       5 ar
      6       4       6 ar
      7       1       7 1
      8       2       8 1
      9       3       9 1
     10       4      10 1
@<TRIPOS>ALT_TYPE
CGenFF_4.0_ALT_TYPE_SET
CGenFF_4.0 1 CG2R61 2 CG2R61 3 CG2R61 4 CG2R64 5 NG2R62 6 NG2R62 7 HGR61 8 HGR62 9 HGR62 10 HGR62
@<TRIPOS>MOLECULE
pyrimidine
 10 10 0 0 0
****
USER_CHARGES
INVALID_CHARGES
Pose:  11 Cluster:  11 Fr_nu: 3735202 TotEn:   -13.69
@<TRIPOS>ATOM
      1 C1        -59.7050    3.5948  -40.2142 C.ar   1 LIG      -0.13100
      2 C2        -59.1763    4.8512  -40.4299 C.ar   1 LIG       0.28900
      3 C3        -58.8176    2.6451  -39.7509 C.ar   1 LIG       0.28900
      4 C4        -57.1183    4.1548  -39.7616 C.ar   1 LIG       0.50700
      5 N1        -57.8827    5.1672  -40.2133 N.ar   1 LIG      -0.71900
      6 N2        -57.5126    2.8913  -39.5130 N.ar   1 LIG      -0.71900
      7 H1        -60.7471    3.3692  -40.3966 H      1 LIG       0.11500
      8 H2        -59.7972    5.6626  -40.7939 H      1 LIG       0.11400
      9 H3        -59.1411    1.6290  -39.5529 H      1 LIG       0.11400
     10 H4        -56.0745    4.3802  -39.5800 H      1 LIG       0.14100
@<TRIPOS>BOND
      1       1       2 ar
      2       1       3 ar
      3       2       5 ar
      4       3       6 ar
      5       4       5 ar
      6       4       6 ar
      7       1       7 1
      8       2       8 1
      9       3       9 1
     10       4      10 1
@<TRIPOS>ALT_TYPE
CGenFF_4.0_ALT_TYPE_SET
CGenFF_4.0 1 CG2R61 2 CG2R61 3 CG2R61 4 CG2R64 5 NG2R62 6 NG2R62 7 HGR61 8 HGR62 9 HGR62 10 HGR62
@<TRIPOS>MOLECULE
pyrimidine
 10 10 0 0 0
****
USER_CHARGES
INVALID_CHARGES
Pose:  12 Cluster:  12 Fr_nu: 1477615 TotEn:   -13.62
@<TRIPOS>ATOM
      1 C1        -48.1895   -9.0089  -25.3829 C.ar   1 LIG      -0.13100
      2 C2        -47.7067   -9.4385  -24.1636 C.ar   1 LIG       0.28900
      3 C3        -48.7504   -9.9853  -26.1805 C.ar   1 LIG       0.28900
      4 C4        -48.3325  -11.5771  -24.6125 C.ar   1 LIG       0.50700
      5 N1        -47.7620  -10.7198  -23.7448 N.ar   1 LIG      -0.71900
      6 N2        -48.8387  -11.2840  -25.8256 N.ar   1 LIG      -0.71900
      7 H1        -48.1318   -7.9743  -25.6934 H      1 LIG       0.11500
      8 H2        -47.2481   -8.7431  -23.4690 H      1 LIG       0.11400
      9 H3        -49.1561   -9.7431  -27.1568 H      1 LIG       0.11400
     10 H4        -48.3894  -12.6133  -24.3024 H      1 LIG       0.14100
@<TRIPOS>BOND
      1       1       2 ar
      2       1       3 ar
      3       2       5 ar
      4       3       6 ar
      5       4       5 ar
      6       4       6 ar
      7       1       7 1
      8       2       8 1
      9       3       9 1
     10       4      10 1
@<TRIPOS>ALT_TYPE
CGenFF_4.0_ALT_TYPE_SET
CGenFF_4.0 1 CG2R61 2 CG2R61 3 CG2R61 4 CG2R64 5 NG2R62 6 NG2R62 7 HGR61 8 HGR62 9 HGR62 10 HGR62
@<TRIPOS>MOLECULE
pyrimidine
 10 10 0 0 0
****
USER_CHARGES
INVALID_CHARGES
Pose:  13 Cluster:  13 Fr_nu:   8304 TotEn:   -13.61
@<TRIPOS>ATOM
      1 C1        -52.5586  -11.3161  -44.3493 C.ar   1 LIG      -0.13100
      2 C2        -51.3983  -11.2636  -43.6041 C.ar   1 LIG       0.28900
      3 C3        -52.3890  -11.5023  -45.7059 C.ar   1 LIG       0.28900
      4 C4        -50.1293  -11.5607  -45.4665 C.ar   1 LIG       0.50700
      5 N1        -50.1624  -11.3827  -44.1321 N.ar   1 LIG      -0.71900
      6 N2        -51.1845  -11.6288  -46.3005 N.ar   1 LIG      -0.71900
      7 H1        -53.5374  -11.2174  -43.8992 H      1 LIG       0.11500
      8 H2        -51.4316  -11.1199  -42.5296 H      1 LIG       0.11400
      9 H3        -53.2428  -11.5558  -46.3727 H      1 LIG       0.11400
     10 H4        -49.1494  -11.6584  -45.9175 H      1 LIG       0.14100
@<TRIPOS>BOND
      1       1       2 ar
      2       1       3 ar
      3       2       5 ar
      4       3       6 ar
      5       4       5 ar
      6       4       6 ar
      7       1       7 1
      8       2       8 1
      9       3       9 1
     10       4      10 1
@<TRIPOS>ALT_TYPE
CGenFF_4.0_ALT_TYPE_SET
CGenFF_4.0 1 CG2R61 2 CG2R61 3 CG2R61 4 CG2R64 5 NG2R62 6 NG2R62 7 HGR61 8 HGR62 9 HGR62 10 HGR62
@<TRIPOS>MOLECULE
pyrimidine
 10 10 0 0 0
****
USER_CHARGES
INVALID_CHARGES
Pose:  14 Cluster:  14 Fr_nu: 2580387 TotEn:   -13.54
@<TRIPOS>ATOM
      1 C1        -50.7222    4.0291  -33.6101 C.ar   1 LIG      -0.13100
      2 C2        -51.6377    3.3391  -34.3783 C.ar   1 LIG       0.28900
      3 C3        -50.8026    5.4050  -33.6775 C.ar   1 LIG       0.28900
      4 C4        -52.5415    5.2822  -35.1363 C.ar   1 LIG       0.50700
      5 N1        -52.5647    3.9359  -35.1559 N.ar   1 LIG      -0.71900
      6 N2        -51.7030    6.0672  -34.4331 N.ar   1 LIG      -0.71900
      7 H1        -49.9891    3.5243  -32.9953 H      1 LIG       0.11500
      8 H2        -51.6512    2.2547  -34.3900 H      1 LIG       0.11400
      9 H3        -50.1241    6.0320  -33.1092 H      1 LIG       0.11400
     10 H4        -53.2747    5.7879  -35.7527 H      1 LIG       0.14100
@<TRIPOS>BOND
      1       1       2 ar
      2       1       3 ar
      3       2       5 ar
      4       3       6 ar
      5       4       5 ar
      6       4       6 ar
      7       1       7 1
      8       2       8 1
      9       3       9 1
     10       4      10 1
@<TRIPOS>ALT_TYPE
CGenFF_4.0_ALT_TYPE_SET
CGenFF_4.0 1 CG2R61 2 CG2R61 3 CG2R61 4 CG2R64 5 NG2R62 6 NG2R62 7 HGR61 8 HGR62 9 HGR62 10 HGR62
@<TRIPOS>MOLECULE
pyrimidine
 10 10 0 0 0
****
USER_CHARGES
INVALID_CHARGES
Pose:  15 Cluster:  15 Fr_nu: 1850710 TotEn:   -13.45
@<TRIPOS>ATOM
      1 C1        -51.8985  -11.7304  -45.1408 C.ar   1 LIG      -0.13100
      2 C2        -52.1347  -10.8372  -44.1156 C.ar   1 LIG       0.28900
      3 C3        -50.5755  -11.8948  -45.4964 C.ar   1 LIG       0.28900
      4 C4        -49.9130  -10.3997  -43.9176 C.ar   1 LIG       0.50700
      5 N1        -51.1620  -10.1522  -43.4794 N.ar   1 LIG      -0.71900
      6 N2        -49.5534  -11.2431  -44.9040 N.ar   1 LIG      -0.71900
      7 H1        -52.6985  -12.2664  -45.6337 H      1 LIG       0.11500
      8 H2        -53.1432  -10.6421  -43.7672 H      1 LIG       0.11400
      9 H3        -50.2921  -12.5753  -46.2920 H      1 LIG       0.11400
     10 H4        -49.1119   -9.8622  -43.4250 H      1 LIG       0.14100
@<TRIPOS>BOND
      1       1       2 ar
      2       1       3 ar
      3       2       5 ar
      4       3       6 ar
      5       4       5 ar
      6       4       6 ar
      7       1       7 1
      8       2       8 1
      9       3       9 1
     10       4      10 1
@<TRIPOS>ALT_TYPE
CGenFF_4.0_ALT_TYPE_SET
CGenFF_4.0 1 CG2R61 2 CG2R61 3 CG2R61 4 CG2R64 5 NG2R62 6 NG2R62 7 HGR61 8 HGR62 9 HGR62 10 HGR62
@<TRIPOS>MOLECULE
pyrimidine
 10 10 0 0 0
****
USER_CHARGES
INVALID_CHARGES
Pose:  16 Cluster:  16 Fr_nu: 4319542 TotEn:   -12.98
@<TRIPOS>ATOM
      1 C1        -80.6280  -22.1064  -32.8441 C.ar   1 LIG      -0.13100
      2 C2        -79.8918  -21.9931  -31.6824 C.ar   1 LIG       0.28900
      3 C3        -81.9949  -22.1968  -32.6783 C.ar   1 LIG       0.28900
      4 C4        -81.7803  -22.0644  -30.4192 C.ar   1 LIG       0.50700
      5 N1        -80.4374  -21.9688  -30.4487 N.ar   1 LIG      -0.71900
      6 N2        -82.6071  -22.1791  -31.4761 N.ar   1 LIG      -0.71900
      7 H1        -80.1638  -22.1234  -33.8210 H      1 LIG       0.11500
      8 H2        -78.8103  -21.9166  -31.7127 H      1 LIG       0.11400
      9 H3        -82.6556  -22.2895  -33.5334 H      1 LIG       0.11400
     10 H4        -82.2452  -22.0485  -29.4411 H      1 LIG       0.14100
@<TRIPOS>BOND
      1       1       2 ar
      2       1       3 ar
      3       2       5 ar
      4       3       6 ar
      5       4       5 ar
      6       4       6 ar
      7       1       7 1
      8       2       8 1
      9       3       9 1
     10       4      10 1
@<TRIPOS>ALT_TYPE
CGenFF_4.0_ALT_TYPE_SET
CGenFF_4.0 1 CG2R61 2 CG2R61 3 CG2R61 4 CG2R64 5 NG2R62 6 NG2R62 7 HGR61 8 HGR62 9 HGR62 10 HGR62
@<TRIPOS>MOLECULE
pyrimidine
 10 10 0 0 0
****
USER_CHARGES
INVALID_CHARGES
Pose:  17 Cluster:  17 Fr_nu: 1106854 TotEn:   -12.88
@<TRIPOS>ATOM
      1 C1        -50.0013    3.7389  -32.5919 C.ar   1 LIG      -0.13100
      2 C2        -49.8883    5.0958  -32.3667 C.ar   1 LIG       0.28900
      3 C3        -50.6897    3.3782  -33.7320 C.ar   1 LIG       0.28900
      4 C4        -51.0523    5.5583  -34.2636 C.ar   1 LIG       0.50700
      5 N1        -50.4036    6.0367  -33.1849 N.ar   1 LIG      -0.71900
      6 N2        -51.2305    4.2647  -34.5933 N.ar   1 LIG      -0.71900
      7 H1        -49.5780    3.0059  -31.9183 H      1 LIG       0.11500
      8 H2        -49.3647    5.4749  -31.4959 H      1 LIG       0.11400
      9 H3        -50.8304    2.3346  -33.9920 H      1 LIG       0.11400
     10 H4        -51.4772    6.2920  -34.9376 H      1 LIG       0.14100
@<TRIPOS>BOND
      1       1       2 ar
      2       1       3 ar
      3       2       5 ar
      4       3       6 ar
      5       4       5 ar
      6       4       6 ar
      7       1       7 1
      8       2       8 1
      9       3       9 1
     10       4      10 1
@<TRIPOS>ALT_TYPE
CGenFF_4.0_ALT_TYPE_SET
CGenFF_4.0 1 CG2R61 2 CG2R61 3 CG2R61 4 CG2R64 5 NG2R62 6 NG2R62 7 HGR61 8 HGR62 9 HGR62 10 HGR62
@<TRIPOS>MOLECULE
pyrimidine
 10 10 0 0 0
****
USER_CHARGES
INVALID_CHARGES
Pose:  18 Cluster:  18 Fr_nu: 145143 TotEn:   -12.79
@<TRIPOS>ATOM
      1 C1        -73.9411   -7.9614  -54.2301 C.ar   1 LIG      -0.13100
      2 C2        -74.6685   -7.4550  -55.2879 C.ar   1 LIG       0.28900
      3 C3        -74.6320   -8.7961  -53.3757 C.ar   1 LIG       0.28900
      4 C4        -76.5318   -8.5614  -54.6015 C.ar   1 LIG       0.50700
      5 N1        -75.9703   -7.7352  -55.5046 N.ar   1 LIG      -0.71900
      6 N2        -75.9327   -9.1186  -53.5318 N.ar   1 LIG      -0.71900
      7 H1        -72.8974   -7.7196  -54.0803 H      1 LIG       0.11500
      8 H2        -74.2105   -6.7898  -56.0118 H      1 LIG       0.11400
      9 H3        -74.1442   -9.2416  -52.5155 H      1 LIG       0.11400
     10 H4        -77.5771   -8.8027  -54.7507 H      1 LIG       0.14100
@<TRIPOS>BOND
      1       1       2 ar
      2       1       3 ar
      3       2       5 ar
      4       3       6 ar
      5       4       5 ar
      6       4       6 ar
      7       1       7 1
      8       2       8 1
      9       3       9 1
     10       4      10 1
@<TRIPOS>ALT_TYPE
CGenFF_4.0_ALT_TYPE_SET
CGenFF_4.0 1 CG2R61 2 CG2R61 3 CG2R61 4 CG2R64 5 NG2R62 6 NG2R62 7 HGR61 8 HGR62 9 HGR62 10 HGR62
@<TRIPOS>MOLECULE
pyrimidine
 10 10 0 0 0
****
USER_CHARGES
INVALID_CHARGES
Pose:  19 Cluster:  19 Fr_nu: 3421461 TotEn:   -12.74
@<TRIPOS>ATOM
      1 C1        -81.2139  -21.7932  -33.4046 C.ar   1 LIG      -0.13100
      2 C2        -81.9674  -22.8109  -32.8560 C.ar   1 LIG       0.28900
      3 C3        -80.3246  -21.1794  -32.5465 C.ar   1 LIG       0.28900
      4 C4        -80.9654  -22.5311  -30.8350 C.ar   1 LIG       0.50700
      5 N1        -81.8684  -23.2073  -31.5702 N.ar   1 LIG      -0.71900
      6 N2        -80.1738  -21.5241  -31.2508 N.ar   1 LIG      -0.71900
      7 H1        -81.3141  -21.4957  -34.4399 H      1 LIG       0.11500
      8 H2        -82.6933  -23.3517  -33.4535 H      1 LIG       0.11400
      9 H3        -79.6900  -20.3685  -32.8872 H      1 LIG       0.11400
     10 H4        -80.8656  -22.8280  -29.7981 H      1 LIG       0.14100
@<TRIPOS>BOND
      1       1       2 ar
      2       1       3 ar
      3       2       5 ar
      4       3       6 ar
      5       4       5 ar
      6       4       6 ar
      7       1       7 1
      8       2       8 1
      9       3       9 1
     10       4      10 1
@<TRIPOS>ALT_TYPE
CGenFF_4.0_ALT_TYPE_SET
CGenFF_4.0 1 CG2R61 2 CG2R61 3 CG2R61 4 CG2R64 5 NG2R62 6 NG2R62 7 HGR61 8 HGR62 9 HGR62 10 HGR62
@<TRIPOS>MOLECULE
pyrimidine
 10 10 0 0 0
****
USER_CHARGES
INVALID_CHARGES
Pose:  20 Cluster:  20 Fr_nu: 794880 TotEn:   -12.37
@<TRIPOS>ATOM
      1 C1        -51.3466    3.9130  -34.0734 C.ar   1 LIG      -0.13100
      2 C2        -52.2359    4.0765  -35.1159 C.ar   1 LIG       0.28900
      3 C3        -50.5694    5.0130  -33.7735 C.ar   1 LIG       0.28900
      4 C4        -51.5514    6.2213  -35.4297 C.ar   1 LIG       0.50700
      5 N1        -52.3650    5.2212  -35.8183 N.ar   1 LIG      -0.71900
      6 N2        -50.6457    6.1872  -34.4335 N.ar   1 LIG      -0.71900
      7 H1        -51.2640    2.9830  -33.5270 H      1 LIG       0.11500
      8 H2        -52.8886    3.2670  -35.4244 H      1 LIG       0.11400
      9 H3        -49.8413    4.9794  -32.9703 H      1 LIG       0.11400
     10 H4        -51.6331    7.1522  -35.9773 H      1 LIG       0.14100
@<TRIPOS>BOND
      1       1       2 ar
      2       1       3 ar
      3       2       5 ar
      4       3       6 ar
      5       4       5 ar
      6       4       6 ar
      7       1       7 1
      8       2       8 1
      9       3       9 1
     10       4      10 1
@<TRIPOS>ALT_TYPE
CGenFF_4.0_ALT_TYPE_SET
CGenFF_4.0 1 CG2R61 2 CG2R61 3 CG2R61 4 CG2R64 5 NG2R62 6 NG2R62 7 HGR61 8 HGR62 9 HGR62 10 HGR62
@<TRIPOS>MOLECULE
pyrimidine
 10 10 0 0 0
****
USER_CHARGES
INVALID_CHARGES
Pose:  21 Cluster:  21 Fr_nu: 160923 TotEn:   -12.26
@<TRIPOS>ATOM
      1 C1        -80.4473  -21.5916  -32.6490 C.ar   1 LIG      -0.13100
      2 C2        -81.7807  -21.7790  -32.3464 C.ar   1 LIG       0.28900
      3 C3        -79.7981  -20.6230  -31.9113 C.ar   1 LIG       0.28900
      4 C4        -81.6966  -20.1644  -30.7485 C.ar   1 LIG       0.50700
      5 N1        -82.4395  -21.0803  -31.3986 N.ar   1 LIG      -0.71900
      6 N2        -80.3941  -19.8876  -30.9499 N.ar   1 LIG      -0.71900
      7 H1        -79.9440  -22.1666  -33.4147 H      1 LIG       0.11500
      8 H2        -82.3737  -22.5182  -32.8737 H      1 LIG       0.11400
      9 H3        -78.7490  -20.4042  -32.0785 H      1 LIG       0.11400
     10 H4        -82.2006  -19.5879  -29.9825 H      1 LIG       0.14100
@<TRIPOS>BOND
      1       1       2 ar
      2       1       3 ar
      3       2       5 ar
      4       3       6 ar
      5       4       5 ar
      6       4       6 ar
      7       1       7 1
      8       2       8 1
      9       3       9 1
     10       4      10 1
@<TRIPOS>ALT_TYPE
CGenFF_4.0_ALT_TYPE_SET
CGenFF_4.0 1 CG2R61 2 CG2R61 3 CG2R61 4 CG2R64 5 NG2R62 6 NG2R62 7 HGR61 8 HGR62 9 HGR62 10 HGR62
@<TRIPOS>MOLECULE
pyrimidine
 10 10 0 0 0
****
USER_CHARGES
INVALID_CHARGES
Pose:  22 Cluster:  22 Fr_nu: 170862 TotEn:   -11.86
@<TRIPOS>ATOM
      1 C1        -42.1780  -11.8188  -37.3873 C.ar   1 LIG      -0.13100
      2 C2        -41.2341  -12.0991  -38.3542 C.ar   1 LIG       0.28900
      3 C3        -42.2535  -12.7222  -36.3470 C.ar   1 LIG       0.28900
      4 C4        -40.5915  -13.9808  -37.2528 C.ar   1 LIG       0.50700
      5 N1        -40.4210  -13.1752  -38.3183 N.ar   1 LIG      -0.71900
      6 N2        -41.4729  -13.8181  -36.2476 N.ar   1 LIG      -0.71900
      7 H1        -42.8173  -10.9479  -37.4415 H      1 LIG       0.11500
      8 H2        -41.1017  -11.4463  -39.2102 H      1 LIG       0.11400
      9 H3        -42.9658  -12.5860  -35.5405 H      1 LIG       0.11400
     10 H4        -39.9522  -14.8536  -37.1989 H      1 LIG       0.14100
@<TRIPOS>BOND
      1       1       2 ar
      2       1       3 ar
      3       2       5 ar
      4       3       6 ar
      5       4       5 ar
      6       4       6 ar
      7       1       7 1
      8       2       8 1
      9       3       9 1
     10       4      10 1
@<TRIPOS>ALT_TYPE
CGenFF_4.0_ALT_TYPE_SET
CGenFF_4.0 1 CG2R61 2 CG2R61 3 CG2R61 4 CG2R64 5 NG2R62 6 NG2R62 7 HGR61 8 HGR62 9 HGR62 10 HGR62
@<TRIPOS>MOLECULE
pyrimidine
 10 10 0 0 0
****
USER_CHARGES
INVALID_CHARGES
Pose:  23 Cluster:  23 Fr_nu: 848159 TotEn:   -11.61
@<TRIPOS>ATOM
      1 C1        -66.8959   -0.5757  -28.4632 C.ar   1 LIG      -0.13100
      2 C2        -66.3592   -1.8341  -28.2817 C.ar   1 LIG       0.28900
      3 C3        -68.2164   -0.5417  -28.8622 C.ar   1 LIG       0.28900
      4 C4        -68.3279   -2.8121  -28.8602 C.ar   1 LIG       0.50700
      5 N1        -67.0492   -2.9778  -28.4719 N.ar   1 LIG      -0.71900
      6 N2        -68.9651   -1.6445  -29.0709 N.ar   1 LIG      -0.71900
      7 H1        -66.3190    0.3253  -28.3034 H      1 LIG       0.11500
      8 H2        -65.3284   -1.9609  -27.9690 H      1 LIG       0.11400
      9 H3        -68.7241    0.4018  -29.0308 H      1 LIG       0.11400
     10 H4        -68.9055   -3.7141  -29.0214 H      1 LIG       0.14100
@<TRIPOS>BOND
      1       1       2 ar
      2       1       3 ar
      3       2       5 ar
      4       3       6 ar
      5       4       5 ar
      6       4       6 ar
      7       1       7 1
      8       2       8 1
      9       3       9 1
     10       4      10 1
@<TRIPOS>ALT_TYPE
CGenFF_4.0_ALT_TYPE_SET
CGenFF_4.0 1 CG2R61 2 CG2R61 3 CG2R61 4 CG2R64 5 NG2R62 6 NG2R62 7 HGR61 8 HGR62 9 HGR62 10 HGR62
@<TRIPOS>MOLECULE
pyrimidine
 10 10 0 0 0
****
USER_CHARGES
INVALID_CHARGES
Pose:  24 Cluster:  24 Fr_nu: 307019 TotEn:   -11.51
@<TRIPOS>ATOM
      1 C1        -71.3287    3.2869  -49.7983 C.ar   1 LIG      -0.13100
      2 C2        -71.3197    4.5436  -50.3684 C.ar   1 LIG       0.28900
      3 C3        -70.9977    3.2361  -48.4597 C.ar   1 LIG       0.28900
      4 C4        -70.7077    5.4897  -48.3942 C.ar   1 LIG       0.50700
      5 N1        -71.0129    5.6707  -49.6932 N.ar   1 LIG      -0.71900
      6 N2        -70.6805    4.3218  -47.7242 N.ar   1 LIG      -0.71900
      7 H1        -71.5788    2.3994  -50.3640 H      1 LIG       0.11500
      8 H2        -71.5663    4.6828  -51.4154 H      1 LIG       0.11400
      9 H3        -70.9770    2.2924  -47.9256 H      1 LIG       0.11400
     10 H4        -70.4563    6.3781  -47.8279 H      1 LIG       0.14100
@<TRIPOS>BOND
      1       1       2 ar
      2       1       3 ar
      3       2       5 ar
      4       3       6 ar
      5       4       5 ar
      6       4       6 ar
      7       1       7 1
      8       2       8 1
      9       3       9 1
     10       4      10 1
@<TRIPOS>ALT_TYPE
CGenFF_4.0_ALT_TYPE_SET
CGenFF_4.0 1 CG2R61 2 CG2R61 3 CG2R61 4 CG2R64 5 NG2R62 6 NG2R62 7 HGR61 8 HGR62 9 HGR62 10 HGR62
@<TRIPOS>MOLECULE
pyrimidine
 10 10 0 0 0
****
USER_CHARGES
INVALID_CHARGES
Pose:  25 Cluster:  25 Fr_nu: 647454 TotEn:   -11.47
@<TRIPOS>ATOM
      1 C1        -78.1789  -20.7570  -30.9140 C.ar   1 LIG      -0.13100
      2 C2        -78.1035  -20.1216  -29.6912 C.ar   1 LIG       0.28900
      3 C3        -79.2606  -20.4143  -31.6991 C.ar   1 LIG       0.28900
      4 C4        -80.0170  -18.9701  -30.1151 C.ar   1 LIG       0.50700
      5 N1        -79.0085  -19.2194  -29.2583 N.ar   1 LIG      -0.71900
      6 N2        -80.2023  -19.5216  -31.3297 N.ar   1 LIG      -0.71900
      7 H1        -77.4385  -21.4770  -31.2358 H      1 LIG       0.11500
      8 H2        -77.2887  -20.3268  -29.0054 H      1 LIG       0.11400
      9 H3        -79.4047  -20.8622  -32.6764 H      1 LIG       0.11400
     10 H4        -80.7591  -18.2501  -29.7926 H      1 LIG       0.14100
@<TRIPOS>BOND
      1       1       2 ar
      2       1       3 ar
      3       2       5 ar
      4       3       6 ar
      5       4       5 ar
      6       4       6 ar
      7       1       7 1
      8       2       8 1
      9       3       9 1
     10       4      10 1
@<TRIPOS>ALT_TYPE
CGenFF_4.0_ALT_TYPE_SET
CGenFF_4.0 1 CG2R61 2 CG2R61 3 CG2R61 4 CG2R64 5 NG2R62 6 NG2R62 7 HGR61 8 HGR62 9 HGR62 10 HGR62
@<TRIPOS>MOLECULE
pyrimidine
 10 10 0 0 0
****
USER_CHARGES
INVALID_CHARGES
Pose:  26 Cluster:  26 Fr_nu: 1850083 TotEn:   -11.44
@<TRIPOS>ATOM
      1 C1        -52.0573  -11.0075  -43.8656 C.ar   1 LIG      -0.13100
      2 C2        -51.1123  -10.0081  -43.7539 C.ar   1 LIG       0.28900
      3 C3        -51.6491  -12.1430  -44.5349 C.ar   1 LIG       0.28900
      4 C4        -49.5854  -11.2564  -44.8840 C.ar   1 LIG       0.50700
      5 N1        -49.8622  -10.0994  -44.2531 N.ar   1 LIG      -0.71900
      6 N2        -50.4161  -12.3019  -45.0590 N.ar   1 LIG      -0.71900
      7 H1        -53.0533  -10.9073  -43.4554 H      1 LIG       0.11500
      8 H2        -51.3415   -9.0783  -43.2446 H      1 LIG       0.11400
      9 H3        -52.3229  -12.9817  -44.6731 H      1 LIG       0.11400
     10 H4        -48.5886  -11.3565  -45.2958 H      1 LIG       0.14100
@<TRIPOS>BOND
      1       1       2 ar
      2       1       3 ar
      3       2       5 ar
      4       3       6 ar
      5       4       5 ar
      6       4       6 ar
      7       1       7 1
      8       2       8 1
      9       3       9 1
     10       4      10 1
@<TRIPOS>ALT_TYPE
CGenFF_4.0_ALT_TYPE_SET
CGenFF_4.0 1 CG2R61 2 CG2R61 3 CG2R61 4 CG2R64 5 NG2R62 6 NG2R62 7 HGR61 8 HGR62 9 HGR62 10 HGR62
@<TRIPOS>MOLECULE
pyrimidine
 10 10 0 0 0
****
USER_CHARGES
INVALID_CHARGES
Pose:  27 Cluster:  27 Fr_nu: 1543474 TotEn:   -10.98
@<TRIPOS>ATOM
      1 C1        -73.6114  -22.7875  -42.8174 C.ar   1 LIG      -0.13100
      2 C2        -74.9559  -22.6029  -43.0681 C.ar   1 LIG       0.28900
      3 C3        -72.9184  -23.5019  -43.7732 C.ar   1 LIG       0.28900
      4 C4        -74.8011  -23.7549  -45.0215 C.ar   1 LIG       0.50700
      5 N1        -75.5856  -23.0746  -44.1641 N.ar   1 LIG      -0.71900
      6 N2        -73.4837  -24.0022  -44.8914 N.ar   1 LIG      -0.71900
      7 H1        -73.1321  -22.3979  -41.9293 H      1 LIG       0.11500
      8 H2        -75.5824  -22.0541  -42.3735 H      1 LIG       0.11400
      9 H3        -71.8575  -23.6982  -43.6625 H      1 LIG       0.11400
     10 H4        -75.2811  -24.1461  -45.9102 H      1 LIG       0.14100
@<TRIPOS>BOND
      1       1       2 ar
      2       1       3 ar
      3       2       5 ar
      4       3       6 ar
      5       4       5 ar
      6       4       6 ar
      7       1       7 1
      8       2       8 1
      9       3       9 1
     10       4      10 1
@<TRIPOS>ALT_TYPE
CGenFF_4.0_ALT_TYPE_SET
CGenFF_4.0 1 CG2R61 2 CG2R61 3 CG2R61 4 CG2R64 5 NG2R62 6 NG2R62 7 HGR61 8 HGR62 9 HGR62 10 HGR62
@<TRIPOS>MOLECULE
pyrimidine
 10 10 0 0 0
****
USER_CHARGES
INVALID_CHARGES
Pose:  28 Cluster:  28 Fr_nu: 468773 TotEn:   -10.92
@<TRIPOS>ATOM
      1 C1        -74.3294  -23.4725  -42.8634 C.ar   1 LIG      -0.13100
      2 C2        -74.1390  -24.7583  -43.3269 C.ar   1 LIG       0.28900
      3 C3        -75.1281  -22.6668  -43.6488 C.ar   1 LIG       0.28900
      4 C4        -75.4410  -24.3494  -45.1448 C.ar   1 LIG       0.50700
      5 N1        -74.6818  -25.2318  -44.4677 N.ar   1 LIG      -0.71900
      6 N2        -75.7020  -23.0740  -44.7999 N.ar   1 LIG      -0.71900
      7 H1        -73.8814  -23.1191  -41.9443 H      1 LIG       0.11500
      8 H2        -73.5262  -25.4644  -42.7771 H      1 LIG       0.11400
      9 H3        -75.3343  -21.6402  -43.3660 H      1 LIG       0.11400
     10 H4        -75.8887  -24.7027  -46.0656 H      1 LIG       0.14100
@<TRIPOS>BOND
      1       1       2 ar
      2       1       3 ar
      3       2       5 ar
      4       3       6 ar
      5       4       5 ar
      6       4       6 ar
      7       1       7 1
      8       2       8 1
      9       3       9 1
     10       4      10 1
@<TRIPOS>ALT_TYPE
CGenFF_4.0_ALT_TYPE_SET
CGenFF_4.0 1 CG2R61 2 CG2R61 3 CG2R61 4 CG2R64 5 NG2R62 6 NG2R62 7 HGR61 8 HGR62 9 HGR62 10 HGR62
@<TRIPOS>MOLECULE
pyrimidine
 10 10 0 0 0
****
USER_CHARGES
INVALID_CHARGES
Pose:  29 Cluster:  29 Fr_nu: 4483956 TotEn:   -10.75
@<TRIPOS>ATOM
      1 C1        -87.5621  -28.6578  -33.2192 C.ar   1 LIG      -0.13100
      2 C2        -87.8811  -28.9455  -31.9078 C.ar   1 LIG       0.28900
      3 C3        -87.6061  -29.7253  -34.0925 C.ar   1 LIG       0.28900
      4 C4        -88.2256  -31.1334  -32.4190 C.ar   1 LIG       0.50700
      5 N1        -88.2187  -30.1767  -31.4714 N.ar   1 LIG      -0.71900
      6 N2        -87.9349  -30.9812  -33.7252 N.ar   1 LIG      -0.71900
      7 H1        -87.2946  -27.6604  -33.5417 H      1 LIG       0.11500
      8 H2        -87.8736  -28.1705  -31.1491 H      1 LIG       0.11400
      9 H3        -87.3705  -29.5965  -35.1433 H      1 LIG       0.11400
     10 H4        -88.4923  -32.1323  -32.0962 H      1 LIG       0.14100
@<TRIPOS>BOND
      1       1       2 ar
      2       1       3 ar
      3       2       5 ar
      4       3       6 ar
      5       4       5 ar
      6       4       6 ar
      7       1       7 1
      8       2       8 1
      9       3       9 1
     10       4      10 1
@<TRIPOS>ALT_TYPE
CGenFF_4.0_ALT_TYPE_SET
CGenFF_4.0 1 CG2R61 2 CG2R61 3 CG2R61 4 CG2R64 5 NG2R62 6 NG2R62 7 HGR61 8 HGR62 9 HGR62 10 HGR62
@<TRIPOS>MOLECULE
pyrimidine
 10 10 0 0 0
****
USER_CHARGES
INVALID_CHARGES
Pose:  30 Cluster:  30 Fr_nu: 997501 TotEn:   -10.59
@<TRIPOS>ATOM
      1 C1        -65.5674    0.0171  -28.2883 C.ar   1 LIG      -0.13100
      2 C2        -64.6560    0.2890  -27.2884 C.ar   1 LIG       0.28900
      3 C3        -66.1143   -1.2497  -28.2693 C.ar   1 LIG       0.28900
      4 C4        -64.9019   -1.8001  -26.4270 C.ar   1 LIG       0.50700
      5 N1        -64.2987   -0.5994  -26.3380 N.ar   1 LIG      -0.71900
      6 N2        -65.8030   -2.1869  -27.3501 N.ar   1 LIG      -0.71900
      7 H1        -65.8354    0.7491  -29.0383 H      1 LIG       0.11500
      8 H2        -64.1734    1.2581  -27.2222 H      1 LIG       0.11400
      9 H3        -66.8393   -1.5555  -29.0158 H      1 LIG       0.11400
     10 H4        -64.6328   -2.5336  -25.6768 H      1 LIG       0.14100
@<TRIPOS>BOND
      1       1       2 ar
      2       1       3 ar
      3       2       5 ar
      4       3       6 ar
      5       4       5 ar
      6       4       6 ar
      7       1       7 1
      8       2       8 1
      9       3       9 1
     10       4      10 1
@<TRIPOS>ALT_TYPE
CGenFF_4.0_ALT_TYPE_SET
CGenFF_4.0 1 CG2R61 2 CG2R61 3 CG2R61 4 CG2R64 5 NG2R62 6 NG2R62 7 HGR61 8 HGR62 9 HGR62 10 HGR62
@<TRIPOS>MOLECULE
pyrimidine
 10 10 0 0 0
****
USER_CHARGES
INVALID_CHARGES
Pose:  31 Cluster:  31 Fr_nu: 2702021 TotEn:   -10.38
@<TRIPOS>ATOM
      1 C1        -52.2866  -12.3425  -45.3765 C.ar   1 LIG      -0.13100
      2 C2        -51.2872  -13.0591  -44.7503 C.ar   1 LIG       0.28900
      3 C3        -52.5153  -11.0762  -44.8781 C.ar   1 LIG       0.28900
      4 C4        -50.8787  -11.3382  -43.3225 C.ar   1 LIG       0.50700
      5 N1        -50.5606  -12.5860  -43.7166 N.ar   1 LIG      -0.71900
      6 N2        -51.8277  -10.5404  -43.8484 N.ar   1 LIG      -0.71900
      7 H1        -52.8539  -12.7471  -46.2039 H      1 LIG       0.11500
      8 H2        -51.0358  -14.0638  -45.0724 H      1 LIG       0.11400
      9 H3        -53.2814  -10.4385  -45.3056 H      1 LIG       0.11400
     10 H4        -50.3115  -10.9333  -42.4933 H      1 LIG       0.14100
@<TRIPOS>BOND
      1       1       2 ar
      2       1       3 ar
      3       2       5 ar
      4       3       6 ar
      5       4       5 ar
      6       4       6 ar
      7       1       7 1
      8       2       8 1
      9       3       9 1
     10       4      10 1
@<TRIPOS>ALT_TYPE
CGenFF_4.0_ALT_TYPE_SET
CGenFF_4.0 1 CG2R61 2 CG2R61 3 CG2R61 4 CG2R64 5 NG2R62 6 NG2R62 7 HGR61 8 HGR62 9 HGR62 10 HGR62
@<TRIPOS>MOLECULE
pyrimidine
 10 10 0 0 0
****
USER_CHARGES
INVALID_CHARGES
Pose:  32 Cluster:  32 Fr_nu: 433489 TotEn:   -10.27
@<TRIPOS>ATOM
      1 C1        -74.5268  -22.7865  -42.7632 C.ar   1 LIG      -0.13100
      2 C2        -75.5926  -23.0922  -43.5849 C.ar   1 LIG       0.28900
      3 C3        -73.4107  -23.5842  -42.9114 C.ar   1 LIG       0.28900
      4 C4        -74.4345  -24.8019  -44.5350 C.ar   1 LIG       0.50700
      5 N1        -75.5806  -24.0967  -44.4855 N.ar   1 LIG      -0.71900
      6 N2        -73.3298  -24.6045  -43.7905 N.ar   1 LIG      -0.71900
      7 H1        -74.5641  -21.9746  -42.0493 H      1 LIG       0.11500
      8 H2        -76.5132  -22.5205  -43.5402 H      1 LIG       0.11400
      9 H3        -72.5241  -23.4205  -42.3085 H      1 LIG       0.11400
     10 H4        -74.3974  -25.6156  -45.2489 H      1 LIG       0.14100
@<TRIPOS>BOND
      1       1       2 ar
      2       1       3 ar
      3       2       5 ar
      4       3       6 ar
      5       4       5 ar
      6       4       6 ar
      7       1       7 1
      8       2       8 1
      9       3       9 1
     10       4      10 1
@<TRIPOS>ALT_TYPE
CGenFF_4.0_ALT_TYPE_SET
CGenFF_4.0 1 CG2R61 2 CG2R61 3 CG2R61 4 CG2R64 5 NG2R62 6 NG2R62 7 HGR61 8 HGR62 9 HGR62 10 HGR62
@<TRIPOS>MOLECULE
pyrimidine
 10 10 0 0 0
****
USER_CHARGES
INVALID_CHARGES
Pose:  33 Cluster:  33 Fr_nu: 169659 TotEn:   -10.10
@<TRIPOS>ATOM
      1 C1        -75.1451   -8.0298  -53.9730 C.ar   1 LIG      -0.13100
      2 C2        -75.5739   -7.6505  -55.2287 C.ar   1 LIG       0.28900
      3 C3        -75.8680   -9.0419  -53.3757 C.ar   1 LIG       0.28900
      4 C4        -77.2489   -9.1863  -55.1755 C.ar   1 LIG       0.50700
      5 N1        -76.6259   -8.2095  -55.8620 N.ar   1 LIG      -0.71900
      6 N2        -76.9295   -9.6448  -53.9502 N.ar   1 LIG      -0.71900
      7 H1        -74.2975   -7.5638  -53.4885 H      1 LIG       0.11500
      8 H2        -75.0679   -6.8629  -55.7765 H      1 LIG       0.11400
      9 H3        -75.6063   -9.4067  -52.3884 H      1 LIG       0.11400
     10 H4        -78.0982   -9.6523  -55.6600 H      1 LIG       0.14100
@<TRIPOS>BOND
      1       1       2 ar
      2       1       3 ar
      3       2       5 ar
      4       3       6 ar
      5       4       5 ar
      6       4       6 ar
      7       1       7 1
      8       2       8 1
      9       3       9 1
     10       4      10 1
@<TRIPOS>ALT_TYPE
CGenFF_4.0_ALT_TYPE_SET
CGenFF_4.0 1 CG2R61 2 CG2R61 3 CG2R61 4 CG2R64 5 NG2R62 6 NG2R62 7 HGR61 8 HGR62 9 HGR62 10 HGR62
@<TRIPOS>MOLECULE
pyrimidine
 10 10 0 0 0
****
USER_CHARGES
INVALID_CHARGES
Pose:  34 Cluster:  34 Fr_nu:  16959 TotEn:    -9.55
@<TRIPOS>ATOM
      1 C1        -74.9020  -22.6032  -43.8158 C.ar   1 LIG      -0.13100
      2 C2        -74.0280  -22.9397  -44.8294 C.ar   1 LIG       0.28900
      3 C3        -74.4203  -22.7667  -42.5332 C.ar   1 LIG       0.28900
      4 C4        -72.4254  -23.5163  -43.3240 C.ar   1 LIG       0.50700
      5 N1        -72.7778  -23.4010  -44.6186 N.ar   1 LIG      -0.71900
      6 N2        -73.1826  -23.2227  -42.2497 N.ar   1 LIG      -0.71900
      7 H1        -75.8999  -22.2354  -44.0140 H      1 LIG       0.11500
      8 H2        -74.3179  -22.8447  -45.8702 H      1 LIG       0.11400
      9 H3        -75.0351  -22.5290  -41.6719 H      1 LIG       0.11400
     10 H4        -71.4267  -23.8855  -43.1254 H      1 LIG       0.14100
@<TRIPOS>BOND
      1       1       2 ar
      2       1       3 ar
      3       2       5 ar
      4       3       6 ar
      5       4       5 ar
      6       4       6 ar
      7       1       7 1
      8       2       8 1
      9       3       9 1
     10       4      10 1
@<TRIPOS>ALT_TYPE
CGenFF_4.0_ALT_TYPE_SET
CGenFF_4.0 1 CG2R61 2 CG2R61 3 CG2R61 4 CG2R64 5 NG2R62 6 NG2R62 7 HGR61 8 HGR62 9 HGR62 10 HGR62
@<TRIPOS>MOLECULE
pyrimidine
 10 10 0 0 0
****
USER_CHARGES
INVALID_CHARGES
Pose:  35 Cluster:  35 Fr_nu:  22790 TotEn:    -9.52
@<TRIPOS>ATOM
      1 C1        -73.9006  -22.9134  -43.9665 C.ar   1 LIG      -0.13100
      2 C2        -73.5393  -23.6682  -45.0639 C.ar   1 LIG       0.28900
      3 C3        -75.2416  -22.9350  -43.6424 C.ar   1 LIG       0.28900
      4 C4        -75.6905  -24.3316  -45.3788 C.ar   1 LIG       0.50700
      5 N1        -74.4115  -24.3921  -45.7957 N.ar   1 LIG      -0.71900
      6 N2        -76.1678  -23.6356  -44.3293 N.ar   1 LIG      -0.71900
      7 H1        -73.1795  -22.3420  -43.3975 H      1 LIG       0.11500
      8 H2        -72.5073  -23.7126  -45.3948 H      1 LIG       0.11400
      9 H3        -75.6202  -22.3720  -42.7961 H      1 LIG       0.11400
     10 H4        -76.4128  -24.9028  -45.9489 H      1 LIG       0.14100
@<TRIPOS>BOND
      1       1       2 ar
      2       1       3 ar
      3       2       5 ar
      4       3       6 ar
      5       4       5 ar
      6       4       6 ar
      7       1       7 1
      8       2       8 1
      9       3       9 1
     10       4      10 1
@<TRIPOS>ALT_TYPE
CGenFF_4.0_ALT_TYPE_SET
CGenFF_4.0 1 CG2R61 2 CG2R61 3 CG2R61 4 CG2R64 5 NG2R62 6 NG2R62 7 HGR61 8 HGR62 9 HGR62 10 HGR62
@<TRIPOS>MOLECULE
pyrimidine
 10 10 0 0 0
****
USER_CHARGES
INVALID_CHARGES
Pose:  36 Cluster:  36 Fr_nu:   9022 TotEn:    -9.34
@<TRIPOS>ATOM
      1 C1        -74.8889  -22.8691  -43.3332 C.ar   1 LIG      -0.13100
      2 C2        -75.9626  -23.3586  -44.0488 C.ar   1 LIG       0.28900
      3 C3        -73.7055  -22.7570  -44.0340 C.ar   1 LIG       0.28900
      4 C4        -74.6884  -23.5581  -45.9206 C.ar   1 LIG       0.50700
      5 N1        -75.8975  -23.7141  -45.3486 N.ar   1 LIG      -0.71900
      6 N2        -73.5690  -23.0937  -45.3334 N.ar   1 LIG      -0.71900
      7 H1        -74.9696  -22.5917  -42.2907 H      1 LIG       0.11500
      8 H2        -76.9339  -23.4821  -43.5823 H      1 LIG       0.11400
      9 H3        -72.8071  -22.3827  -43.5554 H      1 LIG       0.11400
     10 H4        -74.6071  -23.8369  -46.9641 H      1 LIG       0.14100
@<TRIPOS>BOND
      1       1       2 ar
      2       1       3 ar
      3       2       5 ar
      4       3       6 ar
      5       4       5 ar
      6       4       6 ar
      7       1       7 1
      8       2       8 1
      9       3       9 1
     10       4      10 1
@<TRIPOS>ALT_TYPE
CGenFF_4.0_ALT_TYPE_SET
CGenFF_4.0 1 CG2R61 2 CG2R61 3 CG2R61 4 CG2R64 5 NG2R62 6 NG2R62 7 HGR61 8 HGR62 9 HGR62 10 HGR62
@<TRIPOS>MOLECULE
pyrimidine
 10 10 0 0 0
****
USER_CHARGES
INVALID_CHARGES
Pose:  37 Cluster:  37 Fr_nu: 782063 TotEn:    -9.32
@<TRIPOS>ATOM
      1 C1        -70.9204    2.9846  -48.8397 C.ar   1 LIG      -0.13100
      2 C2        -70.9893    4.3528  -49.0061 C.ar   1 LIG       0.28900
      3 C3        -70.4186    2.5550  -47.6282 C.ar   1 LIG       0.28900
      4 C4        -70.1299    4.6990  -46.9304 C.ar   1 LIG       0.50700
      5 N1        -70.6013    5.2423  -48.0688 N.ar   1 LIG      -0.71900
      6 N2        -70.0123    3.3876  -46.6474 N.ar   1 LIG      -0.71900
      7 H1        -71.2387    2.2938  -49.6090 H      1 LIG       0.11500
      8 H2        -71.3699    4.7843  -49.9256 H      1 LIG       0.11400
      9 H3        -70.3259    1.4974  -47.4063 H      1 LIG       0.11400
     10 H4        -69.8100    5.3904  -46.1605 H      1 LIG       0.14100
@<TRIPOS>BOND
      1       1       2 ar
      2       1       3 ar
      3       2       5 ar
      4       3       6 ar
      5       4       5 ar
      6       4       6 ar
      7       1       7 1
      8       2       8 1
      9       3       9 1
     10       4      10 1
@<TRIPOS>ALT_TYPE
CGenFF_4.0_ALT_TYPE_SET
CGenFF_4.0 1 CG2R61 2 CG2R61 3 CG2R61 4 CG2R64 5 NG2R62 6 NG2R62 7 HGR61 8 HGR62 9 HGR62 10 HGR62
@<TRIPOS>MOLECULE
pyrimidine
 10 10 0 0 0
****
USER_CHARGES
INVALID_CHARGES
Pose:  38 Cluster:  38 Fr_nu: 522581 TotEn:    -9.27
@<TRIPOS>ATOM
      1 C1        -74.5440  -22.7570  -42.7817 C.ar   1 LIG      -0.13100
      2 C2        -74.8934  -22.6319  -44.1109 C.ar   1 LIG       0.28900
      3 C3        -73.3829  -23.4599  -42.5332 C.ar   1 LIG       0.28900
      4 C4        -73.0609  -23.8123  -44.7556 C.ar   1 LIG       0.50700
      5 N1        -74.1723  -23.1489  -45.1273 N.ar   1 LIG      -0.71900
      6 N2        -72.6140  -24.0033  -43.4996 N.ar   1 LIG      -0.71900
      7 H1        -75.1415  -22.3319  -41.9864 H      1 LIG       0.11500
      8 H2        -75.7899  -22.0964  -44.4039 H      1 LIG       0.11400
      9 H3        -73.0283  -23.6107  -41.5193 H      1 LIG       0.11400
     10 H4        -72.4630  -24.2390  -45.5517 H      1 LIG       0.14100
@<TRIPOS>BOND
      1       1       2 ar
      2       1       3 ar
      3       2       5 ar
      4       3       6 ar
      5       4       5 ar
      6       4       6 ar
      7       1       7 1
      8       2       8 1
      9       3       9 1
     10       4      10 1
@<TRIPOS>ALT_TYPE
CGenFF_4.0_ALT_TYPE_SET
CGenFF_4.0 1 CG2R61 2 CG2R61 3 CG2R61 4 CG2R64 5 NG2R62 6 NG2R62 7 HGR61 8 HGR62 9 HGR62 10 HGR62
@<TRIPOS>MOLECULE
pyrimidine
 10 10 0 0 0
****
USER_CHARGES
INVALID_CHARGES
Pose:  39 Cluster:  39 Fr_nu:  14490 TotEn:    -9.13
@<TRIPOS>ATOM
      1 C1        -69.5907    4.4420  -46.7289 C.ar   1 LIG      -0.13100
      2 C2        -70.1833    5.3110  -47.6223 C.ar   1 LIG       0.28900
      3 C3        -69.9682    3.1197  -46.8425 C.ar   1 LIG       0.28900
      4 C4        -71.3626    3.6136  -48.5684 C.ar   1 LIG       0.50700
      5 N1        -71.0767    4.9295  -48.5586 N.ar   1 LIG      -0.71900
      6 N2        -70.8549    2.6688  -47.7539 N.ar   1 LIG      -0.71900
      7 H1        -68.8769    4.7758  -45.9878 H      1 LIG       0.11500
      8 H2        -69.9490    6.3699  -47.6092 H      1 LIG       0.11400
      9 H3        -69.5561    2.3633  -46.1833 H      1 LIG       0.11400
     10 H4        -72.0781    3.2793  -49.3097 H      1 LIG       0.14100
@<TRIPOS>BOND
      1       1       2 ar
      2       1       3 ar
      3       2       5 ar
      4       3       6 ar
      5       4       5 ar
      6       4       6 ar
      7       1       7 1
      8       2       8 1
      9       3       9 1
     10       4      10 1
@<TRIPOS>ALT_TYPE
CGenFF_4.0_ALT_TYPE_SET
CGenFF_4.0 1 CG2R61 2 CG2R61 3 CG2R61 4 CG2R64 5 NG2R62 6 NG2R62 7 HGR61 8 HGR62 9 HGR62 10 HGR62
@<TRIPOS>MOLECULE
pyrimidine
 10 10 0 0 0
****
USER_CHARGES
INVALID_CHARGES
Pose:  40 Cluster:  40 Fr_nu: 548354 TotEn:    -9.05
@<TRIPOS>ATOM
      1 C1        -65.3864    0.1358  -28.1155 C.ar   1 LIG      -0.13100
      2 C2        -65.3146   -1.2333  -27.9580 C.ar   1 LIG       0.28900
      3 C3        -66.6363    0.6376  -28.4152 C.ar   1 LIG       0.28900
      4 C4        -67.5387   -1.4483  -28.3752 C.ar   1 LIG       0.50700
      5 N1        -66.3748   -2.0585  -28.0813 N.ar   1 LIG      -0.71900
      6 N2        -67.7384   -0.1284  -28.5531 N.ar   1 LIG      -0.71900
      7 H1        -64.5192    0.7741  -28.0109 H      1 LIG       0.11500
      8 H2        -64.3740   -1.7189  -27.7214 H      1 LIG       0.11400
      9 H3        -66.7908    1.7017  -28.5578 H      1 LIG       0.11400
     10 H4        -68.4068   -2.0873  -28.4811 H      1 LIG       0.14100
@<TRIPOS>BOND
      1       1       2 ar
      2       1       3 ar
      3       2       5 ar
      4       3       6 ar
      5       4       5 ar
      6       4       6 ar
      7       1       7 1
      8       2       8 1
      9       3       9 1
     10       4      10 1
@<TRIPOS>ALT_TYPE
CGenFF_4.0_ALT_TYPE_SET
CGenFF_4.0 1 CG2R61 2 CG2R61 3 CG2R61 4 CG2R64 5 NG2R62 6 NG2R62 7 HGR61 8 HGR62 9 HGR62 10 HGR62
@<TRIPOS>MOLECULE
pyrimidine
 10 10 0 0 0
****
USER_CHARGES
INVALID_CHARGES
Pose:  41 Cluster:  41 Fr_nu: 914723 TotEn:    -9.00
@<TRIPOS>ATOM
      1 C1        -80.1921  -21.5355  -32.4988 C.ar   1 LIG      -0.13100
      2 C2        -80.3255  -20.1650  -32.4067 C.ar   1 LIG       0.28900
      3 C3        -79.5126  -22.1402  -31.4612 C.ar   1 LIG       0.28900
      4 C4        -79.1946  -20.1369  -30.4351 C.ar   1 LIG       0.50700
      5 N1        -79.8373  -19.4314  -31.3851 N.ar   1 LIG      -0.71900
      6 N2        -78.9985  -21.4691  -30.4097 N.ar   1 LIG      -0.71900
      7 H1        -80.5939  -22.0989  -33.3302 H      1 LIG       0.11500
      8 H2        -80.8442  -19.6023  -33.1753 H      1 LIG       0.11400
      9 H3        -79.3574  -23.2135  -31.4466 H      1 LIG       0.11400
     10 H4        -78.7912  -19.5728  -29.6031 H      1 LIG       0.14100
@<TRIPOS>BOND
      1       1       2 ar
      2       1       3 ar
      3       2       5 ar
      4       3       6 ar
      5       4       5 ar
      6       4       6 ar
      7       1       7 1
      8       2       8 1
      9       3       9 1
     10       4      10 1
@<TRIPOS>ALT_TYPE
CGenFF_4.0_ALT_TYPE_SET
CGenFF_4.0 1 CG2R61 2 CG2R61 3 CG2R61 4 CG2R64 5 NG2R62 6 NG2R62 7 HGR61 8 HGR62 9 HGR62 10 HGR62
@<TRIPOS>MOLECULE
pyrimidine
 10 10 0 0 0
****
USER_CHARGES
INVALID_CHARGES
Pose:  42 Cluster:  42 Fr_nu: 160732 TotEn:    -9.00
@<TRIPOS>ATOM
      1 C1        -80.5569  -21.4641  -32.6992 C.ar   1 LIG      -0.13100
      2 C2        -81.1739  -22.5064  -32.0378 C.ar   1 LIG       0.28900
      3 C3        -79.7981  -20.6230  -31.9113 C.ar   1 LIG       0.28900
      4 C4        -80.2975  -21.8315  -30.0520 C.ar   1 LIG       0.50700
      5 N1        -81.0653  -22.7207  -30.7102 N.ar   1 LIG      -0.71900
      6 N2        -79.6460  -20.7775  -30.5797 N.ar   1 LIG      -0.71900
      7 H1        -80.6615  -21.3160  -33.7656 H      1 LIG       0.11500
      8 H2        -81.7913  -23.2193  -32.5736 H      1 LIG       0.11400
      9 H3        -79.2760  -19.7754  -32.3420 H      1 LIG       0.11400
     10 H4        -80.1935  -21.9790  -28.9840 H      1 LIG       0.14100
@<TRIPOS>BOND
      1       1       2 ar
      2       1       3 ar
      3       2       5 ar
      4       3       6 ar
      5       4       5 ar
      6       4       6 ar
      7       1       7 1
      8       2       8 1
      9       3       9 1
     10       4      10 1
@<TRIPOS>ALT_TYPE
CGenFF_4.0_ALT_TYPE_SET
CGenFF_4.0 1 CG2R61 2 CG2R61 3 CG2R61 4 CG2R64 5 NG2R62 6 NG2R62 7 HGR61 8 HGR62 9 HGR62 10 HGR62
@<TRIPOS>MOLECULE
pyrimidine
 10 10 0 0 0
****
USER_CHARGES
INVALID_CHARGES
Pose:  43 Cluster:  43 Fr_nu: 777623 TotEn:    -8.17
@<TRIPOS>ATOM
      1 C1        -48.9767   -9.7279  -27.0887 C.ar   1 LIG      -0.13100
      2 C2        -48.6635  -10.8834  -26.4022 C.ar   1 LIG       0.28900
      3 C3        -49.6516   -9.9050  -28.2792 C.ar   1 LIG       0.28900
      4 C4        -49.6377  -12.1620  -28.0094 C.ar   1 LIG       0.50700
      5 N1        -48.9799  -12.1214  -26.8351 N.ar   1 LIG      -0.71900
      6 N2        -49.9992  -11.1121  -28.7715 N.ar   1 LIG      -0.71900
      7 H1        -48.7103   -8.7472  -26.7179 H      1 LIG       0.11500
      8 H2        -48.1334  -10.8440  -25.4569 H      1 LIG       0.11400
      9 H3        -49.9397   -9.0555  -28.8889 H      1 LIG       0.11400
     10 H4        -49.9036  -13.1439  -28.3815 H      1 LIG       0.14100
@<TRIPOS>BOND
      1       1       2 ar
      2       1       3 ar
      3       2       5 ar
      4       3       6 ar
      5       4       5 ar
      6       4       6 ar
      7       1       7 1
      8       2       8 1
      9       3       9 1
     10       4      10 1
@<TRIPOS>ALT_TYPE
CGenFF_4.0_ALT_TYPE_SET
CGenFF_4.0 1 CG2R61 2 CG2R61 3 CG2R61 4 CG2R64 5 NG2R62 6 NG2R62 7 HGR61 8 HGR62 9 HGR62 10 HGR62
@<TRIPOS>MOLECULE
pyrimidine
 10 10 0 0 0
****
USER_CHARGES
INVALID_CHARGES
Pose:  44 Cluster:  44 Fr_nu:   1574 TotEn:    -7.87
@<TRIPOS>ATOM
      1 C1        -49.7109  -10.1730  -27.5634 C.ar   1 LIG      -0.13100
      2 C2        -49.1210  -11.3314  -27.1000 C.ar   1 LIG       0.28900
      3 C3        -50.7912  -10.3480  -28.4037 C.ar   1 LIG       0.28900
      4 C4        -50.6073  -12.6086  -28.2519 C.ar   1 LIG       0.50700
      5 N1        -49.5450  -12.5703  -27.4252 N.ar   1 LIG      -0.71900
      6 N2        -51.2679  -11.5558  -28.7704 N.ar   1 LIG      -0.71900
      7 H1        -49.3497   -9.1918  -27.2861 H      1 LIG       0.11500
      8 H2        -48.2655  -11.2939  -26.4344 H      1 LIG       0.11400
      9 H3        -51.3190   -9.4961  -28.8186 H      1 LIG       0.11400
     10 H4        -50.9684  -13.5910  -28.5306 H      1 LIG       0.14100
@<TRIPOS>BOND
      1       1       2 ar
      2       1       3 ar
      3       2       5 ar
      4       3       6 ar
      5       4       5 ar
      6       4       6 ar
      7       1       7 1
      8       2       8 1
      9       3       9 1
     10       4      10 1
@<TRIPOS>ALT_TYPE
CGenFF_4.0_ALT_TYPE_SET
CGenFF_4.0 1 CG2R61 2 CG2R61 3 CG2R61 4 CG2R64 5 NG2R62 6 NG2R62 7 HGR61 8 HGR62 9 HGR62 10 HGR62
@<TRIPOS>MOLECULE
pyrimidine
 10 10 0 0 0
****
USER_CHARGES
INVALID_CHARGES
Pose:  45 Cluster:  45 Fr_nu:  24380 TotEn:    -7.80
@<TRIPOS>ATOM
      1 C1        -73.5456  -23.4133  -42.0026 C.ar   1 LIG      -0.13100
      2 C2        -73.4606  -24.6895  -42.5208 C.ar   1 LIG       0.28900
      3 C3        -74.4377  -22.5708  -42.6338 C.ar   1 LIG       0.28900
      4 C4        -75.0203  -24.2054  -44.1020 C.ar   1 LIG       0.50700
      5 N1        -74.1860  -25.1209  -43.5735 N.ar   1 LIG      -0.71900
      6 N2        -75.1938  -22.9350  -43.6902 N.ar   1 LIG      -0.71900
      7 H1        -72.9513  -23.0941  -41.1570 H      1 LIG       0.11500
      8 H2        -72.7865  -25.4223  -42.0908 H      1 LIG       0.11400
      9 H3        -74.5727  -21.5484  -42.2978 H      1 LIG       0.11400
     10 H4        -75.6146  -24.5245  -44.9494 H      1 LIG       0.14100
@<TRIPOS>BOND
      1       1       2 ar
      2       1       3 ar
      3       2       5 ar
      4       3       6 ar
      5       4       5 ar
      6       4       6 ar
      7       1       7 1
      8       2       8 1
      9       3       9 1
     10       4      10 1
@<TRIPOS>ALT_TYPE
CGenFF_4.0_ALT_TYPE_SET
CGenFF_4.0 1 CG2R61 2 CG2R61 3 CG2R61 4 CG2R64 5 NG2R62 6 NG2R62 7 HGR61 8 HGR62 9 HGR62 10 HGR62
@<TRIPOS>MOLECULE
pyrimidine
 10 10 0 0 0
****
USER_CHARGES
INVALID_CHARGES
Pose:  46 Cluster:  46 Fr_nu:  15058 TotEn:    -7.31
@<TRIPOS>ATOM
      1 C1        -48.8410  -11.0920  -26.6300 C.ar   1 LIG      -0.13100
      2 C2        -49.3372   -9.8494  -26.9680 C.ar   1 LIG       0.28900
      3 C3        -49.3408  -12.1526  -27.3575 C.ar   1 LIG       0.28900
      4 C4        -50.6603  -10.7598  -28.5767 C.ar   1 LIG       0.50700
      5 N1        -50.2509   -9.6462  -27.9397 N.ar   1 LIG      -0.71900
      6 N2        -50.2548  -12.0223  -28.3414 N.ar   1 LIG      -0.71900
      7 H1        -48.1082  -11.2258  -25.8456 H      1 LIG       0.11500
      8 H2        -49.0036   -8.9562  -26.4510 H      1 LIG       0.11400
      9 H3        -49.0107  -13.1673  -27.1631 H      1 LIG       0.11400
     10 H4        -51.3949  -10.6261  -29.3613 H      1 LIG       0.14100
@<TRIPOS>BOND
      1       1       2 ar
      2       1       3 ar
      3       2       5 ar
      4       3       6 ar
      5       4       5 ar
      6       4       6 ar
      7       1       7 1
      8       2       8 1
      9       3       9 1
     10       4      10 1
@<TRIPOS>ALT_TYPE
CGenFF_4.0_ALT_TYPE_SET
CGenFF_4.0 1 CG2R61 2 CG2R61 3 CG2R61 4 CG2R64 5 NG2R62 6 NG2R62 7 HGR61 8 HGR62 9 HGR62 10 HGR62
@<TRIPOS>MOLECULE
pyrimidine
 10 10 0 0 0
****
USER_CHARGES
INVALID_CHARGES
Pose:  47 Cluster:  47 Fr_nu: 4410294 TotEn:    -6.60
@<TRIPOS>ATOM
      1 C1        -51.3578    8.5541  -31.4902 C.ar   1 LIG      -0.13100
      2 C2        -50.8650    8.5320  -30.2013 C.ar   1 LIG       0.28900
      3 C3        -51.6559    9.8037  -31.9940 C.ar   1 LIG       0.28900
      4 C4        -51.0018   10.7964  -30.0566 C.ar   1 LIG       0.50700
      5 N1        -50.6736    9.6382  -29.4530 N.ar   1 LIG      -0.71900
      6 N2        -51.4897   10.9501  -31.3024 N.ar   1 LIG      -0.71900
      7 H1        -51.5014    7.6508  -32.0677 H      1 LIG       0.11500
      8 H2        -50.6027    7.5958  -29.7206 H      1 LIG       0.11400
      9 H3        -52.0491    9.9210  -32.9980 H      1 LIG       0.11400
     10 H4        -50.8592   11.7009  -29.4781 H      1 LIG       0.14100
@<TRIPOS>BOND
      1       1       2 ar
      2       1       3 ar
      3       2       5 ar
      4       3       6 ar
      5       4       5 ar
      6       4       6 ar
      7       1       7 1
      8       2       8 1
      9       3       9 1
     10       4      10 1
@<TRIPOS>ALT_TYPE
CGenFF_4.0_ALT_TYPE_SET
CGenFF_4.0 1 CG2R61 2 CG2R61 3 CG2R61 4 CG2R64 5 NG2R62 6 NG2R62 7 HGR61 8 HGR62 9 HGR62 10 HGR62
@<TRIPOS>MOLECULE
pyrimidine
 10 10 0 0 0
****
USER_CHARGES
INVALID_CHARGES
Pose:  48 Cluster:  48 Fr_nu: 4477646 TotEn:    -6.21
@<TRIPOS>ATOM
      1 C1        -87.8150  -29.1116  -33.5070 C.ar   1 LIG      -0.13100
      2 C2        -87.8436  -30.2880  -34.2278 C.ar   1 LIG       0.28900
      3 C3        -88.9845  -28.7841  -32.8519 C.ar   1 LIG       0.28900
      4 C4        -90.0035  -30.6625  -33.6266 C.ar   1 LIG       0.50700
      5 N1        -88.9249  -31.0908  -34.3096 N.ar   1 LIG      -0.71900
      6 N2        -90.1019  -29.5392  -32.8903 N.ar   1 LIG      -0.71900
      7 H1        -86.9333  -28.4866  -33.4589 H      1 LIG       0.11500
      8 H2        -86.9715  -30.6275  -34.7759 H      1 LIG       0.11400
      9 H3        -89.0578  -27.8778  -32.2607 H      1 LIG       0.11400
     10 H4        -90.8868  -31.2875  -33.6756 H      1 LIG       0.14100
@<TRIPOS>BOND
      1       1       2 ar
      2       1       3 ar
      3       2       5 ar
      4       3       6 ar
      5       4       5 ar
      6       4       6 ar
      7       1       7 1
      8       2       8 1
      9       3       9 1
     10       4      10 1
@<TRIPOS>ALT_TYPE
CGenFF_4.0_ALT_TYPE_SET
CGenFF_4.0 1 CG2R61 2 CG2R61 3 CG2R61 4 CG2R64 5 NG2R62 6 NG2R62 7 HGR61 8 HGR62 9 HGR62 10 HGR62
@<TRIPOS>MOLECULE
naphtalene
 18 19 0 0 0
****
USER_CHARGES
INVALID_CHARGES
Pose:   1 Cluster:   1 Fr_nu: 153672 TotEn:   -15.29
@<TRIPOS>ATOM
      1 C1        -72.0627    4.1556  -51.3436 C.ar   1 LIG      -0.11500
      2 C2        -71.7889    5.5196  -51.3817 C.ar   1 LIG      -0.11500
      3 C3        -70.2122    3.9101  -46.8505 C.ar   1 LIG      -0.11500
      4 C4        -69.9385    5.2741  -46.8887 C.ar   1 LIG      -0.11500
      5 C5        -71.7408    3.4101  -50.2091 C.ar   1 LIG      -0.11700
      6 C6        -71.1923    6.1433  -50.2858 C.ar   1 LIG      -0.11700
      7 C7        -70.8090    3.2864  -47.9466 C.ar   1 LIG      -0.11700
      8 C8        -70.2603    6.0197  -48.0232 C.ar   1 LIG      -0.11700
      9 C9        -71.1397    4.0214  -49.0967 C.ar   1 LIG       0.00400
     10 C10       -70.8613    5.4084  -49.1356 C.ar   1 LIG       0.00400
     11 H1        -72.5267    3.6705  -52.1974 H      1 LIG       0.11500
     12 H2        -72.0402    6.0992  -52.2653 H      1 LIG       0.11500
     13 H3        -69.9613    3.3299  -45.9670 H      1 LIG       0.11500
     14 H4        -69.4732    5.7584  -46.0353 H      1 LIG       0.11500
     15 H5        -71.9635    2.3451  -50.2016 H      1 LIG       0.11500
     16 H6        -70.9878    7.2107  -50.3373 H      1 LIG       0.11500
     17 H7        -71.0141    2.2192  -47.8945 H      1 LIG       0.11500
     18 H8        -70.0370    7.0847  -48.0312 H      1 LIG       0.11500
@<TRIPOS>BOND
      1       1       2 ar
      2       1       5 ar
      3       2       6 ar
      4       3       4 ar
      5       3       7 ar
      6       4       8 ar
      7       5       9 ar
      8       6      10 ar
      9       7       9 ar
     10       8      10 ar
     11       9      10 ar
     12       1      11 1
     13       2      12 1
     14       3      13 1
     15       4      14 1
     16       5      15 1
     17       6      16 1
     18       7      17 1
     19       8      18 1
@<TRIPOS>ALT_TYPE
CGenFF_4.0_ALT_TYPE_SET
CGenFF_4.0 1 CG2R61 2 CG2R61 3 CG2R61 4 CG2R61 5 CG2R61 6 CG2R61 7 CG2R61 8 CG2R61 9 CG2R61 10 CG2R61 11 HGR61 12 HGR61 13 HGR61 14 HGR61 15 HGR61 16 HGR61 17 HGR61 18 HGR61
@<TRIPOS>MOLECULE
naphtalene
 18 19 0 0 0
****
USER_CHARGES
INVALID_CHARGES
Pose:   2 Cluster:   2 Fr_nu:  44441 TotEn:   -13.33
@<TRIPOS>ATOM
      1 C1        -75.7487  -23.5370  -47.3992 C.ar   1 LIG      -0.11500
      2 C2        -74.7022  -24.4461  -47.5223 C.ar   1 LIG      -0.11500
      3 C3        -74.4573  -22.6751  -42.7881 C.ar   1 LIG      -0.11500
      4 C4        -73.4107  -23.5842  -42.9114 C.ar   1 LIG      -0.11500
      5 C5        -75.9534  -22.8668  -46.1928 C.ar   1 LIG      -0.11700
      6 C6        -73.8563  -24.6884  -46.4398 C.ar   1 LIG      -0.11700
      7 C7        -75.3031  -22.4327  -43.8709 C.ar   1 LIG      -0.11700
      8 C8        -73.2060  -24.2546  -44.1177 C.ar   1 LIG      -0.11700
      9 C9        -75.1118  -23.0984  -45.0926 C.ar   1 LIG       0.00400
     10 C10       -74.0476  -24.0229  -45.2179 C.ar   1 LIG       0.00400
     11 H1        -76.4072  -23.3491  -48.2422 H      1 LIG       0.11500
     12 H2        -74.5435  -24.9671  -48.4620 H      1 LIG       0.11500
     13 H3        -74.6164  -22.1535  -41.8486 H      1 LIG       0.11500
     14 H4        -72.7534  -23.7727  -42.0676 H      1 LIG       0.11500
     15 H5        -76.7781  -22.1608  -46.1192 H      1 LIG       0.11500
     16 H6        -73.0443  -25.4028  -46.5587 H      1 LIG       0.11500
     17 H7        -76.1145  -21.7177  -43.7520 H      1 LIG       0.11500
     18 H8        -72.3818  -24.9612  -44.1914 H      1 LIG       0.11500
@<TRIPOS>BOND
      1       1       2 ar
      2       1       5 ar
      3       2       6 ar
      4       3       4 ar
      5       3       7 ar
      6       4       8 ar
      7       5       9 ar
      8       6      10 ar
      9       7       9 ar
     10       8      10 ar
     11       9      10 ar
     12       1      11 1
     13       2      12 1
     14       3      13 1
     15       4      14 1
     16       5      15 1
     17       6      16 1
     18       7      17 1
     19       8      18 1
@<TRIPOS>ALT_TYPE
CGenFF_4.0_ALT_TYPE_SET
CGenFF_4.0 1 CG2R61 2 CG2R61 3 CG2R61 4 CG2R61 5 CG2R61 6 CG2R61 7 CG2R61 8 CG2R61 9 CG2R61 10 CG2R61 11 HGR61 12 HGR61 13 HGR61 14 HGR61 15 HGR61 16 HGR61 17 HGR61 18 HGR61
@<TRIPOS>MOLECULE
naphtalene
 18 19 0 0 0
****
USER_CHARGES
INVALID_CHARGES
Pose:   3 Cluster:   3 Fr_nu: 525531 TotEn:   -12.51
@<TRIPOS>ATOM
      1 C1        -80.0616  -19.1129  -29.4439 C.ar   1 LIG      -0.11500
      2 C2        -79.0665  -19.3673  -30.3830 C.ar   1 LIG      -0.11500
      3 C3        -83.0989  -22.0389  -31.8700 C.ar   1 LIG      -0.11500
      4 C4        -82.1037  -22.2933  -32.8090 C.ar   1 LIG      -0.11500
      5 C5        -81.3150  -19.7115  -29.5748 C.ar   1 LIG      -0.11700
      6 C6        -79.3208  -20.2213  -31.4564 C.ar   1 LIG      -0.11700
      7 C7        -82.8445  -21.1850  -30.7964 C.ar   1 LIG      -0.11700
      8 C8        -80.8502  -21.6947  -32.6783 C.ar   1 LIG      -0.11700
      9 C9        -81.5886  -20.5738  -30.6491 C.ar   1 LIG       0.00400
     10 C10       -80.5766  -20.8324  -31.6040 C.ar   1 LIG       0.00400
     11 H1        -79.8632  -18.4475  -28.6088 H      1 LIG       0.11500
     12 H2        -78.0909  -18.9010  -30.2801 H      1 LIG       0.11500
     13 H3        -84.0748  -22.5052  -31.9723 H      1 LIG       0.11500
     14 H4        -82.3031  -22.9576  -33.6447 H      1 LIG       0.11500
     15 H5        -82.0780  -19.4978  -28.8291 H      1 LIG       0.11500
     16 H6        -78.5280  -20.4063  -32.1783 H      1 LIG       0.11500
     17 H7        -83.6371  -21.0007  -30.0743 H      1 LIG       0.11500
     18 H8        -80.0873  -21.9076  -33.4243 H      1 LIG       0.11500
@<TRIPOS>BOND
      1       1       2 ar
      2       1       5 ar
      3       2       6 ar
      4       3       4 ar
      5       3       7 ar
      6       4       8 ar
      7       5       9 ar
      8       6      10 ar
      9       7       9 ar
     10       8      10 ar
     11       9      10 ar
     12       1      11 1
     13       2      12 1
     14       3      13 1
     15       4      14 1
     16       5      15 1
     17       6      16 1
     18       7      17 1
     19       8      18 1
@<TRIPOS>ALT_TYPE
CGenFF_4.0_ALT_TYPE_SET
CGenFF_4.0 1 CG2R61 2 CG2R61 3 CG2R61 4 CG2R61 5 CG2R61 6 CG2R61 7 CG2R61 8 CG2R61 9 CG2R61 10 CG2R61 11 HGR61 12 HGR61 13 HGR61 14 HGR61 15 HGR61 16 HGR61 17 HGR61 18 HGR61
@<TRIPOS>MOLECULE
naphtalene
 18 19 0 0 0
****
USER_CHARGES
INVALID_CHARGES
Pose:   4 Cluster:   4 Fr_nu: 156845 TotEn:   -12.24
@<TRIPOS>ATOM
      1 C1        -48.8853  -11.2306  -43.1938 C.ar   1 LIG      -0.11500
      2 C2        -50.2060  -11.1066  -42.7728 C.ar   1 LIG      -0.11500
      3 C3        -50.4100  -11.9991  -47.7498 C.ar   1 LIG      -0.11500
      4 C4        -51.7306  -11.8751  -47.3287 C.ar   1 LIG      -0.11500
      5 C5        -48.6009  -11.4836  -44.5360 C.ar   1 LIG      -0.11700
      6 C6        -51.2473  -11.2350  -43.6922 C.ar   1 LIG      -0.11700
      7 C7        -49.3686  -11.8705  -46.8303 C.ar   1 LIG      -0.11700
      8 C8        -52.0152  -11.6221  -45.9865 C.ar   1 LIG      -0.11700
      9 C9        -49.6365  -11.6159  -45.4754 C.ar   1 LIG       0.00400
     10 C10       -50.9795  -11.4898  -45.0472 C.ar   1 LIG       0.00400
     11 H1        -48.0750  -11.1310  -42.4774 H      1 LIG       0.11500
     12 H2        -50.4263  -10.9094  -41.7277 H      1 LIG       0.11500
     13 H3        -50.1889  -12.1962  -48.7951 H      1 LIG       0.11500
     14 H4        -52.5405  -11.9761  -48.0453 H      1 LIG       0.11500
     15 H5        -47.5611  -11.5772  -44.8426 H      1 LIG       0.11500
     16 H6        -52.2721  -11.1338  -43.3410 H      1 LIG       0.11500
     17 H7        -48.3439  -11.9710  -47.1819 H      1 LIG       0.11500
     18 H8        -53.0550  -11.5293  -45.6796 H      1 LIG       0.11500
@<TRIPOS>BOND
      1       1       2 ar
      2       1       5 ar
      3       2       6 ar
      4       3       4 ar
      5       3       7 ar
      6       4       8 ar
      7       5       9 ar
      8       6      10 ar
      9       7       9 ar
     10       8      10 ar
     11       9      10 ar
     12       1      11 1
     13       2      12 1
     14       3      13 1
     15       4      14 1
     16       5      15 1
     17       6      16 1
     18       7      17 1
     19       8      18 1
@<TRIPOS>ALT_TYPE
CGenFF_4.0_ALT_TYPE_SET
CGenFF_4.0 1 CG2R61 2 CG2R61 3 CG2R61 4 CG2R61 5 CG2R61 6 CG2R61 7 CG2R61 8 CG2R61 9 CG2R61 10 CG2R61 11 HGR61 12 HGR61 13 HGR61 14 HGR61 15 HGR61 16 HGR61 17 HGR61 18 HGR61
@<TRIPOS>MOLECULE
naphtalene
 18 19 0 0 0
****
USER_CHARGES
INVALID_CHARGES
Pose:   5 Cluster:   5 Fr_nu: 255310 TotEn:   -12.17
@<TRIPOS>ATOM
      1 C1        -61.9662   -7.3552  -56.2158 C.ar   1 LIG      -0.11500
      2 C2        -60.8272   -8.0031  -55.7468 C.ar   1 LIG      -0.11500
      3 C3        -60.3372   -3.1574  -54.3725 C.ar   1 LIG      -0.11500
      4 C4        -59.1983   -3.8054  -53.9035 C.ar   1 LIG      -0.11500
      5 C5        -62.1335   -5.9881  -55.9936 C.ar   1 LIG      -0.11700
      6 C6        -59.8512   -7.2864  -55.0539 C.ar   1 LIG      -0.11700
      7 C7        -61.3132   -3.8742  -55.0654 C.ar   1 LIG      -0.11700
      8 C8        -59.0309   -5.1726  -54.1256 C.ar   1 LIG      -0.11700
      9 C9        -61.1612   -5.2509  -55.2980 C.ar   1 LIG       0.00400
     10 C10       -60.0031   -5.9097  -54.8211 C.ar   1 LIG       0.00400
     11 H1        -62.7259   -7.9138  -56.7546 H      1 LIG       0.11500
     12 H2        -60.6978   -9.0674  -55.9205 H      1 LIG       0.11500
     13 H3        -60.4672   -2.0929  -54.1992 H      1 LIG       0.11500
     14 H4        -58.4396   -3.2466  -53.3635 H      1 LIG       0.11500
     15 H5        -63.0319   -5.5024  -56.3689 H      1 LIG       0.11500
     16 H6        -58.9687   -7.8132  -54.6968 H      1 LIG       0.11500
     17 H7        -62.1952   -3.3471  -55.4231 H      1 LIG       0.11500
     18 H8        -58.1328   -5.6586  -53.7497 H      1 LIG       0.11500
@<TRIPOS>BOND
      1       1       2 ar
      2       1       5 ar
      3       2       6 ar
      4       3       4 ar
      5       3       7 ar
      6       4       8 ar
      7       5       9 ar
      8       6      10 ar
      9       7       9 ar
     10       8      10 ar
     11       9      10 ar
     12       1      11 1
     13       2      12 1
     14       3      13 1
     15       4      14 1
     16       5      15 1
     17       6      16 1
     18       7      17 1
     19       8      18 1
@<TRIPOS>ALT_TYPE
CGenFF_4.0_ALT_TYPE_SET
CGenFF_4.0 1 CG2R61 2 CG2R61 3 CG2R61 4 CG2R61 5 CG2R61 6 CG2R61 7 CG2R61 8 CG2R61 9 CG2R61 10 CG2R61 11 HGR61 12 HGR61 13 HGR61 14 HGR61 15 HGR61 16 HGR61 17 HGR61 18 HGR61
@<TRIPOS>MOLECULE
naphtalene
 18 19 0 0 0
****
USER_CHARGES
INVALID_CHARGES
Pose:   6 Cluster:   6 Fr_nu: 142582 TotEn:   -12.00
@<TRIPOS>ATOM
      1 C1        -57.3367    2.6089  -39.8860 C.ar   1 LIG      -0.11500
      2 C2        -56.3540    3.1062  -40.7368 C.ar   1 LIG      -0.11500
      3 C3        -60.6759    3.2563  -43.3651 C.ar   1 LIG      -0.11500
      4 C4        -59.6931    3.7536  -44.2157 C.ar   1 LIG      -0.11500
      5 C5        -58.6589    2.5200  -40.3226 C.ar   1 LIG      -0.11700
      6 C6        -56.6895    3.5165  -42.0272 C.ar   1 LIG      -0.11700
      7 C7        -60.3404    2.8459  -42.0745 C.ar   1 LIG      -0.11700
      8 C8        -58.3710    3.8427  -43.7792 C.ar   1 LIG      -0.11700
      9 C9        -59.0146    2.9284  -41.6184 C.ar   1 LIG       0.00400
     10 C10       -58.0152    3.4342  -42.4834 C.ar   1 LIG       0.00400
     11 H1        -57.0751    2.2901  -38.8813 H      1 LIG       0.11500
     12 H2        -55.3250    3.1747  -40.3960 H      1 LIG       0.11500
     13 H3        -61.7053    3.1873  -43.7053 H      1 LIG       0.11500
     14 H4        -59.9556    4.0736  -45.2198 H      1 LIG       0.11500
     15 H5        -59.4106    2.1284  -39.6404 H      1 LIG       0.11500
     16 H6        -55.9050    3.9015  -42.6754 H      1 LIG       0.11500
     17 H7        -61.1249    2.4602  -41.4268 H      1 LIG       0.11500
     18 H8        -57.6191    4.2349  -44.4611 H      1 LIG       0.11500
@<TRIPOS>BOND
      1       1       2 ar
      2       1       5 ar
      3       2       6 ar
      4       3       4 ar
      5       3       7 ar
      6       4       8 ar
      7       5       9 ar
      8       6      10 ar
      9       7       9 ar
     10       8      10 ar
     11       9      10 ar
     12       1      11 1
     13       2      12 1
     14       3      13 1
     15       4      14 1
     16       5      15 1
     17       6      16 1
     18       7      17 1
     19       8      18 1
@<TRIPOS>ALT_TYPE
CGenFF_4.0_ALT_TYPE_SET
CGenFF_4.0 1 CG2R61 2 CG2R61 3 CG2R61 4 CG2R61 5 CG2R61 6 CG2R61 7 CG2R61 8 CG2R61 9 CG2R61 10 CG2R61 11 HGR61 12 HGR61 13 HGR61 14 HGR61 15 HGR61 16 HGR61 17 HGR61 18 HGR61
@<TRIPOS>MOLECULE
naphtalene
 18 19 0 0 0
****
USER_CHARGES
INVALID_CHARGES
Pose:   7 Cluster:   7 Fr_nu:  13175 TotEn:   -11.96
@<TRIPOS>ATOM
      1 C1        -49.6246  -12.5839  -27.6373 C.ar   1 LIG      -0.11500
      2 C2        -50.2320  -11.6359  -28.4552 C.ar   1 LIG      -0.11500
      3 C3        -47.2756   -9.0390  -25.2732 C.ar   1 LIG      -0.11500
      4 C4        -47.8831   -8.0910  -26.0913 C.ar   1 LIG      -0.11500
      5 C5        -48.7366  -12.1798  -26.6399 C.ar   1 LIG      -0.11700
      6 C6        -49.9539  -10.2802  -28.2791 C.ar   1 LIG      -0.11700
      7 C7        -47.5538  -10.3948  -25.4494 C.ar   1 LIG      -0.11700
      8 C8        -48.7710   -8.4950  -27.0887 C.ar   1 LIG      -0.11700
      9 C9        -48.4449  -10.8194  -26.4484 C.ar   1 LIG       0.00400
     10 C10       -49.0627   -9.8554  -27.2802 C.ar   1 LIG       0.00400
     11 H1        -49.8410  -13.6392  -27.7752 H      1 LIG       0.11500
     12 H2        -50.9233  -11.9515  -29.2312 H      1 LIG       0.11500
     13 H3        -46.5842   -8.7239  -24.4968 H      1 LIG       0.11500
     14 H4        -47.6652   -7.0360  -25.9538 H      1 LIG       0.11500
     15 H5        -48.2731  -12.9384  -26.0124 H      1 LIG       0.11500
     16 H6        -50.4406   -9.5565  -28.9296 H      1 LIG       0.11500
     17 H7        -47.0677  -11.1182  -24.7982 H      1 LIG       0.11500
     18 H8        -49.2341   -7.7367  -27.7168 H      1 LIG       0.11500
@<TRIPOS>BOND
      1       1       2 ar
      2       1       5 ar
      3       2       6 ar
      4       3       4 ar
      5       3       7 ar
      6       4       8 ar
      7       5       9 ar
      8       6      10 ar
      9       7       9 ar
     10       8      10 ar
     11       9      10 ar
     12       1      11 1
     13       2      12 1
     14       3      13 1
     15       4      14 1
     16       5      15 1
     17       6      16 1
     18       7      17 1
     19       8      18 1
@<TRIPOS>ALT_TYPE
CGenFF_4.0_ALT_TYPE_SET
CGenFF_4.0 1 CG2R61 2 CG2R61 3 CG2R61 4 CG2R61 5 CG2R61 6 CG2R61 7 CG2R61 8 CG2R61 9 CG2R61 10 CG2R61 11 HGR61 12 HGR61 13 HGR61 14 HGR61 15 HGR61 16 HGR61 17 HGR61 18 HGR61
@<TRIPOS>MOLECULE
naphtalene
 18 19 0 0 0
****
USER_CHARGES
INVALID_CHARGES
Pose:   8 Cluster:   8 Fr_nu:   3674 TotEn:   -11.96
@<TRIPOS>ATOM
      1 C1        -72.3486  -25.2721  -41.6631 C.ar   1 LIG      -0.11500
      2 C2        -72.5610  -23.9549  -41.2673 C.ar   1 LIG      -0.11500
      3 C3        -75.7725  -24.7950  -45.0869 C.ar   1 LIG      -0.11500
      4 C4        -75.9848  -23.4778  -44.6909 C.ar   1 LIG      -0.11500
      5 C5        -73.0920  -25.8148  -42.7117 C.ar   1 LIG      -0.11700
      6 C6        -73.5173  -23.1753  -41.9183 C.ar   1 LIG      -0.11700
      7 C7        -74.8161  -25.5746  -44.4358 C.ar   1 LIG      -0.11700
      8 C8        -75.2416  -22.9350  -43.6424 C.ar   1 LIG      -0.11700
      9 C9        -74.0588  -25.0446  -43.3783 C.ar   1 LIG       0.00400
     10 C10       -74.2748  -23.7052  -42.9757 C.ar   1 LIG       0.00400
     11 H1        -71.6044  -25.8787  -41.1555 H      1 LIG       0.11500
     12 H2        -71.9816  -23.5333  -40.4511 H      1 LIG       0.11500
     13 H3        -76.3516  -25.2173  -45.9033 H      1 LIG       0.11500
     14 H4        -76.7302  -22.8721  -45.1979 H      1 LIG       0.11500
     15 H5        -72.9094  -26.8469  -43.0039 H      1 LIG       0.11500
     16 H6        -73.6663  -22.1479  -41.5926 H      1 LIG       0.11500
     17 H7        -74.6668  -26.6017  -44.7622 H      1 LIG       0.11500
     18 H8        -75.4246  -21.9031  -43.3494 H      1 LIG       0.11500
@<TRIPOS>BOND
      1       1       2 ar
      2       1       5 ar
      3       2       6 ar
      4       3       4 ar
      5       3       7 ar
      6       4       8 ar
      7       5       9 ar
      8       6      10 ar
      9       7       9 ar
     10       8      10 ar
     11       9      10 ar
     12       1      11 1
     13       2      12 1
     14       3      13 1
     15       4      14 1
     16       5      15 1
     17       6      16 1
     18       7      17 1
     19       8      18 1
@<TRIPOS>ALT_TYPE
CGenFF_4.0_ALT_TYPE_SET
CGenFF_4.0 1 CG2R61 2 CG2R61 3 CG2R61 4 CG2R61 5 CG2R61 6 CG2R61 7 CG2R61 8 CG2R61 9 CG2R61 10 CG2R61 11 HGR61 12 HGR61 13 HGR61 14 HGR61 15 HGR61 16 HGR61 17 HGR61 18 HGR61
@<TRIPOS>MOLECULE
naphtalene
 18 19 0 0 0
****
USER_CHARGES
INVALID_CHARGES
Pose:   9 Cluster:   9 Fr_nu:   5460 TotEn:   -11.67
@<TRIPOS>ATOM
      1 C1        -71.4328  -25.5099  -45.5986 C.ar   1 LIG      -0.11500
      2 C2        -70.7953  -24.6772  -44.6837 C.ar   1 LIG      -0.11500
      3 C3        -75.7299  -23.6120  -44.3316 C.ar   1 LIG      -0.11500
      4 C4        -75.0923  -22.7794  -43.4166 C.ar   1 LIG      -0.11500
      5 C5        -72.8194  -25.4567  -45.7433 C.ar   1 LIG      -0.11700
      6 C6        -71.5418  -23.7882  -43.9100 C.ar   1 LIG      -0.11700
      7 C7        -74.9833  -24.5010  -45.1053 C.ar   1 LIG      -0.11700
      8 C8        -73.7057  -22.8325  -43.2718 C.ar   1 LIG      -0.11700
      9 C9        -73.5868  -24.5680  -44.9728 C.ar   1 LIG       0.00400
     10 C10       -72.9384  -23.7213  -44.0424 C.ar   1 LIG       0.00400
     11 H1        -70.8512  -26.2022  -46.2003 H      1 LIG       0.11500
     12 H2        -69.7158  -24.7192  -44.5720 H      1 LIG       0.11500
     13 H3        -76.8097  -23.5704  -44.4439 H      1 LIG       0.11500
     14 H4        -75.6746  -22.0883  -42.8143 H      1 LIG       0.11500
     15 H5        -73.2966  -26.1173  -46.4644 H      1 LIG       0.11500
     16 H6        -71.0225  -23.1463  -43.2014 H      1 LIG       0.11500
     17 H7        -75.5027  -25.1423  -45.8144 H      1 LIG       0.11500
     18 H8        -73.2284  -22.1726  -42.5502 H      1 LIG       0.11500
@<TRIPOS>BOND
      1       1       2 ar
      2       1       5 ar
      3       2       6 ar
      4       3       4 ar
      5       3       7 ar
      6       4       8 ar
      7       5       9 ar
      8       6      10 ar
      9       7       9 ar
     10       8      10 ar
     11       9      10 ar
     12       1      11 1
     13       2      12 1
     14       3      13 1
     15       4      14 1
     16       5      15 1
     17       6      16 1
     18       7      17 1
     19       8      18 1
@<TRIPOS>ALT_TYPE
CGenFF_4.0_ALT_TYPE_SET
CGenFF_4.0 1 CG2R61 2 CG2R61 3 CG2R61 4 CG2R61 5 CG2R61 6 CG2R61 7 CG2R61 8 CG2R61 9 CG2R61 10 CG2R61 11 HGR61 12 HGR61 13 HGR61 14 HGR61 15 HGR61 16 HGR61 17 HGR61 18 HGR61
@<TRIPOS>MOLECULE
naphtalene
 18 19 0 0 0
****
USER_CHARGES
INVALID_CHARGES
Pose:  10 Cluster:  10 Fr_nu: 126982 TotEn:   -11.41
@<TRIPOS>ATOM
      1 C1        -73.0752   -0.9352  -31.4999 C.ar   1 LIG      -0.11500
      2 C2        -72.5340    0.3394  -31.6382 C.ar   1 LIG      -0.11500
      3 C3        -69.2844   -2.2457  -28.7458 C.ar   1 LIG      -0.11500
      4 C4        -68.7432   -0.9710  -28.8842 C.ar   1 LIG      -0.11500
      5 C5        -72.4059   -1.9003  -30.7468 C.ar   1 LIG      -0.11700
      6 C6        -71.3215    0.6540  -31.0241 C.ar   1 LIG      -0.11700
      7 C7        -70.4970   -2.5602  -29.3599 C.ar   1 LIG      -0.11700
      8 C8        -69.4124   -0.0059  -29.6373 C.ar   1 LIG      -0.11700
      9 C9        -71.1843   -1.6012  -30.1217 C.ar   1 LIG       0.00400
     10 C10       -70.6340   -0.3050  -30.2625 C.ar   1 LIG       0.00400
     11 H1        -74.0189   -1.1797  -31.9787 H      1 LIG       0.11500
     12 H2        -73.0560    1.0901  -32.2245 H      1 LIG       0.11500
     13 H3        -68.7628   -2.9969  -28.1594 H      1 LIG       0.11500
     14 H4        -67.7988   -0.7275  -28.4064 H      1 LIG       0.11500
     15 H5        -72.8474   -2.8903  -30.6526 H      1 LIG       0.11500
     16 H6        -70.9172    1.6569  -31.1453 H      1 LIG       0.11500
     17 H7        -70.9014   -3.5629  -29.2379 H      1 LIG       0.11500
     18 H8        -68.9707    0.9840  -29.7323 H      1 LIG       0.11500
@<TRIPOS>BOND
      1       1       2 ar
      2       1       5 ar
      3       2       6 ar
      4       3       4 ar
      5       3       7 ar
      6       4       8 ar
      7       5       9 ar
      8       6      10 ar
      9       7       9 ar
     10       8      10 ar
     11       9      10 ar
     12       1      11 1
     13       2      12 1
     14       3      13 1
     15       4      14 1
     16       5      15 1
     17       6      16 1
     18       7      17 1
     19       8      18 1
@<TRIPOS>ALT_TYPE
CGenFF_4.0_ALT_TYPE_SET
CGenFF_4.0 1 CG2R61 2 CG2R61 3 CG2R61 4 CG2R61 5 CG2R61 6 CG2R61 7 CG2R61 8 CG2R61 9 CG2R61 10 CG2R61 11 HGR61 12 HGR61 13 HGR61 14 HGR61 15 HGR61 16 HGR61 17 HGR61 18 HGR61
@<TRIPOS>MOLECULE
naphtalene
 18 19 0 0 0
****
USER_CHARGES
INVALID_CHARGES
Pose:  11 Cluster:  11 Fr_nu: 510737 TotEn:   -11.31
@<TRIPOS>ATOM
      1 C1        -52.3987  -14.3873  -46.4670 C.ar   1 LIG      -0.11500
      2 C2        -51.0610  -14.5876  -46.7948 C.ar   1 LIG      -0.11500
      3 C3        -51.1747  -10.4551  -43.8762 C.ar   1 LIG      -0.11500
      4 C4        -49.8370  -10.6555  -44.2040 C.ar   1 LIG      -0.11500
      5 C5        -52.7662  -13.3106  -45.6594 C.ar   1 LIG      -0.11700
      6 C6        -50.0858  -13.7122  -46.3163 C.ar   1 LIG      -0.11700
      7 C7        -52.1499  -11.3305  -44.3548 C.ar   1 LIG      -0.11700
      8 C8        -49.4694  -11.7321  -45.0116 C.ar   1 LIG      -0.11700
      9 C9        -51.7979  -12.4195  -45.1688 C.ar   1 LIG       0.00400
     10 C10       -50.4377  -12.6233  -45.5022 C.ar   1 LIG       0.00400
     11 H1        -53.1573  -15.0694  -46.8393 H      1 LIG       0.11500
     12 H2        -50.7760  -15.4259  -47.4238 H      1 LIG       0.11500
     13 H3        -51.4605   -9.6167  -43.2472 H      1 LIG       0.11500
     14 H4        -49.0786   -9.9739  -43.8303 H      1 LIG       0.11500
     15 H5        -53.8177  -13.1737  -45.4156 H      1 LIG       0.11500
     16 H6        -49.0463  -13.8877  -46.5856 H      1 LIG       0.11500
     17 H7        -53.1894  -11.1544  -44.0861 H      1 LIG       0.11500
     18 H8        -48.4178  -11.8698  -45.2549 H      1 LIG       0.11500
@<TRIPOS>BOND
      1       1       2 ar
      2       1       5 ar
      3       2       6 ar
      4       3       4 ar
      5       3       7 ar
      6       4       8 ar
      7       5       9 ar
      8       6      10 ar
      9       7       9 ar
     10       8      10 ar
     11       9      10 ar
     12       1      11 1
     13       2      12 1
     14       3      13 1
     15       4      14 1
     16       5      15 1
     17       6      16 1
     18       7      17 1
     19       8      18 1
@<TRIPOS>ALT_TYPE
CGenFF_4.0_ALT_TYPE_SET
CGenFF_4.0 1 CG2R61 2 CG2R61 3 CG2R61 4 CG2R61 5 CG2R61 6 CG2R61 7 CG2R61 8 CG2R61 9 CG2R61 10 CG2R61 11 HGR61 12 HGR61 13 HGR61 14 HGR61 15 HGR61 16 HGR61 17 HGR61 18 HGR61
@<TRIPOS>MOLECULE
naphtalene
 18 19 0 0 0
****
USER_CHARGES
INVALID_CHARGES
Pose:  12 Cluster:  12 Fr_nu: 297442 TotEn:   -11.21
@<TRIPOS>ATOM
      1 C1        -63.1429   -3.8697  -57.0348 C.ar   1 LIG      -0.11500
      2 C2        -62.7261   -3.9997  -55.7134 C.ar   1 LIG      -0.11500
      3 C3        -60.7696   -7.9583  -58.1852 C.ar   1 LIG      -0.11500
      4 C4        -60.3529   -8.0882  -56.8637 C.ar   1 LIG      -0.11500
      5 C5        -62.7630   -4.8194  -57.9836 C.ar   1 LIG      -0.11700
      6 C6        -61.9280   -5.0796  -55.3356 C.ar   1 LIG      -0.11700
      7 C7        -61.5680   -6.8783  -58.5630 C.ar   1 LIG      -0.11700
      8 C8        -60.7327   -7.1385  -55.9148 C.ar   1 LIG      -0.11700
      9 C9        -61.9598   -5.9130  -57.6211 C.ar   1 LIG       0.00400
     10 C10       -61.5359   -6.0450  -56.2773 C.ar   1 LIG       0.00400
     11 H1        -63.7639   -3.0284  -57.3285 H      1 LIG       0.11500
     12 H2        -63.0227   -3.2599  -54.9754 H      1 LIG       0.11500
     13 H3        -60.4735   -8.6980  -58.9238 H      1 LIG       0.11500
     14 H4        -59.7308   -8.9289  -56.5710 H      1 LIG       0.11500
     15 H5        -63.1001   -4.6975  -59.0110 H      1 LIG       0.11500
     16 H6        -61.6142   -5.1615  -54.2970 H      1 LIG       0.11500
     17 H7        -61.8823   -6.7970  -59.6014 H      1 LIG       0.11500
     18 H8        -60.3951   -7.2599  -54.8876 H      1 LIG       0.11500
@<TRIPOS>BOND
      1       1       2 ar
      2       1       5 ar
      3       2       6 ar
      4       3       4 ar
      5       3       7 ar
      6       4       8 ar
      7       5       9 ar
      8       6      10 ar
      9       7       9 ar
     10       8      10 ar
     11       9      10 ar
     12       1      11 1
     13       2      12 1
     14       3      13 1
     15       4      14 1
     16       5      15 1
     17       6      16 1
     18       7      17 1
     19       8      18 1
@<TRIPOS>ALT_TYPE
CGenFF_4.0_ALT_TYPE_SET
CGenFF_4.0 1 CG2R61 2 CG2R61 3 CG2R61 4 CG2R61 5 CG2R61 6 CG2R61 7 CG2R61 8 CG2R61 9 CG2R61 10 CG2R61 11 HGR61 12 HGR61 13 HGR61 14 HGR61 15 HGR61 16 HGR61 17 HGR61 18 HGR61
@<TRIPOS>MOLECULE
naphtalene
 18 19 0 0 0
****
USER_CHARGES
INVALID_CHARGES
Pose:  13 Cluster:  13 Fr_nu: 134432 TotEn:   -11.15
@<TRIPOS>ATOM
      1 C1        -73.5606    2.8709  -32.4938 C.ar   1 LIG      -0.11500
      2 C2        -72.3330    3.1510  -31.9011 C.ar   1 LIG      -0.11500
      3 C3        -73.2383   -1.7421  -30.9810 C.ar   1 LIG      -0.11500
      4 C4        -72.0107   -1.4619  -30.3883 C.ar   1 LIG      -0.11500
      5 C5        -74.0968    1.5853  -32.4158 C.ar   1 LIG      -0.11700
      6 C6        -71.6369    2.1467  -31.2280 C.ar   1 LIG      -0.11700
      7 C7        -73.9346   -0.7377  -31.6540 C.ar   1 LIG      -0.11700
      8 C8        -71.4744   -0.1763  -30.4663 C.ar   1 LIG      -0.11700
      9 C9        -73.4098    0.5620  -31.7424 C.ar   1 LIG       0.00400
     10 C10       -72.1614    0.8469  -31.1397 C.ar   1 LIG       0.00400
     11 H1        -74.1018    3.6531  -33.0181 H      1 LIG       0.11500
     12 H2        -71.9166    4.1523  -31.9621 H      1 LIG       0.11500
     13 H3        -73.6555   -2.7434  -30.9202 H      1 LIG       0.11500
     14 H4        -71.4693   -2.2448  -29.8654 H      1 LIG       0.11500
     15 H5        -75.0577    1.3889  -32.8870 H      1 LIG       0.11500
     16 H6        -70.6792    2.3883  -30.7716 H      1 LIG       0.11500
     17 H7        -74.8926   -0.9793  -32.1096 H      1 LIG       0.11500
     18 H8        -70.5131    0.0201  -29.9958 H      1 LIG       0.11500
@<TRIPOS>BOND
      1       1       2 ar
      2       1       5 ar
      3       2       6 ar
      4       3       4 ar
      5       3       7 ar
      6       4       8 ar
      7       5       9 ar
      8       6      10 ar
      9       7       9 ar
     10       8      10 ar
     11       9      10 ar
     12       1      11 1
     13       2      12 1
     14       3      13 1
     15       4      14 1
     16       5      15 1
     17       6      16 1
     18       7      17 1
     19       8      18 1
@<TRIPOS>ALT_TYPE
CGenFF_4.0_ALT_TYPE_SET
CGenFF_4.0 1 CG2R61 2 CG2R61 3 CG2R61 4 CG2R61 5 CG2R61 6 CG2R61 7 CG2R61 8 CG2R61 9 CG2R61 10 CG2R61 11 HGR61 12 HGR61 13 HGR61 14 HGR61 15 HGR61 16 HGR61 17 HGR61 18 HGR61
@<TRIPOS>MOLECULE
naphtalene
 18 19 0 0 0
****
USER_CHARGES
INVALID_CHARGES
Pose:  14 Cluster:  14 Fr_nu:  74797 TotEn:   -11.09
@<TRIPOS>ATOM
      1 C1        -68.4762   -3.7191  -27.3000 C.ar   1 LIG      -0.11500
      2 C2        -68.2391   -2.8968  -28.3975 C.ar   1 LIG      -0.11500
      3 C3        -64.4451   -2.0285  -25.1633 C.ar   1 LIG      -0.11500
      4 C4        -64.2082   -1.2063  -26.2609 C.ar   1 LIG      -0.11500
      5 C5        -67.5945   -3.7122  -26.2187 C.ar   1 LIG      -0.11700
      6 C6        -67.1198   -2.0645  -28.4181 C.ar   1 LIG      -0.11700
      7 C7        -65.5646   -2.8609  -25.1427 C.ar   1 LIG      -0.11700
      8 C8        -65.0898   -1.2132  -27.3422 C.ar   1 LIG      -0.11700
      9 C9        -66.4626   -2.8807  -26.2224 C.ar   1 LIG       0.00400
     10 C10       -66.2217   -2.0446  -27.3385 C.ar   1 LIG       0.00400
     11 H1        -69.3475   -4.3672  -27.2848 H      1 LIG       0.11500
     12 H2        -68.9263   -2.9027  -29.2386 H      1 LIG       0.11500
     13 H3        -63.7583   -2.0230  -24.3216 H      1 LIG       0.11500
     14 H4        -63.3360   -0.5594  -26.2761 H      1 LIG       0.11500
     15 H5        -67.7993   -4.3635  -25.3716 H      1 LIG       0.11500
     16 H6        -66.9545   -1.4296  -29.2861 H      1 LIG       0.11500
     17 H7        -65.7301   -3.4950  -24.2743 H      1 LIG       0.11500
     18 H8        -64.8847   -0.5624  -28.1898 H      1 LIG       0.11500
@<TRIPOS>BOND
      1       1       2 ar
      2       1       5 ar
      3       2       6 ar
      4       3       4 ar
      5       3       7 ar
      6       4       8 ar
      7       5       9 ar
      8       6      10 ar
      9       7       9 ar
     10       8      10 ar
     11       9      10 ar
     12       1      11 1
     13       2      12 1
     14       3      13 1
     15       4      14 1
     16       5      15 1
     17       6      16 1
     18       7      17 1
     19       8      18 1
@<TRIPOS>ALT_TYPE
CGenFF_4.0_ALT_TYPE_SET
CGenFF_4.0 1 CG2R61 2 CG2R61 3 CG2R61 4 CG2R61 5 CG2R61 6 CG2R61 7 CG2R61 8 CG2R61 9 CG2R61 10 CG2R61 11 HGR61 12 HGR61 13 HGR61 14 HGR61 15 HGR61 16 HGR61 17 HGR61 18 HGR61
@<TRIPOS>MOLECULE
naphtalene
 18 19 0 0 0
****
USER_CHARGES
INVALID_CHARGES
Pose:  15 Cluster:  15 Fr_nu: 113505 TotEn:   -11.06
@<TRIPOS>ATOM
      1 C1        -71.6245  -25.0615  -40.9452 C.ar   1 LIG      -0.11500
      2 C2        -70.9624  -25.5702  -42.0586 C.ar   1 LIG      -0.11500
      3 C3        -74.7670  -22.7639  -43.8639 C.ar   1 LIG      -0.11500
      4 C4        -74.1048  -23.2727  -44.9773 C.ar   1 LIG      -0.11500
      5 C5        -72.7369  -24.2358  -41.1109 C.ar   1 LIG      -0.11700
      6 C6        -71.4100  -25.2553  -43.3419 C.ar   1 LIG      -0.11700
      7 C7        -74.3193  -23.0789  -42.5806 C.ar   1 LIG      -0.11700
      8 C8        -72.9924  -24.0983  -44.8117 C.ar   1 LIG      -0.11700
      9 C9        -73.2013  -23.9084  -42.3952 C.ar   1 LIG       0.00400
     10 C10       -72.5279  -24.4257  -43.5274 C.ar   1 LIG       0.00400
     11 H1        -71.2753  -25.3065  -39.9464 H      1 LIG       0.11500
     12 H2        -70.0967  -26.2130  -41.9286 H      1 LIG       0.11500
     13 H3        -75.6330  -22.1210  -43.9933 H      1 LIG       0.11500
     14 H4        -74.4536  -23.0262  -45.9758 H      1 LIG       0.11500
     15 H5        -73.2387  -23.8492  -40.2262 H      1 LIG       0.11500
     16 H6        -70.8775  -25.6646  -44.1979 H      1 LIG       0.11500
     17 H7        -74.8525  -22.6702  -41.7248 H      1 LIG       0.11500
     18 H8        -72.4899  -24.4844  -45.6963 H      1 LIG       0.11500
@<TRIPOS>BOND
      1       1       2 ar
      2       1       5 ar
      3       2       6 ar
      4       3       4 ar
      5       3       7 ar
      6       4       8 ar
      7       5       9 ar
      8       6      10 ar
      9       7       9 ar
     10       8      10 ar
     11       9      10 ar
     12       1      11 1
     13       2      12 1
     14       3      13 1
     15       4      14 1
     16       5      15 1
     17       6      16 1
     18       7      17 1
     19       8      18 1
@<TRIPOS>ALT_TYPE
CGenFF_4.0_ALT_TYPE_SET
CGenFF_4.0 1 CG2R61 2 CG2R61 3 CG2R61 4 CG2R61 5 CG2R61 6 CG2R61 7 CG2R61 8 CG2R61 9 CG2R61 10 CG2R61 11 HGR61 12 HGR61 13 HGR61 14 HGR61 15 HGR61 16 HGR61 17 HGR61 18 HGR61
@<TRIPOS>MOLECULE
naphtalene
 18 19 0 0 0
****
USER_CHARGES
INVALID_CHARGES
Pose:  16 Cluster:  16 Fr_nu: 224211 TotEn:   -11.03
@<TRIPOS>ATOM
      1 C1        -80.1594    3.3749  -36.2684 C.ar   1 LIG      -0.11500
      2 C2        -79.8906    2.2311  -35.5226 C.ar   1 LIG      -0.11500
      3 C3        -75.6681    5.0162  -35.3700 C.ar   1 LIG      -0.11500
      4 C4        -75.3994    3.8724  -34.6242 C.ar   1 LIG      -0.11500
      5 C5        -79.1795    4.3565  -36.4197 C.ar   1 LIG      -0.11700
      6 C6        -78.6409    2.0643  -34.9253 C.ar   1 LIG      -0.11700
      7 C7        -76.9179    5.1830  -35.9674 C.ar   1 LIG      -0.11700
      8 C8        -76.3792    2.8908  -34.4727 C.ar   1 LIG      -0.11700
      9 C9        -77.9160    4.2052  -35.8254 C.ar   1 LIG       0.00400
     10 C10       -77.6427    3.0421  -35.0670 C.ar   1 LIG       0.00400
     11 H1        -81.1327    3.5045  -36.7327 H      1 LIG       0.11500
     12 H2        -80.6540    1.4675  -35.4056 H      1 LIG       0.11500
     13 H3        -74.9049    5.7803  -35.4875 H      1 LIG       0.11500
     14 H4        -74.4265    3.7440  -34.1589 H      1 LIG       0.11500
     15 H5        -79.4119    5.2426  -37.0068 H      1 LIG       0.11500
     16 H6        -78.4525    1.1620  -34.3472 H      1 LIG       0.11500
     17 H7        -77.1057    6.0849  -36.5461 H      1 LIG       0.11500
     18 H8        -76.1473    2.0049  -33.8851 H      1 LIG       0.11500
@<TRIPOS>BOND
      1       1       2 ar
      2       1       5 ar
      3       2       6 ar
      4       3       4 ar
      5       3       7 ar
      6       4       8 ar
      7       5       9 ar
      8       6      10 ar
      9       7       9 ar
     10       8      10 ar
     11       9      10 ar
     12       1      11 1
     13       2      12 1
     14       3      13 1
     15       4      14 1
     16       5      15 1
     17       6      16 1
     18       7      17 1
     19       8      18 1
@<TRIPOS>ALT_TYPE
CGenFF_4.0_ALT_TYPE_SET
CGenFF_4.0 1 CG2R61 2 CG2R61 3 CG2R61 4 CG2R61 5 CG2R61 6 CG2R61 7 CG2R61 8 CG2R61 9 CG2R61 10 CG2R61 11 HGR61 12 HGR61 13 HGR61 14 HGR61 15 HGR61 16 HGR61 17 HGR61 18 HGR61
@<TRIPOS>MOLECULE
naphtalene
 18 19 0 0 0
****
USER_CHARGES
INVALID_CHARGES
Pose:  17 Cluster:  17 Fr_nu: 420494 TotEn:   -10.99
@<TRIPOS>ATOM
      1 C1        -82.9779  -23.4060  -31.3318 C.ar   1 LIG      -0.11500
      2 C2        -82.8797  -23.3347  -29.9454 C.ar   1 LIG      -0.11500
      3 C3        -79.0566  -20.5570  -31.7556 C.ar   1 LIG      -0.11500
      4 C4        -78.9586  -20.4858  -30.3692 C.ar   1 LIG      -0.11500
      5 C5        -82.0537  -22.7346  -32.1329 C.ar   1 LIG      -0.11700
      6 C6        -81.8573  -22.5919  -29.3547 C.ar   1 LIG      -0.11700
      7 C7        -80.0791  -21.3000  -32.3463 C.ar   1 LIG      -0.11700
      8 C8        -79.8827  -21.1571  -29.5680 C.ar   1 LIG      -0.11700
      9 C9        -81.0180  -21.9820  -31.5554 C.ar   1 LIG       0.00400
     10 C10       -80.9184  -21.9096  -30.1455 C.ar   1 LIG       0.00400
     11 H1        -83.7744  -23.9840  -31.7912 H      1 LIG       0.11500
     12 H2        -83.5995  -23.8580  -29.3227 H      1 LIG       0.11500
     13 H3        -78.3369  -20.0340  -32.3790 H      1 LIG       0.11500
     14 H4        -78.1627  -19.9065  -29.9104 H      1 LIG       0.11500
     15 H5        -82.1500  -22.8040  -33.2145 H      1 LIG       0.11500
     16 H6        -81.7994  -22.5505  -28.2690 H      1 LIG       0.11500
     17 H7        -80.1363  -21.3418  -33.4320 H      1 LIG       0.11500
     18 H8        -79.7871  -21.0872  -28.4863 H      1 LIG       0.11500
@<TRIPOS>BOND
      1       1       2 ar
      2       1       5 ar
      3       2       6 ar
      4       3       4 ar
      5       3       7 ar
      6       4       8 ar
      7       5       9 ar
      8       6      10 ar
      9       7       9 ar
     10       8      10 ar
     11       9      10 ar
     12       1      11 1
     13       2      12 1
     14       3      13 1
     15       4      14 1
     16       5      15 1
     17       6      16 1
     18       7      17 1
     19       8      18 1
@<TRIPOS>ALT_TYPE
CGenFF_4.0_ALT_TYPE_SET
CGenFF_4.0 1 CG2R61 2 CG2R61 3 CG2R61 4 CG2R61 5 CG2R61 6 CG2R61 7 CG2R61 8 CG2R61 9 CG2R61 10 CG2R61 11 HGR61 12 HGR61 13 HGR61 14 HGR61 15 HGR61 16 HGR61 17 HGR61 18 HGR61
@<TRIPOS>MOLECULE
naphtalene
 18 19 0 0 0
****
USER_CHARGES
INVALID_CHARGES
Pose:  18 Cluster:  18 Fr_nu:  55675 TotEn:   -10.67
@<TRIPOS>ATOM
      1 C1        -69.1884   -2.6672  -28.9755 C.ar   1 LIG      -0.11500
      2 C2        -69.6305   -1.3895  -29.3053 C.ar   1 LIG      -0.11500
      3 C3        -64.9102   -0.8239  -27.5711 C.ar   1 LIG      -0.11500
      4 C4        -65.3525    0.4537  -27.9010 C.ar   1 LIG      -0.11500
      5 C5        -67.9045   -2.8510  -28.4613 C.ar   1 LIG      -0.11700
      6 C6        -68.7907   -0.2907  -29.1223 C.ar   1 LIG      -0.11700
      7 C7        -65.7502   -1.9228  -27.7541 C.ar   1 LIG      -0.11700
      8 C8        -66.6363    0.6376  -28.4152 C.ar   1 LIG      -0.11700
      9 C9        -67.0455   -1.7563  -28.2705 C.ar   1 LIG       0.00400
     10 C10       -67.4953   -0.4571  -28.6060 C.ar   1 LIG       0.00400
     11 H1        -69.8425   -3.5224  -29.1187 H      1 LIG       0.11500
     12 H2        -70.6303   -1.2475  -29.7053 H      1 LIG       0.11500
     13 H3        -63.9104   -0.9666  -27.1709 H      1 LIG       0.11500
     14 H4        -64.6975    1.3083  -27.7589 H      1 LIG       0.11500
     15 H5        -67.5798   -3.8588  -28.2108 H      1 LIG       0.11500
     16 H6        -69.1574    0.6990  -29.3865 H      1 LIG       0.11500
     17 H7        -65.3836   -2.9123  -27.4891 H      1 LIG       0.11500
     18 H8        -66.9610    1.6453  -28.6665 H      1 LIG       0.11500
@<TRIPOS>BOND
      1       1       2 ar
      2       1       5 ar
      3       2       6 ar
      4       3       4 ar
      5       3       7 ar
      6       4       8 ar
      7       5       9 ar
      8       6      10 ar
      9       7       9 ar
     10       8      10 ar
     11       9      10 ar
     12       1      11 1
     13       2      12 1
     14       3      13 1
     15       4      14 1
     16       5      15 1
     17       6      16 1
     18       7      17 1
     19       8      18 1
@<TRIPOS>ALT_TYPE
CGenFF_4.0_ALT_TYPE_SET
CGenFF_4.0 1 CG2R61 2 CG2R61 3 CG2R61 4 CG2R61 5 CG2R61 6 CG2R61 7 CG2R61 8 CG2R61 9 CG2R61 10 CG2R61 11 HGR61 12 HGR61 13 HGR61 14 HGR61 15 HGR61 16 HGR61 17 HGR61 18 HGR61
@<TRIPOS>MOLECULE
naphtalene
 18 19 0 0 0
****
USER_CHARGES
INVALID_CHARGES
Pose:  19 Cluster:  19 Fr_nu:  11363 TotEn:   -10.37
@<TRIPOS>ATOM
      1 C1        -52.1157  -12.6914  -46.1193 C.ar   1 LIG      -0.11500
      2 C2        -52.5965  -11.5655  -45.4575 C.ar   1 LIG      -0.11500
      3 C3        -48.1795  -12.6911  -43.2593 C.ar   1 LIG      -0.11500
      4 C4        -48.6605  -11.5652  -42.5976 C.ar   1 LIG      -0.11500
      5 C5        -50.8973  -13.2564  -45.7415 C.ar   1 LIG      -0.11700
      6 C6        -51.8610  -11.0003  -44.4155 C.ar   1 LIG      -0.11700
      7 C7        -48.9152  -13.2564  -44.3013 C.ar   1 LIG      -0.11700
      8 C8        -49.8788  -11.0000  -42.9753 C.ar   1 LIG      -0.11700
      9 C9        -50.1435  -12.7007  -44.6948 C.ar   1 LIG       0.00400
     10 C10       -50.6326  -11.5557  -44.0219 C.ar   1 LIG       0.00400
     11 H1        -52.6885  -13.1306  -46.9308 H      1 LIG       0.11500
     12 H2        -53.5453  -11.1265  -45.7522 H      1 LIG       0.11500
     13 H3        -47.2307  -13.1308  -42.9649 H      1 LIG       0.11500
     14 H4        -48.0866  -11.1255  -41.7871 H      1 LIG       0.11500
     15 H5        -50.5406  -14.1362  -46.2731 H      1 LIG       0.11500
     16 H6        -52.2563  -10.1205  -43.9118 H      1 LIG       0.11500
     17 H7        -48.5201  -14.1365  -44.8042 H      1 LIG       0.11500
     18 H8        -50.2353  -10.1197  -42.4443 H      1 LIG       0.11500
@<TRIPOS>BOND
      1       1       2 ar
      2       1       5 ar
      3       2       6 ar
      4       3       4 ar
      5       3       7 ar
      6       4       8 ar
      7       5       9 ar
      8       6      10 ar
      9       7       9 ar
     10       8      10 ar
     11       9      10 ar
     12       1      11 1
     13       2      12 1
     14       3      13 1
     15       4      14 1
     16       5      15 1
     17       6      16 1
     18       7      17 1
     19       8      18 1
@<TRIPOS>ALT_TYPE
CGenFF_4.0_ALT_TYPE_SET
CGenFF_4.0 1 CG2R61 2 CG2R61 3 CG2R61 4 CG2R61 5 CG2R61 6 CG2R61 7 CG2R61 8 CG2R61 9 CG2R61 10 CG2R61 11 HGR61 12 HGR61 13 HGR61 14 HGR61 15 HGR61 16 HGR61 17 HGR61 18 HGR61
@<TRIPOS>MOLECULE
naphtalene
 18 19 0 0 0
****
USER_CHARGES
INVALID_CHARGES
Pose:  20 Cluster:  20 Fr_nu:  34390 TotEn:   -10.35
@<TRIPOS>ATOM
      1 C1        -65.2898    1.2134  -27.3002 C.ar   1 LIG      -0.11500
      2 C2        -65.3432   -0.1110  -27.7246 C.ar   1 LIG      -0.11500
      3 C3        -61.7204    0.0745  -24.1962 C.ar   1 LIG      -0.11500
      4 C4        -61.7739   -1.2499  -24.6206 C.ar   1 LIG      -0.11500
      5 C5        -64.3770    1.5954  -26.3167 C.ar   1 LIG      -0.11700
      6 C6        -64.4842   -1.0584  -27.1672 C.ar   1 LIG      -0.11700
      7 C7        -62.5795    1.0219  -24.7537 C.ar   1 LIG      -0.11700
      8 C8        -62.6868   -1.6320  -25.6041 C.ar   1 LIG      -0.11700
      9 C9        -63.5046    0.6550  -25.7446 C.ar   1 LIG       0.00400
     10 C10       -63.5591   -0.6917  -26.1762 C.ar   1 LIG       0.00400
     11 H1        -65.9593    1.9504  -27.7341 H      1 LIG       0.11500
     12 H2        -66.0541   -0.4073  -28.4905 H      1 LIG       0.11500
     13 H3        -61.0095    0.3715  -23.4303 H      1 LIG       0.11500
     14 H4        -61.1052   -1.9867  -24.1854 H      1 LIG       0.11500
     15 H5        -64.3531    2.6361  -26.0000 H      1 LIG       0.11500
     16 H6        -64.5430   -2.0879  -27.5145 H      1 LIG       0.11500
     17 H7        -62.5200    2.0514  -24.4069 H      1 LIG       0.11500
     18 H8        -62.7114   -2.6728  -25.9204 H      1 LIG       0.11500
@<TRIPOS>BOND
      1       1       2 ar
      2       1       5 ar
      3       2       6 ar
      4       3       4 ar
      5       3       7 ar
      6       4       8 ar
      7       5       9 ar
      8       6      10 ar
      9       7       9 ar
     10       8      10 ar
     11       9      10 ar
     12       1      11 1
     13       2      12 1
     14       3      13 1
     15       4      14 1
     16       5      15 1
     17       6      16 1
     18       7      17 1
     19       8      18 1
@<TRIPOS>ALT_TYPE
CGenFF_4.0_ALT_TYPE_SET
CGenFF_4.0 1 CG2R61 2 CG2R61 3 CG2R61 4 CG2R61 5 CG2R61 6 CG2R61 7 CG2R61 8 CG2R61 9 CG2R61 10 CG2R61 11 HGR61 12 HGR61 13 HGR61 14 HGR61 15 HGR61 16 HGR61 17 HGR61 18 HGR61
@<TRIPOS>MOLECULE
naphtalene
 18 19 0 0 0
****
USER_CHARGES
INVALID_CHARGES
Pose:  21 Cluster:  21 Fr_nu:  22524 TotEn:    -9.77
@<TRIPOS>ATOM
      1 C1        -63.5807  -24.4075  -25.7369 C.ar   1 LIG      -0.11500
      2 C2        -63.9548  -23.2706  -25.0267 C.ar   1 LIG      -0.11500
      3 C3        -59.0779  -22.6272  -26.2141 C.ar   1 LIG      -0.11500
      4 C4        -59.4521  -21.4903  -25.5039 C.ar   1 LIG      -0.11500
      5 C5        -62.2752  -24.5362  -26.2118 C.ar   1 LIG      -0.11700
      6 C6        -63.0251  -22.2581  -24.7886 C.ar   1 LIG      -0.11700
      7 C7        -60.0077  -23.6397  -26.4521 C.ar   1 LIG      -0.11700
      8 C8        -60.7576  -21.3615  -25.0290 C.ar   1 LIG      -0.11700
      9 C9        -61.3261  -23.5269  -25.9815 C.ar   1 LIG       0.00400
     10 C10       -61.7067  -22.3708  -25.2593 C.ar   1 LIG       0.00400
     11 H1        -64.3051  -25.1951  -25.9224 H      1 LIG       0.11500
     12 H2        -64.9714  -23.1715  -24.6572 H      1 LIG       0.11500
     13 H3        -58.0613  -22.7270  -26.5839 H      1 LIG       0.11500
     14 H4        -58.7277  -20.7024  -25.3200 H      1 LIG       0.11500
     15 H5        -62.0050  -25.4334  -26.7650 H      1 LIG       0.11500
     16 H6        -63.3394  -21.3785  -24.2307 H      1 LIG       0.11500
     17 H7        -59.6930  -24.5196  -27.0093 H      1 LIG       0.11500
     18 H8        -61.0283  -20.4640  -24.4765 H      1 LIG       0.11500
@<TRIPOS>BOND
      1       1       2 ar
      2       1       5 ar
      3       2       6 ar
      4       3       4 ar
      5       3       7 ar
      6       4       8 ar
      7       5       9 ar
      8       6      10 ar
      9       7       9 ar
     10       8      10 ar
     11       9      10 ar
     12       1      11 1
     13       2      12 1
     14       3      13 1
     15       4      14 1
     16       5      15 1
     17       6      16 1
     18       7      17 1
     19       8      18 1
@<TRIPOS>ALT_TYPE
CGenFF_4.0_ALT_TYPE_SET
CGenFF_4.0 1 CG2R61 2 CG2R61 3 CG2R61 4 CG2R61 5 CG2R61 6 CG2R61 7 CG2R61 8 CG2R61 9 CG2R61 10 CG2R61 11 HGR61 12 HGR61 13 HGR61 14 HGR61 15 HGR61 16 HGR61 17 HGR61 18 HGR61
@<TRIPOS>MOLECULE
naphtalene
 18 19 0 0 0
****
USER_CHARGES
INVALID_CHARGES
Pose:  22 Cluster:  22 Fr_nu: 558854 TotEn:    -9.62
@<TRIPOS>ATOM
      1 C1        -39.8000  -16.2016  -34.7812 C.ar   1 LIG      -0.11500
      2 C2        -38.5599  -16.0800  -35.4011 C.ar   1 LIG      -0.11500
      3 C3        -41.5008  -12.5137  -37.4607 C.ar   1 LIG      -0.11500
      4 C4        -40.2607  -12.3922  -38.0805 C.ar   1 LIG      -0.11500
      5 C5        -40.8446  -15.3472  -35.1351 C.ar   1 LIG      -0.11700
      6 C6        -38.3596  -15.1037  -36.3773 C.ar   1 LIG      -0.11700
      7 C7        -41.7011  -13.4901  -36.4844 C.ar   1 LIG      -0.11700
      8 C8        -39.2160  -13.2465  -37.7266 C.ar   1 LIG      -0.11700
      9 C9        -40.6608  -14.3586  -36.1157 C.ar   1 LIG       0.00400
     10 C10       -39.3998  -14.2350  -36.7460 C.ar   1 LIG       0.00400
     11 H1        -39.9552  -16.9614  -34.0209 H      1 LIG       0.11500
     12 H2        -37.7474  -16.7458  -35.1250 H      1 LIG       0.11500
     13 H3        -42.3139  -11.8482  -37.7365 H      1 LIG       0.11500
     14 H4        -40.1057  -11.6312  -38.8397 H      1 LIG       0.11500
     15 H5        -41.8054  -15.4601  -34.6371 H      1 LIG       0.11500
     16 H6        -37.3822  -15.0270  -36.8491 H      1 LIG       0.11500
     17 H7        -42.6788  -13.5672  -36.0134 H      1 LIG       0.11500
     18 H8        -38.2549  -13.1333  -38.2240 H      1 LIG       0.11500
@<TRIPOS>BOND
      1       1       2 ar
      2       1       5 ar
      3       2       6 ar
      4       3       4 ar
      5       3       7 ar
      6       4       8 ar
      7       5       9 ar
      8       6      10 ar
      9       7       9 ar
     10       8      10 ar
     11       9      10 ar
     12       1      11 1
     13       2      12 1
     14       3      13 1
     15       4      14 1
     16       5      15 1
     17       6      16 1
     18       7      17 1
     19       8      18 1
@<TRIPOS>ALT_TYPE
CGenFF_4.0_ALT_TYPE_SET
CGenFF_4.0 1 CG2R61 2 CG2R61 3 CG2R61 4 CG2R61 5 CG2R61 6 CG2R61 7 CG2R61 8 CG2R61 9 CG2R61 10 CG2R61 11 HGR61 12 HGR61 13 HGR61 14 HGR61 15 HGR61 16 HGR61 17 HGR61 18 HGR61
@<TRIPOS>MOLECULE
naphtalene
 18 19 0 0 0
****
USER_CHARGES
INVALID_CHARGES
Pose:  23 Cluster:  23 Fr_nu: 197188 TotEn:    -9.61
@<TRIPOS>ATOM
      1 C1        -56.9379    5.6220  -36.5526 C.ar   1 LIG      -0.11500
      2 C2        -55.6105    5.7143  -36.9604 C.ar   1 LIG      -0.11500
      3 C3        -57.8990    2.7216  -40.3390 C.ar   1 LIG      -0.11500
      4 C4        -56.5716    2.8140  -40.7467 C.ar   1 LIG      -0.11500
      5 C5        -57.8427    4.8556  -37.2878 C.ar   1 LIG      -0.11700
      6 C6        -55.1827    5.0409  -38.1048 C.ar   1 LIG      -0.11700
      7 C7        -58.3267    3.3951  -39.1945 C.ar   1 LIG      -0.11700
      8 C8        -55.6666    3.5804  -40.0116 C.ar   1 LIG      -0.11700
      9 C9        -57.4296    4.1710  -38.4424 C.ar   1 LIG       0.00400
     10 C10       -56.0798    4.2650  -38.8570 C.ar   1 LIG       0.00400
     11 H1        -57.2704    6.1470  -35.6619 H      1 LIG       0.11500
     12 H2        -54.9068    6.3110  -36.3872 H      1 LIG       0.11500
     13 H3        -58.6033    2.1249  -40.9118 H      1 LIG       0.11500
     14 H4        -56.2399    2.2900  -41.6383 H      1 LIG       0.11500
     15 H5        -58.8756    4.7981  -36.9507 H      1 LIG       0.11500
     16 H6        -54.1404    5.1268  -38.4048 H      1 LIG       0.11500
     17 H7        -59.3689    3.3084  -38.8943 H      1 LIG       0.11500
     18 H8        -54.6338    3.6387  -40.3490 H      1 LIG       0.11500
@<TRIPOS>BOND
      1       1       2 ar
      2       1       5 ar
      3       2       6 ar
      4       3       4 ar
      5       3       7 ar
      6       4       8 ar
      7       5       9 ar
      8       6      10 ar
      9       7       9 ar
     10       8      10 ar
     11       9      10 ar
     12       1      11 1
     13       2      12 1
     14       3      13 1
     15       4      14 1
     16       5      15 1
     17       6      16 1
     18       7      17 1
     19       8      18 1
@<TRIPOS>ALT_TYPE
CGenFF_4.0_ALT_TYPE_SET
CGenFF_4.0 1 CG2R61 2 CG2R61 3 CG2R61 4 CG2R61 5 CG2R61 6 CG2R61 7 CG2R61 8 CG2R61 9 CG2R61 10 CG2R61 11 HGR61 12 HGR61 13 HGR61 14 HGR61 15 HGR61 16 HGR61 17 HGR61 18 HGR61
@<TRIPOS>MOLECULE
naphtalene
 18 19 0 0 0
****
USER_CHARGES
INVALID_CHARGES
Pose:  24 Cluster:  24 Fr_nu:  98939 TotEn:    -7.54
@<TRIPOS>ATOM
      1 C1        -63.4059   -1.3341  -25.2670 C.ar   1 LIG      -0.11500
      2 C2        -63.1649   -0.0106  -25.6235 C.ar   1 LIG      -0.11500
      3 C3        -67.3419   -1.3871  -28.1268 C.ar   1 LIG      -0.11500
      4 C4        -67.1007   -0.0636  -28.4831 C.ar   1 LIG      -0.11500
      5 C5        -64.5039   -2.0115  -25.7980 C.ar   1 LIG      -0.11700
      6 C6        -64.0207    0.6406  -26.5121 C.ar   1 LIG      -0.11700
      7 C7        -66.4859   -2.0383  -27.2380 C.ar   1 LIG      -0.11700
      8 C8        -66.0028    0.6140  -27.9522 C.ar   1 LIG      -0.11700
      9 C9        -65.3760   -1.3717  -26.6939 C.ar   1 LIG       0.00400
     10 C10       -65.1308   -0.0258  -27.0563 C.ar   1 LIG       0.00400
     11 H1        -62.7396   -1.8403  -24.5747 H      1 LIG       0.11500
     12 H2        -62.3096    0.5159  -25.2097 H      1 LIG       0.11500
     13 H3        -68.1970   -1.9143  -28.5403 H      1 LIG       0.11500
     14 H4        -67.7682    0.4426  -29.1744 H      1 LIG       0.11500
     15 H5        -64.6732   -3.0456  -25.5049 H      1 LIG       0.11500
     16 H6        -63.8128    1.6752  -26.7772 H      1 LIG       0.11500
     17 H7        -66.6936   -3.0731  -26.9738 H      1 LIG       0.11500
     18 H8        -65.8337    1.6484  -28.2445 H      1 LIG       0.11500
@<TRIPOS>BOND
      1       1       2 ar
      2       1       5 ar
      3       2       6 ar
      4       3       4 ar
      5       3       7 ar
      6       4       8 ar
      7       5       9 ar
      8       6      10 ar
      9       7       9 ar
     10       8      10 ar
     11       9      10 ar
     12       1      11 1
     13       2      12 1
     14       3      13 1
     15       4      14 1
     16       5      15 1
     17       6      16 1
     18       7      17 1
     19       8      18 1
@<TRIPOS>ALT_TYPE
CGenFF_4.0_ALT_TYPE_SET
CGenFF_4.0 1 CG2R61 2 CG2R61 3 CG2R61 4 CG2R61 5 CG2R61 6 CG2R61 7 CG2R61 8 CG2R61 9 CG2R61 10 CG2R61 11 HGR61 12 HGR61 13 HGR61 14 HGR61 15 HGR61 16 HGR61 17 HGR61 18 HGR61
# TRIPOS MOL2 file generated by SEED

@<TRIPOS>MOLECULE
pyrazole
 9 9 0 0 0
****
USER_CHARGES
INVALID_CHARGES
Pose:   1 Cluster:   1 Fr_nu: 10776839 TotEn:   -19.70
@<TRIPOS>ATOM
      1 C1        -41.9373   -5.0946  -31.6730 C.2    1 LIG      -0.25100
      2 C2        -43.3150   -4.9029  -31.4565 C.2    1 LIG       0.13200
      3 C3        -41.7008   -6.3829  -31.2599 C.2    1 LIG      -0.03800
      4 N1        -43.9119   -5.9830  -30.9456 N.2    1 LIG      -0.57800
      5 N2        -42.9045   -6.8659  -30.8377 N.pl3  1 LIG      -0.05900
      6 H1        -41.2161   -4.3974  -32.0732 H      1 LIG       0.15700
      7 H2        -43.9089   -4.0209  -31.6491 H      1 LIG       0.15600
      8 H3        -40.8043   -6.9851  -31.2267 H      1 LIG       0.15900
      9 H4        -43.1097   -7.7841  -30.4641 H      1 LIG       0.32200
@<TRIPOS>BOND
      1       1       2 1
      2       1       3 2
      3       2       4 2
      4       3       5 1
      5       4       5 1
      6       1       6 1
      7       2       7 1
      8       3       8 1
      9       5       9 1
@<TRIPOS>ALT_TYPE
CGenFF_4.0_ALT_TYPE_SET
CGenFF_4.0 1 CG2R51 2 CG2R52 3 CG2R51 4 NG2R50 5 NG2R51 6 HGR51 7 HGR52 8 HGR52 9 HGP1
@<TRIPOS>MOLECULE
pyrazole
 9 9 0 0 0
****
USER_CHARGES
INVALID_CHARGES
Pose:   2 Cluster:   2 Fr_nu:  11129 TotEn:   -19.58
@<TRIPOS>ATOM
      1 C1        -88.3258  -29.7898  -32.5719 C.2    1 LIG      -0.25100
      2 C2        -88.1410  -31.0722  -33.1224 C.2    1 LIG       0.13200
      3 C3        -87.7463  -28.9391  -33.4812 C.2    1 LIG      -0.03800
      4 N1        -87.4949  -31.0435  -34.2909 N.2    1 LIG      -0.57800
      5 N2        -87.2686  -29.7327  -34.4823 N.pl3  1 LIG      -0.05900
      6 H1        -88.8115  -29.5190  -31.6460 H      1 LIG       0.15700
      7 H2        -88.4498  -32.0266  -32.7204 H      1 LIG       0.15600
      8 H3        -87.6313  -27.8650  -33.5044 H      1 LIG       0.15900
      9 H4        -86.7784  -29.4483  -35.3211 H      1 LIG       0.32200
@<TRIPOS>BOND
      1       1       2 1
      2       1       3 2
      3       2       4 2
      4       3       5 1
      5       4       5 1
      6       1       6 1
      7       2       7 1
      8       3       8 1
      9       5       9 1
@<TRIPOS>ALT_TYPE
CGenFF_4.0_ALT_TYPE_SET
CGenFF_4.0 1 CG2R51 2 CG2R52 3 CG2R51 4 NG2R50 5 NG2R51 6 HGR51 7 HGR52 8 HGR52 9 HGP1
@<TRIPOS>MOLECULE
pyrazole
 9 9 0 0 0
****
USER_CHARGES
INVALID_CHARGES
Pose:   3 Cluster:   3 Fr_nu: 8556303 TotEn:   -17.74
@<TRIPOS>ATOM
      1 C1        -57.7128    2.3664  -40.8890 C.2    1 LIG      -0.25100
      2 C2        -56.3910    2.4114  -40.4066 C.2    1 LIG       0.13200
      3 C3        -58.4894    2.3107  -39.7576 C.2    1 LIG      -0.03800
      4 N1        -56.3277    2.3866  -39.0727 N.2    1 LIG      -0.57800
      5 N2        -57.6195    2.3256  -38.7071 N.pl3  1 LIG      -0.05900
      6 H1        -58.0554    2.3740  -41.9132 H      1 LIG       0.15700
      7 H2        -55.4711    2.4606  -40.9715 H      1 LIG       0.15600
      8 H3        -59.5584    2.2606  -39.6087 H      1 LIG       0.15900
      9 H4        -57.8372    2.2945  -37.7190 H      1 LIG       0.32200
@<TRIPOS>BOND
      1       1       2 1
      2       1       3 2
      3       2       4 2
      4       3       5 1
      5       4       5 1
      6       1       6 1
      7       2       7 1
      8       3       8 1
      9       5       9 1
@<TRIPOS>ALT_TYPE
CGenFF_4.0_ALT_TYPE_SET
CGenFF_4.0 1 CG2R51 2 CG2R52 3 CG2R51 4 NG2R50 5 NG2R51 6 HGR51 7 HGR52 8 HGR52 9 HGP1
@<TRIPOS>MOLECULE
pyrazole
 9 9 0 0 0
****
USER_CHARGES
INVALID_CHARGES
Pose:   4 Cluster:   4 Fr_nu: 10165584 TotEn:   -17.01
@<TRIPOS>ATOM
      1 C1        -58.3370    4.0510  -40.7618 C.2    1 LIG      -0.25100
      2 C2        -57.2766    3.4220  -40.0824 C.2    1 LIG       0.13200
      3 C3        -59.4214    3.2402  -40.5314 C.2    1 LIG      -0.03800
      4 N1        -57.6532    2.2983  -39.4665 N.2    1 LIG      -0.57800
      5 N2        -58.9625    2.2148  -39.7578 N.pl3  1 LIG      -0.05900
      6 H1        -58.3190    4.9646  -41.3375 H      1 LIG       0.15700
      7 H2        -56.2448    3.7353  -40.0109 H      1 LIG       0.15600
      8 H3        -60.4543    3.2978  -40.8431 H      1 LIG       0.15900
      9 H4        -59.4849    1.4268  -39.3960 H      1 LIG       0.32200
@<TRIPOS>BOND
      1       1       2 1
      2       1       3 2
      3       2       4 2
      4       3       5 1
      5       4       5 1
      6       1       6 1
      7       2       7 1
      8       3       8 1
      9       5       9 1
@<TRIPOS>ALT_TYPE
CGenFF_4.0_ALT_TYPE_SET
CGenFF_4.0 1 CG2R51 2 CG2R52 3 CG2R51 4 NG2R50 5 NG2R51 6 HGR51 7 HGR52 8 HGR52 9 HGP1
@<TRIPOS>MOLECULE
pyrazole
 9 9 0 0 0
****
USER_CHARGES
INVALID_CHARGES
Pose:   5 Cluster:   5 Fr_nu: 10773653 TotEn:   -16.87
@<TRIPOS>ATOM
      1 C1        -46.0452   -7.4866  -28.3491 C.2    1 LIG      -0.25100
      2 C2        -46.7202   -7.1545  -29.5390 C.2    1 LIG       0.13200
      3 C3        -44.7359   -7.6491  -28.7311 C.2    1 LIG      -0.03800
      4 N1        -45.9070   -7.1082  -30.5975 N.2    1 LIG      -0.57800
      5 N2        -44.7074   -7.4132  -30.0742 N.pl3  1 LIG      -0.05900
      6 H1        -46.4500   -7.5928  -27.3535 H      1 LIG       0.15700
      7 H2        -47.7710   -6.9448  -29.6791 H      1 LIG       0.15600
      8 H3        -43.8426   -7.9077  -28.1810 H      1 LIG       0.15900
      9 H4        -43.9078   -7.4448  -30.6942 H      1 LIG       0.32200
@<TRIPOS>BOND
      1       1       2 1
      2       1       3 2
      3       2       4 2
      4       3       5 1
      5       4       5 1
      6       1       6 1
      7       2       7 1
      8       3       8 1
      9       5       9 1
@<TRIPOS>ALT_TYPE
CGenFF_4.0_ALT_TYPE_SET
CGenFF_4.0 1 CG2R51 2 CG2R52 3 CG2R51 4 NG2R50 5 NG2R51 6 HGR51 7 HGR52 8 HGR52 9 HGP1
@<TRIPOS>MOLECULE
pyrazole
 9 9 0 0 0
****
USER_CHARGES
INVALID_CHARGES
Pose:   6 Cluster:   6 Fr_nu: 588818 TotEn:   -16.72
@<TRIPOS>ATOM
      1 C1        -75.2555   -8.4301  -53.6911 C.2    1 LIG      -0.25100
      2 C2        -75.0354   -7.6178  -54.8196 C.2    1 LIG       0.13200
      3 C3        -76.5196   -8.9355  -53.8732 C.2    1 LIG      -0.03800
      4 N1        -76.0760   -7.6051  -55.6567 N.2    1 LIG      -0.57800
      5 N2        -76.9624   -8.4157  -55.0540 N.pl3  1 LIG      -0.05900
      6 H1        -74.5913   -8.6233  -52.8617 H      1 LIG       0.15700
      7 H2        -74.1602   -7.0341  -55.0666 H      1 LIG       0.15600
      8 H3        -77.1310   -9.6012  -53.2812 H      1 LIG       0.15900
      9 H4        -77.8555   -8.5695  -55.5051 H      1 LIG       0.32200
@<TRIPOS>BOND
      1       1       2 1
      2       1       3 2
      3       2       4 2
      4       3       5 1
      5       4       5 1
      6       1       6 1
      7       2       7 1
      8       3       8 1
      9       5       9 1
@<TRIPOS>ALT_TYPE
CGenFF_4.0_ALT_TYPE_SET
CGenFF_4.0 1 CG2R51 2 CG2R52 3 CG2R51 4 NG2R50 5 NG2R51 6 HGR51 7 HGR52 8 HGR52 9 HGP1
@<TRIPOS>MOLECULE
pyrazole
 9 9 0 0 0
****
USER_CHARGES
INVALID_CHARGES
Pose:   7 Cluster:   7 Fr_nu:  87255 TotEn:   -16.65
@<TRIPOS>ATOM
      1 C1        -62.9511   -9.1727  -14.1659 C.2    1 LIG      -0.25100
      2 C2        -61.5555   -9.1554  -14.3494 C.2    1 LIG       0.13200
      3 C3        -63.3750  -10.2791  -14.8607 C.2    1 LIG      -0.03800
      4 N1        -61.1216  -10.1703  -15.1016 N.2    1 LIG      -0.57800
      5 N2        -62.2512  -10.8358  -15.3969 N.pl3  1 LIG      -0.05900
      6 H1        -63.5646   -8.4810  -13.6077 H      1 LIG       0.15700
      7 H2        -60.8364   -8.4452  -13.9668 H      1 LIG       0.15600
      8 H3        -64.3532  -10.7094  -15.0201 H      1 LIG       0.15900
      9 H4        -62.1824  -11.6649  -15.9736 H      1 LIG       0.32200
@<TRIPOS>BOND
      1       1       2 1
      2       1       3 2
      3       2       4 2
      4       3       5 1
      5       4       5 1
      6       1       6 1
      7       2       7 1
      8       3       8 1
      9       5       9 1
@<TRIPOS>ALT_TYPE
CGenFF_4.0_ALT_TYPE_SET
CGenFF_4.0 1 CG2R51 2 CG2R52 3 CG2R51 4 NG2R50 5 NG2R51 6 HGR51 7 HGR52 8 HGR52 9 HGP1
@<TRIPOS>MOLECULE
pyrazole
 9 9 0 0 0
****
USER_CHARGES
INVALID_CHARGES
Pose:   8 Cluster:   8 Fr_nu: 117836 TotEn:   -16.07
@<TRIPOS>ATOM
      1 C1        -81.0110  -20.7362  -31.7615 C.2    1 LIG      -0.25100
      2 C2        -82.3122  -21.2669  -31.6777 C.2    1 LIG       0.13200
      3 C3        -80.4787  -21.3088  -32.8907 C.2    1 LIG      -0.03800
      4 N1        -82.5897  -22.1116  -32.6744 N.2    1 LIG      -0.57800
      5 N2        -81.4556  -22.1160  -33.3953 N.pl3  1 LIG      -0.05900
      6 H1        -80.5264  -20.0361  -31.0972 H      1 LIG       0.15700
      7 H2        -83.0698  -21.0738  -30.9316 H      1 LIG       0.15600
      8 H3        -79.5139  -21.2185  -33.3685 H      1 LIG       0.15900
      9 H4        -81.4159  -22.6972  -34.2232 H      1 LIG       0.32200
@<TRIPOS>BOND
      1       1       2 1
      2       1       3 2
      3       2       4 2
      4       3       5 1
      5       4       5 1
      6       1       6 1
      7       2       7 1
      8       3       8 1
      9       5       9 1
@<TRIPOS>ALT_TYPE
CGenFF_4.0_ALT_TYPE_SET
CGenFF_4.0 1 CG2R51 2 CG2R52 3 CG2R51 4 NG2R50 5 NG2R51 6 HGR51 7 HGR52 8 HGR52 9 HGP1
@<TRIPOS>MOLECULE
pyrazole
 9 9 0 0 0
****
USER_CHARGES
INVALID_CHARGES
Pose:   9 Cluster:   9 Fr_nu:  87094 TotEn:   -16.01
@<TRIPOS>ATOM
      1 C1        -62.5021  -10.8061  -12.6399 C.2    1 LIG      -0.25100
      2 C2        -61.5514  -10.0453  -13.3463 C.2    1 LIG       0.13200
      3 C3        -62.8345  -11.8244  -13.4996 C.2    1 LIG      -0.03800
      4 N1        -61.2961  -10.5382  -14.5611 N.2    1 LIG      -0.57800
      5 N2        -62.0912  -11.6198  -14.6248 N.pl3  1 LIG      -0.05900
      6 H1        -62.8919  -10.6407  -11.6464 H      1 LIG       0.15700
      7 H2        -61.0343   -9.1519  -13.0267 H      1 LIG       0.15600
      8 H3        -63.5191  -12.6560  -13.4150 H      1 LIG       0.15900
      9 H4        -62.0782  -12.1752  -15.4710 H      1 LIG       0.32200
@<TRIPOS>BOND
      1       1       2 1
      2       1       3 2
      3       2       4 2
      4       3       5 1
      5       4       5 1
      6       1       6 1
      7       2       7 1
      8       3       8 1
      9       5       9 1
@<TRIPOS>ALT_TYPE
CGenFF_4.0_ALT_TYPE_SET
CGenFF_4.0 1 CG2R51 2 CG2R52 3 CG2R51 4 NG2R50 5 NG2R51 6 HGR51 7 HGR52 8 HGR52 9 HGP1
@<TRIPOS>MOLECULE
pyrazole
 9 9 0 0 0
****
USER_CHARGES
INVALID_CHARGES
Pose:  10 Cluster:  10 Fr_nu: 10753531 TotEn:   -15.97
@<TRIPOS>ATOM
      1 C1        -50.6218    8.2442  -30.8421 C.2    1 LIG      -0.25100
      2 C2        -50.2422    8.3855  -29.4939 C.2    1 LIG       0.13200
      3 C3        -50.6099    9.5250  -31.3381 C.2    1 LIG      -0.03800
      4 N1        -50.0062    9.6556  -29.1550 N.2    1 LIG      -0.57800
      5 N2        -50.2380   10.3243  -30.2974 N.pl3  1 LIG      -0.05900
      6 H1        -50.8689    7.3409  -31.3801 H      1 LIG       0.15700
      7 H2        -50.1282    7.6158  -28.7440 H      1 LIG       0.15600
      8 H3        -50.8299    9.9306  -32.3151 H      1 LIG       0.15900
      9 H4        -50.1248   11.3303  -30.2955 H      1 LIG       0.32200
@<TRIPOS>BOND
      1       1       2 1
      2       1       3 2
      3       2       4 2
      4       3       5 1
      5       4       5 1
      6       1       6 1
      7       2       7 1
      8       3       8 1
      9       5       9 1
@<TRIPOS>ALT_TYPE
CGenFF_4.0_ALT_TYPE_SET
CGenFF_4.0 1 CG2R51 2 CG2R52 3 CG2R51 4 NG2R50 5 NG2R51 6 HGR51 7 HGR52 8 HGR52 9 HGP1
@<TRIPOS>MOLECULE
pyrazole
 9 9 0 0 0
****
USER_CHARGES
INVALID_CHARGES
Pose:  11 Cluster:  11 Fr_nu: 7731735 TotEn:   -15.84
@<TRIPOS>ATOM
      1 C1        -42.1718  -13.5708  -38.1022 C.2    1 LIG      -0.25100
      2 C2        -41.5570  -14.3984  -37.1437 C.2    1 LIG       0.13200
      3 C3        -41.9652  -12.2950  -37.6375 C.2    1 LIG      -0.03800
      4 N1        -41.0012  -13.7066  -36.1455 N.2    1 LIG      -0.57800
      5 N2        -41.2660  -12.4307  -36.4742 N.pl3  1 LIG      -0.05900
      6 H1        -42.6915  -13.8580  -39.0044 H      1 LIG       0.15700
      7 H2        -41.4911  -15.4770  -37.1306 H      1 LIG       0.15600
      8 H3        -42.2483  -11.3249  -38.0198 H      1 LIG       0.15900
      9 H4        -40.9401  -11.6987  -35.8556 H      1 LIG       0.32200
@<TRIPOS>BOND
      1       1       2 1
      2       1       3 2
      3       2       4 2
      4       3       5 1
      5       4       5 1
      6       1       6 1
      7       2       7 1
      8       3       8 1
      9       5       9 1
@<TRIPOS>ALT_TYPE
CGenFF_4.0_ALT_TYPE_SET
CGenFF_4.0 1 CG2R51 2 CG2R52 3 CG2R51 4 NG2R50 5 NG2R51 6 HGR51 7 HGR52 8 HGR52 9 HGP1
@<TRIPOS>MOLECULE
pyrazole
 9 9 0 0 0
****
USER_CHARGES
INVALID_CHARGES
Pose:  12 Cluster:  12 Fr_nu: 239744 TotEn:   -15.75
@<TRIPOS>ATOM
      1 C1        -46.2759   -8.4440  -38.3966 C.2    1 LIG      -0.25100
      2 C2        -46.7832   -9.4047  -37.5012 C.2    1 LIG       0.13200
      3 C3        -47.2758   -7.5079  -38.4984 C.2    1 LIG      -0.03800
      4 N1        -48.0099   -9.1062  -37.0652 N.2    1 LIG      -0.57800
      5 N2        -48.2819   -7.9474  -37.6891 N.pl3  1 LIG      -0.05900
      6 H1        -45.3194   -8.4308  -38.8978 H      1 LIG       0.15700
      7 H2        -46.3103  -10.3101  -37.1487 H      1 LIG       0.15600
      8 H3        -47.3611   -6.5906  -39.0629 H      1 LIG       0.15900
      9 H4        -49.1783   -7.5095  -37.5176 H      1 LIG       0.32200
@<TRIPOS>BOND
      1       1       2 1
      2       1       3 2
      3       2       4 2
      4       3       5 1
      5       4       5 1
      6       1       6 1
      7       2       7 1
      8       3       8 1
      9       5       9 1
@<TRIPOS>ALT_TYPE
CGenFF_4.0_ALT_TYPE_SET
CGenFF_4.0 1 CG2R51 2 CG2R52 3 CG2R51 4 NG2R50 5 NG2R51 6 HGR51 7 HGR52 8 HGR52 9 HGP1
@<TRIPOS>MOLECULE
pyrazole
 9 9 0 0 0
****
USER_CHARGES
INVALID_CHARGES
Pose:  13 Cluster:  13 Fr_nu: 10805132 TotEn:   -15.64
@<TRIPOS>ATOM
      1 C1        -51.5579  -23.0875  -34.2212 C.2    1 LIG      -0.25100
      2 C2        -50.3039  -22.4487  -34.1861 C.2    1 LIG       0.13200
      3 C3        -52.4676  -22.0584  -34.2190 C.2    1 LIG      -0.03800
      4 N1        -50.4040  -21.1170  -34.1635 N.2    1 LIG      -0.57800
      5 N2        -51.7317  -20.9105  -34.1845 N.pl3  1 LIG      -0.05900
      6 H1        -51.7731  -24.1455  -34.2455 H      1 LIG       0.15700
      7 H2        -49.3212  -22.8981  -34.1756 H      1 LIG       0.15600
      8 H3        -53.5477  -22.0400  -34.2361 H      1 LIG       0.15900
      9 H4        -52.0688  -19.9560  -34.1714 H      1 LIG       0.32200
@<TRIPOS>BOND
      1       1       2 1
      2       1       3 2
      3       2       4 2
      4       3       5 1
      5       4       5 1
      6       1       6 1
      7       2       7 1
      8       3       8 1
      9       5       9 1
@<TRIPOS>ALT_TYPE
CGenFF_4.0_ALT_TYPE_SET
CGenFF_4.0 1 CG2R51 2 CG2R52 3 CG2R51 4 NG2R50 5 NG2R51 6 HGR51 7 HGR52 8 HGR52 9 HGP1
@<TRIPOS>MOLECULE
pyrazole
 9 9 0 0 0
****
USER_CHARGES
INVALID_CHARGES
Pose:  14 Cluster:  14 Fr_nu: 446277 TotEn:   -15.59
@<TRIPOS>ATOM
      1 C1        -47.1155   -8.9609  -38.5974 C.2    1 LIG      -0.25100
      2 C2        -46.6005   -9.7562  -37.5563 C.2    1 LIG       0.13200
      3 C3        -46.1667   -9.0350  -39.5877 C.2    1 LIG      -0.03800
      4 N1        -45.4165  -10.2961  -37.8573 N.2    1 LIG      -0.57800
      5 N2        -45.1796   -9.8393  -39.0988 N.pl3  1 LIG      -0.05900
      6 H1        -48.0447   -8.4111  -38.6270 H      1 LIG       0.15700
      7 H2        -47.0383   -9.9645  -36.5906 H      1 LIG       0.15600
      8 H3        -46.1053   -8.5960  -40.5731 H      1 LIG       0.15900
      9 H4        -44.3194  -10.1156  -39.5553 H      1 LIG       0.32200
@<TRIPOS>BOND
      1       1       2 1
      2       1       3 2
      3       2       4 2
      4       3       5 1
      5       4       5 1
      6       1       6 1
      7       2       7 1
      8       3       8 1
      9       5       9 1
@<TRIPOS>ALT_TYPE
CGenFF_4.0_ALT_TYPE_SET
CGenFF_4.0 1 CG2R51 2 CG2R52 3 CG2R51 4 NG2R50 5 NG2R51 6 HGR51 7 HGR52 8 HGR52 9 HGP1
@<TRIPOS>MOLECULE
pyrazole
 9 9 0 0 0
****
USER_CHARGES
INVALID_CHARGES
Pose:  15 Cluster:  15 Fr_nu: 10908822 TotEn:   -15.41
@<TRIPOS>ATOM
      1 C1        -86.0904  -23.7361  -32.6143 C.2    1 LIG      -0.25100
      2 C2        -86.7456  -22.8086  -33.4464 C.2    1 LIG       0.13200
      3 C3        -86.0399  -24.8893  -33.3586 C.2    1 LIG      -0.03800
      4 N1        -87.0866  -23.3277  -34.6288 N.2    1 LIG      -0.57800
      5 N2        -86.6440  -24.5939  -34.5452 N.pl3  1 LIG      -0.05900
      6 H1        -85.7075  -23.5898  -31.6151 H      1 LIG       0.15700
      7 H2        -86.9892  -21.7762  -33.2403 H      1 LIG       0.15600
      8 H3        -85.6397  -25.8719  -33.1544 H      1 LIG       0.15900
      9 H4        -86.7899  -25.2061  -35.3381 H      1 LIG       0.32200
@<TRIPOS>BOND
      1       1       2 1
      2       1       3 2
      3       2       4 2
      4       3       5 1
      5       4       5 1
      6       1       6 1
      7       2       7 1
      8       3       8 1
      9       5       9 1
@<TRIPOS>ALT_TYPE
CGenFF_4.0_ALT_TYPE_SET
CGenFF_4.0 1 CG2R51 2 CG2R52 3 CG2R51 4 NG2R50 5 NG2R51 6 HGR51 7 HGR52 8 HGR52 9 HGP1
@<TRIPOS>MOLECULE
pyrazole
 9 9 0 0 0
****
USER_CHARGES
INVALID_CHARGES
Pose:  16 Cluster:  16 Fr_nu: 10165504 TotEn:   -15.14
@<TRIPOS>ATOM
      1 C1        -58.5753    4.2937  -40.7776 C.2    1 LIG      -0.25100
      2 C2        -58.0884    4.6581  -39.5080 C.2    1 LIG       0.13200
      3 C3        -59.4214    3.2402  -40.5314 C.2    1 LIG      -0.03800
      4 N1        -58.5840    3.8980  -38.5280 N.2    1 LIG      -0.57800
      5 N2        -59.3913    3.0454  -39.1818 N.pl3  1 LIG      -0.05900
      6 H1        -58.3462    4.7331  -41.7372 H      1 LIG       0.15700
      7 H2        -57.3926    5.4457  -39.2561 H      1 LIG       0.15600
      8 H3        -60.0267    2.6240  -41.1805 H      1 LIG       0.15900
      9 H4        -59.8928    2.3509  -38.6424 H      1 LIG       0.32200
@<TRIPOS>BOND
      1       1       2 1
      2       1       3 2
      3       2       4 2
      4       3       5 1
      5       4       5 1
      6       1       6 1
      7       2       7 1
      8       3       8 1
      9       5       9 1
@<TRIPOS>ALT_TYPE
CGenFF_4.0_ALT_TYPE_SET
CGenFF_4.0 1 CG2R51 2 CG2R52 3 CG2R51 4 NG2R50 5 NG2R51 6 HGR51 7 HGR52 8 HGR52 9 HGP1
@<TRIPOS>MOLECULE
pyrazole
 9 9 0 0 0
****
USER_CHARGES
INVALID_CHARGES
Pose:  17 Cluster:  17 Fr_nu: 2779372 TotEn:   -15.10
@<TRIPOS>ATOM
      1 C1        -51.2169    4.6301  -34.0423 C.2    1 LIG      -0.25100
      2 C2        -50.8303    5.5059  -33.0101 C.2    1 LIG       0.13200
      3 C3        -50.6027    3.4414  -33.7320 C.2    1 LIG      -0.03800
      4 N1        -50.0326    4.9232  -32.1112 N.2    1 LIG      -0.57800
      5 N2        -49.9128    3.6685  -32.5775 N.pl3  1 LIG      -0.05900
      6 H1        -51.8522    4.8312  -34.8922 H      1 LIG       0.15700
      7 H2        -51.0963    6.5446  -32.8757 H      1 LIG       0.15600
      8 H3        -50.5927    2.4769  -34.2189 H      1 LIG       0.15900
      9 H4        -49.3403    3.0161  -32.0566 H      1 LIG       0.32200
@<TRIPOS>BOND
      1       1       2 1
      2       1       3 2
      3       2       4 2
      4       3       5 1
      5       4       5 1
      6       1       6 1
      7       2       7 1
      8       3       8 1
      9       5       9 1
@<TRIPOS>ALT_TYPE
CGenFF_4.0_ALT_TYPE_SET
CGenFF_4.0 1 CG2R51 2 CG2R52 3 CG2R51 4 NG2R50 5 NG2R51 6 HGR51 7 HGR52 8 HGR52 9 HGP1
@<TRIPOS>MOLECULE
pyrazole
 9 9 0 0 0
****
USER_CHARGES
INVALID_CHARGES
Pose:  18 Cluster:  18 Fr_nu: 5892566 TotEn:   -14.64
@<TRIPOS>ATOM
      1 C1        -50.6384    5.0714  -33.8646 C.2    1 LIG      -0.25100
      2 C2        -51.8421    5.4050  -34.5138 C.2    1 LIG       0.13200
      3 C3        -50.7301    3.7187  -33.6451 C.2    1 LIG      -0.03800
      4 N1        -52.6400    4.3493  -34.6951 N.2    1 LIG      -0.57800
      5 N2        -51.9361    3.3390  -34.1567 N.pl3  1 LIG      -0.05900
      6 H1        -49.8182    5.7199  -33.5940 H      1 LIG       0.15700
      7 H2        -52.1715    6.3736  -34.8619 H      1 LIG       0.15600
      8 H3        -50.0620    3.0086  -33.1795 H      1 LIG       0.15900
      9 H4        -52.3415    2.4115  -34.1705 H      1 LIG       0.32200
@<TRIPOS>BOND
      1       1       2 1
      2       1       3 2
      3       2       4 2
      4       3       5 1
      5       4       5 1
      6       1       6 1
      7       2       7 1
      8       3       8 1
      9       5       9 1
@<TRIPOS>ALT_TYPE
CGenFF_4.0_ALT_TYPE_SET
CGenFF_4.0 1 CG2R51 2 CG2R52 3 CG2R51 4 NG2R50 5 NG2R51 6 HGR51 7 HGR52 8 HGR52 9 HGP1
@<TRIPOS>MOLECULE
pyrazole
 9 9 0 0 0
****
USER_CHARGES
INVALID_CHARGES
Pose:  19 Cluster:  19 Fr_nu: 2779465 TotEn:   -14.63
@<TRIPOS>ATOM
      1 C1        -50.1980    4.9166  -32.4012 C.2    1 LIG      -0.25100
      2 C2        -51.0558    5.3558  -33.4273 C.2    1 LIG       0.13200
      3 C3        -50.0541    3.5695  -32.6270 C.2    1 LIG      -0.03800
      4 N1        -51.4304    4.3679  -34.2444 N.2    1 LIG      -0.57800
      5 N2        -50.8049    3.2945  -33.7320 N.pl3  1 LIG      -0.05900
      6 H1        -49.7462    5.4950  -31.6088 H      1 LIG       0.15700
      7 H2        -51.4241    6.3546  -33.6135 H      1 LIG       0.15600
      8 H3        -49.4995    2.7989  -32.1113 H      1 LIG       0.15900
      9 H4        -50.9366    2.4001  -34.1875 H      1 LIG       0.32200
@<TRIPOS>BOND
      1       1       2 1
      2       1       3 2
      3       2       4 2
      4       3       5 1
      5       4       5 1
      6       1       6 1
      7       2       7 1
      8       3       8 1
      9       5       9 1
@<TRIPOS>ALT_TYPE
CGenFF_4.0_ALT_TYPE_SET
CGenFF_4.0 1 CG2R51 2 CG2R52 3 CG2R51 4 NG2R50 5 NG2R51 6 HGR51 7 HGR52 8 HGR52 9 HGP1
@<TRIPOS>MOLECULE
pyrazole
 9 9 0 0 0
****
USER_CHARGES
INVALID_CHARGES
Pose:  20 Cluster:  20 Fr_nu: 10783171 TotEn:   -14.61
@<TRIPOS>ATOM
      1 C1        -80.6634  -20.5132  -31.3788 C.2    1 LIG      -0.25100
      2 C2        -81.5547  -21.4963  -30.9088 C.2    1 LIG       0.13200
      3 C3        -80.1449  -21.0442  -32.5345 C.2    1 LIG      -0.03800
      4 N1        -81.6022  -22.5705  -31.7012 N.2    1 LIG      -0.57800
      5 N2        -80.7344  -22.2654  -32.6810 N.pl3  1 LIG      -0.05900
      6 H1        -80.4297  -19.5535  -30.9421 H      1 LIG       0.15700
      7 H2        -82.1712  -21.4751  -30.0215 H      1 LIG       0.15600
      8 H3        -79.4241  -20.6725  -33.2484 H      1 LIG       0.15900
      9 H4        -80.5902  -22.9407  -33.4212 H      1 LIG       0.32200
@<TRIPOS>BOND
      1       1       2 1
      2       1       3 2
      3       2       4 2
      4       3       5 1
      5       4       5 1
      6       1       6 1
      7       2       7 1
      8       3       8 1
      9       5       9 1
@<TRIPOS>ALT_TYPE
CGenFF_4.0_ALT_TYPE_SET
CGenFF_4.0 1 CG2R51 2 CG2R52 3 CG2R51 4 NG2R50 5 NG2R51 6 HGR51 7 HGR52 8 HGR52 9 HGP1
@<TRIPOS>MOLECULE
pyrazole
 9 9 0 0 0
****
USER_CHARGES
INVALID_CHARGES
Pose:  21 Cluster:  21 Fr_nu: 2343365 TotEn:   -14.55
@<TRIPOS>ATOM
      1 C1        -79.1946  -20.1369  -30.4351 C.2    1 LIG      -0.25100
      2 C2        -80.0981  -19.2938  -31.1094 C.2    1 LIG       0.13200
      3 C3        -78.8941  -21.1182  -31.3480 C.2    1 LIG      -0.03800
      4 N1        -80.3546  -19.7035  -32.3545 N.2    1 LIG      -0.57800
      5 N2        -79.6077  -20.8147  -32.4700 N.pl3  1 LIG      -0.05900
      6 H1        -78.8135  -20.0464  -29.4287 H      1 LIG       0.15700
      7 H2        -80.5807  -18.3981  -30.7452 H      1 LIG       0.15600
      8 H3        -78.2530  -21.9867  -31.3005 H      1 LIG       0.15900
      9 H4        -79.6340  -21.3211  -33.3462 H      1 LIG       0.32200
@<TRIPOS>BOND
      1       1       2 1
      2       1       3 2
      3       2       4 2
      4       3       5 1
      5       4       5 1
      6       1       6 1
      7       2       7 1
      8       3       8 1
      9       5       9 1
@<TRIPOS>ALT_TYPE
CGenFF_4.0_ALT_TYPE_SET
CGenFF_4.0 1 CG2R51 2 CG2R52 3 CG2R51 4 NG2R50 5 NG2R51 6 HGR51 7 HGR52 8 HGR52 9 HGP1
@<TRIPOS>MOLECULE
pyrazole
 9 9 0 0 0
****
USER_CHARGES
INVALID_CHARGES
Pose:  22 Cluster:  22 Fr_nu: 10753852 TotEn:   -14.18
@<TRIPOS>ATOM
      1 C1        -50.8862    9.9538  -31.4869 C.2    1 LIG      -0.25100
      2 C2        -50.2591   10.1017  -30.2353 C.2    1 LIG       0.13200
      3 C3        -51.3049    8.6459  -31.5089 C.2    1 LIG      -0.03800
      4 N1        -50.2757    8.9775  -29.5142 N.2    1 LIG      -0.57800
      5 N2        -50.9185    8.1107  -30.3152 N.pl3  1 LIG      -0.05900
      6 H1        -51.0175   10.6917  -32.2646 H      1 LIG       0.15700
      7 H2        -49.7902   10.9816  -29.8186 H      1 LIG       0.15600
      8 H3        -51.8290    8.0604  -32.2504 H      1 LIG       0.15900
      9 H4        -51.0582    7.1646  -29.9836 H      1 LIG       0.32200
@<TRIPOS>BOND
      1       1       2 1
      2       1       3 2
      3       2       4 2
      4       3       5 1
      5       4       5 1
      6       1       6 1
      7       2       7 1
      8       3       8 1
      9       5       9 1
@<TRIPOS>ALT_TYPE
CGenFF_4.0_ALT_TYPE_SET
CGenFF_4.0 1 CG2R51 2 CG2R52 3 CG2R51 4 NG2R50 5 NG2R51 6 HGR51 7 HGR52 8 HGR52 9 HGP1
@<TRIPOS>MOLECULE
pyrazole
 9 9 0 0 0
****
USER_CHARGES
INVALID_CHARGES
Pose:  23 Cluster:  23 Fr_nu: 334639 TotEn:   -14.01
@<TRIPOS>ATOM
      1 C1        -47.5182   -8.0324  -38.7150 C.2    1 LIG      -0.25100
      2 C2        -47.7730   -8.8267  -37.5810 C.2    1 LIG       0.13200
      3 C3        -46.3534   -8.5409  -39.2357 C.2    1 LIG      -0.03800
      4 N1        -46.8447   -9.7683  -37.3918 N.2    1 LIG      -0.57800
      5 N2        -45.9954   -9.5691  -38.4141 N.pl3  1 LIG      -0.05900
      6 H1        -48.0977   -7.2073  -39.1019 H      1 LIG       0.15700
      7 H2        -48.5961   -8.7583  -36.8841 H      1 LIG       0.15600
      8 H3        -45.7592   -8.2684  -40.0960 H      1 LIG       0.15900
      9 H4        -45.1866  -10.1731  -38.4900 H      1 LIG       0.32200
@<TRIPOS>BOND
      1       1       2 1
      2       1       3 2
      3       2       4 2
      4       3       5 1
      5       4       5 1
      6       1       6 1
      7       2       7 1
      8       3       8 1
      9       5       9 1
@<TRIPOS>ALT_TYPE
CGenFF_4.0_ALT_TYPE_SET
CGenFF_4.0 1 CG2R51 2 CG2R52 3 CG2R51 4 NG2R50 5 NG2R51 6 HGR51 7 HGR52 8 HGR52 9 HGP1
@<TRIPOS>MOLECULE
pyrazole
 9 9 0 0 0
****
USER_CHARGES
INVALID_CHARGES
Pose:  24 Cluster:  24 Fr_nu: 2023782 TotEn:   -13.88
@<TRIPOS>ATOM
      1 C1        -51.2338  -11.7016  -45.8095 C.2    1 LIG      -0.25100
      2 C2        -50.7561  -11.0121  -44.6790 C.2    1 LIG       0.13200
      3 C3        -52.5907  -11.4897  -45.7930 C.2    1 LIG      -0.03800
      4 N1        -51.7303  -10.4072  -43.9942 N.2    1 LIG      -0.57800
      5 N2        -52.8338  -10.7158  -44.6964 N.pl3  1 LIG      -0.05900
      6 H1        -50.6736  -12.2720  -46.5357 H      1 LIG       0.15700
      7 H2        -49.7386  -10.9256  -44.3252 H      1 LIG       0.15600
      8 H3        -53.3875  -11.8143  -46.4465 H      1 LIG       0.15900
      9 H4        -53.7248  -10.3650  -44.3680 H      1 LIG       0.32200
@<TRIPOS>BOND
      1       1       2 1
      2       1       3 2
      3       2       4 2
      4       3       5 1
      5       4       5 1
      6       1       6 1
      7       2       7 1
      8       3       8 1
      9       5       9 1
@<TRIPOS>ALT_TYPE
CGenFF_4.0_ALT_TYPE_SET
CGenFF_4.0 1 CG2R51 2 CG2R52 3 CG2R51 4 NG2R50 5 NG2R51 6 HGR51 7 HGR52 8 HGR52 9 HGP1
@<TRIPOS>MOLECULE
pyrazole
 9 9 0 0 0
****
USER_CHARGES
INVALID_CHARGES
Pose:  25 Cluster:  25 Fr_nu: 4559888 TotEn:   -13.78
@<TRIPOS>ATOM
      1 C1        -57.0327    3.3913  -39.5306 C.2    1 LIG      -0.25100
      2 C2        -56.5879    3.0108  -40.8109 C.2    1 LIG       0.13200
      3 C3        -58.2416    2.7560  -39.3843 C.2    1 LIG      -0.03800
      4 N1        -57.4443    2.1967  -41.4335 N.2    1 LIG      -0.57800
      5 N2        -58.4394    2.0603  -40.5407 N.pl3  1 LIG      -0.05900
      6 H1        -56.5456    4.0353  -38.8134 H      1 LIG       0.15700
      7 H2        -55.6755    3.2932  -41.3164 H      1 LIG       0.15600
      8 H3        -58.9636    2.7385  -38.5807 H      1 LIG       0.15900
      9 H4        -59.2284    1.4761  -40.7877 H      1 LIG       0.32200
@<TRIPOS>BOND
      1       1       2 1
      2       1       3 2
      3       2       4 2
      4       3       5 1
      5       4       5 1
      6       1       6 1
      7       2       7 1
      8       3       8 1
      9       5       9 1
@<TRIPOS>ALT_TYPE
CGenFF_4.0_ALT_TYPE_SET
CGenFF_4.0 1 CG2R51 2 CG2R52 3 CG2R51 4 NG2R50 5 NG2R51 6 HGR51 7 HGR52 8 HGR52 9 HGP1
@<TRIPOS>MOLECULE
pyrazole
 9 9 0 0 0
****
USER_CHARGES
INVALID_CHARGES
Pose:  26 Cluster:  26 Fr_nu: 3642909 TotEn:   -13.72
@<TRIPOS>ATOM
      1 C1        -48.3639  -10.5686  -25.6557 C.2    1 LIG      -0.25100
      2 C2        -47.6899  -10.0349  -24.5409 C.2    1 LIG       0.13200
      3 C3        -48.9829  -11.6965  -25.1750 C.2    1 LIG      -0.03800
      4 N1        -47.8644  -10.7637  -23.4354 N.2    1 LIG      -0.57800
      5 N2        -48.6552  -11.7669  -23.8529 N.pl3  1 LIG      -0.05900
      6 H1        -48.3974  -10.1891  -26.6663 H      1 LIG       0.15700
      7 H2        -47.0783   -9.1456  -24.4882 H      1 LIG       0.15600
      8 H3        -49.6110  -12.4398  -25.6446 H      1 LIG       0.15900
      9 H4        -48.9332  -12.4702  -23.1799 H      1 LIG       0.32200
@<TRIPOS>BOND
      1       1       2 1
      2       1       3 2
      3       2       4 2
      4       3       5 1
      5       4       5 1
      6       1       6 1
      7       2       7 1
      8       3       8 1
      9       5       9 1
@<TRIPOS>ALT_TYPE
CGenFF_4.0_ALT_TYPE_SET
CGenFF_4.0 1 CG2R51 2 CG2R52 3 CG2R51 4 NG2R50 5 NG2R51 6 HGR51 7 HGR52 8 HGR52 9 HGP1
@<TRIPOS>MOLECULE
pyrazole
 9 9 0 0 0
****
USER_CHARGES
INVALID_CHARGES
Pose:  27 Cluster:  27 Fr_nu: 653351 TotEn:   -13.54
@<TRIPOS>ATOM
      1 C1        -75.9949   -8.8781  -53.4610 C.2    1 LIG      -0.25100
      2 C2        -76.4000   -8.3114  -54.6843 C.2    1 LIG       0.13200
      3 C3        -74.6320   -8.7090  -53.4389 C.2    1 LIG      -0.03800
      4 N1        -75.3773   -7.8191  -55.3883 N.2    1 LIG      -0.57800
      5 N2        -74.3160   -8.0757  -54.6049 N.pl3  1 LIG      -0.05900
      6 H1        -76.6047   -9.3434  -52.7008 H      1 LIG       0.15700
      7 H2        -77.3978   -8.2372  -55.0925 H      1 LIG       0.15600
      8 H3        -73.8754   -8.9783  -52.7161 H      1 LIG       0.15900
      9 H4        -73.4003   -7.7916  -54.9298 H      1 LIG       0.32200
@<TRIPOS>BOND
      1       1       2 1
      2       1       3 2
      3       2       4 2
      4       3       5 1
      5       4       5 1
      6       1       6 1
      7       2       7 1
      8       3       8 1
      9       5       9 1
@<TRIPOS>ALT_TYPE
CGenFF_4.0_ALT_TYPE_SET
CGenFF_4.0 1 CG2R51 2 CG2R52 3 CG2R51 4 NG2R50 5 NG2R51 6 HGR51 7 HGR52 8 HGR52 9 HGP1
@<TRIPOS>MOLECULE
pyrazole
 9 9 0 0 0
****
USER_CHARGES
INVALID_CHARGES
Pose:  28 Cluster:  28 Fr_nu: 338554 TotEn:   -13.41
@<TRIPOS>ATOM
      1 C1        -51.3333  -10.3310  -43.9548 C.2    1 LIG      -0.25100
      2 C2        -50.5831  -10.9598  -44.9665 C.2    1 LIG       0.13200
      3 C3        -52.6347  -10.6739  -44.2290 C.2    1 LIG      -0.03800
      4 N1        -51.3444  -11.6500  -45.8196 N.2    1 LIG      -0.57800
      5 N2        -52.5867  -11.4571  -45.3447 N.pl3  1 LIG      -0.05900
      6 H1        -50.9809   -9.7158  -43.1401 H      1 LIG       0.15700
      7 H2        -49.5132  -10.9434  -45.1180 H      1 LIG       0.15600
      8 H3        -53.5697  -10.4346  -43.7432 H      1 LIG       0.15900
      9 H4        -53.3598  -11.8898  -45.8344 H      1 LIG       0.32200
@<TRIPOS>BOND
      1       1       2 1
      2       1       3 2
      3       2       4 2
      4       3       5 1
      5       4       5 1
      6       1       6 1
      7       2       7 1
      8       3       8 1
      9       5       9 1
@<TRIPOS>ALT_TYPE
CGenFF_4.0_ALT_TYPE_SET
CGenFF_4.0 1 CG2R51 2 CG2R52 3 CG2R51 4 NG2R50 5 NG2R51 6 HGR51 7 HGR52 8 HGR52 9 HGP1
@<TRIPOS>MOLECULE
pyrazole
 9 9 0 0 0
****
USER_CHARGES
INVALID_CHARGES
Pose:  29 Cluster:  29 Fr_nu: 2048635 TotEn:   -13.26
@<TRIPOS>ATOM
      1 C1        -70.7395    4.3762  -48.1454 C.2    1 LIG      -0.25100
      2 C2        -70.0375    4.6990  -46.9687 C.2    1 LIG       0.13200
      3 C3        -70.6292    3.0109  -48.2474 C.2    1 LIG      -0.03800
      4 N1        -69.5197    3.6253  -46.3662 N.2    1 LIG      -0.57800
      5 N2        -69.8967    2.6144  -47.1673 N.pl3  1 LIG      -0.05900
      6 H1        -71.2543    5.0394  -48.8247 H      1 LIG       0.15700
      7 H2        -69.8811    5.6720  -46.5253 H      1 LIG       0.15600
      8 H3        -70.9957    2.3021  -48.9759 H      1 LIG       0.15900
      9 H4        -69.6165    1.6743  -46.9172 H      1 LIG       0.32200
@<TRIPOS>BOND
      1       1       2 1
      2       1       3 2
      3       2       4 2
      4       3       5 1
      5       4       5 1
      6       1       6 1
      7       2       7 1
      8       3       8 1
      9       5       9 1
@<TRIPOS>ALT_TYPE
CGenFF_4.0_ALT_TYPE_SET
CGenFF_4.0 1 CG2R51 2 CG2R52 3 CG2R51 4 NG2R50 5 NG2R51 6 HGR51 7 HGR52 8 HGR52 9 HGP1
@<TRIPOS>MOLECULE
pyrazole
 9 9 0 0 0
****
USER_CHARGES
INVALID_CHARGES
Pose:  30 Cluster:  30 Fr_nu: 1177291 TotEn:   -13.09
@<TRIPOS>ATOM
      1 C1        -62.1040   -5.3105  -57.0416 C.2    1 LIG      -0.25100
      2 C2        -61.9435   -5.4497  -55.6499 C.2    1 LIG       0.13200
      3 C3        -62.9019   -4.2019  -57.1860 C.2    1 LIG      -0.03800
      4 N1        -62.5876   -4.5050  -54.9595 N.2    1 LIG      -0.57800
      5 N2        -63.1605   -3.7614  -55.9213 N.pl3  1 LIG      -0.05900
      6 H1        -61.6980   -5.9265  -57.8303 H      1 LIG       0.15700
      7 H2        -61.3845   -6.2005  -55.1100 H      1 LIG       0.15600
      8 H3        -63.3019   -3.6995  -58.0549 H      1 LIG       0.15900
      9 H4        -63.7192   -2.9646  -55.6424 H      1 LIG       0.32200
@<TRIPOS>BOND
      1       1       2 1
      2       1       3 2
      3       2       4 2
      4       3       5 1
      5       4       5 1
      6       1       6 1
      7       2       7 1
      8       3       8 1
      9       5       9 1
@<TRIPOS>ALT_TYPE
CGenFF_4.0_ALT_TYPE_SET
CGenFF_4.0 1 CG2R51 2 CG2R52 3 CG2R51 4 NG2R50 5 NG2R51 6 HGR51 7 HGR52 8 HGR52 9 HGP1
@<TRIPOS>MOLECULE
pyrazole
 9 9 0 0 0
****
USER_CHARGES
INVALID_CHARGES
Pose:  31 Cluster:  31 Fr_nu: 10238361 TotEn:   -13.01
@<TRIPOS>ATOM
      1 C1        -87.2131  -28.4921  -31.8262 C.2    1 LIG      -0.25100
      2 C2        -87.9620  -29.6269  -32.1911 C.2    1 LIG       0.13200
      3 C3        -86.7277  -28.0042  -33.0148 C.2    1 LIG      -0.03800
      4 N1        -87.9560  -29.8468  -33.5085 N.2    1 LIG      -0.57800
      5 N2        -87.1975  -28.8435  -33.9819 N.pl3  1 LIG      -0.05900
      6 H1        -87.0482  -28.0839  -30.8400 H      1 LIG       0.15700
      7 H2        -88.5115  -30.3031  -31.5519 H      1 LIG       0.15600
      8 H3        -86.1026  -27.1560  -33.2540 H      1 LIG       0.15900
      9 H4        -87.0386  -28.7925  -34.9804 H      1 LIG       0.32200
@<TRIPOS>BOND
      1       1       2 1
      2       1       3 2
      3       2       4 2
      4       3       5 1
      5       4       5 1
      6       1       6 1
      7       2       7 1
      8       3       8 1
      9       5       9 1
@<TRIPOS>ALT_TYPE
CGenFF_4.0_ALT_TYPE_SET
CGenFF_4.0 1 CG2R51 2 CG2R52 3 CG2R51 4 NG2R50 5 NG2R51 6 HGR51 7 HGR52 8 HGR52 9 HGP1
@<TRIPOS>MOLECULE
pyrazole
 9 9 0 0 0
****
USER_CHARGES
INVALID_CHARGES
Pose:  32 Cluster:  32 Fr_nu: 10740667 TotEn:   -12.72
@<TRIPOS>ATOM
      1 C1        -86.8837  -29.0313  -31.6665 C.2    1 LIG      -0.25100
      2 C2        -85.8031  -28.1531  -31.4596 C.2    1 LIG       0.13200
      3 C3        -87.0828  -29.0166  -33.0254 C.2    1 LIG      -0.03800
      4 N1        -85.3474  -27.6195  -32.5960 N.2    1 LIG      -0.57800
      5 N2        -86.1454  -28.1639  -33.5302 N.pl3  1 LIG      -0.05900
      6 H1        -87.4404  -29.5968  -30.9339 H      1 LIG       0.15700
      7 H2        -85.3289  -27.8793  -30.5279 H      1 LIG       0.15600
      8 H3        -87.7923  -29.5227  -33.6639 H      1 LIG       0.15900
      9 H4        -85.9955  -27.9069  -34.4978 H      1 LIG       0.32200
@<TRIPOS>BOND
      1       1       2 1
      2       1       3 2
      3       2       4 2
      4       3       5 1
      5       4       5 1
      6       1       6 1
      7       2       7 1
      8       3       8 1
      9       5       9 1
@<TRIPOS>ALT_TYPE
CGenFF_4.0_ALT_TYPE_SET
CGenFF_4.0 1 CG2R51 2 CG2R52 3 CG2R51 4 NG2R50 5 NG2R51 6 HGR51 7 HGR52 8 HGR52 9 HGP1
@<TRIPOS>MOLECULE
pyrazole
 9 9 0 0 0
****
USER_CHARGES
INVALID_CHARGES
Pose:  33 Cluster:  33 Fr_nu: 238864 TotEn:   -12.70
@<TRIPOS>ATOM
      1 C1        -47.5035   -9.2933  -38.2190 C.2    1 LIG      -0.25100
      2 C2        -48.1316   -8.7878  -37.0650 C.2    1 LIG       0.13200
      3 C3        -46.8242   -8.2188  -38.7388 C.2    1 LIG      -0.03800
      4 N1        -47.8740   -7.4929  -36.8630 N.2    1 LIG      -0.57800
      5 N2        -47.0765   -7.1756  -37.8971 N.pl3  1 LIG      -0.05900
      6 H1        -47.5374  -10.2962  -38.6184 H      1 LIG       0.15700
      7 H2        -48.7667   -9.3089  -36.3629 H      1 LIG       0.15600
      8 H3        -46.2000   -8.1044  -39.6133 H      1 LIG       0.15900
      9 H4        -46.7401   -6.2235  -37.9686 H      1 LIG       0.32200
@<TRIPOS>BOND
      1       1       2 1
      2       1       3 2
      3       2       4 2
      4       3       5 1
      5       4       5 1
      6       1       6 1
      7       2       7 1
      8       3       8 1
      9       5       9 1
@<TRIPOS>ALT_TYPE
CGenFF_4.0_ALT_TYPE_SET
CGenFF_4.0 1 CG2R51 2 CG2R52 3 CG2R51 4 NG2R50 5 NG2R51 6 HGR51 7 HGR52 8 HGR52 9 HGP1
@<TRIPOS>MOLECULE
pyrazole
 9 9 0 0 0
****
USER_CHARGES
INVALID_CHARGES
Pose:  34 Cluster:  34 Fr_nu: 190235 TotEn:   -12.44
@<TRIPOS>ATOM
      1 C1        -70.1610    7.9352  -44.6964 C.2    1 LIG      -0.25100
      2 C2        -71.1021    8.7001  -43.9815 C.2    1 LIG       0.13200
      3 C3        -70.6556    6.6546  -44.6535 C.2    1 LIG      -0.03800
      4 N1        -72.1178    7.9666  -43.5185 N.2    1 LIG      -0.57800
      5 N2        -71.8179    6.7275  -43.9434 N.pl3  1 LIG      -0.05900
      6 H1        -69.2516    8.2652  -45.1766 H      1 LIG       0.15700
      7 H2        -71.0899    9.7613  -43.7782 H      1 LIG       0.15600
      8 H3        -70.2923    5.7188  -45.0531 H      1 LIG       0.15900
      9 H4        -72.4525    5.9740  -43.7105 H      1 LIG       0.32200
@<TRIPOS>BOND
      1       1       2 1
      2       1       3 2
      3       2       4 2
      4       3       5 1
      5       4       5 1
      6       1       6 1
      7       2       7 1
      8       3       8 1
      9       5       9 1
@<TRIPOS>ALT_TYPE
CGenFF_4.0_ALT_TYPE_SET
CGenFF_4.0 1 CG2R51 2 CG2R52 3 CG2R51 4 NG2R50 5 NG2R51 6 HGR51 7 HGR52 8 HGR52 9 HGP1
@<TRIPOS>MOLECULE
pyrazole
 9 9 0 0 0
****
USER_CHARGES
INVALID_CHARGES
Pose:  35 Cluster:  35 Fr_nu:  95010 TotEn:   -12.37
@<TRIPOS>ATOM
      1 C1        -68.3720   -1.4032  -28.8159 C.2    1 LIG      -0.25100
      2 C2        -67.3587   -2.3549  -28.5939 C.2    1 LIG       0.13200
      3 C3        -69.4168   -2.1287  -29.3339 C.2    1 LIG      -0.03800
      4 N1        -67.7266   -3.5907  -28.9421 N.2    1 LIG      -0.57800
      5 N2        -68.9829   -3.4207  -29.3882 N.pl3  1 LIG      -0.05900
      6 H1        -68.3493   -0.3402  -28.6265 H      1 LIG       0.15700
      7 H2        -66.3672   -2.1993  -28.1932 H      1 LIG       0.15600
      8 H3        -70.4068   -1.8481  -29.6635 H      1 LIG       0.15900
      9 H4        -69.4884   -4.2331  -29.7187 H      1 LIG       0.32200
@<TRIPOS>BOND
      1       1       2 1
      2       1       3 2
      3       2       4 2
      4       3       5 1
      5       4       5 1
      6       1       6 1
      7       2       7 1
      8       3       8 1
      9       5       9 1
@<TRIPOS>ALT_TYPE
CGenFF_4.0_ALT_TYPE_SET
CGenFF_4.0 1 CG2R51 2 CG2R52 3 CG2R51 4 NG2R50 5 NG2R51 6 HGR51 7 HGR52 8 HGR52 9 HGP1
@<TRIPOS>MOLECULE
pyrazole
 9 9 0 0 0
****
USER_CHARGES
INVALID_CHARGES
Pose:  36 Cluster:  36 Fr_nu: 10959692 TotEn:   -12.29
@<TRIPOS>ATOM
      1 C1        -47.0705  -25.3733  -27.8181 C.2    1 LIG      -0.25100
      2 C2        -46.9178  -24.2781  -26.9469 C.2    1 LIG       0.13200
      3 C3        -47.8485  -24.8914  -28.8423 C.2    1 LIG      -0.03800
      4 N1        -47.5479  -23.1829  -27.3800 N.2    1 LIG      -0.57800
      5 N2        -48.1041  -23.5875  -28.5346 N.pl3  1 LIG      -0.05900
      6 H1        -46.6723  -26.3722  -27.7186 H      1 LIG       0.15700
      7 H2        -46.3740  -24.2324  -26.0142 H      1 LIG       0.15600
      8 H3        -48.2364  -25.3492  -29.7409 H      1 LIG       0.15900
      9 H4        -48.6499  -22.9191  -29.0639 H      1 LIG       0.32200
@<TRIPOS>BOND
      1       1       2 1
      2       1       3 2
      3       2       4 2
      4       3       5 1
      5       4       5 1
      6       1       6 1
      7       2       7 1
      8       3       8 1
      9       5       9 1
@<TRIPOS>ALT_TYPE
CGenFF_4.0_ALT_TYPE_SET
CGenFF_4.0 1 CG2R51 2 CG2R52 3 CG2R51 4 NG2R50 5 NG2R51 6 HGR51 7 HGR52 8 HGR52 9 HGP1
@<TRIPOS>MOLECULE
pyrazole
 9 9 0 0 0
****
USER_CHARGES
INVALID_CHARGES
Pose:  37 Cluster:  37 Fr_nu: 5316817 TotEn:   -12.23
@<TRIPOS>ATOM
      1 C1        -86.0941  -36.8747  -33.3089 C.2    1 LIG      -0.25100
      2 C2        -85.7469  -35.5224  -33.4890 C.2    1 LIG       0.13200
      3 C3        -86.7851  -37.2066  -34.4486 C.2    1 LIG      -0.03800
      4 N1        -86.1812  -35.0290  -34.6517 N.2    1 LIG      -0.57800
      5 N2        -86.8084  -36.0769  -35.2125 N.pl3  1 LIG      -0.05900
      6 H1        -85.8741  -37.5196  -32.4709 H      1 LIG       0.15700
      7 H2        -85.1958  -34.8757  -32.8213 H      1 LIG       0.15600
      8 H3        -87.2536  -38.1233  -34.7763 H      1 LIG       0.15900
      9 H4        -87.2344  -35.9500  -36.1220 H      1 LIG       0.32200
@<TRIPOS>BOND
      1       1       2 1
      2       1       3 2
      3       2       4 2
      4       3       5 1
      5       4       5 1
      6       1       6 1
      7       2       7 1
      8       3       8 1
      9       5       9 1
@<TRIPOS>ALT_TYPE
CGenFF_4.0_ALT_TYPE_SET
CGenFF_4.0 1 CG2R51 2 CG2R52 3 CG2R51 4 NG2R50 5 NG2R51 6 HGR51 7 HGR52 8 HGR52 9 HGP1
@<TRIPOS>MOLECULE
pyrazole
 9 9 0 0 0
****
USER_CHARGES
INVALID_CHARGES
Pose:  38 Cluster:  38 Fr_nu: 10882212 TotEn:   -11.92
@<TRIPOS>ATOM
      1 C1        -44.9170   -7.6010  -29.2910 C.2    1 LIG      -0.25100
      2 C2        -45.5716   -7.4904  -30.5324 C.2    1 LIG       0.13200
      3 C3        -45.8607   -7.2170  -28.3698 C.2    1 LIG      -0.03800
      4 N1        -46.8336   -7.0694  -30.4142 N.2    1 LIG      -0.57800
      5 N2        -46.9797   -6.9120  -29.0875 N.pl3  1 LIG      -0.05900
      6 H1        -43.9034   -7.9156  -29.0909 H      1 LIG       0.15700
      7 H2        -45.1815   -7.6987  -31.5184 H      1 LIG       0.15600
      8 H3        -45.8365   -7.1329  -27.2929 H      1 LIG       0.15900
      9 H4        -47.8737   -6.5900  -28.7385 H      1 LIG       0.32200
@<TRIPOS>BOND
      1       1       2 1
      2       1       3 2
      3       2       4 2
      4       3       5 1
      5       4       5 1
      6       1       6 1
      7       2       7 1
      8       3       8 1
      9       5       9 1
@<TRIPOS>ALT_TYPE
CGenFF_4.0_ALT_TYPE_SET
CGenFF_4.0 1 CG2R51 2 CG2R52 3 CG2R51 4 NG2R50 5 NG2R51 6 HGR51 7 HGR52 8 HGR52 9 HGP1
@<TRIPOS>MOLECULE
pyrazole
 9 9 0 0 0
****
USER_CHARGES
INVALID_CHARGES
Pose:  39 Cluster:  39 Fr_nu: 10822247 TotEn:   -11.73
@<TRIPOS>ATOM
      1 C1        -89.6822  -29.6994  -32.5642 C.2    1 LIG      -0.25100
      2 C2        -89.2647  -30.9863  -32.9534 C.2    1 LIG       0.13200
      3 C3        -89.0229  -28.8511  -33.4199 C.2    1 LIG      -0.03800
      4 N1        -88.4068  -30.9625  -33.9768 N.2    1 LIG      -0.57800
      5 N2        -88.2798  -29.6504  -34.2381 N.pl3  1 LIG      -0.05900
      6 H1        -90.3658  -29.4244  -31.7747 H      1 LIG       0.15700
      7 H2        -89.5495  -31.9404  -32.5336 H      1 LIG       0.15600
      8 H3        -89.0139  -27.7751  -33.5167 H      1 LIG       0.15900
      9 H4        -87.6647  -29.3689  -34.9912 H      1 LIG       0.32200
@<TRIPOS>BOND
      1       1       2 1
      2       1       3 2
      3       2       4 2
      4       3       5 1
      5       4       5 1
      6       1       6 1
      7       2       7 1
      8       3       8 1
      9       5       9 1
@<TRIPOS>ALT_TYPE
CGenFF_4.0_ALT_TYPE_SET
CGenFF_4.0 1 CG2R51 2 CG2R52 3 CG2R51 4 NG2R50 5 NG2R51 6 HGR51 7 HGR52 8 HGR52 9 HGP1
@<TRIPOS>MOLECULE
pyrazole
 9 9 0 0 0
****
USER_CHARGES
INVALID_CHARGES
Pose:  40 Cluster:  40 Fr_nu: 1750126 TotEn:   -11.55
@<TRIPOS>ATOM
      1 C1        -79.8938  -20.0830  -31.6291 C.2    1 LIG      -0.25100
      2 C2        -79.7913  -20.9754  -30.5452 C.2    1 LIG       0.13200
      3 C3        -80.1018  -20.8907  -32.7203 C.2    1 LIG      -0.03800
      4 N1        -79.9235  -22.2522  -30.9142 N.2    1 LIG      -0.57800
      5 N2        -80.1113  -22.1681  -32.2422 N.pl3  1 LIG      -0.05900
      6 H1        -79.8271  -19.0051  -31.6213 H      1 LIG       0.15700
      7 H2        -79.6252  -20.7486  -29.5017 H      1 LIG       0.15600
      8 H3        -80.2385  -20.6766  -33.7705 H      1 LIG       0.15900
      9 H4        -80.2382  -23.0264  -32.7638 H      1 LIG       0.32200
@<TRIPOS>BOND
      1       1       2 1
      2       1       3 2
      3       2       4 2
      4       3       5 1
      5       4       5 1
      6       1       6 1
      7       2       7 1
      8       3       8 1
      9       5       9 1
@<TRIPOS>ALT_TYPE
CGenFF_4.0_ALT_TYPE_SET
CGenFF_4.0 1 CG2R51 2 CG2R52 3 CG2R51 4 NG2R50 5 NG2R51 6 HGR51 7 HGR52 8 HGR52 9 HGP1
@<TRIPOS>MOLECULE
pyrazole
 9 9 0 0 0
****
USER_CHARGES
INVALID_CHARGES
Pose:  41 Cluster:  41 Fr_nu: 10702395 TotEn:   -11.54
@<TRIPOS>ATOM
      1 C1        -72.3071   -3.8177  -65.3262 C.2    1 LIG      -0.25100
      2 C2        -73.3639   -3.7433  -64.3992 C.2    1 LIG       0.13200
      3 C3        -71.3050   -4.4724  -64.6526 C.2    1 LIG      -0.03800
      4 N1        -73.0615   -4.3059  -63.2262 N.2    1 LIG      -0.57800
      5 N2        -71.8033   -4.7402  -63.4115 N.pl3  1 LIG      -0.05900
      6 H1        -72.2755   -3.4494  -66.3410 H      1 LIG       0.15700
      7 H2        -74.3418   -3.3021  -64.5294 H      1 LIG       0.15600
      8 H3        -70.3041   -4.7631  -64.9373 H      1 LIG       0.15900
      9 H4        -71.3411   -5.2120  -62.6444 H      1 LIG       0.32200
@<TRIPOS>BOND
      1       1       2 1
      2       1       3 2
      3       2       4 2
      4       3       5 1
      5       4       5 1
      6       1       6 1
      7       2       7 1
      8       3       8 1
      9       5       9 1
@<TRIPOS>ALT_TYPE
CGenFF_4.0_ALT_TYPE_SET
CGenFF_4.0 1 CG2R51 2 CG2R52 3 CG2R51 4 NG2R50 5 NG2R51 6 HGR51 7 HGR52 8 HGR52 9 HGP1
@<TRIPOS>MOLECULE
pyrazole
 9 9 0 0 0
****
USER_CHARGES
INVALID_CHARGES
Pose:  42 Cluster:  42 Fr_nu: 3736936 TotEn:   -11.33
@<TRIPOS>ATOM
      1 C1        -82.3210  -21.8377  -31.4657 C.2    1 LIG      -0.25100
      2 C2        -81.3580  -20.8149  -31.3740 C.2    1 LIG       0.13200
      3 C3        -82.0022  -22.5068  -32.6221 C.2    1 LIG      -0.03800
      4 N1        -80.4922  -20.8292  -32.3909 N.2    1 LIG      -0.57800
      5 N2        -80.9098  -21.8692  -33.1326 N.pl3  1 LIG      -0.05900
      6 H1        -83.1325  -22.0599  -30.7886 H      1 LIG       0.15700
      7 H2        -81.2513  -20.0594  -30.6088 H      1 LIG       0.15600
      8 H3        -82.4455  -23.3584  -33.1176 H      1 LIG       0.15900
      9 H4        -80.4018  -22.0881  -33.9804 H      1 LIG       0.32200
@<TRIPOS>BOND
      1       1       2 1
      2       1       3 2
      3       2       4 2
      4       3       5 1
      5       4       5 1
      6       1       6 1
      7       2       7 1
      8       3       8 1
      9       5       9 1
@<TRIPOS>ALT_TYPE
CGenFF_4.0_ALT_TYPE_SET
CGenFF_4.0 1 CG2R51 2 CG2R52 3 CG2R51 4 NG2R50 5 NG2R51 6 HGR51 7 HGR52 8 HGR52 9 HGP1
@<TRIPOS>MOLECULE
pyrazole
 9 9 0 0 0
****
USER_CHARGES
INVALID_CHARGES
Pose:  43 Cluster:  43 Fr_nu: 2289710 TotEn:   -11.32
@<TRIPOS>ATOM
      1 C1        -73.8134  -23.5993  -43.8532 C.2    1 LIG      -0.25100
      2 C2        -75.0989  -23.6996  -44.4183 C.2    1 LIG       0.13200
      3 C3        -73.9258  -22.5977  -42.9202 C.2    1 LIG      -0.03800
      4 N1        -75.9643  -22.8311  -43.8885 N.2    1 LIG      -0.57800
      5 N2        -75.2214  -22.1756  -42.9805 N.pl3  1 LIG      -0.05900
      6 H1        -72.9290  -24.1729  -44.0881 H      1 LIG       0.15700
      7 H2        -75.4410  -24.3690  -45.1946 H      1 LIG       0.15600
      8 H3        -73.2160  -22.1556  -42.2359 H      1 LIG       0.15900
      9 H4        -75.6639  -21.4466  -42.4351 H      1 LIG       0.32200
@<TRIPOS>BOND
      1       1       2 1
      2       1       3 2
      3       2       4 2
      4       3       5 1
      5       4       5 1
      6       1       6 1
      7       2       7 1
      8       3       8 1
      9       5       9 1
@<TRIPOS>ALT_TYPE
CGenFF_4.0_ALT_TYPE_SET
CGenFF_4.0 1 CG2R51 2 CG2R52 3 CG2R51 4 NG2R50 5 NG2R51 6 HGR51 7 HGR52 8 HGR52 9 HGP1
@<TRIPOS>MOLECULE
pyrazole
 9 9 0 0 0
****
USER_CHARGES
INVALID_CHARGES
Pose:  44 Cluster:  44 Fr_nu: 239677 TotEn:   -10.65
@<TRIPOS>ATOM
      1 C1        -49.4730  -11.5305  -27.1900 C.2    1 LIG      -0.25100
      2 C2        -49.9927  -12.5704  -27.9839 C.2    1 LIG       0.13200
      3 C3        -49.7664  -10.3853  -27.8893 C.2    1 LIG      -0.03800
      4 N1        -50.5725  -12.1253  -29.1018 N.2    1 LIG      -0.57800
      5 N2        -50.4190  -10.7930  -29.0155 N.pl3  1 LIG      -0.05900
      6 H1        -48.9584  -11.6003  -26.2431 H      1 LIG       0.15700
      7 H2        -49.9727  -13.6342  -27.7947 H      1 LIG       0.15600
      8 H3        -49.5719   -9.3408  -27.6926 H      1 LIG       0.15900
      9 H4        -50.7838  -10.2188  -29.7651 H      1 LIG       0.32200
@<TRIPOS>BOND
      1       1       2 1
      2       1       3 2
      3       2       4 2
      4       3       5 1
      5       4       5 1
      6       1       6 1
      7       2       7 1
      8       3       8 1
      9       5       9 1
@<TRIPOS>ALT_TYPE
CGenFF_4.0_ALT_TYPE_SET
CGenFF_4.0 1 CG2R51 2 CG2R52 3 CG2R51 4 NG2R50 5 NG2R51 6 HGR51 7 HGR52 8 HGR52 9 HGP1
@<TRIPOS>MOLECULE
pyrazole
 9 9 0 0 0
****
USER_CHARGES
INVALID_CHARGES
Pose:  45 Cluster:  45 Fr_nu: 343850 TotEn:   -10.51
@<TRIPOS>ATOM
      1 C1        -45.6722  -10.0496  -38.6316 C.2    1 LIG      -0.25100
      2 C2        -46.3046   -9.9073  -37.3820 C.2    1 LIG       0.13200
      3 C3        -46.4144   -9.2681  -39.4830 C.2    1 LIG      -0.03800
      4 N1        -47.3667   -9.0989  -37.4306 N.2    1 LIG      -0.57800
      5 N2        -47.4074   -8.7261  -38.7211 N.pl3  1 LIG      -0.05900
      6 H1        -44.8000  -10.6357  -38.8811 H      1 LIG       0.15700
      7 H2        -46.0361  -10.3595  -36.4379 H      1 LIG       0.15600
      8 H3        -46.3288   -9.0556  -40.5389 H      1 LIG       0.15900
      9 H4        -48.1447   -8.0980  -39.0156 H      1 LIG       0.32200
@<TRIPOS>BOND
      1       1       2 1
      2       1       3 2
      3       2       4 2
      4       3       5 1
      5       4       5 1
      6       1       6 1
      7       2       7 1
      8       3       8 1
      9       5       9 1
@<TRIPOS>ALT_TYPE
CGenFF_4.0_ALT_TYPE_SET
CGenFF_4.0 1 CG2R51 2 CG2R52 3 CG2R51 4 NG2R50 5 NG2R51 6 HGR51 7 HGR52 8 HGR52 9 HGP1
@<TRIPOS>MOLECULE
pyrazole
 9 9 0 0 0
****
USER_CHARGES
INVALID_CHARGES
Pose:  46 Cluster:  46 Fr_nu: 10753616 TotEn:   -10.28
@<TRIPOS>ATOM
      1 C1        -51.3049    8.6459  -31.5089 C.2    1 LIG      -0.25100
      2 C2        -50.4811    8.5312  -30.3731 C.2    1 LIG       0.13200
      3 C3        -52.1759    9.6619  -31.2000 C.2    1 LIG      -0.03800
      4 N1        -50.8001    9.4047  -29.4143 N.2    1 LIG      -0.57800
      5 N2        -51.8340   10.0781  -29.9469 N.pl3  1 LIG      -0.05900
      6 H1        -51.2721    8.0733  -32.4240 H      1 LIG       0.15700
      7 H2        -49.6619    7.8471  -30.2038 H      1 LIG       0.15600
      8 H3        -52.9913   10.1145  -31.7457 H      1 LIG       0.15900
      9 H4        -52.2627   10.8118  -29.3967 H      1 LIG       0.32200
@<TRIPOS>BOND
      1       1       2 1
      2       1       3 2
      3       2       4 2
      4       3       5 1
      5       4       5 1
      6       1       6 1
      7       2       7 1
      8       3       8 1
      9       5       9 1
@<TRIPOS>ALT_TYPE
CGenFF_4.0_ALT_TYPE_SET
CGenFF_4.0 1 CG2R51 2 CG2R52 3 CG2R51 4 NG2R50 5 NG2R51 6 HGR51 7 HGR52 8 HGR52 9 HGP1
@<TRIPOS>MOLECULE
pyrazole
 9 9 0 0 0
****
USER_CHARGES
INVALID_CHARGES
Pose:  47 Cluster:  47 Fr_nu:  40479 TotEn:   -10.18
@<TRIPOS>ATOM
      1 C1        -74.5298  -23.1091  -44.2386 C.2    1 LIG      -0.25100
      2 C2        -73.4707  -23.7527  -43.5709 C.2    1 LIG       0.13200
      3 C3        -75.2238  -22.4667  -43.2425 C.2    1 LIG      -0.03800
      4 N1        -73.4863  -23.5386  -42.2526 N.2    1 LIG      -0.57800
      5 N2        -74.5637  -22.7531  -42.0838 N.pl3  1 LIG      -0.05900
      6 H1        -74.7585  -23.1096  -45.2941 H      1 LIG       0.15700
      7 H2        -72.6884  -24.3693  -43.9899 H      1 LIG       0.15600
      8 H3        -76.1092  -21.8475  -43.2533 H      1 LIG       0.15900
      9 H4        -74.7931  -22.4490  -41.1459 H      1 LIG       0.32200
@<TRIPOS>BOND
      1       1       2 1
      2       1       3 2
      3       2       4 2
      4       3       5 1
      5       4       5 1
      6       1       6 1
      7       2       7 1
      8       3       8 1
      9       5       9 1
@<TRIPOS>ALT_TYPE
CGenFF_4.0_ALT_TYPE_SET
CGenFF_4.0 1 CG2R51 2 CG2R52 3 CG2R51 4 NG2R50 5 NG2R51 6 HGR51 7 HGR52 8 HGR52 9 HGP1
@<TRIPOS>MOLECULE
pyrazole
 9 9 0 0 0
****
USER_CHARGES
INVALID_CHARGES
Pose:  48 Cluster:  48 Fr_nu: 226181 TotEn:    -9.33
@<TRIPOS>ATOM
      1 C1        -50.9623  -12.0875  -43.8975 C.2    1 LIG      -0.25100
      2 C2        -51.7587  -10.9555  -44.1546 C.2    1 LIG       0.13200
      3 C3        -49.9031  -11.6039  -43.1690 C.2    1 LIG      -0.03800
      4 N1        -51.2491   -9.8371  -43.6317 N.2    1 LIG      -0.57800
      5 N2        -50.1212  -10.2638  -43.0387 N.pl3  1 LIG      -0.05900
      6 H1        -51.1319  -13.1111  -44.1973 H      1 LIG       0.15700
      7 H2        -52.6890  -10.8988  -44.7016 H      1 LIG       0.15600
      8 H3        -49.0324  -12.0814  -42.7433 H      1 LIG       0.15900
      9 H4        -49.5431   -9.5832  -42.5620 H      1 LIG       0.32200
@<TRIPOS>BOND
      1       1       2 1
      2       1       3 2
      3       2       4 2
      4       3       5 1
      5       4       5 1
      6       1       6 1
      7       2       7 1
      8       3       8 1
      9       5       9 1
@<TRIPOS>ALT_TYPE
CGenFF_4.0_ALT_TYPE_SET
CGenFF_4.0 1 CG2R51 2 CG2R52 3 CG2R51 4 NG2R50 5 NG2R51 6 HGR51 7 HGR52 8 HGR52 9 HGP1
@<TRIPOS>MOLECULE
pyrazole
 9 9 0 0 0
****
USER_CHARGES
INVALID_CHARGES
Pose:  49 Cluster:  49 Fr_nu: 9060200 TotEn:    -4.57
@<TRIPOS>ATOM
      1 C1        -76.1226   -0.4459  -60.5424 C.2    1 LIG      -0.25100
      2 C2        -76.1910   -1.7287  -61.1182 C.2    1 LIG       0.13200
      3 C3        -74.9090    0.0499  -60.9520 C.2    1 LIG      -0.03800
      4 N1        -75.1072   -2.0290  -61.8387 N.2    1 LIG      -0.57800
      5 N2        -74.3463   -0.9278  -61.7186 N.pl3  1 LIG      -0.05900
      6 H1        -76.8508    0.0509  -59.9185 H      1 LIG       0.15700
      7 H2        -76.9853   -2.4575  -61.0423 H      1 LIG       0.15600
      8 H3        -74.4054    0.9882  -60.7692 H      1 LIG       0.15900
      9 H4        -73.4489   -0.9118  -62.1868 H      1 LIG       0.32200
@<TRIPOS>BOND
      1       1       2 1
      2       1       3 2
      3       2       4 2
      4       3       5 1
      5       4       5 1
      6       1       6 1
      7       2       7 1
      8       3       8 1
      9       5       9 1
@<TRIPOS>ALT_TYPE
CGenFF_4.0_ALT_TYPE_SET
CGenFF_4.0 1 CG2R51 2 CG2R52 3 CG2R51 4 NG2R50 5 NG2R51 6 HGR51 7 HGR52 8 HGR52 9 HGP1
@<TRIPOS>MOLECULE
pyrazole
 9 9 0 0 0
****
USER_CHARGES
INVALID_CHARGES
Pose:  50 Cluster:  50 Fr_nu: 10539569 TotEn:    -3.93
@<TRIPOS>ATOM
      1 C1        -89.3882  -29.1968  -33.3426 C.2    1 LIG      -0.25100
      2 C2        -88.4434  -30.2301  -33.4890 C.2    1 LIG       0.13200
      3 C3        -90.3844  -29.5137  -34.2335 C.2    1 LIG      -0.03800
      4 N1        -88.8068  -31.1357  -34.4010 N.2    1 LIG      -0.57800
      5 N2        -89.9911  -30.6726  -34.8358 N.pl3  1 LIG      -0.05900
      6 H1        -89.3533  -28.3422  -32.6833 H      1 LIG       0.15700
      7 H2        -87.5049  -30.3608  -32.9695 H      1 LIG       0.15600
      8 H3        -91.3154  -29.0286  -34.4892 H      1 LIG       0.15900
      9 H4        -90.4788  -31.1987  -35.5500 H      1 LIG       0.32200
@<TRIPOS>BOND
      1       1       2 1
      2       1       3 2
      3       2       4 2
      4       3       5 1
      5       4       5 1
      6       1       6 1
      7       2       7 1
      8       3       8 1
      9       5       9 1
@<TRIPOS>ALT_TYPE
CGenFF_4.0_ALT_TYPE_SET
CGenFF_4.0 1 CG2R51 2 CG2R52 3 CG2R51 4 NG2R50 5 NG2R51 6 HGR51 7 HGR52 8 HGR52 9 HGP1
@<TRIPOS>MOLECULE
4_lactone
 9 9 0 0 0
****
USER_CHARGES
INVALID_CHARGES
Pose:   1 Cluster:   1 Fr_nu: 7597182 TotEn:   -24.25
@<TRIPOS>ATOM
      1 C1        -50.3822    9.7804  -29.5933 C.2    1 LIG       0.04000
      2 C2        -51.2113    9.6151  -30.8795 C.3    1 LIG       0.11000
      3 C3        -50.9012   11.0987  -31.0544 C.3    1 LIG       0.08100
      4 O1        -50.0164    9.0873  -28.6712 O.2    1 LIG      -0.32000
      5 O2        -50.1455   11.1018  -29.8117 O.3    1 LIG      -0.27100
      6 H1        -50.7623    8.9473  -31.6163 H      1 LIG       0.09000
      7 H2        -52.2595    9.3668  -30.7048 H      1 LIG       0.09000
      8 H3        -50.2704   11.3530  -31.9105 H      1 LIG       0.09000
      9 H4        -51.7628   11.7700  -31.0023 H      1 LIG       0.09000
@<TRIPOS>BOND
      1       1       2 1
      2       1       4 2
      3       1       5 1
      4       2       3 1
      5       3       5 1
      6       2       6 1
      7       2       7 1
      8       3       8 1
      9       3       9 1
@<TRIPOS>ALT_TYPE
CGenFF_4.0_ALT_TYPE_SET
CGenFF_4.0 1 CG2O4 2 CG3C41 3 CG3C41 4 OG2D1 5 OG3C51 6 HGA2 7 HGA2 8 HGA2 9 HGA2
@<TRIPOS>MOLECULE
4_lactone
 9 9 0 0 0
****
USER_CHARGES
INVALID_CHARGES
Pose:   2 Cluster:   2 Fr_nu: 7620051 TotEn:   -21.75
@<TRIPOS>ATOM
      1 C1        -50.0661    9.0523  -29.5895 C.2    1 LIG       0.04000
      2 C2        -50.0661    7.7430  -30.3987 C.3    1 LIG       0.11000
      3 C3        -50.8626    8.5738  -31.4003 C.3    1 LIG       0.08100
      4 O1        -49.6374    9.4467  -28.5289 O.2    1 LIG      -0.32000
      5 O2        -50.7807    9.7329  -30.5254 O.3    1 LIG      -0.27100
      6 H1        -49.0766    7.4235  -30.7292 H      1 LIG       0.09000
      7 H2        -50.6092    6.9251  -29.9224 H      1 LIG       0.09000
      8 H3        -50.3717    8.7575  -32.3599 H      1 LIG       0.09000
      9 H4        -51.8985    8.2599  -31.5553 H      1 LIG       0.09000
@<TRIPOS>BOND
      1       1       2 1
      2       1       4 2
      3       1       5 1
      4       2       3 1
      5       3       5 1
      6       2       6 1
      7       2       7 1
      8       3       8 1
      9       3       9 1
@<TRIPOS>ALT_TYPE
CGenFF_4.0_ALT_TYPE_SET
CGenFF_4.0 1 CG2O4 2 CG3C41 3 CG3C41 4 OG2D1 5 OG3C51 6 HGA2 7 HGA2 8 HGA2 9 HGA2
@<TRIPOS>MOLECULE
4_lactone
 9 9 0 0 0
****
USER_CHARGES
INVALID_CHARGES
Pose:   3 Cluster:   3 Fr_nu:  41613 TotEn:   -20.09
@<TRIPOS>ATOM
      1 C1        -77.8422  -16.5058  -42.7940 C.2    1 LIG       0.04000
      2 C2        -77.8245  -15.8155  -44.1696 C.3    1 LIG       0.11000
      3 C3        -78.8333  -16.9030  -44.5268 C.3    1 LIG       0.08100
      4 O1        -77.3094  -16.3642  -41.7168 O.2    1 LIG      -0.32000
      5 O2        -78.7441  -17.4474  -43.1809 O.3    1 LIG      -0.27100
      6 H1        -78.2111  -14.7952  -44.1610 H      1 LIG       0.09000
      7 H2        -76.8637  -15.8720  -44.6839 H      1 LIG       0.09000
      8 H3        -79.8444  -16.5547  -44.7547 H      1 LIG       0.09000
      9 H4        -78.5009  -17.6270  -45.2758 H      1 LIG       0.09000
@<TRIPOS>BOND
      1       1       2 1
      2       1       4 2
      3       1       5 1
      4       2       3 1
      5       3       5 1
      6       2       6 1
      7       2       7 1
      8       3       8 1
      9       3       9 1
@<TRIPOS>ALT_TYPE
CGenFF_4.0_ALT_TYPE_SET
CGenFF_4.0 1 CG2O4 2 CG3C41 3 CG3C41 4 OG2D1 5 OG3C51 6 HGA2 7 HGA2 8 HGA2 9 HGA2
@<TRIPOS>MOLECULE
4_lactone
 9 9 0 0 0
****
USER_CHARGES
INVALID_CHARGES
Pose:   4 Cluster:   4 Fr_nu: 7391773 TotEn:   -20.08
@<TRIPOS>ATOM
      1 C1        -51.9351  -21.5801  -34.2027 C.2    1 LIG       0.04000
      2 C2        -52.6224  -22.3797  -35.3241 C.3    1 LIG       0.11000
      3 C3        -53.6142  -22.7302  -34.2190 C.3    1 LIG       0.08100
      4 O1        -50.9580  -20.8774  -34.0768 O.2    1 LIG      -0.32000
      5 O2        -52.8562  -21.9339  -33.2667 O.3    1 LIG      -0.27100
      6 H1        -53.0146  -21.7634  -36.1346 H      1 LIG       0.09000
      7 H2        -52.0272  -23.2097  -35.7084 H      1 LIG       0.09000
      8 H3        -54.6279  -22.3427  -34.3519 H      1 LIG       0.09000
      9 H4        -53.6433  -23.7839  -33.9283 H      1 LIG       0.09000
@<TRIPOS>BOND
      1       1       2 1
      2       1       4 2
      3       1       5 1
      4       2       3 1
      5       3       5 1
      6       2       6 1
      7       2       7 1
      8       3       8 1
      9       3       9 1
@<TRIPOS>ALT_TYPE
CGenFF_4.0_ALT_TYPE_SET
CGenFF_4.0 1 CG2O4 2 CG3C41 3 CG3C41 4 OG2D1 5 OG3C51 6 HGA2 7 HGA2 8 HGA2 9 HGA2
@<TRIPOS>MOLECULE
4_lactone
 9 9 0 0 0
****
USER_CHARGES
INVALID_CHARGES
Pose:   5 Cluster:   5 Fr_nu:  32926 TotEn:   -19.86
@<TRIPOS>ATOM
      1 C1        -46.4601   -9.7354  -37.6851 C.2    1 LIG       0.04000
      2 C2        -46.8051   -8.7485  -38.8148 C.3    1 LIG       0.11000
      3 C3        -47.9393   -8.3503  -37.8750 C.3    1 LIG       0.08100
      4 O1        -45.6273  -10.5853  -37.4651 O.2    1 LIG      -0.32000
      5 O2        -47.4935   -9.3317  -36.8985 O.3    1 LIG      -0.27100
      6 H1        -46.0440   -7.9862  -38.9883 H      1 LIG       0.09000
      7 H2        -47.1077   -9.2274  -39.7475 H      1 LIG       0.09000
      8 H3        -47.8892   -7.3334  -37.4764 H      1 LIG       0.09000
      9 H4        -48.9484   -8.5704  -38.2339 H      1 LIG       0.09000
@<TRIPOS>BOND
      1       1       2 1
      2       1       4 2
      3       1       5 1
      4       2       3 1
      5       3       5 1
      6       2       6 1
      7       2       7 1
      8       3       8 1
      9       3       9 1
@<TRIPOS>ALT_TYPE
CGenFF_4.0_ALT_TYPE_SET
CGenFF_4.0 1 CG2O4 2 CG3C41 3 CG3C41 4 OG2D1 5 OG3C51 6 HGA2 7 HGA2 8 HGA2 9 HGA2
@<TRIPOS>MOLECULE
4_lactone
 9 9 0 0 0
****
USER_CHARGES
INVALID_CHARGES
Pose:   6 Cluster:   6 Fr_nu: 4113917 TotEn:   -19.63
@<TRIPOS>ATOM
      1 C1        -50.5968    4.4505  -32.5862 C.2    1 LIG       0.04000
      2 C2        -51.0112    3.2160  -33.4069 C.3    1 LIG       0.11000
      3 C3        -51.9359    4.2120  -34.1003 C.3    1 LIG       0.08100
      4 O1        -49.8323    4.7077  -31.6841 O.2    1 LIG      -0.32000
      5 O2        -51.4461    5.2828  -33.2463 O.3    1 LIG      -0.27100
      6 H1        -50.2121    2.8026  -34.0241 H      1 LIG       0.09000
      7 H2        -51.5048    2.4379  -32.8224 H      1 LIG       0.09000
      8 H3        -51.7186    4.4056  -35.1543 H      1 LIG       0.09000
      9 H4        -53.0062    4.0410  -33.9563 H      1 LIG       0.09000
@<TRIPOS>BOND
      1       1       2 1
      2       1       4 2
      3       1       5 1
      4       2       3 1
      5       3       5 1
      6       2       6 1
      7       2       7 1
      8       3       8 1
      9       3       9 1
@<TRIPOS>ALT_TYPE
CGenFF_4.0_ALT_TYPE_SET
CGenFF_4.0 1 CG2O4 2 CG3C41 3 CG3C41 4 OG2D1 5 OG3C51 6 HGA2 7 HGA2 8 HGA2 9 HGA2
@<TRIPOS>MOLECULE
4_lactone
 9 9 0 0 0
****
USER_CHARGES
INVALID_CHARGES
Pose:   7 Cluster:   7 Fr_nu: 2881340 TotEn:   -19.54
@<TRIPOS>ATOM
      1 C1        -57.0714    2.2973  -39.8099 C.2    1 LIG       0.04000
      2 C2        -58.5705    2.6407  -39.8733 C.3    1 LIG       0.11000
      3 C3        -58.3095    2.6951  -41.3755 C.3    1 LIG       0.08100
      4 O1        -56.2476    2.0476  -38.9594 O.2    1 LIG      -0.32000
      5 O2        -56.9100    2.3638  -41.1586 O.3    1 LIG      -0.27100
      6 H1        -59.2264    1.8369  -39.5353 H      1 LIG       0.09000
      7 H2        -58.8302    3.5901  -39.4021 H      1 LIG       0.09000
      8 H3        -58.8166    1.9320  -41.9723 H      1 LIG       0.09000
      9 H4        -58.4223    3.6793  -41.8385 H      1 LIG       0.09000
@<TRIPOS>BOND
      1       1       2 1
      2       1       4 2
      3       1       5 1
      4       2       3 1
      5       3       5 1
      6       2       6 1
      7       2       7 1
      8       3       8 1
      9       3       9 1
@<TRIPOS>ALT_TYPE
CGenFF_4.0_ALT_TYPE_SET
CGenFF_4.0 1 CG2O4 2 CG3C41 3 CG3C41 4 OG2D1 5 OG3C51 6 HGA2 7 HGA2 8 HGA2 9 HGA2
@<TRIPOS>MOLECULE
4_lactone
 9 9 0 0 0
****
USER_CHARGES
INVALID_CHARGES
Pose:   8 Cluster:   8 Fr_nu: 7610394 TotEn:   -19.40
@<TRIPOS>ATOM
      1 C1        -48.4733  -21.9380  -34.9160 C.2    1 LIG       0.04000
      2 C2        -48.6785  -23.0927  -35.9128 C.3    1 LIG       0.11000
      3 C3        -47.1531  -23.0954  -35.9455 C.3    1 LIG       0.08100
      4 O1        -49.1634  -21.1932  -34.2576 O.2    1 LIG      -0.32000
      5 O2        -47.1167  -21.9955  -34.9945 O.3    1 LIG      -0.27100
      6 H1        -49.1445  -23.9786  -35.4785 H      1 LIG       0.09000
      7 H2        -49.1725  -22.7981  -36.8401 H      1 LIG       0.09000
      8 H3        -46.6723  -23.9916  -35.5440 H      1 LIG       0.09000
      9 H4        -46.7014  -22.8154  -36.9011 H      1 LIG       0.09000
@<TRIPOS>BOND
      1       1       2 1
      2       1       4 2
      3       1       5 1
      4       2       3 1
      5       3       5 1
      6       2       6 1
      7       2       7 1
      8       3       8 1
      9       3       9 1
@<TRIPOS>ALT_TYPE
CGenFF_4.0_ALT_TYPE_SET
CGenFF_4.0 1 CG2O4 2 CG3C41 3 CG3C41 4 OG2D1 5 OG3C51 6 HGA2 7 HGA2 8 HGA2 9 HGA2
@<TRIPOS>MOLECULE
4_lactone
 9 9 0 0 0
****
USER_CHARGES
INVALID_CHARGES
Pose:   9 Cluster:   9 Fr_nu: 1345332 TotEn:   -18.88
@<TRIPOS>ATOM
      1 C1        -77.1668  -14.4658  -44.5563 C.2    1 LIG       0.04000
      2 C2        -78.4037  -14.3969  -45.4698 C.3    1 LIG       0.11000
      3 C3        -78.0421  -12.9165  -45.5443 C.3    1 LIG       0.08100
      4 O1        -76.5664  -15.3078  -43.9280 O.2    1 LIG      -0.32000
      5 O2        -76.9034  -13.1360  -44.6663 O.3    1 LIG      -0.27100
      6 H1        -78.3018  -14.9568  -46.4007 H      1 LIG       0.09000
      7 H2        -79.3429  -14.6311  -44.9660 H      1 LIG       0.09000
      8 H3        -77.7292  -12.5542  -46.5274 H      1 LIG       0.09000
      9 H4        -78.7673  -12.2308  -45.0977 H      1 LIG       0.09000
@<TRIPOS>BOND
      1       1       2 1
      2       1       4 2
      3       1       5 1
      4       2       3 1
      5       3       5 1
      6       2       6 1
      7       2       7 1
      8       3       8 1
      9       3       9 1
@<TRIPOS>ALT_TYPE
CGenFF_4.0_ALT_TYPE_SET
CGenFF_4.0 1 CG2O4 2 CG3C41 3 CG3C41 4 OG2D1 5 OG3C51 6 HGA2 7 HGA2 8 HGA2 9 HGA2
@<TRIPOS>MOLECULE
4_lactone
 9 9 0 0 0
****
USER_CHARGES
INVALID_CHARGES
Pose:  10 Cluster:  10 Fr_nu: 7495142 TotEn:   -18.80
@<TRIPOS>ATOM
      1 C1        -43.6920   -5.8784  -30.9864 C.2    1 LIG       0.04000
      2 C2        -42.1799   -6.1617  -31.0370 C.3    1 LIG       0.11000
      3 C3        -42.0768   -4.6400  -30.9955 C.3    1 LIG       0.08100
      4 O1        -44.7202   -6.5163  -30.9768 O.2    1 LIG      -0.32000
      5 O2        -43.5265   -4.5289  -30.9528 O.3    1 LIG      -0.27100
      6 H1        -41.7954   -6.6865  -30.1611 H      1 LIG       0.09000
      7 H2        -41.8462   -6.6348  -31.9620 H      1 LIG       0.09000
      8 H3        -41.6138   -4.2209  -30.0980 H      1 LIG       0.09000
      9 H4        -41.6642   -4.1706  -31.8927 H      1 LIG       0.09000
@<TRIPOS>BOND
      1       1       2 1
      2       1       4 2
      3       1       5 1
      4       2       3 1
      5       3       5 1
      6       2       6 1
      7       2       7 1
      8       3       8 1
      9       3       9 1
@<TRIPOS>ALT_TYPE
CGenFF_4.0_ALT_TYPE_SET
CGenFF_4.0 1 CG2O4 2 CG3C41 3 CG3C41 4 OG2D1 5 OG3C51 6 HGA2 7 HGA2 8 HGA2 9 HGA2
@<TRIPOS>MOLECULE
4_lactone
 9 9 0 0 0
****
USER_CHARGES
INVALID_CHARGES
Pose:  11 Cluster:  11 Fr_nu: 7506825 TotEn:   -18.60
@<TRIPOS>ATOM
      1 C1        -50.3093  -21.5461  -35.1411 C.2    1 LIG       0.04000
      2 C2        -51.3148  -22.1351  -36.1467 C.3    1 LIG       0.11000
      3 C3        -50.1258  -22.0661  -37.1003 C.3    1 LIG       0.08100
      4 O1        -50.3034  -21.2037  -33.9805 O.2    1 LIG      -0.32000
      5 O2        -49.2931  -21.5117  -36.0445 O.3    1 LIG      -0.27100
      6 H1        -51.6618  -23.1382  -35.8940 H      1 LIG       0.09000
      7 H2        -52.1500  -21.4730  -36.3810 H      1 LIG       0.09000
      8 H3        -49.7439  -23.0286  -37.4515 H      1 LIG       0.09000
      9 H4        -50.2315  -21.3693  -37.9363 H      1 LIG       0.09000
@<TRIPOS>BOND
      1       1       2 1
      2       1       4 2
      3       1       5 1
      4       2       3 1
      5       3       5 1
      6       2       6 1
      7       2       7 1
      8       3       8 1
      9       3       9 1
@<TRIPOS>ALT_TYPE
CGenFF_4.0_ALT_TYPE_SET
CGenFF_4.0 1 CG2O4 2 CG3C41 3 CG3C41 4 OG2D1 5 OG3C51 6 HGA2 7 HGA2 8 HGA2 9 HGA2
@<TRIPOS>MOLECULE
4_lactone
 9 9 0 0 0
****
USER_CHARGES
INVALID_CHARGES
Pose:  12 Cluster:  12 Fr_nu: 7558641 TotEn:   -18.32
@<TRIPOS>ATOM
      1 C1        -50.6021  -21.3659  -34.4852 C.2    1 LIG       0.04000
      2 C2        -51.0985  -22.2978  -35.6051 C.3    1 LIG       0.11000
      3 C3        -52.4745  -21.8802  -35.0952 C.3    1 LIG       0.08100
      4 O1        -49.5412  -20.9919  -34.0392 O.2    1 LIG      -0.32000
      5 O2        -51.8588  -21.0378  -34.0818 O.3    1 LIG      -0.27100
      6 H1        -50.8437  -21.9605  -36.6110 H      1 LIG       0.09000
      7 H2        -50.8370  -23.3473  -35.4598 H      1 LIG       0.09000
      8 H3        -53.0804  -21.2950  -35.7923 H      1 LIG       0.09000
      9 H4        -53.0728  -22.6775  -34.6456 H      1 LIG       0.09000
@<TRIPOS>BOND
      1       1       2 1
      2       1       4 2
      3       1       5 1
      4       2       3 1
      5       3       5 1
      6       2       6 1
      7       2       7 1
      8       3       8 1
      9       3       9 1
@<TRIPOS>ALT_TYPE
CGenFF_4.0_ALT_TYPE_SET
CGenFF_4.0 1 CG2O4 2 CG3C41 3 CG3C41 4 OG2D1 5 OG3C51 6 HGA2 7 HGA2 8 HGA2 9 HGA2
@<TRIPOS>MOLECULE
4_lactone
 9 9 0 0 0
****
USER_CHARGES
INVALID_CHARGES
Pose:  13 Cluster:  13 Fr_nu: 7216589 TotEn:   -17.47
@<TRIPOS>ATOM
      1 C1        -50.3080    8.0948  -29.8888 C.2    1 LIG       0.04000
      2 C2        -49.7369    7.0082  -30.8174 C.3    1 LIG       0.11000
      3 C3        -50.4814    7.7922  -31.8940 C.3    1 LIG       0.08100
      4 O1        -50.2746    8.3710  -28.7111 O.2    1 LIG      -0.32000
      5 O2        -50.9483    8.7438  -30.8980 O.3    1 LIG      -0.27100
      6 H1        -48.6485    7.0148  -30.8941 H      1 LIG       0.09000
      7 H2        -50.1149    6.0050  -30.6141 H      1 LIG       0.09000
      8 H3        -49.8537    8.2738  -32.6487 H      1 LIG       0.09000
      9 H4        -51.3144    7.2666  -32.3690 H      1 LIG       0.09000
@<TRIPOS>BOND
      1       1       2 1
      2       1       4 2
      3       1       5 1
      4       2       3 1
      5       3       5 1
      6       2       6 1
      7       2       7 1
      8       3       8 1
      9       3       9 1
@<TRIPOS>ALT_TYPE
CGenFF_4.0_ALT_TYPE_SET
CGenFF_4.0 1 CG2O4 2 CG3C41 3 CG3C41 4 OG2D1 5 OG3C51 6 HGA2 7 HGA2 8 HGA2 9 HGA2
@<TRIPOS>MOLECULE
4_lactone
 9 9 0 0 0
****
USER_CHARGES
INVALID_CHARGES
Pose:  14 Cluster:  14 Fr_nu: 5562641 TotEn:   -17.36
@<TRIPOS>ATOM
      1 C1        -51.5882  -21.2569  -35.1043 C.2    1 LIG       0.04000
      2 C2        -51.5720  -21.9264  -36.4902 C.3    1 LIG       0.11000
      3 C3        -53.0889  -21.8543  -36.3426 C.3    1 LIG       0.08100
      4 O1        -50.7811  -20.8656  -34.2920 O.2    1 LIG      -0.32000
      5 O2        -52.9463  -21.2259  -35.0386 O.3    1 LIG      -0.27100
      6 H1        -51.1430  -21.3068  -37.2793 H      1 LIG       0.09000
      7 H2        -51.1429  -22.9296  -36.4951 H      1 LIG       0.09000
      8 H3        -53.6033  -21.1998  -37.0515 H      1 LIG       0.09000
      9 H4        -53.6020  -22.8172  -36.2705 H      1 LIG       0.09000
@<TRIPOS>BOND
      1       1       2 1
      2       1       4 2
      3       1       5 1
      4       2       3 1
      5       3       5 1
      6       2       6 1
      7       2       7 1
      8       3       8 1
      9       3       9 1
@<TRIPOS>ALT_TYPE
CGenFF_4.0_ALT_TYPE_SET
CGenFF_4.0 1 CG2O4 2 CG3C41 3 CG3C41 4 OG2D1 5 OG3C51 6 HGA2 7 HGA2 8 HGA2 9 HGA2
@<TRIPOS>MOLECULE
4_lactone
 9 9 0 0 0
****
USER_CHARGES
INVALID_CHARGES
Pose:  15 Cluster:  15 Fr_nu:  23120 TotEn:   -17.03
@<TRIPOS>ATOM
      1 C1        -71.6778  -10.2851  -43.6836 C.2    1 LIG       0.04000
      2 C2        -71.3751   -8.7785  -43.5962 C.3    1 LIG       0.11000
      3 C3        -72.4382   -8.6857  -44.6867 C.3    1 LIG       0.08100
      4 O1        -71.2991  -11.3043  -43.1525 O.2    1 LIG      -0.32000
      5 O2        -72.6147  -10.1292  -44.6571 O.3    1 LIG      -0.27100
      6 H1        -71.6379   -8.3260  -42.6388 H      1 LIG       0.09000
      7 H2        -70.3614   -8.5097  -43.8978 H      1 LIG       0.09000
      8 H3        -73.3568   -8.1615  -44.4093 H      1 LIG       0.09000
      9 H4        -72.0838   -8.3443  -45.6631 H      1 LIG       0.09000
@<TRIPOS>BOND
      1       1       2 1
      2       1       4 2
      3       1       5 1
      4       2       3 1
      5       3       5 1
      6       2       6 1
      7       2       7 1
      8       3       8 1
      9       3       9 1
@<TRIPOS>ALT_TYPE
CGenFF_4.0_ALT_TYPE_SET
CGenFF_4.0 1 CG2O4 2 CG3C41 3 CG3C41 4 OG2D1 5 OG3C51 6 HGA2 7 HGA2 8 HGA2 9 HGA2
@<TRIPOS>MOLECULE
4_lactone
 9 9 0 0 0
****
USER_CHARGES
INVALID_CHARGES
Pose:  16 Cluster:  16 Fr_nu: 3168812 TotEn:   -16.81
@<TRIPOS>ATOM
      1 C1        -42.6685  -13.1713  -38.0486 C.2    1 LIG       0.04000
      2 C2        -41.7521  -11.9483  -38.2320 C.3    1 LIG       0.11000
      3 C3        -41.3899  -12.2283  -36.7765 C.3    1 LIG       0.08100
      4 O1        -43.4537  -13.8068  -38.7149 O.2    1 LIG      -0.32000
      5 O2        -42.3006  -13.3622  -36.7533 O.3    1 LIG      -0.27100
      6 H1        -40.9501  -12.0972  -38.9567 H      1 LIG       0.09000
      7 H2        -42.2866  -11.0151  -38.4169 H      1 LIG       0.09000
      8 H3        -40.3566  -12.5373  -36.5965 H      1 LIG       0.09000
      9 H4        -41.6886  -11.4584  -36.0597 H      1 LIG       0.09000
@<TRIPOS>BOND
      1       1       2 1
      2       1       4 2
      3       1       5 1
      4       2       3 1
      5       3       5 1
      6       2       6 1
      7       2       7 1
      8       3       8 1
      9       3       9 1
@<TRIPOS>ALT_TYPE
CGenFF_4.0_ALT_TYPE_SET
CGenFF_4.0 1 CG2O4 2 CG3C41 3 CG3C41 4 OG2D1 5 OG3C51 6 HGA2 7 HGA2 8 HGA2 9 HGA2
@<TRIPOS>MOLECULE
4_lactone
 9 9 0 0 0
****
USER_CHARGES
INVALID_CHARGES
Pose:  17 Cluster:  17 Fr_nu: 3638430 TotEn:   -16.78
@<TRIPOS>ATOM
      1 C1        -49.3226  -13.5130  -41.9475 C.2    1 LIG       0.04000
      2 C2        -50.1488  -12.4661  -42.7161 C.3    1 LIG       0.11000
      3 C3        -49.0216  -11.5297  -42.2913 C.3    1 LIG       0.08100
      4 O1        -49.3990  -14.6910  -41.6815 O.2    1 LIG      -0.32000
      5 O2        -48.3535  -12.6231  -41.6032 O.3    1 LIG      -0.27100
      6 H1        -50.2263  -12.6586  -43.7873 H      1 LIG       0.09000
      7 H2        -51.1267  -12.2611  -42.2774 H      1 LIG       0.09000
      8 H3        -48.4078  -11.1288  -43.1025 H      1 LIG       0.09000
      9 H4        -49.3061  -10.7331  -41.5983 H      1 LIG       0.09000
@<TRIPOS>BOND
      1       1       2 1
      2       1       4 2
      3       1       5 1
      4       2       3 1
      5       3       5 1
      6       2       6 1
      7       2       7 1
      8       3       8 1
      9       3       9 1
@<TRIPOS>ALT_TYPE
CGenFF_4.0_ALT_TYPE_SET
CGenFF_4.0 1 CG2O4 2 CG3C41 3 CG3C41 4 OG2D1 5 OG3C51 6 HGA2 7 HGA2 8 HGA2 9 HGA2
@<TRIPOS>MOLECULE
4_lactone
 9 9 0 0 0
****
USER_CHARGES
INVALID_CHARGES
Pose:  18 Cluster:  18 Fr_nu: 765919 TotEn:   -16.67
@<TRIPOS>ATOM
      1 C1        -70.5655    4.5269  -46.5581 C.2    1 LIG       0.04000
      2 C2        -70.1111    3.0614  -46.6810 C.3    1 LIG       0.11000
      3 C3        -71.0132    3.0741  -47.9114 C.3    1 LIG       0.08100
      4 O1        -70.3721    5.4626  -45.8156 O.2    1 LIG      -0.32000
      5 O2        -71.3526    4.4669  -47.6657 O.3    1 LIG      -0.27100
      6 H1        -69.0445    2.9406  -46.8769 H      1 LIG       0.09000
      7 H2        -70.4389    2.4231  -45.8589 H      1 LIG       0.09000
      8 H3        -70.5062    2.9460  -48.8717 H      1 LIG       0.09000
      9 H4        -71.8950    2.4299  -47.8563 H      1 LIG       0.09000
@<TRIPOS>BOND
      1       1       2 1
      2       1       4 2
      3       1       5 1
      4       2       3 1
      5       3       5 1
      6       2       6 1
      7       2       7 1
      8       3       8 1
      9       3       9 1
@<TRIPOS>ALT_TYPE
CGenFF_4.0_ALT_TYPE_SET
CGenFF_4.0 1 CG2O4 2 CG3C41 3 CG3C41 4 OG2D1 5 OG3C51 6 HGA2 7 HGA2 8 HGA2 9 HGA2
@<TRIPOS>MOLECULE
4_lactone
 9 9 0 0 0
****
USER_CHARGES
INVALID_CHARGES
Pose:  19 Cluster:  19 Fr_nu: 5272661 TotEn:   -16.39
@<TRIPOS>ATOM
      1 C1        -45.8209  -11.2580  -39.2919 C.2    1 LIG       0.04000
      2 C2        -46.5598   -9.9720  -39.7035 C.3    1 LIG       0.11000
      3 C3        -46.2898   -9.5694  -38.2568 C.3    1 LIG       0.08100
      4 O1        -45.4917  -12.3024  -39.8067 O.2    1 LIG      -0.32000
      5 O2        -45.6158  -10.8356  -38.0155 O.3    1 LIG      -0.27100
      6 H1        -46.0421   -9.3843  -40.4632 H      1 LIG       0.09000
      7 H2        -47.6080  -10.1251  -39.9657 H      1 LIG       0.09000
      8 H3        -45.6144   -8.7206  -38.1195 H      1 LIG       0.09000
      9 H4        -47.1753   -9.4588  -37.6249 H      1 LIG       0.09000
@<TRIPOS>BOND
      1       1       2 1
      2       1       4 2
      3       1       5 1
      4       2       3 1
      5       3       5 1
      6       2       6 1
      7       2       7 1
      8       3       8 1
      9       3       9 1
@<TRIPOS>ALT_TYPE
CGenFF_4.0_ALT_TYPE_SET
CGenFF_4.0 1 CG2O4 2 CG3C41 3 CG3C41 4 OG2D1 5 OG3C51 6 HGA2 7 HGA2 8 HGA2 9 HGA2
@<TRIPOS>MOLECULE
4_lactone
 9 9 0 0 0
****
USER_CHARGES
INVALID_CHARGES
Pose:  20 Cluster:  20 Fr_nu: 1633049 TotEn:   -16.38
@<TRIPOS>ATOM
      1 C1        -77.8081  -16.2070  -42.6067 C.2    1 LIG       0.04000
      2 C2        -77.9539  -15.7085  -44.0556 C.3    1 LIG       0.11000
      3 C3        -76.4972  -15.2948  -43.8684 C.3    1 LIG       0.08100
      4 O1        -78.4996  -16.7501  -41.7753 O.2    1 LIG      -0.32000
      5 O2        -76.5107  -15.8112  -42.5087 O.3    1 LIG      -0.27100
      6 H1        -78.1312  -16.5014  -44.7839 H      1 LIG       0.09000
      7 H2        -78.6674  -14.8917  -44.1759 H      1 LIG       0.09000
      8 H3        -75.7710  -15.8223  -44.4929 H      1 LIG       0.09000
      9 H4        -76.3065  -14.2183  -43.8874 H      1 LIG       0.09000
@<TRIPOS>BOND
      1       1       2 1
      2       1       4 2
      3       1       5 1
      4       2       3 1
      5       3       5 1
      6       2       6 1
      7       2       7 1
      8       3       8 1
      9       3       9 1
@<TRIPOS>ALT_TYPE
CGenFF_4.0_ALT_TYPE_SET
CGenFF_4.0 1 CG2O4 2 CG3C41 3 CG3C41 4 OG2D1 5 OG3C51 6 HGA2 7 HGA2 8 HGA2 9 HGA2
@<TRIPOS>MOLECULE
4_lactone
 9 9 0 0 0
****
USER_CHARGES
INVALID_CHARGES
Pose:  21 Cluster:  21 Fr_nu: 7421569 TotEn:   -16.36
@<TRIPOS>ATOM
      1 C1        -47.2886   11.5745  -23.3288 C.2    1 LIG       0.04000
      2 C2        -47.9443   12.5466  -22.3317 C.3    1 LIG       0.11000
      3 C3        -46.5205   12.6749  -21.7986 C.3    1 LIG       0.08100
      4 O1        -47.6343   10.8795  -24.2572 O.2    1 LIG      -0.32000
      5 O2        -46.0451   11.7356  -22.8022 O.3    1 LIG      -0.27100
      6 H1        -48.3603   13.4440  -22.7923 H      1 LIG       0.09000
      7 H2        -48.6626   12.0763  -21.6581 H      1 LIG       0.09000
      8 H3        -46.0577   13.6586  -21.9158 H      1 LIG       0.09000
      9 H4        -46.3602   12.2958  -20.7856 H      1 LIG       0.09000
@<TRIPOS>BOND
      1       1       2 1
      2       1       4 2
      3       1       5 1
      4       2       3 1
      5       3       5 1
      6       2       6 1
      7       2       7 1
      8       3       8 1
      9       3       9 1
@<TRIPOS>ALT_TYPE
CGenFF_4.0_ALT_TYPE_SET
CGenFF_4.0 1 CG2O4 2 CG3C41 3 CG3C41 4 OG2D1 5 OG3C51 6 HGA2 7 HGA2 8 HGA2 9 HGA2
@<TRIPOS>MOLECULE
4_lactone
 9 9 0 0 0
****
USER_CHARGES
INVALID_CHARGES
Pose:  22 Cluster:  22 Fr_nu: 4424527 TotEn:   -16.26
@<TRIPOS>ATOM
      1 C1        -41.7369  -13.6754  -37.7433 C.2    1 LIG       0.04000
      2 C2        -40.6631  -12.5950  -37.5229 C.3    1 LIG       0.11000
      3 C3        -41.8717  -11.7086  -37.2374 C.3    1 LIG       0.08100
      4 O1        -41.7764  -14.8480  -38.0395 O.2    1 LIG      -0.32000
      5 O2        -42.7677  -12.8288  -37.4780 O.3    1 LIG      -0.27100
      6 H1        -40.0055  -12.7871  -36.6737 H      1 LIG       0.09000
      7 H2        -40.0924  -12.3450  -38.4188 H      1 LIG       0.09000
      8 H3        -41.9557  -11.3381  -36.2121 H      1 LIG       0.09000
      9 H4        -42.0412  -10.8980  -37.9514 H      1 LIG       0.09000
@<TRIPOS>BOND
      1       1       2 1
      2       1       4 2
      3       1       5 1
      4       2       3 1
      5       3       5 1
      6       2       6 1
      7       2       7 1
      8       3       8 1
      9       3       9 1
@<TRIPOS>ALT_TYPE
CGenFF_4.0_ALT_TYPE_SET
CGenFF_4.0 1 CG2O4 2 CG3C41 3 CG3C41 4 OG2D1 5 OG3C51 6 HGA2 7 HGA2 8 HGA2 9 HGA2
@<TRIPOS>MOLECULE
4_lactone
 9 9 0 0 0
****
USER_CHARGES
INVALID_CHARGES
Pose:  23 Cluster:  23 Fr_nu:  15235 TotEn:   -16.25
@<TRIPOS>ATOM
      1 C1        -46.6368   -9.6081  -38.1198 C.2    1 LIG       0.04000
      2 C2        -48.0436   -9.0478  -37.8440 C.3    1 LIG       0.11000
      3 C3        -47.3158   -7.7070  -37.8605 C.3    1 LIG       0.08100
      4 O1        -46.1239  -10.6912  -38.2877 O.2    1 LIG      -0.32000
      5 O2        -46.0527   -8.3798  -38.1201 O.3    1 LIG      -0.27100
      6 H1        -48.7549   -9.2107  -38.6551 H      1 LIG       0.09000
      7 H2        -48.4620   -9.3487  -36.8821 H      1 LIG       0.09000
      8 H3        -47.5873   -7.0307  -38.6757 H      1 LIG       0.09000
      9 H4        -47.2963   -7.1692  -36.9087 H      1 LIG       0.09000
@<TRIPOS>BOND
      1       1       2 1
      2       1       4 2
      3       1       5 1
      4       2       3 1
      5       3       5 1
      6       2       6 1
      7       2       7 1
      8       3       8 1
      9       3       9 1
@<TRIPOS>ALT_TYPE
CGenFF_4.0_ALT_TYPE_SET
CGenFF_4.0 1 CG2O4 2 CG3C41 3 CG3C41 4 OG2D1 5 OG3C51 6 HGA2 7 HGA2 8 HGA2 9 HGA2
@<TRIPOS>MOLECULE
4_lactone
 9 9 0 0 0
****
USER_CHARGES
INVALID_CHARGES
Pose:  24 Cluster:  24 Fr_nu: 311521 TotEn:   -16.24
@<TRIPOS>ATOM
      1 C1        -41.5285  -13.6910  -36.3806 C.2    1 LIG       0.04000
      2 C2        -40.7922  -12.9067  -37.4815 C.3    1 LIG       0.11000
      3 C3        -42.0042  -11.9850  -37.3836 C.3    1 LIG       0.08100
      4 O1        -41.3492  -14.6925  -35.7256 O.2    1 LIG      -0.32000
      5 O2        -42.5791  -12.8280  -36.3470 O.3    1 LIG      -0.27100
      6 H1        -39.8423  -12.4755  -37.1619 H      1 LIG       0.09000
      7 H2        -40.6852  -13.4517  -38.4208 H      1 LIG       0.09000
      8 H3        -41.8028  -10.9751  -37.0162 H      1 LIG       0.09000
      9 H4        -42.6418  -11.9484  -38.2711 H      1 LIG       0.09000
@<TRIPOS>BOND
      1       1       2 1
      2       1       4 2
      3       1       5 1
      4       2       3 1
      5       3       5 1
      6       2       6 1
      7       2       7 1
      8       3       8 1
      9       3       9 1
@<TRIPOS>ALT_TYPE
CGenFF_4.0_ALT_TYPE_SET
CGenFF_4.0 1 CG2O4 2 CG3C41 3 CG3C41 4 OG2D1 5 OG3C51 6 HGA2 7 HGA2 8 HGA2 9 HGA2
@<TRIPOS>MOLECULE
4_lactone
 9 9 0 0 0
****
USER_CHARGES
INVALID_CHARGES
Pose:  25 Cluster:  25 Fr_nu: 7541170 TotEn:   -16.14
@<TRIPOS>ATOM
      1 C1        -51.0256   10.7001  -29.8936 C.2    1 LIG       0.04000
      2 C2        -52.2645   10.9497  -30.7722 C.3    1 LIG       0.11000
      3 C3        -51.7294   12.3781  -30.8055 C.3    1 LIG       0.08100
      4 O1        -50.5174    9.7699  -29.3099 O.2    1 LIG      -0.32000
      5 O2        -50.6069   11.9921  -29.9649 O.3    1 LIG      -0.27100
      6 H1        -52.2504   10.4163  -31.7240 H      1 LIG       0.09000
      7 H2        -53.2141   10.8107  -30.2529 H      1 LIG       0.09000
      8 H3        -51.3963   12.7365  -31.7833 H      1 LIG       0.09000
      9 H4        -52.3574   13.1285  -30.3174 H      1 LIG       0.09000
@<TRIPOS>BOND
      1       1       2 1
      2       1       4 2
      3       1       5 1
      4       2       3 1
      5       3       5 1
      6       2       6 1
      7       2       7 1
      8       3       8 1
      9       3       9 1
@<TRIPOS>ALT_TYPE
CGenFF_4.0_ALT_TYPE_SET
CGenFF_4.0 1 CG2O4 2 CG3C41 3 CG3C41 4 OG2D1 5 OG3C51 6 HGA2 7 HGA2 8 HGA2 9 HGA2
@<TRIPOS>MOLECULE
4_lactone
 9 9 0 0 0
****
USER_CHARGES
INVALID_CHARGES
Pose:  26 Cluster:  26 Fr_nu: 7481729 TotEn:   -16.12
@<TRIPOS>ATOM
      1 C1        -57.7437    2.1462  -40.8859 C.2    1 LIG       0.04000
      2 C2        -59.0868    2.6594  -41.4354 C.3    1 LIG       0.11000
      3 C3        -59.2939    3.1188  -39.9952 C.3    1 LIG       0.08100
      4 O1        -56.7683    1.5679  -41.3085 O.2    1 LIG      -0.32000
      5 O2        -57.9948    2.5816  -39.6221 O.3    1 LIG      -0.27100
      6 H1        -58.9904    3.4540  -42.1768 H      1 LIG       0.09000
      7 H2        -59.7563    1.8708  -41.7828 H      1 LIG       0.09000
      8 H3        -59.3408    4.2009  -39.8454 H      1 LIG       0.09000
      9 H4        -60.1042    2.6229  -39.4539 H      1 LIG       0.09000
@<TRIPOS>BOND
      1       1       2 1
      2       1       4 2
      3       1       5 1
      4       2       3 1
      5       3       5 1
      6       2       6 1
      7       2       7 1
      8       3       8 1
      9       3       9 1
@<TRIPOS>ALT_TYPE
CGenFF_4.0_ALT_TYPE_SET
CGenFF_4.0 1 CG2O4 2 CG3C41 3 CG3C41 4 OG2D1 5 OG3C51 6 HGA2 7 HGA2 8 HGA2 9 HGA2
@<TRIPOS>MOLECULE
4_lactone
 9 9 0 0 0
****
USER_CHARGES
INVALID_CHARGES
Pose:  27 Cluster:  27 Fr_nu: 7487630 TotEn:   -16.02
@<TRIPOS>ATOM
      1 C1        -49.5676  -21.7775  -35.0847 C.2    1 LIG       0.04000
      2 C2        -49.6435  -22.4253  -36.4790 C.3    1 LIG       0.11000
      3 C3        -51.1303  -22.1094  -36.3459 C.3    1 LIG       0.08100
      4 O1        -48.7177  -21.5316  -34.2593 O.2    1 LIG      -0.32000
      5 O2        -50.9034  -21.5270  -35.0325 O.3    1 LIG      -0.27100
      6 H1        -49.1100  -21.8749  -37.2555 H      1 LIG       0.09000
      7 H2        -49.3829  -23.4848  -36.4925 H      1 LIG       0.09000
      8 H3        -51.5229  -21.3722  -37.0515 H      1 LIG       0.09000
      9 H4        -51.7937  -22.9769  -36.2915 H      1 LIG       0.09000
@<TRIPOS>BOND
      1       1       2 1
      2       1       4 2
      3       1       5 1
      4       2       3 1
      5       3       5 1
      6       2       6 1
      7       2       7 1
      8       3       8 1
      9       3       9 1
@<TRIPOS>ALT_TYPE
CGenFF_4.0_ALT_TYPE_SET
CGenFF_4.0 1 CG2O4 2 CG3C41 3 CG3C41 4 OG2D1 5 OG3C51 6 HGA2 7 HGA2 8 HGA2 9 HGA2
@<TRIPOS>MOLECULE
4_lactone
 9 9 0 0 0
****
USER_CHARGES
INVALID_CHARGES
Pose:  28 Cluster:  28 Fr_nu: 6393367 TotEn:   -15.98
@<TRIPOS>ATOM
      1 C1        -57.0952    2.6829  -40.7611 C.2    1 LIG       0.04000
      2 C2        -58.3087    2.5076  -39.8305 C.3    1 LIG       0.11000
      3 C3        -59.0350    3.2751  -40.9311 C.3    1 LIG       0.08100
      4 O1        -55.9230    2.3825  -40.7662 O.2    1 LIG      -0.32000
      5 O2        -57.8044    3.3630  -41.7014 O.3    1 LIG      -0.27100
      6 H1        -58.6184    1.4705  -39.6928 H      1 LIG       0.09000
      7 H2        -58.2148    3.0246  -38.8741 H      1 LIG       0.09000
      8 H3        -59.8073    2.7170  -41.4673 H      1 LIG       0.09000
      9 H4        -59.4048    4.2652  -40.6504 H      1 LIG       0.09000
@<TRIPOS>BOND
      1       1       2 1
      2       1       4 2
      3       1       5 1
      4       2       3 1
      5       3       5 1
      6       2       6 1
      7       2       7 1
      8       3       8 1
      9       3       9 1
@<TRIPOS>ALT_TYPE
CGenFF_4.0_ALT_TYPE_SET
CGenFF_4.0 1 CG2O4 2 CG3C41 3 CG3C41 4 OG2D1 5 OG3C51 6 HGA2 7 HGA2 8 HGA2 9 HGA2
@<TRIPOS>MOLECULE
4_lactone
 9 9 0 0 0
****
USER_CHARGES
INVALID_CHARGES
Pose:  29 Cluster:  29 Fr_nu: 308983 TotEn:   -15.96
@<TRIPOS>ATOM
      1 C1        -75.3928   -7.7487  -54.9048 C.2    1 LIG       0.04000
      2 C2        -74.5542   -8.3597  -53.7679 C.3    1 LIG       0.11000
      3 C3        -75.8766   -9.0213  -53.3919 C.3    1 LIG       0.08100
      4 O1        -75.2197   -6.9986  -55.8385 O.2    1 LIG      -0.32000
      5 O2        -76.5372   -8.3701  -54.5122 O.3    1 LIG      -0.27100
      6 H1        -73.7669   -9.0343  -54.1080 H      1 LIG       0.09000
      7 H2        -74.1701   -7.6281  -53.0552 H      1 LIG       0.09000
      8 H3        -75.9047  -10.1104  -53.4850 H      1 LIG       0.09000
      9 H4        -76.3053   -8.7087  -52.4358 H      1 LIG       0.09000
@<TRIPOS>BOND
      1       1       2 1
      2       1       4 2
      3       1       5 1
      4       2       3 1
      5       3       5 1
      6       2       6 1
      7       2       7 1
      8       3       8 1
      9       3       9 1
@<TRIPOS>ALT_TYPE
CGenFF_4.0_ALT_TYPE_SET
CGenFF_4.0 1 CG2O4 2 CG3C41 3 CG3C41 4 OG2D1 5 OG3C51 6 HGA2 7 HGA2 8 HGA2 9 HGA2
@<TRIPOS>MOLECULE
4_lactone
 9 9 0 0 0
****
USER_CHARGES
INVALID_CHARGES
Pose:  30 Cluster:  30 Fr_nu: 6753310 TotEn:   -15.88
@<TRIPOS>ATOM
      1 C1        -51.1797    9.1113  -29.9016 C.2    1 LIG       0.04000
      2 C2        -51.9412    9.1660  -31.2382 C.3    1 LIG       0.11000
      3 C3        -52.5086   10.4564  -30.6546 C.3    1 LIG       0.08100
      4 O1        -50.3845    8.3803  -29.3561 O.2    1 LIG      -0.32000
      5 O2        -51.7258   10.2694  -29.4430 O.3    1 LIG      -0.27100
      6 H1        -51.2989    9.2837  -32.1123 H      1 LIG       0.09000
      7 H2        -52.6561    8.3533  -31.3769 H      1 LIG       0.09000
      8 H3        -52.2295   11.3755  -31.1771 H      1 LIG       0.09000
      9 H4        -53.5817   10.4474  -30.4449 H      1 LIG       0.09000
@<TRIPOS>BOND
      1       1       2 1
      2       1       4 2
      3       1       5 1
      4       2       3 1
      5       3       5 1
      6       2       6 1
      7       2       7 1
      8       3       8 1
      9       3       9 1
@<TRIPOS>ALT_TYPE
CGenFF_4.0_ALT_TYPE_SET
CGenFF_4.0 1 CG2O4 2 CG3C41 3 CG3C41 4 OG2D1 5 OG3C51 6 HGA2 7 HGA2 8 HGA2 9 HGA2
@<TRIPOS>MOLECULE
4_lactone
 9 9 0 0 0
****
USER_CHARGES
INVALID_CHARGES
Pose:  31 Cluster:  31 Fr_nu: 1553744 TotEn:   -15.85
@<TRIPOS>ATOM
      1 C1        -37.1834   -9.6765  -46.1843 C.2    1 LIG       0.04000
      2 C2        -38.1076   -9.2595  -47.3424 C.3    1 LIG       0.11000
      3 C3        -37.9963  -10.7330  -47.7224 C.3    1 LIG       0.08100
      4 O1        -36.6484   -9.1505  -45.2348 O.2    1 LIG      -0.32000
      5 O2        -37.1275  -10.9761  -46.5815 O.3    1 LIG      -0.27100
      6 H1        -39.0967   -8.9256  -47.0250 H      1 LIG       0.09000
      7 H2        -37.6553   -8.5538  -48.0411 H      1 LIG       0.09000
      8 H3        -38.9220  -11.3109  -47.6546 H      1 LIG       0.09000
      9 H4        -37.4858  -10.9391  -48.6671 H      1 LIG       0.09000
@<TRIPOS>BOND
      1       1       2 1
      2       1       4 2
      3       1       5 1
      4       2       3 1
      5       3       5 1
      6       2       6 1
      7       2       7 1
      8       3       8 1
      9       3       9 1
@<TRIPOS>ALT_TYPE
CGenFF_4.0_ALT_TYPE_SET
CGenFF_4.0 1 CG2O4 2 CG3C41 3 CG3C41 4 OG2D1 5 OG3C51 6 HGA2 7 HGA2 8 HGA2 9 HGA2
@<TRIPOS>MOLECULE
4_lactone
 9 9 0 0 0
****
USER_CHARGES
INVALID_CHARGES
Pose:  32 Cluster:  32 Fr_nu: 484900 TotEn:   -15.84
@<TRIPOS>ATOM
      1 C1        -51.0914  -11.9514  -43.6799 C.2    1 LIG       0.04000
      2 C2        -52.1865  -10.9620  -44.1169 C.3    1 LIG       0.11000
      3 C3        -52.2630  -11.8681  -45.3420 C.3    1 LIG       0.08100
      4 O1        -50.3452  -12.0992  -42.7387 O.2    1 LIG      -0.32000
      5 O2        -51.2121  -12.7145  -44.7991 O.3    1 LIG      -0.27100
      6 H1        -53.0677  -10.9600  -43.4734 H      1 LIG       0.09000
      7 H2        -51.8245   -9.9486  -44.2981 H      1 LIG       0.09000
      8 H3        -53.1997  -12.4182  -45.4666 H      1 LIG       0.09000
      9 H4        -51.9610  -11.4093  -46.2875 H      1 LIG       0.09000
@<TRIPOS>BOND
      1       1       2 1
      2       1       4 2
      3       1       5 1
      4       2       3 1
      5       3       5 1
      6       2       6 1
      7       2       7 1
      8       3       8 1
      9       3       9 1
@<TRIPOS>ALT_TYPE
CGenFF_4.0_ALT_TYPE_SET
CGenFF_4.0 1 CG2O4 2 CG3C41 3 CG3C41 4 OG2D1 5 OG3C51 6 HGA2 7 HGA2 8 HGA2 9 HGA2
@<TRIPOS>MOLECULE
4_lactone
 9 9 0 0 0
****
USER_CHARGES
INVALID_CHARGES
Pose:  33 Cluster:  33 Fr_nu: 2658355 TotEn:   -15.73
@<TRIPOS>ATOM
      1 C1        -45.6107  -10.2448  -38.4060 C.2    1 LIG       0.04000
      2 C2        -46.4239   -9.5443  -39.5092 C.3    1 LIG       0.11000
      3 C3        -47.0138   -8.7723  -38.3329 C.3    1 LIG       0.08100
      4 O1        -44.7701  -11.1120  -38.3302 O.2    1 LIG      -0.32000
      5 O2        -46.1794   -9.5201  -37.4054 O.3    1 LIG      -0.27100
      6 H1        -45.8199   -8.9593  -40.2046 H      1 LIG       0.09000
      7 H2        -47.1146  -10.2023  -40.0392 H      1 LIG       0.09000
      8 H3        -46.7872   -7.7029  -38.3067 H      1 LIG       0.09000
      9 H4        -48.0772   -8.9420  -38.1430 H      1 LIG       0.09000
@<TRIPOS>BOND
      1       1       2 1
      2       1       4 2
      3       1       5 1
      4       2       3 1
      5       3       5 1
      6       2       6 1
      7       2       7 1
      8       3       8 1
      9       3       9 1
@<TRIPOS>ALT_TYPE
CGenFF_4.0_ALT_TYPE_SET
CGenFF_4.0 1 CG2O4 2 CG3C41 3 CG3C41 4 OG2D1 5 OG3C51 6 HGA2 7 HGA2 8 HGA2 9 HGA2
@<TRIPOS>MOLECULE
4_lactone
 9 9 0 0 0
****
USER_CHARGES
INVALID_CHARGES
Pose:  34 Cluster:  34 Fr_nu: 248664 TotEn:   -15.69
@<TRIPOS>ATOM
      1 C1        -59.8157    2.2810  -43.2042 C.2    1 LIG       0.04000
      2 C2        -61.3313    2.5155  -43.0729 C.3    1 LIG       0.11000
      3 C3        -61.1237    3.3717  -44.3186 C.3    1 LIG       0.08100
      4 O1        -58.9525    1.6692  -42.6169 O.2    1 LIG      -0.32000
      5 O2        -59.7030    3.0603  -44.3131 O.3    1 LIG      -0.27100
      6 H1        -61.9347    1.6170  -43.2108 H      1 LIG       0.09000
      7 H2        -61.6219    3.0545  -42.1697 H      1 LIG       0.09000
      8 H3        -61.6120    3.0110  -45.2280 H      1 LIG       0.09000
      9 H4        -61.3007    4.4430  -44.1894 H      1 LIG       0.09000
@<TRIPOS>BOND
      1       1       2 1
      2       1       4 2
      3       1       5 1
      4       2       3 1
      5       3       5 1
      6       2       6 1
      7       2       7 1
      8       3       8 1
      9       3       9 1
@<TRIPOS>ALT_TYPE
CGenFF_4.0_ALT_TYPE_SET
CGenFF_4.0 1 CG2O4 2 CG3C41 3 CG3C41 4 OG2D1 5 OG3C51 6 HGA2 7 HGA2 8 HGA2 9 HGA2
@<TRIPOS>MOLECULE
4_lactone
 9 9 0 0 0
****
USER_CHARGES
INVALID_CHARGES
Pose:  35 Cluster:  35 Fr_nu: 7617368 TotEn:   -15.68
@<TRIPOS>ATOM
      1 C1        -49.9718  -21.7879  -34.8002 C.2    1 LIG       0.04000
      2 C2        -51.4882  -21.7643  -35.0632 C.3    1 LIG       0.11000
      3 C3        -51.3299  -23.2818  -35.0574 C.3    1 LIG       0.08100
      4 O1        -49.0814  -20.9852  -34.6347 O.2    1 LIG      -0.32000
      5 O2        -49.9032  -23.1462  -34.8089 O.3    1 LIG      -0.27100
      6 H1        -52.0759  -21.3462  -34.2445 H      1 LIG       0.09000
      7 H2        -51.7673  -21.3200  -36.0200 H      1 LIG       0.09000
      8 H3        -51.8331  -23.8074  -34.2412 H      1 LIG       0.09000
      9 H4        -51.5260  -23.7801  -36.0107 H      1 LIG       0.09000
@<TRIPOS>BOND
      1       1       2 1
      2       1       4 2
      3       1       5 1
      4       2       3 1
      5       3       5 1
      6       2       6 1
      7       2       7 1
      8       3       8 1
      9       3       9 1
@<TRIPOS>ALT_TYPE
CGenFF_4.0_ALT_TYPE_SET
CGenFF_4.0 1 CG2O4 2 CG3C41 3 CG3C41 4 OG2D1 5 OG3C51 6 HGA2 7 HGA2 8 HGA2 9 HGA2
@<TRIPOS>MOLECULE
4_lactone
 9 9 0 0 0
****
USER_CHARGES
INVALID_CHARGES
Pose:  36 Cluster:  36 Fr_nu: 2230923 TotEn:   -15.57
@<TRIPOS>ATOM
      1 C1        -51.8263    4.2825  -34.7883 C.2    1 LIG       0.04000
      2 C2        -51.1676    3.3757  -33.7333 C.3    1 LIG       0.11000
      3 C3        -50.6981    4.7041  -33.1477 C.3    1 LIG       0.08100
      4 O1        -52.5026    4.1498  -35.7830 O.2    1 LIG      -0.32000
      5 O2        -51.3729    5.4285  -34.2133 O.3    1 LIG      -0.27100
      6 H1        -51.8767    2.8136  -33.1237 H      1 LIG       0.09000
      7 H2        -50.3836    2.7284  -34.1296 H      1 LIG       0.09000
      8 H3        -51.1057    4.9593  -32.1657 H      1 LIG       0.09000
      9 H4        -49.6180    4.8732  -33.1684 H      1 LIG       0.09000
@<TRIPOS>BOND
      1       1       2 1
      2       1       4 2
      3       1       5 1
      4       2       3 1
      5       3       5 1
      6       2       6 1
      7       2       7 1
      8       3       8 1
      9       3       9 1
@<TRIPOS>ALT_TYPE
CGenFF_4.0_ALT_TYPE_SET
CGenFF_4.0 1 CG2O4 2 CG3C41 3 CG3C41 4 OG2D1 5 OG3C51 6 HGA2 7 HGA2 8 HGA2 9 HGA2
@<TRIPOS>MOLECULE
4_lactone
 9 9 0 0 0
****
USER_CHARGES
INVALID_CHARGES
Pose:  37 Cluster:  37 Fr_nu: 5874548 TotEn:   -15.39
@<TRIPOS>ATOM
      1 C1        -61.7485  -10.8604  -14.3938 C.2    1 LIG       0.04000
      2 C2        -63.2496  -11.1402  -14.1993 C.3    1 LIG       0.11000
      3 C3        -62.7401  -12.2328  -13.2642 C.3    1 LIG       0.08100
      4 O1        -61.0575  -10.0920  -15.0233 O.2    1 LIG      -0.32000
      5 O2        -61.3648  -11.8536  -13.5476 O.3    1 LIG      -0.27100
      6 H1        -63.7965  -10.3255  -13.7222 H      1 LIG       0.09000
      7 H2        -63.7585  -11.4862  -15.1005 H      1 LIG       0.09000
      8 H3        -62.9844  -12.1029  -12.2064 H      1 LIG       0.09000
      9 H4        -62.9472  -13.2588  -13.5807 H      1 LIG       0.09000
@<TRIPOS>BOND
      1       1       2 1
      2       1       4 2
      3       1       5 1
      4       2       3 1
      5       3       5 1
      6       2       6 1
      7       2       7 1
      8       3       8 1
      9       3       9 1
@<TRIPOS>ALT_TYPE
CGenFF_4.0_ALT_TYPE_SET
CGenFF_4.0 1 CG2O4 2 CG3C41 3 CG3C41 4 OG2D1 5 OG3C51 6 HGA2 7 HGA2 8 HGA2 9 HGA2
@<TRIPOS>MOLECULE
4_lactone
 9 9 0 0 0
****
USER_CHARGES
INVALID_CHARGES
Pose:  38 Cluster:  38 Fr_nu: 1822367 TotEn:   -15.29
@<TRIPOS>ATOM
      1 C1        -77.7242  -16.2820  -43.7321 C.2    1 LIG       0.04000
      2 C2        -78.2199  -15.4028  -44.8942 C.3    1 LIG       0.11000
      3 C3        -76.8221  -14.7993  -44.7952 C.3    1 LIG       0.08100
      4 O1        -78.1589  -17.1724  -43.0374 O.2    1 LIG      -0.32000
      5 O2        -76.4964  -15.6980  -43.6989 O.3    1 LIG      -0.27100
      6 H1        -78.4337  -15.9549  -45.8108 H      1 LIG       0.09000
      7 H2        -79.0437  -14.7379  -44.6296 H      1 LIG       0.09000
      8 H3        -76.1724  -14.9650  -45.6589 H      1 LIG       0.09000
      9 H4        -76.7815  -13.7525  -44.4821 H      1 LIG       0.09000
@<TRIPOS>BOND
      1       1       2 1
      2       1       4 2
      3       1       5 1
      4       2       3 1
      5       3       5 1
      6       2       6 1
      7       2       7 1
      8       3       8 1
      9       3       9 1
@<TRIPOS>ALT_TYPE
CGenFF_4.0_ALT_TYPE_SET
CGenFF_4.0 1 CG2O4 2 CG3C41 3 CG3C41 4 OG2D1 5 OG3C51 6 HGA2 7 HGA2 8 HGA2 9 HGA2
@<TRIPOS>MOLECULE
4_lactone
 9 9 0 0 0
****
USER_CHARGES
INVALID_CHARGES
Pose:  39 Cluster:  39 Fr_nu: 5614743 TotEn:   -15.22
@<TRIPOS>ATOM
      1 C1        -49.6413  -12.7987  -42.3149 C.2    1 LIG       0.04000
      2 C2        -49.6032  -11.2622  -42.2333 C.3    1 LIG       0.11000
      3 C3        -50.6770  -11.3587  -43.3129 C.3    1 LIG       0.08100
      4 O1        -49.0867  -13.7352  -41.7859 O.2    1 LIG      -0.32000
      5 O2        -50.6005  -12.8108  -43.2789 O.3    1 LIG      -0.27100
      6 H1        -49.9309  -10.8587  -41.2740 H      1 LIG       0.09000
      7 H2        -48.6543  -10.8230  -42.5457 H      1 LIG       0.09000
      8 H3        -51.6696  -11.0004  -43.0270 H      1 LIG       0.09000
      9 H4        -50.3966  -10.9645  -44.2935 H      1 LIG       0.09000
@<TRIPOS>BOND
      1       1       2 1
      2       1       4 2
      3       1       5 1
      4       2       3 1
      5       3       5 1
      6       2       6 1
      7       2       7 1
      8       3       8 1
      9       3       9 1
@<TRIPOS>ALT_TYPE
CGenFF_4.0_ALT_TYPE_SET
CGenFF_4.0 1 CG2O4 2 CG3C41 3 CG3C41 4 OG2D1 5 OG3C51 6 HGA2 7 HGA2 8 HGA2 9 HGA2
@<TRIPOS>MOLECULE
4_lactone
 9 9 0 0 0
****
USER_CHARGES
INVALID_CHARGES
Pose:  40 Cluster:  40 Fr_nu:    748 TotEn:   -14.82
@<TRIPOS>ATOM
      1 C1        -47.1813   -9.0315  -37.3155 C.2    1 LIG       0.04000
      2 C2        -48.5416   -8.4451  -36.8972 C.3    1 LIG       0.11000
      3 C3        -48.1009   -7.2735  -37.7698 C.3    1 LIG       0.08100
      4 O1        -46.5435  -10.0399  -37.1139 O.2    1 LIG      -0.32000
      5 O2        -46.8519   -7.9531  -38.0760 O.3    1 LIG      -0.27100
      6 H1        -49.4012   -9.0098  -37.2614 H      1 LIG       0.09000
      7 H2        -48.6270   -8.2358  -35.8297 H      1 LIG       0.09000
      8 H3        -48.6979   -7.1024  -38.6697 H      1 LIG       0.09000
      9 H4        -47.9270   -6.3318  -37.2421 H      1 LIG       0.09000
@<TRIPOS>BOND
      1       1       2 1
      2       1       4 2
      3       1       5 1
      4       2       3 1
      5       3       5 1
      6       2       6 1
      7       2       7 1
      8       3       8 1
      9       3       9 1
@<TRIPOS>ALT_TYPE
CGenFF_4.0_ALT_TYPE_SET
CGenFF_4.0 1 CG2O4 2 CG3C41 3 CG3C41 4 OG2D1 5 OG3C51 6 HGA2 7 HGA2 8 HGA2 9 HGA2
@<TRIPOS>MOLECULE
4_lactone
 9 9 0 0 0
****
USER_CHARGES
INVALID_CHARGES
Pose:  41 Cluster:  41 Fr_nu: 2704901 TotEn:   -14.69
@<TRIPOS>ATOM
      1 C1        -51.0788  -10.4754  -44.2805 C.2    1 LIG       0.04000
      2 C2        -52.5483  -10.9098  -44.1356 C.3    1 LIG       0.11000
      3 C3        -52.1823  -11.8822  -45.2530 C.3    1 LIG       0.08100
      4 O1        -50.3309   -9.6714  -43.7719 O.2    1 LIG      -0.32000
      5 O2        -50.8224  -11.3667  -45.2752 O.3    1 LIG      -0.27100
      6 H1        -52.7860  -11.3632  -43.1721 H      1 LIG       0.09000
      7 H2        -53.2698  -10.1345  -44.3987 H      1 LIG       0.09000
      8 H3        -52.2074  -12.9421  -44.9855 H      1 LIG       0.09000
      9 H4        -52.6902  -11.7170  -46.2071 H      1 LIG       0.09000
@<TRIPOS>BOND
      1       1       2 1
      2       1       4 2
      3       1       5 1
      4       2       3 1
      5       3       5 1
      6       2       6 1
      7       2       7 1
      8       3       8 1
      9       3       9 1
@<TRIPOS>ALT_TYPE
CGenFF_4.0_ALT_TYPE_SET
CGenFF_4.0 1 CG2O4 2 CG3C41 3 CG3C41 4 OG2D1 5 OG3C51 6 HGA2 7 HGA2 8 HGA2 9 HGA2
@<TRIPOS>MOLECULE
4_lactone
 9 9 0 0 0
****
USER_CHARGES
INVALID_CHARGES
Pose:  42 Cluster:  42 Fr_nu: 737684 TotEn:   -14.37
@<TRIPOS>ATOM
      1 C1        -61.8122   -1.4045  -25.4690 C.2    1 LIG       0.04000
      2 C2        -63.3214   -1.4781  -25.7626 C.3    1 LIG       0.11000
      3 C3        -63.2866   -0.0052  -25.3659 C.3    1 LIG       0.08100
      4 O1        -60.8602   -2.1511  -25.4934 O.2    1 LIG      -0.32000
      5 O2        -61.8544   -0.0889  -25.1267 O.3    1 LIG      -0.27100
      6 H1        -63.5627   -1.6817  -26.8070 H      1 LIG       0.09000
      7 H2        -63.8740   -2.1374  -25.0912 H      1 LIG       0.09000
      8 H3        -63.5214    0.7057  -26.1628 H      1 LIG       0.09000
      9 H4        -63.8320    0.2504  -24.4533 H      1 LIG       0.09000
@<TRIPOS>BOND
      1       1       2 1
      2       1       4 2
      3       1       5 1
      4       2       3 1
      5       3       5 1
      6       2       6 1
      7       2       7 1
      8       3       8 1
      9       3       9 1
@<TRIPOS>ALT_TYPE
CGenFF_4.0_ALT_TYPE_SET
CGenFF_4.0 1 CG2O4 2 CG3C41 3 CG3C41 4 OG2D1 5 OG3C51 6 HGA2 7 HGA2 8 HGA2 9 HGA2
@<TRIPOS>MOLECULE
4_lactone
 9 9 0 0 0
****
USER_CHARGES
INVALID_CHARGES
Pose:  43 Cluster:  43 Fr_nu:  12091 TotEn:   -14.24
@<TRIPOS>ATOM
      1 C1        -46.5995   -9.0475  -38.4539 C.2    1 LIG       0.04000
      2 C2        -47.6094   -7.9146  -38.1972 C.3    1 LIG       0.11000
      3 C3        -48.2902   -8.9642  -37.3239 C.3    1 LIG       0.08100
      4 O1        -45.5833   -9.2108  -39.0902 O.2    1 LIG      -0.32000
      5 O2        -47.2590   -9.9333  -37.6600 O.3    1 LIG      -0.27100
      6 H1        -47.1916   -7.0568  -37.6680 H      1 LIG       0.09000
      7 H2        -48.1639   -7.6030  -39.0839 H      1 LIG       0.09000
      8 H3        -48.3077   -8.7495  -36.2519 H      1 LIG       0.09000
      9 H4        -49.2763   -9.2927  -37.6635 H      1 LIG       0.09000
@<TRIPOS>BOND
      1       1       2 1
      2       1       4 2
      3       1       5 1
      4       2       3 1
      5       3       5 1
      6       2       6 1
      7       2       7 1
      8       3       8 1
      9       3       9 1
@<TRIPOS>ALT_TYPE
CGenFF_4.0_ALT_TYPE_SET
CGenFF_4.0 1 CG2O4 2 CG3C41 3 CG3C41 4 OG2D1 5 OG3C51 6 HGA2 7 HGA2 8 HGA2 9 HGA2
@<TRIPOS>MOLECULE
4_lactone
 9 9 0 0 0
****
USER_CHARGES
INVALID_CHARGES
Pose:  44 Cluster:  44 Fr_nu:  30120 TotEn:   -13.47
@<TRIPOS>ATOM
      1 C1        -70.7913    4.4505  -47.3936 C.2    1 LIG       0.04000
      2 C2        -70.9268    3.2937  -48.4000 C.3    1 LIG       0.11000
      3 C3        -70.5902    2.4361  -47.1838 C.3    1 LIG       0.08100
      4 O1        -70.8849    5.6570  -47.4018 O.2    1 LIG      -0.32000
      5 O2        -70.4952    3.6262  -46.3531 O.3    1 LIG      -0.27100
      6 H1        -71.9330    3.1696  -48.8032 H      1 LIG       0.09000
      7 H2        -70.1788    3.3048  -49.1944 H      1 LIG       0.09000
      8 H3        -71.3847    1.7676  -46.8411 H      1 LIG       0.09000
      9 H4        -69.6369    1.9027  -47.2321 H      1 LIG       0.09000
@<TRIPOS>BOND
      1       1       2 1
      2       1       4 2
      3       1       5 1
      4       2       3 1
      5       3       5 1
      6       2       6 1
      7       2       7 1
      8       3       8 1
      9       3       9 1
@<TRIPOS>ALT_TYPE
CGenFF_4.0_ALT_TYPE_SET
CGenFF_4.0 1 CG2O4 2 CG3C41 3 CG3C41 4 OG2D1 5 OG3C51 6 HGA2 7 HGA2 8 HGA2 9 HGA2
@<TRIPOS>MOLECULE
4_lactone
 9 9 0 0 0
****
USER_CHARGES
INVALID_CHARGES
Pose:  45 Cluster:  45 Fr_nu:  37516 TotEn:   -13.16
@<TRIPOS>ATOM
      1 C1        -80.4100  -19.2701  -31.7082 C.2    1 LIG       0.04000
      2 C2        -79.1205  -20.1100  -31.7410 C.3    1 LIG       0.11000
      3 C3        -80.0824  -21.2431  -32.0858 C.3    1 LIG       0.08100
      4 O1        -80.7212  -18.1193  -31.5007 O.2    1 LIG      -0.32000
      5 O2        -81.2094  -20.3261  -32.0175 O.3    1 LIG      -0.27100
      6 H1        -78.4228  -19.8244  -32.5297 H      1 LIG       0.09000
      7 H2        -78.6176  -20.1916  -30.7760 H      1 LIG       0.09000
      8 H3        -79.9709  -21.6712  -33.0857 H      1 LIG       0.09000
      9 H4        -80.1641  -22.0364  -31.3377 H      1 LIG       0.09000
@<TRIPOS>BOND
      1       1       2 1
      2       1       4 2
      3       1       5 1
      4       2       3 1
      5       3       5 1
      6       2       6 1
      7       2       7 1
      8       3       8 1
      9       3       9 1
@<TRIPOS>ALT_TYPE
CGenFF_4.0_ALT_TYPE_SET
CGenFF_4.0 1 CG2O4 2 CG3C41 3 CG3C41 4 OG2D1 5 OG3C51 6 HGA2 7 HGA2 8 HGA2 9 HGA2
@<TRIPOS>MOLECULE
4_lactone
 9 9 0 0 0
****
USER_CHARGES
INVALID_CHARGES
Pose:  46 Cluster:  46 Fr_nu: 4177575 TotEn:   -12.98
@<TRIPOS>ATOM
      1 C1        -80.7349  -22.5599  -31.4723 C.2    1 LIG       0.04000
      2 C2        -80.4223  -21.7504  -32.7436 C.3    1 LIG       0.11000
      3 C3        -79.4919  -20.9837  -31.8086 C.3    1 LIG       0.08100
      4 O1        -81.4379  -23.4934  -31.1582 O.2    1 LIG      -0.32000
      5 O2        -79.8871  -21.8330  -30.6959 O.3    1 LIG      -0.27100
      6 H1        -79.9333  -22.3273  -33.5301 H      1 LIG       0.09000
      7 H2        -81.2722  -21.1878  -33.1335 H      1 LIG       0.09000
      8 H3        -78.4238  -21.0735  -32.0248 H      1 LIG       0.09000
      9 H4        -79.7587  -19.9384  -31.6305 H      1 LIG       0.09000
@<TRIPOS>BOND
      1       1       2 1
      2       1       4 2
      3       1       5 1
      4       2       3 1
      5       3       5 1
      6       2       6 1
      7       2       7 1
      8       3       8 1
      9       3       9 1
@<TRIPOS>ALT_TYPE
CGenFF_4.0_ALT_TYPE_SET
CGenFF_4.0 1 CG2O4 2 CG3C41 3 CG3C41 4 OG2D1 5 OG3C51 6 HGA2 7 HGA2 8 HGA2 9 HGA2
@<TRIPOS>MOLECULE
4_lactone
 9 9 0 0 0
****
USER_CHARGES
INVALID_CHARGES
Pose:  47 Cluster:  47 Fr_nu: 7427107 TotEn:   -12.85
@<TRIPOS>ATOM
      1 C1        -46.8151  -23.7818  -26.9933 C.2    1 LIG       0.04000
      2 C2        -45.3740  -24.2306  -27.2950 C.3    1 LIG       0.11000
      3 C3        -45.6252  -25.1955  -26.1401 C.3    1 LIG       0.08100
      4 O1        -47.6066  -22.9727  -27.4213 O.2    1 LIG      -0.32000
      5 O2        -46.9699  -24.6672  -25.9726 O.3    1 LIG      -0.27100
      6 H1        -45.2466  -24.6897  -28.2766 H      1 LIG       0.09000
      7 H2        -44.6212  -23.4613  -27.1154 H      1 LIG       0.09000
      8 H3        -45.6388  -26.2566  -26.4038 H      1 LIG       0.09000
      9 H4        -45.0151  -25.0318  -25.2475 H      1 LIG       0.09000
@<TRIPOS>BOND
      1       1       2 1
      2       1       4 2
      3       1       5 1
      4       2       3 1
      5       3       5 1
      6       2       6 1
      7       2       7 1
      8       3       8 1
      9       3       9 1
@<TRIPOS>ALT_TYPE
CGenFF_4.0_ALT_TYPE_SET
CGenFF_4.0 1 CG2O4 2 CG3C41 3 CG3C41 4 OG2D1 5 OG3C51 6 HGA2 7 HGA2 8 HGA2 9 HGA2
@<TRIPOS>MOLECULE
4_lactone
 9 9 0 0 0
****
USER_CHARGES
INVALID_CHARGES
Pose:  48 Cluster:  48 Fr_nu: 2280622 TotEn:   -12.78
@<TRIPOS>ATOM
      1 C1        -61.2757   -0.6600  -24.8296 C.2    1 LIG       0.04000
      2 C2        -62.7628   -0.2760  -24.9308 C.3    1 LIG       0.11000
      3 C3        -62.2216    1.1411  -24.7668 C.3    1 LIG       0.08100
      4 O1        -60.6108   -1.6708  -24.8523 O.2    1 LIG      -0.32000
      5 O2        -60.8629    0.6280  -24.6865 O.3    1 LIG      -0.27100
      6 H1        -63.2163   -0.5010  -25.8973 H      1 LIG       0.09000
      7 H2        -63.3757   -0.6479  -24.1081 H      1 LIG       0.09000
      8 H3        -62.3530    1.8010  -25.6287 H      1 LIG       0.09000
      9 H4        -62.5126    1.6535  -23.8458 H      1 LIG       0.09000
@<TRIPOS>BOND
      1       1       2 1
      2       1       4 2
      3       1       5 1
      4       2       3 1
      5       3       5 1
      6       2       6 1
      7       2       7 1
      8       3       8 1
      9       3       9 1
@<TRIPOS>ALT_TYPE
CGenFF_4.0_ALT_TYPE_SET
CGenFF_4.0 1 CG2O4 2 CG3C41 3 CG3C41 4 OG2D1 5 OG3C51 6 HGA2 7 HGA2 8 HGA2 9 HGA2
@<TRIPOS>MOLECULE
4_lactone
 9 9 0 0 0
****
USER_CHARGES
INVALID_CHARGES
Pose:  49 Cluster:  49 Fr_nu: 266951 TotEn:   -12.67
@<TRIPOS>ATOM
      1 C1        -75.8593   -8.3057  -54.9466 C.2    1 LIG       0.04000
      2 C2        -76.0466   -9.2330  -53.7324 C.3    1 LIG       0.11000
      3 C3        -74.6320   -8.7738  -53.3919 C.3    1 LIG       0.08100
      4 O1        -76.5010   -7.9571  -55.9115 O.2    1 LIG      -0.32000
      5 O2        -74.6007   -7.9401  -54.5834 O.3    1 LIG      -0.27100
      6 H1        -76.8281   -8.9111  -53.0424 H      1 LIG       0.09000
      7 H2        -76.1539  -10.2879  -53.9902 H      1 LIG       0.09000
      8 H3        -74.5340   -8.1780  -52.4803 H      1 LIG       0.09000
      9 H4        -73.8632   -9.5506  -53.4248 H      1 LIG       0.09000
@<TRIPOS>BOND
      1       1       2 1
      2       1       4 2
      3       1       5 1
      4       2       3 1
      5       3       5 1
      6       2       6 1
      7       2       7 1
      8       3       8 1
      9       3       9 1
@<TRIPOS>ALT_TYPE
CGenFF_4.0_ALT_TYPE_SET
CGenFF_4.0 1 CG2O4 2 CG3C41 3 CG3C41 4 OG2D1 5 OG3C51 6 HGA2 7 HGA2 8 HGA2 9 HGA2
@<TRIPOS>MOLECULE
4_lactone
 9 9 0 0 0
****
USER_CHARGES
INVALID_CHARGES
Pose:  50 Cluster:  50 Fr_nu: 7432448 TotEn:   -12.30
@<TRIPOS>ATOM
      1 C1        -71.7725   -4.5650  -63.9769 C.2    1 LIG       0.04000
      2 C2        -70.9946   -3.2415  -64.0879 C.3    1 LIG       0.11000
      3 C3        -70.6432   -3.7738  -65.4739 C.3    1 LIG       0.08100
      4 O1        -72.4618   -5.1298  -63.1582 O.2    1 LIG      -0.32000
      5 O2        -71.4190   -4.9784  -65.2235 O.3    1 LIG      -0.27100
      6 H1        -71.6251   -2.3512  -64.0683 H      1 LIG       0.09000
      7 H2        -70.1620   -3.1543  -63.3880 H      1 LIG       0.09000
      8 H3        -71.0446   -3.2036  -66.3161 H      1 LIG       0.09000
      9 H4        -69.5866   -4.0032  -65.6371 H      1 LIG       0.09000
@<TRIPOS>BOND
      1       1       2 1
      2       1       4 2
      3       1       5 1
      4       2       3 1
      5       3       5 1
      6       2       6 1
      7       2       7 1
      8       3       8 1
      9       3       9 1
@<TRIPOS>ALT_TYPE
CGenFF_4.0_ALT_TYPE_SET
CGenFF_4.0 1 CG2O4 2 CG3C41 3 CG3C41 4 OG2D1 5 OG3C51 6 HGA2 7 HGA2 8 HGA2 9 HGA2
@<TRIPOS>MOLECULE
4_lactone
 9 9 0 0 0
****
USER_CHARGES
INVALID_CHARGES
Pose:  51 Cluster:  51 Fr_nu: 6627011 TotEn:   -12.22
@<TRIPOS>ATOM
      1 C1        -47.5783  -23.4596  -27.5828 C.2    1 LIG       0.04000
      2 C2        -47.2353  -24.2313  -28.8696 C.3    1 LIG       0.11000
      3 C3        -48.7329  -24.5232  -28.8781 C.3    1 LIG       0.08100
      4 O1        -46.9917  -22.8063  -26.7500 O.2    1 LIG      -0.32000
      5 O2        -48.9030  -23.7595  -27.6520 O.3    1 LIG      -0.27100
      6 H1        -46.8709  -23.6017  -29.6829 H      1 LIG       0.09000
      7 H2        -46.5848  -25.0931  -28.7121 H      1 LIG       0.09000
      8 H3        -49.2960  -24.0858  -29.7070 H      1 LIG       0.09000
      9 H4        -49.0097  -25.5720  -28.7398 H      1 LIG       0.09000
@<TRIPOS>BOND
      1       1       2 1
      2       1       4 2
      3       1       5 1
      4       2       3 1
      5       3       5 1
      6       2       6 1
      7       2       7 1
      8       3       8 1
      9       3       9 1
@<TRIPOS>ALT_TYPE
CGenFF_4.0_ALT_TYPE_SET
CGenFF_4.0 1 CG2O4 2 CG3C41 3 CG3C41 4 OG2D1 5 OG3C51 6 HGA2 7 HGA2 8 HGA2 9 HGA2
@<TRIPOS>MOLECULE
4_lactone
 9 9 0 0 0
****
USER_CHARGES
INVALID_CHARGES
Pose:  52 Cluster:  52 Fr_nu:  37207 TotEn:   -11.99
@<TRIPOS>ATOM
      1 C1        -51.4640  -11.3978  -28.4818 C.2    1 LIG       0.04000
      2 C2        -49.9963  -11.8183  -28.6769 C.3    1 LIG       0.11000
      3 C3        -49.7127  -10.4209  -28.1340 C.3    1 LIG       0.08100
      4 O1        -52.5611  -11.8801  -28.6495 O.2    1 LIG      -0.32000
      5 O2        -51.1389  -10.1658  -28.0060 O.3    1 LIG      -0.27100
      6 H1        -49.6818  -12.6467  -28.0402 H      1 LIG       0.09000
      7 H2        -49.7164  -11.9888  -29.7178 H      1 LIG       0.09000
      8 H3        -49.2077  -10.3827  -27.1649 H      1 LIG       0.09000
      9 H4        -49.2422   -9.7282  -28.8372 H      1 LIG       0.09000
@<TRIPOS>BOND
      1       1       2 1
      2       1       4 2
      3       1       5 1
      4       2       3 1
      5       3       5 1
      6       2       6 1
      7       2       7 1
      8       3       8 1
      9       3       9 1
@<TRIPOS>ALT_TYPE
CGenFF_4.0_ALT_TYPE_SET
CGenFF_4.0 1 CG2O4 2 CG3C41 3 CG3C41 4 OG2D1 5 OG3C51 6 HGA2 7 HGA2 8 HGA2 9 HGA2
@<TRIPOS>MOLECULE
4_lactone
 9 9 0 0 0
****
USER_CHARGES
INVALID_CHARGES
Pose:  53 Cluster:  53 Fr_nu: 5750969 TotEn:   -11.70
@<TRIPOS>ATOM
      1 C1        -46.3734   -7.3314  -29.0610 C.2    1 LIG       0.04000
      2 C2        -47.6259   -7.2984  -28.1670 C.3    1 LIG       0.11000
      3 C3        -46.6950   -7.9504  -27.1490 C.3    1 LIG       0.08100
      4 O1        -46.0695   -7.0018  -30.1850 O.2    1 LIG      -0.32000
      5 O2        -45.6004   -7.9150  -28.1062 O.3    1 LIG      -0.27100
      6 H1        -47.9696   -6.2930  -27.9186 H      1 LIG       0.09000
      7 H2        -48.4464   -7.9213  -28.5268 H      1 LIG       0.09000
      8 H3        -46.4727   -7.3537  -26.2601 H      1 LIG       0.09000
      9 H4        -46.9489   -8.9758  -26.8668 H      1 LIG       0.09000
@<TRIPOS>BOND
      1       1       2 1
      2       1       4 2
      3       1       5 1
      4       2       3 1
      5       3       5 1
      6       2       6 1
      7       2       7 1
      8       3       8 1
      9       3       9 1
@<TRIPOS>ALT_TYPE
CGenFF_4.0_ALT_TYPE_SET
CGenFF_4.0 1 CG2O4 2 CG3C41 3 CG3C41 4 OG2D1 5 OG3C51 6 HGA2 7 HGA2 8 HGA2 9 HGA2
@<TRIPOS>MOLECULE
4_lactone
 9 9 0 0 0
****
USER_CHARGES
INVALID_CHARGES
Pose:  54 Cluster:  54 Fr_nu: 5639624 TotEn:   -11.43
@<TRIPOS>ATOM
      1 C1        -81.1427  -23.4432  -31.1583 C.2    1 LIG       0.04000
      2 C2        -80.5020  -22.0627  -31.3885 C.3    1 LIG       0.11000
      3 C3        -81.6422  -21.9013  -32.3894 C.3    1 LIG       0.08100
      4 O1        -80.9401  -24.4185  -30.4712 O.2    1 LIG      -0.32000
      5 O2        -82.1324  -23.2322  -32.0670 O.3    1 LIG      -0.27100
      6 H1        -80.5381  -21.4043  -30.5192 H      1 LIG       0.09000
      7 H2        -79.4984  -22.1031  -31.8149 H      1 LIG       0.09000
      8 H3        -82.3792  -21.1306  -32.1476 H      1 LIG       0.09000
      9 H4        -81.3420  -21.8269  -33.4382 H      1 LIG       0.09000
@<TRIPOS>BOND
      1       1       2 1
      2       1       4 2
      3       1       5 1
      4       2       3 1
      5       3       5 1
      6       2       6 1
      7       2       7 1
      8       3       8 1
      9       3       9 1
@<TRIPOS>ALT_TYPE
CGenFF_4.0_ALT_TYPE_SET
CGenFF_4.0 1 CG2O4 2 CG3C41 3 CG3C41 4 OG2D1 5 OG3C51 6 HGA2 7 HGA2 8 HGA2 9 HGA2
@<TRIPOS>MOLECULE
4_lactone
 9 9 0 0 0
****
USER_CHARGES
INVALID_CHARGES
Pose:  55 Cluster:  55 Fr_nu: 3593588 TotEn:   -11.42
@<TRIPOS>ATOM
      1 C1        -75.1581  -23.6928  -43.9113 C.2    1 LIG       0.04000
      2 C2        -74.7811  -22.6823  -42.8132 C.3    1 LIG       0.11000
      3 C3        -73.3806  -23.2496  -43.0246 C.3    1 LIG       0.08100
      4 O1        -76.1556  -24.0376  -44.5034 O.2    1 LIG      -0.32000
      5 O2        -73.8854  -24.1529  -44.0467 O.3    1 LIG      -0.27100
      6 H1        -74.9181  -21.6390  -43.1017 H      1 LIG       0.09000
      7 H2        -75.2353  -22.8891  -41.8428 H      1 LIG       0.09000
      8 H3        -72.6434  -22.5520  -43.4315 H      1 LIG       0.09000
      9 H4        -72.9605  -23.7971  -42.1765 H      1 LIG       0.09000
@<TRIPOS>BOND
      1       1       2 1
      2       1       4 2
      3       1       5 1
      4       2       3 1
      5       3       5 1
      6       2       6 1
      7       2       7 1
      8       3       8 1
      9       3       9 1
@<TRIPOS>ALT_TYPE
CGenFF_4.0_ALT_TYPE_SET
CGenFF_4.0 1 CG2O4 2 CG3C41 3 CG3C41 4 OG2D1 5 OG3C51 6 HGA2 7 HGA2 8 HGA2 9 HGA2
@<TRIPOS>MOLECULE
4_lactone
 9 9 0 0 0
****
USER_CHARGES
INVALID_CHARGES
Pose:  56 Cluster:  56 Fr_nu:   1197 TotEn:   -11.39
@<TRIPOS>ATOM
      1 C1        -47.0951   -8.8567  -38.7922 C.2    1 LIG       0.04000
      2 C2        -48.3208   -8.6531  -37.8837 C.3    1 LIG       0.11000
      3 C3        -47.9509   -7.1792  -38.0201 C.3    1 LIG       0.08100
      4 O1        -46.5056   -9.7820  -39.3026 O.2    1 LIG      -0.32000
      5 O2        -46.8224   -7.5265  -38.8694 O.3    1 LIG      -0.27100
      6 H1        -49.2671   -8.9481  -38.3396 H      1 LIG       0.09000
      7 H2        -48.2107   -9.0795  -36.8852 H      1 LIG       0.09000
      8 H3        -48.6768   -6.5557  -38.5491 H      1 LIG       0.09000
      9 H4        -47.6245   -6.6876  -37.0995 H      1 LIG       0.09000
@<TRIPOS>BOND
      1       1       2 1
      2       1       4 2
      3       1       5 1
      4       2       3 1
      5       3       5 1
      6       2       6 1
      7       2       7 1
      8       3       8 1
      9       3       9 1
@<TRIPOS>ALT_TYPE
CGenFF_4.0_ALT_TYPE_SET
CGenFF_4.0 1 CG2O4 2 CG3C41 3 CG3C41 4 OG2D1 5 OG3C51 6 HGA2 7 HGA2 8 HGA2 9 HGA2
@<TRIPOS>MOLECULE
4_lactone
 9 9 0 0 0
****
USER_CHARGES
INVALID_CHARGES
Pose:  57 Cluster:  57 Fr_nu: 3993016 TotEn:   -11.19
@<TRIPOS>ATOM
      1 C1        -74.8078   -7.4661  -55.4853 C.2    1 LIG       0.04000
      2 C2        -75.9680   -7.8833  -54.5639 C.3    1 LIG       0.11000
      3 C3        -74.8372   -8.2571  -53.6102 C.3    1 LIG       0.08100
      4 O1        -74.6708   -6.9969  -56.5923 O.2    1 LIG      -0.32000
      5 O2        -73.8509   -7.8223  -54.5868 O.3    1 LIG      -0.27100
      6 H1        -76.6029   -7.0554  -54.2443 H      1 LIG       0.09000
      7 H2        -76.5621   -8.7156  -54.9448 H      1 LIG       0.09000
      8 H3        -74.7797   -7.6692  -52.6901 H      1 LIG       0.09000
      9 H4        -74.7402   -9.3234  -53.3887 H      1 LIG       0.09000
@<TRIPOS>BOND
      1       1       2 1
      2       1       4 2
      3       1       5 1
      4       2       3 1
      5       3       5 1
      6       2       6 1
      7       2       7 1
      8       3       8 1
      9       3       9 1
@<TRIPOS>ALT_TYPE
CGenFF_4.0_ALT_TYPE_SET
CGenFF_4.0 1 CG2O4 2 CG3C41 3 CG3C41 4 OG2D1 5 OG3C51 6 HGA2 7 HGA2 8 HGA2 9 HGA2
@<TRIPOS>MOLECULE
4_lactone
 9 9 0 0 0
****
USER_CHARGES
INVALID_CHARGES
Pose:  58 Cluster:  58 Fr_nu: 3343755 TotEn:   -11.07
@<TRIPOS>ATOM
      1 C1        -47.0207   -6.8968  -28.5233 C.2    1 LIG       0.04000
      2 C2        -47.9462   -7.6794  -27.5745 C.3    1 LIG       0.11000
      3 C3        -47.3303   -6.7697  -26.5157 C.3    1 LIG       0.08100
      4 O1        -46.7569   -6.8840  -29.7042 O.2    1 LIG      -0.32000
      5 O2        -46.5130   -6.1205  -27.5287 O.3    1 LIG      -0.27100
      6 H1        -49.0099   -7.5305  -27.7664 H      1 LIG       0.09000
      7 H2        -47.7025   -8.7397  -27.4890 H      1 LIG       0.09000
      8 H3        -48.0172   -6.0649  -26.0393 H      1 LIG       0.09000
      9 H4        -46.7150   -7.2708  -25.7635 H      1 LIG       0.09000
@<TRIPOS>BOND
      1       1       2 1
      2       1       4 2
      3       1       5 1
      4       2       3 1
      5       3       5 1
      6       2       6 1
      7       2       7 1
      8       3       8 1
      9       3       9 1
@<TRIPOS>ALT_TYPE
CGenFF_4.0_ALT_TYPE_SET
CGenFF_4.0 1 CG2O4 2 CG3C41 3 CG3C41 4 OG2D1 5 OG3C51 6 HGA2 7 HGA2 8 HGA2 9 HGA2
@<TRIPOS>MOLECULE
4_lactone
 9 9 0 0 0
****
USER_CHARGES
INVALID_CHARGES
Pose:  59 Cluster:  59 Fr_nu: 7432388 TotEn:   -10.62
@<TRIPOS>ATOM
      1 C1        -72.2870   -3.5909  -62.9139 C.2    1 LIG       0.04000
      2 C2        -71.1698   -2.8225  -63.6423 C.3    1 LIG       0.11000
      3 C3        -71.7025   -1.6430  -62.8343 C.3    1 LIG       0.08100
      4 O1        -72.7190   -4.7208  -62.8812 O.2    1 LIG      -0.32000
      5 O2        -72.7108   -2.4968  -62.2262 O.3    1 LIG      -0.27100
      6 H1        -70.1620   -3.1543  -63.3880 H      1 LIG       0.09000
      7 H2        -71.3058   -2.7573  -64.7231 H      1 LIG       0.09000
      8 H3        -71.0176   -1.2329  -62.0871 H      1 LIG       0.09000
      9 H4        -72.1569   -0.8380  -63.4184 H      1 LIG       0.09000
@<TRIPOS>BOND
      1       1       2 1
      2       1       4 2
      3       1       5 1
      4       2       3 1
      5       3       5 1
      6       2       6 1
      7       2       7 1
      8       3       8 1
      9       3       9 1
@<TRIPOS>ALT_TYPE
CGenFF_4.0_ALT_TYPE_SET
CGenFF_4.0 1 CG2O4 2 CG3C41 3 CG3C41 4 OG2D1 5 OG3C51 6 HGA2 7 HGA2 8 HGA2 9 HGA2
@<TRIPOS>MOLECULE
4_lactone
 9 9 0 0 0
****
USER_CHARGES
INVALID_CHARGES
Pose:  60 Cluster:  60 Fr_nu:  46413 TotEn:   -10.58
@<TRIPOS>ATOM
      1 C1        -74.1337  -22.9350  -44.7503 C.2    1 LIG       0.04000
      2 C2        -75.2221  -22.9350  -43.6619 C.3    1 LIG       0.11000
      3 C3        -74.0275  -22.8030  -42.7220 C.3    1 LIG       0.08100
      4 O1        -74.0774  -23.0068  -45.9569 O.2    1 LIG      -0.32000
      5 O2        -73.1161  -22.8179  -43.8555 O.3    1 LIG      -0.27100
      6 H1        -75.8914  -22.0741  -43.7011 H      1 LIG       0.09000
      7 H2        -75.7808  -23.8697  -43.5908 H      1 LIG       0.09000
      8 H3        -73.9639  -21.8637  -42.1659 H      1 LIG       0.09000
      9 H4        -73.8548  -23.6532  -42.0565 H      1 LIG       0.09000
@<TRIPOS>BOND
      1       1       2 1
      2       1       4 2
      3       1       5 1
      4       2       3 1
      5       3       5 1
      6       2       6 1
      7       2       7 1
      8       3       8 1
      9       3       9 1
@<TRIPOS>ALT_TYPE
CGenFF_4.0_ALT_TYPE_SET
CGenFF_4.0 1 CG2O4 2 CG3C41 3 CG3C41 4 OG2D1 5 OG3C51 6 HGA2 7 HGA2 8 HGA2 9 HGA2
@<TRIPOS>MOLECULE
4_lactone
 9 9 0 0 0
****
USER_CHARGES
INVALID_CHARGES
Pose:  61 Cluster:  61 Fr_nu: 266976 TotEn:   -10.30
@<TRIPOS>ATOM
      1 C1        -76.3758   -8.5217  -55.0345 C.2    1 LIG       0.04000
      2 C2        -75.1920   -7.7317  -54.4483 C.3    1 LIG       0.11000
      3 C3        -75.4346   -8.6213  -53.2327 C.3    1 LIG       0.08100
      4 O1        -77.0070   -8.5500  -56.0666 O.2    1 LIG      -0.32000
      5 O2        -76.5365   -9.2795  -53.9167 O.3    1 LIG      -0.27100
      6 H1        -74.2475   -7.8910  -54.9709 H      1 LIG       0.09000
      7 H2        -75.3929   -6.6686  -54.3059 H      1 LIG       0.09000
      8 H3        -74.6320   -9.3239  -52.9922 H      1 LIG       0.09000
      9 H4        -75.7730   -8.1048  -52.3303 H      1 LIG       0.09000
@<TRIPOS>BOND
      1       1       2 1
      2       1       4 2
      3       1       5 1
      4       2       3 1
      5       3       5 1
      6       2       6 1
      7       2       7 1
      8       3       8 1
      9       3       9 1
@<TRIPOS>ALT_TYPE
CGenFF_4.0_ALT_TYPE_SET
CGenFF_4.0 1 CG2O4 2 CG3C41 3 CG3C41 4 OG2D1 5 OG3C51 6 HGA2 7 HGA2 8 HGA2 9 HGA2
@<TRIPOS>MOLECULE
4_lactone
 9 9 0 0 0
****
USER_CHARGES
INVALID_CHARGES
Pose:  62 Cluster:  62 Fr_nu:   7655 TotEn:    -9.93
@<TRIPOS>ATOM
      1 C1        -73.8510  -23.3947  -44.4036 C.2    1 LIG       0.04000
      2 C2        -73.6639  -23.4816  -42.8783 C.3    1 LIG       0.11000
      3 C3        -75.0330  -22.8085  -42.8538 C.3    1 LIG       0.08100
      4 O1        -73.2332  -23.7009  -45.3980 O.2    1 LIG      -0.32000
      5 O2        -75.0678  -22.7948  -44.3079 O.3    1 LIG      -0.27100
      6 H1        -73.6304  -24.5011  -42.4910 H      1 LIG       0.09000
      7 H2        -72.8345  -22.8840  -42.4966 H      1 LIG       0.09000
      8 H3        -75.8476  -23.4068  -42.4366 H      1 LIG       0.09000
      9 H4        -75.0533  -21.7958  -42.4419 H      1 LIG       0.09000
@<TRIPOS>BOND
      1       1       2 1
      2       1       4 2
      3       1       5 1
      4       2       3 1
      5       3       5 1
      6       2       6 1
      7       2       7 1
      8       3       8 1
      9       3       9 1
@<TRIPOS>ALT_TYPE
CGenFF_4.0_ALT_TYPE_SET
CGenFF_4.0 1 CG2O4 2 CG3C41 3 CG3C41 4 OG2D1 5 OG3C51 6 HGA2 7 HGA2 8 HGA2 9 HGA2
@<TRIPOS>MOLECULE
4_lactone
 9 9 0 0 0
****
USER_CHARGES
INVALID_CHARGES
Pose:  63 Cluster:  63 Fr_nu: 157512 TotEn:    -9.75
@<TRIPOS>ATOM
      1 C1        -74.7128  -23.2151  -44.6234 C.2    1 LIG       0.04000
      2 C2        -73.4130  -23.0104  -43.8248 C.3    1 LIG       0.11000
      3 C3        -74.3726  -22.8652  -42.6475 C.3    1 LIG       0.08100
      4 O1        -75.0319  -23.4245  -45.7718 O.2    1 LIG      -0.32000
      5 O2        -75.5096  -23.0740  -43.5303 O.3    1 LIG      -0.27100
      6 H1        -72.7625  -23.8860  -43.8004 H      1 LIG       0.09000
      7 H2        -72.8589  -22.1112  -44.0989 H      1 LIG       0.09000
      8 H3        -74.3067  -23.6449  -41.8838 H      1 LIG       0.09000
      9 H4        -74.4018  -21.8763  -42.1820 H      1 LIG       0.09000
@<TRIPOS>BOND
      1       1       2 1
      2       1       4 2
      3       1       5 1
      4       2       3 1
      5       3       5 1
      6       2       6 1
      7       2       7 1
      8       3       8 1
      9       3       9 1
@<TRIPOS>ALT_TYPE
CGenFF_4.0_ALT_TYPE_SET
CGenFF_4.0 1 CG2O4 2 CG3C41 3 CG3C41 4 OG2D1 5 OG3C51 6 HGA2 7 HGA2 8 HGA2 9 HGA2
@<TRIPOS>MOLECULE
4_lactone
 9 9 0 0 0
****
USER_CHARGES
INVALID_CHARGES
Pose:  64 Cluster:  64 Fr_nu: 182008 TotEn:    -9.61
@<TRIPOS>ATOM
      1 C1        -47.4453   -9.1498  -37.8843 C.2    1 LIG       0.04000
      2 C2        -46.4811   -8.3523  -38.7807 C.3    1 LIG       0.11000
      3 C3        -45.6996   -9.6627  -38.7964 C.3    1 LIG       0.08100
      4 O1        -48.4865   -8.9564  -37.2986 O.2    1 LIG      -0.32000
      5 O2        -46.6980  -10.2847  -37.9408 O.3    1 LIG      -0.27100
      6 H1        -46.9111   -8.0458  -39.7355 H      1 LIG       0.09000
      7 H2        -45.9943   -7.5155  -38.2772 H      1 LIG       0.09000
      8 H3        -45.6323  -10.1624  -39.7665 H      1 LIG       0.09000
      9 H4        -44.7191   -9.6328  -38.3134 H      1 LIG       0.09000
@<TRIPOS>BOND
      1       1       2 1
      2       1       4 2
      3       1       5 1
      4       2       3 1
      5       3       5 1
      6       2       6 1
      7       2       7 1
      8       3       8 1
      9       3       9 1
@<TRIPOS>ALT_TYPE
CGenFF_4.0_ALT_TYPE_SET
CGenFF_4.0 1 CG2O4 2 CG3C41 3 CG3C41 4 OG2D1 5 OG3C51 6 HGA2 7 HGA2 8 HGA2 9 HGA2
@<TRIPOS>MOLECULE
4_lactone
 9 9 0 0 0
****
USER_CHARGES
INVALID_CHARGES
Pose:  65 Cluster:  65 Fr_nu: 536969 TotEn:    -9.57
@<TRIPOS>ATOM
      1 C1        -66.3208   -1.7806  -28.1732 C.2    1 LIG       0.04000
      2 C2        -64.9509   -1.3708  -27.6034 C.3    1 LIG       0.11000
      3 C3        -65.4370    0.0371  -27.9342 C.3    1 LIG       0.08100
      4 O1        -66.9398   -2.8031  -28.3621 O.2    1 LIG      -0.32000
      5 O2        -66.6894   -0.4996  -28.4431 O.3    1 LIG      -0.27100
      6 H1        -64.8257   -1.5915  -26.5422 H      1 LIG       0.09000
      7 H2        -64.1009   -1.7286  -28.1867 H      1 LIG       0.09000
      8 H3        -65.5994    0.6958  -27.0767 H      1 LIG       0.09000
      9 H4        -64.8764    0.5583  -28.7152 H      1 LIG       0.09000
@<TRIPOS>BOND
      1       1       2 1
      2       1       4 2
      3       1       5 1
      4       2       3 1
      5       3       5 1
      6       2       6 1
      7       2       7 1
      8       3       8 1
      9       3       9 1
@<TRIPOS>ALT_TYPE
CGenFF_4.0_ALT_TYPE_SET
CGenFF_4.0 1 CG2O4 2 CG3C41 3 CG3C41 4 OG2D1 5 OG3C51 6 HGA2 7 HGA2 8 HGA2 9 HGA2
@<TRIPOS>MOLECULE
4_lactone
 9 9 0 0 0
****
USER_CHARGES
INVALID_CHARGES
Pose:  66 Cluster:  66 Fr_nu: 7595331 TotEn:    -9.18
@<TRIPOS>ATOM
      1 C1        -88.3609  -30.8788  -34.1194 C.2    1 LIG       0.04000
      2 C2        -88.5316  -29.4351  -33.6136 C.3    1 LIG       0.11000
      3 C3        -89.8714  -29.5321  -34.3372 C.3    1 LIG       0.08100
      4 O1        -87.5288  -31.7550  -34.0553 O.2    1 LIG      -0.32000
      5 O2        -89.5689  -30.8954  -34.7441 O.3    1 LIG      -0.27100
      6 H1        -88.5852  -29.3470  -32.5274 H      1 LIG       0.09000
      7 H2        -87.8150  -28.7281  -34.0348 H      1 LIG       0.09000
      8 H3        -90.7584  -29.4892  -33.6994 H      1 LIG       0.09000
      9 H4        -89.9898  -28.8720  -35.2009 H      1 LIG       0.09000
@<TRIPOS>BOND
      1       1       2 1
      2       1       4 2
      3       1       5 1
      4       2       3 1
      5       3       5 1
      6       2       6 1
      7       2       7 1
      8       3       8 1
      9       3       9 1
@<TRIPOS>ALT_TYPE
CGenFF_4.0_ALT_TYPE_SET
CGenFF_4.0 1 CG2O4 2 CG3C41 3 CG3C41 4 OG2D1 5 OG3C51 6 HGA2 7 HGA2 8 HGA2 9 HGA2
@<TRIPOS>MOLECULE
4_lactone
 9 9 0 0 0
****
USER_CHARGES
INVALID_CHARGES
Pose:  67 Cluster:  67 Fr_nu: 6753192 TotEn:    -9.15
@<TRIPOS>ATOM
      1 C1        -51.2895    9.7974  -30.3879 C.2    1 LIG       0.04000
      2 C2        -52.5671    9.4186  -31.1582 C.3    1 LIG       0.11000
      3 C3        -51.9397   10.2703  -32.2577 C.3    1 LIG       0.08100
      4 O1        -50.8061    9.5826  -29.2995 O.2    1 LIG      -0.32000
      5 O2        -50.7899   10.5430  -31.4097 O.3    1 LIG      -0.27100
      6 H1        -52.6561    8.3533  -31.3769 H      1 LIG       0.09000
      7 H2        -53.4852    9.8121  -30.7188 H      1 LIG       0.09000
      8 H3        -51.6524    9.7342  -33.1663 H      1 LIG       0.09000
      9 H4        -52.4794   11.1872  -32.5098 H      1 LIG       0.09000
@<TRIPOS>BOND
      1       1       2 1
      2       1       4 2
      3       1       5 1
      4       2       3 1
      5       3       5 1
      6       2       6 1
      7       2       7 1
      8       3       8 1
      9       3       9 1
@<TRIPOS>ALT_TYPE
CGenFF_4.0_ALT_TYPE_SET
CGenFF_4.0 1 CG2O4 2 CG3C41 3 CG3C41 4 OG2D1 5 OG3C51 6 HGA2 7 HGA2 8 HGA2 9 HGA2
@<TRIPOS>MOLECULE
4_lactone
 9 9 0 0 0
****
USER_CHARGES
INVALID_CHARGES
Pose:  68 Cluster:  68 Fr_nu: 6803821 TotEn:    -8.47
@<TRIPOS>ATOM
      1 C1        -50.4679    8.8875  -30.0353 C.2    1 LIG       0.04000
      2 C2        -51.0741    8.5413  -31.4071 C.3    1 LIG       0.11000
      3 C3        -49.9983    7.4594  -31.4073 C.3    1 LIG       0.08100
      4 O1        -50.6573    9.6937  -29.1530 O.2    1 LIG      -0.32000
      5 O2        -49.5327    7.9023  -30.1025 O.3    1 LIG      -0.27100
      6 H1        -52.1043    8.1848  -31.3617 H      1 LIG       0.09000
      7 H2        -50.9579    9.3262  -32.1562 H      1 LIG       0.09000
      8 H3        -50.3627    6.4289  -31.3769 H      1 LIG       0.09000
      9 H4        -49.2212    7.5672  -32.1690 H      1 LIG       0.09000
@<TRIPOS>BOND
      1       1       2 1
      2       1       4 2
      3       1       5 1
      4       2       3 1
      5       3       5 1
      6       2       6 1
      7       2       7 1
      8       3       8 1
      9       3       9 1
@<TRIPOS>ALT_TYPE
CGenFF_4.0_ALT_TYPE_SET
CGenFF_4.0 1 CG2O4 2 CG3C41 3 CG3C41 4 OG2D1 5 OG3C51 6 HGA2 7 HGA2 8 HGA2 9 HGA2
@<TRIPOS>MOLECULE
4_lactone
 9 9 0 0 0
****
USER_CHARGES
INVALID_CHARGES
Pose:  69 Cluster:  69 Fr_nu: 7301390 TotEn:    -8.37
@<TRIPOS>ATOM
      1 C1        -88.0630  -30.3537  -33.4890 C.2    1 LIG       0.04000
      2 C2        -87.5892  -28.8954  -33.6232 C.3    1 LIG       0.11000
      3 C3        -87.6038  -28.9405  -32.0981 C.3    1 LIG       0.08100
      4 O1        -88.3605  -31.2674  -34.2246 O.2    1 LIG      -0.32000
      5 O2        -88.0543  -30.3232  -32.1293 O.3    1 LIG      -0.27100
      6 H1        -86.6063  -28.7870  -34.0844 H      1 LIG       0.09000
      7 H2        -88.3205  -28.2303  -34.0852 H      1 LIG       0.09000
      8 H3        -86.6291  -28.8450  -31.6121 H      1 LIG       0.09000
      9 H4        -88.3373  -28.2899  -31.6141 H      1 LIG       0.09000
@<TRIPOS>BOND
      1       1       2 1
      2       1       4 2
      3       1       5 1
      4       2       3 1
      5       3       5 1
      6       2       6 1
      7       2       7 1
      8       3       8 1
      9       3       9 1
@<TRIPOS>ALT_TYPE
CGenFF_4.0_ALT_TYPE_SET
CGenFF_4.0 1 CG2O4 2 CG3C41 3 CG3C41 4 OG2D1 5 OG3C51 6 HGA2 7 HGA2 8 HGA2 9 HGA2
@<TRIPOS>MOLECULE
4_lactone
 9 9 0 0 0
****
USER_CHARGES
INVALID_CHARGES
Pose:  70 Cluster:  70 Fr_nu: 156114 TotEn:    -8.36
@<TRIPOS>ATOM
      1 C1        -74.7287  -22.9205  -45.6283 C.2    1 LIG       0.04000
      2 C2        -73.8257  -23.0481  -44.3883 C.3    1 LIG       0.11000
      3 C3        -75.1577  -23.0740  -43.6446 C.3    1 LIG       0.08100
      4 O1        -74.5918  -22.8239  -46.8267 O.2    1 LIG      -0.32000
      5 O2        -75.8782  -22.9487  -44.9019 O.3    1 LIG      -0.27100
      6 H1        -73.2455  -23.9714  -44.3529 H      1 LIG       0.09000
      7 H2        -73.1963  -22.1759  -44.2042 H      1 LIG       0.09000
      8 H3        -75.3972  -24.0109  -43.1343 H      1 LIG       0.09000
      9 H4        -75.3470  -22.2216  -42.9864 H      1 LIG       0.09000
@<TRIPOS>BOND
      1       1       2 1
      2       1       4 2
      3       1       5 1
      4       2       3 1
      5       3       5 1
      6       2       6 1
      7       2       7 1
      8       3       8 1
      9       3       9 1
@<TRIPOS>ALT_TYPE
CGenFF_4.0_ALT_TYPE_SET
CGenFF_4.0 1 CG2O4 2 CG3C41 3 CG3C41 4 OG2D1 5 OG3C51 6 HGA2 7 HGA2 8 HGA2 9 HGA2
@<TRIPOS>MOLECULE
4_lactone
 9 9 0 0 0
****
USER_CHARGES
INVALID_CHARGES
Pose:  71 Cluster:  71 Fr_nu: 6571198 TotEn:    -8.29
@<TRIPOS>ATOM
      1 C1        -88.4424  -20.6796  -33.0133 C.2    1 LIG       0.04000
      2 C2        -87.7050  -19.9601  -31.8697 C.3    1 LIG       0.11000
      3 C3        -86.7203  -19.5953  -32.9766 C.3    1 LIG       0.08100
      4 O1        -89.4471  -21.3395  -33.1523 O.2    1 LIG      -0.32000
      5 O2        -87.5239  -20.3190  -33.9493 O.3    1 LIG      -0.27100
      6 H1        -88.2603  -19.1268  -31.4362 H      1 LIG       0.09000
      7 H2        -87.3231  -20.6283  -31.0961 H      1 LIG       0.09000
      8 H3        -86.6540  -18.5314  -33.2199 H      1 LIG       0.09000
      9 H4        -85.7207  -20.0279  -32.8799 H      1 LIG       0.09000
@<TRIPOS>BOND
      1       1       2 1
      2       1       4 2
      3       1       5 1
      4       2       3 1
      5       3       5 1
      6       2       6 1
      7       2       7 1
      8       3       8 1
      9       3       9 1
@<TRIPOS>ALT_TYPE
CGenFF_4.0_ALT_TYPE_SET
CGenFF_4.0 1 CG2O4 2 CG3C41 3 CG3C41 4 OG2D1 5 OG3C51 6 HGA2 7 HGA2 8 HGA2 9 HGA2
@<TRIPOS>MOLECULE
4_lactone
 9 9 0 0 0
****
USER_CHARGES
INVALID_CHARGES
Pose:  72 Cluster:  72 Fr_nu: 6496003 TotEn:    -5.94
@<TRIPOS>ATOM
      1 C1        -45.5111   -7.2489  -29.5193 C.2    1 LIG       0.04000
      2 C2        -46.4388   -7.4754  -28.3121 C.3    1 LIG       0.11000
      3 C3        -45.1595   -7.9834  -27.6540 C.3    1 LIG       0.08100
      4 O1        -45.6039   -6.8300  -30.6507 O.2    1 LIG      -0.32000
      5 O2        -44.4102   -7.7161  -28.8716 O.3    1 LIG      -0.27100
      6 H1        -46.8555   -6.5585  -27.8923 H      1 LIG       0.09000
      7 H2        -47.2149   -8.2237  -28.4811 H      1 LIG       0.09000
      8 H3        -44.7901   -7.3882  -26.8144 H      1 LIG       0.09000
      9 H4        -45.1494   -9.0473  -27.4014 H      1 LIG       0.09000
@<TRIPOS>BOND
      1       1       2 1
      2       1       4 2
      3       1       5 1
      4       2       3 1
      5       3       5 1
      6       2       6 1
      7       2       7 1
      8       3       8 1
      9       3       9 1
@<TRIPOS>ALT_TYPE
CGenFF_4.0_ALT_TYPE_SET
CGenFF_4.0 1 CG2O4 2 CG3C41 3 CG3C41 4 OG2D1 5 OG3C51 6 HGA2 7 HGA2 8 HGA2 9 HGA2
@<TRIPOS>MOLECULE
4_lactone
 9 9 0 0 0
****
USER_CHARGES
INVALID_CHARGES
Pose:  73 Cluster:  73 Fr_nu: 7242158 TotEn:    -5.44
@<TRIPOS>ATOM
      1 C1        -75.3011   -0.9306  -61.5061 C.2    1 LIG       0.04000
      2 C2        -75.6901    0.3404  -62.2822 C.3    1 LIG       0.11000
      3 C3        -75.7503    0.9556  -60.8872 C.3    1 LIG       0.08100
      4 O1        -75.0190   -2.0800  -61.7585 O.2    1 LIG      -0.32000
      5 O2        -75.3751   -0.3183  -60.2939 O.3    1 LIG      -0.27100
      6 H1        -74.9034    0.7222  -62.9347 H      1 LIG       0.09000
      7 H2        -76.6426    0.2661  -62.8095 H      1 LIG       0.09000
      8 H3        -75.0084    1.7313  -60.6793 H      1 LIG       0.09000
      9 H4        -76.7416    1.2766  -60.5558 H      1 LIG       0.09000
@<TRIPOS>BOND
      1       1       2 1
      2       1       4 2
      3       1       5 1
      4       2       3 1
      5       3       5 1
      6       2       6 1
      7       2       7 1
      8       3       8 1
      9       3       9 1
@<TRIPOS>ALT_TYPE
CGenFF_4.0_ALT_TYPE_SET
CGenFF_4.0 1 CG2O4 2 CG3C41 3 CG3C41 4 OG2D1 5 OG3C51 6 HGA2 7 HGA2 8 HGA2 9 HGA2
@<TRIPOS>MOLECULE
4_lactone
 9 9 0 0 0
****
USER_CHARGES
INVALID_CHARGES
Pose:  74 Cluster:  74 Fr_nu: 7627733 TotEn:    -2.84
@<TRIPOS>ATOM
      1 C1        -45.4618   -7.5624  -30.4436 C.2    1 LIG       0.04000
      2 C2        -44.0216   -8.0470  -30.1984 C.3    1 LIG       0.11000
      3 C3        -43.6557   -6.7071  -30.8299 C.3    1 LIG       0.08100
      4 O1        -46.5854   -7.9730  -30.2616 O.2    1 LIG      -0.32000
      5 O2        -45.0643   -6.3860  -30.9985 O.3    1 LIG      -0.27100
      6 H1        -43.7630   -8.1602  -29.1445 H      1 LIG       0.09000
      7 H2        -43.7461   -8.9331  -30.7726 H      1 LIG       0.09000
      8 H3        -43.1557   -5.9932  -30.1697 H      1 LIG       0.09000
      9 H4        -43.1388   -6.7645  -31.7917 H      1 LIG       0.09000
@<TRIPOS>BOND
      1       1       2 1
      2       1       4 2
      3       1       5 1
      4       2       3 1
      5       3       5 1
      6       2       6 1
      7       2       7 1
      8       3       8 1
      9       3       9 1
@<TRIPOS>ALT_TYPE
CGenFF_4.0_ALT_TYPE_SET
CGenFF_4.0 1 CG2O4 2 CG3C41 3 CG3C41 4 OG2D1 5 OG3C51 6 HGA2 7 HGA2 8 HGA2 9 HGA2
@<TRIPOS>MOLECULE
pyridine
 11 11 0 0 0
****
USER_CHARGES
INVALID_CHARGES
Pose:   1 Cluster:   1 Fr_nu: 2869280 TotEn:   -16.19
@<TRIPOS>ATOM
      1 C1        -58.0437    3.3916  -41.1653 C.ar   1 LIG      -0.11300
      2 C2        -58.5372    2.7052  -40.0615 C.ar   1 LIG      -0.11700
      3 C3        -56.6736    3.4275  -41.3992 C.ar   1 LIG      -0.11700
      4 C4        -57.6261    2.0763  -39.2284 C.ar   1 LIG       0.17700
      5 C5        -55.8458    2.7665  -40.5061 C.ar   1 LIG       0.17700
      6 N1        -56.2883    2.0893  -39.4228 N.ar   1 LIG      -0.60000
      7 H1        -58.7256    3.8982  -41.8418 H      1 LIG       0.11500
      8 H2        -59.6012    2.6636  -39.8597 H      1 LIG       0.11500
      9 H3        -56.2664    3.9569  -42.2531 H      1 LIG       0.11500
     10 H4        -57.9607    1.5281  -38.3539 H      1 LIG       0.12400
     11 H5        -54.7694    2.7646  -40.6428 H      1 LIG       0.12400
@<TRIPOS>BOND
      1       1       2 ar
      2       1       3 ar
      3       2       4 ar
      4       3       5 ar
      5       4       6 ar
      6       5       6 ar
      7       1       7 1
      8       2       8 1
      9       3       9 1
     10       4      10 1
     11       5      11 1
@<TRIPOS>ALT_TYPE
CGenFF_4.0_ALT_TYPE_SET
CGenFF_4.0 1 CG2R61 2 CG2R61 3 CG2R61 4 CG2R61 5 CG2R61 6 NG2R60 7 HGR61 8 HGR61 9 HGR61 10 HGR62 11 HGR62
@<TRIPOS>MOLECULE
pyridine
 11 11 0 0 0
****
USER_CHARGES
INVALID_CHARGES
Pose:   2 Cluster:   2 Fr_nu: 3682137 TotEn:   -14.33
@<TRIPOS>ATOM
      1 C1        -63.1375   -8.1856  -15.2904 C.ar   1 LIG      -0.11300
      2 C2        -63.0592   -9.4903  -15.7646 C.ar   1 LIG      -0.11700
      3 C3        -62.2127   -7.7350  -14.3551 C.ar   1 LIG      -0.11700
      4 C4        -62.0453  -10.2982  -15.2756 C.ar   1 LIG       0.17700
      5 C5        -61.2369   -8.6216  -13.9290 C.ar   1 LIG       0.17700
      6 N1        -61.1289   -9.8962  -14.3668 N.ar   1 LIG      -0.60000
      7 H1        -63.9183   -7.5214  -15.6487 H      1 LIG       0.11500
      8 H2        -63.7690   -9.8629  -16.4940 H      1 LIG       0.11500
      9 H3        -62.2548   -6.7221  -13.9711 H      1 LIG       0.11500
     10 H4        -61.9417  -11.3239  -15.6138 H      1 LIG       0.12400
     11 H5        -60.4920   -8.3200  -13.1999 H      1 LIG       0.12400
@<TRIPOS>BOND
      1       1       2 ar
      2       1       3 ar
      3       2       4 ar
      4       3       5 ar
      5       4       6 ar
      6       5       6 ar
      7       1       7 1
      8       2       8 1
      9       3       9 1
     10       4      10 1
     11       5      11 1
@<TRIPOS>ALT_TYPE
CGenFF_4.0_ALT_TYPE_SET
CGenFF_4.0 1 CG2R61 2 CG2R61 3 CG2R61 4 CG2R61 5 CG2R61 6 NG2R60 7 HGR61 8 HGR61 9 HGR61 10 HGR62 11 HGR62
@<TRIPOS>MOLECULE
pyridine
 11 11 0 0 0
****
USER_CHARGES
INVALID_CHARGES
Pose:   3 Cluster:   3 Fr_nu: 150334 TotEn:   -13.57
@<TRIPOS>ATOM
      1 C1        -70.3466    3.0220  -47.6764 C.ar   1 LIG      -0.11300
      2 C2        -70.9676    3.2174  -48.9049 C.ar   1 LIG      -0.11700
      3 C3        -69.9125    4.1191  -46.9408 C.ar   1 LIG      -0.11700
      4 C4        -71.1292    4.5195  -49.3501 C.ar   1 LIG       0.17700
      5 C5        -70.1211    5.3809  -47.4740 C.ar   1 LIG       0.17700
      6 N1        -70.7205    5.6102  -48.6639 N.ar   1 LIG      -0.60000
      7 H1        -70.2007    2.0165  -47.2931 H      1 LIG       0.11500
      8 H2        -71.3143    2.3772  -49.4952 H      1 LIG       0.11500
      9 H3        -69.4254    3.9906  -45.9809 H      1 LIG       0.11500
     10 H4        -71.6073    4.7248  -50.3022 H      1 LIG       0.12400
     11 H5        -69.8005    6.2697  -46.9405 H      1 LIG       0.12400
@<TRIPOS>BOND
      1       1       2 ar
      2       1       3 ar
      3       2       4 ar
      4       3       5 ar
      5       4       6 ar
      6       5       6 ar
      7       1       7 1
      8       2       8 1
      9       3       9 1
     10       4      10 1
     11       5      11 1
@<TRIPOS>ALT_TYPE
CGenFF_4.0_ALT_TYPE_SET
CGenFF_4.0 1 CG2R61 2 CG2R61 3 CG2R61 4 CG2R61 5 CG2R61 6 NG2R60 7 HGR61 8 HGR61 9 HGR61 10 HGR62 11 HGR62
@<TRIPOS>MOLECULE
pyridine
 11 11 0 0 0
****
USER_CHARGES
INVALID_CHARGES
Pose:   4 Cluster:   4 Fr_nu:  45508 TotEn:   -13.32
@<TRIPOS>ATOM
      1 C1        -51.2448  -11.6251  -46.0678 C.ar   1 LIG      -0.11300
      2 C2        -52.3829  -11.4846  -45.2816 C.ar   1 LIG      -0.11700
      3 C3        -50.0471  -11.0511  -45.6564 C.ar   1 LIG      -0.11700
      4 C4        -52.2716  -10.7662  -44.1020 C.ar   1 LIG       0.17700
      5 C5        -50.0404  -10.3520  -44.4602 C.ar   1 LIG       0.17700
      6 N1        -51.1257  -10.1942  -43.6695 N.ar   1 LIG      -0.60000
      7 H1        -51.2914  -12.1803  -46.9999 H      1 LIG       0.11500
      8 H2        -53.3270  -11.9237  -45.5823 H      1 LIG       0.11500
      9 H3        -49.1475  -11.1473  -46.2535 H      1 LIG       0.11500
     10 H4        -53.1306  -10.6278  -43.4537 H      1 LIG       0.12400
     11 H5        -49.1320   -9.8845  -44.0947 H      1 LIG       0.12400
@<TRIPOS>BOND
      1       1       2 ar
      2       1       3 ar
      3       2       4 ar
      4       3       5 ar
      5       4       6 ar
      6       5       6 ar
      7       1       7 1
      8       2       8 1
      9       3       9 1
     10       4      10 1
     11       5      11 1
@<TRIPOS>ALT_TYPE
CGenFF_4.0_ALT_TYPE_SET
CGenFF_4.0 1 CG2R61 2 CG2R61 3 CG2R61 4 CG2R61 5 CG2R61 6 NG2R60 7 HGR61 8 HGR61 9 HGR61 10 HGR62 11 HGR62
@<TRIPOS>MOLECULE
pyridine
 11 11 0 0 0
****
USER_CHARGES
INVALID_CHARGES
Pose:   5 Cluster:   5 Fr_nu: 1316896 TotEn:   -13.28
@<TRIPOS>ATOM
      1 C1        -48.3209  -10.3677  -25.5979 C.ar   1 LIG      -0.11300
      2 C2        -48.5889  -11.6300  -25.0803 C.ar   1 LIG      -0.11700
      3 C3        -47.9556   -9.3347  -24.7420 C.ar   1 LIG      -0.11700
      4 C4        -48.4781  -11.8062  -23.7105 C.ar   1 LIG       0.17700
      5 C5        -47.8734   -9.6135  -23.3873 C.ar   1 LIG       0.17700
      6 N1        -48.1262  -10.8270  -22.8475 N.ar   1 LIG      -0.60000
      7 H1        -48.3974  -10.1891  -26.6663 H      1 LIG       0.11500
      8 H2        -48.8750  -12.4501  -25.7286 H      1 LIG       0.11500
      9 H3        -47.7426   -8.3425  -25.1231 H      1 LIG       0.11500
     10 H4        -48.6770  -12.7719  -23.2576 H      1 LIG       0.12400
     11 H5        -47.5934   -8.8424  -22.6770 H      1 LIG       0.12400
@<TRIPOS>BOND
      1       1       2 ar
      2       1       3 ar
      3       2       4 ar
      4       3       5 ar
      5       4       6 ar
      6       5       6 ar
      7       1       7 1
      8       2       8 1
      9       3       9 1
     10       4      10 1
     11       5      11 1
@<TRIPOS>ALT_TYPE
CGenFF_4.0_ALT_TYPE_SET
CGenFF_4.0 1 CG2R61 2 CG2R61 3 CG2R61 4 CG2R61 5 CG2R61 6 NG2R60 7 HGR61 8 HGR61 9 HGR61 10 HGR62 11 HGR62
@<TRIPOS>MOLECULE
pyridine
 11 11 0 0 0
****
USER_CHARGES
INVALID_CHARGES
Pose:   6 Cluster:   6 Fr_nu: 2647544 TotEn:   -12.44
@<TRIPOS>ATOM
      1 C1        -46.0516   -7.9221  -27.2308 C.ar   1 LIG      -0.11300
      2 C2        -47.1283   -7.4098  -27.9459 C.ar   1 LIG      -0.11700
      3 C3        -44.8076   -8.0323  -27.8419 C.ar   1 LIG      -0.11700
      4 C4        -46.9105   -7.0249  -29.2590 C.ar   1 LIG       0.17700
      5 C5        -44.6937   -7.6198  -29.1597 C.ar   1 LIG       0.17700
      6 N1        -45.7167   -7.1171  -29.8867 N.ar   1 LIG      -0.60000
      7 H1        -46.1819   -8.2356  -26.1994 H      1 LIG       0.11500
      8 H2        -48.1069   -7.3144  -27.4899 H      1 LIG       0.11500
      9 H3        -43.9542   -8.4293  -27.3039 H      1 LIG       0.11500
     10 H4        -47.7182   -6.6195  -29.8594 H      1 LIG       0.12400
     11 H5        -43.7453   -7.6855  -29.6828 H      1 LIG       0.12400
@<TRIPOS>BOND
      1       1       2 ar
      2       1       3 ar
      3       2       4 ar
      4       3       5 ar
      5       4       6 ar
      6       5       6 ar
      7       1       7 1
      8       2       8 1
      9       3       9 1
     10       4      10 1
     11       5      11 1
@<TRIPOS>ALT_TYPE
CGenFF_4.0_ALT_TYPE_SET
CGenFF_4.0 1 CG2R61 2 CG2R61 3 CG2R61 4 CG2R61 5 CG2R61 6 NG2R60 7 HGR61 8 HGR61 9 HGR61 10 HGR62 11 HGR62
@<TRIPOS>MOLECULE
pyridine
 11 11 0 0 0
****
USER_CHARGES
INVALID_CHARGES
Pose:   7 Cluster:   7 Fr_nu: 1346048 TotEn:   -12.30
@<TRIPOS>ATOM
      1 C1        -78.5625  -20.8087  -30.9937 C.ar   1 LIG      -0.11300
      2 C2        -78.8378  -19.4813  -30.6847 C.ar   1 LIG      -0.11700
      3 C3        -79.4373  -21.5239  -31.8039 C.ar   1 LIG      -0.11700
      4 C4        -79.9919  -18.9198  -31.2068 C.ar   1 LIG       0.17700
      5 C5        -80.5646  -20.8711  -32.2757 C.ar   1 LIG       0.17700
      6 N1        -80.8656  -19.5828  -31.9971 N.ar   1 LIG      -0.60000
      7 H1        -77.6682  -21.2851  -30.6032 H      1 LIG       0.11500
      8 H2        -78.1701  -18.9045  -30.0555 H      1 LIG       0.11500
      9 H3        -79.2431  -22.5599  -32.0575 H      1 LIG       0.11500
     10 H4        -80.2515  -17.8879  -30.9949 H      1 LIG       0.12400
     11 H5        -81.2792  -21.3844  -32.9108 H      1 LIG       0.12400
@<TRIPOS>BOND
      1       1       2 ar
      2       1       3 ar
      3       2       4 ar
      4       3       5 ar
      5       4       6 ar
      6       5       6 ar
      7       1       7 1
      8       2       8 1
      9       3       9 1
     10       4      10 1
     11       5      11 1
@<TRIPOS>ALT_TYPE
CGenFF_4.0_ALT_TYPE_SET
CGenFF_4.0 1 CG2R61 2 CG2R61 3 CG2R61 4 CG2R61 5 CG2R61 6 NG2R60 7 HGR61 8 HGR61 9 HGR61 10 HGR62 11 HGR62
@<TRIPOS>MOLECULE
pyridine
 11 11 0 0 0
****
USER_CHARGES
INVALID_CHARGES
Pose:   8 Cluster:   8 Fr_nu: 4116724 TotEn:   -12.17
@<TRIPOS>ATOM
      1 C1        -50.7047    8.9596  -32.0842 C.ar   1 LIG      -0.11300
      2 C2        -50.7844   10.1076  -31.3040 C.ar   1 LIG      -0.11700
      3 C3        -50.3904    7.7424  -31.4902 C.ar   1 LIG      -0.11700
      4 C4        -50.5428    9.9863  -29.9450 C.ar   1 LIG       0.17700
      5 C5        -50.1662    7.7269  -30.1230 C.ar   1 LIG       0.17700
      6 N1        -50.2345    8.8214  -29.3322 N.ar   1 LIG      -0.60000
      7 H1        -50.8866    9.0135  -33.1534 H      1 LIG       0.11500
      8 H2        -51.0281   11.0670  -31.7454 H      1 LIG       0.11500
      9 H3        -50.3223    6.8347  -32.0789 H      1 LIG       0.11500
     10 H4        -50.5923   10.8523  -29.2934 H      1 LIG       0.12400
     11 H5        -49.9170    6.8032  -29.6110 H      1 LIG       0.12400
@<TRIPOS>BOND
      1       1       2 ar
      2       1       3 ar
      3       2       4 ar
      4       3       5 ar
      5       4       6 ar
      6       5       6 ar
      7       1       7 1
      8       2       8 1
      9       3       9 1
     10       4      10 1
     11       5      11 1
@<TRIPOS>ALT_TYPE
CGenFF_4.0_ALT_TYPE_SET
CGenFF_4.0 1 CG2R61 2 CG2R61 3 CG2R61 4 CG2R61 5 CG2R61 6 NG2R60 7 HGR61 8 HGR61 9 HGR61 10 HGR62 11 HGR62
@<TRIPOS>MOLECULE
pyridine
 11 11 0 0 0
****
USER_CHARGES
INVALID_CHARGES
Pose:   9 Cluster:   9 Fr_nu: 1852870 TotEn:   -12.08
@<TRIPOS>ATOM
      1 C1        -58.3204    4.4731  -39.0796 C.ar   1 LIG      -0.11300
      2 C2        -58.9500    3.2379  -39.1848 C.ar   1 LIG      -0.11700
      3 C3        -56.9720    4.5894  -39.3983 C.ar   1 LIG      -0.11700
      4 C4        -58.1929    2.1582  -39.6101 C.ar   1 LIG       0.17700
      5 C5        -56.3034    3.4492  -39.8137 C.ar   1 LIG       0.17700
      6 N1        -56.8811    2.2322  -39.9283 N.ar   1 LIG      -0.60000
      7 H1        -58.8794    5.3435  -38.7491 H      1 LIG       0.11500
      8 H2        -60.0001    3.1239  -38.9420 H      1 LIG       0.11500
      9 H3        -56.4605    5.5422  -39.3231 H      1 LIG       0.11500
     10 H4        -58.6374    1.1734  -39.7083 H      1 LIG       0.12400
     11 H5        -55.2504    3.4858  -40.0734 H      1 LIG       0.12400
@<TRIPOS>BOND
      1       1       2 ar
      2       1       3 ar
      3       2       4 ar
      4       3       5 ar
      5       4       6 ar
      6       5       6 ar
      7       1       7 1
      8       2       8 1
      9       3       9 1
     10       4      10 1
     11       5      11 1
@<TRIPOS>ALT_TYPE
CGenFF_4.0_ALT_TYPE_SET
CGenFF_4.0 1 CG2R61 2 CG2R61 3 CG2R61 4 CG2R61 5 CG2R61 6 NG2R60 7 HGR61 8 HGR61 9 HGR61 10 HGR62 11 HGR62
@<TRIPOS>MOLECULE
pyridine
 11 11 0 0 0
****
USER_CHARGES
INVALID_CHARGES
Pose:  10 Cluster:  10 Fr_nu: 2126928 TotEn:   -12.02
@<TRIPOS>ATOM
      1 C1        -59.8345   -4.0501  -54.9196 C.ar   1 LIG      -0.11300
      2 C2        -59.2452   -4.9917  -54.0833 C.ar   1 LIG      -0.11700
      3 C3        -59.8274   -2.7072  -54.5593 C.ar   1 LIG      -0.11700
      4 C4        -58.6667   -4.5427  -52.9071 C.ar   1 LIG       0.17700
      5 C5        -59.2232   -2.3605  -53.3616 C.ar   1 LIG       0.17700
      6 N1        -58.6405   -3.2467  -52.5232 N.ar   1 LIG      -0.60000
      7 H1        -60.2990   -4.3624  -55.8501 H      1 LIG       0.11500
      8 H2        -59.2386   -6.0436  -54.3441 H      1 LIG       0.11500
      9 H3        -60.2813   -1.9559  -55.1954 H      1 LIG       0.11500
     10 H4        -58.1945   -5.2376  -52.2207 H      1 LIG       0.12400
     11 H5        -59.1913   -1.3265  -53.0340 H      1 LIG       0.12400
@<TRIPOS>BOND
      1       1       2 ar
      2       1       3 ar
      3       2       4 ar
      4       3       5 ar
      5       4       6 ar
      6       5       6 ar
      7       1       7 1
      8       2       8 1
      9       3       9 1
     10       4      10 1
     11       5      11 1
@<TRIPOS>ALT_TYPE
CGenFF_4.0_ALT_TYPE_SET
CGenFF_4.0 1 CG2R61 2 CG2R61 3 CG2R61 4 CG2R61 5 CG2R61 6 NG2R60 7 HGR61 8 HGR61 9 HGR61 10 HGR62 11 HGR62
@<TRIPOS>MOLECULE
pyridine
 11 11 0 0 0
****
USER_CHARGES
INVALID_CHARGES
Pose:  11 Cluster:  11 Fr_nu: 983378 TotEn:   -11.99
@<TRIPOS>ATOM
      1 C1        -51.3038    4.3445  -34.5209 C.ar   1 LIG      -0.11300
      2 C2        -51.1736    5.6889  -34.1912 C.ar   1 LIG      -0.11700
      3 C3        -50.6897    3.3782  -33.7320 C.ar   1 LIG      -0.11700
      4 C4        -50.4244    6.0123  -33.0713 C.ar   1 LIG       0.17700
      5 C5        -49.9621    3.8051  -32.6329 C.ar   1 LIG       0.17700
      6 N1        -49.8131    5.1019  -32.2809 N.ar   1 LIG      -0.60000
      7 H1        -51.8822    4.0504  -35.3916 H      1 LIG       0.11500
      8 H2        -51.6437    6.4591  -34.7914 H      1 LIG       0.11500
      9 H3        -50.7773    2.3243  -33.9704 H      1 LIG       0.11500
     10 H4        -50.2925    7.0469  -32.7722 H      1 LIG       0.12400
     11 H5        -49.4629    3.0915  -31.9855 H      1 LIG       0.12400
@<TRIPOS>BOND
      1       1       2 ar
      2       1       3 ar
      3       2       4 ar
      4       3       5 ar
      5       4       6 ar
      6       5       6 ar
      7       1       7 1
      8       2       8 1
      9       3       9 1
     10       4      10 1
     11       5      11 1
@<TRIPOS>ALT_TYPE
CGenFF_4.0_ALT_TYPE_SET
CGenFF_4.0 1 CG2R61 2 CG2R61 3 CG2R61 4 CG2R61 5 CG2R61 6 NG2R60 7 HGR61 8 HGR61 9 HGR61 10 HGR62 11 HGR62
@<TRIPOS>MOLECULE
pyridine
 11 11 0 0 0
****
USER_CHARGES
INVALID_CHARGES
Pose:  12 Cluster:  12 Fr_nu: 175778 TotEn:   -11.96
@<TRIPOS>ATOM
      1 C1        -51.1584  -10.2036  -43.5807 C.ar   1 LIG      -0.11300
      2 C2        -52.2235  -10.9267  -44.1060 C.ar   1 LIG      -0.11700
      3 C3        -49.8540  -10.5932  -43.8637 C.ar   1 LIG      -0.11700
      4 C4        -51.9332  -12.0228  -44.9023 C.ar   1 LIG       0.17700
      5 C5        -49.6698  -11.7044  -44.6706 C.ar   1 LIG       0.17700
      6 N1        -50.6794  -12.4318  -45.1992 N.ar   1 LIG      -0.60000
      7 H1        -51.3445   -9.3385  -42.9513 H      1 LIG       0.11500
      8 H2        -53.2483  -10.6412  -43.8990 H      1 LIG       0.11500
      9 H3        -49.0083  -10.0448  -43.4647 H      1 LIG       0.11500
     10 H4        -52.7289  -12.6198  -45.3356 H      1 LIG       0.12400
     11 H5        -48.6723  -12.0503  -44.9210 H      1 LIG       0.12400
@<TRIPOS>BOND
      1       1       2 ar
      2       1       3 ar
      3       2       4 ar
      4       3       5 ar
      5       4       6 ar
      6       5       6 ar
      7       1       7 1
      8       2       8 1
      9       3       9 1
     10       4      10 1
     11       5      11 1
@<TRIPOS>ALT_TYPE
CGenFF_4.0_ALT_TYPE_SET
CGenFF_4.0 1 CG2R61 2 CG2R61 3 CG2R61 4 CG2R61 5 CG2R61 6 NG2R60 7 HGR61 8 HGR61 9 HGR61 10 HGR62 11 HGR62
@<TRIPOS>MOLECULE
pyridine
 11 11 0 0 0
****
USER_CHARGES
INVALID_CHARGES
Pose:  13 Cluster:  13 Fr_nu: 1345100 TotEn:   -11.95
@<TRIPOS>ATOM
      1 C1        -80.5646  -20.8711  -32.2757 C.ar   1 LIG      -0.11300
      2 C2        -81.3972  -20.4980  -31.2265 C.ar   1 LIG      -0.11700
      3 C3        -80.9603  -21.8825  -33.1440 C.ar   1 LIG      -0.11700
      4 C4        -82.6056  -21.1620  -31.0898 C.ar   1 LIG       0.17700
      5 C5        -82.1881  -22.4847  -32.9213 C.ar   1 LIG       0.17700
      6 N1        -83.0240  -22.1493  -31.9130 N.ar   1 LIG      -0.60000
      7 H1        -79.6089  -20.3751  -32.4161 H      1 LIG       0.11500
      8 H2        -81.1096  -19.7122  -30.5378 H      1 LIG       0.11500
      9 H3        -80.3272  -22.1902  -33.9684 H      1 LIG       0.11500
     10 H4        -83.2902  -20.9081  -30.2874 H      1 LIG       0.12400
     11 H5        -82.5431  -23.2794  -33.5693 H      1 LIG       0.12400
@<TRIPOS>BOND
      1       1       2 ar
      2       1       3 ar
      3       2       4 ar
      4       3       5 ar
      5       4       6 ar
      6       5       6 ar
      7       1       7 1
      8       2       8 1
      9       3       9 1
     10       4      10 1
     11       5      11 1
@<TRIPOS>ALT_TYPE
CGenFF_4.0_ALT_TYPE_SET
CGenFF_4.0 1 CG2R61 2 CG2R61 3 CG2R61 4 CG2R61 5 CG2R61 6 NG2R60 7 HGR61 8 HGR61 9 HGR61 10 HGR62 11 HGR62
@<TRIPOS>MOLECULE
pyridine
 11 11 0 0 0
****
USER_CHARGES
INVALID_CHARGES
Pose:  14 Cluster:  14 Fr_nu: 822661 TotEn:   -11.81
@<TRIPOS>ATOM
      1 C1        -57.7127    3.2000  -38.8231 C.ar   1 LIG      -0.11300
      2 C2        -58.5938    2.4805  -39.6226 C.ar   1 LIG      -0.11700
      3 C3        -56.3884    3.3510  -39.2190 C.ar   1 LIG      -0.11700
      4 C4        -58.1050    1.9361  -40.7992 C.ar   1 LIG       0.17700
      5 C5        -55.9982    2.7675  -40.4136 C.ar   1 LIG       0.17700
      6 N1        -56.8253    2.0614  -41.2168 N.ar   1 LIG      -0.60000
      7 H1        -58.0573    3.6416  -37.8928 H      1 LIG       0.11500
      8 H2        -59.6303    2.3502  -39.3341 H      1 LIG       0.11500
      9 H3        -55.6838    3.9073  -38.6113 H      1 LIG       0.11500
     10 H4        -58.7521    1.3659  -41.4574 H      1 LIG       0.12400
     11 H5        -54.9762    2.8551  -40.7672 H      1 LIG       0.12400
@<TRIPOS>BOND
      1       1       2 ar
      2       1       3 ar
      3       2       4 ar
      4       3       5 ar
      5       4       6 ar
      6       5       6 ar
      7       1       7 1
      8       2       8 1
      9       3       9 1
     10       4      10 1
     11       5      11 1
@<TRIPOS>ALT_TYPE
CGenFF_4.0_ALT_TYPE_SET
CGenFF_4.0 1 CG2R61 2 CG2R61 3 CG2R61 4 CG2R61 5 CG2R61 6 NG2R60 7 HGR61 8 HGR61 9 HGR61 10 HGR62 11 HGR62
@<TRIPOS>MOLECULE
pyridine
 11 11 0 0 0
****
USER_CHARGES
INVALID_CHARGES
Pose:  15 Cluster:  15 Fr_nu:  14070 TotEn:   -11.66
@<TRIPOS>ATOM
      1 C1        -46.4997   -8.6260  -39.1472 C.ar   1 LIG      -0.11300
      2 C2        -45.8047   -9.7927  -38.8490 C.ar   1 LIG      -0.11700
      3 C3        -47.3727   -8.0846  -38.2103 C.ar   1 LIG      -0.11700
      4 C4        -46.0164  -10.3749  -37.6096 C.ar   1 LIG       0.17700
      5 C5        -47.5145   -8.7434  -36.9996 C.ar   1 LIG       0.17700
      6 N1        -46.8564   -9.8786  -36.6739 N.ar   1 LIG      -0.60000
      7 H1        -46.3617   -8.1399  -40.1084 H      1 LIG       0.11500
      8 H2        -45.1189  -10.2323  -39.5638 H      1 LIG       0.11500
      9 H3        -47.9254   -7.1762  -38.4213 H      1 LIG       0.11500
     10 H4        -45.4985  -11.2860  -37.3291 H      1 LIG       0.12400
     11 H5        -48.1836   -8.3629  -36.2348 H      1 LIG       0.12400
@<TRIPOS>BOND
      1       1       2 ar
      2       1       3 ar
      3       2       4 ar
      4       3       5 ar
      5       4       6 ar
      6       5       6 ar
      7       1       7 1
      8       2       8 1
      9       3       9 1
     10       4      10 1
     11       5      11 1
@<TRIPOS>ALT_TYPE
CGenFF_4.0_ALT_TYPE_SET
CGenFF_4.0 1 CG2R61 2 CG2R61 3 CG2R61 4 CG2R61 5 CG2R61 6 NG2R60 7 HGR61 8 HGR61 9 HGR61 10 HGR62 11 HGR62
@<TRIPOS>MOLECULE
pyridine
 11 11 0 0 0
****
USER_CHARGES
INVALID_CHARGES
Pose:  16 Cluster:  16 Fr_nu: 456887 TotEn:   -11.45
@<TRIPOS>ATOM
      1 C1        -61.7100    3.0927  -43.2269 C.ar   1 LIG      -0.11300
      2 C2        -60.9835    3.0927  -44.4124 C.ar   1 LIG      -0.11700
      3 C3        -61.0410    3.0927  -42.0080 C.ar   1 LIG      -0.11700
      4 C4        -59.6007    3.0926  -44.3256 C.ar   1 LIG       0.17700
      5 C5        -59.6556    3.0924  -42.0288 C.ar   1 LIG       0.17700
      6 N1        -58.9155    3.0924  -43.1602 N.ar   1 LIG      -0.60000
      7 H1        -62.7956    3.0920  -43.2528 H      1 LIG       0.11500
      8 H2        -61.4838    3.0930  -45.3738 H      1 LIG       0.11500
      9 H3        -61.5867    3.0922  -41.0713 H      1 LIG       0.11500
     10 H4        -58.9887    3.0923  -45.2215 H      1 LIG       0.12400
     11 H5        -59.0858    3.0916  -41.1054 H      1 LIG       0.12400
@<TRIPOS>BOND
      1       1       2 ar
      2       1       3 ar
      3       2       4 ar
      4       3       5 ar
      5       4       6 ar
      6       5       6 ar
      7       1       7 1
      8       2       8 1
      9       3       9 1
     10       4      10 1
     11       5      11 1
@<TRIPOS>ALT_TYPE
CGenFF_4.0_ALT_TYPE_SET
CGenFF_4.0 1 CG2R61 2 CG2R61 3 CG2R61 4 CG2R61 5 CG2R61 6 NG2R60 7 HGR61 8 HGR61 9 HGR61 10 HGR62 11 HGR62
@<TRIPOS>MOLECULE
pyridine
 11 11 0 0 0
****
USER_CHARGES
INVALID_CHARGES
Pose:  17 Cluster:  17 Fr_nu: 4116885 TotEn:   -11.30
@<TRIPOS>ATOM
      1 C1        -51.8968    9.7114  -32.0410 C.ar   1 LIG      -0.11300
      2 C2        -51.8742   10.8965  -31.3142 C.ar   1 LIG      -0.11700
      3 C3        -51.3578    8.5541  -31.4902 C.ar   1 LIG      -0.11700
      4 C4        -51.3057   10.8717  -30.0509 C.ar   1 LIG       0.17700
      5 C5        -50.8122    8.6343  -30.2191 C.ar   1 LIG       0.17700
      6 N1        -50.7722    9.7673  -29.4826 N.ar   1 LIG      -0.60000
      7 H1        -52.3329    9.6900  -33.0353 H      1 LIG       0.11500
      8 H2        -52.2887   11.8105  -31.7234 H      1 LIG       0.11500
      9 H3        -51.3640    7.6192  -32.0388 H      1 LIG       0.11500
     10 H4        -51.2634   11.7701  -29.4440 H      1 LIG       0.12400
     11 H5        -50.3783    7.7603  -29.7444 H      1 LIG       0.12400
@<TRIPOS>BOND
      1       1       2 ar
      2       1       3 ar
      3       2       4 ar
      4       3       5 ar
      5       4       6 ar
      6       5       6 ar
      7       1       7 1
      8       2       8 1
      9       3       9 1
     10       4      10 1
     11       5      11 1
@<TRIPOS>ALT_TYPE
CGenFF_4.0_ALT_TYPE_SET
CGenFF_4.0 1 CG2R61 2 CG2R61 3 CG2R61 4 CG2R61 5 CG2R61 6 NG2R60 7 HGR61 8 HGR61 9 HGR61 10 HGR62 11 HGR62
@<TRIPOS>MOLECULE
pyridine
 11 11 0 0 0
****
USER_CHARGES
INVALID_CHARGES
Pose:  18 Cluster:  18 Fr_nu: 150924 TotEn:   -11.20
@<TRIPOS>ATOM
      1 C1        -40.9851  -12.1544  -38.2770 C.ar   1 LIG      -0.11300
      2 C2        -40.1743  -13.2568  -38.0311 C.ar   1 LIG      -0.11700
      3 C3        -42.0466  -11.8749  -37.4236 C.ar   1 LIG      -0.11700
      4 C4        -40.4648  -14.0422  -36.9271 C.ar   1 LIG       0.17700
      5 C5        -42.2535  -12.7222  -36.3470 C.ar   1 LIG       0.17700
      6 N1        -41.4872  -13.8025  -36.0757 N.ar   1 LIG      -0.60000
      7 H1        -40.7905  -11.5147  -39.1326 H      1 LIG       0.11500
      8 H2        -39.3413  -13.4937  -38.6826 H      1 LIG       0.11500
      9 H3        -42.6921  -11.0212  -37.5961 H      1 LIG       0.11500
     10 H4        -39.8624  -14.9134  -36.6923 H      1 LIG       0.12400
     11 H5        -43.0683  -12.5488  -35.6517 H      1 LIG       0.12400
@<TRIPOS>BOND
      1       1       2 ar
      2       1       3 ar
      3       2       4 ar
      4       3       5 ar
      5       4       6 ar
      6       5       6 ar
      7       1       7 1
      8       2       8 1
      9       3       9 1
     10       4      10 1
     11       5      11 1
@<TRIPOS>ALT_TYPE
CGenFF_4.0_ALT_TYPE_SET
CGenFF_4.0 1 CG2R61 2 CG2R61 3 CG2R61 4 CG2R61 5 CG2R61 6 NG2R60 7 HGR61 8 HGR61 9 HGR61 10 HGR62 11 HGR62
@<TRIPOS>MOLECULE
pyridine
 11 11 0 0 0
****
USER_CHARGES
INVALID_CHARGES
Pose:  19 Cluster:  19 Fr_nu: 1914842 TotEn:   -10.82
@<TRIPOS>ATOM
      1 C1        -68.7781   -0.7650  -29.2655 C.ar   1 LIG      -0.11300
      2 C2        -67.4187   -0.8998  -29.0067 C.ar   1 LIG      -0.11700
      3 C3        -69.6239   -1.8556  -29.0960 C.ar   1 LIG      -0.11700
      4 C4        -66.9584   -2.1364  -28.5840 C.ar   1 LIG       0.17700
      5 C5        -69.0649   -3.0495  -28.6696 C.ar   1 LIG       0.17700
      6 N1        -67.7492   -3.2186  -28.4082 N.ar   1 LIG      -0.60000
      7 H1        -69.1777    0.1879  -29.5993 H      1 LIG       0.11500
      8 H2        -66.7409   -0.0633  -29.1316 H      1 LIG       0.11500
      9 H3        -70.6868   -1.7738  -29.2923 H      1 LIG       0.11500
     10 H4        -65.9065   -2.2929  -28.3694 H      1 LIG       0.12400
     11 H5        -69.6810   -3.9305  -28.5226 H      1 LIG       0.12400
@<TRIPOS>BOND
      1       1       2 ar
      2       1       3 ar
      3       2       4 ar
      4       3       5 ar
      5       4       6 ar
      6       5       6 ar
      7       1       7 1
      8       2       8 1
      9       3       9 1
     10       4      10 1
     11       5      11 1
@<TRIPOS>ALT_TYPE
CGenFF_4.0_ALT_TYPE_SET
CGenFF_4.0 1 CG2R61 2 CG2R61 3 CG2R61 4 CG2R61 5 CG2R61 6 NG2R60 7 HGR61 8 HGR61 9 HGR61 10 HGR62 11 HGR62
@<TRIPOS>MOLECULE
pyridine
 11 11 0 0 0
****
USER_CHARGES
INVALID_CHARGES
Pose:  20 Cluster:  20 Fr_nu: 2421993 TotEn:   -10.56
@<TRIPOS>ATOM
      1 C1        -49.1432  -10.6902  -43.9056 C.ar   1 LIG      -0.11300
      2 C2        -50.3966  -10.8710  -43.3315 C.ar   1 LIG      -0.11700
      3 C3        -48.1598  -11.6579  -43.7335 C.ar   1 LIG      -0.11700
      4 C4        -50.6143  -12.0277  -42.6003 C.ar   1 LIG       0.17700
      5 C5        -48.4775  -12.7792  -42.9841 C.ar   1 LIG       0.17700
      6 N1        -49.6837  -12.9898  -42.4111 N.ar   1 LIG      -0.60000
      7 H1        -48.9331   -9.7965  -44.4855 H      1 LIG       0.11500
      8 H2        -51.1784  -10.1303  -43.4527 H      1 LIG       0.11500
      9 H3        -47.1754  -11.5378  -44.1714 H      1 LIG       0.11500
     10 H4        -51.5749  -12.2154  -42.1322 H      1 LIG       0.12400
     11 H5        -47.7456  -13.5632  -42.8192 H      1 LIG       0.12400
@<TRIPOS>BOND
      1       1       2 ar
      2       1       3 ar
      3       2       4 ar
      4       3       5 ar
      5       4       6 ar
      6       5       6 ar
      7       1       7 1
      8       2       8 1
      9       3       9 1
     10       4      10 1
     11       5      11 1
@<TRIPOS>ALT_TYPE
CGenFF_4.0_ALT_TYPE_SET
CGenFF_4.0 1 CG2R61 2 CG2R61 3 CG2R61 4 CG2R61 5 CG2R61 6 NG2R60 7 HGR61 8 HGR61 9 HGR61 10 HGR62 11 HGR62
@<TRIPOS>MOLECULE
pyridine
 11 11 0 0 0
****
USER_CHARGES
INVALID_CHARGES
Pose:  21 Cluster:  21 Fr_nu: 2317111 TotEn:   -10.53
@<TRIPOS>ATOM
      1 C1        -50.8026    5.4050  -33.6775 C.ar   1 LIG      -0.11300
      2 C2        -50.8026    4.0146  -33.6775 C.ar   1 LIG      -0.11700
      3 C3        -51.7274    6.0947  -34.4536 C.ar   1 LIG      -0.11700
      4 C4        -51.7405    3.3661  -34.4646 C.ar   1 LIG       0.17700
      5 C5        -52.6238    5.3531  -35.2061 C.ar   1 LIG       0.17700
      6 N1        -52.6543    4.0017  -35.2317 N.ar   1 LIG      -0.60000
      7 H1        -50.0827    5.9501  -33.0744 H      1 LIG       0.11500
      8 H2        -50.0912    3.4562  -33.0802 H      1 LIG       0.11500
      9 H3        -51.7455    7.1785  -34.4695 H      1 LIG       0.11500
     10 H4        -51.7814    2.2824  -34.4994 H      1 LIG       0.12400
     11 H5        -53.3650    5.8427  -35.8292 H      1 LIG       0.12400
@<TRIPOS>BOND
      1       1       2 ar
      2       1       3 ar
      3       2       4 ar
      4       3       5 ar
      5       4       6 ar
      6       5       6 ar
      7       1       7 1
      8       2       8 1
      9       3       9 1
     10       4      10 1
     11       5      11 1
@<TRIPOS>ALT_TYPE
CGenFF_4.0_ALT_TYPE_SET
CGenFF_4.0 1 CG2R61 2 CG2R61 3 CG2R61 4 CG2R61 5 CG2R61 6 NG2R60 7 HGR61 8 HGR61 9 HGR61 10 HGR62 11 HGR62
@<TRIPOS>MOLECULE
pyridine
 11 11 0 0 0
****
USER_CHARGES
INVALID_CHARGES
Pose:  22 Cluster:  22 Fr_nu: 197722 TotEn:   -10.45
@<TRIPOS>ATOM
      1 C1        -78.3086  -16.0285  -45.1744 C.ar   1 LIG      -0.11300
      2 C2        -77.2416  -15.1700  -44.9344 C.ar   1 LIG      -0.11700
      3 C3        -78.6948  -16.9387  -44.1969 C.ar   1 LIG      -0.11700
      4 C4        -76.5988  -15.2608  -43.7103 C.ar   1 LIG       0.17700
      5 C5        -77.9869  -16.9506  -43.0059 C.ar   1 LIG       0.17700
      6 N1        -76.9451  -16.1321  -42.7364 N.ar   1 LIG      -0.60000
      7 H1        -78.8377  -15.9887  -46.1219 H      1 LIG       0.11500
      8 H2        -76.9233  -14.4523  -45.6815 H      1 LIG       0.11500
      9 H3        -79.5233  -17.6180  -44.3624 H      1 LIG       0.11500
     10 H4        -75.7606  -14.6134  -43.4746 H      1 LIG       0.12400
     11 H5        -78.2474  -17.6420  -42.2113 H      1 LIG       0.12400
@<TRIPOS>BOND
      1       1       2 ar
      2       1       3 ar
      3       2       4 ar
      4       3       5 ar
      5       4       6 ar
      6       5       6 ar
      7       1       7 1
      8       2       8 1
      9       3       9 1
     10       4      10 1
     11       5      11 1
@<TRIPOS>ALT_TYPE
CGenFF_4.0_ALT_TYPE_SET
CGenFF_4.0 1 CG2R61 2 CG2R61 3 CG2R61 4 CG2R61 5 CG2R61 6 NG2R60 7 HGR61 8 HGR61 9 HGR61 10 HGR62 11 HGR62
@<TRIPOS>MOLECULE
pyridine
 11 11 0 0 0
****
USER_CHARGES
INVALID_CHARGES
Pose:  23 Cluster:  23 Fr_nu: 2320543 TotEn:   -10.26
@<TRIPOS>ATOM
      1 C1        -79.9970  -21.1638  -32.1194 C.ar   1 LIG      -0.11300
      2 C2        -80.8827  -21.6433  -33.0779 C.ar   1 LIG      -0.11700
      3 C3        -80.1076  -21.5935  -30.8017 C.ar   1 LIG      -0.11700
      4 C4        -81.8537  -22.5440  -32.6708 C.ar   1 LIG       0.17700
      5 C5        -81.1135  -22.4961  -30.4964 C.ar   1 LIG       0.17700
      6 N1        -81.9925  -22.9842  -31.4002 N.ar   1 LIG      -0.60000
      7 H1        -79.2223  -20.4560  -32.3987 H      1 LIG       0.11500
      8 H2        -80.8150  -21.3226  -34.1109 H      1 LIG       0.11500
      9 H3        -79.4285  -21.2326  -30.0377 H      1 LIG       0.11500
     10 H4        -82.5687  -22.9471  -33.3803 H      1 LIG       0.12400
     11 H5        -81.2432  -22.8620  -29.4831 H      1 LIG       0.12400
@<TRIPOS>BOND
      1       1       2 ar
      2       1       3 ar
      3       2       4 ar
      4       3       5 ar
      5       4       6 ar
      6       5       6 ar
      7       1       7 1
      8       2       8 1
      9       3       9 1
     10       4      10 1
     11       5      11 1
@<TRIPOS>ALT_TYPE
CGenFF_4.0_ALT_TYPE_SET
CGenFF_4.0 1 CG2R61 2 CG2R61 3 CG2R61 4 CG2R61 5 CG2R61 6 NG2R60 7 HGR61 8 HGR61 9 HGR61 10 HGR62 11 HGR62
@<TRIPOS>MOLECULE
pyridine
 11 11 0 0 0
****
USER_CHARGES
INVALID_CHARGES
Pose:  24 Cluster:  24 Fr_nu: 460329 TotEn:   -10.23
@<TRIPOS>ATOM
      1 C1        -63.5610   -0.6043  -26.2366 C.ar   1 LIG      -0.11300
      2 C2        -62.8771   -1.7210  -25.7693 C.ar   1 LIG      -0.11700
      3 C3        -63.1814    0.6643  -25.8126 C.ar   1 LIG      -0.11700
      4 C4        -61.8291   -1.5171  -24.8862 C.ar   1 LIG       0.17700
      5 C5        -62.1200    0.7614  -24.9273 C.ar   1 LIG       0.17700
      6 N1        -61.4315   -0.3003  -24.4515 N.ar   1 LIG      -0.60000
      7 H1        -64.3888   -0.7225  -26.9294 H      1 LIG       0.11500
      8 H2        -63.1553   -2.7193  -26.0865 H      1 LIG       0.11500
      9 H3        -63.7006    1.5490  -26.1633 H      1 LIG       0.11500
     10 H4        -61.2643   -2.3557  -24.4926 H      1 LIG       0.12400
     11 H5        -61.7848    1.7279  -24.5653 H      1 LIG       0.12400
@<TRIPOS>BOND
      1       1       2 ar
      2       1       3 ar
      3       2       4 ar
      4       3       5 ar
      5       4       6 ar
      6       5       6 ar
      7       1       7 1
      8       2       8 1
      9       3       9 1
     10       4      10 1
     11       5      11 1
@<TRIPOS>ALT_TYPE
CGenFF_4.0_ALT_TYPE_SET
CGenFF_4.0 1 CG2R61 2 CG2R61 3 CG2R61 4 CG2R61 5 CG2R61 6 NG2R60 7 HGR61 8 HGR61 9 HGR61 10 HGR62 11 HGR62
@<TRIPOS>MOLECULE
pyridine
 11 11 0 0 0
****
USER_CHARGES
INVALID_CHARGES
Pose:  25 Cluster:  25 Fr_nu:  69148 TotEn:   -10.20
@<TRIPOS>ATOM
      1 C1        -79.4584  -20.1443  -31.7087 C.ar   1 LIG      -0.11300
      2 C2        -80.1482  -21.1699  -32.3455 C.ar   1 LIG      -0.11700
      3 C3        -80.1436  -19.2632  -30.8797 C.ar   1 LIG      -0.11700
      4 C4        -81.5119  -21.2706  -32.1220 C.ar   1 LIG       0.17700
      5 C5        -81.5075  -19.4491  -30.7220 C.ar   1 LIG       0.17700
      6 N1        -82.2119  -20.4336  -31.3239 N.ar   1 LIG      -0.60000
      7 H1        -78.3888  -20.0314  -31.8589 H      1 LIG       0.11500
      8 H2        -79.6347  -21.8685  -32.9958 H      1 LIG       0.11500
      9 H3        -79.6265  -18.4559  -30.3735 H      1 LIG       0.11500
     10 H4        -82.0952  -22.0532  -32.5957 H      1 LIG       0.12400
     11 H5        -82.0887  -18.7887  -30.0867 H      1 LIG       0.12400
@<TRIPOS>BOND
      1       1       2 ar
      2       1       3 ar
      3       2       4 ar
      4       3       5 ar
      5       4       6 ar
      6       5       6 ar
      7       1       7 1
      8       2       8 1
      9       3       9 1
     10       4      10 1
     11       5      11 1
@<TRIPOS>ALT_TYPE
CGenFF_4.0_ALT_TYPE_SET
CGenFF_4.0 1 CG2R61 2 CG2R61 3 CG2R61 4 CG2R61 5 CG2R61 6 NG2R60 7 HGR61 8 HGR61 9 HGR61 10 HGR62 11 HGR62
@<TRIPOS>MOLECULE
pyridine
 11 11 0 0 0
****
USER_CHARGES
INVALID_CHARGES
Pose:  26 Cluster:  26 Fr_nu: 4055016 TotEn:   -10.07
@<TRIPOS>ATOM
      1 C1        -51.5175  -22.4881  -36.0899 C.ar   1 LIG      -0.11300
      2 C2        -50.1442  -22.6810  -35.9904 C.ar   1 LIG      -0.11700
      3 C3        -52.1621  -21.6434  -35.1931 C.ar   1 LIG      -0.11700
      4 C4        -49.4665  -22.0115  -34.9842 C.ar   1 LIG       0.17700
      5 C5        -51.3942  -21.0205  -34.2225 C.ar   1 LIG       0.17700
      6 N1        -50.0582  -21.1833  -34.0945 N.ar   1 LIG      -0.60000
      7 H1        -52.0845  -22.9956  -36.8646 H      1 LIG       0.11500
      8 H2        -49.6208  -23.3344  -36.6786 H      1 LIG       0.11500
      9 H3        -53.2320  -21.4785  -35.2516 H      1 LIG       0.11500
     10 H4        -48.3946  -22.1288  -34.8644 H      1 LIG       0.12400
     11 H5        -51.8486  -20.3525  -33.4982 H      1 LIG       0.12400
@<TRIPOS>BOND
      1       1       2 ar
      2       1       3 ar
      3       2       4 ar
      4       3       5 ar
      5       4       6 ar
      6       5       6 ar
      7       1       7 1
      8       2       8 1
      9       3       9 1
     10       4      10 1
     11       5      11 1
@<TRIPOS>ALT_TYPE
CGenFF_4.0_ALT_TYPE_SET
CGenFF_4.0 1 CG2R61 2 CG2R61 3 CG2R61 4 CG2R61 5 CG2R61 6 NG2R60 7 HGR61 8 HGR61 9 HGR61 10 HGR62 11 HGR62
@<TRIPOS>MOLECULE
pyridine
 11 11 0 0 0
****
USER_CHARGES
INVALID_CHARGES
Pose:  27 Cluster:  27 Fr_nu: 950102 TotEn:   -10.02
@<TRIPOS>ATOM
      1 C1        -51.3040  -11.4191  -45.7129 C.ar   1 LIG      -0.11300
      2 C2        -49.9232  -11.3583  -45.8644 C.ar   1 LIG      -0.11700
      3 C3        -51.8613  -11.3635  -44.4403 C.ar   1 LIG      -0.11700
      4 C4        -49.1497  -11.2431  -44.7207 C.ar   1 LIG       0.17700
      5 C5        -51.0010  -11.2483  -43.3602 C.ar   1 LIG       0.17700
      6 N1        -49.6548  -11.1864  -43.4680 N.ar   1 LIG      -0.60000
      7 H1        -51.9446  -11.5103  -46.5850 H      1 LIG       0.11500
      8 H2        -49.4670  -11.3995  -46.8466 H      1 LIG       0.11500
      9 H3        -52.9350  -11.4097  -44.2982 H      1 LIG       0.11500
     10 H4        -48.0679  -11.1922  -44.7856 H      1 LIG       0.12400
     11 H5        -51.3849  -11.2017  -42.3464 H      1 LIG       0.12400
@<TRIPOS>BOND
      1       1       2 ar
      2       1       3 ar
      3       2       4 ar
      4       3       5 ar
      5       4       6 ar
      6       5       6 ar
      7       1       7 1
      8       2       8 1
      9       3       9 1
     10       4      10 1
     11       5      11 1
@<TRIPOS>ALT_TYPE
CGenFF_4.0_ALT_TYPE_SET
CGenFF_4.0 1 CG2R61 2 CG2R61 3 CG2R61 4 CG2R61 5 CG2R61 6 NG2R60 7 HGR61 8 HGR61 9 HGR61 10 HGR62 11 HGR62
@<TRIPOS>MOLECULE
pyridine
 11 11 0 0 0
****
USER_CHARGES
INVALID_CHARGES
Pose:  28 Cluster:  28 Fr_nu: 244001 TotEn:    -9.95
@<TRIPOS>ATOM
      1 C1        -47.8671   -9.4131  -25.0094 C.ar   1 LIG      -0.11300
      2 C2        -48.4430   -9.0891  -26.2327 C.ar   1 LIG      -0.11700
      3 C3        -48.0090  -10.6987  -24.4992 C.ar   1 LIG      -0.11700
      4 C4        -49.1453  -10.0788  -26.9013 C.ar   1 LIG       0.17700
      5 C5        -48.7309  -11.6163  -25.2452 C.ar   1 LIG       0.17700
      6 N1        -49.3048  -11.3386  -26.4374 N.ar   1 LIG      -0.60000
      7 H1        -47.3093   -8.6648  -24.4543 H      1 LIG       0.11500
      8 H2        -48.3451   -8.0936  -26.6498 H      1 LIG       0.11500
      9 H3        -47.5691  -10.9735  -23.5473 H      1 LIG       0.11500
     10 H4        -49.6135   -9.8762  -27.8589 H      1 LIG       0.12400
     11 H5        -48.8717  -12.6324  -24.8915 H      1 LIG       0.12400
@<TRIPOS>BOND
      1       1       2 ar
      2       1       3 ar
      3       2       4 ar
      4       3       5 ar
      5       4       6 ar
      6       5       6 ar
      7       1       7 1
      8       2       8 1
      9       3       9 1
     10       4      10 1
     11       5      11 1
@<TRIPOS>ALT_TYPE
CGenFF_4.0_ALT_TYPE_SET
CGenFF_4.0 1 CG2R61 2 CG2R61 3 CG2R61 4 CG2R61 5 CG2R61 6 NG2R60 7 HGR61 8 HGR61 9 HGR61 10 HGR62 11 HGR62
@<TRIPOS>MOLECULE
pyridine
 11 11 0 0 0
****
USER_CHARGES
INVALID_CHARGES
Pose:  29 Cluster:  29 Fr_nu: 383351 TotEn:    -9.90
@<TRIPOS>ATOM
      1 C1        -71.0434    4.5259  -48.2947 C.ar   1 LIG      -0.11300
      2 C2        -70.3377    5.5653  -47.6990 C.ar   1 LIG      -0.11700
      3 C3        -70.9289    3.2358  -47.7890 C.ar   1 LIG      -0.11700
      4 C4        -69.5374    5.2646  -46.6087 C.ar   1 LIG       0.17700
      5 C5        -70.1019    3.0393  -46.6948 C.ar   1 LIG       0.17700
      6 N1        -69.4007    4.0240  -46.0894 N.ar   1 LIG      -0.60000
      7 H1        -71.6809    4.7208  -49.1519 H      1 LIG       0.11500
      8 H2        -70.4120    6.5787  -48.0760 H      1 LIG       0.11500
      9 H3        -71.4693    2.4101  -48.2376 H      1 LIG       0.11500
     10 H4        -68.9665    6.0402  -46.1090 H      1 LIG       0.12400
     11 H5        -69.9772    2.0519  -46.2625 H      1 LIG       0.12400
@<TRIPOS>BOND
      1       1       2 ar
      2       1       3 ar
      3       2       4 ar
      4       3       5 ar
      5       4       6 ar
      6       5       6 ar
      7       1       7 1
      8       2       8 1
      9       3       9 1
     10       4      10 1
     11       5      11 1
@<TRIPOS>ALT_TYPE
CGenFF_4.0_ALT_TYPE_SET
CGenFF_4.0 1 CG2R61 2 CG2R61 3 CG2R61 4 CG2R61 5 CG2R61 6 NG2R60 7 HGR61 8 HGR61 9 HGR61 10 HGR62 11 HGR62
@<TRIPOS>MOLECULE
pyridine
 11 11 0 0 0
****
USER_CHARGES
INVALID_CHARGES
Pose:  30 Cluster:  30 Fr_nu:  93232 TotEn:    -9.83
@<TRIPOS>ATOM
      1 C1        -51.8120  -10.9766  -44.3603 C.ar   1 LIG      -0.11300
      2 C2        -51.5477  -12.2988  -44.6994 C.ar   1 LIG      -0.11700
      3 C3        -50.9664  -10.3074  -43.4826 C.ar   1 LIG      -0.11700
      4 C4        -50.4339  -12.9022  -44.1379 C.ar   1 LIG       0.17700
      5 C5        -49.8788  -11.0000  -42.9753 C.ar   1 LIG       0.17700
      6 N1        -49.5897  -12.2847  -43.2814 N.ar   1 LIG      -0.60000
      7 H1        -52.6757  -10.4687  -44.7789 H      1 LIG       0.11500
      8 H2        -52.1928  -12.8399  -45.3818 H      1 LIG       0.11500
      9 H3        -51.1532   -9.2767  -43.2037 H      1 LIG       0.11500
     10 H4        -50.1848  -13.9323  -44.3703 H      1 LIG       0.12400
     11 H5        -49.1890  -10.5240  -42.2861 H      1 LIG       0.12400
@<TRIPOS>BOND
      1       1       2 ar
      2       1       3 ar
      3       2       4 ar
      4       3       5 ar
      5       4       6 ar
      6       5       6 ar
      7       1       7 1
      8       2       8 1
      9       3       9 1
     10       4      10 1
     11       5      11 1
@<TRIPOS>ALT_TYPE
CGenFF_4.0_ALT_TYPE_SET
CGenFF_4.0 1 CG2R61 2 CG2R61 3 CG2R61 4 CG2R61 5 CG2R61 6 NG2R60 7 HGR61 8 HGR61 9 HGR61 10 HGR62 11 HGR62
@<TRIPOS>MOLECULE
pyridine
 11 11 0 0 0
****
USER_CHARGES
INVALID_CHARGES
Pose:  31 Cluster:  31 Fr_nu:   7944 TotEn:    -9.74
@<TRIPOS>ATOM
      1 C1        -51.3160  -11.2640  -43.7277 C.ar   1 LIG      -0.11300
      2 C2        -50.1722  -11.5999  -44.4434 C.ar   1 LIG      -0.11700
      3 C3        -52.5586  -11.3161  -44.3493 C.ar   1 LIG      -0.11700
      4 C4        -50.3236  -11.9784  -45.7677 C.ar   1 LIG       0.17700
      5 C5        -52.6032  -11.7069  -45.6778 C.ar   1 LIG       0.17700
      6 N1        -51.5139  -12.0407  -46.4056 N.ar   1 LIG      -0.60000
      7 H1        -51.2389  -10.9615  -42.6876 H      1 LIG       0.11500
      8 H2        -49.1934  -11.5669  -43.9793 H      1 LIG       0.11500
      9 H3        -53.4635  -11.0580  -43.8110 H      1 LIG       0.11500
     10 H4        -49.4622  -12.2496  -46.3689 H      1 LIG       0.12400
     11 H5        -53.5476  -11.7633  -46.2092 H      1 LIG       0.12400
@<TRIPOS>BOND
      1       1       2 ar
      2       1       3 ar
      3       2       4 ar
      4       3       5 ar
      5       4       6 ar
      6       5       6 ar
      7       1       7 1
      8       2       8 1
      9       3       9 1
     10       4      10 1
     11       5      11 1
@<TRIPOS>ALT_TYPE
CGenFF_4.0_ALT_TYPE_SET
CGenFF_4.0 1 CG2R61 2 CG2R61 3 CG2R61 4 CG2R61 5 CG2R61 6 NG2R60 7 HGR61 8 HGR61 9 HGR61 10 HGR62 11 HGR62
@<TRIPOS>MOLECULE
pyridine
 11 11 0 0 0
****
USER_CHARGES
INVALID_CHARGES
Pose:  32 Cluster:  32 Fr_nu: 414627 TotEn:    -9.64
@<TRIPOS>ATOM
      1 C1        -73.8741  -24.2223  -43.0777 C.ar   1 LIG      -0.11300
      2 C2        -74.4716  -24.9703  -44.0859 C.ar   1 LIG      -0.11700
      3 C3        -74.2582  -22.9007  -42.8795 C.ar   1 LIG      -0.11700
      4 C4        -75.4404  -24.3553  -44.8624 C.ar   1 LIG       0.17700
      5 C5        -75.2363  -22.3783  -43.7101 C.ar   1 LIG       0.17700
      6 N1        -75.8396  -23.0740  -44.7000 N.ar   1 LIG      -0.60000
      7 H1        -73.1099  -24.6681  -42.4480 H      1 LIG       0.11500
      8 H2        -74.1882  -26.0021  -44.2583 H      1 LIG       0.11500
      9 H3        -73.8056  -22.2985  -42.0999 H      1 LIG       0.11500
     10 H4        -75.9361  -24.8960  -45.6618 H      1 LIG       0.12400
     11 H5        -75.5711  -21.3523  -43.5977 H      1 LIG       0.12400
@<TRIPOS>BOND
      1       1       2 ar
      2       1       3 ar
      3       2       4 ar
      4       3       5 ar
      5       4       6 ar
      6       5       6 ar
      7       1       7 1
      8       2       8 1
      9       3       9 1
     10       4      10 1
     11       5      11 1
@<TRIPOS>ALT_TYPE
CGenFF_4.0_ALT_TYPE_SET
CGenFF_4.0 1 CG2R61 2 CG2R61 3 CG2R61 4 CG2R61 5 CG2R61 6 NG2R60 7 HGR61 8 HGR61 9 HGR61 10 HGR62 11 HGR62
@<TRIPOS>MOLECULE
pyridine
 11 11 0 0 0
****
USER_CHARGES
INVALID_CHARGES
Pose:  33 Cluster:  33 Fr_nu: 1375788 TotEn:    -9.56
@<TRIPOS>ATOM
      1 C1        -74.6049  -23.0005  -42.6946 C.ar   1 LIG      -0.11300
      2 C2        -75.1711  -22.7273  -43.9347 C.ar   1 LIG      -0.11700
      3 C3        -73.4354  -23.7489  -42.6201 C.ar   1 LIG      -0.11700
      4 C4        -74.5340  -23.2215  -45.0616 C.ar   1 LIG       0.17700
      5 C5        -72.8762  -24.1976  -43.8057 C.ar   1 LIG       0.17700
      6 N1        -73.3972  -23.9522  -45.0289 N.ar   1 LIG      -0.60000
      7 H1        -75.0745  -22.6314  -41.7877 H      1 LIG       0.11500
      8 H2        -76.0819  -22.1457  -44.0168 H      1 LIG       0.11500
      9 H3        -72.9767  -23.9745  -41.6642 H      1 LIG       0.11500
     10 H4        -74.9360  -23.0361  -46.0521 H      1 LIG       0.12400
     11 H5        -71.9645  -24.7860  -43.8026 H      1 LIG       0.12400
@<TRIPOS>BOND
      1       1       2 ar
      2       1       3 ar
      3       2       4 ar
      4       3       5 ar
      5       4       6 ar
      6       5       6 ar
      7       1       7 1
      8       2       8 1
      9       3       9 1
     10       4      10 1
     11       5      11 1
@<TRIPOS>ALT_TYPE
CGenFF_4.0_ALT_TYPE_SET
CGenFF_4.0 1 CG2R61 2 CG2R61 3 CG2R61 4 CG2R61 5 CG2R61 6 NG2R60 7 HGR61 8 HGR61 9 HGR61 10 HGR62 11 HGR62
@<TRIPOS>MOLECULE
pyridine
 11 11 0 0 0
****
USER_CHARGES
INVALID_CHARGES
Pose:  34 Cluster:  34 Fr_nu:  28062 TotEn:    -9.45
@<TRIPOS>ATOM
      1 C1        -75.3656  -22.8472  -44.0707 C.ar   1 LIG      -0.11300
      2 C2        -73.9895  -23.0093  -44.1855 C.ar   1 LIG      -0.11700
      3 C3        -76.1665  -22.9274  -45.2045 C.ar   1 LIG      -0.11700
      4 C4        -73.4675  -23.2477  -45.4466 C.ar   1 LIG       0.17700
      5 C5        -75.5470  -23.1693  -46.4201 C.ar   1 LIG       0.17700
      6 N1        -74.2134  -23.3322  -46.5709 N.ar   1 LIG      -0.60000
      7 H1        -75.8131  -22.6580  -43.0996 H      1 LIG       0.11500
      8 H2        -73.3459  -22.9511  -43.3154 H      1 LIG       0.11500
      9 H3        -77.2414  -22.8037  -45.1389 H      1 LIG       0.11500
     10 H4        -72.4002  -23.3809  -45.5890 H      1 LIG       0.12400
     11 H5        -76.1264  -23.2403  -47.3348 H      1 LIG       0.12400
@<TRIPOS>BOND
      1       1       2 ar
      2       1       3 ar
      3       2       4 ar
      4       3       5 ar
      5       4       6 ar
      6       5       6 ar
      7       1       7 1
      8       2       8 1
      9       3       9 1
     10       4      10 1
     11       5      11 1
@<TRIPOS>ALT_TYPE
CGenFF_4.0_ALT_TYPE_SET
CGenFF_4.0 1 CG2R61 2 CG2R61 3 CG2R61 4 CG2R61 5 CG2R61 6 NG2R60 7 HGR61 8 HGR61 9 HGR61 10 HGR62 11 HGR62
@<TRIPOS>MOLECULE
pyridine
 11 11 0 0 0
****
USER_CHARGES
INVALID_CHARGES
Pose:  35 Cluster:  35 Fr_nu: 366771 TotEn:    -9.34
@<TRIPOS>ATOM
      1 C1        -65.2563    0.0028  -27.9375 C.ar   1 LIG      -0.11300
      2 C2        -64.9257    1.1832  -27.2812 C.ar   1 LIG      -0.11700
      3 C3        -64.6765   -1.1954  -27.5357 C.ar   1 LIG      -0.11700
      4 C4        -64.0171    1.1124  -26.2375 C.ar   1 LIG       0.17700
      5 C5        -63.7789   -1.1597  -26.4808 C.ar   1 LIG       0.17700
      6 N1        -63.4331   -0.0327  -25.8189 N.ar   1 LIG      -0.60000
      7 H1        -65.9640    0.0168  -28.7610 H      1 LIG       0.11500
      8 H2        -65.3655    2.1285  -27.5770 H      1 LIG       0.11500
      9 H3        -64.9190   -2.1276  -28.0331 H      1 LIG       0.11500
     10 H4        -63.7262    2.0051  -25.6939 H      1 LIG       0.12400
     11 H5        -63.2982   -2.0667  -26.1291 H      1 LIG       0.12400
@<TRIPOS>BOND
      1       1       2 ar
      2       1       3 ar
      3       2       4 ar
      4       3       5 ar
      5       4       6 ar
      6       5       6 ar
      7       1       7 1
      8       2       8 1
      9       3       9 1
     10       4      10 1
     11       5      11 1
@<TRIPOS>ALT_TYPE
CGenFF_4.0_ALT_TYPE_SET
CGenFF_4.0 1 CG2R61 2 CG2R61 3 CG2R61 4 CG2R61 5 CG2R61 6 NG2R60 7 HGR61 8 HGR61 9 HGR61 10 HGR62 11 HGR62
@<TRIPOS>MOLECULE
pyridine
 11 11 0 0 0
****
USER_CHARGES
INVALID_CHARGES
Pose:  36 Cluster:  36 Fr_nu: 169661 TotEn:    -9.29
@<TRIPOS>ATOM
      1 C1        -72.9961  -23.2128  -43.7306 C.ar   1 LIG      -0.11300
      2 C2        -73.1444  -24.2673  -44.6247 C.ar   1 LIG      -0.11700
      3 C3        -74.1105  -22.7045  -43.0727 C.ar   1 LIG      -0.11700
      4 C4        -74.4184  -24.7741  -44.8242 C.ar   1 LIG       0.17700
      5 C5        -75.3414  -23.2810  -43.3419 C.ar   1 LIG       0.17700
      6 N1        -75.5247  -24.3064  -44.2038 N.ar   1 LIG      -0.60000
      7 H1        -72.0139  -22.7875  -43.5475 H      1 LIG       0.11500
      8 H2        -72.2898  -24.6796  -45.1484 H      1 LIG       0.11500
      9 H3        -74.0187  -21.8825  -42.3720 H      1 LIG       0.11500
     10 H4        -74.5868  -25.5963  -45.5118 H      1 LIG       0.12400
     11 H5        -76.2421  -22.9210  -42.8557 H      1 LIG       0.12400
@<TRIPOS>BOND
      1       1       2 ar
      2       1       3 ar
      3       2       4 ar
      4       3       5 ar
      5       4       6 ar
      6       5       6 ar
      7       1       7 1
      8       2       8 1
      9       3       9 1
     10       4      10 1
     11       5      11 1
@<TRIPOS>ALT_TYPE
CGenFF_4.0_ALT_TYPE_SET
CGenFF_4.0 1 CG2R61 2 CG2R61 3 CG2R61 4 CG2R61 5 CG2R61 6 NG2R60 7 HGR61 8 HGR61 9 HGR61 10 HGR62 11 HGR62
@<TRIPOS>MOLECULE
pyridine
 11 11 0 0 0
****
USER_CHARGES
INVALID_CHARGES
Pose:  37 Cluster:  37 Fr_nu: 572973 TotEn:    -9.25
@<TRIPOS>ATOM
      1 C1        -78.2889  -20.6013  -29.6566 C.ar   1 LIG      -0.11300
      2 C2        -79.2738  -19.7543  -29.1609 C.ar   1 LIG      -0.11700
      3 C3        -78.2140  -20.8466  -31.0232 C.ar   1 LIG      -0.11700
      4 C4        -80.1528  -19.1819  -30.0663 C.ar   1 LIG       0.17700
      5 C5        -79.1405  -20.2255  -31.8451 C.ar   1 LIG       0.17700
      6 N1        -80.1114  -19.3965  -31.4003 N.ar   1 LIG      -0.60000
      7 H1        -77.5814  -21.0699  -28.9791 H      1 LIG       0.11500
      8 H2        -79.3509  -19.5484  -28.0997 H      1 LIG       0.11500
      9 H3        -77.4549  -21.5037  -31.4319 H      1 LIG       0.11500
     10 H4        -80.9390  -18.5142  -29.7297 H      1 LIG       0.12400
     11 H5        -79.1259  -20.3842  -32.9185 H      1 LIG       0.12400
@<TRIPOS>BOND
      1       1       2 ar
      2       1       3 ar
      3       2       4 ar
      4       3       5 ar
      5       4       6 ar
      6       5       6 ar
      7       1       7 1
      8       2       8 1
      9       3       9 1
     10       4      10 1
     11       5      11 1
@<TRIPOS>ALT_TYPE
CGenFF_4.0_ALT_TYPE_SET
CGenFF_4.0 1 CG2R61 2 CG2R61 3 CG2R61 4 CG2R61 5 CG2R61 6 NG2R60 7 HGR61 8 HGR61 9 HGR61 10 HGR62 11 HGR62
@<TRIPOS>MOLECULE
pyridine
 11 11 0 0 0
****
USER_CHARGES
INVALID_CHARGES
Pose:  38 Cluster:  38 Fr_nu: 687794 TotEn:    -9.15
@<TRIPOS>ATOM
      1 C1        -48.9767   -9.7279  -27.0887 C.ar   1 LIG      -0.11300
      2 C2        -48.5605  -10.7514  -26.2447 C.ar   1 LIG      -0.11700
      3 C3        -49.7099  -10.0308  -28.2306 C.ar   1 LIG      -0.11700
      4 C4        -48.9005  -12.0509  -26.5845 C.ar   1 LIG       0.17700
      5 C5        -49.9983  -11.3626  -28.4817 C.ar   1 LIG       0.17700
      6 N1        -49.6111  -12.3841  -27.6852 N.ar   1 LIG      -0.60000
      7 H1        -48.7296   -8.6961  -26.8574 H      1 LIG       0.11500
      8 H2        -47.9884  -10.5387  -25.3491 H      1 LIG       0.11500
      9 H3        -50.0444   -9.2492  -28.9032 H      1 LIG       0.11500
     10 H4        -48.5992  -12.8846  -25.9590 H      1 LIG       0.12400
     11 H5        -50.5666  -11.6523  -29.3594 H      1 LIG       0.12400
@<TRIPOS>BOND
      1       1       2 ar
      2       1       3 ar
      3       2       4 ar
      4       3       5 ar
      5       4       6 ar
      6       5       6 ar
      7       1       7 1
      8       2       8 1
      9       3       9 1
     10       4      10 1
     11       5      11 1
@<TRIPOS>ALT_TYPE
CGenFF_4.0_ALT_TYPE_SET
CGenFF_4.0 1 CG2R61 2 CG2R61 3 CG2R61 4 CG2R61 5 CG2R61 6 NG2R60 7 HGR61 8 HGR61 9 HGR61 10 HGR62 11 HGR62
@<TRIPOS>MOLECULE
pyridine
 11 11 0 0 0
****
USER_CHARGES
INVALID_CHARGES
Pose:  39 Cluster:  39 Fr_nu: 134032 TotEn:    -9.08
@<TRIPOS>ATOM
      1 C1        -49.6675   -9.9535  -27.0328 C.ar   1 LIG      -0.11300
      2 C2        -48.9610  -10.1863  -25.8581 C.ar   1 LIG      -0.11700
      3 C3        -49.9326  -11.0086  -27.8987 C.ar   1 LIG      -0.11700
      4 C4        -48.5448  -11.4819  -25.5975 C.ar   1 LIG       0.17700
      5 C5        -49.4726  -12.2673  -27.5470 C.ar   1 LIG       0.17700
      6 N1        -48.7832  -12.5322  -26.4146 N.ar   1 LIG      -0.60000
      7 H1        -50.0104   -8.9516  -27.2733 H      1 LIG       0.11500
      8 H2        -48.7433   -9.3793  -25.1682 H      1 LIG       0.11500
      9 H3        -50.4811  -10.8504  -28.8203 H      1 LIG       0.11500
     10 H4        -47.9901  -11.7152  -24.6947 H      1 LIG       0.12400
     11 H5        -49.6523  -13.1240  -28.1883 H      1 LIG       0.12400
@<TRIPOS>BOND
      1       1       2 ar
      2       1       3 ar
      3       2       4 ar
      4       3       5 ar
      5       4       6 ar
      6       5       6 ar
      7       1       7 1
      8       2       8 1
      9       3       9 1
     10       4      10 1
     11       5      11 1
@<TRIPOS>ALT_TYPE
CGenFF_4.0_ALT_TYPE_SET
CGenFF_4.0 1 CG2R61 2 CG2R61 3 CG2R61 4 CG2R61 5 CG2R61 6 NG2R60 7 HGR61 8 HGR61 9 HGR61 10 HGR62 11 HGR62
@<TRIPOS>MOLECULE
pyridine
 11 11 0 0 0
****
USER_CHARGES
INVALID_CHARGES
Pose:  40 Cluster:  40 Fr_nu:  33331 TotEn:    -8.87
@<TRIPOS>ATOM
      1 C1        -75.6780  -23.4620  -44.4770 C.ar   1 LIG      -0.11300
      2 C2        -74.8779  -23.9838  -45.4873 C.ar   1 LIG      -0.11700
      3 C3        -75.0923  -22.7794  -43.4166 C.ar   1 LIG      -0.11700
      4 C4        -73.5082  -23.7976  -45.3914 C.ar   1 LIG       0.17700
      5 C5        -73.7131  -22.6473  -43.4132 C.ar   1 LIG       0.17700
      6 N1        -72.9030  -23.1405  -44.3767 N.ar   1 LIG      -0.60000
      7 H1        -76.7559  -23.5876  -44.5156 H      1 LIG       0.11500
      8 H2        -75.3125  -24.5191  -46.3235 H      1 LIG       0.11500
      9 H3        -75.6964  -22.3646  -42.6177 H      1 LIG       0.11500
     10 H4        -72.8410  -24.1857  -46.1537 H      1 LIG       0.12400
     11 H5        -73.2068  -22.1243  -42.6085 H      1 LIG       0.12400
@<TRIPOS>BOND
      1       1       2 ar
      2       1       3 ar
      3       2       4 ar
      4       3       5 ar
      5       4       6 ar
      6       5       6 ar
      7       1       7 1
      8       2       8 1
      9       3       9 1
     10       4      10 1
     11       5      11 1
@<TRIPOS>ALT_TYPE
CGenFF_4.0_ALT_TYPE_SET
CGenFF_4.0 1 CG2R61 2 CG2R61 3 CG2R61 4 CG2R61 5 CG2R61 6 NG2R60 7 HGR61 8 HGR61 9 HGR61 10 HGR62 11 HGR62
@<TRIPOS>MOLECULE
pyridine
 11 11 0 0 0
****
USER_CHARGES
INVALID_CHARGES
Pose:  41 Cluster:  41 Fr_nu:  28574 TotEn:    -8.55
@<TRIPOS>ATOM
      1 C1        -72.8054  -23.3528  -43.3044 C.ar   1 LIG      -0.11300
      2 C2        -73.2290  -23.5741  -44.6101 C.ar   1 LIG      -0.11700
      3 C3        -73.6988  -22.8492  -42.3655 C.ar   1 LIG      -0.11700
      4 C4        -74.5457  -23.2779  -44.9238 C.ar   1 LIG       0.17700
      5 C5        -74.9944  -22.5852  -42.7797 C.ar   1 LIG       0.17700
      6 N1        -75.4425  -22.7873  -44.0391 N.ar   1 LIG      -0.60000
      7 H1        -71.7807  -23.5717  -43.0193 H      1 LIG       0.11500
      8 H2        -72.5502  -23.9662  -45.3585 H      1 LIG       0.11500
      9 H3        -73.3905  -22.6684  -41.3421 H      1 LIG       0.11500
     10 H4        -74.9248  -23.4325  -45.9285 H      1 LIG       0.12400
     11 H5        -75.7300  -22.1907  -42.0864 H      1 LIG       0.12400
@<TRIPOS>BOND
      1       1       2 ar
      2       1       3 ar
      3       2       4 ar
      4       3       5 ar
      5       4       6 ar
      6       5       6 ar
      7       1       7 1
      8       2       8 1
      9       3       9 1
     10       4      10 1
     11       5      11 1
@<TRIPOS>ALT_TYPE
CGenFF_4.0_ALT_TYPE_SET
CGenFF_4.0 1 CG2R61 2 CG2R61 3 CG2R61 4 CG2R61 5 CG2R61 6 NG2R60 7 HGR61 8 HGR61 9 HGR61 10 HGR62 11 HGR62
@<TRIPOS>MOLECULE
pyridine
 11 11 0 0 0
****
USER_CHARGES
INVALID_CHARGES
Pose:  42 Cluster:  42 Fr_nu: 1099241 TotEn:    -8.22
@<TRIPOS>ATOM
      1 C1        -72.7881  -24.3141  -42.2279 C.ar   1 LIG      -0.11300
      2 C2        -73.1153  -25.1095  -43.3204 C.ar   1 LIG      -0.11700
      3 C3        -73.5745  -23.2099  -41.9186 C.ar   1 LIG      -0.11700
[truncated: 4,917,604 more chars]
