# Supplementary material for: The pocketome of G-protein-coupled receptors reveals previously untargeted allosteric sites
Source: Nat Commun. 2022 May 10;13:2567. doi: 10.1038/s41467-022-29609-6 (PMC9091257; doi:10.1038/s41467-022-29609-6)
Supplement: Supplementary file 4 — Supplementary Data 1 [file 41467_2022_29609_MOESM4_ESM.zip › docking_files/3zpr/rec.mol2]

@<TRIPOS>MOLECULE
3zpr_align.pdb
4845 4900 297 0 0
PROTEIN
NO_CHARGES


@<TRIPOS>ATOM
      1 N         -90.9210  -35.8710  -45.5360 N.4       1 ALA   -0.2700
      2 CA        -90.4520  -34.4970  -45.4440 C.3       1 ALA    0.0900
      3 CAY       -90.9570  -38.2380  -45.1270 C.3       1 ALA    0.0900
      4 C         -90.5410  -33.8970  -44.0450 C.2       1 ALA    0.0900
      5 O         -89.6040  -33.2520  -43.5800 O.2       1 ALA    0.5100
      6 CB        -91.2370  -33.6200  -46.4410 C.3       1 ALA   -0.5100
      7 CY        -90.4230  -36.8920  -44.8190 C.2       1 ALA   -0.4700
      8 OY        -89.5880  -36.7300  -43.9400 O.2       1 ALA    0.3100
      9 HN        -91.6610  -36.0170  -46.1860 H         1 ALA    0.0700
     10 HA        -89.3980  -34.4820  -45.6730 H         1 ALA    0.0900
     11 HB1       -92.3220  -33.6530  -46.2060 H         1 ALA   -0.2700
     12 HB2       -91.0880  -33.9980  -47.4760 H         1 ALA    0.0900
     13 HB3       -90.8900  -32.5670  -46.3730 H         1 ALA    0.0900
     14 HY1       -90.4820  -38.9860  -44.4570 H         1 ALA    0.0900
     15 HY2       -90.7260  -38.5020  -46.1810 H         1 ALA    0.5100
     16 HY3       -92.0550  -38.2530  -44.9630 H         1 ALA   -0.5100
     17 N         -91.6530  -34.1670  -43.3250 N.am      2 GLU   -0.4700
     18 CA        -91.8830  -33.7200  -41.9560 C.3       2 GLU    0.3100
     19 C         -90.7850  -34.1980  -41.0030 C.2       2 GLU    0.0700
     20 O         -90.3370  -33.4480  -40.1420 O.2       2 GLU    0.0900
     21 CB        -93.2620  -34.1900  -41.4670 C.3       2 GLU   -0.1800
     22 CG        -93.6360  -33.7310  -40.0630 C.3       2 GLU    0.0900
     23 CD        -93.5790  -32.2180  -39.8810 C.2       2 GLU    0.0900
     24 OE1       -93.8570  -31.4720  -40.8530 O.co2     2 GLU   -0.2800
     25 OE2       -93.2640  -31.7710  -38.7540 O.co2     2 GLU    0.0900
     26 HN        -92.3950  -34.7050  -43.7180 H         2 GLU    0.0900
     27 HA        -91.8270  -32.6420  -41.9410 H         2 GLU    0.6200
     28 HB1       -93.2770  -35.3000  -41.4840 H         2 GLU   -0.7600
     29 HB2       -94.0300  -33.8080  -42.1710 H         2 GLU   -0.7600
     30 HG1       -92.9350  -34.1950  -39.3370 H         2 GLU    0.5100
     31 HG2       -94.6690  -34.0700  -39.8390 H         2 GLU   -0.5100
     32 N         -90.3490  -35.4450  -41.1680 N.am      3 LEU   -0.4700
     33 CA        -89.3140  -36.0360  -40.3130 C.3       3 LEU    0.3100
     34 C         -87.9200  -35.5310  -40.6850 C.2       3 LEU    0.0700
     35 O         -87.0210  -35.4640  -39.8300 O.2       3 LEU    0.0900
     36 CB        -89.3140  -37.5680  -40.4400 C.3       3 LEU   -0.1800
     37 CG        -90.3380  -38.4630  -39.7260 C.3       3 LEU    0.0900
     38 CD1       -90.3370  -39.8590  -40.3530 C.3       3 LEU    0.0900
     39 CD2       -90.0520  -38.5370  -38.2340 C.3       3 LEU   -0.0900
     40 HN        -90.7090  -36.0390  -41.8830 H         3 LEU    0.0900
     41 HA        -89.5160  -35.7430  -39.2930 H         3 LEU   -0.2700
     42 HB1       -88.3170  -37.9040  -40.0910 H         3 LEU    0.0900
     43 HB2       -89.4170  -37.7850  -41.5200 H         3 LEU    0.0900
     44 HG        -91.3500  -38.0150  -39.8190 H         3 LEU    0.0900
     45 HD11      -89.3310  -40.3200  -40.2600 H         3 LEU   -0.2700
     46 HD12      -90.5970  -39.7900  -41.4310 H         3 LEU    0.0900
     47 HD13      -91.0740  -40.5080  -39.8320 H         3 LEU    0.0900
     48 HD21      -90.1010  -37.5220  -37.7850 H         3 LEU    0.0900
     49 HD22      -89.0340  -38.9500  -38.0630 H         3 LEU    0.5100
     50 HD23      -90.8060  -39.1820  -37.7360 H         3 LEU   -0.5100
     51 N         -87.7490  -35.2090  -41.9730 N.am      4 LEU   -0.4700
     52 CA        -86.4730  -34.7470  -42.5190 C.3       4 LEU    0.3100
     53 C         -86.1970  -33.3270  -42.0980 C.2       4 LEU    0.0700
     54 O         -85.0510  -32.9150  -42.0460 O.2       4 LEU    0.0900
     55 CB        -86.4800  -34.8300  -44.0480 C.3       4 LEU   -0.1800
     56 CG        -85.1750  -35.1490  -44.7910 C.3       4 LEU    0.0900
     57 CD1       -84.2030  -36.0550  -44.0400 C.3       4 LEU    0.0900
     58 CD2       -85.5750  -35.7830  -46.1130 C.3       4 LEU   -0.0900
     59 HN        -88.4980  -35.2720  -42.6280 H         4 LEU    0.0900
     60 HA        -85.6900  -35.3710  -42.1140 H         4 LEU   -0.2700
     61 HB1       -86.8360  -33.8490  -44.4240 H         4 LEU    0.0900
     62 HB2       -87.2120  -35.6140  -44.3280 H         4 LEU    0.0900
     63 HG        -84.6580  -34.1900  -45.0070 H         4 LEU    0.0900
     64 HD11      -84.7330  -36.9570  -43.6660 H         4 LEU   -0.2700
     65 HD12      -83.7730  -35.5110  -43.1710 H         4 LEU    0.0900
     66 HD13      -83.3860  -36.3790  -44.7190 H         4 LEU    0.0900
     67 HD21      -86.1990  -35.0760  -46.7020 H         4 LEU    0.0900
     68 HD22      -86.1650  -36.7060  -45.9270 H         4 LEU    0.5100
     69 HD23      -84.6670  -36.0310  -46.7030 H         4 LEU   -0.5100
     70 N         -87.2520  -32.5750  -41.7950 N.am      5 SER   -0.4700
     71 CA        -87.0940  -31.2070  -41.3650 C.3       5 SER    0.3100
     72 C         -86.8580  -31.1850  -39.8640 C.2       5 SER    0.0700
     73 O         -86.1110  -30.3610  -39.3590 O.2       5 SER    0.0900
     74 CB        -88.3050  -30.3640  -41.7700 C.3       5 SER    0.0500
     75 OG        -89.2790  -30.3270  -40.7520 O.3       5 SER    0.0900
     76 HN        -88.1870  -32.9170  -41.8520 H         5 SER    0.0900
     77 HA        -86.1960  -30.8150  -41.8220 H         5 SER   -0.6600
     78 HB1       -88.7670  -30.7980  -42.6830 H         5 SER    0.4300
     79 HB2       -87.9780  -29.3240  -41.9800 H         5 SER    0.5100
     80 HG1       -89.7650  -31.1530  -40.8210 H         5 SER   -0.5100
     81 N         -87.4820  -32.1120  -39.1530 N.am      6 GLN   -0.4700
     82 CA        -87.2760  -32.2730  -37.7130 C.3       6 GLN    0.3100
     83 C         -85.8520  -32.7360  -37.3730 C.2       6 GLN    0.0700
     84 O         -85.3020  -32.3930  -36.3190 O.2       6 GLN    0.0900
     85 CB        -88.2860  -33.2780  -37.1740 C.3       6 GLN   -0.1800
     86 CG        -88.3880  -33.3260  -35.6620 C.3       6 GLN    0.0900
     87 CD        -89.6910  -33.9560  -35.1850 C.2       6 GLN    0.0900
     88 NE2       -89.7020  -34.4030  -33.9330 N.am      6 GLN   -0.1800
     89 OE1       -90.6760  -34.0310  -35.9220 O.2       6 GLN    0.0900
     90 HN        -88.1240  -32.7490  -39.5710 H         6 GLN    0.0900
     91 HA        -87.4050  -31.3120  -37.2390 H         6 GLN    0.5500
     92 HB1       -87.9990  -34.2890  -37.5360 H         6 GLN   -0.5500
     93 HB2       -89.2850  -33.0200  -37.5820 H         6 GLN   -0.6200
     94 HG1       -88.3280  -32.2910  -35.2630 H         6 GLN    0.3200
     95 HG2       -87.5400  -33.9210  -35.2610 H         6 GLN    0.3000
     96 HE21      -90.5290  -34.8270  -33.5600 H         6 GLN    0.5100
     97 HE22      -88.8850  -34.3170  -33.3620 H         6 GLN   -0.5100
     98 N         -85.2590  -33.5240  -38.2610 N.am      7 GLN   -0.4700
     99 CA        -83.9020  -33.9710  -38.0740 C.3       7 GLN    0.3100
    100 C         -83.0070  -32.7610  -38.2480 C.2       7 GLN    0.0700
    101 O         -82.1230  -32.4810  -37.4200 O.2       7 GLN    0.0900
    102 CB        -83.5290  -35.0720  -39.0790 C.3       7 GLN   -0.1800
    103 CG        -82.1600  -35.6720  -38.8050 C.3       7 GLN    0.0900
    104 CD        -81.7170  -36.6520  -39.8630 C.2       7 GLN    0.0900
    105 NE2       -80.5250  -37.2140  -39.6760 N.am      7 GLN   -0.1800
    106 OE1       -82.4250  -36.9030  -40.8400 O.2       7 GLN    0.0900
    107 HN        -85.7190  -33.8380  -39.0880 H         7 GLN    0.0900
    108 HA        -83.8130  -34.3430  -37.0650 H         7 GLN    0.5500
    109 HB1       -83.5340  -34.6410  -40.1030 H         7 GLN   -0.5500
    110 HB2       -84.2920  -35.8780  -39.0260 H         7 GLN   -0.6200
    111 HG1       -82.1890  -36.2010  -37.8290 H         7 GLN    0.3200
    112 HG2       -81.4130  -34.8520  -38.7530 H         7 GLN    0.3000
    113 HE21      -80.1730  -37.8720  -40.3420 H         7 GLN    0.5100
    114 HE22      -79.9820  -36.9780  -38.8710 H         7 GLN   -0.5100
    115 N         -83.2570  -32.0270  -39.3240 N.am      8 TRP   -0.4700
    116 CA        -82.4300  -30.8980  -39.6460 C.3       8 TRP    0.3100
    117 C         -82.5560  -29.7830  -38.6380 C.2       8 TRP    0.0700
    118 O         -81.5460  -29.2480  -38.1860 O.2       8 TRP    0.0900
    119 CB        -82.7340  -30.4200  -41.0400 C.3       8 TRP   -0.1800
    120 CG        -81.5760  -29.6740  -41.6230 C.ar      8 TRP    0.0900
    121 CD1       -80.3420  -30.1860  -42.0670 C.ar      8 TRP    0.0900
    122 CD2       -81.4950  -28.2480  -41.8310 C.ar      8 TRP   -0.0300
    123 CE2       -80.1580  -27.9860  -42.4120 C.ar      8 TRP   -0.1500
    124 CE3       -82.3490  -27.1970  -41.5930 C.ar      8 TRP    0.2200
    125 NE1       -79.5250  -29.1760  -42.5220 N.ar      8 TRP   -0.5100
    126 CZ2       -79.7380  -26.7150  -42.7380 C.ar      8 TRP    0.3700
    127 CZ3       -81.9190  -25.9190  -41.9250 C.ar      8 TRP    0.2400
    128 CH2       -80.6430  -25.6810  -42.4890 C.ar      8 TRP    0.1100
    129 HN        -84.0130  -32.2210  -39.9440 H         8 TRP   -0.2500
    130 HA        -81.3970  -31.2040  -39.5690 H         8 TRP    0.1700
    131 HB1       -83.6170  -29.7460  -41.0140 H         8 TRP   -0.2000
    132 HB2       -82.9600  -31.2930  -41.6890 H         8 TRP    0.1400
    133 HD1       -80.0720  -31.2330  -42.0520 H         8 TRP   -0.2700
    134 HE1       -78.6230  -29.3020  -42.8730 H         8 TRP    0.1600
    135 HE3       -83.3280  -27.3420  -41.1620 H         8 TRP   -0.1400
    136 HZ2       -78.7680  -26.5090  -43.1630 H         8 TRP    0.1400
    137 HZ3       -82.5780  -25.0830  -41.7460 H         8 TRP    0.5100
    138 HH2       -80.3610  -24.6670  -42.7340 H         8 TRP   -0.5100
    139 N         -83.7700  -29.4330  -38.2230 N.am      9 GLU   -0.4700
    140 CA        -83.9140  -28.3610  -37.2330 C.3       9 GLU    0.3100
    141 C         -83.2030  -28.6310  -35.9160 C.2       9 GLU    0.0700
    142 O         -82.4070  -27.8120  -35.4690 O.2       9 GLU    0.0900
    143 CB        -85.3790  -28.0230  -36.9770 C.3       9 GLU   -0.1800
    144 CG        -86.0030  -27.3350  -38.1800 C.3       9 GLU    0.0900
    145 CD        -87.3100  -26.6460  -37.8810 C.2       9 GLU    0.0900
    146 OE1       -87.8150  -26.7590  -36.7450 O.co2     9 GLU   -0.2800
    147 OE2       -87.8330  -25.9850  -38.8030 O.co2     9 GLU    0.0900
    148 HN        -84.6050  -29.8650  -38.5520 H         9 GLU    0.0900
    149 HA        -83.3940  -27.4930  -37.6090 H         9 GLU    0.6200
    150 HB1       -85.4500  -27.3520  -36.0950 H         9 GLU   -0.7600
    151 HB2       -85.9370  -28.9600  -36.7610 H         9 GLU   -0.7600
    152 HG1       -86.1850  -28.0960  -38.9690 H         9 GLU    0.5100
    153 HG2       -85.2900  -26.5750  -38.5620 H         9 GLU   -0.5100
    154 N         -83.4770  -29.7820  -35.3070 N.am     10 ALA   -0.4700
    155 CA        -82.8280  -30.2030  -34.0610 C.3      10 ALA    0.3100
    156 C         -81.3180  -30.2630  -34.2270 C.2      10 ALA    0.0700
    157 O         -80.5680  -29.7850  -33.3830 O.2      10 ALA    0.0900
    158 CB        -83.3490  -31.5730  -33.6420 C.3      10 ALA   -0.2700
    159 HN        -84.1470  -30.4210  -35.6770 H        10 ALA    0.0900
    160 HA        -83.0460  -29.4680  -33.3010 H        10 ALA    0.0900
    161 HB1       -83.1320  -32.3230  -34.4330 H        10 ALA    0.0900
    162 HB2       -84.4490  -31.5280  -33.4890 H        10 ALA    0.5100
    163 HB3       -82.8530  -31.8960  -32.7030 H        10 ALA   -0.5100
    164 N         -80.8680  -30.8580  -35.3200 N.am     11 GLY   -0.4700
    165 CA        -79.4530  -31.0220  -35.5260 C.3      11 GLY    0.3100
    166 C         -78.7280  -29.6990  -35.6260 C.2      11 GLY   -0.0200
    167 O         -77.7680  -29.4630  -34.9060 O.2      11 GLY    0.0900
    168 HN        -81.4700  -31.2090  -36.0320 H        11 GLY    0.0900
    169 HA1       -79.3120  -31.5740  -36.4440 H        11 GLY    0.5100
    170 HA2       -79.0570  -31.5820  -34.6920 H        11 GLY   -0.5100
    171 N         -79.1690  -28.8300  -36.5280 N.am     12 MET   -0.4700
    172 CA        -78.4990  -27.5450  -36.7230 C.3      12 MET    0.3100
    173 C         -78.6810  -26.6490  -35.4960 C.2      12 MET    0.0700
    174 O         -77.8000  -25.8880  -35.1570 O.2      12 MET    0.0900
    175 CB        -79.0010  -26.8240  -37.9910 C.3      12 MET   -0.1800
    176 CG        -78.6840  -27.5290  -39.2990 C.3      12 MET    0.0900
    177 SD        -76.9310  -27.5250  -39.7370 S.3      12 MET    0.0900
    178 CE        -76.7230  -25.9330  -40.5290 C.3      12 MET   -0.1400
    179 HN        -79.9640  -29.0100  -37.1030 H        12 MET    0.0900
    180 HA        -77.4390  -27.7360  -36.8020 H        12 MET    0.0900
    181 HB1       -78.5390  -25.8140  -38.0210 H        12 MET   -0.0900
    182 HB2       -80.1020  -26.7140  -37.9150 H        12 MET   -0.2200
    183 HG1       -79.2600  -27.0320  -40.1070 H        12 MET    0.0900
    184 HG2       -79.0330  -28.5800  -39.2170 H        12 MET    0.0900
    185 HE1       -77.1460  -25.1150  -39.9070 H        12 MET    0.0900
    186 HE2       -77.2430  -25.9210  -41.5100 H        12 MET    0.5100
    187 HE3       -75.6440  -25.7210  -40.6870 H        12 MET   -0.5100
    188 N         -79.8130  -26.7290  -34.8140 N.am     13 SER   -0.4700
    189 CA        -79.9440  -25.9910  -33.5650 C.3      13 SER    0.3100
    190 C         -78.8040  -26.3710  -32.6270 C.2      13 SER    0.0700
    191 O         -78.1860  -25.5020  -32.0440 O.2      13 SER    0.0900
    192 CB        -81.2990  -26.2290  -32.8940 C.3      13 SER    0.0500
    193 OG        -82.3620  -25.7620  -33.7110 O.3      13 SER    0.0900
    194 HN        -80.5950  -27.2730  -35.1090 H        13 SER    0.0900
    195 HA        -79.8230  -24.9410  -33.7900 H        13 SER   -0.6600
    196 HB1       -81.3330  -25.6880  -31.9240 H        13 SER    0.4300
    197 HB2       -81.4390  -27.3170  -32.7150 H        13 SER    0.5100
    198 HG1       -82.5070  -26.4430  -34.3710 H        13 SER   -0.5100
    199 N         -78.4850  -27.6600  -32.5080 N.am     14 LEU   -0.4700
    200 CA        -77.3040  -28.0770  -31.7290 C.3      14 LEU    0.3100
    201 C         -76.0190  -27.4940  -32.2930 C.2      14 LEU    0.0700
    202 O         -75.2620  -26.8520  -31.5710 O.2      14 LEU    0.0900
    203 CB        -77.1920  -29.6020  -31.6160 C.3      14 LEU   -0.1800
    204 CG        -78.2350  -30.1530  -30.6430 C.3      14 LEU    0.0900
    205 CD1       -78.5260  -31.6290  -30.8870 C.3      14 LEU    0.0900
    206 CD2       -77.7960  -29.9210  -29.2090 C.3      14 LEU   -0.0900
    207 HN        -79.0210  -28.3870  -32.9310 H        14 LEU    0.0900
    208 HA        -77.3910  -27.6400  -30.7450 H        14 LEU   -0.2700
    209 HB1       -76.1760  -29.8690  -31.2550 H        14 LEU    0.0900
    210 HB2       -77.3490  -30.0570  -32.6170 H        14 LEU    0.0900
    211 HG        -79.1770  -29.5760  -30.7590 H        14 LEU    0.0900
    212 HD11      -77.5970  -32.2260  -30.7630 H        14 LEU   -0.2700
    213 HD12      -78.9050  -31.7740  -31.9200 H        14 LEU    0.0900
    214 HD13      -79.2800  -31.9920  -30.1570 H        14 LEU    0.0900
    215 HD21      -77.6710  -28.8330  -29.0180 H        14 LEU    0.0900
    216 HD22      -76.8250  -30.4260  -29.0240 H        14 LEU    0.5100
    217 HD23      -78.5630  -30.3170  -28.5090 H        14 LEU   -0.5100
    218 N         -75.7760  -27.6990  -33.5860 N.am     15 LEU   -0.4700
    219 CA        -74.5410  -27.2250  -34.2080 C.3      15 LEU    0.3100
    220 C         -74.3970  -25.7140  -34.0030 C.2      15 LEU    0.0700
    221 O         -73.3550  -25.2290  -33.5790 O.2      15 LEU    0.0900
    222 CB        -74.5100  -27.5930  -35.6940 C.3      15 LEU   -0.1800
    223 CG        -73.2860  -27.1170  -36.4770 C.3      15 LEU    0.0900
    224 CD1       -72.0150  -27.4900  -35.7230 C.3      15 LEU    0.0900
    225 CD2       -73.2760  -27.6760  -37.8930 C.3      15 LEU   -0.0900
    226 HN        -76.4170  -28.1780  -34.1800 H        15 LEU    0.0900
    227 HA        -73.7100  -27.6820  -33.6920 H        15 LEU   -0.2700
    228 HB1       -75.4130  -27.1570  -36.1730 H        15 LEU    0.0900
    229 HB2       -74.5590  -28.6990  -35.7750 H        15 LEU    0.0900
    230 HG        -73.3330  -26.0140  -36.6040 H        15 LEU    0.0900
    231 HD11      -72.0410  -28.5630  -35.4380 H        15 LEU   -0.2700
    232 HD12      -71.9290  -26.8790  -34.7990 H        15 LEU    0.0900
    233 HD13      -71.1270  -27.3160  -36.3690 H        15 LEU    0.0900
    234 HD21      -74.1850  -27.3460  -38.4410 H        15 LEU    0.0900
    235 HD22      -73.2650  -28.7870  -37.8610 H        15 LEU    0.5100
    236 HD23      -72.3810  -27.3090  -38.4390 H        15 LEU   -0.5100
    237 N         -75.4720  -24.9830  -34.2590 N.am     16 MET   -0.4700
    238 CA        -75.4800  -23.5490  -34.0520 C.3      16 MET    0.3100
    239 C         -75.2410  -23.1970  -32.5850 C.2      16 MET    0.0700
    240 O         -74.5000  -22.2660  -32.2980 O.2      16 MET    0.0900
    241 CB        -76.7770  -22.9190  -34.5880 C.3      16 MET   -0.1800
    242 CG        -76.9080  -22.9540  -36.1160 C.3      16 MET    0.0900
    243 SD        -75.5680  -22.0870  -37.0180 S.3      16 MET    0.0900
    244 CE        -75.9720  -22.3700  -38.7410 C.3      16 MET   -0.1400
    245 HN        -76.3170  -25.3820  -34.6040 H        16 MET    0.0900
    246 HA        -74.6240  -23.1340  -34.5630 H        16 MET    0.0900
    247 HB1       -76.8140  -21.8590  -34.2580 H        16 MET   -0.0900
    248 HB2       -77.6400  -23.4630  -34.1490 H        16 MET   -0.2200
    249 HG1       -77.8810  -22.4930  -36.3870 H        16 MET    0.0900
    250 HG2       -76.9250  -24.0170  -36.4340 H        16 MET    0.0900
    251 HE1       -76.9720  -21.9560  -38.9940 H        16 MET    0.0900
    252 HE2       -75.9880  -23.4600  -38.9570 H        16 MET    0.5100
    253 HE3       -75.2210  -21.8820  -39.3970 H        16 MET   -0.5100
    254 N         -75.8340  -23.9370  -31.6580 N.am     17 ALA   -0.4700
    255 CA        -75.5890  -23.6950  -30.2180 C.3      17 ALA    0.3100
    256 C         -74.1180  -23.9080  -29.8570 C.2      17 ALA    0.0700
    257 O         -73.5570  -23.1460  -29.0860 O.2      17 ALA    0.0900
    258 CB        -76.4640  -24.5850  -29.3520 C.3      17 ALA   -0.2700
    259 HN        -76.4600  -24.6790  -31.8830 H        17 ALA    0.0900
    260 HA        -75.7990  -22.6550  -30.0160 H        17 ALA    0.0900
    261 HB1       -76.2510  -25.6550  -29.5660 H        17 ALA    0.0900
    262 HB2       -77.5360  -24.3870  -29.5680 H        17 ALA    0.5100
    263 HB3       -76.2570  -24.3890  -28.2780 H        17 ALA   -0.5100
    264 N         -73.4880  -24.9420  -30.4160 N.am     18 LEU   -0.4700
    265 CA        -72.0680  -25.1620  -30.2080 C.3      18 LEU    0.3100
    266 C         -71.2340  -23.9460  -30.7160 C.2      18 LEU    0.0700
    267 O         -70.3700  -23.4100  -30.0010 O.2      18 LEU    0.0900
    268 CB        -71.6310  -26.4730  -30.8970 C.3      18 LEU   -0.1800
    269 CG        -70.1670  -26.9240  -30.7370 C.3      18 LEU    0.0900
    270 CD1       -69.7150  -26.8200  -29.2850 C.3      18 LEU    0.0900
    271 CD2       -69.9560  -28.3430  -31.2640 C.3      18 LEU   -0.0900
    272 HN        -73.9590  -25.6040  -30.9950 H        18 LEU    0.0900
    273 HA        -71.8860  -25.2160  -29.1460 H        18 LEU   -0.2700
    274 HB1       -71.8250  -26.3570  -31.9830 H        18 LEU    0.0900
    275 HB2       -72.2720  -27.2870  -30.4990 H        18 LEU    0.0900
    276 HG        -69.5160  -26.2810  -31.3680 H        18 LEU    0.0900
    277 HD11      -70.3500  -27.4640  -28.6410 H        18 LEU   -0.2700
    278 HD12      -69.8050  -25.7700  -28.9350 H        18 LEU    0.0900
    279 HD13      -68.6600  -27.1560  -29.1920 H        18 LEU    0.0900
    280 HD21      -70.2170  -28.3930  -32.3430 H        18 LEU    0.0900
    281 HD22      -70.6070  -29.0530  -30.7090 H        18 LEU    0.5100
    282 HD23      -68.8920  -28.6380  -31.1430 H        18 LEU   -0.5100
    283 N         -71.5000  -23.5000  -31.9430 N.am     19 VAL   -0.4700
    284 CA        -70.7580  -22.3820  -32.4980 C.3      19 VAL    0.3100
    285 C         -70.8880  -21.1410  -31.5880 C.2      19 VAL    0.0700
    286 O         -69.8970  -20.4710  -31.2620 O.2      19 VAL    0.0900
    287 CB        -71.2320  -22.0470  -33.9150 C.3      19 VAL   -0.0900
    288 CG1       -70.6210  -20.7290  -34.3830 C.3      19 VAL    0.0900
    289 CG2       -70.8960  -23.2010  -34.8400 C.3      19 VAL   -0.2700
    290 HN        -72.2030  -23.9030  -32.5220 H        19 VAL    0.0900
    291 HA        -69.7120  -22.6520  -32.5110 H        19 VAL    0.0900
    292 HB        -72.3400  -21.9630  -33.9230 H        19 VAL    0.0900
    293 HG11      -69.5220  -20.7370  -34.2170 H        19 VAL   -0.2700
    294 HG12      -71.0590  -19.8830  -33.8100 H        19 VAL    0.0900
    295 HG13      -70.8150  -20.5850  -35.4680 H        19 VAL    0.0900
    296 HG21      -71.4010  -24.1280  -34.4940 H        19 VAL    0.0900
    297 HG22      -69.7990  -23.3760  -34.8440 H        19 VAL    0.5100
    298 HG23      -71.2420  -22.9730  -35.8710 H        19 VAL   -0.5100
    299 N         -72.1170  -20.8560  -31.1680 N.am     20 VAL   -0.4700
    300 CA        -72.3920  -19.6930  -30.3430 C.3      20 VAL    0.3100
    301 C         -71.6480  -19.7660  -29.0280 C.2      20 VAL    0.0700
    302 O         -71.1150  -18.7710  -28.5460 O.2      20 VAL    0.0900
    303 CB        -73.8990  -19.5470  -30.0730 C.3      20 VAL   -0.0900
    304 CG1       -74.1490  -18.6940  -28.8460 C.3      20 VAL    0.0900
    305 CG2       -74.5880  -18.9570  -31.2880 C.3      20 VAL   -0.2700
    306 HN        -72.9010  -21.4260  -31.4000 H        20 VAL    0.0900
    307 HA        -72.0210  -18.8230  -30.8620 H        20 VAL    0.0900
    308 HB        -74.3440  -20.5530  -29.9160 H        20 VAL    0.0900
    309 HG11      -73.5700  -17.7490  -28.9150 H        20 VAL   -0.2700
    310 HG12      -73.8300  -19.2420  -27.9340 H        20 VAL    0.0900
    311 HG13      -75.2300  -18.4440  -28.7740 H        20 VAL    0.0900
    312 HG21      -74.4430  -19.6190  -32.1680 H        20 VAL    0.0900
    313 HG22      -74.1570  -17.9590  -31.5200 H        20 VAL    0.5100
    314 HG23      -75.6780  -18.8570  -31.0950 H        20 VAL   -0.5100
    315 N         -71.6230  -20.9580  -28.4500 N.am     21 LEU   -0.4700
    316 CA        -70.9860  -21.2170  -27.1680 C.3      21 LEU    0.3100
    317 C         -69.4740  -21.0840  -27.2810 C.2      21 LEU    0.0700
    318 O         -68.8090  -20.5680  -26.3790 O.2      21 LEU    0.0900
    319 CB        -71.3150  -22.6490  -26.7240 C.3      21 LEU   -0.1800
    320 CG        -71.6480  -22.8130  -25.2550 C.3      21 LEU    0.0900
    321 CD1       -73.0160  -22.1720  -25.0030 C.3      21 LEU    0.0900
    322 CD2       -71.6110  -24.3010  -24.9290 C.3      21 LEU   -0.0900
    323 HN        -72.0510  -21.7490  -28.8800 H        21 LEU    0.0900
    324 HA        -71.3570  -20.5000  -26.4500 H        21 LEU   -0.2700
    325 HB1       -70.4380  -23.2910  -26.9530 H        21 LEU    0.0900
    326 HB2       -72.1850  -23.0030  -27.3170 H        21 LEU    0.0900
    327 HG        -70.8750  -22.3140  -24.6330 H        21 LEU    0.0900
    328 HD11      -73.7910  -22.6700  -25.6230 H        21 LEU   -0.2700
    329 HD12      -72.9840  -21.0950  -25.2710 H        21 LEU    0.0900
    330 HD13      -73.2940  -22.2820  -23.9320 H        21 LEU    0.0900
    331 HD21      -70.6010  -24.7130  -25.1360 H        21 LEU    0.0900
    332 HD22      -72.3510  -24.8440  -25.5550 H        21 LEU    0.5100
    333 HD23      -71.8450  -24.4590  -23.8540 H        21 LEU   -0.5100
    334 N         -68.9380  -21.5910  -28.3870 N.am     22 LEU   -0.4700
    335 CA        -67.5190  -21.5080  -28.6510 C.3      22 LEU    0.3100
    336 C         -67.1370  -20.0300  -28.8050 C.2      22 LEU    0.0700
    337 O         -66.2420  -19.5610  -28.1380 O.2      22 LEU    0.0900
    338 CB        -67.1990  -22.3190  -29.9030 C.3      22 LEU   -0.1800
    339 CG        -65.7930  -22.8500  -30.1400 C.3      22 LEU    0.0900
    340 CD1       -65.1240  -23.2320  -28.8270 C.3      22 LEU    0.0900
    341 CD2       -65.8890  -24.0360  -31.1090 C.3      22 LEU   -0.0900
    342 HN        -69.4880  -22.0500  -29.0820 H        22 LEU    0.0900
    343 HA        -66.9900  -21.8990  -27.7950 H        22 LEU   -0.2700
    344 HB1       -67.4480  -21.6760  -30.7720 H        22 LEU    0.0900
    345 HB2       -67.8740  -23.1980  -29.8960 H        22 LEU    0.0900
    346 HG        -65.1870  -22.0670  -30.6450 H        22 LEU    0.0900
    347 HD11      -65.7980  -23.8830  -28.2310 H        22 LEU   -0.2700
    348 HD12      -64.9000  -22.3170  -28.2370 H        22 LEU    0.0900
    349 HD13      -64.1830  -23.7860  -29.0300 H        22 LEU    0.0900
    350 HD21      -66.3350  -23.7080  -32.0710 H        22 LEU    0.0900
    351 HD22      -66.5310  -24.8300  -30.6720 H        22 LEU    0.5100
    352 HD23      -64.8750  -24.4440  -31.3090 H        22 LEU   -0.5100
    353 N         -67.8530  -19.2790  -29.6430 N.am     23 ILE   -0.4700
    354 CA        -67.5320  -17.8790  -29.8790 C.3      23 ILE    0.3100
    355 C         -67.6200  -17.0900  -28.5810 C.2      23 ILE    0.0700
    356 O         -66.7350  -16.2760  -28.2780 O.2      23 ILE    0.0900
    357 CB        -68.4580  -17.2140  -30.9290 C.3      23 ILE   -0.0900
    358 CG1       -68.1860  -17.7430  -32.3320 C.3      23 ILE    0.0900
    359 CG2       -68.2340  -15.7050  -30.9800 C.3      23 ILE   -0.2700
    360 CD        -69.2460  -17.3100  -33.3210 C.3      23 ILE    0.0900
    361 HN        -68.6370  -19.6410  -30.1420 H        23 ILE    0.0900
    362 HA        -66.5080  -17.8350  -30.2160 H        23 ILE    0.0900
    363 HB        -69.5180  -17.4170  -30.6630 H        23 ILE   -0.1800
    364 HG11      -68.1560  -18.8530  -32.2990 H        23 ILE    0.0900
    365 HG12      -67.1990  -17.3670  -32.6740 H        23 ILE    0.0900
    366 HG21      -67.1790  -15.4860  -31.2540 H        23 ILE   -0.2700
    367 HG22      -68.4420  -15.2570  -29.9850 H        23 ILE    0.0900
    368 HG23      -68.9010  -15.2490  -31.7420 H        23 ILE    0.0900
    369 HD1       -69.1650  -16.2180  -33.5150 H        23 ILE    0.0900
    370 HD2       -70.2570  -17.5230  -32.9120 H        23 ILE    0.5100
    371 HD3       -69.1110  -17.8510  -34.2830 H        23 ILE   -0.5100
    372 N         -68.6860  -17.3120  -27.8140 N.am     24 VAL   -0.4700
    373 CA        -68.8970  -16.5440  -26.5770 C.3      24 VAL    0.3100
    374 C         -67.9080  -16.9370  -25.4670 C.2      24 VAL    0.0700
    375 O         -67.2480  -16.0800  -24.8920 O.2      24 VAL    0.0900
    376 CB        -70.3620  -16.6160  -26.0860 C.3      24 VAL   -0.0900
    377 CG1       -70.5530  -15.8380  -24.7850 C.3      24 VAL    0.0900
    378 CG2       -71.2900  -16.0730  -27.1620 C.3      24 VAL   -0.2700
    379 HN        -69.3750  -17.9970  -28.0380 H        24 VAL    0.0900
    380 HA        -68.6280  -15.5170  -26.7800 H        24 VAL    0.0900
    381 HB        -70.6370  -17.6800  -25.9180 H        24 VAL    0.0900
    382 HG11      -70.1250  -14.8170  -24.8840 H        24 VAL   -0.2700
    383 HG12      -70.0350  -16.3600  -23.9520 H        24 VAL    0.0900
    384 HG13      -71.6360  -15.7470  -24.5540 H        24 VAL    0.0900
    385 HG21      -71.0630  -16.5500  -28.1390 H        24 VAL    0.0900
    386 HG22      -71.1510  -14.9750  -27.2640 H        24 VAL    0.5100
    387 HG23      -72.3460  -16.2940  -26.8980 H        24 VAL   -0.5100
    388 N         -67.7890  -18.2260  -25.1710 N.am     25 ALA   -0.4700
    389 CA        -66.8690  -18.6850  -24.1230 C.3      25 ALA    0.3100
    390 C         -65.4510  -18.2110  -24.4000 C.2      25 ALA    0.0700
    391 O         -64.8010  -17.6430  -23.5270 O.2      25 ALA    0.0900
    392 CB        -66.8900  -20.2070  -24.0220 C.3      25 ALA   -0.2700
    393 HN        -68.3110  -18.9310  -25.6420 H        25 ALA    0.0900
    394 HA        -67.1800  -18.2430  -23.1880 H        25 ALA    0.0900
    395 HB1       -66.5790  -20.6580  -24.9880 H        25 ALA    0.0900
    396 HB2       -67.9170  -20.5560  -23.7830 H        25 ALA    0.5100
    397 HB3       -66.1860  -20.5430  -23.2310 H        25 ALA   -0.5100
    398 N         -64.9810  -18.4470  -25.6240 N.am     26 GLY   -0.4700
    399 CA        -63.6210  -18.0880  -26.0300 C.3      26 GLY    0.3100
    400 C         -63.3160  -16.6140  -25.8150 C.2      26 GLY   -0.0200
    401 O         -62.2740  -16.2650  -25.2560 O.2      26 GLY    0.0900
    402 HN        -65.5390  -18.8830  -26.3250 H        26 GLY    0.0900
    403 HA1       -63.5150  -18.3210  -27.0790 H        26 GLY    0.5100
    404 HA2       -62.9320  -18.6800  -25.4450 H        26 GLY   -0.5100
    405 N         -64.2390  -15.7430  -26.2220 N.am     27 ASN   -0.4700
    406 CA        -63.9650  -14.3110  -26.2330 C.3      27 ASN    0.3100
    407 C         -64.1820  -13.6670  -24.8730 C.2      27 ASN    0.0700
    408 O         -63.5010  -12.6990  -24.5370 O.2      27 ASN    0.0900
    409 CB        -64.7370  -13.5970  -27.3690 C.3      27 ASN   -0.1800
    410 CG        -64.0910  -13.8200  -28.7380 C.2      27 ASN    0.0900
    411 ND2       -64.6670  -14.7210  -29.5320 N.am     27 ASN    0.0900
    412 OD1       -63.0730  -13.2150  -29.0620 O.2      27 ASN    0.5500
    413 HN        -65.1440  -16.0260  -26.5300 H        27 ASN   -0.5500
    414 HA        -62.9020  -14.1790  -26.3670 H        27 ASN   -0.6200
    415 HB1       -64.7600  -12.5060  -27.1610 H        27 ASN    0.3200
    416 HB2       -65.7780  -13.9840  -27.3990 H        27 ASN    0.3000
    417 HD21      -64.2850  -14.9040  -30.4370 H        27 ASN    0.5100
    418 HD22      -65.4800  -15.2130  -29.2230 H        27 ASN   -0.5100
    419 N         -65.1230  -14.1890  -24.0880 N.am     28 VAL   -0.4700
    420 CA        -65.2190  -13.8230  -22.6680 C.3      28 VAL    0.3100
    421 C         -63.9070  -14.2110  -21.9670 C.2      28 VAL    0.0700
    422 O         -63.3340  -13.4090  -21.2360 O.2      28 VAL    0.0900
    423 CB        -66.4460  -14.4600  -21.9590 C.3      28 VAL   -0.0900
    424 CG1       -66.3520  -14.3320  -20.4490 C.3      28 VAL    0.0900
    425 CG2       -67.7220  -13.7960  -22.4370 C.3      28 VAL   -0.2700
    426 HN        -65.7960  -14.8440  -24.4220 H        28 VAL    0.0900
    427 HA        -65.2850  -12.7480  -22.6140 H        28 VAL    0.0900
    428 HB        -66.5030  -15.5360  -22.2280 H        28 VAL    0.0900
    429 HG11      -66.1240  -13.2810  -20.1680 H        28 VAL   -0.2700
    430 HG12      -65.5390  -14.9850  -20.0640 H        28 VAL    0.0900
    431 HG13      -67.3180  -14.6230  -19.9830 H        28 VAL    0.0900
    432 HG21      -67.8310  -13.9260  -23.5350 H        28 VAL    0.0900
    433 HG22      -67.6900  -12.7090  -22.2110 H        28 VAL    0.5100
    434 HG23      -68.5990  -14.2560  -21.9360 H        28 VAL   -0.5100
    435 N         -63.3950  -15.4130  -22.2380 N.am     29 LEU   -0.4700
    436 CA        -62.1080  -15.8180  -21.6660 C.3      29 LEU    0.3100
    437 C         -60.9820  -14.8630  -22.0260 C.2      29 LEU    0.0700
    438 O         -60.1960  -14.5060  -21.1570 O.2      29 LEU    0.0900
    439 CB        -61.7260  -17.2430  -22.0640 C.3      29 LEU   -0.1800
    440 CG        -62.5020  -18.3140  -21.2880 C.3      29 LEU    0.0900
    441 CD1       -62.1040  -19.7050  -21.7680 C.3      29 LEU    0.0900
    442 CD2       -62.3030  -18.1620  -19.7810 C.3      29 LEU   -0.0900
    443 HN        -63.8530  -16.0760  -22.8260 H        29 LEU    0.0900
    444 HA        -62.1880  -15.7430  -20.5920 H        29 LEU   -0.2700
    445 HB1       -60.6410  -17.3860  -21.8790 H        29 LEU    0.0900
    446 HB2       -61.9270  -17.3760  -23.1480 H        29 LEU    0.0900
    447 HG        -63.5920  -18.1660  -21.4420 H        29 LEU    0.0900
    448 HD11      -61.0160  -19.8660  -21.6100 H        29 LEU   -0.2700
    449 HD12      -62.3250  -19.8080  -22.8520 H        29 LEU    0.0900
    450 HD13      -62.6630  -20.4760  -21.1970 H        29 LEU    0.0900
    451 HD21      -62.8200  -17.2480  -19.4170 H        29 LEU    0.0900
    452 HD22      -61.2200  -18.0720  -19.5490 H        29 LEU    0.5100
    453 HD23      -62.7280  -19.0420  -19.2520 H        29 LEU   -0.5100
    454 N         -60.9110  -14.4310  -23.2900 N.am     30 VAL   -0.4700
    455 CA        -59.8840  -13.4700  -23.7100 C.3      30 VAL    0.3100
    456 C         -60.0290  -12.1600  -22.9530 C.2      30 VAL    0.0700
    457 O         -59.0450  -11.6090  -22.4810 O.2      30 VAL    0.0900
    458 CB        -59.9220  -13.1870  -25.2190 C.3      30 VAL   -0.0900
    459 CG1       -58.9200  -12.0950  -25.5800 C.3      30 VAL    0.0900
    460 CG2       -59.6380  -14.4610  -26.0170 C.3      30 VAL   -0.2700
    461 HN        -61.5440  -14.7390  -23.9960 H        30 VAL    0.0900
    462 HA        -58.9230  -13.8800  -23.4380 H        30 VAL    0.0900
    463 HB        -60.9450  -12.8600  -25.5070 H        30 VAL    0.0900
    464 HG11      -57.9260  -12.3310  -25.1450 H        30 VAL   -0.2700
    465 HG12      -59.2620  -11.1190  -25.1750 H        30 VAL    0.0900
    466 HG13      -58.8180  -12.0270  -26.6840 H        30 VAL    0.0900
    467 HG21      -60.4000  -15.2350  -25.7840 H        30 VAL    0.0900
    468 HG22      -58.6350  -14.8590  -25.7500 H        30 VAL    0.5100
    469 HG23      -59.6760  -14.2420  -27.1050 H        30 VAL   -0.5100
    470 N         -61.2630  -11.6790  -22.8050 N.am     31 ILE   -0.4700
    471 CA        -61.5260  -10.3930  -22.1400 C.3      31 ILE    0.3100
    472 C         -61.2180  -10.5010  -20.6490 C.2      31 ILE    0.0700
    473 O         -60.4730   -9.6860  -20.1080 O.2      31 ILE    0.0900
    474 CB        -62.9710   -9.9100  -22.3820 C.3      31 ILE   -0.0900
    475 CG1       -63.1490   -9.5490  -23.8620 C.3      31 ILE    0.0900
    476 CG2       -63.2940   -8.7150  -21.5030 C.3      31 ILE   -0.2700
    477 CD        -64.5840   -9.5070  -24.3350 C.3      31 ILE    0.0900
    478 HN        -62.0650  -12.1690  -23.1400 H        31 ILE    0.0900
    479 HA        -60.8250   -9.6710  -22.5320 H        31 ILE    0.0900
    480 HB        -63.6780  -10.7360  -22.1510 H        31 ILE   -0.1800
    481 HG11      -62.6040  -10.3010  -24.4710 H        31 ILE    0.0900
    482 HG12      -62.6970   -8.5500  -24.0330 H        31 ILE    0.0900
    483 HG21      -62.4970   -7.9450  -21.5970 H        31 ILE   -0.2700
    484 HG22      -63.3570   -9.0320  -20.4410 H        31 ILE    0.0900
    485 HG23      -64.2600   -8.2640  -21.8170 H        31 ILE    0.0900
    486 HD1       -65.1550   -8.7490  -23.7570 H        31 ILE    0.0900
    487 HD2       -65.0610  -10.4990  -24.1870 H        31 ILE    0.5100
    488 HD3       -64.6190   -9.2320  -25.4110 H        31 ILE   -0.5100
    489 N         -61.7580  -11.5320  -19.9960 N.am     32 ALA   -0.4700
    490 CA        -61.4780  -11.7970  -18.5860 C.3      32 ALA    0.3100
    491 C         -59.9760  -11.9990  -18.2990 C.2      32 ALA    0.0700
    492 O         -59.4640  -11.5140  -17.2990 O.2      32 ALA    0.0900
    493 CB        -62.2720  -13.0060  -18.1190 C.3      32 ALA   -0.2700
    494 HN        -62.3770  -12.1720  -20.4430 H        32 ALA    0.0900
    495 HA        -61.7540  -10.9210  -18.0170 H        32 ALA    0.0900
    496 HB1       -61.9910  -13.9000  -18.7160 H        32 ALA    0.0900
    497 HB2       -63.3590  -12.8180  -18.2500 H        32 ALA    0.5100
    498 HB3       -62.0540  -13.2110  -17.0490 H        32 ALA   -0.5100
    499 N         -59.2700  -12.7110  -19.1740 N.am     33 ALA   -0.4700
    500 CA        -57.8110  -12.9110  -19.0330 C.3      33 ALA    0.3100
    501 C         -57.0390  -11.5980  -18.9940 C.2      33 ALA    0.0700
    502 O         -56.3120  -11.3250  -18.0420 O.2      33 ALA    0.0900
    503 CB        -57.2690  -13.7840  -20.1610 C.3      33 ALA   -0.2700
    504 HN        -59.6940  -13.1420  -19.9650 H        33 ALA    0.0900
    505 HA        -57.6300  -13.3800  -18.0770 H        33 ALA    0.0900
    506 HB1       -57.4640  -13.3030  -21.1440 H        33 ALA    0.0900
    507 HB2       -57.7700  -14.7760  -20.1460 H        33 ALA    0.5100
    508 HB3       -56.1720  -13.9180  -20.0430 H        33 ALA   -0.5100
    509 N         -57.2200  -10.7780  -20.0280 N.am     34 ILE   -0.4700
    510 CA        -56.5880   -9.4480  -20.1210 C.3      34 ILE    0.3100
    511 C         -57.0220   -8.5060  -19.0000 C.2      34 ILE    0.0700
    512 O         -56.2480   -7.6620  -18.5840 O.2      34 ILE    0.0900
    513 CB        -56.9050   -8.7580  -21.4700 C.3      34 ILE   -0.0900
    514 CG1       -56.2650   -9.5090  -22.6340 C.3      34 ILE    0.0900
    515 CG2       -56.4060   -7.3220  -21.4900 C.3      34 ILE   -0.2700
    516 CD        -56.7910   -9.0630  -23.9750 C.3      34 ILE    0.0900
    517 HN        -57.8000  -11.0310  -20.7980 H        34 ILE    0.0900
    518 HA        -55.5210   -9.5810  -20.0150 H        34 ILE    0.0900
    519 HB        -58.0040   -8.7630  -21.6310 H        34 ILE   -0.1800
    520 HG11      -56.4690  -10.5950  -22.5140 H        34 ILE    0.0900
    521 HG12      -55.1680   -9.3440  -22.6070 H        34 ILE    0.0900
    522 HG21      -55.3460   -7.2820  -21.1620 H        34 ILE   -0.2700
    523 HG22      -57.0150   -6.7010  -20.7970 H        34 ILE    0.0900
    524 HG23      -56.4760   -6.9120  -22.5200 H        34 ILE    0.0900
    525 HD1       -56.4330   -8.0360  -24.2030 H        34 ILE    0.0900
    526 HD2       -57.9020   -9.0560  -23.9640 H        34 ILE    0.5100
    527 HD3       -56.4290   -9.7490  -24.7710 H        34 ILE   -0.5100
    528 N         -58.2580   -8.6340  -18.5210 N.am     35 GLY   -0.4700
    529 CA        -58.7890   -7.7150  -17.5150 C.3      35 GLY    0.3100
    530 C         -58.3810   -8.0780  -16.1030 C.2      35 GLY   -0.0200
    531 O         -58.5840   -7.3030  -15.1830 O.2      35 GLY    0.0900
    532 HN        -58.8740   -9.3570  -18.8240 H        35 GLY    0.0900
    533 HA1       -59.8660   -7.7350  -17.5850 H        35 GLY    0.5100
    534 HA2       -58.4190   -6.7270  -17.7440 H        35 GLY   -0.5100
    535 N         -57.8100   -9.2670  -15.9210 N.am     36 SER   -0.4700
    536 CA        -57.4870   -9.7730  -14.5870 C.3      36 SER    0.3100
    537 C         -56.0250  -10.1680  -14.4290 C.2      36 SER    0.0700
    538 O         -55.6460  -10.6770  -13.3920 O.2      36 SER    0.0900
    539 CB        -58.3490  -11.0020  -14.2870 C.3      36 SER    0.0500
    540 OG        -57.8770  -12.1370  -15.0110 O.3      36 SER    0.0900
    541 HN        -57.5770   -9.8650  -16.6840 H        36 SER    0.0900
    542 HA        -57.6800   -8.9900  -13.8700 H        36 SER   -0.6600
    543 HB1       -59.4000  -10.8020  -14.5830 H        36 SER    0.4300
    544 HB2       -58.3080  -11.2300  -13.2000 H        36 SER    0.5100
    545 HG1       -58.2200  -12.0440  -15.9020 H        36 SER   -0.5100
    546 N         -55.1970   -9.9450  -15.4420 N.am     37 THR   -0.4700
    547 CA        -53.7940  -10.3610  -15.3800 C.3      37 THR    0.3100
    548 C         -52.8640   -9.1940  -15.7000 C.2      37 THR    0.0700
    549 O         -52.7180   -8.8180  -16.8600 O.2      37 THR    0.0900
    550 CB        -53.5380  -11.5200  -16.3490 C.3      37 THR    0.1400
    551 CG2       -52.1070  -11.9900  -16.2790 C.3      37 THR    0.0900
    552 OG1       -54.4020  -12.6070  -16.0110 O.3      37 THR   -0.6600
    553 HN        -55.4870   -9.4890  -16.2790 H        37 THR    0.4300
    554 HA        -53.5790  -10.6640  -14.3670 H        37 THR   -0.2700
    555 HB        -53.7480  -11.1990  -17.3920 H        37 THR    0.0900
    556 HG1       -55.2890  -12.3230  -16.2470 H        37 THR    0.0900
    557 HG21      -51.8140  -12.1660  -15.2220 H        37 THR    0.0900
    558 HG22      -51.4340  -11.2160  -16.7080 H        37 THR    0.5100
    559 HG23      -51.9920  -12.9390  -16.8430 H        37 THR   -0.5100
    560 N         -52.2200   -8.6410  -14.6630 N.am     38 GLN   -0.4700
    561 CA        -51.3680   -7.4390  -14.7820 C.3      38 GLN    0.3100
    562 C         -50.3230   -7.5680  -15.8860 C.2      38 GLN    0.0700
    563 O         -49.8950   -6.5810  -16.4730 O.2      38 GLN    0.0900
    564 CB        -50.6780   -7.0960  -13.4380 C.3      38 GLN   -0.1800
    565 CG        -51.3240   -5.9680  -12.6210 C.3      38 GLN    0.0900
    566 CD        -52.7710   -6.2340  -12.1720 C.2      38 GLN    0.0900
    567 NE2       -53.4170   -5.1880  -11.6540 N.am     38 GLN   -0.1800
    568 OE1       -53.2950   -7.3460  -12.2810 O.2      38 GLN    0.0900
    569 HN        -52.2890   -9.0250  -13.7450 H        38 GLN    0.0900
    570 HA        -51.9970   -6.6180  -15.0950 H        38 GLN    0.5500
    571 HB1       -49.6290   -6.8030  -13.6580 H        38 GLN   -0.5500
    572 HB2       -50.6730   -8.0130  -12.8120 H        38 GLN   -0.6200
    573 HG1       -51.3230   -5.0440  -13.2380 H        38 GLN    0.3200
    574 HG2       -50.7110   -5.8000  -11.7110 H        38 GLN    0.3000
    575 HE21      -54.3620   -5.2900  -11.3410 H        38 GLN    0.5100
    576 HE22      -52.9580   -4.3030  -11.5760 H        38 GLN   -0.5100
    577 N         -49.9190   -8.7970  -16.1690 N.am     39 ARG   -0.4700
    578 CA        -48.9350   -9.0620  -17.2070 C.3      39 ARG    0.3100
    579 C         -49.4660   -8.9860  -18.6460 C.2      39 ARG    0.0700
    580 O         -48.6970   -8.7300  -19.5680 O.2      39 ARG    0.0900
    581 CB        -48.3330  -10.4390  -16.9800 C.3      39 ARG   -0.1800
    582 CG        -46.8370  -10.4910  -17.2080 C.3      39 ARG    0.0900
    583 CD        -46.2630  -11.8400  -16.7970 C.3      39 ARG    0.0900
    584 NE        -45.5250  -11.7820  -15.5260 N.pl3    39 ARG   -0.1800
    585 CZ        -44.9950  -12.8390  -14.9070 C.cat    39 ARG    0.0900
    586 NH1       -45.1210  -14.0600  -15.4220 N.pl3    39 ARG    0.0900
    587 NH2       -44.3420  -12.6800  -13.7590 N.pl3    39 ARG    0.2000
    588 HN        -50.2710   -9.5940  -15.6850 H        39 ARG    0.0900
    589 HA        -48.1710   -8.3000  -17.1570 H        39 ARG    0.0900
    590 HB1       -48.8210  -11.1570  -17.6740 H        39 ARG   -0.7000
    591 HB2       -48.5440  -10.7490  -15.9350 H        39 ARG    0.4400
    592 HG1       -46.3500   -9.6900  -16.6110 H        39 ARG    0.6400
    593 HG2       -46.6250  -10.3150  -18.2840 H        39 ARG   -0.8000
    594 HD1       -45.5550  -12.1940  -17.5770 H        39 ARG    0.4600
    595 HD2       -47.0880  -12.5720  -16.6710 H        39 ARG    0.4600
    596 HE        -45.4130  -10.8870  -15.0940 H        39 ARG   -0.8000
    597 HH11      -45.6170  -14.1920  -16.2810 H        39 ARG    0.4600
    598 HH12      -44.7200  -14.8450  -14.9500 H        39 ARG    0.4600
    599 HH21      -44.2480  -11.7680  -13.3590 H        39 ARG    0.5100
    600 HH22      -43.9450  -13.4730  -13.2960 H        39 ARG   -0.5100
    601 N         -50.7620   -9.2350  -18.8440 N.am     40 LEU   -0.4700
    602 CA        -51.3870   -9.1540  -20.1650 C.3      40 LEU    0.3100
    603 C         -52.0020   -7.7760  -20.4280 C.2      40 LEU    0.0700
    604 O         -52.5720   -7.5480  -21.4890 O.2      40 LEU    0.0900
    605 CB        -52.4790  -10.2250  -20.3000 C.3      40 LEU   -0.1800
    606 CG        -52.0740  -11.6990  -20.4270 C.3      40 LEU    0.0900
    607 CD1       -53.3120  -12.5830  -20.3200 C.3      40 LEU    0.0900
    608 CD2       -51.3460  -12.0050  -21.7210 C.3      40 LEU   -0.0900
    609 HN        -51.3660   -9.4880  -18.0920 H        40 LEU    0.0900
    610 HA        -50.6200   -9.3020  -20.9090 H        40 LEU   -0.2700
    611 HB1       -53.0720   -9.9710  -21.2020 H        40 LEU    0.0900
    612 HB2       -53.1270  -10.1430  -19.4030 H        40 LEU    0.0900
    613 HG        -51.3590  -11.9600  -19.6180 H        40 LEU    0.0900
    614 HD11      -54.0310  -12.3330  -21.1300 H        40 LEU   -0.2700
    615 HD12      -53.8100  -12.4200  -19.3400 H        40 LEU    0.0900
    616 HD13      -53.0230  -13.6510  -20.4190 H        40 LEU    0.0900
    617 HD21      -50.4170  -11.3990  -21.7890 H        40 LEU    0.0900
    618 HD22      -51.9950  -11.7560  -22.5880 H        40 LEU    0.5100
    619 HD23      -51.0730  -13.0810  -21.7560 H        40 LEU   -0.5100
    620 N         -51.8780   -6.8470  -19.4810 N.am     41 GLN   -0.4700
    621 CA        -52.4530   -5.5150  -19.6230 C.3      41 GLN    0.3100
    622 C         -51.5180   -4.5620  -20.3530 C.2      41 GLN    0.0700
    623 O         -51.3390   -3.4150  -19.9480 O.2      41 GLN    0.0900
    624 CB        -52.8490   -4.9640  -18.2480 C.3      41 GLN   -0.1800
    625 CG        -53.7990   -5.8960  -17.5160 C.3      41 GLN    0.0900
    626 CD        -54.4640   -5.2570  -16.3340 C.2      41 GLN    0.0900
    627 NE2       -55.6220   -4.6360  -16.5640 N.am     41 GLN   -0.1800
    628 OE1       -53.9580   -5.3230  -15.2210 O.2      41 GLN    0.0900
    629 HN        -51.3850   -7.0230  -18.6320 H        41 GLN    0.0900
    630 HA        -53.3170   -5.5890  -20.2640 H        41 GLN    0.5500
    631 HB1       -53.3420   -3.9780  -18.3830 H        41 GLN   -0.5500
    632 HB2       -51.9340   -4.8270  -17.6360 H        41 GLN   -0.6200
    633 HG1       -53.2300   -6.7800  -17.1600 H        41 GLN    0.3200
    634 HG2       -54.5890   -6.2300  -18.2220 H        41 GLN    0.3000
    635 HE21      -56.1100   -4.1920  -15.8120 H        41 GLN    0.5100
    636 HE22      -56.0030   -4.6140  -17.4880 H        41 GLN   -0.5100
    637 N         -50.9480   -5.0350  -21.4530 N.am     42 THR   -0.4700
    638 CA        -50.2380   -4.1900  -22.4090 C.3      42 THR    0.3100
    639 C         -51.2030   -3.3480  -23.2780 C.2      42 THR    0.0700
    640 O         -52.3730   -3.6870  -23.4320 O.2      42 THR    0.0900
    641 CB        -49.3970   -5.0660  -23.3480 C.3      42 THR    0.1400
    642 CG2       -48.3950   -5.9290  -22.5460 C.3      42 THR    0.0900
    643 OG1       -50.2730   -5.9070  -24.1160 O.3      42 THR   -0.6600
    644 HN        -50.9790   -6.0040  -21.6800 H        42 THR    0.4300
    645 HA        -49.6060   -3.5100  -21.8560 H        42 THR   -0.2700
    646 HB        -48.8090   -4.4250  -24.0400 H        42 THR    0.0900
    647 HG1       -49.7060   -6.5390  -24.5650 H        42 THR    0.0900
    648 HG21      -48.9370   -6.7140  -21.9770 H        42 THR    0.0900
    649 HG22      -47.8370   -5.2920  -21.8270 H        42 THR    0.5100
    650 HG23      -47.6820   -6.4240  -23.2390 H        42 THR   -0.5100
    651 N         -50.7080   -2.2510  -23.8530 N.am     43 LEU   -0.4700
    652 CA        -51.5160   -1.4130  -24.7360 C.3      43 LEU    0.3100
    653 C         -52.0090   -2.1850  -25.9480 C.2      43 LEU    0.0700
    654 O         -53.1550   -2.0290  -26.3460 O.2      43 LEU    0.0900
    655 CB        -50.7270   -0.1900  -25.2200 C.3      43 LEU   -0.1800
    656 CG        -50.4050    0.8630  -24.1720 C.3      43 LEU    0.0900
    657 CD1       -49.7000    2.0180  -24.8520 C.3      43 LEU    0.0900
    658 CD2       -51.6510    1.3520  -23.4480 C.3      43 LEU   -0.0900
    659 HN        -49.7670   -1.9540  -23.7050 H        43 LEU    0.0900
    660 HA        -52.3910   -1.0980  -24.1870 H        43 LEU   -0.2700
    661 HB1       -51.3160    0.3000  -26.0230 H        43 LEU    0.0900
    662 HB2       -49.7670   -0.5510  -25.6440 H        43 LEU    0.0900
    663 HG        -49.7480    0.4280  -23.3880 H        43 LEU    0.0900
    664 HD11      -50.4440    2.7670  -25.2000 H        43 LEU   -0.2700
    665 HD12      -49.1300    1.6480  -25.7300 H        43 LEU    0.0900
    666 HD13      -49.0080    2.5120  -24.1360 H        43 LEU    0.0900
    667 HD21      -52.1520    0.5040  -22.9350 H        43 LEU    0.0900
    668 HD22      -52.3620    1.7950  -24.1780 H        43 LEU    0.5100
    669 HD23      -51.3730    2.1120  -22.6880 H        43 LEU   -0.5100
    670 N         -51.1400   -3.0150  -26.5310 N.am     44 THR   -0.4700
    671 CA        -51.5050   -3.8770  -27.6560 C.3      44 THR    0.3100
    672 C         -52.7010   -4.7370  -27.3020 C.2      44 THR    0.0700
    673 O         -53.5470   -4.9960  -28.1500 O.2      44 THR    0.0900
    674 CB        -50.3680   -4.8330  -28.0610 C.3      44 THR    0.1400
    675 CG2       -50.7720   -5.6650  -29.2430 C.3      44 THR    0.0900
    676 OG1       -49.2170   -4.0950  -28.4400 O.3      44 THR   -0.6600
    677 HN        -50.1940   -3.0830  -26.2230 H        44 THR    0.4300
    678 HA        -51.7600   -3.2370  -28.4870 H        44 THR   -0.2700
    679 HB        -50.1070   -5.4900  -27.2040 H        44 THR    0.0900
    680 HG1       -49.5210   -3.4380  -29.0710 H        44 THR    0.0900
    681 HG21      -51.1790   -5.0140  -30.0460 H        44 THR    0.0900
    682 HG22      -51.5570   -6.3920  -28.9430 H        44 THR    0.5100
    683 HG23      -49.8900   -6.2100  -29.6410 H        44 THR   -0.5100
    684 N         -52.7630   -5.1990  -26.0570 N.am     45 ASN   -0.4700
    685 CA        -53.8670   -6.0490  -25.6330 C.3      45 ASN    0.3100
    686 C         -55.1680   -5.2930  -25.4100 C.2      45 ASN    0.0700
    687 O         -56.2340   -5.9130  -25.3690 O.2      45 ASN    0.0900
    688 CB        -53.4930   -6.8520  -24.3800 C.3      45 ASN   -0.1800
    689 CG        -52.6450   -8.0770  -24.7080 C.2      45 ASN    0.0900
    690 ND2       -51.9960   -8.6490  -23.6950 N.am     45 ASN    0.0900
    691 OD1       -52.5680   -8.4950  -25.8550 O.2      45 ASN    0.5500
    692 HN        -52.0720   -4.9900  -25.3700 H        45 ASN   -0.5500
    693 HA        -54.1040   -6.7160  -26.4480 H        45 ASN   -0.6200
    694 HB1       -54.4240   -7.1910  -23.8760 H        45 ASN    0.3200
    695 HB2       -52.9200   -6.1990  -23.6880 H        45 ASN    0.3000
    696 HD21      -52.0780   -8.2720  -22.7730 H        45 ASN    0.5100
    697 HD22      -51.4260   -9.4550  -23.8580 H        45 ASN   -0.5100
    698 N         -55.1100   -3.9670  -25.2840 N.am     46 LEU   -0.4700
    699 CA        -56.3410   -3.1880  -25.3260 C.3      46 LEU    0.3100
    700 C         -56.9730   -3.3580  -26.7130 C.2      46 LEU    0.0700
    701 O         -58.2070   -3.4780  -26.8290 O.2      46 LEU    0.0900
    702 CB        -56.0970   -1.7080  -25.0310 C.3      46 LEU   -0.1800
    703 CG        -55.7580   -1.3760  -23.5780 C.3      46 LEU    0.0900
    704 CD1       -55.3980    0.0880  -23.4700 C.3      46 LEU    0.0900
    705 CD2       -56.8850   -1.7120  -22.6180 C.3      46 LEU   -0.0900
    706 HN        -54.2570   -3.4660  -25.1610 H        46 LEU    0.0900
    707 HA        -57.0170   -3.6030  -24.5920 H        46 LEU   -0.2700
    708 HB1       -57.0120   -1.1450  -25.3090 H        46 LEU    0.0900
    709 HB2       -55.2560   -1.3640  -25.6690 H        46 LEU    0.0900
    710 HG        -54.9000   -1.9980  -23.2430 H        46 LEU    0.0900
    711 HD11      -56.2530    0.7170  -23.7990 H        46 LEU   -0.2700
    712 HD12      -54.5240    0.3120  -24.1180 H        46 LEU    0.0900
    713 HD13      -55.1560    0.3430  -22.4160 H        46 LEU    0.0900
    714 HD21      -57.1180   -2.7970  -22.6660 H        46 LEU    0.0900
    715 HD22      -57.7980   -1.1410  -22.8930 H        46 LEU    0.5100
    716 HD23      -56.5860   -1.4590  -21.5790 H        46 LEU   -0.5100
    717 N         -56.1300   -3.3890  -27.7580 N.am     47 PHE   -0.4700
    718 CA        -56.6200   -3.5450  -29.1060 C.3      47 PHE    0.3100
    719 C         -57.1680   -4.9480  -29.2980 C.2      47 PHE    0.0700
    720 O         -58.1620   -5.1310  -29.9840 O.2      47 PHE    0.0900
    721 CB        -55.5540   -3.1940  -30.1740 C.3      47 PHE   -0.1800
    722 CG        -55.0200   -1.7840  -30.0740 C.ar     47 PHE    0.0900
    723 CD1       -55.8760   -0.6980  -29.9430 C.ar     47 PHE    0.0900
    724 CD2       -53.6510   -1.5390  -30.1190 C.ar     47 PHE    0.0000
    725 CE1       -55.3870    0.6020  -29.8460 C.ar     47 PHE   -0.1150
    726 CE2       -53.1600   -0.2510  -30.0230 C.ar     47 PHE    0.1150
    727 CZ        -54.0310    0.8220  -29.8820 C.ar     47 PHE   -0.1150
    728 HN        -55.1420   -3.3070  -27.6520 H        47 PHE    0.1150
    729 HA        -57.4770   -2.8970  -29.2170 H        47 PHE   -0.1150
    730 HB1       -56.0010   -3.3030  -31.1850 H        47 PHE    0.1150
    731 HB2       -54.6870   -3.8810  -30.0630 H        47 PHE   -0.1150
    732 HD1       -56.9420   -0.8650  -29.9150 H        47 PHE    0.1150
    733 HD2       -52.9650   -2.3660  -30.2330 H        47 PHE   -0.1150
    734 HE1       -56.0690    1.4320  -29.7420 H        47 PHE    0.1150
    735 HE2       -52.0950   -0.0790  -30.0560 H        47 PHE    0.5100
    736 HZ        -53.6430    1.8270  -29.8010 H        47 PHE   -0.5100
    737 N         -56.5300   -5.9400  -28.6990 N.am     48 ILE   -0.4700
    738 CA        -57.0390   -7.3100  -28.7430 C.3      48 ILE    0.3100
    739 C         -58.3990   -7.4160  -28.0690 C.2      48 ILE    0.0700
    740 O         -59.2350   -8.1830  -28.5150 O.2      48 ILE    0.0900
    741 CB        -56.0780   -8.2990  -28.0560 C.3      48 ILE   -0.0900
    742 CG1       -54.8080   -8.4670  -28.8850 C.3      48 ILE    0.0900
    743 CG2       -56.7180   -9.6680  -27.8890 C.3      48 ILE   -0.2700
    744 CD        -55.0490   -9.2110  -30.1850 C.3      48 ILE    0.0900
    745 HN        -55.6810   -5.8000  -28.1960 H        48 ILE    0.0900
    746 HA        -57.1690   -7.5800  -29.7810 H        48 ILE    0.0900
    747 HB        -55.8000   -7.9020  -27.0560 H        48 ILE   -0.1800
    748 HG11      -54.0620   -9.0290  -28.2840 H        48 ILE    0.0900
    749 HG12      -54.3990   -7.4620  -29.1180 H        48 ILE    0.0900
    750 HG21      -57.3070   -9.9270  -28.7940 H        48 ILE   -0.2700
    751 HG22      -57.3990   -9.6620  -27.0120 H        48 ILE    0.0900
    752 HG23      -55.9310  -10.4390  -27.7450 H        48 ILE    0.0900
    753 HD1       -56.0830   -9.0240  -30.5470 H        48 ILE    0.0900
    754 HD2       -54.9200  -10.3020  -30.0250 H        48 ILE    0.5100
    755 HD3       -54.3330   -8.8590  -30.9590 H        48 ILE   -0.5100
    756 N         -58.6260   -6.6460  -27.0070 N.am     49 THR   -0.4700
    757 CA        -59.9040   -6.6610  -26.3010 C.3      49 THR    0.3100
    758 C         -61.0270   -6.1630  -27.1890 C.2      49 THR    0.0700
    759 O         -62.1280   -6.7100  -27.1840 O.2      49 THR    0.0900
    760 CB        -59.8530   -5.7790  -25.0320 C.3      49 THR    0.1400
    761 CG2       -61.1820   -5.7490  -24.3490 C.3      49 THR    0.0900
    762 OG1       -58.8950   -6.3040  -24.1160 O.3      49 THR   -0.6600
    763 HN        -57.9340   -6.0250  -26.6470 H        49 THR    0.4300
    764 HA        -60.1250   -7.6840  -26.0350 H        49 THR   -0.2700
    765 HB        -59.5600   -4.7420  -25.3060 H        49 THR    0.0900
    766 HG1       -58.0540   -6.2930  -24.5780 H        49 THR    0.0900
    767 HG21      -61.5640   -6.7840  -24.2130 H        49 THR    0.0900
    768 HG22      -61.9110   -5.1810  -24.9650 H        49 THR    0.5100
    769 HG23      -61.0830   -5.2720  -23.3520 H        49 THR   -0.5100
    770 N         -60.7270   -5.1010  -27.9410 N.am     50 SER   -0.4700
    771 CA        -61.6440   -4.4800  -28.8910 C.3      50 SER    0.3100
    772 C         -62.0590   -5.4990  -29.9460 C.2      50 SER    0.0700
    773 O         -63.2110   -5.5680  -30.3580 O.2      50 SER    0.0900
    774 CB        -60.9370   -3.2730  -29.5270 C.3      50 SER    0.0500
    775 OG        -61.7300   -2.6070  -30.4880 O.3      50 SER    0.0900
    776 HN        -59.8300   -4.6720  -27.8830 H        50 SER    0.0900
    777 HA        -62.5320   -4.1700  -28.3620 H        50 SER   -0.6600
    778 HB1       -60.0080   -3.6210  -30.0290 H        50 SER    0.4300
    779 HB2       -60.6760   -2.5450  -28.7300 H        50 SER    0.5100
    780 HG1       -61.5380   -3.0300  -31.3280 H        50 SER   -0.5100
    781 N         -61.0950   -6.3030  -30.3670 N.am     51 LEU   -0.4700
    782 CA        -61.3060   -7.3680  -31.3500 C.3      51 LEU    0.3100
    783 C         -62.1550   -8.5140  -30.7650 C.2      51 LEU    0.0700
    784 O         -63.0040   -9.0780  -31.4340 O.2      51 LEU    0.0900
    785 CB        -59.9300   -7.8590  -31.7840 C.3      51 LEU   -0.1800
    786 CG        -59.7730   -8.5410  -33.1080 C.3      51 LEU    0.0900
    787 CD1       -60.2880   -7.6380  -34.2070 C.3      51 LEU    0.0900
    788 CD2       -58.2930   -8.8560  -33.2920 C.3      51 LEU   -0.0900
    789 HN        -60.1640   -6.2180  -30.0240 H        51 LEU    0.0900
    790 HA        -61.8580   -6.9660  -32.1870 H        51 LEU   -0.2700
    791 HB1       -59.5830   -8.5730  -31.0100 H        51 LEU    0.0900
    792 HB2       -59.2590   -6.9770  -31.7940 H        51 LEU    0.0900
    793 HG        -60.3470   -9.4930  -33.1080 H        51 LEU    0.0900
    794 HD11      -59.8450   -6.6240  -34.1070 H        51 LEU   -0.2700
    795 HD12      -61.3930   -7.5520  -34.1390 H        51 LEU    0.0900
    796 HD13      -60.0060   -8.0520  -35.1990 H        51 LEU    0.0900
    797 HD21      -57.8960   -9.3670  -32.3890 H        51 LEU    0.0900
    798 HD22      -57.7230   -7.9150  -33.4470 H        51 LEU    0.5100
    799 HD23      -58.1540   -9.5250  -34.1680 H        51 LEU   -0.5100
    800 N         -61.9260   -8.8310  -29.4940 N.am     52 ALA   -0.4700
    801 CA        -62.7490   -9.7700  -28.7560 C.3      52 ALA    0.3100
    802 C         -64.1740   -9.2530  -28.6070 C.2      52 ALA    0.0700
    803 O         -65.1030  -10.0320  -28.6650 O.2      52 ALA    0.0900
    804 CB        -62.1480  -10.0500  -27.3790 C.3      52 ALA   -0.2700
    805 HN        -61.1680   -8.4310  -28.9850 H        52 ALA    0.0900
    806 HA        -62.8100  -10.6830  -29.3300 H        52 ALA    0.0900
    807 HB1       -62.0780   -9.1080  -26.7940 H        52 ALA    0.0900
    808 HB2       -61.1270  -10.4750  -27.4910 H        52 ALA    0.5100
    809 HB3       -62.7930  -10.7640  -26.8240 H        52 ALA   -0.5100
    810 N         -64.3550   -7.9500  -28.4220 N.am     53 CYS   -0.4700
    811 CA        -65.7020   -7.3650  -28.3230 C.3      53 CYS    0.3100
    812 C         -66.4770   -7.4600  -29.6360 C.2      53 CYS    0.0700
    813 O         -67.6750   -7.6910  -29.6250 O.2      53 CYS    0.0900
    814 CB        -65.6140   -5.9090  -27.8720 C.3      53 CYS   -0.1100
    815 SG        -65.1070   -5.7770  -26.1370 S.3      53 CYS    0.0900
    816 HN        -63.5920   -7.3130  -28.3430 H        53 CYS    0.0900
    817 HA        -66.2710   -7.9450  -27.6120 H        53 CYS   -0.2300
    818 HB1       -66.6080   -5.4310  -28.0080 H        53 CYS    0.1600
    819 HB2       -64.8830   -5.3780  -28.5170 H        53 CYS    0.5100
    820 HG1       -63.8630   -6.1810  -26.3490 H        53 CYS   -0.5100
    821 N         -65.7800   -7.2870  -30.7590 N.am     54 ALA   -0.4700
    822 CA        -66.3540   -7.4830  -32.0860 C.3      54 ALA    0.3100
    823 C         -66.8020   -8.9130  -32.2660 C.2      54 ALA    0.0700
    824 O         -67.8800   -9.1700  -32.7800 O.2      54 ALA    0.0900
    825 CB        -65.3600   -7.1200  -33.1800 C.3      54 ALA   -0.2700
    826 HN        -64.8220   -7.0120  -30.7410 H        54 ALA    0.0900
    827 HA        -67.2340   -6.8620  -32.1620 H        54 ALA    0.0900
    828 HB1       -64.4520   -7.7550  -33.0970 H        54 ALA    0.0900
    829 HB2       -65.0580   -6.0550  -33.0790 H        54 ALA    0.5100
    830 HB3       -65.8190   -7.2860  -34.1780 H        54 ALA   -0.5100
    831 N         -65.9750   -9.8550  -31.8410 N.am     55 ASP   -0.4700
    832 CA        -66.3290  -11.2750  -31.9450 C.3      55 ASP    0.3100
    833 C         -67.4240  -11.6770  -30.9600 C.2      55 ASP    0.0700
    834 O         -68.2940  -12.4740  -31.2860 O.2      55 ASP    0.0900
    835 CB        -65.0810  -12.1470  -31.7790 C.3      55 ASP   -0.2800
    836 CG        -64.1160  -12.0350  -32.9830 C.2      55 ASP    0.0900
    837 OD1       -64.5840  -11.8510  -34.1520 O.co2    55 ASP    0.0900
    838 OD2       -62.8830  -12.1730  -32.7520 O.co2    55 ASP    0.6200
    839 HN        -65.0880   -9.6470  -31.4370 H        55 ASP   -0.7600
    840 HA        -66.7760  -11.4390  -32.9140 H        55 ASP   -0.7600
    841 HB1       -65.3930  -13.2080  -31.6730 H        55 ASP    0.5100
    842 HB2       -64.5380  -11.8330  -30.8610 H        55 ASP   -0.5100
    843 N         -67.4050  -11.1120  -29.7630 N.am     56 LEU   -0.4700
    844 CA        -68.4820  -11.3450  -28.8050 C.3      56 LEU    0.3100
    845 C         -69.8460  -10.8560  -29.3270 C.2      56 LEU    0.0700
    846 O         -70.8720  -11.5100  -29.1460 O.2      56 LEU    0.0900
    847 CB        -68.1650  -10.6450  -27.4940 C.3      56 LEU   -0.1800
    848 CG        -68.9450  -11.0490  -26.2470 C.3      56 LEU    0.0900
    849 CD1       -68.9400  -12.5610  -26.0760 C.3      56 LEU    0.0900
    850 CD2       -68.3260  -10.3480  -25.0460 C.3      56 LEU   -0.0900
    851 HN        -66.6680  -10.5100  -29.4660 H        56 LEU    0.0900
    852 HA        -68.5730  -12.4110  -28.6530 H        56 LEU   -0.2700
    853 HB1       -68.3340   -9.5610  -27.6510 H        56 LEU    0.0900
    854 HB2       -67.0900  -10.8170  -27.2790 H        56 LEU    0.0900
    855 HG        -69.9930  -10.6930  -26.3390 H        56 LEU    0.0900
    856 HD11      -67.9020  -12.9510  -26.1550 H        56 LEU   -0.2700
    857 HD12      -69.5580  -13.0340  -26.8680 H        56 LEU    0.0900
    858 HD13      -69.3440  -12.8290  -25.0770 H        56 LEU    0.0900
    859 HD21      -68.3770   -9.2460  -25.1780 H        56 LEU    0.0900
    860 HD22      -67.2610  -10.6450  -24.9420 H        56 LEU    0.5100
    861 HD23      -68.8820  -10.6200  -24.1220 H        56 LEU   -0.5100
    862 N         -69.8600   -9.7060  -29.9900 N.am     57 VAL   -0.4700
    863 CA        -71.0830   -9.1900  -30.5780 C.3      57 VAL    0.3100
    864 C         -71.5430  -10.1400  -31.6840 C.2      57 VAL    0.0700
    865 O         -72.7320  -10.3620  -31.8730 O.2      57 VAL    0.0900
    866 CB        -70.9060   -7.7250  -31.1030 C.3      57 VAL   -0.0900
    867 CG1       -72.0650   -7.3040  -32.0180 C.3      57 VAL    0.0900
    868 CG2       -70.7400   -6.7410  -29.9460 C.3      57 VAL   -0.2700
    869 HN        -69.0410   -9.1510  -30.1150 H        57 VAL    0.0900
    870 HA        -71.8510   -9.2210  -29.8200 H        57 VAL    0.0900
    871 HB        -69.9540   -7.6560  -31.6710 H        57 VAL    0.0900
    872 HG11      -73.0270   -7.3560  -31.4640 H        57 VAL   -0.2700
    873 HG12      -72.1230   -7.9850  -32.8930 H        57 VAL    0.0900
    874 HG13      -71.9120   -6.2600  -32.3650 H        57 VAL    0.0900
    875 HG21      -69.9590   -7.1070  -29.2440 H        57 VAL    0.0900
    876 HG22      -71.6970   -6.6440  -29.3910 H        57 VAL    0.5100
    877 HG23      -70.4310   -5.7480  -30.3350 H        57 VAL   -0.5100
    878 N         -70.6070  -10.7200  -32.4200 N.am     58 VAL   -0.4700
    879 CA        -70.9780  -11.6970  -33.4450 C.3      58 VAL    0.3100
    880 C         -71.6250  -12.9470  -32.8380 C.2      58 VAL    0.0700
    881 O         -72.5930  -13.4600  -33.3830 O.2      58 VAL    0.0900
    882 CB        -69.7800  -12.0760  -34.3240 C.3      58 VAL   -0.0900
    883 CG1       -69.9870  -13.4280  -34.9810 C.3      58 VAL    0.0900
    884 CG2       -69.5870  -11.0020  -35.3740 C.3      58 VAL   -0.2700
    885 HN        -69.6350  -10.5250  -32.3140 H        58 VAL    0.0900
    886 HA        -71.7590  -11.2600  -34.0490 H        58 VAL    0.0900
    887 HB        -68.8640  -12.1100  -33.6980 H        58 VAL    0.0900
    888 HG11      -70.9830  -13.4660  -35.4730 H        58 VAL   -0.2700
    889 HG12      -69.9390  -14.2320  -34.2170 H        58 VAL    0.0900
    890 HG13      -69.2050  -13.5980  -35.7520 H        58 VAL    0.0900
    891 HG21      -69.3940  -10.0210  -34.8870 H        58 VAL    0.0900
    892 HG22      -70.5020  -10.9130  -35.9980 H        58 VAL    0.5100
    893 HG23      -68.7180  -11.2540  -36.0190 H        58 VAL   -0.5100
    894 N         -71.0970  -13.4150  -31.7070 N.am     59 GLY   -0.4700
    895 CA        -71.6180  -14.5860  -31.0170 C.3      59 GLY    0.3100
    896 C         -72.9360  -14.3630  -30.2930 C.2      59 GLY   -0.0200
    897 O         -73.7500  -15.2840  -30.1750 O.2      59 GLY    0.0900
    898 HN        -70.3100  -12.9790  -31.2780 H        59 GLY    0.0900
    899 HA1       -70.8760  -14.8910  -30.2950 H        59 GLY    0.5100
    900 HA2       -71.7590  -15.3590  -31.7570 H        59 GLY   -0.5100
    901 N         -73.1600  -13.1470  -29.7990 N.am     60 LEU   -0.4700
    902 CA        -74.3470  -12.8740  -28.9950 C.3      60 LEU    0.3100
    903 C         -75.5450  -12.4130  -29.8380 C.2      60 LEU    0.0700
    904 O         -76.6950  -12.6390  -29.4810 O.2      60 LEU    0.0900
    905 CB        -74.0440  -11.8100  -27.9350 C.3      60 LEU   -0.1800
    906 CG        -73.2810  -12.2140  -26.6670 C.3      60 LEU    0.0900
    907 CD1       -72.9900  -10.9750  -25.8270 C.3      60 LEU    0.0900
    908 CD2       -74.0400  -13.2500  -25.8410 C.3      60 LEU   -0.0900
    909 HN        -72.5390  -12.3830  -29.9520 H        60 LEU    0.0900
    910 HA        -74.6530  -13.7970  -28.5250 H        60 LEU   -0.2700
    911 HB1       -75.0170  -11.3890  -27.6080 H        60 LEU    0.0900
    912 HB2       -73.4510  -11.0140  -28.4320 H        60 LEU    0.0900
    913 HG        -72.3260  -12.7060  -26.9490 H        60 LEU    0.0900
    914 HD11      -73.9410  -10.4790  -25.5350 H        60 LEU   -0.2700
    915 HD12      -72.3800  -10.2550  -26.4130 H        60 LEU    0.0900
    916 HD13      -72.4430  -11.2640  -24.9040 H        60 LEU    0.0900
    917 HD21      -74.2090  -14.1690  -26.4420 H        60 LEU    0.0900
    918 HD22      -75.0270  -12.8410  -25.5350 H        60 LEU    0.5100
    919 HD23      -73.4510  -13.5190  -24.9390 H        60 LEU   -0.5100
    920 N         -75.2820  -11.7530  -30.9590 N.am     61 LEU   -0.4700
    921 CA        -76.3500  -11.1550  -31.7430 C.3      61 LEU    0.3100
    922 C         -76.2960  -11.5690  -33.1910 C.2      61 LEU    0.0700
    923 O         -77.3130  -11.9380  -33.7480 O.2      61 LEU    0.0900
    924 CB        -76.2800   -9.6320  -31.6500 C.3      61 LEU   -0.1800
    925 CG        -76.4830   -9.0380  -30.2530 C.3      61 LEU    0.0900
    926 CD1       -76.0940   -7.5660  -30.2160 C.3      61 LEU    0.0900
    927 CD2       -77.9250   -9.2390  -29.8250 C.3      61 LEU   -0.0900
    928 HN        -74.3550  -11.6390  -31.3080 H        61 LEU    0.0900
    929 HA        -77.2920  -11.5140  -31.3560 H        61 LEU   -0.2700
    930 HB1       -77.0610   -9.2110  -32.3180 H        61 LEU    0.0900
    931 HB2       -75.2820   -9.3120  -32.0170 H        61 LEU    0.0900
    932 HG        -75.8600   -9.5990  -29.5240 H        61 LEU    0.0900
    933 HD11      -76.7160   -6.9890  -30.9320 H        61 LEU   -0.2700
    934 HD12      -75.0260   -7.4500  -30.4990 H        61 LEU    0.0900
    935 HD13      -76.2580   -7.1580  -29.1950 H        61 LEU    0.0900
    936 HD21      -78.1690  -10.3230  -29.8010 H        61 LEU    0.0900
    937 HD22      -78.6070   -8.7380  -30.5450 H        61 LEU    0.5100
    938 HD23      -78.0800   -8.8180  -28.8080 H        61 LEU   -0.5100
    939 N         -75.1300  -11.5160  -33.8280 N.am     62 VAL   -0.4700
    940 CA        -75.1100  -11.7700  -35.2610 C.3      62 VAL    0.3100
    941 C         -75.4430  -13.2230  -35.5050 C.2      62 VAL    0.0700
    942 O         -76.4040  -13.4980  -36.1970 O.2      62 VAL    0.0900
    943 CB        -73.7930  -11.3450  -35.9600 C.3      62 VAL   -0.0900
    944 CG1       -73.8350  -11.6970  -37.4480 C.3      62 VAL    0.0900
    945 CG2       -73.5630   -9.8460  -35.7510 C.3      62 VAL   -0.2700
    946 HN        -74.2640  -11.3120  -33.3800 H        62 VAL    0.0900
    947 HA        -75.9380  -11.2270  -35.6910 H        62 VAL    0.0900
    948 HB        -72.9370  -11.8690  -35.4830 H        62 VAL    0.0900
    949 HG11      -74.7780  -11.3220  -37.9020 H        62 VAL   -0.2700
    950 HG12      -73.7940  -12.7990  -37.5770 H        62 VAL    0.0900
    951 HG13      -72.9770  -11.2250  -37.9730 H        62 VAL    0.0900
    952 HG21      -73.4890   -9.6200  -34.6660 H        62 VAL    0.0900
    953 HG22      -74.4130   -9.2700  -36.1770 H        62 VAL    0.5100
    954 HG23      -72.6170   -9.5360  -36.2440 H        62 VAL   -0.5100
    955 N         -74.6870  -14.1450  -34.9160 N.am     63 VAL   -0.4700
    956 CA        -74.8510  -15.5810  -35.2010 C.3      63 VAL    0.3100
    957 C         -76.1910  -16.1820  -34.7340 C.2      63 VAL    0.0700
    958 O         -76.8380  -16.8820  -35.4970 O.2      63 VAL    0.0900
    959 CB        -73.6640  -16.4350  -34.6780 C.3      63 VAL   -0.0900
    960 CG1       -74.0560  -17.9090  -34.5860 C.3      63 VAL    0.0900
    961 CG2       -72.4470  -16.2790  -35.5700 C.3      63 VAL   -0.2700
    962 HN        -73.9770  -13.9080  -34.2570 H        63 VAL    0.0900
    963 HA        -74.9370  -15.6920  -36.2720 H        63 VAL    0.0900
    964 HB        -73.3660  -16.0710  -33.6710 H        63 VAL    0.0900
    965 HG11      -74.5170  -18.2410  -35.5410 H        63 VAL   -0.2700
    966 HG12      -74.7930  -18.0540  -33.7670 H        63 VAL    0.0900
    967 HG13      -73.1540  -18.5290  -34.3940 H        63 VAL    0.0900
    968 HG21      -72.1280  -15.2150  -35.5990 H        63 VAL    0.0900
    969 HG22      -72.6930  -16.6030  -36.6050 H        63 VAL    0.5100
    970 HG23      -71.6070  -16.8900  -35.1760 H        63 VAL   -0.5100
    971 N         -76.6300  -15.9110  -33.5040 N.am     64 PRO   -0.2900
    972 CA        -77.9380  -16.4050  -33.0890 C.3      64 PRO    0.0000
    973 C         -79.0270  -16.1140  -34.1040 C.2      64 PRO    0.0900
    974 O         -79.7610  -17.0290  -34.4830 O.2      64 PRO    0.0900
    975 CB        -78.2050  -15.6440  -31.7980 C.3      64 PRO    0.0200
    976 CG        -76.8580  -15.4720  -31.2140 C.3      64 PRO    0.0900
    977 CD        -75.9050  -15.3080  -32.3820 C.3      64 PRO   -0.1800
    978 HA        -77.9190  -17.4780  -32.9840 H        64 PRO    0.0900
    979 HB1       -78.8630  -16.2260  -31.1200 H        64 PRO    0.0900
    980 HB2       -78.6800  -14.6610  -32.0040 H        64 PRO   -0.1800
    981 HG1       -76.8300  -14.5730  -30.5620 H        64 PRO    0.0900
    982 HG2       -76.5810  -16.3620  -30.6100 H        64 PRO    0.0900
    983 HD1       -75.6990  -14.2370  -32.5930 H        64 PRO    0.5100
    984 HD2       -74.9520  -15.8500  -32.2090 H        64 PRO   -0.5100
    985 N         -79.1030  -14.8650  -34.5630 N.am     65 PHE   -0.4700
    986 CA        -80.1440  -14.4440  -35.4980 C.3      65 PHE    0.3100
    987 C         -79.9990  -15.1370  -36.8360 C.2      65 PHE    0.0700
    988 O         -80.9700  -15.6110  -37.4060 O.2      65 PHE    0.0900
    989 CB        -80.1060  -12.9310  -35.7110 C.3      65 PHE   -0.1800
    990 CG        -80.8730  -12.1440  -34.6810 C.ar     65 PHE    0.0900
    991 CD1       -82.2360  -12.3350  -34.5130 C.ar     65 PHE    0.0900
    992 CD2       -80.2450  -11.1760  -33.9160 C.ar     65 PHE    0.0000
    993 CE1       -82.9500  -11.5950  -33.5840 C.ar     65 PHE   -0.1150
    994 CE2       -80.9510  -10.4260  -32.9900 C.ar     65 PHE    0.1150
    995 CZ        -82.3080  -10.6330  -32.8240 C.ar     65 PHE   -0.1150
    996 HN        -78.4540  -14.1610  -34.2880 H        65 PHE    0.1150
    997 HA        -81.0990  -14.7400  -35.0900 H        65 PHE   -0.1150
    998 HB1       -80.5480  -12.6910  -36.7010 H        65 PHE    0.1150
    999 HB2       -79.0520  -12.5830  -35.6690 H        65 PHE   -0.1150
   1000 HD1       -82.7490  -13.0700  -35.1140 H        65 PHE    0.1150
   1001 HD2       -79.1870  -11.0030  -34.0430 H        65 PHE   -0.1150
   1002 HE1       -84.0080  -11.7680  -33.4530 H        65 PHE    0.1150
   1003 HE2       -80.4420   -9.6800  -32.3980 H        65 PHE    0.5100
   1004 HZ        -82.8640  -10.0470  -32.1060 H        65 PHE   -0.5100
   1005 N         -78.7770  -15.2040  -37.3470 N.am     66 GLY   -0.4700
   1006 CA        -78.5280  -15.8930  -38.5900 C.3      66 GLY    0.3100
   1007 C         -78.7060  -17.3920  -38.4660 C.2      66 GLY   -0.0200
   1008 O         -78.8750  -18.0690  -39.4730 O.2      66 GLY    0.0900
   1009 HN        -77.9870  -14.7880  -36.9020 H        66 GLY    0.0900
   1010 HA1       -77.5120  -15.6810  -38.8910 H        66 GLY    0.5100
   1011 HA2       -79.2200  -15.5140  -39.3260 H        66 GLY   -0.5100
   1012 N         -78.6170  -17.9150  -37.2380 N.am     67 ALA   -0.4700
   1013 CA        -78.9250  -19.3090  -36.9560 C.3      67 ALA    0.3100
   1014 C         -80.4110  -19.5250  -37.1570 C.2      67 ALA    0.0700
   1015 O         -80.8100  -20.3720  -37.9510 O.2      67 ALA    0.0900
   1016 CB        -78.5120  -19.6860  -35.5380 C.3      67 ALA   -0.2700
   1017 HN        -78.3350  -17.3670  -36.4540 H        67 ALA    0.0900
   1018 HA        -78.3940  -19.9180  -37.6730 H        67 ALA    0.0900
   1019 HB1       -79.1770  -19.1870  -34.8020 H        67 ALA    0.0900
   1020 HB2       -77.4670  -19.3610  -35.3500 H        67 ALA    0.5100
   1021 HB3       -78.5930  -20.7850  -35.4000 H        67 ALA   -0.5100
   1022 N         -81.2350  -18.7130  -36.4920 N.am     68 THR   -0.4700
   1023 CA        -82.6940  -18.8400  -36.6260 C.3      68 THR    0.3100
   1024 C         -83.1090  -18.8640  -38.1000 C.2      68 THR    0.0700
   1025 O         -84.0480  -19.5420  -38.4680 O.2      68 THR    0.0900
   1026 CB        -83.4610  -17.7150  -35.9030 C.3      68 THR    0.1400
   1027 CG2       -82.9560  -17.5320  -34.4260 C.3      68 THR    0.0900
   1028 OG1       -83.3320  -16.4950  -36.6390 O.3      68 THR   -0.6600
   1029 HN        -80.9040  -17.9950  -35.8840 H        68 THR    0.4300
   1030 HA        -82.9750  -19.7970  -36.2140 H        68 THR   -0.2700
   1031 HB        -84.5380  -17.9790  -35.8280 H        68 THR    0.0900
   1032 HG1       -82.3930  -16.3880  -36.8120 H        68 THR    0.0900
   1033 HG21      -81.9330  -17.1000  -34.4230 H        68 THR    0.0900
   1034 HG22      -82.9270  -18.5160  -33.9120 H        68 THR    0.5100
   1035 HG23      -83.6330  -16.8430  -33.8780 H        68 THR   -0.5100
   1036 N         -82.3820  -18.1460  -38.9440 N.am     69 LEU   -0.4700
   1037 CA        -82.6520  -18.1100  -40.3760 C.3      69 LEU    0.3100
   1038 C         -82.2500  -19.3970  -41.0890 C.2      69 LEU    0.0700
   1039 O         -82.9560  -19.9070  -41.9640 O.2      69 LEU    0.0900
   1040 CB        -81.8610  -16.9560  -40.9970 C.3      69 LEU   -0.1800
   1041 CG        -82.1290  -16.5600  -42.4460 C.3      69 LEU    0.0900
   1042 CD1       -83.6220  -16.3940  -42.6880 C.3      69 LEU    0.0900
   1043 CD2       -81.3770  -15.2730  -42.7590 C.3      69 LEU   -0.0900
   1044 HN        -81.6120  -17.5940  -38.6330 H        69 LEU    0.0900
   1045 HA        -83.7120  -17.9690  -40.5230 H        69 LEU   -0.2700
   1046 HB1       -80.7870  -17.2230  -40.9270 H        69 LEU    0.0900
   1047 HB2       -82.0520  -16.0580  -40.3740 H        69 LEU    0.0900
   1048 HG        -81.7330  -17.3480  -43.1220 H        69 LEU    0.0900
   1049 HD11      -84.0640  -15.7380  -41.9070 H        69 LEU   -0.2700
   1050 HD12      -84.1240  -17.3830  -42.6460 H        69 LEU    0.0900
   1051 HD13      -83.7940  -15.9280  -43.6820 H        69 LEU    0.0900
   1052 HD21      -80.2860  -15.4240  -42.6150 H        69 LEU    0.0900
   1053 HD22      -81.7150  -14.4620  -42.0790 H        69 LEU    0.5100
   1054 HD23      -81.5580  -14.9760  -43.8140 H        69 LEU   -0.5100
   1055 N         -81.0750  -19.9050  -40.7500 N.am     70 VAL   -0.4700
   1056 CA        -80.6010  -21.1480  -41.3420 C.3      70 VAL    0.3100
   1057 C         -81.5050  -22.2990  -40.8720 C.2      70 VAL    0.0700
   1058 O         -81.9860  -23.0730  -41.6730 O.2      70 VAL    0.0900
   1059 CB        -79.1060  -21.4040  -41.0090 C.3      70 VAL   -0.0900
   1060 CG1       -78.7020  -22.8280  -41.3540 C.3      70 VAL    0.0900
   1061 CG2       -78.2150  -20.4170  -41.7400 C.3      70 VAL   -0.2700
   1062 HN        -80.4710  -19.4690  -40.0880 H        70 VAL    0.0900
   1063 HA        -80.7360  -21.0780  -42.4110 H        70 VAL    0.0900
   1064 HB        -78.9390  -21.2320  -39.9240 H        70 VAL    0.0900
   1065 HG11      -79.0190  -23.0740  -42.3900 H        70 VAL   -0.2700
   1066 HG12      -79.1900  -23.5410  -40.6560 H        70 VAL    0.0900
   1067 HG13      -77.5980  -22.9350  -41.2860 H        70 VAL    0.0900
   1068 HG21      -78.4690  -19.3780  -41.4390 H        70 VAL    0.0900
   1069 HG22      -78.3620  -20.5150  -42.8370 H        70 VAL    0.5100
   1070 HG23      -77.1500  -20.6080  -41.4870 H        70 VAL   -0.5100
   1071 N         -81.7870  -22.3530  -39.5760 N.am     71 VAL   -0.4700
   1072 CA        -82.5960  -23.4150  -38.9950 C.3      71 VAL    0.3100
   1073 C         -84.0230  -23.4440  -39.5190 C.2      71 VAL    0.0700
   1074 O         -84.5620  -24.5290  -39.7150 O.2      71 VAL    0.0900
   1075 CB        -82.6270  -23.3360  -37.4540 C.3      71 VAL   -0.0900
   1076 CG1       -83.8040  -24.1130  -36.8940 C.3      71 VAL    0.0900
   1077 CG2       -81.3170  -23.8460  -36.8750 C.3      71 VAL   -0.2700
   1078 HN        -81.4540  -21.6640  -38.9370 H        71 VAL    0.0900
   1079 HA        -82.1750  -24.3580  -39.3100 H        71 VAL    0.0900
   1080 HB        -82.7090  -22.2720  -37.1420 H        71 VAL    0.0900
   1081 HG11      -83.8310  -25.1330  -37.3320 H        71 VAL   -0.2700
   1082 HG12      -84.7540  -23.5940  -37.1440 H        71 VAL    0.0900
   1083 HG13      -83.7060  -24.2040  -35.7910 H        71 VAL    0.0900
   1084 HG21      -80.4700  -23.2310  -37.2480 H        71 VAL    0.0900
   1085 HG22      -81.1520  -24.9000  -37.1840 H        71 VAL    0.5100
   1086 HG23      -81.3420  -23.7810  -35.7670 H        71 VAL   -0.5100
   1087 N         -84.6330  -22.2820  -39.7660 N.am     72 ARG   -0.4700
   1088 CA        -86.0460  -22.2450  -40.1960 C.3      72 ARG    0.3100
   1089 C         -86.2940  -21.8300  -41.6350 C.2      72 ARG    0.0700
   1090 O         -87.4190  -21.8550  -42.0810 O.2      72 ARG    0.0900
   1091 CB        -86.8800  -21.3900  -39.2440 C.3      72 ARG   -0.1800
   1092 CG        -87.1210  -22.0940  -37.9180 C.3      72 ARG    0.0900
   1093 CD        -88.2980  -23.0640  -37.9700 C.3      72 ARG    0.0900
   1094 NE        -89.5400  -22.3570  -37.6690 N.pl3    72 ARG   -0.1800
   1095 CZ        -89.8920  -21.9250  -36.4520 C.cat    72 ARG    0.0900
   1096 NH1       -89.1170  -22.1420  -35.3890 N.pl3    72 ARG    0.0900
   1097 NH2       -91.0360  -21.2660  -36.2930 N.pl3    72 ARG    0.2000
   1098 HN        -84.1730  -21.4040  -39.6750 H        72 ARG    0.0900
   1099 HA        -86.4180  -23.2580  -40.2110 H        72 ARG    0.0900
   1100 HB1       -87.8590  -21.1680  -39.7200 H        72 ARG   -0.7000
   1101 HB2       -86.3470  -20.4330  -39.0560 H        72 ARG    0.4400
   1102 HG1       -87.3240  -21.3290  -37.1380 H        72 ARG    0.6400
   1103 HG2       -86.2050  -22.6570  -37.6390 H        72 ARG   -0.8000
   1104 HD1       -88.1640  -23.8690  -37.2150 H        72 ARG    0.4600
   1105 HD2       -88.3860  -23.5060  -38.9850 H        72 ARG    0.4600
   1106 HE        -90.1710  -22.1830  -38.4230 H        72 ARG   -0.8000
   1107 HH11      -88.2530  -22.6360  -35.4910 H        72 ARG    0.4600
   1108 HH12      -89.3990  -21.8110  -34.4890 H        72 ARG    0.4600
   1109 HH21      -91.6280  -21.0940  -37.0790 H        72 ARG    0.5100
   1110 HH22      -91.3030  -20.9410  -35.3850 H        72 ARG   -0.5100
   1111 N         -85.2610  -21.4710  -42.3780 N.am     73 GLY   -0.4700
   1112 CA        -85.4460  -21.0520  -43.7730 C.3      73 GLY    0.3100
   1113 C         -86.1100  -19.6980  -44.0130 C.2      73 GLY   -0.0200
   1114 O         -86.2750  -19.3010  -45.1680 O.2      73 GLY    0.0900
   1115 HN        -84.3260  -21.4660  -42.0310 H        73 GLY    0.0900
   1116 HA1       -86.0520  -21.8090  -44.2470 H        73 GLY    0.5100
   1117 HA2       -84.4640  -21.0250  -44.2230 H        73 GLY   -0.5100
   1118 N         -86.4960  -18.9810  -42.9520 N.am     74 THR   -0.4700
   1119 CA        -87.0980  -17.6590  -43.1050 C.3      74 THR    0.3100
   1120 C         -86.7070  -16.7370  -41.9740 C.2      74 THR    0.0700
   1121 O         -86.3090  -17.1850  -40.9060 O.2      74 THR    0.0900
   1122 CB        -88.6530  -17.6890  -43.1130 C.3      74 THR    0.1400
   1123 CG2       -89.1810  -18.7530  -44.0410 C.3      74 THR    0.0900
   1124 OG1       -89.1540  -17.9160  -41.7830 O.3      74 THR   -0.6600
   1125 HN        -86.3930  -19.3120  -42.0170 H        74 THR    0.4300
   1126 HA        -86.7370  -17.2480  -44.0370 H        74 THR   -0.2700
   1127 HB        -89.0460  -16.7180  -43.4830 H        74 THR    0.0900
   1128 HG1       -88.7040  -17.2810  -41.2190 H        74 THR    0.0900
   1129 HG21      -88.9710  -19.7600  -43.6250 H        74 THR    0.0900
   1130 HG22      -88.6860  -18.6680  -45.0320 H        74 THR    0.5100
   1131 HG23      -90.2790  -18.6390  -44.1600 H        74 THR   -0.5100
   1132 N         -86.8650  -15.4420  -42.2140 N.am     75 TRP   -0.4700
   1133 CA        -86.6420  -14.4380  -41.2020 C.3      75 TRP    0.3100
   1134 C         -87.8850  -14.3050  -40.3600 C.2      75 TRP    0.0700
   1135 O         -88.9290  -13.9750  -40.8710 O.2      75 TRP    0.0900
   1136 CB        -86.3010  -13.1000  -41.8640 C.3      75 TRP   -0.1800
   1137 CG        -85.9710  -12.0440  -40.8670 C.ar     75 TRP    0.0900
   1138 CD1       -86.7440  -10.9610  -40.5160 C.ar     75 TRP    0.0900
   1139 CD2       -84.7850  -11.9610  -40.0270 C.ar     75 TRP   -0.0300
   1140 CE2       -84.9490  -10.7630  -39.2040 C.ar     75 TRP   -0.1500
   1141 CE3       -83.6260  -12.7090  -39.8980 C.ar     75 TRP    0.2200
   1142 NE1       -86.1360  -10.2210  -39.5330 N.ar     75 TRP   -0.5100
   1143 CZ2       -83.9890  -10.3640  -38.2770 C.ar     75 TRP    0.3700
   1144 CZ3       -82.6630  -12.2920  -38.9650 C.ar     75 TRP    0.2400
   1145 CH2       -82.8410  -11.1490  -38.1810 C.ar     75 TRP    0.1100
   1146 HN        -87.1490  -15.1030  -43.1070 H        75 TRP   -0.2500
   1147 HA        -85.8280  -14.7670  -40.5720 H        75 TRP    0.1700
   1148 HB1       -87.1710  -12.7600  -42.4640 H        75 TRP   -0.2000
   1149 HB2       -85.4270  -13.2390  -42.5340 H        75 TRP    0.1400
   1150 HD1       -87.7020  -10.7240  -40.9550 H        75 TRP   -0.2700
   1151 HE1       -86.5120   -9.4160  -39.1290 H        75 TRP    0.1600
   1152 HE3       -83.4500  -13.5930  -40.4910 H        75 TRP   -0.1400
   1153 HZ2       -84.1110   -9.4910  -37.6540 H        75 TRP    0.1400
   1154 HZ3       -81.7590  -12.8710  -38.8500 H        75 TRP    0.5100
   1155 HH2       -82.0690  -10.8670  -37.4810 H        75 TRP   -0.5100
   1156 N         -87.7870  -14.5200  -39.0570 N.am     76 LEU   -0.4700
   1157 CA        -88.9550  -14.4460  -38.1800 C.3      76 LEU    0.3100
   1158 C         -89.0990  -13.1690  -37.3650 C.2      76 LEU    0.0700
   1159 O         -90.0480  -13.0880  -36.5960 O.2      76 LEU    0.0900
   1160 CB        -88.9390  -15.6080  -37.1780 C.3      76 LEU   -0.1800
   1161 CG        -88.6250  -16.9990  -37.7180 C.3      76 LEU    0.0900
   1162 CD1       -88.6430  -17.9510  -36.5410 C.3      76 LEU    0.0900
   1163 CD2       -89.5870  -17.4340  -38.8190 C.3      76 LEU   -0.0900
   1164 HN        -86.9190  -14.7390  -38.6180 H        76 LEU    0.0900
   1165 HA        -89.8420  -14.4910  -38.7960 H        76 LEU   -0.2700
   1166 HB1       -89.9400  -15.6520  -36.7020 H        76 LEU    0.0900
   1167 HB2       -88.1810  -15.3700  -36.4040 H        76 LEU    0.0900
   1168 HG        -87.6250  -17.0050  -38.2020 H        76 LEU    0.0900
   1169 HD11      -89.6430  -17.9430  -36.0570 H        76 LEU   -0.2700
   1170 HD12      -87.8840  -17.6410  -35.7910 H        76 LEU    0.0900
   1171 HD13      -88.4250  -18.9840  -36.8870 H        76 LEU    0.0900
   1172 HD21      -89.5360  -16.7250  -39.6730 H        76 LEU    0.0900
   1173 HD22      -90.6280  -17.4460  -38.4300 H        76 LEU    0.5100
   1174 HD23      -89.3120  -18.4470  -39.1820 H        76 LEU   -0.5100
   1175 N         -88.2030  -12.1810  -37.4990 N.am     77 TRP   -0.4700
   1176 CA        -88.1270  -11.1030  -36.4930 C.3      77 TRP    0.3100
   1177 C         -88.5620   -9.7570  -36.9560 C.2      77 TRP    0.0700
   1178 O         -88.4570   -8.7750  -36.2210 O.2      77 TRP    0.0900
   1179 CB        -86.7220  -11.0240  -35.8890 C.3      77 TRP   -0.1800
   1180 CG        -86.2270  -12.3950  -35.5580 C.ar     77 TRP    0.0900
   1181 CD1       -85.4020  -13.2120  -36.3200 C.ar     77 TRP    0.0900
   1182 CD2       -86.6040  -13.1970  -34.4080 C.ar     77 TRP   -0.0300
   1183 CE2       -85.9180  -14.4800  -34.5600 C.ar     77 TRP   -0.1500
   1184 CE3       -87.4030  -12.9850  -33.2940 C.ar     77 TRP    0.2200
   1185 NE1       -85.2240  -14.4240  -35.7150 N.ar     77 TRP   -0.5100
   1186 CZ2       -86.0420  -15.4940  -33.6250 C.ar     77 TRP    0.3700
   1187 CZ3       -87.5250  -14.0180  -32.3550 C.ar     77 TRP    0.2400
   1188 CH2       -86.8610  -15.2420  -32.5200 C.ar     77 TRP    0.1100
   1189 HN        -87.5640  -12.1310  -38.2620 H        77 TRP   -0.2500
   1190 HA        -88.8550  -11.3120  -35.7240 H        77 TRP    0.1700
   1191 HB1       -86.7480  -10.4120  -34.9630 H        77 TRP   -0.2000
   1192 HB2       -86.0290  -10.5520  -36.6170 H        77 TRP    0.1400
   1193 HD1       -84.9620  -12.9260  -37.2640 H        77 TRP   -0.2700
   1194 HE1       -84.6720  -15.1470  -36.0690 H        77 TRP    0.1600
   1195 HE3       -87.9270  -12.0540  -33.1380 H        77 TRP   -0.1400
   1196 HZ2       -85.5380  -16.4430  -33.7280 H        77 TRP    0.1400
   1197 HZ3       -88.1440  -13.8680  -31.4830 H        77 TRP    0.5100
   1198 HH2       -86.9860  -16.0110  -31.7730 H        77 TRP   -0.5100
   1199 N         -89.0680   -9.6750  -38.1750 N.am     78 GLY   -0.4700
   1200 CA        -89.5720   -8.4060  -38.6890 C.3      78 GLY    0.3100
   1201 C         -88.5020   -7.5880  -39.3760 C.2      78 GLY   -0.0200
   1202 O         -87.3060   -7.8500  -39.2200 O.2      78 GLY    0.0900
   1203 HN        -89.1280  -10.4590  -38.7870 H        78 GLY    0.0900
   1204 HA1       -89.9640   -7.8430  -37.8550 H        78 GLY    0.5100
   1205 HA2       -90.3590   -8.6230  -39.3960 H        78 GLY   -0.5100
   1206 N         -88.9340   -6.5730  -40.1200 N.am     79 SER   -0.4700
   1207 CA        -88.0450   -5.8310  -41.0140 C.3      79 SER    0.3100
   1208 C         -87.0850   -4.8710  -40.3120 C.2      79 SER    0.0700
   1209 O         -85.9910   -4.6500  -40.8220 O.2      79 SER    0.0900
   1210 CB        -88.8560   -5.0520  -42.0370 C.3      79 SER    0.0500
   1211 OG        -89.4580   -3.9320  -41.4210 O.3      79 SER    0.0900
   1212 HN        -89.8850   -6.2730  -40.1020 H        79 SER    0.0900
   1213 HA        -87.3980   -6.5400  -41.5080 H        79 SER   -0.6600
   1214 HB1       -89.6510   -5.7010  -42.4610 H        79 SER    0.4300
   1215 HB2       -88.1910   -4.7000  -42.8550 H        79 SER    0.5100
   1216 HG1       -88.8280   -3.2120  -41.5060 H        79 SER   -0.5100
   1217 N         -87.4730   -4.2950  -39.1660 N.am     80 PHE   -0.4700
   1218 CA        -86.5550   -3.4270  -38.4210 C.3      80 PHE    0.3100
   1219 C         -85.3580   -4.2500  -37.9290 C.2      80 PHE    0.0700
   1220 O         -84.1960   -3.9210  -38.2000 O.2      80 PHE    0.0900
   1221 CB        -87.2430   -2.7380  -37.2350 C.3      80 PHE   -0.1800
   1222 CG        -86.3060   -1.9460  -36.3790 C.ar     80 PHE    0.0900
   1223 CD1       -85.6930   -0.8070  -36.8760 C.ar     80 PHE    0.0900
   1224 CD2       -86.0060   -2.3590  -35.0880 C.ar     80 PHE    0.0000
   1225 CE1       -84.8150   -0.0750  -36.0930 C.ar     80 PHE   -0.1150
   1226 CE2       -85.1290   -1.6310  -34.2960 C.ar     80 PHE    0.1150
   1227 CZ        -84.5320   -0.4890  -34.8010 C.ar     80 PHE   -0.1150
   1228 HN        -88.3810   -4.4290  -38.7760 H        80 PHE    0.1150
   1229 HA        -86.1770   -2.6850  -39.1080 H        80 PHE   -0.1150
   1230 HB1       -87.7140   -3.5070  -36.5860 H        80 PHE    0.1150
   1231 HB2       -88.0160   -2.0360  -37.6160 H        80 PHE   -0.1150
   1232 HD1       -85.9030   -0.4860  -37.8860 H        80 PHE    0.1150
   1233 HD2       -86.4590   -3.2570  -34.6960 H        80 PHE   -0.1150
   1234 HE1       -84.3530    0.8170  -36.4900 H        80 PHE    0.1150
   1235 HE2       -84.9140   -1.9550  -33.2880 H        80 PHE    0.5100
   1236 HZ        -83.8460    0.0790  -34.1890 H        80 PHE   -0.5100
   1237 N         -85.6500   -5.3320  -37.2060 N.am     81 LEU   -0.4700
   1238 CA        -84.5980   -6.1850  -36.6690 C.3      81 LEU    0.3100
   1239 C         -83.7410   -6.8200  -37.7730 C.2      81 LEU    0.0700
   1240 O         -82.5700   -7.1550  -37.5610 O.2      81 LEU    0.0900
   1241 CB        -85.1800   -7.2620  -35.7500 C.3      81 LEU   -0.1800
   1242 CG        -85.5450   -6.7870  -34.3520 C.3      81 LEU    0.0900
   1243 CD1       -86.0600   -7.9810  -33.5670 C.3      81 LEU    0.0900
   1244 CD2       -84.3540   -6.1420  -33.6560 C.3      81 LEU   -0.0900
   1245 HN        -86.5880   -5.6040  -37.0050 H        81 LEU    0.0900
   1246 HA        -83.9110   -5.5590  -36.1200 H        81 LEU   -0.2700
   1247 HB1       -84.4320   -8.0770  -35.6550 H        81 LEU    0.0900
   1248 HB2       -86.0970   -7.6670  -36.2290 H        81 LEU    0.0900
   1249 HG        -86.3310   -6.0030  -34.4100 H        81 LEU    0.0900
   1250 HD11      -85.2750   -8.7660  -33.5060 H        81 LEU   -0.2700
   1251 HD12      -86.9520   -8.4100  -34.0720 H        81 LEU    0.0900
   1252 HD13      -86.3300   -7.6690  -32.5350 H        81 LEU    0.0900
   1253 HD21      -84.1140   -5.1680  -34.1340 H        81 LEU    0.0900
   1254 HD22      -83.4660   -6.8040  -33.7350 H        81 LEU    0.5100
   1255 HD23      -84.5920   -5.9620  -32.5860 H        81 LEU   -0.5100
   1256 N         -84.3070   -6.9740  -38.9580 N.am     82 CYS   -0.4700
   1257 CA        -83.5300   -7.4930  -40.0740 C.3      82 CYS    0.3100
   1258 C         -82.4450   -6.5120  -40.5140 C.2      82 CYS    0.0700
   1259 O         -81.3000   -6.8930  -40.7800 O.2      82 CYS    0.0900
   1260 CB        -84.4470   -7.8020  -41.2360 C.3      82 CYS   -0.1000
   1261 SG        -83.6040   -8.0000  -42.8060 S.3      82 CYS    0.0900
   1262 HN        -85.2610   -6.7510  -39.1380 H        82 CYS    0.0900
   1263 HA        -83.0220   -8.3880  -39.7440 H        82 CYS   -0.0800
   1264 HB1       -85.1820   -6.9750  -41.3260 H        82 CYS    0.5100
   1265 HB2       -84.9970   -8.7380  -41.0040 H        82 CYS   -0.5100
   1266 N         -82.8220   -5.2410  -40.5780 N.am     83 GLU   -0.4700
   1267 CA        -81.9010   -4.1610  -40.8850 C.3      83 GLU    0.3100
   1268 C         -80.9320   -3.9010  -39.7430 C.2      83 GLU    0.0700
   1269 O         -79.7510   -3.6730  -39.9980 O.2      83 GLU    0.0900
   1270 CB        -82.6710   -2.8770  -41.2120 C.3      83 GLU   -0.1800
   1271 CG        -83.3430   -2.9290  -42.5760 C.3      83 GLU    0.0900
   1272 CD        -84.1680   -1.6990  -42.8940 C.2      83 GLU    0.0900
   1273 OE1       -84.1130   -0.7070  -42.1180 O.co2    83 GLU   -0.2800
   1274 OE2       -84.8720   -1.7440  -43.9350 O.co2    83 GLU    0.0900
   1275 HN        -83.7660   -4.9670  -40.4170 H        83 GLU    0.0900
   1276 HA        -81.2990   -4.4620  -41.7300 H        83 GLU    0.6200
   1277 HB1       -81.9640   -2.0200  -41.1920 H        83 GLU   -0.7600
   1278 HB2       -83.4490   -2.7180  -40.4340 H        83 GLU   -0.7600
   1279 HG1       -84.0120   -3.8150  -42.6090 H        83 GLU    0.5100
   1280 HG2       -82.5590   -3.0340  -43.3550 H        83 GLU   -0.5100
   1281 N         -81.4110   -3.9210  -38.4910 N.am     84 LEU   -0.4700
   1282 CA        -80.4990   -3.7930  -37.3560 C.3      84 LEU    0.3100
   1283 C         -79.4380   -4.8780  -37.4080 C.2      84 LEU    0.0700
   1284 O         -78.2580   -4.6020  -37.3330 O.2      84 LEU    0.0900
   1285 CB        -81.2450   -3.8540  -36.0230 C.3      84 LEU   -0.1800
   1286 CG        -80.4070   -3.5880  -34.7690 C.3      84 LEU    0.0900
   1287 CD1       -79.5330   -2.3550  -34.9730 C.3      84 LEU    0.0900
   1288 CD2       -81.3130   -3.4120  -33.5430 C.3      84 LEU   -0.0900
   1289 HN        -82.3810   -4.0210  -38.2810 H        84 LEU    0.0900
   1290 HA        -79.9860   -2.8470  -37.4500 H        84 LEU   -0.2700
   1291 HB1       -81.6890   -4.8670  -35.9270 H        84 LEU    0.0900
   1292 HB2       -82.0610   -3.1030  -36.0520 H        84 LEU    0.0900
   1293 HG        -79.7610   -4.4690  -34.5620 H        84 LEU    0.0900
   1294 HD11      -80.1470   -1.5090  -35.3490 H        84 LEU   -0.2700
   1295 HD12      -78.7370   -2.5730  -35.7160 H        84 LEU    0.0900
   1296 HD13      -79.0710   -2.0550  -34.0080 H        84 LEU    0.0900
   1297 HD21      -81.9150   -4.3310  -33.3790 H        84 LEU    0.0900
   1298 HD22      -82.0050   -2.5580  -33.7050 H        84 LEU    0.5100
   1299 HD23      -80.6950   -3.2260  -32.6390 H        84 LEU   -0.5100
   1300 N         -79.8760   -6.1200  -37.5750 N.am     85 TRP   -0.4700
   1301 CA        -79.0070   -7.2740  -37.6100 C.3      85 TRP    0.3100
   1302 C         -78.0080   -7.2000  -38.7100 C.2      85 TRP    0.0700
   1303 O         -76.8310   -7.3960  -38.4710 O.2      85 TRP    0.0900
   1304 CB        -79.8430   -8.5390  -37.7740 C.3      85 TRP   -0.1800
   1305 CG        -79.0490   -9.7820  -38.0670 C.ar     85 TRP    0.0900
   1306 CD1       -78.1800  -10.4460  -37.2220 C.ar     85 TRP    0.0900
   1307 CD2       -79.0520  -10.5610  -39.3040 C.ar     85 TRP   -0.0300
   1308 CE2       -78.1600  -11.6880  -39.0830 C.ar     85 TRP   -0.1500
   1309 CE3       -79.7120  -10.4580  -40.5100 C.ar     85 TRP    0.2200
   1310 NE1       -77.6650  -11.5570  -37.8390 N.ar     85 TRP   -0.5100
   1311 CZ2       -77.9150  -12.6450  -40.0630 C.ar     85 TRP    0.3700
   1312 CZ3       -79.4730  -11.4250  -41.4880 C.ar     85 TRP    0.2400
   1313 CH2       -78.5910  -12.4900  -41.2700 C.ar     85 TRP    0.1100
   1314 HN        -80.8470   -6.3140  -37.6860 H        85 TRP   -0.2500
   1315 HA        -78.4470   -7.3060  -36.6870 H        85 TRP    0.1700
   1316 HB1       -80.5560   -8.3840  -38.6110 H        85 TRP   -0.2000
   1317 HB2       -80.4120   -8.7080  -36.8350 H        85 TRP    0.1400
   1318 HD1       -77.9380  -10.1330  -36.2170 H        85 TRP   -0.2700
   1319 HE1       -77.0260  -12.1710  -37.4300 H        85 TRP    0.1600
   1320 HE3       -80.4030   -9.6520  -40.7130 H        85 TRP   -0.1400
   1321 HZ2       -77.2380  -13.4720  -39.9120 H        85 TRP    0.1400
   1322 HZ3       -79.9820  -11.3500  -42.4370 H        85 TRP    0.5100
   1323 HH2       -78.4320  -13.2100  -42.0590 H        85 TRP   -0.5100
   1324 N         -78.4430   -6.9310  -39.9380 N.am     86 THR   -0.4700
   1325 CA        -77.4780   -6.6820  -41.0340 C.3      86 THR    0.3100
   1326 C         -76.4460   -5.5830  -40.7300 C.2      86 THR    0.0700
   1327 O         -75.2770   -5.7620  -41.0410 O.2      86 THR    0.0900
   1328 CB        -78.1860   -6.2990  -42.3340 C.3      86 THR    0.1400
   1329 CG2       -77.1700   -6.1020  -43.4720 C.3      86 THR    0.0900
   1330 OG1       -79.1190   -7.3380  -42.6780 O.3      86 THR   -0.6600
   1331 HN        -79.4120   -6.8880  -40.1690 H        86 THR    0.4300
   1332 HA        -76.9030   -7.5840  -41.1780 H        86 THR   -0.2700
   1333 HB        -78.7350   -5.3430  -42.2020 H        86 THR    0.0900
   1334 HG1       -79.8240   -7.2850  -42.0290 H        86 THR    0.0900
   1335 HG21      -76.4830   -6.9740  -43.5250 H        86 THR    0.0900
   1336 HG22      -76.5690   -5.1870  -43.2870 H        86 THR    0.5100
   1337 HG23      -77.7040   -6.0110  -44.4420 H        86 THR   -0.5100
   1338 N         -76.8860   -4.4670  -40.1240 N.am     87 SER   -0.4700
   1339 CA        -76.0030   -3.3770  -39.6650 C.3      87 SER    0.3100
   1340 C         -74.9250   -3.8660  -38.7200 C.2      87 SER    0.0700
   1341 O         -73.7490   -3.5670  -38.9040 O.2      87 SER    0.0900
   1342 CB        -76.7910   -2.2790  -38.9270 C.3      87 SER    0.0500
   1343 OG        -77.6500   -1.5840  -39.8090 O.3      87 SER    0.0900
   1344 HN        -77.8570   -4.3230  -39.9550 H        87 SER    0.0900
   1345 HA        -75.5140   -2.9610  -40.5340 H        87 SER   -0.6600
   1346 HB1       -76.0800   -1.5530  -38.4780 H        87 SER    0.4300
   1347 HB2       -77.4050   -2.7400  -38.1250 H        87 SER    0.5100
   1348 HG1       -78.3450   -2.2010  -40.0440 H        87 SER   -0.5100
   1349 N         -75.3390   -4.6020  -37.6900 N.am     88 LEU   -0.4700
   1350 CA        -74.4010   -5.1440  -36.7000 C.3      88 LEU    0.3100
   1351 C         -73.4010   -6.1340  -37.3210 C.2      88 LEU    0.0700
   1352 O         -72.2640   -6.2420  -36.8950 O.2      88 LEU    0.0900
   1353 CB        -75.1710   -5.8400  -35.5860 C.3      88 LEU   -0.1800
   1354 CG        -75.9160   -4.9520  -34.6150 C.3      88 LEU    0.0900
   1355 CD1       -76.6170   -5.8090  -33.5610 C.3      88 LEU    0.0900
   1356 CD2       -74.9290   -4.0120  -33.9510 C.3      88 LEU   -0.0900
   1357 HN        -76.3000   -4.8190  -37.5450 H        88 LEU    0.0900
   1358 HA        -73.8180   -4.3260  -36.3040 H        88 LEU   -0.2700
   1359 HB1       -74.4460   -6.4460  -35.0020 H        88 LEU    0.0900
   1360 HB2       -75.9090   -6.5180  -36.0600 H        88 LEU    0.0900
   1361 HG        -76.6700   -4.3500  -35.1650 H        88 LEU    0.0900
   1362 HD11      -75.8710   -6.4100  -33.0000 H        88 LEU   -0.2700
   1363 HD12      -77.3340   -6.5010  -34.0530 H        88 LEU    0.0900
   1364 HD13      -77.1600   -5.1570  -32.8440 H        88 LEU    0.0900
   1365 HD21      -74.4280   -3.3820  -34.7170 H        88 LEU    0.0900
   1366 HD22      -74.1540   -4.5960  -33.4100 H        88 LEU    0.5100
   1367 HD23      -75.4600   -3.3460  -33.2380 H        88 LEU   -0.5100
   1368 N         -73.8620   -6.8750  -38.3200 N.am     89 ASP   -0.4700
   1369 CA        -73.0290   -7.7740  -39.0680 C.3      89 ASP    0.3100
   1370 C         -71.9680   -6.9620  -39.8130 C.2      89 ASP    0.0700
   1371 O         -70.7780   -7.1390  -39.5850 O.2      89 ASP    0.0900
   1372 CB        -73.9220   -8.5600  -40.0210 C.3      89 ASP   -0.2800
   1373 CG        -73.2540   -9.7620  -40.6000 C.2      89 ASP    0.0900
   1374 OD1       -72.0180   -9.8920  -40.4920 O.co2    89 ASP    0.0900
   1375 OD2       -73.9780  -10.5780  -41.2090 O.co2    89 ASP    0.6200
   1376 HN        -74.8170   -6.8400  -38.5990 H        89 ASP   -0.7600
   1377 HA        -72.5250   -8.4350  -38.3780 H        89 ASP   -0.7600
   1378 HB1       -74.2280   -7.8940  -40.8550 H        89 ASP    0.5100
   1379 HB2       -74.8260   -8.8940  -39.4700 H        89 ASP   -0.5100
   1380 N         -72.3840   -6.0230  -40.6580 N.am     90 VAL   -0.4700
   1381 CA        -71.4150   -5.1390  -41.3300 C.3      90 VAL    0.3100
   1382 C         -70.4840   -4.4220  -40.3390 C.2      90 VAL    0.0700
   1383 O         -69.2850   -4.3330  -40.5900 O.2      90 VAL    0.0900
   1384 CB        -72.0970   -4.1250  -42.2680 C.3      90 VAL   -0.0900
   1385 CG1       -71.0730   -3.1530  -42.8810 C.3      90 VAL    0.0900
   1386 CG2       -72.8850   -4.8710  -43.3560 C.3      90 VAL   -0.2700
   1387 HN        -73.3480   -5.8770  -40.8710 H        90 VAL    0.0900
   1388 HA        -70.7400   -5.7650  -41.8940 H        90 VAL    0.0900
   1389 HB        -72.8490   -3.5450  -41.6910 H        90 VAL    0.0900
   1390 HG11      -70.2220   -3.7200  -43.3160 H        90 VAL   -0.2700
   1391 HG12      -70.6810   -2.4700  -42.0970 H        90 VAL    0.0900
   1392 HG13      -71.5520   -2.5590  -43.6890 H        90 VAL    0.0900
   1393 HG21      -73.6620   -5.5150  -42.8910 H        90 VAL    0.0900
   1394 HG22      -72.1970   -5.5150  -43.9460 H        90 VAL    0.5100
   1395 HG23      -73.3820   -4.1420  -44.0300 H        90 VAL   -0.5100
   1396 N         -71.0090   -3.9600  -39.2000 N.am     91 LEU   -0.4700
   1397 CA        -70.1940   -3.2310  -38.2120 C.3      91 LEU    0.3100
   1398 C         -69.0410   -4.0470  -37.6980 C.2      91 LEU    0.0700
   1399 O         -67.9240   -3.5570  -37.5960 O.2      91 LEU    0.0900
   1400 CB        -71.0320   -2.8260  -37.0060 C.3      91 LEU   -0.1800
   1401 CG        -70.3040   -2.1110  -35.8640 C.3      91 LEU    0.0900
   1402 CD1       -69.8670   -0.7190  -36.3050 C.3      91 LEU    0.0900
   1403 CD2       -71.1950   -2.0650  -34.6270 C.3      91 LEU   -0.0900
   1404 HN        -71.9700   -4.0860  -38.9690 H        91 LEU    0.0900
   1405 HA        -69.7890   -2.3560  -38.6960 H        91 LEU   -0.2700
   1406 HB1       -71.4910   -3.7480  -36.5890 H        91 LEU    0.0900
   1407 HB2       -71.8380   -2.1530  -37.3660 H        91 LEU    0.0900
   1408 HG        -69.4100   -2.7020  -35.5690 H        91 LEU    0.0900
   1409 HD11      -70.7530   -0.1150  -36.5950 H        91 LEU   -0.2700
   1410 HD12      -69.1870   -0.7950  -37.1800 H        91 LEU    0.0900
   1411 HD13      -69.3460   -0.2030  -35.4690 H        91 LEU    0.0900
   1412 HD21      -71.1590   -3.0400  -34.0930 H        91 LEU    0.0900
   1413 HD22      -72.2470   -1.8630  -34.9260 H        91 LEU    0.5100
   1414 HD23      -70.8430   -1.2700  -33.9360 H        91 LEU   -0.5100
   1415 N         -69.3250   -5.2990  -37.3700 N.am     92 CYS   -0.4700
   1416 CA        -68.3520   -6.1650  -36.7290 C.3      92 CYS    0.3100
   1417 C         -67.1990   -6.5430  -37.6310 C.2      92 CYS    0.0700
   1418 O         -66.0650   -6.5620  -37.1830 O.2      92 CYS    0.0900
   1419 CB        -69.0430   -7.3980  -36.1460 C.3      92 CYS   -0.1100
   1420 SG        -70.0470   -6.9590  -34.6920 S.3      92 CYS    0.0900
   1421 HN        -70.2180   -5.7040  -37.5490 H        92 CYS    0.0900
   1422 HA        -67.8650   -5.6010  -35.9460 H        92 CYS   -0.2300
   1423 HB1       -68.2700   -8.1420  -35.8590 H        92 CYS    0.1600
   1424 HB2       -69.6900   -7.8510  -36.9270 H        92 CYS    0.5100
   1425 HG1       -71.0730   -6.5020  -35.3940 H        92 CYS   -0.5100
   1426 N         -67.4770   -6.8210  -38.9000 N.am     93 VAL   -0.4700
   1427 CA        -66.4190   -7.0930  -39.8680 C.3      93 VAL    0.3100
   1428 C         -65.5520   -5.8520  -40.0720 C.2      93 VAL    0.0700
   1429 O         -64.3360   -5.9300  -40.0890 O.2      93 VAL    0.0900
   1430 CB        -66.9830   -7.4900  -41.2410 C.3      93 VAL   -0.0900
   1431 CG1       -65.8910   -8.0910  -42.1160 C.3      93 VAL    0.0900
   1432 CG2       -68.1090   -8.4740  -41.0660 C.3      93 VAL   -0.2700
   1433 HN        -68.4110   -6.8570  -39.2460 H        93 VAL    0.0900
   1434 HA        -65.8110   -7.8940  -39.4740 H        93 VAL    0.0900
   1435 HB        -67.4020   -6.5910  -41.7410 H        93 VAL    0.0900
   1436 HG11      -65.4680   -8.9970  -41.6310 H        93 VAL   -0.2700
   1437 HG12      -65.0730   -7.3520  -42.2600 H        93 VAL    0.0900
   1438 HG13      -66.3120   -8.3800  -43.1030 H        93 VAL    0.0900
   1439 HG21      -68.9920   -7.9680  -40.6180 H        93 VAL    0.0900
   1440 HG22      -67.7910   -9.2960  -40.3900 H        93 VAL    0.5100
   1441 HG23      -68.4030   -8.8920  -42.0530 H        93 VAL   -0.5100
   1442 N         -66.1950   -4.7040  -40.2270 N.am     94 THR   -0.4700
   1443 CA        -65.4830   -3.4400  -40.4180 C.3      94 THR    0.3100
   1444 C         -64.6340   -3.0860  -39.2270 C.2      94 THR    0.0700
   1445 O         -63.4870   -2.6750  -39.3970 O.2      94 THR    0.0900
   1446 CB        -66.4480   -2.2850  -40.7010 C.3      94 THR    0.1400
   1447 CG2       -65.7100   -1.0320  -40.9060 C.3      94 THR    0.0900
   1448 OG1       -67.1990   -2.5720  -41.8890 O.3      94 THR   -0.6600
   1449 HN        -67.1910   -4.6490  -40.2200 H        94 THR    0.4300
   1450 HA        -64.8040   -3.5670  -41.2490 H        94 THR   -0.2700
   1451 HB        -67.1510   -2.1610  -39.8490 H        94 THR    0.0900
   1452 HG1       -67.5350   -1.7280  -42.1990 H        94 THR    0.0900
   1453 HG21      -65.0180   -1.1330  -41.7690 H        94 THR    0.0900
   1454 HG22      -65.1140   -0.7910  -39.9990 H        94 THR    0.5100
   1455 HG23      -66.4200   -0.2040  -41.1160 H        94 THR   -0.5100
   1456 N         -65.1800   -3.2580  -38.0220 N.am     95 ALA   -0.4700
   1457 CA        -64.4540   -2.9200  -36.8000 C.3      95 ALA    0.3100
   1458 C         -63.2700   -3.8470  -36.5870 C.2      95 ALA    0.0700
   1459 O         -62.2250   -3.4150  -36.1020 O.2      95 ALA    0.0900
   1460 CB        -65.3820   -2.9590  -35.5980 C.3      95 ALA   -0.2700
   1461 HN        -66.1010   -3.6210  -37.9020 H        95 ALA    0.0900
   1462 HA        -64.0370   -1.9310  -36.9210 H        95 ALA    0.0900
   1463 HB1       -65.8160   -3.9760  -35.4820 H        95 ALA    0.0900
   1464 HB2       -66.2120   -2.2330  -35.7370 H        95 ALA    0.5100
   1465 HB3       -64.8170   -2.7080  -34.6750 H        95 ALA   -0.5100
   1466 N         -63.4440   -5.1220  -36.9530 N.am     96 SER   -0.4700
   1467 CA        -62.4230   -6.1500  -36.8070 C.3      96 SER    0.3100
   1468 C         -61.2190   -5.8240  -37.6510 C.2      96 SER    0.0700
   1469 O         -60.1210   -5.7230  -37.1230 O.2      96 SER    0.0900
   1470 CB        -62.9520   -7.5220  -37.2450 C.3      96 SER    0.0500
   1471 OG        -63.7790   -8.0870  -36.2670 O.3      96 SER    0.0900
   1472 HN        -64.3030   -5.4330  -37.3520 H        96 SER    0.0900
   1473 HA        -62.1260   -6.1780  -35.7690 H        96 SER   -0.6600
   1474 HB1       -62.0980   -8.2080  -37.4240 H        96 SER    0.4300
   1475 HB2       -63.5400   -7.4100  -38.1810 H        96 SER    0.5100
   1476 HG1       -64.6360   -7.6650  -36.3680 H        96 SER   -0.5100
   1477 N         -61.4330   -5.6740  -38.9630 N.am     97 ILE   -0.4700
   1478 CA        -60.3430   -5.3980  -39.9010 C.3      97 ILE    0.3100
   1479 C         -59.6580   -4.0460  -39.6220 C.2      97 ILE    0.0700
   1480 O         -58.4460   -3.9390  -39.7450 O.2      97 ILE    0.0900
   1481 CB        -60.8230   -5.4950  -41.3760 C.3      97 ILE   -0.0900
   1482 CG1       -59.6540   -5.4070  -42.3800 C.3      97 ILE    0.0900
   1483 CG2       -61.8390   -4.4040  -41.6790 C.3      97 ILE   -0.2700
   1484 CD        -58.4950   -6.2900  -42.0430 C.3      97 ILE    0.0900
   1485 HN        -62.3440   -5.7440  -39.3610 H        97 ILE    0.0900
   1486 HA        -59.5580   -6.1170  -39.7180 H        97 ILE    0.0900
   1487 HB        -61.2870   -6.4890  -41.5470 H        97 ILE   -0.1800
   1488 HG11      -59.2970   -4.3570  -42.4120 H        97 ILE    0.0900
   1489 HG12      -60.0320   -5.6910  -43.3840 H        97 ILE    0.0900
   1490 HG21      -61.3400   -3.4120  -41.6970 H        97 ILE   -0.2700
   1491 HG22      -62.6270   -4.3930  -40.8960 H        97 ILE    0.0900
   1492 HG23      -62.3030   -4.5860  -42.6730 H        97 ILE    0.0900
   1493 HD1       -58.8490   -7.3250  -41.8420 H        97 ILE    0.0900
   1494 HD2       -57.9800   -5.9080  -41.1360 H        97 ILE    0.5100
   1495 HD3       -57.7830   -6.3190  -42.8940 H        97 ILE   -0.5100
   1496 N         -60.4150   -3.0350  -39.1990 N.am     98 GLU   -0.4700
   1497 CA        -59.8350   -1.7390  -38.8600 C.3      98 GLU    0.3100
   1498 C         -58.9480   -1.8530  -37.6270 C.2      98 GLU    0.0700
   1499 O         -57.8560   -1.2440  -37.5790 O.2      98 GLU    0.0900
   1500 CB        -60.9140   -0.6750  -38.6300 C.3      98 GLU   -0.1800
   1501 CG        -61.5920   -0.2280  -39.9140 C.3      98 GLU    0.0900
   1502 CD        -62.5460    0.9540  -39.7440 C.2      98 GLU    0.0900
   1503 OE1       -62.4810    1.6290  -38.6930 O.co2    98 GLU   -0.2800
   1504 OE2       -63.3300    1.2310  -40.6970 O.co2    98 GLU    0.0900
   1505 HN        -61.4020   -3.1180  -39.0950 H        98 GLU    0.0900
   1506 HA        -59.1920   -1.4420  -39.6750 H        98 GLU    0.6200
   1507 HB1       -60.4470    0.2110  -38.1470 H        98 GLU   -0.7600
   1508 HB2       -61.6850   -1.0910  -37.9460 H        98 GLU   -0.7600
   1509 HG1       -62.1720   -1.0820  -40.3230 H        98 GLU    0.5100
   1510 HG2       -60.8080    0.0650  -40.6430 H        98 GLU   -0.5100
   1511 N         -59.4100   -2.6340  -36.6390 N.am     99 THR   -0.4700
   1512 CA        -58.6310   -2.8910  -35.4380 C.3      99 THR    0.3100
   1513 C         -57.3670   -3.6450  -35.7960 C.2      99 THR    0.0700
   1514 O         -56.3130   -3.3370  -35.2770 O.2      99 THR    0.0900
   1515 CB        -59.4430   -3.6560  -34.3660 C.3      99 THR    0.1400
   1516 CG2       -58.6520   -3.8290  -33.0630 C.3      99 THR    0.0900
   1517 OG1       -60.6230   -2.9340  -34.0450 O.3      99 THR   -0.6600
   1518 HN        -60.3050   -3.0710  -36.6840 H        99 THR    0.4300
   1519 HA        -58.3110   -1.9370  -35.0460 H        99 THR   -0.2700
   1520 HB        -59.7290   -4.6580  -34.7550 H        99 THR    0.0900
   1521 HG1       -61.1890   -2.9960  -34.8180 H        99 THR    0.0900
   1522 HG21      -58.3860   -2.8350  -32.6430 H        99 THR    0.0900
   1523 HG22      -57.7160   -4.3930  -33.2610 H        99 THR    0.5100
   1524 HG23      -59.2670   -4.3750  -32.3170 H        99 THR   -0.5100
   1525 N         -57.4520   -4.6180  -36.7000 N.am    100 LEU   -0.4700
   1526 CA        -56.2630   -5.3560  -37.1210 C.3     100 LEU    0.3100
   1527 C         -55.2330   -4.4300  -37.7620 C.2     100 LEU    0.0700
   1528 O         -54.0400   -4.6180  -37.5320 O.2     100 LEU    0.0900
   1529 CB        -56.6020   -6.5500  -38.0250 C.3     100 LEU   -0.1800
   1530 CG        -57.2980   -7.7570  -37.3480 C.3     100 LEU    0.0900
   1531 CD1       -57.5770   -8.8400  -38.3840 C.3     100 LEU    0.0900
   1532 CD2       -56.5060   -8.3530  -36.1960 C.3     100 LEU   -0.0900
   1533 HN        -58.3150   -4.8830  -37.1230 H       100 LEU    0.0900
   1534 HA        -55.7610   -5.7010  -36.2300 H       100 LEU   -0.2700
   1535 HB1       -55.6550   -6.9140  -38.4750 H       100 LEU    0.0900
   1536 HB2       -57.2680   -6.1840  -38.8330 H       100 LEU    0.0900
   1537 HG        -58.2540   -7.4250  -36.8910 H       100 LEU    0.0900
   1538 HD11      -56.6260   -9.1830  -38.8440 H       100 LEU   -0.2700
   1539 HD12      -58.2340   -8.4370  -39.1850 H       100 LEU    0.0900
   1540 HD13      -58.0700   -9.7090  -37.8990 H       100 LEU    0.0900
   1541 HD21      -56.5000   -7.6520  -35.3350 H       100 LEU    0.0900
   1542 HD22      -55.4570   -8.5360  -36.5130 H       100 LEU    0.5100
   1543 HD23      -56.9710   -9.3080  -35.8730 H       100 LEU   -0.5100
   1544 N         -55.6650   -3.4180  -38.5230 N.am    101 CYS   -0.4700
   1545 CA        -54.7100   -2.4110  -39.0750 C.3     101 CYS    0.3100
   1546 C         -54.0640   -1.5980  -38.0040 C.2     101 CYS    0.0700
   1547 O         -52.9010   -1.2330  -38.1000 O.2     101 CYS    0.0900
   1548 CB        -55.3660   -1.4010  -40.0140 C.3     101 CYS   -0.1100
   1549 SG        -55.8470   -2.1750  -41.5440 S.3     101 CYS    0.0900
   1550 HN        -56.6270   -3.2930  -38.7530 H       101 CYS    0.0900
   1551 HA        -53.9410   -2.9530  -39.6040 H       101 CYS   -0.2300
   1552 HB1       -54.6480   -0.5780  -40.2160 H       101 CYS    0.1600
   1553 HB2       -56.2580   -0.9700  -39.5130 H       101 CYS    0.5100
   1554 HG1       -56.8260   -2.8900  -41.0100 H       101 CYS   -0.5100
   1555 N         -54.8430   -1.2530  -37.0040 N.am    102 VAL   -0.4700
   1556 CA        -54.3120   -0.4670  -35.9210 C.3     102 VAL    0.3100
   1557 C         -53.2330   -1.2600  -35.2200 C.2     102 VAL    0.0700
   1558 O         -52.1360   -0.7420  -34.9760 O.2     102 VAL    0.0900
   1559 CB        -55.4110   -0.0360  -34.9510 C.3     102 VAL   -0.0900
   1560 CG1       -54.8050    0.3090  -33.6000 C.3     102 VAL    0.0900
   1561 CG2       -56.1860    1.1270  -35.5830 C.3     102 VAL   -0.2700
   1562 HN        -55.8060   -1.5100  -36.9490 H       102 VAL    0.0900
   1563 HA        -53.8310    0.4000  -36.3470 H       102 VAL    0.0900
   1564 HB        -56.1430   -0.8630  -34.8280 H       102 VAL    0.0900
   1565 HG11      -53.9520    1.0080  -33.7320 H       102 VAL   -0.2700
   1566 HG12      -54.4340   -0.6130  -33.1040 H       102 VAL    0.0900
   1567 HG13      -55.5690    0.7980  -32.9570 H       102 VAL    0.0900
   1568 HG21      -56.6400    0.8050  -36.5450 H       102 VAL    0.0900
   1569 HG22      -55.4960    1.9750  -35.7830 H       102 VAL    0.5100
   1570 HG23      -56.9980    1.4570  -34.9010 H       102 VAL   -0.5100
   1571 N         -53.5310   -2.5340  -34.9470 N.am    103 ILE   -0.4700
   1572 CA        -52.5620   -3.4600  -34.3430 C.3     103 ILE    0.3100
   1573 C         -51.2870   -3.5250  -35.1870 C.2     103 ILE    0.0700
   1574 O         -50.2020   -3.4610  -34.6640 O.2     103 ILE    0.0900
   1575 CB        -53.1560   -4.8860  -34.1740 C.3     103 ILE   -0.0900
   1576 CG1       -54.1950   -4.9090  -33.0560 C.3     103 ILE    0.0900
   1577 CG2       -52.0770   -5.9200  -33.8690 C.3     103 ILE   -0.2700
   1578 CD        -55.0820   -6.1350  -33.0730 C.3     103 ILE    0.0900
   1579 HN        -54.4310   -2.9150  -35.1440 H       103 ILE    0.0900
   1580 HA        -52.2800   -3.0600  -33.3810 H       103 ILE    0.0900
   1581 HB        -53.6800   -5.1740  -35.1110 H       103 ILE   -0.1800
   1582 HG11      -54.8380   -4.0080  -33.1520 H       103 ILE    0.0900
   1583 HG12      -53.6650   -4.8700  -32.0810 H       103 ILE    0.0900
   1584 HG21      -51.5500   -5.6560  -32.9270 H       103 ILE   -0.2700
   1585 HG22      -51.3350   -5.9470  -34.6950 H       103 ILE    0.0900
   1586 HG23      -52.5370   -6.9240  -33.7480 H       103 ILE    0.0900
   1587 HD1       -54.4660   -7.0530  -32.9610 H       103 ILE    0.0900
   1588 HD2       -55.6310   -6.1910  -34.0370 H       103 ILE    0.5100
   1589 HD3       -55.8060   -6.0900  -32.2320 H       103 ILE   -0.5100
   1590 N         -51.4230   -3.6680  -36.4960 N.am    104 ALA   -0.4700
   1591 CA        -50.2590   -3.7820  -37.3470 C.3     104 ALA    0.3100
   1592 C         -49.4550   -2.4930  -37.2650 C.2     104 ALA    0.0700
   1593 O         -48.2330   -2.5280  -37.1780 O.2     104 ALA    0.0900
   1594 CB        -50.6630   -4.0930  -38.7840 C.3     104 ALA   -0.2700
   1595 HN        -52.3120   -3.7020  -36.9460 H       104 ALA    0.0900
   1596 HA        -49.6360   -4.5710  -36.9540 H       104 ALA    0.0900
   1597 HB1       -51.3100   -3.2830  -39.1830 H       104 ALA    0.0900
   1598 HB2       -51.2280   -5.0490  -38.8200 H       104 ALA    0.5100
   1599 HB3       -49.7570   -4.1700  -39.4230 H       104 ALA   -0.5100
   1600 N         -50.1370   -1.3510  -37.2800 N.am    105 ILE   -0.4700
   1601 CA        -49.4520   -0.0480  -37.2080 C.3     105 ILE    0.3100
   1602 C         -48.7740    0.1080  -35.8460 C.2     105 ILE    0.0700
   1603 O         -47.6370    0.5350  -35.7750 O.2     105 ILE    0.0900
   1604 CB        -50.4240    1.1250  -37.4780 C.3     105 ILE   -0.0900
   1605 CG1       -50.8950    1.1010  -38.9320 C.3     105 ILE    0.0900
   1606 CG2       -49.7850    2.4720  -37.1410 C.3     105 ILE   -0.2700
   1607 CD        -52.1090    1.9750  -39.2070 C.3     105 ILE    0.0900
   1608 HN        -51.1320   -1.3270  -37.3390 H       105 ILE    0.0900
   1609 HA        -48.6610   -0.0500  -37.9450 H       105 ILE    0.0900
   1610 HB        -51.3370    0.9900  -36.8580 H       105 ILE   -0.1800
   1611 HG11      -51.1480    0.0540  -39.2020 H       105 ILE    0.0900
   1612 HG12      -50.0590    1.4470  -39.5770 H       105 ILE    0.0900
   1613 HG21      -48.7870    2.5510  -37.6220 H       105 ILE   -0.2700
   1614 HG22      -49.6580    2.5660  -36.0410 H       105 ILE    0.0900
   1615 HG23      -50.4260    3.2990  -37.5160 H       105 ILE    0.0900
   1616 HD1       -51.8800    3.0340  -38.9610 H       105 ILE    0.0900
   1617 HD2       -52.9640    1.6420  -38.5800 H       105 ILE    0.5100
   1618 HD3       -52.3850    1.9120  -40.2810 H       105 ILE   -0.5100
   1619 N         -49.4770   -0.2540  -34.7720 N.am    106 ASP   -0.4700
   1620 CA        -48.9460   -0.1890  -33.4030 C.3     106 ASP    0.3100
   1621 C         -47.6170   -0.9320  -33.3030 C.2     106 ASP    0.0700
   1622 O         -46.6550   -0.4160  -32.7250 O.2     106 ASP    0.0900
   1623 CB        -49.9770   -0.7880  -32.4270 C.3     106 ASP   -0.2800
   1624 CG        -49.4760   -0.8900  -30.9880 C.2     106 ASP    0.0900
   1625 OD1       -49.4260    0.1550  -30.2780 O.co2   106 ASP    0.0900
   1626 OD2       -49.1810   -2.0350  -30.5580 O.co2   106 ASP    0.6200
   1627 HN        -50.4130   -0.5890  -34.8520 H       106 ASP   -0.7600
   1628 HA        -48.7490    0.8450  -33.1620 H       106 ASP   -0.7600
   1629 HB1       -50.2450   -1.8090  -32.7740 H       106 ASP    0.5100
   1630 HB2       -50.8860   -0.1500  -32.4340 H       106 ASP   -0.5100
   1631 N         -47.5620   -2.1380  -33.8620 N.am    107 ARG   -0.4700
   1632 CA        -46.3460   -2.9420  -33.8210 C.3     107 ARG    0.3100
   1633 C         -45.2620   -2.3410  -34.7080 C.2     107 ARG    0.0700
   1634 O         -44.0940   -2.4030  -34.3700 O.2     107 ARG    0.0900
   1635 CB        -46.6270   -4.3750  -34.2750 C.3     107 ARG   -0.1800
   1636 CG        -47.5480   -5.1720  -33.3850 C.3     107 ARG    0.0900
   1637 CD        -46.9560   -5.3470  -32.0100 C.3     107 ARG    0.0900
   1638 NE        -47.1070   -4.1380  -31.1940 N.pl3   107 ARG   -0.1800
   1639 CZ        -46.4020   -3.8690  -30.0990 C.cat   107 ARG    0.0900
   1640 NH1       -45.4710   -4.7100  -29.6590 N.pl3   107 ARG    0.0900
   1641 NH2       -46.6230   -2.7390  -29.4400 N.pl3   107 ARG    0.2000
   1642 HN        -48.3430   -2.5430  -34.3320 H       107 ARG    0.0900
   1643 HA        -45.9770   -2.9370  -32.8070 H       107 ARG    0.0900
   1644 HB1       -45.6580   -4.9120  -34.3350 H       107 ARG   -0.7000
   1645 HB2       -47.0800   -4.3320  -35.2880 H       107 ARG    0.4400
   1646 HG1       -47.7200   -6.1710  -33.8400 H       107 ARG    0.6400
   1647 HG2       -48.5220   -4.6440  -33.3000 H       107 ARG   -0.8000
   1648 HD1       -45.8700   -5.5640  -32.0950 H       107 ARG    0.4600
   1649 HD2       -47.4710   -6.1780  -31.4830 H       107 ARG    0.4600
   1650 HE        -47.7890   -3.4680  -31.4820 H       107 ARG   -0.8000
   1651 HH11      -45.2910   -5.5610  -30.1530 H       107 ARG    0.4600
   1652 HH12      -44.9490   -4.4930  -28.8330 H       107 ARG    0.4600
   1653 HH21      -47.4100   -2.1690  -29.6750 H       107 ARG    0.5100
   1654 HH22      -46.0020   -2.4580  -28.7080 H       107 ARG   -0.5100
   1655 N         -45.6410   -1.7800  -35.8530 N.am    108 TYR   -0.4700
   1656 CA        -44.6840   -1.1270  -36.7160 C.3     108 TYR    0.3100
   1657 C         -44.0110    0.0130  -35.9540 C.2     108 TYR    0.0700
   1658 O         -42.7840    0.1030  -35.9250 O.2     108 TYR    0.0900
   1659 CB        -45.3450   -0.6160  -38.0010 C.3     108 TYR   -0.1800
   1660 CG        -44.3600    0.0180  -38.9350 C.ar    108 TYR    0.0900
   1661 CD1       -43.5310   -0.7630  -39.7260 C.ar    108 TYR    0.0900
   1662 CD2       -44.2200    1.3910  -38.9880 C.ar    108 TYR    0.0000
   1663 CE1       -42.6120   -0.1890  -40.5790 C.ar    108 TYR   -0.1150
   1664 CE2       -43.2960    1.9810  -39.8300 C.ar    108 TYR    0.1150
   1665 CZ        -42.4970    1.1800  -40.6270 C.ar    108 TYR   -0.1150
   1666 OH        -41.5650    1.7370  -41.4820 O.3     108 TYR    0.1150
   1667 HN        -46.5890   -1.7820  -36.1620 H       108 TYR    0.1100
   1668 HA        -43.9120   -1.8440  -36.9560 H       108 TYR   -0.5400
   1669 HB1       -46.1080    0.1510  -37.7480 H       108 TYR    0.4300
   1670 HB2       -45.8190   -1.4640  -38.5390 H       108 TYR   -0.1150
   1671 HD1       -43.6070   -1.8390  -39.6740 H       108 TYR    0.1150
   1672 HD2       -44.8420    2.0140  -38.3620 H       108 TYR   -0.1150
   1673 HE1       -41.9870   -0.8090  -41.2040 H       108 TYR    0.1150
   1674 HE2       -43.2010    3.0560  -39.8650 H       108 TYR    0.5100
   1675 HH        -40.7720    1.1980  -41.4490 H       108 TYR   -0.5100
   1676 N         -44.8030    0.8600  -35.2990 N.am    109 LEU   -0.4700
   1677 CA        -44.2410    1.9550  -34.5100 C.3     109 LEU    0.3100
   1678 C         -43.4060    1.4490  -33.3310 C.2     109 LEU    0.0700
   1679 O         -42.3350    1.9770  -33.0480 O.2     109 LEU    0.0900
   1680 CB        -45.3320    2.9050  -34.0340 C.3     109 LEU   -0.1800
   1681 CG        -45.9600    3.6520  -35.2210 C.3     109 LEU    0.0900
   1682 CD1       -47.2990    4.3210  -34.8700 C.3     109 LEU    0.0900
   1683 CD2       -44.9630    4.6570  -35.7950 C.3     109 LEU   -0.0900
   1684 HN        -45.7970    0.7860  -35.3160 H       109 LEU    0.0900
   1685 HA        -43.5320    2.4830  -35.1320 H       109 LEU   -0.2700
   1686 HB1       -44.8960    3.6420  -33.3270 H       109 LEU    0.0900
   1687 HB2       -46.1200    2.3250  -33.5070 H       109 LEU    0.0900
   1688 HG        -46.1280    2.9300  -36.0480 H       109 LEU    0.0900
   1689 HD11      -47.1530    5.0600  -34.0520 H       109 LEU   -0.2700
   1690 HD12      -48.0260    3.5550  -34.5290 H       109 LEU    0.0900
   1691 HD13      -47.7020    4.8500  -35.7590 H       109 LEU    0.0900
   1692 HD21      -44.0490    4.1310  -36.1450 H       109 LEU    0.0900
   1693 HD22      -44.6740    5.3910  -35.0130 H       109 LEU    0.5100
   1694 HD23      -45.4170    5.1900  -36.6580 H       109 LEU   -0.5100
   1695 N         -43.8740    0.4010  -32.6690 N.am    110 ALA   -0.4700
   1696 CA        -43.1160   -0.2120  -31.5830 C.3     110 ALA    0.3100
   1697 C         -41.7460   -0.7070  -32.0660 C.2     110 ALA    0.0700
   1698 O         -40.7540   -0.5480  -31.3570 O.2     110 ALA    0.0900
   1699 CB        -43.9070   -1.3580  -30.9620 C.3     110 ALA   -0.2700
   1700 HN        -44.7560   -0.0140  -32.8820 H       110 ALA    0.0900
   1701 HA        -42.9160    0.5500  -30.8440 H       110 ALA    0.0900
   1702 HB1       -44.1190   -2.1350  -31.7270 H       110 ALA    0.0900
   1703 HB2       -44.8720   -0.9810  -30.5630 H       110 ALA    0.5100
   1704 HB3       -43.3180   -1.8210  -30.1410 H       110 ALA   -0.5100
   1705 N         -41.6820   -1.2840  -33.2660 N.am    111 ILE   -0.4700
   1706 CA        -40.4680   -1.9570  -33.7160 C.3     111 ILE    0.3100
   1707 C         -39.4320   -0.9790  -34.2910 C.2     111 ILE    0.0700
   1708 O         -38.2360   -1.1310  -34.0940 O.2     111 ILE    0.0900
   1709 CB        -40.7910   -3.0840  -34.7320 C.3     111 ILE   -0.0900
   1710 CG1       -39.7490   -4.1860  -34.6880 C.3     111 ILE    0.0900
   1711 CG2       -40.8910   -2.5660  -36.1630 C.3     111 ILE   -0.2700
   1712 CD        -40.2000   -5.4240  -35.4470 C.3     111 ILE    0.0900
   1713 HN        -42.4500   -1.2810  -33.9030 H       111 ILE    0.0900
   1714 HA        -39.9760   -2.3680  -32.8470 H       111 ILE    0.0900
   1715 HB        -41.7580   -3.5550  -34.4520 H       111 ILE   -0.1800
   1716 HG11      -39.5580   -4.4610  -33.6290 H       111 ILE    0.0900
   1717 HG12      -38.8050   -3.8100  -35.1380 H       111 ILE    0.0900
   1718 HG21      -39.8880   -2.2670  -36.5320 H       111 ILE   -0.2700
   1719 HG22      -41.5610   -1.6800  -36.1980 H       111 ILE    0.0900
   1720 HG23      -41.2910   -3.3620  -36.8260 H       111 ILE    0.0900
   1721 HD1       -40.2110   -5.2190  -36.5390 H       111 ILE    0.0900
   1722 HD2       -41.2250   -5.7100  -35.1290 H       111 ILE    0.5100
   1723 HD3       -39.5000   -6.2640  -35.2520 H       111 ILE   -0.5100
   1724 N         -39.8830    0.0330  -35.0060 N.am    112 THR   -0.4700
   1725 CA        -38.9610    0.8950  -35.6960 C.3     112 THR    0.3100
   1726 C         -38.5900    2.0920  -34.8550 C.2     112 THR    0.0700
   1727 O         -37.5340    2.6780  -35.0570 O.2     112 THR    0.0900
   1728 CB        -39.5670    1.4320  -36.9740 C.3     112 THR    0.1400
   1729 CG2       -39.9690    0.2860  -37.8910 C.3     112 THR    0.0900
   1730 OG1       -40.7000    2.2240  -36.6330 O.3     112 THR   -0.6600
   1731 HN        -40.8530    0.2400  -35.1000 H       112 THR    0.4300
   1732 HA        -38.0710    0.3230  -35.9170 H       112 THR   -0.2700
   1733 HB        -38.8270    2.0610  -37.5150 H       112 THR    0.0900
   1734 HG1       -41.4500    1.6240  -36.6280 H       112 THR    0.0900
   1735 HG21      -40.8430   -0.2540  -37.4660 H       112 THR    0.0900
   1736 HG22      -39.1260   -0.4290  -37.9960 H       112 THR    0.5100
   1737 HG23      -40.2510    0.6840  -38.8910 H       112 THR   -0.5100
   1738 N         -39.4590    2.4890  -33.9310 N.am    113 SER   -0.4700
   1739 CA        -39.1400    3.6130  -33.0700 C.3     113 SER    0.3100
   1740 C         -39.6340    3.4090  -31.6380 C.2     113 SER    0.0700
   1741 O         -40.5320    4.1130  -31.1830 O.2     113 SER    0.0900
   1742 CB        -39.7090    4.8900  -33.6660 C.3     113 SER    0.0500
   1743 OG        -39.3180    6.0000  -32.8680 O.3     113 SER    0.0900
   1744 HN        -40.3410    2.0470  -33.7900 H       113 SER    0.0900
   1745 HA        -38.0650    3.6810  -32.9850 H       113 SER   -0.6600
   1746 HB1       -40.8190    4.8350  -33.6910 H       113 SER    0.4300
   1747 HB2       -39.3230    5.0320  -34.6980 H       113 SER    0.5100
   1748 HG1       -38.4170    6.2060  -33.1250 H       113 SER   -0.5100
   1749 N         -39.0310    2.4480  -30.9140 N.am    114 PRO   -0.2900
   1750 CA        -39.5140    2.0260  -29.6020 C.3     114 PRO    0.0000
   1751 C         -39.5880    3.1090  -28.5570 C.2     114 PRO    0.0900
   1752 O         -40.3940    2.9830  -27.6370 O.2     114 PRO    0.0900
   1753 CB        -38.4960    0.9760  -29.1470 C.3     114 PRO    0.0200
   1754 CG        -37.3740    1.0110  -30.1210 C.3     114 PRO    0.0900
   1755 CD        -37.8830    1.6430  -31.3680 C.3     114 PRO   -0.1800
   1756 HA        -40.5270    1.6630  -29.6780 H       114 PRO    0.0900
   1757 HB1       -38.9630   -0.0320  -29.1330 H       114 PRO    0.0900
   1758 HB2       -38.1280    1.2150  -28.1260 H       114 PRO   -0.1800
   1759 HG1       -36.5290    1.6020  -29.7090 H       114 PRO    0.0900
   1760 HG2       -37.0190   -0.0220  -30.3320 H       114 PRO    0.0900
   1761 HD1       -37.1190    2.3010  -31.8310 H       114 PRO    0.5100
   1762 HD2       -38.2220    0.8810  -32.1010 H       114 PRO   -0.5100
   1763 N         -38.7480    4.1390  -28.6620 N.am    115 PHE   -0.4700
   1764 CA        -38.6750    5.1710  -27.6070 C.3     115 PHE    0.3100
   1765 C         -39.6770    6.2640  -27.8740 C.2     115 PHE    0.0700
   1766 O         -40.3900    6.7050  -26.9560 O.2     115 PHE    0.0900
   1767 CB        -37.2610    5.7540  -27.4800 C.3     115 PHE   -0.1800
   1768 CG        -36.2650    4.7510  -27.0160 C.ar    115 PHE    0.0900
   1769 CD1       -36.0980    4.5070  -25.6680 C.ar    115 PHE    0.0900
   1770 CD2       -35.5300    4.0130  -27.9360 C.ar    115 PHE    0.0000
   1771 CE1       -35.1910    3.5570  -25.2380 C.ar    115 PHE   -0.1150
   1772 CE2       -34.6230    3.0660  -27.5110 C.ar    115 PHE    0.1150
   1773 CZ        -34.4550    2.8380  -26.1590 C.ar    115 PHE   -0.1150
   1774 HN        -38.1410    4.2590  -29.4430 H       115 PHE    0.1150
   1775 HA        -38.9710    4.7120  -26.6760 H       115 PHE   -0.1150
   1776 HB1       -37.2680    6.5840  -26.7420 H       115 PHE    0.1150
   1777 HB2       -36.9240    6.1270  -28.4700 H       115 PHE   -0.1150
   1778 HD1       -36.6780    5.0620  -24.9460 H       115 PHE    0.1150
   1779 HD2       -35.6710    4.1820  -28.9930 H       115 PHE   -0.1150
   1780 HE1       -35.0600    3.3770  -24.1820 H       115 PHE    0.1150
   1781 HE2       -34.0450    2.5060  -28.2310 H       115 PHE    0.5100
   1782 HZ        -33.7470    2.0950  -25.8210 H       115 PHE   -0.5100
   1783 N         -39.7300    6.6980  -29.1350 N.am    116 ARG   -0.4700
   1784 CA        -40.8040    7.5660  -29.5740 C.3     116 ARG    0.3100
   1785 C         -42.1300    6.9100  -29.1980 C.2     116 ARG    0.0700
   1786 O         -42.9840    7.5550  -28.6110 O.2     116 ARG    0.0900
   1787 CB        -40.7450    7.8170  -31.0790 C.3     116 ARG   -0.1800
   1788 CG        -41.5330    9.0520  -31.5040 C.3     116 ARG    0.0900
   1789 CD        -40.7850   10.3470  -31.1750 C.3     116 ARG    0.0900
   1790 NE        -41.6320   11.3630  -30.5250 N.pl3   116 ARG   -0.1800
   1791 CZ        -41.2140   12.5800  -30.1750 C.cat   116 ARG    0.0900
   1792 NH1       -39.9610   12.9730  -30.4210 N.pl3   116 ARG    0.0900
   1793 NH2       -42.0550   13.4250  -29.5910 N.pl3   116 ARG    0.2000
   1794 HN        -39.0480    6.4500  -29.8190 H       116 ARG    0.0900
   1795 HA        -40.7140    8.4990  -29.0380 H       116 ARG    0.0900
   1796 HB1       -41.1580    6.9310  -31.6060 H       116 ARG   -0.7000
   1797 HB2       -39.6840    7.9500  -31.3780 H       116 ARG    0.4400
   1798 HG1       -42.5120    9.0560  -30.9790 H       116 ARG    0.6400
   1799 HG2       -41.7130    9.0080  -32.6000 H       116 ARG   -0.8000
   1800 HD1       -40.3930   10.7940  -32.1140 H       116 ARG    0.4600
   1801 HD2       -39.9490   10.1210  -30.4800 H       116 ARG    0.4600
   1802 HE        -42.5840   11.1240  -30.3350 H       116 ARG   -0.8000
   1803 HH11      -39.3210   12.3520  -30.8730 H       116 ARG    0.4600
   1804 HH12      -39.6630   13.8890  -30.1520 H       116 ARG    0.4600
   1805 HH21      -42.9990   13.1480  -29.4140 H       116 ARG    0.5100
   1806 HH22      -41.7440   14.3390  -29.3270 H       116 ARG   -0.5100
   1807 N         -42.2550    5.6170  -29.5050 N.am    117 TYR   -0.4700
   1808 CA        -43.4160    4.8070  -29.1790 C.3     117 TYR    0.3100
   1809 C         -43.7470    4.8380  -27.7090 C.2     117 TYR    0.0700
   1810 O         -44.9000    4.9680  -27.3390 O.2     117 TYR    0.0900
   1811 CB        -43.1810    3.3440  -29.5880 C.3     117 TYR   -0.1800
   1812 CG        -44.3800    2.4500  -29.3130 C.ar    117 TYR    0.0900
   1813 CD1       -45.4250    2.3400  -30.2360 C.ar    117 TYR    0.0900
   1814 CD2       -44.4840    1.7370  -28.1140 C.ar    117 TYR    0.0000
   1815 CE1       -46.5250    1.5270  -29.9800 C.ar    117 TYR   -0.1150
   1816 CE2       -45.5730    0.9290  -27.8560 C.ar    117 TYR    0.1150
   1817 CZ        -46.5910    0.8270  -28.7880 C.ar    117 TYR   -0.1150
   1818 OH        -47.6760    0.0240  -28.5160 O.3     117 TYR    0.1150
   1819 HN        -41.5300    5.1340  -29.9870 H       117 TYR    0.1100
   1820 HA        -44.2670    5.2140  -29.7050 H       117 TYR   -0.5400
   1821 HB1       -42.3220    2.9340  -29.0170 H       117 TYR    0.4300
   1822 HB2       -42.9730    3.2940  -30.6780 H       117 TYR   -0.1150
   1823 HD1       -45.3770    2.8940  -31.1630 H       117 TYR    0.1150
   1824 HD2       -43.7000    1.8210  -27.3770 H       117 TYR   -0.1150
   1825 HE1       -47.3210    1.4430  -30.7060 H       117 TYR    0.1150
   1826 HE2       -45.6290    0.3770  -26.9280 H       117 TYR    0.5100
   1827 HH        -48.3460    0.1950  -29.1820 H       117 TYR   -0.5100
   1828 N         -42.7370    4.6860  -26.8670 N.am    118 GLN   -0.4700
   1829 CA        -42.9390    4.7010  -25.4230 C.3     118 GLN    0.3100
   1830 C         -43.6100    5.9680  -24.9370 C.2     118 GLN    0.0700
   1831 O         -44.5020    5.9150  -24.1000 O.2     118 GLN    0.0900
   1832 CB        -41.6130    4.5240  -24.6990 C.3     118 GLN   -0.1800
   1833 CG        -41.3900    3.1130  -24.1760 C.3     118 GLN    0.0900
   1834 CD        -41.9480    2.9020  -22.7820 C.2     118 GLN    0.0900
   1835 NE2       -41.7560    1.7000  -22.2480 N.am    118 GLN   -0.1800
   1836 OE1       -42.5360    3.8020  -22.1840 O.2     118 GLN    0.0900
   1837 HN        -41.8000    4.5570  -27.1790 H       118 GLN    0.0900
   1838 HA        -43.6150    3.8970  -25.1700 H       118 GLN    0.5500
   1839 HB1       -41.5810    5.2290  -23.8410 H       118 GLN   -0.5500
   1840 HB2       -40.7900    4.7750  -25.4010 H       118 GLN   -0.6200
   1841 HG1       -40.2980    2.9070  -24.1500 H       118 GLN    0.3200
   1842 HG2       -41.8810    2.3930  -24.8630 H       118 GLN    0.3000
   1843 HE21      -42.1010    1.4990  -21.3320 H       118 GLN    0.5100
   1844 HE22      -41.2680    0.9960  -22.7640 H       118 GLN   -0.5100
   1845 N         -43.1960    7.1110  -25.4790 N.am    119 SER   -0.4700
   1846 CA        -43.6850    8.3890  -24.9950 C.3     119 SER    0.3100
   1847 C         -44.9890    8.7890  -25.6600 C.2     119 SER    0.0700
   1848 O         -45.9030    9.2430  -24.9740 O.2     119 SER    0.0900
   1849 CB        -42.6140    9.4700  -25.1660 C.3     119 SER    0.0500
   1850 OG        -42.3440    9.7420  -26.5290 O.3     119 SER    0.0900
   1851 HN        -42.5430    7.1410  -26.2310 H       119 SER    0.0900
   1852 HA        -43.9420    8.2770  -23.9520 H       119 SER   -0.6600
   1853 HB1       -41.6710    9.1330  -24.6840 H       119 SER    0.4300
   1854 HB2       -42.9600   10.4100  -24.6850 H       119 SER    0.5100
   1855 HG1       -41.8910    8.9660  -26.8690 H       119 SER   -0.5100
   1856 N         -45.0890    8.6160  -26.9830 N.am    120 LEU   -0.4700
   1857 CA        -46.3330    8.8950  -27.6930 C.3     120 LEU    0.3100
   1858 C         -47.4760    8.0800  -27.0970 C.2     120 LEU    0.0700
   1859 O         -48.4900    8.6280  -26.6940 O.2     120 LEU    0.0900
   1860 CB        -46.2260    8.5670  -29.1920 C.3     120 LEU   -0.1800
   1861 CG        -45.4910    9.5350  -30.1250 C.3     120 LEU    0.0900
   1862 CD1       -45.6510    9.0610  -31.5720 C.3     120 LEU    0.0900
   1863 CD2       -45.9790   10.9690  -29.9490 C.3     120 LEU   -0.0900
   1864 HN        -44.3260    8.2920  -27.5380 H       120 LEU    0.0900
   1865 HA        -46.5600    9.9410  -27.5590 H       120 LEU   -0.2700
   1866 HB1       -47.2610    8.4670  -29.5780 H       120 LEU    0.0900
   1867 HB2       -45.7130    7.5860  -29.2740 H       120 LEU    0.0900
   1868 HG        -44.4130    9.5670  -29.8570 H       120 LEU    0.0900
   1869 HD11      -46.7270    9.0310  -31.8480 H       120 LEU   -0.2700
   1870 HD12      -45.2280    8.0400  -31.6840 H       120 LEU    0.0900
   1871 HD13      -45.1280    9.7600  -32.2590 H       120 LEU    0.0900
   1872 HD21      -45.6500   11.3660  -28.9650 H       120 LEU    0.0900
   1873 HD22      -47.0890   10.9980  -29.9910 H       120 LEU    0.5100
   1874 HD23      -45.5580   11.6130  -30.7500 H       120 LEU   -0.5100
   1875 N         -47.2950    6.7710  -27.0120 N.am    121 MET   -0.4700
   1876 CA        -48.4250    5.8480  -26.9080 C.3     121 MET    0.3100
   1877 C         -48.8390    5.4990  -25.4790 C.2     121 MET    0.0700
   1878 O         -48.2440    4.6560  -24.8370 O.2     121 MET    0.0900
   1879 CB        -48.1010    4.5710  -27.6790 C.3     121 MET   -0.1800
   1880 CG        -49.2720    3.6270  -27.8490 C.3     121 MET    0.0900
   1881 SD        -50.4990    4.2150  -29.0400 S.3     121 MET    0.0900
   1882 CE        -51.3570    2.6860  -29.3580 C.3     121 MET   -0.1400
   1883 HN        -46.3880    6.3570  -27.0170 H       121 MET    0.0900
   1884 HA        -49.2990    6.3300  -27.3200 H       121 MET    0.0900
   1885 HB1       -47.2940    4.0320  -27.1380 H       121 MET   -0.0900
   1886 HB2       -47.7320    4.8550  -28.6870 H       121 MET   -0.2200
   1887 HG1       -49.7590    3.4920  -26.8600 H       121 MET    0.0900
   1888 HG2       -48.8820    2.6430  -28.1830 H       121 MET    0.0900
   1889 HE1       -52.0870    2.4570  -28.5520 H       121 MET    0.0900
   1890 HE2       -50.6330    1.8440  -29.4150 H       121 MET    0.5100
   1891 HE3       -51.9140    2.7510  -30.3170 H       121 MET   -0.5100
   1892 N         -49.8990    6.1330  -25.0020 N.am    122 THR   -0.4700
   1893 CA        -50.4060    5.8870  -23.6640 C.3     122 THR    0.3100
   1894 C         -51.7460    5.1470  -23.6860 C.2     122 THR    0.0700
   1895 O         -52.3340    4.9250  -24.7440 O.2     122 THR    0.0900
   1896 CB        -50.5850    7.2120  -22.9180 C.3     122 THR    0.1400
   1897 CG2       -49.3170    8.0510  -23.0250 C.3     122 THR    0.0900
   1898 OG1       -51.6790    7.9340  -23.4900 O.3     122 THR   -0.6600
   1899 HN        -50.3970    6.8090  -25.5390 H       122 THR    0.4300
   1900 HA        -49.7000    5.2550  -23.1450 H       122 THR   -0.2700
   1901 HB        -50.8000    7.0170  -21.8460 H       122 THR    0.0900
   1902 HG1       -51.5570    8.8500  -23.2270 H       122 THR    0.0900
   1903 HG21      -49.1890    8.4190  -24.0660 H       122 THR    0.0900
   1904 HG22      -48.4320    7.4360  -22.7560 H       122 THR    0.5100
   1905 HG23      -49.3850    8.9280  -22.3460 H       122 THR   -0.5100
   1906 N         -52.2230    4.7790  -22.5010 N.am    123 ARG   -0.4700
   1907 CA        -53.5120    4.1110  -22.3550 C.3     123 ARG    0.3100
   1908 C         -54.6540    4.9800  -22.8310 C.2     123 ARG    0.0700
   1909 O         -55.5670    4.4960  -23.4820 O.2     123 ARG    0.0900
   1910 CB        -53.7720    3.7380  -20.8950 C.3     123 ARG   -0.1800
   1911 CG        -53.0140    2.5080  -20.4400 C.3     123 ARG    0.0900
   1912 CD        -53.5580    1.9250  -19.1330 C.3     123 ARG    0.0900
   1913 NE        -53.8360    0.4930  -19.2900 N.pl3   123 ARG   -0.1800
   1914 CZ        -52.9120   -0.4450  -19.5090 C.cat   123 ARG    0.0900
   1915 NH1       -51.6180   -0.1370  -19.5890 N.pl3   123 ARG    0.0900
   1916 NH2       -53.2890   -1.7060  -19.6610 N.pl3   123 ARG    0.2000
   1917 HN        -51.7200    4.9430  -21.6560 H       123 ARG    0.0900
   1918 HA        -53.5000    3.2230  -22.9700 H       123 ARG    0.0900
   1919 HB1       -54.8590    3.5530  -20.7650 H       123 ARG   -0.7000
   1920 HB2       -53.4740    4.5940  -20.2520 H       123 ARG    0.4400
   1921 HG1       -51.9470    2.7790  -20.2940 H       123 ARG    0.6400
   1922 HG2       -53.0830    1.7320  -21.2320 H       123 ARG   -0.8000
   1923 HD1       -54.5060    2.4330  -18.8560 H       123 ARG    0.4600
   1924 HD2       -52.8080    2.0450  -18.3230 H       123 ARG    0.4600
   1925 HE        -54.7880    0.1960  -19.2290 H       123 ARG   -0.8000
   1926 HH11      -51.3230    0.8130  -19.4840 H       123 ARG    0.4600
   1927 HH12      -50.9430   -0.8560  -19.7530 H       123 ARG    0.4600
   1928 HH21      -54.2580   -1.9460  -19.6110 H       123 ARG    0.5100
   1929 HH22      -52.6050   -2.4170  -19.8260 H       123 ARG   -0.5100
   1930 N         -54.6030    6.2650  -22.4790 N.am    124 ALA   -0.4700
   1931 CA        -55.6260    7.2270  -22.8510 C.3     124 ALA    0.3100
   1932 C         -55.7560    7.3210  -24.3840 C.2     124 ALA    0.0700
   1933 O         -56.8710    7.3240  -24.9330 O.2     124 ALA    0.0900
   1934 CB        -55.2960    8.5820  -22.2510 C.3     124 ALA   -0.2700
   1935 HN        -53.8480    6.6270  -21.9380 H       124 ALA    0.0900
   1936 HA        -56.5760    6.8700  -22.4830 H       124 ALA    0.0900
   1937 HB1       -54.3110    8.9370  -22.6250 H       124 ALA    0.0900
   1938 HB2       -55.2460    8.5040  -21.1440 H       124 ALA    0.5100
   1939 HB3       -56.0720    9.3230  -22.5390 H       124 ALA   -0.5100
   1940 N         -54.6160    7.3930  -25.0620 N.am    125 ARG   -0.4700
   1941 CA        -54.5990    7.4330  -26.5050 C.3     125 ARG    0.3100
   1942 C         -55.0260    6.0940  -27.1100 C.2     125 ARG    0.0700
   1943 O         -55.8120    6.0830  -28.0440 O.2     125 ARG    0.0900
   1944 CB        -53.2300    7.8800  -27.0210 C.3     125 ARG   -0.1800
   1945 CG        -52.9550    9.3290  -26.6960 C.3     125 ARG    0.0900
   1946 CD        -51.5700    9.7880  -27.1100 C.3     125 ARG    0.0900
   1947 NE        -51.3920   11.1950  -26.7430 N.pl3   125 ARG   -0.1800
   1948 CZ        -50.2650   11.7370  -26.2990 C.cat   125 ARG    0.0900
   1949 NH1       -49.1670   11.0160  -26.1650 N.pl3   125 ARG    0.0900
   1950 NH2       -50.2440   13.0250  -25.9840 N.pl3   125 ARG    0.2000
   1951 HN        -53.7270    7.4200  -24.6100 H       125 ARG    0.0900
   1952 HA        -55.3650    8.1220  -26.8280 H       125 ARG    0.0900
   1953 HB1       -53.1970    7.7430  -28.1240 H       125 ARG   -0.7000
   1954 HB2       -52.4440    7.2480  -26.5570 H       125 ARG    0.4400
   1955 HG1       -53.0640    9.4730  -25.6010 H       125 ARG    0.6400
   1956 HG2       -53.7070    9.9570  -27.2190 H       125 ARG   -0.8000
   1957 HD1       -51.4470    9.6940  -28.2100 H       125 ARG    0.4600
   1958 HD2       -50.7940    9.1890  -26.5860 H       125 ARG    0.4600
   1959 HE        -52.1830   11.7970  -26.8360 H       125 ARG   -0.8000
   1960 HH11      -49.1750   10.0430  -26.3990 H       125 ARG    0.4600
   1961 HH12      -48.3270   11.4420  -25.8280 H       125 ARG    0.4600
   1962 HH21      -51.0720   13.5780  -26.0830 H       125 ARG    0.5100
   1963 HH22      -49.4000   13.4440  -25.6490 H       125 ARG   -0.5100
   1964 N         -54.5450    4.9710  -26.5750 N.am    126 ALA   -0.4700
   1965 CA        -55.0840    3.6490  -26.9680 C.3     126 ALA    0.3100
   1966 C         -56.6360    3.6070  -26.9610 C.2     126 ALA    0.0700
   1967 O         -57.2720    3.1090  -27.8970 O.2     126 ALA    0.0900
   1968 CB        -54.5370    2.5480  -26.0690 C.3     126 ALA   -0.2700
   1969 HN        -53.8130    4.9700  -25.8990 H       126 ALA    0.0900
   1970 HA        -54.8030    3.4660  -27.9940 H       126 ALA    0.0900
   1971 HB1       -54.8200    2.7430  -25.0120 H       126 ALA    0.0900
   1972 HB2       -53.4290    2.5180  -26.1390 H       126 ALA    0.5100
   1973 HB3       -54.9580    1.5660  -26.3730 H       126 ALA   -0.5100
   1974 N         -57.2350    4.1450  -25.9060 N.am    127 LYS   -0.4700
   1975 CA        -58.6900    4.2930  -25.8060 C.3     127 LYS    0.3100
   1976 C         -59.3150    5.1340  -26.9150 C.2     127 LYS    0.0700
   1977 O         -60.3640    4.7690  -27.4510 O.2     127 LYS    0.0900
   1978 CB        -59.0450    4.9470  -24.4780 C.3     127 LYS   -0.1800
   1979 CG        -59.7510    4.0400  -23.4980 C.3     127 LYS    0.0900
   1980 CD        -60.2110    4.8070  -22.2600 C.3     127 LYS    0.0900
   1981 CE        -59.0520    5.2660  -21.3680 C.3     127 LYS   -0.1800
   1982 NZ        -59.3570    6.5400  -20.6400 N.4     127 LYS    0.0900
   1983 HN        -56.7140    4.4770  -25.1240 H       127 LYS    0.0900
   1984 HA        -59.1360    3.3130  -25.8770 H       127 LYS   -0.1800
   1985 HB1       -59.7030    5.8180  -24.6830 H       127 LYS    0.0900
   1986 HB2       -58.1070    5.3090  -24.0040 H       127 LYS    0.0900
   1987 HG1       -59.0580    3.2300  -23.1870 H       127 LYS    0.2100
   1988 HG2       -60.6350    3.5850  -23.9940 H       127 LYS    0.0500
   1989 HD1       -60.8800    4.1520  -21.6640 H       127 LYS    0.0500
   1990 HD2       -60.7810    5.7010  -22.5900 H       127 LYS   -0.3000
   1991 HE1       -58.1500    5.4450  -21.9910 H       127 LYS    0.3300
   1992 HE2       -58.8410    4.4880  -20.6040 H       127 LYS    0.3300
   1993 HZ1       -60.1920    6.4020  -20.0350 H       127 LYS    0.3300
   1994 HZ2       -59.5490    7.2950  -21.3290 H       127 LYS    0.5100
   1995 HZ3       -58.5430    6.8060  -20.0510 H       127 LYS   -0.5100
   1996 N         -58.6930    6.2840  -27.2120 N.am    128 VAL   -0.4700
   1997 CA        -59.1910    7.2080  -28.2130 C.3     128 VAL    0.3100
   1998 C         -59.1120    6.5110  -29.5480 C.2     128 VAL    0.0700
   1999 O         -60.0250    6.6120  -30.3640 O.2     128 VAL    0.0900
   2000 CB        -58.4150    8.5720  -28.2150 C.3     128 VAL   -0.0900
   2001 CG1       -58.6810    9.3880  -29.4860 C.3     128 VAL    0.0900
   2002 CG2       -58.7830    9.4040  -26.9890 C.3     128 VAL   -0.2700
   2003 HN        -57.8520    6.5580  -26.7520 H       128 VAL    0.0900
   2004 HA        -60.2350    7.3810  -28.0040 H       128 VAL    0.0900
   2005 HB        -57.3250    8.3670  -28.1410 H       128 VAL    0.0900
   2006 HG11      -59.7740    9.4610  -29.6700 H       128 VAL   -0.2700
   2007 HG12      -58.2060    8.8930  -30.3600 H       128 VAL    0.0900
   2008 HG13      -58.2710   10.4140  -29.3690 H       128 VAL    0.0900
   2009 HG21      -58.5240    8.8520  -26.0610 H       128 VAL    0.0900
   2010 HG22      -59.8740    9.6090  -26.9860 H       128 VAL    0.5100
   2011 HG23      -58.2220   10.3630  -27.0000 H       128 VAL   -0.5100
   2012 N         -58.0170    5.7840  -29.7580 N.am    129 ILE   -0.4700
   2013 CA        -57.8200    5.0180  -30.9840 C.3     129 ILE    0.3100
   2014 C         -58.9400    4.0050  -31.1450 C.2     129 ILE    0.0700
   2015 O         -59.5790    3.9470  -32.1950 O.2     129 ILE    0.0900
   2016 CB        -56.4800    4.2770  -31.0070 C.3     129 ILE   -0.0900
   2017 CG1       -55.3240    5.2560  -31.1580 C.3     129 ILE    0.0900
   2018 CG2       -56.4090    3.3100  -32.1860 C.3     129 ILE   -0.2700
   2019 CD        -53.9580    4.6170  -30.8970 C.3     129 ILE    0.0900
   2020 HN        -57.2820    5.7300  -29.0870 H       129 ILE    0.0900
   2021 HA        -57.8710    5.7110  -31.8110 H       129 ILE    0.0900
   2022 HB        -56.3600    3.7090  -30.0610 H       129 ILE   -0.1800
   2023 HG11      -55.4700    6.0920  -30.4410 H       129 ILE    0.0900
   2024 HG12      -55.3350    5.6630  -32.1910 H       129 ILE    0.0900
   2025 HG21      -56.6970    3.8300  -33.1250 H       129 ILE   -0.2700
   2026 HG22      -57.1090    2.4620  -32.0220 H       129 ILE    0.0900
   2027 HG23      -55.3740    2.9240  -32.2970 H       129 ILE    0.0900
   2028 HD1       -53.7030    3.9130  -31.7170 H       129 ILE    0.0900
   2029 HD2       -53.9810    4.0540  -29.9390 H       129 ILE    0.5100
   2030 HD3       -53.1760    5.4050  -30.8490 H       129 ILE   -0.5100
   2031 N         -59.2110    3.2380  -30.0900 N.am    130 ILE   -0.4700
   2032 CA        -60.2710    2.2240  -30.1470 C.3     130 ILE    0.3100
   2033 C         -61.6160    2.8600  -30.4280 C.2     130 ILE    0.0700
   2034 O         -62.3490    2.3640  -31.2830 O.2     130 ILE    0.0900
   2035 CB        -60.3200    1.3580  -28.8710 C.3     130 ILE   -0.0900
   2036 CG1       -59.0470    0.4920  -28.7900 C.3     130 ILE    0.0900
   2037 CG2       -61.5550    0.4670  -28.8580 C.3     130 ILE   -0.2700
   2038 CD        -58.6880    0.0270  -27.4000 C.3     130 ILE    0.0900
   2039 HN        -58.7160    3.3160  -29.2280 H       130 ILE    0.0900
   2040 HA        -60.0800    1.6020  -31.0080 H       130 ILE    0.0900
   2041 HB        -60.3390    2.0200  -27.9810 H       130 ILE   -0.1800
   2042 HG11      -58.1980    1.0850  -29.1910 H       130 ILE    0.0900
   2043 HG12      -59.1940   -0.4040  -29.4300 H       130 ILE    0.0900
   2044 HG21      -61.6430   -0.0800  -29.8210 H       130 ILE   -0.2700
   2045 HG22      -62.4670    1.0860  -28.7160 H       130 ILE    0.0900
   2046 HG23      -61.4770   -0.2760  -28.0350 H       130 ILE    0.0900
   2047 HD1       -59.5130   -0.5860  -26.9770 H       130 ILE    0.0900
   2048 HD2       -58.5240    0.9040  -26.7380 H       130 ILE    0.5100
   2049 HD3       -57.7670   -0.5930  -27.4340 H       130 ILE   -0.5100
   2050 N         -61.9310    3.9720  -29.7570 N.am    131 CYS   -0.4700
   2051 CA        -63.2250    4.6230  -29.9760 C.3     131 CYS    0.3100
   2052 C         -63.3690    5.1770  -31.3620 C.2     131 CYS    0.0700
   2053 O         -64.4340    5.0700  -31.9470 O.2     131 CYS    0.0900
   2054 CB        -63.4610    5.7190  -28.9690 C.3     131 CYS   -0.1100
   2055 SG        -63.7500    5.0450  -27.3190 S.3     131 CYS    0.0900
   2056 HN        -61.3180    4.3970  -29.0950 H       131 CYS    0.0900
   2057 HA        -63.9940    3.8690  -29.8930 H       131 CYS   -0.2300
   2058 HB1       -64.3410    6.3170  -29.2910 H       131 CYS    0.1600
   2059 HB2       -62.5740    6.3860  -28.9530 H       131 CYS    0.5100
   2060 HG1       -62.5030    4.6320  -27.1430 H       131 CYS   -0.5100
   2061 N         -62.2950    5.7440  -31.8990 N.am    132 THR   -0.4700
   2062 CA        -62.2990    6.2500  -33.2630 C.3     132 THR    0.3100
   2063 C         -62.5450    5.1280  -34.2840 C.2     132 THR    0.0700
   2064 O         -63.3030    5.2950  -35.2370 O.2     132 THR    0.0900
   2065 CB        -61.0020    7.0210  -33.5670 C.3     132 THR    0.1400
   2066 CG2       -61.0050    7.5610  -34.9800 C.3     132 THR    0.0900
   2067 OG1       -60.8960    8.1150  -32.6510 O.3     132 THR   -0.6600
   2068 HN        -61.4410    5.8480  -31.3950 H       132 THR    0.4300
   2069 HA        -63.1540    6.8990  -33.3740 H       132 THR   -0.2700
   2070 HB        -60.1220    6.3540  -33.4430 H       132 THR    0.0900
   2071 HG1       -60.7180    7.7260  -31.7920 H       132 THR    0.0900
   2072 HG21      -61.9530    8.1050  -35.1790 H       132 THR    0.0900
   2073 HG22      -60.9180    6.7230  -35.7060 H       132 THR    0.5100
   2074 HG23      -60.1560    8.2650  -35.1180 H       132 THR   -0.5100
   2075 N         -61.9320    3.9680  -34.0820 N.am    133 VAL   -0.4700
   2076 CA        -62.2050    2.8270  -34.9550 C.3     133 VAL    0.3100
   2077 C         -63.6940    2.4550  -34.9230 C.2     133 VAL    0.0700
   2078 O         -64.3210    2.3560  -35.9680 O.2     133 VAL    0.0900
   2079 CB        -61.3320    1.6300  -34.5880 C.3     133 VAL   -0.0900
   2080 CG1       -61.8860    0.3460  -35.1860 C.3     133 VAL    0.0900
   2081 CG2       -59.9180    1.8940  -35.0710 C.3     133 VAL   -0.2700
   2082 HN        -61.2750    3.8240  -33.3450 H       133 VAL    0.0900
   2083 HA        -62.0090    3.1330  -35.9730 H       133 VAL    0.0900
   2084 HB        -61.2920    1.5310  -33.4830 H       133 VAL    0.0900
   2085 HG11      -62.0930    0.4860  -36.2690 H       133 VAL   -0.2700
   2086 HG12      -62.8340    0.0700  -34.6780 H       133 VAL    0.0900
   2087 HG13      -61.1460   -0.4760  -35.0700 H       133 VAL    0.0900
   2088 HG21      -59.5140    2.8100  -34.5890 H       133 VAL    0.0900
   2089 HG22      -59.9150    2.0430  -36.1720 H       133 VAL    0.5100
   2090 HG23      -59.2620    1.0370  -34.8080 H       133 VAL   -0.5100
   2091 N         -64.2860    2.3040  -33.7430 N.am    134 TRP   -0.4700
   2092 CA        -65.7260    2.0120  -33.6870 C.3     134 TRP    0.3100
   2093 C         -66.6370    3.0750  -34.2560 C.2     134 TRP    0.0700
   2094 O         -67.6640    2.7410  -34.8560 O.2     134 TRP    0.0900
   2095 CB        -66.1440    1.6620  -32.2850 C.3     134 TRP   -0.1800
   2096 CG        -65.6790    0.2820  -31.9390 C.ar    134 TRP    0.0900
   2097 CD1       -64.4560   -0.0780  -31.4150 C.ar    134 TRP    0.0900
   2098 CD2       -66.4010   -0.9710  -32.1080 C.ar    134 TRP   -0.0300
   2099 CE2       -65.5250   -2.0130  -31.6380 C.ar    134 TRP   -0.1500
   2100 CE3       -67.6470   -1.3050  -32.5620 C.ar    134 TRP    0.2200
   2101 NE1       -64.3890   -1.4210  -31.2410 N.ar    134 TRP   -0.5100
   2102 CZ2       -65.8900   -3.3450  -31.6410 C.ar    134 TRP    0.3700
   2103 CZ3       -68.0200   -2.6490  -32.5510 C.ar    134 TRP    0.2400
   2104 CH2       -67.1550   -3.6410  -32.1110 C.ar    134 TRP    0.1100
   2105 HN        -63.8020    2.3780  -32.8740 H       134 TRP   -0.2500
   2106 HA        -65.9270    1.1880  -34.3550 H       134 TRP    0.1700
   2107 HB1       -67.2520    1.7040  -32.2050 H       134 TRP   -0.2000
   2108 HB2       -65.7000    2.3870  -31.5710 H       134 TRP    0.1400
   2109 HD1       -63.6620    0.6140  -31.1740 H       134 TRP   -0.2700
   2110 HE1       -63.6160   -1.8940  -30.8760 H       134 TRP    0.1600
   2111 HE3       -68.3390   -0.5600  -32.9250 H       134 TRP   -0.1400
   2112 HZ2       -65.2320   -4.1300  -31.2970 H       134 TRP    0.1400
   2113 HZ3       -69.0070   -2.9240  -32.8930 H       134 TRP    0.5100
   2114 HH2       -67.4800   -4.6710  -32.1370 H       134 TRP   -0.5100
   2115 N         -66.2550    4.3460  -34.0750 N.am    135 ALA   -0.4700
   2116 CA        -66.9530    5.4940  -34.6470 C.3     135 ALA    0.3100
   2117 C         -66.9910    5.3810  -36.1650 C.2     135 ALA    0.0700
   2118 O         -68.0550    5.4390  -36.7680 O.2     135 ALA    0.0900
   2119 CB        -66.2370    6.7880  -34.2490 C.3     135 ALA   -0.2700
   2120 HN        -65.4540    4.5690  -33.5270 H       135 ALA    0.0900
   2121 HA        -67.9670    5.4930  -34.2750 H       135 ALA    0.0900
   2122 HB1       -65.1920    6.7770  -34.6260 H       135 ALA    0.0900
   2123 HB2       -66.2140    6.8820  -33.1430 H       135 ALA    0.5100
   2124 HB3       -66.7630    7.6620  -34.6890 H       135 ALA   -0.5100
   2125 N         -65.8110    5.2320  -36.7760 N.am    136 ILE   -0.4700
   2126 CA        -65.6720    5.1080  -38.2230 C.3     136 ILE    0.3100
   2127 C         -66.4580    3.8980  -38.7340 C.2     136 ILE    0.0700
   2128 O         -67.1850    3.9820  -39.7140 O.2     136 ILE    0.0900
   2129 CB        -64.1830    4.9730  -38.6310 C.3     136 ILE   -0.0900
   2130 CG1       -63.4140    6.2600  -38.3460 C.3     136 ILE    0.0900
   2131 CG2       -64.0150    4.6700  -40.1170 C.3     136 ILE   -0.2700
   2132 CD        -61.9260    6.0200  -38.2570 C.3     136 ILE    0.0900
   2133 HN        -64.9600    5.1970  -36.2600 H       136 ILE    0.0900
   2134 HA        -66.1040    5.9880  -38.6740 H       136 ILE    0.0900
   2135 HB        -63.7210    4.1520  -38.0430 H       136 ILE   -0.1800
   2136 HG11      -63.7690    6.6880  -37.3850 H       136 ILE    0.0900
   2137 HG12      -63.6140    6.9890  -39.1600 H       136 ILE    0.0900
   2138 HG21      -64.6120    5.3850  -40.7230 H       136 ILE   -0.2700
   2139 HG22      -64.3700    3.6390  -40.3350 H       136 ILE    0.0900
   2140 HG23      -62.9470    4.7670  -40.4050 H       136 ILE    0.0900
   2141 HD1       -61.5480    5.6020  -39.2150 H       136 ILE    0.0900
   2142 HD2       -61.7080    5.2950  -37.4430 H       136 ILE    0.5100
   2143 HD3       -61.3990    6.9770  -38.0560 H       136 ILE   -0.5100
   2144 N         -66.3240    2.7650  -38.0660 N.am    137 SER   -0.4700
   2145 CA        -67.0800    1.5630  -38.4410 C.3     137 SER    0.3100
   2146 C         -68.6040    1.7600  -38.3110 C.2     137 SER    0.0700
   2147 O         -69.3720    1.4180  -39.1980 O.2     137 SER    0.0900
   2148 CB        -66.6360    0.3650  -37.5840 C.3     137 SER    0.0500
   2149 OG        -65.2420    0.0870  -37.7630 O.3     137 SER    0.0900
   2150 HN        -65.7100    2.6770  -37.2850 H       137 SER    0.0900
   2151 HA        -66.8990    1.3650  -39.4870 H       137 SER   -0.6600
   2152 HB1       -67.2160   -0.5360  -37.8780 H       137 SER    0.4300
   2153 HB2       -66.8180    0.5880  -36.5120 H       137 SER    0.5100
   2154 HG1       -64.8050    0.9410  -37.8050 H       137 SER   -0.5100
   2155 N         -69.0470    2.3370  -37.2050 N.am    138 ALA   -0.4700
   2156 CA        -70.4580    2.7190  -37.0740 C.3     138 ALA    0.3100
   2157 C         -70.8620    3.5900  -38.2570 C.2     138 ALA    0.0700
   2158 O         -71.8730    3.3590  -38.8990 O.2     138 ALA    0.0900
   2159 CB        -70.7070    3.4580  -35.7630 C.3     138 ALA   -0.2700
   2160 HN        -68.4560    2.5370  -36.4270 H       138 ALA    0.0900
   2161 HA        -71.0520    1.8180  -37.1130 H       138 ALA    0.0900
   2162 HB1       -70.0910    4.3810  -35.7210 H       138 ALA    0.0900
   2163 HB2       -70.4320    2.8090  -34.9050 H       138 ALA    0.5100
   2164 HB3       -71.7780    3.7440  -35.6880 H       138 ALA   -0.5100
   2165 N         -70.0370    4.5720  -38.5760 N.am    139 LEU   -0.4700
   2166 CA        -70.3860    5.5340  -39.6120 C.3     139 LEU    0.3100
   2167 C         -70.6130    4.8660  -40.9660 C.2     139 LEU    0.0700
   2168 O         -71.5690    5.1690  -41.6630 O.2     139 LEU    0.0900
   2169 CB        -69.3110    6.5990  -39.6920 C.3     139 LEU   -0.1800
   2170 CG        -69.5150    7.7480  -40.6620 C.3     139 LEU    0.0900
   2171 CD1       -70.3790    8.8360  -40.0420 C.3     139 LEU    0.0900
   2172 CD2       -68.1560    8.3260  -41.0460 C.3     139 LEU   -0.0900
   2173 HN        -69.1550    4.7000  -38.1290 H       139 LEU    0.0900
   2174 HA        -71.3400    5.9730  -39.3610 H       139 LEU   -0.2700
   2175 HB1       -68.3630    6.0930  -39.9710 H       139 LEU    0.0900
   2176 HB2       -69.2020    7.0370  -38.6780 H       139 LEU    0.0900
   2177 HG        -70.0100    7.3670  -41.5810 H       139 LEU    0.0900
   2178 HD11      -69.8930    9.2340  -39.1250 H       139 LEU   -0.2700
   2179 HD12      -71.3710    8.4200  -39.7650 H       139 LEU    0.0900
   2180 HD13      -70.5120    9.6700  -40.7630 H       139 LEU    0.0900
   2181 HD21      -67.5310    7.5440  -41.5280 H       139 LEU    0.0900
   2182 HD22      -67.6300    8.6910  -40.1370 H       139 LEU    0.5100
   2183 HD23      -68.2900    9.1640  -41.7620 H       139 LEU   -0.5100
   2184 N         -69.7550    3.9230  -41.3320 N.am    140 VAL   -0.4700
   2185 CA        -69.8190    3.3110  -42.6550 C.3     140 VAL    0.3100
   2186 C         -70.7080    2.0690  -42.7080 C.2     140 VAL    0.0700
   2187 O         -70.9710    1.5450  -43.7930 O.2     140 VAL    0.0900
   2188 CB        -68.4090    2.9970  -43.1930 C.3     140 VAL   -0.0900
   2189 CG1       -67.5990    4.2770  -43.3180 C.3     140 VAL    0.0900
   2190 CG2       -67.6820    2.0320  -42.2830 C.3     140 VAL   -0.2700
   2191 HN        -69.0360    3.5930  -40.7260 H       140 VAL    0.0900
   2192 HA        -70.3250    4.0010  -43.3160 H       140 VAL    0.0900
   2193 HB        -68.4910    2.5130  -44.1890 H       140 VAL    0.0900
   2194 HG11      -67.5040    4.7690  -42.3260 H       140 VAL   -0.2700
   2195 HG12      -68.1070    4.9800  -44.0130 H       140 VAL    0.0900
   2196 HG13      -66.5810    4.0460  -43.6980 H       140 VAL    0.0900
   2197 HG21      -68.1450    1.0240  -42.3480 H       140 VAL    0.0900
   2198 HG22      -67.7450    2.3830  -41.2310 H       140 VAL    0.5100
   2199 HG23      -66.6170    1.9530  -42.5880 H       140 VAL   -0.5100
   2200 N         -71.2010    1.6320  -41.5460 N.am    141 SER   -0.4700
   2201 CA        -72.1220    0.4920  -41.4260 C.3     141 SER    0.3100
   2202 C         -73.6060    0.8860  -41.2940 C.2     141 SER    0.0700
   2203 O         -74.4060    0.6040  -42.1970 O.2     141 SER    0.0900
   2204 CB        -71.7010   -0.3600  -40.2250 C.3     141 SER    0.0500
   2205 OG        -70.3340   -0.7460  -40.3610 O.3     141 SER    0.0900
   2206 HN        -70.9590    2.0730  -40.6850 H       141 SER    0.0900
   2207 HA        -72.0750   -0.0830  -42.3390 H       141 SER   -0.6600
   2208 HB1       -72.3300   -1.2740  -40.1720 H       141 SER    0.4300
   2209 HB2       -71.8190    0.2250  -39.2880 H       141 SER    0.5100
   2210 HG1       -69.8160    0.0130  -40.0830 H       141 SER   -0.5100
   2211 N         -73.9720    1.5310  -40.1800 N.am    142 PHE   -0.4700
   2212 CA        -75.3810    1.8330  -39.8680 C.3     142 PHE    0.3100
   2213 C         -76.0230    2.8050  -40.8370 C.2     142 PHE    0.0700
   2214 O         -77.1250    2.5740  -41.3100 O.2     142 PHE    0.0900
   2215 CB        -75.5430    2.3840  -38.4490 C.3     142 PHE   -0.1800
   2216 CG        -75.4460    1.3450  -37.3960 C.ar    142 PHE    0.0900
   2217 CD1       -76.5710    0.6250  -37.0130 C.ar    142 PHE    0.0900
   2218 CD2       -74.2280    1.0660  -36.7870 C.ar    142 PHE    0.0000
   2219 CE1       -76.4860   -0.3620  -36.0340 C.ar    142 PHE   -0.1150
   2220 CE2       -74.1350    0.0820  -35.8080 C.ar    142 PHE    0.1150
   2221 CZ        -75.2650   -0.6300  -35.4290 C.ar    142 PHE   -0.1150
   2222 HN        -73.3030    1.8380  -39.5080 H       142 PHE    0.1150
   2223 HA        -75.9440    0.9170  -39.9750 H       142 PHE   -0.1150
   2224 HB1       -76.5430    2.8600  -38.3530 H       142 PHE    0.1150
   2225 HB2       -74.7440    3.1310  -38.2520 H       142 PHE   -0.1150
   2226 HD1       -77.5220    0.8310  -37.4810 H       142 PHE    0.1150
   2227 HD2       -73.3460    1.6170  -37.0770 H       142 PHE   -0.1150
   2228 HE1       -77.3670   -0.9170  -35.7460 H       142 PHE    0.1150
   2229 HE2       -73.1830   -0.1270  -35.3420 H       142 PHE    0.5100
   2230 HZ        -75.1940   -1.3910  -34.6660 H       142 PHE   -0.5100
   2231 N         -75.3540    3.9020  -41.1450 N.am    143 LEU   -0.4700
   2232 CA        -76.0660    4.9650  -41.8190 C.3     143 LEU    0.3100
   2233 C         -76.4480    4.6020  -43.2640 C.2     143 LEU    0.0700
   2234 O         -77.5890    4.8020  -43.6620 O.2     143 LEU    0.0900
   2235 CB        -75.2920    6.2670  -41.7170 C.3     143 LEU   -0.1800
   2236 CG        -76.1310    7.5290  -41.9270 C.3     143 LEU    0.0900
   2237 CD1       -76.9670    7.8610  -40.7090 C.3     143 LEU    0.0900
   2238 CD2       -75.2200    8.7050  -42.2760 C.3     143 LEU   -0.0900
   2239 HN        -74.3890    4.0430  -40.9400 H       143 LEU    0.0900
   2240 HA        -77.0360    5.0660  -41.3550 H       143 LEU   -0.2700
   2241 HB1       -74.4850    6.2540  -42.4810 H       143 LEU    0.0900
   2242 HB2       -74.8310    6.3210  -40.7080 H       143 LEU    0.0900
   2243 HG        -76.8050    7.3740  -42.7970 H       143 LEU    0.0900
   2244 HD11      -76.3100    8.0310  -39.8290 H       143 LEU   -0.2700
   2245 HD12      -77.6540    7.0180  -40.4800 H       143 LEU    0.0900
   2246 HD13      -77.5560    8.7850  -40.8940 H       143 LEU    0.0900
   2247 HD21      -74.6540    8.4880  -43.2070 H       143 LEU    0.0900
   2248 HD22      -74.4940    8.8790  -41.4520 H       143 LEU    0.5100
   2249 HD23      -75.8290    9.6200  -42.4360 H       143 LEU   -0.5100
   2250 N         -75.5370    4.0190  -44.0540 N.am    144 PRO   -0.2900
   2251 CA        -75.9720    3.6160  -45.3930 C.3     144 PRO    0.0000
   2252 C         -76.9940    2.4860  -45.3830 C.2     144 PRO    0.0900
   2253 O         -77.7830    2.3870  -46.3360 O.2     144 PRO    0.0900
   2254 CB        -74.6890    3.1480  -46.0760 C.3     144 PRO    0.0200
   2255 CG        -73.5920    3.6860  -45.2610 C.3     144 PRO    0.0900
   2256 CD        -74.1090    3.7460  -43.8530 C.3     144 PRO   -0.1800
   2257 HA        -76.4680    4.4360  -45.8860 H       144 PRO    0.0900
   2258 HB1       -74.6340    3.5390  -47.1130 H       144 PRO    0.0900
   2259 HB2       -74.6460    2.0380  -46.1080 H       144 PRO   -0.1800
   2260 HG1       -72.7030    3.0220  -45.3200 H       144 PRO    0.0900
   2261 HG2       -73.3080    4.6990  -45.6140 H       144 PRO    0.0900
   2262 HD1       -73.9710    2.7810  -43.3220 H       144 PRO    0.5100
   2263 HD2       -73.6360    4.5690  -43.2760 H       144 PRO   -0.5100
   2264 N         -77.0040    1.6440  -44.3420 N.am    145 ILE   -0.4700
   2265 CA        -78.0140    0.5920  -44.2890 C.3     145 ILE    0.3100
   2266 C         -79.3560    1.1760  -43.8900 C.2     145 ILE    0.0700
   2267 O         -80.3990    0.7760  -44.4100 O.2     145 ILE    0.0900
   2268 CB        -77.6250   -0.5990  -43.3940 C.3     145 ILE   -0.0900
   2269 CG1       -76.6900   -1.5500  -44.1640 C.3     145 ILE    0.0900
   2270 CG2       -78.8500   -1.3940  -43.0160 C.3     145 ILE   -0.2700
   2271 CD        -75.7880   -2.4030  -43.2960 C.3     145 ILE    0.0900
   2272 HN        -76.3520    1.6940  -43.5890 H       145 ILE    0.0900
   2273 HA        -78.1710    0.2490  -45.3010 H       145 ILE    0.0900
   2274 HB        -77.1290   -0.2240  -42.4750 H       145 ILE   -0.1800
   2275 HG11      -76.0500   -0.9380  -44.8330 H       145 ILE    0.0900
   2276 HG12      -77.3170   -2.2260  -44.7830 H       145 ILE    0.0900
   2277 HG21      -79.4490   -1.6280  -43.9220 H       145 ILE   -0.2700
   2278 HG22      -79.4810   -0.8040  -42.3160 H       145 ILE    0.0900
   2279 HG23      -78.5480   -2.3480  -42.5340 H       145 ILE    0.0900
   2280 HD1       -76.3990   -3.0440  -42.6250 H       145 ILE    0.0900
   2281 HD2       -75.1390   -1.7530  -42.6710 H       145 ILE    0.5100
   2282 HD3       -75.1580   -3.0580  -43.9350 H       145 ILE   -0.5100
   2283 N         -79.3500    2.1420  -42.9780 N.am    146 MET   -0.4700
   2284 CA        -80.6070    2.6590  -42.4880 C.3     146 MET    0.3100
   2285 C         -81.1730    3.6820  -43.4860 C.2     146 MET    0.0700
   2286 O         -82.3830    3.7540  -43.6580 O.2     146 MET    0.0900
   2287 CB        -80.4830    3.1850  -41.0430 C.3     146 MET   -0.1800
   2288 CG        -80.0060    2.1400  -40.0010 C.3     146 MET    0.0900
   2289 SD        -80.8880    0.5660  -39.6960 S.3     146 MET    0.0900
   2290 CE        -82.5820    1.1010  -39.4140 C.3     146 MET   -0.1400
   2291 HN        -78.5150    2.5380  -42.6060 H       146 MET    0.0900
   2292 HA        -81.3330    1.8600  -42.5300 H       146 MET    0.0900
   2293 HB1       -81.4780    3.5610  -40.7250 H       146 MET   -0.0900
   2294 HB2       -79.7610    4.0280  -41.0430 H       146 MET   -0.2200
   2295 HG1       -79.9720    2.6770  -39.0340 H       146 MET    0.0900
   2296 HG2       -78.9740    1.8720  -40.2970 H       146 MET    0.0900
   2297 HE1       -82.9870    1.6380  -40.2980 H       146 MET    0.0900
   2298 HE2       -82.6270    1.7900  -38.5440 H       146 MET    0.5100
   2299 HE3       -83.2340    0.2240  -39.2170 H       146 MET   -0.5100
   2300 N         -80.3080    4.4190  -44.1870 N.am    147 MET   -0.4700
   2301 CA        -80.7210    5.2530  -45.3390 C.3     147 MET    0.3100
   2302 C         -81.1120    4.4670  -46.5950 C.2     147 MET    0.0700
   2303 O         -81.3220    5.0610  -47.6410 O.2     147 MET    0.0900
   2304 CB        -79.5630    6.1540  -45.7970 C.3     147 MET   -0.1800
   2305 CG        -79.1010    7.2130  -44.8140 C.3     147 MET    0.0900
   2306 SD        -80.0040    8.7630  -44.9670 S.3     147 MET    0.0900
   2307 CE        -81.4000    8.4030  -43.8880 C.3     147 MET   -0.1400
   2308 HN        -79.3370    4.4410  -43.9640 H       147 MET    0.0900
   2309 HA        -81.5640    5.8540  -45.0320 H       147 MET    0.0900
   2310 HB1       -79.8820    6.6690  -46.7270 H       147 MET   -0.0900
   2311 HB2       -78.6950    5.5010  -46.0260 H       147 MET   -0.2200
   2312 HG1       -78.0190    7.4010  -44.9870 H       147 MET    0.0900
   2313 HG2       -79.2270    6.8140  -43.7860 H       147 MET    0.0900
   2314 HE1       -81.0770    7.8500  -42.9800 H       147 MET    0.0900
   2315 HE2       -82.1470    7.7780  -44.4220 H       147 MET    0.5100
   2316 HE3       -81.8850    9.3470  -43.5600 H       147 MET   -0.5100
   2317 N         -81.1170    3.1380  -46.5430 N.am    148 HSE   -0.4700
   2318 CA        -81.5080    2.3360  -47.7040 C.3     148 HSE    0.3100
   2319 C         -80.6970    2.5690  -48.9790 C.2     148 HSE    0.0700
   2320 O         -81.1770    2.3420  -50.0900 O.2     148 HSE    0.0900
   2321 CB        -83.0100    2.5130  -47.9270 C.3     148 HSE   -0.0800
   2322 CG        -83.8480    1.7110  -46.9610 C.ar    148 HSE    0.0900
   2323 CD2       -83.6180    1.3640  -45.6380 C.ar    148 HSE    0.0900
   2324 ND1       -85.0090    1.1360  -47.3130 N.ar    148 HSE   -0.7000
   2325 CE1       -85.5040    0.4700  -46.2490 C.ar    148 HSE    0.2200
   2326 NE2       -84.6520    0.6090  -45.2320 N.ar    148 HSE    0.2500
   2327 HN        -80.8560    2.6340  -45.7240 H       148 HSE    0.1300
   2328 HA        -81.2700    1.3010  -47.5050 H       148 HSE   -0.3600
   2329 HB1       -83.2600    2.1910  -48.9610 H       148 HSE    0.3200
   2330 HB2       -83.2660    3.5880  -47.8090 H       148 HSE   -0.0500
   2331 HD2       -82.7830    1.6200  -44.9980 H       148 HSE    0.0900
   2332 HE1       -86.4360   -0.0910  -46.2020 H       148 HSE    0.5100
   2333 HE2       -84.7530    0.2210  -44.3160 H       148 HSE   -0.5100
   2334 N         -79.4360    2.9910  -48.8370 N.am    149 TRP   -0.4700
   2335 CA        -78.5770    3.2170  -50.0020 C.3     149 TRP    0.3100
   2336 C         -78.1580    1.9460  -50.6730 C.2     149 TRP    0.0700
   2337 O         -77.5830    1.9480  -51.7650 O.2     149 TRP    0.0900
   2338 CB        -77.3140    3.9670  -49.5970 C.3     149 TRP   -0.1800
   2339 CG        -77.5090    5.4070  -49.2110 C.ar    149 TRP    0.0900
   2340 CD1       -78.6520    6.1590  -49.3270 C.ar    149 TRP    0.0900
   2341 CD2       -76.5090    6.3240  -48.6520 C.ar    149 TRP   -0.0300
   2342 CE2       -77.1770    7.6000  -48.4830 C.ar    149 TRP   -0.1500
   2343 CE3       -75.1780    6.2160  -48.3000 C.ar    149 TRP    0.2200
   2344 NE1       -78.4390    7.4330  -48.8980 N.ar    149 TRP   -0.5100
   2345 CZ2       -76.5210    8.7240  -47.9770 C.ar    149 TRP    0.3700
   2346 CZ3       -74.5270    7.3520  -47.7890 C.ar    149 TRP    0.2400
   2347 CH2       -75.1830    8.5740  -47.6390 C.ar    149 TRP    0.1100
   2348 HN        -79.0290    3.1680  -47.9440 H       149 TRP   -0.2500
   2349 HA        -79.1370    3.7910  -50.7250 H       149 TRP    0.1700
   2350 HB1       -76.6050    3.9380  -50.4500 H       149 TRP   -0.2000
   2351 HB2       -76.8640    3.4420  -48.7280 H       149 TRP    0.1400
   2352 HD1       -79.5930    5.7890  -49.7080 H       149 TRP   -0.2700
   2353 HE1       -79.1180    8.1340  -48.8940 H       149 TRP    0.1600
   2354 HE3       -74.6340    5.2900  -48.4080 H       149 TRP   -0.1400
   2355 HZ2       -77.0150    9.6750  -47.8470 H       149 TRP    0.1400
   2356 HZ3       -73.4880    7.2760  -47.5040 H       149 TRP    0.5100
   2357 HH2       -74.6370    9.4220  -47.2520 H       149 TRP   -0.5100
   2358 N         -78.4170    0.8330  -50.0140 N.am    150 TRP   -0.4700
   2359 CA        -78.0880   -0.4710  -50.5490 C.3     150 TRP    0.3100
   2360 C         -79.1410   -1.0900  -51.4520 C.2     150 TRP    0.0700
   2361 O         -78.8970   -2.1440  -52.0540 O.2     150 TRP    0.0900
   2362 CB        -77.8150   -1.4030  -49.3950 C.3     150 TRP   -0.1800
   2363 CG        -78.9710   -1.5010  -48.4440 C.ar    150 TRP    0.0900
   2364 CD1       -79.3150   -0.6270  -47.4210 C.ar    150 TRP    0.0900
   2365 CD2       -79.9640   -2.5600  -48.3770 C.ar    150 TRP   -0.0300
   2366 CE2       -80.8490   -2.2280  -47.2670 C.ar    150 TRP   -0.1500
   2367 CE3       -80.1900   -3.7290  -49.0920 C.ar    150 TRP    0.2200
   2368 NE1       -80.4180   -1.0730  -46.7440 N.ar    150 TRP   -0.5100
   2369 CZ2       -81.9080   -3.0200  -46.9280 C.ar    150 TRP    0.3700
   2370 CZ3       -81.2570   -4.5260  -48.7310 C.ar    150 TRP    0.2400
   2371 CH2       -82.1000   -4.1780  -47.6820 C.ar    150 TRP    0.1100
   2372 HN        -78.8500    0.8400  -49.1160 H       150 TRP   -0.2500
   2373 HA        -77.2170   -0.3750  -51.1810 H       150 TRP    0.1700
   2374 HB1       -76.9280   -1.0340  -48.8360 H       150 TRP   -0.2000
   2375 HB2       -77.5990   -2.4170  -49.7940 H       150 TRP    0.1400
   2376 HD1       -78.7820    0.2830  -47.1890 H       150 TRP   -0.2700
   2377 HE1       -80.8320   -0.6140  -45.9890 H       150 TRP    0.1600
   2378 HE3       -79.5550   -4.0230  -49.9150 H       150 TRP   -0.1400
   2379 HZ2       -82.5780   -2.7780  -46.1170 H       150 TRP    0.1400
   2380 HZ3       -81.4420   -5.4400  -49.2760 H       150 TRP    0.5100
   2381 HH2       -82.9310   -4.8260  -47.4420 H       150 TRP   -0.5100
   2382 N         -80.3040   -0.4470  -51.5830 N.am    151 ARG   -0.4700
   2383 CA        -81.4410   -1.0920  -52.2360 C.3     151 ARG    0.3100
   2384 C         -81.3600   -1.0810  -53.7440 C.2     151 ARG    0.0700
   2385 O         -80.9380   -0.0910  -54.3470 O.2     151 ARG    0.0900
   2386 CB        -82.7660   -0.4940  -51.7500 C.3     151 ARG   -0.1800
   2387 CG        -83.0920   -0.9850  -50.3480 C.3     151 ARG    0.0900
   2388 CD        -84.5400   -0.8460  -49.9720 C.3     151 ARG    0.0900
   2389 NE        -84.7960   -1.6230  -48.7630 N.pl3   151 ARG   -0.1800
   2390 CZ        -85.9940   -1.8340  -48.2440 C.cat   151 ARG    0.0900
   2391 NH1       -87.0680   -1.3410  -48.8380 N.pl3   151 ARG    0.0900
   2392 NH2       -86.1150   -2.5390  -47.1230 N.pl3   151 ARG    0.2000
   2393 HN        -80.4480    0.4820  -51.2500 H       151 ARG    0.0900
   2394 HA        -81.4010   -2.1470  -52.0060 H       151 ARG    0.0900
   2395 HB1       -83.5800   -0.7930  -52.4440 H       151 ARG   -0.7000
   2396 HB2       -82.6890    0.6140  -51.7430 H       151 ARG    0.4400
   2397 HG1       -82.4840   -0.4060  -49.6220 H       151 ARG    0.6400
   2398 HG2       -82.8130   -2.0570  -50.2770 H       151 ARG   -0.8000
   2399 HD1       -85.1900   -1.2360  -50.7850 H       151 ARG    0.4600
   2400 HD2       -84.7850    0.2180  -49.7660 H       151 ARG    0.4600
   2401 HE        -84.0100   -2.0220  -48.2930 H       151 ARG   -0.8000
   2402 HH11      -86.9740   -0.8080  -49.6780 H       151 ARG    0.4600
   2403 HH12      -87.9730   -1.5010  -48.4460 H       151 ARG    0.4600
   2404 HH21      -85.3020   -2.7810  -46.5950 H       151 ARG    0.5100
   2405 HH22      -87.0190   -2.8290  -46.8100 H       151 ARG   -0.5100
   2406 N         -81.7530   -2.1920  -54.3660 N.am    152 ASP   -0.4700
   2407 CA        -81.8350   -2.2390  -55.8180 C.3     152 ASP    0.3100
   2408 C         -83.2740   -2.2860  -56.3590 C.2     152 ASP    0.0700
   2409 O         -84.2170   -2.6560  -55.6590 O.2     152 ASP    0.0900
   2410 CB        -81.0320   -3.4200  -56.3590 C.3     152 ASP   -0.2800
   2411 CG        -80.5250   -3.1770  -57.7830 C.2     152 ASP    0.0900
   2412 OD1       -80.8320   -2.1090  -58.3790 O.co2   152 ASP    0.0900
   2413 OD2       -79.8120   -4.0630  -58.3080 O.co2   152 ASP    0.6200
   2414 HN        -82.0030   -3.0230  -53.8760 H       152 ASP   -0.7600
   2415 HA        -81.4440   -1.3100  -56.2060 H       152 ASP   -0.7600
   2416 HB1       -81.6760   -4.3250  -56.3620 H       152 ASP    0.5100
   2417 HB2       -80.1570   -3.5970  -55.6980 H       152 ASP   -0.5100
   2418 N         -83.4120   -1.9140  -57.6300 N.am    153 GLU   -0.4700
   2419 CA        -84.6960   -1.8640  -58.3310 C.3     153 GLU    0.3100
   2420 C         -84.9750   -3.1250  -59.1660 C.2     153 GLU    0.0700
   2421 O         -86.0240   -3.2450  -59.7660 O.2     153 GLU    0.0900
   2422 CB        -84.7390   -0.6120  -59.2070 C.3     153 GLU   -0.1800
   2423 CG        -84.0880    0.5830  -58.5210 C.3     153 GLU    0.0900
   2424 CD        -84.3200    1.9070  -59.2160 C.2     153 GLU    0.0900
   2425 OE1       -84.3080    1.9490  -60.4650 O.co2   153 GLU   -0.2800
   2426 OE2       -84.4790    2.9150  -58.4980 O.co2   153 GLU    0.0900
   2427 HN        -82.6220   -1.6440  -58.1760 H       153 GLU    0.0900
   2428 HA        -85.4860   -1.8420  -57.5950 H       153 GLU    0.6200
   2429 HB1       -85.7980   -0.3650  -59.4350 H       153 GLU   -0.7600
   2430 HB2       -84.2060   -0.8170  -60.1590 H       153 GLU   -0.7600
   2431 HG1       -82.9920    0.4070  -58.4710 H       153 GLU    0.5100
   2432 HG2       -84.4920    0.6610  -57.4890 H       153 GLU   -0.5100
   2433 N         -84.0340   -4.0630  -59.1960 N.am    154 ASP   -0.4700
   2434 CA        -84.2740   -5.4150  -59.6810 C.3     154 ASP    0.3100
   2435 C         -85.5910   -5.9450  -59.0920 C.2     154 ASP    0.0700
   2436 O         -85.8910   -5.6580  -57.9270 O.2     154 ASP    0.0900
   2437 CB        -83.1020   -6.3150  -59.2490 C.3     154 ASP   -0.2800
   2438 CG        -83.1350   -7.6950  -59.8820 C.2     154 ASP    0.0900
   2439 OD1       -83.2700   -7.7890  -61.1160 O.co2   154 ASP    0.0900
   2440 OD2       -82.9920   -8.6920  -59.1500 O.co2   154 ASP    0.6200
   2441 HN        -83.1070   -3.8790  -58.8830 H       154 ASP   -0.7600
   2442 HA        -84.3550   -5.3830  -60.7580 H       154 ASP   -0.7600
   2443 HB1       -83.1330   -6.4370  -58.1450 H       154 ASP    0.5100
   2444 HB2       -82.1480   -5.8220  -59.5350 H       154 ASP   -0.5100
   2445 N         -86.3990   -6.6810  -59.8950 N.am    155 PRO   -0.2900
   2446 CA        -87.6400   -7.3330  -59.4270 C.3     155 PRO    0.0000
   2447 C         -87.4720   -8.3170  -58.2700 C.2     155 PRO    0.0900
   2448 O         -88.2150   -8.2600  -57.2850 O.2     155 PRO    0.0900
   2449 CB        -88.1250   -8.0630  -60.6760 C.3     155 PRO    0.0200
   2450 CG        -87.7140   -7.1450  -61.7820 C.3     155 PRO    0.0900
   2451 CD        -86.3620   -6.6150  -61.3690 C.3     155 PRO   -0.1800
   2452 HA        -88.3280   -6.6020  -59.0340 H       155 PRO    0.0900
   2453 HB1       -89.2260   -8.2030  -60.6590 H       155 PRO    0.0900
   2454 HB2       -87.6380   -9.0560  -60.7770 H       155 PRO   -0.1800
   2455 HG1       -87.6430   -7.6960  -62.7440 H       155 PRO    0.0900
   2456 HG2       -88.4440   -6.3160  -61.8950 H       155 PRO    0.0900
   2457 HD1       -85.5390   -7.2510  -61.7580 H       155 PRO    0.5100
   2458 HD2       -86.2180   -5.5650  -61.7000 H       155 PRO   -0.5100
   2459 N         -86.4960   -9.2060  -58.3810 N.am    156 GLN   -0.4700
   2460 CA        -86.1440  -10.1000  -57.2750 C.3     156 GLN    0.3100
   2461 C         -85.8890   -9.3560  -55.9560 C.2     156 GLN    0.0700
   2462 O         -86.3920   -9.7490  -54.8880 O.2     156 GLN    0.0900
   2463 CB        -84.9090  -10.9180  -57.6490 C.3     156 GLN   -0.1800
   2464 CG        -85.2220  -12.1640  -58.4660 C.3     156 GLN    0.0900
   2465 CD        -84.2520  -12.4140  -59.6120 C.2     156 GLN    0.0900
   2466 NE2       -83.9670  -11.5020  -60.4140 N.am    156 GLN   -0.1800
   2467 OE1       -83.7660  -13.6340  -59.7200 O.2     156 GLN    0.0900
   2468 HN        -85.9600   -9.3070  -59.2160 H       156 GLN    0.0900
   2469 HA        -86.9860  -10.7490  -57.0840 H       156 GLN    0.5500
   2470 HB1       -84.3960  -11.2290  -56.7140 H       156 GLN   -0.5500
   2471 HB2       -84.2230  -10.2730  -58.2380 H       156 GLN   -0.6200
   2472 HG1       -86.2420  -12.0610  -58.8940 H       156 GLN    0.3200
   2473 HG2       -85.1980  -13.0460  -57.7920 H       156 GLN    0.3000
   2474 HE21      -84.1210  -10.5470  -60.1610 H       156 GLN    0.5100
   2475 HE22      -83.5850  -11.7260  -61.3110 H       156 GLN   -0.5100
   2476 N         -85.1120   -8.2750  -56.0460 N.am    157 ALA   -0.4700
   2477 CA        -84.7820   -7.4410  -54.8990 C.3     157 ALA    0.3100
   2478 C         -86.0330   -6.8250  -54.2670 C.2     157 ALA    0.0700
   2479 O         -86.1670   -6.7770  -53.0320 O.2     157 ALA    0.0900
   2480 CB        -83.7820   -6.3560  -55.3050 C.3     157 ALA   -0.2700
   2481 HN        -84.7170   -7.9880  -56.9140 H       157 ALA    0.0900
   2482 HA        -84.3610   -8.0740  -54.1320 H       157 ALA    0.0900
   2483 HB1       -84.2170   -5.7140  -56.1020 H       157 ALA    0.0900
   2484 HB2       -82.8530   -6.8240  -55.6960 H       157 ALA    0.5100
   2485 HB3       -83.5390   -5.7180  -54.4290 H       157 ALA   -0.5100
   2486 N         -86.9470   -6.3630  -55.1180 N.am    158 LEU   -0.4700
   2487 CA        -88.2180   -5.8220  -54.6460 C.3     158 LEU    0.3100
   2488 C         -89.0820   -6.9120  -53.9980 C.2     158 LEU    0.0700
   2489 O         -89.6750   -6.6820  -52.9470 O.2     158 LEU    0.0900
   2490 CB        -88.9580   -5.1050  -55.7830 C.3     158 LEU   -0.1800
   2491 CG        -88.2990   -3.8090  -56.3280 C.3     158 LEU    0.0900
   2492 CD1       -89.0990   -3.2880  -57.5170 C.3     158 LEU    0.0900
   2493 CD2       -88.1200   -2.7020  -55.2890 C.3     158 LEU   -0.0900
   2494 HN        -86.8050   -6.3640  -56.1040 H       158 LEU    0.0900
   2495 HA        -88.0100   -5.1340  -53.8410 H       158 LEU   -0.2700
   2496 HB1       -89.9710   -4.8410  -55.4150 H       158 LEU    0.0900
   2497 HB2       -89.0540   -5.8180  -56.6280 H       158 LEU    0.0900
   2498 HG        -87.2570   -4.0260  -56.6470 H       158 LEU    0.0900
   2499 HD11      -90.1410   -3.0620  -57.2070 H       158 LEU   -0.2700
   2500 HD12      -89.1270   -4.0550  -58.3200 H       158 LEU    0.0900
   2501 HD13      -88.6350   -2.3570  -57.9060 H       158 LEU    0.0900
   2502 HD21      -87.4750   -3.0590  -54.4580 H       158 LEU    0.0900
   2503 HD22      -89.1080   -2.4130  -54.8710 H       158 LEU    0.5100
   2504 HD23      -87.6380   -1.8180  -55.7570 H       158 LEU   -0.5100
   2505 N         -89.1220   -8.1080  -54.5840 N.am    159 LYS   -0.4700
   2506 CA        -89.8440   -9.2090  -53.9550 C.3     159 LYS    0.3100
   2507 C         -89.3650   -9.3890  -52.5200 C.2     159 LYS    0.0700
   2508 O         -90.1780   -9.4650  -51.5950 O.2     159 LYS    0.0900
   2509 CB        -89.6820  -10.5320  -54.7260 C.3     159 LYS   -0.1800
   2510 CG        -90.6020  -11.6480  -54.2160 C.3     159 LYS    0.0900
   2511 CD        -90.4780  -12.9680  -54.9680 C.3     159 LYS    0.0900
   2512 CE        -91.4650  -14.0000  -54.4090 C.3     159 LYS   -0.1800
   2513 NZ        -91.6980  -15.1840  -55.2870 N.4     159 LYS    0.0900
   2514 HN        -88.6750   -8.3010  -55.4540 H       159 LYS    0.0900
   2515 HA        -90.8870   -8.9340  -53.9130 H       159 LYS   -0.1800
   2516 HB1       -88.6280  -10.8710  -54.6340 H       159 LYS    0.0900
   2517 HB2       -89.9080  -10.3480  -55.7980 H       159 LYS    0.0900
   2518 HG1       -91.6520  -11.2970  -54.2970 H       159 LYS    0.2100
   2519 HG2       -90.3660  -11.8320  -53.1470 H       159 LYS    0.0500
   2520 HD1       -89.4410  -13.3560  -54.8650 H       159 LYS    0.0500
   2521 HD2       -90.6920  -12.8010  -56.0460 H       159 LYS   -0.3000
   2522 HE1       -92.4500  -13.5110  -54.2560 H       159 LYS    0.3300
   2523 HE2       -91.0760  -14.3850  -53.4420 H       159 LYS    0.3300
   2524 HZ1       -90.7990  -15.6830  -55.4430 H       159 LYS    0.3300
   2525 HZ2       -92.0810  -14.8680  -56.2010 H       159 LYS    0.5100
   2526 HZ3       -92.3770  -15.8270  -54.8310 H       159 LYS   -0.5100
   2527 N         -88.0440   -9.4440  -52.3380 N.am    160 CYS   -0.4700
   2528 CA        -87.4600   -9.6730  -51.0170 C.3     160 CYS    0.3100
   2529 C         -87.7410   -8.5510  -50.0360 C.2     160 CYS    0.0700
   2530 O         -87.9380   -8.8190  -48.8420 O.2     160 CYS    0.0900
   2531 CB        -85.9520   -9.9220  -51.1100 C.3     160 CYS   -0.1000
   2532 SG        -85.1270  -10.1720  -49.5120 S.3     160 CYS    0.0900
   2533 HN        -87.4000   -9.3330  -53.0910 H       160 CYS    0.0900
   2534 HA        -87.9520  -10.5300  -50.5800 H       160 CYS   -0.0800
   2535 HB1       -85.4910   -9.0500  -51.6190 H       160 CYS    0.5100
   2536 HB2       -85.7910  -10.8230  -51.7390 H       160 CYS   -0.5100
   2537 N         -87.7760   -7.3030  -50.5120 N.am    161 TYR   -0.4700
   2538 CA        -88.0050   -6.1880  -49.6070 C.3     161 TYR    0.3100
   2539 C         -89.4240   -6.2310  -49.1000 C.2     161 TYR    0.0700
   2540 O         -89.6640   -5.9710  -47.9290 O.2     161 TYR    0.0900
   2541 CB        -87.6680   -4.8370  -50.2310 C.3     161 TYR   -0.1800
   2542 CG        -86.2510   -4.7240  -50.7820 C.ar    161 TYR    0.0900
   2543 CD1       -85.1910   -5.5080  -50.2840 C.ar    161 TYR    0.0900
   2544 CD2       -85.9610   -3.8050  -51.7980 C.ar    161 TYR    0.0000
   2545 CE1       -83.9030   -5.3850  -50.8040 C.ar    161 TYR   -0.1150
   2546 CE2       -84.6810   -3.6730  -52.3150 C.ar    161 TYR    0.1150
   2547 CZ        -83.6540   -4.4590  -51.8190 C.ar    161 TYR   -0.1150
   2548 OH        -82.3900   -4.3110  -52.3570 O.3     161 TYR    0.1150
   2549 HN        -87.6500   -7.0860  -51.4770 H       161 TYR    0.1100
   2550 HA        -87.3910   -6.3490  -48.7340 H       161 TYR   -0.5400
   2551 HB1       -87.7810   -4.0440  -49.4610 H       161 TYR    0.4300
   2552 HB2       -88.3620   -4.6470  -51.0780 H       161 TYR   -0.1150
   2553 HD1       -85.3790   -6.2140  -49.4880 H       161 TYR    0.1150
   2554 HD2       -86.7540   -3.1840  -52.1880 H       161 TYR   -0.1150
   2555 HE1       -83.1030   -6.0040  -50.4250 H       161 TYR    0.1150
   2556 HE2       -84.4850   -2.9590  -53.1020 H       161 TYR    0.5100
   2557 HH        -81.8430   -5.0280  -52.0310 H       161 TYR   -0.5100
   2558 N         -90.3440   -6.6380  -49.9700 N.am    162 GLN   -0.4700
   2559 CA        -91.7600   -6.7760  -49.6340 C.3     162 GLN    0.3100
   2560 C         -92.1410   -8.0350  -48.8560 C.2     162 GLN    0.0700
   2561 O         -93.2860   -8.1730  -48.4350 O.2     162 GLN    0.0900
   2562 CB        -92.5880   -6.7510  -50.9180 C.3     162 GLN   -0.1800
   2563 CG        -92.9290   -5.3540  -51.3970 C.3     162 GLN    0.0900
   2564 CD        -93.1550   -5.3080  -52.8930 C.2     162 GLN    0.0900
   2565 NE2       -93.6200   -4.1600  -53.3770 N.am    162 GLN   -0.1800
   2566 OE1       -92.9100   -6.2830  -53.6090 O.2     162 GLN    0.0900
   2567 HN        -90.1020   -6.8710  -50.9090 H       162 GLN    0.0900
   2568 HA        -92.0380   -5.9580  -48.9860 H       162 GLN    0.5500
   2569 HB1       -93.5340   -7.3030  -50.7380 H       162 GLN   -0.5500
   2570 HB2       -92.0160   -7.2690  -51.7170 H       162 GLN   -0.6200
   2571 HG1       -92.0940   -4.6680  -51.1430 H       162 GLN    0.3200
   2572 HG2       -93.8530   -5.0100  -50.8870 H       162 GLN    0.3000
   2573 HE21      -93.7910   -4.0640  -54.3570 H       162 GLN    0.5100
   2574 HE22      -93.7990   -3.3930  -52.7590 H       162 GLN   -0.5100
   2575 N         -91.2100   -8.9650  -48.6940 N.am    163 ASP   -0.4700
   2576 CA        -91.4360  -10.1750  -47.9220 C.3     163 ASP    0.3100
   2577 C         -90.8120  -10.0230  -46.5180 C.2     163 ASP    0.0700
   2578 O         -89.5830   -9.9980  -46.3910 O.2     163 ASP    0.0900
   2579 CB        -90.8230  -11.3530  -48.6870 C.3     163 ASP   -0.2800
   2580 CG        -91.0660  -12.6880  -48.0110 C.2     163 ASP    0.0900
   2581 OD1       -91.7980  -12.7330  -46.9950 O.co2   163 ASP    0.0900
   2582 OD2       -90.5150  -13.7000  -48.4990 O.co2   163 ASP    0.6200
   2583 HN        -90.3040   -8.8740  -49.0990 H       163 ASP   -0.7600
   2584 HA        -92.5000  -10.3110  -47.7950 H       163 ASP   -0.7600
   2585 HB1       -89.7260  -11.1960  -48.7710 H       163 ASP    0.5100
   2586 HB2       -91.2650  -11.3890  -49.7050 H       163 ASP   -0.5100
   2587 N         -91.6430   -9.9140  -45.4510 N.am    164 PRO   -0.2900
   2588 CA        -91.0730   -9.8030  -44.0870 C.3     164 PRO    0.0000
   2589 C         -90.2440  -11.0210  -43.6980 C.2     164 PRO    0.0900
   2590 O         -89.3810  -10.9190  -42.8480 O.2     164 PRO    0.0900
   2591 CB        -92.3070   -9.6710  -43.1730 C.3     164 PRO    0.0200
   2592 CG        -93.4400   -9.3200  -44.0780 C.3     164 PRO    0.0900
   2593 CD        -93.1160   -9.9150  -45.4220 C.3     164 PRO   -0.1800
   2594 HA        -90.3880   -8.9740  -44.0360 H       164 PRO    0.0900
   2595 HB1       -92.1500   -8.8720  -42.4170 H       164 PRO    0.0900
   2596 HB2       -92.5100  -10.6280  -42.6470 H       164 PRO   -0.1800
   2597 HG1       -94.3910   -9.7400  -43.6890 H       164 PRO    0.0900
   2598 HG2       -93.5410   -8.2160  -44.1600 H       164 PRO    0.0900
   2599 HD1       -93.4980  -10.9540  -45.5100 H       164 PRO    0.5100
   2600 HD2       -93.5140   -9.2940  -46.2500 H       164 PRO   -0.5100
   2601 N         -90.5260  -12.1680  -44.3070 N.am    165 GLY   -0.4700
   2602 CA        -89.7460  -13.3830  -44.0800 C.3     165 GLY    0.3100
   2603 C         -88.4180  -13.4560  -44.8250 C.2     165 GLY   -0.0200
   2604 O         -87.6010  -14.3300  -44.5370 O.2     165 GLY    0.0900
   2605 HN        -91.2850  -12.2520  -44.9480 H       165 GLY    0.0900
   2606 HA1       -90.3570  -14.2180  -44.3900 H       165 GLY    0.5100
   2607 HA2       -89.5470  -13.4410  -43.0200 H       165 GLY   -0.5100
   2608 N         -88.1910  -12.5460  -45.7750 N.am    166 CYS   -0.4700
   2609 CA        -86.9010  -12.4580  -46.4890 C.3     166 CYS    0.3100
   2610 C         -85.9590  -11.4160  -45.8850 C.2     166 CYS    0.0700
   2611 O         -86.2690  -10.2190  -45.8790 O.2     166 CYS    0.0900
   2612 CB        -87.1010  -12.1110  -47.9620 C.3     166 CYS   -0.1000
   2613 SG        -85.5600  -12.1340  -48.9310 S.3     166 CYS    0.0900
   2614 HN        -88.8850  -11.8840  -46.0450 H       166 CYS    0.0900
   2615 HA        -86.4060  -13.4130  -46.3960 H       166 CYS   -0.0800
   2616 HB1       -87.5520  -11.0990  -48.0240 H       166 CYS    0.5100
   2617 HB2       -87.8140  -12.8410  -48.4000 H       166 CYS   -0.5100
   2618 N         -84.8160  -11.8740  -45.3730 N.am    167 CYS   -0.4700
   2619 CA        -83.7830  -10.9620  -44.8870 C.3     167 CYS    0.3100
   2620 C         -82.4890  -11.2920  -45.5890 C.2     167 CYS    0.0700
   2621 O         -81.4750  -11.5130  -44.9530 O.2     167 CYS    0.0900
   2622 CB        -83.6220  -11.0450  -43.3620 C.3     167 CYS   -0.1000
   2623 SG        -82.5990   -9.7510  -42.5890 S.3     167 CYS    0.0900
   2624 HN        -84.6180  -12.8470  -45.2980 H       167 CYS    0.0900
   2625 HA        -84.0640   -9.9610  -45.1760 H       167 CYS   -0.0800
   2626 HB1       -83.1750  -12.0310  -43.1230 H       167 CYS    0.5100
   2627 HB2       -84.6370  -11.0000  -42.9140 H       167 CYS   -0.5100
   2628 N         -82.5560  -11.3600  -46.9160 N.am    168 ASP   -0.4700
   2629 CA        -81.3820  -11.4760  -47.7750 C.3     168 ASP    0.3100
   2630 C         -80.8290  -10.0910  -47.9910 C.2     168 ASP    0.0700
   2631 O         -81.5700   -9.1490  -48.3250 O.2     168 ASP    0.0900
   2632 CB        -81.7360  -12.0380  -49.1590 C.3     168 ASP   -0.2800
   2633 CG        -82.0070  -13.5560  -49.1500 C.2     168 ASP    0.0900
   2634 OD1       -82.0120  -14.1940  -48.0720 O.co2   168 ASP    0.0900
   2635 OD2       -82.2200  -14.1190  -50.2420 O.co2   168 ASP    0.6200
   2636 HN        -83.4310  -11.3330  -47.3920 H       168 ASP   -0.7600
   2637 HA        -80.6770  -12.1280  -47.2810 H       168 ASP   -0.7600
   2638 HB1       -80.8920  -11.8370  -49.8530 H       168 ASP    0.5100
   2639 HB2       -82.6460  -11.5220  -49.5320 H       168 ASP   -0.5100
   2640 N         -79.5200   -9.9530  -47.8280 N.am    169 PHE   -0.4700
   2641 CA        -78.8970   -8.6510  -48.0040 C.3     169 PHE    0.3100
   2642 C         -78.6070   -8.5220  -49.4920 C.2     169 PHE    0.0700
   2643 O         -77.4810   -8.6990  -49.9460 O.2     169 PHE    0.0900
   2644 CB        -77.6600   -8.5040  -47.1190 C.3     169 PHE   -0.1800
   2645 CG        -77.1310   -7.1030  -47.0210 C.ar    169 PHE    0.0900
   2646 CD1       -77.9790   -5.9900  -47.0610 C.ar    169 PHE    0.0900
   2647 CD2       -75.7680   -6.8900  -46.8440 C.ar    169 PHE    0.0000
   2648 CE1       -77.4710   -4.7000  -46.9570 C.ar    169 PHE   -0.1150
   2649 CE2       -75.2530   -5.6020  -46.7470 C.ar    169 PHE    0.1150
   2650 CZ        -76.1080   -4.5050  -46.7990 C.ar    169 PHE   -0.1150
   2651 HN        -78.9220  -10.7110  -47.5830 H       169 PHE    0.1150
   2652 HA        -79.6280   -7.8970  -47.7510 H       169 PHE   -0.1150
   2653 HB1       -76.8420   -9.1330  -47.5310 H       169 PHE    0.1150
   2654 HB2       -77.9100   -8.8310  -46.0870 H       169 PHE   -0.1150
   2655 HD1       -79.0430   -6.1360  -47.1750 H       169 PHE    0.1150
   2656 HD2       -75.1000   -7.7380  -46.7790 H       169 PHE   -0.1150
   2657 HE1       -78.1360   -3.8510  -46.9970 H       169 PHE    0.1150
   2658 HE2       -74.1890   -5.4530  -46.6320 H       169 PHE    0.5100
   2659 HZ        -75.7100   -3.5050  -46.7170 H       169 PHE   -0.5100
   2660 N         -79.6780   -8.2700  -50.2420 N.am    170 VAL   -0.4700
   2661 CA        -79.6220   -8.1350  -51.6830 C.3     170 VAL    0.3100
   2662 C         -79.4410   -6.6650  -52.0050 C.2     170 VAL    0.0700
   2663 O         -80.3430   -5.8750  -51.7950 O.2     170 VAL    0.0900
   2664 CB        -80.9420   -8.6130  -52.3310 C.3     170 VAL   -0.0900
   2665 CG1       -80.9600   -8.2790  -53.8140 C.3     170 VAL    0.0900
   2666 CG2       -81.1410  -10.0960  -52.0840 C.3     170 VAL   -0.2700
   2667 HN        -80.5820   -8.1610  -49.8360 H       170 VAL    0.0900
   2668 HA        -78.7920   -8.7260  -52.0410 H       170 VAL    0.0900
   2669 HB        -81.7990   -8.1150  -51.8310 H       170 VAL    0.0900
   2670 HG11      -80.0200   -8.6250  -54.2950 H       170 VAL   -0.2700
   2671 HG12      -81.0460   -7.1810  -53.9540 H       170 VAL    0.0900
   2672 HG13      -81.8170   -8.7880  -54.3060 H       170 VAL    0.0900
   2673 HG21      -81.3640  -10.2780  -51.0110 H       170 VAL    0.0900
   2674 HG22      -80.2160  -10.6520  -52.3530 H       170 VAL    0.5100
   2675 HG23      -81.9920  -10.4700  -52.6920 H       170 VAL   -0.5100
   2676 N         -78.2860   -6.2950  -52.5360 N.am    171 THR   -0.4700
   2677 CA        -77.9610   -4.8900  -52.6600 C.3     171 THR    0.3100
   2678 C         -77.7830   -4.4980  -54.0980 C.2     171 THR    0.0700
   2679 O         -77.5450   -5.3230  -54.9560 O.2     171 THR    0.0900
   2680 CB        -76.6670   -4.5540  -51.8890 C.3     171 THR    0.1400
   2681 CG2       -76.6610   -5.2170  -50.4880 C.3     171 THR    0.0900
   2682 OG1       -75.5260   -5.0030  -52.6260 O.3     171 THR   -0.6600
   2683 HN        -77.6070   -6.9460  -52.8650 H       171 THR    0.4300
   2684 HA        -78.7890   -4.3200  -52.2670 H       171 THR   -0.2700
   2685 HB        -76.5910   -3.4560  -51.7420 H       171 THR    0.0900
   2686 HG1       -75.4630   -4.4270  -53.3930 H       171 THR    0.0900
   2687 HG21      -76.5490   -6.3180  -50.5870 H       171 THR    0.0900
   2688 HG22      -77.6180   -5.0040  -49.9650 H       171 THR    0.5100
   2689 HG23      -75.8120   -4.8260  -49.8890 H       171 THR   -0.5100
   2690 N         -77.8570   -3.2100  -54.3730 N.am    172 ASN   -0.4700
   2691 CA        -77.4330   -2.7180  -55.6620 C.3     172 ASN    0.3100
   2692 C         -75.9180   -2.8220  -55.8210 C.2     172 ASN    0.0700
   2693 O         -75.1870   -3.0570  -54.8470 O.2     172 ASN    0.0900
   2694 CB        -77.8880   -1.2890  -55.8280 C.3     172 ASN   -0.1800
   2695 CG        -77.1240   -0.3390  -54.9580 C.2     172 ASN    0.0900
   2696 ND2       -77.8240    0.2930  -54.0310 N.am    172 ASN    0.0900
   2697 OD1       -75.9060   -0.1750  -55.1110 O.2     172 ASN    0.5500
   2698 HN        -78.1980   -2.5360  -53.7230 H       172 ASN   -0.5500
   2699 HA        -77.8660   -3.3470  -56.4250 H       172 ASN   -0.6200
   2700 HB1       -78.9650   -1.2190  -55.5650 H       172 ASN    0.3200
   2701 HB2       -77.7510   -0.9860  -56.8880 H       172 ASN    0.3000
   2702 HD21      -77.3730    0.9410  -53.4170 H       172 ASN    0.5100
   2703 HD22      -78.8060    0.1230  -53.9430 H       172 ASN   -0.5100
   2704 N         -75.4510   -2.6500  -57.0600 N.am    173 ARG   -0.4700
   2705 CA        -74.0410   -2.8150  -57.4060 C.3     173 ARG    0.3100
   2706 C         -73.1350   -1.7260  -56.8820 C.2     173 ARG    0.0700
   2707 O         -72.0110   -1.9980  -56.5040 O.2     173 ARG    0.0900
   2708 CB        -73.8780   -2.9120  -58.9230 C.3     173 ARG   -0.1800
   2709 CG        -74.3180   -4.2600  -59.4330 C.3     173 ARG    0.0900
   2710 CD        -74.4600   -4.3440  -60.9470 C.3     173 ARG    0.0900
   2711 NE        -75.5690   -5.2580  -61.2440 N.pl3   173 ARG   -0.1800
   2712 CZ        -75.6250   -6.1210  -62.2520 C.cat   173 ARG    0.0900
   2713 NH1       -74.6350   -6.2290  -63.1220 N.pl3   173 ARG    0.0900
   2714 NH2       -76.6940   -6.8950  -62.3770 N.pl3   173 ARG    0.2000
   2715 HN        -76.0530   -2.3980  -57.8150 H       173 ARG    0.0900
   2716 HA        -73.6800   -3.7140  -56.9300 H       173 ARG    0.0900
   2717 HB1       -72.8100   -2.7520  -59.1850 H       173 ARG   -0.7000
   2718 HB2       -74.4890   -2.1210  -59.4070 H       173 ARG    0.4400
   2719 HG1       -75.2990   -4.5040  -58.9760 H       173 ARG    0.6400
   2720 HG2       -73.5720   -5.0170  -59.1100 H       173 ARG   -0.8000
   2721 HD1       -73.5330   -4.7470  -61.4050 H       173 ARG    0.4600
   2722 HD2       -74.6950   -3.3460  -61.3730 H       173 ARG    0.4600
   2723 HE        -76.3570   -5.2280  -60.6310 H       173 ARG   -0.8000
   2724 HH11      -73.7660   -5.7680  -62.9490 H       173 ARG    0.4600
   2725 HH12      -74.7580   -6.7710  -63.9530 H       173 ARG    0.4600
   2726 HH21      -77.5040   -6.7250  -61.8140 H       173 ARG    0.5100
   2727 HH22      -76.6920   -7.6490  -63.0340 H       173 ARG   -0.5100
   2728 N         -73.6020   -0.4870  -56.8670 N.am    174 ALA   -0.4700
   2729 CA        -72.7680    0.6210  -56.3770 C.3     174 ALA    0.3100
   2730 C         -72.3900    0.3900  -54.8910 C.2     174 ALA    0.0700
   2731 O         -71.2180    0.5750  -54.4750 O.2     174 ALA    0.0900
   2732 CB        -73.4820    1.9690  -56.5590 C.3     174 ALA   -0.2700
   2733 HN        -74.5190   -0.2510  -57.1810 H       174 ALA    0.0900
   2734 HA        -71.8410    0.6110  -56.9310 H       174 ALA    0.0900
   2735 HB1       -74.4390    1.9740  -55.9940 H       174 ALA    0.0900
   2736 HB2       -73.7040    2.1370  -57.6350 H       174 ALA    0.5100
   2737 HB3       -72.8410    2.7920  -56.1770 H       174 ALA   -0.5100
   2738 N         -73.3910   -0.0390  -54.1100 N.am    175 TYR   -0.4700
   2739 CA        -73.1880   -0.2790  -52.7010 C.3     175 TYR    0.3100
   2740 C         -72.2990   -1.4830  -52.5380 C.2     175 TYR    0.0700
   2741 O         -71.4140   -1.4800  -51.7260 O.2     175 TYR    0.0900
   2742 CB        -74.5100   -0.4590  -51.9650 C.3     175 TYR   -0.1800
   2743 CG        -74.3440   -0.7960  -50.5110 C.ar    175 TYR    0.0900
   2744 CD1       -74.2020   -2.1010  -50.1080 C.ar    175 TYR    0.0900
   2745 CD2       -74.3160    0.1890  -49.5420 C.ar    175 TYR    0.0000
   2746 CE1       -74.0190   -2.4160  -48.7840 C.ar    175 TYR   -0.1150
   2747 CE2       -74.1400   -0.1230  -48.2020 C.ar    175 TYR    0.1150
   2748 CZ        -74.0040   -1.4250  -47.8350 C.ar    175 TYR   -0.1150
   2749 OH        -73.8340   -1.7750  -46.5200 O.3     175 TYR    0.1150
   2750 HN        -74.3090   -0.2100  -54.4620 H       175 TYR    0.1100
   2751 HA        -72.6500    0.5660  -52.2960 H       175 TYR   -0.5400
   2752 HB1       -75.0810   -1.2880  -52.4330 H       175 TYR    0.4300
   2753 HB2       -75.0920    0.4860  -52.0200 H       175 TYR   -0.1150
   2754 HD1       -74.2350   -2.8910  -50.8440 H       175 TYR    0.1150
   2755 HD2       -74.4340    1.2230  -49.8330 H       175 TYR   -0.1150
   2756 HE1       -73.8860   -3.4460  -48.4880 H       175 TYR    0.1150
   2757 HE2       -74.1120    0.6590  -47.4590 H       175 TYR    0.5100
   2758 HH        -73.8480   -0.9700  -45.9960 H       175 TYR   -0.5100
   2759 N         -72.5240   -2.5190  -53.3260 N.am    176 ALA   -0.4700
   2760 CA        -71.7500   -3.7440  -53.2130 C.3     176 ALA    0.3100
   2761 C         -70.2650   -3.4390  -53.3720 C.2     176 ALA    0.0700
   2762 O         -69.4410   -3.8390  -52.5420 O.2     176 ALA    0.0900
   2763 CB        -72.2190   -4.7710  -54.2500 C.3     176 ALA   -0.2700
   2764 HN        -73.2310   -2.5070  -54.0290 H       176 ALA    0.0900
   2765 HA        -71.8810   -4.1330  -52.2140 H       176 ALA    0.0900
   2766 HB1       -72.0920   -4.3640  -55.2760 H       176 ALA    0.0900
   2767 HB2       -73.2950   -5.0050  -54.0920 H       176 ALA    0.5100
   2768 HB3       -71.6170   -5.7010  -54.1610 H       176 ALA   -0.5100
   2769 N         -69.9280   -2.6930  -54.4200 N.am    177 ILE   -0.4700
   2770 CA        -68.5420   -2.2690  -54.6510 C.3     177 ILE    0.3100
   2771 C         -68.0670   -1.2610  -53.5700 C.2     177 ILE    0.0700
   2772 O         -67.0090   -1.4470  -52.9710 O.2     177 ILE    0.0900
   2773 CB        -68.3860   -1.6930  -56.0850 C.3     177 ILE   -0.0900
   2774 CG1       -68.7320   -2.7680  -57.1220 C.3     177 ILE    0.0900
   2775 CG2       -66.9800   -1.1770  -56.3380 C.3     177 ILE   -0.2700
   2776 CD        -69.1640   -2.1830  -58.4520 C.3     177 ILE    0.0900
   2777 HN        -70.5980   -2.3900  -55.0940 H       177 ILE    0.0900
   2778 HA        -67.9010   -3.1270  -54.5180 H       177 ILE    0.0900
   2779 HB        -69.1060   -0.8600  -56.2210 H       177 ILE   -0.1800
   2780 HG11      -69.5560   -3.3970  -56.7230 H       177 ILE    0.0900
   2781 HG12      -67.8400   -3.4080  -57.2860 H       177 ILE    0.0900
   2782 HG21      -66.2330   -1.9450  -56.0450 H       177 ILE   -0.2700
   2783 HG22      -66.8000   -0.2600  -55.7380 H       177 ILE    0.0900
   2784 HG23      -66.8500   -0.9490  -57.4180 H       177 ILE    0.0900
   2785 HD1       -68.6630   -1.2050  -58.6190 H       177 ILE    0.0900
   2786 HD2       -70.2630   -2.0230  -58.4560 H       177 ILE    0.5100
   2787 HD3       -68.8830   -2.8710  -59.2770 H       177 ILE   -0.5100
   2788 N         -68.8510   -0.2140  -53.3000 N.am    178 ALA   -0.4700
   2789 CA        -68.3640    0.8820  -52.4750 C.3     178 ALA    0.3100
   2790 C         -68.1850    0.4430  -51.0330 C.2     178 ALA    0.0700
   2791 O         -67.2010    0.7830  -50.3550 O.2     178 ALA    0.0900
   2792 CB        -69.3220    2.0430  -52.5310 C.3     178 ALA   -0.2700
   2793 HN        -69.7840   -0.1370  -53.6410 H       178 ALA    0.0900
   2794 HA        -67.3930    1.1770  -52.8460 H       178 ALA    0.0900
   2795 HB1       -70.3210    1.7320  -52.1580 H       178 ALA    0.0900
   2796 HB2       -69.4290    2.3950  -53.5790 H       178 ALA    0.5100
   2797 HB3       -68.9480    2.8740  -51.8950 H       178 ALA   -0.5100
   2798 N         -69.1690   -0.3080  -50.5630 N.am    179 SER   -0.4700
   2799 CA        -69.1380   -0.7900  -49.2200 C.3     179 SER    0.3100
   2800 C         -68.0560   -1.8390  -49.0510 C.2     179 SER    0.0700
   2801 O         -67.3670   -1.8360  -48.0460 O.2     179 SER    0.0900
   2802 CB        -70.4940   -1.3320  -48.8180 C.3     179 SER    0.0500
   2803 OG        -70.4430   -1.7680  -47.4840 O.3     179 SER    0.0900
   2804 HN        -69.9590   -0.5650  -51.1130 H       179 SER    0.0900
   2805 HA        -68.8550    0.0290  -48.5760 H       179 SER   -0.6600
   2806 HB1       -70.7690   -2.1890  -49.4700 H       179 SER    0.4300
   2807 HB2       -71.2640   -0.5360  -48.9110 H       179 SER    0.5100
   2808 HG1       -71.3210   -2.1000  -47.2800 H       179 SER   -0.5100
   2809 N         -67.8570   -2.7150  -50.0250 N.am    180 SER   -0.4700
   2810 CA        -66.7230   -3.6740  -49.9340 C.3     180 SER    0.3100
   2811 C         -65.3850   -2.9560  -49.8150 C.2     180 SER    0.0700
   2812 O         -64.6250   -3.2270  -48.8990 O.2     180 SER    0.0900
   2813 CB        -66.6490   -4.6010  -51.1480 C.3     180 SER    0.0500
   2814 OG        -67.6730   -5.5590  -51.0800 O.3     180 SER    0.0900
   2815 HN        -68.4370   -2.7720  -50.8350 H       180 SER    0.0900
   2816 HA        -66.8570   -4.2550  -49.0340 H       180 SER   -0.6600
   2817 HB1       -65.6680   -5.1230  -51.1650 H       180 SER    0.4300
   2818 HB2       -66.7700   -4.0110  -52.0820 H       180 SER    0.5100
   2819 HG1       -68.4680   -5.1180  -51.3880 H       180 SER   -0.5100
   2820 N         -65.1160   -2.0360  -50.7480 N.am    181 ILE   -0.4700
   2821 CA        -63.8760   -1.2490  -50.7360 C.3     181 ILE    0.3100
   2822 C         -63.6780   -0.4800  -49.4100 C.2     181 ILE    0.0700
   2823 O         -62.6070   -0.5500  -48.8130 O.2     181 ILE    0.0900
   2824 CB        -63.8170   -0.2660  -51.9230 C.3     181 ILE   -0.0900
   2825 CG1       -63.6700   -1.0430  -53.2300 C.3     181 ILE    0.0900
   2826 CG2       -62.6660    0.7270  -51.7540 C.3     181 ILE   -0.2700
   2827 CD        -63.9190   -0.1940  -54.4590 C.3     181 ILE    0.0900
   2828 HN        -65.7460   -1.8430  -51.4950 H       181 ILE    0.0900
   2829 HA        -63.0470   -1.9390  -50.7850 H       181 ILE    0.0900
   2830 HB        -64.7760    0.2910  -51.9830 H       181 ILE   -0.1800
   2831 HG11      -64.3940   -1.8850  -53.2270 H       181 ILE    0.0900
   2832 HG12      -62.6400   -1.4550  -53.2840 H       181 ILE    0.0900
   2833 HG21      -61.6980    0.1850  -51.7010 H       181 ILE   -0.2700
   2834 HG22      -62.8000    1.3070  -50.8160 H       181 ILE    0.0900
   2835 HG23      -62.6360    1.4210  -52.6210 H       181 ILE    0.0900
   2836 HD1       -63.0930    0.5370  -54.5920 H       181 ILE    0.0900
   2837 HD2       -64.8720    0.3660  -54.3450 H       181 ILE    0.5100
   2838 HD3       -63.9710   -0.8400  -55.3620 H       181 ILE   -0.5100
   2839 N         -64.7170    0.2070  -48.9380 N.am    182 ILE   -0.4700
   2840 CA        -64.6080    1.0310  -47.7360 C.3     182 ILE    0.3100
   2841 C         -64.5010    0.2070  -46.4480 C.2     182 ILE    0.0700
   2842 O         -63.6150    0.4340  -45.6400 O.2     182 ILE    0.0900
   2843 CB        -65.7360    2.0900  -47.6810 C.3     182 ILE   -0.0900
   2844 CG1       -65.4580    3.1540  -48.7590 C.3     182 ILE    0.0900
   2845 CG2       -65.8020    2.7460  -46.3100 C.3     182 ILE   -0.2700
   2846 CD        -66.6230    4.0780  -49.0760 C.3     182 ILE    0.0900
   2847 HN        -65.6090    0.1900  -49.3800 H       182 ILE    0.0900
   2848 HA        -63.6420    1.5150  -47.7520 H       182 ILE    0.0900
   2849 HB        -66.7080    1.5990  -47.8990 H       182 ILE   -0.1800
   2850 HG11      -65.1680    2.6310  -49.6940 H       182 ILE    0.0900
   2851 HG12      -64.6060    3.7780  -48.4160 H       182 ILE    0.0900
   2852 HG21      -64.7930    3.0920  -46.0020 H       182 ILE   -0.2700
   2853 HG22      -66.1710    2.0160  -45.5580 H       182 ILE    0.0900
   2854 HG23      -66.4830    3.6240  -46.3430 H       182 ILE    0.0900
   2855 HD1       -66.9270    4.6340  -48.1640 H       182 ILE    0.0900
   2856 HD2       -67.4900    3.4830  -49.4350 H       182 ILE    0.5100
   2857 HD3       -66.3240    4.8110  -49.8550 H       182 ILE   -0.5100
   2858 N         -65.3760   -0.7720  -46.2750 N.am    183 SER   -0.4700
   2859 CA        -65.3450   -1.6160  -45.0960 C.3     183 SER    0.3100
   2860 C         -64.2640   -2.6590  -45.0860 C.2     183 SER    0.0700
   2861 O         -63.8510   -3.0570  -43.9980 O.2     183 SER    0.0900
   2862 CB        -66.6640   -2.3480  -44.9100 C.3     183 SER    0.0500
   2863 OG        -67.6820   -1.4400  -44.5150 O.3     183 SER    0.0900
   2864 HN        -66.0900   -0.9710  -46.9420 H       183 SER    0.0900
   2865 HA        -65.1440   -0.9870  -44.2420 H       183 SER   -0.6600
   2866 HB1       -66.5530   -3.1250  -44.1230 H       183 SER    0.4300
   2867 HB2       -66.9650   -2.8290  -45.8650 H       183 SER    0.5100
   2868 HG1       -68.0800   -1.1200  -45.3270 H       183 SER   -0.5100
   2869 N         -63.8100   -3.1300  -46.2510 N.am    184 PHE   -0.4700
   2870 CA        -62.9440   -4.3000  -46.2770 C.3     184 PHE    0.3100
   2871 C         -61.6500   -4.1610  -47.0780 C.2     184 PHE    0.0700
   2872 O         -60.5640   -4.2800  -46.5330 O.2     184 PHE    0.0900
   2873 CB        -63.7470   -5.5310  -46.7280 C.3     184 PHE   -0.1800
   2874 CG        -62.9540   -6.8020  -46.7260 C.ar    184 PHE    0.0900
   2875 CD1       -62.7590   -7.5190  -45.5480 C.ar    184 PHE    0.0900
   2876 CD2       -62.3920   -7.2850  -47.9040 C.ar    184 PHE    0.0000
   2877 CE1       -62.0260   -8.6990  -45.5470 C.ar    184 PHE   -0.1150
   2878 CE2       -61.6630   -8.4720  -47.9030 C.ar    184 PHE    0.1150
   2879 CZ        -61.4870   -9.1840  -46.7260 C.ar    184 PHE   -0.1150
   2880 HN        -64.0350   -2.7150  -47.1290 H       184 PHE    0.1150
   2881 HA        -62.5470   -4.4490  -45.2830 H       184 PHE   -0.1150
   2882 HB1       -64.1100   -5.3720  -47.7660 H       184 PHE    0.1150
   2883 HB2       -64.6070   -5.6800  -46.0410 H       184 PHE   -0.1150
   2884 HD1       -63.1820   -7.1530  -44.6240 H       184 PHE    0.1150
   2885 HD2       -62.5220   -6.7360  -48.8250 H       184 PHE   -0.1150
   2886 HE1       -61.8780   -9.2400  -44.6260 H       184 PHE    0.1150
   2887 HE2       -61.2330   -8.8390  -48.8230 H       184 PHE    0.5100
   2888 HZ        -60.9310  -10.1110  -46.7290 H       184 PHE   -0.5100
   2889 N         -61.7400   -3.9280  -48.3710 N.am    185 TYR   -0.4700
   2890 CA        -60.5470   -3.9790  -49.1910 C.3     185 TYR    0.3100
   2891 C         -59.4890   -2.9320  -48.7940 C.2     185 TYR    0.0700
   2892 O         -58.3240   -3.2620  -48.6920 O.2     185 TYR    0.0900
   2893 CB        -60.9060   -3.8940  -50.6720 C.3     185 TYR   -0.1800
   2894 CG        -61.4840   -5.1740  -51.2130 C.ar    185 TYR    0.0900
   2895 CD1       -60.7080   -6.3120  -51.3340 C.ar    185 TYR    0.0900
   2896 CD2       -62.8070   -5.2520  -51.6080 C.ar    185 TYR    0.0000
   2897 CE1       -61.2420   -7.4970  -51.8420 C.ar    185 TYR   -0.1150
   2898 CE2       -63.3450   -6.4270  -52.1180 C.ar    185 TYR    0.1150
   2899 CZ        -62.5630   -7.5480  -52.2300 C.ar    185 TYR   -0.1150
   2900 OH        -63.1070   -8.7120  -52.7340 O.3     185 TYR    0.1150
   2901 HN        -62.5990   -3.7130  -48.8300 H       185 TYR    0.1100
   2902 HA        -60.0360   -4.9070  -48.9810 H       185 TYR   -0.5400
   2903 HB1       -59.9920   -3.6660  -51.2610 H       185 TYR    0.4300
   2904 HB2       -61.6650   -3.0970  -50.8210 H       185 TYR   -0.1150
   2905 HD1       -59.6720   -6.2830  -51.0300 H       185 TYR    0.1150
   2906 HD2       -63.4360   -4.3780  -51.5180 H       185 TYR   -0.1150
   2907 HE1       -60.6190   -8.3740  -51.9330 H       185 TYR    0.1150
   2908 HE2       -64.3800   -6.4590  -52.4250 H       185 TYR    0.5100
   2909 HH        -64.0580   -8.5940  -52.7950 H       185 TYR   -0.5100
   2910 N         -59.8780   -1.6870  -48.5380 N.am    186 ILE   -0.4700
   2911 CA        -58.8830   -0.6770  -48.1960 C.3     186 ILE    0.3100
   2912 C         -58.1750   -1.0270  -46.8910 C.2     186 ILE    0.0700
   2913 O         -56.9400   -1.0800  -46.8370 O.2     186 ILE    0.0900
   2914 CB        -59.4790    0.7360  -48.1600 C.3     186 ILE   -0.0900
   2915 CG1       -59.8210    1.1710  -49.5910 C.3     186 ILE    0.0900
   2916 CG2       -58.5080    1.7010  -47.4780 C.3     186 ILE   -0.2700
   2917 CD        -60.4880    2.5210  -49.6670 C.3     186 ILE    0.0900
   2918 HN        -60.8310   -1.3970  -48.5660 H       186 ILE    0.0900
   2919 HA        -58.0990   -0.7270  -48.9370 H       186 ILE    0.0900
   2920 HB        -60.4380    0.7180  -47.6010 H       186 ILE   -0.1800
   2921 HG11      -60.5010    0.4140  -50.0380 H       186 ILE    0.0900
   2922 HG12      -58.8820    1.2050  -50.1840 H       186 ILE    0.0900
   2923 HG21      -57.4940    1.6010  -47.9200 H       186 ILE   -0.2700
   2924 HG22      -58.4460    1.4710  -46.3920 H       186 ILE    0.0900
   2925 HG23      -58.8540    2.7480  -47.6190 H       186 ILE    0.0900
   2926 HD1       -59.7620    3.3210  -49.4100 H       186 ILE    0.0900
   2927 HD2       -61.3330    2.5650  -48.9470 H       186 ILE    0.5100
   2928 HD3       -60.8630    2.7000  -50.6970 H       186 ILE   -0.5100
   2929 N         -58.9390   -1.2930  -45.8220 N.am    187 PRO   -0.2900
   2930 CA        -58.2160   -1.6950  -44.6200 C.3     187 PRO    0.0000
   2931 C         -57.3800   -2.9620  -44.8340 C.2     187 PRO    0.0900
   2932 O         -56.3160   -3.0750  -44.2350 O.2     187 PRO    0.0900
   2933 CB        -59.3110   -1.9240  -43.5710 C.3     187 PRO    0.0200
   2934 CG        -60.5470   -1.3720  -44.1320 C.3     187 PRO    0.0900
   2935 CD        -60.3510   -0.9790  -45.5580 C.3     187 PRO   -0.1800
   2936 HA        -57.4940   -0.9410  -44.3520 H       187 PRO    0.0900
   2937 HB1       -59.0520   -1.4070  -42.6220 H       187 PRO    0.0900
   2938 HB2       -59.4290   -3.0090  -43.3670 H       187 PRO   -0.1800
   2939 HG1       -61.3520   -2.1360  -44.0680 H       187 PRO    0.0900
   2940 HG2       -60.8520   -0.4810  -43.5430 H       187 PRO    0.0900
   2941 HD1       -61.0030   -1.5690  -46.2360 H       187 PRO    0.5100
   2942 HD2       -60.5330    0.1060  -45.7090 H       187 PRO   -0.5100
   2943 N         -57.8260   -3.8990  -45.6780 N.am    188 LEU   -0.4700
   2944 CA        -57.0210   -5.0980  -45.9200 C.3     188 LEU    0.3100
   2945 C         -55.6620   -4.7540  -46.5520 C.2     188 LEU    0.0700
   2946 O         -54.6280   -5.2210  -46.1060 O.2     188 LEU    0.0900
   2947 CB        -57.7670   -6.1020  -46.8030 C.3     188 LEU   -0.1800
   2948 CG        -57.1210   -7.4880  -46.9220 C.3     188 LEU    0.0900
   2949 CD1       -57.1620   -8.2040  -45.5730 C.3     188 LEU    0.0900
   2950 CD2       -57.8260   -8.2900  -48.0040 C.3     188 LEU   -0.0900
   2951 HN        -58.6930   -3.8270  -46.1630 H       188 LEU    0.0900
   2952 HA        -56.7940   -5.5430  -44.9630 H       188 LEU   -0.2700
   2953 HB1       -57.8450   -5.6710  -47.8230 H       188 LEU    0.0900
   2954 HB2       -58.7880   -6.2330  -46.3890 H       188 LEU    0.0900
   2955 HG        -56.0660   -7.3770  -47.2500 H       188 LEU    0.0900
   2956 HD11      -58.2140   -8.3260  -45.2370 H       188 LEU   -0.2700
   2957 HD12      -56.6140   -7.6090  -44.8120 H       188 LEU    0.0900
   2958 HD13      -56.7000   -9.2100  -45.6660 H       188 LEU    0.0900
   2959 HD21      -57.7460   -7.7680  -48.9810 H       188 LEU    0.0900
   2960 HD22      -58.9020   -8.4040  -47.7500 H       188 LEU    0.5100
   2961 HD23      -57.3570   -9.2930  -48.0980 H       188 LEU   -0.5100
   2962 N         -55.6760   -3.9070  -47.5750 N.am    189 LEU   -0.4700
   2963 CA        -54.4520   -3.5000  -48.2470 C.3     189 LEU    0.3100
   2964 C         -53.5130   -2.7390  -47.3210 C.2     189 LEU    0.0700
   2965 O         -52.2970   -2.9220  -47.3770 O.2     189 LEU    0.0900
   2966 CB        -54.7530   -2.6870  -49.5250 C.3     189 LEU   -0.1800
   2967 CG        -55.5940   -3.4310  -50.5890 C.3     189 LEU    0.0900
   2968 CD1       -55.6750   -2.5990  -51.8560 C.3     189 LEU    0.0900
   2969 CD2       -55.0890   -4.8420  -50.9180 C.3     189 LEU   -0.0900
   2970 HN        -56.5220   -3.5140  -47.9270 H       189 LEU    0.0900
   2971 HA        -53.8990   -4.3920  -48.4960 H       189 LEU   -0.2700
   2972 HB1       -53.7850   -2.3980  -49.9870 H       189 LEU    0.0900
   2973 HB2       -55.3010   -1.7680  -49.2300 H       189 LEU    0.0900
   2974 HG        -56.6180   -3.6090  -50.1950 H       189 LEU    0.0900
   2975 HD11      -54.6560   -2.4200  -52.2610 H       189 LEU   -0.2700
   2976 HD12      -56.1450   -1.6170  -51.6340 H       189 LEU    0.0900
   2977 HD13      -56.2730   -3.1350  -52.6230 H       189 LEU    0.0900
   2978 HD21      -55.0980   -5.4740  -50.0050 H       189 LEU    0.0900
   2979 HD22      -54.0470   -4.7890  -51.3030 H       189 LEU    0.5100
   2980 HD23      -55.7460   -5.3100  -51.6810 H       189 LEU   -0.5100
   2981 N         -54.0760   -1.9210  -46.4400 N.am    190 ILE   -0.4700
   2982 CA        -53.2740   -1.2220  -45.4400 C.3     190 ILE    0.3100
   2983 C         -52.6150   -2.2070  -44.4640 C.2     190 ILE    0.0700
   2984 O         -51.4220   -2.0940  -44.1720 O.2     190 ILE    0.0900
   2985 CB        -54.1180   -0.1800  -44.6810 C.3     190 ILE   -0.0900
   2986 CG1       -54.4520    0.9980  -45.6010 C.3     190 ILE    0.0900
   2987 CG2       -53.3930    0.3260  -43.4410 C.3     190 ILE   -0.2700
   2988 CD        -55.4680    1.9540  -45.0080 C.3     190 ILE    0.0900
   2989 HN        -55.0580   -1.7480  -46.4220 H       190 ILE    0.0900
   2990 HA        -52.4540   -0.7380  -45.9500 H       190 ILE    0.0900
   2991 HB        -55.0810   -0.6420  -44.3760 H       190 ILE   -0.1800
   2992 HG11      -54.8550    0.5990  -46.5570 H       190 ILE    0.0900
   2993 HG12      -53.5170    1.5600  -45.8120 H       190 ILE    0.0900
   2994 HG21      -52.3590    0.6370  -43.7030 H       190 ILE   -0.2700
   2995 HG22      -53.3380   -0.4810  -42.6800 H       190 ILE    0.0900
   2996 HG23      -53.9310    1.2020  -43.0180 H       190 ILE    0.0900
   2997 HD1       -55.0170    2.5150  -44.1610 H       190 ILE    0.0900
   2998 HD2       -56.3460    1.3870  -44.6300 H       190 ILE    0.5100
   2999 HD3       -55.7970    2.6820  -45.7790 H       190 ILE   -0.5100
   3000 N         -53.3880   -3.1760  -43.9750 N.am    191 MET   -0.4700
   3001 CA        -52.8880   -4.1780  -43.0430 C.3     191 MET    0.3100
   3002 C         -51.8160   -5.0710  -43.6590 C.2     191 MET    0.0700
   3003 O         -50.8020   -5.3540  -43.0170 O.2     191 MET    0.0900
   3004 CB        -54.0310   -5.0510  -42.5560 C.3     191 MET   -0.1800
   3005 CG        -53.6540   -6.0450  -41.4660 C.3     191 MET    0.0900
   3006 SD        -54.8830   -7.3480  -41.3570 S.3     191 MET    0.0900
   3007 CE        -54.5890   -8.1680  -42.9290 C.3     191 MET   -0.1400
   3008 HN        -54.3490   -3.2590  -44.2260 H       191 MET    0.0900
   3009 HA        -52.4240   -3.6650  -42.2130 H       191 MET    0.0900
   3010 HB1       -54.4290   -5.6200  -43.4230 H       191 MET   -0.0900
   3011 HB2       -54.8310   -4.3890  -42.1620 H       191 MET   -0.2200
   3012 HG1       -53.5810   -5.5100  -40.4960 H       191 MET    0.0900
   3013 HG2       -52.6590   -6.4800  -41.6990 H       191 MET    0.0900
   3014 HE1       -53.5100   -8.3880  -43.0740 H       191 MET    0.0900
   3015 HE2       -54.9230   -7.5220  -43.7680 H       191 MET    0.5100
   3016 HE3       -55.1430   -9.1310  -42.9700 H       191 MET   -0.5100
   3017 N         -52.0340   -5.5320  -44.8940 N.am    192 ILE   -0.4700
   3018 CA        -51.0350   -6.3380  -45.5980 C.3     192 ILE    0.3100
   3019 C         -49.7730   -5.5280  -45.8700 C.2     192 ILE    0.0700
   3020 O         -48.6660   -6.0240  -45.6890 O.2     192 ILE    0.0900
   3021 CB        -51.5660   -6.8910  -46.9280 C.3     192 ILE   -0.0900
   3022 CG1       -52.6250   -7.9570  -46.6750 C.3     192 ILE    0.0900
   3023 CG2       -50.4380   -7.5150  -47.7520 C.3     192 ILE   -0.2700
   3024 CD        -53.3610   -8.3720  -47.9380 C.3     192 ILE    0.0900
   3025 HN        -52.8790   -5.3490  -45.3880 H       192 ILE    0.0900
   3026 HA        -50.7540   -7.1520  -44.9470 H       192 ILE    0.0900
   3027 HB        -52.0300   -6.0650  -47.5090 H       192 ILE   -0.1800
   3028 HG11      -53.3630   -7.5620  -45.9450 H       192 ILE    0.0900
   3029 HG12      -52.1330   -8.8520  -46.2390 H       192 ILE    0.0900
   3030 HG21      -49.8540   -8.2230  -47.1260 H       192 ILE   -0.2700
   3031 HG22      -49.7540   -6.7200  -48.1200 H       192 ILE    0.0900
   3032 HG23      -50.8620   -8.0720  -48.6140 H       192 ILE    0.0900
   3033 HD1       -52.6820   -8.9470  -48.6040 H       192 ILE    0.0900
   3034 HD2       -53.7140   -7.4710  -48.4840 H       192 ILE    0.5100
   3035 HD3       -54.2280   -9.0150  -47.6770 H       192 ILE   -0.5100
   3036 N         -49.9290   -4.2760  -46.2810 N.am    193 PHE   -0.4700
   3037 CA        -48.7680   -3.4230  -46.5200 C.3     193 PHE    0.3100
   3038 C         -47.9570   -3.2000  -45.2560 C.2     193 PHE    0.0700
   3039 O         -46.7480   -3.3620  -45.2810 O.2     193 PHE    0.0900
   3040 CB        -49.1870   -2.0870  -47.1280 C.3     193 PHE   -0.1800
   3041 CG        -48.0700   -1.1000  -47.2520 C.ar    193 PHE    0.0900
   3042 CD1       -47.2560   -1.0870  -48.3760 C.ar    193 PHE    0.0900
   3043 CD2       -47.8440   -0.1550  -46.2470 C.ar    193 PHE    0.0000
   3044 CE1       -46.2250   -0.1730  -48.4810 C.ar    193 PHE   -0.1150
   3045 CE2       -46.8240    0.7760  -46.3590 C.ar    193 PHE    0.1150
   3046 CZ        -46.0120    0.7600  -47.4710 C.ar    193 PHE   -0.1150
   3047 HN        -50.8250   -3.8700  -46.4420 H       193 PHE    0.1150
   3048 HA        -48.1020   -3.9450  -47.1890 H       193 PHE   -0.1150
   3049 HB1       -49.9660   -1.6230  -46.4880 H       193 PHE    0.1150
   3050 HB2       -49.5850   -2.2620  -48.1500 H       193 PHE   -0.1150
   3051 HD1       -47.4310   -1.7940  -49.1740 H       193 PHE    0.1150
   3052 HD2       -48.4760   -0.1510  -45.3710 H       193 PHE   -0.1150
   3053 HE1       -45.5820   -0.1850  -49.3480 H       193 PHE    0.1150
   3054 HE2       -46.6660    1.5070  -45.5810 H       193 PHE    0.5100
   3055 HZ        -45.2080    1.4750  -47.5600 H       193 PHE   -0.5100
   3056 N         -48.6190   -2.8580  -44.1490 N.am    194 VAL   -0.4700
   3057 CA        -47.9200   -2.6280  -42.8860 C.3     194 VAL    0.3100
   3058 C         -47.3820   -3.9260  -42.2810 C.2     194 VAL    0.0700
   3059 O         -46.3320   -3.9340  -41.6530 O.2     194 VAL    0.0900
   3060 CB        -48.8160   -1.9130  -41.8540 C.3     194 VAL   -0.0900
   3061 CG1       -48.0830   -1.7380  -40.5230 C.3     194 VAL    0.0900
   3062 CG2       -49.2760   -0.5580  -42.3840 C.3     194 VAL   -0.2700
   3063 HN        -49.6090   -2.7440  -44.1330 H       194 VAL    0.0900
   3064 HA        -47.0480   -2.0280  -43.0970 H       194 VAL    0.0900
   3065 HB        -49.7370   -2.5130  -41.6890 H       194 VAL    0.0900
   3066 HG11      -47.0800   -1.2910  -40.6950 H       194 VAL   -0.2700
   3067 HG12      -47.9500   -2.7250  -40.0320 H       194 VAL    0.0900
   3068 HG13      -48.6620   -1.0630  -39.8580 H       194 VAL    0.0900
   3069 HG21      -49.6960   -0.6700  -43.4060 H       194 VAL    0.0900
   3070 HG22      -48.4140    0.1420  -42.4300 H       194 VAL    0.5100
   3071 HG23      -50.0630   -0.1390  -41.7220 H       194 VAL   -0.5100
   3072 N         -48.0950   -5.0250  -42.4710 N.am    195 ALA   -0.4700
   3073 CA        -47.6830   -6.3020  -41.9200 C.3     195 ALA    0.3100
   3074 C         -46.3850   -6.7660  -42.5740 C.2     195 ALA    0.0700
   3075 O         -45.4800   -7.2530  -41.8910 O.2     195 ALA    0.0900
   3076 CB        -48.7920   -7.3380  -42.0900 C.3     195 ALA   -0.2700
   3077 HN        -48.9410   -5.0250  -42.9970 H       195 ALA    0.0900
   3078 HA        -47.4580   -6.1600  -40.8740 H       195 ALA    0.0900
   3079 HB1       -49.0260   -7.4730  -43.1690 H       195 ALA    0.0900
   3080 HB2       -49.7120   -6.9970  -41.5680 H       195 ALA    0.5100
   3081 HB3       -48.4650   -8.3140  -41.6730 H       195 ALA   -0.5100
   3082 N         -46.2720   -6.5740  -43.8870 N.am    196 LEU   -0.4700
   3083 CA        -45.0380   -6.9070  -44.5880 C.3     196 LEU    0.3100
   3084 C         -43.8550   -6.0350  -44.1280 C.2     196 LEU    0.0700
   3085 O         -42.7400   -6.5270  -43.9820 O.2     196 LEU    0.0900
   3086 CB        -45.2220   -6.8210  -46.1100 C.3     196 LEU   -0.1800
   3087 CG        -46.1610   -7.8630  -46.7430 C.3     196 LEU    0.0900
   3088 CD1       -46.1150   -7.7670  -48.2520 C.3     196 LEU    0.0900
   3089 CD2       -45.8370   -9.2860  -46.3080 C.3     196 LEU   -0.0900
   3090 HN        -47.0120   -6.2000  -44.4410 H       196 LEU    0.0900
   3091 HA        -44.7550   -7.9100  -44.3030 H       196 LEU   -0.2700
   3092 HB1       -44.2230   -6.9330  -46.5800 H       196 LEU    0.0900
   3093 HB2       -45.6220   -5.8130  -46.3480 H       196 LEU    0.0900
   3094 HG        -47.2000   -7.6830  -46.3930 H       196 LEU    0.0900
   3095 HD11      -45.0810   -7.9530  -48.6160 H       196 LEU   -0.2700
   3096 HD12      -46.4280   -6.7520  -48.5760 H       196 LEU    0.0900
   3097 HD13      -46.7900   -8.5270  -48.7010 H       196 LEU    0.0900
   3098 HD21      -45.9290   -9.3790  -45.2040 H       196 LEU    0.0900
   3099 HD22      -44.7960   -9.5420  -46.6000 H       196 LEU    0.5100
   3100 HD23      -46.5450   -9.9970  -46.7840 H       196 LEU   -0.5100
   3101 N         -44.0930   -4.7560  -43.8690 N.am    197 ARG   -0.4700
   3102 CA        -43.0340   -3.8940  -43.3530 C.3     197 ARG    0.3100
   3103 C         -42.5620   -4.3090  -41.9600 C.2     197 ARG    0.0700
   3104 O         -41.3880   -4.2140  -41.6590 O.2     197 ARG    0.0900
   3105 CB        -43.4710   -2.4290  -43.2910 C.3     197 ARG   -0.1800
   3106 CG        -43.7770   -1.8200  -44.6340 C.3     197 ARG    0.0900
   3107 CD        -42.5340   -1.2890  -45.3110 C.3     197 ARG    0.0900
   3108 NE        -42.7750   -1.0960  -46.7450 N.pl3   197 ARG   -0.1800
   3109 CZ        -41.9320   -0.5000  -47.5870 C.cat   197 ARG    0.0900
   3110 NH1       -40.7630   -0.0280  -47.1570 N.pl3   197 ARG    0.0900
   3111 NH2       -42.2660   -0.3820  -48.8700 N.pl3   197 ARG    0.2000
   3112 HN        -44.9850   -4.3340  -44.0110 H       197 ARG    0.0900
   3113 HA        -42.1780   -3.9980  -44.0030 H       197 ARG    0.0900
   3114 HB1       -42.6570   -1.8410  -42.8160 H       197 ARG   -0.7000
   3115 HB2       -44.3820   -2.3620  -42.6600 H       197 ARG    0.4400
   3116 HG1       -44.4980   -0.9860  -44.4950 H       197 ARG    0.6400
   3117 HG2       -44.2420   -2.5920  -45.2830 H       197 ARG   -0.8000
   3118 HD1       -41.7000   -2.0130  -45.1950 H       197 ARG    0.4600
   3119 HD2       -42.2520   -0.3070  -44.8740 H       197 ARG    0.4600
   3120 HE        -43.6350   -1.4390  -47.1190 H       197 ARG   -0.8000
   3121 HH11      -40.5100   -0.1210  -46.1940 H       197 ARG    0.4600
   3122 HH12      -40.1380    0.4180  -47.7980 H       197 ARG    0.4600
   3123 HH21      -43.1410   -0.7400  -49.1930 H       197 ARG    0.5100
   3124 HH22      -41.6410    0.0640  -49.5100 H       197 ARG   -0.5100
   3125 N         -43.4760   -4.7510  -41.1060 N.am    198 VAL   -0.4700
   3126 CA        -43.1180   -5.2050  -39.7670 C.3     198 VAL    0.3100
   3127 C         -42.2710   -6.4610  -39.9320 C.2     198 VAL    0.0700
   3128 O         -41.2850   -6.6390  -39.2360 O.2     198 VAL    0.0900
   3129 CB        -44.3730   -5.4890  -38.8940 C.3     198 VAL   -0.0900
   3130 CG1       -44.0110   -6.2500  -37.6240 C.3     198 VAL    0.0900
   3131 CG2       -45.1320   -4.2010  -38.5590 C.3     198 VAL   -0.2700
   3132 HN        -44.4440   -4.7940  -41.3400 H       198 VAL    0.0900
   3133 HA        -42.5150   -4.4340  -39.3100 H       198 VAL    0.0900
   3134 HB        -45.0980   -6.0900  -39.4830 H       198 VAL    0.0900
   3135 HG11      -43.1650   -5.7490  -37.1070 H       198 VAL   -0.2700
   3136 HG12      -43.7060   -7.2870  -37.8780 H       198 VAL    0.0900
   3137 HG13      -44.8820   -6.2750  -36.9350 H       198 VAL    0.0900
   3138 HG21      -45.3100   -3.6120  -39.4850 H       198 VAL    0.0900
   3139 HG22      -44.5360   -3.5820  -37.8550 H       198 VAL    0.5100
   3140 HG23      -46.1130   -4.4480  -38.1020 H       198 VAL   -0.5100
   3141 N         -42.6400   -7.3250  -40.8830 N.am    199 TYR   -0.4700
   3142 CA        -41.8710   -8.5340  -41.1410 C.3     199 TYR    0.3100
   3143 C         -40.4310   -8.1690  -41.4700 C.2     199 TYR    0.0700
   3144 O         -39.5130   -8.6280  -40.7970 O.2     199 TYR    0.0900
   3145 CB        -42.5060   -9.3330  -42.2880 C.3     199 TYR   -0.1800
   3146 CG        -41.8340  -10.6530  -42.6080 C.ar    199 TYR    0.0900
   3147 CD1       -42.0670  -11.7830  -41.8280 C.ar    199 TYR    0.0900
   3148 CD2       -40.9790  -10.7680  -43.7090 C.ar    199 TYR    0.0000
   3149 CE1       -41.4650  -12.9890  -42.1260 C.ar    199 TYR   -0.1150
   3150 CE2       -40.3700  -11.9680  -44.0140 C.ar    199 TYR    0.1150
   3151 CZ        -40.6190  -13.0720  -43.2240 C.ar    199 TYR   -0.1150
   3152 OH        -40.0150  -14.2650  -43.5490 O.3     199 TYR    0.1150
   3153 HN        -43.4470   -7.1820  -41.4500 H       199 TYR    0.1100
   3154 HA        -41.8550   -9.1230  -40.2360 H       199 TYR   -0.5400
   3155 HB1       -42.4720   -8.7220  -43.2140 H       199 TYR    0.4300
   3156 HB2       -43.5590   -9.5670  -42.0220 H       199 TYR   -0.1150
   3157 HD1       -42.7280  -11.7150  -40.9770 H       199 TYR    0.1150
   3158 HD2       -40.7930   -9.9050  -44.3290 H       199 TYR   -0.1150
   3159 HE1       -41.6520  -13.8580  -41.5140 H       199 TYR    0.1150
   3160 HE2       -39.7060  -12.0420  -44.8620 H       199 TYR    0.5100
   3161 HH        -40.4130  -14.9550  -43.0130 H       199 TYR   -0.5100
   3162 N         -40.2540   -7.3130  -42.4790 N.am    200 ARG   -0.4700
   3163 CA        -38.9400   -6.8430  -42.8970 C.3     200 ARG    0.3100
   3164 C         -38.1000   -6.2650  -41.7550 C.2     200 ARG    0.0700
   3165 O         -36.9130   -6.5740  -41.6460 O.2     200 ARG    0.0900
   3166 CB        -39.0790   -5.7980  -43.9990 C.3     200 ARG   -0.1800
   3167 CG        -37.7570   -5.2120  -44.4920 C.3     200 ARG    0.0900
   3168 CD        -37.9980   -4.1380  -45.5430 C.3     200 ARG    0.0900
   3169 NE        -38.5270   -4.7080  -46.7920 N.pl3   200 ARG   -0.1800
   3170 CZ        -39.1780   -4.0230  -47.7350 C.cat   200 ARG    0.0900
   3171 NH1       -39.4130   -2.7150  -47.6060 N.pl3   200 ARG    0.0900
   3172 NH2       -39.6100   -4.6570  -48.8230 N.pl3   200 ARG    0.2000
   3173 HN        -41.0240   -6.9520  -42.9970 H       200 ARG    0.0900
   3174 HA        -38.3770   -7.6930  -43.2540 H       200 ARG    0.0900
   3175 HB1       -39.7070   -4.9670  -43.6130 H       200 ARG   -0.7000
   3176 HB2       -39.5950   -6.2680  -44.8620 H       200 ARG    0.4400
   3177 HG1       -37.1380   -6.0230  -44.9310 H       200 ARG    0.6400
   3178 HG2       -37.2110   -4.7680  -43.6330 H       200 ARG   -0.8000
   3179 HD1       -37.0410   -3.6270  -45.7830 H       200 ARG    0.4600
   3180 HD2       -38.7390   -3.4030  -45.1650 H       200 ARG    0.4600
   3181 HE        -38.3880   -5.6860  -46.9460 H       200 ARG   -0.8000
   3182 HH11      -39.0990   -2.2280  -46.7910 H       200 ARG    0.4600
   3183 HH12      -39.9030   -2.2230  -48.3270 H       200 ARG    0.4600
   3184 HH21      -39.4470   -5.6380  -48.9290 H       200 ARG    0.5100
   3185 HH22      -40.0990   -4.1520  -49.5350 H       200 ARG   -0.5100
   3186 N         -38.7020   -5.4290  -40.9120 N.am    201 GLU   -0.4700
   3187 CA        -37.9860   -4.8380  -39.7860 C.3     201 GLU    0.3100
   3188 C         -37.6220   -5.8590  -38.7380 C.2     201 GLU    0.0700
   3189 O         -36.6140   -5.7110  -38.0610 O.2     201 GLU    0.0900
   3190 CB        -38.8200   -3.7550  -39.1110 C.3     201 GLU   -0.1800
   3191 CG        -39.0470   -2.5310  -39.9770 C.3     201 GLU    0.0900
   3192 CD        -37.7670   -1.7830  -40.2890 C.2     201 GLU    0.0900
   3193 OE1       -36.9630   -1.5620  -39.3510 O.co2   201 GLU   -0.2800
   3194 OE2       -37.5660   -1.4140  -41.4690 O.co2   201 GLU    0.0900
   3195 HN        -39.6590   -5.1700  -41.0120 H       201 GLU    0.0900
   3196 HA        -37.0650   -4.4180  -40.1600 H       201 GLU    0.6200
   3197 HB1       -38.3020   -3.4400  -38.1800 H       201 GLU   -0.7600
   3198 HB2       -39.8080   -4.1860  -38.8440 H       201 GLU   -0.7600
   3199 HG1       -39.7370   -1.8400  -39.4490 H       201 GLU    0.5100
   3200 HG2       -39.5100   -2.8480  -40.9350 H       201 GLU   -0.5100
   3201 N         -38.4580   -6.8800  -38.5780 N.am    202 ALA   -0.4700
   3202 CA        -38.1830   -7.9490  -37.6470 C.3     202 ALA    0.3100
   3203 C         -36.9920   -8.7880  -38.1390 C.2     202 ALA    0.0700
   3204 O         -36.1780   -9.2460  -37.3370 O.2     202 ALA    0.0900
   3205 CB        -39.4240   -8.8110  -37.4650 C.3     202 ALA   -0.2700
   3206 HN        -39.3090   -6.9540  -39.0920 H       202 ALA    0.0900
   3207 HA        -37.8860   -7.5100  -36.7060 H       202 ALA    0.0900
   3208 HB1       -39.8350   -9.1030  -38.4550 H       202 ALA    0.0900
   3209 HB2       -40.2020   -8.2410  -36.9130 H       202 ALA    0.5100
   3210 HB3       -39.1660   -9.7330  -36.9020 H       202 ALA   -0.5100
   3211 N         -36.8900   -8.9830  -39.4520 N.am    203 LYS   -0.4700
   3212 CA        -35.7600   -9.7100  -40.0230 C.3     203 LYS    0.3100
   3213 C         -34.4450   -8.9500  -39.8690 C.2     203 LYS    0.0700
   3214 O         -33.4100   -9.5500  -39.6110 O.2     203 LYS    0.0900
   3215 CB        -35.9960  -10.0780  -41.4930 C.3     203 LYS   -0.1800
   3216 CG        -36.4860  -11.5110  -41.6850 C.3     203 LYS    0.0900
   3217 CD        -36.6470  -11.8830  -43.1550 C.3     203 LYS    0.0900
   3218 CE        -35.3330  -11.7670  -43.9260 C.3     203 LYS   -0.1800
   3219 NZ        -35.4170  -12.3210  -45.3060 N.4     203 LYS    0.0900
   3220 HN        -37.5720   -8.6460  -40.0970 H       203 LYS    0.0900
   3221 HA        -35.6180  -10.6060  -39.4370 H       203 LYS   -0.1800
   3222 HB1       -35.0420   -9.9510  -42.0470 H       203 LYS    0.0900
   3223 HB2       -36.7530   -9.3840  -41.9160 H       203 LYS    0.0900
   3224 HG1       -37.4670  -11.6260  -41.1770 H       203 LYS    0.2100
   3225 HG2       -35.7560  -12.2050  -41.2180 H       203 LYS    0.0500
   3226 HD1       -37.3970  -11.2070  -43.6170 H       203 LYS    0.0500
   3227 HD2       -37.0140  -12.9290  -43.2240 H       203 LYS   -0.3000
   3228 HE1       -34.5390  -12.3290  -43.3910 H       203 LYS    0.3300
   3229 HE2       -35.0500  -10.6970  -44.0150 H       203 LYS    0.3300
   3230 HZ1       -36.1440  -11.8070  -45.8430 H       203 LYS    0.3300
   3231 HZ2       -35.6670  -13.3290  -45.2600 H       203 LYS    0.5100
   3232 HZ3       -34.4960  -12.2150  -45.7790 H       203 LYS   -0.5100
   3233 N         -34.4820   -7.6320  -39.9980 N.am    204 GLU   -0.4700
   3234 CA        -33.2930   -6.8300  -39.7650 C.3     204 GLU    0.3100
   3235 C         -32.8710   -6.7500  -38.2950 C.2     204 GLU    0.0700
   3236 O         -31.7230   -6.4040  -37.9970 O.2     204 GLU    0.0900
   3237 CB        -33.4700   -5.4280  -40.3510 C.3     204 GLU   -0.1800
   3238 CG        -33.3350   -5.4280  -41.8620 C.3     204 GLU    0.0900
   3239 CD        -33.3250   -4.0420  -42.4460 C.2     204 GLU    0.0900
   3240 OE1       -34.1250   -3.2000  -41.9860 O.co2   204 GLU   -0.2800
   3241 OE2       -32.5230   -3.8060  -43.3750 O.co2   204 GLU    0.0900
   3242 HN        -35.3100   -7.1400  -40.2550 H       204 GLU    0.0900
   3243 HA        -32.4550   -7.3290  -40.2290 H       204 GLU    0.6200
   3244 HB1       -32.6980   -4.7550  -39.9180 H       204 GLU   -0.7600
   3245 HB2       -34.4750   -5.0450  -40.0770 H       204 GLU   -0.7600
   3246 HG1       -34.1880   -5.9890  -42.3000 H       204 GLU    0.5100
   3247 HG2       -32.3860   -5.9340  -42.1390 H       204 GLU   -0.5100
   3248 N         -33.7830   -7.0720  -37.3760 N.am    205 GLN   -0.4700
   3249 CA        -33.4330   -7.1860  -35.9660 C.3     205 GLN    0.3100
   3250 C         -32.7040   -8.4770  -35.6220 C.2     205 GLN    0.0700
   3251 O         -32.1280   -8.5710  -34.5520 O.2     205 GLN    0.0900
   3252 CB        -34.6760   -7.1340  -35.0880 C.3     205 GLN   -0.1800
   3253 CG        -35.2680   -5.7530  -34.8700 C.3     205 GLN    0.0900
   3254 CD        -36.4610   -5.8100  -33.9330 C.2     205 GLN    0.0900
   3255 NE2       -36.7670   -4.6810  -33.3000 N.am    205 GLN   -0.1800
   3256 OE1       -37.1000   -6.8620  -33.7770 O.2     205 GLN    0.0900
   3257 HN        -34.7360   -7.2490  -37.6100 H       205 GLN    0.0900
   3258 HA        -32.7690   -6.3700  -35.7210 H       205 GLN    0.5500
   3259 HB1       -34.4110   -7.5540  -34.0950 H       205 GLN   -0.5500
   3260 HB2       -35.4530   -7.7720  -35.5560 H       205 GLN   -0.6200
   3261 HG1       -35.5980   -5.3370  -35.8460 H       205 GLN    0.3200
   3262 HG2       -34.4970   -5.0860  -34.4310 H       205 GLN    0.3000
   3263 HE21      -37.4410   -4.6890  -32.5610 H       205 GLN    0.5100
   3264 HE22      -36.3220   -3.8250  -33.5620 H       205 GLN   -0.5100
   3265 N         -32.7580   -9.4860  -36.4860 N.am    206 ILE   -0.4700
   3266 CA        -32.2070  -10.7970  -36.1470 C.3     206 ILE    0.3100
   3267 C         -30.8240  -10.9930  -36.7790 C.2     206 ILE    0.0700
   3268 O         -30.3450  -12.1160  -36.9090 O.2     206 ILE    0.0900
   3269 CB        -33.1650  -11.9450  -36.5710 C.3     206 ILE   -0.0900
   3270 CG1       -33.2600  -12.0650  -38.1080 C.3     206 ILE    0.0900
   3271 CG2       -34.5360  -11.7400  -35.9300 C.3     206 ILE   -0.2700
   3272 CD        -33.1370  -13.4790  -38.6410 C.3     206 ILE    0.0900
   3273 HN        -33.1700   -9.3960  -37.3890 H       206 ILE    0.0900
   3274 HA        -32.0470  -10.8220  -35.0800 H       206 ILE    0.0900
   3275 HB        -32.7440  -12.9190  -36.2430 H       206 ILE   -0.1800
   3276 HG11      -32.4500  -11.4520  -38.5570 H       206 ILE    0.0900
   3277 HG12      -34.2420  -11.6560  -38.4290 H       206 ILE    0.0900
   3278 HG21      -34.9690  -10.7700  -36.2570 H       206 ILE   -0.2700
   3279 HG22      -34.4390  -11.7310  -34.8230 H       206 ILE    0.0900
   3280 HG23      -35.2230  -12.5570  -36.2380 H       206 ILE    0.0900
   3281 HD1       -33.9470  -14.1160  -38.2250 H       206 ILE    0.0900
   3282 HD2       -32.1570  -13.9120  -38.3440 H       206 ILE    0.5100
   3283 HD3       -33.2230  -13.4760  -39.7490 H       206 ILE   -0.5100
   3284 N         -30.1820   -9.8910  -37.1600 N.am    207 ARG   -0.4700
   3285 CA        -28.9420   -9.9400  -37.9130 C.3     207 ARG    0.3100
   3286 C         -27.7760  -10.4470  -37.0610 C.2     207 ARG    0.0700
   3287 O         -26.8800  -11.1250  -37.5660 O.2     207 ARG    0.0900
   3288 CB        -28.6440   -8.5520  -38.4660 C.3     207 ARG   -0.1800
   3289 CG        -27.5780   -8.5040  -39.5520 C.3     207 ARG    0.0900
   3290 CD        -27.1780   -7.0600  -39.8200 C.3     207 ARG    0.0900
   3291 NE        -28.3710   -6.2500  -40.0670 N.pl3   207 ARG   -0.1800
   3292 CZ        -28.8250   -5.8960  -41.2680 C.cat   207 ARG    0.0900
   3293 NH1       -28.1690   -6.2340  -42.3680 N.pl3   207 ARG    0.0900
   3294 NH2       -29.9390   -5.1730  -41.3640 N.pl3   207 ARG    0.2000
   3295 HN        -30.5240   -8.9800  -36.9430 H       207 ARG    0.0900
   3296 HA        -29.0570  -10.6540  -38.7150 H       207 ARG    0.0900
   3297 HB1       -28.3100   -7.9100  -37.6240 H       207 ARG   -0.7000
   3298 HB2       -29.5850   -8.1370  -38.8840 H       207 ARG    0.4400
   3299 HG1       -27.9780   -8.9570  -40.4840 H       207 ARG    0.6400
   3300 HG2       -26.6870   -9.0800  -39.2250 H       207 ARG   -0.8000
   3301 HD1       -26.5280   -7.0040  -40.7180 H       207 ARG    0.4600
   3302 HD2       -26.6500   -6.6400  -38.9380 H       207 ARG    0.4600
   3303 HE        -28.8870   -5.9380  -39.2710 H       207 ARG   -0.8000
   3304 HH11      -27.3230   -6.7620  -42.3040 H       207 ARG    0.4600
   3305 HH12      -28.5220   -5.9610  -43.2630 H       207 ARG    0.4600
   3306 HH21      -30.4300   -4.8980  -40.5380 H       207 ARG    0.5100
   3307 HH22      -30.2830   -4.9030  -42.2640 H       207 ARG   -0.5100
   3308 N         -27.8050  -10.1340  -35.7640 N.am    208 LYS   -0.4700
   3309 CA        -26.7110  -10.4820  -34.8640 C.3     208 LYS    0.3100
   3310 C         -27.1590  -11.4410  -33.7790 C.2     208 LYS    0.0700
   3311 O         -26.4540  -11.6550  -32.8020 O.2     208 LYS    0.0900
   3312 CB        -26.1430   -9.2220  -34.2150 C.3     208 LYS   -0.1800
   3313 CG        -25.6020   -8.2050  -35.2030 C.3     208 LYS    0.0900
   3314 CD        -25.0730   -6.9950  -34.4590 C.3     208 LYS    0.0900
   3315 CE        -24.4540   -6.0050  -35.4180 C.3     208 LYS   -0.1800
   3316 NZ        -23.9510   -4.8210  -34.6730 N.4     208 LYS    0.0900
   3317 HN        -28.5730   -9.6490  -35.3540 H       208 LYS    0.0900
   3318 HA        -25.9490  -10.9860  -35.4380 H       208 LYS   -0.1800
   3319 HB1       -25.3180   -9.5200  -33.5320 H       208 LYS    0.0900
   3320 HB2       -26.9460   -8.7400  -33.6190 H       208 LYS    0.0900
   3321 HG1       -26.4140   -7.8900  -35.8930 H       208 LYS    0.2100
   3322 HG2       -24.7840   -8.6630  -35.7970 H       208 LYS    0.0500
   3323 HD1       -24.3060   -7.3220  -33.7240 H       208 LYS    0.0500
   3324 HD2       -25.9080   -6.5050  -33.9140 H       208 LYS   -0.3000
   3325 HE1       -25.2140   -5.6560  -36.1510 H       208 LYS    0.3300
   3326 HE2       -23.5980   -6.4710  -35.9490 H       208 LYS    0.3300
   3327 HZ1       -23.2330   -5.1250  -33.9840 H       208 LYS    0.3300
   3328 HZ2       -24.7400   -4.3650  -34.1720 H       208 LYS    0.5100
   3329 HZ3       -23.5280   -4.1450  -35.3410 H       208 LYS   -0.5100
   3330 N         -28.3240  -12.0530  -33.9570 N.am    209 ILE   -0.4700
   3331 CA        -28.8840  -12.8860  -32.8980 C.3     209 ILE    0.3100
   3332 C         -28.1870  -14.2530  -32.8060 C.2     209 ILE    0.0700
   3333 O         -28.0760  -14.8260  -31.7200 O.2     209 ILE    0.0900
   3334 CB        -30.4370  -12.9510  -32.9900 C.3     209 ILE   -0.0900
   3335 CG1       -31.0350  -12.5460  -31.6400 C.3     209 ILE    0.0900
   3336 CG2       -30.9510  -14.3010  -33.4830 C.3     209 ILE   -0.2700
   3337 CD        -30.6410  -11.1450  -31.1740 C.3     209 ILE    0.0900
   3338 HN        -28.8550  -11.9740  -34.7970 H       209 ILE    0.0900
   3339 HA        -28.5840  -12.4640  -31.9500 H       209 ILE    0.0900
   3340 HB        -30.7840  -12.1610  -33.6890 H       209 ILE   -0.1800
   3341 HG11      -30.6980  -13.2770  -30.8750 H       209 ILE    0.0900
   3342 HG12      -32.1410  -12.5910  -31.7190 H       209 ILE    0.0900
   3343 HG21      -30.9540  -15.0360  -32.6500 H       209 ILE   -0.2700
   3344 HG22      -30.2930  -14.6840  -34.2920 H       209 ILE    0.0900
   3345 HG23      -31.9900  -14.1940  -33.8640 H       209 ILE    0.0900
   3346 HD1       -30.8150  -10.4090  -31.9880 H       209 ILE    0.0900
   3347 HD2       -29.5630  -11.1250  -30.9030 H       209 ILE    0.5100
   3348 HD3       -31.2530  -10.8530  -30.2940 H       209 ILE   -0.5100
   3349 N         -27.6410  -14.7390  -33.9210 N.am    210 ASP   -0.4700
   3350 CA        -26.8250  -15.9620  -33.8890 C.3     210 ASP    0.3100
   3351 C         -25.3990  -15.7970  -33.3250 C.2     210 ASP    0.0700
   3352 O         -24.6210  -16.7480  -33.3670 O.2     210 ASP    0.0900
   3353 CB        -26.7750  -16.6100  -35.2820 C.3     210 ASP   -0.2800
   3354 CG        -28.1020  -17.2540  -35.6730 C.2     210 ASP    0.0900
   3355 OD1       -28.8930  -17.6000  -34.7580 O.co2   210 ASP    0.0900
   3356 OD2       -28.3510  -17.4220  -36.8910 O.co2   210 ASP    0.6200
   3357 HN        -27.7580  -14.3040  -34.8090 H       210 ASP   -0.7600
   3358 HA        -27.2650  -16.6410  -33.1740 H       210 ASP   -0.7600
   3359 HB1       -25.9860  -17.3920  -35.2890 H       210 ASP    0.5100
   3360 HB2       -26.5230  -15.8320  -36.0340 H       210 ASP   -0.5100
   3361 N         -25.0690  -14.6150  -32.7840 N.am    211 ARG   -0.4700
   3362 CA        -23.8020  -14.3820  -32.0810 C.3     211 ARG    0.3100
   3363 C         -23.7860  -14.9970  -30.6970 C.2     211 ARG    0.0700
   3364 O         -24.6340  -14.6590  -29.8620 O.2     211 ARG    0.0900
   3365 CB        -23.5320  -12.8830  -31.8810 C.3     211 ARG   -0.1800
   3366 CG        -23.1470  -12.1060  -33.1270 C.3     211 ARG    0.0900
   3367 CD        -22.6450  -10.7330  -32.7300 C.3     211 ARG    0.0900
   3368 NE        -22.2880   -9.9010  -33.8770 N.pl3   211 ARG   -0.1800
   3369 CZ        -21.8640   -8.6410  -33.7710 C.cat   211 ARG    0.0900
   3370 NH1       -21.7290   -8.0670  -32.5810 N.pl3   211 ARG    0.0900
   3371 NH2       -21.5820   -7.9460  -34.8640 N.pl3   211 ARG    0.2000
   3372 HN        -25.6800  -13.8290  -32.8360 H       211 ARG    0.0900
   3373 HA        -23.0130  -14.8260  -32.6690 H       211 ARG    0.0900
   3374 HB1       -22.7070  -12.7800  -31.1450 H       211 ARG   -0.7000
   3375 HB2       -24.4500  -12.4240  -31.4610 H       211 ARG    0.4400
   3376 HG1       -24.0320  -12.0010  -33.7910 H       211 ARG    0.6400
   3377 HG2       -22.3490  -12.6490  -33.6760 H       211 ARG   -0.8000
   3378 HD1       -21.7370  -10.8400  -32.1010 H       211 ARG    0.4600
   3379 HD2       -23.4390  -10.1980  -32.1660 H       211 ARG    0.4600
   3380 HE        -22.3650  -10.2990  -34.7910 H       211 ARG   -0.8000
   3381 HH11      -21.9450   -8.5800  -31.7510 H       211 ARG    0.4600
   3382 HH12      -21.4100   -7.1210  -32.5160 H       211 ARG    0.4600
   3383 HH21      -21.8260   -8.3080  -35.7630 H       211 ARG    0.5100
   3384 HH22      -21.1240   -7.0600  -34.7880 H       211 ARG   -0.5100
   3385 N         -22.7790  -15.8400  -30.4400 N.am    212 ALA   -0.4700
   3386 CA        -22.4880  -16.3550  -29.0970 C.3     212 ALA    0.3100
   3387 C         -22.6290  -15.2680  -28.0460 C.2     212 ALA    0.0700
   3388 O         -23.2370  -15.5020  -27.0150 O.2     212 ALA    0.0900
   3389 CB        -21.0970  -16.9490  -29.0490 C.3     212 ALA   -0.2700
   3390 HN        -22.1720  -16.1600  -31.1630 H       212 ALA    0.0900
   3391 HA        -23.2260  -17.1060  -28.8580 H       212 ALA    0.0900
   3392 HB1       -20.3420  -16.1750  -29.3040 H       212 ALA    0.0900
   3393 HB2       -21.0160  -17.7800  -29.7820 H       212 ALA    0.5100
   3394 HB3       -20.8840  -17.3300  -28.0280 H       212 ALA   -0.5100
   3395 N         -22.1060  -14.0710  -28.3360 N.am    213 SER   -0.4700
   3396 CA        -22.1560  -12.9130  -27.4140 C.3     213 SER    0.3100
   3397 C         -23.5580  -12.4190  -27.0740 C.2     213 SER    0.0700
   3398 O         -23.7300  -11.6060  -26.1630 O.2     213 SER    0.0900
   3399 CB        -21.3850  -11.7270  -27.9860 C.3     213 SER    0.0500
   3400 OG        -22.1380  -11.0930  -28.9910 O.3     213 SER    0.0900
   3401 HN        -21.6510  -13.9020  -29.2060 H       213 SER    0.0900
   3402 HA        -21.7270  -13.2190  -26.4730 H       213 SER   -0.6600
   3403 HB1       -20.4260  -12.0780  -28.4240 H       213 SER    0.4300
   3404 HB2       -21.1740  -10.9920  -27.1780 H       213 SER    0.5100
   3405 HG1       -22.8700  -10.6630  -28.5420 H       213 SER   -0.5100
   3406 N         -24.5560  -12.8870  -27.8100 N.am    214 LYS   -0.4700
   3407 CA        -25.9290  -12.4810  -27.5440 C.3     214 LYS    0.3100
   3408 C         -26.8330  -13.6150  -27.0850 C.2     214 LYS    0.0700
   3409 O         -27.9940  -13.3910  -26.7870 O.2     214 LYS    0.0900
   3410 CB        -26.4840  -11.8200  -28.7950 C.3     214 LYS   -0.1800
   3411 CG        -25.8170  -10.4870  -29.0210 C.3     214 LYS    0.0900
   3412 CD        -26.0770   -9.9380  -30.4010 C.3     214 LYS    0.0900
   3413 CE        -25.7480   -8.4660  -30.4330 C.3     214 LYS   -0.1800
   3414 NZ        -26.2730   -7.7530  -29.2300 N.4     214 LYS    0.0900
   3415 HN        -24.4160  -13.5250  -28.5630 H       214 LYS    0.0900
   3416 HA        -25.9300  -11.7930  -26.7120 H       214 LYS   -0.1800
   3417 HB1       -27.5790  -11.6710  -28.6780 H       214 LYS    0.0900
   3418 HB2       -26.3040  -12.4780  -29.6710 H       214 LYS    0.0900
   3419 HG1       -24.7200  -10.6060  -28.8840 H       214 LYS    0.2100
   3420 HG2       -26.1960   -9.7620  -28.2690 H       214 LYS    0.0500
   3421 HD1       -27.1460  -10.0860  -30.6640 H       214 LYS    0.0500
   3422 HD2       -25.4470  -10.4770  -31.1400 H       214 LYS   -0.3000
   3423 HE1       -26.2080   -7.9990  -31.3300 H       214 LYS    0.3300
   3424 HE2       -24.6460   -8.3290  -30.4530 H       214 LYS    0.3300
   3425 HZ1       -25.7310   -8.0420  -28.3910 H       214 LYS    0.3300
   3426 HZ2       -27.2760   -7.9930  -29.0940 H       214 LYS    0.5100
   3427 HZ3       -26.1780   -6.7260  -29.3670 H       214 LYS   -0.5100
   3428 N         -26.2780  -14.8180  -26.9900 N.am    215 ARG   -0.4700
   3429 CA        -27.0490  -16.0240  -26.7580 C.3     215 ARG    0.3100
   3430 C         -27.9150  -15.9400  -25.5200 C.2     215 ARG    0.0700
   3431 O         -29.1060  -16.2610  -25.5840 O.2     215 ARG    0.0900
   3432 CB        -26.1050  -17.2310  -26.6480 C.3     215 ARG   -0.1800
   3433 CG        -26.7930  -18.5670  -26.4330 C.3     215 ARG    0.0900
   3434 CD        -25.8050  -19.7000  -26.6140 C.3     215 ARG    0.0900
   3435 NE        -24.6270  -19.5340  -25.7580 N.pl3   215 ARG   -0.1800
   3436 CZ        -24.5030  -20.0010  -24.5160 C.cat   215 ARG    0.0900
   3437 NH1       -25.4840  -20.6850  -23.9320 N.pl3   215 ARG    0.0900
   3438 NH2       -23.3790  -19.7840  -23.8450 N.pl3   215 ARG    0.2000
   3439 HN        -25.2940  -14.9450  -27.0750 H       215 ARG    0.0900
   3440 HA        -27.7330  -16.1520  -27.5830 H       215 ARG    0.0900
   3441 HB1       -25.4140  -17.0550  -25.7970 H       215 ARG   -0.7000
   3442 HB2       -25.5120  -17.2940  -27.5850 H       215 ARG    0.4400
   3443 HG1       -27.6230  -18.6780  -27.1640 H       215 ARG    0.6400
   3444 HG2       -27.2140  -18.6050  -25.4050 H       215 ARG   -0.8000
   3445 HD1       -25.4570  -19.7290  -27.6680 H       215 ARG    0.4600
   3446 HD2       -26.2870  -20.6640  -26.3440 H       215 ARG    0.4600
   3447 HE        -23.8520  -19.0300  -26.1380 H       215 ARG   -0.8000
   3448 HH11      -26.3360  -20.8590  -24.4260 H       215 ARG    0.4600
   3449 HH12      -25.3690  -21.0260  -22.9990 H       215 ARG    0.4600
   3450 HH21      -22.6320  -19.2730  -24.2720 H       215 ARG    0.5100
   3451 HH22      -23.2790  -20.1300  -22.9120 H       215 ARG   -0.5100
   3452 N         -27.3310  -15.5060  -24.4010 N.am    216 LYS   -0.4700
   3453 CA        -28.0010  -15.6640  -23.1120 C.3     216 LYS    0.3100
   3454 C         -29.2240  -14.7680  -22.9970 C.2     216 LYS    0.0700
   3455 O         -30.3390  -15.2740  -23.1000 O.2     216 LYS    0.0900
   3456 CB        -27.0570  -15.4750  -21.9150 C.3     216 LYS   -0.1800
   3457 CG        -27.6990  -15.8330  -20.5700 C.3     216 LYS    0.0900
   3458 CD        -26.8680  -15.3680  -19.3760 C.3     216 LYS    0.0900
   3459 CE        -27.7300  -15.0850  -18.1500 C.3     216 LYS   -0.1800
   3460 NZ        -26.8920  -14.5930  -17.0220 N.4     216 LYS    0.0900
   3461 HN        -26.4370  -15.0660  -24.3930 H       216 LYS    0.0900
   3462 HA        -28.4260  -16.6560  -23.0880 H       216 LYS   -0.1800
   3463 HB1       -26.7350  -14.4140  -21.8820 H       216 LYS    0.0900
   3464 HB2       -26.1650  -16.1190  -22.0640 H       216 LYS    0.0900
   3465 HG1       -27.8200  -16.9350  -20.5140 H       216 LYS    0.2100
   3466 HG2       -28.7010  -15.3580  -20.5150 H       216 LYS    0.0500
   3467 HD1       -26.3230  -14.4420  -19.6540 H       216 LYS    0.0500
   3468 HD2       -26.1290  -16.1580  -19.1220 H       216 LYS   -0.3000
   3469 HE1       -28.2380  -16.0160  -17.8190 H       216 LYS    0.3300
   3470 HE2       -28.4820  -14.3020  -18.3860 H       216 LYS    0.3300
   3471 HZ1       -26.4100  -13.7160  -17.3050 H       216 LYS    0.3300
   3472 HZ2       -26.1830  -15.3140  -16.7770 H       216 LYS    0.5100
   3473 HZ3       -27.4970  -14.4060  -16.1960 H       216 LYS   -0.5100
   3474 N         -29.0480  -13.4600  -22.7970 N.am    217 THR   -0.4700
   3475 CA        -30.2140  -12.6100  -22.4970 C.3     217 THR    0.3100
   3476 C         -30.8600  -12.0010  -23.7510 C.2     217 THR    0.0700
   3477 O         -32.0660  -12.1530  -23.9580 O.2     217 THR    0.0900
   3478 CB        -29.9250  -11.5110  -21.4410 C.3     217 THR    0.1400
   3479 CG2       -31.2440  -10.9220  -20.8930 C.3     217 THR    0.0900
   3480 OG1       -29.1780  -12.0640  -20.3470 O.3     217 THR   -0.6600
   3481 HN        -28.1570  -13.0140  -22.8390 H       217 THR    0.4300
   3482 HA        -31.0010  -13.2590  -22.1400 H       217 THR   -0.2700
   3483 HB        -29.3340  -10.6920  -21.9030 H       217 THR    0.0900
   3484 HG1       -29.0330  -11.3400  -19.7340 H       217 THR    0.0900
   3485 HG21      -31.8500  -11.7220  -20.4150 H       217 THR    0.0900
   3486 HG22      -31.8340  -10.4790  -21.7250 H       217 THR    0.5100
   3487 HG23      -31.0230  -10.1430  -20.1340 H       217 THR   -0.5100
   3488 N         -30.0670  -11.3300  -24.5910 N.am    218 SER   -0.4700
   3489 CA        -30.6180  -10.6190  -25.7420 C.3     218 SER    0.3100
   3490 C         -31.4660  -11.5010  -26.6890 C.2     218 SER    0.0700
   3491 O         -32.6790  -11.3290  -26.7790 O.2     218 SER    0.0900
   3492 CB        -29.5020   -9.9390  -26.5140 C.3     218 SER    0.0500
   3493 OG        -30.0070   -9.4230  -27.7330 O.3     218 SER    0.0900
   3494 HN        -29.0780  -11.2850  -24.4730 H       218 SER    0.0900
   3495 HA        -31.3260   -9.8890  -25.3800 H       218 SER   -0.6600
   3496 HB1       -28.6980  -10.6720  -26.7390 H       218 SER    0.4300
   3497 HB2       -29.0840   -9.1020  -25.9150 H       218 SER    0.5100
   3498 HG1       -30.7910   -8.9190  -27.5030 H       218 SER   -0.5100
   3499 N         -30.8300  -12.4400  -27.3890 N.am    219 ARG   -0.4700
   3500 CA        -31.5160  -13.4080  -28.2630 C.3     219 ARG    0.3100
   3501 C         -32.8080  -13.9950  -27.7020 C.2     219 ARG    0.0700
   3502 O         -33.7510  -14.2240  -28.4520 O.2     219 ARG    0.0900
   3503 CB        -30.5660  -14.5750  -28.5820 C.3     219 ARG   -0.1800
   3504 CG        -31.1450  -15.7080  -29.4330 C.3     219 ARG    0.0900
   3505 CD        -30.2140  -16.9120  -29.4220 C.3     219 ARG    0.0900
   3506 NE        -30.7080  -18.0020  -30.2620 N.pl3   219 ARG   -0.1800
   3507 CZ        -30.5530  -18.0860  -31.5820 C.cat   219 ARG    0.0900
   3508 NH1       -29.9170  -17.1460  -32.2670 N.pl3   219 ARG    0.0900
   3509 NH2       -31.0490  -19.1320  -32.2320 N.pl3   219 ARG    0.2000
   3510 HN        -29.8380  -12.5320  -27.3500 H       219 ARG    0.0900
   3511 HA        -31.8110  -12.8990  -29.1700 H       219 ARG    0.0900
   3512 HB1       -30.2270  -15.0110  -27.6190 H       219 ARG   -0.7000
   3513 HB2       -29.6880  -14.1600  -29.1190 H       219 ARG    0.4400
   3514 HG1       -31.2770  -15.3540  -30.4780 H       219 ARG    0.6400
   3515 HG2       -32.1360  -16.0040  -29.0270 H       219 ARG   -0.8000
   3516 HD1       -30.1220  -17.3010  -28.3870 H       219 ARG    0.4600
   3517 HD2       -29.2160  -16.6140  -29.8090 H       219 ARG    0.4600
   3518 HE        -31.2010  -18.7430  -29.8100 H       219 ARG   -0.8000
   3519 HH11      -29.6810  -17.2990  -33.2270 H       219 ARG    0.4600
   3520 HH12      -29.6730  -16.2840  -31.8230 H       219 ARG    0.4600
   3521 HH21      -31.5350  -19.8470  -31.7300 H       219 ARG    0.5100
   3522 HH22      -30.9380  -19.2040  -33.2230 H       219 ARG   -0.5100
   3523 N         -32.8410  -14.2750  -26.4000 N.am    220 VAL   -0.4700
   3524 CA        -34.0130  -14.8770  -25.7580 C.3     220 VAL    0.3100
   3525 C         -35.2350  -13.9570  -25.8390 C.2     220 VAL    0.0700
   3526 O         -36.3410  -14.3720  -26.1910 O.2     220 VAL    0.0900
   3527 CB        -33.7020  -15.2230  -24.2880 C.3     220 VAL   -0.0900
   3528 CG1       -34.9550  -15.6760  -23.5440 C.3     220 VAL    0.0900
   3529 CG2       -32.6260  -16.2990  -24.2330 C.3     220 VAL   -0.2700
   3530 HN        -32.0660  -14.0860  -25.8010 H       220 VAL    0.0900
   3531 HA        -34.2750  -15.7690  -26.3080 H       220 VAL    0.0900
   3532 HB        -33.2830  -14.3270  -23.7830 H       220 VAL    0.0900
   3533 HG11      -35.4820  -16.4630  -24.1270 H       220 VAL   -0.2700
   3534 HG12      -35.6450  -14.8170  -23.4070 H       220 VAL    0.0900
   3535 HG13      -34.6770  -16.0950  -22.5530 H       220 VAL    0.0900
   3536 HG21      -31.6980  -15.9360  -24.7250 H       220 VAL    0.0900
   3537 HG22      -32.9750  -17.2100  -24.7630 H       220 VAL    0.5100
   3538 HG23      -32.3930  -16.5470  -23.1760 H       220 VAL   -0.5100
   3539 N         -35.0070  -12.6920  -25.5330 N.am    221 MET   -0.4700
   3540 CA        -36.0560  -11.6870  -25.5250 C.3     221 MET    0.3100
   3541 C         -36.5300  -11.3560  -26.9420 C.2     221 MET    0.0700
   3542 O         -37.6920  -11.0040  -27.1650 O.2     221 MET    0.0900
   3543 CB        -35.5450  -10.4360  -24.8050 C.3     221 MET   -0.1800
   3544 CG        -35.3150  -10.6690  -23.3170 C.3     221 MET    0.0900
   3545 SD        -34.4270   -9.3390  -22.4670 S.3     221 MET    0.0900
   3546 CE        -34.4380   -9.9190  -20.7620 C.3     221 MET   -0.1400
   3547 HN        -34.0960  -12.3670  -25.2930 H       221 MET    0.0900
   3548 HA        -36.9170  -12.0950  -25.0160 H       221 MET    0.0900
   3549 HB1       -36.2890   -9.6210  -24.9290 H       221 MET   -0.0900
   3550 HB2       -34.5870  -10.1200  -25.2710 H       221 MET   -0.2200
   3551 HG1       -34.7410  -11.6120  -23.2040 H       221 MET    0.0900
   3552 HG2       -36.3060  -10.8030  -22.8340 H       221 MET    0.0900
   3553 HE1       -34.0900  -10.9720  -20.6910 H       221 MET    0.0900
   3554 HE2       -35.4680   -9.8700  -20.3470 H       221 MET    0.5100
   3555 HE3       -33.7660   -9.2930  -20.1400 H       221 MET   -0.5100
   3556 N         -35.6250  -11.4860  -27.9010 N.am    222 LEU   -0.4700
   3557 CA        -35.9580  -11.2700  -29.2980 C.3     222 LEU    0.3100
   3558 C         -36.8190  -12.4090  -29.8610 C.2     222 LEU    0.0700
   3559 O         -37.7860  -12.1380  -30.5540 O.2     222 LEU    0.0900
   3560 CB        -34.6850  -11.0820  -30.1370 C.3     222 LEU   -0.1800
   3561 CG        -34.8750  -10.2660  -31.4220 C.3     222 LEU    0.0900
   3562 CD1       -35.3090   -8.8390  -31.1000 C.3     222 LEU    0.0900
   3563 CD2       -33.6060  -10.2620  -32.2660 C.3     222 LEU   -0.0900
   3564 HN        -34.6800  -11.7400  -27.7080 H       222 LEU    0.0900
   3565 HA        -36.5810  -10.3890  -29.3600 H       222 LEU   -0.2700
   3566 HB1       -34.3010  -12.0860  -30.4160 H       222 LEU    0.0900
   3567 HB2       -33.9270  -10.5690  -29.5080 H       222 LEU    0.0900
   3568 HG        -35.6490  -10.7510  -32.0540 H       222 LEU    0.0900
   3569 HD11      -34.6350   -8.3980  -30.3340 H       222 LEU   -0.2700
   3570 HD12      -36.3460   -8.8400  -30.7020 H       222 LEU    0.0900
   3571 HD13      -35.2600   -8.2130  -32.0170 H       222 LEU    0.0900
   3572 HD21      -33.3340  -11.3010  -32.5510 H       222 LEU    0.0900
   3573 HD22      -32.7670   -9.8220  -31.6850 H       222 LEU    0.5100
   3574 HD23      -33.7700   -9.6720  -33.1930 H       222 LEU   -0.5100
   3575 N         -36.4860  -13.6720  -29.5630 N.am    223 MET   -0.4700
   3576 CA        -37.3180  -14.8100  -29.9880 C.3     223 MET    0.3100
   3577 C         -38.7290  -14.7600  -29.3630 C.2     223 MET    0.0700
   3578 O         -39.7110  -15.1370  -30.0040 O.2     223 MET    0.0900
   3579 CB        -36.6460  -16.1530  -29.6590 C.3     223 MET   -0.1800
   3580 CG        -35.3620  -16.4760  -30.4300 C.3     223 MET    0.0900
   3581 SD        -35.4980  -16.7150  -32.2190 S.3     223 MET    0.0900
   3582 CE        -35.0140  -15.1050  -32.8630 C.3     223 MET   -0.1400
   3583 HN        -35.6670  -13.8960  -29.0430 H       223 MET    0.0900
   3584 HA        -37.4730  -14.7240  -31.0540 H       223 MET    0.0900
   3585 HB1       -37.3800  -16.9600  -29.8660 H       223 MET   -0.0900
   3586 HB2       -36.4030  -16.1570  -28.5750 H       223 MET   -0.2200
   3587 HG1       -34.9400  -17.4020  -29.9900 H       223 MET    0.0900
   3588 HG2       -34.6530  -15.6440  -30.2460 H       223 MET    0.0900
   3589 HE1       -33.9800  -14.8400  -32.5530 H       223 MET    0.0900
   3590 HE2       -35.6990  -14.3190  -32.4820 H       223 MET    0.5100
   3591 HE3       -35.0490  -15.1100  -33.9730 H       223 MET   -0.5100
   3592 N         -38.8210  -14.2880  -28.1190 N.am    224 ARG   -0.4700
   3593 CA        -40.0980  -14.1580  -27.4310 C.3     224 ARG    0.3100
   3594 C         -40.9730  -13.0980  -28.0880 C.2     224 ARG    0.0700
   3595 O         -42.1640  -13.3250  -28.3190 O.2     224 ARG    0.0900
   3596 CB        -39.8790  -13.8100  -25.9580 C.3     224 ARG   -0.1800
   3597 CG        -41.0640  -14.1520  -25.0660 C.3     224 ARG    0.0900
   3598 CD        -40.8990  -13.6270  -23.6420 C.3     224 ARG    0.0900
   3599 NE        -39.6710  -14.1080  -22.9920 N.pl3   224 ARG   -0.1800
   3600 CZ        -39.3490  -13.8700  -21.7200 C.cat   224 ARG    0.0900
   3601 NH1       -40.1580  -13.1630  -20.9320 N.pl3   224 ARG    0.0900
   3602 NH2       -38.2090  -14.3450  -21.2290 N.pl3   224 ARG    0.2000
   3603 HN        -38.0170  -14.0020  -27.6030 H       224 ARG    0.0900
   3604 HA        -40.6250  -15.0960  -27.5210 H       224 ARG    0.0900
   3605 HB1       -39.6790  -12.7210  -25.8780 H       224 ARG   -0.7000
   3606 HB2       -38.9900  -14.3660  -25.5920 H       224 ARG    0.4400
   3607 HG1       -41.1780  -15.2550  -25.0300 H       224 ARG    0.6400
   3608 HG2       -41.9820  -13.7080  -25.5060 H       224 ARG   -0.8000
   3609 HD1       -41.7580  -13.9650  -23.0230 H       224 ARG    0.4600
   3610 HD2       -40.8550  -12.5180  -23.6600 H       224 ARG    0.4600
   3611 HE        -39.0340  -14.6490  -23.5400 H       224 ARG   -0.8000
   3612 HH11      -41.0190  -12.8030  -21.2910 H       224 ARG    0.4600
   3613 HH12      -39.9040  -12.9920  -19.9800 H       224 ARG    0.4600
   3614 HH21      -37.5960  -14.8780  -21.8130 H       224 ARG    0.5100
   3615 HH22      -37.9630  -14.1680  -20.2750 H       224 ARG   -0.5100
   3616 N         -40.3830  -11.9370  -28.3820 N.am    225 GLU   -0.4700
   3617 CA        -41.0900  -10.8470  -29.0560 C.3     225 GLU    0.3100
   3618 C         -41.6030  -11.2870  -30.4170 C.2     225 GLU    0.0700
   3619 O         -42.7760  -11.0970  -30.7290 O.2     225 GLU    0.0900
   3620 CB        -40.1830   -9.6340  -29.2410 C.3     225 GLU   -0.1800
   3621 CG        -40.2090   -8.6410  -28.0930 C.3     225 GLU    0.0900
   3622 CD        -39.2620   -7.4600  -28.3050 C.2     225 GLU    0.0900
   3623 OE1       -38.8460   -7.1840  -29.4530 O.co2   225 GLU   -0.2800
   3624 OE2       -38.9260   -6.7890  -27.3120 O.co2   225 GLU    0.0900
   3625 HN        -39.4290  -11.7610  -28.1550 H       225 GLU    0.0900
   3626 HA        -41.9460  -10.5840  -28.4530 H       225 GLU    0.6200
   3627 HB1       -40.4940   -9.1050  -30.1660 H       225 GLU   -0.7600
   3628 HB2       -39.1410   -9.9950  -29.3650 H       225 GLU   -0.7600
   3629 HG1       -39.9150   -9.1640  -27.1580 H       225 GLU    0.5100
   3630 HG2       -41.2420   -8.2480  -27.9810 H       225 GLU   -0.5100
   3631 N         -40.7210  -11.8810  -31.2220 N.am    226 HSE   -0.4700
   3632 CA        -41.0920  -12.3910  -32.5290 C.3     226 HSE    0.3100
   3633 C         -42.1600  -13.4270  -32.4550 C.2     226 HSE    0.0700
   3634 O         -43.0040  -13.4850  -33.3340 O.2     226 HSE    0.0900
   3635 CB        -39.8920  -12.9870  -33.2640 C.3     226 HSE   -0.0800
   3636 CG        -38.8990  -11.9580  -33.7450 C.ar    226 HSE    0.0900
   3637 CD2       -37.5720  -11.7870  -33.4400 C.ar    226 HSE    0.0900
   3638 ND1       -39.2160  -10.9880  -34.6180 N.ar    226 HSE   -0.7000
   3639 CE1       -38.1360  -10.2330  -34.8530 C.ar    226 HSE    0.2200
   3640 NE2       -37.1280  -10.7160  -34.1420 N.ar    226 HSE    0.2500
   3641 HN        -39.7660  -12.0010  -30.9610 H       226 HSE    0.1300
   3642 HA        -41.5060  -11.5720  -33.0990 H       226 HSE   -0.3600
   3643 HB1       -40.2600  -13.5520  -34.1460 H       226 HSE    0.3200
   3644 HB2       -39.3650  -13.6830  -32.5780 H       226 HSE   -0.0500
   3645 HD2       -36.9420  -12.3620  -32.7730 H       226 HSE    0.0900
   3646 HE1       -38.0700   -9.3670  -35.5100 H       226 HSE    0.5100
   3647 HE2       -36.1930  -10.3620  -34.1190 H       226 HSE   -0.5100
   3648 N         -42.1380  -14.2700  -31.4260 N.am    227 LYS   -0.4700
   3649 CA        -43.1840  -15.2800  -31.2630 C.3     227 LYS    0.3100
   3650 C         -44.5550  -14.6100  -31.0960 C.2     227 LYS    0.0700
   3651 O         -45.5400  -15.0660  -31.6770 O.2     227 LYS    0.0900
   3652 CB        -42.8890  -16.2230  -30.0910 C.3     227 LYS   -0.1800
   3653 CG        -43.7700  -17.4640  -30.0520 C.3     227 LYS    0.0900
   3654 CD        -43.9540  -17.9640  -28.6240 C.3     227 LYS    0.0900
   3655 CE        -45.0120  -19.0560  -28.5270 C.3     227 LYS   -0.1800
   3656 NZ        -44.6200  -20.2990  -29.2520 N.4     227 LYS    0.0900
   3657 HN        -41.4220  -14.2520  -30.7330 H       227 LYS    0.0900
   3658 HA        -43.2460  -15.8420  -32.1830 H       227 LYS   -0.1800
   3659 HB1       -43.0320  -15.6620  -29.1430 H       227 LYS    0.0900
   3660 HB2       -41.8290  -16.5480  -30.1600 H       227 LYS    0.0900
   3661 HG1       -43.3010  -18.2650  -30.6630 H       227 LYS    0.2100
   3662 HG2       -44.7640  -17.2190  -30.4840 H       227 LYS    0.0500
   3663 HD1       -44.2550  -17.1130  -27.9800 H       227 LYS    0.0500
   3664 HD2       -42.9850  -18.3690  -28.2580 H       227 LYS   -0.3000
   3665 HE1       -45.9620  -18.6920  -28.9740 H       227 LYS    0.3300
   3666 HE2       -45.1700  -19.3250  -27.4610 H       227 LYS    0.3300
   3667 HZ1       -43.7380  -20.6730  -28.8480 H       227 LYS    0.3300
   3668 HZ2       -44.4760  -20.0820  -30.2590 H       227 LYS    0.5100
   3669 HZ3       -45.3740  -21.0090  -29.1550 H       227 LYS   -0.5100
   3670 N         -44.6200  -13.5210  -30.3310 N.am    228 ALA   -0.4700
   3671 CA        -45.8550  -12.7640  -30.2100 C.3     228 ALA    0.3100
   3672 C         -46.2510  -12.0790  -31.5290 C.2     228 ALA    0.0700
   3673 O         -47.4200  -12.0500  -31.8940 O.2     228 ALA    0.0900
   3674 CB        -45.7490  -11.7500  -29.0880 C.3     228 ALA   -0.2700
   3675 HN        -43.8370  -13.1810  -29.8140 H       228 ALA    0.0900
   3676 HA        -46.6570  -13.4600  -30.0130 H       228 ALA    0.0900
   3677 HB1       -44.9170  -11.0410  -29.2910 H       228 ALA    0.0900
   3678 HB2       -45.5470  -12.2680  -28.1280 H       228 ALA    0.5100
   3679 HB3       -46.6950  -11.1720  -29.0090 H       228 ALA   -0.5100
   3680 N         -45.2840  -11.5360  -32.2630 N.am    229 LEU   -0.4700
   3681 CA        -45.5670  -10.9500  -33.5760 C.3     229 LEU    0.3100
   3682 C         -46.1210  -11.9880  -34.5510 C.2     229 LEU    0.0700
   3683 O         -47.0110  -11.6930  -35.3470 O.2     229 LEU    0.0900
   3684 CB        -44.3110  -10.3510  -34.2020 C.3     229 LEU   -0.1800
   3685 CG        -43.8460   -8.9630  -33.7900 C.3     229 LEU    0.0900
   3686 CD1       -42.7120   -8.5400  -34.7130 C.3     229 LEU    0.0900
   3687 CD2       -44.9820   -7.9610  -33.8360 C.3     229 LEU   -0.0900
   3688 HN        -44.3350  -11.5030  -31.9570 H       229 LEU    0.0900
   3689 HA        -46.3160  -10.1840  -33.4420 H       229 LEU   -0.2700
   3690 HB1       -44.4790  -10.3230  -35.2970 H       229 LEU    0.0900
   3691 HB2       -43.4770  -11.0480  -33.9790 H       229 LEU    0.0900
   3692 HG        -43.4900   -8.9790  -32.7380 H       229 LEU    0.0900
   3693 HD11      -43.0650   -8.5190  -35.7670 H       229 LEU   -0.2700
   3694 HD12      -41.8710   -9.2620  -34.6350 H       229 LEU    0.0900
   3695 HD13      -42.3590   -7.5230  -34.4380 H       229 LEU    0.0900
   3696 HD21      -45.7070   -8.1700  -33.0200 H       229 LEU    0.0900
   3697 HD22      -45.5110   -8.0330  -34.8100 H       229 LEU    0.5100
   3698 HD23      -44.5830   -6.9320  -33.7010 H       229 LEU   -0.5100
   3699 N         -45.5680  -13.1990  -34.5020 N.am    230 LYS   -0.4700
   3700 CA        -46.0350  -14.2950  -35.3220 C.3     230 LYS    0.3100
   3701 C         -47.4660  -14.6820  -34.9540 C.2     230 LYS    0.0700
   3702 O         -48.2360  -15.0500  -35.8340 O.2     230 LYS    0.0900
   3703 CB        -45.1080  -15.5080  -35.1810 C.3     230 LYS   -0.1800
   3704 CG        -45.2590  -16.5220  -36.3150 C.3     230 LYS    0.0900
   3705 CD        -44.3300  -17.7290  -36.1800 C.3     230 LYS    0.0900
   3706 CE        -44.6850  -18.8440  -37.1640 C.3     230 LYS   -0.1800
   3707 NZ        -44.3040  -20.1960  -36.6640 N.4     230 LYS    0.0900
   3708 HN        -44.8030  -13.4040  -33.8950 H       230 LYS    0.0900
   3709 HA        -46.0600  -13.9590  -36.3470 H       230 LYS   -0.1800
   3710 HB1       -45.3330  -16.0170  -34.2190 H       230 LYS    0.0900
   3711 HB2       -44.0570  -15.1510  -35.1630 H       230 LYS    0.0900
   3712 HG1       -45.0400  -16.0130  -37.2770 H       230 LYS    0.2100
   3713 HG2       -46.3090  -16.8840  -36.3310 H       230 LYS    0.0500
   3714 HD1       -44.4030  -18.1270  -35.1450 H       230 LYS    0.0500
   3715 HD2       -43.2840  -17.4040  -36.3660 H       230 LYS   -0.3000
   3716 HE1       -44.1470  -18.6790  -38.1220 H       230 LYS    0.3300
   3717 HE2       -45.7820  -18.8490  -37.3390 H       230 LYS    0.3300
   3718 HZ1       -44.9220  -20.4580  -35.8690 H       230 LYS    0.3300
   3719 HZ2       -43.3160  -20.1790  -36.3420 H       230 LYS    0.5100
   3720 HZ3       -44.4080  -20.8910  -37.4290 H       230 LYS   -0.5100
   3721 N         -47.8250  -14.5990  -33.6660 N.am    231 THR   -0.4700
   3722 CA        -49.2110  -14.8160  -33.2390 C.3     231 THR    0.3100
   3723 C         -50.1340  -13.7790  -33.8920 C.2     231 THR    0.0700
   3724 O         -51.1260  -14.1390  -34.5250 O.2     231 THR    0.0900
   3725 CB        -49.3910  -14.7810  -31.7050 C.3     231 THR    0.1400
   3726 CG2       -50.8560  -14.9800  -31.3280 C.3     231 THR    0.0900
   3727 OG1       -48.6130  -15.8280  -31.1030 O.3     231 THR   -0.6600
   3728 HN        -47.1700  -14.3890  -32.9440 H       231 THR    0.4300
   3729 HA        -49.5190  -15.7780  -33.6200 H       231 THR   -0.2700
   3730 HB        -49.0480  -13.8020  -31.3060 H       231 THR    0.0900
   3731 HG1       -48.4970  -15.5790  -30.1840 H       231 THR    0.0900
   3732 HG21      -51.2670  -15.8700  -31.8510 H       231 THR    0.0900
   3733 HG22      -51.4480  -14.0890  -31.6260 H       231 THR    0.5100
   3734 HG23      -50.9460  -15.1400  -30.2320 H       231 THR   -0.5100
   3735 N         -49.7870  -12.4980  -33.7740 N.am    232 LEU   -0.4700
   3736 CA        -50.5360  -11.4340  -34.4600 C.3     232 LEU    0.3100
   3737 C         -50.5990  -11.7160  -35.9750 C.2     232 LEU    0.0700
   3738 O         -51.6450  -11.6270  -36.6060 O.2     232 LEU    0.0900
   3739 CB        -49.9160  -10.0640  -34.1750 C.3     232 LEU   -0.1800
   3740 CG        -50.0180   -9.6100  -32.6990 C.3     232 LEU    0.0900
   3741 CD1       -49.3040   -8.2860  -32.4880 C.3     232 LEU    0.0900
   3742 CD2       -51.4460   -9.4680  -32.2270 C.3     232 LEU   -0.0900
   3743 HN        -49.0120  -12.2060  -33.2200 H       232 LEU    0.0900
   3744 HA        -51.5570  -11.4620  -34.1080 H       232 LEU   -0.2700
   3745 HB1       -50.4270   -9.3090  -34.8090 H       232 LEU    0.0900
   3746 HB2       -48.8420  -10.1020  -34.4550 H       232 LEU    0.0900
   3747 HG        -49.5590  -10.3820  -32.0460 H       232 LEU    0.0900
   3748 HD11      -49.7580   -7.5000  -33.1290 H       232 LEU   -0.2700
   3749 HD12      -48.2310   -8.3870  -32.7580 H       232 LEU    0.0900
   3750 HD13      -49.3940   -7.9730  -31.4250 H       232 LEU    0.0900
   3751 HD21      -51.9760  -10.4410  -32.3130 H       232 LEU    0.0900
   3752 HD22      -51.9790   -8.7180  -32.8510 H       232 LEU    0.5100
   3753 HD23      -51.4640   -9.1480  -31.1630 H       232 LEU   -0.5100
   3754 N         -49.4930  -12.1130  -36.5640 N.am    233 GLY   -0.4700
   3755 CA        -49.5070  -12.4230  -37.9850 C.3     233 GLY    0.3100
   3756 C         -50.5000  -13.5130  -38.3240 C.2     233 GLY   -0.0200
   3757 O         -51.1630  -13.4590  -39.3450 O.2     233 GLY    0.0900
   3758 HN        -48.6250  -12.2160  -36.0840 H       233 GLY    0.0900
   3759 HA1       -48.5150  -12.7450  -38.2670 H       233 GLY    0.5100
   3760 HA2       -49.7710  -11.5230  -38.5210 H       233 GLY   -0.5100
   3761 N         -50.6150  -14.5130  -37.4580 N.am    234 ILE   -0.4700
   3762 CA        -51.5490  -15.6210  -37.7140 C.3     234 ILE    0.3100
   3763 C         -53.0140  -15.1550  -37.5820 C.2     234 ILE    0.0700
   3764 O         -53.8440  -15.5660  -38.3910 O.2     234 ILE    0.0900
   3765 CB        -51.2970  -16.8460  -36.7980 C.3     234 ILE   -0.0900
   3766 CG1       -49.9120  -17.4570  -37.0320 C.3     234 ILE    0.0900
   3767 CG2       -52.3460  -17.9190  -37.0380 C.3     234 ILE   -0.2700
   3768 CD        -49.3620  -18.1680  -35.8030 C.3     234 ILE    0.0900
   3769 HN        -50.0870  -14.5580  -36.6130 H       234 ILE    0.0900
   3770 HA        -51.4330  -15.9090  -38.7480 H       234 ILE    0.0900
   3771 HB        -51.3370  -16.5240  -35.7360 H       234 ILE   -0.1800
   3772 HG11      -49.2090  -16.6470  -37.3210 H       234 ILE    0.0900
   3773 HG12      -49.9800  -18.1880  -37.8660 H       234 ILE    0.0900
   3774 HG21      -52.3120  -18.2560  -38.0960 H       234 ILE   -0.2700
   3775 HG22      -53.3590  -17.5120  -36.8270 H       234 ILE    0.0900
   3776 HG23      -52.1500  -18.7930  -36.3810 H       234 ILE    0.0900
   3777 HD1       -50.0420  -18.9930  -35.5020 H       234 ILE    0.0900
   3778 HD2       -49.2790  -17.4520  -34.9570 H       234 ILE    0.5100
   3779 HD3       -48.3630  -18.5960  -36.0290 H       234 ILE   -0.5100
   3780 N         -53.3470  -14.2980  -36.5990 N.am    235 ILE   -0.4700
   3781 CA        -54.7350  -13.8230  -36.4950 C.3     235 ILE    0.3100
   3782 C         -55.0920  -12.9880  -37.7240 C.2     235 ILE    0.0700
   3783 O         -56.1850  -13.1430  -38.2620 O.2     235 ILE    0.0900
   3784 CB        -55.1140  -13.1250  -35.1530 C.3     235 ILE   -0.0900
   3785 CG1       -54.4490  -11.7800  -34.9950 C.3     235 ILE    0.0900
   3786 CG2       -54.8090  -14.0040  -33.9260 C.3     235 ILE   -0.2700
   3787 CD        -54.9190  -11.0530  -33.7500 C.3     235 ILE    0.0900
   3788 HN        -52.6960  -13.9600  -35.9240 H       235 ILE    0.0900
   3789 HA        -55.3690  -14.6840  -36.6350 H       235 ILE    0.0900
   3790 HB        -56.2000  -12.8900  -35.1650 H       235 ILE   -0.1800
   3791 HG11      -54.6780  -11.1570  -35.8850 H       235 ILE    0.0900
   3792 HG12      -53.3500  -11.9270  -34.9320 H       235 ILE    0.0900
   3793 HG21      -53.7110  -14.0910  -33.7830 H       235 ILE   -0.2700
   3794 HG22      -55.2300  -15.0210  -34.0750 H       235 ILE    0.0900
   3795 HG23      -55.2500  -13.5470  -33.0140 H       235 ILE    0.0900
   3796 HD1       -54.5320  -11.5610  -32.8410 H       235 ILE    0.0900
   3797 HD2       -56.0290  -11.0510  -33.7090 H       235 ILE    0.5100
   3798 HD3       -54.5440  -10.0070  -33.7580 H       235 ILE   -0.5100
   3799 N         -54.1440  -12.1830  -38.2260 N.am    236 MET   -0.4700
   3800 CA        -54.3470  -11.4090  -39.4630 C.3     236 MET    0.3100
   3801 C         -54.5200  -12.2830  -40.6970 C.2     236 MET    0.0700
   3802 O         -55.3590  -12.0010  -41.5440 O.2     236 MET    0.0900
   3803 CB        -53.2040  -10.4320  -39.6950 C.3     236 MET   -0.1800
   3804 CG        -53.1090   -9.3550  -38.6250 C.3     236 MET    0.0900
   3805 SD        -51.6520   -8.3050  -38.8340 S.3     236 MET    0.0900
   3806 CE        -51.7780   -7.2880  -37.3370 C.3     236 MET   -0.1400
   3807 HN        -53.2570  -12.0740  -37.7840 H       236 MET    0.0900
   3808 HA        -55.2800  -10.8750  -39.3690 H       236 MET    0.0900
   3809 HB1       -53.3500   -9.9420  -40.6810 H       236 MET   -0.0900
   3810 HB2       -52.2490  -11.0000  -39.7130 H       236 MET   -0.2200
   3811 HG1       -53.0720   -9.8470  -37.6300 H       236 MET    0.0900
   3812 HG2       -54.0260   -8.7290  -38.6710 H       236 MET    0.0900
   3813 HE1       -51.9210   -7.9170  -36.4330 H       236 MET    0.0900
   3814 HE2       -52.6450   -6.5970  -37.4150 H       236 MET    0.5100
   3815 HE3       -50.8500   -6.6930  -37.1980 H       236 MET   -0.5100
   3816 N         -53.7210  -13.3330  -40.8280 N.am    237 GLY   -0.4700
   3817 CA        -53.8220  -14.2180  -41.9930 C.3     237 GLY    0.3100
   3818 C         -55.0980  -15.0470  -41.9700 C.2     237 GLY   -0.0200
   3819 O         -55.7930  -15.1970  -42.9810 O.2     237 GLY    0.0900
   3820 HN        -53.0250  -13.5650  -40.1520 H       237 GLY    0.0900
   3821 HA1       -52.9680  -14.8790  -41.9860 H       237 GLY    0.5100
   3822 HA2       -53.8120  -13.6050  -42.8820 H       237 GLY   -0.5100
   3823 N         -55.4200  -15.5960  -40.8040 N.am    238 VAL   -0.4700
   3824 CA        -56.6130  -16.4170  -40.6930 C.3     238 VAL    0.3100
   3825 C         -57.8740  -15.5670  -40.9350 C.2     238 VAL    0.0700
   3826 O         -58.8200  -16.0470  -41.5660 O.2     238 VAL    0.0900
   3827 CB        -56.6660  -17.1660  -39.3480 C.3     238 VAL   -0.0900
   3828 CG1       -58.0180  -17.8070  -39.1500 C.3     238 VAL    0.0900
   3829 CG2       -55.5720  -18.2170  -39.2880 C.3     238 VAL   -0.2700
   3830 HN        -54.8760  -15.4740  -39.9780 H       238 VAL    0.0900
   3831 HA        -56.6040  -17.1230  -41.5100 H       238 VAL    0.0900
   3832 HB        -56.4730  -16.4500  -38.5200 H       238 VAL    0.0900
   3833 HG11      -58.3000  -18.3910  -40.0520 H       238 VAL   -0.2700
   3834 HG12      -58.7870  -17.0230  -38.9820 H       238 VAL    0.0900
   3835 HG13      -57.9880  -18.4940  -38.2780 H       238 VAL    0.0900
   3836 HG21      -54.5760  -17.7370  -39.3900 H       238 VAL    0.0900
   3837 HG22      -55.7020  -18.9450  -40.1170 H       238 VAL    0.5100
   3838 HG23      -55.6110  -18.7490  -38.3130 H       238 VAL   -0.5100
   3839 N         -57.8840  -14.3100  -40.4660 N.am    239 PHE   -0.4700
   3840 CA        -58.9920  -13.3820  -40.7520 C.3     239 PHE    0.3100
   3841 C         -59.1480  -13.1660  -42.2540 C.2     239 PHE    0.0700
   3842 O         -60.2570  -13.2490  -42.7970 O.2     239 PHE    0.0900
   3843 CB        -58.7390  -12.0330  -40.1110 C.3     239 PHE   -0.1800
   3844 CG        -59.8400  -11.0390  -40.3430 C.ar    239 PHE    0.0900
   3845 CD1       -59.8460  -10.2210  -41.4740 C.ar    239 PHE    0.0900
   3846 CD2       -60.8430  -10.8850  -39.4140 C.ar    239 PHE    0.0000
   3847 CE1       -60.8570   -9.3000  -41.6750 C.ar    239 PHE   -0.1150
   3848 CE2       -61.8510   -9.9550  -39.6090 C.ar    239 PHE    0.1150
   3849 CZ        -61.8640   -9.1690  -40.7400 C.ar    239 PHE   -0.1150
   3850 HN        -57.1450  -13.9490  -39.9030 H       239 PHE    0.1150
   3851 HA        -59.9010  -13.8160  -40.3650 H       239 PHE   -0.1150
   3852 HB1       -57.8080  -11.5970  -40.5300 H       239 PHE    0.1150
   3853 HB2       -58.6390  -12.1630  -39.0130 H       239 PHE   -0.1150
   3854 HD1       -59.0520  -10.3110  -42.2010 H       239 PHE    0.1150
   3855 HD2       -60.8430  -11.4950  -38.5230 H       239 PHE   -0.1150
   3856 HE1       -60.8580   -8.6850  -42.5630 H       239 PHE    0.1150
   3857 HE2       -62.6310   -9.8460  -38.8700 H       239 PHE    0.5100
   3858 HZ        -62.6580   -8.4530  -40.8940 H       239 PHE   -0.5100
   3859 N         -58.0330  -12.8700  -42.9230 N.am    240 THR   -0.4700
   3860 CA        -58.0270  -12.7210  -44.3790 C.3     240 THR    0.3100
   3861 C         -58.5540  -13.9880  -45.0530 C.2     240 THR    0.0700
   3862 O         -59.4370  -13.9140  -45.8830 O.2     240 THR    0.0900
   3863 CB        -56.6190  -12.4190  -44.9170 C.3     240 THR    0.1400
   3864 CG2       -56.6660  -12.1140  -46.3990 C.3     240 THR    0.0900
   3865 OG1       -56.0630  -11.3130  -44.2030 O.3     240 THR   -0.6600
   3866 HN        -57.1570  -12.7380  -42.4640 H       240 THR    0.4300
   3867 HA        -58.6990  -11.9150  -44.6290 H       240 THR   -0.2700
   3868 HB        -55.9630  -13.3050  -44.7790 H       240 THR    0.0900
   3869 HG1       -55.8840  -11.6330  -43.3160 H       240 THR    0.0900
   3870 HG21      -57.4460  -11.3510  -46.6070 H       240 THR    0.0900
   3871 HG22      -56.9110  -13.0360  -46.9680 H       240 THR    0.5100
   3872 HG23      -55.6840  -11.7170  -46.7350 H       240 THR   -0.5100
   3873 N         -58.0340  -15.1490  -44.6860 N.am    241 LEU   -0.4700
   3874 CA        -58.5160  -16.4030  -45.2780 C.3     241 LEU    0.3100
   3875 C         -60.0080  -16.6040  -45.0500 C.2     241 LEU    0.0700
   3876 O         -60.7160  -17.0430  -45.9450 O.2     241 LEU    0.0900
   3877 CB        -57.7490  -17.6280  -44.7410 C.3     241 LEU   -0.1800
   3878 CG        -56.3070  -17.8060  -45.2200 C.3     241 LEU    0.0900
   3879 CD1       -55.7330  -19.0550  -44.5660 C.3     241 LEU    0.0900
   3880 CD2       -56.2200  -17.8640  -46.7410 C.3     241 LEU   -0.0900
   3881 HN        -57.3080  -15.2250  -44.0070 H       241 LEU    0.0900
   3882 HA        -58.3930  -16.3300  -46.3480 H       241 LEU   -0.2700
   3883 HB1       -58.3170  -18.5360  -45.0330 H       241 LEU    0.0900
   3884 HB2       -57.7300  -17.5550  -43.6340 H       241 LEU    0.0900
   3885 HG        -55.7020  -16.9180  -44.9360 H       241 LEU    0.0900
   3886 HD11      -56.3330  -19.9460  -44.8490 H       241 LEU   -0.2700
   3887 HD12      -55.7570  -18.9480  -43.4600 H       241 LEU    0.0900
   3888 HD13      -54.6850  -19.2110  -44.9040 H       241 LEU    0.0900
   3889 HD21      -56.6140  -16.9240  -47.1830 H       241 LEU    0.0900
   3890 HD22      -56.8240  -18.7150  -47.1230 H       241 LEU    0.5100
   3891 HD23      -55.1610  -17.9870  -47.0550 H       241 LEU   -0.5100
   3892 N         -60.4930  -16.2870  -43.8580 N.am    242 CYS   -0.4700
   3893 CA        -61.9210  -16.4760  -43.5660 C.3     242 CYS    0.3100
   3894 C         -62.8930  -15.4840  -44.2580 C.2     242 CYS    0.0700
   3895 O         -64.0560  -15.8270  -44.4940 O.2     242 CYS    0.0900
   3896 CB        -62.1700  -16.3960  -42.0640 C.3     242 CYS   -0.1100
   3897 SG        -61.5480  -17.7710  -41.0960 S.3     242 CYS    0.0900
   3898 HN        -59.9280  -15.9170  -43.1250 H       242 CYS    0.0900
   3899 HA        -62.2170  -17.4430  -43.9450 H       242 CYS   -0.2300
   3900 HB1       -63.2660  -16.3200  -41.9080 H       242 CYS    0.1600
   3901 HB2       -61.6990  -15.4610  -41.6940 H       242 CYS    0.5100
   3902 HG1       -60.2960  -17.3390  -41.0710 H       242 CYS   -0.5100
   3903 N         -62.4510  -14.2480  -44.5370 N.am    243 TRP   -0.4700
   3904 CA        -63.3330  -13.2340  -45.1360 C.3     243 TRP    0.3100
   3905 C         -63.0720  -12.9160  -46.5640 C.2     243 TRP    0.0700
   3906 O         -63.9960  -12.5270  -47.2880 O.2     243 TRP    0.0900
   3907 CB        -63.2930  -11.9580  -44.3400 C.3     243 TRP   -0.1800
   3908 CG        -64.1060  -12.0480  -43.1120 C.ar    243 TRP    0.0900
   3909 CD1       -63.6560  -12.0680  -41.8160 C.ar    243 TRP    0.0900
   3910 CD2       -65.5700  -12.1620  -43.0250 C.ar    243 TRP   -0.0300
   3911 CE2       -65.8910  -12.2360  -41.6140 C.ar    243 TRP   -0.1500
   3912 CE3       -66.6000  -12.2150  -43.9510 C.ar    243 TRP    0.2200
   3913 NE1       -64.7100  -12.1750  -40.9390 N.ar    243 TRP   -0.5100
   3914 CZ2       -67.1940  -12.3490  -41.1570 C.ar    243 TRP    0.3700
   3915 CZ3       -67.9050  -12.3400  -43.4760 C.ar    243 TRP    0.2400
   3916 CH2       -68.1890  -12.3960  -42.1090 C.ar    243 TRP    0.1100
   3917 HN        -61.5130  -13.9630  -44.3530 H       243 TRP   -0.2500
   3918 HA        -64.3360  -13.6330  -45.1570 H       243 TRP    0.1700
   3919 HB1       -63.6850  -11.1270  -44.9650 H       243 TRP   -0.2000
   3920 HB2       -62.2430  -11.7370  -44.0560 H       243 TRP    0.1400
   3921 HD1       -62.6180  -12.0080  -41.5250 H       243 TRP   -0.2700
   3922 HE1       -64.6240  -12.2040  -39.9670 H       243 TRP    0.1600
   3923 HE3       -66.4160  -12.1610  -45.0140 H       243 TRP   -0.1400
   3924 HZ2       -67.4380  -12.3990  -40.1070 H       243 TRP    0.1400
   3925 HZ3       -68.7190  -12.3960  -44.1840 H       243 TRP    0.5100
   3926 HH2       -69.2170  -12.4790  -41.7900 H       243 TRP   -0.5100
   3927 N         -61.8340  -13.0600  -47.0140 N.am    244 LEU   -0.4700
   3928 CA        -61.5400  -12.7710  -48.4200 C.3     244 LEU    0.3100
   3929 C         -62.5010  -13.5140  -49.3640 C.2     244 LEU    0.0700
   3930 O         -63.0620  -12.8940  -50.2370 O.2     244 LEU    0.0900
   3931 CB        -60.0580  -13.0300  -48.7630 C.3     244 LEU   -0.1800
   3932 CG        -59.5740  -12.4570  -50.1030 C.3     244 LEU    0.0900
   3933 CD1       -60.0220  -11.0100  -50.3170 C.3     244 LEU    0.0900
   3934 CD2       -58.0610  -12.6100  -50.2160 C.3     244 LEU   -0.0900
   3935 HN        -61.0750  -13.3610  -46.4410 H       244 LEU    0.0900
   3936 HA        -61.7850  -11.7350  -48.5990 H       244 LEU   -0.2700
   3937 HB1       -59.8970  -14.1280  -48.7810 H       244 LEU    0.0900
   3938 HB2       -59.4370  -12.5880  -47.9560 H       244 LEU    0.0900
   3939 HG        -59.9770  -13.0830  -50.9270 H       244 LEU    0.0900
   3940 HD11      -59.7740  -10.3970  -49.4230 H       244 LEU   -0.2700
   3941 HD12      -61.1200  -10.9730  -50.4780 H       244 LEU    0.0900
   3942 HD13      -59.5000  -10.5770  -51.1970 H       244 LEU    0.0900
   3943 HD21      -57.7800  -13.6840  -50.1590 H       244 LEU    0.0900
   3944 HD22      -57.5630  -12.0690  -49.3830 H       244 LEU    0.5100
   3945 HD23      -57.7090  -12.2030  -51.1880 H       244 LEU   -0.5100
   3946 N         -62.7430  -14.8260  -49.1740 N.am    245 PRO   -0.2900
   3947 CA        -63.5540  -15.5350  -50.1850 C.3     245 PRO    0.0000
   3948 C         -64.9670  -14.9520  -50.3280 C.2     245 PRO    0.0900
   3949 O         -65.4720  -14.7340  -51.4470 O.2     245 PRO    0.0900
   3950 CB        -63.5980  -16.9870  -49.6630 C.3     245 PRO    0.0200
   3951 CG        -62.4080  -17.1130  -48.7930 C.3     245 PRO    0.0900
   3952 CD        -62.2220  -15.7530  -48.1540 C.3     245 PRO   -0.1800
   3953 HA        -63.1140  -15.4240  -51.1620 H       245 PRO    0.0900
   3954 HB1       -63.5510  -17.7090  -50.5050 H       245 PRO    0.0900
   3955 HB2       -64.5310  -17.1690  -49.0850 H       245 PRO   -0.1800
   3956 HG1       -62.5730  -17.8900  -48.0150 H       245 PRO    0.0900
   3957 HG2       -61.5150  -17.3890  -49.3910 H       245 PRO    0.0900
   3958 HD1       -62.8080  -15.6580  -47.2160 H       245 PRO    0.5100
   3959 HD2       -61.1510  -15.5380  -47.9550 H       245 PRO   -0.5100
   3960 N         -65.5970  -14.6720  -49.1990 N.am    246 PHE   -0.4700
   3961 CA        -66.8790  -13.9900  -49.2260 C.3     246 PHE    0.3100
   3962 C         -66.8550  -12.6320  -49.9500 C.2     246 PHE    0.0700
   3963 O         -67.7470  -12.3360  -50.7440 O.2     246 PHE    0.0900
   3964 CB        -67.3620  -13.7600  -47.8180 C.3     246 PHE   -0.1800
   3965 CG        -68.6060  -12.9330  -47.7450 C.ar    246 PHE    0.0900
   3966 CD1       -69.8430  -13.5330  -47.7800 C.ar    246 PHE    0.0900
   3967 CD2       -68.5320  -11.5350  -47.6390 C.ar    246 PHE    0.0000
   3968 CE1       -70.9940  -12.7660  -47.7180 C.ar    246 PHE   -0.1150
   3969 CE2       -69.6840  -10.7610  -47.5610 C.ar    246 PHE    0.1150
   3970 CZ        -70.9200  -11.3760  -47.6050 C.ar    246 PHE   -0.1150
   3971 HN        -65.2320  -14.9100  -48.3030 H       246 PHE    0.1150
   3972 HA        -67.5790  -14.6060  -49.7700 H       246 PHE   -0.1150
   3973 HB1       -66.5760  -13.2280  -47.2420 H       246 PHE    0.1150
   3974 HB2       -67.5880  -14.7390  -47.3420 H       246 PHE   -0.1150
   3975 HD1       -69.9170  -14.6080  -47.8580 H       246 PHE    0.1150
   3976 HD2       -67.5660  -11.0530  -47.6180 H       246 PHE   -0.1150
   3977 HE1       -71.9600  -13.2470  -47.7560 H       246 PHE    0.1150
   3978 HE2       -69.6140   -9.6880  -47.4660 H       246 PHE    0.5100
   3979 HZ        -71.8220  -10.7850  -47.5520 H       246 PHE   -0.5100
   3980 N         -65.8540  -11.7950  -49.6710 N.am    247 PHE   -0.4700
   3981 CA        -65.7730  -10.5160  -50.3600 C.3     247 PHE    0.3100
   3982 C         -65.3560  -10.6110  -51.8370 C.2     247 PHE    0.0700
   3983 O         -65.7110   -9.7400  -52.6270 O.2     247 PHE    0.0900
   3984 CB        -64.8770   -9.5650  -49.5800 C.3     247 PHE   -0.1800
   3985 CG        -65.5600   -8.9770  -48.3930 C.ar    247 PHE    0.0900
   3986 CD1       -66.5560   -8.0300  -48.5600 C.ar    247 PHE    0.0900
   3987 CD2       -65.2500   -9.3850  -47.1090 C.ar    247 PHE    0.0000
   3988 CE1       -67.2190   -7.5000  -47.4750 C.ar    247 PHE   -0.1150
   3989 CE2       -65.9090   -8.8730  -46.0170 C.ar    247 PHE    0.1150
   3990 CZ        -66.8950   -7.9250  -46.2010 C.ar    247 PHE   -0.1150
   3991 HN        -65.1420  -12.0000  -49.0040 H       247 PHE    0.1150
   3992 HA        -66.7710  -10.1130  -50.4430 H       247 PHE   -0.1150
   3993 HB1       -64.5660   -8.7250  -50.2370 H       247 PHE    0.1150
   3994 HB2       -63.9830  -10.1140  -49.2130 H       247 PHE   -0.1150
   3995 HD1       -66.8160   -7.7020  -49.5560 H       247 PHE    0.1150
   3996 HD2       -64.4730  -10.1200  -46.9620 H       247 PHE   -0.1150
   3997 HE1       -67.9870   -6.7550  -47.6200 H       247 PHE    0.1150
   3998 HE2       -65.6580   -9.2100  -45.0230 H       247 PHE    0.5100
   3999 HZ        -67.4150   -7.5140  -45.3480 H       247 PHE   -0.5100
   4000 N         -64.5840  -11.6330  -52.2200 N.am    248 LEU   -0.4700
   4001 CA        -64.2250  -11.8310  -53.6410 C.3     248 LEU    0.3100
   4002 C         -65.5090  -12.1680  -54.4010 C.2     248 LEU    0.0700
   4003 O         -65.8340  -11.5570  -55.4180 O.2     248 LEU    0.0900
   4004 CB        -63.1580  -12.9360  -53.8460 C.3     248 LEU   -0.1800
   4005 CG        -61.6920  -12.5350  -53.6270 C.3     248 LEU    0.0900
   4006 CD1       -60.8130  -13.7860  -53.7000 C.3     248 LEU    0.0900
   4007 CD2       -61.1920  -11.4310  -54.5750 C.3     248 LEU   -0.0900
   4008 HN        -64.2220  -12.3000  -51.5730 H       248 LEU    0.0900
   4009 HA        -63.8530  -10.8890  -54.0140 H       248 LEU   -0.2700
   4010 HB1       -63.2540  -13.3080  -54.8870 H       248 LEU    0.0900
   4011 HB2       -63.3900  -13.7640  -53.1440 H       248 LEU    0.0900
   4012 HG        -61.5800  -12.0550  -52.6300 H       248 LEU    0.0900
   4013 HD11      -60.9170  -14.2680  -54.6950 H       248 LEU   -0.2700
   4014 HD12      -61.1240  -14.5130  -52.9200 H       248 LEU    0.0900
   4015 HD13      -59.7480  -13.5080  -53.5500 H       248 LEU    0.0900
   4016 HD21      -61.7990  -10.5100  -54.4440 H       248 LEU    0.0900
   4017 HD22      -61.2850  -11.7690  -55.6300 H       248 LEU    0.5100
   4018 HD23      -60.1310  -11.1920  -54.3510 H       248 LEU   -0.5100
   4019 N         -66.2500  -13.1270  -53.8620 N.am    249 VAL   -0.4700
   4020 CA        -67.5210  -13.5510  -54.4380 C.3     249 VAL    0.3100
   4021 C         -68.5410  -12.4160  -54.5080 C.2     249 VAL    0.0700
   4022 O         -69.2610  -12.2880  -55.4680 O.2     249 VAL    0.0900
   4023 CB        -68.0740  -14.7490  -53.6680 C.3     249 VAL   -0.0900
   4024 CG1       -69.5110  -15.0030  -54.0320 C.3     249 VAL    0.0900
   4025 CG2       -67.2310  -15.9740  -53.9690 C.3     249 VAL   -0.2700
   4026 HN        -65.9690  -13.6050  -53.0330 H       249 VAL    0.0900
   4027 HA        -67.3510  -13.8130  -55.4720 H       249 VAL    0.0900
   4028 HB        -68.0020  -14.5490  -52.5780 H       249 VAL    0.0900
   4029 HG11      -69.6260  -15.0340  -55.1360 H       249 VAL   -0.2700
   4030 HG12      -70.1520  -14.1880  -53.6320 H       249 VAL    0.0900
   4031 HG13      -69.8410  -15.9770  -53.6130 H       249 VAL    0.0900
   4032 HG21      -66.2280  -15.8710  -53.5040 H       249 VAL    0.0900
   4033 HG22      -67.1030  -16.0840  -55.0670 H       249 VAL    0.5100
   4034 HG23      -67.7210  -16.8820  -53.5570 H       249 VAL   -0.5100
   4035 N         -68.5720  -11.5550  -53.5080 N.am    250 ASN   -0.4700
   4036 CA        -69.4030  -10.3500  -53.5470 C.3     250 ASN    0.3100
   4037 C         -69.1340   -9.5010  -54.7890 C.2     250 ASN    0.0700
   4038 O         -70.0660   -9.0500  -55.4620 O.2     250 ASN    0.0900
   4039 CB        -69.1360   -9.5030  -52.3010 C.3     250 ASN   -0.1800
   4040 CG        -70.3160   -8.6610  -51.9030 C.2     250 ASN    0.0900
   4041 ND2       -70.0660   -7.3850  -51.6230 N.am    250 ASN    0.0900
   4042 OD1       -71.4410   -9.1490  -51.8240 O.2     250 ASN    0.5500
   4043 HN        -68.0310  -11.6860  -52.6810 H       250 ASN   -0.5500
   4044 HA        -70.4380  -10.6520  -53.5860 H       250 ASN   -0.6200
   4045 HB1       -68.2760   -8.8300  -52.5000 H       250 ASN    0.3200
   4046 HB2       -68.8840  -10.1760  -51.4550 H       250 ASN    0.3000
   4047 HD21      -70.8120   -6.7760  -51.3520 H       250 ASN    0.5100
   4048 HD22      -69.1310   -7.0330  -51.6840 H       250 ASN   -0.5100
   4049 N         -67.8550   -9.2800  -55.1010 N.am    251 ILE   -0.4700
   4050 CA        -67.4850   -8.5090  -56.2870 C.3     251 ILE    0.3100
   4051 C         -67.8150   -9.2960  -57.5490 C.2     251 ILE    0.0700
   4052 O         -68.4010   -8.7600  -58.4750 O.2     251 ILE    0.0900
   4053 CB        -65.9960   -8.1090  -56.2780 C.3     251 ILE   -0.0900
   4054 CG1       -65.6980   -7.2430  -55.0530 C.3     251 ILE    0.0900
   4055 CG2       -65.6210   -7.3390  -57.5340 C.3     251 ILE   -0.2700
   4056 CD        -66.5850   -6.0110  -54.9500 C.3     251 ILE    0.0900
   4057 HN        -67.1020   -9.6260  -54.5450 H       251 ILE    0.0900
   4058 HA        -68.1050   -7.6250  -56.3100 H       251 ILE    0.0900
   4059 HB        -65.3720   -9.0260  -56.2140 H       251 ILE   -0.1800
   4060 HG11      -64.6390   -6.9140  -55.1000 H       251 ILE    0.0900
   4061 HG12      -65.8430   -7.8600  -54.1400 H       251 ILE    0.0900
   4062 HG21      -66.3450   -6.5140  -57.7050 H       251 ILE   -0.2700
   4063 HG22      -65.6420   -8.0180  -58.4140 H       251 ILE    0.0900
   4064 HG23      -64.6050   -6.9030  -57.4220 H       251 ILE    0.0900
   4065 HD1       -67.6260   -6.3090  -54.7050 H       251 ILE    0.0900
   4066 HD2       -66.5900   -5.4680  -55.9190 H       251 ILE    0.5100
   4067 HD3       -66.2100   -5.3410  -54.1470 H       251 ILE   -0.5100
   4068 N         -67.4610  -10.5750  -57.5870 N.am    252 VAL   -0.4700
   4069 CA        -67.7330  -11.3770  -58.7670 C.3     252 VAL    0.3100
   4070 C         -69.2150  -11.2870  -59.1560 C.2     252 VAL    0.0700
   4071 O         -69.5630  -11.0720  -60.3160 O.2     252 VAL    0.0900
   4072 CB        -67.2740  -12.8400  -58.5690 C.3     252 VAL   -0.0900
   4073 CG1       -67.8680  -13.7610  -59.6430 C.3     252 VAL    0.0900
   4074 CG2       -65.7420  -12.8830  -58.5440 C.3     252 VAL   -0.2700
   4075 HN        -67.0050  -11.0320  -56.8270 H       252 VAL    0.0900
   4076 HA        -67.2090  -10.9320  -59.5990 H       252 VAL    0.0900
   4077 HB        -67.5990  -13.1900  -57.5670 H       252 VAL    0.0900
   4078 HG11      -67.6970  -13.3310  -60.6530 H       252 VAL   -0.2700
   4079 HG12      -68.9630  -13.8710  -59.4850 H       252 VAL    0.0900
   4080 HG13      -67.3820  -14.7600  -59.5970 H       252 VAL    0.0900
   4081 HG21      -65.3550  -12.2590  -57.7110 H       252 VAL    0.0900
   4082 HG22      -65.3380  -12.4880  -59.5000 H       252 VAL    0.5100
   4083 HG23      -65.3960  -13.9280  -58.3950 H       252 VAL   -0.5100
   4084 N         -70.0780  -11.3810  -58.1610 N.am    253 ASN   -0.4700
   4085 CA        -71.5130  -11.3090  -58.3590 C.3     253 ASN    0.3100
   4086 C         -72.0040  -10.0000  -58.9740 C.2     253 ASN    0.0700
   4087 O         -73.0570   -9.9600  -59.6120 O.2     253 ASN    0.0900
   4088 CB        -72.2140  -11.5360  -57.0270 C.3     253 ASN   -0.1800
   4089 CG        -73.6500  -11.9100  -57.2110 C.2     253 ASN    0.0900
   4090 ND2       -74.5530  -11.0160  -56.8100 N.am    253 ASN    0.0900
   4091 OD1       -73.9550  -12.9820  -57.7390 O.2     253 ASN    0.5500
   4092 HN        -69.7790  -11.5060  -57.2190 H       253 ASN   -0.5500
   4093 HA        -71.7970  -12.0670  -59.0730 H       253 ASN   -0.6200
   4094 HB1       -72.1630  -10.6060  -56.4240 H       253 ASN    0.3200
   4095 HB2       -71.7010  -12.3550  -56.4800 H       253 ASN    0.3000
   4096 HD21      -75.5280  -11.2120  -56.9080 H       253 ASN    0.5100
   4097 HD22      -74.2540  -10.1490  -56.4100 H       253 ASN   -0.5100
   4098 N         -71.2570   -8.9210  -58.7840 N.am    254 VAL   -0.4700
   4099 CA        -71.5850   -7.6620  -59.4120 C.3     254 VAL    0.3100
   4100 C         -71.4560   -7.7660  -60.9190 C.2     254 VAL    0.0700
   4101 O         -72.2580   -7.1940  -61.6490 O.2     254 VAL    0.0900
   4102 CB        -70.6990   -6.5190  -58.8590 C.3     254 VAL   -0.0900
   4103 CG1       -70.6930   -5.2930  -59.7740 C.3     254 VAL    0.0900
   4104 CG2       -71.1480   -6.1610  -57.4420 C.3     254 VAL   -0.2700
   4105 HN        -70.4460   -8.9290  -58.2060 H       254 VAL    0.0900
   4106 HA        -72.6270   -7.4540  -59.2180 H       254 VAL    0.0900
   4107 HB        -69.6580   -6.8920  -58.7500 H       254 VAL    0.0900
   4108 HG11      -71.7340   -5.0050  -60.0330 H       254 VAL   -0.2700
   4109 HG12      -70.1450   -5.5240  -60.7130 H       254 VAL    0.0900
   4110 HG13      -70.2050   -4.4390  -59.2580 H       254 VAL    0.0900
   4111 HG21      -71.0560   -7.0470  -56.7770 H       254 VAL    0.0900
   4112 HG22      -72.2100   -5.8340  -57.4530 H       254 VAL    0.5100
   4113 HG23      -70.5100   -5.3460  -57.0380 H       254 VAL   -0.5100
   4114 N         -70.4710   -8.5290  -61.3800 N.am    255 PHE   -0.4700
   4115 CA        -70.1840   -8.6650  -62.8080 C.3     255 PHE    0.3100
   4116 C         -70.8470   -9.8720  -63.4690 C.2     255 PHE    0.0700
   4117 O         -71.0510   -9.8730  -64.6760 O.2     255 PHE    0.0900
   4118 CB        -68.6730   -8.6800  -63.0360 C.3     255 PHE   -0.1800
   4119 CG        -68.0340   -7.3600  -62.7330 C.ar    255 PHE    0.0900
   4120 CD1       -68.0360   -6.3490  -63.6730 C.ar    255 PHE    0.0900
   4121 CD2       -67.4740   -7.1110  -61.4910 C.ar    255 PHE    0.0000
   4122 CE1       -67.4660   -5.1130  -63.3880 C.ar    255 PHE   -0.1150
   4123 CE2       -66.9140   -5.8730  -61.1870 C.ar    255 PHE    0.1150
   4124 CZ        -66.9060   -4.8710  -62.1370 C.ar    255 PHE   -0.1150
   4125 HN        -69.8790   -9.0470  -60.7680 H       255 PHE    0.1150
   4126 HA        -70.6350   -7.8310  -63.3250 H       255 PHE   -0.1150
   4127 HB1       -68.4600   -8.9200  -64.0990 H       255 PHE    0.1150
   4128 HB2       -68.2060   -9.4380  -62.3710 H       255 PHE   -0.1150
   4129 HD1       -68.4840   -6.5200  -64.6400 H       255 PHE    0.1150
   4130 HD2       -67.4730   -7.8910  -60.7440 H       255 PHE   -0.1150
   4131 HE1       -67.4570   -4.3380  -64.1400 H       255 PHE    0.1150
   4132 HE2       -66.4860   -5.6980  -60.2110 H       255 PHE    0.5100
   4133 HZ        -66.4700   -3.9080  -61.9100 H       255 PHE   -0.5100
   4134 N         -71.2140  -10.8860  -62.6940 N.am    256 ASN   -0.4700
   4135 CA        -71.9800  -11.9810  -63.2380 C.3     256 ASN    0.3100
   4136 C         -72.8870  -12.5760  -62.1660 C.2     256 ASN    0.0700
   4137 O         -72.4200  -13.2630  -61.2520 O.2     256 ASN    0.0900
   4138 CB        -71.0220  -13.0190  -63.8140 C.3     256 ASN   -0.1800
   4139 CG        -71.7290  -14.1130  -64.5930 C.2     256 ASN    0.0900
   4140 ND2       -71.0980  -14.5250  -65.6830 N.am    256 ASN    0.0900
   4141 OD1       -72.8030  -14.6070  -64.2120 O.2     256 ASN    0.5500
   4142 HN        -70.9840  -10.9360  -61.7250 H       256 ASN   -0.5500
   4143 HA        -72.6320  -11.5940  -64.0070 H       256 ASN   -0.6200
   4144 HB1       -70.4580  -13.4900  -62.9800 H       256 ASN    0.3200
   4145 HB2       -70.3070  -12.5090  -64.4950 H       256 ASN    0.3000
   4146 HD21      -71.4980  -15.2430  -66.2510 H       256 ASN    0.5100
   4147 HD22      -70.2200  -14.1160  -65.9360 H       256 ASN   -0.5100
   4148 N         -74.1910  -12.3220  -62.2900 N.am    257 ARG   -0.4700
   4149 CA        -75.1560  -12.6880  -61.2440 C.3     257 ARG    0.3100
   4150 C         -75.3790  -14.1890  -61.1070 C.2     257 ARG    0.0700
   4151 O         -75.9930  -14.6250  -60.1330 O.2     257 ARG    0.0900
   4152 CB        -76.5170  -12.0410  -61.5080 C.3     257 ARG   -0.1800
   4153 CG        -76.5270  -10.5250  -61.4980 C.3     257 ARG    0.0900
   4154 CD        -76.4360   -9.9590  -60.0840 C.3     257 ARG    0.0900
   4155 NE        -77.2140   -8.7160  -59.9440 N.pl3   257 ARG   -0.1800
   4156 CZ        -76.9880   -7.7530  -59.0480 C.cat   257 ARG    0.0900
   4157 NH1       -75.9920   -7.8360  -58.1770 N.pl3   257 ARG    0.0900
   4158 NH2       -77.7750   -6.6870  -59.0340 N.pl3   257 ARG    0.2000
   4159 HN        -74.5670  -11.8740  -63.0980 H       257 ARG    0.0900
   4160 HA        -74.7620  -12.3530  -60.2960 H       257 ARG    0.0900
   4161 HB1       -77.2250  -12.3970  -60.7310 H       257 ARG   -0.7000
   4162 HB2       -76.8730  -12.3810  -62.5030 H       257 ARG    0.4400
   4163 HG1       -77.4660  -10.1670  -61.9680 H       257 ARG    0.6400
   4164 HG2       -75.6630  -10.1550  -62.0900 H       257 ARG   -0.8000
   4165 HD1       -75.3770   -9.7240  -59.8410 H       257 ARG    0.4600
   4166 HD2       -76.8390  -10.6960  -59.3570 H       257 ARG    0.4600
   4167 HE        -77.9770   -8.5840  -60.5740 H       257 ARG   -0.8000
   4168 HH11      -75.3000   -8.5510  -58.2750 H       257 ARG    0.4600
   4169 HH12      -75.9310   -7.1810  -57.4240 H       257 ARG    0.4600
   4170 HH21      -78.5280   -6.6130  -59.6890 H       257 ARG    0.5100
   4171 HH22      -77.6180   -5.9580  -58.3680 H       257 ARG   -0.5100
   4172 N         -74.9000  -14.9700  -62.0810 N.am    258 ASP   -0.4700
   4173 CA        -75.1540  -16.4070  -62.1210 C.3     258 ASP    0.3100
   4174 C         -73.9650  -17.2470  -61.7280 C.2     258 ASP    0.0700
   4175 O         -74.1240  -18.3720  -61.2640 O.2     258 ASP    0.0900
   4176 CB        -75.5710  -16.8190  -63.5320 C.3     258 ASP   -0.2800
   4177 CG        -77.0400  -16.6280  -63.7740 C.2     258 ASP    0.0900
   4178 OD1       -77.8230  -17.4130  -63.1860 O.co2   258 ASP    0.0900
   4179 OD2       -77.4020  -15.7030  -64.5470 O.co2   258 ASP    0.6200
   4180 HN        -74.3470  -14.6030  -62.8240 H       258 ASP   -0.7600
   4181 HA        -75.9380  -16.6310  -61.4140 H       258 ASP   -0.7600
   4182 HB1       -75.3240  -17.8920  -63.6830 H       258 ASP    0.5100
   4183 HB2       -75.0090  -16.2080  -64.2690 H       258 ASP   -0.5100
   4184 N         -72.7660  -16.7070  -61.9180 N.am    259 LEU   -0.4700
   4185 CA        -71.5440  -17.5020  -61.8370 C.3     259 LEU    0.3100
   4186 C         -71.3540  -18.2510  -60.5130 C.2     259 LEU    0.0700
   4187 O         -70.6360  -19.2470  -60.4760 O.2     259 LEU    0.0900
   4188 CB        -70.3270  -16.6080  -62.1130 C.3     259 LEU   -0.1800
   4189 CG        -68.9900  -17.2750  -62.4210 C.3     259 LEU    0.0900
   4190 CD1       -69.1490  -18.4560  -63.3790 C.3     259 LEU    0.0900
   4191 CD2       -68.0370  -16.2150  -62.9790 C.3     259 LEU   -0.0900
   4192 HN        -72.6480  -15.7390  -62.1240 H       259 LEU    0.0900
   4193 HA        -71.6050  -18.2950  -62.5670 H       259 LEU   -0.2700
   4194 HB1       -70.1780  -15.9670  -61.2190 H       259 LEU    0.0900
   4195 HB2       -70.5820  -15.9640  -62.9810 H       259 LEU    0.0900
   4196 HG        -68.5400  -17.6380  -61.4710 H       259 LEU    0.0900
   4197 HD11      -69.7480  -18.1510  -64.2650 H       259 LEU   -0.2700
   4198 HD12      -69.6730  -19.2920  -62.8680 H       259 LEU    0.0900
   4199 HD13      -68.1500  -18.7980  -63.7270 H       259 LEU    0.0900
   4200 HD21      -67.8880  -15.4050  -62.2340 H       259 LEU    0.0900
   4201 HD22      -68.4640  -15.7720  -63.9040 H       259 LEU    0.5100
   4202 HD23      -67.0510  -16.6750  -63.2050 H       259 LEU   -0.5100
   4203 N         -72.0100  -17.7810  -59.4460 N.am    260 VAL   -0.4700
   4204 CA        -71.7700  -18.2530  -58.0850 C.3     260 VAL    0.3100
   4205 C         -73.0540  -18.7530  -57.4400 C.2     260 VAL    0.0700
   4206 O         -73.9810  -17.9720  -57.2390 O.2     260 VAL    0.0900
   4207 CB        -71.2100  -17.1070  -57.2050 C.3     260 VAL   -0.0900
   4208 CG1       -71.4690  -17.3580  -55.7220 C.3     260 VAL    0.0900
   4209 CG2       -69.7250  -16.9090  -57.4670 C.3     260 VAL   -0.2700
   4210 HN        -72.7060  -17.0730  -59.5350 H       260 VAL    0.0900
   4211 HA        -71.0640  -19.0690  -58.1320 H       260 VAL    0.0900
   4212 HB        -71.6930  -16.1520  -57.5030 H       260 VAL    0.0900
   4213 HG11      -71.1420  -18.3820  -55.4450 H       260 VAL   -0.2700
   4214 HG12      -72.5540  -17.2610  -55.5060 H       260 VAL    0.0900
   4215 HG13      -70.9000  -16.6260  -55.1100 H       260 VAL    0.0900
   4216 HG21      -69.5370  -16.8300  -58.5600 H       260 VAL    0.0900
   4217 HG22      -69.1520  -17.7740  -57.0710 H       260 VAL    0.5100
   4218 HG23      -69.3760  -15.9750  -56.9790 H       260 VAL   -0.5100
   4219 N         -73.1150  -20.0450  -57.0910 N.am    261 PRO   -0.2900
   4220 CA        -74.3370  -20.5350  -56.4790 C.3     261 PRO    0.0000
   4221 C         -74.6140  -19.9270  -55.1010 C.2     261 PRO    0.0900
   4222 O         -73.7020  -19.7960  -54.2840 O.2     261 PRO    0.0900
   4223 CB        -74.1050  -22.0520  -56.3700 C.3     261 PRO    0.0200
   4224 CG        -72.6340  -22.2430  -56.4590 C.3     261 PRO    0.0900
   4225 CD        -72.1330  -21.1210  -57.3180 C.3     261 PRO   -0.1800
   4226 HA        -75.1920  -20.2540  -57.0730 H       261 PRO    0.0900
   4227 HB1       -74.6170  -22.5840  -57.2000 H       261 PRO    0.0900
   4228 HB2       -74.4910  -22.4370  -55.4030 H       261 PRO   -0.1800
   4229 HG1       -72.1730  -22.1980  -55.4490 H       261 PRO    0.0900
   4230 HG2       -72.3940  -23.2250  -56.9200 H       261 PRO    0.0900
   4231 HD1       -71.1230  -20.7860  -57.0020 H       261 PRO    0.5100
   4232 HD2       -72.1210  -21.4040  -58.3910 H       261 PRO   -0.5100
   4233 N         -75.8780  -19.5660  -54.8610 N.am    262 ASP   -0.4700
   4234 CA        -76.3350  -19.0220  -53.5770 C.3     262 ASP    0.3100
   4235 C         -75.7270  -19.7190  -52.3660 C.2     262 ASP    0.0700
   4236 O         -75.2060  -19.0760  -51.4590 O.2     262 ASP    0.0900
   4237 CB        -77.8670  -19.1200  -53.4560 C.3     262 ASP   -0.2800
   4238 CG        -78.5830  -17.9380  -54.0780 C.2     262 ASP    0.0900
   4239 OD1       -78.0570  -17.3690  -55.0600 O.co2   262 ASP    0.0900
   4240 OD2       -79.6770  -17.5850  -53.5810 O.co2   262 ASP    0.6200
   4241 HN        -76.5820  -19.6540  -55.5600 H       262 ASP   -0.7600
   4242 HA        -76.0210  -17.9890  -53.5200 H       262 ASP   -0.7600
   4243 HB1       -78.1420  -19.1730  -52.3810 H       262 ASP    0.5100
   4244 HB2       -78.2090  -20.0470  -53.9640 H       262 ASP   -0.5100
   4245 N         -75.8050  -21.0420  -52.3380 N.am    263 TRP   -0.4700
   4246 CA        -75.3440  -21.7810  -51.1780 C.3     263 TRP    0.3100
   4247 C         -73.8940  -21.4720  -50.8830 C.2     263 TRP    0.0700
   4248 O         -73.5210  -21.4090  -49.7200 O.2     263 TRP    0.0900
   4249 CB        -75.5920  -23.2910  -51.3480 C.3     263 TRP   -0.1800
   4250 CG        -74.8050  -23.9040  -52.4710 C.ar    263 TRP    0.0900
   4251 CD1       -75.2240  -24.1250  -53.7680 C.ar    263 TRP    0.0900
   4252 CD2       -73.4080  -24.3540  -52.4340 C.ar    263 TRP   -0.0300
   4253 CE2       -73.0960  -24.8280  -53.7730 C.ar    263 TRP   -0.1500
   4254 CE3       -72.4210  -24.3910  -51.4590 C.ar    263 TRP    0.2200
   4255 NE1       -74.2120  -24.6730  -54.5200 N.ar    263 TRP   -0.5100
   4256 CZ2       -71.8500  -25.3360  -54.1040 C.ar    263 TRP    0.3700
   4257 CZ3       -71.1650  -24.8920  -51.8020 C.ar    263 TRP    0.2400
   4258 CH2       -70.8880  -25.3550  -53.0950 C.ar    263 TRP    0.1100
   4259 HN        -76.1750  -21.5760  -53.0940 H       263 TRP   -0.2500
   4260 HA        -75.8770  -21.4090  -50.3160 H       263 TRP    0.1700
   4261 HB1       -76.6720  -23.4550  -51.5470 H       263 TRP   -0.2000
   4262 HB2       -75.3130  -23.8060  -50.4040 H       263 TRP    0.1400
   4263 HD1       -76.2120  -23.9000  -54.1410 H       263 TRP   -0.2700
   4264 HE1       -74.2880  -24.9150  -55.4620 H       263 TRP    0.1600
   4265 HE3       -72.6030  -24.0460  -50.4520 H       263 TRP   -0.1400
   4266 HZ2       -71.6160  -25.7040  -55.0920 H       263 TRP    0.1400
   4267 HZ3       -70.3880  -24.9230  -51.0540 H       263 TRP    0.5100
   4268 HH2       -69.9030  -25.7380  -53.3160 H       263 TRP   -0.5100
   4269 N         -73.0600  -21.2670  -51.9140 N.am    264 LEU   -0.4700
   4270 CA        -71.6380  -20.9720  -51.6990 C.3     264 LEU    0.3100
   4271 C         -71.5050  -19.6000  -51.0410 C.2     264 LEU    0.0700
   4272 O         -70.7290  -19.3960  -50.1010 O.2     264 LEU    0.0900
   4273 CB        -70.8400  -20.9870  -53.0070 C.3     264 LEU   -0.1800
   4274 CG        -69.3120  -21.0280  -52.8090 C.3     264 LEU    0.0900
   4275 CD1       -68.8570  -22.3810  -52.2690 C.3     264 LEU    0.0900
   4276 CD2       -68.5570  -20.6790  -54.0790 C.3     264 LEU   -0.0900
   4277 HN        -73.3660  -21.3050  -52.8610 H       264 LEU    0.0900
   4278 HA        -71.2480  -21.7180  -51.0210 H       264 LEU   -0.2700
   4279 HB1       -71.0960  -20.0740  -53.5850 H       264 LEU    0.0900
   4280 HB2       -71.1420  -21.8800  -53.5940 H       264 LEU    0.0900
   4281 HG        -69.0170  -20.2320  -52.0920 H       264 LEU    0.0900
   4282 HD11      -69.1360  -23.1890  -52.9800 H       264 LEU   -0.2700
   4283 HD12      -69.3480  -22.5830  -51.2920 H       264 LEU    0.0900
   4284 HD13      -67.7540  -22.3860  -52.1420 H       264 LEU    0.0900
   4285 HD21      -68.8280  -19.6550  -54.4160 H       264 LEU    0.0900
   4286 HD22      -68.8200  -21.3980  -54.8850 H       264 LEU    0.5100
   4287 HD23      -67.4620  -20.7130  -53.8900 H       264 LEU   -0.5100
   4288 N         -72.2960  -18.6550  -51.5300 N.am    265 PHE   -0.4700
   4289 CA        -72.3330  -17.3460  -50.9260 C.3     265 PHE    0.3100
   4290 C         -72.6210  -17.4980  -49.4430 C.2     265 PHE    0.0700
   4291 O         -71.9530  -16.9010  -48.6010 O.2     265 PHE    0.0900
   4292 CB        -73.3790  -16.4610  -51.6170 C.3     265 PHE   -0.1800
   4293 CG        -73.0790  -14.9950  -51.5360 C.ar    265 PHE    0.0900
   4294 CD1       -71.7870  -14.5160  -51.7210 C.ar    265 PHE    0.0900
   4295 CD2       -74.0950  -14.0860  -51.2940 C.ar    265 PHE    0.0000
   4296 CE1       -71.5080  -13.1610  -51.6450 C.ar    265 PHE   -0.1150
   4297 CE2       -73.8300  -12.7250  -51.2220 C.ar    265 PHE    0.1150
   4298 CZ        -72.5320  -12.2640  -51.3950 C.ar    265 PHE   -0.1150
   4299 HN        -72.8840  -18.8020  -52.3200 H       265 PHE    0.1150
   4300 HA        -71.3510  -16.9060  -51.0170 H       265 PHE   -0.1150
   4301 HB1       -74.3690  -16.6210  -51.1370 H       265 PHE    0.1150
   4302 HB2       -73.4290  -16.7270  -52.6950 H       265 PHE   -0.1150
   4303 HD1       -70.9880  -15.2110  -51.9290 H       265 PHE    0.1150
   4304 HD2       -75.1070  -14.4400  -51.1600 H       265 PHE   -0.1150
   4305 HE1       -70.4960  -12.8080  -51.7780 H       265 PHE    0.1150
   4306 HE2       -74.6320  -12.0260  -51.0290 H       265 PHE    0.5100
   4307 HZ        -72.3210  -11.2050  -51.3360 H       265 PHE   -0.5100
   4308 N         -73.5870  -18.3440  -49.1100 N.am    266 VAL   -0.4700
   4309 CA        -73.9250  -18.5600  -47.7090 C.3     266 VAL    0.3100
   4310 C         -72.8170  -19.2960  -46.9590 C.2     266 VAL    0.0700
   4311 O         -72.5600  -18.9970  -45.7920 O.2     266 VAL    0.0900
   4312 CB        -75.2590  -19.3030  -47.5430 C.3     266 VAL   -0.0900
   4313 CG1       -75.4770  -19.6600  -46.0830 C.3     266 VAL    0.0900
   4314 CG2       -76.3970  -18.4370  -48.0550 C.3     266 VAL   -0.2700
   4315 HN        -74.1120  -18.8590  -49.7830 H       266 VAL    0.0900
   4316 HA        -73.9800  -17.5930  -47.2330 H       266 VAL    0.0900
   4317 HB        -75.2450  -20.2330  -48.1530 H       266 VAL    0.0900
   4318 HG11      -75.3220  -18.7640  -45.4430 H       266 VAL   -0.2700
   4319 HG12      -74.7570  -20.4470  -45.7730 H       266 VAL    0.0900
   4320 HG13      -76.5150  -20.0250  -45.9330 H       266 VAL    0.0900
   4321 HG21      -76.2440  -18.2030  -49.1310 H       266 VAL    0.0900
   4322 HG22      -76.4310  -17.4830  -47.4860 H       266 VAL    0.5100
   4323 HG23      -77.3620  -18.9740  -47.9440 H       266 VAL   -0.5100
   4324 N         -72.1420  -20.2310  -47.6340 N.am    267 ALA   -0.4700
   4325 CA        -71.0650  -21.0110  -47.0030 C.3     267 ALA    0.3100
   4326 C         -69.9130  -20.0870  -46.6030 C.2     267 ALA    0.0700
   4327 O         -69.5140  -20.0470  -45.4370 O.2     267 ALA    0.0900
   4328 CB        -70.5760  -22.1260  -47.9310 C.3     267 ALA   -0.2700
   4329 HN        -72.3360  -20.4420  -48.5880 H       267 ALA    0.0900
   4330 HA        -71.4530  -21.4320  -46.0870 H       267 ALA    0.0900
   4331 HB1       -70.1860  -21.6910  -48.8760 H       267 ALA    0.0900
   4332 HB2       -71.4170  -22.8090  -48.1760 H       267 ALA    0.5100
   4333 HB3       -69.7600  -22.6970  -47.4390 H       267 ALA   -0.5100
   4334 N         -69.4140  -19.3260  -47.5730 N.am    268 PHE   -0.4700
   4335 CA        -68.3470  -18.3600  -47.3540 C.3     268 PHE    0.3100
   4336 C         -68.6600  -17.3300  -46.2780 C.2     268 PHE    0.0700
   4337 O         -67.7670  -16.8450  -45.5870 O.2     268 PHE    0.0900
   4338 CB        -68.0430  -17.6250  -48.6480 C.3     268 PHE   -0.1800
   4339 CG        -67.2540  -18.4270  -49.6400 C.ar    268 PHE    0.0900
   4340 CD1       -66.6360  -19.6210  -49.2910 C.ar    268 PHE    0.0900
   4341 CD2       -67.1180  -17.9740  -50.9470 C.ar    268 PHE    0.0000
   4342 CE1       -65.8960  -20.3290  -50.2170 C.ar    268 PHE   -0.1150
   4343 CE2       -66.3640  -18.6720  -51.8710 C.ar    268 PHE    0.1150
   4344 CZ        -65.7590  -19.8550  -51.5040 C.ar    268 PHE   -0.1150
   4345 HN        -69.7540  -19.3850  -48.5080 H       268 PHE    0.1150
   4346 HA        -67.4740  -18.8930  -47.0080 H       268 PHE   -0.1150
   4347 HB1       -67.4490  -16.7140  -48.4190 H       268 PHE    0.1150
   4348 HB2       -68.9990  -17.3430  -49.1410 H       268 PHE   -0.1150
   4349 HD1       -66.7350  -20.0000  -48.2850 H       268 PHE    0.1150
   4350 HD2       -67.6090  -17.0590  -51.2440 H       268 PHE   -0.1150
   4351 HE1       -65.4240  -21.2580  -49.9320 H       268 PHE    0.1150
   4352 HE2       -66.2490  -18.2930  -52.8760 H       268 PHE    0.5100
   4353 HZ        -65.1760  -20.4100  -52.2240 H       268 PHE   -0.5100
   4354 N         -69.9290  -16.9770  -46.1510 N.am    269 ASN   -0.4700
   4355 CA        -70.3640  -16.0830  -45.1070 C.3     269 ASN    0.3100
   4356 C         -70.1640  -16.7270  -43.7490 C.2     269 ASN    0.0700
   4357 O         -69.6550  -16.0910  -42.8250 O.2     269 ASN    0.0900
   4358 CB        -71.8380  -15.7110  -45.3240 C.3     269 ASN   -0.1800
   4359 CG        -72.2610  -14.4560  -44.5400 C.2     269 ASN    0.0900
   4360 ND2       -73.2920  -13.8520  -44.8620 N.am    269 ASN    0.0900
   4361 OD1       -71.4990  -14.0570  -43.5520 O.2     269 ASN    0.5500
   4362 HN        -70.6380  -17.3110  -46.7680 H       269 ASN   -0.5500
   4363 HA        -69.7420  -15.2000  -45.1360 H       269 ASN   -0.6200
   4364 HB1       -72.4760  -16.5610  -44.9970 H       269 ASN    0.3200
   4365 HB2       -72.0070  -15.5240  -46.4050 H       269 ASN    0.3000
   4366 HD21      -73.5720  -13.0370  -44.3560 H       269 ASN    0.5100
   4367 HD22      -73.8460  -14.1810  -45.6280 H       269 ASN   -0.5100
   4368 N         -70.5530  -18.0040  -43.6320 N.am    270 TRP   -0.4700
   4369 CA        -70.3670  -18.7900  -42.3940 C.3     270 TRP    0.3100
   4370 C         -68.9220  -19.0900  -42.0600 C.2     270 TRP    0.0700
   4371 O         -68.5660  -19.1870  -40.8710 O.2     270 TRP    0.0900
   4372 CB        -71.2160  -20.0690  -42.4330 C.3     270 TRP   -0.1800
   4373 CG        -72.6240  -19.7020  -42.1220 C.ar    270 TRP    0.0900
   4374 CD1       -73.6200  -19.3330  -43.0200 C.ar    270 TRP    0.0900
   4375 CD2       -73.2150  -19.5170  -40.7990 C.ar    270 TRP   -0.0300
   4376 CE2       -74.5850  -19.0630  -41.0210 C.ar    270 TRP   -0.1500
   4377 CE3       -72.7640  -19.6900  -39.5020 C.ar    270 TRP    0.2200
   4378 NE1       -74.7730  -18.9940  -42.3600 N.ar    270 TRP   -0.5100
   4379 CZ2       -75.4490  -18.8010  -39.9780 C.ar    270 TRP    0.3700
   4380 CZ3       -73.6460  -19.4130  -38.4440 C.ar    270 TRP    0.2400
   4381 CH2       -74.9610  -18.9830  -38.6790 C.ar    270 TRP    0.1100
   4382 HN        -70.9920  -18.4880  -44.3860 H       270 TRP   -0.2500
   4383 HA        -70.6600  -18.1710  -41.5580 H       270 TRP    0.1700
   4384 HB1       -70.8440  -20.7960  -41.6800 H       270 TRP   -0.2000
   4385 HB2       -71.1640  -20.5310  -43.4420 H       270 TRP    0.1400
   4386 HD1       -73.5010  -19.3160  -44.0930 H       270 TRP   -0.2700
   4387 HE1       -75.6090  -18.7390  -42.7940 H       270 TRP    0.1600
   4388 HE3       -71.7610  -20.0300  -39.2880 H       270 TRP   -0.1400
   4389 HZ2       -76.4630  -18.4670  -40.1360 H       270 TRP    0.1400
   4390 HZ3       -73.3040  -19.5330  -37.4270 H       270 TRP    0.5100
   4391 HH2       -75.6100  -18.7880  -37.8390 H       270 TRP   -0.5100
   4392 N         -68.0670  -19.2140  -43.0850 N.am    271 LEU   -0.4700
   4393 CA        -66.6270  -19.2550  -42.8340 C.3     271 LEU    0.3100
   4394 C         -66.2270  -17.9750  -42.1070 C.2     271 LEU    0.0700
   4395 O         -65.5160  -18.0150  -41.1000 O.2     271 LEU    0.0900
   4396 CB        -65.8220  -19.3860  -44.1380 C.3     271 LEU   -0.1800
   4397 CG        -64.3040  -19.5940  -44.0040 C.3     271 LEU    0.0900
   4398 CD1       -63.9870  -20.7810  -43.1140 C.3     271 LEU    0.0900
   4399 CD2       -63.6730  -19.7680  -45.3840 C.3     271 LEU   -0.0900
   4400 HN        -68.3630  -19.2830  -44.0340 H       271 LEU    0.0900
   4401 HA        -66.4300  -20.1000  -42.1920 H       271 LEU   -0.2700
   4402 HB1       -65.9850  -18.4600  -44.7280 H       271 LEU    0.0900
   4403 HB2       -66.2310  -20.2510  -44.7010 H       271 LEU    0.0900
   4404 HG        -63.8490  -18.6790  -43.5680 H       271 LEU    0.0900
   4405 HD11      -64.4280  -21.7070  -43.5400 H       271 LEU   -0.2700
   4406 HD12      -64.4140  -20.6200  -42.1010 H       271 LEU    0.0900
   4407 HD13      -62.8860  -20.9140  -43.0390 H       271 LEU    0.0900
   4408 HD21      -63.8570  -18.8660  -46.0050 H       271 LEU    0.0900
   4409 HD22      -64.1190  -20.6480  -45.8950 H       271 LEU    0.5100
   4410 HD23      -62.5760  -19.9100  -45.2830 H       271 LEU   -0.5100
   4411 N         -66.7040  -16.8410  -42.6090 N.am    272 GLY   -0.4700
   4412 CA        -66.4410  -15.5630  -41.9890 C.3     272 GLY    0.3100
   4413 C         -66.9230  -15.4860  -40.5460 C.2     272 GLY   -0.0200
   4414 O         -66.1720  -15.0340  -39.6780 O.2     272 GLY    0.0900
   4415 HN        -67.2640  -16.8220  -43.4340 H       272 GLY    0.0900
   4416 HA1       -66.9470  -14.8050  -42.5680 H       272 GLY    0.5100
   4417 HA2       -65.3740  -15.3990  -42.0110 H       272 GLY   -0.5100
   4418 N         -68.1680  -15.9110  -40.2810 N.am    273 TYR   -0.4700
   4419 CA        -68.6660  -15.9480  -38.9200 C.3     273 TYR    0.3100
   4420 C         -67.7780  -16.8240  -38.0250 C.2     273 TYR    0.0700
   4421 O         -67.4670  -16.4600  -36.8790 O.2     273 TYR    0.0900
   4422 CB        -70.1360  -16.4440  -38.8390 C.3     273 TYR   -0.1800
   4423 CG        -71.2150  -15.5320  -39.4450 C.ar    273 TYR    0.0900
   4424 CD1       -71.0200  -14.1390  -39.6110 C.ar    273 TYR    0.0900
   4425 CD2       -72.4280  -16.0680  -39.8660 C.ar    273 TYR    0.0000
   4426 CE1       -72.0060  -13.3330  -40.1570 C.ar    273 TYR   -0.1150
   4427 CE2       -73.4160  -15.2630  -40.4240 C.ar    273 TYR    0.1150
   4428 CZ        -73.1980  -13.8980  -40.5660 C.ar    273 TYR   -0.1150
   4429 OH        -74.1730  -13.1140  -41.1240 O.3     273 TYR    0.1150
   4430 HN        -68.7940  -16.2170  -40.9940 H       273 TYR    0.1100
   4431 HA        -68.5930  -14.9480  -38.5190 H       273 TYR   -0.5400
   4432 HB1       -70.4030  -16.5760  -37.7700 H       273 TYR    0.4300
   4433 HB2       -70.2090  -17.4140  -39.3750 H       273 TYR   -0.1150
   4434 HD1       -70.0830  -13.6960  -39.3060 H       273 TYR    0.1150
   4435 HD2       -72.6040  -17.1270  -39.7570 H       273 TYR   -0.1150
   4436 HE1       -71.8430  -12.2700  -40.2610 H       273 TYR    0.1150
   4437 HE2       -74.3510  -15.6980  -40.7460 H       273 TYR    0.5100
   4438 HH        -73.8500  -12.2110  -41.1480 H       273 TYR   -0.5100
   4439 N         -67.3680  -17.9820  -38.5470 N.am    274 ALA   -0.4700
   4440 CA        -66.5730  -18.9210  -37.7800 C.3     274 ALA    0.3100
   4441 C         -65.2560  -18.3170  -37.3210 C.2     274 ALA    0.0700
   4442 O         -64.7150  -18.7360  -36.3040 O.2     274 ALA    0.0900
   4443 CB        -66.3170  -20.1700  -38.5950 C.3     274 ALA   -0.2700
   4444 HN        -67.5890  -18.2510  -39.4810 H       274 ALA    0.0900
   4445 HA        -67.1160  -19.1630  -36.8780 H       274 ALA    0.0900
   4446 HB1       -65.7680  -19.9110  -39.5270 H       274 ALA    0.0900
   4447 HB2       -67.2820  -20.6460  -38.8730 H       274 ALA    0.5100
   4448 HB3       -65.7020  -20.8850  -38.0080 H       274 ALA   -0.5100
   4449 N         -64.7310  -17.3290  -38.0560 N.am    275 ASN   -0.4700
   4450 CA        -63.5250  -16.6060  -37.6250 C.3     275 ASN    0.3100
   4451 C         -63.5910  -16.0540  -36.2060 C.2     275 ASN    0.0700
   4452 O         -62.5690  -15.8790  -35.5730 O.2     275 ASN    0.0900
   4453 CB        -63.2040  -15.4430  -38.5680 C.3     275 ASN   -0.1800
   4454 CG        -61.9130  -14.7310  -38.1910 C.2     275 ASN    0.0900
   4455 ND2       -61.9220  -13.6340  -37.5720 N.am    275 ASN    0.0900
   4456 OD1       -60.8100  -15.3490  -38.5160 O.2     275 ASN    0.5500
   4457 HN        -65.1310  -17.0400  -38.9220 H       275 ASN   -0.5500
   4458 HA        -62.7050  -17.3090  -37.6090 H       275 ASN   -0.6200
   4459 HB1       -64.0360  -14.7080  -38.5340 H       275 ASN    0.3200
   4460 HB2       -63.1020  -15.8330  -39.6030 H       275 ASN    0.3000
   4461 HD21      -61.0610  -13.1860  -37.3370 H       275 ASN    0.5100
   4462 HD22      -62.7910  -13.2120  -37.3170 H       275 ASN   -0.5100
   4463 N         -64.7830  -15.7560  -35.7140 N.am    276 SER   -0.4700
   4464 CA        -64.9510  -15.1790  -34.3800 C.3     276 SER    0.3100
   4465 C         -64.6980  -16.1330  -33.2480 C.2     276 SER    0.0700
   4466 O         -64.5400  -15.7090  -32.1080 O.2     276 SER    0.0900
   4467 CB        -66.3530  -14.5960  -34.2230 C.3     276 SER    0.0500
   4468 OG        -66.5140  -13.4410  -35.0340 O.3     276 SER    0.0900
   4469 HN        -65.6210  -15.9120  -36.2310 H       276 SER    0.0900
   4470 HA        -64.2070  -14.4060  -34.2530 H       276 SER   -0.6600
   4471 HB1       -66.5220  -14.3130  -33.1620 H       276 SER    0.4300
   4472 HB2       -67.1080  -15.3530  -34.5270 H       276 SER    0.5100
   4473 HG1       -65.8520  -12.8130  -34.7350 H       276 SER   -0.5100
   4474 N         -64.6530  -17.4300  -33.5580 N.am    277 ALA   -0.4700
   4475 CA        -64.3190  -18.4840  -32.5870 C.3     277 ALA    0.3100
   4476 C         -62.8240  -18.8190  -32.5720 C.2     277 ALA    0.0700
   4477 O         -62.3660  -19.5560  -31.7070 O.2     277 ALA    0.0900
   4478 CB        -65.1050  -19.7450  -32.9120 C.3     277 ALA   -0.2700
   4479 HN        -64.8480  -17.7490  -34.4830 H       277 ALA    0.0900
   4480 HA        -64.5680  -18.1260  -31.5980 H       277 ALA    0.0900
   4481 HB1       -64.8520  -20.1000  -33.9340 H       277 ALA    0.0900
   4482 HB2       -66.1950  -19.5330  -32.8700 H       277 ALA    0.5100
   4483 HB3       -64.8520  -20.5470  -32.1860 H       277 ALA   -0.5100
   4484 N         -62.0650  -18.2710  -33.5210 N.am    278 MET   -0.4700
   4485 CA        -60.7110  -18.7310  -33.7810 C.3     278 MET    0.3100
   4486 C         -59.6650  -18.0400  -32.9040 C.2     278 MET    0.0700
   4487 O         -58.7840  -18.6870  -32.3570 O.2     278 MET    0.0900
   4488 CB        -60.3870  -18.6080  -35.2830 C.3     278 MET   -0.1800
   4489 CG        -61.2200  -19.5420  -36.1700 C.3     278 MET    0.0900
   4490 SD        -60.8330  -19.4540  -37.9460 S.3     278 MET    0.0900
   4491 CE        -62.0900  -20.5320  -38.6430 C.3     278 MET   -0.1400
   4492 HN        -62.3900  -17.5230  -34.0930 H       278 MET    0.0900
   4493 HA        -60.6390  -19.7620  -33.4630 H       278 MET    0.0900
   4494 HB1       -59.3120  -18.8440  -35.4340 H       278 MET   -0.0900
   4495 HB2       -60.5740  -17.5600  -35.6000 H       278 MET   -0.2200
   4496 HG1       -62.2900  -19.2870  -36.0240 H       278 MET    0.0900
   4497 HG2       -61.0570  -20.5820  -35.8190 H       278 MET    0.0900
   4498 HE1       -63.1130  -20.1630  -38.4110 H       278 MET    0.0900
   4499 HE2       -61.9930  -21.5570  -38.2240 H       278 MET    0.5100
   4500 HE3       -61.9860  -20.5790  -39.7470 H       278 MET   -0.5100
   4501 N         -59.7670  -16.7340  -32.7200 N.am    279 ASN   -0.4700
   4502 CA        -58.6930  -16.0170  -32.0410 C.3     279 ASN    0.3100
   4503 C         -58.3770  -16.5230  -30.6400 C.2     279 ASN    0.0700
   4504 O         -57.2060  -16.5980  -30.2740 O.2     279 ASN    0.0900
   4505 CB        -58.9660  -14.5170  -31.9910 C.3     279 ASN   -0.1800
   4506 CG        -58.8570  -13.8730  -33.3480 C.2     279 ASN    0.0900
   4507 ND2       -58.9510  -12.5410  -33.3740 N.am    279 ASN    0.0900
   4508 OD1       -58.6870  -14.5580  -34.3630 O.2     279 ASN    0.5500
   4509 HN        -60.5520  -16.1990  -33.0240 H       279 ASN   -0.5500
   4510 HA        -57.7760  -16.2110  -32.5780 H       279 ASN   -0.6200
   4511 HB1       -58.2310  -14.0360  -31.3100 H       279 ASN    0.3200
   4512 HB2       -59.9920  -14.3470  -31.5990 H       279 ASN    0.3000
   4513 HD21      -58.8860  -12.0520  -34.2430 H       279 ASN    0.5100
   4514 HD22      -59.0870  -12.0340  -32.5220 H       279 ASN   -0.5100
   4515 N         -59.4020  -16.8670  -29.8480 N.am    280 PRO   -0.2900
   4516 CA        -59.1030  -17.3940  -28.5260 C.3     280 PRO    0.0000
   4517 C         -58.2650  -18.6670  -28.5480 C.2     280 PRO    0.0900
   4518 O         -57.4010  -18.8430  -27.6980 O.2     280 PRO    0.0900
   4519 CB        -60.4930  -17.6610  -27.9500 C.3     280 PRO    0.0200
   4520 CG        -61.3290  -16.5990  -28.5650 C.3     280 PRO    0.0900
   4521 CD        -60.8230  -16.5270  -29.9810 C.3     280 PRO   -0.1800
   4522 HA        -58.5070  -16.6930  -27.9650 H       280 PRO    0.0900
   4523 HB1       -60.4900  -17.5780  -26.8420 H       280 PRO    0.0900
   4524 HB2       -60.8560  -18.6710  -28.2330 H       280 PRO   -0.1800
   4525 HG1       -62.4050  -16.8730  -28.5380 H       280 PRO    0.0900
   4526 HG2       -61.1920  -15.6290  -28.0410 H       280 PRO    0.0900
   4527 HD1       -61.3320  -17.2660  -30.6350 H       280 PRO    0.5100
   4528 HD2       -60.9330  -15.5070  -30.4040 H       280 PRO   -0.5100
   4529 N         -58.5260  -19.5440  -29.5120 N.am    281 ILE   -0.4700
   4530 CA        -57.7100  -20.7300  -29.6980 C.3     281 ILE    0.3100
   4531 C         -56.2990  -20.3120  -30.1100 C.2     281 ILE    0.0700
   4532 O         -55.3260  -20.7400  -29.5050 O.2     281 ILE    0.0900
   4533 CB        -58.3340  -21.6820  -30.7430 C.3     281 ILE   -0.0900
   4534 CG1       -59.6640  -22.2480  -30.2120 C.3     281 ILE    0.0900
   4535 CG2       -57.3690  -22.8040  -31.1130 C.3     281 ILE   -0.2700
   4536 CD        -60.7230  -22.3990  -31.2930 C.3     281 ILE    0.0900
   4537 HN        -59.2870  -19.4280  -30.1460 H       281 ILE    0.0900
   4538 HA        -57.6270  -21.2270  -28.7430 H       281 ILE    0.0900
   4539 HB        -58.5890  -21.1040  -31.6570 H       281 ILE   -0.1800
   4540 HG11      -60.0520  -21.5650  -29.4260 H       281 ILE    0.0900
   4541 HG12      -59.4720  -23.2440  -29.7610 H       281 ILE    0.0900
   4542 HG21      -56.9700  -23.2840  -30.1940 H       281 ILE   -0.2700
   4543 HG22      -56.5170  -22.3930  -31.6970 H       281 ILE    0.0900
   4544 HG23      -57.8970  -23.5740  -31.7160 H       281 ILE    0.0900
   4545 HD1       -60.4450  -23.2200  -31.9880 H       281 ILE    0.0900
   4546 HD2       -60.8070  -21.4560  -31.8740 H       281 ILE    0.5100
   4547 HD3       -61.7040  -22.6430  -30.8310 H       281 ILE   -0.5100
   4548 N         -56.1770  -19.4470  -31.1100 N.am    282 ILE   -0.4700
   4549 CA        -54.8580  -18.9950  -31.5660 C.3     282 ILE    0.3100
   4550 C         -53.9860  -18.3680  -30.4610 C.2     282 ILE    0.0700
   4551 O         -52.7730  -18.5530  -30.4630 O.2     282 ILE    0.0900
   4552 CB        -54.9840  -18.0330  -32.7620 C.3     282 ILE   -0.0900
   4553 CG1       -55.5860  -18.7940  -33.9570 C.3     282 ILE    0.0900
   4554 CG2       -53.6290  -17.4290  -33.1100 C.3     282 ILE   -0.2700
   4555 CD        -55.8150  -17.9600  -35.2000 C.3     282 ILE    0.0900
   4556 HN        -56.9640  -19.0690  -31.5900 H       282 ILE    0.0900
   4557 HA        -54.2870  -19.8670  -31.8480 H       282 ILE    0.0900
   4558 HB        -55.6950  -17.2190  -32.5060 H       282 ILE   -0.1800
   4559 HG11      -56.5620  -19.2190  -33.6400 H       282 ILE    0.0900
   4560 HG12      -54.9000  -19.6260  -34.2190 H       282 ILE    0.0900
   4561 HG21      -52.8650  -18.2300  -33.2000 H       282 ILE   -0.2700
   4562 HG22      -53.3120  -16.7250  -32.3100 H       282 ILE    0.0900
   4563 HG23      -53.6930  -16.8890  -34.0790 H       282 ILE    0.0900
   4564 HD1       -54.8520  -17.5340  -35.5570 H       282 ILE    0.0900
   4565 HD2       -56.5100  -17.1230  -34.9720 H       282 ILE    0.5100
   4566 HD3       -56.2430  -18.5930  -36.0070 H       282 ILE   -0.5100
   4567 N         -54.6090  -17.6660  -29.5120 N.am    283 TYR   -0.4700
   4568 CA        -53.9050  -17.0480  -28.3780 C.3     283 TYR    0.3100
   4569 C         -53.3590  -18.0690  -27.3900 C.2     283 TYR    0.0700
   4570 O         -52.5570  -17.7280  -26.5280 O.2     283 TYR    0.0900
   4571 CB        -54.8010  -16.0560  -27.5990 C.3     283 TYR   -0.1800
   4572 CG        -55.3070  -14.8750  -28.3960 C.ar    283 TYR    0.0900
   4573 CD1       -54.5480  -14.3070  -29.4170 C.ar    283 TYR    0.0900
   4574 CD2       -56.5580  -14.3240  -28.1300 C.ar    283 TYR    0.0000
   4575 CE1       -55.0260  -13.2370  -30.1480 C.ar    283 TYR   -0.1150
   4576 CE2       -57.0450  -13.2480  -28.8560 C.ar    283 TYR    0.1150
   4577 CZ        -56.2720  -12.7080  -29.8620 C.ar    283 TYR   -0.1150
   4578 OH        -56.7320  -11.6410  -30.5970 O.3     283 TYR    0.1150
   4579 HN        -55.5960  -17.5280  -29.5300 H       283 TYR    0.1100
   4580 HA        -53.0420  -16.5330  -28.7710 H       283 TYR   -0.5400
   4581 HB1       -54.2210  -15.6420  -26.7470 H       283 TYR    0.4300
   4582 HB2       -55.6960  -16.5980  -27.2250 H       283 TYR   -0.1150
   4583 HD1       -53.5710  -14.7090  -29.6410 H       283 TYR    0.1150
   4584 HD2       -57.1620  -14.7450  -27.3400 H       283 TYR   -0.1150
   4585 HE1       -54.4280  -12.8130  -30.9410 H       283 TYR    0.1150
   4586 HE2       -58.0180  -12.8380  -28.6350 H       283 TYR    0.5100
   4587 HH        -57.5250  -11.3070  -30.1710 H       283 TYR   -0.5100
   4588 N         -53.7910  -19.3210  -27.4980 N.am    284 CYS   -0.4700
   4589 CA        -53.1900  -20.3940  -26.7120 C.3     284 CYS    0.3100
   4590 C         -51.7410  -20.6950  -27.1200 C.2     284 CYS    0.0700
   4591 O         -51.0650  -21.4590  -26.4440 O.2     284 CYS    0.0900
   4592 CB        -54.0490  -21.6680  -26.7620 C.3     284 CYS   -0.1100
   4593 SG        -55.6000  -21.4980  -25.8300 S.3     284 CYS    0.0900
   4594 HN        -54.5350  -19.5810  -28.1090 H       284 CYS    0.0900
   4595 HA        -53.0950  -20.0480  -25.6940 H       284 CYS   -0.2300
   4596 HB1       -53.4570  -22.5100  -26.3440 H       284 CYS    0.1600
   4597 HB2       -54.2790  -21.8980  -27.8240 H       284 CYS    0.5100
   4598 HG1       -56.1510  -20.6430  -26.6790 H       284 CYS   -0.5100
   4599 N         -51.2470  -20.0890  -28.2020 N.am    285 ARG   -0.4700
   4600 CA        -49.8110  -20.0980  -28.4910 C.3     285 ARG    0.3100
   4601 C         -48.9860  -19.4100  -27.4060 C.2     285 ARG    0.0700
   4602 O         -47.7850  -19.6440  -27.3000 O.2     285 ARG    0.0900
   4603 CB        -49.5270  -19.3930  -29.8060 C.3     285 ARG   -0.1800
   4604 CG        -49.9030  -20.2110  -31.0120 C.3     285 ARG    0.0900
   4605 CD        -49.7580  -19.4010  -32.2820 C.3     285 ARG    0.0900
   4606 NE        -48.5910  -18.5250  -32.2360 N.pl3   285 ARG   -0.1800
   4607 CZ        -47.4310  -18.7560  -32.8390 C.cat   285 ARG    0.0900
   4608 NH1       -47.2370  -19.8410  -33.5730 N.pl3   285 ARG    0.0900
   4609 NH2       -46.4450  -17.8780  -32.7120 N.pl3   285 ARG    0.2000
   4610 HN        -51.8270  -19.6090  -28.8550 H       285 ARG    0.0900
   4611 HA        -49.4860  -21.1270  -28.5380 H       285 ARG    0.0900
   4612 HB1       -48.4410  -19.1630  -29.8580 H       285 ARG   -0.7000
   4613 HB2       -50.0980  -18.4410  -29.8300 H       285 ARG    0.4400
   4614 HG1       -50.9560  -20.5490  -30.9110 H       285 ARG    0.6400
   4615 HG2       -49.2440  -21.1040  -31.0700 H       285 ARG   -0.8000
   4616 HD1       -50.6550  -18.7630  -32.4240 H       285 ARG    0.4600
   4617 HD2       -49.6340  -20.0840  -33.1500 H       285 ARG    0.4600
   4618 HE        -48.6720  -17.6810  -31.7070 H       285 ARG   -0.8000
   4619 HH11      -47.9740  -20.5090  -33.6810 H       285 ARG    0.4600
   4620 HH12      -46.3550  -19.9940  -34.0180 H       285 ARG    0.4600
   4621 HH21      -46.5810  -17.0510  -32.1660 H       285 ARG    0.5100
   4622 HH22      -45.5680  -18.0420  -33.1620 H       285 ARG   -0.5100
   4623 N         -49.6280  -18.5350  -26.6320 N.am    286 SER   -0.4700
   4624 CA        -48.9540  -17.7700  -25.6000 C.3     286 SER    0.3100
   4625 C         -49.1060  -18.4590  -24.2520 C.2     286 SER    0.0700
   4626 O         -50.2260  -18.7790  -23.8440 O.2     286 SER    0.0900
   4627 CB        -49.5250  -16.3500  -25.5400 C.3     286 SER    0.0500
   4628 OG        -49.3140  -15.7490  -24.2760 O.3     286 SER    0.0900
   4629 HN        -50.6050  -18.3660  -26.7290 H       286 SER    0.0900
   4630 HA        -47.9000  -17.7430  -25.8350 H       286 SER   -0.6600
   4631 HB1       -50.6190  -16.3850  -25.7330 H       286 SER    0.4300
   4632 HB2       -49.0330  -15.7220  -26.3130 H       286 SER    0.5100
   4633 HG1       -49.4000  -14.8030  -24.4150 H       286 SER   -0.5100
   4634 N         -47.9780  -18.6920  -23.5500 N.am    287 PRO   -0.2900
   4635 CA        -48.0150  -19.1940  -22.1720 C.3     287 PRO    0.0000
   4636 C         -48.8960  -18.3460  -21.2510 C.2     287 PRO    0.0900
   4637 O         -49.7320  -18.8940  -20.5310 O.2     287 PRO    0.0900
   4638 CB        -46.5530  -19.1090  -21.7110 C.3     287 PRO    0.0200
   4639 CG        -45.7240  -19.0270  -22.9520 C.3     287 PRO    0.0900
   4640 CD        -46.6030  -18.5710  -24.0750 C.3     287 PRO   -0.1800
   4641 HA        -48.4370  -20.1850  -22.1470 H       287 PRO    0.0900
   4642 HB1       -46.2810  -20.0110  -21.1220 H       287 PRO    0.0900
   4643 HB2       -46.3970  -18.2080  -21.0800 H       287 PRO   -0.1800
   4644 HG1       -44.8920  -18.3050  -22.8040 H       287 PRO    0.0900
   4645 HG2       -45.2950  -20.0250  -23.1880 H       287 PRO    0.0900
   4646 HD1       -46.3960  -17.5140  -24.3450 H       287 PRO    0.5100
   4647 HD2       -46.4840  -19.2190  -24.9690 H       287 PRO   -0.5100
   4648 N         -48.7010  -17.0220  -21.2930 N.am    288 ASP   -0.4700
   4649 CA        -49.4190  -16.0770  -20.4220 C.3     288 ASP    0.3100
   4650 C         -50.9320  -16.1870  -20.5490 C.2     288 ASP    0.0700
   4651 O         -51.6410  -16.1630  -19.5340 O.2     288 ASP    0.0900
   4652 CB        -48.9990  -14.6340  -20.7260 C.3     288 ASP   -0.2800
   4653 CG        -47.5530  -14.3540  -20.3680 C.2     288 ASP    0.0900
   4654 OD1       -47.0760  -14.8680  -19.3380 O.co2   288 ASP    0.0900
   4655 OD2       -46.8860  -13.6110  -21.1130 O.co2   288 ASP    0.6200
   4656 HN        -48.0510  -16.6130  -21.9270 H       288 ASP   -0.7600
   4657 HA        -49.1890  -16.3260  -19.3980 H       288 ASP   -0.7600
   4658 HB1       -49.6450  -13.9410  -20.1460 H       288 ASP    0.5100
   4659 HB2       -49.1370  -14.4380  -21.8120 H       288 ASP   -0.5100
   4660 N         -51.4130  -16.3000  -21.7950 N.am    289 PHE   -0.4700
   4661 CA        -52.8390  -16.5220  -22.0830 C.3     289 PHE    0.3100
   4662 C         -53.2970  -17.8980  -21.6030 C.2     289 PHE    0.0700
   4663 O         -54.3090  -18.0230  -20.9010 O.2     289 PHE    0.0900
   4664 CB        -53.1520  -16.3440  -23.5860 C.3     289 PHE   -0.1800
   4665 CG        -53.5170  -14.9290  -23.9640 C.ar    289 PHE    0.0900
   4666 CD1       -54.7590  -14.4000  -23.6000 C.ar    289 PHE    0.0900
   4667 CD2       -52.6160  -14.1100  -24.6540 C.ar    289 PHE    0.0000
   4668 CE1       -55.0900  -13.0980  -23.9210 C.ar    289 PHE   -0.1150
   4669 CE2       -52.9530  -12.8050  -24.9840 C.ar    289 PHE    0.1150
   4670 CZ        -54.1880  -12.3030  -24.6190 C.ar    289 PHE   -0.1150
   4671 HN        -50.8170  -16.2390  -22.5920 H       289 PHE    0.1150
   4672 HA        -53.4070  -15.8130  -21.5000 H       289 PHE   -0.1150
   4673 HB1       -54.0120  -16.9900  -23.8620 H       289 PHE    0.1150
   4674 HB2       -52.2580  -16.6240  -24.1830 H       289 PHE   -0.1150
   4675 HD1       -55.4660  -15.0160  -23.0620 H       289 PHE    0.1150
   4676 HD2       -51.6490  -14.4990  -24.9350 H       289 PHE   -0.1150
   4677 HE1       -56.0500  -12.6980  -23.6310 H       289 PHE    0.1150
   4678 HE2       -52.2540  -12.1860  -25.5260 H       289 PHE    0.5100
   4679 HZ        -54.4520  -11.2880  -24.8750 H       289 PHE   -0.5100
   4680 N         -52.5200  -18.9200  -21.9640 N.am    290 ARG   -0.4700
   4681 CA        -52.7980  -20.3130  -21.5760 C.3     290 ARG    0.3100
   4682 C         -52.9690  -20.4710  -20.0570 C.2     290 ARG    0.0700
   4683 O         -53.8880  -21.1530  -19.5930 O.2     290 ARG    0.0900
   4684 CB        -51.6670  -21.2120  -22.0790 C.3     290 ARG   -0.1800
   4685 CG        -52.0880  -22.5920  -22.5660 C.3     290 ARG    0.0900
   4686 CD        -51.0740  -23.1590  -23.5570 C.3     290 ARG    0.0900
   4687 NE        -49.6970  -22.8740  -23.1340 N.pl3   290 ARG   -0.1800
   4688 CZ        -48.6720  -22.6130  -23.9460 C.cat   290 ARG    0.0900
   4689 NH1       -48.8120  -22.5930  -25.2640 N.pl3   290 ARG    0.0900
   4690 NH2       -47.4800  -22.3620  -23.4250 N.pl3   290 ARG    0.2000
   4691 HN        -51.7030  -18.7840  -22.5190 H       290 ARG    0.0900
   4692 HA        -53.7410  -20.6070  -22.0140 H       290 ARG    0.0900
   4693 HB1       -50.9410  -21.3470  -21.2500 H       290 ARG   -0.7000
   4694 HB2       -51.1610  -20.6910  -22.9190 H       290 ARG    0.4400
   4695 HG1       -53.0800  -22.5170  -23.0600 H       290 ARG    0.6400
   4696 HG2       -52.1710  -23.2770  -21.6950 H       290 ARG   -0.8000
   4697 HD1       -51.2250  -22.6980  -24.5560 H       290 ARG    0.4600
   4698 HD2       -51.1880  -24.2620  -23.6240 H       290 ARG    0.4600
   4699 HE        -49.5120  -22.8760  -22.1520 H       290 ARG   -0.8000
   4700 HH11      -49.7250  -22.6270  -25.6710 H       290 ARG    0.4600
   4701 HH12      -48.0040  -22.5440  -25.8520 H       290 ARG    0.4600
   4702 HH21      -47.3560  -22.3690  -22.4330 H       290 ARG    0.5100
   4703 HH22      -46.7030  -22.1650  -24.0250 H       290 ARG   -0.5100
   4704 N         -52.0900  -19.8110  -19.2970 N.am    291 LYS   -0.4700
   4705 CA        -52.1500  -19.8160  -17.8350 C.3     291 LYS    0.3100
   4706 C         -53.3990  -19.1200  -17.3120 C.2     291 LYS    0.0700
   4707 O         -54.1290  -19.6850  -16.4930 O.2     291 LYS    0.0900
   4708 CB        -50.8640  -19.2250  -17.2150 C.3     291 LYS   -0.1800
   4709 CG        -49.8530  -20.3060  -16.8120 C.3     291 LYS    0.0900
   4710 CD        -48.3920  -19.9470  -17.0780 C.3     291 LYS    0.0900
   4711 CE        -47.5290  -21.2010  -17.2030 C.3     291 LYS   -0.1800
   4712 NZ        -46.1390  -20.9080  -17.6600 N.4     291 LYS    0.0900
   4713 HN        -51.3460  -19.2810  -19.6960 H       291 LYS    0.0900
   4714 HA        -52.2820  -20.8380  -17.5140 H       291 LYS   -0.1800
   4715 HB1       -51.1380  -18.6360  -16.3140 H       291 LYS    0.0900
   4716 HB2       -50.3880  -18.5470  -17.9560 H       291 LYS    0.0900
   4717 HG1       -50.0920  -21.2320  -17.3750 H       291 LYS    0.2100
   4718 HG2       -49.9710  -20.5040  -15.7260 H       291 LYS    0.0500
   4719 HD1       -48.0100  -19.3230  -16.2420 H       291 LYS    0.0500
   4720 HD2       -48.3250  -19.3620  -18.0200 H       291 LYS   -0.3000
   4721 HE1       -47.9850  -21.8900  -17.9450 H       291 LYS    0.3300
   4722 HE2       -47.4560  -21.7000  -16.2130 H       291 LYS    0.3300
   4723 HZ1       -45.6770  -20.2730  -16.9780 H       291 LYS    0.3300
   4724 HZ2       -46.1700  -20.4510  -18.5940 H       291 LYS    0.5100
   4725 HZ3       -45.6020  -21.7960  -17.7270 H       291 LYS   -0.5100
   4726 N         -53.6710  -17.9140  -17.8060 N.am    292 ALA   -0.4700
   4727 CA        -54.8570  -17.1670  -17.3730 C.3     292 ALA    0.3100
   4728 C         -56.1610  -17.9120  -17.7040 C.2     292 ALA    0.0700
   4729 O         -57.1290  -17.8380  -16.9420 O.2     292 ALA    0.0900
   4730 CB        -54.8640  -15.7710  -17.9830 C.3     292 ALA   -0.2700
   4731 HN        -53.0900  -17.4700  -18.4830 H       292 ALA    0.0900
   4732 HA        -54.8380  -17.1040  -16.2950 H       292 ALA    0.0900
   4733 HB1       -54.8750  -15.8390  -19.0920 H       292 ALA    0.0900
   4734 HB2       -53.9530  -15.2170  -17.6710 H       292 ALA    0.5100
   4735 HB3       -55.7700  -15.2180  -17.6540 H       292 ALA   -0.5100
   4736 N         -56.1700  -18.6250  -18.8380 N.am    293 PHE   -0.4700
   4737 CA        -57.3170  -19.4380  -19.2540 C.3     293 PHE    0.3100
   4738 C         -57.5350  -20.6040  -18.3090 C.2     293 PHE    0.0700
   4739 O         -58.6720  -20.8930  -17.9380 O.2     293 PHE    0.0900
   4740 CB        -57.1490  -20.0170  -20.6790 C.3     293 PHE   -0.1800
   4741 CG        -57.2260  -18.9960  -21.7930 C.ar    293 PHE    0.0900
   4742 CD1       -57.9090  -17.7860  -21.6420 C.ar    293 PHE    0.0900
   4743 CD2       -56.6390  -19.2770  -23.0250 C.ar    293 PHE    0.0000
   4744 CE1       -57.9680  -16.8720  -22.6850 C.ar    293 PHE   -0.1150
   4745 CE2       -56.7030  -18.3660  -24.0670 C.ar    293 PHE    0.1150
   4746 CZ        -57.3690  -17.1640  -23.8960 C.ar    293 PHE   -0.1150
   4747 HN        -55.3890  -18.6340  -19.4570 H       293 PHE    0.1150
   4748 HA        -58.1940  -18.8080  -19.2150 H       293 PHE   -0.1150
   4749 HB1       -57.9540  -20.7610  -20.8650 H       293 PHE    0.1150
   4750 HB2       -56.1530  -20.5050  -20.7560 H       293 PHE   -0.1150
   4751 HD1       -58.3950  -17.5600  -20.7060 H       293 PHE    0.1150
   4752 HD2       -56.1280  -20.2170  -23.1700 H       293 PHE   -0.1150
   4753 HE1       -58.4820  -15.9330  -22.5490 H       293 PHE    0.1150
   4754 HE2       -56.2320  -18.5930  -25.0120 H       293 PHE    0.5100
   4755 HZ        -57.4190  -16.4550  -24.7100 H       293 PHE   -0.5100
   4756 N         -56.4510  -21.2950  -17.9510 N.am    294 LYS   -0.4700
   4757 CA        -56.5440  -22.4040  -17.0010 C.3     294 LYS    0.3100
   4758 C         -57.0130  -21.8970  -15.6360 C.2     294 LYS    0.0700
   4759 O         -57.9790  -22.4140  -15.0690 O.2     294 LYS    0.0900
   4760 CB        -55.2130  -23.1550  -16.8990 C.3     294 LYS   -0.1800
   4761 CG        -55.0920  -24.3120  -17.8870 C.3     294 LYS    0.0900
   4762 CD        -53.6470  -24.6000  -18.2770 C.3     294 LYS    0.0900
   4763 CE        -53.5780  -25.6010  -19.4230 C.3     294 LYS   -0.1800
   4764 NZ        -52.2410  -25.6190  -20.0820 N.4     294 LYS    0.0900
   4765 HN        -55.5430  -21.0900  -18.3070 H       294 LYS    0.0900
   4766 HA        -57.3220  -23.0700  -17.3430 H       294 LYS   -0.1800
   4767 HB1       -55.1100  -23.5570  -15.8690 H       294 LYS    0.0900
   4768 HB2       -54.3860  -22.4390  -17.0890 H       294 LYS    0.0900
   4769 HG1       -55.6680  -24.0620  -18.8030 H       294 LYS    0.2100
   4770 HG2       -55.5270  -25.2240  -17.4260 H       294 LYS    0.0500
   4771 HD1       -53.1060  -25.0120  -17.3990 H       294 LYS    0.0500
   4772 HD2       -53.1570  -23.6530  -18.5890 H       294 LYS   -0.3000
   4773 HE1       -54.3300  -25.3350  -20.1960 H       294 LYS    0.3300
   4774 HE2       -53.7750  -26.6240  -19.0360 H       294 LYS    0.3300
   4775 HZ1       -51.5150  -25.8780  -19.3850 H       294 LYS    0.3300
   4776 HZ2       -52.0330  -24.6760  -20.4670 H       294 LYS    0.5100
   4777 HZ3       -52.2450  -26.3150  -20.8540 H       294 LYS   -0.5100
   4778 N         -56.3610  -20.8560  -15.1300 N.am    295 ARG   -0.4700
   4779 CA        -56.7900  -20.2370  -13.8860 C.3     295 ARG    0.3100
   4780 C         -58.2760  -19.8720  -13.8980 C.2     295 ARG    0.0700
   4781 O         -59.0140  -20.2430  -12.9910 O.2     295 ARG    0.0900
   4782 CB        -55.9610  -18.9920  -13.6080 C.3     295 ARG   -0.1800
   4783 CG        -56.3670  -18.2380  -12.3480 C.3     295 ARG    0.0900
   4784 CD        -55.3970  -17.0950  -12.0840 C.3     295 ARG    0.0900
   4785 NE        -55.3910  -16.1300  -13.1950 N.pl3   295 ARG   -0.1800
   4786 CZ        -55.9880  -14.9400  -13.1930 C.cat   295 ARG    0.0900
   4787 NH1       -56.6530  -14.4960  -12.1280 N.pl3   295 ARG    0.0900
   4788 NH2       -55.9020  -14.1730  -14.2710 N.pl3   295 ARG    0.2000
   4789 HN        -55.5620  -20.4560  -15.5720 H       295 ARG    0.0900
   4790 HA        -56.6670  -20.9580  -13.0910 H       295 ARG    0.0900
   4791 HB1       -56.0590  -18.3050  -14.4760 H       295 ARG   -0.7000
   4792 HB2       -54.8970  -19.2960  -13.5070 H       295 ARG    0.4400
   4793 HG1       -56.3620  -18.9350  -11.4830 H       295 ARG    0.6400
   4794 HG2       -57.3920  -17.8310  -12.4760 H       295 ARG   -0.8000
   4795 HD1       -54.3670  -17.4930  -11.9740 H       295 ARG    0.4600
   4796 HD2       -55.6980  -16.5510  -11.1630 H       295 ARG    0.4600
   4797 HE        -54.8980  -16.3920  -14.0220 H       295 ARG   -0.8000
   4798 HH11      -56.7130  -15.0610  -11.3040 H       295 ARG    0.4600
   4799 HH12      -57.0920  -13.5980  -12.1520 H       295 ARG    0.4600
   4800 HH21      -56.4640  -13.3490  -14.3440 H       295 ARG    0.5100
   4801 HH22      -55.2780  -14.4190  -15.0110 H       295 ARG   -0.5100
   4802 N         -58.7180  -19.1600  -14.9310 N.am    296 LEU   -0.4700
   4803 CA        -60.0970  -18.6760  -14.9810 C.3     296 LEU    0.3100
   4804 C         -61.1180  -19.8120  -14.9980 C.2     296 LEU    0.0700
   4805 O         -62.1600  -19.7200  -14.3620 O.2     296 LEU    0.0900
   4806 CB        -60.3050  -17.7470  -16.1770 C.3     296 LEU   -0.1800
   4807 CG        -59.8180  -16.3040  -15.9960 C.3     296 LEU    0.0900
   4808 CD1       -59.7050  -15.6450  -17.3610 C.3     296 LEU    0.0900
   4809 CD2       -60.7370  -15.5010  -15.0900 C.3     296 LEU   -0.0900
   4810 HN        -58.1380  -18.9270  -15.7090 H       296 LEU    0.0900
   4811 HA        -60.2990  -18.1510  -14.0590 H       296 LEU   -0.2700
   4812 HB1       -61.3930  -17.7150  -16.4010 H       296 LEU    0.0900
   4813 HB2       -59.7700  -18.1830  -17.0470 H       296 LEU    0.0900
   4814 HG        -58.8260  -16.3020  -15.4960 H       296 LEU    0.0900
   4815 HD11      -60.6950  -15.6390  -17.8660 H       296 LEU   -0.2700
   4816 HD12      -58.9870  -16.2070  -17.9950 H       296 LEU    0.0900
   4817 HD13      -59.3600  -14.5940  -17.2460 H       296 LEU    0.0900
   4818 HD21      -60.7890  -15.9720  -14.0850 H       296 LEU    0.0900
   4819 HD22      -61.7610  -15.4710  -15.5210 H       296 LEU    0.5100
   4820 HD23      -60.3490  -14.4660  -14.9780 H       296 LEU   -0.5100
   4821 N         -60.8420  -20.9080  -15.7350 N.am    297 LEU   -0.4700
   4822 CA        -61.7280  -22.0590  -15.8110 C.3     297 LEU    0.3100
   4823 CAT       -60.4500  -23.6800  -12.5910 C.3     297 LEU    0.0700
   4824 C         -61.6560  -22.9820  -14.5990 C.2     297 LEU    0.0900
   4825 O         -62.5540  -23.7930  -14.3760 O.2     297 LEU   -0.1800
   4826 CB        -61.4260  -22.8780  -17.0930 C.3     297 LEU    0.0900
   4827 CG        -61.7750  -22.1520  -18.4120 C.3     297 LEU    0.0900
   4828 CD1       -61.2110  -22.9250  -19.6150 C.3     297 LEU   -0.0900
   4829 CD2       -63.2930  -21.9550  -18.5630 C.3     297 LEU    0.0900
   4830 NT        -60.5950  -22.8790  -13.7800 N.am    297 LEU   -0.2700
   4831 HN        -60.0040  -20.9770  -16.2700 H       297 LEU    0.0900
   4832 HNT       -59.8540  -22.2370  -13.9610 H       297 LEU    0.0900
   4833 HA        -62.7460  -21.7000  -15.8230 H       297 LEU    0.0900
   4834 HB1       -62.0090  -23.8220  -17.0490 H       297 LEU   -0.2700
   4835 HB2       -60.3430  -23.1230  -17.1050 H       297 LEU    0.0900
   4836 HG        -61.3420  -21.1290  -18.3960 H       297 LEU    0.0900
   4837 HD11      -61.6430  -23.9490  -19.6460 H       297 LEU    0.0900
   4838 HD12      -60.1070  -23.0090  -19.5270 H       297 LEU    0.5100
   4839 HD13      -61.4720  -22.4000  -20.5580 H       297 LEU   -0.5100
   4840 HD21      -63.6850  -21.3470  -17.7200 H       297 LEU   -0.4700
   4841 HD22      -63.8040  -22.9420  -18.5570 H       297 LEU    0.3100
   4842 HD23      -63.5120  -21.4260  -19.5150 H       297 LEU   -0.1100
   4843 HT1       -60.4370  -24.7560  -12.8680 H       297 LEU    0.0900
   4844 HT2       -61.3070  -23.4960  -11.9070 H       297 LEU    0.0900
   4845 HT3       -59.4960  -23.4280  -12.0820 H       297 LEU    0.0900
@<TRIPOS>BOND
     1    1    2 1
     2    2   10 1
     3    2    4 1
     4    2    6 1
     5    4    5 2
     6    6   11 1
     7    6   12 1
     8    6   13 1
     9    3    7 1
    10    3   14 1
    11    3   15 1
    12    3   16 1
    13    7    1 1
    14    7    8 2
    15    9    1 1
    16   17   18 1
    17   18   19 1
    18   18   27 1
    19   18   21 1
    20   19   20 2
    21   21   29 1
    22   21   22 1
    23   22   31 1
    24   22   23 1
    25   23   24 2
    26   23   25 2
    27   26   17 1
    28   28   21 1
    29   30   22 1
    30    4   17 am
    31   32   33 1
    32   33   41 1
    33   33   34 1
    34   33   36 1
    35   34   35 2
    36   36   37 1
    37   36   43 1
    38   37   39 1
    39   37   44 1
    40   37   38 1
    41   38   45 1
    42   38   47 1
    43   38   46 1
    44   39   48 1
    45   39   49 1
    46   39   50 1
    47   40   32 1
    48   42   36 1
    49   19   32 am
    50   51   52 1
    51   52   60 1
    52   52   53 1
    53   52   55 1
    54   53   54 2
    55   55   56 1
    56   55   62 1
    57   56   58 1
    58   56   63 1
    59   56   57 1
    60   57   64 1
    61   57   66 1
    62   57   65 1
    63   58   67 1
    64   58   68 1
    65   58   69 1
    66   59   51 1
    67   61   55 1
    68   34   51 am
    69   70   71 1
    70   71   74 1
    71   71   72 1
    72   71   77 1
    73   72   73 2
    74   74   79 1
    75   74   75 1
    76   76   70 1
    77   78   74 1
    78   80   75 1
    79   53   70 am
    80   81   82 1
    81   82   91 1
    82   82   85 1
    83   82   83 1
    84   83   84 2
    85   85   93 1
    86   85   86 1
    87   86   95 1
    88   86   87 1
    89   87   89 2
    90   87   88 am
    91   88   96 1
    92   88   97 1
    93   90   81 1
    94   92   85 1
    95   94   86 1
    96   72   81 am
    97   98   99 1
    98   99  108 1
    99   99  102 1
   100   99  100 1
   101  100  101 2
   102  102  110 1
   103  102  103 1
   104  103  112 1
   105  103  104 1
   106  104  106 2
   107  104  105 am
   108  105  113 1
   109  105  114 1
   110  107   98 1
   111  109  102 1
   112  111  103 1
   113   83   98 am
   114  115  116 1
   115  116  119 1
   116  116  130 1
   117  116  117 1
   118  117  118 2
   119  119  132 1
   120  119  120 1
   121  120  121 ar
   122  120  122 ar
   123  121  133 1
   124  121  125 ar
   125  122  123 ar
   126  122  124 ar
   127  123  125 ar
   128  123  126 ar
   129  124  127 ar
   130  124  135 1
   131  125  134 1
   132  126  136 1
   133  126  128 ar
   134  127  128 ar
   135  127  137 1
   136  128  138 1
   137  129  115 1
   138  131  119 1
   139  100  115 am
   140  139  140 1
   141  140  141 1
   142  140  149 1
   143  140  143 1
   144  141  142 2
   145  143  151 1
   146  143  144 1
   147  144  153 1
   148  144  145 1
   149  145  146 2
   150  145  147 2
   151  148  139 1
   152  150  143 1
   153  152  144 1
   154  117  139 am
   155  154  155 1
   156  155  160 1
   157  155  158 1
   158  155  156 1
   159  156  157 2
   160  158  161 1
   161  158  162 1
   162  158  163 1
   163  159  154 1
   164  141  154 am
   165  164  165 1
   166  165  170 1
   167  165  166 1
   168  166  167 2
   169  168  164 1
   170  169  165 1
   171  156  164 am
   172  171  172 1
   173  172  180 1
   174  172  175 1
   175  172  173 1
   176  173  174 2
   177  175  182 1
   178  175  176 1
   179  176  184 1
   180  176  177 1
   181  177  178 1
   182  178  185 1
   183  178  186 1
   184  178  187 1
   185  179  171 1
   186  181  175 1
   187  183  176 1
   188  166  171 am
   189  188  189 1
   190  189  192 1
   191  189  190 1
   192  189  195 1
   193  190  191 2
   194  192  197 1
   195  192  193 1
   196  194  188 1
   197  196  192 1
   198  198  193 1
   199  173  188 am
   200  199  200 1
   201  200  208 1
   202  200  201 1
   203  200  203 1
   204  201  202 2
   205  203  204 1
   206  203  210 1
   207  204  206 1
   208  204  211 1
   209  204  205 1
   210  205  212 1
   211  205  214 1
   212  205  213 1
   213  206  215 1
   214  206  216 1
   215  206  217 1
   216  207  199 1
   217  209  203 1
   218  190  199 am
   219  218  219 1
   220  219  227 1
   221  219  220 1
   222  219  222 1
   223  220  221 2
   224  222  223 1
   225  222  229 1
   226  223  225 1
   227  223  230 1
   228  223  224 1
   229  224  231 1
   230  224  233 1
   231  224  232 1
   232  225  234 1
   233  225  235 1
   234  225  236 1
   235  226  218 1
   236  228  222 1
   237  201  218 am
   238  237  238 1
   239  238  246 1
   240  238  241 1
   241  238  239 1
   242  239  240 2
   243  241  248 1
   244  241  242 1
   245  242  250 1
   246  242  243 1
   247  243  244 1
   248  244  251 1
   249  244  252 1
   250  244  253 1
   251  245  237 1
   252  247  241 1
   253  249  242 1
   254  220  237 am
   255  254  255 1
   256  255  260 1
   257  255  258 1
   258  255  256 1
   259  256  257 2
   260  258  261 1
   261  258  262 1
   262  258  263 1
   263  259  254 1
   264  239  254 am
   265  264  265 1
   266  265  273 1
   267  265  266 1
   268  265  268 1
   269  266  267 2
   270  268  269 1
   271  268  275 1
   272  269  271 1
   273  269  276 1
   274  269  270 1
   275  270  277 1
   276  270  279 1
   277  270  278 1
   278  271  280 1
   279  271  281 1
   280  271  282 1
   281  272  264 1
   282  274  268 1
   283  256  264 am
   284  283  284 1
   285  284  285 1
   286  284  291 1
   287  284  287 1
   288  285  286 2
   289  287  289 1
   290  287  292 1
   291  287  288 1
   292  288  293 1
   293  288  294 1
   294  288  295 1
   295  289  297 1
   296  289  298 1
   297  289  296 1
   298  290  283 1
   299  266  283 am
   300  299  300 1
   301  300  301 1
   302  300  307 1
   303  300  303 1
   304  301  302 2
   305  303  305 1
   306  303  308 1
   307  303  304 1
   308  304  309 1
   309  304  310 1
   310  304  311 1
   311  305  313 1
   312  305  314 1
   313  305  312 1
   314  306  299 1
   315  285  299 am
   316  315  316 1
   317  316  324 1
   318  316  317 1
   319  316  319 1
   320  317  318 2
   321  319  320 1
   322  319  326 1
   323  320  322 1
   324  320  327 1
   325  320  321 1
   326  321  328 1
   327  321  330 1
   328  321  329 1
   329  322  331 1
   330  322  332 1
   331  322  333 1
   332  323  315 1
   333  325  319 1
   334  301  315 am
   335  334  335 1
   336  335  343 1
   337  335  336 1
   338  335  338 1
   339  336  337 2
   340  338  339 1
   341  338  345 1
   342  339  341 1
   343  339  346 1
   344  339  340 1
   345  340  347 1
   346  340  349 1
   347  340  348 1
   348  341  350 1
   349  341  351 1
   350  341  352 1
   351  342  334 1
   352  344  338 1
   353  317  334 am
   354  353  354 1
   355  354  362 1
   356  354  357 1
   357  354  355 1
   358  355  356 2
   359  357  363 1
   360  357  359 1
   361  357  358 1
   362  358  365 1
   363  359  366 1
   364  359  367 1
   365  359  368 1
   366  360  358 1
   367  360  369 1
   368  360  370 1
   369  360  371 1
   370  361  353 1
   371  364  358 1
   372  336  353 am
   373  372  373 1
   374  373  374 1
   375  373  380 1
   376  373  376 1
   377  374  375 2
   378  376  378 1
   379  376  381 1
   380  376  377 1
   381  377  382 1
   382  377  383 1
   383  377  384 1
   384  378  386 1
   385  378  387 1
   386  378  385 1
   387  379  372 1
   388  355  372 am
   389  388  389 1
   390  389  394 1
   391  389  392 1
   392  389  390 1
   393  390  391 2
   394  392  395 1
   395  392  396 1
   396  392  397 1
   397  393  388 1
   398  374  388 am
   399  398  399 1
   400  399  404 1
   401  399  400 1
   402  400  401 2
   403  402  398 1
   404  403  399 1
   405  390  398 am
   406  405  406 1
   407  406  414 1
   408  406  409 1
   409  406  407 1
   410  407  408 2
   411  409  416 1
   412  409  410 1
   413  410  412 2
   414  410  411 am
   415  411  417 1
   416  411  418 1
   417  413  405 1
   418  415  409 1
   419  400  405 am
   420  419  420 1
   421  420  421 1
   422  420  427 1
   423  420  423 1
   424  421  422 2
   425  423  425 1
   426  423  428 1
   427  423  424 1
   428  424  429 1
   429  424  430 1
   430  424  431 1
   431  425  433 1
   432  425  434 1
   433  425  432 1
   434  426  419 1
   435  407  419 am
   436  435  436 1
   437  436  444 1
   438  436  437 1
   439  436  439 1
   440  437  438 2
   441  439  440 1
   442  439  446 1
   443  440  442 1
   444  440  447 1
   445  440  441 1
   446  441  448 1
   447  441  450 1
   448  441  449 1
   449  442  451 1
   450  442  452 1
   451  442  453 1
   452  443  435 1
   453  445  439 1
   454  421  435 am
   455  454  455 1
   456  455  456 1
   457  455  462 1
   458  455  458 1
   459  456  457 2
   460  458  460 1
   461  458  463 1
   462  458  459 1
   463  459  464 1
   464  459  465 1
   465  459  466 1
   466  460  468 1
   467  460  469 1
   468  460  467 1
   469  461  454 1
   470  437  454 am
   471  470  471 1
   472  471  479 1
   473  471  474 1
   474  471  472 1
   475  472  473 2
   476  474  480 1
   477  474  476 1
   478  474  475 1
   479  475  482 1
   480  476  483 1
   481  476  484 1
   482  476  485 1
   483  477  475 1
   484  477  486 1
   485  477  487 1
   486  477  488 1
   487  478  470 1
   488  481  475 1
   489  456  470 am
   490  489  490 1
   491  490  495 1
   492  490  493 1
   493  490  491 1
   494  491  492 2
   495  493  496 1
   496  493  497 1
   497  493  498 1
   498  494  489 1
   499  472  489 am
   500  499  500 1
   501  500  505 1
   502  500  503 1
   503  500  501 1
   504  501  502 2
   505  503  506 1
   506  503  507 1
   507  503  508 1
   508  504  499 1
   509  491  499 am
   510  509  510 1
   511  510  518 1
   512  510  513 1
   513  510  511 1
   514  511  512 2
   515  513  519 1
   516  513  515 1
   517  513  514 1
   518  514  521 1
   519  515  522 1
   520  515  523 1
   521  515  524 1
   522  516  514 1
   523  516  525 1
   524  516  526 1
   525  516  527 1
   526  517  509 1
   527  520  514 1
   528  501  509 am
   529  528  529 1
   530  529  534 1
   531  529  530 1
   532  530  531 2
   533  532  528 1
   534  533  529 1
   535  511  528 am
   536  535  536 1
   537  536  539 1
   538  536  537 1
   539  536  542 1
   540  537  538 2
   541  539  544 1
   542  539  540 1
   543  541  535 1
   544  543  539 1
   545  545  540 1
   546  530  535 am
   547  546  547 1
   548  547  554 1
   549  547  550 1
   550  547  548 1
   551  548  549 2
   552  550  555 1
   553  550  551 1
   554  550  552 1
   555  551  557 1
   556  551  558 1
   557  551  559 1
   558  552  556 1
   559  553  546 1
   560  537  546 am
   561  560  561 1
   562  561  570 1
   563  561  564 1
   564  561  562 1
   565  562  563 2
   566  564  572 1
   567  564  565 1
   568  565  574 1
   569  565  566 1
   570  566  568 2
   571  566  567 am
   572  567  575 1
   573  567  576 1
   574  569  560 1
   575  571  564 1
   576  573  565 1
   577  548  560 am
   578  577  578 1
   579  578  579 1
   580  578  589 1
   581  578  581 1
   582  579  580 2
   583  581  591 1
   584  581  582 1
   585  582  593 1
   586  582  583 1
   587  583  595 1
   588  583  584 1
   589  584  596 1
   590  584  585 2
   591  585  586 2
   592  585  587 2
   593  586  597 1
   594  586  598 1
   595  587  600 1
   596  587  599 1
   597  588  577 1
   598  590  581 1
   599  592  582 1
   600  594  583 1
   601  562  577 am
   602  601  602 1
   603  602  610 1
   604  602  603 1
   605  602  605 1
   606  603  604 2
   607  605  606 1
   608  605  612 1
   609  606  608 1
   610  606  613 1
   611  606  607 1
   612  607  614 1
   613  607  616 1
   614  607  615 1
   615  608  617 1
   616  608  618 1
   617  608  619 1
   618  609  601 1
   619  611  605 1
   620  579  601 am
   621  620  621 1
   622  621  630 1
   623  621  624 1
   624  621  622 1
   625  622  623 2
   626  624  632 1
   627  624  625 1
   628  625  634 1
   629  625  626 1
   630  626  628 2
   631  626  627 am
   632  627  635 1
   633  627  636 1
   634  629  620 1
   635  631  624 1
   636  633  625 1
   637  603  620 am
   638  637  638 1
   639  638  645 1
   640  638  641 1
   641  638  639 1
   642  639  640 2
   643  641  646 1
   644  641  642 1
   645  641  643 1
   646  642  648 1
   647  642  649 1
   648  642  650 1
   649  643  647 1
   650  644  637 1
   651  622  637 am
   652  651  652 1
   653  652  660 1
   654  652  653 1
   655  652  655 1
   656  653  654 2
   657  655  656 1
   658  655  662 1
   659  656  658 1
   660  656  663 1
   661  656  657 1
   662  657  664 1
   663  657  666 1
   664  657  665 1
   665  658  667 1
   666  658  668 1
   667  658  669 1
   668  659  651 1
   669  661  655 1
   670  639  651 am
   671  670  671 1
   672  671  678 1
   673  671  674 1
   674  671  672 1
   675  672  673 2
   676  674  679 1
   677  674  675 1
   678  674  676 1
   679  675  681 1
   680  675  682 1
   681  675  683 1
   682  676  680 1
   683  677  670 1
   684  653  670 am
   685  684  685 1
   686  685  693 1
   687  685  688 1
   688  685  686 1
   689  686  687 2
   690  688  695 1
   691  688  689 1
   692  689  691 2
   693  689  690 am
   694  690  696 1
   695  690  697 1
   696  692  684 1
   697  694  688 1
   698  672  684 am
   699  698  699 1
   700  699  707 1
   701  699  700 1
   702  699  702 1
   703  700  701 2
   704  702  703 1
   705  702  709 1
   706  703  705 1
   707  703  710 1
   708  703  704 1
   709  704  711 1
   710  704  713 1
   711  704  712 1
   712  705  714 1
   713  705  715 1
   714  705  716 1
   715  706  698 1
   716  708  702 1
   717  686  698 am
   718  717  718 1
   719  718  729 1
   720  718  721 1
   721  718  719 1
   722  719  720 2
   723  721  731 1
   724  721  722 1
   725  722  723 ar
   726  722  724 ar
   727  723  732 1
   728  723  725 ar
   729  724  726 ar
   730  724  733 1
   731  725  734 1
   732  725  727 ar
   733  726  727 ar
   734  726  735 1
   735  727  736 1
   736  728  717 1
   737  730  721 1
   738  700  717 am
   739  737  738 1
   740  738  746 1
   741  738  741 1
   742  738  739 1
   743  739  740 2
   744  741  747 1
   745  741  743 1
   746  741  742 1
   747  742  749 1
   748  743  750 1
   749  743  751 1
   750  743  752 1
   751  744  742 1
   752  744  753 1
   753  744  754 1
   754  744  755 1
   755  745  737 1
   756  748  742 1
   757  719  737 am
   758  756  757 1
   759  757  764 1
   760  757  760 1
   761  757  758 1
   762  758  759 2
   763  760  765 1
   764  760  761 1
   765  760  762 1
   766  761  767 1
   767  761  768 1
   768  761  769 1
   769  762  766 1
   770  763  756 1
   771  739  756 am
   772  770  771 1
   773  771  774 1
   774  771  772 1
   775  771  777 1
   776  772  773 2
   777  774  779 1
   778  774  775 1
   779  776  770 1
   780  778  774 1
   781  780  775 1
   782  758  770 am
   783  781  782 1
   784  782  790 1
   785  782  783 1
   786  782  785 1
   787  783  784 2
   788  785  786 1
   789  785  792 1
   790  786  788 1
   791  786  793 1
   792  786  787 1
   793  787  794 1
   794  787  796 1
   795  787  795 1
   796  788  797 1
   797  788  798 1
   798  788  799 1
   799  789  781 1
   800  791  785 1
   801  772  781 am
   802  800  801 1
   803  801  806 1
   804  801  804 1
   805  801  802 1
   806  802  803 2
   807  804  807 1
   808  804  808 1
   809  804  809 1
   810  805  800 1
   811  783  800 am
   812  810  811 1
   813  811  817 1
   814  811  814 1
   815  811  812 1
   816  812  813 2
   817  814  819 1
   818  814  815 1
   819  816  810 1
   820  818  814 1
   821  820  815 1
   822  802  810 am
   823  821  822 1
   824  822  827 1
   825  822  825 1
   826  822  823 1
   827  823  824 2
   828  825  828 1
   829  825  829 1
   830  825  830 1
   831  826  821 1
   832  812  821 am
   833  831  832 1
   834  832  840 1
   835  832  835 1
   836  832  833 1
   837  833  834 2
   838  835  842 1
   839  835  836 1
   840  836  837 2
   841  836  838 2
   842  839  831 1
   843  841  835 1
   844  823  831 am
   845  843  844 1
   846  844  852 1
   847  844  845 1
   848  844  847 1
   849  845  846 2
   850  847  848 1
   851  847  854 1
   852  848  850 1
   853  848  855 1
   854  848  849 1
   855  849  856 1
   856  849  858 1
   857  849  857 1
   858  850  859 1
   859  850  860 1
   860  850  861 1
   861  851  843 1
   862  853  847 1
   863  833  843 am
   864  862  863 1
   865  863  864 1
   866  863  870 1
   867  863  866 1
   868  864  865 2
   869  866  868 1
   870  866  871 1
   871  866  867 1
   872  867  872 1
   873  867  873 1
   874  867  874 1
   875  868  876 1
   876  868  877 1
   877  868  875 1
   878  869  862 1
   879  845  862 am
   880  878  879 1
   881  879  880 1
   882  879  886 1
   883  879  882 1
   884  880  881 2
   885  882  884 1
   886  882  887 1
   887  882  883 1
   888  883  888 1
   889  883  889 1
   890  883  890 1
   891  884  892 1
   892  884  893 1
   893  884  891 1
   894  885  878 1
   895  864  878 am
   896  894  895 1
   897  895  900 1
   898  895  896 1
   899  896  897 2
   900  898  894 1
   901  899  895 1
   902  880  894 am
   903  901  902 1
   904  902  910 1
   905  902  903 1
   906  902  905 1
   907  903  904 2
   908  905  906 1
   909  905  912 1
   910  906  908 1
   911  906  913 1
   912  906  907 1
   913  907  914 1
   914  907  916 1
   915  907  915 1
   916  908  917 1
   917  908  918 1
   918  908  919 1
   919  909  901 1
   920  911  905 1
   921  896  901 am
   922  920  921 1
   923  921  929 1
   924  921  922 1
   925  921  924 1
   926  922  923 2
   927  924  925 1
   928  924  931 1
   929  925  927 1
   930  925  932 1
   931  925  926 1
   932  926  933 1
   933  926  935 1
   934  926  934 1
   935  927  936 1
   936  927  937 1
   937  927  938 1
   938  928  920 1
   939  930  924 1
   940  903  920 am
   941  939  940 1
   942  940  941 1
   943  940  947 1
   944  940  943 1
   945  941  942 2
   946  943  945 1
   947  943  948 1
   948  943  944 1
   949  944  949 1
   950  944  950 1
   951  944  951 1
   952  945  953 1
   953  945  954 1
   954  945  952 1
   955  946  939 1
   956  922  939 am
   957  955  956 1
   958  956  957 1
   959  956  963 1
   960  956  959 1
   961  957  958 2
   962  959  961 1
   963  959  964 1
   964  959  960 1
   965  960  965 1
   966  960  966 1
   967  960  967 1
   968  961  969 1
   969  961  970 1
   970  961  968 1
   971  962  955 1
   972  941  955 am
   973  971  972 1
   974  971  977 1
   975  972  978 1
   976  972  973 1
   977  972  975 1
   978  973  974 2
   979  975  980 1
   980  975  976 1
   981  976  977 1
   982  976  982 1
   983  977  984 1
   984  979  975 1
   985  981  976 1
   986  983  977 1
   987  957  971 am
   988  985  986 1
   989  986  997 1
   990  986  989 1
   991  986  987 1
   992  987  988 2
   993  989  999 1
   994  989  990 1
   995  990  991 ar
   996  990  992 ar
   997  991 1000 1
   998  991  993 ar
   999  992  994 ar
  1000  992 1001 1
  1001  993 1002 1
  1002  993  995 ar
  1003  994  995 ar
  1004  994 1003 1
  1005  995 1004 1
  1006  996  985 1
  1007  998  989 1
  1008  973  985 am
  1009 1005 1006 1
  1010 1006 1011 1
  1011 1006 1007 1
  1012 1007 1008 2
  1013 1009 1005 1
  1014 1010 1006 1
  1015  987 1005 am
  1016 1012 1013 1
  1017 1013 1018 1
  1018 1013 1016 1
  1019 1013 1014 1
  1020 1014 1015 2
  1021 1016 1019 1
  1022 1016 1020 1
  1023 1016 1021 1
  1024 1017 1012 1
  1025 1007 1012 am
  1026 1022 1023 1
  1027 1023 1030 1
  1028 1023 1026 1
  1029 1023 1024 1
  1030 1024 1025 2
  1031 1026 1031 1
  1032 1026 1027 1
  1033 1026 1028 1
  1034 1027 1033 1
  1035 1027 1034 1
  1036 1027 1035 1
  1037 1028 1032 1
  1038 1029 1022 1
  1039 1014 1022 am
  1040 1036 1037 1
  1041 1037 1045 1
  1042 1037 1038 1
  1043 1037 1040 1
  1044 1038 1039 2
  1045 1040 1041 1
  1046 1040 1047 1
  1047 1041 1043 1
  1048 1041 1048 1
  1049 1041 1042 1
  1050 1042 1049 1
  1051 1042 1051 1
  1052 1042 1050 1
  1053 1043 1052 1
  1054 1043 1053 1
  1055 1043 1054 1
  1056 1044 1036 1
  1057 1046 1040 1
  1058 1024 1036 am
  1059 1055 1056 1
  1060 1056 1057 1
  1061 1056 1063 1
  1062 1056 1059 1
  1063 1057 1058 2
  1064 1059 1061 1
  1065 1059 1064 1
  1066 1059 1060 1
  1067 1060 1065 1
  1068 1060 1066 1
  1069 1060 1067 1
  1070 1061 1069 1
  1071 1061 1070 1
  1072 1061 1068 1
  1073 1062 1055 1
  1074 1038 1055 am
  1075 1071 1072 1
  1076 1072 1073 1
  1077 1072 1079 1
  1078 1072 1075 1
  1079 1073 1074 2
  1080 1075 1077 1
  1081 1075 1080 1
  1082 1075 1076 1
  1083 1076 1081 1
  1084 1076 1082 1
  1085 1076 1083 1
  1086 1077 1085 1
  1087 1077 1086 1
  1088 1077 1084 1
  1089 1078 1071 1
  1090 1057 1071 am
  1091 1087 1088 1
  1092 1088 1089 1
  1093 1088 1099 1
  1094 1088 1091 1
  1095 1089 1090 2
  1096 1091 1101 1
  1097 1091 1092 1
  1098 1092 1103 1
  1099 1092 1093 1
  1100 1093 1105 1
  1101 1093 1094 1
  1102 1094 1106 1
  1103 1094 1095 2
  1104 1095 1096 2
  1105 1095 1097 2
  1106 1096 1107 1
  1107 1096 1108 1
  1108 1097 1110 1
  1109 1097 1109 1
  1110 1098 1087 1
  1111 1100 1091 1
  1112 1102 1092 1
  1113 1104 1093 1
  1114 1073 1087 am
  1115 1111 1112 1
  1116 1112 1117 1
  1117 1112 1113 1
  1118 1113 1114 2
  1119 1115 1111 1
  1120 1116 1112 1
  1121 1089 1111 am
  1122 1118 1119 1
  1123 1119 1126 1
  1124 1119 1122 1
  1125 1119 1120 1
  1126 1120 1121 2
  1127 1122 1127 1
  1128 1122 1123 1
  1129 1122 1124 1
  1130 1123 1129 1
  1131 1123 1130 1
  1132 1123 1131 1
  1133 1124 1128 1
  1134 1125 1118 1
  1135 1113 1118 am
  1136 1132 1133 1
  1137 1133 1136 1
  1138 1133 1147 1
  1139 1133 1134 1
  1140 1134 1135 2
  1141 1136 1149 1
  1142 1136 1137 1
  1143 1137 1138 ar
  1144 1137 1139 ar
  1145 1138 1150 1
  1146 1138 1142 ar
  1147 1139 1140 ar
  1148 1139 1141 ar
  1149 1140 1142 ar
  1150 1140 1143 ar
  1151 1141 1144 ar
  1152 1141 1152 1
  1153 1142 1151 1
  1154 1143 1153 1
  1155 1143 1145 ar
  1156 1144 1145 ar
  1157 1144 1154 1
  1158 1145 1155 1
  1159 1146 1132 1
  1160 1148 1136 1
  1161 1120 1132 am
  1162 1156 1157 1
  1163 1157 1165 1
  1164 1157 1158 1
  1165 1157 1160 1
  1166 1158 1159 2
  1167 1160 1161 1
  1168 1160 1167 1
  1169 1161 1163 1
  1170 1161 1168 1
  1171 1161 1162 1
  1172 1162 1169 1
  1173 1162 1171 1
  1174 1162 1170 1
  1175 1163 1172 1
  1176 1163 1173 1
  1177 1163 1174 1
  1178 1164 1156 1
  1179 1166 1160 1
  1180 1134 1156 am
  1181 1175 1176 1
  1182 1176 1179 1
  1183 1176 1190 1
  1184 1176 1177 1
  1185 1177 1178 2
  1186 1179 1192 1
  1187 1179 1180 1
  1188 1180 1181 ar
  1189 1180 1182 ar
  1190 1181 1193 1
  1191 1181 1185 ar
  1192 1182 1183 ar
  1193 1182 1184 ar
  1194 1183 1185 ar
  1195 1183 1186 ar
  1196 1184 1187 ar
  1197 1184 1195 1
  1198 1185 1194 1
  1199 1186 1196 1
  1200 1186 1188 ar
  1201 1187 1188 ar
  1202 1187 1197 1
  1203 1188 1198 1
  1204 1189 1175 1
  1205 1191 1179 1
  1206 1158 1175 am
  1207 1199 1200 1
  1208 1200 1205 1
  1209 1200 1201 1
  1210 1201 1202 2
  1211 1203 1199 1
  1212 1204 1200 1
  1213 1177 1199 am
  1214 1206 1207 1
  1215 1207 1210 1
  1216 1207 1208 1
  1217 1207 1213 1
  1218 1208 1209 2
  1219 1210 1215 1
  1220 1210 1211 1
  1221 1212 1206 1
  1222 1214 1210 1
  1223 1216 1211 1
  1224 1201 1206 am
  1225 1217 1218 1
  1226 1218 1229 1
  1227 1218 1221 1
  1228 1218 1219 1
  1229 1219 1220 2
  1230 1221 1231 1
  1231 1221 1222 1
  1232 1222 1223 ar
  1233 1222 1224 ar
  1234 1223 1232 1
  1235 1223 1225 ar
  1236 1224 1226 ar
  1237 1224 1233 1
  1238 1225 1234 1
  1239 1225 1227 ar
  1240 1226 1227 ar
  1241 1226 1235 1
  1242 1227 1236 1
  1243 1228 1217 1
  1244 1230 1221 1
  1245 1208 1217 am
  1246 1237 1238 1
  1247 1238 1246 1
  1248 1238 1239 1
  1249 1238 1241 1
  1250 1239 1240 2
  1251 1241 1242 1
  1252 1241 1248 1
  1253 1242 1244 1
  1254 1242 1249 1
  1255 1242 1243 1
  1256 1243 1250 1
  1257 1243 1252 1
  1258 1243 1251 1
  1259 1244 1253 1
  1260 1244 1254 1
  1261 1244 1255 1
  1262 1245 1237 1
  1263 1247 1241 1
  1264 1219 1237 am
  1265 1256 1257 1
  1266 1257 1263 1
  1267 1257 1260 1
  1268 1257 1258 1
  1269 1258 1259 2
  1270 1260 1265 1
  1271 1260 1261 1
  1272 1262 1256 1
  1273 1264 1260 1
  1274 1239 1256 am
  1275 1266 1267 1
  1276 1267 1268 1
  1277 1267 1276 1
  1278 1267 1270 1
  1279 1268 1269 2
  1280 1270 1278 1
  1281 1270 1271 1
  1282 1271 1280 1
  1283 1271 1272 1
  1284 1272 1273 2
  1285 1272 1274 2
  1286 1275 1266 1
  1287 1277 1270 1
  1288 1279 1271 1
  1289 1258 1266 am
  1290 1281 1282 1
  1291 1282 1290 1
  1292 1282 1283 1
  1293 1282 1285 1
  1294 1283 1284 2
  1295 1285 1286 1
  1296 1285 1292 1
  1297 1286 1288 1
  1298 1286 1293 1
  1299 1286 1287 1
  1300 1287 1294 1
  1301 1287 1296 1
  1302 1287 1295 1
  1303 1288 1297 1
  1304 1288 1298 1
  1305 1288 1299 1
  1306 1289 1281 1
  1307 1291 1285 1
  1308 1268 1281 am
  1309 1300 1301 1
  1310 1301 1304 1
  1311 1301 1315 1
  1312 1301 1302 1
  1313 1302 1303 2
  1314 1304 1317 1
  1315 1304 1305 1
  1316 1305 1306 ar
  1317 1305 1307 ar
  1318 1306 1318 1
  1319 1306 1310 ar
  1320 1307 1308 ar
  1321 1307 1309 ar
  1322 1308 1310 ar
  1323 1308 1311 ar
  1324 1309 1312 ar
  1325 1309 1320 1
  1326 1310 1319 1
  1327 1311 1321 1
  1328 1311 1313 ar
  1329 1312 1313 ar
  1330 1312 1322 1
  1331 1313 1323 1
  1332 1314 1300 1
  1333 1316 1304 1
  1334 1283 1300 am
  1335 1324 1325 1
  1336 1325 1332 1
  1337 1325 1328 1
  1338 1325 1326 1
  1339 1326 1327 2
  1340 1328 1333 1
  1341 1328 1329 1
  1342 1328 1330 1
  1343 1329 1335 1
  1344 1329 1336 1
  1345 1329 1337 1
  1346 1330 1334 1
  1347 1331 1324 1
  1348 1302 1324 am
  1349 1338 1339 1
  1350 1339 1342 1
  1351 1339 1340 1
  1352 1339 1345 1
  1353 1340 1341 2
  1354 1342 1347 1
  1355 1342 1343 1
  1356 1344 1338 1
  1357 1346 1342 1
  1358 1348 1343 1
  1359 1326 1338 am
  1360 1349 1350 1
  1361 1350 1358 1
  1362 1350 1351 1
  1363 1350 1353 1
  1364 1351 1352 2
  1365 1353 1354 1
  1366 1353 1360 1
  1367 1354 1356 1
  1368 1354 1361 1
  1369 1354 1355 1
  1370 1355 1362 1
  1371 1355 1364 1
  1372 1355 1363 1
  1373 1356 1365 1
  1374 1356 1366 1
  1375 1356 1367 1
  1376 1357 1349 1
  1377 1359 1353 1
  1378 1340 1349 am
  1379 1368 1369 1
  1380 1369 1377 1
  1381 1369 1372 1
  1382 1369 1370 1
  1383 1370 1371 2
  1384 1372 1379 1
  1385 1372 1373 1
  1386 1373 1374 2
  1387 1373 1375 2
  1388 1376 1368 1
  1389 1378 1372 1
  1390 1351 1368 am
  1391 1380 1381 1
  1392 1381 1382 1
  1393 1381 1388 1
  1394 1381 1384 1
  1395 1382 1383 2
  1396 1384 1386 1
  1397 1384 1389 1
  1398 1384 1385 1
  1399 1385 1390 1
  1400 1385 1391 1
  1401 1385 1392 1
  1402 1386 1394 1
  1403 1386 1395 1
  1404 1386 1393 1
  1405 1387 1380 1
  1406 1370 1380 am
  1407 1396 1397 1
  1408 1397 1405 1
  1409 1397 1398 1
  1410 1397 1400 1
  1411 1398 1399 2
  1412 1400 1401 1
  1413 1400 1407 1
  1414 1401 1403 1
  1415 1401 1408 1
  1416 1401 1402 1
  1417 1402 1409 1
  1418 1402 1411 1
  1419 1402 1410 1
  1420 1403 1412 1
  1421 1403 1413 1
  1422 1403 1414 1
  1423 1404 1396 1
  1424 1406 1400 1
  1425 1382 1396 am
  1426 1415 1416 1
  1427 1416 1422 1
  1428 1416 1419 1
  1429 1416 1417 1
  1430 1417 1418 2
  1431 1419 1424 1
  1432 1419 1420 1
  1433 1421 1415 1
  1434 1423 1419 1
  1435 1425 1420 1
  1436 1398 1415 am
  1437 1426 1427 1
  1438 1427 1428 1
  1439 1427 1434 1
  1440 1427 1430 1
  1441 1428 1429 2
  1442 1430 1432 1
  1443 1430 1435 1
  1444 1430 1431 1
  1445 1431 1436 1
  1446 1431 1437 1
  1447 1431 1438 1
  1448 1432 1440 1
  1449 1432 1441 1
  1450 1432 1439 1
  1451 1433 1426 1
  1452 1417 1426 am
  1453 1442 1443 1
  1454 1443 1450 1
  1455 1443 1446 1
  1456 1443 1444 1
  1457 1444 1445 2
  1458 1446 1451 1
  1459 1446 1447 1
  1460 1446 1448 1
  1461 1447 1453 1
  1462 1447 1454 1
  1463 1447 1455 1
  1464 1448 1452 1
  1465 1449 1442 1
  1466 1428 1442 am
  1467 1456 1457 1
  1468 1457 1462 1
  1469 1457 1460 1
  1470 1457 1458 1
  1471 1458 1459 2
  1472 1460 1463 1
  1473 1460 1464 1
  1474 1460 1465 1
  1475 1461 1456 1
  1476 1444 1456 am
  1477 1466 1467 1
  1478 1467 1470 1
  1479 1467 1468 1
  1480 1467 1473 1
  1481 1468 1469 2
  1482 1470 1475 1
  1483 1470 1471 1
  1484 1472 1466 1
  1485 1474 1470 1
  1486 1476 1471 1
  1487 1458 1466 am
  1488 1477 1478 1
  1489 1478 1486 1
  1490 1478 1481 1
  1491 1478 1479 1
  1492 1479 1480 2
  1493 1481 1487 1
  1494 1481 1483 1
  1495 1481 1482 1
  1496 1482 1489 1
  1497 1483 1490 1
  1498 1483 1491 1
  1499 1483 1492 1
  1500 1484 1482 1
  1501 1484 1493 1
  1502 1484 1494 1
  1503 1484 1495 1
  1504 1485 1477 1
  1505 1488 1482 1
  1506 1468 1477 am
  1507 1496 1497 1
  1508 1497 1498 1
  1509 1497 1506 1
  1510 1497 1500 1
  1511 1498 1499 2
  1512 1500 1508 1
  1513 1500 1501 1
  1514 1501 1510 1
  1515 1501 1502 1
  1516 1502 1503 2
  1517 1502 1504 2
  1518 1505 1496 1
  1519 1507 1500 1
  1520 1509 1501 1
  1521 1479 1496 am
  1522 1511 1512 1
  1523 1512 1519 1
  1524 1512 1515 1
  1525 1512 1513 1
  1526 1513 1514 2
  1527 1515 1520 1
  1528 1515 1516 1
  1529 1515 1517 1
  1530 1516 1522 1
  1531 1516 1523 1
  1532 1516 1524 1
  1533 1517 1521 1
  1534 1518 1511 1
  1535 1498 1511 am
  1536 1525 1526 1
  1537 1526 1534 1
  1538 1526 1527 1
  1539 1526 1529 1
  1540 1527 1528 2
  1541 1529 1530 1
  1542 1529 1536 1
  1543 1530 1532 1
  1544 1530 1537 1
  1545 1530 1531 1
  1546 1531 1538 1
  1547 1531 1540 1
  1548 1531 1539 1
  1549 1532 1541 1
  1550 1532 1542 1
  1551 1532 1543 1
  1552 1533 1525 1
  1553 1535 1529 1
  1554 1513 1525 am
  1555 1544 1545 1
  1556 1545 1551 1
  1557 1545 1548 1
  1558 1545 1546 1
  1559 1546 1547 2
  1560 1548 1553 1
  1561 1548 1549 1
  1562 1550 1544 1
  1563 1552 1548 1
  1564 1554 1549 1
  1565 1527 1544 am
  1566 1555 1556 1
  1567 1556 1557 1
  1568 1556 1563 1
  1569 1556 1559 1
  1570 1557 1558 2
  1571 1559 1561 1
  1572 1559 1564 1
  1573 1559 1560 1
  1574 1560 1565 1
  1575 1560 1566 1
  1576 1560 1567 1
  1577 1561 1569 1
  1578 1561 1570 1
  1579 1561 1568 1
  1580 1562 1555 1
  1581 1546 1555 am
  1582 1571 1572 1
  1583 1572 1580 1
  1584 1572 1575 1
  1585 1572 1573 1
  1586 1573 1574 2
  1587 1575 1581 1
  1588 1575 1577 1
  1589 1575 1576 1
  1590 1576 1583 1
  1591 1577 1584 1
  1592 1577 1585 1
  1593 1577 1586 1
  1594 1578 1576 1
  1595 1578 1587 1
  1596 1578 1588 1
  1597 1578 1589 1
  1598 1579 1571 1
  1599 1582 1576 1
  1600 1557 1571 am
  1601 1590 1591 1
  1602 1591 1596 1
  1603 1591 1594 1
  1604 1591 1592 1
  1605 1592 1593 2
  1606 1594 1597 1
  1607 1594 1598 1
  1608 1594 1599 1
  1609 1595 1590 1
  1610 1573 1590 am
  1611 1600 1601 1
  1612 1601 1609 1
  1613 1601 1604 1
  1614 1601 1602 1
  1615 1602 1603 2
  1616 1604 1610 1
  1617 1604 1606 1
  1618 1604 1605 1
  1619 1605 1612 1
  1620 1606 1613 1
  1621 1606 1614 1
  1622 1606 1615 1
  1623 1607 1605 1
  1624 1607 1616 1
  1625 1607 1617 1
  1626 1607 1618 1
  1627 1608 1600 1
  1628 1611 1605 1
  1629 1592 1600 am
  1630 1619 1620 1
  1631 1620 1628 1
  1632 1620 1623 1
  1633 1620 1621 1
  1634 1621 1622 2
  1635 1623 1630 1
  1636 1623 1624 1
  1637 1624 1625 2
  1638 1624 1626 2
  1639 1627 1619 1
  1640 1629 1623 1
  1641 1602 1619 am
  1642 1631 1632 1
  1643 1632 1633 1
  1644 1632 1643 1
  1645 1632 1635 1
  1646 1633 1634 2
  1647 1635 1645 1
  1648 1635 1636 1
  1649 1636 1647 1
  1650 1636 1637 1
  1651 1637 1649 1
  1652 1637 1638 1
  1653 1638 1650 1
  1654 1638 1639 2
  1655 1639 1640 2
  1656 1639 1641 2
  1657 1640 1651 1
  1658 1640 1652 1
  1659 1641 1654 1
  1660 1641 1653 1
  1661 1642 1631 1
  1662 1644 1635 1
  1663 1646 1636 1
  1664 1648 1637 1
  1665 1621 1631 am
  1666 1655 1656 1
  1667 1656 1668 1
  1668 1656 1659 1
  1669 1656 1657 1
  1670 1657 1658 2
  1671 1659 1670 1
  1672 1659 1660 1
  1673 1660 1661 ar
  1674 1660 1662 ar
  1675 1661 1671 1
  1676 1661 1663 ar
  1677 1662 1664 ar
  1678 1662 1672 1
  1679 1663 1673 1
  1680 1663 1665 ar
  1681 1664 1665 ar
  1682 1664 1674 1
  1683 1665 1666 1
  1684 1666 1675 1
  1685 1667 1655 1
  1686 1669 1659 1
  1687 1633 1655 am
  1688 1676 1677 1
  1689 1677 1685 1
  1690 1677 1678 1
  1691 1677 1680 1
  1692 1678 1679 2
  1693 1680 1681 1
  1694 1680 1687 1
  1695 1681 1683 1
  1696 1681 1688 1
  1697 1681 1682 1
  1698 1682 1689 1
  1699 1682 1691 1
  1700 1682 1690 1
  1701 1683 1692 1
  1702 1683 1693 1
  1703 1683 1694 1
  1704 1684 1676 1
  1705 1686 1680 1
  1706 1657 1676 am
  1707 1695 1696 1
  1708 1696 1701 1
  1709 1696 1699 1
  1710 1696 1697 1
  1711 1697 1698 2
  1712 1699 1702 1
  1713 1699 1703 1
  1714 1699 1704 1
  1715 1700 1695 1
  1716 1678 1695 am
  1717 1705 1706 1
  1718 1706 1714 1
  1719 1706 1709 1
  1720 1706 1707 1
  1721 1707 1708 2
  1722 1709 1715 1
  1723 1709 1711 1
  1724 1709 1710 1
  1725 1710 1717 1
  1726 1711 1718 1
  1727 1711 1719 1
  1728 1711 1720 1
  1729 1712 1710 1
  1730 1712 1721 1
  1731 1712 1722 1
  1732 1712 1723 1
  1733 1713 1705 1
  1734 1716 1710 1
  1735 1697 1705 am
  1736 1724 1725 1
  1737 1725 1732 1
  1738 1725 1728 1
  1739 1725 1726 1
  1740 1726 1727 2
  1741 1728 1733 1
  1742 1728 1729 1
  1743 1728 1730 1
  1744 1729 1735 1
  1745 1729 1736 1
  1746 1729 1737 1
  1747 1730 1734 1
  1748 1731 1724 1
  1749 1707 1724 am
  1750 1738 1739 1
  1751 1739 1742 1
  1752 1739 1740 1
  1753 1739 1745 1
  1754 1740 1741 2
  1755 1742 1747 1
  1756 1742 1743 1
  1757 1744 1738 1
  1758 1746 1742 1
  1759 1748 1743 1
  1760 1726 1738 am
  1761 1749 1750 1
  1762 1749 1755 1
  1763 1750 1756 1
  1764 1750 1751 1
  1765 1750 1753 1
  1766 1751 1752 2
  1767 1753 1758 1
  1768 1753 1754 1
  1769 1754 1755 1
  1770 1754 1760 1
  1771 1755 1762 1
  1772 1757 1753 1
  1773 1759 1754 1
  1774 1761 1755 1
  1775 1740 1749 am
  1776 1763 1764 1
  1777 1764 1775 1
  1778 1764 1767 1
  1779 1764 1765 1
  1780 1765 1766 2
  1781 1767 1777 1
  1782 1767 1768 1
  1783 1768 1769 ar
  1784 1768 1770 ar
  1785 1769 1778 1
  1786 1769 1771 ar
  1787 1770 1772 ar
  1788 1770 1779 1
  1789 1771 1780 1
  1790 1771 1773 ar
  1791 1772 1773 ar
  1792 1772 1781 1
  1793 1773 1782 1
  1794 1774 1763 1
  1795 1776 1767 1
  1796 1751 1763 am
  1797 1783 1784 1
  1798 1784 1785 1
  1799 1784 1795 1
  1800 1784 1787 1
  1801 1785 1786 2
  1802 1787 1797 1
  1803 1787 1788 1
  1804 1788 1799 1
  1805 1788 1789 1
  1806 1789 1801 1
  1807 1789 1790 1
  1808 1790 1802 1
  1809 1790 1791 2
  1810 1791 1792 2
  1811 1791 1793 2
  1812 1792 1803 1
  1813 1792 1804 1
  1814 1793 1806 1
  1815 1793 1805 1
  1816 1794 1783 1
  1817 1796 1787 1
  1818 1798 1788 1
  1819 1800 1789 1
  1820 1765 1783 am
  1821 1807 1808 1
  1822 1808 1820 1
  1823 1808 1811 1
  1824 1808 1809 1
  1825 1809 1810 2
  1826 1811 1822 1
  1827 1811 1812 1
  1828 1812 1813 ar
  1829 1812 1814 ar
  1830 1813 1823 1
  1831 1813 1815 ar
  1832 1814 1816 ar
  1833 1814 1824 1
  1834 1815 1825 1
  1835 1815 1817 ar
  1836 1816 1817 ar
  1837 1816 1826 1
  1838 1817 1818 1
  1839 1818 1827 1
  1840 1819 1807 1
  1841 1821 1811 1
  1842 1785 1807 am
  1843 1828 1829 1
  1844 1829 1838 1
  1845 1829 1832 1
  1846 1829 1830 1
  1847 1830 1831 2
  1848 1832 1840 1
  1849 1832 1833 1
  1850 1833 1842 1
  1851 1833 1834 1
  1852 1834 1836 2
  1853 1834 1835 am
  1854 1835 1843 1
  1855 1835 1844 1
  1856 1837 1828 1
  1857 1839 1832 1
  1858 1841 1833 1
  1859 1809 1828 am
  1860 1845 1846 1
  1861 1846 1849 1
  1862 1846 1847 1
  1863 1846 1852 1
  1864 1847 1848 2
  1865 1849 1854 1
  1866 1849 1850 1
  1867 1851 1845 1
  1868 1853 1849 1
  1869 1855 1850 1
  1870 1830 1845 am
  1871 1856 1857 1
  1872 1857 1865 1
  1873 1857 1858 1
  1874 1857 1860 1
  1875 1858 1859 2
  1876 1860 1861 1
  1877 1860 1867 1
  1878 1861 1863 1
  1879 1861 1868 1
  1880 1861 1862 1
  1881 1862 1869 1
  1882 1862 1871 1
  1883 1862 1870 1
  1884 1863 1872 1
  1885 1863 1873 1
  1886 1863 1874 1
  1887 1864 1856 1
  1888 1866 1860 1
  1889 1847 1856 am
  1890 1875 1876 1
  1891 1876 1884 1
  1892 1876 1879 1
  1893 1876 1877 1
  1894 1877 1878 2
  1895 1879 1886 1
  1896 1879 1880 1
  1897 1880 1888 1
  1898 1880 1881 1
  1899 1881 1882 1
  1900 1882 1889 1
  1901 1882 1890 1
  1902 1882 1891 1
  1903 1883 1875 1
  1904 1885 1879 1
  1905 1887 1880 1
  1906 1858 1875 am
  1907 1892 1893 1
  1908 1893 1900 1
  1909 1893 1896 1
  1910 1893 1894 1
  1911 1894 1895 2
  1912 1896 1901 1
  1913 1896 1897 1
  1914 1896 1898 1
  1915 1897 1903 1
  1916 1897 1904 1
  1917 1897 1905 1
  1918 1898 1902 1
  1919 1899 1892 1
  1920 1877 1892 am
  1921 1906 1907 1
  1922 1907 1908 1
  1923 1907 1918 1
  1924 1907 1910 1
  1925 1908 1909 2
  1926 1910 1920 1
  1927 1910 1911 1
  1928 1911 1922 1
  1929 1911 1912 1
  1930 1912 1924 1
  1931 1912 1913 1
  1932 1913 1925 1
  1933 1913 1914 2
  1934 1914 1915 2
  1935 1914 1916 2
  1936 1915 1926 1
  1937 1915 1927 1
  1938 1916 1929 1
  1939 1916 1928 1
  1940 1917 1906 1
  1941 1919 1910 1
  1942 1921 1911 1
  1943 1923 1912 1
  1944 1894 1906 am
  1945 1930 1931 1
  1946 1931 1936 1
  1947 1931 1934 1
  1948 1931 1932 1
  1949 1932 1933 2
  1950 1934 1937 1
  1951 1934 1938 1
  1952 1934 1939 1
  1953 1935 1930 1
  1954 1908 1930 am
  1955 1940 1941 1
  1956 1941 1942 1
  1957 1941 1952 1
  1958 1941 1944 1
  1959 1942 1943 2
  1960 1944 1954 1
  1961 1944 1945 1
  1962 1945 1956 1
  1963 1945 1946 1
  1964 1946 1958 1
  1965 1946 1947 1
  1966 1947 1959 1
  1967 1947 1948 2
  1968 1948 1949 2
  1969 1948 1950 2
  1970 1949 1960 1
  1971 1949 1961 1
  1972 1950 1963 1
  1973 1950 1962 1
  1974 1951 1940 1
  1975 1953 1944 1
  1976 1955 1945 1
  1977 1957 1946 1
  1978 1932 1940 am
  1979 1964 1965 1
  1980 1965 1970 1
  1981 1965 1968 1
  1982 1965 1966 1
  1983 1966 1967 2
  1984 1968 1971 1
  1985 1968 1972 1
  1986 1968 1973 1
  1987 1969 1964 1
  1988 1942 1964 am
  1989 1974 1975 1
  1990 1975 1984 1
  1991 1975 1978 1
  1992 1975 1976 1
  1993 1976 1977 2
  1994 1978 1986 1
  1995 1978 1979 1
  1996 1979 1988 1
  1997 1979 1980 1
  1998 1980 1990 1
  1999 1980 1981 1
  2000 1981 1992 1
  2001 1981 1982 1
  2002 1982 1993 1
  2003 1982 1994 1
  2004 1982 1995 1
  2005 1983 1974 1
  2006 1985 1978 1
  2007 1987 1979 1
  2008 1989 1980 1
  2009 1991 1981 1
  2010 1966 1974 am
  2011 1996 1997 1
  2012 1997 1998 1
  2013 1997 2004 1
  2014 1997 2000 1
  2015 1998 1999 2
  2016 2000 2002 1
  2017 2000 2005 1
  2018 2000 2001 1
  2019 2001 2006 1
  2020 2001 2007 1
  2021 2001 2008 1
  2022 2002 2010 1
  2023 2002 2011 1
  2024 2002 2009 1
  2025 2003 1996 1
  2026 1976 1996 am
  2027 2012 2013 1
  2028 2013 2021 1
  2029 2013 2016 1
  2030 2013 2014 1
  2031 2014 2015 2
  2032 2016 2022 1
  2033 2016 2018 1
  2034 2016 2017 1
  2035 2017 2024 1
  2036 2018 2025 1
  2037 2018 2026 1
  2038 2018 2027 1
  2039 2019 2017 1
  2040 2019 2028 1
  2041 2019 2029 1
  2042 2019 2030 1
  2043 2020 2012 1
  2044 2023 2017 1
  2045 1998 2012 am
  2046 2031 2032 1
  2047 2032 2040 1
  2048 2032 2035 1
  2049 2032 2033 1
  2050 2033 2034 2
  2051 2035 2041 1
  2052 2035 2037 1
  2053 2035 2036 1
  2054 2036 2043 1
  2055 2037 2044 1
  2056 2037 2045 1
  2057 2037 2046 1
  2058 2038 2036 1
  2059 2038 2047 1
  2060 2038 2048 1
  2061 2038 2049 1
  2062 2039 2031 1
  2063 2042 2036 1
  2064 2014 2031 am
  2065 2050 2051 1
  2066 2051 2057 1
  2067 2051 2054 1
  2068 2051 2052 1
  2069 2052 2053 2
  2070 2054 2059 1
  2071 2054 2055 1
  2072 2056 2050 1
  2073 2058 2054 1
  2074 2060 2055 1
  2075 2033 2050 am
  2076 2061 2062 1
  2077 2062 2069 1
  2078 2062 2065 1
  2079 2062 2063 1
  2080 2063 2064 2
  2081 2065 2070 1
  2082 2065 2066 1
  2083 2065 2067 1
  2084 2066 2072 1
  2085 2066 2073 1
  2086 2066 2074 1
  2087 2067 2071 1
  2088 2068 2061 1
  2089 2052 2061 am
  2090 2075 2076 1
  2091 2076 2077 1
  2092 2076 2083 1
  2093 2076 2079 1
  2094 2077 2078 2
  2095 2079 2081 1
  2096 2079 2084 1
  2097 2079 2080 1
  2098 2080 2085 1
  2099 2080 2086 1
  2100 2080 2087 1
  2101 2081 2089 1
  2102 2081 2090 1
  2103 2081 2088 1
  2104 2082 2075 1
  2105 2063 2075 am
  2106 2091 2092 1
  2107 2092 2095 1
  2108 2092 2106 1
  2109 2092 2093 1
  2110 2093 2094 2
  2111 2095 2108 1
  2112 2095 2096 1
  2113 2096 2097 ar
  2114 2096 2098 ar
  2115 2097 2109 1
  2116 2097 2101 ar
  2117 2098 2099 ar
  2118 2098 2100 ar
  2119 2099 2101 ar
  2120 2099 2102 ar
  2121 2100 2103 ar
  2122 2100 2111 1
  2123 2101 2110 1
  2124 2102 2112 1
  2125 2102 2104 ar
  2126 2103 2104 ar
  2127 2103 2113 1
  2128 2104 2114 1
  2129 2105 2091 1
  2130 2107 2095 1
  2131 2077 2091 am
  2132 2115 2116 1
  2133 2116 2121 1
  2134 2116 2119 1
  2135 2116 2117 1
  2136 2117 2118 2
  2137 2119 2122 1
  2138 2119 2123 1
  2139 2119 2124 1
  2140 2120 2115 1
  2141 2093 2115 am
  2142 2125 2126 1
  2143 2126 2134 1
  2144 2126 2129 1
  2145 2126 2127 1
  2146 2127 2128 2
  2147 2129 2135 1
  2148 2129 2131 1
  2149 2129 2130 1
  2150 2130 2137 1
  2151 2131 2138 1
  2152 2131 2139 1
  2153 2131 2140 1
  2154 2132 2130 1
  2155 2132 2141 1
  2156 2132 2142 1
  2157 2132 2143 1
  2158 2133 2125 1
  2159 2136 2130 1
  2160 2117 2125 am
  2161 2144 2145 1
  2162 2145 2148 1
  2163 2145 2146 1
  2164 2145 2151 1
  2165 2146 2147 2
  2166 2148 2153 1
  2167 2148 2149 1
  2168 2150 2144 1
  2169 2152 2148 1
  2170 2154 2149 1
  2171 2127 2144 am
  2172 2155 2156 1
  2173 2156 2161 1
  2174 2156 2159 1
  2175 2156 2157 1
  2176 2157 2158 2
  2177 2159 2162 1
  2178 2159 2163 1
  2179 2159 2164 1
  2180 2160 2155 1
  2181 2146 2155 am
  2182 2165 2166 1
  2183 2166 2174 1
  2184 2166 2167 1
  2185 2166 2169 1
  2186 2167 2168 2
  2187 2169 2170 1
  2188 2169 2176 1
  2189 2170 2172 1
  2190 2170 2177 1
  2191 2170 2171 1
  2192 2171 2178 1
  2193 2171 2180 1
  2194 2171 2179 1
  2195 2172 2181 1
  2196 2172 2182 1
  2197 2172 2183 1
  2198 2173 2165 1
  2199 2175 2169 1
  2200 2157 2165 am
  2201 2184 2185 1
  2202 2185 2186 1
  2203 2185 2192 1
  2204 2185 2188 1
  2205 2186 2187 2
  2206 2188 2190 1
  2207 2188 2193 1
  2208 2188 2189 1
  2209 2189 2194 1
  2210 2189 2195 1
  2211 2189 2196 1
  2212 2190 2198 1
  2213 2190 2199 1
  2214 2190 2197 1
  2215 2191 2184 1
  2216 2167 2184 am
  2217 2200 2201 1
  2218 2201 2204 1
  2219 2201 2202 1
  2220 2201 2207 1
  2221 2202 2203 2
  2222 2204 2209 1
  2223 2204 2205 1
  2224 2206 2200 1
  2225 2208 2204 1
  2226 2210 2205 1
  2227 2186 2200 am
  2228 2211 2212 1
  2229 2212 2223 1
  2230 2212 2215 1
  2231 2212 2213 1
  2232 2213 2214 2
  2233 2215 2225 1
  2234 2215 2216 1
  2235 2216 2217 ar
  2236 2216 2218 ar
  2237 2217 2226 1
  2238 2217 2219 ar
  2239 2218 2220 ar
  2240 2218 2227 1
  2241 2219 2228 1
  2242 2219 2221 ar
  2243 2220 2221 ar
  2244 2220 2229 1
  2245 2221 2230 1
  2246 2222 2211 1
  2247 2224 2215 1
  2248 2202 2211 am
  2249 2231 2232 1
  2250 2232 2240 1
  2251 2232 2233 1
  2252 2232 2235 1
  2253 2233 2234 2
  2254 2235 2236 1
  2255 2235 2242 1
  2256 2236 2238 1
  2257 2236 2243 1
  2258 2236 2237 1
  2259 2237 2244 1
  2260 2237 2246 1
  2261 2237 2245 1
  2262 2238 2247 1
  2263 2238 2248 1
  2264 2238 2249 1
  2265 2239 2231 1
  2266 2241 2235 1
  2267 2213 2231 am
  2268 2250 2251 1
  2269 2250 2256 1
  2270 2251 2257 1
  2271 2251 2252 1
  2272 2251 2254 1
  2273 2252 2253 2
  2274 2254 2259 1
  2275 2254 2255 1
  2276 2255 2256 1
  2277 2255 2261 1
  2278 2256 2263 1
  2279 2258 2254 1
  2280 2260 2255 1
  2281 2262 2256 1
  2282 2233 2250 am
  2283 2264 2265 1
  2284 2265 2273 1
  2285 2265 2268 1
  2286 2265 2266 1
  2287 2266 2267 2
  2288 2268 2274 1
  2289 2268 2270 1
  2290 2268 2269 1
  2291 2269 2276 1
  2292 2270 2277 1
  2293 2270 2278 1
  2294 2270 2279 1
  2295 2271 2269 1
  2296 2271 2280 1
  2297 2271 2281 1
  2298 2271 2282 1
  2299 2272 2264 1
  2300 2275 2269 1
  2301 2252 2264 am
  2302 2283 2284 1
  2303 2284 2292 1
  2304 2284 2287 1
  2305 2284 2285 1
  2306 2285 2286 2
  2307 2287 2294 1
  2308 2287 2288 1
  2309 2288 2296 1
  2310 2288 2289 1
  2311 2289 2290 1
  2312 2290 2297 1
  2313 2290 2298 1
  2314 2290 2299 1
  2315 2291 2283 1
  2316 2293 2287 1
  2317 2295 2288 1
  2318 2266 2283 am
  2319 2300 2301 1
  2320 2301 2309 1
  2321 2301 2304 1
  2322 2301 2302 1
  2323 2302 2303 2
  2324 2304 2311 1
  2325 2304 2305 1
  2326 2305 2313 1
  2327 2305 2306 1
  2328 2306 2307 1
  2329 2307 2314 1
  2330 2307 2315 1
  2331 2307 2316 1
  2332 2308 2300 1
  2333 2310 2304 1
  2334 2312 2305 1
  2335 2285 2300 am
  2336 2317 2318 1
  2337 2317 2327 1
  2338 2318 2319 1
  2339 2318 2321 1
  2340 2318 2328 1
  2341 2319 2320 2
  2342 2321 2322 1
  2343 2321 2329 1
  2344 2321 2330 1
  2345 2322 2323 ar
  2346 2322 2324 ar
  2347 2323 2326 ar
  2348 2323 2331 1
  2349 2324 2325 ar
  2350 2325 2326 ar
  2351 2325 2332 1
  2352 2326 2333 1
  2353 2302 2317 am
  2354 2334 2335 1
  2355 2335 2338 1
  2356 2335 2349 1
  2357 2335 2336 1
  2358 2336 2337 2
  2359 2338 2351 1
  2360 2338 2339 1
  2361 2339 2340 ar
  2362 2339 2341 ar
  2363 2340 2352 1
  2364 2340 2344 ar
  2365 2341 2342 ar
  2366 2341 2343 ar
  2367 2342 2344 ar
  2368 2342 2345 ar
  2369 2343 2346 ar
  2370 2343 2354 1
  2371 2344 2353 1
  2372 2345 2355 1
  2373 2345 2347 ar
  2374 2346 2347 ar
  2375 2346 2356 1
  2376 2347 2357 1
  2377 2348 2334 1
  2378 2350 2338 1
  2379 2334 2319 am
  2380 2358 2359 1
  2381 2359 2362 1
  2382 2359 2373 1
  2383 2359 2360 1
  2384 2360 2361 2
  2385 2362 2375 1
  2386 2362 2363 1
  2387 2363 2364 ar
  2388 2363 2365 ar
  2389 2364 2376 1
  2390 2364 2368 ar
  2391 2365 2366 ar
  2392 2365 2367 ar
  2393 2366 2368 ar
  2394 2366 2369 ar
  2395 2367 2370 ar
  2396 2367 2378 1
  2397 2368 2377 1
  2398 2369 2379 1
  2399 2369 2371 ar
  2400 2370 2371 ar
  2401 2370 2380 1
  2402 2371 2381 1
  2403 2372 2358 1
  2404 2374 2362 1
  2405 2336 2358 am
  2406 2382 2383 1
  2407 2383 2384 1
  2408 2383 2394 1
  2409 2383 2386 1
  2410 2384 2385 2
  2411 2386 2396 1
  2412 2386 2387 1
  2413 2387 2398 1
  2414 2387 2388 1
  2415 2388 2400 1
  2416 2388 2389 1
  2417 2389 2401 1
  2418 2389 2390 2
[truncated: 103,164 more chars]
