# Supplementary material for: The pocketome of G-protein-coupled receptors reveals previously untargeted allosteric sites
Source: Nat Commun. 2022 May 10;13:2567. doi: 10.1038/s41467-022-29609-6 (PMC9091257; doi:10.1038/s41467-022-29609-6)
Supplement: Supplementary file 4 — Supplementary Data 1 [file 41467_2022_29609_MOESM4_ESM.zip › docking_files/4a4m/mols.mol2]

# TRIPOS MOL2 file generated by SEED

@<TRIPOS>MOLECULE
methanamine
 8 7 0 0 0
****
USER_CHARGES
INVALID_CHARGES
Pose:   1 Cluster:   1 Fr_nu: 152273 TotEn:   -83.09
@<TRIPOS>ATOM
      1 C1        -83.2249   -9.3379  -33.8604 C.3    1 LIG       0.04000
      2 N1        -83.7135   -9.3788  -35.2521 N.4    1 LIG      -0.30000
      3 H1        -82.6342   -8.4279  -33.7404 H      1 LIG       0.09000
      4 H2        -84.0947   -9.3312  -33.2008 H      1 LIG       0.09000
      5 H3        -82.6135  -10.2271  -33.6948 H      1 LIG       0.09000
      6 H4        -84.2801  -10.2193  -35.4260 H      1 LIG       0.33000
      7 H5        -82.9335   -9.3872  -35.9226 H      1 LIG       0.33000
      8 H6        -84.2987   -8.5609  -35.4681 H      1 LIG       0.33000
@<TRIPOS>BOND
      1       1       2 1
      2       1       3 1
      3       1       4 1
      4       1       5 1
      5       2       6 1
      6       2       7 1
      7       2       8 1
@<TRIPOS>ALT_TYPE
CGenFF_4.0_ALT_TYPE_SET
CGenFF_4.0 1 CG334 2 NG3P3 3 HGA3 4 HGA3 5 HGA3 6 HGP2 7 HGP2 8 HGP2
@<TRIPOS>MOLECULE
methanamine
 8 7 0 0 0
****
USER_CHARGES
INVALID_CHARGES
Pose:   2 Cluster:   2 Fr_nu: 151823 TotEn:   -76.24
@<TRIPOS>ATOM
      1 C1        -82.3510   -8.8381  -33.6231 C.3    1 LIG       0.04000
      2 N1        -83.0502   -8.5150  -34.8817 N.4    1 LIG      -0.30000
      3 H1        -82.9470   -8.4422  -32.7988 H      1 LIG       0.09000
      4 H2        -82.2640   -9.9243  -33.5585 H      1 LIG       0.09000
      5 H3        -81.3668   -8.3668  -33.6573 H      1 LIG       0.09000
      6 H4        -82.5327   -8.8650  -35.6986 H      1 LIG       0.33000
      7 H5        -83.1614   -7.4990  -34.9980 H      1 LIG       0.33000
      8 H6        -83.9891   -8.9342  -34.9071 H      1 LIG       0.33000
@<TRIPOS>BOND
      1       1       2 1
      2       1       3 1
      3       1       4 1
      4       1       5 1
      5       2       6 1
      6       2       7 1
      7       2       8 1
@<TRIPOS>ALT_TYPE
CGenFF_4.0_ALT_TYPE_SET
CGenFF_4.0 1 CG334 2 NG3P3 3 HGA3 4 HGA3 5 HGA3 6 HGP2 7 HGP2 8 HGP2
@<TRIPOS>MOLECULE
methanamine
 8 7 0 0 0
****
USER_CHARGES
INVALID_CHARGES
Pose:   3 Cluster:   3 Fr_nu: 1629056 TotEn:   -73.19
@<TRIPOS>ATOM
      1 C1        -83.6354   -9.5302  -33.8866 C.3    1 LIG       0.04000
      2 N1        -82.2291   -9.8394  -34.2093 N.4    1 LIG      -0.30000
      3 H1        -84.2646  -10.2534  -34.4086 H      1 LIG       0.09000
      4 H2        -83.7561   -9.6133  -32.8048 H      1 LIG       0.09000
      5 H3        -83.8405   -8.5136  -34.2275 H      1 LIG       0.09000
      6 H4        -81.5852   -9.1870  -33.7429 H      1 LIG       0.33000
      7 H5        -82.0545   -9.7763  -35.2210 H      1 LIG       0.33000
      8 H6        -81.9763  -10.7906  -33.9102 H      1 LIG       0.33000
@<TRIPOS>BOND
      1       1       2 1
      2       1       3 1
      3       1       4 1
      4       1       5 1
      5       2       6 1
      6       2       7 1
      7       2       8 1
@<TRIPOS>ALT_TYPE
CGenFF_4.0_ALT_TYPE_SET
CGenFF_4.0 1 CG334 2 NG3P3 3 HGA3 4 HGA3 5 HGA3 6 HGP2 7 HGP2 8 HGP2
@<TRIPOS>MOLECULE
methanamine
 8 7 0 0 0
****
USER_CHARGES
INVALID_CHARGES
Pose:   4 Cluster:   4 Fr_nu: 1616035 TotEn:   -69.54
@<TRIPOS>ATOM
      1 C1        -82.2295   -9.5108  -33.5415 C.3    1 LIG       0.04000
      2 N1        -83.2959  -10.0134  -34.4288 N.4    1 LIG      -0.30000
      3 H1        -82.1249  -10.2141  -32.7134 H      1 LIG       0.09000
      4 H2        -81.3090   -9.4521  -34.1254 H      1 LIG       0.09000
      5 H3        -82.5305   -8.5246  -33.1830 H      1 LIG       0.09000
      6 H4        -83.4409   -9.3882  -35.2324 H      1 LIG       0.33000
      7 H5        -84.1925  -10.0898  -33.9305 H      1 LIG       0.33000
      8 H6        -83.0672  -10.9454  -34.7991 H      1 LIG       0.33000
@<TRIPOS>BOND
      1       1       2 1
      2       1       3 1
      3       1       4 1
      4       1       5 1
      5       2       6 1
      6       2       7 1
      7       2       8 1
@<TRIPOS>ALT_TYPE
CGenFF_4.0_ALT_TYPE_SET
CGenFF_4.0 1 CG334 2 NG3P3 3 HGA3 4 HGA3 5 HGA3 6 HGP2 7 HGP2 8 HGP2
@<TRIPOS>MOLECULE
methanol
 6 5 0 0 0
****
USER_CHARGES
INVALID_CHARGES
Pose:   1 Cluster:   1 Fr_nu:  66091 TotEn:   -15.84
@<TRIPOS>ATOM
      1 C1        -83.6949   -9.5945  -34.1183 C.3    1 LIG      -0.04000
      2 O1        -82.5908   -8.7582  -34.4112 O.3    1 LIG      -0.65000
      3 H1        -84.0654   -9.3719  -33.1146 H      1 LIG       0.09000
      4 H2        -83.3870  -10.6413  -34.1806 H      1 LIG       0.09000
      5 H3        -84.4870   -9.4057  -34.8467 H      1 LIG       0.09000
      6 H4        -82.2906   -8.9852  -35.3080 H      1 LIG       0.42000
@<TRIPOS>BOND
      1       1       2 1
      2       1       3 1
      3       1       4 1
      4       1       5 1
      5       2       6 1
@<TRIPOS>ALT_TYPE
CGenFF_4.0_ALT_TYPE_SET
CGenFF_4.0 1 CG331 2 OG311 3 HGA3 4 HGA3 5 HGA3 6 HGP1
@<TRIPOS>MOLECULE
methanol
 6 5 0 0 0
****
USER_CHARGES
INVALID_CHARGES
Pose:   2 Cluster:   2 Fr_nu:  76954 TotEn:   -15.36
@<TRIPOS>ATOM
      1 C1        -64.5185  -10.8864  -38.1548 C.3    1 LIG      -0.04000
      2 O1        -63.2358  -10.9355  -37.5577 O.3    1 LIG      -0.65000
      3 H1        -64.5606  -11.5920  -38.9882 H      1 LIG       0.09000
      4 H2        -64.7169   -9.8726  -38.5116 H      1 LIG       0.09000
      5 H3        -65.2684  -11.1616  -37.4094 H      1 LIG       0.09000
      6 H4        -63.2376  -10.2971  -36.8241 H      1 LIG       0.42000
@<TRIPOS>BOND
      1       1       2 1
      2       1       3 1
      3       1       4 1
      4       1       5 1
      5       2       6 1
@<TRIPOS>ALT_TYPE
CGenFF_4.0_ALT_TYPE_SET
CGenFF_4.0 1 CG331 2 OG311 3 HGA3 4 HGA3 5 HGA3 6 HGP1
@<TRIPOS>MOLECULE
methanol
 6 5 0 0 0
****
USER_CHARGES
INVALID_CHARGES
Pose:   3 Cluster:   3 Fr_nu:  76839 TotEn:   -14.91
@<TRIPOS>ATOM
      1 C1        -65.2435  -11.8445  -36.1032 C.3    1 LIG      -0.04000
      2 O1        -63.8319  -11.7388  -36.0744 O.3    1 LIG      -0.65000
      3 H1        -65.5279  -12.8760  -36.3251 H      1 LIG       0.09000
      4 H2        -65.6447  -11.1725  -36.8661 H      1 LIG       0.09000
      5 H3        -65.6411  -11.5617  -35.1257 H      1 LIG       0.09000
      6 H4        -63.6191  -10.8110  -35.8751 H      1 LIG       0.42000
@<TRIPOS>BOND
      1       1       2 1
      2       1       3 1
      3       1       4 1
      4       1       5 1
      5       2       6 1
@<TRIPOS>ALT_TYPE
CGenFF_4.0_ALT_TYPE_SET
CGenFF_4.0 1 CG331 2 OG311 3 HGA3 4 HGA3 5 HGA3 6 HGP1
@<TRIPOS>MOLECULE
methanol
 6 5 0 0 0
****
USER_CHARGES
INVALID_CHARGES
Pose:   4 Cluster:   4 Fr_nu:  66209 TotEn:   -12.98
@<TRIPOS>ATOM
      1 C1        -82.5913   -9.2760  -33.6128 C.3    1 LIG      -0.04000
      2 O1        -83.4132   -9.3001  -34.7653 O.3    1 LIG      -0.65000
      3 H1        -83.2177   -9.2359  -32.7183 H      1 LIG       0.09000
      4 H2        -81.9350   -8.4028  -33.6503 H      1 LIG       0.09000
      5 H3        -81.9848  -10.1845  -33.5897 H      1 LIG       0.09000
      6 H4        -82.8222   -9.3354  -35.5368 H      1 LIG       0.42000
@<TRIPOS>BOND
      1       1       2 1
      2       1       3 1
      3       1       4 1
      4       1       5 1
      5       2       6 1
@<TRIPOS>ALT_TYPE
CGenFF_4.0_ALT_TYPE_SET
CGenFF_4.0 1 CG331 2 OG311 3 HGA3 4 HGA3 5 HGA3 6 HGP1
@<TRIPOS>MOLECULE
methanol
 6 5 0 0 0
****
USER_CHARGES
INVALID_CHARGES
Pose:   5 Cluster:   5 Fr_nu: 247140 TotEn:   -12.90
@<TRIPOS>ATOM
      1 C1        -66.8020   -7.2701  -49.3652 C.3    1 LIG      -0.04000
      2 O1        -67.6071   -8.3863  -49.0330 O.3    1 LIG      -0.65000
      3 H1        -65.7517   -7.5711  -49.3869 H      1 LIG       0.09000
      4 H2        -66.9502   -6.4796  -48.6251 H      1 LIG       0.09000
      5 H3        -67.0937   -6.9024  -50.3517 H      1 LIG       0.09000
      6 H4        -68.5301   -8.0799  -49.0236 H      1 LIG       0.42000
@<TRIPOS>BOND
      1       1       2 1
      2       1       3 1
      3       1       4 1
      4       1       5 1
      5       2       6 1
@<TRIPOS>ALT_TYPE
CGenFF_4.0_ALT_TYPE_SET
CGenFF_4.0 1 CG331 2 OG311 3 HGA3 4 HGA3 5 HGA3 6 HGP1
@<TRIPOS>MOLECULE
methanol
 6 5 0 0 0
****
USER_CHARGES
INVALID_CHARGES
Pose:   6 Cluster:   6 Fr_nu: 9584239 TotEn:   -12.76
@<TRIPOS>ATOM
      1 C1        -83.8962   -9.1865  -34.4469 C.3    1 LIG      -0.04000
      2 O1        -83.4595  -10.3851  -33.8328 O.3    1 LIG      -0.65000
      3 H1        -84.6867   -8.7339  -33.8431 H      1 LIG       0.09000
      4 H2        -84.2698   -9.4054  -35.4505 H      1 LIG       0.09000
      5 H3        -83.0532   -8.4952  -34.5167 H      1 LIG       0.09000
      6 H4        -82.7597  -10.7564  -34.3969 H      1 LIG       0.42000
@<TRIPOS>BOND
      1       1       2 1
      2       1       3 1
      3       1       4 1
      4       1       5 1
      5       2       6 1
@<TRIPOS>ALT_TYPE
CGenFF_4.0_ALT_TYPE_SET
CGenFF_4.0 1 CG331 2 OG311 3 HGA3 4 HGA3 5 HGA3 6 HGP1
@<TRIPOS>MOLECULE
methanol
 6 5 0 0 0
****
USER_CHARGES
INVALID_CHARGES
Pose:   7 Cluster:   7 Fr_nu: 443279 TotEn:   -12.41
@<TRIPOS>ATOM
      1 C1        -76.5465  -24.6613  -45.0058 C.3    1 LIG      -0.04000
      2 O1        -76.6906  -26.0323  -45.3284 O.3    1 LIG      -0.65000
      3 H1        -75.5152  -24.4638  -44.7032 H      1 LIG       0.09000
      4 H2        -77.2314  -24.4031  -44.1941 H      1 LIG       0.09000
      5 H3        -76.7864  -24.0616  -45.8870 H      1 LIG       0.09000
      6 H4        -77.6169  -26.1679  -45.5914 H      1 LIG       0.42000
@<TRIPOS>BOND
      1       1       2 1
      2       1       3 1
      3       1       4 1
      4       1       5 1
      5       2       6 1
@<TRIPOS>ALT_TYPE
CGenFF_4.0_ALT_TYPE_SET
CGenFF_4.0 1 CG331 2 OG311 3 HGA3 4 HGA3 5 HGA3 6 HGP1
@<TRIPOS>MOLECULE
methanol
 6 5 0 0 0
****
USER_CHARGES
INVALID_CHARGES
Pose:   8 Cluster:   8 Fr_nu: 9948423 TotEn:   -12.26
@<TRIPOS>ATOM
      1 C1        -46.2019   -9.6791  -32.2885 C.3    1 LIG      -0.04000
      2 O1        -46.7656   -8.5264  -32.8868 O.3    1 LIG      -0.65000
      3 H1        -46.9812  -10.4301  -32.1370 H      1 LIG       0.09000
      4 H2        -45.7498   -9.4095  -31.3306 H      1 LIG       0.09000
      5 H3        -45.4331  -10.0837  -32.9510 H      1 LIG       0.09000
      6 H4        -46.0447   -7.8844  -33.0047 H      1 LIG       0.42000
@<TRIPOS>BOND
      1       1       2 1
      2       1       3 1
      3       1       4 1
      4       1       5 1
      5       2       6 1
@<TRIPOS>ALT_TYPE
CGenFF_4.0_ALT_TYPE_SET
CGenFF_4.0 1 CG331 2 OG311 3 HGA3 4 HGA3 5 HGA3 6 HGP1
@<TRIPOS>MOLECULE
methanol
 6 5 0 0 0
****
USER_CHARGES
INVALID_CHARGES
Pose:   9 Cluster:   9 Fr_nu:  66534 TotEn:   -12.16
@<TRIPOS>ATOM
      1 C1        -83.0673   -8.8922  -33.8103 C.3    1 LIG      -0.04000
      2 O1        -81.9225   -9.6219  -34.2119 O.3    1 LIG      -0.65000
      3 H1        -83.1775   -8.9541  -32.7248 H      1 LIG       0.09000
      4 H2        -83.9532   -9.3032  -34.3011 H      1 LIG       0.09000
      5 H3        -82.9432   -7.8468  -34.1025 H      1 LIG       0.09000
      6 H4        -81.8587   -9.5434  -35.1791 H      1 LIG       0.42000
@<TRIPOS>BOND
      1       1       2 1
      2       1       3 1
      3       1       4 1
      4       1       5 1
      5       2       6 1
@<TRIPOS>ALT_TYPE
CGenFF_4.0_ALT_TYPE_SET
CGenFF_4.0 1 CG331 2 OG311 3 HGA3 4 HGA3 5 HGA3 6 HGP1
@<TRIPOS>MOLECULE
methanol
 6 5 0 0 0
****
USER_CHARGES
INVALID_CHARGES
Pose:  10 Cluster:  10 Fr_nu: 9948229 TotEn:   -11.14
@<TRIPOS>ATOM
      1 C1        -52.4249  -22.2125  -26.6641 C.3    1 LIG      -0.04000
      2 O1        -51.4610  -21.3467  -26.0936 O.3    1 LIG      -0.65000
      3 H1        -53.4279  -21.8552  -26.4180 H      1 LIG       0.09000
      4 H2        -52.2819  -23.2244  -26.2766 H      1 LIG       0.09000
      5 H3        -52.2990  -22.2189  -27.7493 H      1 LIG       0.09000
      6 H4        -50.5857  -21.6962  -26.3333 H      1 LIG       0.42000
@<TRIPOS>BOND
      1       1       2 1
      2       1       3 1
      3       1       4 1
      4       1       5 1
      5       2       6 1
@<TRIPOS>ALT_TYPE
CGenFF_4.0_ALT_TYPE_SET
CGenFF_4.0 1 CG331 2 OG311 3 HGA3 4 HGA3 5 HGA3 6 HGP1
@<TRIPOS>MOLECULE
methanol
 6 5 0 0 0
****
USER_CHARGES
INVALID_CHARGES
Pose:  11 Cluster:  11 Fr_nu: 684312 TotEn:   -10.81
@<TRIPOS>ATOM
      1 C1        -76.9464  -25.3356  -44.7076 C.3    1 LIG      -0.04000
      2 O1        -75.7540  -24.5760  -44.6335 O.3    1 LIG      -0.65000
      3 H1        -76.7149  -26.3459  -45.0538 H      1 LIG       0.09000
      4 H2        -77.6442  -24.8537  -45.3972 H      1 LIG       0.09000
      5 H3        -77.3970  -25.3878  -43.7137 H      1 LIG       0.09000
      6 H4        -76.0000  -23.6877  -44.3235 H      1 LIG       0.42000
@<TRIPOS>BOND
      1       1       2 1
      2       1       3 1
      3       1       4 1
      4       1       5 1
      5       2       6 1
@<TRIPOS>ALT_TYPE
CGenFF_4.0_ALT_TYPE_SET
CGenFF_4.0 1 CG331 2 OG311 3 HGA3 4 HGA3 5 HGA3 6 HGP1
@<TRIPOS>MOLECULE
methanol
 6 5 0 0 0
****
USER_CHARGES
INVALID_CHARGES
Pose:  12 Cluster:  12 Fr_nu: 561214 TotEn:   -10.49
@<TRIPOS>ATOM
      1 C1        -66.1713   -7.4501  -48.3915 C.3    1 LIG      -0.04000
      2 O1        -66.5588   -8.2188  -49.5155 O.3    1 LIG      -0.65000
      3 H1        -66.1078   -8.0956  -47.5120 H      1 LIG       0.09000
      4 H2        -66.9032   -6.6563  -48.2219 H      1 LIG       0.09000
      5 H3        -65.1925   -7.0052  -48.5855 H      1 LIG       0.09000
      6 H4        -66.6042   -7.6123  -50.2743 H      1 LIG       0.42000
@<TRIPOS>BOND
      1       1       2 1
      2       1       3 1
      3       1       4 1
      4       1       5 1
      5       2       6 1
@<TRIPOS>ALT_TYPE
CGenFF_4.0_ALT_TYPE_SET
CGenFF_4.0 1 CG331 2 OG311 3 HGA3 4 HGA3 5 HGA3 6 HGP1
@<TRIPOS>MOLECULE
methanol
 6 5 0 0 0
****
USER_CHARGES
INVALID_CHARGES
Pose:  13 Cluster:  13 Fr_nu: 604184 TotEn:   -10.30
@<TRIPOS>ATOM
      1 C1        -76.0102  -17.4213  -42.4763 C.3    1 LIG      -0.04000
      2 O1        -75.9485  -16.6704  -41.2777 O.3    1 LIG      -0.65000
      3 H1        -75.4789  -16.8884  -43.2688 H      1 LIG       0.09000
      4 H2        -77.0550  -17.5709  -42.7603 H      1 LIG       0.09000
      5 H3        -75.5366  -18.3921  -42.3123 H      1 LIG       0.09000
      6 H4        -76.4300  -17.1746  -40.5997 H      1 LIG       0.42000
@<TRIPOS>BOND
      1       1       2 1
      2       1       3 1
      3       1       4 1
      4       1       5 1
      5       2       6 1
@<TRIPOS>ALT_TYPE
CGenFF_4.0_ALT_TYPE_SET
CGenFF_4.0 1 CG331 2 OG311 3 HGA3 4 HGA3 5 HGA3 6 HGP1
@<TRIPOS>MOLECULE
methanol
 6 5 0 0 0
****
USER_CHARGES
INVALID_CHARGES
Pose:  14 Cluster:  14 Fr_nu: 266295 TotEn:   -10.09
@<TRIPOS>ATOM
      1 C1        -77.2532  -17.8555  -43.6609 C.3    1 LIG      -0.04000
      2 O1        -75.9693  -18.3290  -44.0238 O.3    1 LIG      -0.65000
      3 H1        -77.2093  -17.4080  -42.6649 H      1 LIG       0.09000
      4 H2        -77.9642  -18.6856  -43.6680 H      1 LIG       0.09000
      5 H3        -77.5708  -17.1001  -44.3834 H      1 LIG       0.09000
      6 H4        -76.0488  -18.7182  -44.9114 H      1 LIG       0.42000
@<TRIPOS>BOND
      1       1       2 1
      2       1       3 1
      3       1       4 1
      4       1       5 1
      5       2       6 1
@<TRIPOS>ALT_TYPE
CGenFF_4.0_ALT_TYPE_SET
CGenFF_4.0 1 CG331 2 OG311 3 HGA3 4 HGA3 5 HGA3 6 HGP1
@<TRIPOS>MOLECULE
methanol
 6 5 0 0 0
****
USER_CHARGES
INVALID_CHARGES
Pose:  15 Cluster:  15 Fr_nu: 9686142 TotEn:    -9.88
@<TRIPOS>ATOM
      1 C1        -73.3115  -18.4493  -62.3890 C.3    1 LIG      -0.04000
      2 O1        -72.9043  -17.4315  -61.4931 O.3    1 LIG      -0.65000
      3 H1        -73.9945  -18.0301  -63.1319 H      1 LIG       0.09000
      4 H2        -73.8075  -19.2487  -61.8326 H      1 LIG       0.09000
      5 H3        -72.4303  -18.8519  -62.8939 H      1 LIG       0.09000
      6 H4        -72.3006  -17.8415  -60.8504 H      1 LIG       0.42000
@<TRIPOS>BOND
      1       1       2 1
      2       1       3 1
      3       1       4 1
      4       1       5 1
      5       2       6 1
@<TRIPOS>ALT_TYPE
CGenFF_4.0_ALT_TYPE_SET
CGenFF_4.0 1 CG331 2 OG311 3 HGA3 4 HGA3 5 HGA3 6 HGP1
@<TRIPOS>MOLECULE
methanol
 6 5 0 0 0
****
USER_CHARGES
INVALID_CHARGES
Pose:  16 Cluster:  16 Fr_nu: 125594 TotEn:    -9.66
@<TRIPOS>ATOM
      1 C1        -74.7789   -5.2403  -57.0388 C.3    1 LIG      -0.04000
      2 O1        -74.8154   -4.4400  -55.8715 O.3    1 LIG      -0.65000
      3 H1        -75.7623   -5.2360  -57.5153 H      1 LIG       0.09000
      4 H2        -74.4958   -6.2619  -56.7725 H      1 LIG       0.09000
      5 H3        -74.0400   -4.8278  -57.7297 H      1 LIG       0.09000
      6 H4        -73.9267   -4.4688  -55.4776 H      1 LIG       0.42000
@<TRIPOS>BOND
      1       1       2 1
      2       1       3 1
      3       1       4 1
      4       1       5 1
      5       2       6 1
@<TRIPOS>ALT_TYPE
CGenFF_4.0_ALT_TYPE_SET
CGenFF_4.0 1 CG331 2 OG311 3 HGA3 4 HGA3 5 HGA3 6 HGP1
@<TRIPOS>MOLECULE
methanol
 6 5 0 0 0
****
USER_CHARGES
INVALID_CHARGES
Pose:  17 Cluster:  17 Fr_nu: 443464 TotEn:    -9.62
@<TRIPOS>ATOM
      1 C1        -76.5465  -24.6613  -45.0058 C.3    1 LIG      -0.04000
      2 O1        -77.5729  -25.3087  -44.2765 O.3    1 LIG      -0.65000
      3 H1        -75.8439  -24.1942  -44.3112 H      1 LIG       0.09000
      4 H2        -76.9855  -23.9043  -45.6607 H      1 LIG       0.09000
      5 H3        -76.0188  -25.4021  -45.6110 H      1 LIG       0.09000
      6 H4        -78.1751  -25.7100  -44.9261 H      1 LIG       0.42000
@<TRIPOS>BOND
      1       1       2 1
      2       1       3 1
      3       1       4 1
      4       1       5 1
      5       2       6 1
@<TRIPOS>ALT_TYPE
CGenFF_4.0_ALT_TYPE_SET
CGenFF_4.0 1 CG331 2 OG311 3 HGA3 4 HGA3 5 HGA3 6 HGP1
@<TRIPOS>MOLECULE
methanol
 6 5 0 0 0
****
USER_CHARGES
INVALID_CHARGES
Pose:  18 Cluster:  18 Fr_nu: 243548 TotEn:    -9.56
@<TRIPOS>ATOM
      1 C1        -65.2091   -6.4718  -46.1012 C.3    1 LIG      -0.04000
      2 O1        -65.8948   -6.3332  -44.8703 O.3    1 LIG      -0.65000
      3 H1        -64.8623   -7.5021  -46.2119 H      1 LIG       0.09000
      4 H2        -64.3589   -5.7854  -46.1249 H      1 LIG       0.09000
      5 H3        -65.8929   -6.2302  -46.9182 H      1 LIG       0.09000
      6 H4        -66.1865   -5.4075  -44.8085 H      1 LIG       0.42000
@<TRIPOS>BOND
      1       1       2 1
      2       1       3 1
      3       1       4 1
      4       1       5 1
      5       2       6 1
@<TRIPOS>ALT_TYPE
CGenFF_4.0_ALT_TYPE_SET
CGenFF_4.0 1 CG331 2 OG311 3 HGA3 4 HGA3 5 HGA3 6 HGP1
@<TRIPOS>MOLECULE
methanol
 6 5 0 0 0
****
USER_CHARGES
INVALID_CHARGES
Pose:  19 Cluster:  19 Fr_nu: 7401090 TotEn:    -9.44
@<TRIPOS>ATOM
      1 C1        -62.7561   -1.8187  -25.3989 C.3    1 LIG      -0.04000
      2 O1        -63.9569   -1.7764  -26.1478 O.3    1 LIG      -0.65000
      3 H1        -62.5005   -0.8112  -25.0616 H      1 LIG       0.09000
      4 H2        -61.9521   -2.2213  -26.0202 H      1 LIG       0.09000
      5 H3        -62.9015   -2.4653  -24.5304 H      1 LIG       0.09000
      6 H4        -64.1502   -2.6870  -26.4291 H      1 LIG       0.42000
@<TRIPOS>BOND
      1       1       2 1
      2       1       3 1
      3       1       4 1
      4       1       5 1
      5       2       6 1
@<TRIPOS>ALT_TYPE
CGenFF_4.0_ALT_TYPE_SET
CGenFF_4.0 1 CG331 2 OG311 3 HGA3 4 HGA3 5 HGA3 6 HGP1
@<TRIPOS>MOLECULE
methanol
 6 5 0 0 0
****
USER_CHARGES
INVALID_CHARGES
Pose:  20 Cluster:  20 Fr_nu: 729777 TotEn:    -9.21
@<TRIPOS>ATOM
      1 C1        -75.9771  -17.9612  -43.6609 C.3    1 LIG      -0.04000
      2 O1        -77.1258  -18.3834  -44.3726 O.3    1 LIG      -0.65000
      3 H1        -76.2826  -17.4537  -42.7426 H      1 LIG       0.09000
      4 H2        -75.3887  -17.2842  -44.2855 H      1 LIG       0.09000
      5 H3        -75.3743  -18.8364  -43.4075 H      1 LIG       0.09000
      6 H4        -76.8144  -18.8283  -45.1794 H      1 LIG       0.42000
@<TRIPOS>BOND
      1       1       2 1
      2       1       3 1
      3       1       4 1
      4       1       5 1
      5       2       6 1
@<TRIPOS>ALT_TYPE
CGenFF_4.0_ALT_TYPE_SET
CGenFF_4.0 1 CG331 2 OG311 3 HGA3 4 HGA3 5 HGA3 6 HGP1
@<TRIPOS>MOLECULE
methanol
 6 5 0 0 0
****
USER_CHARGES
INVALID_CHARGES
Pose:  21 Cluster:  21 Fr_nu: 393155 TotEn:    -9.10
@<TRIPOS>ATOM
      1 C1        -65.4135   -6.3146  -46.4312 C.3    1 LIG      -0.04000
      2 O1        -66.6964   -6.7146  -45.9855 O.3    1 LIG      -0.65000
      3 H1        -64.8893   -7.1750  -46.8543 H      1 LIG       0.09000
      4 H2        -64.8460   -5.9057  -45.5913 H      1 LIG       0.09000
      5 H3        -65.5277   -5.5465  -47.1996 H      1 LIG       0.09000
      6 H4        -67.1296   -5.9256  -45.6173 H      1 LIG       0.42000
@<TRIPOS>BOND
      1       1       2 1
      2       1       3 1
      3       1       4 1
      4       1       5 1
      5       2       6 1
@<TRIPOS>ALT_TYPE
CGenFF_4.0_ALT_TYPE_SET
CGenFF_4.0 1 CG331 2 OG311 3 HGA3 4 HGA3 5 HGA3 6 HGP1
@<TRIPOS>MOLECULE
methanol
 6 5 0 0 0
****
USER_CHARGES
INVALID_CHARGES
Pose:  22 Cluster:  22 Fr_nu: 8601492 TotEn:    -8.95
@<TRIPOS>ATOM
      1 C1        -62.6053   -2.5185  -24.7290 C.3    1 LIG      -0.04000
      2 O1        -61.7096   -2.2582  -25.7940 O.3    1 LIG      -0.65000
      3 H1        -62.7646   -1.6031  -24.1539 H      1 LIG       0.09000
      4 H2        -62.1906   -3.2984  -24.0852 H      1 LIG       0.09000
      5 H3        -63.5586   -2.8576  -25.1411 H      1 LIG       0.09000
      6 H4        -61.5936   -3.0926  -26.2800 H      1 LIG       0.42000
@<TRIPOS>BOND
      1       1       2 1
      2       1       3 1
      3       1       4 1
      4       1       5 1
      5       2       6 1
@<TRIPOS>ALT_TYPE
CGenFF_4.0_ALT_TYPE_SET
CGenFF_4.0 1 CG331 2 OG311 3 HGA3 4 HGA3 5 HGA3 6 HGP1
@<TRIPOS>MOLECULE
methanol
 6 5 0 0 0
****
USER_CHARGES
INVALID_CHARGES
Pose:  23 Cluster:  23 Fr_nu: 389353 TotEn:    -8.58
@<TRIPOS>ATOM
      1 C1        -66.4981   -7.3684  -49.4115 C.3    1 LIG      -0.04000
      2 O1        -66.5693   -8.1146  -48.2104 O.3    1 LIG      -0.65000
      3 H1        -67.4205   -7.5049  -49.9814 H      1 LIG       0.09000
      4 H2        -65.6406   -7.7044  -50.0000 H      1 LIG       0.09000
      5 H3        -66.3772   -6.3106  -49.1662 H      1 LIG       0.09000
      6 H4        -65.7345   -7.9683  -47.7335 H      1 LIG       0.42000
@<TRIPOS>BOND
      1       1       2 1
      2       1       3 1
      3       1       4 1
      4       1       5 1
      5       2       6 1
@<TRIPOS>ALT_TYPE
CGenFF_4.0_ALT_TYPE_SET
CGenFF_4.0 1 CG331 2 OG311 3 HGA3 4 HGA3 5 HGA3 6 HGP1
@<TRIPOS>MOLECULE
methanol
 6 5 0 0 0
****
USER_CHARGES
INVALID_CHARGES
Pose:  24 Cluster:  24 Fr_nu: 218877 TotEn:    -8.57
@<TRIPOS>ATOM
      1 C1        -75.5253  -17.0629  -43.4448 C.3    1 LIG      -0.04000
      2 O1        -75.0538  -15.8333  -42.9251 O.3    1 LIG      -0.65000
      3 H1        -76.3566  -17.4229  -42.8335 H      1 LIG       0.09000
      4 H2        -74.7141  -17.7953  -43.4432 H      1 LIG       0.09000
      5 H3        -75.8705  -16.9066  -44.4695 H      1 LIG       0.09000
      6 H4        -74.3181  -15.5466  -43.4929 H      1 LIG       0.42000
@<TRIPOS>BOND
      1       1       2 1
      2       1       3 1
      3       1       4 1
      4       1       5 1
      5       2       6 1
@<TRIPOS>ALT_TYPE
CGenFF_4.0_ALT_TYPE_SET
CGenFF_4.0 1 CG331 2 OG311 3 HGA3 4 HGA3 5 HGA3 6 HGP1
@<TRIPOS>MOLECULE
methanol
 6 5 0 0 0
****
USER_CHARGES
INVALID_CHARGES
Pose:  25 Cluster:  25 Fr_nu: 459118 TotEn:    -7.53
@<TRIPOS>ATOM
      1 C1        -52.9565    4.3495  -32.5240 C.3    1 LIG      -0.04000
      2 O1        -52.2702    5.3888  -31.8508 O.3    1 LIG      -0.65000
      3 H1        -53.5501    3.7787  -31.8056 H      1 LIG       0.09000
      4 H2        -52.2339    3.6946  -33.0176 H      1 LIG       0.09000
      5 H3        -53.6191    4.7883  -33.2736 H      1 LIG       0.09000
      6 H4        -51.7557    5.8716  -32.5200 H      1 LIG       0.42000
@<TRIPOS>BOND
      1       1       2 1
      2       1       3 1
      3       1       4 1
      4       1       5 1
      5       2       6 1
@<TRIPOS>ALT_TYPE
CGenFF_4.0_ALT_TYPE_SET
CGenFF_4.0 1 CG331 2 OG311 3 HGA3 4 HGA3 5 HGA3 6 HGP1
@<TRIPOS>MOLECULE
methanol
 6 5 0 0 0
****
USER_CHARGES
INVALID_CHARGES
Pose:  26 Cluster:  26 Fr_nu: 204817 TotEn:    -7.20
@<TRIPOS>ATOM
      1 C1        -77.2763  -17.8304  -43.6565 C.3    1 LIG      -0.04000
      2 O1        -78.6485  -17.5068  -43.7860 O.3    1 LIG      -0.65000
      3 H1        -77.1358  -18.9005  -43.8278 H      1 LIG       0.09000
      4 H2        -76.9308  -17.5626  -42.6548 H      1 LIG       0.09000
      5 H3        -76.7065  -17.2670  -44.3991 H      1 LIG       0.09000
      6 H4        -78.7327  -16.5510  -43.6272 H      1 LIG       0.42000
@<TRIPOS>BOND
      1       1       2 1
      2       1       3 1
      3       1       4 1
      4       1       5 1
      5       2       6 1
@<TRIPOS>ALT_TYPE
CGenFF_4.0_ALT_TYPE_SET
CGenFF_4.0 1 CG331 2 OG311 3 HGA3 4 HGA3 5 HGA3 6 HGP1
@<TRIPOS>MOLECULE
furan
 9 9 0 0 0
****
USER_CHARGES
INVALID_CHARGES
Pose:   1 Cluster:   1 Fr_nu: 164962 TotEn:   -12.41
@<TRIPOS>ATOM
      1 C1        -69.4496   -6.6645  -49.5944 C.2    1 LIG      -0.26000
      2 C2        -70.4133   -7.0285  -48.6239 C.2    1 LIG      -0.26000
      3 C3        -68.3125   -7.3756  -49.2890 C.2    1 LIG       0.09300
      4 C4        -69.7965   -7.9362  -47.7947 C.2    1 LIG       0.09300
      5 O1        -68.5157   -8.1534  -48.1934 O.3    1 LIG      -0.29200
      6 H1        -69.5687   -5.9702  -50.4137 H      1 LIG       0.17500
      7 H2        -71.4304   -6.6737  -48.5395 H      1 LIG       0.17500
      8 H3        -67.3284   -7.4377  -49.7303 H      1 LIG       0.13800
      9 H4        -70.1153   -8.4897  -46.9235 H      1 LIG       0.13800
@<TRIPOS>BOND
      1       1       2 1
      2       1       3 2
      3       2       4 2
      4       3       5 1
      5       4       5 1
      6       1       6 1
      7       2       7 1
      8       3       8 1
      9       4       9 1
@<TRIPOS>ALT_TYPE
CGenFF_4.0_ALT_TYPE_SET
CGenFF_4.0 1 CG2R51 2 CG2R51 3 CG2R51 4 CG2R51 5 OG2R50 6 HGR51 7 HGR51 8 HGR52 9 HGR52
@<TRIPOS>MOLECULE
furan
 9 9 0 0 0
****
USER_CHARGES
INVALID_CHARGES
Pose:   2 Cluster:   2 Fr_nu:  16786 TotEn:   -11.94
@<TRIPOS>ATOM
      1 C1        -70.0129   -8.1417  -47.2487 C.2    1 LIG      -0.26000
      2 C2        -69.1067   -7.2590  -47.8834 C.2    1 LIG      -0.26000
      3 C3        -71.1394   -8.1651  -48.0377 C.2    1 LIG       0.09300
      4 C4        -69.7440   -6.8059  -49.0150 C.2    1 LIG       0.09300
      5 O1        -70.9835   -7.3536  -49.1165 O.3    1 LIG      -0.29200
      6 H1        -69.8639   -8.6917  -46.3307 H      1 LIG       0.17500
      7 H2        -68.1133   -6.9872  -47.5569 H      1 LIG       0.17500
      8 H3        -72.0863   -8.6810  -47.9738 H      1 LIG       0.13800
      9 H4        -69.4660   -6.1279  -49.8087 H      1 LIG       0.13800
@<TRIPOS>BOND
      1       1       2 1
      2       1       3 2
      3       2       4 2
      4       3       5 1
      5       4       5 1
      6       1       6 1
      7       2       7 1
      8       3       8 1
      9       4       9 1
@<TRIPOS>ALT_TYPE
CGenFF_4.0_ALT_TYPE_SET
CGenFF_4.0 1 CG2R51 2 CG2R51 3 CG2R51 4 CG2R51 5 OG2R50 6 HGR51 7 HGR51 8 HGR52 9 HGR52
@<TRIPOS>MOLECULE
furan
 9 9 0 0 0
****
USER_CHARGES
INVALID_CHARGES
Pose:   3 Cluster:   3 Fr_nu: 1348031 TotEn:   -11.91
@<TRIPOS>ATOM
      1 C1        -69.3811   -7.8349  -47.7111 C.2    1 LIG      -0.26000
      2 C2        -68.2091   -7.3372  -48.3290 C.2    1 LIG      -0.26000
      3 C3        -70.3744   -7.7598  -48.6597 C.2    1 LIG       0.09300
      4 C4        -68.5696   -6.9936  -49.6112 C.2    1 LIG       0.09300
      5 O1        -69.8879   -7.2482  -49.8208 O.3    1 LIG      -0.29200
      6 H1        -69.4886   -8.2018  -46.7006 H      1 LIG       0.17500
      7 H2        -67.2246   -7.2411  -47.8942 H      1 LIG       0.17500
      8 H3        -71.4234   -8.0177  -48.6658 H      1 LIG       0.13800
      9 H4        -68.0341   -6.5779  -50.4523 H      1 LIG       0.13800
@<TRIPOS>BOND
      1       1       2 1
      2       1       3 2
      3       2       4 2
      4       3       5 1
      5       4       5 1
      6       1       6 1
      7       2       7 1
      8       3       8 1
      9       4       9 1
@<TRIPOS>ALT_TYPE
CGenFF_4.0_ALT_TYPE_SET
CGenFF_4.0 1 CG2R51 2 CG2R51 3 CG2R51 4 CG2R51 5 OG2R50 6 HGR51 7 HGR51 8 HGR52 9 HGR52
@<TRIPOS>MOLECULE
furan
 9 9 0 0 0
****
USER_CHARGES
INVALID_CHARGES
Pose:   4 Cluster:   4 Fr_nu:     93 TotEn:   -11.84
@<TRIPOS>ATOM
      1 C1        -64.3063   -4.0275  -57.9538 C.2    1 LIG      -0.26000
      2 C2        -64.6621   -4.8416  -56.8520 C.2    1 LIG      -0.26000
      3 C3        -65.4889   -3.5833  -58.4980 C.2    1 LIG       0.09300
      4 C4        -66.0366   -4.8367  -56.8014 C.2    1 LIG       0.09300
      5 O1        -66.5483   -4.0718  -57.8013 O.3    1 LIG      -0.29200
      6 H1        -63.3124   -3.7943  -58.3074 H      1 LIG       0.17500
      7 H2        -63.9994   -5.3662  -56.1789 H      1 LIG       0.17500
      8 H3        -65.7338   -2.9468  -59.3359 H      1 LIG       0.13800
      9 H4        -66.7623   -5.3015  -56.1501 H      1 LIG       0.13800
@<TRIPOS>BOND
      1       1       2 1
      2       1       3 2
      3       2       4 2
      4       3       5 1
      5       4       5 1
      6       1       6 1
      7       2       7 1
      8       3       8 1
      9       4       9 1
@<TRIPOS>ALT_TYPE
CGenFF_4.0_ALT_TYPE_SET
CGenFF_4.0 1 CG2R51 2 CG2R51 3 CG2R51 4 CG2R51 5 OG2R50 6 HGR51 7 HGR51 8 HGR52 9 HGR52
@<TRIPOS>MOLECULE
furan
 9 9 0 0 0
****
USER_CHARGES
INVALID_CHARGES
Pose:   5 Cluster:   5 Fr_nu: 151873 TotEn:   -11.32
@<TRIPOS>ATOM
      1 C1        -67.7340   -7.2085  -48.7237 C.2    1 LIG      -0.26000
      2 C2        -69.1440   -7.2810  -48.6239 C.2    1 LIG      -0.26000
      3 C3        -67.2384   -7.9627  -47.6857 C.2    1 LIG       0.09300
      4 C4        -69.4094   -8.0744  -47.5321 C.2    1 LIG       0.09300
      5 O1        -68.2531   -8.4940  -46.9547 O.3    1 LIG      -0.29200
      6 H1        -67.1519   -6.6731  -49.4598 H      1 LIG       0.17500
      7 H2        -69.8753   -6.8136  -49.2675 H      1 LIG       0.17500
      8 H3        -66.2415   -8.2083  -47.3494 H      1 LIG       0.13800
      9 H4        -70.3189   -8.4173  -47.0606 H      1 LIG       0.13800
@<TRIPOS>BOND
      1       1       2 1
      2       1       3 2
      3       2       4 2
      4       3       5 1
      5       4       5 1
      6       1       6 1
      7       2       7 1
      8       3       8 1
      9       4       9 1
@<TRIPOS>ALT_TYPE
CGenFF_4.0_ALT_TYPE_SET
CGenFF_4.0 1 CG2R51 2 CG2R51 3 CG2R51 4 CG2R51 5 OG2R50 6 HGR51 7 HGR51 8 HGR52 9 HGR52
@<TRIPOS>MOLECULE
furan
 9 9 0 0 0
****
USER_CHARGES
INVALID_CHARGES
Pose:   6 Cluster:   6 Fr_nu: 409183 TotEn:   -11.18
@<TRIPOS>ATOM
      1 C1        -66.5917   -7.4303  -49.0088 C.2    1 LIG      -0.26000
      2 C2        -67.9898   -7.3822  -48.7933 C.2    1 LIG      -0.26000
      3 C3        -66.0341   -7.8180  -47.8126 C.2    1 LIG       0.09300
      4 C4        -68.1868   -7.7440  -47.4810 C.2    1 LIG       0.09300
      5 O1        -66.9996   -8.0114  -46.8762 O.3    1 LIG      -0.29200
      6 H1        -66.0574   -7.2095  -49.9214 H      1 LIG       0.17500
      7 H2        -68.7578   -7.1171  -49.5056 H      1 LIG       0.17500
      8 H3        -65.0207   -7.9939  -47.4824 H      1 LIG       0.13800
      9 H4        -69.0634   -7.8540  -46.8594 H      1 LIG       0.13800
@<TRIPOS>BOND
      1       1       2 1
      2       1       3 2
      3       2       4 2
      4       3       5 1
      5       4       5 1
      6       1       6 1
      7       2       7 1
      8       3       8 1
      9       4       9 1
@<TRIPOS>ALT_TYPE
CGenFF_4.0_ALT_TYPE_SET
CGenFF_4.0 1 CG2R51 2 CG2R51 3 CG2R51 4 CG2R51 5 OG2R50 6 HGR51 7 HGR51 8 HGR52 9 HGR52
@<TRIPOS>MOLECULE
furan
 9 9 0 0 0
****
USER_CHARGES
INVALID_CHARGES
Pose:   7 Cluster:   7 Fr_nu: 172260 TotEn:   -11.00
@<TRIPOS>ATOM
      1 C1        -67.6348   -7.3056  -47.0061 C.2    1 LIG      -0.26000
      2 C2        -66.3630   -7.0872  -47.5875 C.2    1 LIG      -0.26000
      3 C3        -68.4069   -7.8883  -47.9841 C.2    1 LIG       0.09300
      4 C4        -66.4485   -7.5521  -48.8792 C.2    1 LIG       0.09300
      5 O1        -67.6911   -8.0421  -49.1288 O.3    1 LIG      -0.29200
      6 H1        -67.9496   -7.0675  -46.0004 H      1 LIG       0.17500
      7 H2        -65.4928   -6.6463  -47.1229 H      1 LIG       0.17500
      8 H3        -69.4291   -8.2357  -48.0217 H      1 LIG       0.13800
      9 H4        -65.7513   -7.6036  -49.7028 H      1 LIG       0.13800
@<TRIPOS>BOND
      1       1       2 1
      2       1       3 2
      3       2       4 2
      4       3       5 1
      5       4       5 1
      6       1       6 1
      7       2       7 1
      8       3       8 1
      9       4       9 1
@<TRIPOS>ALT_TYPE
CGenFF_4.0_ALT_TYPE_SET
CGenFF_4.0 1 CG2R51 2 CG2R51 3 CG2R51 4 CG2R51 5 OG2R50 6 HGR51 7 HGR51 8 HGR52 9 HGR52
@<TRIPOS>MOLECULE
furan
 9 9 0 0 0
****
USER_CHARGES
INVALID_CHARGES
Pose:   8 Cluster:   8 Fr_nu:   5008 TotEn:   -10.89
@<TRIPOS>ATOM
      1 C1        -66.9500   -7.5673  -47.5227 C.2    1 LIG      -0.26000
      2 C2        -67.8227   -7.2334  -48.5858 C.2    1 LIG      -0.26000
      3 C3        -65.7303   -7.8348  -48.0995 C.2    1 LIG       0.09300
      4 C4        -67.0741   -7.3205  -49.7364 C.2    1 LIG       0.09300
      5 O1        -65.7974   -7.6865  -49.4486 O.3    1 LIG      -0.29200
      6 H1        -67.1812   -7.6083  -46.4681 H      1 LIG       0.17500
      7 H2        -68.8668   -6.9628  -48.5213 H      1 LIG       0.17500
      8 H3        -64.7664   -8.1268  -47.7087 H      1 LIG       0.13800
      9 H4        -67.2904   -7.1618  -50.7828 H      1 LIG       0.13800
@<TRIPOS>BOND
      1       1       2 1
      2       1       3 2
      3       2       4 2
      4       3       5 1
      5       4       5 1
      6       1       6 1
      7       2       7 1
      8       3       8 1
      9       4       9 1
@<TRIPOS>ALT_TYPE
CGenFF_4.0_ALT_TYPE_SET
CGenFF_4.0 1 CG2R51 2 CG2R51 3 CG2R51 4 CG2R51 5 OG2R50 6 HGR51 7 HGR51 8 HGR52 9 HGR52
@<TRIPOS>MOLECULE
furan
 9 9 0 0 0
****
USER_CHARGES
INVALID_CHARGES
Pose:   9 Cluster:   9 Fr_nu: 408919 TotEn:   -10.64
@<TRIPOS>ATOM
      1 C1        -69.6609   -7.8471  -49.1522 C.2    1 LIG      -0.26000
      2 C2        -68.2834   -7.7192  -48.8528 C.2    1 LIG      -0.26000
      3 C3        -70.3077   -7.9411  -47.9419 C.2    1 LIG       0.09300
      4 C4        -68.1868   -7.7440  -47.4810 C.2    1 LIG       0.09300
      5 O1        -69.4163   -7.8790  -46.9182 O.3    1 LIG      -0.29200
      6 H1        -70.1241   -7.8686  -50.1280 H      1 LIG       0.17500
      7 H2        -67.4637   -7.6209  -49.5498 H      1 LIG       0.17500
      8 H3        -71.3433   -8.0491  -47.6541 H      1 LIG       0.13800
      9 H4        -67.3600   -7.6798  -46.7886 H      1 LIG       0.13800
@<TRIPOS>BOND
      1       1       2 1
      2       1       3 2
      3       2       4 2
      4       3       5 1
      5       4       5 1
      6       1       6 1
      7       2       7 1
      8       3       8 1
      9       4       9 1
@<TRIPOS>ALT_TYPE
CGenFF_4.0_ALT_TYPE_SET
CGenFF_4.0 1 CG2R51 2 CG2R51 3 CG2R51 4 CG2R51 5 OG2R50 6 HGR51 7 HGR51 8 HGR52 9 HGR52
@<TRIPOS>MOLECULE
furan
 9 9 0 0 0
****
USER_CHARGES
INVALID_CHARGES
Pose:  10 Cluster:  10 Fr_nu: 739675 TotEn:   -10.48
@<TRIPOS>ATOM
      1 C1        -76.1164  -24.6814  -44.5783 C.2    1 LIG      -0.26000
      2 C2        -74.7476  -25.0060  -44.4227 C.2    1 LIG      -0.26000
      3 C3        -76.7387  -25.8371  -44.9897 C.2    1 LIG       0.09300
      4 C4        -74.6310  -26.3369  -44.7500 C.2    1 LIG       0.09300
      5 O1        -75.8403  -26.8509  -45.0966 O.3    1 LIG      -0.29200
      6 H1        -76.5901  -23.7247  -44.4120 H      1 LIG       0.17500
      7 H2        -73.9463  -24.3518  -44.1108 H      1 LIG       0.17500
      8 H3        -77.7602  -26.0899  -45.2341 H      1 LIG       0.13800
      9 H4        -73.8017  -27.0283  -44.7847 H      1 LIG       0.13800
@<TRIPOS>BOND
      1       1       2 1
      2       1       3 2
      3       2       4 2
      4       3       5 1
      5       4       5 1
      6       1       6 1
      7       2       7 1
      8       3       8 1
      9       4       9 1
@<TRIPOS>ALT_TYPE
CGenFF_4.0_ALT_TYPE_SET
CGenFF_4.0 1 CG2R51 2 CG2R51 3 CG2R51 4 CG2R51 5 OG2R50 6 HGR51 7 HGR51 8 HGR52 9 HGR52
@<TRIPOS>MOLECULE
furan
 9 9 0 0 0
****
USER_CHARGES
INVALID_CHARGES
Pose:  11 Cluster:  11 Fr_nu: 3238466 TotEn:   -10.35
@<TRIPOS>ATOM
      1 C1        -83.9381  -10.1723  -32.4388 C.2    1 LIG      -0.26000
      2 C2        -83.1400   -9.9798  -33.5917 C.2    1 LIG      -0.26000
      3 C3        -85.1290   -9.5302  -32.6870 C.2    1 LIG       0.09300
      4 C4        -83.9001   -9.2339  -34.4623 C.2    1 LIG       0.09300
      5 O1        -85.1140   -8.9558  -33.9184 O.3    1 LIG      -0.29200
      6 H1        -83.6778  -10.7111  -31.5392 H      1 LIG       0.17500
      7 H2        -82.1364  -10.3399  -33.7663 H      1 LIG       0.17500
      8 H3        -86.0392   -9.3977  -32.1205 H      1 LIG       0.13800
      9 H4        -83.7310   -8.8406  -35.4542 H      1 LIG       0.13800
@<TRIPOS>BOND
      1       1       2 1
      2       1       3 2
      3       2       4 2
      4       3       5 1
      5       4       5 1
      6       1       6 1
      7       2       7 1
      8       3       8 1
      9       4       9 1
@<TRIPOS>ALT_TYPE
CGenFF_4.0_ALT_TYPE_SET
CGenFF_4.0 1 CG2R51 2 CG2R51 3 CG2R51 4 CG2R51 5 OG2R50 6 HGR51 7 HGR51 8 HGR52 9 HGR52
@<TRIPOS>MOLECULE
furan
 9 9 0 0 0
****
USER_CHARGES
INVALID_CHARGES
Pose:  12 Cluster:  12 Fr_nu:  82300 TotEn:   -10.30
@<TRIPOS>ATOM
      1 C1        -67.3283   -6.9367  -45.6909 C.2    1 LIG      -0.26000
      2 C2        -66.0555   -6.8978  -46.3087 C.2    1 LIG      -0.26000
      3 C3        -68.1349   -7.6763  -46.5242 C.2    1 LIG       0.09300
      4 C4        -66.1750   -7.6164  -47.4754 C.2    1 LIG       0.09300
      5 O1        -67.4395   -8.0944  -47.6141 O.3    1 LIG      -0.29200
      6 H1        -67.6213   -6.4821  -44.7555 H      1 LIG       0.17500
      7 H2        -65.1626   -6.4074  -45.9484 H      1 LIG       0.17500
      8 H3        -69.1708   -7.9803  -46.4857 H      1 LIG       0.13800
      9 H4        -65.4902   -7.8671  -48.2724 H      1 LIG       0.13800
@<TRIPOS>BOND
      1       1       2 1
      2       1       3 2
      3       2       4 2
      4       3       5 1
      5       4       5 1
      6       1       6 1
      7       2       7 1
      8       3       8 1
      9       4       9 1
@<TRIPOS>ALT_TYPE
CGenFF_4.0_ALT_TYPE_SET
CGenFF_4.0 1 CG2R51 2 CG2R51 3 CG2R51 4 CG2R51 5 OG2R50 6 HGR51 7 HGR51 8 HGR52 9 HGR52
@<TRIPOS>MOLECULE
furan
 9 9 0 0 0
****
USER_CHARGES
INVALID_CHARGES
Pose:  13 Cluster:  13 Fr_nu:  26425 TotEn:   -10.25
@<TRIPOS>ATOM
      1 C1        -68.6944   -7.3549  -48.9849 C.2    1 LIG      -0.26000
      2 C2        -67.7085   -6.8658  -49.8749 C.2    1 LIG      -0.26000
      3 C3        -68.0201   -8.0743  -48.0258 C.2    1 LIG       0.09300
      4 C4        -66.5020   -7.3210  -49.3960 C.2    1 LIG       0.09300
      5 O1        -66.6833   -8.0583  -48.2691 O.3    1 LIG      -0.29200
      6 H1        -69.7628   -7.2027  -49.0364 H      1 LIG       0.17500
      7 H2        -67.8585   -6.2574  -50.7550 H      1 LIG       0.17500
      8 H3        -68.3294   -8.6270  -47.1507 H      1 LIG       0.13800
      9 H4        -65.4786   -7.2130  -49.7246 H      1 LIG       0.13800
@<TRIPOS>BOND
      1       1       2 1
      2       1       3 2
      3       2       4 2
      4       3       5 1
      5       4       5 1
      6       1       6 1
      7       2       7 1
      8       3       8 1
      9       4       9 1
@<TRIPOS>ALT_TYPE
CGenFF_4.0_ALT_TYPE_SET
CGenFF_4.0 1 CG2R51 2 CG2R51 3 CG2R51 4 CG2R51 5 OG2R50 6 HGR51 7 HGR51 8 HGR52 9 HGR52
@<TRIPOS>MOLECULE
furan
 9 9 0 0 0
****
USER_CHARGES
INVALID_CHARGES
Pose:  14 Cluster:  14 Fr_nu:  13167 TotEn:   -10.20
@<TRIPOS>ATOM
      1 C1        -74.7042  -18.7689  -42.1997 C.2    1 LIG      -0.26000
      2 C2        -75.2602  -18.2301  -43.3846 C.2    1 LIG      -0.26000
      3 C3        -75.3146  -18.1105  -41.1576 C.2    1 LIG       0.09300
      4 C4        -76.1708  -17.2810  -42.9820 C.2    1 LIG       0.09300
      5 O1        -76.2100  -17.2020  -41.6260 O.3    1 LIG      -0.29200
      6 H1        -73.9523  -19.5401  -42.1158 H      1 LIG       0.17500
      7 H2        -75.0265  -18.4999  -44.4044 H      1 LIG       0.17500
      8 H3        -75.2283  -18.1703  -40.0825 H      1 LIG       0.13800
      9 H4        -76.8355  -16.6119  -43.5088 H      1 LIG       0.13800
@<TRIPOS>BOND
      1       1       2 1
      2       1       3 2
      3       2       4 2
      4       3       5 1
      5       4       5 1
      6       1       6 1
      7       2       7 1
      8       3       8 1
      9       4       9 1
@<TRIPOS>ALT_TYPE
CGenFF_4.0_ALT_TYPE_SET
CGenFF_4.0 1 CG2R51 2 CG2R51 3 CG2R51 4 CG2R51 5 OG2R50 6 HGR51 7 HGR51 8 HGR52 9 HGR52
@<TRIPOS>MOLECULE
furan
 9 9 0 0 0
****
USER_CHARGES
INVALID_CHARGES
Pose:  15 Cluster:  15 Fr_nu:  51534 TotEn:   -10.20
@<TRIPOS>ATOM
      1 C1        -75.0820  -17.1347  -43.8601 C.2    1 LIG      -0.26000
      2 C2        -75.2849  -18.1617  -42.9076 C.2    1 LIG      -0.26000
      3 C3        -75.2787  -15.9490  -43.1912 C.2    1 LIG       0.09300
      4 C4        -75.5910  -17.5304  -41.7244 C.2    1 LIG       0.09300
      5 O1        -75.5892  -16.1814  -41.8889 O.3    1 LIG      -0.29200
      6 H1        -74.8251  -17.2449  -44.9037 H      1 LIG       0.17500
      7 H2        -75.2164  -19.2286  -43.0638 H      1 LIG       0.17500
      8 H3        -75.2360  -14.9098  -43.4833 H      1 LIG       0.13800
      9 H4        -75.8233  -17.8798  -40.7290 H      1 LIG       0.13800
@<TRIPOS>BOND
      1       1       2 1
      2       1       3 2
      3       2       4 2
      4       3       5 1
      5       4       5 1
      6       1       6 1
      7       2       7 1
      8       3       8 1
      9       4       9 1
@<TRIPOS>ALT_TYPE
CGenFF_4.0_ALT_TYPE_SET
CGenFF_4.0 1 CG2R51 2 CG2R51 3 CG2R51 4 CG2R51 5 OG2R50 6 HGR51 7 HGR51 8 HGR52 9 HGR52
@<TRIPOS>MOLECULE
furan
 9 9 0 0 0
****
USER_CHARGES
INVALID_CHARGES
Pose:  16 Cluster:  16 Fr_nu:    711 TotEn:    -9.98
@<TRIPOS>ATOM
      1 C1        -51.2495    5.2690  -32.8823 C.2    1 LIG      -0.26000
      2 C2        -52.4413    5.8368  -32.3720 C.2    1 LIG      -0.26000
      3 C3        -51.5678    3.9836  -33.2546 C.2    1 LIG       0.09300
      4 C4        -53.4029    4.8580  -32.4690 C.2    1 LIG       0.09300
      5 O1        -52.8785    3.7253  -33.0061 O.3    1 LIG      -0.29200
      6 H1        -50.2798    5.7377  -32.9676 H      1 LIG       0.17500
      7 H2        -52.5819    6.8347  -31.9824 H      1 LIG       0.17500
      8 H3        -51.0053    3.1703  -33.6897 H      1 LIG       0.13800
      9 H4        -54.4515    4.8123  -32.2133 H      1 LIG       0.13800
@<TRIPOS>BOND
      1       1       2 1
      2       1       3 2
      3       2       4 2
      4       3       5 1
      5       4       5 1
      6       1       6 1
      7       2       7 1
      8       3       8 1
      9       4       9 1
@<TRIPOS>ALT_TYPE
CGenFF_4.0_ALT_TYPE_SET
CGenFF_4.0 1 CG2R51 2 CG2R51 3 CG2R51 4 CG2R51 5 OG2R50 6 HGR51 7 HGR51 8 HGR52 9 HGR52
@<TRIPOS>MOLECULE
furan
 9 9 0 0 0
****
USER_CHARGES
INVALID_CHARGES
Pose:  17 Cluster:  17 Fr_nu: 228495 TotEn:    -9.76
@<TRIPOS>ATOM
      1 C1        -77.3653  -17.7262  -43.8735 C.2    1 LIG      -0.26000
      2 C2        -77.2927  -17.8991  -42.4706 C.2    1 LIG      -0.26000
      3 C3        -76.0657  -17.7065  -44.3237 C.2    1 LIG       0.09300
      4 C4        -75.9539  -17.9730  -42.1636 C.2    1 LIG       0.09300
      5 O1        -75.1993  -17.8565  -43.2877 O.3    1 LIG      -0.29200
      6 H1        -78.2536  -17.6276  -44.4804 H      1 LIG       0.17500
      7 H2        -78.1135  -17.9623  -41.7709 H      1 LIG       0.17500
      8 H3        -75.6140  -17.6009  -45.2993 H      1 LIG       0.13800
      9 H4        -75.4041  -18.1005  -41.2425 H      1 LIG       0.13800
@<TRIPOS>BOND
      1       1       2 1
      2       1       3 2
      3       2       4 2
      4       3       5 1
      5       4       5 1
      6       1       6 1
      7       2       7 1
      8       3       8 1
      9       4       9 1
@<TRIPOS>ALT_TYPE
CGenFF_4.0_ALT_TYPE_SET
CGenFF_4.0 1 CG2R51 2 CG2R51 3 CG2R51 4 CG2R51 5 OG2R50 6 HGR51 7 HGR51 8 HGR52 9 HGR52
@<TRIPOS>MOLECULE
furan
 9 9 0 0 0
****
USER_CHARGES
INVALID_CHARGES
Pose:  18 Cluster:  18 Fr_nu:   1053 TotEn:    -9.66
@<TRIPOS>ATOM
      1 C1        -51.5919    4.3797  -33.6806 C.2    1 LIG      -0.26000
      2 C2        -53.0009    4.2529  -33.6370 C.2    1 LIG      -0.26000
      3 C3        -51.2334    5.0534  -32.5363 C.2    1 LIG       0.09300
      4 C4        -53.4029    4.8580  -32.4690 C.2    1 LIG       0.09300
      5 O1        -52.3314    5.3485  -31.7922 O.3    1 LIG      -0.29200
      6 H1        -50.9216    4.0250  -34.4502 H      1 LIG       0.17500
      7 H2        -53.6430    3.7794  -34.3656 H      1 LIG       0.17500
      8 H3        -50.2891    5.3810  -32.1263 H      1 LIG       0.13800
      9 H4        -54.3636    5.0147  -32.0005 H      1 LIG       0.13800
@<TRIPOS>BOND
      1       1       2 1
      2       1       3 2
      3       2       4 2
      4       3       5 1
      5       4       5 1
      6       1       6 1
      7       2       7 1
      8       3       8 1
      9       4       9 1
@<TRIPOS>ALT_TYPE
CGenFF_4.0_ALT_TYPE_SET
CGenFF_4.0 1 CG2R51 2 CG2R51 3 CG2R51 4 CG2R51 5 OG2R50 6 HGR51 7 HGR51 8 HGR52 9 HGR52
@<TRIPOS>MOLECULE
furan
 9 9 0 0 0
****
USER_CHARGES
INVALID_CHARGES
Pose:  19 Cluster:  19 Fr_nu:  13044 TotEn:    -9.32
@<TRIPOS>ATOM
      1 C1        -65.4861   -3.3987  -58.6841 C.2    1 LIG      -0.26000
      2 C2        -66.1947   -4.2358  -57.7893 C.2    1 LIG      -0.26000
      3 C3        -64.3275   -3.0401  -58.0352 C.2    1 LIG       0.09300
      4 C4        -65.4185   -4.3291  -56.6576 C.2    1 LIG       0.09300
      5 O1        -64.2785   -3.6032  -56.7995 O.3    1 LIG      -0.29200
      6 H1        -65.7830   -3.0944  -59.6773 H      1 LIG       0.17500
      7 H2        -67.1514   -4.7117  -57.9494 H      1 LIG       0.17500
      8 H3        -63.4808   -2.4248  -58.3025 H      1 LIG       0.13800
      9 H4        -65.5302   -4.8448  -55.7150 H      1 LIG       0.13800
@<TRIPOS>BOND
      1       1       2 1
      2       1       3 2
      3       2       4 2
      4       3       5 1
      5       4       5 1
      6       1       6 1
      7       2       7 1
      8       3       8 1
      9       4       9 1
@<TRIPOS>ALT_TYPE
CGenFF_4.0_ALT_TYPE_SET
CGenFF_4.0 1 CG2R51 2 CG2R51 3 CG2R51 4 CG2R51 5 OG2R50 6 HGR51 7 HGR51 8 HGR52 9 HGR52
@<TRIPOS>MOLECULE
furan
 9 9 0 0 0
****
USER_CHARGES
INVALID_CHARGES
Pose:  20 Cluster:  20 Fr_nu: 581166 TotEn:    -9.25
@<TRIPOS>ATOM
      1 C1        -65.3635   -4.1741  -57.2295 C.2    1 LIG      -0.26000
      2 C2        -64.2081   -3.6920  -57.8897 C.2    1 LIG      -0.26000
      3 C3        -66.1176   -4.8053  -58.1913 C.2    1 LIG       0.09300
      4 C4        -64.3384   -4.0630  -59.2078 C.2    1 LIG       0.09300
      5 O1        -65.4997   -4.7421  -59.3999 O.3    1 LIG      -0.29200
      6 H1        -65.6154   -4.0736  -56.1837 H      1 LIG       0.17500
      7 H2        -63.3834   -3.1430  -57.4586 H      1 LIG       0.17500
      8 H3        -67.0660   -5.3223  -58.1776 H      1 LIG       0.13800
      9 H4        -63.7251   -3.9275  -60.0866 H      1 LIG       0.13800
@<TRIPOS>BOND
      1       1       2 1
      2       1       3 2
      3       2       4 2
      4       3       5 1
      5       4       5 1
      6       1       6 1
      7       2       7 1
      8       3       8 1
      9       4       9 1
@<TRIPOS>ALT_TYPE
CGenFF_4.0_ALT_TYPE_SET
CGenFF_4.0 1 CG2R51 2 CG2R51 3 CG2R51 4 CG2R51 5 OG2R50 6 HGR51 7 HGR51 8 HGR52 9 HGR52
@<TRIPOS>MOLECULE
furan
 9 9 0 0 0
****
USER_CHARGES
INVALID_CHARGES
Pose:  21 Cluster:  21 Fr_nu:  10546 TotEn:    -9.24
@<TRIPOS>ATOM
      1 C1        -75.2844  -17.1104  -42.9030 C.2    1 LIG      -0.26000
      2 C2        -75.9964  -17.4365  -44.0819 C.2    1 LIG      -0.26000
      3 C3        -76.1608  -17.3058  -41.8610 C.2    1 LIG       0.09300
      4 C4        -77.2571  -17.8081  -43.6763 C.2    1 LIG       0.09300
      5 O1        -77.3655  -17.7312  -42.3239 O.3    1 LIG      -0.29200
      6 H1        -74.2607  -16.7745  -42.8228 H      1 LIG       0.17500
      7 H2        -75.6357  -17.4049  -45.0999 H      1 LIG       0.17500
      8 H3        -76.0849  -17.1940  -40.7892 H      1 LIG       0.13800
      9 H4        -78.1440  -18.1364  -44.1986 H      1 LIG       0.13800
@<TRIPOS>BOND
      1       1       2 1
      2       1       3 2
      3       2       4 2
      4       3       5 1
      5       4       5 1
      6       1       6 1
      7       2       7 1
      8       3       8 1
      9       4       9 1
@<TRIPOS>ALT_TYPE
CGenFF_4.0_ALT_TYPE_SET
CGenFF_4.0 1 CG2R51 2 CG2R51 3 CG2R51 4 CG2R51 5 OG2R50 6 HGR51 7 HGR51 8 HGR52 9 HGR52
@<TRIPOS>MOLECULE
furan
 9 9 0 0 0
****
USER_CHARGES
INVALID_CHARGES
Pose:  22 Cluster:  22 Fr_nu:  22687 TotEn:    -9.19
@<TRIPOS>ATOM
      1 C1        -67.9116   -7.4406  -47.8839 C.2    1 LIG      -0.26000
      2 C2        -66.5655   -7.0032  -47.8839 C.2    1 LIG      -0.26000
      3 C3        -68.2748   -7.5586  -46.5625 C.2    1 LIG       0.09300
      4 C4        -66.2022   -6.8850  -46.5625 C.2    1 LIG       0.09300
      5 O1        -67.2386   -7.2217  -45.7506 O.3    1 LIG      -0.29200
      6 H1        -68.5384   -7.6448  -48.7399 H      1 LIG       0.17500
      7 H2        -65.9386   -6.7994  -48.7400 H      1 LIG       0.17500
      8 H3        -69.1851   -7.8532  -46.0608 H      1 LIG       0.13800
      9 H4        -65.2923   -6.5891  -46.0610 H      1 LIG       0.13800
@<TRIPOS>BOND
      1       1       2 1
      2       1       3 2
      3       2       4 2
      4       3       5 1
      5       4       5 1
      6       1       6 1
      7       2       7 1
      8       3       8 1
      9       4       9 1
@<TRIPOS>ALT_TYPE
CGenFF_4.0_ALT_TYPE_SET
CGenFF_4.0 1 CG2R51 2 CG2R51 3 CG2R51 4 CG2R51 5 OG2R50 6 HGR51 7 HGR51 8 HGR52 9 HGR52
@<TRIPOS>MOLECULE
furan
 9 9 0 0 0
****
USER_CHARGES
INVALID_CHARGES
Pose:  23 Cluster:  23 Fr_nu: 394833 TotEn:    -8.73
@<TRIPOS>ATOM
      1 C1        -51.4428    6.3826  -33.0800 C.2    1 LIG      -0.26000
      2 C2        -52.0200    5.2161  -32.5240 C.2    1 LIG      -0.26000
      3 C3        -50.0806    6.2198  -32.9798 C.2    1 LIG       0.09300
      4 C4        -50.9695    4.4235  -32.1238 C.2    1 LIG       0.09300
      5 O1        -49.7838    5.0281  -32.3982 O.3    1 LIG      -0.29200
      6 H1        -51.9554    7.2356  -33.5006 H      1 LIG       0.17500
      7 H2        -53.0704    4.9822  -32.4273 H      1 LIG       0.17500
      8 H3        -49.2324    6.8266  -33.2615 H      1 LIG       0.13800
      9 H4        -50.9019    3.4534  -31.6532 H      1 LIG       0.13800
@<TRIPOS>BOND
      1       1       2 1
      2       1       3 2
      3       2       4 2
      4       3       5 1
      5       4       5 1
      6       1       6 1
      7       2       7 1
      8       3       8 1
      9       4       9 1
@<TRIPOS>ALT_TYPE
CGenFF_4.0_ALT_TYPE_SET
CGenFF_4.0 1 CG2R51 2 CG2R51 3 CG2R51 4 CG2R51 5 OG2R50 6 HGR51 7 HGR51 8 HGR52 9 HGR52
@<TRIPOS>MOLECULE
furan
 9 9 0 0 0
****
USER_CHARGES
INVALID_CHARGES
Pose:  24 Cluster:  24 Fr_nu:  39204 TotEn:    -8.62
@<TRIPOS>ATOM
      1 C1        -51.6467    4.6987  -32.9844 C.2    1 LIG      -0.26000
      2 C2        -52.9271    4.3090  -32.5240 C.2    1 LIG      -0.26000
      3 C3        -51.6668    4.5382  -34.3504 C.2    1 LIG       0.09300
      4 C4        -53.6384    3.9384  -33.6414 C.2    1 LIG       0.09300
      5 O1        -52.8772    4.0752  -34.7588 O.3    1 LIG      -0.29200
      6 H1        -50.8133    5.0518  -32.3944 H      1 LIG       0.17500
      7 H2        -53.2866    4.2998  -31.5051 H      1 LIG       0.17500
      8 H3        -50.9404    4.7017  -35.1331 H      1 LIG       0.13800
      9 H4        -54.6428    3.5744  -33.8015 H      1 LIG       0.13800
@<TRIPOS>BOND
      1       1       2 1
      2       1       3 2
      3       2       4 2
      4       3       5 1
      5       4       5 1
      6       1       6 1
      7       2       7 1
      8       3       8 1
      9       4       9 1
@<TRIPOS>ALT_TYPE
CGenFF_4.0_ALT_TYPE_SET
CGenFF_4.0 1 CG2R51 2 CG2R51 3 CG2R51 4 CG2R51 5 OG2R50 6 HGR51 7 HGR51 8 HGR52 9 HGR52
@<TRIPOS>MOLECULE
furan
 9 9 0 0 0
****
USER_CHARGES
INVALID_CHARGES
Pose:  25 Cluster:  25 Fr_nu: 605851 TotEn:    -8.53
@<TRIPOS>ATOM
      1 C1        -66.0454   -7.2769  -48.4697 C.2    1 LIG      -0.26000
      2 C2        -67.2800   -7.6660  -47.8972 C.2    1 LIG      -0.26000
      3 C3        -66.3227   -6.9190  -49.7686 C.2    1 LIG       0.09300
      4 C4        -68.2236   -7.5180  -48.8870 C.2    1 LIG       0.09300
      5 O1        -67.6482   -7.0630  -50.0309 O.3    1 LIG      -0.29200
      6 H1        -65.0750   -7.2599  -47.9953 H      1 LIG       0.17500
      7 H2        -67.4595   -8.0109  -46.8892 H      1 LIG       0.17500
      8 H3        -65.7201   -6.5590  -50.5898 H      1 LIG       0.13800
      9 H4        -69.2899   -7.6849  -48.9342 H      1 LIG       0.13800
@<TRIPOS>BOND
      1       1       2 1
      2       1       3 2
      3       2       4 2
      4       3       5 1
      5       4       5 1
      6       1       6 1
      7       2       7 1
      8       3       8 1
      9       4       9 1
@<TRIPOS>ALT_TYPE
CGenFF_4.0_ALT_TYPE_SET
CGenFF_4.0 1 CG2R51 2 CG2R51 3 CG2R51 4 CG2R51 5 OG2R50 6 HGR51 7 HGR51 8 HGR52 9 HGR52
@<TRIPOS>MOLECULE
furan
 9 9 0 0 0
****
USER_CHARGES
INVALID_CHARGES
Pose:  26 Cluster:  26 Fr_nu:  26608 TotEn:    -8.47
@<TRIPOS>ATOM
      1 C1        -67.6443   -7.4827  -47.4866 C.2    1 LIG      -0.26000
      2 C2        -67.6705   -7.8130  -48.8627 C.2    1 LIG      -0.26000
      3 C3        -66.4614   -6.8125  -47.2773 C.2    1 LIG       0.09300
      4 C4        -66.5020   -7.3210  -49.3960 C.2    1 LIG       0.09300
      5 O1        -65.7594   -6.7096  -48.4361 O.3    1 LIG      -0.29200
      6 H1        -68.3934   -7.7056  -46.7407 H      1 LIG       0.17500
      7 H2        -68.4445   -8.3431  -49.3986 H      1 LIG       0.17500
      8 H3        -65.9978   -6.3676  -46.4088 H      1 LIG       0.13800
      9 H4        -66.0737   -7.3235  -50.3878 H      1 LIG       0.13800
@<TRIPOS>BOND
      1       1       2 1
      2       1       3 2
      3       2       4 2
      4       3       5 1
      5       4       5 1
      6       1       6 1
      7       2       7 1
      8       3       8 1
      9       4       9 1
@<TRIPOS>ALT_TYPE
CGenFF_4.0_ALT_TYPE_SET
CGenFF_4.0 1 CG2R51 2 CG2R51 3 CG2R51 4 CG2R51 5 OG2R50 6 HGR51 7 HGR51 8 HGR52 9 HGR52
@<TRIPOS>MOLECULE
furan
 9 9 0 0 0
****
USER_CHARGES
INVALID_CHARGES
Pose:  27 Cluster:  27 Fr_nu:  22775 TotEn:    -8.34
@<TRIPOS>ATOM
      1 C1        -67.2613   -7.8571  -47.2675 C.2    1 LIG      -0.26000
      2 C2        -66.8981   -7.2222  -48.4792 C.2    1 LIG      -0.26000
      3 C3        -68.5791   -8.2249  -47.4091 C.2    1 LIG       0.09300
      4 C4        -68.0198   -7.2475  -49.2749 C.2    1 LIG       0.09300
      5 O1        -69.0489   -7.8570  -48.6299 O.3    1 LIG      -0.29200
      6 H1        -66.6404   -8.0251  -46.3994 H      1 LIG       0.17500
      7 H2        -65.9386   -6.7994  -48.7400 H      1 LIG       0.17500
      8 H3        -69.2875   -8.7296  -46.7683 H      1 LIG       0.13800
      9 H4        -68.2371   -6.8931  -50.2720 H      1 LIG       0.13800
@<TRIPOS>BOND
      1       1       2 1
      2       1       3 2
      3       2       4 2
      4       3       5 1
      5       4       5 1
      6       1       6 1
      7       2       7 1
      8       3       8 1
      9       4       9 1
@<TRIPOS>ALT_TYPE
CGenFF_4.0_ALT_TYPE_SET
CGenFF_4.0 1 CG2R51 2 CG2R51 3 CG2R51 4 CG2R51 5 OG2R50 6 HGR51 7 HGR51 8 HGR52 9 HGR52
@<TRIPOS>MOLECULE
furan
 9 9 0 0 0
****
USER_CHARGES
INVALID_CHARGES
Pose:  28 Cluster:  28 Fr_nu:  17071 TotEn:    -8.00
@<TRIPOS>ATOM
      1 C1        -75.7050  -16.9286  -41.9754 C.2    1 LIG      -0.26000
      2 C2        -75.7977  -17.0228  -43.3846 C.2    1 LIG      -0.26000
      3 C3        -75.3788  -18.1881  -41.5290 C.2    1 LIG       0.09300
      4 C4        -75.5215  -18.3331  -43.6989 C.2    1 LIG       0.09300
      5 O1        -75.2650  -19.0500  -42.5733 O.3    1 LIG      -0.29200
      6 H1        -75.8573  -16.0525  -41.3618 H      1 LIG       0.17500
      7 H2        -76.0358  -16.2342  -44.0837 H      1 LIG       0.17500
      8 H3        -75.2008  -18.6120  -40.5515 H      1 LIG       0.13800
      9 H4        -75.4696  -18.8844  -44.6264 H      1 LIG       0.13800
@<TRIPOS>BOND
      1       1       2 1
      2       1       3 2
      3       2       4 2
      4       3       5 1
      5       4       5 1
      6       1       6 1
      7       2       7 1
      8       3       8 1
      9       4       9 1
@<TRIPOS>ALT_TYPE
CGenFF_4.0_ALT_TYPE_SET
CGenFF_4.0 1 CG2R51 2 CG2R51 3 CG2R51 4 CG2R51 5 OG2R50 6 HGR51 7 HGR51 8 HGR52 9 HGR52
@<TRIPOS>MOLECULE
furan
 9 9 0 0 0
****
USER_CHARGES
INVALID_CHARGES
Pose:  29 Cluster:  29 Fr_nu: 1320157 TotEn:    -6.74
@<TRIPOS>ATOM
      1 C1        -50.8985    5.6063  -33.8862 C.2    1 LIG      -0.26000
      2 C2        -52.2599    5.2310  -33.7910 C.2    1 LIG      -0.26000
      3 C3        -50.3331    5.3046  -32.6691 C.2    1 LIG       0.09300
      4 C4        -52.4293    4.7266  -32.5225 C.2    1 LIG       0.09300
      5 O1        -51.2594    4.7678  -31.8323 O.3    1 LIG      -0.29200
      6 H1        -50.3929    6.0426  -34.7355 H      1 LIG       0.17500
      7 H2        -53.0222    5.3171  -34.5518 H      1 LIG       0.17500
      8 H3        -49.3374    5.4043  -32.2621 H      1 LIG       0.13800
      9 H4        -53.2743    4.3197  -31.9866 H      1 LIG       0.13800
@<TRIPOS>BOND
      1       1       2 1
      2       1       3 2
      3       2       4 2
      4       3       5 1
      5       4       5 1
      6       1       6 1
      7       2       7 1
      8       3       8 1
      9       4       9 1
@<TRIPOS>ALT_TYPE
CGenFF_4.0_ALT_TYPE_SET
CGenFF_4.0 1 CG2R51 2 CG2R51 3 CG2R51 4 CG2R51 5 OG2R50 6 HGR51 7 HGR51 8 HGR52 9 HGR52
@<TRIPOS>MOLECULE
furan
 9 9 0 0 0
****
USER_CHARGES
INVALID_CHARGES
Pose:  30 Cluster:  30 Fr_nu:   3664 TotEn:    -6.67
@<TRIPOS>ATOM
      1 C1        -76.9228  -17.7777  -42.3501 C.2    1 LIG      -0.26000
      2 C2        -75.8251  -16.9791  -41.9495 C.2    1 LIG      -0.26000
      3 C3        -77.0208  -17.6353  -43.7147 C.2    1 LIG       0.09300
      4 C4        -75.3305  -16.4058  -43.0978 C.2    1 LIG       0.09300
      5 O1        -76.0538  -16.8008  -44.1783 O.3    1 LIG      -0.29200
      6 H1        -77.5628  -18.3810  -41.7226 H      1 LIG       0.17500
      7 H2        -75.4421  -16.8391  -40.9489 H      1 LIG       0.17500
      8 H3        -77.6870  -18.0401  -44.4626 H      1 LIG       0.13800
      9 H4        -74.5130  -15.7304  -43.3039 H      1 LIG       0.13800
@<TRIPOS>BOND
      1       1       2 1
      2       1       3 2
      3       2       4 2
      4       3       5 1
      5       4       5 1
      6       1       6 1
      7       2       7 1
      8       3       8 1
      9       4       9 1
@<TRIPOS>ALT_TYPE
CGenFF_4.0_ALT_TYPE_SET
CGenFF_4.0 1 CG2R51 2 CG2R51 3 CG2R51 4 CG2R51 5 OG2R50 6 HGR51 7 HGR51 8 HGR52 9 HGR52
@<TRIPOS>MOLECULE
pyrimidine
 10 10 0 0 0
****
USER_CHARGES
INVALID_CHARGES
Pose:   1 Cluster:   1 Fr_nu: 3475404 TotEn:   -17.42
@<TRIPOS>ATOM
      1 C1        -72.8226   -9.9879  -42.3693 C.ar   1 LIG      -0.13100
      2 C2        -72.2931  -10.2304  -41.1182 C.ar   1 LIG       0.28900
      3 C3        -71.9178   -9.9899  -43.4112 C.ar   1 LIG       0.28900
      4 C4        -70.2027  -10.4346  -41.9873 C.ar   1 LIG       0.50700
      5 N1        -70.9831  -10.4585  -40.8901 N.ar   1 LIG      -0.71900
      6 N2        -70.5959  -10.2103  -43.2556 N.ar   1 LIG      -0.71900
      7 H1        -73.8781   -9.8079  -42.5233 H      1 LIG       0.11500
      8 H2        -72.9270  -10.2482  -40.2383 H      1 LIG       0.11400
      9 H3        -72.2405   -9.8081  -44.4306 H      1 LIG       0.11400
     10 H4        -69.1456  -10.6137  -41.8332 H      1 LIG       0.14100
@<TRIPOS>BOND
      1       1       2 ar
      2       1       3 ar
      3       2       5 ar
      4       3       6 ar
      5       4       5 ar
      6       4       6 ar
      7       1       7 1
      8       2       8 1
      9       3       9 1
     10       4      10 1
@<TRIPOS>ALT_TYPE
CGenFF_4.0_ALT_TYPE_SET
CGenFF_4.0 1 CG2R61 2 CG2R61 3 CG2R61 4 CG2R64 5 NG2R62 6 NG2R62 7 HGR61 8 HGR62 9 HGR62 10 HGR62
@<TRIPOS>MOLECULE
pyrimidine
 10 10 0 0 0
****
USER_CHARGES
INVALID_CHARGES
Pose:   2 Cluster:   2 Fr_nu: 263454 TotEn:   -17.36
@<TRIPOS>ATOM
      1 C1        -72.3609   -9.7365  -42.8752 C.ar   1 LIG      -0.13100
      2 C2        -72.3274  -11.1159  -42.8965 C.ar   1 LIG       0.28900
      3 C3        -71.2494   -9.1205  -42.3374 C.ar   1 LIG       0.28900
      4 C4        -70.2691  -11.1309  -41.9319 C.ar   1 LIG       0.50700
      5 N1        -71.2937  -11.8478  -42.4315 N.ar   1 LIG      -0.71900
      6 N2        -70.1817   -9.7892  -41.8546 N.ar   1 LIG      -0.71900
      7 H1        -73.2036   -9.1747  -43.2551 H      1 LIG       0.11500
      8 H2        -73.1559  -11.6877  -43.3001 H      1 LIG       0.11400
      9 H3        -71.1850   -8.0395  -42.2775 H      1 LIG       0.11400
     10 H4        -69.4257  -11.6932  -41.5504 H      1 LIG       0.14100
@<TRIPOS>BOND
      1       1       2 ar
      2       1       3 ar
      3       2       5 ar
      4       3       6 ar
      5       4       5 ar
      6       4       6 ar
      7       1       7 1
      8       2       8 1
      9       3       9 1
     10       4      10 1
@<TRIPOS>ALT_TYPE
CGenFF_4.0_ALT_TYPE_SET
CGenFF_4.0 1 CG2R61 2 CG2R61 3 CG2R61 4 CG2R64 5 NG2R62 6 NG2R62 7 HGR61 8 HGR62 9 HGR62 10 HGR62
@<TRIPOS>MOLECULE
pyrimidine
 10 10 0 0 0
****
USER_CHARGES
INVALID_CHARGES
Pose:   3 Cluster:   3 Fr_nu:  14559 TotEn:   -16.79
@<TRIPOS>ATOM
      1 C1        -72.2137  -10.2038  -41.8474 C.ar   1 LIG      -0.13100
      2 C2        -71.2126  -10.7217  -42.6437 C.ar   1 LIG       0.28900
      3 C3        -71.8783   -9.9981  -40.5248 C.ar   1 LIG       0.28900
      4 C4        -69.7723  -10.7737  -40.8860 C.ar   1 LIG       0.50700
      5 N1        -69.9758  -11.0193  -42.1942 N.ar   1 LIG      -0.71900
      6 N2        -70.6626  -10.2729  -40.0082 N.ar   1 LIG      -0.71900
      7 H1        -73.1974   -9.9744  -42.2347 H      1 LIG       0.11500
      8 H2        -71.3829  -10.9175  -43.6968 H      1 LIG       0.11400
      9 H3        -72.5998   -9.5949  -39.8225 H      1 LIG       0.11400
     10 H4        -68.7878  -11.0044  -40.4977 H      1 LIG       0.14100
@<TRIPOS>BOND
      1       1       2 ar
      2       1       3 ar
      3       2       5 ar
      4       3       6 ar
      5       4       5 ar
      6       4       6 ar
      7       1       7 1
      8       2       8 1
      9       3       9 1
     10       4      10 1
@<TRIPOS>ALT_TYPE
CGenFF_4.0_ALT_TYPE_SET
CGenFF_4.0 1 CG2R61 2 CG2R61 3 CG2R61 4 CG2R64 5 NG2R62 6 NG2R62 7 HGR61 8 HGR62 9 HGR62 10 HGR62
@<TRIPOS>MOLECULE
pyrimidine
 10 10 0 0 0
****
USER_CHARGES
INVALID_CHARGES
Pose:   4 Cluster:   4 Fr_nu: 3843487 TotEn:   -16.63
@<TRIPOS>ATOM
      1 C1        -83.8917   -9.1319  -34.4291 C.ar   1 LIG      -0.13100
      2 C2        -83.0466   -9.9034  -33.6576 C.ar   1 LIG       0.28900
      3 C3        -85.1763   -8.9883  -33.9462 C.ar   1 LIG       0.28900
      4 C4        -84.6947  -10.2784  -32.1377 C.ar   1 LIG       0.50700
      5 N1        -83.4164  -10.4937  -32.5021 N.ar   1 LIG      -0.71900
      6 N2        -85.6135   -9.5497  -32.8000 N.ar   1 LIG      -0.71900
      7 H1        -83.5682   -8.6702  -35.3523 H      1 LIG       0.11500
      8 H2        -82.0180  -10.0732  -33.9567 H      1 LIG       0.11400
      9 H3        -85.9120   -8.4005  -34.4843 H      1 LIG       0.11400
     10 H4        -85.0191  -10.7416  -31.2139 H      1 LIG       0.14100
@<TRIPOS>BOND
      1       1       2 ar
      2       1       3 ar
      3       2       5 ar
      4       3       6 ar
      5       4       5 ar
      6       4       6 ar
      7       1       7 1
      8       2       8 1
      9       3       9 1
     10       4      10 1
@<TRIPOS>ALT_TYPE
CGenFF_4.0_ALT_TYPE_SET
CGenFF_4.0 1 CG2R61 2 CG2R61 3 CG2R61 4 CG2R64 5 NG2R62 6 NG2R62 7 HGR61 8 HGR62 9 HGR62 10 HGR62
@<TRIPOS>MOLECULE
pyrimidine
 10 10 0 0 0
****
USER_CHARGES
INVALID_CHARGES
Pose:   5 Cluster:   5 Fr_nu: 3843538 TotEn:   -16.31
@<TRIPOS>ATOM
      1 C1        -82.9786  -10.0244  -33.9058 C.ar   1 LIG      -0.13100
      2 C2        -83.4598  -10.8621  -32.9203 C.ar   1 LIG       0.28900
      3 C3        -83.8917   -9.1319  -34.4291 C.ar   1 LIG       0.28900
      4 C4        -85.5255   -9.9239  -33.0614 C.ar   1 LIG       0.50700
      5 N1        -84.7323  -10.8389  -32.4724 N.ar   1 LIG      -0.71900
      6 N2        -85.1778   -9.0541  -34.0290 N.ar   1 LIG      -0.71900
      7 H1        -81.9526  -10.0650  -34.2462 H      1 LIG       0.11500
      8 H2        -82.8159  -11.5972  -32.4498 H      1 LIG       0.11400
      9 H3        -83.6058   -8.4341  -35.2086 H      1 LIG       0.11400
     10 H4        -86.5531   -9.8839  -32.7216 H      1 LIG       0.14100
@<TRIPOS>BOND
      1       1       2 ar
      2       1       3 ar
      3       2       5 ar
      4       3       6 ar
      5       4       5 ar
      6       4       6 ar
      7       1       7 1
      8       2       8 1
      9       3       9 1
     10       4      10 1
@<TRIPOS>ALT_TYPE
CGenFF_4.0_ALT_TYPE_SET
CGenFF_4.0 1 CG2R61 2 CG2R61 3 CG2R61 4 CG2R64 5 NG2R62 6 NG2R62 7 HGR61 8 HGR62 9 HGR62 10 HGR62
@<TRIPOS>MOLECULE
pyrimidine
 10 10 0 0 0
****
USER_CHARGES
INVALID_CHARGES
Pose:   6 Cluster:   6 Fr_nu: 168609 TotEn:   -16.09
@<TRIPOS>ATOM
      1 C1        -70.1544   -7.8461  -47.5376 C.ar   1 LIG      -0.13100
      2 C2        -68.8913   -8.4007  -47.4977 C.ar   1 LIG       0.28900
      3 C3        -70.3800   -6.9481  -48.5607 C.ar   1 LIG       0.28900
      4 C4        -68.2597   -7.2188  -49.3337 C.ar   1 LIG       0.50700
      5 N1        -67.9161   -8.1085  -48.3831 N.ar   1 LIG      -0.71900
      6 N2        -69.4519   -6.6098  -49.4796 N.ar   1 LIG      -0.71900
      7 H1        -70.9177   -8.0987  -46.8139 H      1 LIG       0.11500
      8 H2        -68.6207   -9.1167  -46.7293 H      1 LIG       0.11400
      9 H3        -71.3423   -6.4604  -48.6728 H      1 LIG       0.11400
     10 H4        -67.4952   -6.9649  -50.0578 H      1 LIG       0.14100
@<TRIPOS>BOND
      1       1       2 ar
      2       1       3 ar
      3       2       5 ar
      4       3       6 ar
      5       4       5 ar
      6       4       6 ar
      7       1       7 1
      8       2       8 1
      9       3       9 1
     10       4      10 1
@<TRIPOS>ALT_TYPE
CGenFF_4.0_ALT_TYPE_SET
CGenFF_4.0 1 CG2R61 2 CG2R61 3 CG2R61 4 CG2R64 5 NG2R62 6 NG2R62 7 HGR61 8 HGR62 9 HGR62 10 HGR62
@<TRIPOS>MOLECULE
pyrimidine
 10 10 0 0 0
****
USER_CHARGES
INVALID_CHARGES
Pose:   7 Cluster:   7 Fr_nu: 3813036 TotEn:   -14.46
@<TRIPOS>ATOM
      1 C1        -82.5706   -9.9473  -33.4821 C.ar   1 LIG      -0.13100
      2 C2        -82.4562   -9.9845  -32.1074 C.ar   1 LIG       0.28900
      3 C3        -83.7987   -9.5483  -33.9685 C.ar   1 LIG       0.28900
      4 C4        -84.6051   -9.2860  -31.8595 C.ar   1 LIG       0.50700
      5 N1        -83.4569   -9.6592  -31.2629 N.ar   1 LIG      -0.71900
      6 N2        -84.8420   -9.2093  -33.1830 N.ar   1 LIG      -0.71900
      7 H1        -81.7510  -10.2139  -34.1359 H      1 LIG       0.11500
      8 H2        -81.5287  -10.2862  -31.6329 H      1 LIG       0.11400
      9 H3        -83.9836   -9.4890  -35.0356 H      1 LIG       0.11400
     10 H4        -85.4262   -9.0201  -31.2051 H      1 LIG       0.14100
@<TRIPOS>BOND
      1       1       2 ar
      2       1       3 ar
      3       2       5 ar
      4       3       6 ar
      5       4       5 ar
      6       4       6 ar
      7       1       7 1
      8       2       8 1
      9       3       9 1
     10       4      10 1
@<TRIPOS>ALT_TYPE
CGenFF_4.0_ALT_TYPE_SET
CGenFF_4.0 1 CG2R61 2 CG2R61 3 CG2R61 4 CG2R64 5 NG2R62 6 NG2R62 7 HGR61 8 HGR62 9 HGR62 10 HGR62
@<TRIPOS>MOLECULE
pyrimidine
 10 10 0 0 0
****
USER_CHARGES
INVALID_CHARGES
Pose:   8 Cluster:   8 Fr_nu:  93574 TotEn:   -14.44
@<TRIPOS>ATOM
      1 C1        -70.6618   -7.8475  -47.9334 C.ar   1 LIG      -0.13100
      2 C2        -69.9247   -7.6482  -46.7839 C.ar   1 LIG       0.28900
      3 C3        -69.9445   -7.8362  -49.1121 C.ar   1 LIG       0.28900
      4 C4        -68.0050   -7.4630  -47.9870 C.ar   1 LIG       0.50700
      5 N1        -68.5899   -7.4521  -46.7741 N.ar   1 LIG      -0.71900
      6 N2        -68.6104   -7.6459  -49.1761 N.ar   1 LIG      -0.71900
      7 H1        -71.7323   -8.0023  -47.9119 H      1 LIG       0.11500
      8 H2        -70.4017   -7.6403  -45.8099 H      1 LIG       0.11400
      9 H3        -70.4378   -7.9836  -50.0668 H      1 LIG       0.11400
     10 H4        -66.9334   -7.3069  -48.0089 H      1 LIG       0.14100
@<TRIPOS>BOND
      1       1       2 ar
      2       1       3 ar
      3       2       5 ar
      4       3       6 ar
      5       4       5 ar
      6       4       6 ar
      7       1       7 1
      8       2       8 1
      9       3       9 1
     10       4      10 1
@<TRIPOS>ALT_TYPE
CGenFF_4.0_ALT_TYPE_SET
CGenFF_4.0 1 CG2R61 2 CG2R61 3 CG2R61 4 CG2R64 5 NG2R62 6 NG2R62 7 HGR61 8 HGR62 9 HGR62 10 HGR62
@<TRIPOS>MOLECULE
pyrimidine
 10 10 0 0 0
****
USER_CHARGES
INVALID_CHARGES
Pose:   9 Cluster:   9 Fr_nu: 3567842 TotEn:   -13.93
@<TRIPOS>ATOM
      1 C1        -61.8477   -1.8816  -25.2748 C.ar   1 LIG      -0.13100
      2 C2        -63.1095   -2.4406  -25.2686 C.ar   1 LIG       0.28900
      3 C3        -61.7736   -0.5702  -24.8521 C.ar   1 LIG       0.28900
      4 C4        -64.0170   -0.5070  -24.4910 C.ar   1 LIG       0.50700
      5 N1        -64.2201   -1.7797  -24.8815 N.ar   1 LIG      -0.71900
      6 N2        -62.8420    0.1500  -24.4519 N.ar   1 LIG      -0.71900
      7 H1        -60.9738   -2.4353  -25.5906 H      1 LIG       0.11500
      8 H2        -63.2666   -3.4662  -25.5844 H      1 LIG       0.11400
      9 H3        -60.8244   -0.0462  -24.8232 H      1 LIG       0.11400
     10 H4        -64.8921    0.0480  -24.1757 H      1 LIG       0.14100
@<TRIPOS>BOND
      1       1       2 ar
      2       1       3 ar
      3       2       5 ar
      4       3       6 ar
      5       4       5 ar
      6       4       6 ar
      7       1       7 1
      8       2       8 1
      9       3       9 1
     10       4      10 1
@<TRIPOS>ALT_TYPE
CGenFF_4.0_ALT_TYPE_SET
CGenFF_4.0 1 CG2R61 2 CG2R61 3 CG2R61 4 CG2R64 5 NG2R62 6 NG2R62 7 HGR61 8 HGR62 9 HGR62 10 HGR62
@<TRIPOS>MOLECULE
pyrimidine
 10 10 0 0 0
****
USER_CHARGES
INVALID_CHARGES
Pose:  10 Cluster:  10 Fr_nu: 795705 TotEn:   -13.67
@<TRIPOS>ATOM
      1 C1        -76.2796  -24.2255  -44.5662 C.ar   1 LIG      -0.13100
      2 C2        -76.7185  -25.4669  -44.9796 C.ar   1 LIG       0.28900
      3 C3        -74.9384  -24.1402  -44.2533 C.ar   1 LIG       0.28900
      4 C4        -74.6310  -26.3369  -44.7500 C.ar   1 LIG       0.50700
      5 N1        -75.9185  -26.5484  -45.0834 N.ar   1 LIG      -0.71900
      6 N2        -74.0821  -25.1797  -44.3339 N.ar   1 LIG      -0.71900
      7 H1        -76.9437  -23.3749  -44.4920 H      1 LIG       0.11500
      8 H2        -77.7568  -25.6308  -45.2466 H      1 LIG       0.11400
      9 H3        -74.5021  -23.2054  -43.9183 H      1 LIG       0.11400
     10 H4        -73.9661  -27.1888  -44.8231 H      1 LIG       0.14100
@<TRIPOS>BOND
      1       1       2 ar
      2       1       3 ar
      3       2       5 ar
      4       3       6 ar
      5       4       5 ar
      6       4       6 ar
      7       1       7 1
      8       2       8 1
      9       3       9 1
     10       4      10 1
@<TRIPOS>ALT_TYPE
CGenFF_4.0_ALT_TYPE_SET
CGenFF_4.0 1 CG2R61 2 CG2R61 3 CG2R61 4 CG2R64 5 NG2R62 6 NG2R62 7 HGR61 8 HGR62 9 HGR62 10 HGR62
@<TRIPOS>MOLECULE
pyrimidine
 10 10 0 0 0
****
USER_CHARGES
INVALID_CHARGES
Pose:  11 Cluster:  11 Fr_nu: 1163415 TotEn:   -13.57
@<TRIPOS>ATOM
      1 C1        -69.8706   -7.6344  -47.6048 C.ar   1 LIG      -0.13100
      2 C2        -69.2303   -8.0465  -46.4538 C.ar   1 LIG       0.28900
      3 C3        -69.0521   -7.1351  -48.5971 C.ar   1 LIG       0.28900
      4 C4        -67.2059   -7.4752  -47.3154 C.ar   1 LIG       0.50700
      5 N1        -67.8947   -7.9809  -46.2747 N.ar   1 LIG      -0.71900
      6 N2        -67.7109   -7.0405  -48.4858 N.ar   1 LIG      -0.71900
      7 H1        -70.9441   -7.6984  -47.7213 H      1 LIG       0.11500
      8 H2        -69.7908   -8.4528  -45.6189 H      1 LIG       0.11400
      9 H3        -69.4648   -6.7860  -49.5375 H      1 LIG       0.11400
     10 H4        -66.1311   -7.4100  -47.1985 H      1 LIG       0.14100
@<TRIPOS>BOND
      1       1       2 ar
      2       1       3 ar
      3       2       5 ar
      4       3       6 ar
      5       4       5 ar
      6       4       6 ar
      7       1       7 1
      8       2       8 1
      9       3       9 1
     10       4      10 1
@<TRIPOS>ALT_TYPE
CGenFF_4.0_ALT_TYPE_SET
CGenFF_4.0 1 CG2R61 2 CG2R61 3 CG2R61 4 CG2R64 5 NG2R62 6 NG2R62 7 HGR61 8 HGR62 9 HGR62 10 HGR62
@<TRIPOS>MOLECULE
pyrimidine
 10 10 0 0 0
****
USER_CHARGES
INVALID_CHARGES
Pose:  12 Cluster:  12 Fr_nu:  15120 TotEn:   -13.06
@<TRIPOS>ATOM
      1 C1        -66.0979   -7.2120  -46.8326 C.ar   1 LIG      -0.13100
      2 C2        -67.3075   -6.8976  -46.2474 C.ar   1 LIG       0.28900
      3 C3        -66.1733   -7.8371  -48.0605 C.ar   1 LIG       0.28900
      4 C4        -68.4450   -7.7793  -48.0068 C.ar   1 LIG       0.50700
      5 N1        -68.5043   -7.1677  -46.8086 N.ar   1 LIG      -0.71900
      6 N2        -67.3342   -8.1371  -48.6790 N.ar   1 LIG      -0.71900
      7 H1        -65.1523   -6.9836  -46.3595 H      1 LIG       0.11500
      8 H2        -67.3486   -6.4051  -45.2820 H      1 LIG       0.11400
      9 H3        -65.2750   -8.1232  -48.5969 H      1 LIG       0.11400
     10 H4        -69.3917   -8.0092  -48.4802 H      1 LIG       0.14100
@<TRIPOS>BOND
      1       1       2 ar
      2       1       3 ar
      3       2       5 ar
      4       3       6 ar
      5       4       5 ar
      6       4       6 ar
      7       1       7 1
      8       2       8 1
      9       3       9 1
     10       4      10 1
@<TRIPOS>ALT_TYPE
CGenFF_4.0_ALT_TYPE_SET
CGenFF_4.0 1 CG2R61 2 CG2R61 3 CG2R61 4 CG2R64 5 NG2R62 6 NG2R62 7 HGR61 8 HGR62 9 HGR62 10 HGR62
@<TRIPOS>MOLECULE
pyrimidine
 10 10 0 0 0
****
USER_CHARGES
INVALID_CHARGES
Pose:  13 Cluster:  13 Fr_nu: 434904 TotEn:   -12.97
@<TRIPOS>ATOM
      1 C1        -68.5021   -7.1307  -48.6949 C.ar   1 LIG      -0.13100
      2 C2        -67.4602   -7.1354  -49.5999 C.ar   1 LIG       0.28900
      3 C3        -68.2119   -7.6448  -47.4477 C.ar   1 LIG       0.28900
      4 C4        -66.0688   -8.0782  -48.0694 C.ar   1 LIG       0.50700
      5 N1        -66.2262   -7.6032  -49.3197 N.ar   1 LIG      -0.71900
      6 N2        -67.0017   -8.1289  -47.0994 N.ar   1 LIG      -0.71900
      7 H1        -69.4824   -6.7491  -48.9469 H      1 LIG       0.11500
      8 H2        -67.5933   -6.7516  -50.6055 H      1 LIG       0.11400
      9 H3        -68.9676   -7.6834  -46.6706 H      1 LIG       0.11400
     10 H4        -65.0876   -8.4613  -47.8173 H      1 LIG       0.14100
@<TRIPOS>BOND
      1       1       2 ar
      2       1       3 ar
      3       2       5 ar
      4       3       6 ar
      5       4       5 ar
      6       4       6 ar
      7       1       7 1
      8       2       8 1
      9       3       9 1
     10       4      10 1
@<TRIPOS>ALT_TYPE
CGenFF_4.0_ALT_TYPE_SET
CGenFF_4.0 1 CG2R61 2 CG2R61 3 CG2R61 4 CG2R64 5 NG2R62 6 NG2R62 7 HGR61 8 HGR62 9 HGR62 10 HGR62
@<TRIPOS>MOLECULE
pyrimidine
 10 10 0 0 0
****
USER_CHARGES
INVALID_CHARGES
Pose:  14 Cluster:  14 Fr_nu:  14280 TotEn:   -12.78
@<TRIPOS>ATOM
      1 C1        -70.6659   -8.1273  -46.8671 C.ar   1 LIG      -0.13100
      2 C2        -69.4620   -7.4528  -46.8542 C.ar   1 LIG       0.28900
      3 C3        -71.3650   -8.0783  -48.0557 C.ar   1 LIG       0.28900
      4 C4        -69.7440   -6.8059  -49.0150 C.ar   1 LIG       0.50700
      5 N1        -68.9689   -6.7792  -47.9142 N.ar   1 LIG      -0.71900
      6 N2        -70.9322   -7.4244  -49.1536 N.ar   1 LIG      -0.71900
      7 H1        -71.0374   -8.6596  -46.0017 H      1 LIG       0.11500
      8 H2        -68.8423   -7.4348  -45.9643 H      1 LIG       0.11400
      9 H3        -72.3218   -8.5781  -48.1611 H      1 LIG       0.11400
     10 H4        -69.3727   -6.2721  -49.8813 H      1 LIG       0.14100
@<TRIPOS>BOND
      1       1       2 ar
      2       1       3 ar
      3       2       5 ar
      4       3       6 ar
      5       4       5 ar
      6       4       6 ar
      7       1       7 1
      8       2       8 1
      9       3       9 1
     10       4      10 1
@<TRIPOS>ALT_TYPE
CGenFF_4.0_ALT_TYPE_SET
CGenFF_4.0 1 CG2R61 2 CG2R61 3 CG2R61 4 CG2R64 5 NG2R62 6 NG2R62 7 HGR61 8 HGR62 9 HGR62 10 HGR62
@<TRIPOS>MOLECULE
pyrimidine
 10 10 0 0 0
****
USER_CHARGES
INVALID_CHARGES
Pose:  15 Cluster:  15 Fr_nu: 523611 TotEn:   -12.63
@<TRIPOS>ATOM
      1 C1        -75.8064  -25.0731  -44.5248 C.ar   1 LIG      -0.13100
      2 C2        -75.7649  -26.3704  -44.9938 C.ar   1 LIG       0.28900
      3 C3        -74.7000  -24.6607  -43.8108 C.ar   1 LIG       0.28900
      4 C4        -73.7092  -26.6891  -44.0774 C.ar   1 LIG       0.50700
      5 N1        -74.7283  -27.2090  -44.7878 N.ar   1 LIG      -0.71900
      6 N2        -73.6298  -25.4453  -43.5671 N.ar   1 LIG      -0.71900
      7 H1        -76.6513  -24.4221  -44.7049 H      1 LIG       0.11500
      8 H2        -76.5890  -26.7834  -45.5653 H      1 LIG       0.11400
      9 H3        -74.6420  -23.6578  -43.4019 H      1 LIG       0.11400
     10 H4        -72.8636  -27.3411  -43.8959 H      1 LIG       0.14100
@<TRIPOS>BOND
      1       1       2 ar
      2       1       3 ar
      3       2       5 ar
      4       3       6 ar
      5       4       5 ar
      6       4       6 ar
      7       1       7 1
      8       2       8 1
      9       3       9 1
     10       4      10 1
@<TRIPOS>ALT_TYPE
CGenFF_4.0_ALT_TYPE_SET
CGenFF_4.0 1 CG2R61 2 CG2R61 3 CG2R61 4 CG2R64 5 NG2R62 6 NG2R62 7 HGR61 8 HGR62 9 HGR62 10 HGR62
@<TRIPOS>MOLECULE
pyrimidine
 10 10 0 0 0
****
USER_CHARGES
INVALID_CHARGES
Pose:  16 Cluster:  16 Fr_nu:   4079 TotEn:   -12.44
@<TRIPOS>ATOM
      1 C1        -67.3802   -7.0814  -49.2748 C.ar   1 LIG      -0.13100
      2 C2        -68.7164   -6.8921  -49.5634 C.ar   1 LIG       0.28900
      3 C3        -67.1094   -7.6507  -48.0474 C.ar   1 LIG       0.28900
      4 C4        -69.3260   -7.7759  -47.5599 C.ar   1 LIG       0.50700
      5 N1        -69.7191   -7.2290  -48.7260 N.ar   1 LIG      -0.71900
      6 N2        -68.0612   -8.0115  -47.1619 N.ar   1 LIG      -0.71900
      7 H1        -66.5962   -6.8015  -49.9656 H      1 LIG       0.11500
      8 H2        -69.0266   -6.4509  -50.5044 H      1 LIG       0.11400
      9 H3        -66.0885   -7.8375  -47.7322 H      1 LIG       0.11400
     10 H4        -70.1108   -8.0553  -46.8676 H      1 LIG       0.14100
@<TRIPOS>BOND
      1       1       2 ar
      2       1       3 ar
      3       2       5 ar
      4       3       6 ar
      5       4       5 ar
      6       4       6 ar
      7       1       7 1
      8       2       8 1
      9       3       9 1
     10       4      10 1
@<TRIPOS>ALT_TYPE
CGenFF_4.0_ALT_TYPE_SET
CGenFF_4.0 1 CG2R61 2 CG2R61 3 CG2R61 4 CG2R64 5 NG2R62 6 NG2R62 7 HGR61 8 HGR62 9 HGR62 10 HGR62
@<TRIPOS>MOLECULE
pyrimidine
 10 10 0 0 0
****
USER_CHARGES
INVALID_CHARGES
Pose:  17 Cluster:  17 Fr_nu:   7331 TotEn:   -12.22
@<TRIPOS>ATOM
      1 C1        -67.4121   -6.8933  -49.9029 C.ar   1 LIG      -0.13100
      2 C2        -68.6186   -7.0215  -49.2453 C.ar   1 LIG       0.28900
      3 C3        -66.2974   -7.2758  -49.1853 C.ar   1 LIG       0.28900
      4 C4        -67.5794   -7.8267  -47.3909 C.ar   1 LIG       0.50700
      5 N1        -68.7393   -7.4864  -47.9845 N.ar   1 LIG      -0.71900
      6 N2        -66.3445   -7.7486  -47.9225 N.ar   1 LIG      -0.71900
      7 H1        -67.3446   -6.5171  -50.9149 H      1 LIG       0.11500
      8 H2        -69.5494   -6.7455  -49.7289 H      1 LIG       0.11400
      9 H3        -65.3053   -7.2102  -49.6187 H      1 LIG       0.11400
     10 H4        -67.6466   -8.2023  -46.3772 H      1 LIG       0.14100
@<TRIPOS>BOND
      1       1       2 ar
      2       1       3 ar
      3       2       5 ar
      4       3       6 ar
      5       4       5 ar
      6       4       6 ar
      7       1       7 1
      8       2       8 1
      9       3       9 1
     10       4      10 1
@<TRIPOS>ALT_TYPE
CGenFF_4.0_ALT_TYPE_SET
CGenFF_4.0 1 CG2R61 2 CG2R61 3 CG2R61 4 CG2R64 5 NG2R62 6 NG2R62 7 HGR61 8 HGR62 9 HGR62 10 HGR62
@<TRIPOS>MOLECULE
pyrimidine
 10 10 0 0 0
****
USER_CHARGES
INVALID_CHARGES
Pose:  18 Cluster:  18 Fr_nu:  65563 TotEn:   -12.16
@<TRIPOS>ATOM
      1 C1        -75.8410  -25.1841  -44.6680 C.ar   1 LIG      -0.13100
      2 C2        -74.5143  -24.9500  -44.9676 C.ar   1 LIG       0.28900
      3 C3        -76.3050  -26.4500  -44.9617 C.ar   1 LIG       0.28900
      4 C4        -74.2654  -27.0692  -45.7514 C.ar   1 LIG       0.50700
      5 N1        -73.6947  -25.8732  -45.5119 N.ar   1 LIG      -0.71900
      6 N2        -75.5421  -27.4206  -45.5059 N.ar   1 LIG      -0.71900
      7 H1        -76.4758  -24.4247  -44.2317 H      1 LIG       0.11500
      8 H2        -74.0605  -23.9845  -44.7724 H      1 LIG       0.11400
      9 H3        -77.3344  -26.7270  -44.7621 H      1 LIG       0.11400
     10 H4        -73.6302  -27.8294  -46.1894 H      1 LIG       0.14100
@<TRIPOS>BOND
      1       1       2 ar
      2       1       3 ar
      3       2       5 ar
      4       3       6 ar
      5       4       5 ar
      6       4       6 ar
      7       1       7 1
      8       2       8 1
      9       3       9 1
     10       4      10 1
@<TRIPOS>ALT_TYPE
CGenFF_4.0_ALT_TYPE_SET
CGenFF_4.0 1 CG2R61 2 CG2R61 3 CG2R61 4 CG2R64 5 NG2R62 6 NG2R62 7 HGR61 8 HGR62 9 HGR62 10 HGR62
@<TRIPOS>MOLECULE
pyrimidine
 10 10 0 0 0
****
USER_CHARGES
INVALID_CHARGES
Pose:  19 Cluster:  19 Fr_nu:  55013 TotEn:   -12.06
@<TRIPOS>ATOM
      1 C1        -68.2423   -7.4785  -45.7746 C.ar   1 LIG      -0.13100
      2 C2        -67.0783   -6.7391  -45.8281 C.ar   1 LIG       0.28900
      3 C3        -68.5761   -8.1512  -46.9322 C.ar   1 LIG       0.28900
      4 C4        -66.7258   -7.3570  -47.9870 C.ar   1 LIG       0.50700
      5 N1        -66.2929   -6.6558  -46.9220 N.ar   1 LIG      -0.71900
      6 N2        -67.8382   -8.1124  -48.0611 N.ar   1 LIG      -0.71900
      7 H1        -68.8534   -7.5274  -44.8833 H      1 LIG       0.11500
      8 H2        -66.7350   -6.1763  -44.9668 H      1 LIG       0.11400
      9 H3        -69.4737   -8.7577  -46.9859 H      1 LIG       0.11400
     10 H4        -66.1147   -7.3073  -48.8799 H      1 LIG       0.14100
@<TRIPOS>BOND
      1       1       2 ar
      2       1       3 ar
      3       2       5 ar
      4       3       6 ar
      5       4       5 ar
      6       4       6 ar
      7       1       7 1
      8       2       8 1
      9       3       9 1
     10       4      10 1
@<TRIPOS>ALT_TYPE
CGenFF_4.0_ALT_TYPE_SET
CGenFF_4.0 1 CG2R61 2 CG2R61 3 CG2R61 4 CG2R64 5 NG2R62 6 NG2R62 7 HGR61 8 HGR62 9 HGR62 10 HGR62
@<TRIPOS>MOLECULE
pyrimidine
 10 10 0 0 0
****
USER_CHARGES
INVALID_CHARGES
Pose:  20 Cluster:  20 Fr_nu:  37247 TotEn:   -11.93
@<TRIPOS>ATOM
      1 C1        -50.8286    5.2871  -33.8840 C.ar   1 LIG      -0.13100
      2 C2        -51.0793    5.6321  -32.5715 C.ar   1 LIG       0.28900
      3 C3        -51.7266    4.4066  -34.4518 C.ar   1 LIG       0.28900
      4 C4        -52.9271    4.3090  -32.5240 C.ar   1 LIG       0.50700
      5 N1        -52.1231    5.1602  -31.8587 N.ar   1 LIG      -0.71900
      6 N2        -52.7908    3.8958  -33.7985 N.ar   1 LIG      -0.71900
      7 H1        -49.9831    5.6810  -34.4318 H      1 LIG       0.11500
      8 H2        -50.4279    6.3181  -32.0410 H      1 LIG       0.11400
      9 H3        -51.6113    4.0770  -35.4787 H      1 LIG       0.11400
     10 H4        -53.7731    3.9136  -31.9753 H      1 LIG       0.14100
@<TRIPOS>BOND
      1       1       2 ar
      2       1       3 ar
      3       2       5 ar
      4       3       6 ar
      5       4       5 ar
      6       4       6 ar
      7       1       7 1
      8       2       8 1
      9       3       9 1
     10       4      10 1
@<TRIPOS>ALT_TYPE
CGenFF_4.0_ALT_TYPE_SET
CGenFF_4.0 1 CG2R61 2 CG2R61 3 CG2R61 4 CG2R64 5 NG2R62 6 NG2R62 7 HGR61 8 HGR62 9 HGR62 10 HGR62
@<TRIPOS>MOLECULE
pyrimidine
 10 10 0 0 0
****
USER_CHARGES
INVALID_CHARGES
Pose:  21 Cluster:  21 Fr_nu:  49612 TotEn:   -11.28
@<TRIPOS>ATOM
      1 C1        -66.2398   -7.0586  -48.5279 C.ar   1 LIG      -0.13100
      2 C2        -67.3440   -7.5159  -49.2179 C.ar   1 LIG       0.28900
      3 C3        -66.3367   -7.0987  -47.1520 C.ar   1 LIG       0.28900
      4 C4        -68.4336   -7.9676  -47.2748 C.ar   1 LIG       0.50700
      5 N1        -68.4618   -7.9791  -48.6211 N.ar   1 LIG      -0.71900
      6 N2        -67.4227   -7.5486  -46.4898 N.ar   1 LIG      -0.71900
      7 H1        -65.3560   -6.6922  -49.0327 H      1 LIG       0.11500
      8 H2        -67.3605   -7.5225  -50.3023 H      1 LIG       0.11400
      9 H3        -65.5193   -6.7594  -46.5250 H      1 LIG       0.11400
     10 H4        -69.3189   -8.3334  -46.7691 H      1 LIG       0.14100
@<TRIPOS>BOND
      1       1       2 ar
      2       1       3 ar
      3       2       5 ar
      4       3       6 ar
      5       4       5 ar
      6       4       6 ar
      7       1       7 1
      8       2       8 1
      9       3       9 1
     10       4      10 1
@<TRIPOS>ALT_TYPE
CGenFF_4.0_ALT_TYPE_SET
CGenFF_4.0 1 CG2R61 2 CG2R61 3 CG2R61 4 CG2R64 5 NG2R62 6 NG2R62 7 HGR61 8 HGR62 9 HGR62 10 HGR62
@<TRIPOS>MOLECULE
pyrimidine
 10 10 0 0 0
****
USER_CHARGES
INVALID_CHARGES
Pose:  22 Cluster:  22 Fr_nu:    108 TotEn:   -11.18
@<TRIPOS>ATOM
      1 C1        -64.1875   -3.7577  -58.4220 C.ar   1 LIG      -0.13100
      2 C2        -65.5347   -3.7245  -58.7193 C.ar   1 LIG       0.28900
      3 C3        -63.8527   -4.3813  -57.2375 C.ar   1 LIG       0.28900
      4 C4        -66.0366   -4.8367  -56.8014 C.ar   1 LIG       0.50700
      5 N1        -66.4901   -4.2561  -57.9287 N.ar   1 LIG      -0.71900
      6 N2        -64.7548   -4.9336  -56.3999 N.ar   1 LIG      -0.71900
      7 H1        -63.4425   -3.3229  -59.0748 H      1 LIG       0.11500
      8 H2        -65.8937   -3.2552  -59.6289 H      1 LIG       0.11400
      9 H3        -62.8185   -4.4559  -56.9192 H      1 LIG       0.11400
     10 H4        -66.7825   -5.2711  -56.1471 H      1 LIG       0.14100
@<TRIPOS>BOND
      1       1       2 ar
      2       1       3 ar
      3       2       5 ar
      4       3       6 ar
      5       4       5 ar
      6       4       6 ar
      7       1       7 1
      8       2       8 1
      9       3       9 1
     10       4      10 1
@<TRIPOS>ALT_TYPE
CGenFF_4.0_ALT_TYPE_SET
CGenFF_4.0 1 CG2R61 2 CG2R61 3 CG2R61 4 CG2R64 5 NG2R62 6 NG2R62 7 HGR61 8 HGR62 9 HGR62 10 HGR62
@<TRIPOS>MOLECULE
pyrimidine
 10 10 0 0 0
****
USER_CHARGES
INVALID_CHARGES
Pose:  23 Cluster:  23 Fr_nu:  24744 TotEn:   -10.89
@<TRIPOS>ATOM
      1 C1        -60.7568  -10.2852  -55.0925 C.ar   1 LIG      -0.13100
      2 C2        -59.7329  -10.0138  -55.9770 C.ar   1 LIG       0.28900
      3 C3        -60.4600  -11.1921  -54.0957 C.ar   1 LIG       0.28900
      4 C4        -58.3443  -11.4458  -54.8870 C.ar   1 LIG       0.50700
      5 N1        -58.5096  -10.5781  -55.9034 N.ar   1 LIG      -0.71900
      6 N2        -59.2598  -11.7938  -53.9627 N.ar   1 LIG      -0.71900
      7 H1        -61.7289   -9.8178  -55.1753 H      1 LIG       0.11500
      8 H2        -59.8724   -9.3140  -56.7938 H      1 LIG       0.11400
      9 H3        -61.2018  -11.4688  -53.3543 H      1 LIG       0.11400
     10 H4        -57.3714  -11.9148  -54.8045 H      1 LIG       0.14100
@<TRIPOS>BOND
      1       1       2 ar
      2       1       3 ar
      3       2       5 ar
      4       3       6 ar
      5       4       5 ar
      6       4       6 ar
      7       1       7 1
      8       2       8 1
      9       3       9 1
     10       4      10 1
@<TRIPOS>ALT_TYPE
CGenFF_4.0_ALT_TYPE_SET
CGenFF_4.0 1 CG2R61 2 CG2R61 3 CG2R61 4 CG2R64 5 NG2R62 6 NG2R62 7 HGR61 8 HGR62 9 HGR62 10 HGR62
@<TRIPOS>MOLECULE
pyrimidine
 10 10 0 0 0
****
USER_CHARGES
INVALID_CHARGES
Pose:  24 Cluster:  24 Fr_nu: 434886 TotEn:   -10.53
@<TRIPOS>ATOM
      1 C1        -68.1816   -7.1995  -48.7534 C.ar   1 LIG      -0.13100
      2 C2        -69.3780   -7.2732  -49.4373 C.ar   1 LIG       0.28900
      3 C3        -68.2119   -7.6448  -47.4477 C.ar   1 LIG       0.28900
      4 C4        -70.4221   -8.1479  -47.6175 C.ar   1 LIG       0.50700
      5 N1        -70.5217   -7.7438  -48.8982 N.ar   1 LIG      -0.71900
      6 N2        -69.3188   -8.1270  -46.8455 N.ar   1 LIG      -0.71900
      7 H1        -67.2790   -6.8173  -49.2109 H      1 LIG       0.11500
      8 H2        -69.4518   -6.9459  -50.4687 H      1 LIG       0.11400
      9 H3        -67.3201   -7.6250  -46.8307 H      1 LIG       0.11400
     10 H4        -71.3260   -8.5296  -47.1588 H      1 LIG       0.14100
@<TRIPOS>BOND
      1       1       2 ar
      2       1       3 ar
      3       2       5 ar
      4       3       6 ar
      5       4       5 ar
      6       4       6 ar
      7       1       7 1
      8       2       8 1
      9       3       9 1
     10       4      10 1
@<TRIPOS>ALT_TYPE
CGenFF_4.0_ALT_TYPE_SET
CGenFF_4.0 1 CG2R61 2 CG2R61 3 CG2R61 4 CG2R64 5 NG2R62 6 NG2R62 7 HGR61 8 HGR62 9 HGR62 10 HGR62
@<TRIPOS>MOLECULE
pyrimidine
 10 10 0 0 0
****
USER_CHARGES
INVALID_CHARGES
Pose:  25 Cluster:  25 Fr_nu: 341706 TotEn:   -10.14
@<TRIPOS>ATOM
      1 C1        -62.5580   -2.2599  -25.3794 C.ar   1 LIG      -0.13100
      2 C2        -63.6538   -1.5054  -25.7459 C.ar   1 LIG       0.28900
      3 C3        -61.5343   -1.5673  -24.7660 C.ar   1 LIG       0.28900
      4 C4        -62.6895    0.3837  -24.9281 C.ar   1 LIG       0.50700
      5 N1        -63.7533   -0.1765  -25.5347 N.ar   1 LIG      -0.71900
      6 N2        -61.5666   -0.2404  -24.5239 N.ar   1 LIG      -0.71900
      7 H1        -62.5049   -3.3250  -25.5613 H      1 LIG       0.11500
      8 H2        -64.5075   -1.9625  -26.2344 H      1 LIG       0.11400
      9 H3        -60.6321   -2.0753  -24.4430 H      1 LIG       0.11400
     10 H4        -62.7419    1.4502  -24.7469 H      1 LIG       0.14100
@<TRIPOS>BOND
      1       1       2 ar
      2       1       3 ar
      3       2       5 ar
      4       3       6 ar
      5       4       5 ar
      6       4       6 ar
      7       1       7 1
      8       2       8 1
      9       3       9 1
     10       4      10 1
@<TRIPOS>ALT_TYPE
CGenFF_4.0_ALT_TYPE_SET
CGenFF_4.0 1 CG2R61 2 CG2R61 3 CG2R61 4 CG2R64 5 NG2R62 6 NG2R62 7 HGR61 8 HGR62 9 HGR62 10 HGR62
@<TRIPOS>MOLECULE
pyrimidine
 10 10 0 0 0
****
USER_CHARGES
INVALID_CHARGES
Pose:  26 Cluster:  26 Fr_nu:   2164 TotEn:   -10.07
@<TRIPOS>ATOM
      1 C1        -67.7565   -7.4050  -46.9995 C.ar   1 LIG      -0.13100
      2 C2        -66.5289   -6.8131  -47.2164 C.ar   1 LIG       0.28900
      3 C3        -68.3340   -8.0030  -48.1008 C.ar   1 LIG       0.28900
      4 C4        -66.5689   -7.4167  -49.4076 C.ar   1 LIG       0.50700
      5 N1        -65.9039   -6.8002  -48.4120 N.ar   1 LIG      -0.71900
      6 N2        -67.7662   -8.0277  -49.3244 N.ar   1 LIG      -0.71900
      7 H1        -68.2351   -7.4002  -46.0293 H      1 LIG       0.11500
      8 H2        -65.9983   -6.3180  -46.4104 H      1 LIG       0.11400
      9 H3        -69.2987   -8.4932  -48.0277 H      1 LIG       0.11400
     10 H4        -66.0905   -7.4206  -50.3793 H      1 LIG       0.14100
@<TRIPOS>BOND
      1       1       2 ar
      2       1       3 ar
      3       2       5 ar
      4       3       6 ar
      5       4       5 ar
      6       4       6 ar
      7       1       7 1
      8       2       8 1
      9       3       9 1
     10       4      10 1
@<TRIPOS>ALT_TYPE
CGenFF_4.0_ALT_TYPE_SET
CGenFF_4.0 1 CG2R61 2 CG2R61 3 CG2R61 4 CG2R64 5 NG2R62 6 NG2R62 7 HGR61 8 HGR62 9 HGR62 10 HGR62
@<TRIPOS>MOLECULE
pyrimidine
 10 10 0 0 0
****
USER_CHARGES
INVALID_CHARGES
Pose:  27 Cluster:  27 Fr_nu: 1446145 TotEn:    -9.89
@<TRIPOS>ATOM
      1 C1        -50.3931    4.5746  -32.4620 C.ar   1 LIG      -0.13100
      2 C2        -49.7275    5.6840  -32.9424 C.ar   1 LIG       0.28900
      3 C3        -51.6845    4.4089  -32.9189 C.ar   1 LIG       0.28900
      4 C4        -51.5364    6.2980  -34.1745 C.ar   1 LIG       0.50700
      5 N1        -50.2709    6.5697  -33.8030 N.ar   1 LIG      -0.71900
      6 N2        -52.2899    5.2543  -33.7786 N.ar   1 LIG      -0.71900
      7 H1        -49.9326    3.8804  -31.7720 H      1 LIG       0.11500
      8 H2        -48.7083    5.8975  -32.6392 H      1 LIG       0.11400
      9 H3        -52.2867    3.5665  -32.5961 H      1 LIG       0.11400
     10 H4        -51.9981    6.9936  -34.8645 H      1 LIG       0.14100
@<TRIPOS>BOND
      1       1       2 ar
      2       1       3 ar
      3       2       5 ar
      4       3       6 ar
      5       4       5 ar
      6       4       6 ar
      7       1       7 1
      8       2       8 1
      9       3       9 1
     10       4      10 1
@<TRIPOS>ALT_TYPE
CGenFF_4.0_ALT_TYPE_SET
CGenFF_4.0 1 CG2R61 2 CG2R61 3 CG2R61 4 CG2R64 5 NG2R62 6 NG2R62 7 HGR61 8 HGR62 9 HGR62 10 HGR62
@<TRIPOS>MOLECULE
pyrimidine
 10 10 0 0 0
****
USER_CHARGES
INVALID_CHARGES
Pose:  28 Cluster:  28 Fr_nu: 867698 TotEn:    -9.83
@<TRIPOS>ATOM
      1 C1        -53.4053    4.4197  -33.6984 C.ar   1 LIG      -0.13100
      2 C2        -53.3583    4.9231  -32.4143 C.ar   1 LIG       0.28900
      3 C3        -52.4074    4.8540  -34.5468 C.ar   1 LIG       0.28900
      4 C4        -51.4964    6.1322  -32.9027 C.ar   1 LIG       0.50700
      5 N1        -52.4145    5.7843  -31.9810 N.ar   1 LIG      -0.71900
      6 N2        -51.4336    5.7131  -34.1810 N.ar   1 LIG      -0.71900
      7 H1        -54.1744    3.7299  -34.0191 H      1 LIG       0.11500
      8 H2        -54.1008    4.6391  -31.6765 H      1 LIG       0.11400
      9 H3        -52.3624    4.5132  -35.5755 H      1 LIG       0.11400
     10 H4        -50.7269    6.8238  -32.5822 H      1 LIG       0.14100
@<TRIPOS>BOND
      1       1       2 ar
      2       1       3 ar
      3       2       5 ar
      4       3       6 ar
      5       4       5 ar
      6       4       6 ar
      7       1       7 1
      8       2       8 1
      9       3       9 1
     10       4      10 1
@<TRIPOS>ALT_TYPE
CGenFF_4.0_ALT_TYPE_SET
CGenFF_4.0 1 CG2R61 2 CG2R61 3 CG2R61 4 CG2R64 5 NG2R62 6 NG2R62 7 HGR61 8 HGR62 9 HGR62 10 HGR62
@<TRIPOS>MOLECULE
pyrimidine
 10 10 0 0 0
****
USER_CHARGES
INVALID_CHARGES
Pose:  29 Cluster:  29 Fr_nu:    179 TotEn:    -9.41
@<TRIPOS>ATOM
      1 C1        -65.8484   -4.4460  -57.2208 C.ar   1 LIG      -0.13100
      2 C2        -64.6619   -3.8293  -56.8795 C.ar   1 LIG       0.28900
      3 C3        -65.9285   -4.9102  -58.5178 C.ar   1 LIG       0.28900
      4 C4        -63.8274   -4.1678  -58.9666 C.ar   1 LIG       0.50700
      5 N1        -63.6268   -3.6725  -57.7306 N.ar   1 LIG      -0.71900
      6 N2        -64.9335   -4.7875  -59.4208 N.ar   1 LIG      -0.71900
      7 H1        -66.6627   -4.5579  -56.5176 H      1 LIG       0.11500
      8 H2        -64.5066   -3.4322  -55.8823 H      1 LIG       0.11400
      9 H3        -66.8222   -5.4081  -58.8779 H      1 LIG       0.11400
     10 H4        -63.0127   -4.0548  -59.6713 H      1 LIG       0.14100
@<TRIPOS>BOND
      1       1       2 ar
      2       1       3 ar
      3       2       5 ar
      4       3       6 ar
      5       4       5 ar
      6       4       6 ar
      7       1       7 1
      8       2       8 1
      9       3       9 1
     10       4      10 1
@<TRIPOS>ALT_TYPE
CGenFF_4.0_ALT_TYPE_SET
CGenFF_4.0 1 CG2R61 2 CG2R61 3 CG2R61 4 CG2R64 5 NG2R62 6 NG2R62 7 HGR61 8 HGR62 9 HGR62 10 HGR62
@<TRIPOS>MOLECULE
pyrimidine
 10 10 0 0 0
****
USER_CHARGES
INVALID_CHARGES
Pose:  30 Cluster:  30 Fr_nu:  15143 TotEn:    -9.24
@<TRIPOS>ATOM
      1 C1        -65.1548   -7.1151  -46.7024 C.ar   1 LIG      -0.13100
      2 C2        -65.9564   -6.5902  -45.7092 C.ar   1 LIG       0.28900
      3 C3        -65.8206   -7.6843  -47.7686 C.ar   1 LIG       0.28900
      4 C4        -67.8353   -7.1959  -46.8361 C.ar   1 LIG       0.50700
      5 N1        -67.3049   -6.6135  -45.7439 N.ar   1 LIG      -0.71900
      6 N2        -67.1648   -7.7424  -47.8684 N.ar   1 LIG      -0.71900
      7 H1        -64.0749   -7.0826  -46.6485 H      1 LIG       0.11500
      8 H2        -65.5231   -6.1225  -44.8318 H      1 LIG       0.11400
      9 H3        -65.2750   -8.1232  -48.5969 H      1 LIG       0.11400
     10 H4        -68.9166   -7.2295  -46.8898 H      1 LIG       0.14100
@<TRIPOS>BOND
      1       1       2 ar
      2       1       3 ar
      3       2       5 ar
      4       3       6 ar
      5       4       5 ar
      6       4       6 ar
      7       1       7 1
      8       2       8 1
      9       3       9 1
     10       4      10 1
@<TRIPOS>ALT_TYPE
CGenFF_4.0_ALT_TYPE_SET
CGenFF_4.0 1 CG2R61 2 CG2R61 3 CG2R61 4 CG2R64 5 NG2R62 6 NG2R62 7 HGR61 8 HGR62 9 HGR62 10 HGR62
@<TRIPOS>MOLECULE
pyrimidine
 10 10 0 0 0
****
USER_CHARGES
INVALID_CHARGES
Pose:  31 Cluster:  31 Fr_nu:    438 TotEn:    -8.82
@<TRIPOS>ATOM
      1 C1        -53.9814    4.7545  -33.7220 C.ar   1 LIG      -0.13100
      2 C2        -53.0477    4.5500  -34.7174 C.ar   1 LIG       0.28900
      3 C3        -53.4836    4.7952  -32.4357 C.ar   1 LIG       0.28900
      4 C4        -51.3665    4.4556  -33.1904 C.ar   1 LIG       0.50700
      5 N1        -51.7274    4.3960  -34.4864 N.ar   1 LIG      -0.71900
      6 N2        -52.1772    4.6488  -32.1324 N.ar   1 LIG      -0.71900
      7 H1        -55.0349    4.8748  -33.9362 H      1 LIG       0.11500
      8 H2        -53.3447    4.5028  -35.7595 H      1 LIG       0.11400
      9 H3        -54.1416    4.9506  -31.5876 H      1 LIG       0.11400
     10 H4        -50.3119    4.3340  -32.9756 H      1 LIG       0.14100
@<TRIPOS>BOND
      1       1       2 ar
      2       1       3 ar
      3       2       5 ar
      4       3       6 ar
      5       4       5 ar
      6       4       6 ar
      7       1       7 1
      8       2       8 1
      9       3       9 1
     10       4      10 1
@<TRIPOS>ALT_TYPE
CGenFF_4.0_ALT_TYPE_SET
CGenFF_4.0 1 CG2R61 2 CG2R61 3 CG2R61 4 CG2R64 5 NG2R62 6 NG2R62 7 HGR61 8 HGR62 9 HGR62 10 HGR62
@<TRIPOS>MOLECULE
pyrimidine
 10 10 0 0 0
****
USER_CHARGES
INVALID_CHARGES
Pose:  32 Cluster:  32 Fr_nu:   7421 TotEn:    -8.78
@<TRIPOS>ATOM
      1 C1        -65.9441   -7.5182  -47.8736 C.ar   1 LIG      -0.13100
      2 C2        -66.9566   -7.9818  -47.0585 C.ar   1 LIG       0.28900
      3 C3        -66.2974   -7.2758  -49.1853 C.ar   1 LIG       0.28900
      4 C4        -68.4388   -7.9219  -48.7808 C.ar   1 LIG       0.50700
      5 N1        -68.2201   -8.1957  -47.4806 N.ar   1 LIG      -0.71900
      6 N2        -67.5399   -7.4675  -49.6748 N.ar   1 LIG      -0.71900
      7 H1        -64.9390   -7.3557  -47.5082 H      1 LIG       0.11500
      8 H2        -66.7740   -8.2006  -46.0120 H      1 LIG       0.11400
      9 H3        -65.5688   -6.9103  -49.9008 H      1 LIG       0.11400
     10 H4        -69.4449   -8.0856  -49.1472 H      1 LIG       0.14100
@<TRIPOS>BOND
      1       1       2 ar
      2       1       3 ar
      3       2       5 ar
      4       3       6 ar
      5       4       5 ar
      6       4       6 ar
      7       1       7 1
      8       2       8 1
      9       3       9 1
     10       4      10 1
@<TRIPOS>ALT_TYPE
CGenFF_4.0_ALT_TYPE_SET
CGenFF_4.0 1 CG2R61 2 CG2R61 3 CG2R61 4 CG2R64 5 NG2R62 6 NG2R62 7 HGR61 8 HGR62 9 HGR62 10 HGR62
@<TRIPOS>MOLECULE
pyrimidine
 10 10 0 0 0
****
USER_CHARGES
INVALID_CHARGES
Pose:  33 Cluster:  33 Fr_nu: 1475250 TotEn:    -7.57
@<TRIPOS>ATOM
      1 C1        -68.0905   -7.0428  -49.6478 C.ar   1 LIG      -0.13100
      2 C2        -69.2608   -6.5701  -50.2061 C.ar   1 LIG       0.28900
      3 C3        -68.1758   -7.4395  -48.3290 C.ar   1 LIG       0.28900
      4 C4        -70.3839   -6.9044  -48.2583 C.ar   1 LIG       0.50700
      5 N1        -70.4298   -6.4869  -49.5377 N.ar   1 LIG      -0.71900
      6 N2        -69.3105   -7.3836  -47.6012 N.ar   1 LIG      -0.71900
      7 H1        -67.1665   -7.0984  -50.2076 H      1 LIG       0.11500
      8 H2        -69.2912   -6.2351  -51.2372 H      1 LIG       0.11400
      9 H3        -67.3076   -7.8243  -47.8049 H      1 LIG       0.11400
     10 H4        -71.3087   -6.8477  -47.6973 H      1 LIG       0.14100
@<TRIPOS>BOND
      1       1       2 ar
      2       1       3 ar
      3       2       5 ar
      4       3       6 ar
      5       4       5 ar
      6       4       6 ar
      7       1       7 1
      8       2       8 1
      9       3       9 1
     10       4      10 1
@<TRIPOS>ALT_TYPE
CGenFF_4.0_ALT_TYPE_SET
CGenFF_4.0 1 CG2R61 2 CG2R61 3 CG2R61 4 CG2R64 5 NG2R62 6 NG2R62 7 HGR61 8 HGR62 9 HGR62 10 HGR62
@<TRIPOS>MOLECULE
pyrimidine
 10 10 0 0 0
****
USER_CHARGES
INVALID_CHARGES
Pose:  34 Cluster:  34 Fr_nu: 4049190 TotEn:    -5.40
@<TRIPOS>ATOM
      1 C1        -53.0828  -22.4871  -26.3601 C.ar   1 LIG      -0.13100
      2 C2        -52.2592  -23.4647  -25.8400 C.ar   1 LIG       0.28900
      3 C3        -52.4480  -21.3441  -26.8011 C.ar   1 LIG       0.28900
      4 C4        -50.4187  -22.1848  -26.2160 C.ar   1 LIG       0.50700
      5 N1        -50.9180  -23.3463  -25.7525 N.ar   1 LIG      -0.71900
      6 N2        -51.1128  -21.1585  -26.7439 N.ar   1 LIG      -0.71900
      7 H1        -54.1561  -22.6088  -26.4180 H      1 LIG       0.11500
      8 H2        -52.6675  -24.3981  -25.4680 H      1 LIG       0.11400
      9 H3        -53.0125  -20.5206  -27.2249 H      1 LIG       0.11400
     10 H4        -49.3441  -22.0622  -26.1571 H      1 LIG       0.14100
@<TRIPOS>BOND
      1       1       2 ar
      2       1       3 ar
      3       2       5 ar
      4       3       6 ar
      5       4       5 ar
      6       4       6 ar
      7       1       7 1
      8       2       8 1
      9       3       9 1
     10       4      10 1
@<TRIPOS>ALT_TYPE
CGenFF_4.0_ALT_TYPE_SET
CGenFF_4.0 1 CG2R61 2 CG2R61 3 CG2R61 4 CG2R64 5 NG2R62 6 NG2R62 7 HGR61 8 HGR62 9 HGR62 10 HGR62
@<TRIPOS>MOLECULE
pyrimidine
 10 10 0 0 0
****
USER_CHARGES
INVALID_CHARGES
Pose:  35 Cluster:  35 Fr_nu: 4061801 TotEn:    -4.14
@<TRIPOS>ATOM
      1 C1        -50.3477  -23.5774  -26.3415 C.ar   1 LIG      -0.13100
      2 C2        -51.5511  -24.2151  -26.5641 C.ar   1 LIG       0.28900
      3 C3        -50.4216  -22.2131  -26.1486 C.ar   1 LIG       0.28900
      4 C4        -52.6810  -22.2500  -26.3953 C.ar   1 LIG       0.50700
      5 N1        -52.7409  -23.5799  -26.5976 N.ar   1 LIG      -0.71900
      6 N2        -51.5757  -21.5145  -26.1692 N.ar   1 LIG      -0.71900
      7 H1        -49.4076  -24.1122  -26.3199 H      1 LIG       0.11500
      8 H2        -51.5928  -25.2867  -26.7265 H      1 LIG       0.11400
      9 H3        -49.5278  -21.6261  -25.9673 H      1 LIG       0.11400
     10 H4        -53.6220  -21.7141  -26.4180 H      1 LIG       0.14100
@<TRIPOS>BOND
      1       1       2 ar
      2       1       3 ar
      3       2       5 ar
      4       3       6 ar
      5       4       5 ar
      6       4       6 ar
      7       1       7 1
      8       2       8 1
      9       3       9 1
     10       4      10 1
@<TRIPOS>ALT_TYPE
CGenFF_4.0_ALT_TYPE_SET
CGenFF_4.0 1 CG2R61 2 CG2R61 3 CG2R61 4 CG2R64 5 NG2R62 6 NG2R62 7 HGR61 8 HGR62 9 HGR62 10 HGR62
@<TRIPOS>MOLECULE
naphtalene
 18 19 0 0 0
****
USER_CHARGES
INVALID_CHARGES
Pose:   1 Cluster:   1 Fr_nu: 237048 TotEn:   -21.38
@<TRIPOS>ATOM
      1 C1        -65.9945   -7.1700  -49.3526 C.ar   1 LIG      -0.11500
      2 C2        -65.7646   -7.6001  -48.0492 C.ar   1 LIG      -0.11500
      3 C3        -70.7860   -7.1701  -48.5075 C.ar   1 LIG      -0.11500
      4 C4        -70.5560   -7.6002  -47.2040 C.ar   1 LIG      -0.11500
      5 C5        -67.2992   -6.9542  -49.7971 C.ar   1 LIG      -0.11700
      6 C6        -66.8384   -7.8159  -47.1851 C.ar   1 LIG      -0.11700
      7 C7        -69.7120   -6.9542  -49.3715 C.ar   1 LIG      -0.11700
      8 C8        -69.2513   -7.8161  -46.7595 C.ar   1 LIG      -0.11700
      9 C9        -68.3922   -7.1665  -48.9410 C.ar   1 LIG       0.00400
     10 C10       -68.1583   -7.6038  -47.6155 C.ar   1 LIG       0.00400
     11 H1        -65.1581   -7.0027  -50.0250 H      1 LIG       0.11500
     12 H2        -64.7485   -7.7676  -47.7041 H      1 LIG       0.11500
     13 H3        -71.8021   -7.0023  -48.8532 H      1 LIG       0.11500
     14 H4        -71.3928   -7.7688  -46.5325 H      1 LIG       0.11500
     15 H5        -67.4553   -6.6184  -50.8202 H      1 LIG       0.11500
     16 H6        -66.6353   -8.1516  -46.1703 H      1 LIG       0.11500
     17 H7        -69.9153   -6.6178  -50.3860 H      1 LIG       0.11500
     18 H8        -69.0950   -8.1526  -45.7366 H      1 LIG       0.11500
@<TRIPOS>BOND
      1       1       2 ar
      2       1       5 ar
      3       2       6 ar
      4       3       4 ar
      5       3       7 ar
      6       4       8 ar
      7       5       9 ar
      8       6      10 ar
      9       7       9 ar
     10       8      10 ar
     11       9      10 ar
     12       1      11 1
     13       2      12 1
     14       3      13 1
     15       4      14 1
     16       5      15 1
     17       6      16 1
     18       7      17 1
     19       8      18 1
@<TRIPOS>ALT_TYPE
CGenFF_4.0_ALT_TYPE_SET
CGenFF_4.0 1 CG2R61 2 CG2R61 3 CG2R61 4 CG2R61 5 CG2R61 6 CG2R61 7 CG2R61 8 CG2R61 9 CG2R61 10 CG2R61 11 HGR61 12 HGR61 13 HGR61 14 HGR61 15 HGR61 16 HGR61 17 HGR61 18 HGR61
@<TRIPOS>MOLECULE
naphtalene
 18 19 0 0 0
****
USER_CHARGES
INVALID_CHARGES
Pose:   2 Cluster:   2 Fr_nu:  10426 TotEn:   -20.43
@<TRIPOS>ATOM
      1 C1        -68.7087   -6.6860  -43.9201 C.ar   1 LIG      -0.11500
      2 C2        -69.8147   -7.0591  -44.6779 C.ar   1 LIG      -0.11500
      3 C3        -65.8457   -7.2730  -47.8101 C.ar   1 LIG      -0.11500
      4 C4        -66.9518   -7.6462  -48.5678 C.ar   1 LIG      -0.11500
      5 C5        -67.4428   -6.6444  -44.5054 C.ar   1 LIG      -0.11700
      6 C6        -69.6594   -7.3921  -46.0237 C.ar   1 LIG      -0.11700
      7 C7        -66.0012   -6.9400  -46.4642 C.ar   1 LIG      -0.11700
      8 C8        -68.2177   -7.6879  -47.9826 C.ar   1 LIG      -0.11700
      9 C9        -67.2679   -6.9764  -45.8588 C.ar   1 LIG       0.00400
     10 C10       -68.3927   -7.3559  -46.6293 C.ar   1 LIG       0.00400
     11 H1        -68.8302   -6.4274  -42.8723 H      1 LIG       0.11500
     12 H2        -70.7997   -7.0909  -44.2214 H      1 LIG       0.11500
     13 H3        -64.8602   -7.2409  -48.2661 H      1 LIG       0.11500
     14 H4        -66.8296   -7.9060  -49.6152 H      1 LIG       0.11500
     15 H5        -66.5924   -6.3502  -43.8938 H      1 LIG       0.11500
     16 H6        -70.5379   -7.6804  -46.5972 H      1 LIG       0.11500
     17 H7        -65.1226   -6.6509  -45.8912 H      1 LIG       0.11500
     18 H8        -69.0683   -7.9828  -48.5939 H      1 LIG       0.11500
@<TRIPOS>BOND
      1       1       2 ar
      2       1       5 ar
      3       2       6 ar
      4       3       4 ar
      5       3       7 ar
      6       4       8 ar
      7       5       9 ar
      8       6      10 ar
      9       7       9 ar
     10       8      10 ar
     11       9      10 ar
     12       1      11 1
     13       2      12 1
     14       3      13 1
     15       4      14 1
     16       5      15 1
     17       6      16 1
     18       7      17 1
     19       8      18 1
@<TRIPOS>ALT_TYPE
CGenFF_4.0_ALT_TYPE_SET
CGenFF_4.0 1 CG2R61 2 CG2R61 3 CG2R61 4 CG2R61 5 CG2R61 6 CG2R61 7 CG2R61 8 CG2R61 9 CG2R61 10 CG2R61 11 HGR61 12 HGR61 13 HGR61 14 HGR61 15 HGR61 16 HGR61 17 HGR61 18 HGR61
@<TRIPOS>MOLECULE
naphtalene
 18 19 0 0 0
****
USER_CHARGES
INVALID_CHARGES
Pose:   3 Cluster:   3 Fr_nu: 144624 TotEn:   -14.44
@<TRIPOS>ATOM
      1 C1        -70.8695   -8.3147  -44.1353 C.ar   1 LIG      -0.11500
      2 C2        -71.7203   -8.5911  -45.2014 C.ar   1 LIG      -0.11500
      3 C3        -67.3249   -7.1630  -47.2630 C.ar   1 LIG      -0.11500
      4 C4        -68.1758   -7.4395  -48.3290 C.ar   1 LIG      -0.11500
      5 C5        -69.5626   -7.8900  -44.3766 C.ar   1 LIG      -0.11700
      6 C6        -71.2676   -8.4440  -46.5127 C.ar   1 LIG      -0.11700
      7 C7        -67.7777   -7.3101  -45.9515 C.ar   1 LIG      -0.11700
      8 C8        -69.4827   -7.8642  -48.0878 C.ar   1 LIG      -0.11700
      9 C9        -69.0900   -7.7365  -45.6902 C.ar   1 LIG       0.00400
     10 C10       -69.9553   -8.0177  -46.7742 C.ar   1 LIG       0.00400
     11 H1        -71.2222   -8.4299  -43.1146 H      1 LIG       0.11500
     12 H2        -72.7376   -8.9214  -45.0124 H      1 LIG       0.11500
     13 H3        -66.3073   -6.8325  -47.4513 H      1 LIG       0.11500
     14 H4        -67.8221   -7.3255  -49.3495 H      1 LIG       0.11500
     15 H5        -68.9149   -7.6801  -43.5279 H      1 LIG       0.11500
     16 H6        -71.9501   -8.6652  -47.3307 H      1 LIG       0.11500
     17 H7        -67.0953   -7.0880  -45.1337 H      1 LIG       0.11500
     18 H8        -70.1304   -8.0750  -48.9364 H      1 LIG       0.11500
@<TRIPOS>BOND
      1       1       2 ar
      2       1       5 ar
      3       2       6 ar
      4       3       4 ar
      5       3       7 ar
      6       4       8 ar
      7       5       9 ar
      8       6      10 ar
      9       7       9 ar
     10       8      10 ar
     11       9      10 ar
     12       1      11 1
     13       2      12 1
     14       3      13 1
     15       4      14 1
     16       5      15 1
     17       6      16 1
     18       7      17 1
     19       8      18 1
@<TRIPOS>ALT_TYPE
CGenFF_4.0_ALT_TYPE_SET
CGenFF_4.0 1 CG2R61 2 CG2R61 3 CG2R61 4 CG2R61 5 CG2R61 6 CG2R61 7 CG2R61 8 CG2R61 9 CG2R61 10 CG2R61 11 HGR61 12 HGR61 13 HGR61 14 HGR61 15 HGR61 16 HGR61 17 HGR61 18 HGR61
@<TRIPOS>MOLECULE
naphtalene
 18 19 0 0 0
****
USER_CHARGES
INVALID_CHARGES
Pose:   4 Cluster:   4 Fr_nu: 346024 TotEn:   -14.00
@<TRIPOS>ATOM
      1 C1        -50.5204    5.3333  -32.7970 C.ar   1 LIG      -0.11500
      2 C2        -50.2785    6.4554  -33.5839 C.ar   1 LIG      -0.11500
      3 C3        -54.7074    4.5804  -35.1581 C.ar   1 LIG      -0.11500
      4 C4        -54.4654    5.7025  -35.9450 C.ar   1 LIG      -0.11500
      5 C5        -51.6812    4.5832  -32.9881 C.ar   1 LIG      -0.11700
      6 C6        -51.1962    6.8317  -34.5650 C.ar   1 LIG      -0.11700
      7 C7        -53.7896    4.2040  -34.1770 C.ar   1 LIG      -0.11700
      8 C8        -53.3047    6.4527  -35.7539 C.ar   1 LIG      -0.11700
      9 C9        -52.6160    4.9474  -33.9709 C.ar   1 LIG       0.00400
     10 C10       -52.3699    6.0885  -34.7711 C.ar   1 LIG       0.00400
     11 H1        -49.8059    5.0412  -32.0330 H      1 LIG       0.11500
     12 H2        -49.3744    7.0385  -33.4345 H      1 LIG       0.11500
     13 H3        -55.6114    3.9966  -35.3071 H      1 LIG       0.11500
     14 H4        -55.1810    5.9950  -36.7078 H      1 LIG       0.11500
     15 H5        -51.8499    3.7102  -32.3610 H      1 LIG       0.11500
     16 H6        -50.9864    7.7121  -35.1689 H      1 LIG       0.11500
     17 H7        -53.9992    3.3232  -33.5738 H      1 LIG       0.11500
     18 H8        -53.1362    7.3263  -36.3804 H      1 LIG       0.11500
@<TRIPOS>BOND
      1       1       2 ar
      2       1       5 ar
      3       2       6 ar
      4       3       4 ar
      5       3       7 ar
      6       4       8 ar
      7       5       9 ar
      8       6      10 ar
      9       7       9 ar
     10       8      10 ar
     11       9      10 ar
     12       1      11 1
     13       2      12 1
     14       3      13 1
     15       4      14 1
     16       5      15 1
     17       6      16 1
     18       7      17 1
     19       8      18 1
@<TRIPOS>ALT_TYPE
CGenFF_4.0_ALT_TYPE_SET
CGenFF_4.0 1 CG2R61 2 CG2R61 3 CG2R61 4 CG2R61 5 CG2R61 6 CG2R61 7 CG2R61 8 CG2R61 9 CG2R61 10 CG2R61 11 HGR61 12 HGR61 13 HGR61 14 HGR61 15 HGR61 16 HGR61 17 HGR61 18 HGR61
@<TRIPOS>MOLECULE
naphtalene
 18 19 0 0 0
****
USER_CHARGES
INVALID_CHARGES
Pose:   5 Cluster:   5 Fr_nu:  52513 TotEn:   -13.67
@<TRIPOS>ATOM
      1 C1        -74.6618  -29.2248  -45.9965 C.ar   1 LIG      -0.11500
      2 C2        -73.3541  -28.9868  -45.5842 C.ar   1 LIG      -0.11500
      3 C3        -76.0078  -24.8986  -44.2230 C.ar   1 LIG      -0.11500
      4 C4        -74.7000  -24.6607  -43.8108 C.ar   1 LIG      -0.11500
      5 C5        -75.6524  -28.2703  -45.7631 C.ar   1 LIG      -0.11700
      6 C6        -73.0317  -27.7936  -44.9372 C.ar   1 LIG      -0.11700
      7 C7        -76.3302  -26.0918  -44.8701 C.ar   1 LIG      -0.11700
      8 C8        -73.7094  -25.6151  -44.0440 C.ar   1 LIG      -0.11700
      9 C9        -75.3458  -27.0636  -45.1132 C.ar   1 LIG       0.00400
     10 C10       -74.0159  -26.8218  -44.6940 C.ar   1 LIG       0.00400
     11 H1        -74.9123  -30.1541  -46.4996 H      1 LIG       0.11500
     12 H2        -72.5836  -29.7303  -45.7666 H      1 LIG       0.11500
     13 H3        -76.7788  -24.1552  -44.0410 H      1 LIG       0.11500
     14 H4        -74.4504  -23.7319  -43.3064 H      1 LIG       0.11500
     15 H5        -76.6680  -28.4778  -46.0937 H      1 LIG       0.11500
     16 H6        -72.0028  -27.6285  -44.6242 H      1 LIG       0.11500
     17 H7        -77.3589  -26.2563  -45.1838 H      1 LIG       0.11500
     18 H8        -72.6938  -25.4081  -43.7129 H      1 LIG       0.11500
@<TRIPOS>BOND
      1       1       2 ar
      2       1       5 ar
      3       2       6 ar
      4       3       4 ar
      5       3       7 ar
      6       4       8 ar
      7       5       9 ar
      8       6      10 ar
      9       7       9 ar
     10       8      10 ar
     11       9      10 ar
     12       1      11 1
     13       2      12 1
     14       3      13 1
     15       4      14 1
     16       5      15 1
     17       6      16 1
     18       7      17 1
     19       8      18 1
@<TRIPOS>ALT_TYPE
CGenFF_4.0_ALT_TYPE_SET
CGenFF_4.0 1 CG2R61 2 CG2R61 3 CG2R61 4 CG2R61 5 CG2R61 6 CG2R61 7 CG2R61 8 CG2R61 9 CG2R61 10 CG2R61 11 HGR61 12 HGR61 13 HGR61 14 HGR61 15 HGR61 16 HGR61 17 HGR61 18 HGR61
@<TRIPOS>MOLECULE
naphtalene
 18 19 0 0 0
****
USER_CHARGES
INVALID_CHARGES
Pose:   6 Cluster:   6 Fr_nu:  19125 TotEn:   -13.48
@<TRIPOS>ATOM
      1 C1        -58.6290  -21.8435  -38.5702 C.ar   1 LIG      -0.11500
      2 C2        -58.6478  -20.6721  -39.3214 C.ar   1 LIG      -0.11500
      3 C3        -63.0004  -23.0459  -40.3358 C.ar   1 LIG      -0.11500
      4 C4        -63.0192  -21.8745  -41.0869 C.ar   1 LIG      -0.11500
      5 C5        -59.7046  -22.7299  -38.6314 C.ar   1 LIG      -0.11700
      6 C6        -59.7422  -20.3826  -40.1367 C.ar   1 LIG      -0.11700
      7 C7        -61.9059  -23.3355  -39.5205 C.ar   1 LIG      -0.11700
      8 C8        -61.9436  -20.9880  -41.0258 C.ar   1 LIG      -0.11700
      9 C9        -60.8146  -22.4546  -39.4466 C.ar   1 LIG       0.00400
     10 C10       -60.8337  -21.2634  -40.2105 C.ar   1 LIG       0.00400
     11 H1        -57.7769  -22.0681  -37.9352 H      1 LIG       0.11500
     12 H2        -57.8098  -19.9829  -39.2732 H      1 LIG       0.11500
     13 H3        -63.8383  -23.7358  -40.3836 H      1 LIG       0.11500
     14 H4        -63.8721  -21.6497  -41.7206 H      1 LIG       0.11500
     15 H5        -59.6686  -23.6394  -38.0352 H      1 LIG       0.11500
     16 H6        -59.7354  -19.4614  -40.7157 H      1 LIG       0.11500
     17 H7        -61.9126  -24.2571  -38.9423 H      1 LIG       0.11500
     18 H8        -61.9798  -20.0780  -41.6213 H      1 LIG       0.11500
@<TRIPOS>BOND
      1       1       2 ar
      2       1       5 ar
      3       2       6 ar
      4       3       4 ar
      5       3       7 ar
      6       4       8 ar
      7       5       9 ar
      8       6      10 ar
      9       7       9 ar
     10       8      10 ar
     11       9      10 ar
     12       1      11 1
     13       2      12 1
     14       3      13 1
     15       4      14 1
     16       5      15 1
     17       6      16 1
     18       7      17 1
     19       8      18 1
@<TRIPOS>ALT_TYPE
CGenFF_4.0_ALT_TYPE_SET
CGenFF_4.0 1 CG2R61 2 CG2R61 3 CG2R61 4 CG2R61 5 CG2R61 6 CG2R61 7 CG2R61 8 CG2R61 9 CG2R61 10 CG2R61 11 HGR61 12 HGR61 13 HGR61 14 HGR61 15 HGR61 16 HGR61 17 HGR61 18 HGR61
@<TRIPOS>MOLECULE
naphtalene
 18 19 0 0 0
****
USER_CHARGES
INVALID_CHARGES
Pose:   7 Cluster:   7 Fr_nu: 168666 TotEn:   -12.98
@<TRIPOS>ATOM
      1 C1        -46.1147   -8.9690  -32.9202 C.ar   1 LIG      -0.11500
      2 C2        -46.2356  -10.2086  -33.5410 C.ar   1 LIG      -0.11500
      3 C3        -47.9042  -10.8543  -28.8073 C.ar   1 LIG      -0.11500
      4 C4        -48.0251  -12.0940  -29.4283 C.ar   1 LIG      -0.11500
      5 C5        -46.4982   -8.8147  -31.5877 C.ar   1 LIG      -0.11700
      6 C6        -46.7404  -11.2988  -32.8319 C.ar   1 LIG      -0.11700
      7 C7        -47.3993   -9.7641  -29.5166 C.ar   1 LIG      -0.11700
      8 C8        -47.6417  -12.2483  -30.7608 C.ar   1 LIG      -0.11700
      9 C9        -47.0085   -9.9012  -30.8585 C.ar   1 LIG       0.00400
     10 C10       -47.1314  -11.1618  -31.4899 C.ar   1 LIG       0.00400
     11 H1        -45.7221   -8.1205  -33.4730 H      1 LIG       0.11500
     12 H2        -45.9365  -10.3277  -34.5784 H      1 LIG       0.11500
     13 H3        -48.2030  -10.7346  -27.7697 H      1 LIG       0.11500
     14 H4        -48.4190  -12.9417  -28.8754 H      1 LIG       0.11500
     15 H5        -46.3952   -7.8364  -31.1228 H      1 LIG       0.11500
     16 H6        -46.8257  -12.2587  -33.3371 H      1 LIG       0.11500
     17 H7        -47.3133   -8.8046  -29.0110 H      1 LIG       0.11500
     18 H8        -47.7453  -13.2264  -31.2261 H      1 LIG       0.11500
@<TRIPOS>BOND
      1       1       2 ar
      2       1       5 ar
      3       2       6 ar
      4       3       4 ar
      5       3       7 ar
      6       4       8 ar
      7       5       9 ar
      8       6      10 ar
      9       7       9 ar
     10       8      10 ar
     11       9      10 ar
     12       1      11 1
     13       2      12 1
     14       3      13 1
     15       4      14 1
     16       5      15 1
     17       6      16 1
     18       7      17 1
     19       8      18 1
@<TRIPOS>ALT_TYPE
CGenFF_4.0_ALT_TYPE_SET
CGenFF_4.0 1 CG2R61 2 CG2R61 3 CG2R61 4 CG2R61 5 CG2R61 6 CG2R61 7 CG2R61 8 CG2R61 9 CG2R61 10 CG2R61 11 HGR61 12 HGR61 13 HGR61 14 HGR61 15 HGR61 16 HGR61 17 HGR61 18 HGR61
@<TRIPOS>MOLECULE
naphtalene
 18 19 0 0 0
****
USER_CHARGES
INVALID_CHARGES
Pose:   8 Cluster:   8 Fr_nu: 146446 TotEn:   -12.72
@<TRIPOS>ATOM
      1 C1        -72.2080  -24.7559  -45.0306 C.ar   1 LIG      -0.11500
      2 C2        -73.1802  -24.5429  -44.0577 C.ar   1 LIG      -0.11500
      3 C3        -69.9955  -27.9635  -42.1170 C.ar   1 LIG      -0.11500
      4 C4        -70.9677  -27.7504  -41.1442 C.ar   1 LIG      -0.11500
      5 C5        -71.1709  -25.6590  -44.7956 C.ar   1 LIG      -0.11700
      6 C6        -73.1190  -25.2321  -42.8463 C.ar   1 LIG      -0.11700
      7 C7        -70.0567  -27.2743  -43.3285 C.ar   1 LIG      -0.11700
      8 C8        -72.0048  -26.8472  -41.3790 C.ar   1 LIG      -0.11700
      9 C9        -71.0936  -26.3615  -43.5819 C.ar   1 LIG       0.00400
     10 C10       -72.0822  -26.1448  -42.5927 C.ar   1 LIG       0.00400
     11 H1        -72.2559  -24.2187  -45.9733 H      1 LIG       0.11500
     12 H2        -73.9873  -23.8398  -44.2417 H      1 LIG       0.11500
     13 H3        -69.1880  -28.6667  -41.9336 H      1 LIG       0.11500
     14 H4        -70.9186  -28.2868  -40.2012 H      1 LIG       0.11500
     15 H5        -70.4217  -25.8094  -45.5702 H      1 LIG       0.11500
     16 H6        -73.8900  -25.0503  -42.1004 H      1 LIG       0.11500
     17 H7        -69.2862  -27.4568  -44.0746 H      1 LIG       0.11500
     18 H8        -72.7538  -26.6961  -40.6042 H      1 LIG       0.11500
@<TRIPOS>BOND
      1       1       2 ar
      2       1       5 ar
      3       2       6 ar
      4       3       4 ar
      5       3       7 ar
      6       4       8 ar
      7       5       9 ar
      8       6      10 ar
      9       7       9 ar
     10       8      10 ar
     11       9      10 ar
     12       1      11 1
     13       2      12 1
     14       3      13 1
     15       4      14 1
     16       5      15 1
     17       6      16 1
     18       7      17 1
     19       8      18 1
@<TRIPOS>ALT_TYPE
CGenFF_4.0_ALT_TYPE_SET
CGenFF_4.0 1 CG2R61 2 CG2R61 3 CG2R61 4 CG2R61 5 CG2R61 6 CG2R61 7 CG2R61 8 CG2R61 9 CG2R61 10 CG2R61 11 HGR61 12 HGR61 13 HGR61 14 HGR61 15 HGR61 16 HGR61 17 HGR61 18 HGR61
@<TRIPOS>MOLECULE
naphtalene
 18 19 0 0 0
****
USER_CHARGES
INVALID_CHARGES
Pose:   9 Cluster:   9 Fr_nu:  32307 TotEn:   -12.70
@<TRIPOS>ATOM
      1 C1        -53.0455    4.7588  -40.0849 C.ar   1 LIG      -0.11500
      2 C2        -54.3944    4.7449  -40.4275 C.ar   1 LIG      -0.11500
      3 C3        -54.2435    5.1479  -35.3853 C.ar   1 LIG      -0.11500
      4 C4        -55.5923    5.1340  -35.7280 C.ar   1 LIG      -0.11500
      5 C5        -52.6659    4.8624  -38.7464 C.ar   1 LIG      -0.11700
      6 C6        -55.3687    4.8344  -39.4331 C.ar   1 LIG      -0.11700
      7 C7        -53.2691    5.0583  -36.3798 C.ar   1 LIG      -0.11700
      8 C8        -55.9720    5.0305  -37.0665 C.ar   1 LIG      -0.11700
      9 C9        -53.6332    4.9535  -37.7322 C.ar   1 LIG       0.00400
     10 C10       -55.0048    4.9394  -38.0807 C.ar   1 LIG       0.00400
     11 H1        -52.2875    4.6896  -40.8595 H      1 LIG       0.11500
     12 H2        -54.6888    4.6639  -41.4698 H      1 LIG       0.11500
     13 H3        -53.9483    5.2287  -34.3429 H      1 LIG       0.11500
     14 H4        -56.3499    5.2047  -34.9531 H      1 LIG       0.11500
     15 H5        -51.6057    4.8718  -38.5018 H      1 LIG       0.11500
     16 H6        -56.4171    4.8211  -39.7238 H      1 LIG       0.11500
     17 H7        -52.2208    5.0708  -36.0888 H      1 LIG       0.11500
     18 H8        -57.0322    5.0218  -37.3114 H      1 LIG       0.11500
@<TRIPOS>BOND
      1       1       2 ar
      2       1       5 ar
      3       2       6 ar
      4       3       4 ar
      5       3       7 ar
      6       4       8 ar
      7       5       9 ar
      8       6      10 ar
      9       7       9 ar
     10       8      10 ar
     11       9      10 ar
     12       1      11 1
     13       2      12 1
     14       3      13 1
     15       4      14 1
     16       5      15 1
     17       6      16 1
     18       7      17 1
     19       8      18 1
@<TRIPOS>ALT_TYPE
CGenFF_4.0_ALT_TYPE_SET
CGenFF_4.0 1 CG2R61 2 CG2R61 3 CG2R61 4 CG2R61 5 CG2R61 6 CG2R61 7 CG2R61 8 CG2R61 9 CG2R61 10 CG2R61 11 HGR61 12 HGR61 13 HGR61 14 HGR61 15 HGR61 16 HGR61 17 HGR61 18 HGR61
@<TRIPOS>MOLECULE
naphtalene
 18 19 0 0 0
****
USER_CHARGES
INVALID_CHARGES
Pose:  10 Cluster:  10 Fr_nu:  50295 TotEn:   -12.67
@<TRIPOS>ATOM
      1 C1        -63.7661   -0.9900  -25.3057 C.ar   1 LIG      -0.11500
      2 C2        -62.5869   -1.7072  -25.4844 C.ar   1 LIG      -0.11500
      3 C3        -61.5743    1.7792  -21.9590 C.ar   1 LIG      -0.11500
      4 C4        -60.3952    1.0619  -22.1378 C.ar   1 LIG      -0.11500
      5 C5        -63.8139    0.0574  -24.3852 C.ar   1 LIG      -0.11700
      6 C6        -61.4511   -1.3799  -24.7436 C.ar   1 LIG      -0.11700
      7 C7        -62.7102    1.4519  -22.7000 C.ar   1 LIG      -0.11700
      8 C8        -60.3473    0.0144  -23.0582 C.ar   1 LIG      -0.11700
      9 C9        -62.6801    0.4006  -23.6308 C.ar   1 LIG       0.00400
     10 C10       -61.4811   -0.3288  -23.8126 C.ar   1 LIG       0.00400
     11 H1        -64.6503   -1.2456  -25.8824 H      1 LIG       0.11500
     12 H2        -62.5507   -2.5222  -26.2015 H      1 LIG       0.11500
     13 H3        -61.6111    2.5946  -21.2421 H      1 LIG       0.11500
     14 H4        -59.5118    1.3170  -21.5599 H      1 LIG       0.11500
     15 H5        -64.7465    0.6041  -24.2617 H      1 LIG       0.11500
     16 H6        -60.5399   -1.9537  -24.9000 H      1 LIG       0.11500
     17 H7        -63.6209    2.0263  -22.5440 H      1 LIG       0.11500
     18 H8        -59.4149   -0.5329  -23.1814 H      1 LIG       0.11500
@<TRIPOS>BOND
      1       1       2 ar
      2       1       5 ar
      3       2       6 ar
      4       3       4 ar
      5       3       7 ar
      6       4       8 ar
      7       5       9 ar
      8       6      10 ar
      9       7       9 ar
     10       8      10 ar
     11       9      10 ar
     12       1      11 1
     13       2      12 1
     14       3      13 1
     15       4      14 1
     16       5      15 1
     17       6      16 1
     18       7      17 1
     19       8      18 1
@<TRIPOS>ALT_TYPE
CGenFF_4.0_ALT_TYPE_SET
CGenFF_4.0 1 CG2R61 2 CG2R61 3 CG2R61 4 CG2R61 5 CG2R61 6 CG2R61 7 CG2R61 8 CG2R61 9 CG2R61 10 CG2R61 11 HGR61 12 HGR61 13 HGR61 14 HGR61 15 HGR61 16 HGR61 17 HGR61 18 HGR61
@<TRIPOS>MOLECULE
naphtalene
 18 19 0 0 0
****
USER_CHARGES
INVALID_CHARGES
Pose:  11 Cluster:  11 Fr_nu: 481349 TotEn:   -12.43
@<TRIPOS>ATOM
      1 C1        -85.9181  -10.8253  -30.1122 C.ar   1 LIG      -0.11500
      2 C2        -86.9159  -10.0846  -30.7388 C.ar   1 LIG      -0.11500
      3 C3        -82.8938   -9.8726  -33.8026 C.ar   1 LIG      -0.11500
      4 C4        -83.8917   -9.1319  -34.4291 C.ar   1 LIG      -0.11500
      5 C5        -84.6666  -10.9606  -30.7138 C.ar   1 LIG      -0.11700
      6 C6        -86.6662   -9.4763  -31.9692 C.ar   1 LIG      -0.11700
      7 C7        -83.1436  -10.4809  -32.5720 C.ar   1 LIG      -0.11700
      8 C8        -85.1433   -8.9966  -33.8277 C.ar   1 LIG      -0.11700
      9 C9        -84.3976  -10.3552  -31.9522 C.ar   1 LIG       0.00400
     10 C10       -85.4123   -9.6020  -32.5893 C.ar   1 LIG       0.00400
     11 H1        -86.1133  -11.2991  -29.1546 H      1 LIG       0.11500
     12 H2        -87.8898   -9.9797  -30.2695 H      1 LIG       0.11500
     13 H3        -81.9195   -9.9778  -34.2713 H      1 LIG       0.11500
     14 H4        -83.6964   -8.6596  -35.3873 H      1 LIG       0.11500
     15 H5        -83.9017  -11.5446  -30.2060 H      1 LIG       0.11500
     16 H6        -87.4607   -8.9016  -32.4407 H      1 LIG       0.11500
     17 H7        -82.3488  -11.0548  -32.1004 H      1 LIG       0.11500
     18 H8        -85.9086   -8.4133  -34.3356 H      1 LIG       0.11500
@<TRIPOS>BOND
      1       1       2 ar
      2       1       5 ar
      3       2       6 ar
      4       3       4 ar
      5       3       7 ar
      6       4       8 ar
      7       5       9 ar
      8       6      10 ar
      9       7       9 ar
     10       8      10 ar
     11       9      10 ar
     12       1      11 1
     13       2      12 1
     14       3      13 1
     15       4      14 1
     16       5      15 1
     17       6      16 1
     18       7      17 1
     19       8      18 1
@<TRIPOS>ALT_TYPE
CGenFF_4.0_ALT_TYPE_SET
CGenFF_4.0 1 CG2R61 2 CG2R61 3 CG2R61 4 CG2R61 5 CG2R61 6 CG2R61 7 CG2R61 8 CG2R61 9 CG2R61 10 CG2R61 11 HGR61 12 HGR61 13 HGR61 14 HGR61 15 HGR61 16 HGR61 17 HGR61 18 HGR61
@<TRIPOS>MOLECULE
naphtalene
 18 19 0 0 0
****
USER_CHARGES
INVALID_CHARGES
Pose:  12 Cluster:  12 Fr_nu:  42518 TotEn:   -12.10
@<TRIPOS>ATOM
      1 C1        -41.9918  -13.8952  -43.9562 C.ar   1 LIG      -0.11500
      2 C2        -42.4917  -15.0300  -44.5880 C.ar   1 LIG      -0.11500
      3 C3        -46.4353  -11.9137  -43.9996 C.ar   1 LIG      -0.11500
      4 C4        -46.9351  -13.0486  -44.6314 C.ar   1 LIG      -0.11500
      5 C5        -42.8439  -12.8337  -43.6499 C.ar   1 LIG      -0.11700
      6 C6        -43.8455  -15.1078  -44.9158 C.ar   1 LIG      -0.11700
      7 C7        -45.0814  -11.8359  -43.6717 C.ar   1 LIG      -0.11700
      8 C8        -46.0831  -14.1100  -44.9378 C.ar   1 LIG      -0.11700
      9 C9        -44.2094  -12.8949  -43.9726 C.ar   1 LIG       0.00400
     10 C10       -44.7176  -14.0489  -44.6151 C.ar   1 LIG       0.00400
     11 H1        -40.9377  -13.8349  -43.7017 H      1 LIG       0.11500
     12 H2        -41.8276  -15.8559  -44.8258 H      1 LIG       0.11500
     13 H3        -47.0991  -11.0874  -43.7613 H      1 LIG       0.11500
     14 H4        -47.9890  -13.1077  -44.8869 H      1 LIG       0.11500
     15 H5        -42.4311  -11.9563  -43.1563 H      1 LIG       0.11500
     16 H6        -44.2147  -16.0047  -45.4089 H      1 LIG       0.11500
     17 H7        -44.7127  -10.9393  -43.1779 H      1 LIG       0.11500
     18 H8        -46.4955  -14.9873  -45.4321 H      1 LIG       0.11500
@<TRIPOS>BOND
      1       1       2 ar
      2       1       5 ar
      3       2       6 ar
      4       3       4 ar
      5       3       7 ar
      6       4       8 ar
      7       5       9 ar
      8       6      10 ar
      9       7       9 ar
     10       8      10 ar
     11       9      10 ar
     12       1      11 1
     13       2      12 1
     14       3      13 1
     15       4      14 1
     16       5      15 1
     17       6      16 1
     18       7      17 1
     19       8      18 1
@<TRIPOS>ALT_TYPE
CGenFF_4.0_ALT_TYPE_SET
CGenFF_4.0 1 CG2R61 2 CG2R61 3 CG2R61 4 CG2R61 5 CG2R61 6 CG2R61 7 CG2R61 8 CG2R61 9 CG2R61 10 CG2R61 11 HGR61 12 HGR61 13 HGR61 14 HGR61 15 HGR61 16 HGR61 17 HGR61 18 HGR61
@<TRIPOS>MOLECULE
naphtalene
 18 19 0 0 0
****
USER_CHARGES
INVALID_CHARGES
Pose:  13 Cluster:  13 Fr_nu: 394672 TotEn:   -11.97
@<TRIPOS>ATOM
      1 C1        -77.5774  -20.5781  -26.9919 C.ar   1 LIG      -0.11500
      2 C2        -78.4043  -21.4993  -27.6278 C.ar   1 LIG      -0.11500
      3 C3        -80.8055  -17.0531  -27.9010 C.ar   1 LIG      -0.11500
      4 C4        -81.6324  -17.9744  -28.5369 C.ar   1 LIG      -0.11500
      5 C5        -77.9637  -19.2407  -26.8984 C.ar   1 LIG      -0.11700
      6 C6        -79.6206  -21.0869  -28.1726 C.ar   1 LIG      -0.11700
      7 C7        -79.5892  -17.4657  -27.3561 C.ar   1 LIG      -0.11700
      8 C8        -81.2462  -19.3118  -28.6305 C.ar   1 LIG      -0.11700
      9 C9        -79.1845  -18.8078  -27.4411 C.ar   1 LIG       0.00400
     10 C10       -80.0253  -19.7447  -28.0878 C.ar   1 LIG       0.00400
     11 H1        -76.6304  -20.8997  -26.5684 H      1 LIG       0.11500
     12 H2        -78.1028  -22.5403  -27.6999 H      1 LIG       0.11500
     13 H3        -81.1066  -16.0118  -27.8284 H      1 LIG       0.11500
     14 H4        -82.5786  -17.6520  -28.9614 H      1 LIG       0.11500
     15 H5        -77.3012  -18.5380  -26.3972 H      1 LIG       0.11500
     16 H6        -80.2514  -21.8242  -28.6648 H      1 LIG       0.11500
     17 H7        -78.9590  -16.7283  -26.8633 H      1 LIG       0.11500
     18 H8        -81.9082  -20.0146  -29.1323 H      1 LIG       0.11500
@<TRIPOS>BOND
      1       1       2 ar
      2       1       5 ar
      3       2       6 ar
      4       3       4 ar
      5       3       7 ar
      6       4       8 ar
      7       5       9 ar
      8       6      10 ar
      9       7       9 ar
     10       8      10 ar
     11       9      10 ar
     12       1      11 1
     13       2      12 1
     14       3      13 1
     15       4      14 1
     16       5      15 1
     17       6      16 1
     18       7      17 1
     19       8      18 1
@<TRIPOS>ALT_TYPE
CGenFF_4.0_ALT_TYPE_SET
CGenFF_4.0 1 CG2R61 2 CG2R61 3 CG2R61 4 CG2R61 5 CG2R61 6 CG2R61 7 CG2R61 8 CG2R61 9 CG2R61 10 CG2R61 11 HGR61 12 HGR61 13 HGR61 14 HGR61 15 HGR61 16 HGR61 17 HGR61 18 HGR61
@<TRIPOS>MOLECULE
naphtalene
 18 19 0 0 0
****
USER_CHARGES
INVALID_CHARGES
Pose:  14 Cluster:  14 Fr_nu: 429314 TotEn:   -11.85
@<TRIPOS>ATOM
      1 C1        -68.8965   -1.6341  -28.3486 C.ar   1 LIG      -0.11500
      2 C2        -69.1431   -0.8749  -27.2086 C.ar   1 LIG      -0.11500
      3 C3        -70.1281    2.1566  -31.1391 C.ar   1 LIG      -0.11500
      4 C4        -70.3748    2.9156  -29.9990 C.ar   1 LIG      -0.11500
      5 C5        -69.0784   -1.0742  -29.6135 C.ar   1 LIG      -0.11700
      6 C6        -69.5726    0.4469  -27.3289 C.ar   1 LIG      -0.11700
      7 C7        -69.6985    0.8346  -31.0187 C.ar   1 LIG      -0.11700
      8 C8        -70.1929    2.3558  -28.7341 C.ar   1 LIG      -0.11700
      9 C9        -69.5102    0.2549  -29.7535 C.ar   1 LIG       0.00400
     10 C10       -69.7611    1.0268  -28.5941 C.ar   1 LIG       0.00400
     11 H1        -68.5627   -2.6633  -28.2544 H      1 LIG       0.11500
     12 H2        -69.0009   -1.3117  -26.2244 H      1 LIG       0.11500
     13 H3        -70.2700    2.5929  -32.1238 H      1 LIG       0.11500
     14 H4        -70.7099    3.9443  -30.0939 H      1 LIG       0.11500
     15 H5        -68.8799   -1.6864  -30.4909 H      1 LIG       0.11500
     16 H6        -69.7589    1.0219  -26.4242 H      1 LIG       0.11500
     17 H7        -69.5116    0.2601  -31.9235 H      1 LIG       0.11500
     18 H8        -70.3921    2.9676  -27.8565 H      1 LIG       0.11500
@<TRIPOS>BOND
      1       1       2 ar
      2       1       5 ar
      3       2       6 ar
      4       3       4 ar
      5       3       7 ar
      6       4       8 ar
      7       5       9 ar
      8       6      10 ar
      9       7       9 ar
     10       8      10 ar
     11       9      10 ar
     12       1      11 1
     13       2      12 1
     14       3      13 1
     15       4      14 1
     16       5      15 1
     17       6      16 1
     18       7      17 1
     19       8      18 1
@<TRIPOS>ALT_TYPE
CGenFF_4.0_ALT_TYPE_SET
CGenFF_4.0 1 CG2R61 2 CG2R61 3 CG2R61 4 CG2R61 5 CG2R61 6 CG2R61 7 CG2R61 8 CG2R61 9 CG2R61 10 CG2R61 11 HGR61 12 HGR61 13 HGR61 14 HGR61 15 HGR61 16 HGR61 17 HGR61 18 HGR61
@<TRIPOS>MOLECULE
naphtalene
 18 19 0 0 0
****
USER_CHARGES
INVALID_CHARGES
Pose:  15 Cluster:  15 Fr_nu:  47373 TotEn:   -11.82
@<TRIPOS>ATOM
      1 C1        -63.8005   -2.6078  -23.5988 C.ar   1 LIG      -0.11500
      2 C2        -62.9546   -2.5835  -24.7036 C.ar   1 LIG      -0.11500
      3 C3        -61.1424    0.8778  -21.4874 C.ar   1 LIG      -0.11500
      4 C4        -60.2966    0.9020  -22.5923 C.ar   1 LIG      -0.11500
      5 C5        -63.5653   -1.7547  -22.5201 C.ar   1 LIG      -0.11700
      6 C6        -61.8704   -1.7062  -24.7342 C.ar   1 LIG      -0.11700
      7 C7        -62.2268    0.0005  -21.4569 C.ar   1 LIG      -0.11700
      8 C8        -60.5317    0.0489  -23.6710 C.ar   1 LIG      -0.11700
      9 C9        -62.4786   -0.8652  -22.5338 C.ar   1 LIG       0.00400
     10 C10       -61.6184   -0.8406  -23.6573 C.ar   1 LIG       0.00400
     11 H1        -64.6442   -3.2913  -23.5753 H      1 LIG       0.11500
     12 H2        -63.1388   -3.2478  -25.5429 H      1 LIG       0.11500
     13 H3        -60.9588    1.5421  -20.6476 H      1 LIG       0.11500
     14 H4        -59.4523    1.5847  -22.6146 H      1 LIG       0.11500
     15 H5        -64.2393   -1.7912  -21.6667 H      1 LIG       0.11500
     16 H6        -61.2225   -1.7039  -25.6083 H      1 LIG       0.11500
     17 H7        -62.8750   -0.0011  -20.5831 H      1 LIG       0.11500
     18 H8        -59.8573    0.0847  -24.5242 H      1 LIG       0.11500
@<TRIPOS>BOND
      1       1       2 ar
      2       1       5 ar
      3       2       6 ar
      4       3       4 ar
      5       3       7 ar
      6       4       8 ar
      7       5       9 ar
      8       6      10 ar
      9       7       9 ar
     10       8      10 ar
     11       9      10 ar
     12       1      11 1
     13       2      12 1
     14       3      13 1
     15       4      14 1
     16       5      15 1
     17       6      16 1
     18       7      17 1
     19       8      18 1
@<TRIPOS>ALT_TYPE
CGenFF_4.0_ALT_TYPE_SET
CGenFF_4.0 1 CG2R61 2 CG2R61 3 CG2R61 4 CG2R61 5 CG2R61 6 CG2R61 7 CG2R61 8 CG2R61 9 CG2R61 10 CG2R61 11 HGR61 12 HGR61 13 HGR61 14 HGR61 15 HGR61 16 HGR61 17 HGR61 18 HGR61
@<TRIPOS>MOLECULE
naphtalene
 18 19 0 0 0
****
USER_CHARGES
INVALID_CHARGES
Pose:  16 Cluster:  16 Fr_nu:  46160 TotEn:   -11.71
@<TRIPOS>ATOM
      1 C1        -53.7131    4.9536  -37.9155 C.ar   1 LIG      -0.11500
      2 C2        -54.7854    4.4978  -37.1545 C.ar   1 LIG      -0.11500
      3 C3        -50.9682    5.1907  -33.9053 C.ar   1 LIG      -0.11500
      4 C4        -52.0406    4.7349  -33.1444 C.ar   1 LIG      -0.11500
      5 C5        -52.4935    5.2412  -37.3021 C.ar   1 LIG      -0.11700
      6 C6        -54.6424    4.3278  -35.7772 C.ar   1 LIG      -0.11700
      7 C7        -51.1112    5.3606  -35.2827 C.ar   1 LIG      -0.11700
      8 C8        -53.2602    4.4473  -33.7577 C.ar   1 LIG      -0.11700
      9 C9        -52.3316    5.0760  -35.9168 C.ar   1 LIG       0.00400
     10 C10       -53.4221    4.6125  -35.1430 C.ar   1 LIG       0.00400
     11 H1        -53.8252    5.0863  -38.9876 H      1 LIG       0.11500
     12 H2        -55.7344    4.2739  -37.6331 H      1 LIG       0.11500
     13 H3        -50.0187    5.4147  -33.4273 H      1 LIG       0.11500
     14 H4        -51.9283    4.6038  -32.0721 H      1 LIG       0.11500
     15 H5        -51.6690    5.5968  -37.9166 H      1 LIG       0.11500
     16 H6        -55.4938    3.9699  -35.2020 H      1 LIG       0.11500
     17 H7        -50.2595    5.7178  -35.8578 H      1 LIG       0.11500
     18 H8        -54.0852    4.0925  -33.1432 H      1 LIG       0.11500
@<TRIPOS>BOND
      1       1       2 ar
      2       1       5 ar
      3       2       6 ar
      4       3       4 ar
      5       3       7 ar
      6       4       8 ar
      7       5       9 ar
      8       6      10 ar
      9       7       9 ar
     10       8      10 ar
     11       9      10 ar
     12       1      11 1
     13       2      12 1
     14       3      13 1
     15       4      14 1
     16       5      15 1
     17       6      16 1
     18       7      17 1
     19       8      18 1
@<TRIPOS>ALT_TYPE
CGenFF_4.0_ALT_TYPE_SET
CGenFF_4.0 1 CG2R61 2 CG2R61 3 CG2R61 4 CG2R61 5 CG2R61 6 CG2R61 7 CG2R61 8 CG2R61 9 CG2R61 10 CG2R61 11 HGR61 12 HGR61 13 HGR61 14 HGR61 15 HGR61 16 HGR61 17 HGR61 18 HGR61
@<TRIPOS>MOLECULE
naphtalene
 18 19 0 0 0
****
USER_CHARGES
INVALID_CHARGES
Pose:  17 Cluster:  17 Fr_nu: 331375 TotEn:   -11.58
@<TRIPOS>ATOM
      1 C1        -75.9863  -18.0112  -24.7770 C.ar   1 LIG      -0.11500
      2 C2        -75.8013  -19.3308  -24.3757 C.ar   1 LIG      -0.11500
      3 C3        -79.3980  -19.4500  -27.9335 C.ar   1 LIG      -0.11500
      4 C4        -79.2129  -20.7696  -27.5320 C.ar   1 LIG      -0.11500
      5 C5        -76.9261  -17.7059  -25.7620 C.ar   1 LIG      -0.11700
      6 C6        -76.5551  -20.3503  -24.9575 C.ar   1 LIG      -0.11700
      7 C7        -78.6441  -18.4304  -27.3515 C.ar   1 LIG      -0.11700
      8 C8        -78.2731  -21.0749  -26.5471 C.ar   1 LIG      -0.11700
      9 C9        -77.6937  -18.7195  -26.3587 C.ar   1 LIG       0.00400
     10 C10       -77.5054  -20.0614  -25.9504 C.ar   1 LIG       0.00400
     11 H1        -75.3987  -17.2180  -24.3241 H      1 LIG       0.11500
     12 H2        -75.0696  -19.5673  -23.6086 H      1 LIG       0.11500
     13 H3        -80.1298  -19.2127  -28.7006 H      1 LIG       0.11500
     14 H4        -79.7997  -21.5625  -27.9863 H      1 LIG       0.11500
     15 H5        -77.0536  -16.6674  -26.0606 H      1 LIG       0.11500
     16 H6        -76.3942  -21.3746  -24.6280 H      1 LIG       0.11500
     17 H7        -78.8058  -17.4061  -27.6806 H      1 LIG       0.11500
     18 H8        -78.1448  -22.1135  -26.2489 H      1 LIG       0.11500
@<TRIPOS>BOND
      1       1       2 ar
      2       1       5 ar
      3       2       6 ar
      4       3       4 ar
      5       3       7 ar
      6       4       8 ar
      7       5       9 ar
      8       6      10 ar
      9       7       9 ar
     10       8      10 ar
     11       9      10 ar
     12       1      11 1
     13       2      12 1
     14       3      13 1
     15       4      14 1
     16       5      15 1
     17       6      16 1
     18       7      17 1
     19       8      18 1
@<TRIPOS>ALT_TYPE
CGenFF_4.0_ALT_TYPE_SET
CGenFF_4.0 1 CG2R61 2 CG2R61 3 CG2R61 4 CG2R61 5 CG2R61 6 CG2R61 7 CG2R61 8 CG2R61 9 CG2R61 10 CG2R61 11 HGR61 12 HGR61 13 HGR61 14 HGR61 15 HGR61 16 HGR61 17 HGR61 18 HGR61
@<TRIPOS>MOLECULE
naphtalene
 18 19 0 0 0
****
USER_CHARGES
INVALID_CHARGES
Pose:  18 Cluster:  18 Fr_nu:  90088 TotEn:   -11.48
@<TRIPOS>ATOM
      1 C1        -74.7673  -28.2928  -47.0405 C.ar   1 LIG      -0.11500
      2 C2        -75.8609  -27.8794  -46.2855 C.ar   1 LIG      -0.11500
      3 C3        -72.0143  -24.8902  -44.9152 C.ar   1 LIG      -0.11500
      4 C4        -73.1080  -24.4769  -44.1603 C.ar   1 LIG      -0.11500
      5 C5        -73.5350  -27.6556  -46.8919 C.ar   1 LIG      -0.11700
      6 C6        -75.7266  -26.8275  -45.3791 C.ar   1 LIG      -0.11700
      7 C7        -72.1487  -25.9423  -45.8217 C.ar   1 LIG      -0.11700
      8 C8        -74.3403  -25.1139  -44.3089 C.ar   1 LIG      -0.11700
      9 C9        -73.3816  -26.5949  -45.9842 C.ar   1 LIG       0.00400
     10 C10       -74.4937  -26.1746  -45.2166 C.ar   1 LIG       0.00400
     11 H1        -74.8726  -29.1114  -47.7464 H      1 LIG       0.11500
     12 H2        -76.8197  -28.3762  -46.4018 H      1 LIG       0.11500
     13 H3        -71.0550  -24.3938  -44.7993 H      1 LIG       0.11500
     14 H4        -73.0025  -23.6573  -43.4556 H      1 LIG       0.11500
     15 H5        -72.6938  -27.9952  -47.4927 H      1 LIG       0.11500
     16 H6        -76.5947  -26.5213  -44.7990 H      1 LIG       0.11500
     17 H7        -71.2803  -26.2488  -46.4010 H      1 LIG       0.11500
     18 H8        -75.1819  -24.7740  -43.7087 H      1 LIG       0.11500
@<TRIPOS>BOND
      1       1       2 ar
      2       1       5 ar
      3       2       6 ar
      4       3       4 ar
      5       3       7 ar
      6       4       8 ar
      7       5       9 ar
      8       6      10 ar
      9       7       9 ar
     10       8      10 ar
     11       9      10 ar
     12       1      11 1
     13       2      12 1
     14       3      13 1
     15       4      14 1
     16       5      15 1
     17       6      16 1
     18       7      17 1
     19       8      18 1
@<TRIPOS>ALT_TYPE
CGenFF_4.0_ALT_TYPE_SET
CGenFF_4.0 1 CG2R61 2 CG2R61 3 CG2R61 4 CG2R61 5 CG2R61 6 CG2R61 7 CG2R61 8 CG2R61 9 CG2R61 10 CG2R61 11 HGR61 12 HGR61 13 HGR61 14 HGR61 15 HGR61 16 HGR61 17 HGR61 18 HGR61
@<TRIPOS>MOLECULE
naphtalene
 18 19 0 0 0
****
USER_CHARGES
INVALID_CHARGES
Pose:  19 Cluster:  19 Fr_nu:   6568 TotEn:   -11.29
@<TRIPOS>ATOM
      1 C1        -61.2207  -16.8878  -53.7552 C.ar   1 LIG      -0.11500
      2 C2        -61.2749  -17.1992  -52.3999 C.ar   1 LIG      -0.11500
      3 C3        -65.8846  -18.1859  -54.2399 C.ar   1 LIG      -0.11500
      4 C4        -65.9388  -18.4973  -52.8846 C.ar   1 LIG      -0.11500
      5 C5        -62.3512  -17.0537  -54.5558 C.ar   1 LIG      -0.11700
      6 C6        -62.4597  -17.6776  -51.8399 C.ar   1 LIG      -0.11700
      7 C7        -64.6998  -17.7074  -54.7999 C.ar   1 LIG      -0.11700
      8 C8        -64.8083  -18.3315  -52.0839 C.ar   1 LIG      -0.11700
      9 C9        -63.5522  -17.5343  -54.0090 C.ar   1 LIG       0.00400
     10 C10       -63.6073  -17.8509  -52.6307 C.ar   1 LIG       0.00400
     11 H1        -60.2979  -16.5159  -54.1907 H      1 LIG       0.11500
     12 H2        -60.3943  -17.0694  -51.7774 H      1 LIG       0.11500
     13 H3        -66.7651  -18.3153  -54.8630 H      1 LIG       0.11500
     14 H4        -66.8614  -18.8705  -52.4499 H      1 LIG       0.11500
     15 H5        -62.2857  -16.8043  -55.6129 H      1 LIG       0.11500
     16 H6        -62.4795  -17.9142  -50.7780 H      1 LIG       0.11500
     17 H7        -64.6805  -17.4701  -55.8615 H      1 LIG       0.11500
     18 H8        -64.8734  -18.5815  -51.0269 H      1 LIG       0.11500
@<TRIPOS>BOND
      1       1       2 ar
      2       1       5 ar
      3       2       6 ar
      4       3       4 ar
      5       3       7 ar
      6       4       8 ar
      7       5       9 ar
      8       6      10 ar
      9       7       9 ar
     10       8      10 ar
     11       9      10 ar
     12       1      11 1
     13       2      12 1
     14       3      13 1
     15       4      14 1
     16       5      15 1
     17       6      16 1
     18       7      17 1
     19       8      18 1
@<TRIPOS>ALT_TYPE
CGenFF_4.0_ALT_TYPE_SET
CGenFF_4.0 1 CG2R61 2 CG2R61 3 CG2R61 4 CG2R61 5 CG2R61 6 CG2R61 7 CG2R61 8 CG2R61 9 CG2R61 10 CG2R61 11 HGR61 12 HGR61 13 HGR61 14 HGR61 15 HGR61 16 HGR61 17 HGR61 18 HGR61
@<TRIPOS>MOLECULE
naphtalene
 18 19 0 0 0
****
USER_CHARGES
INVALID_CHARGES
Pose:  20 Cluster:  20 Fr_nu: 112129 TotEn:   -11.24
@<TRIPOS>ATOM
      1 C1        -73.5727  -11.6673  -22.6223 C.ar   1 LIG      -0.11500
      2 C2        -72.3299  -11.1995  -22.2056 C.ar   1 LIG      -0.11500
      3 C3        -73.7085   -8.2356  -26.0687 C.ar   1 LIG      -0.11500
      4 C4        -72.4657   -7.7680  -25.6520 C.ar   1 LIG      -0.11500
      5 C5        -74.2302  -11.0502  -23.6869 C.ar   1 LIG      -0.11700
      6 C6        -71.7398  -10.1131  -22.8519 C.ar   1 LIG      -0.11700
      7 C7        -74.2986   -9.3222  -25.4224 C.ar   1 LIG      -0.11700
      8 C8        -71.8082   -8.3849  -24.5874 C.ar   1 LIG      -0.11700
      9 C9        -73.6511   -9.9553  -24.3490 C.ar   1 LIG       0.00400
     10 C10       -72.3873   -9.4798  -23.9252 C.ar   1 LIG       0.00400
     11 H1        -74.0318  -12.5128  -22.1184 H      1 LIG       0.11500
     12 H2        -71.8188  -11.6808  -21.3769 H      1 LIG       0.11500
     13 H3        -74.2202   -7.7548  -26.8977 H      1 LIG       0.11500
     14 H4        -72.0077   -6.9216  -26.1553 H      1 LIG       0.11500
     15 H5        -75.2011  -11.4324  -23.9953 H      1 LIG       0.11500
     16 H6        -70.7675   -9.7646  -22.5097 H      1 LIG       0.11500
     17 H7        -75.2705   -9.6710  -25.7653 H      1 LIG       0.11500
     18 H8        -70.8375   -8.0024  -24.2783 H      1 LIG       0.11500
@<TRIPOS>BOND
      1       1       2 ar
      2       1       5 ar
      3       2       6 ar
      4       3       4 ar
      5       3       7 ar
      6       4       8 ar
      7       5       9 ar
      8       6      10 ar
      9       7       9 ar
     10       8      10 ar
     11       9      10 ar
     12       1      11 1
     13       2      12 1
     14       3      13 1
     15       4      14 1
     16       5      15 1
     17       6      16 1
     18       7      17 1
     19       8      18 1
@<TRIPOS>ALT_TYPE
CGenFF_4.0_ALT_TYPE_SET
CGenFF_4.0 1 CG2R61 2 CG2R61 3 CG2R61 4 CG2R61 5 CG2R61 6 CG2R61 7 CG2R61 8 CG2R61 9 CG2R61 10 CG2R61 11 HGR61 12 HGR61 13 HGR61 14 HGR61 15 HGR61 16 HGR61 17 HGR61 18 HGR61
@<TRIPOS>MOLECULE
naphtalene
 18 19 0 0 0
****
USER_CHARGES
INVALID_CHARGES
Pose:  21 Cluster:  21 Fr_nu:  33889 TotEn:   -11.13
@<TRIPOS>ATOM
      1 C1        -66.6438  -25.2715  -49.1566 C.ar   1 LIG      -0.11500
      2 C2        -66.1657  -24.8883  -47.9071 C.ar   1 LIG      -0.11500
      3 C3        -71.2053  -24.5120  -47.6437 C.ar   1 LIG      -0.11500
      4 C4        -70.7270  -24.1288  -46.3942 C.ar   1 LIG      -0.11500
      5 C5        -68.0161  -25.2753  -49.4083 C.ar   1 LIG      -0.11700
      6 C6        -67.0577  -24.5074  -46.9044 C.ar   1 LIG      -0.11700
      7 C7        -70.3131  -24.8928  -48.6465 C.ar   1 LIG      -0.11700
      8 C8        -69.3547  -24.1250  -46.1424 C.ar   1 LIG      -0.11700
      9 C9        -68.9286  -24.8950  -48.4107 C.ar   1 LIG       0.00400
     10 C10       -68.4423  -24.5053  -47.1400 C.ar   1 LIG       0.00400
     11 H1        -65.9489  -25.5685  -49.9367 H      1 LIG       0.11500
     12 H2        -65.0971  -24.8854  -47.7123 H      1 LIG       0.11500
     13 H3        -72.2739  -24.5149  -47.8392 H      1 LIG       0.11500
     14 H4        -71.4225  -23.8333  -45.6141 H      1 LIG       0.11500
     15 H5        -68.3674  -25.5790  -50.3922 H      1 LIG       0.11500
     16 H6        -66.6617  -24.2111  -45.9353 H      1 LIG       0.11500
     17 H7        -70.7093  -25.1883  -49.6157 H      1 LIG       0.11500
     18 H8        -69.0032  -23.8220  -45.1582 H      1 LIG       0.11500
@<TRIPOS>BOND
      1       1       2 ar
      2       1       5 ar
      3       2       6 ar
      4       3       4 ar
      5       3       7 ar
      6       4       8 ar
      7       5       9 ar
      8       6      10 ar
      9       7       9 ar
     10       8      10 ar
     11       9      10 ar
     12       1      11 1
     13       2      12 1
     14       3      13 1
     15       4      14 1
     16       5      15 1
     17       6      16 1
     18       7      17 1
     19       8      18 1
@<TRIPOS>ALT_TYPE
CGenFF_4.0_ALT_TYPE_SET
CGenFF_4.0 1 CG2R61 2 CG2R61 3 CG2R61 4 CG2R61 5 CG2R61 6 CG2R61 7 CG2R61 8 CG2R61 9 CG2R61 10 CG2R61 11 HGR61 12 HGR61 13 HGR61 14 HGR61 15 HGR61 16 HGR61 17 HGR61 18 HGR61
@<TRIPOS>MOLECULE
naphtalene
 18 19 0 0 0
****
USER_CHARGES
INVALID_CHARGES
Pose:  22 Cluster:  22 Fr_nu: 192908 TotEn:   -10.79
@<TRIPOS>ATOM
      1 C1        -52.9288    4.9835  -32.2832 C.ar   1 LIG      -0.11500
      2 C2        -52.8880    4.0971  -33.3553 C.ar   1 LIG      -0.11500
      3 C3        -49.8870    7.9660  -34.6336 C.ar   1 LIG      -0.11500
      4 C4        -49.8463    7.0796  -35.7057 C.ar   1 LIG      -0.11500
      5 C5        -52.1942    6.1687  -32.3285 C.ar   1 LIG      -0.11700
      6 C6        -52.1127    4.3925  -34.4769 C.ar   1 LIG      -0.11700
      7 C7        -50.6624    7.6707  -33.5120 C.ar   1 LIG      -0.11700
      8 C8        -50.5808    5.8943  -35.6605 C.ar   1 LIG      -0.11700
      9 C9        -51.4082    6.4822  -33.4494 C.ar   1 LIG       0.00400
     10 C10       -51.3668    5.5808  -34.5396 C.ar   1 LIG       0.00400
     11 H1        -53.5322    4.7528  -31.4101 H      1 LIG       0.11500
     12 H2        -53.4605    3.1748  -33.3192 H      1 LIG       0.11500
     13 H3        -49.3147    8.8888  -34.6692 H      1 LIG       0.11500
     14 H4        -49.2416    7.3102  -36.5779 H      1 LIG       0.11500
     15 H5        -52.2406    6.8467  -31.4787 H      1 LIG       0.11500
     16 H6        -52.0961    3.6854  -35.3036 H      1 LIG       0.11500
     17 H7        -50.6795    8.3783  -32.6858 H      1 LIG       0.11500
     18 H8        -50.5339    5.2158  -36.5099 H      1 LIG       0.11500
@<TRIPOS>BOND
      1       1       2 ar
      2       1       5 ar
      3       2       6 ar
      4       3       4 ar
      5       3       7 ar
      6       4       8 ar
      7       5       9 ar
      8       6      10 ar
      9       7       9 ar
     10       8      10 ar
     11       9      10 ar
     12       1      11 1
     13       2      12 1
     14       3      13 1
     15       4      14 1
     16       5      15 1
     17       6      16 1
     18       7      17 1
     19       8      18 1
@<TRIPOS>ALT_TYPE
CGenFF_4.0_ALT_TYPE_SET
CGenFF_4.0 1 CG2R61 2 CG2R61 3 CG2R61 4 CG2R61 5 CG2R61 6 CG2R61 7 CG2R61 8 CG2R61 9 CG2R61 10 CG2R61 11 HGR61 12 HGR61 13 HGR61 14 HGR61 15 HGR61 16 HGR61 17 HGR61 18 HGR61
@<TRIPOS>MOLECULE
naphtalene
 18 19 0 0 0
****
USER_CHARGES
INVALID_CHARGES
Pose:  23 Cluster:  23 Fr_nu:   2631 TotEn:   -10.64
@<TRIPOS>ATOM
      1 C1        -58.5396  -10.7671  -58.7583 C.ar   1 LIG      -0.11500
      2 C2        -59.6361   -9.9112  -58.7165 C.ar   1 LIG      -0.11500
      3 C3        -59.3635  -12.0481  -54.1374 C.ar   1 LIG      -0.11500
      4 C4        -60.4600  -11.1921  -54.0957 C.ar   1 LIG      -0.11500
      5 C5        -58.1937  -11.5148  -57.6323 C.ar   1 LIG      -0.11700
      6 C6        -60.3910   -9.7994  -57.5487 C.ar   1 LIG      -0.11700
      7 C7        -58.6086  -12.1599  -55.3054 C.ar   1 LIG      -0.11700
      8 C8        -60.8059  -10.4443  -55.2216 C.ar   1 LIG      -0.11700
      9 C9        -58.9423  -11.4148  -56.4482 C.ar   1 LIG       0.00400
     10 C10       -60.0573  -10.5443  -56.4057 C.ar   1 LIG       0.00400
     11 H1        -57.9519  -10.8533  -59.6676 H      1 LIG       0.11500
     12 H2        -59.9046   -9.3298  -59.5937 H      1 LIG       0.11500
     13 H3        -59.0945  -12.6300  -53.2604 H      1 LIG       0.11500
     14 H4        -61.0465  -11.1052  -53.1857 H      1 LIG       0.11500
     15 H5        -57.3323  -12.1772  -57.6876 H      1 LIG       0.11500
     16 H6        -61.2444   -9.1245  -57.5387 H      1 LIG       0.11500
     17 H7        -57.7559  -12.8354  -55.3154 H      1 LIG       0.11500
     18 H8        -61.6669   -9.7812  -55.1663 H      1 LIG       0.11500
@<TRIPOS>BOND
      1       1       2 ar
      2       1       5 ar
      3       2       6 ar
      4       3       4 ar
      5       3       7 ar
      6       4       8 ar
      7       5       9 ar
      8       6      10 ar
      9       7       9 ar
     10       8      10 ar
     11       9      10 ar
     12       1      11 1
     13       2      12 1
     14       3      13 1
     15       4      14 1
     16       5      15 1
     17       6      16 1
     18       7      17 1
     19       8      18 1
@<TRIPOS>ALT_TYPE
CGenFF_4.0_ALT_TYPE_SET
CGenFF_4.0 1 CG2R61 2 CG2R61 3 CG2R61 4 CG2R61 5 CG2R61 6 CG2R61 7 CG2R61 8 CG2R61 9 CG2R61 10 CG2R61 11 HGR61 12 HGR61 13 HGR61 14 HGR61 15 HGR61 16 HGR61 17 HGR61 18 HGR61
@<TRIPOS>MOLECULE
naphtalene
 18 19 0 0 0
****
USER_CHARGES
INVALID_CHARGES
Pose:  24 Cluster:  24 Fr_nu: 230818 TotEn:   -10.59
@<TRIPOS>ATOM
      1 C1        -73.6928  -25.5898  -42.7461 C.ar   1 LIG      -0.11500
      2 C2        -74.4342  -25.0695  -43.8028 C.ar   1 LIG      -0.11500
      3 C3        -69.7924  -25.9032  -45.6378 C.ar   1 LIG      -0.11500
      4 C4        -70.5339  -25.3829  -46.6943 C.ar   1 LIG      -0.11500
      5 C5        -72.3524  -25.9287  -42.9336 C.ar   1 LIG      -0.11700
      6 C6        -73.8384  -24.8861  -45.0507 C.ar   1 LIG      -0.11700
      7 C7        -70.3883  -26.0865  -44.3896 C.ar   1 LIG      -0.11700
      8 C8        -71.8743  -25.0440  -46.5070 C.ar   1 LIG      -0.11700
      9 C9        -71.7363  -25.7509  -44.1831 C.ar   1 LIG       0.00400
     10 C10       -72.4904  -25.2218  -45.2575 C.ar   1 LIG       0.00400
     11 H1        -74.1574  -25.7329  -41.7749 H      1 LIG       0.11500
     12 H2        -75.4775  -24.8057  -43.6557 H      1 LIG       0.11500
     13 H3        -68.7488  -26.1671  -45.7841 H      1 LIG       0.11500
     14 H4        -70.0692  -25.2414  -47.6656 H      1 LIG       0.11500
     15 H5        -71.7922  -26.3343  -42.0936 H      1 LIG       0.11500
     16 H6        -74.4368  -24.4774  -45.8624 H      1 LIG       0.11500
     17 H7        -69.7895  -26.4944  -43.5780 H      1 LIG       0.11500
     18 H8        -72.4349  -24.6391  -47.3471 H      1 LIG       0.11500
@<TRIPOS>BOND
      1       1       2 ar
      2       1       5 ar
      3       2       6 ar
      4       3       4 ar
      5       3       7 ar
      6       4       8 ar
      7       5       9 ar
      8       6      10 ar
      9       7       9 ar
     10       8      10 ar
     11       9      10 ar
     12       1      11 1
     13       2      12 1
     14       3      13 1
     15       4      14 1
     16       5      15 1
     17       6      16 1
     18       7      17 1
     19       8      18 1
@<TRIPOS>ALT_TYPE
CGenFF_4.0_ALT_TYPE_SET
CGenFF_4.0 1 CG2R61 2 CG2R61 3 CG2R61 4 CG2R61 5 CG2R61 6 CG2R61 7 CG2R61 8 CG2R61 9 CG2R61 10 CG2R61 11 HGR61 12 HGR61 13 HGR61 14 HGR61 15 HGR61 16 HGR61 17 HGR61 18 HGR61
@<TRIPOS>MOLECULE
naphtalene
 18 19 0 0 0
****
USER_CHARGES
INVALID_CHARGES
Pose:  25 Cluster:  25 Fr_nu: 276842 TotEn:   -10.54
@<TRIPOS>ATOM
      1 C1        -74.9057   -6.0491  -29.0752 C.ar   1 LIG      -0.11500
      2 C2        -75.2633   -5.1288  -28.0944 C.ar   1 LIG      -0.11500
      3 C3        -79.4782   -6.0526  -30.7383 C.ar   1 LIG      -0.11500
      4 C4        -79.8356   -5.1322  -29.7574 C.ar   1 LIG      -0.11500
      5 C5        -75.8613   -6.5119  -29.9804 C.ar   1 LIG      -0.11700
      6 C6        -76.5775   -4.6676  -28.0149 C.ar   1 LIG      -0.11700
      7 C7        -78.1638   -6.5137  -30.8179 C.ar   1 LIG      -0.11700
      8 C8        -78.8801   -4.6694  -28.8522 C.ar   1 LIG      -0.11700
      9 C9        -77.1890   -6.0586  -29.9150 C.ar   1 LIG       0.00400
     10 C10       -77.5524   -5.1227  -28.9176 C.ar   1 LIG       0.00400
     11 H1        -73.8826   -6.4082  -29.1363 H      1 LIG       0.11500
     12 H2        -74.5185   -4.7689  -27.3905 H      1 LIG       0.11500
     13 H3        -80.2225   -6.4128  -31.4428 H      1 LIG       0.11500
     14 H4        -80.8592   -4.7746  -29.6959 H      1 LIG       0.11500
     15 H5        -75.5595   -7.2316  -30.7385 H      1 LIG       0.11500
     16 H6        -76.8345   -3.9479  -27.2405 H      1 LIG       0.11500
     17 H7        -77.9069   -7.2328  -31.5928 H      1 LIG       0.11500
     18 H8        -79.1819   -3.9503  -28.0935 H      1 LIG       0.11500
@<TRIPOS>BOND
      1       1       2 ar
      2       1       5 ar
      3       2       6 ar
      4       3       4 ar
      5       3       7 ar
      6       4       8 ar
      7       5       9 ar
      8       6      10 ar
      9       7       9 ar
     10       8      10 ar
     11       9      10 ar
     12       1      11 1
     13       2      12 1
     14       3      13 1
     15       4      14 1
     16       5      15 1
     17       6      16 1
     18       7      17 1
     19       8      18 1
@<TRIPOS>ALT_TYPE
CGenFF_4.0_ALT_TYPE_SET
CGenFF_4.0 1 CG2R61 2 CG2R61 3 CG2R61 4 CG2R61 5 CG2R61 6 CG2R61 7 CG2R61 8 CG2R61 9 CG2R61 10 CG2R61 11 HGR61 12 HGR61 13 HGR61 14 HGR61 15 HGR61 16 HGR61 17 HGR61 18 HGR61
@<TRIPOS>MOLECULE
naphtalene
 18 19 0 0 0
****
USER_CHARGES
INVALID_CHARGES
Pose:  26 Cluster:  26 Fr_nu:  78894 TotEn:   -10.50
@<TRIPOS>ATOM
      1 C1        -51.1744    5.5789  -35.1777 C.ar   1 LIG      -0.11500
      2 C2        -51.9492    4.8723  -34.2627 C.ar   1 LIG      -0.11500
      3 C3        -55.1636    6.5923  -37.7723 C.ar   1 LIG      -0.11500
      4 C4        -55.9383    5.8857  -36.8573 C.ar   1 LIG      -0.11500
      5 C5        -51.7758    6.1852  -36.2811 C.ar   1 LIG      -0.11700
      6 C6        -53.3281    4.7691  -34.4473 C.ar   1 LIG      -0.11700
      7 C7        -53.7846    6.6955  -37.5876 C.ar   1 LIG      -0.11700
      8 C8        -55.3370    5.2793  -35.7539 C.ar   1 LIG      -0.11700
      9 C9        -53.1625    6.0916  -36.4828 C.ar   1 LIG       0.00400
     10 C10       -53.9503    5.3729  -35.5522 C.ar   1 LIG       0.00400
     11 H1        -50.1009    5.6584  -35.0337 H      1 LIG       0.11500
     12 H2        -51.4801    4.4009  -33.4039 H      1 LIG       0.11500
     13 H3        -55.6322    7.0641  -38.6314 H      1 LIG       0.11500
     14 H4        -57.0115    5.8053  -37.0025 H      1 LIG       0.11500
     15 H5        -51.1505    6.7321  -36.9837 H      1 LIG       0.11500
     16 H6        -53.9142    4.2123  -33.7192 H      1 LIG       0.11500
     17 H7        -53.1988    7.2530  -38.3154 H      1 LIG       0.11500
     18 H8        -55.9620    4.7316  -35.0515 H      1 LIG       0.11500
@<TRIPOS>BOND
      1       1       2 ar
      2       1       5 ar
      3       2       6 ar
      4       3       4 ar
      5       3       7 ar
      6       4       8 ar
      7       5       9 ar
      8       6      10 ar
      9       7       9 ar
     10       8      10 ar
     11       9      10 ar
     12       1      11 1
     13       2      12 1
     14       3      13 1
     15       4      14 1
     16       5      15 1
     17       6      16 1
     18       7      17 1
     19       8      18 1
@<TRIPOS>ALT_TYPE
CGenFF_4.0_ALT_TYPE_SET
CGenFF_4.0 1 CG2R61 2 CG2R61 3 CG2R61 4 CG2R61 5 CG2R61 6 CG2R61 7 CG2R61 8 CG2R61 9 CG2R61 10 CG2R61 11 HGR61 12 HGR61 13 HGR61 14 HGR61 15 HGR61 16 HGR61 17 HGR61 18 HGR61
@<TRIPOS>MOLECULE
naphtalene
 18 19 0 0 0
****
USER_CHARGES
INVALID_CHARGES
Pose:  27 Cluster:  27 Fr_nu: 132140 TotEn:   -10.24
@<TRIPOS>ATOM
      1 C1        -72.8239    7.2686  -44.8052 C.ar   1 LIG      -0.11500
      2 C2        -74.0010    7.0009  -44.1127 C.ar   1 LIG      -0.11500
      3 C3        -70.3537    7.2475  -40.6134 C.ar   1 LIG      -0.11500
      4 C4        -71.5309    6.9798  -39.9211 C.ar   1 LIG      -0.11500
      5 C5        -71.6199    7.3978  -44.1122 C.ar   1 LIG      -0.11700
      6 C6        -73.9788    6.8612  -42.7248 C.ar   1 LIG      -0.11700
      7 C7        -70.3759    7.3871  -42.0014 C.ar   1 LIG      -0.11700
      8 C8        -72.7350    6.8507  -40.6139 C.ar   1 LIG      -0.11700
      9 C9        -71.5789    7.2604  -42.7151 C.ar   1 LIG       0.00400
     10 C10       -72.7760    6.9881  -42.0110 C.ar   1 LIG       0.00400
     11 H1        -72.8419    7.3778  -45.8856 H      1 LIG       0.11500
     12 H2        -74.9378    6.9003  -44.6532 H      1 LIG       0.11500
     13 H3        -69.4164    7.3482  -40.0735 H      1 LIG       0.11500
     14 H4        -71.5126    6.8722  -38.8406 H      1 LIG       0.11500
     15 H5        -70.7120    7.6076  -44.6740 H      1 LIG       0.11500
     16 H6        -74.9109    6.6515  -42.2042 H      1 LIG       0.11500
     17 H7        -69.4437    7.5960  -42.5220 H      1 LIG       0.11500
     18 H8        -73.6432    6.6416  -40.0522 H      1 LIG       0.11500
@<TRIPOS>BOND
      1       1       2 ar
      2       1       5 ar
      3       2       6 ar
      4       3       4 ar
      5       3       7 ar
      6       4       8 ar
      7       5       9 ar
      8       6      10 ar
      9       7       9 ar
     10       8      10 ar
     11       9      10 ar
     12       1      11 1
     13       2      12 1
     14       3      13 1
     15       4      14 1
     16       5      15 1
     17       6      16 1
     18       7      17 1
     19       8      18 1
@<TRIPOS>ALT_TYPE
CGenFF_4.0_ALT_TYPE_SET
CGenFF_4.0 1 CG2R61 2 CG2R61 3 CG2R61 4 CG2R61 5 CG2R61 6 CG2R61 7 CG2R61 8 CG2R61 9 CG2R61 10 CG2R61 11 HGR61 12 HGR61 13 HGR61 14 HGR61 15 HGR61 16 HGR61 17 HGR61 18 HGR61
@<TRIPOS>MOLECULE
naphtalene
 18 19 0 0 0
****
USER_CHARGES
INVALID_CHARGES
Pose:  28 Cluster:  28 Fr_nu:  18634 TotEn:   -10.13
@<TRIPOS>ATOM
      1 C1        -63.4352   -3.2543  -23.3612 C.ar   1 LIG      -0.11500
      2 C2        -62.6750   -2.7998  -24.4347 C.ar   1 LIG      -0.11500
      3 C3        -60.7357   -0.5836  -20.3193 C.ar   1 LIG      -0.11500
      4 C4        -59.9756   -0.1292  -21.3929 C.ar   1 LIG      -0.11500
      5 C5        -63.1466   -2.8195  -22.0672 C.ar   1 LIG      -0.11700
      6 C6        -61.6235   -1.9089  -24.2186 C.ar   1 LIG      -0.11700
      7 C7        -61.7873   -1.4746  -20.5355 C.ar   1 LIG      -0.11700
      8 C8        -60.2640   -0.5640  -22.6868 C.ar   1 LIG      -0.11700
      9 C9        -62.0918   -1.9228  -21.8312 C.ar   1 LIG       0.00400
     10 C10       -61.3188   -1.4607  -22.9229 C.ar   1 LIG       0.00400
     11 H1        -64.2533   -3.9484  -23.5300 H      1 LIG       0.11500
     12 H2        -62.9006   -3.1388  -25.4416 H      1 LIG       0.11500
     13 H3        -60.5107   -0.2449  -19.3119 H      1 LIG       0.11500
     14 H4        -59.1567    0.5637  -21.2233 H      1 LIG       0.11500
     15 H5        -63.7538   -3.1882  -21.2431 H      1 LIG       0.11500
     16 H6        -61.0428   -1.5662  -25.0726 H      1 LIG       0.11500
     17 H7        -62.3683   -1.8164  -19.6815 H      1 LIG       0.11500
     18 H8        -59.6564   -0.1960  -23.5111 H      1 LIG       0.11500
@<TRIPOS>BOND
      1       1       2 ar
      2       1       5 ar
      3       2       6 ar
      4       3       4 ar
      5       3       7 ar
      6       4       8 ar
      7       5       9 ar
      8       6      10 ar
      9       7       9 ar
     10       8      10 ar
     11       9      10 ar
     12       1      11 1
     13       2      12 1
     14       3      13 1
     15       4      14 1
     16       5      15 1
     17       6      16 1
     18       7      17 1
     19       8      18 1
@<TRIPOS>ALT_TYPE
CGenFF_4.0_ALT_TYPE_SET
CGenFF_4.0 1 CG2R61 2 CG2R61 3 CG2R61 4 CG2R61 5 CG2R61 6 CG2R61 7 CG2R61 8 CG2R61 9 CG2R61 10 CG2R61 11 HGR61 12 HGR61 13 HGR61 14 HGR61 15 HGR61 16 HGR61 17 HGR61 18 HGR61
@<TRIPOS>MOLECULE
naphtalene
 18 19 0 0 0
****
USER_CHARGES
INVALID_CHARGES
Pose:  29 Cluster:  29 Fr_nu: 327780 TotEn:   -10.11
@<TRIPOS>ATOM
      1 C1        -65.3429   -4.8415  -58.6077 C.ar   1 LIG      -0.11500
      2 C2        -64.8516   -4.2355  -57.4552 C.ar   1 LIG      -0.11500
      3 C3        -63.7397   -1.0923  -61.2622 C.ar   1 LIG      -0.11500
      4 C4        -63.2485   -0.4864  -60.1096 C.ar   1 LIG      -0.11500
      5 C5        -65.1916   -4.2150  -59.8451 C.ar   1 LIG      -0.11700
      6 C6        -64.2070   -3.0009  -57.5355 C.ar   1 LIG      -0.11700
      7 C7        -64.3843   -2.3271  -61.1818 C.ar   1 LIG      -0.11700
      8 C8        -63.3998   -1.1128  -58.8722 C.ar   1 LIG      -0.11700
      9 C9        -64.5455   -2.9720  -59.9446 C.ar   1 LIG       0.00400
     10 C10       -64.0459   -2.3558  -58.7726 C.ar   1 LIG       0.00400
     11 H1        -65.8451   -5.8024  -58.5445 H      1 LIG       0.11500
     12 H2        -64.9697   -4.7242  -56.4924 H      1 LIG       0.11500
     13 H3        -63.6218   -0.6041  -62.2255 H      1 LIG       0.11500
     14 H4        -62.7476    0.4751  -60.1733 H      1 LIG       0.11500
     15 H5        -65.5839   -4.7069  -60.7328 H      1 LIG       0.11500
     16 H6        -63.8304   -2.5458  -56.6218 H      1 LIG       0.11500
     17 H7        -64.7601   -2.7823  -62.0957 H      1 LIG       0.11500
     18 H8        -63.0082   -0.6207  -57.9842 H      1 LIG       0.11500
@<TRIPOS>BOND
      1       1       2 ar
      2       1       5 ar
      3       2       6 ar
      4       3       4 ar
      5       3       7 ar
      6       4       8 ar
      7       5       9 ar
      8       6      10 ar
      9       7       9 ar
     10       8      10 ar
     11       9      10 ar
     12       1      11 1
     13       2      12 1
     14       3      13 1
     15       4      14 1
     16       5      15 1
     17       6      16 1
     18       7      17 1
     19       8      18 1
@<TRIPOS>ALT_TYPE
CGenFF_4.0_ALT_TYPE_SET
CGenFF_4.0 1 CG2R61 2 CG2R61 3 CG2R61 4 CG2R61 5 CG2R61 6 CG2R61 7 CG2R61 8 CG2R61 9 CG2R61 10 CG2R61 11 HGR61 12 HGR61 13 HGR61 14 HGR61 15 HGR61 16 HGR61 17 HGR61 18 HGR61
@<TRIPOS>MOLECULE
naphtalene
 18 19 0 0 0
****
USER_CHARGES
INVALID_CHARGES
Pose:  30 Cluster:  30 Fr_nu: 191425 TotEn:    -9.96
@<TRIPOS>ATOM
      1 C1        -64.4029  -17.5264  -53.2712 C.ar   1 LIG      -0.11500
      2 C2        -65.3427  -18.4917  -52.9221 C.ar   1 LIG      -0.11500
      3 C3        -61.2387  -19.4707  -50.1278 C.ar   1 LIG      -0.11500
      4 C4        -62.1786  -20.4359  -49.7788 C.ar   1 LIG      -0.11500
      5 C5        -63.1457  -17.5246  -52.6661 C.ar   1 LIG      -0.11700
      6 C6        -65.0291  -19.4588  -51.9668 C.ar   1 LIG      -0.11700
      7 C7        -61.5523  -18.5036  -51.0833 C.ar   1 LIG      -0.11700
      8 C8        -63.4358  -20.4378  -50.3837 C.ar   1 LIG      -0.11700
      9 C9        -62.8129  -18.4904  -51.7024 C.ar   1 LIG       0.00400
     10 C10       -63.7686  -19.4720  -51.3474 C.ar   1 LIG       0.00400
     11 H1        -64.6478  -16.7735  -54.0146 H      1 LIG       0.11500
     12 H2        -66.3210  -18.4925  -53.3939 H      1 LIG       0.11500
     13 H3        -60.2600  -19.4695  -49.6563 H      1 LIG       0.11500
     14 H4        -61.9336  -21.1877  -49.0343 H      1 LIG       0.11500
     15 H5        -62.4269  -16.7602  -52.9541 H      1 LIG       0.11500
     16 H6        -65.7789  -20.2041  -51.7096 H      1 LIG       0.11500
     17 H7        -60.8021  -17.7589  -51.3408 H      1 LIG       0.11500
     18 H8        -64.1551  -21.2016  -50.0953 H      1 LIG       0.11500
@<TRIPOS>BOND
      1       1       2 ar
      2       1       5 ar
      3       2       6 ar
      4       3       4 ar
      5       3       7 ar
      6       4       8 ar
      7       5       9 ar
      8       6      10 ar
      9       7       9 ar
     10       8      10 ar
     11       9      10 ar
     12       1      11 1
     13       2      12 1
     14       3      13 1
     15       4      14 1
     16       5      15 1
     17       6      16 1
     18       7      17 1
     19       8      18 1
@<TRIPOS>ALT_TYPE
CGenFF_4.0_ALT_TYPE_SET
CGenFF_4.0 1 CG2R61 2 CG2R61 3 CG2R61 4 CG2R61 5 CG2R61 6 CG2R61 7 CG2R61 8 CG2R61 9 CG2R61 10 CG2R61 11 HGR61 12 HGR61 13 HGR61 14 HGR61 15 HGR61 16 HGR61 17 HGR61 18 HGR61
@<TRIPOS>MOLECULE
naphtalene
 18 19 0 0 0
****
USER_CHARGES
INVALID_CHARGES
Pose:  31 Cluster:  31 Fr_nu:  24237 TotEn:    -9.48
@<TRIPOS>ATOM
      1 C1        -72.2139  -28.7643  -43.4412 C.ar   1 LIG      -0.11500
      2 C2        -73.2496  -29.1606  -44.2820 C.ar   1 LIG      -0.11500
      3 C3        -74.0146  -24.2452  -43.3533 C.ar   1 LIG      -0.11500
      4 C4        -75.0503  -24.6416  -44.1942 C.ar   1 LIG      -0.11500
      5 C5        -72.1410  -27.4436  -42.9973 C.ar   1 LIG      -0.11700
      6 C6        -74.2164  -28.2380  -44.6823 C.ar   1 LIG      -0.11700
      7 C7        -73.0478  -25.1680  -42.9530 C.ar   1 LIG      -0.11700
      8 C8        -75.1232  -25.9622  -44.6382 C.ar   1 LIG      -0.11700
      9 C9        -73.1055  -26.5014  -43.3902 C.ar   1 LIG       0.00400
     10 C10       -74.1587  -26.9045  -44.2453 C.ar   1 LIG       0.00400
     11 H1        -71.4612  -29.4829  -43.1303 H      1 LIG       0.11500
     12 H2        -73.3056  -30.1890  -44.6268 H      1 LIG       0.11500
     13 H3        -73.9582  -23.2167  -43.0080 H      1 LIG       0.11500
     14 H4        -75.8019  -23.9222  -44.5058 H      1 LIG       0.11500
     15 H5        -71.3224  -27.1561  -42.3408 H      1 LIG       0.11500
     16 H6        -75.0175  -28.5699  -45.3396 H      1 LIG       0.11500
     17 H7        -72.2474  -24.8361  -42.2951 H      1 LIG       0.11500
     18 H8        -75.9414  -26.2499  -45.2953 H      1 LIG       0.11500
@<TRIPOS>BOND
      1       1       2 ar
      2       1       5 ar
      3       2       6 ar
      4       3       4 ar
      5       3       7 ar
      6       4       8 ar
      7       5       9 ar
      8       6      10 ar
      9       7       9 ar
     10       8      10 ar
     11       9      10 ar
     12       1      11 1
     13       2      12 1
     14       3      13 1
     15       4      14 1
     16       5      15 1
     17       6      16 1
     18       7      17 1
     19       8      18 1
@<TRIPOS>ALT_TYPE
CGenFF_4.0_ALT_TYPE_SET
CGenFF_4.0 1 CG2R61 2 CG2R61 3 CG2R61 4 CG2R61 5 CG2R61 6 CG2R61 7 CG2R61 8 CG2R61 9 CG2R61 10 CG2R61 11 HGR61 12 HGR61 13 HGR61 14 HGR61 15 HGR61 16 HGR61 17 HGR61 18 HGR61
@<TRIPOS>MOLECULE
naphtalene
 18 19 0 0 0
****
USER_CHARGES
INVALID_CHARGES
Pose:  32 Cluster:  32 Fr_nu:  59541 TotEn:    -9.48
@<TRIPOS>ATOM
      1 C1        -50.2798   10.4095  -32.3724 C.ar   1 LIG      -0.11500
      2 C2        -51.1946    9.9369  -31.4361 C.ar   1 LIG      -0.11500
      3 C3        -50.1286    6.0100  -34.4449 C.ar   1 LIG      -0.11500
      4 C4        -51.0433    5.5375  -33.5085 C.ar   1 LIG      -0.11500
      5 C5        -49.7831    9.5546  -33.3569 C.ar   1 LIG      -0.11700
      6 C6        -51.6162    8.6078  -31.4805 C.ar   1 LIG      -0.11700
      7 C7        -49.7070    7.3393  -34.4005 C.ar   1 LIG      -0.11700
      8 C8        -51.5400    6.3923  -32.5240 C.ar   1 LIG      -0.11700
      9 C9        -50.1965    8.2137  -33.4165 C.ar   1 LIG       0.00400
     10 C10       -51.1267    7.7332  -32.4643 C.ar   1 LIG       0.00400
     11 H1        -49.9515   11.4441  -32.3371 H      1 LIG       0.11500
     12 H2        -51.5808   10.6033  -30.6703 H      1 LIG       0.11500
     13 H3        -49.7419    5.3441  -35.2112 H      1 LIG       0.11500
     14 H4        -51.3702    4.5024  -33.5435 H      1 LIG       0.11500
     15 H5        -49.0685    9.9456  -34.0783 H      1 LIG       0.11500
     16 H6        -52.3323    8.2600  -30.7388 H      1 LIG       0.11500
     17 H7        -48.9915    7.6870  -35.1427 H      1 LIG       0.11500
     18 H8        -52.2541    6.0013  -31.8020 H      1 LIG       0.11500
@<TRIPOS>BOND
      1       1       2 ar
      2       1       5 ar
      3       2       6 ar
      4       3       4 ar
      5       3       7 ar
      6       4       8 ar
      7       5       9 ar
      8       6      10 ar
      9       7       9 ar
     10       8      10 ar
     11       9      10 ar
     12       1      11 1
     13       2      12 1
     14       3      13 1
     15       4      14 1
     16       5      15 1
     17       6      16 1
     18       7      17 1
     19       8      18 1
@<TRIPOS>ALT_TYPE
CGenFF_4.0_ALT_TYPE_SET
CGenFF_4.0 1 CG2R61 2 CG2R61 3 CG2R61 4 CG2R61 5 CG2R61 6 CG2R61 7 CG2R61 8 CG2R61 9 CG2R61 10 CG2R61 11 HGR61 12 HGR61 13 HGR61 14 HGR61 15 HGR61 16 HGR61 17 HGR61 18 HGR61
@<TRIPOS>MOLECULE
naphtalene
 18 19 0 0 0
****
USER_CHARGES
INVALID_CHARGES
Pose:  33 Cluster:  33 Fr_nu:  26158 TotEn:    -9.14
@<TRIPOS>ATOM
      1 C1        -51.3619    8.4398  -32.8876 C.ar   1 LIG      -0.11500
      2 C2        -51.4119    8.5489  -34.2741 C.ar   1 LIG      -0.11500
      3 C3        -53.4158    4.0375  -33.1603 C.ar   1 LIG      -0.11500
      4 C4        -53.4658    4.1468  -34.5468 C.ar   1 LIG      -0.11500
      5 C5        -51.8466    7.2922  -32.2594 C.ar   1 LIG      -0.11700
      6 C6        -51.9467    7.5111  -35.0378 C.ar   1 LIG      -0.11700
      7 C7        -52.8809    5.0754  -32.3966 C.ar   1 LIG      -0.11700
      8 C8        -52.9811    5.2943  -35.1752 C.ar   1 LIG      -0.11700
      9 C9        -52.3885    6.2377  -33.0123 C.ar   1 LIG       0.00400
     10 C10       -52.4393    6.3488  -34.4222 C.ar   1 LIG       0.00400
     11 H1        -50.9459    9.2483  -32.2936 H      1 LIG       0.11500
     12 H2        -51.0340    9.4426  -34.7623 H      1 LIG       0.11500
     13 H3        -53.7934    3.1439  -32.6715 H      1 LIG       0.11500
     14 H4        -53.8832    3.3386  -35.1402 H      1 LIG       0.11500
     15 H5        -51.7978    7.2288  -31.1743 H      1 LIG       0.11500
     16 H6        -51.9753    7.6177  -36.1202 H      1 LIG       0.11500
     17 H7        -52.8516    4.9683  -31.3144 H      1 LIG       0.11500
     18 H8        -53.0305    5.3583  -36.2603 H      1 LIG       0.11500
@<TRIPOS>BOND
      1       1       2 ar
      2       1       5 ar
      3       2       6 ar
      4       3       4 ar
      5       3       7 ar
      6       4       8 ar
      7       5       9 ar
      8       6      10 ar
      9       7       9 ar
     10       8      10 ar
     11       9      10 ar
     12       1      11 1
     13       2      12 1
     14       3      13 1
     15       4      14 1
     16       5      15 1
     17       6      16 1
     18       7      17 1
     19       8      18 1
@<TRIPOS>ALT_TYPE
CGenFF_4.0_ALT_TYPE_SET
CGenFF_4.0 1 CG2R61 2 CG2R61 3 CG2R61 4 CG2R61 5 CG2R61 6 CG2R61 7 CG2R61 8 CG2R61 9 CG2R61 10 CG2R61 11 HGR61 12 HGR61 13 HGR61 14 HGR61 15 HGR61 16 HGR61 17 HGR61 18 HGR61
@<TRIPOS>MOLECULE
naphtalene
 18 19 0 0 0
****
USER_CHARGES
INVALID_CHARGES
Pose:  34 Cluster:  34 Fr_nu:  15612 TotEn:    -8.66
@<TRIPOS>ATOM
      1 C1        -46.2867  -10.9487  -44.5697 C.ar   1 LIG      -0.11500
      2 C2        -46.4733  -12.1077  -43.8222 C.ar   1 LIG      -0.11500
      3 C3        -41.5025  -11.8207  -44.7266 C.ar   1 LIG      -0.11500
      4 C4        -41.6893  -12.9796  -43.9791 C.ar   1 LIG      -0.11500
      5 C5        -45.0054  -10.5834  -44.9838 C.ar   1 LIG      -0.11700
      6 C6        -45.3797  -12.9059  -43.4860 C.ar   1 LIG      -0.11700
      7 C7        -42.5963  -11.0225  -45.0629 C.ar   1 LIG      -0.11700
      8 C8        -42.9705  -13.3450  -43.5649 C.ar   1 LIG      -0.11700
      9 C9        -43.8930  -11.3749  -44.6544 C.ar   1 LIG       0.00400
     10 C10       -44.0829  -12.5535  -43.8943 C.ar   1 LIG       0.00400
     11 H1        -47.1384  -10.3274  -44.8307 H      1 LIG       0.11500
     12 H2        -47.4712  -12.3913  -43.5005 H      1 LIG       0.11500
     13 H3        -40.5047  -11.5365  -45.0488 H      1 LIG       0.11500
     14 H4        -40.8370  -13.5998  -43.7172 H      1 LIG       0.11500
     15 H5        -44.8830   -9.6730  -45.5669 H      1 LIG       0.11500
     16 H6        -45.5490  -13.8078  -42.9014 H      1 LIG       0.11500
     17 H7        -42.4268  -10.1211  -45.6481 H      1 LIG       0.11500
     18 H8        -43.0930  -14.2550  -42.9811 H      1 LIG       0.11500
@<TRIPOS>BOND
      1       1       2 ar
      2       1       5 ar
      3       2       6 ar
      4       3       4 ar
      5       3       7 ar
      6       4       8 ar
      7       5       9 ar
      8       6      10 ar
      9       7       9 ar
     10       8      10 ar
     11       9      10 ar
     12       1      11 1
     13       2      12 1
     14       3      13 1
     15       4      14 1
     16       5      15 1
     17       6      16 1
     18       7      17 1
     19       8      18 1
@<TRIPOS>ALT_TYPE
CGenFF_4.0_ALT_TYPE_SET
CGenFF_4.0 1 CG2R61 2 CG2R61 3 CG2R61 4 CG2R61 5 CG2R61 6 CG2R61 7 CG2R61 8 CG2R61 9 CG2R61 10 CG2R61 11 HGR61 12 HGR61 13 HGR61 14 HGR61 15 HGR61 16 HGR61 17 HGR61 18 HGR61
@<TRIPOS>MOLECULE
naphtalene
 18 19 0 0 0
****
USER_CHARGES
INVALID_CHARGES
Pose:  35 Cluster:  35 Fr_nu: 242322 TotEn:    -7.47
@<TRIPOS>ATOM
      1 C1        -84.6654   -9.7940  -33.4640 C.ar   1 LIG      -0.11500
      2 C2        -83.6883   -8.8918  -33.8741 C.ar   1 LIG      -0.11500
      3 C3        -81.6568  -11.4952  -30.0395 C.ar   1 LIG      -0.11500
      4 C4        -80.6798  -10.5930  -30.4497 C.ar   1 LIG      -0.11500
      5 C5        -84.4090  -10.6691  -32.4081 C.ar   1 LIG      -0.11700
      6 C6        -82.4512   -8.8611  -33.2300 C.ar   1 LIG      -0.11700
      7 C7        -82.8940  -11.5258  -30.6836 C.ar   1 LIG      -0.11700
      8 C8        -80.9360   -9.7179  -31.5056 C.ar   1 LIG      -0.11700
      9 C9        -83.1693  -10.6522  -31.7483 C.ar   1 LIG       0.00400
     10 C10       -82.1757   -9.7348  -32.1654 C.ar   1 LIG       0.00400
     11 H1        -85.6281   -9.8178  -33.9661 H      1 LIG       0.11500
     12 H2        -83.8890   -8.2108  -34.6960 H      1 LIG       0.11500
     13 H3        -81.4568  -12.1766  -29.2173 H      1 LIG       0.11500
     14 H4        -79.7168  -10.5706  -29.9481 H      1 LIG       0.11500
     15 H5        -85.1874  -11.3662  -32.1047 H      1 LIG       0.11500
     16 H6        -81.7023   -8.1473  -33.5670 H      1 LIG       0.11500
     17 H7        -83.6429  -12.2391  -30.3460 H      1 LIG       0.11500
     18 H8        -80.1575   -9.0212  -31.8097 H      1 LIG       0.11500
@<TRIPOS>BOND
      1       1       2 ar
      2       1       5 ar
      3       2       6 ar
      4       3       4 ar
      5       3       7 ar
      6       4       8 ar
      7       5       9 ar
      8       6      10 ar
      9       7       9 ar
     10       8      10 ar
     11       9      10 ar
     12       1      11 1
     13       2      12 1
     14       3      13 1
     15       4      14 1
     16       5      15 1
     17       6      16 1
     18       7      17 1
     19       8      18 1
@<TRIPOS>ALT_TYPE
CGenFF_4.0_ALT_TYPE_SET
CGenFF_4.0 1 CG2R61 2 CG2R61 3 CG2R61 4 CG2R61 5 CG2R61 6 CG2R61 7 CG2R61 8 CG2R61 9 CG2R61 10 CG2R61 11 HGR61 12 HGR61 13 HGR61 14 HGR61 15 HGR61 16 HGR61 17 HGR61 18 HGR61
# TRIPOS MOL2 file generated by SEED

@<TRIPOS>MOLECULE
pyrazole
 9 9 0 0 0
****
USER_CHARGES
INVALID_CHARGES
Pose:   1 Cluster:   1 Fr_nu: 9671061 TotEn:   -19.05
@<TRIPOS>ATOM
      1 C1        -52.3905  -23.1930  -26.8932 C.2    1 LIG      -0.25100
      2 C2        -51.4801  -22.4145  -26.1537 C.2    1 LIG       0.13200
      3 C3        -53.0529  -22.2870  -27.6850 C.2    1 LIG      -0.03800
      4 N1        -51.5545  -21.1141  -26.4494 N.2    1 LIG      -0.57800
      5 N2        -52.5194  -21.0684  -27.3836 N.pl3  1 LIG      -0.05900
      6 H1        -52.5451  -24.2613  -26.8584 H      1 LIG       0.15700
      7 H2        -50.7658  -22.7405  -25.4111 H      1 LIG       0.15600
      8 H3        -53.8396  -22.3969  -28.4174 H      1 LIG       0.15900
      9 H4        -52.7666  -20.1677  -27.7738 H      1 LIG       0.32200
@<TRIPOS>BOND
      1       1       2 1
      2       1       3 2
      3       2       4 2
      4       3       5 1
      5       4       5 1
      6       1       6 1
      7       2       7 1
      8       3       8 1
      9       5       9 1
@<TRIPOS>ALT_TYPE
CGenFF_4.0_ALT_TYPE_SET
CGenFF_4.0 1 CG2R51 2 CG2R52 3 CG2R51 4 NG2R50 5 NG2R51 6 HGR51 7 HGR52 8 HGR52 9 HGP1
@<TRIPOS>MOLECULE
pyrazole
 9 9 0 0 0
****
USER_CHARGES
INVALID_CHARGES
Pose:   2 Cluster:   2 Fr_nu:  94691 TotEn:   -18.94
@<TRIPOS>ATOM
      1 C1        -84.3532   -8.9015  -32.8388 C.2    1 LIG      -0.25100
      2 C2        -83.0189   -8.7401  -32.4201 C.2    1 LIG       0.13200
      3 C3        -84.2643   -9.1201  -34.1919 C.2    1 LIG      -0.03800
      4 N1        -82.1463   -8.8472  -33.4256 N.2    1 LIG      -0.57800
      5 N2        -82.9339   -9.0784  -34.4897 N.pl3  1 LIG      -0.05900
      6 H1        -85.2537   -8.8653  -32.2438 H      1 LIG       0.15700
      7 H2        -82.6459   -8.5483  -31.4241 H      1 LIG       0.15600
      8 H3        -85.0111   -9.2952  -34.9528 H      1 LIG       0.15900
      9 H4        -82.4952   -9.1968  -35.3943 H      1 LIG       0.32200
@<TRIPOS>BOND
      1       1       2 1
      2       1       3 2
      3       2       4 2
      4       3       5 1
      5       4       5 1
      6       1       6 1
      7       2       7 1
      8       3       8 1
      9       5       9 1
@<TRIPOS>ALT_TYPE
CGenFF_4.0_ALT_TYPE_SET
CGenFF_4.0 1 CG2R51 2 CG2R52 3 CG2R51 4 NG2R50 5 NG2R51 6 HGR51 7 HGR52 8 HGR52 9 HGP1
@<TRIPOS>MOLECULE
pyrazole
 9 9 0 0 0
****
USER_CHARGES
INVALID_CHARGES
Pose:   3 Cluster:   3 Fr_nu: 651025 TotEn:   -18.50
@<TRIPOS>ATOM
      1 C1        -69.4776   -6.6757  -49.5654 C.2    1 LIG      -0.25100
      2 C2        -68.3337   -7.4204  -49.2210 C.2    1 LIG       0.13200
      3 C3        -70.4133   -7.0285  -48.6239 C.2    1 LIG      -0.03800
      4 N1        -68.5231   -8.1881  -48.1446 N.2    1 LIG      -0.57800
      5 N2        -69.7969   -7.9278  -47.8044 N.pl3  1 LIG      -0.05900
      6 H1        -69.6065   -5.9798  -50.3813 H      1 LIG       0.15700
      7 H2        -67.3701   -7.4360  -49.7098 H      1 LIG       0.15600
      8 H3        -71.4398   -6.7292  -48.4682 H      1 LIG       0.15900
      9 H4        -70.1846   -8.4027  -46.9989 H      1 LIG       0.32200
@<TRIPOS>BOND
      1       1       2 1
      2       1       3 2
      3       2       4 2
      4       3       5 1
      5       4       5 1
      6       1       6 1
      7       2       7 1
      8       3       8 1
      9       5       9 1
@<TRIPOS>ALT_TYPE
CGenFF_4.0_ALT_TYPE_SET
CGenFF_4.0 1 CG2R51 2 CG2R52 3 CG2R51 4 NG2R50 5 NG2R51 6 HGR51 7 HGR52 8 HGR52 9 HGP1
@<TRIPOS>MOLECULE
pyrazole
 9 9 0 0 0
****
USER_CHARGES
INVALID_CHARGES
Pose:   4 Cluster:   4 Fr_nu:  77886 TotEn:   -18.19
@<TRIPOS>ATOM
      1 C1        -84.3113   -8.9980  -33.5760 C.2    1 LIG      -0.25100
      2 C2        -84.4821   -9.7307  -32.3862 C.2    1 LIG       0.13200
      3 C3        -83.2143   -9.5672  -34.1753 C.2    1 LIG      -0.03800
      4 N1        -83.5671  -10.6922  -32.2368 N.2    1 LIG      -0.57800
      5 N2        -82.8107  -10.5676  -33.3407 N.pl3  1 LIG      -0.05900
      6 H1        -84.9008   -8.1731  -33.9483 H      1 LIG       0.15700
      7 H2        -85.2350   -9.6039  -31.6214 H      1 LIG       0.15600
      8 H3        -82.6949   -9.3538  -35.0984 H      1 LIG       0.15900
      9 H4        -82.0296  -11.2003  -33.4605 H      1 LIG       0.32200
@<TRIPOS>BOND
      1       1       2 1
      2       1       3 2
      3       2       4 2
      4       3       5 1
      5       4       5 1
      6       1       6 1
      7       2       7 1
      8       3       8 1
      9       5       9 1
@<TRIPOS>ALT_TYPE
CGenFF_4.0_ALT_TYPE_SET
CGenFF_4.0 1 CG2R51 2 CG2R52 3 CG2R51 4 NG2R50 5 NG2R51 6 HGR51 7 HGR52 8 HGR52 9 HGP1
@<TRIPOS>MOLECULE
pyrazole
 9 9 0 0 0
****
USER_CHARGES
INVALID_CHARGES
Pose:   5 Cluster:   5 Fr_nu: 619345 TotEn:   -17.94
@<TRIPOS>ATOM
      1 C1        -69.1440   -7.2810  -48.6239 C.2    1 LIG      -0.25100
      2 C2        -68.0656   -7.8128  -47.8919 C.2    1 LIG       0.13200
      3 C3        -70.2618   -7.7501  -47.9783 C.2    1 LIG      -0.03800
      4 N1        -68.4625   -8.5623  -46.8600 N.2    1 LIG      -0.57800
      5 N2        -69.8029   -8.5047  -46.9389 N.pl3  1 LIG      -0.05900
      6 H1        -69.1159   -6.6458  -49.4970 H      1 LIG       0.15700
      7 H2        -67.0069   -7.6860  -48.0675 H      1 LIG       0.15600
      8 H3        -71.3186   -7.6197  -48.1620 H      1 LIG       0.15900
      9 H4        -70.3459   -9.0082  -46.2487 H      1 LIG       0.32200
@<TRIPOS>BOND
      1       1       2 1
      2       1       3 2
      3       2       4 2
      4       3       5 1
      5       4       5 1
      6       1       6 1
      7       2       7 1
      8       3       8 1
      9       5       9 1
@<TRIPOS>ALT_TYPE
CGenFF_4.0_ALT_TYPE_SET
CGenFF_4.0 1 CG2R51 2 CG2R52 3 CG2R51 4 NG2R50 5 NG2R51 6 HGR51 7 HGR52 8 HGR52 9 HGP1
@<TRIPOS>MOLECULE
pyrazole
 9 9 0 0 0
****
USER_CHARGES
INVALID_CHARGES
Pose:   6 Cluster:   6 Fr_nu: 5761804 TotEn:   -17.58
@<TRIPOS>ATOM
      1 C1        -73.0794   -9.8552  -41.6428 C.2    1 LIG      -0.25100
      2 C2        -71.7284  -10.1811  -41.4185 C.2    1 LIG       0.13200
      3 C3        -73.3958  -10.4924  -42.8177 C.2    1 LIG      -0.03800
      4 N1        -71.2214  -10.9646  -42.3740 N.2    1 LIG      -0.57800
      5 N2        -72.2594  -11.1365  -43.2102 N.pl3  1 LIG      -0.05900
      6 H1        -73.7333   -9.2446  -41.0378 H      1 LIG       0.15700
      7 H2        -71.0919   -9.8799  -40.5988 H      1 LIG       0.15600
      8 H3        -74.3059  -10.5424  -43.3979 H      1 LIG       0.15900
      9 H4        -72.1212  -11.7068  -44.0350 H      1 LIG       0.32200
@<TRIPOS>BOND
      1       1       2 1
      2       1       3 2
      3       2       4 2
      4       3       5 1
      5       4       5 1
      6       1       6 1
      7       2       7 1
      8       3       8 1
      9       5       9 1
@<TRIPOS>ALT_TYPE
CGenFF_4.0_ALT_TYPE_SET
CGenFF_4.0 1 CG2R51 2 CG2R52 3 CG2R51 4 NG2R50 5 NG2R51 6 HGR51 7 HGR52 8 HGR52 9 HGP1
@<TRIPOS>MOLECULE
pyrazole
 9 9 0 0 0
****
USER_CHARGES
INVALID_CHARGES
Pose:   7 Cluster:   7 Fr_nu: 2005780 TotEn:   -17.51
@<TRIPOS>ATOM
      1 C1        -75.0532  -25.1955  -44.0636 C.2    1 LIG      -0.25100
      2 C2        -74.6017  -26.2860  -44.8309 C.2    1 LIG       0.13200
      3 C3        -76.4132  -25.1810  -44.2548 C.2    1 LIG      -0.03800
      4 N1        -75.5943  -26.9185  -45.4622 N.2    1 LIG      -0.57800
      5 N2        -76.6832  -26.2234  -45.0921 N.pl3  1 LIG      -0.05900
      6 H1        -74.4747  -24.5153  -43.4562 H      1 LIG       0.15700
      7 H2        -73.5905  -26.6460  -44.9567 H      1 LIG       0.15600
      8 H3        -77.1953  -24.5360  -43.8809 H      1 LIG       0.15900
      9 H4        -77.5834  -26.5153  -45.4514 H      1 LIG       0.32200
@<TRIPOS>BOND
      1       1       2 1
      2       1       3 2
      3       2       4 2
      4       3       5 1
      5       4       5 1
      6       1       6 1
      7       2       7 1
      8       3       8 1
      9       5       9 1
@<TRIPOS>ALT_TYPE
CGenFF_4.0_ALT_TYPE_SET
CGenFF_4.0 1 CG2R51 2 CG2R52 3 CG2R51 4 NG2R50 5 NG2R51 6 HGR51 7 HGR52 8 HGR52 9 HGP1
@<TRIPOS>MOLECULE
pyrazole
 9 9 0 0 0
****
USER_CHARGES
INVALID_CHARGES
Pose:   8 Cluster:   8 Fr_nu: 292538 TotEn:   -16.83
@<TRIPOS>ATOM
      1 C1        -76.5603  -17.6756  -43.2010 C.2    1 LIG      -0.25100
      2 C2        -76.3227  -17.0955  -41.9406 C.2    1 LIG       0.13200
      3 C3        -75.7913  -16.9390  -44.0685 C.2    1 LIG      -0.03800
      4 N1        -75.4693  -16.0697  -41.9977 N.2    1 LIG      -0.57800
      5 N2        -75.1639  -15.9993  -43.3045 N.pl3  1 LIG      -0.05900
      6 H1        -77.1989  -18.5112  -43.4471 H      1 LIG       0.15700
      7 H2        -76.7362  -17.3772  -40.9827 H      1 LIG       0.15600
      8 H3        -75.6393  -16.9961  -45.1367 H      1 LIG       0.15900
      9 H4        -74.5186  -15.2808  -43.6081 H      1 LIG       0.32200
@<TRIPOS>BOND
      1       1       2 1
      2       1       3 2
      3       2       4 2
      4       3       5 1
      5       4       5 1
      6       1       6 1
      7       2       7 1
      8       3       8 1
      9       5       9 1
@<TRIPOS>ALT_TYPE
CGenFF_4.0_ALT_TYPE_SET
CGenFF_4.0 1 CG2R51 2 CG2R52 3 CG2R51 4 NG2R50 5 NG2R51 6 HGR51 7 HGR52 8 HGR52 9 HGP1
@<TRIPOS>MOLECULE
pyrazole
 9 9 0 0 0
****
USER_CHARGES
INVALID_CHARGES
Pose:   9 Cluster:   9 Fr_nu: 650739 TotEn:   -16.13
@<TRIPOS>ATOM
      1 C1        -70.4133   -7.0285  -48.6239 C.2    1 LIG      -0.25100
      2 C2        -69.3990   -7.8559  -48.1060 C.2    1 LIG       0.13200
      3 C3        -69.8355   -6.4149  -49.7084 C.2    1 LIG      -0.03800
      4 N1        -68.2631   -7.7777  -48.8041 N.2    1 LIG      -0.57800
      5 N2        -68.5600   -6.8939  -49.7719 N.pl3  1 LIG      -0.05900
      6 H1        -71.4224   -6.8954  -48.2628 H      1 LIG       0.15700
      7 H2        -69.4401   -8.5124  -47.2485 H      1 LIG       0.15600
      8 H3        -70.2079   -5.6953  -50.4231 H      1 LIG       0.15900
      9 H4        -67.8409   -6.6603  -50.4450 H      1 LIG       0.32200
@<TRIPOS>BOND
      1       1       2 1
      2       1       3 2
      3       2       4 2
      4       3       5 1
      5       4       5 1
      6       1       6 1
      7       2       7 1
      8       3       8 1
      9       5       9 1
@<TRIPOS>ALT_TYPE
CGenFF_4.0_ALT_TYPE_SET
CGenFF_4.0 1 CG2R51 2 CG2R52 3 CG2R51 4 NG2R50 5 NG2R51 6 HGR51 7 HGR52 8 HGR52 9 HGP1
@<TRIPOS>MOLECULE
pyrazole
 9 9 0 0 0
****
USER_CHARGES
INVALID_CHARGES
Pose:  10 Cluster:  10 Fr_nu: 6008274 TotEn:   -15.90
@<TRIPOS>ATOM
      1 C1        -79.4281  -30.1737  -34.3153 C.2    1 LIG      -0.25100
      2 C2        -79.6605  -30.6866  -35.6055 C.2    1 LIG       0.13200
      3 C3        -80.0348  -28.9415  -34.3213 C.2    1 LIG      -0.03800
      4 N1        -80.3603  -29.8489  -36.3752 N.2    1 LIG      -0.57800
      5 N2        -80.5731  -28.7970  -35.5662 N.pl3  1 LIG      -0.05900
      6 H1        -78.8961  -30.6325  -33.4950 H      1 LIG       0.15700
      7 H2        -79.3485  -31.6358  -36.0173 H      1 LIG       0.15600
      8 H3        -80.1278  -28.1708  -33.5698 H      1 LIG       0.15900
      9 H4        -81.0942  -28.0095  -35.9308 H      1 LIG       0.32200
@<TRIPOS>BOND
      1       1       2 1
      2       1       3 2
      3       2       4 2
      4       3       5 1
      5       4       5 1
      6       1       6 1
      7       2       7 1
      8       3       8 1
      9       5       9 1
@<TRIPOS>ALT_TYPE
CGenFF_4.0_ALT_TYPE_SET
CGenFF_4.0 1 CG2R51 2 CG2R52 3 CG2R51 4 NG2R50 5 NG2R51 6 HGR51 7 HGR52 8 HGR52 9 HGP1
@<TRIPOS>MOLECULE
pyrazole
 9 9 0 0 0
****
USER_CHARGES
INVALID_CHARGES
Pose:  11 Cluster:  11 Fr_nu: 9202779 TotEn:   -15.24
@<TRIPOS>ATOM
      1 C1        -83.8364   -9.8918  -32.4214 C.2    1 LIG      -0.25100
      2 C2        -84.8852   -9.3425  -33.1830 C.2    1 LIG       0.13200
      3 C3        -82.8167  -10.0749  -33.3231 C.2    1 LIG      -0.03800
      4 N1        -84.5616   -9.1867  -34.4694 N.2    1 LIG      -0.57800
      5 N2        -83.2979   -9.6407  -34.5233 N.pl3  1 LIG      -0.05900
      6 H1        -83.8206  -10.1223  -31.3664 H      1 LIG       0.15700
      7 H2        -85.8722   -9.0497  -32.8543 H      1 LIG       0.15600
      8 H3        -81.8156  -10.4684  -33.2218 H      1 LIG       0.15900
      9 H4        -82.8213   -9.6273  -35.4163 H      1 LIG       0.32200
@<TRIPOS>BOND
      1       1       2 1
      2       1       3 2
      3       2       4 2
      4       3       5 1
      5       4       5 1
      6       1       6 1
      7       2       7 1
      8       3       8 1
      9       5       9 1
@<TRIPOS>ALT_TYPE
CGenFF_4.0_ALT_TYPE_SET
CGenFF_4.0 1 CG2R51 2 CG2R52 3 CG2R51 4 NG2R50 5 NG2R51 6 HGR51 7 HGR52 8 HGR52 9 HGP1
@<TRIPOS>MOLECULE
pyrazole
 9 9 0 0 0
****
USER_CHARGES
INVALID_CHARGES
Pose:  12 Cluster:  12 Fr_nu: 307576 TotEn:   -15.20
@<TRIPOS>ATOM
      1 C1        -70.7100   -7.4562  -48.2867 C.2    1 LIG      -0.25100
      2 C2        -70.0471   -7.8750  -47.1176 C.2    1 LIG       0.13200
      3 C3        -69.7440   -6.8059  -49.0150 C.2    1 LIG      -0.03800
      4 N1        -68.7594   -7.5208  -47.1000 N.2    1 LIG      -0.57800
      5 N2        -68.6053   -6.8726  -48.2671 N.pl3  1 LIG      -0.05900
      6 H1        -71.7432   -7.6050  -48.5639 H      1 LIG       0.15700
      7 H2        -70.4487   -8.4231  -46.2774 H      1 LIG       0.15600
      8 H3        -69.7643   -6.3110  -49.9752 H      1 LIG       0.15900
      9 H4        -67.6919   -6.4973  -48.4902 H      1 LIG       0.32200
@<TRIPOS>BOND
      1       1       2 1
      2       1       3 2
      3       2       4 2
      4       3       5 1
      5       4       5 1
      6       1       6 1
      7       2       7 1
      8       3       8 1
      9       5       9 1
@<TRIPOS>ALT_TYPE
CGenFF_4.0_ALT_TYPE_SET
CGenFF_4.0 1 CG2R51 2 CG2R52 3 CG2R51 4 NG2R50 5 NG2R51 6 HGR51 7 HGR52 8 HGR52 9 HGP1
@<TRIPOS>MOLECULE
pyrazole
 9 9 0 0 0
****
USER_CHARGES
INVALID_CHARGES
Pose:  13 Cluster:  13 Fr_nu: 2717640 TotEn:   -15.18
@<TRIPOS>ATOM
      1 C1        -84.3420   -2.7033  -46.2478 C.2    1 LIG      -0.25100
      2 C2        -84.3420   -3.5307  -47.3867 C.2    1 LIG       0.13200
      3 C3        -84.2030   -1.4314  -46.7475 C.2    1 LIG      -0.03800
      4 N1        -84.2134   -2.8425  -48.5242 N.2    1 LIG      -0.57800
      5 N2        -84.1314   -1.5691  -48.1026 N.pl3  1 LIG      -0.05900
      6 H1        -84.4310   -2.9879  -45.2098 H      1 LIG       0.15700
      7 H2        -84.4298   -4.6067  -47.4353 H      1 LIG       0.15600
      8 H3        -84.1475   -0.4631  -46.2715 H      1 LIG       0.15900
      9 H4        -84.0249   -0.8401  -48.7969 H      1 LIG       0.32200
@<TRIPOS>BOND
      1       1       2 1
      2       1       3 2
      3       2       4 2
      4       3       5 1
      5       4       5 1
      6       1       6 1
      7       2       7 1
      8       3       8 1
      9       5       9 1
@<TRIPOS>ALT_TYPE
CGenFF_4.0_ALT_TYPE_SET
CGenFF_4.0 1 CG2R51 2 CG2R52 3 CG2R51 4 NG2R50 5 NG2R51 6 HGR51 7 HGR52 8 HGR52 9 HGP1
@<TRIPOS>MOLECULE
pyrazole
 9 9 0 0 0
****
USER_CHARGES
INVALID_CHARGES
Pose:  14 Cluster:  14 Fr_nu: 9285920 TotEn:   -15.17
@<TRIPOS>ATOM
      1 C1        -83.5567   -9.9721  -33.3561 C.2    1 LIG      -0.25100
      2 C2        -84.6477   -9.8207  -32.4795 C.2    1 LIG       0.13200
      3 C3        -83.9001   -9.2339  -34.4623 C.2    1 LIG      -0.03800
      4 N1        -85.6120   -9.0471  -32.9850 N.2    1 LIG      -0.57800
      5 N2        -85.1281   -8.7055  -34.1913 N.pl3  1 LIG      -0.05900
      6 H1        -82.6479  -10.5363  -33.2076 H      1 LIG       0.15700
      7 H2        -84.7805  -10.2424  -31.4934 H      1 LIG       0.15600
      8 H3        -83.3940   -9.0433  -35.3977 H      1 LIG       0.15900
      9 H4        -85.6920   -8.1077  -34.7824 H      1 LIG       0.32200
@<TRIPOS>BOND
      1       1       2 1
      2       1       3 2
      3       2       4 2
      4       3       5 1
      5       4       5 1
      6       1       6 1
      7       2       7 1
      8       3       8 1
      9       5       9 1
@<TRIPOS>ALT_TYPE
CGenFF_4.0_ALT_TYPE_SET
CGenFF_4.0 1 CG2R51 2 CG2R52 3 CG2R51 4 NG2R50 5 NG2R51 6 HGR51 7 HGR52 8 HGR52 9 HGP1
@<TRIPOS>MOLECULE
pyrazole
 9 9 0 0 0
****
USER_CHARGES
INVALID_CHARGES
Pose:  15 Cluster:  15 Fr_nu: 308826 TotEn:   -14.87
@<TRIPOS>ATOM
      1 C1        -77.3902  -18.1661  -43.6917 C.2    1 LIG      -0.25100
      2 C2        -77.1454  -17.7914  -42.3570 C.2    1 LIG       0.13200
      3 C3        -76.3477  -17.6187  -44.3987 C.2    1 LIG      -0.03800
      4 N1        -76.0344  -17.0625  -42.2216 N.2    1 LIG      -0.57800
      5 N2        -75.5718  -16.9748  -43.4802 N.pl3  1 LIG      -0.05900
      6 H1        -78.2073  -18.7516  -44.0867 H      1 LIG       0.15700
      7 H2        -77.7305  -18.0187  -41.4773 H      1 LIG       0.15600
      8 H3        -76.0951  -17.6271  -45.4492 H      1 LIG       0.15900
      9 H4        -74.7177  -16.4559  -43.6421 H      1 LIG       0.32200
@<TRIPOS>BOND
      1       1       2 1
      2       1       3 2
      3       2       4 2
      4       3       5 1
      5       4       5 1
      6       1       6 1
      7       2       7 1
      8       3       8 1
      9       5       9 1
@<TRIPOS>ALT_TYPE
CGenFF_4.0_ALT_TYPE_SET
CGenFF_4.0 1 CG2R51 2 CG2R52 3 CG2R51 4 NG2R50 5 NG2R51 6 HGR51 7 HGR52 8 HGR52 9 HGP1
@<TRIPOS>MOLECULE
pyrazole
 9 9 0 0 0
****
USER_CHARGES
INVALID_CHARGES
Pose:  16 Cluster:  16 Fr_nu: 9796065 TotEn:   -14.68
@<TRIPOS>ATOM
      1 C1        -45.2129   -9.5088  -31.1060 C.2    1 LIG      -0.25100
      2 C2        -46.0898   -9.6327  -32.2003 C.2    1 LIG       0.13200
      3 C3        -45.4129   -8.2291  -30.6490 C.2    1 LIG      -0.03800
      4 N1        -46.7945   -8.5206  -32.4249 N.2    1 LIG      -0.57800
      5 N2        -46.3608   -7.6856  -31.4654 N.pl3  1 LIG      -0.05900
      6 H1        -44.5316  -10.2438  -30.7036 H      1 LIG       0.15700
      7 H2        -46.2443  -10.4869  -32.8439 H      1 LIG       0.15600
      8 H3        -44.9744   -7.6681  -29.8363 H      1 LIG       0.15900
      9 H4        -46.7549   -6.7539  -31.4265 H      1 LIG       0.32200
@<TRIPOS>BOND
      1       1       2 1
      2       1       3 2
      3       2       4 2
      4       3       5 1
      5       4       5 1
      6       1       6 1
      7       2       7 1
      8       3       8 1
      9       5       9 1
@<TRIPOS>ALT_TYPE
CGenFF_4.0_ALT_TYPE_SET
CGenFF_4.0 1 CG2R51 2 CG2R52 3 CG2R51 4 NG2R50 5 NG2R51 6 HGR51 7 HGR52 8 HGR52 9 HGP1
@<TRIPOS>MOLECULE
pyrazole
 9 9 0 0 0
****
USER_CHARGES
INVALID_CHARGES
Pose:  17 Cluster:  17 Fr_nu: 298521 TotEn:   -14.59
@<TRIPOS>ATOM
      1 C1        -75.2602  -18.2301  -43.3846 C.2    1 LIG      -0.25100
      2 C2        -75.8716  -17.1380  -42.7401 C.2    1 LIG       0.13200
      3 C3        -74.7142  -18.9693  -42.3639 C.2    1 LIG      -0.03800
      4 N1        -75.7280  -17.1762  -41.4128 N.2    1 LIG      -0.57800
      5 N2        -75.0202  -18.3013  -41.2147 N.pl3  1 LIG      -0.05900
      6 H1        -75.2209  -18.4515  -44.4409 H      1 LIG       0.15700
      7 H2        -76.4154  -16.3155  -43.1824 H      1 LIG       0.15600
      8 H3        -74.1464  -19.8885  -42.3521 H      1 LIG       0.15900
      9 H4        -74.7773  -18.5540  -40.2650 H      1 LIG       0.32200
@<TRIPOS>BOND
      1       1       2 1
      2       1       3 2
      3       2       4 2
      4       3       5 1
      5       4       5 1
      6       1       6 1
      7       2       7 1
      8       3       8 1
      9       5       9 1
@<TRIPOS>ALT_TYPE
CGenFF_4.0_ALT_TYPE_SET
CGenFF_4.0 1 CG2R51 2 CG2R52 3 CG2R51 4 NG2R50 5 NG2R51 6 HGR51 7 HGR52 8 HGR52 9 HGP1
@<TRIPOS>MOLECULE
pyrazole
 9 9 0 0 0
****
USER_CHARGES
INVALID_CHARGES
Pose:  18 Cluster:  18 Fr_nu: 275507 TotEn:   -14.45
@<TRIPOS>ATOM
      1 C1        -66.5861   -6.9077  -47.5010 C.2    1 LIG      -0.25100
      2 C2        -67.3964   -8.0267  -47.7710 C.2    1 LIG       0.13200
      3 C3        -65.9845   -6.6216  -48.7021 C.2    1 LIG      -0.03800
      4 N1        -67.3191   -8.4243  -49.0437 N.2    1 LIG      -0.57800
      5 N2        -66.4532   -7.5503  -49.5843 N.pl3  1 LIG      -0.05900
      6 H1        -66.4562   -6.3811  -46.5670 H      1 LIG       0.15700
      7 H2        -68.0397   -8.5695  -47.0932 H      1 LIG       0.15600
      8 H3        -65.2794   -5.8595  -49.0013 H      1 LIG       0.15900
      9 H4        -66.2238   -7.6472  -50.5655 H      1 LIG       0.32200
@<TRIPOS>BOND
      1       1       2 1
      2       1       3 2
      3       2       4 2
      4       3       5 1
      5       4       5 1
      6       1       6 1
      7       2       7 1
      8       3       8 1
      9       5       9 1
@<TRIPOS>ALT_TYPE
CGenFF_4.0_ALT_TYPE_SET
CGenFF_4.0 1 CG2R51 2 CG2R52 3 CG2R51 4 NG2R50 5 NG2R51 6 HGR51 7 HGR52 8 HGR52 9 HGP1
@<TRIPOS>MOLECULE
pyrazole
 9 9 0 0 0
****
USER_CHARGES
INVALID_CHARGES
Pose:  19 Cluster:  19 Fr_nu: 450570 TotEn:   -14.44
@<TRIPOS>ATOM
      1 C1        -62.1473  -23.2766  -41.5603 C.2    1 LIG      -0.25100
      2 C2        -62.0698  -21.8717  -41.6050 C.2    1 LIG       0.13200
      3 C3        -63.4494  -23.5376  -41.2097 C.2    1 LIG      -0.03800
      4 N1        -63.2303  -21.2814  -41.3069 N.2    1 LIG      -0.57800
      5 N2        -64.0494  -22.3205  -41.0716 N.pl3  1 LIG      -0.05900
      6 H1        -61.3691  -23.9995  -41.7554 H      1 LIG       0.15700
      7 H2        -61.2159  -21.2532  -41.8419 H      1 LIG       0.15600
      8 H3        -63.9902  -24.4588  -41.0475 H      1 LIG       0.15900
      9 H4        -65.0100  -22.1260  -40.8180 H      1 LIG       0.32200
@<TRIPOS>BOND
      1       1       2 1
      2       1       3 2
      3       2       4 2
      4       3       5 1
      5       4       5 1
      6       1       6 1
      7       2       7 1
      8       3       8 1
      9       5       9 1
@<TRIPOS>ALT_TYPE
CGenFF_4.0_ALT_TYPE_SET
CGenFF_4.0 1 CG2R51 2 CG2R52 3 CG2R51 4 NG2R50 5 NG2R51 6 HGR51 7 HGR52 8 HGR52 9 HGP1
@<TRIPOS>MOLECULE
pyrazole
 9 9 0 0 0
****
USER_CHARGES
INVALID_CHARGES
Pose:  20 Cluster:  20 Fr_nu: 267911 TotEn:   -14.34
@<TRIPOS>ATOM
      1 C1        -64.3533   -4.0560  -57.5490 C.2    1 LIG      -0.25100
      2 C2        -65.4628   -3.6342  -58.3058 C.2    1 LIG       0.13200
      3 C3        -64.8977   -4.7756  -56.5135 C.2    1 LIG      -0.03800
      4 N1        -66.6243   -4.0512  -57.7948 N.2    1 LIG      -0.57800
      5 N2        -66.2476   -4.7427  -56.7058 N.pl3  1 LIG      -0.05900
      6 H1        -63.3054   -3.8661  -57.7286 H      1 LIG       0.15700
      7 H2        -65.4736   -3.0398  -59.2082 H      1 LIG       0.15600
      8 H3        -64.4562   -5.2944  -55.6748 H      1 LIG       0.15900
      9 H4        -66.9676   -5.1669  -56.1344 H      1 LIG       0.32200
@<TRIPOS>BOND
      1       1       2 1
      2       1       3 2
      3       2       4 2
      4       3       5 1
      5       4       5 1
      6       1       6 1
      7       2       7 1
      8       3       8 1
      9       5       9 1
@<TRIPOS>ALT_TYPE
CGenFF_4.0_ALT_TYPE_SET
CGenFF_4.0 1 CG2R51 2 CG2R52 3 CG2R51 4 NG2R50 5 NG2R51 6 HGR51 7 HGR52 8 HGR52 9 HGP1
@<TRIPOS>MOLECULE
pyrazole
 9 9 0 0 0
****
USER_CHARGES
INVALID_CHARGES
Pose:  21 Cluster:  21 Fr_nu: 4078500 TotEn:   -13.68
@<TRIPOS>ATOM
      1 C1        -74.3055  -27.0650  -45.1433 C.2    1 LIG      -0.25100
      2 C2        -74.5381  -28.4240  -45.4274 C.2    1 LIG       0.13200
      3 C3        -75.5334  -26.4680  -45.2925 C.2    1 LIG      -0.03800
      4 N1        -75.8136  -28.6758  -45.7337 N.2    1 LIG      -0.57800
      5 N2        -76.3935  -27.4669  -45.6428 N.pl3  1 LIG      -0.05900
      6 H1        -73.3781  -26.5847  -44.8682 H      1 LIG       0.15700
      7 H2        -73.8313  -29.2414  -45.4246 H      1 LIG       0.15600
      8 H3        -75.8647  -25.4451  -45.1856 H      1 LIG       0.15900
      9 H4        -77.3846  -27.3949  -45.8360 H      1 LIG       0.32200
@<TRIPOS>BOND
      1       1       2 1
      2       1       3 2
      3       2       4 2
      4       3       5 1
      5       4       5 1
      6       1       6 1
      7       2       7 1
      8       3       8 1
      9       5       9 1
@<TRIPOS>ALT_TYPE
CGenFF_4.0_ALT_TYPE_SET
CGenFF_4.0 1 CG2R51 2 CG2R52 3 CG2R51 4 NG2R50 5 NG2R51 6 HGR51 7 HGR52 8 HGR52 9 HGP1
@<TRIPOS>MOLECULE
pyrazole
 9 9 0 0 0
****
USER_CHARGES
INVALID_CHARGES
Pose:  22 Cluster:  22 Fr_nu: 287905 TotEn:   -13.45
@<TRIPOS>ATOM
      1 C1        -66.3874   -7.2271  -49.1520 C.2    1 LIG      -0.25100
      2 C2        -66.1969   -7.7562  -47.8615 C.2    1 LIG       0.13200
      3 C3        -67.7489   -7.2432  -49.3322 C.2    1 LIG      -0.03800
      4 N1        -67.3455   -8.0842  -47.2639 N.2    1 LIG      -0.57800
      5 N2        -68.2709   -7.7604  -48.1831 N.pl3  1 LIG      -0.05900
      6 H1        -65.6427   -6.8816  -49.8538 H      1 LIG       0.15700
      7 H2        -65.2689   -7.9169  -47.3316 H      1 LIG       0.15600
      8 H3        -68.3789   -6.9422  -50.1567 H      1 LIG       0.15900
      9 H4        -69.2451   -7.9214  -47.9600 H      1 LIG       0.32200
@<TRIPOS>BOND
      1       1       2 1
      2       1       3 2
      3       2       4 2
      4       3       5 1
      5       4       5 1
      6       1       6 1
      7       2       7 1
      8       3       8 1
      9       5       9 1
@<TRIPOS>ALT_TYPE
CGenFF_4.0_ALT_TYPE_SET
CGenFF_4.0 1 CG2R51 2 CG2R52 3 CG2R51 4 NG2R50 5 NG2R51 6 HGR51 7 HGR52 8 HGR52 9 HGP1
@<TRIPOS>MOLECULE
pyrazole
 9 9 0 0 0
****
USER_CHARGES
INVALID_CHARGES
Pose:  23 Cluster:  23 Fr_nu: 677852 TotEn:   -13.41
@<TRIPOS>ATOM
      1 C1        -61.8134   -0.8382  -23.9356 C.2    1 LIG      -0.25100
      2 C2        -62.9149   -0.5691  -24.7699 C.2    1 LIG       0.13200
      3 C3        -61.2883   -2.0083  -24.4270 C.2    1 LIG      -0.03800
      4 N1        -63.0806   -1.4936  -25.7195 N.2    1 LIG      -0.57800
      5 N2        -62.0762   -2.3552  -25.4850 N.pl3  1 LIG      -0.05900
      6 H1        -61.4499   -0.2646  -23.0958 H      1 LIG       0.15700
      7 H2        -63.6041    0.2621  -24.7253 H      1 LIG       0.15600
      8 H3        -60.4455   -2.6130  -24.1247 H      1 LIG       0.15900
      9 H4        -61.9878   -3.1639  -26.0874 H      1 LIG       0.32200
@<TRIPOS>BOND
      1       1       2 1
      2       1       3 2
      3       2       4 2
      4       3       5 1
      5       4       5 1
      6       1       6 1
      7       2       7 1
      8       3       8 1
      9       5       9 1
@<TRIPOS>ALT_TYPE
CGenFF_4.0_ALT_TYPE_SET
CGenFF_4.0 1 CG2R51 2 CG2R52 3 CG2R51 4 NG2R50 5 NG2R51 6 HGR51 7 HGR52 8 HGR52 9 HGP1
@<TRIPOS>MOLECULE
pyrazole
 9 9 0 0 0
****
USER_CHARGES
INVALID_CHARGES
Pose:  24 Cluster:  24 Fr_nu:  60771 TotEn:   -13.23
@<TRIPOS>ATOM
      1 C1        -62.0117   -1.8161  -24.2977 C.2    1 LIG      -0.25100
      2 C2        -62.9407   -1.6748  -23.2495 C.2    1 LIG       0.13200
      3 C3        -62.6113   -2.6888  -25.1725 C.2    1 LIG      -0.03800
      4 N1        -64.0465   -2.3995  -23.4393 N.2    1 LIG      -0.57800
      5 N2        -63.8163   -3.0046  -24.6169 N.pl3  1 LIG      -0.05900
      6 H1        -61.0433   -1.3504  -24.4053 H      1 LIG       0.15700
      7 H2        -62.8579   -1.0743  -22.3549 H      1 LIG       0.15600
      8 H3        -62.2952   -3.1060  -26.1178 H      1 LIG       0.15900
      9 H4        -64.5269   -3.6251  -24.9842 H      1 LIG       0.32200
@<TRIPOS>BOND
      1       1       2 1
      2       1       3 2
      3       2       4 2
      4       3       5 1
      5       4       5 1
      6       1       6 1
      7       2       7 1
      8       3       8 1
      9       5       9 1
@<TRIPOS>ALT_TYPE
CGenFF_4.0_ALT_TYPE_SET
CGenFF_4.0 1 CG2R51 2 CG2R52 3 CG2R51 4 NG2R50 5 NG2R51 6 HGR51 7 HGR52 8 HGR52 9 HGP1
@<TRIPOS>MOLECULE
pyrazole
 9 9 0 0 0
****
USER_CHARGES
INVALID_CHARGES
Pose:  25 Cluster:  25 Fr_nu: 8443548 TotEn:   -13.11
@<TRIPOS>ATOM
      1 C1        -62.0344   -1.4948  -24.8351 C.2    1 LIG      -0.25100
      2 C2        -63.0923   -0.6192  -24.5255 C.2    1 LIG       0.13200
      3 C3        -62.6537   -2.6563  -25.2275 C.2    1 LIG      -0.03800
      4 N1        -64.2926   -1.1766  -24.7058 N.2    1 LIG      -0.57800
      5 N2        -63.9928   -2.4150  -25.1331 N.pl3  1 LIG      -0.05900
      6 H1        -60.9716   -1.3105  -24.7823 H      1 LIG       0.15700
      7 H2        -63.0387    0.4018  -24.1754 H      1 LIG       0.15600
      8 H3        -62.2708   -3.6118  -25.5557 H      1 LIG       0.15900
      9 H4        -64.7549   -3.0479  -25.3414 H      1 LIG       0.32200
@<TRIPOS>BOND
      1       1       2 1
      2       1       3 2
      3       2       4 2
      4       3       5 1
      5       4       5 1
      6       1       6 1
      7       2       7 1
      8       3       8 1
      9       5       9 1
@<TRIPOS>ALT_TYPE
CGenFF_4.0_ALT_TYPE_SET
CGenFF_4.0 1 CG2R51 2 CG2R52 3 CG2R51 4 NG2R50 5 NG2R51 6 HGR51 7 HGR52 8 HGR52 9 HGP1
@<TRIPOS>MOLECULE
pyrazole
 9 9 0 0 0
****
USER_CHARGES
INVALID_CHARGES
Pose:  26 Cluster:  26 Fr_nu: 620934 TotEn:   -12.97
@<TRIPOS>ATOM
      1 C1        -66.7341   -7.2810  -46.2140 C.2    1 LIG      -0.25100
      2 C2        -67.5582   -8.0164  -47.0868 C.2    1 LIG       0.13200
      3 C3        -65.6348   -6.9570  -46.9711 C.2    1 LIG      -0.03800
      4 N1        -67.0279   -8.1516  -48.3052 N.2    1 LIG      -0.57800
      5 N2        -65.8588   -7.4966  -48.2035 N.pl3  1 LIG      -0.05900
      6 H1        -66.9115   -7.0211  -45.1809 H      1 LIG       0.15700
      7 H2        -68.5229   -8.4599  -46.8857 H      1 LIG       0.15600
      8 H3        -64.7328   -6.4055  -46.7483 H      1 LIG       0.15900
      9 H4        -65.2583   -7.4584  -49.0176 H      1 LIG       0.32200
@<TRIPOS>BOND
      1       1       2 1
      2       1       3 2
      3       2       4 2
      4       3       5 1
      5       4       5 1
      6       1       6 1
      7       2       7 1
      8       3       8 1
      9       5       9 1
@<TRIPOS>ALT_TYPE
CGenFF_4.0_ALT_TYPE_SET
CGenFF_4.0 1 CG2R51 2 CG2R52 3 CG2R51 4 NG2R50 5 NG2R51 6 HGR51 7 HGR52 8 HGR52 9 HGP1
@<TRIPOS>MOLECULE
pyrazole
 9 9 0 0 0
****
USER_CHARGES
INVALID_CHARGES
Pose:  27 Cluster:  27 Fr_nu: 1820578 TotEn:   -12.86
@<TRIPOS>ATOM
      1 C1        -46.5025  -12.2381  -44.7032 C.2    1 LIG      -0.25100
      2 C2        -46.2902  -13.4647  -44.0458 C.2    1 LIG       0.13200
      3 C3        -45.5991  -11.3789  -44.1269 C.2    1 LIG      -0.03800
      4 N1        -45.3275  -13.3952  -43.1227 N.2    1 LIG      -0.57800
      5 N2        -44.9266  -12.1146  -43.1958 N.pl3  1 LIG      -0.05900
      6 H1        -47.2104  -12.0083  -45.4858 H      1 LIG       0.15700
      7 H2        -46.7973  -14.4064  -44.2006 H      1 LIG       0.15600
      8 H3        -45.3808  -10.3334  -44.2900 H      1 LIG       0.15900
      9 H4        -44.1869  -11.8076  -42.5766 H      1 LIG       0.32200
@<TRIPOS>BOND
      1       1       2 1
      2       1       3 2
      3       2       4 2
      4       3       5 1
      5       4       5 1
      6       1       6 1
      7       2       7 1
      8       3       8 1
      9       5       9 1
@<TRIPOS>ALT_TYPE
CGenFF_4.0_ALT_TYPE_SET
CGenFF_4.0 1 CG2R51 2 CG2R52 3 CG2R51 4 NG2R50 5 NG2R51 6 HGR51 7 HGR52 8 HGR52 9 HGP1
@<TRIPOS>MOLECULE
pyrazole
 9 9 0 0 0
****
USER_CHARGES
INVALID_CHARGES
Pose:  28 Cluster:  28 Fr_nu: 1554666 TotEn:   -12.80
@<TRIPOS>ATOM
      1 C1        -50.8640    5.9279  -33.7859 C.2    1 LIG      -0.25100
      2 C2        -51.3426    6.3281  -32.5240 C.2    1 LIG       0.13200
      3 C3        -50.9617    4.5579  -33.7715 C.2    1 LIG      -0.03800
      4 N1        -51.7167    5.2960  -31.7633 N.2    1 LIG      -0.57800
      5 N2        -51.4733    4.2336  -32.5494 N.pl3  1 LIG      -0.05900
      6 H1        -50.4997    6.5452  -34.5938 H      1 LIG       0.15700
      7 H2        -51.4338    7.3289  -32.1267 H      1 LIG       0.15600
      8 H3        -50.7166    3.8017  -34.5032 H      1 LIG       0.15900
      9 H4        -51.6789    3.3113  -32.1862 H      1 LIG       0.32200
@<TRIPOS>BOND
      1       1       2 1
      2       1       3 2
      3       2       4 2
      4       3       5 1
      5       4       5 1
      6       1       6 1
      7       2       7 1
      8       3       8 1
      9       5       9 1
@<TRIPOS>ALT_TYPE
CGenFF_4.0_ALT_TYPE_SET
CGenFF_4.0 1 CG2R51 2 CG2R52 3 CG2R51 4 NG2R50 5 NG2R51 6 HGR51 7 HGR52 8 HGR52 9 HGP1
@<TRIPOS>MOLECULE
pyrazole
 9 9 0 0 0
****
USER_CHARGES
INVALID_CHARGES
Pose:  29 Cluster:  29 Fr_nu: 9795170 TotEn:   -12.74
@<TRIPOS>ATOM
      1 C1        -52.4012  -23.7152  -26.6116 C.2    1 LIG      -0.25100
      2 C2        -52.7321  -22.3607  -26.4180 C.2    1 LIG       0.13200
      3 C3        -51.0383  -23.7625  -26.4477 C.2    1 LIG      -0.03800
      4 N1        -51.6655  -21.6023  -26.1514 N.2    1 LIG      -0.57800
      5 N2        -50.6509  -22.4832  -26.1762 N.pl3  1 LIG      -0.05900
      6 H1        -53.0580  -24.5423  -26.8375 H      1 LIG       0.15700
      7 H2        -53.7061  -21.8944  -26.4606 H      1 LIG       0.15600
      8 H3        -50.3252  -24.5724  -26.5010 H      1 LIG       0.15900
      9 H4        -49.7146  -22.1411  -26.0002 H      1 LIG       0.32200
@<TRIPOS>BOND
      1       1       2 1
      2       1       3 2
      3       2       4 2
      4       3       5 1
      5       4       5 1
      6       1       6 1
      7       2       7 1
      8       3       8 1
      9       5       9 1
@<TRIPOS>ALT_TYPE
CGenFF_4.0_ALT_TYPE_SET
CGenFF_4.0 1 CG2R51 2 CG2R52 3 CG2R51 4 NG2R50 5 NG2R51 6 HGR51 7 HGR52 8 HGR52 9 HGP1
@<TRIPOS>MOLECULE
pyrazole
 9 9 0 0 0
****
USER_CHARGES
INVALID_CHARGES
Pose:  30 Cluster:  30 Fr_nu: 3391974 TotEn:   -12.37
@<TRIPOS>ATOM
      1 C1        -64.3225   -3.2877  -57.3618 C.2    1 LIG      -0.25100
      2 C2        -64.2417   -3.7461  -58.6903 C.2    1 LIG       0.13200
      3 C3        -65.2853   -4.0785  -56.7837 C.2    1 LIG      -0.03800
      4 N1        -65.0857   -4.7503  -58.9416 N.2    1 LIG      -0.57800
      5 N2        -65.7060   -4.9296  -57.7630 N.pl3  1 LIG      -0.05900
      6 H1        -63.7613   -2.4956  -56.8884 H      1 LIG       0.15700
      7 H2        -63.6033   -3.3899  -59.4862 H      1 LIG       0.15600
      8 H3        -65.7012   -4.1100  -55.7870 H      1 LIG       0.15900
      9 H4        -66.4111   -5.6530  -57.6974 H      1 LIG       0.32200
@<TRIPOS>BOND
      1       1       2 1
      2       1       3 2
      3       2       4 2
      4       3       5 1
      5       4       5 1
      6       1       6 1
      7       2       7 1
      8       3       8 1
      9       5       9 1
@<TRIPOS>ALT_TYPE
CGenFF_4.0_ALT_TYPE_SET
CGenFF_4.0 1 CG2R51 2 CG2R52 3 CG2R51 4 NG2R50 5 NG2R51 6 HGR51 7 HGR52 8 HGR52 9 HGP1
@<TRIPOS>MOLECULE
pyrazole
 9 9 0 0 0
****
USER_CHARGES
INVALID_CHARGES
Pose:  31 Cluster:  31 Fr_nu: 270294 TotEn:   -12.27
@<TRIPOS>ATOM
      1 C1        -51.9620    4.2632  -33.7765 C.2    1 LIG      -0.25100
      2 C2        -51.5300    5.0063  -32.6615 C.2    1 LIG       0.13200
      3 C3        -53.3086    4.0875  -33.5711 C.2    1 LIG      -0.03800
      4 N1        -52.5218    5.2837  -31.8111 N.2    1 LIG      -0.57800
      5 N2        -53.5905    4.7120  -32.3917 N.pl3  1 LIG      -0.05900
      6 H1        -51.3797    3.9054  -34.6127 H      1 LIG       0.15700
      7 H2        -50.5337    5.3568  -32.4330 H      1 LIG       0.15600
      8 H3        -54.0739    3.5837  -34.1437 H      1 LIG       0.15900
      9 H4        -54.4860    4.7851  -31.9253 H      1 LIG       0.32200
@<TRIPOS>BOND
      1       1       2 1
      2       1       3 2
      3       2       4 2
      4       3       5 1
      5       4       5 1
      6       1       6 1
      7       2       7 1
      8       3       8 1
      9       5       9 1
@<TRIPOS>ALT_TYPE
CGenFF_4.0_ALT_TYPE_SET
CGenFF_4.0 1 CG2R51 2 CG2R52 3 CG2R51 4 NG2R50 5 NG2R51 6 HGR51 7 HGR52 8 HGR52 9 HGP1
@<TRIPOS>MOLECULE
pyrazole
 9 9 0 0 0
****
USER_CHARGES
INVALID_CHARGES
Pose:  32 Cluster:  32 Fr_nu: 1821170 TotEn:   -12.26
@<TRIPOS>ATOM
      1 C1        -44.6283  -12.3444  -44.0182 C.2    1 LIG      -0.25100
      2 C2        -45.3428  -13.5415  -43.8228 C.2    1 LIG       0.13200
      3 C3        -45.5991  -11.3789  -44.1269 C.2    1 LIG      -0.03800
      4 N1        -46.6654  -13.3559  -43.8075 N.2    1 LIG      -0.57800
      5 N2        -46.7898  -12.0310  -43.9946 N.pl3  1 LIG      -0.05900
      6 H1        -43.5593  -12.2005  -44.0722 H      1 LIG       0.15700
      7 H2        -44.9549  -14.5415  -43.6914 H      1 LIG       0.15600
      8 H3        -45.5512  -10.3112  -44.2851 H      1 LIG       0.15900
      9 H4        -47.7215  -11.6363  -44.0237 H      1 LIG       0.32200
@<TRIPOS>BOND
      1       1       2 1
      2       1       3 2
      3       2       4 2
      4       3       5 1
      5       4       5 1
      6       1       6 1
      7       2       7 1
      8       3       8 1
      9       5       9 1
@<TRIPOS>ALT_TYPE
CGenFF_4.0_ALT_TYPE_SET
CGenFF_4.0 1 CG2R51 2 CG2R52 3 CG2R51 4 NG2R50 5 NG2R51 6 HGR51 7 HGR52 8 HGR52 9 HGP1
@<TRIPOS>MOLECULE
pyrazole
 9 9 0 0 0
****
USER_CHARGES
INVALID_CHARGES
Pose:  33 Cluster:  33 Fr_nu: 258183 TotEn:   -11.94
@<TRIPOS>ATOM
      1 C1        -61.1579  -24.4749  -35.0020 C.2    1 LIG      -0.25100
      2 C2        -61.1937  -23.3556  -35.8551 C.2    1 LIG       0.13200
      3 C3        -60.8699  -23.9541  -33.7642 C.2    1 LIG      -0.03800
      4 N1        -60.9482  -22.2102  -35.2134 N.2    1 LIG      -0.57800
      5 N2        -60.7555  -22.6069  -33.9440 N.pl3  1 LIG      -0.05900
      6 H1        -61.3189  -25.5139  -35.2488 H      1 LIG       0.15700
      7 H2        -61.3879  -23.3269  -36.9177 H      1 LIG       0.15600
      8 H3        -60.7367  -24.4106  -32.7940 H      1 LIG       0.15900
      9 H4        -60.5466  -21.9022  -33.2479 H      1 LIG       0.32200
@<TRIPOS>BOND
      1       1       2 1
      2       1       3 2
      3       2       4 2
      4       3       5 1
      5       4       5 1
      6       1       6 1
      7       2       7 1
      8       3       8 1
      9       5       9 1
@<TRIPOS>ALT_TYPE
CGenFF_4.0_ALT_TYPE_SET
CGenFF_4.0 1 CG2R51 2 CG2R52 3 CG2R51 4 NG2R50 5 NG2R51 6 HGR51 7 HGR52 8 HGR52 9 HGP1
@<TRIPOS>MOLECULE
pyrazole
 9 9 0 0 0
****
USER_CHARGES
INVALID_CHARGES
Pose:  34 Cluster:  34 Fr_nu: 236402 TotEn:   -11.62
@<TRIPOS>ATOM
      1 C1        -76.2451  -17.4098  -42.2609 C.2    1 LIG      -0.25100
      2 C2        -75.3054  -18.4449  -42.0955 C.2    1 LIG       0.13200
      3 C3        -76.6279  -17.5006  -43.5768 C.2    1 LIG      -0.03800
      4 N1        -75.1037  -19.1422  -43.2167 N.2    1 LIG      -0.57800
      5 N2        -75.9220  -18.5442  -44.0992 N.pl3  1 LIG      -0.05900
      6 H1        -76.5968  -16.6976  -41.5291 H      1 LIG       0.15700
      7 H2        -74.7588  -18.7199  -41.2048 H      1 LIG       0.15600
      8 H3        -77.3215  -16.9281  -44.1756 H      1 LIG       0.15900
      9 H4        -75.9478  -18.9002  -45.0465 H      1 LIG       0.32200
@<TRIPOS>BOND
      1       1       2 1
      2       1       3 2
      3       2       4 2
      4       3       5 1
      5       4       5 1
      6       1       6 1
      7       2       7 1
      8       3       8 1
      9       5       9 1
@<TRIPOS>ALT_TYPE
CGenFF_4.0_ALT_TYPE_SET
CGenFF_4.0 1 CG2R51 2 CG2R52 3 CG2R51 4 NG2R50 5 NG2R51 6 HGR51 7 HGR52 8 HGR52 9 HGP1
@<TRIPOS>MOLECULE
pyrazole
 9 9 0 0 0
****
USER_CHARGES
INVALID_CHARGES
Pose:  35 Cluster:  35 Fr_nu: 8289407 TotEn:   -11.48
@<TRIPOS>ATOM
      1 C1        -84.6461   -2.6730  -46.3912 C.2    1 LIG      -0.25100
      2 C2        -84.0259   -2.5094  -47.6443 C.2    1 LIG       0.13200
      3 C3        -84.7845   -4.0323  -46.2515 C.2    1 LIG      -0.03800
      4 N1        -83.7867   -3.6719  -48.2570 N.2    1 LIG      -0.57800
      5 N2        -84.2589   -4.5791  -47.3851 N.pl3  1 LIG      -0.05900
      6 H1        -84.9499   -1.9127  -45.6868 H      1 LIG       0.15700
      7 H2        -83.7387   -1.5915  -48.1369 H      1 LIG       0.15600
      8 H3        -85.2024   -4.6458  -45.4663 H      1 LIG       0.15900
      9 H4        -84.1920   -5.5591  -47.6296 H      1 LIG       0.32200
@<TRIPOS>BOND
      1       1       2 1
      2       1       3 2
      3       2       4 2
      4       3       5 1
      5       4       5 1
      6       1       6 1
      7       2       7 1
      8       3       8 1
      9       5       9 1
@<TRIPOS>ALT_TYPE
CGenFF_4.0_ALT_TYPE_SET
CGenFF_4.0 1 CG2R51 2 CG2R52 3 CG2R51 4 NG2R50 5 NG2R51 6 HGR51 7 HGR52 8 HGR52 9 HGP1
@<TRIPOS>MOLECULE
pyrazole
 9 9 0 0 0
****
USER_CHARGES
INVALID_CHARGES
Pose:  36 Cluster:  36 Fr_nu: 362305 TotEn:   -11.24
@<TRIPOS>ATOM
      1 C1        -51.8319    4.6959  -33.2570 C.2    1 LIG      -0.25100
      2 C2        -52.3010    4.7613  -34.5827 C.2    1 LIG       0.13200
      3 C3        -52.9271    4.3090  -32.5240 C.2    1 LIG      -0.03800
      4 N1        -53.5934    4.4415  -34.6887 N.2    1 LIG      -0.57800
      5 N2        -53.9459    4.1712  -33.4204 N.pl3  1 LIG      -0.05900
      6 H1        -50.8389    4.8996  -32.8842 H      1 LIG       0.15700
      7 H2        -51.7550    5.0292  -35.4760 H      1 LIG       0.15600
      8 H3        -53.0706    4.1258  -31.4689 H      1 LIG       0.15900
      9 H4        -54.9034    3.8991  -33.2365 H      1 LIG       0.32200
@<TRIPOS>BOND
      1       1       2 1
      2       1       3 2
      3       2       4 2
      4       3       5 1
      5       4       5 1
      6       1       6 1
      7       2       7 1
      8       3       8 1
      9       5       9 1
@<TRIPOS>ALT_TYPE
CGenFF_4.0_ALT_TYPE_SET
CGenFF_4.0 1 CG2R51 2 CG2R52 3 CG2R51 4 NG2R50 5 NG2R51 6 HGR51 7 HGR52 8 HGR52 9 HGP1
@<TRIPOS>MOLECULE
pyrazole
 9 9 0 0 0
****
USER_CHARGES
INVALID_CHARGES
Pose:  37 Cluster:  37 Fr_nu: 1216157 TotEn:   -11.08
@<TRIPOS>ATOM
      1 C1        -67.7033   -7.5031  -48.7999 C.2    1 LIG      -0.25100
      2 C2        -68.1634   -7.8362  -47.5119 C.2    1 LIG       0.13200
      3 C3        -66.4087   -7.0877  -48.6052 C.2    1 LIG      -0.03800
      4 N1        -67.2365   -7.6488  -46.5687 N.2    1 LIG      -0.57800
      5 N2        -66.1808   -7.1935  -47.2646 N.pl3  1 LIG      -0.05900
      6 H1        -68.2346   -7.5569  -49.7386 H      1 LIG       0.15700
      7 H2        -69.1358   -8.2073  -47.2211 H      1 LIG       0.15600
      8 H3        -65.6470   -6.7321  -49.2841 H      1 LIG       0.15900
      9 H4        -65.3327   -6.9714  -46.7585 H      1 LIG       0.32200
@<TRIPOS>BOND
      1       1       2 1
      2       1       3 2
      3       2       4 2
      4       3       5 1
      5       4       5 1
      6       1       6 1
      7       2       7 1
      8       3       8 1
      9       5       9 1
@<TRIPOS>ALT_TYPE
CGenFF_4.0_ALT_TYPE_SET
CGenFF_4.0 1 CG2R51 2 CG2R52 3 CG2R51 4 NG2R50 5 NG2R51 6 HGR51 7 HGR52 8 HGR52 9 HGP1
@<TRIPOS>MOLECULE
pyrazole
 9 9 0 0 0
****
USER_CHARGES
INVALID_CHARGES
Pose:  38 Cluster:  38 Fr_nu: 330145 TotEn:   -11.06
@<TRIPOS>ATOM
      1 C1        -76.0217  -17.5656  -42.0734 C.2    1 LIG      -0.25100
      2 C2        -77.3962  -17.7776  -42.2914 C.2    1 LIG       0.13200
      3 C3        -75.4293  -17.9000  -43.2666 C.2    1 LIG      -0.03800
      4 N1        -77.6615  -18.2129  -43.5259 N.2    1 LIG      -0.57800
      5 N2        -76.4456  -18.2770  -44.0946 N.pl3  1 LIG      -0.05900
      6 H1        -75.5286  -17.2182  -41.1776 H      1 LIG       0.15700
      7 H2        -78.2157  -17.6336  -41.6018 H      1 LIG       0.15600
      8 H3        -74.3994  -17.9058  -43.5930 H      1 LIG       0.15900
      9 H4        -76.3814  -18.5900  -45.0552 H      1 LIG       0.32200
@<TRIPOS>BOND
      1       1       2 1
      2       1       3 2
      3       2       4 2
      4       3       5 1
      5       4       5 1
      6       1       6 1
      7       2       7 1
      8       3       8 1
      9       5       9 1
@<TRIPOS>ALT_TYPE
CGenFF_4.0_ALT_TYPE_SET
CGenFF_4.0 1 CG2R51 2 CG2R52 3 CG2R51 4 NG2R50 5 NG2R51 6 HGR51 7 HGR52 8 HGR52 9 HGP1
@<TRIPOS>MOLECULE
pyrazole
 9 9 0 0 0
****
USER_CHARGES
INVALID_CHARGES
Pose:  39 Cluster:  39 Fr_nu: 3478181 TotEn:   -10.82
@<TRIPOS>ATOM
      1 C1        -68.6283   -7.5760  -48.5343 C.2    1 LIG      -0.25100
      2 C2        -69.4885   -7.1668  -49.5708 C.2    1 LIG       0.13200
      3 C3        -69.4660   -7.8500  -47.4810 C.2    1 LIG      -0.03800
      4 N1        -70.7741   -7.1785  -49.2088 N.2    1 LIG      -0.57800
      5 N2        -70.7280   -7.5985  -47.9331 N.pl3  1 LIG      -0.05900
      6 H1        -67.5518   -7.6614  -48.5482 H      1 LIG       0.15700
      7 H2        -69.2322   -6.8600  -50.5748 H      1 LIG       0.15600
      8 H3        -69.2818   -8.1914  -46.4725 H      1 LIG       0.15900
      9 H4        -71.5997   -7.6897  -47.4266 H      1 LIG       0.32200
@<TRIPOS>BOND
      1       1       2 1
      2       1       3 2
      3       2       4 2
      4       3       5 1
      5       4       5 1
      6       1       6 1
      7       2       7 1
      8       3       8 1
      9       5       9 1
@<TRIPOS>ALT_TYPE
CGenFF_4.0_ALT_TYPE_SET
CGenFF_4.0 1 CG2R51 2 CG2R52 3 CG2R51 4 NG2R50 5 NG2R51 6 HGR51 7 HGR52 8 HGR52 9 HGP1
@<TRIPOS>MOLECULE
pyrazole
 9 9 0 0 0
****
USER_CHARGES
INVALID_CHARGES
Pose:  40 Cluster:  40 Fr_nu: 336801 TotEn:   -10.40
@<TRIPOS>ATOM
      1 C1        -52.4548    5.3137  -32.4344 C.2    1 LIG      -0.25100
      2 C2        -53.2349    4.6316  -33.3872 C.2    1 LIG       0.13200
      3 C3        -51.1778    4.8528  -32.6427 C.2    1 LIG      -0.03800
      4 N1        -52.5138    3.8007  -34.1446 N.2    1 LIG      -0.57800
      5 N2        -51.2671    3.9578  -33.6680 N.pl3  1 LIG      -0.05900
      6 H1        -52.7726    6.0387  -31.6997 H      1 LIG       0.15700
      7 H2        -54.2989    4.7049  -33.5610 H      1 LIG       0.15600
      8 H3        -50.2353    5.0743  -32.1630 H      1 LIG       0.15900
      9 H4        -50.5212    3.4187  -34.0896 H      1 LIG       0.32200
@<TRIPOS>BOND
      1       1       2 1
      2       1       3 2
      3       2       4 2
      4       3       5 1
      5       4       5 1
      6       1       6 1
      7       2       7 1
      8       3       8 1
      9       5       9 1
@<TRIPOS>ALT_TYPE
CGenFF_4.0_ALT_TYPE_SET
CGenFF_4.0 1 CG2R51 2 CG2R52 3 CG2R51 4 NG2R50 5 NG2R51 6 HGR51 7 HGR52 8 HGR52 9 HGP1
@<TRIPOS>MOLECULE
pyrazole
 9 9 0 0 0
****
USER_CHARGES
INVALID_CHARGES
Pose:  41 Cluster:  41 Fr_nu: 292324 TotEn:    -8.68
@<TRIPOS>ATOM
      1 C1        -75.8621  -17.6198  -43.7770 C.2    1 LIG      -0.25100
      2 C2        -77.2650  -17.7133  -43.7072 C.2    1 LIG       0.13200
      3 C3        -75.4446  -17.7434  -42.4743 C.2    1 LIG      -0.03800
      4 N1        -77.7090  -17.8833  -42.4591 N.2    1 LIG      -0.57800
      5 N2        -76.5787  -17.8978  -41.7324 N.pl3  1 LIG      -0.05900
      6 H1        -75.2398  -17.4828  -44.6490 H      1 LIG       0.15700
      7 H2        -77.9824  -17.6641  -44.5139 H      1 LIG       0.15600
      8 H3        -74.4650  -17.7332  -42.0185 H      1 LIG       0.15900
      9 H4        -76.6547  -18.0155  -40.7299 H      1 LIG       0.32200
@<TRIPOS>BOND
      1       1       2 1
      2       1       3 2
      3       2       4 2
      4       3       5 1
      5       4       5 1
      6       1       6 1
      7       2       7 1
      8       3       8 1
      9       5       9 1
@<TRIPOS>ALT_TYPE
CGenFF_4.0_ALT_TYPE_SET
CGenFF_4.0 1 CG2R51 2 CG2R52 3 CG2R51 4 NG2R50 5 NG2R51 6 HGR51 7 HGR52 8 HGR52 9 HGP1
@<TRIPOS>MOLECULE
4_lactone
 9 9 0 0 0
****
USER_CHARGES
INVALID_CHARGES
Pose:   1 Cluster:   1 Fr_nu: 6305677 TotEn:   -21.17
@<TRIPOS>ATOM
      1 C1        -71.7280  -10.1206  -42.2481 C.2    1 LIG       0.04000
      2 C2        -72.9236   -9.6531  -43.0973 C.3    1 LIG       0.11000
      3 C3        -73.7153   -9.9751  -41.8334 C.3    1 LIG       0.08100
      4 O1        -70.5323  -10.2484  -42.3832 O.2    1 LIG      -0.32000
      5 O2        -72.4953  -10.3876  -41.1574 O.3    1 LIG      -0.27100
      6 H1        -72.8862   -8.5991  -43.3771 H      1 LIG       0.09000
      7 H2        -73.1309  -10.2865  -43.9614 H      1 LIG       0.09000
      8 H3        -74.1824   -9.1205  -41.3365 H      1 LIG       0.09000
      9 H4        -74.4259  -10.8017  -41.9198 H      1 LIG       0.09000
@<TRIPOS>BOND
      1       1       2 1
      2       1       4 2
      3       1       5 1
      4       2       3 1
      5       3       5 1
      6       2       6 1
      7       2       7 1
      8       3       8 1
      9       3       9 1
@<TRIPOS>ALT_TYPE
CGenFF_4.0_ALT_TYPE_SET
CGenFF_4.0 1 CG2O4 2 CG3C41 3 CG3C41 4 OG2D1 5 OG3C51 6 HGA2 7 HGA2 8 HGA2 9 HGA2
@<TRIPOS>MOLECULE
4_lactone
 9 9 0 0 0
****
USER_CHARGES
INVALID_CHARGES
Pose:   2 Cluster:   2 Fr_nu: 6878414 TotEn:   -20.64
@<TRIPOS>ATOM
      1 C1        -52.4028  -21.6340  -26.4017 C.2    1 LIG       0.04000
      2 C2        -52.8845  -22.5718  -27.5231 C.3    1 LIG       0.11000
      3 C3        -53.7671  -23.1442  -26.4180 C.3    1 LIG       0.08100
      4 O1        -51.6169  -20.7225  -26.2758 O.2    1 LIG      -0.32000
      5 O2        -53.2160  -22.1929  -25.4657 O.3    1 LIG      -0.27100
      6 H1        -53.4098  -22.0642  -28.3336 H      1 LIG       0.09000
      7 H2        -52.1120  -23.2400  -27.9074 H      1 LIG       0.09000
      8 H3        -54.8433  -23.0041  -26.5509 H      1 LIG       0.09000
      9 H4        -53.5494  -24.1756  -26.1273 H      1 LIG       0.09000
@<TRIPOS>BOND
      1       1       2 1
      2       1       4 2
      3       1       5 1
      4       2       3 1
      5       3       5 1
      6       2       6 1
      7       2       7 1
      8       3       8 1
      9       3       9 1
@<TRIPOS>ALT_TYPE
CGenFF_4.0_ALT_TYPE_SET
CGenFF_4.0 1 CG2O4 2 CG3C41 3 CG3C41 4 OG2D1 5 OG3C51 6 HGA2 7 HGA2 8 HGA2 9 HGA2
@<TRIPOS>MOLECULE
4_lactone
 9 9 0 0 0
****
USER_CHARGES
INVALID_CHARGES
Pose:   3 Cluster:   3 Fr_nu: 6886200 TotEn:   -20.43
@<TRIPOS>ATOM
      1 C1        -45.8815   -9.7836  -32.3604 C.2    1 LIG       0.04000
      2 C2        -44.7636   -9.0170  -31.6312 C.3    1 LIG       0.11000
      3 C3        -45.4401   -7.7996  -32.2543 C.3    1 LIG       0.08100
      4 O1        -46.2356  -10.9330  -32.4942 O.2    1 LIG      -0.32000
      5 O2        -46.4327   -8.6561  -32.8843 O.3    1 LIG      -0.27100
      6 H1        -44.8151   -9.0823  -30.5432 H      1 LIG       0.09000
      7 H2        -43.7596   -9.2403  -31.9956 H      1 LIG       0.09000
      8 H3        -45.8995   -7.1007  -31.5500 H      1 LIG       0.09000
      9 H4        -44.8468   -7.2588  -32.9967 H      1 LIG       0.09000
@<TRIPOS>BOND
      1       1       2 1
      2       1       4 2
      3       1       5 1
      4       2       3 1
      5       3       5 1
      6       2       6 1
      7       2       7 1
      8       3       8 1
      9       3       9 1
@<TRIPOS>ALT_TYPE
CGenFF_4.0_ALT_TYPE_SET
CGenFF_4.0 1 CG2O4 2 CG3C41 3 CG3C41 4 OG2D1 5 OG3C51 6 HGA2 7 HGA2 8 HGA2 9 HGA2
@<TRIPOS>MOLECULE
4_lactone
 9 9 0 0 0
****
USER_CHARGES
INVALID_CHARGES
Pose:   4 Cluster:   4 Fr_nu: 4776597 TotEn:   -19.72
@<TRIPOS>ATOM
      1 C1        -70.9618   -9.9420  -43.5728 C.2    1 LIG       0.04000
      2 C2        -72.2900   -9.2224  -43.8680 C.3    1 LIG       0.11000
      3 C3        -71.4976   -8.6193  -45.0240 C.3    1 LIG       0.08100
      4 O1        -70.5342  -10.7295  -42.7596 O.2    1 LIG      -0.32000
      5 O2        -70.3159   -9.3660  -44.6220 O.3    1 LIG      -0.27100
      6 H1        -73.1054   -9.8902  -44.1502 H      1 LIG       0.09000
      7 H2        -72.6002   -8.5233  -43.0897 H      1 LIG       0.09000
      8 H3        -71.8318   -8.9022  -46.0259 H      1 LIG       0.09000
      9 H4        -71.3293   -7.5403  -44.9681 H      1 LIG       0.09000
@<TRIPOS>BOND
      1       1       2 1
      2       1       4 2
      3       1       5 1
      4       2       3 1
      5       3       5 1
      6       2       6 1
      7       2       7 1
      8       3       8 1
      9       3       9 1
@<TRIPOS>ALT_TYPE
CGenFF_4.0_ALT_TYPE_SET
CGenFF_4.0 1 CG2O4 2 CG3C41 3 CG3C41 4 OG2D1 5 OG3C51 6 HGA2 7 HGA2 8 HGA2 9 HGA2
@<TRIPOS>MOLECULE
4_lactone
 9 9 0 0 0
****
USER_CHARGES
INVALID_CHARGES
Pose:   5 Cluster:   5 Fr_nu: 4776700 TotEn:   -19.72
@<TRIPOS>ATOM
      1 C1        -71.4293  -10.4840  -42.5227 C.2    1 LIG       0.04000
      2 C2        -72.8442   -9.8844  -42.6100 C.3    1 LIG       0.11000
      3 C3        -72.2900   -9.2224  -43.8680 C.3    1 LIG       0.08100
      4 O1        -70.8175  -11.2261  -41.7882 O.2    1 LIG      -0.32000
      5 O2        -71.0010   -9.8610  -43.6532 O.3    1 LIG      -0.27100
      6 H1        -73.6316  -10.6223  -42.7708 H      1 LIG       0.09000
      7 H2        -73.0934   -9.2098  -41.7893 H      1 LIG       0.09000
      8 H3        -72.7452   -9.5398  -44.8101 H      1 LIG       0.09000
      9 H4        -72.2095   -8.1325  -43.8310 H      1 LIG       0.09000
@<TRIPOS>BOND
      1       1       2 1
      2       1       4 2
      3       1       5 1
      4       2       3 1
      5       3       5 1
      6       2       6 1
      7       2       7 1
      8       3       8 1
      9       3       9 1
@<TRIPOS>ALT_TYPE
CGenFF_4.0_ALT_TYPE_SET
CGenFF_4.0 1 CG2O4 2 CG3C41 3 CG3C41 4 OG2D1 5 OG3C51 6 HGA2 7 HGA2 8 HGA2 9 HGA2
@<TRIPOS>MOLECULE
4_lactone
 9 9 0 0 0
****
USER_CHARGES
INVALID_CHARGES
Pose:   6 Cluster:   6 Fr_nu:   4781 TotEn:   -19.52
@<TRIPOS>ATOM
      1 C1        -76.2549  -16.9192  -42.1664 C.2    1 LIG       0.04000
      2 C2        -75.9486  -17.1309  -43.6600 C.3    1 LIG       0.11000
      3 C3        -77.2919  -17.8543  -43.6472 C.3    1 LIG       0.08100
      4 O1        -75.7277  -16.3937  -41.2124 O.2    1 LIG      -0.32000
      5 O2        -77.4429  -17.5786  -42.2271 O.3    1 LIG      -0.27100
      6 H1        -75.9127  -16.2089  -44.2424 H      1 LIG       0.09000
      7 H2        -75.0748  -17.7559  -43.8511 H      1 LIG       0.09000
      8 H3        -78.0868  -17.3876  -44.2353 H      1 LIG       0.09000
      9 H4        -77.2507  -18.9288  -43.8457 H      1 LIG       0.09000
@<TRIPOS>BOND
      1       1       2 1
      2       1       4 2
      3       1       5 1
      4       2       3 1
      5       3       5 1
      6       2       6 1
      7       2       7 1
      8       3       8 1
      9       3       9 1
@<TRIPOS>ALT_TYPE
CGenFF_4.0_ALT_TYPE_SET
CGenFF_4.0 1 CG2O4 2 CG3C41 3 CG3C41 4 OG2D1 5 OG3C51 6 HGA2 7 HGA2 8 HGA2 9 HGA2
@<TRIPOS>MOLECULE
4_lactone
 9 9 0 0 0
****
USER_CHARGES
INVALID_CHARGES
Pose:   7 Cluster:   7 Fr_nu: 369539 TotEn:   -18.79
@<TRIPOS>ATOM
      1 C1        -71.2505  -11.1091  -41.9972 C.2    1 LIG       0.04000
      2 C2        -72.3058   -9.9914  -41.9188 C.3    1 LIG       0.11000
      3 C3        -73.1685  -11.0014  -42.6694 C.3    1 LIG       0.08100
      4 O1        -70.1064  -11.2836  -41.6436 O.2    1 LIG      -0.32000
      5 O2        -72.0741  -11.9593  -42.6669 O.3    1 LIG      -0.27100
      6 H1        -72.6289   -9.7541  -40.9040 H      1 LIG       0.09000
      7 H2        -72.0409   -9.0892  -42.4726 H      1 LIG       0.09000
      8 H3        -74.0372  -11.3802  -42.1240 H      1 LIG       0.09000
      9 H4        -73.4508  -10.7166  -43.6867 H      1 LIG       0.09000
@<TRIPOS>BOND
      1       1       2 1
      2       1       4 2
      3       1       5 1
      4       2       3 1
      5       3       5 1
      6       2       6 1
      7       2       7 1
      8       3       8 1
      9       3       9 1
@<TRIPOS>ALT_TYPE
CGenFF_4.0_ALT_TYPE_SET
CGenFF_4.0 1 CG2O4 2 CG3C41 3 CG3C41 4 OG2D1 5 OG3C51 6 HGA2 7 HGA2 8 HGA2 9 HGA2
@<TRIPOS>MOLECULE
4_lactone
 9 9 0 0 0
****
USER_CHARGES
INVALID_CHARGES
Pose:   8 Cluster:   8 Fr_nu: 6244454 TotEn:   -18.67
@<TRIPOS>ATOM
      1 C1        -85.3247   -9.7453  -33.1862 C.2    1 LIG       0.04000
      2 C2        -84.1332   -9.4000  -34.0973 C.3    1 LIG       0.11000
      3 C3        -83.4300  -10.4823  -33.2836 C.3    1 LIG       0.08100
      4 O1        -86.4700   -9.3837  -33.0382 O.2    1 LIG      -0.32000
      5 O2        -84.6367  -10.6974  -32.5006 O.3    1 LIG      -0.27100
      6 H1        -84.2966   -9.6307  -35.1511 H      1 LIG       0.09000
      7 H2        -83.7523   -8.3857  -33.9671 H      1 LIG       0.09000
      8 H3        -83.1435  -11.3804  -33.8376 H      1 LIG       0.09000
      9 H4        -82.6013  -10.1388  -32.6584 H      1 LIG       0.09000
@<TRIPOS>BOND
      1       1       2 1
      2       1       4 2
      3       1       5 1
      4       2       3 1
      5       3       5 1
      6       2       6 1
      7       2       7 1
      8       3       8 1
      9       3       9 1
@<TRIPOS>ALT_TYPE
CGenFF_4.0_ALT_TYPE_SET
CGenFF_4.0 1 CG2O4 2 CG3C41 3 CG3C41 4 OG2D1 5 OG3C51 6 HGA2 7 HGA2 8 HGA2 9 HGA2
@<TRIPOS>MOLECULE
4_lactone
 9 9 0 0 0
****
USER_CHARGES
INVALID_CHARGES
Pose:   9 Cluster:   9 Fr_nu: 6910525 TotEn:   -18.59
@<TRIPOS>ATOM
      1 C1        -46.5610   -8.7445  -32.3208 C.2    1 LIG       0.04000
      2 C2        -46.0949   -7.8502  -31.1579 C.3    1 LIG       0.11000
      3 C3        -46.8542   -8.8666  -30.3104 C.3    1 LIG       0.08100
      4 O1        -46.4521   -8.7716  -33.5256 O.2    1 LIG      -0.32000
      5 O2        -47.2196   -9.6111  -31.5053 O.3    1 LIG      -0.27100
      6 H1        -45.0131   -7.8301  -31.0173 H      1 LIG       0.09000
      7 H2        -46.5120   -6.8420  -31.1767 H      1 LIG       0.09000
      8 H3        -46.2433   -9.4681  -29.6317 H      1 LIG       0.09000
      9 H4        -47.7364   -8.4825  -29.7910 H      1 LIG       0.09000
@<TRIPOS>BOND
      1       1       2 1
      2       1       4 2
      3       1       5 1
      4       2       3 1
      5       3       5 1
      6       2       6 1
      7       2       7 1
      8       3       8 1
      9       3       9 1
@<TRIPOS>ALT_TYPE
CGenFF_4.0_ALT_TYPE_SET
CGenFF_4.0 1 CG2O4 2 CG3C41 3 CG3C41 4 OG2D1 5 OG3C51 6 HGA2 7 HGA2 8 HGA2 9 HGA2
@<TRIPOS>MOLECULE
4_lactone
 9 9 0 0 0
****
USER_CHARGES
INVALID_CHARGES
Pose:  10 Cluster:  10 Fr_nu: 4705552 TotEn:   -18.34
@<TRIPOS>ATOM
      1 C1        -51.7399  -21.9768  -26.7549 C.2    1 LIG       0.04000
      2 C2        -52.4444  -23.3448  -26.7170 C.3    1 LIG       0.11000
      3 C3        -53.3547  -22.7022  -27.7593 C.3    1 LIG       0.08100
      4 O1        -50.7965  -21.4428  -26.2171 O.2    1 LIG      -0.32000
      5 O2        -52.5902  -21.4670  -27.6859 O.3    1 LIG      -0.27100
      6 H1        -51.8288  -24.1729  -27.0717 H      1 LIG       0.09000
      7 H2        -52.9113  -23.5788  -25.7588 H      1 LIG       0.09000
      8 H3        -53.3144  -23.1426  -28.7593 H      1 LIG       0.09000
      9 H4        -54.3926  -22.5513  -27.4501 H      1 LIG       0.09000
@<TRIPOS>BOND
      1       1       2 1
      2       1       4 2
      3       1       5 1
      4       2       3 1
      5       3       5 1
      6       2       6 1
      7       2       7 1
      8       3       8 1
      9       3       9 1
@<TRIPOS>ALT_TYPE
CGenFF_4.0_ALT_TYPE_SET
CGenFF_4.0 1 CG2O4 2 CG3C41 3 CG3C41 4 OG2D1 5 OG3C51 6 HGA2 7 HGA2 8 HGA2 9 HGA2
@<TRIPOS>MOLECULE
4_lactone
 9 9 0 0 0
****
USER_CHARGES
INVALID_CHARGES
Pose:  11 Cluster:  11 Fr_nu: 6317549 TotEn:   -18.06
@<TRIPOS>ATOM
      1 C1        -84.3441   -9.3873  -33.1667 C.2    1 LIG       0.04000
      2 C2        -83.3022   -9.5489  -34.2881 C.3    1 LIG       0.11000
      3 C3        -82.3204   -9.1713  -33.1830 C.3    1 LIG       0.08100
      4 O1        -85.5436   -9.4862  -33.0411 O.2    1 LIG      -0.32000
      5 O2        -83.4142   -9.0557  -32.2313 O.3    1 LIG      -0.27100
      6 H1        -83.2150  -10.5665  -34.6719 H      1 LIG       0.09000
      7 H2        -83.4050   -8.8258  -35.0990 H      1 LIG       0.09000
      8 H3        -81.6127   -9.9520  -32.8910 H      1 LIG       0.09000
      9 H4        -81.8026   -8.2177  -33.3177 H      1 LIG       0.09000
@<TRIPOS>BOND
      1       1       2 1
      2       1       4 2
      3       1       5 1
      4       2       3 1
      5       3       5 1
      6       2       6 1
      7       2       7 1
      8       3       8 1
      9       3       9 1
@<TRIPOS>ALT_TYPE
CGenFF_4.0_ALT_TYPE_SET
CGenFF_4.0 1 CG2O4 2 CG3C41 3 CG3C41 4 OG2D1 5 OG3C51 6 HGA2 7 HGA2 8 HGA2 9 HGA2
@<TRIPOS>MOLECULE
4_lactone
 9 9 0 0 0
****
USER_CHARGES
INVALID_CHARGES
Pose:  12 Cluster:  12 Fr_nu: 6474926 TotEn:   -17.94
@<TRIPOS>ATOM
      1 C1        -70.9120  -10.3044  -42.7604 C.2    1 LIG       0.04000
      2 C2        -71.6452   -9.2780  -43.6426 C.3    1 LIG       0.11000
      3 C3        -72.8662  -10.1268  -43.3010 C.3    1 LIG       0.08100
      4 O1        -69.7822  -10.5075  -42.3775 O.2    1 LIG      -0.32000
      5 O2        -72.0411  -11.0158  -42.4981 O.3    1 LIG      -0.27100
      6 H1        -71.6456   -8.2640  -43.2398 H      1 LIG       0.09000
      7 H2        -71.3370   -9.2896  -44.6893 H      1 LIG       0.09000
      8 H3        -73.6325   -9.6330  -42.6972 H      1 LIG       0.09000
      9 H4        -73.3241  -10.6543  -44.1423 H      1 LIG       0.09000
@<TRIPOS>BOND
      1       1       2 1
      2       1       4 2
      3       1       5 1
      4       2       3 1
      5       3       5 1
      6       2       6 1
      7       2       7 1
      8       3       8 1
      9       3       9 1
@<TRIPOS>ALT_TYPE
CGenFF_4.0_ALT_TYPE_SET
CGenFF_4.0 1 CG2O4 2 CG3C41 3 CG3C41 4 OG2D1 5 OG3C51 6 HGA2 7 HGA2 8 HGA2 9 HGA2
@<TRIPOS>MOLECULE
4_lactone
 9 9 0 0 0
****
USER_CHARGES
INVALID_CHARGES
Pose:  13 Cluster:  13 Fr_nu: 4101023 TotEn:   -17.85
@<TRIPOS>ATOM
      1 C1        -72.0370  -10.5329  -41.4575 C.2    1 LIG       0.04000
      2 C2        -73.5054  -10.0777  -41.3816 C.3    1 LIG       0.11000
      3 C3        -73.4856  -10.3732  -42.8783 C.3    1 LIG       0.08100
      4 O1        -71.1030  -10.6659  -40.6998 O.2    1 LIG      -0.32000
      5 O2        -72.0900  -10.7745  -42.7949 O.3    1 LIG      -0.27100
      6 H1        -74.1426  -10.7269  -40.7790 H      1 LIG       0.09000
      7 H2        -73.6330   -9.0294  -41.1065 H      1 LIG       0.09000
      8 H3        -74.1234  -11.1983  -43.2067 H      1 LIG       0.09000
      9 H4        -73.6160   -9.5063  -43.5319 H      1 LIG       0.09000
@<TRIPOS>BOND
      1       1       2 1
      2       1       4 2
      3       1       5 1
      4       2       3 1
      5       3       5 1
      6       2       6 1
      7       2       7 1
      8       3       8 1
      9       3       9 1
@<TRIPOS>ALT_TYPE
CGenFF_4.0_ALT_TYPE_SET
CGenFF_4.0 1 CG2O4 2 CG3C41 3 CG3C41 4 OG2D1 5 OG3C51 6 HGA2 7 HGA2 8 HGA2 9 HGA2
@<TRIPOS>MOLECULE
4_lactone
 9 9 0 0 0
****
USER_CHARGES
INVALID_CHARGES
Pose:  14 Cluster:  14 Fr_nu: 6424116 TotEn:   -17.51
@<TRIPOS>ATOM
      1 C1        -84.5235   -9.2923  -32.5068 C.2    1 LIG       0.04000
      2 C2        -83.1981   -9.6828  -33.1852 C.3    1 LIG       0.11000
      3 C3        -83.8939   -9.1581  -34.4376 C.3    1 LIG       0.08100
      4 O1        -85.0013   -9.3245  -31.3955 O.2    1 LIG      -0.32000
      5 O2        -85.0830   -8.8423  -33.6618 O.3    1 LIG      -0.27100
      6 H1        -82.3367   -9.1060  -32.8451 H      1 LIG       0.09000
      7 H2        -82.9896  -10.7539  -33.1717 H      1 LIG       0.09000
      8 H3        -83.4538   -8.2621  -34.8837 H      1 LIG       0.09000
      9 H4        -84.1037   -9.9047  -35.2084 H      1 LIG       0.09000
@<TRIPOS>BOND
      1       1       2 1
      2       1       4 2
      3       1       5 1
      4       2       3 1
      5       3       5 1
      6       2       6 1
      7       2       7 1
      8       3       8 1
      9       3       9 1
@<TRIPOS>ALT_TYPE
CGenFF_4.0_ALT_TYPE_SET
CGenFF_4.0 1 CG2O4 2 CG3C41 3 CG3C41 4 OG2D1 5 OG3C51 6 HGA2 7 HGA2 8 HGA2 9 HGA2
@<TRIPOS>MOLECULE
4_lactone
 9 9 0 0 0
****
USER_CHARGES
INVALID_CHARGES
Pose:  15 Cluster:  15 Fr_nu:  20200 TotEn:   -17.18
@<TRIPOS>ATOM
      1 C1        -68.4993   -8.0996  -48.7049 C.2    1 LIG       0.04000
      2 C2        -69.7886   -7.3466  -49.0788 C.3    1 LIG       0.11000
      3 C3        -70.2105   -7.7352  -47.6650 C.3    1 LIG       0.08100
      4 O1        -67.4427   -8.3751  -49.2265 O.2    1 LIG      -0.32000
      5 O2        -68.9401   -8.4123  -47.4568 O.3    1 LIG      -0.27100
      6 H1        -69.6462   -6.2791  -49.2540 H      1 LIG       0.09000
      7 H2        -70.3562   -7.8098  -49.8875 H      1 LIG       0.09000
      8 H3        -70.3444   -6.9054  -46.9657 H      1 LIG       0.09000
      9 H4        -71.0519   -8.4304  -47.5982 H      1 LIG       0.09000
@<TRIPOS>BOND
      1       1       2 1
      2       1       4 2
      3       1       5 1
      4       2       3 1
      5       3       5 1
      6       2       6 1
      7       2       7 1
      8       3       8 1
      9       3       9 1
@<TRIPOS>ALT_TYPE
CGenFF_4.0_ALT_TYPE_SET
CGenFF_4.0 1 CG2O4 2 CG3C41 3 CG3C41 4 OG2D1 5 OG3C51 6 HGA2 7 HGA2 8 HGA2 9 HGA2
@<TRIPOS>MOLECULE
4_lactone
 9 9 0 0 0
****
USER_CHARGES
INVALID_CHARGES
Pose:  16 Cluster:  16 Fr_nu: 6905068 TotEn:   -16.99
@<TRIPOS>ATOM
      1 C1        -45.7170   -9.0394  -32.5947 C.2    1 LIG       0.04000
      2 C2        -44.6326   -8.0511  -32.1295 C.3    1 LIG       0.11000
      3 C3        -45.5865   -7.8365  -30.9582 C.3    1 LIG       0.08100
      4 O1        -45.9008   -9.7904  -33.5256 O.2    1 LIG      -0.32000
      5 O2        -46.5196   -8.7984  -31.5235 O.3    1 LIG      -0.27100
      6 H1        -43.6785   -8.5198  -31.8836 H      1 LIG       0.09000
      7 H2        -44.4957   -7.1955  -32.7928 H      1 LIG       0.09000
      8 H3        -45.2170   -8.1595  -29.9811 H      1 LIG       0.09000
      9 H4        -46.0304   -6.8397  -30.8880 H      1 LIG       0.09000
@<TRIPOS>BOND
      1       1       2 1
      2       1       4 2
      3       1       5 1
      4       2       3 1
      5       3       5 1
      6       2       6 1
      7       2       7 1
      8       3       8 1
      9       3       9 1
@<TRIPOS>ALT_TYPE
CGenFF_4.0_ALT_TYPE_SET
CGenFF_4.0 1 CG2O4 2 CG3C41 3 CG3C41 4 OG2D1 5 OG3C51 6 HGA2 7 HGA2 8 HGA2 9 HGA2
@<TRIPOS>MOLECULE
4_lactone
 9 9 0 0 0
****
USER_CHARGES
INVALID_CHARGES
Pose:  17 Cluster:  17 Fr_nu: 773473 TotEn:   -16.96
@<TRIPOS>ATOM
      1 C1        -80.2022  -29.5083  -35.5167 C.2    1 LIG       0.04000
      2 C2        -80.9119  -28.3694  -34.7628 C.3    1 LIG       0.11000
      3 C3        -79.7383  -28.5194  -33.7994 C.3    1 LIG       0.08100
      4 O1        -80.3785  -30.1606  -36.5206 O.2    1 LIG      -0.32000
      5 O2        -79.1859  -29.5884  -34.6165 O.3    1 LIG      -0.27100
      6 H1        -80.9547  -27.4289  -35.3143 H      1 LIG       0.09000
      7 H2        -81.8907  -28.6412  -34.3643 H      1 LIG       0.09000
      8 H3        -79.0599  -27.6638  -33.7424 H      1 LIG       0.09000
      9 H4        -79.9937  -28.8716  -32.7962 H      1 LIG       0.09000
@<TRIPOS>BOND
      1       1       2 1
      2       1       4 2
      3       1       5 1
      4       2       3 1
      5       3       5 1
      6       2       6 1
      7       2       7 1
      8       3       8 1
      9       3       9 1
@<TRIPOS>ALT_TYPE
CGenFF_4.0_ALT_TYPE_SET
CGenFF_4.0 1 CG2O4 2 CG3C41 3 CG3C41 4 OG2D1 5 OG3C51 6 HGA2 7 HGA2 8 HGA2 9 HGA2
@<TRIPOS>MOLECULE
4_lactone
 9 9 0 0 0
****
USER_CHARGES
INVALID_CHARGES
Pose:  18 Cluster:  18 Fr_nu: 4531146 TotEn:   -16.68
@<TRIPOS>ATOM
      1 C1        -69.4424   -7.5657  -45.0397 C.2    1 LIG       0.04000
      2 C2        -70.5719   -7.2724  -44.0360 C.3    1 LIG       0.11000
      3 C3        -69.4517   -6.5995  -43.2484 C.3    1 LIG       0.08100
      4 O1        -69.3195   -8.1175  -46.1096 O.2    1 LIG      -0.32000
      5 O2        -68.4934   -6.9497  -44.2850 O.3    1 LIG      -0.27100
      6 H1        -71.3470   -6.6071  -44.4195 H      1 LIG       0.09000
      7 H2        -71.0040   -8.1640  -43.5788 H      1 LIG       0.09000
      8 H3        -69.5402   -5.5161  -43.1305 H      1 LIG       0.09000
      9 H4        -69.1995   -7.0681  -42.2932 H      1 LIG       0.09000
@<TRIPOS>BOND
      1       1       2 1
      2       1       4 2
      3       1       5 1
      4       2       3 1
      5       3       5 1
      6       2       6 1
      7       2       7 1
      8       3       8 1
      9       3       9 1
@<TRIPOS>ALT_TYPE
CGenFF_4.0_ALT_TYPE_SET
CGenFF_4.0 1 CG2O4 2 CG3C41 3 CG3C41 4 OG2D1 5 OG3C51 6 HGA2 7 HGA2 8 HGA2 9 HGA2
@<TRIPOS>MOLECULE
4_lactone
 9 9 0 0 0
****
USER_CHARGES
INVALID_CHARGES
Pose:  19 Cluster:  19 Fr_nu: 190908 TotEn:   -16.65
@<TRIPOS>ATOM
      1 C1        -75.8517  -26.7419  -45.2410 C.2    1 LIG       0.04000
      2 C2        -76.8755  -25.7073  -44.7402 C.3    1 LIG       0.11000
      3 C3        -75.6750  -24.7666  -44.7834 C.3    1 LIG       0.08100
      4 O1        -75.8399  -27.9146  -45.5392 O.2    1 LIG      -0.32000
      5 O2        -74.8256  -25.8493  -45.2543 O.3    1 LIG      -0.27100
      6 H1        -77.6735  -25.4898  -45.4517 H      1 LIG       0.09000
      7 H2        -77.2754  -25.9210  -43.7476 H      1 LIG       0.09000
      8 H3        -75.7354  -23.9548  -45.5135 H      1 LIG       0.09000
      9 H4        -75.3398  -24.3850  -43.8151 H      1 LIG       0.09000
@<TRIPOS>BOND
      1       1       2 1
      2       1       4 2
      3       1       5 1
      4       2       3 1
      5       3       5 1
      6       2       6 1
      7       2       7 1
      8       3       8 1
      9       3       9 1
@<TRIPOS>ALT_TYPE
CGenFF_4.0_ALT_TYPE_SET
CGenFF_4.0 1 CG2O4 2 CG3C41 3 CG3C41 4 OG2D1 5 OG3C51 6 HGA2 7 HGA2 8 HGA2 9 HGA2
@<TRIPOS>MOLECULE
4_lactone
 9 9 0 0 0
****
USER_CHARGES
INVALID_CHARGES
Pose:  20 Cluster:  20 Fr_nu: 6879238 TotEn:   -16.59
@<TRIPOS>ATOM
      1 C1        -51.9650  -22.3181  -26.3365 C.2    1 LIG       0.04000
      2 C2        -53.2949  -22.9203  -25.8487 C.3    1 LIG       0.11000
      3 C3        -52.6590  -24.2311  -26.3018 C.3    1 LIG       0.08100
      4 O1        -51.4524  -21.2242  -26.4067 O.2    1 LIG      -0.32000
      5 O2        -51.4602  -23.5214  -26.7199 O.3    1 LIG      -0.27100
      6 H1        -53.4616  -22.8210  -24.7750 H      1 LIG       0.09000
      7 H2        -54.1668  -22.5941  -26.4180 H      1 LIG       0.09000
      8 H3        -52.4445  -24.9525  -25.5087 H      1 LIG       0.09000
      9 H4        -53.1480  -24.7255  -27.1456 H      1 LIG       0.09000
@<TRIPOS>BOND
      1       1       2 1
      2       1       4 2
      3       1       5 1
      4       2       3 1
      5       3       5 1
      6       2       6 1
      7       2       7 1
      8       3       8 1
      9       3       9 1
@<TRIPOS>ALT_TYPE
CGenFF_4.0_ALT_TYPE_SET
CGenFF_4.0 1 CG2O4 2 CG3C41 3 CG3C41 4 OG2D1 5 OG3C51 6 HGA2 7 HGA2 8 HGA2 9 HGA2
@<TRIPOS>MOLECULE
4_lactone
 9 9 0 0 0
****
USER_CHARGES
INVALID_CHARGES
Pose:  21 Cluster:  21 Fr_nu: 5725879 TotEn:   -16.55
@<TRIPOS>ATOM
      1 C1        -85.0019   -8.5926  -33.5965 C.2    1 LIG       0.04000
      2 C2        -83.5214   -8.4399  -33.9888 C.3    1 LIG       0.11000
      3 C3        -83.5356   -9.9644  -33.9288 C.3    1 LIG       0.08100
      4 O1        -85.9465   -7.8692  -33.3759 O.2    1 LIG      -0.32000
      5 O2        -84.9426   -9.9509  -33.5607 O.3    1 LIG      -0.27100
      6 H1        -83.3649   -8.0062  -34.9777 H      1 LIG       0.09000
      7 H2        -82.9101   -7.9411  -33.2349 H      1 LIG       0.09000
      8 H3        -83.3728  -10.4774  -34.8806 H      1 LIG       0.09000
      9 H4        -82.9192  -10.4113  -33.1440 H      1 LIG       0.09000
@<TRIPOS>BOND
      1       1       2 1
      2       1       4 2
      3       1       5 1
      4       2       3 1
      5       3       5 1
      6       2       6 1
      7       2       7 1
      8       3       8 1
      9       3       9 1
@<TRIPOS>ALT_TYPE
CGenFF_4.0_ALT_TYPE_SET
CGenFF_4.0 1 CG2O4 2 CG3C41 3 CG3C41 4 OG2D1 5 OG3C51 6 HGA2 7 HGA2 8 HGA2 9 HGA2
@<TRIPOS>MOLECULE
4_lactone
 9 9 0 0 0
****
USER_CHARGES
INVALID_CHARGES
Pose:  22 Cluster:  22 Fr_nu: 6424389 TotEn:   -16.39
@<TRIPOS>ATOM
      1 C1        -83.3228   -9.6541  -32.3939 C.2    1 LIG       0.04000
      2 C2        -83.2003   -9.3320  -33.8940 C.3    1 LIG       0.11000
      3 C3        -81.7753   -8.9453  -33.5097 C.3    1 LIG       0.08100
      4 O1        -84.1698  -10.0691  -31.6358 O.2    1 LIG      -0.32000
      5 O2        -82.0406   -9.2909  -32.1220 O.3    1 LIG      -0.27100
      6 H1        -83.2956  -10.2019  -34.5457 H      1 LIG       0.09000
      7 H2        -83.8405   -8.5136  -34.2275 H      1 LIG       0.09000
      8 H3        -80.9841   -9.5680  -33.9361 H      1 LIG       0.09000
      9 H4        -81.5282   -7.8858  -33.6196 H      1 LIG       0.09000
@<TRIPOS>BOND
      1       1       2 1
      2       1       4 2
      3       1       5 1
      4       2       3 1
      5       3       5 1
      6       2       6 1
      7       2       7 1
      8       3       8 1
      9       3       9 1
@<TRIPOS>ALT_TYPE
CGenFF_4.0_ALT_TYPE_SET
CGenFF_4.0 1 CG2O4 2 CG3C41 3 CG3C41 4 OG2D1 5 OG3C51 6 HGA2 7 HGA2 8 HGA2 9 HGA2
@<TRIPOS>MOLECULE
4_lactone
 9 9 0 0 0
****
USER_CHARGES
INVALID_CHARGES
Pose:  23 Cluster:  23 Fr_nu: 264987 TotEn:   -16.09
@<TRIPOS>ATOM
      1 C1        -69.1261   -7.8761  -48.7180 C.2    1 LIG       0.04000
      2 C2        -70.6592   -7.8397  -48.8502 C.3    1 LIG       0.11000
      3 C3        -70.4501   -6.3309  -48.7634 C.3    1 LIG       0.08100
      4 O1        -68.2527   -8.7126  -48.6791 O.2    1 LIG      -0.32000
      5 O2        -69.0131   -6.5227  -48.6454 O.3    1 LIG      -0.27100
      6 H1        -71.0330   -8.2119  -49.8053 H      1 LIG       0.09000
      7 H2        -71.1894   -8.2943  -48.0116 H      1 LIG       0.09000
      8 H3        -70.7088   -5.7644  -49.6621 H      1 LIG       0.09000
      9 H4        -70.8652   -5.8476  -47.8747 H      1 LIG       0.09000
@<TRIPOS>BOND
      1       1       2 1
      2       1       4 2
      3       1       5 1
      4       2       3 1
      5       3       5 1
      6       2       6 1
      7       2       7 1
      8       3       8 1
      9       3       9 1
@<TRIPOS>ALT_TYPE
CGenFF_4.0_ALT_TYPE_SET
CGenFF_4.0 1 CG2O4 2 CG3C41 3 CG3C41 4 OG2D1 5 OG3C51 6 HGA2 7 HGA2 8 HGA2 9 HGA2
@<TRIPOS>MOLECULE
4_lactone
 9 9 0 0 0
****
USER_CHARGES
INVALID_CHARGES
Pose:  24 Cluster:  24 Fr_nu: 6790837 TotEn:   -16.01
@<TRIPOS>ATOM
      1 C1        -52.7294  -22.2251  -26.3746 C.2    1 LIG       0.04000
      2 C2        -53.3604  -23.6096  -26.1417 C.3    1 LIG       0.11000
      3 C3        -54.0634  -23.3110  -27.4625 C.3    1 LIG       0.08100
      4 O1        -51.9450  -21.4952  -25.8122 O.2    1 LIG      -0.32000
      5 O2        -53.3906  -22.0242  -27.5459 O.3    1 LIG      -0.27100
      6 H1        -52.6458  -24.4339  -26.1613 H      1 LIG       0.09000
      7 H2        -54.0048  -23.6632  -25.2627 H      1 LIG       0.09000
      8 H3        -53.7950  -23.9613  -28.2996 H      1 LIG       0.09000
      9 H4        -55.1489  -23.1937  -27.4031 H      1 LIG       0.09000
@<TRIPOS>BOND
      1       1       2 1
      2       1       4 2
      3       1       5 1
      4       2       3 1
      5       3       5 1
      6       2       6 1
      7       2       7 1
      8       3       8 1
      9       3       9 1
@<TRIPOS>ALT_TYPE
CGenFF_4.0_ALT_TYPE_SET
CGenFF_4.0 1 CG2O4 2 CG3C41 3 CG3C41 4 OG2D1 5 OG3C51 6 HGA2 7 HGA2 8 HGA2 9 HGA2
@<TRIPOS>MOLECULE
4_lactone
 9 9 0 0 0
****
USER_CHARGES
INVALID_CHARGES
Pose:  25 Cluster:  25 Fr_nu: 265813 TotEn:   -15.78
@<TRIPOS>ATOM
      1 C1        -68.7242   -8.1797  -47.5813 C.2    1 LIG       0.04000
      2 C2        -70.1099   -7.8494  -46.9984 C.3    1 LIG       0.11000
      3 C3        -70.4582   -7.5744  -48.4582 C.3    1 LIG       0.08100
      4 O1        -67.6448   -8.5398  -47.1694 O.2    1 LIG      -0.32000
      5 O2        -69.1030   -7.9162  -48.8606 O.3    1 LIG      -0.27100
      6 H1        -70.6164   -8.7019  -46.5431 H      1 LIG       0.09000
      7 H2        -70.1194   -6.9818  -46.3367 H      1 LIG       0.09000
      8 H3        -71.1937   -8.2490  -48.9049 H      1 LIG       0.09000
      9 H4        -70.6984   -6.5349  -48.6980 H      1 LIG       0.09000
@<TRIPOS>BOND
      1       1       2 1
      2       1       4 2
      3       1       5 1
      4       2       3 1
      5       3       5 1
      6       2       6 1
      7       2       7 1
      8       3       8 1
      9       3       9 1
@<TRIPOS>ALT_TYPE
CGenFF_4.0_ALT_TYPE_SET
CGenFF_4.0 1 CG2O4 2 CG3C41 3 CG3C41 4 OG2D1 5 OG3C51 6 HGA2 7 HGA2 8 HGA2 9 HGA2
@<TRIPOS>MOLECULE
4_lactone
 9 9 0 0 0
****
USER_CHARGES
INVALID_CHARGES
Pose:  26 Cluster:  26 Fr_nu:  60207 TotEn:   -15.58
@<TRIPOS>ATOM
      1 C1        -75.5268  -17.5748  -41.8432 C.2    1 LIG       0.04000
      2 C2        -75.4046  -17.9000  -43.3427 C.3    1 LIG       0.11000
      3 C3        -74.4338  -18.9677  -42.8471 C.3    1 LIG       0.08100
      4 O1        -76.1282  -16.7898  -41.1457 O.2    1 LIG      -0.32000
      5 O2        -74.6503  -18.5463  -41.4719 O.3    1 LIG      -0.27100
      6 H1        -76.3259  -18.2706  -43.7947 H      1 LIG       0.09000
      7 H2        -74.9646  -17.0981  -43.9378 H      1 LIG       0.09000
      8 H3        -74.7473  -20.0031  -43.0056 H      1 LIG       0.09000
      9 H4        -73.3914  -18.8339  -43.1489 H      1 LIG       0.09000
@<TRIPOS>BOND
      1       1       2 1
      2       1       4 2
      3       1       5 1
      4       2       3 1
      5       3       5 1
      6       2       6 1
      7       2       7 1
      8       3       8 1
      9       3       9 1
@<TRIPOS>ALT_TYPE
CGenFF_4.0_ALT_TYPE_SET
CGenFF_4.0 1 CG2O4 2 CG3C41 3 CG3C41 4 OG2D1 5 OG3C51 6 HGA2 7 HGA2 8 HGA2 9 HGA2
@<TRIPOS>MOLECULE
4_lactone
 9 9 0 0 0
****
USER_CHARGES
INVALID_CHARGES
Pose:  27 Cluster:  27 Fr_nu: 576844 TotEn:   -15.05
@<TRIPOS>ATOM
      1 C1        -55.3516    4.1311  -36.8623 C.2    1 LIG       0.04000
      2 C2        -55.6966    5.2102  -35.8203 C.3    1 LIG       0.11000
      3 C3        -54.3584    4.7968  -35.2152 C.3    1 LIG       0.08100
      4 O1        -55.8512    3.6593  -37.8583 O.2    1 LIG      -0.32000
      5 O2        -54.1700    3.8122  -36.2691 O.3    1 LIG      -0.27100
      6 H1        -55.7409    6.2224  -36.2251 H      1 LIG       0.09000
      7 H2        -56.5791    4.9834  -35.2198 H      1 LIG       0.09000
      8 H3        -53.5753    5.5598  -35.2316 H      1 LIG       0.09000
      9 H4        -54.4117    4.3255  -34.2300 H      1 LIG       0.09000
@<TRIPOS>BOND
      1       1       2 1
      2       1       4 2
      3       1       5 1
      4       2       3 1
      5       3       5 1
      6       2       6 1
      7       2       7 1
      8       3       8 1
      9       3       9 1
@<TRIPOS>ALT_TYPE
CGenFF_4.0_ALT_TYPE_SET
CGenFF_4.0 1 CG2O4 2 CG3C41 3 CG3C41 4 OG2D1 5 OG3C51 6 HGA2 7 HGA2 8 HGA2 9 HGA2
@<TRIPOS>MOLECULE
4_lactone
 9 9 0 0 0
****
USER_CHARGES
INVALID_CHARGES
Pose:  28 Cluster:  28 Fr_nu: 363845 TotEn:   -15.00
@<TRIPOS>ATOM
      1 C1        -61.8086  -21.4199  -40.7324 C.2    1 LIG       0.04000
      2 C2        -62.4915  -22.7908  -40.5798 C.3    1 LIG       0.11000
      3 C3        -63.5278  -22.1766  -41.5161 C.3    1 LIG       0.08100
      4 O1        -60.8111  -20.8687  -40.3255 O.2    1 LIG      -0.32000
      5 O2        -62.7707  -20.9356  -41.5629 O.3    1 LIG      -0.27100
      6 H1        -61.9169  -23.6229  -40.9897 H      1 LIG       0.09000
      7 H2        -62.8358  -23.0065  -39.5670 H      1 LIG       0.09000
      8 H3        -63.6063  -22.6385  -42.5040 H      1 LIG       0.09000
      9 H4        -64.5214  -22.0251  -41.0855 H      1 LIG       0.09000
@<TRIPOS>BOND
      1       1       2 1
      2       1       4 2
      3       1       5 1
      4       2       3 1
      5       3       5 1
      6       2       6 1
      7       2       7 1
      8       3       8 1
      9       3       9 1
@<TRIPOS>ALT_TYPE
CGenFF_4.0_ALT_TYPE_SET
CGenFF_4.0 1 CG2O4 2 CG3C41 3 CG3C41 4 OG2D1 5 OG3C51 6 HGA2 7 HGA2 8 HGA2 9 HGA2
@<TRIPOS>MOLECULE
4_lactone
 9 9 0 0 0
****
USER_CHARGES
INVALID_CHARGES
Pose:  29 Cluster:  29 Fr_nu: 640999 TotEn:   -14.36
@<TRIPOS>ATOM
      1 C1        -75.1684  -26.5763  -44.6382 C.2    1 LIG       0.04000
      2 C2        -75.5863  -25.1173  -44.3820 C.3    1 LIG       0.11000
      3 C3        -76.9893  -25.6673  -44.6208 C.3    1 LIG       0.08100
      4 O1        -74.1433  -27.2184  -44.6750 O.2    1 LIG      -0.32000
      5 O2        -76.4454  -26.9981  -44.8409 O.3    1 LIG      -0.27100
      6 H1        -75.3811  -24.7663  -43.3695 H      1 LIG       0.09000
      7 H2        -75.2199  -24.4113  -45.1291 H      1 LIG       0.09000
      8 H3        -77.6605  -25.6437  -43.7580 H      1 LIG       0.09000
      9 H4        -77.4988  -25.2891  -45.5114 H      1 LIG       0.09000
@<TRIPOS>BOND
      1       1       2 1
      2       1       4 2
      3       1       5 1
      4       2       3 1
      5       3       5 1
      6       2       6 1
      7       2       7 1
      8       3       8 1
      9       3       9 1
@<TRIPOS>ALT_TYPE
CGenFF_4.0_ALT_TYPE_SET
CGenFF_4.0 1 CG2O4 2 CG3C41 3 CG3C41 4 OG2D1 5 OG3C51 6 HGA2 7 HGA2 8 HGA2 9 HGA2
@<TRIPOS>MOLECULE
4_lactone
 9 9 0 0 0
****
USER_CHARGES
INVALID_CHARGES
Pose:  30 Cluster:  30 Fr_nu:   3207 TotEn:   -14.00
@<TRIPOS>ATOM
      1 C1        -67.0859   -8.0545  -47.8639 C.2    1 LIG       0.04000
      2 C2        -65.9451   -7.1325  -48.3306 C.3    1 LIG       0.11000
      3 C3        -66.4712   -7.4851  -49.7187 C.3    1 LIG       0.08100
      4 O1        -67.5359   -8.4580  -46.8155 O.2    1 LIG      -0.32000
      5 O2        -67.5012   -8.3266  -49.1301 O.3    1 LIG      -0.27100
      6 H1        -66.0633   -6.0903  -48.0299 H      1 LIG       0.09000
      7 H2        -64.9470   -7.5039  -48.0929 H      1 LIG       0.09000
      8 H3        -66.9032   -6.6563  -50.2861 H      1 LIG       0.09000
      9 H4        -65.7901   -8.0646  -50.3480 H      1 LIG       0.09000
@<TRIPOS>BOND
      1       1       2 1
      2       1       4 2
      3       1       5 1
      4       2       3 1
      5       3       5 1
      6       2       6 1
      7       2       7 1
      8       3       8 1
      9       3       9 1
@<TRIPOS>ALT_TYPE
CGenFF_4.0_ALT_TYPE_SET
CGenFF_4.0 1 CG2O4 2 CG3C41 3 CG3C41 4 OG2D1 5 OG3C51 6 HGA2 7 HGA2 8 HGA2 9 HGA2
@<TRIPOS>MOLECULE
4_lactone
 9 9 0 0 0
****
USER_CHARGES
INVALID_CHARGES
Pose:  31 Cluster:  31 Fr_nu: 624490 TotEn:   -13.32
@<TRIPOS>ATOM
      1 C1        -62.1338   -0.1197  -24.7660 C.2    1 LIG       0.04000
      2 C2        -61.5448   -1.5418  -24.7660 C.3    1 LIG       0.11000
      3 C3        -62.7604   -1.8502  -25.6350 C.3    1 LIG       0.08100
      4 O1        -61.8580    0.9612  -24.2971 O.2    1 LIG      -0.32000
      5 O2        -63.1949   -0.4652  -25.5435 O.3    1 LIG      -0.27100
      6 H1        -60.5759   -1.6226  -25.2611 H      1 LIG       0.09000
      7 H2        -61.5304   -2.0178  -23.7842 H      1 LIG       0.09000
      8 H3        -62.5438   -2.1375  -26.6676 H      1 LIG       0.09000
      9 H4        -63.4940   -2.5313  -25.1951 H      1 LIG       0.09000
@<TRIPOS>BOND
      1       1       2 1
      2       1       4 2
      3       1       5 1
      4       2       3 1
      5       3       5 1
      6       2       6 1
      7       2       7 1
      8       3       8 1
      9       3       9 1
@<TRIPOS>ALT_TYPE
CGenFF_4.0_ALT_TYPE_SET
CGenFF_4.0 1 CG2O4 2 CG3C41 3 CG3C41 4 OG2D1 5 OG3C51 6 HGA2 7 HGA2 8 HGA2 9 HGA2
@<TRIPOS>MOLECULE
4_lactone
 9 9 0 0 0
****
USER_CHARGES
INVALID_CHARGES
Pose:  32 Cluster:  32 Fr_nu:  19929 TotEn:   -13.00
@<TRIPOS>ATOM
      1 C1        -68.9238   -7.3505  -48.3383 C.2    1 LIG       0.04000
      2 C2        -70.0459   -6.8292  -49.2540 C.3    1 LIG       0.11000
      3 C3        -70.8159   -8.0165  -48.6835 C.3    1 LIG       0.08100
      4 O1        -67.7868   -7.0463  -48.0572 O.2    1 LIG      -0.32000
      5 O2        -69.6675   -8.3896  -47.8725 O.3    1 LIG      -0.27100
      6 H1        -70.4236   -5.8433  -48.9788 H      1 LIG       0.09000
      7 H2        -69.8126   -6.8824  -50.3187 H      1 LIG       0.09000
      8 H3        -71.6821   -7.7662  -48.0649 H      1 LIG       0.09000
      9 H4        -71.0728   -8.8007  -49.4009 H      1 LIG       0.09000
@<TRIPOS>BOND
      1       1       2 1
      2       1       4 2
      3       1       5 1
      4       2       3 1
      5       3       5 1
      6       2       6 1
      7       2       7 1
      8       3       8 1
      9       3       9 1
@<TRIPOS>ALT_TYPE
CGenFF_4.0_ALT_TYPE_SET
CGenFF_4.0 1 CG2O4 2 CG3C41 3 CG3C41 4 OG2D1 5 OG3C51 6 HGA2 7 HGA2 8 HGA2 9 HGA2
@<TRIPOS>MOLECULE
4_lactone
 9 9 0 0 0
****
USER_CHARGES
INVALID_CHARGES
Pose:  33 Cluster:  33 Fr_nu:  90535 TotEn:   -12.67
@<TRIPOS>ATOM
      1 C1        -74.7380  -18.2730  -43.0884 C.2    1 LIG       0.04000
      2 C2        -75.8209  -17.3770  -43.7158 C.3    1 LIG       0.11000
      3 C3        -76.6107  -17.7691  -42.4707 C.3    1 LIG       0.08100
      4 O1        -73.6160  -18.6386  -43.3562 O.2    1 LIG      -0.32000
      5 O2        -75.4985  -18.5819  -42.0040 O.3    1 LIG      -0.27100
      6 H1        -75.5417  -16.3246  -43.7877 H      1 LIG       0.09000
      7 H2        -76.2132  -17.7496  -44.6635 H      1 LIG       0.09000
      8 H3        -76.8347  -16.9551  -41.7759 H      1 LIG       0.09000
      9 H4        -77.5034  -18.3747  -42.6498 H      1 LIG       0.09000
@<TRIPOS>BOND
      1       1       2 1
      2       1       4 2
      3       1       5 1
      4       2       3 1
      5       3       5 1
      6       2       6 1
      7       2       7 1
      8       3       8 1
      9       3       9 1
@<TRIPOS>ALT_TYPE
CGenFF_4.0_ALT_TYPE_SET
CGenFF_4.0 1 CG2O4 2 CG3C41 3 CG3C41 4 OG2D1 5 OG3C51 6 HGA2 7 HGA2 8 HGA2 9 HGA2
@<TRIPOS>MOLECULE
4_lactone
 9 9 0 0 0
****
USER_CHARGES
INVALID_CHARGES
Pose:  34 Cluster:  34 Fr_nu:  41629 TotEn:   -11.91
@<TRIPOS>ATOM
      1 C1        -65.8771   -7.3739  -47.1844 C.2    1 LIG       0.04000
      2 C2        -65.4789   -6.0325  -46.5430 C.3    1 LIG       0.11000
      3 C3        -66.2401   -6.5873  -45.3427 C.3    1 LIG       0.08100
      4 O1        -65.7235   -7.9375  -48.2442 O.2    1 LIG      -0.32000
      5 O2        -66.5407   -7.8054  -46.0785 O.3    1 LIG      -0.27100
      6 H1        -64.4040   -5.9063  -46.4051 H      1 LIG       0.09000
      7 H2        -65.9229   -5.1596  -47.0243 H      1 LIG       0.09000
      8 H3        -65.6380   -6.7917  -44.4533 H      1 LIG       0.09000
      9 H4        -67.1511   -6.0468  -45.0711 H      1 LIG       0.09000
@<TRIPOS>BOND
      1       1       2 1
      2       1       4 2
      3       1       5 1
      4       2       3 1
      5       3       5 1
      6       2       6 1
      7       2       7 1
      8       3       8 1
      9       3       9 1
@<TRIPOS>ALT_TYPE
CGenFF_4.0_ALT_TYPE_SET
CGenFF_4.0 1 CG2O4 2 CG3C41 3 CG3C41 4 OG2D1 5 OG3C51 6 HGA2 7 HGA2 8 HGA2 9 HGA2
@<TRIPOS>MOLECULE
4_lactone
 9 9 0 0 0
****
USER_CHARGES
INVALID_CHARGES
Pose:  35 Cluster:  35 Fr_nu:  20034 TotEn:   -11.52
@<TRIPOS>ATOM
      1 C1        -68.2806   -7.5927  -48.5882 C.2    1 LIG       0.04000
      2 C2        -69.5858   -7.2323  -47.8562 C.3    1 LIG       0.11000
      3 C3        -70.0459   -6.8292  -49.2540 C.3    1 LIG       0.08100
      4 O1        -67.1928   -8.0412  -48.3056 O.2    1 LIG      -0.32000
      5 O2        -68.7556   -7.2130  -49.8047 O.3    1 LIG      -0.27100
      6 H1        -70.1008   -8.0878  -47.4164 H      1 LIG       0.09000
      7 H2        -69.4829   -6.4179  -47.1373 H      1 LIG       0.09000
      8 H3        -70.8583   -7.4271  -49.6760 H      1 LIG       0.09000
      9 H4        -70.2425   -5.7631  -49.3966 H      1 LIG       0.09000
@<TRIPOS>BOND
      1       1       2 1
      2       1       4 2
      3       1       5 1
      4       2       3 1
      5       3       5 1
      6       2       6 1
      7       2       7 1
      8       3       8 1
      9       3       9 1
@<TRIPOS>ALT_TYPE
CGenFF_4.0_ALT_TYPE_SET
CGenFF_4.0 1 CG2O4 2 CG3C41 3 CG3C41 4 OG2D1 5 OG3C51 6 HGA2 7 HGA2 8 HGA2 9 HGA2
@<TRIPOS>MOLECULE
4_lactone
 9 9 0 0 0
****
USER_CHARGES
INVALID_CHARGES
Pose:  36 Cluster:  36 Fr_nu: 935640 TotEn:   -11.44
@<TRIPOS>ATOM
      1 C1        -66.7565   -7.8924  -48.2397 C.2    1 LIG       0.04000
      2 C2        -67.4905   -7.2701  -47.0383 C.3    1 LIG       0.11000
      3 C3        -66.0832   -6.8455  -46.6293 C.3    1 LIG       0.08100
      4 O1        -67.0426   -8.5220  -49.2326 O.2    1 LIG      -0.32000
      5 O2        -65.5312   -7.4829  -47.8144 O.3    1 LIG      -0.27100
      6 H1        -68.1714   -6.4598  -47.3033 H      1 LIG       0.09000
      7 H2        -67.9746   -7.9988  -46.3861 H      1 LIG       0.09000
      8 H3        -65.8955   -5.7683  -46.6264 H      1 LIG       0.09000
      9 H4        -65.7006   -7.3022  -45.7124 H      1 LIG       0.09000
@<TRIPOS>BOND
      1       1       2 1
      2       1       4 2
      3       1       5 1
      4       2       3 1
      5       3       5 1
      6       2       6 1
      7       2       7 1
      8       3       8 1
      9       3       9 1
@<TRIPOS>ALT_TYPE
CGenFF_4.0_ALT_TYPE_SET
CGenFF_4.0 1 CG2O4 2 CG3C41 3 CG3C41 4 OG2D1 5 OG3C51 6 HGA2 7 HGA2 8 HGA2 9 HGA2
@<TRIPOS>MOLECULE
4_lactone
 9 9 0 0 0
****
USER_CHARGES
INVALID_CHARGES
Pose:  37 Cluster:  37 Fr_nu: 304637 TotEn:   -11.22
@<TRIPOS>ATOM
      1 C1        -66.8635   -7.6944  -47.3217 C.2    1 LIG       0.04000
      2 C2        -65.4055   -7.2656  -47.5656 C.3    1 LIG       0.11000
      3 C3        -65.6346   -6.4219  -46.3151 C.3    1 LIG       0.08100
      4 O1        -67.6781   -8.4244  -47.8391 O.2    1 LIG      -0.32000
      5 O2        -66.9986   -6.9169  -46.2140 O.3    1 LIG      -0.27100
      6 H1        -64.6803   -8.0746  -47.4647 H      1 LIG       0.09000
      7 H2        -65.2539   -6.7093  -48.4920 H      1 LIG       0.09000
      8 H3        -65.0393   -6.6992  -45.4409 H      1 LIG       0.09000
      9 H4        -65.6103   -5.3392  -46.4657 H      1 LIG       0.09000
@<TRIPOS>BOND
      1       1       2 1
      2       1       4 2
      3       1       5 1
      4       2       3 1
      5       3       5 1
      6       2       6 1
      7       2       7 1
      8       3       8 1
      9       3       9 1
@<TRIPOS>ALT_TYPE
CGenFF_4.0_ALT_TYPE_SET
CGenFF_4.0 1 CG2O4 2 CG3C41 3 CG3C41 4 OG2D1 5 OG3C51 6 HGA2 7 HGA2 8 HGA2 9 HGA2
@<TRIPOS>MOLECULE
4_lactone
 9 9 0 0 0
****
USER_CHARGES
INVALID_CHARGES
Pose:  38 Cluster:  38 Fr_nu:  44278 TotEn:   -11.09
@<TRIPOS>ATOM
      1 C1        -65.5943   -4.6687  -58.6834 C.2    1 LIG       0.04000
      2 C2        -64.8384   -4.2110  -57.4231 C.3    1 LIG       0.11000
      3 C3        -66.1065   -4.6764  -56.7136 C.3    1 LIG       0.08100
      4 O1        -65.3973   -4.7118  -59.8766 O.2    1 LIG      -0.32000
      5 O2        -66.6941   -5.0624  -57.9869 O.3    1 LIG      -0.27100
      6 H1        -63.9374   -4.7881  -57.2098 H      1 LIG       0.09000
      7 H2        -64.6411   -3.1384  -57.3872 H      1 LIG       0.09000
      8 H3        -65.9884   -5.5352  -56.0472 H      1 LIG       0.09000
      9 H4        -66.6885   -3.8907  -56.2243 H      1 LIG       0.09000
@<TRIPOS>BOND
      1       1       2 1
      2       1       4 2
      3       1       5 1
      4       2       3 1
      5       3       5 1
      6       2       6 1
      7       2       7 1
      8       3       8 1
      9       3       9 1
@<TRIPOS>ALT_TYPE
CGenFF_4.0_ALT_TYPE_SET
CGenFF_4.0 1 CG2O4 2 CG3C41 3 CG3C41 4 OG2D1 5 OG3C51 6 HGA2 7 HGA2 8 HGA2 9 HGA2
@<TRIPOS>MOLECULE
4_lactone
 9 9 0 0 0
****
USER_CHARGES
INVALID_CHARGES
Pose:  39 Cluster:  39 Fr_nu: 113764 TotEn:   -11.05
@<TRIPOS>ATOM
      1 C1        -77.2349  -17.8447  -42.7093 C.2    1 LIG       0.04000
      2 C2        -76.4103  -18.2250  -43.9521 C.3    1 LIG       0.11000
      3 C3        -75.2479  -18.2044  -42.9641 C.3    1 LIG       0.08100
      4 O1        -78.3917  -17.6105  -42.4424 O.2    1 LIG      -0.32000
      5 O2        -76.1534  -17.8435  -41.8846 O.3    1 LIG      -0.27100
      6 H1        -76.6593  -19.2016  -44.3702 H      1 LIG       0.09000
      7 H2        -76.3895  -17.4553  -44.7254 H      1 LIG       0.09000
      8 H3        -74.7653  -19.1682  -42.7803 H      1 LIG       0.09000
      9 H4        -74.4971  -17.4280  -43.1353 H      1 LIG       0.09000
@<TRIPOS>BOND
      1       1       2 1
      2       1       4 2
      3       1       5 1
      4       2       3 1
      5       3       5 1
      6       2       6 1
      7       2       7 1
      8       3       8 1
      9       3       9 1
@<TRIPOS>ALT_TYPE
CGenFF_4.0_ALT_TYPE_SET
CGenFF_4.0 1 CG2O4 2 CG3C41 3 CG3C41 4 OG2D1 5 OG3C51 6 HGA2 7 HGA2 8 HGA2 9 HGA2
@<TRIPOS>MOLECULE
4_lactone
 9 9 0 0 0
****
USER_CHARGES
INVALID_CHARGES
Pose:  40 Cluster:  40 Fr_nu:   1471 TotEn:   -10.77
@<TRIPOS>ATOM
      1 C1        -52.4976    4.6569  -32.4458 C.2    1 LIG       0.04000
      2 C2        -51.4381    4.3425  -33.5172 C.3    1 LIG       0.11000
      3 C3        -50.4661    4.7792  -32.4252 C.3    1 LIG       0.08100
      4 O1        -53.7031    4.6244  -32.3454 O.2    1 LIG      -0.32000
      5 O2        -51.5756    5.0341  -31.5199 O.3    1 LIG      -0.27100
      6 H1        -51.3900    3.2900  -33.8008 H      1 LIG       0.09000
      7 H2        -51.4871    4.9888  -34.3951 H      1 LIG       0.09000
      8 H3        -49.8034    3.9989  -32.0411 H      1 LIG       0.09000
      9 H4        -49.9006    5.6915  -32.6344 H      1 LIG       0.09000
@<TRIPOS>BOND
      1       1       2 1
      2       1       4 2
      3       1       5 1
      4       2       3 1
      5       3       5 1
      6       2       6 1
      7       2       7 1
      8       3       8 1
      9       3       9 1
@<TRIPOS>ALT_TYPE
CGenFF_4.0_ALT_TYPE_SET
CGenFF_4.0 1 CG2O4 2 CG3C41 3 CG3C41 4 OG2D1 5 OG3C51 6 HGA2 7 HGA2 8 HGA2 9 HGA2
@<TRIPOS>MOLECULE
4_lactone
 9 9 0 0 0
****
USER_CHARGES
INVALID_CHARGES
Pose:  41 Cluster:  41 Fr_nu: 223348 TotEn:   -10.29
@<TRIPOS>ATOM
      1 C1        -75.3190  -16.1947  -42.8606 C.2    1 LIG       0.04000
      2 C2        -75.4558  -17.3992  -43.8090 C.3    1 LIG       0.11000
      3 C3        -75.9098  -18.1159  -42.5409 C.3    1 LIG       0.08100
      4 O1        -74.9857  -15.0337  -42.9339 O.2    1 LIG      -0.32000
      5 O2        -75.7312  -16.8953  -41.7702 O.3    1 LIG      -0.27100
      6 H1        -76.2168  -17.2744  -44.5808 H      1 LIG       0.09000
      7 H2        -74.5106  -17.7406  -44.2345 H      1 LIG       0.09000
      8 H3        -76.9510  -18.4494  -42.5323 H      1 LIG       0.09000
      9 H4        -75.2504  -18.9137  -42.1883 H      1 LIG       0.09000
@<TRIPOS>BOND
      1       1       2 1
      2       1       4 2
      3       1       5 1
      4       2       3 1
      5       3       5 1
      6       2       6 1
      7       2       7 1
      8       3       8 1
      9       3       9 1
@<TRIPOS>ALT_TYPE
CGenFF_4.0_ALT_TYPE_SET
CGenFF_4.0 1 CG2O4 2 CG3C41 3 CG3C41 4 OG2D1 5 OG3C51 6 HGA2 7 HGA2 8 HGA2 9 HGA2
@<TRIPOS>MOLECULE
4_lactone
 9 9 0 0 0
****
USER_CHARGES
INVALID_CHARGES
Pose:  42 Cluster:  42 Fr_nu:  16970 TotEn:    -9.57
@<TRIPOS>ATOM
      1 C1        -65.6720   -7.1656  -48.1529 C.2    1 LIG       0.04000
      2 C2        -65.8024   -6.0215  -47.1315 C.3    1 LIG       0.11000
      3 C3        -64.9412   -6.9375  -46.2671 C.3    1 LIG       0.08100
      4 O1        -66.0528   -7.4082  -49.2756 O.2    1 LIG      -0.32000
      5 O2        -64.9078   -7.9313  -47.3287 O.3    1 LIG      -0.27100
      6 H1        -65.3331   -5.0880  -47.4458 H      1 LIG       0.09000
      7 H2        -66.8210   -5.8547  -46.7774 H      1 LIG       0.09000
      8 H3        -63.9405   -6.5643  -46.0326 H      1 LIG       0.09000
      9 H4        -65.4239   -7.3275  -45.3668 H      1 LIG       0.09000
@<TRIPOS>BOND
      1       1       2 1
      2       1       4 2
      3       1       5 1
      4       2       3 1
      5       3       5 1
      6       2       6 1
      7       2       7 1
      8       3       8 1
      9       3       9 1
@<TRIPOS>ALT_TYPE
CGenFF_4.0_ALT_TYPE_SET
CGenFF_4.0 1 CG2O4 2 CG3C41 3 CG3C41 4 OG2D1 5 OG3C51 6 HGA2 7 HGA2 8 HGA2 9 HGA2
@<TRIPOS>MOLECULE
4_lactone
 9 9 0 0 0
****
USER_CHARGES
INVALID_CHARGES
Pose:  43 Cluster:  43 Fr_nu: 218178 TotEn:    -9.52
@<TRIPOS>ATOM
      1 C1        -75.5996  -16.3171  -42.5562 C.2    1 LIG       0.04000
      2 C2        -76.3931  -17.5964  -42.2351 C.3    1 LIG       0.11000
      3 C3        -75.9841  -17.9889  -43.6516 C.3    1 LIG       0.08100
      4 O1        -75.3101  -15.2824  -41.9996 O.2    1 LIG      -0.32000
      5 O2        -75.2726  -16.7302  -43.8101 O.3    1 LIG      -0.27100
      6 H1        -75.9622  -18.1985  -41.4337 H      1 LIG       0.09000
      7 H2        -77.4602  -17.4308  -42.0780 H      1 LIG       0.09000
      8 H3        -75.3096  -18.8459  -43.7296 H      1 LIG       0.09000
      9 H4        -76.8029  -18.0808  -44.3705 H      1 LIG       0.09000
@<TRIPOS>BOND
      1       1       2 1
      2       1       4 2
      3       1       5 1
      4       2       3 1
      5       3       5 1
      6       2       6 1
      7       2       7 1
      8       3       8 1
      9       3       9 1
@<TRIPOS>ALT_TYPE
CGenFF_4.0_ALT_TYPE_SET
CGenFF_4.0 1 CG2O4 2 CG3C41 3 CG3C41 4 OG2D1 5 OG3C51 6 HGA2 7 HGA2 8 HGA2 9 HGA2
@<TRIPOS>MOLECULE
4_lactone
 9 9 0 0 0
****
USER_CHARGES
INVALID_CHARGES
Pose:  44 Cluster:  44 Fr_nu: 1124799 TotEn:    -9.36
@<TRIPOS>ATOM
      1 C1        -67.1998   -7.2106  -47.0793 C.2    1 LIG       0.04000
      2 C2        -65.8424   -6.4927  -47.1857 C.3    1 LIG       0.11000
      3 C3        -65.9761   -6.8452  -48.6641 C.3    1 LIG       0.08100
      4 O1        -68.0006   -7.4829  -46.2140 O.2    1 LIG      -0.32000
      5 O2        -67.2533   -7.4926  -48.4087 O.3    1 LIG      -0.27100
      6 H1        -65.8811   -5.4288  -46.9471 H      1 LIG       0.09000
      7 H2        -65.0321   -6.9907  -46.6506 H      1 LIG       0.09000
      8 H3        -66.0833   -5.9968  -49.3455 H      1 LIG       0.09000
      9 H4        -65.2368   -7.5530  -49.0490 H      1 LIG       0.09000
@<TRIPOS>BOND
      1       1       2 1
      2       1       4 2
      3       1       5 1
      4       2       3 1
      5       3       5 1
      6       2       6 1
      7       2       7 1
      8       3       8 1
      9       3       9 1
@<TRIPOS>ALT_TYPE
CGenFF_4.0_ALT_TYPE_SET
CGenFF_4.0 1 CG2O4 2 CG3C41 3 CG3C41 4 OG2D1 5 OG3C51 6 HGA2 7 HGA2 8 HGA2 9 HGA2
@<TRIPOS>MOLECULE
4_lactone
 9 9 0 0 0
****
USER_CHARGES
INVALID_CHARGES
Pose:  45 Cluster:  45 Fr_nu:   9816 TotEn:    -8.68
@<TRIPOS>ATOM
      1 C1        -67.6036   -7.7302  -48.2375 C.2    1 LIG       0.04000
      2 C2        -66.3657   -7.3878  -49.0858 C.3    1 LIG       0.11000
      3 C3        -65.9533   -6.6067  -47.8417 C.3    1 LIG       0.08100
      4 O1        -68.6225   -8.3710  -48.3625 O.2    1 LIG      -0.32000
      5 O2        -67.1748   -7.0130  -47.1645 O.3    1 LIG      -0.27100
      6 H1        -65.7427   -8.2488  -49.3326 H      1 LIG       0.09000
      7 H2        -66.5845   -6.7887  -49.9712 H      1 LIG       0.09000
      8 H3        -65.0636   -6.9756  -47.3241 H      1 LIG       0.09000
      9 H4        -65.9025   -5.5211  -47.9617 H      1 LIG       0.09000
@<TRIPOS>BOND
      1       1       2 1
      2       1       4 2
      3       1       5 1
      4       2       3 1
      5       3       5 1
      6       2       6 1
      7       2       7 1
      8       3       8 1
      9       3       9 1
@<TRIPOS>ALT_TYPE
CGenFF_4.0_ALT_TYPE_SET
CGenFF_4.0 1 CG2O4 2 CG3C41 3 CG3C41 4 OG2D1 5 OG3C51 6 HGA2 7 HGA2 8 HGA2 9 HGA2
@<TRIPOS>MOLECULE
4_lactone
 9 9 0 0 0
****
USER_CHARGES
INVALID_CHARGES
Pose:  46 Cluster:  46 Fr_nu: 1030157 TotEn:    -8.37
@<TRIPOS>ATOM
      1 C1        -51.9521    5.2079  -32.1024 C.2    1 LIG       0.04000
      2 C2        -50.5795    4.8227  -32.6828 C.3    1 LIG       0.11000
      3 C3        -50.5567    6.2840  -33.1209 C.3    1 LIG       0.08100
      4 O1        -52.8476    4.6680  -31.4934 O.2    1 LIG      -0.32000
      5 O2        -51.8656    6.4981  -32.5240 O.3    1 LIG      -0.27100
      6 H1        -49.8406    4.5421  -31.9307 H      1 LIG       0.09000
      7 H2        -50.6269    4.0868  -33.4872 H      1 LIG       0.09000
      8 H3        -49.7919    6.9077  -32.6501 H      1 LIG       0.09000
      9 H4        -50.5752    6.4529  -34.2011 H      1 LIG       0.09000
@<TRIPOS>BOND
      1       1       2 1
      2       1       4 2
      3       1       5 1
      4       2       3 1
      5       3       5 1
      6       2       6 1
      7       2       7 1
      8       3       8 1
      9       3       9 1
@<TRIPOS>ALT_TYPE
CGenFF_4.0_ALT_TYPE_SET
CGenFF_4.0 1 CG2O4 2 CG3C41 3 CG3C41 4 OG2D1 5 OG3C51 6 HGA2 7 HGA2 8 HGA2 9 HGA2
@<TRIPOS>MOLECULE
4_lactone
 9 9 0 0 0
****
USER_CHARGES
INVALID_CHARGES
Pose:  47 Cluster:  47 Fr_nu: 113892 TotEn:    -7.04
@<TRIPOS>ATOM
      1 C1        -77.5312  -17.5777  -43.7980 C.2    1 LIG       0.04000
      2 C2        -76.2112  -16.9312  -44.2552 C.3    1 LIG       0.11000
      3 C3        -75.6184  -17.7757  -43.1313 C.3    1 LIG       0.08100
      4 O1        -78.6999  -17.5380  -44.1093 O.2    1 LIG      -0.32000
      5 O2        -76.9363  -18.3020  -42.8125 O.3    1 LIG      -0.27100
      6 H1        -75.9067  -17.2071  -45.2660 H      1 LIG       0.09000
      7 H2        -76.1705  -15.8506  -44.1089 H      1 LIG       0.09000
      8 H3        -74.9330  -18.5678  -43.4450 H      1 LIG       0.09000
      9 H4        -75.1960  -17.2153  -42.2927 H      1 LIG       0.09000
@<TRIPOS>BOND
      1       1       2 1
      2       1       4 2
      3       1       5 1
      4       2       3 1
      5       3       5 1
      6       2       6 1
      7       2       7 1
      8       3       8 1
      9       3       9 1
@<TRIPOS>ALT_TYPE
CGenFF_4.0_ALT_TYPE_SET
CGenFF_4.0 1 CG2O4 2 CG3C41 3 CG3C41 4 OG2D1 5 OG3C51 6 HGA2 7 HGA2 8 HGA2 9 HGA2
@<TRIPOS>MOLECULE
pyridine
 11 11 0 0 0
****
USER_CHARGES
INVALID_CHARGES
Pose:   1 Cluster:   1 Fr_nu: 152153 TotEn:   -17.62
@<TRIPOS>ATOM
      1 C1        -70.3800   -6.9481  -48.5607 C.ar   1 LIG      -0.11300
      2 C2        -70.1672   -7.8508  -47.5249 C.ar   1 LIG      -0.11700
      3 C3        -69.3526   -6.6701  -49.4553 C.ar   1 LIG      -0.11700
      4 C4        -68.9188   -8.4441  -47.4279 C.ar   1 LIG       0.17700
      5 C5        -68.1406   -7.3160  -49.2718 C.ar   1 LIG       0.17700
      6 N1        -67.8963   -8.1990  -48.2776 N.ar   1 LIG      -0.60000
      7 H1        -71.3447   -6.4615  -48.6701 H      1 LIG       0.11500
      8 H2        -70.9535   -8.0829  -46.8161 H      1 LIG       0.11500
      9 H3        -69.4958   -5.9694  -50.2700 H      1 LIG       0.11500
     10 H4        -68.7024   -9.1549  -46.6373 H      1 LIG       0.12400
     11 H5        -67.3066   -7.1336  -49.9416 H      1 LIG       0.12400
@<TRIPOS>BOND
      1       1       2 ar
      2       1       3 ar
      3       2       4 ar
      4       3       5 ar
      5       4       6 ar
      6       5       6 ar
      7       1       7 1
      8       2       8 1
      9       3       9 1
     10       4      10 1
     11       5      11 1
@<TRIPOS>ALT_TYPE
CGenFF_4.0_ALT_TYPE_SET
CGenFF_4.0 1 CG2R61 2 CG2R61 3 CG2R61 4 CG2R61 5 CG2R61 6 NG2R60 7 HGR61 8 HGR61 9 HGR61 10 HGR62 11 HGR62
@<TRIPOS>MOLECULE
pyridine
 11 11 0 0 0
****
USER_CHARGES
INVALID_CHARGES
Pose:   2 Cluster:   2 Fr_nu: 387208 TotEn:   -16.26
@<TRIPOS>ATOM
      1 C1        -69.5976   -7.3555  -49.3588 C.ar   1 LIG      -0.11300
      2 C2        -70.6620   -7.8703  -48.6271 C.ar   1 LIG      -0.11700
      3 C3        -68.3458   -7.2375  -48.7653 C.ar   1 LIG      -0.11700
      4 C4        -70.4244   -8.2496  -47.3158 C.ar   1 LIG       0.17700
      5 C5        -68.2119   -7.6448  -47.4477 C.ar   1 LIG       0.17700
      6 N1        -69.2225   -8.1497  -46.7050 N.ar   1 LIG      -0.60000
      7 H1        -69.7436   -7.0463  -50.3894 H      1 LIG       0.11500
      8 H2        -71.6463   -7.9717  -49.0693 H      1 LIG       0.11500
      9 H3        -67.5018   -6.8385  -49.3163 H      1 LIG       0.11500
     10 H4        -71.2218   -8.6566  -46.7030 H      1 LIG       0.12400
     11 H5        -67.2567   -7.5729  -46.9380 H      1 LIG       0.12400
@<TRIPOS>BOND
      1       1       2 ar
      2       1       3 ar
      3       2       4 ar
      4       3       5 ar
      5       4       6 ar
      6       5       6 ar
      7       1       7 1
      8       2       8 1
      9       3       9 1
     10       4      10 1
     11       5      11 1
@<TRIPOS>ALT_TYPE
CGenFF_4.0_ALT_TYPE_SET
CGenFF_4.0 1 CG2R61 2 CG2R61 3 CG2R61 4 CG2R61 5 CG2R61 6 NG2R60 7 HGR61 8 HGR61 9 HGR61 10 HGR62 11 HGR62
@<TRIPOS>MOLECULE
pyridine
 11 11 0 0 0
****
USER_CHARGES
INVALID_CHARGES
Pose:   3 Cluster:   3 Fr_nu:  23279 TotEn:   -15.21
@<TRIPOS>ATOM
      1 C1        -67.4116   -6.8944  -46.6822 C.ar   1 LIG      -0.11300
      2 C2        -68.5603   -7.3751  -47.3007 C.ar   1 LIG      -0.11700
      3 C3        -66.1653   -7.1654  -47.2358 C.ar   1 LIG      -0.11700
      4 C4        -68.4100   -8.1161  -48.4619 C.ar   1 LIG       0.17700
      5 C5        -66.1221   -7.9159  -48.3997 C.ar   1 LIG       0.17700
      6 N1        -67.2163   -8.4000  -49.0293 N.ar   1 LIG      -0.60000
      7 H1        -67.4875   -6.3102  -45.7700 H      1 LIG       0.11500
      8 H2        -69.5421   -7.1759  -46.8873 H      1 LIG       0.11500
      9 H3        -65.2564   -6.8013  -46.7706 H      1 LIG       0.11500
     10 H4        -69.2752   -8.5136  -48.9820 H      1 LIG       0.12400
     11 H5        -65.1749   -8.1559  -48.8715 H      1 LIG       0.12400
@<TRIPOS>BOND
      1       1       2 ar
      2       1       3 ar
      3       2       4 ar
      4       3       5 ar
      5       4       6 ar
      6       5       6 ar
      7       1       7 1
      8       2       8 1
      9       3       9 1
     10       4      10 1
     11       5      11 1
@<TRIPOS>ALT_TYPE
CGenFF_4.0_ALT_TYPE_SET
CGenFF_4.0 1 CG2R61 2 CG2R61 3 CG2R61 4 CG2R61 5 CG2R61 6 NG2R60 7 HGR61 8 HGR61 9 HGR61 10 HGR62 11 HGR62
@<TRIPOS>MOLECULE
pyridine
 11 11 0 0 0
****
USER_CHARGES
INVALID_CHARGES
Pose:   4 Cluster:   4 Fr_nu: 1031083 TotEn:   -14.47
@<TRIPOS>ATOM
      1 C1        -69.0066   -7.1394  -48.5753 C.ar   1 LIG      -0.11300
      2 C2        -67.6394   -7.0996  -48.3259 C.ar   1 LIG      -0.11700
      3 C3        -69.8706   -7.6344  -47.6048 C.ar   1 LIG      -0.11700
      4 C4        -67.1900   -7.5630  -47.0999 C.ar   1 LIG       0.17700
      5 C5        -69.3213   -8.0742  -46.4112 C.ar   1 LIG       0.17700
      6 N1        -67.9985   -8.0511  -46.1327 N.ar   1 LIG      -0.60000
      7 H1        -69.3981   -6.7860  -49.5245 H      1 LIG       0.11500
      8 H2        -66.9474   -6.7176  -49.0674 H      1 LIG       0.11500
      9 H3        -70.9400   -7.6754  -47.7775 H      1 LIG       0.11500
     10 H4        -66.1326   -7.5534  -46.8570 H      1 LIG       0.12400
     11 H5        -69.9517   -8.4701  -45.6217 H      1 LIG       0.12400
@<TRIPOS>BOND
      1       1       2 ar
      2       1       3 ar
      3       2       4 ar
      4       3       5 ar
      5       4       6 ar
      6       5       6 ar
      7       1       7 1
      8       2       8 1
      9       3       9 1
     10       4      10 1
     11       5      11 1
@<TRIPOS>ALT_TYPE
CGenFF_4.0_ALT_TYPE_SET
CGenFF_4.0 1 CG2R61 2 CG2R61 3 CG2R61 4 CG2R61 5 CG2R61 6 NG2R60 7 HGR61 8 HGR61 9 HGR61 10 HGR62 11 HGR62
@<TRIPOS>MOLECULE
pyridine
 11 11 0 0 0
****
USER_CHARGES
INVALID_CHARGES
Pose:   5 Cluster:   5 Fr_nu: 141159 TotEn:   -13.86
@<TRIPOS>ATOM
      1 C1        -68.9617   -6.5659  -49.7877 C.ar   1 LIG      -0.11300
      2 C2        -67.7263   -6.6363  -50.4217 C.ar   1 LIG      -0.11700
      3 C3        -69.1440   -7.1939  -48.5607 C.ar   1 LIG      -0.11700
      4 C4        -66.7135   -7.3416  -49.7921 C.ar   1 LIG       0.17700
      5 C5        -68.0678   -7.8745  -48.0144 C.ar   1 LIG       0.17700
      6 N1        -66.8528   -7.9648  -48.6005 N.ar   1 LIG      -0.60000
      7 H1        -69.7812   -6.0231  -50.2493 H      1 LIG       0.11500
      8 H2        -67.5613   -6.1542  -51.3783 H      1 LIG       0.11500
      9 H3        -70.0985   -7.1527  -48.0485 H      1 LIG       0.11500
     10 H4        -65.7316   -7.4262  -50.2458 H      1 LIG       0.12400
     11 H5        -68.1578   -8.3821  -47.0596 H      1 LIG       0.12400
@<TRIPOS>BOND
      1       1       2 ar
      2       1       3 ar
      3       2       4 ar
      4       3       5 ar
      5       4       6 ar
      6       5       6 ar
      7       1       7 1
      8       2       8 1
      9       3       9 1
     10       4      10 1
     11       5      11 1
@<TRIPOS>ALT_TYPE
CGenFF_4.0_ALT_TYPE_SET
CGenFF_4.0 1 CG2R61 2 CG2R61 3 CG2R61 4 CG2R61 5 CG2R61 6 NG2R60 7 HGR61 8 HGR61 9 HGR61 10 HGR62 11 HGR62
@<TRIPOS>MOLECULE
pyridine
 11 11 0 0 0
****
USER_CHARGES
INVALID_CHARGES
Pose:   6 Cluster:   6 Fr_nu: 3538205 TotEn:   -13.61
@<TRIPOS>ATOM
      1 C1        -83.0440  -10.0650  -33.8425 C.ar   1 LIG      -0.11300
      2 C2        -83.5288  -10.9090  -32.8496 C.ar   1 LIG      -0.11700
      3 C3        -83.8917   -9.1319  -34.4291 C.ar   1 LIG      -0.11700
      4 C4        -84.8586  -10.7810  -32.4819 C.ar   1 LIG       0.17700
      5 C5        -85.2052   -9.0836  -33.9909 C.ar   1 LIG       0.17700
      6 N1        -85.7123   -9.8869  -33.0289 N.ar   1 LIG      -0.60000
      7 H1        -82.0076  -10.1348  -34.1591 H      1 LIG       0.11500
      8 H2        -82.8862  -11.6435  -32.3783 H      1 LIG       0.11500
      9 H3        -83.5357   -8.4642  -35.2053 H      1 LIG       0.11500
     10 H4        -85.2848  -11.4161  -31.7125 H      1 LIG       0.12400
     11 H5        -85.9075   -8.3743  -34.4165 H      1 LIG       0.12400
@<TRIPOS>BOND
      1       1       2 ar
      2       1       3 ar
      3       2       4 ar
      4       3       5 ar
      5       4       6 ar
      6       5       6 ar
      7       1       7 1
      8       2       8 1
      9       3       9 1
     10       4      10 1
     11       5      11 1
@<TRIPOS>ALT_TYPE
CGenFF_4.0_ALT_TYPE_SET
CGenFF_4.0 1 CG2R61 2 CG2R61 3 CG2R61 4 CG2R61 5 CG2R61 6 NG2R60 7 HGR61 8 HGR61 9 HGR61 10 HGR62 11 HGR62
@<TRIPOS>MOLECULE
pyridine
 11 11 0 0 0
****
USER_CHARGES
INVALID_CHARGES
Pose:   7 Cluster:   7 Fr_nu: 138543 TotEn:   -13.45
@<TRIPOS>ATOM
      1 C1        -64.2374   -2.9118  -57.7917 C.ar   1 LIG      -0.11300
      2 C2        -64.9301   -3.9134  -57.1209 C.ar   1 LIG      -0.11700
      3 C3        -64.2528   -2.8745  -59.1815 C.ar   1 LIG      -0.11700
      4 C4        -65.6173   -4.8468  -57.8801 C.ar   1 LIG       0.17700
      5 C5        -64.9701   -3.8545  -59.8485 C.ar   1 LIG       0.17700
      6 N1        -65.6553   -4.8432  -59.2314 N.ar   1 LIG      -0.60000
      7 H1        -63.6859   -2.1619  -57.2324 H      1 LIG       0.11500
      8 H2        -64.9323   -3.9619  -56.0382 H      1 LIG       0.11500
      9 H3        -63.7196   -2.1032  -59.7255 H      1 LIG       0.11500
     10 H4        -66.1729   -5.6481  -57.4042 H      1 LIG       0.12400
     11 H5        -65.0135   -3.8708  -60.9326 H      1 LIG       0.12400
@<TRIPOS>BOND
      1       1       2 ar
      2       1       3 ar
      3       2       4 ar
      4       3       5 ar
      5       4       6 ar
      6       5       6 ar
      7       1       7 1
      8       2       8 1
      9       3       9 1
     10       4      10 1
     11       5      11 1
@<TRIPOS>ALT_TYPE
CGenFF_4.0_ALT_TYPE_SET
CGenFF_4.0 1 CG2R61 2 CG2R61 3 CG2R61 4 CG2R61 5 CG2R61 6 NG2R60 7 HGR61 8 HGR61 9 HGR61 10 HGR62 11 HGR62
@<TRIPOS>MOLECULE
pyridine
 11 11 0 0 0
****
USER_CHARGES
INVALID_CHARGES
Pose:   8 Cluster:   8 Fr_nu: 1307865 TotEn:   -13.29
@<TRIPOS>ATOM
      1 C1        -68.1758   -7.4395  -48.3290 C.ar   1 LIG      -0.11300
      2 C2        -68.8370   -7.6543  -47.1249 C.ar   1 LIG      -0.11700
      3 C3        -66.8535   -7.0098  -48.3226 C.ar   1 LIG      -0.11700
      4 C4        -68.1369   -7.4268  -45.9510 C.ar   1 LIG       0.17700
      5 C5        -66.2423   -6.8109  -47.0952 C.ar   1 LIG       0.17700
      6 N1        -66.8521   -7.0090  -45.9049 N.ar   1 LIG      -0.60000
      7 H1        -68.6903   -7.6059  -49.2707 H      1 LIG       0.11500
      8 H2        -69.8675   -7.9895  -47.1058 H      1 LIG       0.11500
      9 H3        -66.3184   -6.8354  -49.2492 H      1 LIG       0.11500
     10 H4        -68.6081   -7.5795  -44.9857 H      1 LIG       0.12400
     11 H5        -65.2121   -6.4753  -47.0351 H      1 LIG       0.12400
@<TRIPOS>BOND
      1       1       2 ar
      2       1       3 ar
      3       2       4 ar
      4       3       5 ar
      5       4       6 ar
      6       5       6 ar
      7       1       7 1
      8       2       8 1
      9       3       9 1
     10       4      10 1
     11       5      11 1
@<TRIPOS>ALT_TYPE
CGenFF_4.0_ALT_TYPE_SET
CGenFF_4.0 1 CG2R61 2 CG2R61 3 CG2R61 4 CG2R61 5 CG2R61 6 NG2R60 7 HGR61 8 HGR61 9 HGR61 10 HGR62 11 HGR62
@<TRIPOS>MOLECULE
pyridine
 11 11 0 0 0
****
USER_CHARGES
INVALID_CHARGES
Pose:   9 Cluster:   9 Fr_nu: 855909 TotEn:   -13.18
@<TRIPOS>ATOM
      1 C1        -67.5995   -7.2004  -49.6907 C.ar   1 LIG      -0.11300
      2 C2        -66.3486   -7.3714  -49.1084 C.ar   1 LIG      -0.11700
      3 C3        -68.7469   -7.4008  -48.9313 C.ar   1 LIG      -0.11700
      4 C4        -66.2994   -7.7406  -47.7738 C.ar   1 LIG       0.17700
      5 C5        -68.5904   -7.7690  -47.6048 C.ar   1 LIG       0.17700
      6 N1        -67.3920   -7.9446  -47.0043 N.ar   1 LIG      -0.60000
      7 H1        -67.6801   -6.9120  -50.7345 H      1 LIG       0.11500
      8 H2        -65.4408   -7.2203  -49.6809 H      1 LIG       0.11500
      9 H3        -69.7325   -7.2737  -49.3644 H      1 LIG       0.11500
     10 H4        -65.3478   -7.8870  -47.2735 H      1 LIG       0.12400
     11 H5        -69.4536   -7.9383  -46.9694 H      1 LIG       0.12400
@<TRIPOS>BOND
      1       1       2 ar
      2       1       3 ar
      3       2       4 ar
      4       3       5 ar
      5       4       6 ar
      6       5       6 ar
      7       1       7 1
      8       2       8 1
      9       3       9 1
     10       4      10 1
     11       5      11 1
@<TRIPOS>ALT_TYPE
CGenFF_4.0_ALT_TYPE_SET
CGenFF_4.0 1 CG2R61 2 CG2R61 3 CG2R61 4 CG2R61 5 CG2R61 6 NG2R60 7 HGR61 8 HGR61 9 HGR61 10 HGR62 11 HGR62
@<TRIPOS>MOLECULE
pyridine
 11 11 0 0 0
****
USER_CHARGES
INVALID_CHARGES
Pose:  10 Cluster:  10 Fr_nu:  23084 TotEn:   -12.87
@<TRIPOS>ATOM
      1 C1        -66.3104   -6.3239  -45.3557 C.ar   1 LIG      -0.11300
      2 C2        -67.5581   -6.9233  -45.4868 C.ar   1 LIG      -0.11700
      3 C3        -65.4090   -6.3692  -46.4134 C.ar   1 LIG      -0.11700
      4 C4        -67.8535   -7.5505  -46.6865 C.ar   1 LIG       0.17700
      5 C5        -65.8004   -7.0213  -47.5715 C.ar   1 LIG       0.17700
      6 N1        -67.0038   -7.6152  -47.7359 N.ar   1 LIG      -0.60000
      7 H1        -66.0408   -5.8230  -44.4308 H      1 LIG       0.11500
      8 H2        -68.2766   -6.9002  -44.6758 H      1 LIG       0.11500
      9 H3        -64.4306   -5.9092  -46.3334 H      1 LIG       0.11500
     10 H4        -68.8132   -8.0332  -46.8384 H      1 LIG       0.12400
     11 H5        -65.1341   -7.0857  -48.4255 H      1 LIG       0.12400
@<TRIPOS>BOND
      1       1       2 ar
      2       1       3 ar
      3       2       4 ar
      4       3       5 ar
      5       4       6 ar
      6       5       6 ar
      7       1       7 1
      8       2       8 1
      9       3       9 1
     10       4      10 1
     11       5      11 1
@<TRIPOS>ALT_TYPE
CGenFF_4.0_ALT_TYPE_SET
CGenFF_4.0 1 CG2R61 2 CG2R61 3 CG2R61 4 CG2R61 5 CG2R61 6 NG2R60 7 HGR61 8 HGR61 9 HGR61 10 HGR62 11 HGR62
@<TRIPOS>MOLECULE
pyridine
 11 11 0 0 0
****
USER_CHARGES
INVALID_CHARGES
Pose:  11 Cluster:  11 Fr_nu: 1234483 TotEn:   -12.85
@<TRIPOS>ATOM
      1 C1        -63.8718   -4.4831  -57.5319 C.ar   1 LIG      -0.11300
      2 C2        -64.9189   -4.8288  -56.6850 C.ar   1 LIG      -0.11700
      3 C3        -64.1458   -3.9122  -58.7698 C.ar   1 LIG      -0.11700
      4 C4        -66.2119   -4.5851  -57.1193 C.ar   1 LIG       0.17700
      5 C5        -65.4733   -3.7097  -59.1109 C.ar   1 LIG       0.17700
      6 N1        -66.5172   -4.0325  -58.3147 N.ar   1 LIG      -0.60000
      7 H1        -62.8442   -4.6588  -57.2281 H      1 LIG       0.11500
      8 H2        -64.7290   -5.2746  -55.7155 H      1 LIG       0.11500
      9 H3        -63.3455   -3.6352  -59.4465 H      1 LIG       0.11500
     10 H4        -67.0632   -4.8371  -56.4957 H      1 LIG       0.12400
     11 H5        -65.7409   -3.2684  -60.0654 H      1 LIG       0.12400
@<TRIPOS>BOND
      1       1       2 ar
      2       1       3 ar
      3       2       4 ar
      4       3       5 ar
      5       4       6 ar
      6       5       6 ar
      7       1       7 1
      8       2       8 1
      9       3       9 1
     10       4      10 1
     11       5      11 1
@<TRIPOS>ALT_TYPE
CGenFF_4.0_ALT_TYPE_SET
CGenFF_4.0 1 CG2R61 2 CG2R61 3 CG2R61 4 CG2R61 5 CG2R61 6 NG2R60 7 HGR61 8 HGR61 9 HGR61 10 HGR62 11 HGR62
@<TRIPOS>MOLECULE
pyridine
 11 11 0 0 0
****
USER_CHARGES
INVALID_CHARGES
Pose:  12 Cluster:  12 Fr_nu: 141543 TotEn:   -12.71
@<TRIPOS>ATOM
      1 C1        -65.9983   -6.6134  -47.1927 C.ar   1 LIG      -0.11300
      2 C2        -66.2894   -6.8249  -48.5357 C.ar   1 LIG      -0.11700
      3 C3        -66.7973   -7.1939  -46.2140 C.ar   1 LIG      -0.11700
      4 C4        -67.3821   -7.6187  -48.8452 C.ar   1 LIG       0.17700
      5 C5        -67.8674   -7.9710  -46.6274 C.ar   1 LIG       0.17700
      6 N1        -68.1815   -8.1992  -47.9224 N.ar   1 LIG      -0.60000
      7 H1        -65.1506   -5.9967  -46.9092 H      1 LIG       0.11500
      8 H2        -65.6803   -6.3827  -49.3154 H      1 LIG       0.11500
      9 H3        -66.5895   -7.0423  -45.1609 H      1 LIG       0.11500
     10 H4        -67.6511   -7.8137  -49.8780 H      1 LIG       0.12400
     11 H5        -68.5220   -8.4456  -45.9038 H      1 LIG       0.12400
@<TRIPOS>BOND
      1       1       2 ar
      2       1       3 ar
      3       2       4 ar
      4       3       5 ar
      5       4       6 ar
      6       5       6 ar
      7       1       7 1
      8       2       8 1
      9       3       9 1
     10       4      10 1
     11       5      11 1
@<TRIPOS>ALT_TYPE
CGenFF_4.0_ALT_TYPE_SET
CGenFF_4.0 1 CG2R61 2 CG2R61 3 CG2R61 4 CG2R61 5 CG2R61 6 NG2R60 7 HGR61 8 HGR61 9 HGR61 10 HGR62 11 HGR62
@<TRIPOS>MOLECULE
pyridine
 11 11 0 0 0
****
USER_CHARGES
INVALID_CHARGES
Pose:  13 Cluster:  13 Fr_nu:  13475 TotEn:   -12.38
@<TRIPOS>ATOM
      1 C1        -69.3518   -7.5012  -46.8403 C.ar   1 LIG      -0.11300
      2 C2        -70.5728   -8.1657  -46.8657 C.ar   1 LIG      -0.11700
      3 C3        -68.9061   -6.8336  -47.9756 C.ar   1 LIG      -0.11700
      4 C4        -71.3046   -8.1330  -48.0418 C.ar   1 LIG       0.17700
      5 C5        -69.7123   -6.8607  -49.1021 C.ar   1 LIG       0.17700
      6 N1        -70.9044   -7.4954  -49.1647 N.ar   1 LIG      -0.60000
      7 H1        -68.7483   -7.5042  -45.9375 H      1 LIG       0.11500
      8 H2        -70.9402   -8.6924  -45.9926 H      1 LIG       0.11500
      9 H3        -67.9573   -6.3094  -47.9788 H      1 LIG       0.11500
     10 H4        -72.2632   -8.6362  -48.1128 H      1 LIG       0.12400
     11 H5        -69.4103   -6.3563  -50.0141 H      1 LIG       0.12400
@<TRIPOS>BOND
      1       1       2 ar
      2       1       3 ar
      3       2       4 ar
      4       3       5 ar
      5       4       6 ar
      6       5       6 ar
      7       1       7 1
      8       2       8 1
      9       3       9 1
     10       4      10 1
     11       5      11 1
@<TRIPOS>ALT_TYPE
CGenFF_4.0_ALT_TYPE_SET
CGenFF_4.0 1 CG2R61 2 CG2R61 3 CG2R61 4 CG2R61 5 CG2R61 6 NG2R60 7 HGR61 8 HGR61 9 HGR61 10 HGR62 11 HGR62
@<TRIPOS>MOLECULE
pyridine
 11 11 0 0 0
****
USER_CHARGES
INVALID_CHARGES
Pose:  14 Cluster:  14 Fr_nu: 3759086 TotEn:   -12.38
@<TRIPOS>ATOM
      1 C1        -52.3554  -23.3923  -25.5206 C.ar   1 LIG      -0.11300
      2 C2        -50.9908  -23.1966  -25.3403 C.ar   1 LIG      -0.11700
      3 C3        -53.0911  -22.4768  -26.2649 C.ar   1 LIG      -0.11700
      4 C4        -50.4137  -22.0784  -25.9203 C.ar   1 LIG       0.17700
      5 C5        -52.4201  -21.3906  -26.8032 C.ar   1 LIG       0.17700
      6 N1        -51.0957  -21.1670  -26.6496 N.ar   1 LIG      -0.60000
      7 H1        -52.8449  -24.2564  -25.0813 H      1 LIG       0.11500
      8 H2        -50.3975  -23.8973  -24.7644 H      1 LIG       0.11500
      9 H3        -54.1561  -22.6088  -26.4180 H      1 LIG       0.11500
     10 H4        -49.3528  -21.8807  -25.8086 H      1 LIG       0.12400
     11 H5        -52.9480  -20.6470  -27.3913 H      1 LIG       0.12400
@<TRIPOS>BOND
      1       1       2 ar
      2       1       3 ar
      3       2       4 ar
      4       3       5 ar
      5       4       6 ar
      6       5       6 ar
      7       1       7 1
      8       2       8 1
      9       3       9 1
     10       4      10 1
     11       5      11 1
@<TRIPOS>ALT_TYPE
CGenFF_4.0_ALT_TYPE_SET
CGenFF_4.0 1 CG2R61 2 CG2R61 3 CG2R61 4 CG2R61 5 CG2R61 6 NG2R60 7 HGR61 8 HGR61 9 HGR61 10 HGR62 11 HGR62
@<TRIPOS>MOLECULE
pyridine
 11 11 0 0 0
****
USER_CHARGES
INVALID_CHARGES
Pose:  15 Cluster:  15 Fr_nu: 1702759 TotEn:   -12.22
@<TRIPOS>ATOM
      1 C1        -85.0218   -2.8693  -46.2103 C.ar   1 LIG      -0.11300
      2 C2        -84.8991   -4.1521  -46.7323 C.ar   1 LIG      -0.11700
      3 C3        -84.6344   -1.7739  -46.9741 C.ar   1 LIG      -0.11700
      4 C4        -84.3872   -4.2850  -48.0130 C.ar   1 LIG       0.17700
      5 C5        -84.1341   -2.0133  -48.2439 C.ar   1 LIG       0.17700
      6 N1        -84.0001   -3.2449  -48.7849 N.ar   1 LIG      -0.60000
      7 H1        -85.4180   -2.7234  -45.2098 H      1 LIG       0.11500
      8 H2        -85.1950   -5.0204  -46.1552 H      1 LIG       0.11500
      9 H3        -84.7206   -0.7649  -46.5875 H      1 LIG       0.11500
     10 H4        -84.2713   -5.2644  -48.4651 H      1 LIG       0.12400
     11 H5        -83.8171   -1.1934  -48.8800 H      1 LIG       0.12400
@<TRIPOS>BOND
      1       1       2 ar
      2       1       3 ar
      3       2       4 ar
      4       3       5 ar
      5       4       6 ar
      6       5       6 ar
      7       1       7 1
      8       2       8 1
      9       3       9 1
     10       4      10 1
     11       5      11 1
@<TRIPOS>ALT_TYPE
CGenFF_4.0_ALT_TYPE_SET
CGenFF_4.0 1 CG2R61 2 CG2R61 3 CG2R61 4 CG2R61 5 CG2R61 6 NG2R60 7 HGR61 8 HGR61 9 HGR61 10 HGR62 11 HGR62
@<TRIPOS>MOLECULE
pyridine
 11 11 0 0 0
****
USER_CHARGES
INVALID_CHARGES
Pose:  16 Cluster:  16 Fr_nu:  48167 TotEn:   -12.04
@<TRIPOS>ATOM
      1 C1        -67.4267   -7.5530  -46.8897 C.ar   1 LIG      -0.11300
      2 C2        -68.7440   -7.9827  -46.7744 C.ar   1 LIG      -0.11700
      3 C3        -66.8785   -7.3399  -48.1495 C.ar   1 LIG      -0.11700
      4 C4        -69.4651   -8.1832  -47.9404 C.ar   1 LIG       0.17700
      5 C5        -67.6830   -7.5694  -49.2540 C.ar   1 LIG       0.17700
      6 N1        -68.9668   -7.9870  -49.1817 N.ar   1 LIG      -0.60000
      7 H1        -66.8282   -7.3852  -45.9993 H      1 LIG       0.11500
      8 H2        -69.1921   -8.1549  -45.8028 H      1 LIG       0.11500
      9 H3        -65.8536   -7.0055  -48.2634 H      1 LIG       0.11500
     10 H4        -70.4964   -8.5184  -47.9040 H      1 LIG       0.12400
     11 H5        -67.3032   -7.4188  -50.2592 H      1 LIG       0.12400
@<TRIPOS>BOND
      1       1       2 ar
      2       1       3 ar
      3       2       4 ar
      4       3       5 ar
      5       4       6 ar
      6       5       6 ar
      7       1       7 1
      8       2       8 1
      9       3       9 1
     10       4      10 1
     11       5      11 1
@<TRIPOS>ALT_TYPE
CGenFF_4.0_ALT_TYPE_SET
CGenFF_4.0 1 CG2R61 2 CG2R61 3 CG2R61 4 CG2R61 5 CG2R61 6 NG2R60 7 HGR61 8 HGR61 9 HGR61 10 HGR62 11 HGR62
@<TRIPOS>MOLECULE
pyridine
 11 11 0 0 0
****
USER_CHARGES
INVALID_CHARGES
Pose:  17 Cluster:  17 Fr_nu: 770461 TotEn:   -11.40
@<TRIPOS>ATOM
      1 C1        -52.4074    4.8540  -34.5468 C.ar   1 LIG      -0.11300
      2 C2        -51.2836    5.4974  -34.0408 C.ar   1 LIG      -0.11700
      3 C3        -53.4043    4.4223  -33.6790 C.ar   1 LIG      -0.11700
      4 C4        -51.2049    5.6835  -32.6700 C.ar   1 LIG       0.17700
      5 C5        -53.2307    4.6562  -32.3244 C.ar   1 LIG       0.17700
      6 N1        -52.1528    5.2779  -31.7956 N.ar   1 LIG      -0.60000
      7 H1        -52.5059    4.6885  -35.6155 H      1 LIG       0.11500
      8 H2        -50.4943    5.8427  -34.6984 H      1 LIG       0.11500
      9 H3        -54.2888    3.9180  -34.0510 H      1 LIG       0.11500
     10 H4        -50.3484    6.1797  -32.2259 H      1 LIG       0.12400
     11 H5        -53.9785    4.3387  -31.6051 H      1 LIG       0.12400
@<TRIPOS>BOND
      1       1       2 ar
      2       1       3 ar
      3       2       4 ar
      4       3       5 ar
      5       4       6 ar
      6       5       6 ar
      7       1       7 1
      8       2       8 1
      9       3       9 1
     10       4      10 1
     11       5      11 1
@<TRIPOS>ALT_TYPE
CGenFF_4.0_ALT_TYPE_SET
CGenFF_4.0 1 CG2R61 2 CG2R61 3 CG2R61 4 CG2R61 5 CG2R61 6 NG2R60 7 HGR61 8 HGR61 9 HGR61 10 HGR62 11 HGR62
@<TRIPOS>MOLECULE
pyridine
 11 11 0 0 0
****
USER_CHARGES
INVALID_CHARGES
Pose:  18 Cluster:  18 Fr_nu:  22676 TotEn:   -11.34
@<TRIPOS>ATOM
      1 C1        -68.1420   -7.3474  -47.7167 C.ar   1 LIG      -0.11300
      2 C2        -67.1248   -7.4549  -46.7750 C.ar   1 LIG      -0.11700
      3 C3        -67.8289   -7.3305  -49.0713 C.ar   1 LIG      -0.11700
      4 C4        -65.8210   -7.5420  -47.2357 C.ar   1 LIG       0.17700
      5 C5        -66.4936   -7.4230  -49.4293 C.ar   1 LIG       0.17700
      6 N1        -65.4779   -7.5287  -48.5433 N.ar   1 LIG      -0.60000
      7 H1        -69.1769   -7.2761  -47.3955 H      1 LIG       0.11500
      8 H2        -67.3454   -7.4703  -45.7140 H      1 LIG       0.11500
      9 H3        -68.6054   -7.2469  -49.8230 H      1 LIG       0.11500
     10 H4        -64.9918   -7.6271  -46.5412 H      1 LIG       0.12400
     11 H5        -66.1959   -7.4136  -50.4727 H      1 LIG       0.12400
@<TRIPOS>BOND
      1       1       2 ar
      2       1       3 ar
      3       2       4 ar
      4       3       5 ar
      5       4       6 ar
      6       5       6 ar
      7       1       7 1
      8       2       8 1
      9       3       9 1
     10       4      10 1
     11       5      11 1
@<TRIPOS>ALT_TYPE
CGenFF_4.0_ALT_TYPE_SET
CGenFF_4.0 1 CG2R61 2 CG2R61 3 CG2R61 4 CG2R61 5 CG2R61 6 NG2R60 7 HGR61 8 HGR61 9 HGR61 10 HGR62 11 HGR62
@<TRIPOS>MOLECULE
pyridine
 11 11 0 0 0
****
USER_CHARGES
INVALID_CHARGES
Pose:  19 Cluster:  19 Fr_nu: 1506367 TotEn:   -10.52
@<TRIPOS>ATOM
      1 C1        -52.3790  -23.4020  -28.0542 C.ar   1 LIG      -0.11300
      2 C2        -51.2044  -23.7147  -27.3790 C.ar   1 LIG      -0.11700
      3 C3        -53.1598  -22.3358  -27.6223 C.ar   1 LIG      -0.11700
      4 C4        -50.8577  -22.9365  -26.2863 C.ar   1 LIG       0.17700
      5 C5        -52.7257  -21.6195  -26.5186 C.ar   1 LIG       0.17700
      6 N1        -51.5907  -21.8933  -25.8370 N.ar   1 LIG      -0.60000
      7 H1        -52.6855  -23.9887  -28.9151 H      1 LIG       0.11500
      8 H2        -50.5800  -24.5411  -27.6980 H      1 LIG       0.11500
      9 H3        -54.0796  -22.0742  -28.1330 H      1 LIG       0.11500
     10 H4        -49.9513  -23.1400  -25.7258 H      1 LIG       0.12400
     11 H5        -53.2988  -20.7791  -26.1409 H      1 LIG       0.12400
@<TRIPOS>BOND
      1       1       2 ar
      2       1       3 ar
      3       2       4 ar
      4       3       5 ar
      5       4       6 ar
      6       5       6 ar
      7       1       7 1
      8       2       8 1
      9       3       9 1
     10       4      10 1
     11       5      11 1
@<TRIPOS>ALT_TYPE
CGenFF_4.0_ALT_TYPE_SET
CGenFF_4.0 1 CG2R61 2 CG2R61 3 CG2R61 4 CG2R61 5 CG2R61 6 NG2R60 7 HGR61 8 HGR61 9 HGR61 10 HGR62 11 HGR62
@<TRIPOS>MOLECULE
pyridine
 11 11 0 0 0
****
USER_CHARGES
INVALID_CHARGES
Pose:  20 Cluster:  20 Fr_nu:    222 TotEn:   -10.46
@<TRIPOS>ATOM
      1 C1        -52.0978    4.9078  -32.4301 C.ar   1 LIG      -0.11300
      2 C2        -51.3867    4.7307  -33.6117 C.ar   1 LIG      -0.11700
      3 C3        -53.4836    4.7952  -32.4357 C.ar   1 LIG      -0.11700
      4 C4        -52.1027    4.4448  -34.7629 C.ar   1 LIG       0.17700
      5 C5        -54.1058    4.5066  -33.6396 C.ar   1 LIG       0.17700
      6 N1        -53.4488    4.3279  -34.8076 N.ar   1 LIG      -0.60000
      7 H1        -51.5730    5.1339  -31.5067 H      1 LIG       0.11500
      8 H2        -50.3062    4.8136  -33.6309 H      1 LIG       0.11500
      9 H3        -54.0586    4.9297  -31.5266 H      1 LIG       0.11500
     10 H4        -51.5944    4.2982  -35.7102 H      1 LIG       0.12400
     11 H5        -55.1849    4.4090  -33.6982 H      1 LIG       0.12400
@<TRIPOS>BOND
      1       1       2 ar
      2       1       3 ar
      3       2       4 ar
      4       3       5 ar
      5       4       6 ar
      6       5       6 ar
      7       1       7 1
      8       2       8 1
      9       3       9 1
     10       4      10 1
     11       5      11 1
@<TRIPOS>ALT_TYPE
CGenFF_4.0_ALT_TYPE_SET
CGenFF_4.0 1 CG2R61 2 CG2R61 3 CG2R61 4 CG2R61 5 CG2R61 6 NG2R60 7 HGR61 8 HGR61 9 HGR61 10 HGR62 11 HGR62
@<TRIPOS>MOLECULE
pyridine
 11 11 0 0 0
****
USER_CHARGES
INVALID_CHARGES
Pose:  21 Cluster:  21 Fr_nu: 1308133 TotEn:   -10.11
@<TRIPOS>ATOM
      1 C1        -68.1758   -7.4395  -48.3290 C.ar   1 LIG      -0.11300
      2 C2        -69.3386   -7.3647  -47.5705 C.ar   1 LIG      -0.11700
      3 C3        -68.1562   -6.9115  -49.6151 C.ar   1 LIG      -0.11700
      4 C4        -70.4461   -6.7568  -48.1394 C.ar   1 LIG       0.17700
      5 C5        -69.3166   -6.3240  -50.0926 C.ar   1 LIG       0.17700
      6 N1        -70.4652   -6.2327  -49.3854 N.ar   1 LIG      -0.60000
      7 H1        -67.2867   -7.9090  -47.9189 H      1 LIG       0.11500
      8 H2        -69.3769   -7.7692  -46.5657 H      1 LIG       0.11500
      9 H3        -67.2610   -6.9590  -50.2247 H      1 LIG       0.11500
     10 H4        -71.3773   -6.6737  -47.5887 H      1 LIG       0.12400
     11 H5        -69.3542   -5.8978  -51.0898 H      1 LIG       0.12400
@<TRIPOS>BOND
      1       1       2 ar
      2       1       3 ar
      3       2       4 ar
      4       3       5 ar
      5       4       6 ar
      6       5       6 ar
      7       1       7 1
      8       2       8 1
      9       3       9 1
     10       4      10 1
     11       5      11 1
@<TRIPOS>ALT_TYPE
CGenFF_4.0_ALT_TYPE_SET
CGenFF_4.0 1 CG2R61 2 CG2R61 3 CG2R61 4 CG2R61 5 CG2R61 6 NG2R60 7 HGR61 8 HGR61 9 HGR61 10 HGR62 11 HGR62
@<TRIPOS>MOLECULE
pyridine
 11 11 0 0 0
****
USER_CHARGES
INVALID_CHARGES
Pose:  22 Cluster:  22 Fr_nu: 3222622 TotEn:    -9.56
@<TRIPOS>ATOM
      1 C1        -51.1970    6.2443  -34.3688 C.ar   1 LIG      -0.11300
      2 C2        -50.9356    4.9087  -34.0841 C.ar   1 LIG      -0.11700
      3 C3        -51.5296    7.1168  -33.3385 C.ar   1 LIG      -0.11700
      4 C4        -51.0197    4.4986  -32.7633 C.ar   1 LIG       0.17700
      5 C5        -51.5874    6.6078  -32.0511 C.ar   1 LIG       0.17700
      6 N1        -51.3401    5.3166  -31.7358 N.ar   1 LIG      -0.60000
      7 H1        -51.1421    6.6045  -35.3917 H      1 LIG       0.11500
      8 H2        -50.6742    4.2109  -34.8711 H      1 LIG       0.11500
      9 H3        -51.7379    8.1619  -33.5371 H      1 LIG       0.11500
     10 H4        -50.8254    3.4669  -32.4895 H      1 LIG       0.12400
     11 H5        -51.8430    7.2464  -31.2119 H      1 LIG       0.12400
@<TRIPOS>BOND
      1       1       2 ar
      2       1       3 ar
      3       2       4 ar
      4       3       5 ar
      5       4       6 ar
      6       5       6 ar
      7       1       7 1
      8       2       8 1
      9       3       9 1
     10       4      10 1
     11       5      11 1
@<TRIPOS>ALT_TYPE
CGenFF_4.0_ALT_TYPE_SET
CGenFF_4.0 1 CG2R61 2 CG2R61 3 CG2R61 4 CG2R61 5 CG2R61 6 NG2R60 7 HGR61 8 HGR61 9 HGR61 10 HGR62 11 HGR62
@<TRIPOS>MOLECULE
pyridine
 11 11 0 0 0
****
USER_CHARGES
INVALID_CHARGES
Pose:  23 Cluster:  23 Fr_nu:  85960 TotEn:    -8.49
@<TRIPOS>ATOM
      1 C1        -65.6431   -7.6264  -48.2372 C.ar   1 LIG      -0.11300
      2 C2        -65.5051   -7.2079  -46.9185 C.ar   1 LIG      -0.11700
      3 C3        -66.9092   -7.7070  -48.8062 C.ar   1 LIG      -0.11700
      4 C4        -66.6553   -6.8840  -46.2171 C.ar   1 LIG       0.17700
      5 C5        -67.9966   -7.3610  -48.0203 C.ar   1 LIG       0.17700
      6 N1        -67.9019   -6.9501  -46.7358 N.ar   1 LIG      -0.60000
      7 H1        -64.7657   -7.8899  -48.8202 H      1 LIG       0.11500
      8 H2        -64.5282   -7.1372  -46.4545 H      1 LIG       0.11500
      9 H3        -67.0408   -8.0312  -49.8323 H      1 LIG       0.11500
     10 H4        -66.6009   -6.5525  -45.1854 H      1 LIG       0.12400
     11 H5        -69.0058   -7.4073  -48.4162 H      1 LIG       0.12400
@<TRIPOS>BOND
      1       1       2 ar
      2       1       3 ar
      3       2       4 ar
      4       3       5 ar
      5       4       6 ar
      6       5       6 ar
      7       1       7 1
      8       2       8 1
      9       3       9 1
     10       4      10 1
     11       5      11 1
@<TRIPOS>ALT_TYPE
CGenFF_4.0_ALT_TYPE_SET
CGenFF_4.0 1 CG2R61 2 CG2R61 3 CG2R61 4 CG2R61 5 CG2R61 6 NG2R60 7 HGR61 8 HGR61 9 HGR61 10 HGR62 11 HGR62
@<TRIPOS>MOLECULE
cyclopropane
 9 9 0 0 0
****
USER_CHARGES
INVALID_CHARGES
Pose:   1 Cluster:   1 Fr_nu:  55364 TotEn:    -9.29
@<TRIPOS>ATOM
      1 C1        -75.6791  -17.0854  -43.8739 C.3    1 LIG      -0.18000
      2 C2        -76.9507  -17.8259  -43.5800 C.3    1 LIG      -0.18000
      3 C3        -76.0216  -17.4565  -42.4610 C.3    1 LIG      -0.18000
      4 H1        -74.8782  -17.6293  -44.3588 H      1 LIG       0.09000
      5 H2        -75.7554  -16.0426  -44.1543 H      1 LIG       0.09000
      6 H3        -77.8831  -17.2815  -43.6625 H      1 LIG       0.09000
      7 H4        -77.0063  -18.8685  -43.8668 H      1 LIG       0.09000
      8 H5        -75.4516  -18.2502  -41.9949 H      1 LIG       0.09000
      9 H6        -76.3285  -16.6632  -41.7910 H      1 LIG       0.09000
@<TRIPOS>BOND
      1       1       2 1
      2       1       3 1
      3       2       3 1
      4       1       4 1
      5       1       5 1
      6       2       6 1
      7       2       7 1
      8       3       8 1
      9       3       9 1
@<TRIPOS>ALT_TYPE
CGenFF_4.0_ALT_TYPE_SET
CGenFF_4.0 1 CG3C31 2 CG3C31 3 CG3C31 4 HGA2 5 HGA2 6 HGA2 7 HGA2 8 HGA2 9 HGA2
@<TRIPOS>MOLECULE
cyclopropane
 9 9 0 0 0
****
USER_CHARGES
INVALID_CHARGES
Pose:   2 Cluster:   2 Fr_nu:  16866 TotEn:    -8.29
@<TRIPOS>ATOM
      1 C1        -65.9363   -4.7902  -58.2503 C.3    1 LIG      -0.18000
      2 C2        -66.0817   -4.7213  -56.7583 C.3    1 LIG      -0.18000
      3 C3        -64.8326   -4.2110  -57.4150 C.3    1 LIG      -0.18000
      4 H1        -65.7738   -5.7627  -58.6977 H      1 LIG       0.09000
      5 H2        -66.5283   -4.1082  -58.8472 H      1 LIG       0.09000
      6 H3        -66.7715   -3.9928  -56.3510 H      1 LIG       0.09000
      7 H4        -66.0169   -5.6473  -56.2008 H      1 LIG       0.09000
      8 H5        -63.9273   -4.7936  -57.2999 H      1 LIG       0.09000
      9 H6        -64.6823   -3.1392  -57.4500 H      1 LIG       0.09000
@<TRIPOS>BOND
      1       1       2 1
      2       1       3 1
      3       2       3 1
      4       1       4 1
      5       1       5 1
      6       2       6 1
      7       2       7 1
      8       3       8 1
      9       3       9 1
@<TRIPOS>ALT_TYPE
CGenFF_4.0_ALT_TYPE_SET
CGenFF_4.0 1 CG3C31 2 CG3C31 3 CG3C31 4 HGA2 5 HGA2 6 HGA2 7 HGA2 8 HGA2 9 HGA2
@<TRIPOS>MOLECULE
cyclopropane
 9 9 0 0 0
****
USER_CHARGES
INVALID_CHARGES
Pose:   3 Cluster:   3 Fr_nu: 195510 TotEn:    -7.96
@<TRIPOS>ATOM
      1 C1        -65.6710   -5.9538  -47.0973 C.3    1 LIG      -0.18000
      2 C2        -64.8689   -6.9391  -46.2988 C.3    1 LIG      -0.18000
      3 C3        -66.1255   -6.3535  -45.7243 C.3    1 LIG      -0.18000
      4 H1        -65.2657   -4.9578  -47.2250 H      1 LIG       0.09000
      5 H2        -66.2328   -6.3280  -47.9436 H      1 LIG       0.09000
      6 H3        -64.8909   -7.9767  -46.6077 H      1 LIG       0.09000
      7 H4        -63.9235   -6.6070  -45.8886 H      1 LIG       0.09000
      8 H5        -66.0259   -5.6270  -44.9278 H      1 LIG       0.09000
      9 H6        -66.9930   -6.9969  -45.6472 H      1 LIG       0.09000
@<TRIPOS>BOND
      1       1       2 1
      2       1       3 1
      3       2       3 1
      4       1       4 1
      5       1       5 1
      6       2       6 1
      7       2       7 1
      8       3       8 1
      9       3       9 1
@<TRIPOS>ALT_TYPE
CGenFF_4.0_ALT_TYPE_SET
CGenFF_4.0 1 CG3C31 2 CG3C31 3 CG3C31 4 HGA2 5 HGA2 6 HGA2 7 HGA2 8 HGA2 9 HGA2
@<TRIPOS>MOLECULE
cyclopropane
 9 9 0 0 0
****
USER_CHARGES
INVALID_CHARGES
Pose:   4 Cluster:   4 Fr_nu: 354113 TotEn:    -7.80
@<TRIPOS>ATOM
      1 C1        -66.5894   -7.4087  -49.6449 C.3    1 LIG      -0.18000
      2 C2        -66.6688   -7.2190  -48.1584 C.3    1 LIG      -0.18000
      3 C3        -67.9267   -7.3146  -48.9710 C.3    1 LIG      -0.18000
      4 H1        -66.2662   -6.5675  -50.2451 H      1 LIG       0.09000
      5 H2        -66.2776   -8.3773  -50.0143 H      1 LIG       0.09000
      6 H3        -66.4104   -8.0600  -47.5272 H      1 LIG       0.09000
      7 H4        -66.3991   -6.2501  -47.7574 H      1 LIG       0.09000
      8 H5        -68.5036   -6.4102  -49.1173 H      1 LIG       0.09000
      9 H6        -68.5144   -8.2202  -48.8870 H      1 LIG       0.09000
@<TRIPOS>BOND
      1       1       2 1
      2       1       3 1
      3       2       3 1
      4       1       4 1
      5       1       5 1
      6       2       6 1
      7       2       7 1
      8       3       8 1
      9       3       9 1
@<TRIPOS>ALT_TYPE
CGenFF_4.0_ALT_TYPE_SET
CGenFF_4.0 1 CG3C31 2 CG3C31 3 CG3C31 4 HGA2 5 HGA2 6 HGA2 7 HGA2 8 HGA2 9 HGA2
@<TRIPOS>MOLECULE
cyclopropane
 9 9 0 0 0
****
USER_CHARGES
INVALID_CHARGES
Pose:   5 Cluster:   5 Fr_nu:  14980 TotEn:    -7.79
@<TRIPOS>ATOM
      1 C1        -75.3149  -18.3556  -43.5517 C.3    1 LIG      -0.18000
      2 C2        -75.5498  -17.8537  -42.1571 C.3    1 LIG      -0.18000
      3 C3        -74.3964  -18.7711  -42.4403 C.3    1 LIG      -0.18000
      4 H1        -76.0001  -19.0966  -43.9441 H      1 LIG       0.09000
      5 H2        -74.9359  -17.6539  -44.2837 H      1 LIG       0.09000
      6 H3        -75.3288  -16.8140  -41.9505 H      1 LIG       0.09000
      7 H4        -76.3930  -18.2565  -41.6102 H      1 LIG       0.09000
      8 H5        -74.4635  -19.7914  -42.0843 H      1 LIG       0.09000
      9 H6        -73.3996  -18.3486  -42.4247 H      1 LIG       0.09000
@<TRIPOS>BOND
      1       1       2 1
      2       1       3 1
      3       2       3 1
      4       1       4 1
      5       1       5 1
      6       2       6 1
      7       2       7 1
      8       3       8 1
      9       3       9 1
@<TRIPOS>ALT_TYPE
CGenFF_4.0_ALT_TYPE_SET
CGenFF_4.0 1 CG3C31 2 CG3C31 3 CG3C31 4 HGA2 5 HGA2 6 HGA2 7 HGA2 8 HGA2 9 HGA2
@<TRIPOS>MOLECULE
cyclopropane
 9 9 0 0 0
****
USER_CHARGES
INVALID_CHARGES
Pose:   6 Cluster:   6 Fr_nu:  25285 TotEn:    -7.74
@<TRIPOS>ATOM
      1 C1        -52.1742    4.8867  -32.5664 C.3    1 LIG      -0.18000
      2 C2        -53.4003    4.3799  -31.8654 C.3    1 LIG      -0.18000
      3 C3        -53.4107    4.5676  -33.3542 C.3    1 LIG      -0.18000
      4 H1        -51.9129    5.9295  -32.4372 H      1 LIG       0.09000
      5 H2        -51.3305    4.2145  -32.6575 H      1 LIG       0.09000
      6 H3        -53.3820    3.3665  -31.4845 H      1 LIG       0.09000
      7 H4        -53.9650    5.0813  -31.2641 H      1 LIG       0.09000
      8 H5        -53.9820    5.3954  -33.7550 H      1 LIG       0.09000
      9 H6        -53.3988    3.6805  -33.9750 H      1 LIG       0.09000
@<TRIPOS>BOND
      1       1       2 1
      2       1       3 1
      3       2       3 1
      4       1       4 1
      5       1       5 1
      6       2       6 1
      7       2       7 1
      8       3       8 1
      9       3       9 1
@<TRIPOS>ALT_TYPE
CGenFF_4.0_ALT_TYPE_SET
CGenFF_4.0 1 CG3C31 2 CG3C31 3 CG3C31 4 HGA2 5 HGA2 6 HGA2 7 HGA2 8 HGA2 9 HGA2
@<TRIPOS>MOLECULE
cyclopropane
 9 9 0 0 0
****
USER_CHARGES
INVALID_CHARGES
Pose:   7 Cluster:   7 Fr_nu:  88294 TotEn:    -7.66
@<TRIPOS>ATOM
      1 C1        -65.6641   -6.4192  -47.2140 C.3    1 LIG      -0.18000
      2 C2        -66.9186   -7.1958  -47.4878 C.3    1 LIG      -0.18000
      3 C3        -65.6968   -7.4228  -48.3290 C.3    1 LIG      -0.18000
      4 H1        -65.6514   -5.3695  -47.4796 H      1 LIG       0.09000
      5 H2        -65.0986   -6.6702  -46.3257 H      1 LIG       0.09000
      6 H3        -67.1975   -7.9696  -46.7837 H      1 LIG       0.09000
      7 H4        -67.7508   -6.6693  -47.9379 H      1 LIG       0.09000
      8 H5        -65.7065   -7.0488  -49.3450 H      1 LIG       0.09000
      9 H6        -65.1534   -8.3490  -48.1905 H      1 LIG       0.09000
@<TRIPOS>BOND
      1       1       2 1
      2       1       3 1
      3       2       3 1
      4       1       4 1
      5       1       5 1
      6       2       6 1
      7       2       7 1
      8       3       8 1
      9       3       9 1
@<TRIPOS>ALT_TYPE
CGenFF_4.0_ALT_TYPE_SET
CGenFF_4.0 1 CG3C31 2 CG3C31 3 CG3C31 4 HGA2 5 HGA2 6 HGA2 7 HGA2 8 HGA2 9 HGA2
@<TRIPOS>MOLECULE
cyclopropane
 9 9 0 0 0
****
USER_CHARGES
INVALID_CHARGES
Pose:   8 Cluster:   8 Fr_nu: 650722 TotEn:    -7.51
@<TRIPOS>ATOM
      1 C1        -69.3920   -7.4763  -48.2715 C.3    1 LIG      -0.18000
      2 C2        -70.0532   -6.6180  -49.3098 C.3    1 LIG      -0.18000
      3 C3        -70.6932   -7.9063  -48.8826 C.3    1 LIG      -0.18000
      4 H1        -68.4976   -8.0158  -48.5568 H      1 LIG       0.09000
      5 H2        -69.4063   -7.1297  -47.2461 H      1 LIG       0.09000
      6 H3        -70.5126   -5.6935  -48.9831 H      1 LIG       0.09000
      7 H4        -69.6042   -6.5793  -50.2943 H      1 LIG       0.09000
      8 H5        -70.6748   -8.7348  -49.5793 H      1 LIG       0.09000
      9 H6        -71.5829   -7.8486  -48.2681 H      1 LIG       0.09000
@<TRIPOS>BOND
      1       1       2 1
      2       1       3 1
      3       2       3 1
      4       1       4 1
      5       1       5 1
      6       2       6 1
      7       2       7 1
      8       3       8 1
      9       3       9 1
@<TRIPOS>ALT_TYPE
CGenFF_4.0_ALT_TYPE_SET
CGenFF_4.0 1 CG3C31 2 CG3C31 3 CG3C31 4 HGA2 5 HGA2 6 HGA2 7 HGA2 8 HGA2 9 HGA2
@<TRIPOS>MOLECULE
cyclopropane
 9 9 0 0 0
****
USER_CHARGES
INVALID_CHARGES
Pose:   9 Cluster:   9 Fr_nu:  68618 TotEn:    -7.39
@<TRIPOS>ATOM
      1 C1        -77.0835  -25.2273  -44.5382 C.3    1 LIG      -0.18000
      2 C2        -76.0016  -26.2233  -44.8372 C.3    1 LIG      -0.18000
      3 C3        -75.6781  -24.7591  -44.7775 C.3    1 LIG      -0.18000
      4 H1        -77.8186  -25.0330  -45.3091 H      1 LIG       0.09000
      5 H2        -77.4641  -25.1840  -43.5257 H      1 LIG       0.09000
      6 H3        -75.6540  -26.8505  -44.0259 H      1 LIG       0.09000
      7 H4        -76.0079  -26.6998  -45.8094 H      1 LIG       0.09000
      8 H5        -75.4671  -24.2501  -45.7095 H      1 LIG       0.09000
      9 H6        -75.1134  -24.4011  -43.9258 H      1 LIG       0.09000
@<TRIPOS>BOND
      1       1       2 1
      2       1       3 1
      3       2       3 1
      4       1       4 1
      5       1       5 1
      6       2       6 1
      7       2       7 1
      8       3       8 1
      9       3       9 1
@<TRIPOS>ALT_TYPE
CGenFF_4.0_ALT_TYPE_SET
CGenFF_4.0 1 CG3C31 2 CG3C31 3 CG3C31 4 HGA2 5 HGA2 6 HGA2 7 HGA2 8 HGA2 9 HGA2
@<TRIPOS>MOLECULE
cyclopropane
 9 9 0 0 0
****
USER_CHARGES
INVALID_CHARGES
Pose:  10 Cluster:  10 Fr_nu: 244775 TotEn:    -6.52
@<TRIPOS>ATOM
      1 C1        -51.6101    4.7944  -33.8631 C.3    1 LIG      -0.18000
      2 C2        -50.6885    4.7633  -32.6792 C.3    1 LIG      -0.18000
      3 C3        -52.0928    5.2690  -32.5240 C.3    1 LIG      -0.18000
      4 H1        -51.4266    5.5397  -34.6268 H      1 LIG       0.09000
      5 H2        -51.9911    3.8504  -34.2312 H      1 LIG       0.09000
      6 H3        -50.4492    3.7983  -32.2505 H      1 LIG       0.09000
      7 H4        -49.8844    5.4876  -32.6455 H      1 LIG       0.09000
      8 H5        -52.2340    6.3335  -32.3861 H      1 LIG       0.09000
      9 H6        -52.7985    4.6439  -31.9913 H      1 LIG       0.09000
@<TRIPOS>BOND
      1       1       2 1
      2       1       3 1
      3       2       3 1
      4       1       4 1
      5       1       5 1
      6       2       6 1
      7       2       7 1
      8       3       8 1
      9       3       9 1
@<TRIPOS>ALT_TYPE
CGenFF_4.0_ALT_TYPE_SET
CGenFF_4.0 1 CG3C31 2 CG3C31 3 CG3C31 4 HGA2 5 HGA2 6 HGA2 7 HGA2 8 HGA2 9 HGA2
@<TRIPOS>MOLECULE
pyrrole
 10 10 0 0 0
****
USER_CHARGES
INVALID_CHARGES
Pose:   1 Cluster:   1 Fr_nu:  93526 TotEn:   -19.46
@<TRIPOS>ATOM
      1 C1        -84.1025   -8.8868  -32.6767 C.2    1 LIG      -0.25700
      2 C2        -82.8805   -9.3982  -32.1746 C.2    1 LIG      -0.25700
      3 C3        -83.9836   -8.8081  -34.0468 C.2    1 LIG      -0.04700
      4 C4        -82.0519   -9.6163  -33.2531 C.2    1 LIG      -0.04700
      5 N1        -82.7328   -9.2539  -34.3859 N.pl3  1 LIG      -0.36000
      6 H1        -84.9742   -8.6069  -32.1021 H      1 LIG       0.15400
      7 H2        -82.6296   -9.5869  -31.1403 H      1 LIG       0.15400
      8 H3        -84.6746   -8.4751  -34.8083 H      1 LIG       0.14000
      9 H4        -81.0422   -9.9975  -33.3152 H      1 LIG       0.14000
     10 H5        -82.3687   -9.3076  -35.3271 H      1 LIG       0.38000
@<TRIPOS>BOND
      1       1       2 1
      2       1       3 2
      3       2       4 2
      4       3       5 1
      5       4       5 1
      6       1       6 1
      7       2       7 1
      8       3       8 1
      9       4       9 1
     10       5      10 1
@<TRIPOS>ALT_TYPE
CGenFF_4.0_ALT_TYPE_SET
CGenFF_4.0 1 CG2R51 2 CG2R51 3 CG2R51 4 CG2R51 5 NG2R51 6 HGR51 7 HGR51 8 HGR52 9 HGR52 10 HGP1
@<TRIPOS>MOLECULE
pyrrole
 10 10 0 0 0
****
USER_CHARGES
INVALID_CHARGES
Pose:   2 Cluster:   2 Fr_nu: 3719269 TotEn:   -18.68
@<TRIPOS>ATOM
      1 C1        -84.4110  -10.2670  -32.3050 C.2    1 LIG      -0.25700
      2 C2        -84.8543   -9.2474  -33.1830 C.2    1 LIG      -0.25700
      3 C3        -83.3245  -10.8743  -32.8951 C.2    1 LIG      -0.04700
      4 C4        -84.0253   -9.2627  -34.2829 C.2    1 LIG      -0.04700
      5 N1        -83.0993  -10.2558  -34.0971 N.pl3  1 LIG      -0.36000
      6 H1        -84.8371  -10.5294  -31.3469 H      1 LIG       0.15400
      7 H2        -85.6869   -8.5749  -33.0321 H      1 LIG       0.15400
      8 H3        -82.6939  -11.6891  -32.5685 H      1 LIG       0.14000
      9 H4        -84.0110   -8.6562  -35.1776 H      1 LIG       0.14000
     10 H5        -82.3630  -10.4950  -34.7466 H      1 LIG       0.38000
@<TRIPOS>BOND
      1       1       2 1
      2       1       3 2
      3       2       4 2
      4       3       5 1
      5       4       5 1
      6       1       6 1
      7       2       7 1
      8       3       8 1
      9       4       9 1
     10       5      10 1
@<TRIPOS>ALT_TYPE
CGenFF_4.0_ALT_TYPE_SET
CGenFF_4.0 1 CG2R51 2 CG2R51 3 CG2R51 4 CG2R51 5 NG2R51 6 HGR51 7 HGR51 8 HGR52 9 HGR52 10 HGP1
@<TRIPOS>MOLECULE
pyrrole
 10 10 0 0 0
****
USER_CHARGES
INVALID_CHARGES
Pose:   3 Cluster:   3 Fr_nu: 452636 TotEn:   -16.70
@<TRIPOS>ATOM
      1 C1        -63.4225   -1.5330  -23.8895 C.2    1 LIG      -0.25700
      2 C2        -62.0688   -1.2718  -23.5635 C.2    1 LIG      -0.25700
      3 C3        -63.4281   -2.4213  -24.9422 C.2    1 LIG      -0.04700
      4 C4        -61.2883   -2.0083  -24.4270 C.2    1 LIG      -0.04700
      5 N1        -62.1252   -2.7030  -25.2608 N.pl3  1 LIG      -0.36000
      6 H1        -64.2977   -1.1191  -23.4088 H      1 LIG       0.15400
      7 H2        -61.7010   -0.6182  -22.7852 H      1 LIG       0.15400
      8 H3        -64.2399   -2.8762  -25.4919 H      1 LIG       0.14000
      9 H4        -60.2154   -2.1008  -24.5210 H      1 LIG       0.14000
     10 H5        -61.8274   -3.3277  -25.9973 H      1 LIG       0.38000
@<TRIPOS>BOND
      1       1       2 1
      2       1       3 2
      3       2       4 2
      4       3       5 1
      5       4       5 1
      6       1       6 1
      7       2       7 1
      8       3       8 1
      9       4       9 1
     10       5      10 1
@<TRIPOS>ALT_TYPE
CGenFF_4.0_ALT_TYPE_SET
CGenFF_4.0 1 CG2R51 2 CG2R51 3 CG2R51 4 CG2R51 5 NG2R51 6 HGR51 7 HGR51 8 HGR52 9 HGR52 10 HGP1
@<TRIPOS>MOLECULE
pyrrole
 10 10 0 0 0
****
USER_CHARGES
INVALID_CHARGES
Pose:   4 Cluster:   4 Fr_nu: 280987 TotEn:   -16.62
@<TRIPOS>ATOM
      1 C1        -68.6800   -7.8266  -47.3133 C.2    1 LIG      -0.25700
      2 C2        -68.4990   -7.1839  -48.5628 C.2    1 LIG      -0.25700
      3 C3        -70.0301   -7.8219  -47.0400 C.2    1 LIG      -0.04700
      4 C4        -69.7440   -6.8059  -49.0150 C.2    1 LIG      -0.04700
      5 N1        -70.6670   -7.1986  -48.0812 N.pl3  1 LIG      -0.36000
      6 H1        -67.9101   -8.2473  -46.6819 H      1 LIG       0.15400
      7 H2        -67.5642   -7.0137  -49.0780 H      1 LIG       0.15400
      8 H3        -70.5927   -8.2044  -46.2002 H      1 LIG       0.14000
      9 H4        -70.0542   -6.2956  -49.9160 H      1 LIG       0.14000
     10 H5        -71.6645   -7.0517  -48.1501 H      1 LIG       0.38000
@<TRIPOS>BOND
      1       1       2 1
      2       1       3 2
      3       2       4 2
      4       3       5 1
      5       4       5 1
      6       1       6 1
      7       2       7 1
      8       3       8 1
      9       4       9 1
     10       5      10 1
@<TRIPOS>ALT_TYPE
CGenFF_4.0_ALT_TYPE_SET
CGenFF_4.0 1 CG2R51 2 CG2R51 3 CG2R51 4 CG2R51 5 NG2R51 6 HGR51 7 HGR51 8 HGR52 9 HGR52 10 HGP1
@<TRIPOS>MOLECULE
pyrrole
 10 10 0 0 0
****
USER_CHARGES
INVALID_CHARGES
Pose:   5 Cluster:   5 Fr_nu: 1061234 TotEn:   -15.48
@<TRIPOS>ATOM
      1 C1        -74.9916  -25.1221  -44.1166 C.2    1 LIG      -0.25700
      2 C2        -74.6310  -26.3369  -44.7500 C.2    1 LIG      -0.25700
      3 C3        -76.3075  -24.8672  -44.4342 C.2    1 LIG      -0.04700
      4 C4        -75.7376  -26.7874  -45.4355 C.2    1 LIG      -0.04700
      5 N1        -76.7505  -25.8861  -45.2366 N.pl3  1 LIG      -0.36000
      6 H1        -74.3608  -24.5012  -43.4961 H      1 LIG       0.15400
      7 H2        -73.6703  -26.8307  -44.7123 H      1 LIG       0.15400
      8 H3        -76.9659  -24.0543  -44.1625 H      1 LIG       0.14000
      9 H4        -75.8942  -27.6672  -46.0439 H      1 LIG       0.14000
     10 H5        -77.6817  -25.9613  -45.6222 H      1 LIG       0.38000
@<TRIPOS>BOND
      1       1       2 1
      2       1       3 2
      3       2       4 2
      4       3       5 1
      5       4       5 1
      6       1       6 1
      7       2       7 1
      8       3       8 1
      9       4       9 1
     10       5      10 1
@<TRIPOS>ALT_TYPE
CGenFF_4.0_ALT_TYPE_SET
CGenFF_4.0 1 CG2R51 2 CG2R51 3 CG2R51 4 CG2R51 5 NG2R51 6 HGR51 7 HGR51 8 HGR52 9 HGR52 10 HGP1
@<TRIPOS>MOLECULE
pyrrole
 10 10 0 0 0
****
USER_CHARGES
INVALID_CHARGES
Pose:   6 Cluster:   6 Fr_nu: 2511647 TotEn:   -15.29
@<TRIPOS>ATOM
      1 C1        -68.4508   -6.7263  -44.4277 C.2    1 LIG      -0.25700
      2 C2        -69.1969   -7.3964  -45.4284 C.2    1 LIG      -0.25700
      3 C3        -69.2972   -6.5024  -43.3642 C.2    1 LIG      -0.04700
      4 C4        -70.4765   -7.5615  -44.9460 C.2    1 LIG      -0.04700
      5 N1        -70.5259   -7.0140  -43.6906 N.pl3  1 LIG      -0.36000
      6 H1        -67.4100   -6.4389  -44.4769 H      1 LIG       0.15400
      7 H2        -68.8423   -7.7232  -46.3957 H      1 LIG       0.15400
      8 H3        -69.1357   -6.0256  -42.4077 H      1 LIG       0.14000
      9 H4        -71.3529   -8.0197  -45.3823 H      1 LIG       0.14000
     10 H5        -71.3431   -6.9914  -43.0963 H      1 LIG       0.38000
@<TRIPOS>BOND
      1       1       2 1
      2       1       3 2
      3       2       4 2
      4       3       5 1
      5       4       5 1
      6       1       6 1
      7       2       7 1
      8       3       8 1
      9       4       9 1
     10       5      10 1
@<TRIPOS>ALT_TYPE
CGenFF_4.0_ALT_TYPE_SET
CGenFF_4.0 1 CG2R51 2 CG2R51 3 CG2R51 4 CG2R51 5 NG2R51 6 HGR51 7 HGR51 8 HGR52 9 HGR52 10 HGP1
@<TRIPOS>MOLECULE
pyrrole
 10 10 0 0 0
****
USER_CHARGES
INVALID_CHARGES
Pose:   7 Cluster:   7 Fr_nu: 560694 TotEn:   -15.21
@<TRIPOS>ATOM
      1 C1        -68.8963   -7.5164  -49.0209 C.2    1 LIG      -0.25700
      2 C2        -68.1751   -7.9328  -47.8748 C.2    1 LIG      -0.25700
      3 C3        -70.2199   -7.8358  -48.8126 C.2    1 LIG      -0.04700
      4 C4        -69.0801   -8.4940  -47.0010 C.2    1 LIG      -0.04700
      5 N1        -70.3197   -8.4299  -47.5816 N.pl3  1 LIG      -0.36000
      6 H1        -68.4944   -7.0357  -49.9017 H      1 LIG       0.15400
      7 H2        -67.1124   -7.8356  -47.7034 H      1 LIG       0.15400
      8 H3        -71.0968   -7.6946  -49.4285 H      1 LIG       0.14000
      9 H4        -68.9527   -8.9305  -46.0203 H      1 LIG       0.14000
     10 H5        -71.1764   -8.7683  -47.1657 H      1 LIG       0.38000
@<TRIPOS>BOND
      1       1       2 1
      2       1       3 2
      3       2       4 2
      4       3       5 1
      5       4       5 1
      6       1       6 1
      7       2       7 1
      8       3       8 1
      9       4       9 1
     10       5      10 1
@<TRIPOS>ALT_TYPE
CGenFF_4.0_ALT_TYPE_SET
CGenFF_4.0 1 CG2R51 2 CG2R51 3 CG2R51 4 CG2R51 5 NG2R51 6 HGR51 7 HGR51 8 HGR52 9 HGR52 10 HGP1
@<TRIPOS>MOLECULE
pyrrole
 10 10 0 0 0
****
USER_CHARGES
INVALID_CHARGES
Pose:   8 Cluster:   8 Fr_nu: 917469 TotEn:   -14.82
@<TRIPOS>ATOM
      1 C1        -66.1306   -7.7954  -48.1048 C.2    1 LIG      -0.25700
      2 C2        -67.5011   -8.0254  -47.8296 C.2    1 LIG      -0.25700
      3 C3        -66.0572   -7.1545  -49.3218 C.2    1 LIG      -0.04700
      4 C4        -68.2236   -7.5180  -48.8870 C.2    1 LIG      -0.04700
      5 N1        -67.3355   -6.9914  -49.7881 N.pl3  1 LIG      -0.36000
      6 H1        -65.2890   -8.0671  -47.4831 H      1 LIG       0.15400
      7 H2        -67.9179   -8.5083  -46.9571 H      1 LIG       0.15400
      8 H3        -65.2124   -6.8016  -49.8963 H      1 LIG       0.14000
      9 H4        -69.2872   -7.4837  -49.0769 H      1 LIG       0.14000
     10 H5        -67.5850   -6.5499  -50.6624 H      1 LIG       0.38000
@<TRIPOS>BOND
      1       1       2 1
      2       1       3 2
      3       2       4 2
      4       3       5 1
      5       4       5 1
      6       1       6 1
      7       2       7 1
      8       3       8 1
      9       4       9 1
     10       5      10 1
@<TRIPOS>ALT_TYPE
CGenFF_4.0_ALT_TYPE_SET
CGenFF_4.0 1 CG2R51 2 CG2R51 3 CG2R51 4 CG2R51 5 NG2R51 6 HGR51 7 HGR51 8 HGR52 9 HGR52 10 HGP1
@<TRIPOS>MOLECULE
pyrrole
 10 10 0 0 0
****
USER_CHARGES
INVALID_CHARGES
Pose:   9 Cluster:   9 Fr_nu: 3743368 TotEn:   -14.53
@<TRIPOS>ATOM
      1 C1        -84.1235  -10.3944  -32.6762 C.2    1 LIG      -0.25700
      2 C2        -85.3886   -9.8386  -32.9888 C.2    1 LIG      -0.25700
      3 C3        -83.2093   -9.8564  -33.5549 C.2    1 LIG      -0.04700
      4 C4        -85.2090   -8.9780  -34.0492 C.2    1 LIG      -0.04700
      5 N1        -83.8805   -8.9970  -34.3851 N.pl3  1 LIG      -0.36000
      6 H1        -83.9030  -11.1085  -31.8952 H      1 LIG       0.15400
      7 H2        -86.3289  -10.0426  -32.4965 H      1 LIG       0.15400
      8 H3        -82.1447  -10.0082  -33.6640 H      1 LIG       0.14000
      9 H4        -85.9059   -8.3546  -34.5917 H      1 LIG       0.14000
     10 H5        -83.4600   -8.4593  -35.1304 H      1 LIG       0.38000
@<TRIPOS>BOND
      1       1       2 1
      2       1       3 2
      3       2       4 2
      4       3       5 1
      5       4       5 1
      6       1       6 1
      7       2       7 1
      8       3       8 1
      9       4       9 1
     10       5      10 1
@<TRIPOS>ALT_TYPE
CGenFF_4.0_ALT_TYPE_SET
CGenFF_4.0 1 CG2R51 2 CG2R51 3 CG2R51 4 CG2R51 5 NG2R51 6 HGR51 7 HGR51 8 HGR52 9 HGR52 10 HGP1
@<TRIPOS>MOLECULE
pyrrole
 10 10 0 0 0
****
USER_CHARGES
INVALID_CHARGES
Pose:  10 Cluster:  10 Fr_nu: 233157 TotEn:   -14.43
@<TRIPOS>ATOM
      1 C1        -76.4935  -17.4868  -42.2318 C.2    1 LIG      -0.25700
      2 C2        -75.2439  -18.1221  -42.0270 C.2    1 LIG      -0.25700
      3 C3        -76.8897  -17.7646  -43.5214 C.2    1 LIG      -0.04700
      4 C4        -74.9145  -18.7686  -43.1978 C.2    1 LIG      -0.04700
      5 N1        -75.9220  -18.5442  -44.0992 N.pl3  1 LIG      -0.36000
      6 H1        -77.0445  -16.8922  -41.5168 H      1 LIG       0.15400
      7 H2        -74.6475  -18.1102  -41.1256 H      1 LIG       0.15400
      8 H3        -77.7706  -17.4776  -44.0782 H      1 LIG       0.14000
      9 H4        -74.0563  -19.3678  -43.4682 H      1 LIG       0.14000
     10 H5        -75.9478  -18.8996  -45.0450 H      1 LIG       0.38000
@<TRIPOS>BOND
      1       1       2 1
      2       1       3 2
      3       2       4 2
      4       3       5 1
      5       4       5 1
      6       1       6 1
      7       2       7 1
      8       3       8 1
      9       4       9 1
     10       5      10 1
@<TRIPOS>ALT_TYPE
CGenFF_4.0_ALT_TYPE_SET
CGenFF_4.0 1 CG2R51 2 CG2R51 3 CG2R51 4 CG2R51 5 NG2R51 6 HGR51 7 HGR51 8 HGR52 9 HGR52 10 HGP1
@<TRIPOS>MOLECULE
pyrrole
 10 10 0 0 0
****
USER_CHARGES
INVALID_CHARGES
Pose:  11 Cluster:  11 Fr_nu: 703551 TotEn:   -14.14
@<TRIPOS>ATOM
      1 C1        -69.5346   -7.9578  -47.8615 C.2    1 LIG      -0.25700
      2 C2        -68.1868   -7.7440  -47.4810 C.2    1 LIG      -0.25700
      3 C3        -69.6617   -7.5509  -49.1714 C.2    1 LIG      -0.04700
      4 C4        -67.5313   -7.2129  -48.5699 C.2    1 LIG      -0.04700
      5 N1        -68.4377   -7.0998  -49.5915 N.pl3  1 LIG      -0.36000
      6 H1        -70.3259   -8.3644  -47.2477 H      1 LIG       0.15400
      7 H2        -67.7409   -7.9531  -46.5188 H      1 LIG       0.15400
      8 H3        -70.5110   -7.5414  -49.8398 H      1 LIG       0.14000
      9 H4        -66.5035   -6.9080  -48.7086 H      1 LIG       0.14000
     10 H5        -68.2346   -6.7394  -50.5136 H      1 LIG       0.38000
@<TRIPOS>BOND
      1       1       2 1
      2       1       3 2
      3       2       4 2
      4       3       5 1
      5       4       5 1
      6       1       6 1
      7       2       7 1
      8       3       8 1
      9       4       9 1
     10       5      10 1
@<TRIPOS>ALT_TYPE
CGenFF_4.0_ALT_TYPE_SET
CGenFF_4.0 1 CG2R51 2 CG2R51 3 CG2R51 4 CG2R51 5 NG2R51 6 HGR51 7 HGR51 8 HGR52 9 HGR52 10 HGP1
@<TRIPOS>MOLECULE
pyrrole
 10 10 0 0 0
****
USER_CHARGES
INVALID_CHARGES
Pose:  12 Cluster:  12 Fr_nu: 379587 TotEn:   -13.20
@<TRIPOS>ATOM
      1 C1        -77.8530  -17.6483  -42.4781 C.2    1 LIG      -0.25700
      2 C2        -76.4425  -17.5199  -42.4460 C.2    1 LIG      -0.25700
      3 C3        -78.1950  -18.1182  -43.7270 C.2    1 LIG      -0.04700
      4 C4        -75.9654  -17.9151  -43.6763 C.2    1 LIG      -0.04700
      5 N1        -77.0396  -18.2764  -44.4469 N.pl3  1 LIG      -0.36000
      6 H1        -78.5439  -17.4232  -41.6779 H      1 LIG       0.15400
      7 H2        -75.8387  -17.1765  -41.6179 H      1 LIG       0.15400
      8 H3        -79.1541  -18.3527  -44.1667 H      1 LIG       0.14000
      9 H4        -74.9604  -17.9727  -44.0701 H      1 LIG       0.14000
     10 H5        -76.9877  -18.6091  -45.3998 H      1 LIG       0.38000
@<TRIPOS>BOND
      1       1       2 1
      2       1       3 2
      3       2       4 2
      4       3       5 1
      5       4       5 1
      6       1       6 1
      7       2       7 1
      8       3       8 1
      9       4       9 1
     10       5      10 1
@<TRIPOS>ALT_TYPE
CGenFF_4.0_ALT_TYPE_SET
CGenFF_4.0 1 CG2R51 2 CG2R51 3 CG2R51 4 CG2R51 5 NG2R51 6 HGR51 7 HGR51 8 HGR52 9 HGR52 10 HGP1
@<TRIPOS>MOLECULE
pyrrole
 10 10 0 0 0
****
USER_CHARGES
INVALID_CHARGES
Pose:  13 Cluster:  13 Fr_nu: 3798129 TotEn:   -13.09
@<TRIPOS>ATOM
      1 C1        -62.0289   -0.3819  -24.6006 C.2    1 LIG      -0.25700
      2 C2        -63.4455   -0.3944  -24.5932 C.2    1 LIG      -0.25700
      3 C3        -61.6107   -1.5323  -25.2324 C.2    1 LIG      -0.04700
      4 C4        -63.8499   -1.5520  -25.2207 C.2    1 LIG      -0.04700
      5 N1        -62.7261   -2.2360  -25.6048 N.pl3  1 LIG      -0.36000
      6 H1        -61.3841    0.3826  -24.1905 H      1 LIG       0.15400
      7 H2        -64.1010    0.3570  -24.1762 H      1 LIG       0.15400
      8 H3        -60.6223   -1.9122  -25.4490 H      1 LIG       0.14000
      9 H4        -64.8340   -1.9478  -25.4287 H      1 LIG       0.14000
     10 H5        -62.7208   -3.1231  -26.0889 H      1 LIG       0.38000
@<TRIPOS>BOND
      1       1       2 1
      2       1       3 2
      3       2       4 2
      4       3       5 1
      5       4       5 1
      6       1       6 1
      7       2       7 1
      8       3       8 1
      9       4       9 1
     10       5      10 1
@<TRIPOS>ALT_TYPE
CGenFF_4.0_ALT_TYPE_SET
CGenFF_4.0 1 CG2R51 2 CG2R51 3 CG2R51 4 CG2R51 5 NG2R51 6 HGR51 7 HGR51 8 HGR52 9 HGR52 10 HGP1
@<TRIPOS>MOLECULE
pyrrole
 10 10 0 0 0
****
USER_CHARGES
INVALID_CHARGES
Pose:  14 Cluster:  14 Fr_nu: 352354 TotEn:   -12.47
@<TRIPOS>ATOM
      1 C1        -67.2427   -7.7493  -49.1012 C.2    1 LIG      -0.25700
      2 C2        -66.6033   -7.4876  -47.8644 C.2    1 LIG      -0.25700
      3 C3        -68.5785   -7.9581  -48.8377 C.2    1 LIG      -0.04700
      4 C4        -67.5678   -7.5445  -46.8827 C.2    1 LIG      -0.04700
      5 N1        -68.7645   -7.8314  -47.4859 N.pl3  1 LIG      -0.36000
      6 H1        -66.7797   -7.7815  -50.0775 H      1 LIG       0.15400
      7 H2        -65.5545   -7.2807  -47.7046 H      1 LIG       0.15400
      8 H3        -69.4105   -8.1855  -49.4890 H      1 LIG       0.14000
      9 H4        -67.5096   -7.4053  -45.8123 H      1 LIG       0.14000
     10 H5        -69.6488   -7.9335  -47.0073 H      1 LIG       0.38000
@<TRIPOS>BOND
      1       1       2 1
      2       1       3 2
      3       2       4 2
      4       3       5 1
      5       4       5 1
      6       1       6 1
      7       2       7 1
      8       3       8 1
      9       4       9 1
     10       5      10 1
@<TRIPOS>ALT_TYPE
CGenFF_4.0_ALT_TYPE_SET
CGenFF_4.0 1 CG2R51 2 CG2R51 3 CG2R51 4 CG2R51 5 NG2R51 6 HGR51 7 HGR51 8 HGR52 9 HGR52 10 HGP1
@<TRIPOS>MOLECULE
pyrrole
 10 10 0 0 0
****
USER_CHARGES
INVALID_CHARGES
Pose:  15 Cluster:  15 Fr_nu: 318602 TotEn:   -12.40
@<TRIPOS>ATOM
      1 C1        -67.6527   -7.7604  -48.8584 C.2    1 LIG      -0.25700
      2 C2        -67.5386   -7.7131  -47.4471 C.2    1 LIG      -0.25700
      3 C3        -66.4759   -7.2730  -49.3828 C.2    1 LIG      -0.04700
      4 C4        -66.2956   -7.1981  -47.1520 C.2    1 LIG      -0.04700
      5 N1        -65.6585   -6.9340  -48.3363 N.pl3  1 LIG      -0.36000
      6 H1        -68.5001   -8.1119  -49.4299 H      1 LIG       0.15400
      7 H2        -68.2804   -8.0199  -46.7233 H      1 LIG       0.15400
      8 H3        -66.1483   -7.1367  -50.4038 H      1 LIG       0.14000
      9 H4        -65.8088   -6.9983  -46.2078 H      1 LIG       0.14000
     10 H5        -64.7283   -6.5488  -48.4245 H      1 LIG       0.38000
@<TRIPOS>BOND
      1       1       2 1
      2       1       3 2
      3       2       4 2
      4       3       5 1
      5       4       5 1
      6       1       6 1
      7       2       7 1
      8       3       8 1
      9       4       9 1
     10       5      10 1
@<TRIPOS>ALT_TYPE
CGenFF_4.0_ALT_TYPE_SET
CGenFF_4.0 1 CG2R51 2 CG2R51 3 CG2R51 4 CG2R51 5 NG2R51 6 HGR51 7 HGR51 8 HGR52 9 HGR52 10 HGP1
@<TRIPOS>MOLECULE
pyrrole
 10 10 0 0 0
****
USER_CHARGES
INVALID_CHARGES
Pose:  16 Cluster:  16 Fr_nu:  76829 TotEn:   -11.82
@<TRIPOS>ATOM
      1 C1        -85.0319  -10.7889  -31.9129 C.2    1 LIG      -0.25700
      2 C2        -84.9550   -9.9422  -33.0462 C.2    1 LIG      -0.25700
      3 C3        -83.8931  -11.5638  -31.9002 C.2    1 LIG      -0.04700
      4 C4        -83.7716  -10.2256  -33.6916 C.2    1 LIG      -0.04700
      5 N1        -83.1345  -11.2129  -32.9863 N.pl3  1 LIG      -0.36000
      6 H1        -85.8301  -10.8288  -31.1852 H      1 LIG       0.15400
      7 H2        -85.6819   -9.2063  -33.3596 H      1 LIG       0.15400
      8 H3        -83.5560  -12.3315  -31.2181 H      1 LIG       0.14000
      9 H4        -83.3269   -9.8127  -34.5862 H      1 LIG       0.14000
     10 H5        -82.2418  -11.6196  -33.2295 H      1 LIG       0.38000
@<TRIPOS>BOND
      1       1       2 1
      2       1       3 2
      3       2       4 2
      4       3       5 1
      5       4       5 1
      6       1       6 1
      7       2       7 1
      8       3       8 1
      9       4       9 1
     10       5      10 1
@<TRIPOS>ALT_TYPE
CGenFF_4.0_ALT_TYPE_SET
CGenFF_4.0 1 CG2R51 2 CG2R51 3 CG2R51 4 CG2R51 5 NG2R51 6 HGR51 7 HGR51 8 HGR52 9 HGR52 10 HGP1
@<TRIPOS>MOLECULE
pyrrole
 10 10 0 0 0
****
USER_CHARGES
INVALID_CHARGES
Pose:  17 Cluster:  17 Fr_nu: 449318 TotEn:   -11.55
@<TRIPOS>ATOM
      1 C1        -66.3689   -7.4631  -48.4797 C.2    1 LIG      -0.25700
      2 C2        -67.6438   -7.8520  -47.9998 C.2    1 LIG      -0.25700
      3 C3        -65.7223   -6.8144  -47.4509 C.2    1 LIG      -0.04700
      4 C4        -67.7376   -7.4291  -46.6922 C.2    1 LIG      -0.04700
      5 N1        -66.5639   -6.7995  -46.3694 N.pl3  1 LIG      -0.36000
      6 H1        -65.9660   -7.6374  -49.4675 H      1 LIG       0.15400
      7 H2        -68.4113   -8.3819  -48.5461 H      1 LIG       0.15400
      8 H3        -64.7420   -6.3629  -47.3919 H      1 LIG       0.14000
      9 H4        -68.5318   -7.5213  -45.9648 H      1 LIG       0.14000
     10 H5        -66.3513   -6.3876  -45.4713 H      1 LIG       0.38000
@<TRIPOS>BOND
      1       1       2 1
      2       1       3 2
      3       2       4 2
      4       3       5 1
      5       4       5 1
      6       1       6 1
      7       2       7 1
      8       3       8 1
      9       4       9 1
     10       5      10 1
@<TRIPOS>ALT_TYPE
CGenFF_4.0_ALT_TYPE_SET
CGenFF_4.0 1 CG2R51 2 CG2R51 3 CG2R51 4 CG2R51 5 NG2R51 6 HGR51 7 HGR51 8 HGR52 9 HGR52 10 HGP1
@<TRIPOS>MOLECULE
pyrrole
 10 10 0 0 0
****
USER_CHARGES
INVALID_CHARGES
Pose:  18 Cluster:  18 Fr_nu:  60230 TotEn:   -11.26
@<TRIPOS>ATOM
      1 C1        -61.9184   -1.8715  -24.4017 C.2    1 LIG      -0.25700
      2 C2        -62.7592   -1.5570  -23.3057 C.2    1 LIG      -0.25700
      3 C3        -62.5971   -2.7686  -25.1967 C.2    1 LIG      -0.04700
      4 C4        -63.9261   -2.2715  -23.4643 C.2    1 LIG      -0.04700
      5 N1        -63.8163   -3.0046  -24.6169 N.pl3  1 LIG      -0.36000
      6 H1        -60.9266   -1.4857  -24.5909 H      1 LIG       0.15400
      7 H2        -62.5397   -0.8840  -22.4889 H      1 LIG       0.15400
      8 H3        -62.3223   -3.2591  -26.1198 H      1 LIG       0.14000
      9 H4        -64.8225   -2.3221  -22.8623 H      1 LIG       0.14000
     10 H5        -64.5257   -3.6240  -24.9836 H      1 LIG       0.38000
@<TRIPOS>BOND
      1       1       2 1
      2       1       3 2
      3       2       4 2
      4       3       5 1
      5       4       5 1
      6       1       6 1
      7       2       7 1
      8       3       8 1
      9       4       9 1
     10       5      10 1
@<TRIPOS>ALT_TYPE
CGenFF_4.0_ALT_TYPE_SET
CGenFF_4.0 1 CG2R51 2 CG2R51 3 CG2R51 4 CG2R51 5 NG2R51 6 HGR51 7 HGR51 8 HGR52 9 HGR52 10 HGP1
@<TRIPOS>MOLECULE
pyrrole
 10 10 0 0 0
****
USER_CHARGES
INVALID_CHARGES
Pose:  19 Cluster:  19 Fr_nu: 210967 TotEn:   -11.15
@<TRIPOS>ATOM
      1 C1        -45.5453  -14.0025  -44.7852 C.2    1 LIG      -0.25700
      2 C2        -44.8767  -12.9306  -44.1441 C.2    1 LIG      -0.25700
      3 C3        -46.8906  -13.7068  -44.7857 C.2    1 LIG      -0.04700
      4 C4        -45.8339  -12.0125  -43.7722 C.2    1 LIG      -0.04700
      5 N1        -47.0543  -12.4949  -44.1671 N.pl3  1 LIG      -0.36000
      6 H1        -45.0949  -14.8926  -45.2015 H      1 LIG       0.15400
      7 H2        -43.8140  -12.8366  -43.9708 H      1 LIG       0.15400
      8 H3        -47.7435  -14.2489  -45.1691 H      1 LIG       0.14000
      9 H4        -45.7552  -11.0612  -43.2649 H      1 LIG       0.14000
     10 H5        -47.9394  -12.0283  -44.0246 H      1 LIG       0.38000
@<TRIPOS>BOND
      1       1       2 1
      2       1       3 2
      3       2       4 2
      4       3       5 1
      5       4       5 1
      6       1       6 1
      7       2       7 1
      8       3       8 1
      9       4       9 1
     10       5      10 1
@<TRIPOS>ALT_TYPE
CGenFF_4.0_ALT_TYPE_SET
CGenFF_4.0 1 CG2R51 2 CG2R51 3 CG2R51 4 CG2R51 5 NG2R51 6 HGR51 7 HGR51 8 HGR52 9 HGR52 10 HGP1
@<TRIPOS>MOLECULE
pyrrole
 10 10 0 0 0
****
USER_CHARGES
INVALID_CHARGES
Pose:  20 Cluster:  20 Fr_nu: 1133278 TotEn:   -11.12
@<TRIPOS>ATOM
      1 C1        -52.0628    4.5123  -33.1851 C.2    1 LIG      -0.25700
      2 C2        -52.4407    4.9344  -34.4836 C.2    1 LIG      -0.25700
      3 C3        -53.2155    4.1760  -32.5100 C.2    1 LIG      -0.04700
      4 C4        -53.8129    4.8433  -34.5625 C.2    1 LIG      -0.04700
      5 N1        -54.2731    4.3814  -33.3570 N.pl3  1 LIG      -0.36000
      6 H1        -51.0597    4.4589  -32.7860 H      1 LIG       0.15400
      7 H2        -51.7859    5.2691  -35.2757 H      1 LIG       0.15400
      8 H3        -53.3773    3.8108  -31.5057 H      1 LIG       0.14000
      9 H4        -54.5003    5.0637  -35.3671 H      1 LIG       0.14000
     10 H5        -55.2436    4.2170  -33.1279 H      1 LIG       0.38000
@<TRIPOS>BOND
      1       1       2 1
      2       1       3 2
      3       2       4 2
      4       3       5 1
      5       4       5 1
      6       1       6 1
      7       2       7 1
      8       3       8 1
      9       4       9 1
     10       5      10 1
@<TRIPOS>ALT_TYPE
CGenFF_4.0_ALT_TYPE_SET
CGenFF_4.0 1 CG2R51 2 CG2R51 3 CG2R51 4 CG2R51 5 NG2R51 6 HGR51 7 HGR51 8 HGR52 9 HGR52 10 HGP1
@<TRIPOS>MOLECULE
pyrrole
 10 10 0 0 0
****
USER_CHARGES
INVALID_CHARGES
Pose:  21 Cluster:  21 Fr_nu: 560905 TotEn:   -10.85
@<TRIPOS>ATOM
      1 C1        -69.0377   -7.7496  -48.3962 C.2    1 LIG      -0.25700
      2 C2        -68.3166   -8.1660  -47.2500 C.2    1 LIG      -0.25700
      3 C3        -68.1543   -7.0875  -49.2200 C.2    1 LIG      -0.04700
      4 C4        -67.0144   -7.7455  -47.4083 C.2    1 LIG      -0.04700
      5 N1        -66.9275   -7.0909  -48.6091 N.pl3  1 LIG      -0.36000
      6 H1        -70.0865   -7.9149  -48.5989 H      1 LIG       0.15400
      7 H2        -68.7024   -8.7120  -46.4008 H      1 LIG       0.15400
      8 H3        -68.2887   -6.6151  -50.1828 H      1 LIG       0.14000
      9 H4        -66.1445   -7.8550  -46.7760 H      1 LIG       0.14000
     10 H5        -66.0875   -6.6749  -48.9867 H      1 LIG       0.38000
@<TRIPOS>BOND
      1       1       2 1
      2       1       3 2
      3       2       4 2
      4       3       5 1
      5       4       5 1
      6       1       6 1
      7       2       7 1
      8       3       8 1
      9       4       9 1
     10       5      10 1
@<TRIPOS>ALT_TYPE
CGenFF_4.0_ALT_TYPE_SET
CGenFF_4.0 1 CG2R51 2 CG2R51 3 CG2R51 4 CG2R51 5 NG2R51 6 HGR51 7 HGR51 8 HGR52 9 HGR52 10 HGP1
@<TRIPOS>MOLECULE
pyrrole
 10 10 0 0 0
****
USER_CHARGES
INVALID_CHARGES
Pose:  22 Cluster:  22 Fr_nu: 395950 TotEn:   -10.49
@<TRIPOS>ATOM
      1 C1        -45.5742  -12.9551  -44.4205 C.2    1 LIG      -0.25700
      2 C2        -46.6274  -12.0872  -44.8011 C.2    1 LIG      -0.25700
      3 C3        -44.6093  -12.1867  -43.8074 C.2    1 LIG      -0.04700
      4 C4        -46.2738  -10.8149  -44.4091 C.2    1 LIG      -0.04700
      5 N1        -45.0451  -10.8874  -43.8064 N.pl3  1 LIG      -0.36000
      6 H1        -45.5251  -14.0236  -44.5759 H      1 LIG       0.15400
      7 H2        -47.5437  -12.3580  -45.3063 H      1 LIG       0.15400
      8 H3        -43.6541  -12.4473  -43.3737 H      1 LIG       0.14000
      9 H4        -46.7862   -9.8679  -44.5038 H      1 LIG       0.14000
     10 H5        -44.5383  -10.1031  -43.4200 H      1 LIG       0.38000
@<TRIPOS>BOND
      1       1       2 1
      2       1       3 2
      3       2       4 2
      4       3       5 1
      5       4       5 1
      6       1       6 1
      7       2       7 1
      8       3       8 1
      9       4       9 1
     10       5      10 1
@<TRIPOS>ALT_TYPE
CGenFF_4.0_ALT_TYPE_SET
CGenFF_4.0 1 CG2R51 2 CG2R51 3 CG2R51 4 CG2R51 5 NG2R51 6 HGR51 7 HGR51 8 HGR52 9 HGR52 10 HGP1
@<TRIPOS>MOLECULE
pyrrole
 10 10 0 0 0
****
USER_CHARGES
INVALID_CHARGES
Pose:  23 Cluster:  23 Fr_nu: 2222997 TotEn:    -9.93
@<TRIPOS>ATOM
      1 C1        -51.9925    5.0263  -33.4584 C.2    1 LIG      -0.25700
      2 C2        -51.6489    6.3599  -33.7910 C.2    1 LIG      -0.25700
      3 C3        -51.0108    4.5453  -32.6204 C.2    1 LIG      -0.04700
      4 C4        -50.4676    6.6532  -33.1462 C.2    1 LIG      -0.04700
      5 N1        -50.0889    5.5428  -32.4378 N.pl3  1 LIG      -0.36000
      6 H1        -52.8612    4.4769  -33.7930 H      1 LIG       0.15400
      7 H2        -52.2006    7.0341  -34.4308 H      1 LIG       0.15400
      8 H3        -50.8857    3.5853  -32.1398 H      1 LIG       0.14000
      9 H4        -49.8656    7.5509  -33.1272 H      1 LIG       0.14000
     10 H5        -49.2575    5.4707  -31.8678 H      1 LIG       0.38000
@<TRIPOS>BOND
      1       1       2 1
      2       1       3 2
      3       2       4 2
      4       3       5 1
      5       4       5 1
      6       1       6 1
      7       2       7 1
      8       3       8 1
      9       4       9 1
     10       5      10 1
@<TRIPOS>ALT_TYPE
CGenFF_4.0_ALT_TYPE_SET
CGenFF_4.0 1 CG2R51 2 CG2R51 3 CG2R51 4 CG2R51 5 NG2R51 6 HGR51 7 HGR51 8 HGR52 9 HGR52 10 HGP1
@<TRIPOS>MOLECULE
pyrrole
 10 10 0 0 0
****
USER_CHARGES
INVALID_CHARGES
Pose:  24 Cluster:  24 Fr_nu: 295432 TotEn:    -8.74
@<TRIPOS>ATOM
      1 C1        -52.2668    5.4554  -32.3800 C.2    1 LIG      -0.25700
      2 C2        -52.9461    4.4457  -33.1054 C.2    1 LIG      -0.25700
      3 C3        -50.9181    5.1900  -32.4700 C.2    1 LIG      -0.04700
      4 C4        -51.9918    3.5939  -33.6165 C.2    1 LIG      -0.04700
      5 N1        -50.7628    4.0560  -33.2237 N.pl3  1 LIG      -0.36000
      6 H1        -52.7123    6.2857  -31.8503 H      1 LIG       0.15400
      7 H2        -54.0139    4.3481  -33.2411 H      1 LIG       0.15400
      8 H3        -50.0578    5.7045  -32.0658 H      1 LIG       0.14000
      9 H4        -52.0776    2.7040  -34.2240 H      1 LIG       0.14000
     10 H5        -49.8776    3.6266  -33.4548 H      1 LIG       0.38000
@<TRIPOS>BOND
      1       1       2 1
      2       1       3 2
      3       2       4 2
      4       3       5 1
      5       4       5 1
      6       1       6 1
      7       2       7 1
      8       3       8 1
      9       4       9 1
     10       5      10 1
@<TRIPOS>ALT_TYPE
CGenFF_4.0_ALT_TYPE_SET
CGenFF_4.0 1 CG2R51 2 CG2R51 3 CG2R51 4 CG2R51 5 NG2R51 6 HGR51 7 HGR51 8 HGR52 9 HGR52 10 HGP1
@<TRIPOS>MOLECULE
pyrrole
 10 10 0 0 0
****
USER_CHARGES
INVALID_CHARGES
Pose:  25 Cluster:  25 Fr_nu: 412862 TotEn:    -8.06
@<TRIPOS>ATOM
      1 C1        -77.3854  -18.0691  -43.8292 C.2    1 LIG      -0.25700
      2 C2        -77.4292  -17.9530  -42.4179 C.2    1 LIG      -0.25700
      3 C3        -76.1287  -17.6780  -44.2353 C.2    1 LIG      -0.04700
      4 C4        -76.1979  -17.4944  -42.0046 C.2    1 LIG      -0.04700
      5 N1        -75.4155  -17.3305  -43.1178 N.pl3  1 LIG      -0.36000
      6 H1        -78.1830  -18.4020  -44.4784 H      1 LIG       0.15400
      7 H2        -78.2659  -18.1781  -41.7718 H      1 LIG       0.15400
      8 H3        -75.6796  -17.6153  -45.2165 H      1 LIG       0.14000
      9 H4        -75.8096  -17.2724  -41.0205 H      1 LIG       0.14000
     10 H5        -74.4591  -17.0040  -43.1151 H      1 LIG       0.38000
@<TRIPOS>BOND
      1       1       2 1
      2       1       3 2
      3       2       4 2
      4       3       5 1
      5       4       5 1
      6       1       6 1
      7       2       7 1
      8       3       8 1
      9       4       9 1
     10       5      10 1
@<TRIPOS>ALT_TYPE
CGenFF_4.0_ALT_TYPE_SET
CGenFF_4.0 1 CG2R51 2 CG2R51 3 CG2R51 4 CG2R51 5 NG2R51 6 HGR51 7 HGR51 8 HGR52 9 HGR52 10 HGP1
# TRIPOS MOL2 file generated by SEED

@<TRIPOS>MOLECULE
morpholine
 16 16 0 0 0
****
USER_CHARGES
INVALID_CHARGES
Pose:   1 Cluster:   1 Fr_nu: 1470332 TotEn:   -75.60
@<TRIPOS>ATOM
      1 C1        -81.3594   -9.0300  -33.2157 C.3    1 LIG       0.20900
      2 C2        -83.6367   -9.5736  -34.0460 C.3    1 LIG       0.20900
      3 C3        -81.8243   -9.4653  -31.8376 C.3    1 LIG      -0.03300
      4 C4        -83.9896   -9.9830  -32.6273 C.3    1 LIG      -0.03300
      5 N1        -82.1668   -9.7649  -34.2362 N.4    1 LIG      -0.45600
      6 O1        -83.2256   -9.2302  -31.6826 O.3    1 LIG      -0.27400
      7 H1        -81.5337   -7.9628  -33.3876 H      1 LIG       0.09000
      8 H2        -80.3079   -9.2711  -33.3933 H      1 LIG       0.09000
      9 H3        -84.1471  -10.1862  -34.7937 H      1 LIG       0.09000
     10 H4        -83.8405   -8.5136  -34.2275 H      1 LIG       0.09000
     11 H5        -81.6055  -10.5234  -31.6506 H      1 LIG       0.09000
     12 H6        -81.3049   -8.8819  -31.0709 H      1 LIG       0.09000
     13 H7        -85.0475   -9.7780  -32.4351 H      1 LIG       0.09000
     14 H8        -83.8254  -11.0547  -32.4625 H      1 LIG       0.09000
     15 H9        -81.8975   -9.4522  -35.1790 H      1 LIG       0.32900
     16 H10       -81.9410  -10.7688  -34.1983 H      1 LIG       0.32900
@<TRIPOS>BOND
      1       1       3 1
      2       1       5 1
      3       2       4 1
      4       2       5 1
      5       3       6 1
      6       4       6 1
      7       1       7 1
      8       1       8 1
      9       2       9 1
     10       2      10 1
     11       3      11 1
     12       3      12 1
     13       4      13 1
     14       4      14 1
     15       5      15 1
     16       5      16 1
@<TRIPOS>ALT_TYPE
CGenFF_4.0_ALT_TYPE_SET
CGenFF_4.0 1 CG324 2 CG324 3 CG321 4 CG321 5 NG3P2 6 OG3C61 7 HGA2 8 HGA2 9 HGA2 10 HGA2 11 HGA2 12 HGA2 13 HGA2 14 HGA2 15 HGP2 16 HGP2
@<TRIPOS>MOLECULE
morpholine
 16 16 0 0 0
****
USER_CHARGES
INVALID_CHARGES
Pose:   2 Cluster:   2 Fr_nu: 1443855 TotEn:   -67.24
@<TRIPOS>ATOM
      1 C1        -82.5155   -9.0154  -32.9990 C.3    1 LIG       0.20900
      2 C2        -84.8289   -8.9694  -33.9028 C.3    1 LIG       0.20900
      3 C3        -83.0591   -9.7942  -31.8146 C.3    1 LIG      -0.03300
      4 C4        -85.2589   -9.7511  -32.6745 C.3    1 LIG      -0.03300
      5 N1        -83.3939   -9.2827  -34.1781 N.4    1 LIG      -0.45600
      6 O1        -84.4198   -9.4376  -31.5606 O.3    1 LIG      -0.27400
      7 H1        -82.5443   -7.9347  -32.8255 H      1 LIG       0.09000
      8 H2        -81.5020   -9.3247  -33.2679 H      1 LIG       0.09000
      9 H3        -85.4018   -9.2456  -34.7919 H      1 LIG       0.09000
     10 H4        -84.8877   -7.8886  -33.7400 H      1 LIG       0.09000
     11 H5        -82.9853  -10.8768  -31.9719 H      1 LIG       0.09000
     12 H6        -82.4815   -9.5525  -30.9168 H      1 LIG       0.09000
     13 H7        -86.2838   -9.4795  -32.4028 H      1 LIG       0.09000
     14 H8        -85.2406  -10.8325  -32.8558 H      1 LIG       0.09000
     15 H9        -83.0684   -8.7295  -34.9826 H      1 LIG       0.32900
     16 H10       -83.3033  -10.2688  -34.4605 H      1 LIG       0.32900
@<TRIPOS>BOND
      1       1       3 1
      2       1       5 1
      3       2       4 1
      4       2       5 1
      5       3       6 1
      6       4       6 1
      7       1       7 1
      8       1       8 1
      9       2       9 1
     10       2      10 1
     11       3      11 1
     12       3      12 1
     13       4      13 1
     14       4      14 1
     15       5      15 1
     16       5      16 1
@<TRIPOS>ALT_TYPE
CGenFF_4.0_ALT_TYPE_SET
CGenFF_4.0 1 CG324 2 CG324 3 CG321 4 CG321 5 NG3P2 6 OG3C61 7 HGA2 8 HGA2 9 HGA2 10 HGA2 11 HGA2 12 HGA2 13 HGA2 14 HGA2 15 HGP2 16 HGP2
@<TRIPOS>MOLECULE
morpholine
 16 16 0 0 0
****
USER_CHARGES
INVALID_CHARGES
Pose:   3 Cluster:   3 Fr_nu:  87116 TotEn:   -62.10
@<TRIPOS>ATOM
      1 C1        -83.0092   -9.8337  -34.0425 C.3    1 LIG       0.20900
      2 C2        -83.5699  -11.3116  -32.1261 C.3    1 LIG       0.20900
      3 C3        -84.1078   -8.9008  -33.5656 C.3    1 LIG      -0.03300
      4 C4        -84.6405  -10.3058  -31.7427 C.3    1 LIG      -0.03300
      5 N1        -82.4891  -10.5872  -32.8613 N.4    1 LIG      -0.45600
      6 O1        -85.1390   -9.6362  -32.9030 O.3    1 LIG      -0.27400
      7 H1        -83.3854  -10.5804  -34.7495 H      1 LIG       0.09000
      8 H2        -82.1679   -9.2917  -34.4825 H      1 LIG       0.09000
      9 H3        -83.1131  -11.7844  -31.2528 H      1 LIG       0.09000
     10 H4        -83.9541  -12.0765  -32.8083 H      1 LIG       0.09000
     11 H5        -83.7194   -8.1253  -32.8947 H      1 LIG       0.09000
     12 H6        -84.5621   -8.3955  -34.4237 H      1 LIG       0.09000
     13 H7        -85.4827  -10.8227  -31.2722 H      1 LIG       0.09000
     14 H8        -84.2636   -9.5670  -31.0252 H      1 LIG       0.09000
     15 H9        -81.7720  -11.2581  -33.1692 H      1 LIG       0.32900
     16 H10       -82.0101   -9.9386  -32.2209 H      1 LIG       0.32900
@<TRIPOS>BOND
      1       1       3 1
      2       1       5 1
      3       2       4 1
      4       2       5 1
      5       3       6 1
      6       4       6 1
      7       1       7 1
      8       1       8 1
      9       2       9 1
     10       2      10 1
     11       3      11 1
     12       3      12 1
     13       4      13 1
     14       4      14 1
     15       5      15 1
     16       5      16 1
@<TRIPOS>ALT_TYPE
CGenFF_4.0_ALT_TYPE_SET
CGenFF_4.0 1 CG324 2 CG324 3 CG321 4 CG321 5 NG3P2 6 OG3C61 7 HGA2 8 HGA2 9 HGA2 10 HGA2 11 HGA2 12 HGA2 13 HGA2 14 HGA2 15 HGP2 16 HGP2
@<TRIPOS>MOLECULE
morpholine
 16 16 0 0 0
****
USER_CHARGES
INVALID_CHARGES
Pose:   4 Cluster:   4 Fr_nu: 1451353 TotEn:   -61.70
@<TRIPOS>ATOM
      1 C1        -82.1824   -8.7920  -32.7149 C.3    1 LIG       0.20900
      2 C2        -84.2328   -9.4000  -33.9786 C.3    1 LIG       0.20900
      3 C3        -83.0853   -8.3934  -31.5613 C.3    1 LIG      -0.03300
      4 C4        -85.0351   -8.9724  -32.7627 C.3    1 LIG      -0.03300
      5 N1        -82.8820   -9.8416  -33.5162 N.4    1 LIG      -0.45600
      6 O1        -84.3512   -7.9412  -32.0471 O.3    1 LIG      -0.27400
      7 H1        -81.9927   -7.9541  -33.3937 H      1 LIG       0.09000
      8 H2        -81.2356   -9.2177  -32.3717 H      1 LIG       0.09000
      9 H3        -84.6918  -10.2420  -34.5033 H      1 LIG       0.09000
     10 H4        -84.0700   -8.5696  -34.6728 H      1 LIG       0.09000
     11 H5        -83.2350   -9.2212  -30.8580 H      1 LIG       0.09000
     12 H6        -82.6312   -7.5675  -31.0048 H      1 LIG       0.09000
     13 H7        -86.0018   -8.5689  -33.0801 H      1 LIG       0.09000
     14 H8        -85.2336   -9.8164  -32.0913 H      1 LIG       0.09000
     15 H9        -82.3051  -10.0956  -34.3297 H      1 LIG       0.32900
     16 H10       -82.9721  -10.7013  -32.9566 H      1 LIG       0.32900
@<TRIPOS>BOND
      1       1       3 1
      2       1       5 1
      3       2       4 1
      4       2       5 1
      5       3       6 1
      6       4       6 1
      7       1       7 1
      8       1       8 1
      9       2       9 1
     10       2      10 1
     11       3      11 1
     12       3      12 1
     13       4      13 1
     14       4      14 1
     15       5      15 1
     16       5      16 1
@<TRIPOS>ALT_TYPE
CGenFF_4.0_ALT_TYPE_SET
CGenFF_4.0 1 CG324 2 CG324 3 CG321 4 CG321 5 NG3P2 6 OG3C61 7 HGA2 8 HGA2 9 HGA2 10 HGA2 11 HGA2 12 HGA2 13 HGA2 14 HGA2 15 HGP2 16 HGP2
@<TRIPOS>MOLECULE
morpholine
 16 16 0 0 0
****
USER_CHARGES
INVALID_CHARGES
Pose:   5 Cluster:   5 Fr_nu: 1325650 TotEn:   -61.66
@<TRIPOS>ATOM
      1 C1        -83.5798   -9.4257  -34.2728 C.3    1 LIG       0.20900
      2 C2        -81.9640   -8.4360  -32.6664 C.3    1 LIG       0.20900
      3 C3        -84.4273   -9.8270  -33.0790 C.3    1 LIG      -0.03300
      4 C4        -82.8912   -8.8851  -31.5513 C.3    1 LIG      -0.03300
      5 N1        -82.7833   -8.2183  -33.8971 N.4    1 LIG      -0.45600
      6 O1        -83.6038  -10.0634  -31.9348 O.3    1 LIG      -0.27400
      7 H1        -82.8592  -10.2046  -34.5428 H      1 LIG       0.09000
      8 H2        -84.1878   -9.1604  -35.1419 H      1 LIG       0.09000
      9 H3        -81.4628   -7.4927  -32.4344 H      1 LIG       0.09000
     10 H4        -81.2234   -9.2026  -32.9149 H      1 LIG       0.09000
     11 H5        -85.1795   -9.0656  -32.8404 H      1 LIG       0.09000
     12 H6        -84.9602  -10.7572  -33.2999 H      1 LIG       0.09000
     13 H7        -82.3063   -9.1286  -30.6588 H      1 LIG       0.09000
     14 H8        -83.6034   -8.0982  -31.2752 H      1 LIG       0.09000
     15 H9        -82.1681   -7.9544  -34.6787 H      1 LIG       0.32900
     16 H10       -83.4152   -7.4177  -33.7546 H      1 LIG       0.32900
@<TRIPOS>BOND
      1       1       3 1
      2       1       5 1
      3       2       4 1
      4       2       5 1
      5       3       6 1
      6       4       6 1
      7       1       7 1
      8       1       8 1
      9       2       9 1
     10       2      10 1
     11       3      11 1
     12       3      12 1
     13       4      13 1
     14       4      14 1
     15       5      15 1
     16       5      16 1
@<TRIPOS>ALT_TYPE
CGenFF_4.0_ALT_TYPE_SET
CGenFF_4.0 1 CG324 2 CG324 3 CG321 4 CG321 5 NG3P2 6 OG3C61 7 HGA2 8 HGA2 9 HGA2 10 HGA2 11 HGA2 12 HGA2 13 HGA2 14 HGA2 15 HGP2 16 HGP2
@<TRIPOS>MOLECULE
morpholine
 16 16 0 0 0
****
USER_CHARGES
INVALID_CHARGES
Pose:   6 Cluster:   6 Fr_nu:  86900 TotEn:   -61.62
@<TRIPOS>ATOM
      1 C1        -82.3897   -9.3422  -33.5159 C.3    1 LIG       0.20900
      2 C2        -83.6190  -11.1579  -32.3484 C.3    1 LIG       0.20900
      3 C3        -81.6590   -9.0812  -32.2111 C.3    1 LIG      -0.03300
      4 C4        -82.8275  -10.8083  -31.1010 C.3    1 LIG      -0.03300
      5 N1        -82.8036  -10.7780  -33.5418 N.4    1 LIG      -0.45600
      6 O1        -82.4859   -9.4204  -31.0956 O.3    1 LIG      -0.27400
      7 H1        -83.3073   -8.7502  -33.5960 H      1 LIG       0.09000
      8 H2        -81.7543   -9.1680  -34.3884 H      1 LIG       0.09000
      9 H3        -83.8280  -12.2284  -32.4207 H      1 LIG       0.09000
     10 H4        -84.5519  -10.5888  -32.4126 H      1 LIG       0.09000
     11 H5        -80.7169   -9.6394  -32.1544 H      1 LIG       0.09000
     12 H6        -81.4158   -8.0171  -32.1301 H      1 LIG       0.09000
     13 H7        -83.4340  -11.0027  -30.2109 H      1 LIG       0.09000
     14 H8        -81.9156  -11.4118  -31.0178 H      1 LIG       0.09000
     15 H9        -83.3396  -10.9666  -34.3999 H      1 LIG       0.32900
     16 H10       -81.9684  -11.3778  -33.5950 H      1 LIG       0.32900
@<TRIPOS>BOND
      1       1       3 1
      2       1       5 1
      3       2       4 1
      4       2       5 1
      5       3       6 1
      6       4       6 1
      7       1       7 1
      8       1       8 1
      9       2       9 1
     10       2      10 1
     11       3      11 1
     12       3      12 1
     13       4      13 1
     14       4      14 1
     15       5      15 1
     16       5      16 1
@<TRIPOS>ALT_TYPE
CGenFF_4.0_ALT_TYPE_SET
CGenFF_4.0 1 CG324 2 CG324 3 CG321 4 CG321 5 NG3P2 6 OG3C61 7 HGA2 8 HGA2 9 HGA2 10 HGA2 11 HGA2 12 HGA2 13 HGA2 14 HGA2 15 HGP2 16 HGP2
@<TRIPOS>MOLECULE
morpholine
 16 16 0 0 0
****
USER_CHARGES
INVALID_CHARGES
Pose:   7 Cluster:   7 Fr_nu: 1504424 TotEn:   -60.54
@<TRIPOS>ATOM
      1 C1        -83.9452   -9.4944  -34.3891 C.3    1 LIG       0.20900
      2 C2        -83.6932  -10.5007  -32.1320 C.3    1 LIG       0.20900
      3 C3        -82.8312   -8.5323  -34.0175 C.3    1 LIG      -0.03300
      4 C4        -82.5910   -9.4897  -31.8714 C.3    1 LIG      -0.03300
      5 N1        -83.7592  -10.7521  -33.6036 N.4    1 LIG      -0.45600
      6 O1        -82.8268   -8.2884  -32.6091 O.3    1 LIG      -0.27400
      7 H1        -84.9312   -9.1009  -34.1215 H      1 LIG       0.09000
      8 H2        -83.9241   -9.7630  -35.4487 H      1 LIG       0.09000
      9 H3        -83.5007  -11.4594  -31.6433 H      1 LIG       0.09000
     10 H4        -84.6753  -10.1193  -31.8352 H      1 LIG       0.09000
     11 H5        -81.8493   -8.9078  -34.3293 H      1 LIG       0.09000
     12 H6        -82.9898   -7.5719  -34.5182 H      1 LIG       0.09000
     13 H7        -82.5732   -9.2269  -30.8090 H      1 LIG       0.09000
     14 H8        -81.6037   -9.8917  -32.1290 H      1 LIG       0.09000
     15 H9        -84.5297  -11.4031  -33.8081 H      1 LIG       0.32900
     16 H10       -82.8999  -11.2285  -33.9119 H      1 LIG       0.32900
@<TRIPOS>BOND
      1       1       3 1
      2       1       5 1
      3       2       4 1
      4       2       5 1
      5       3       6 1
      6       4       6 1
      7       1       7 1
      8       1       8 1
      9       2       9 1
     10       2      10 1
     11       3      11 1
     12       3      12 1
     13       4      13 1
     14       4      14 1
     15       5      15 1
     16       5      16 1
@<TRIPOS>ALT_TYPE
CGenFF_4.0_ALT_TYPE_SET
CGenFF_4.0 1 CG324 2 CG324 3 CG321 4 CG321 5 NG3P2 6 OG3C61 7 HGA2 8 HGA2 9 HGA2 10 HGA2 11 HGA2 12 HGA2 13 HGA2 14 HGA2 15 HGP2 16 HGP2
@<TRIPOS>MOLECULE
morpholine
 16 16 0 0 0
****
USER_CHARGES
INVALID_CHARGES
Pose:   8 Cluster:   8 Fr_nu: 1474895 TotEn:   -60.38
@<TRIPOS>ATOM
      1 C1        -81.3412   -9.4374  -31.8055 C.3    1 LIG       0.20900
      2 C2        -83.2005   -9.6874  -33.4338 C.3    1 LIG       0.20900
      3 C3        -82.0082  -10.5162  -30.9711 C.3    1 LIG      -0.03300
      4 C4        -83.7759  -10.7545  -32.5200 C.3    1 LIG      -0.03300
      5 N1        -81.7197   -9.6503  -33.2354 N.4    1 LIG      -0.45600
      6 O1        -83.4250  -10.4928  -31.1593 O.3    1 LIG      -0.27400
      7 H1        -81.6914   -8.4361  -31.5345 H      1 LIG       0.09000
      8 H2        -80.2505   -9.4820  -31.7445 H      1 LIG       0.09000
      9 H3        -83.3851   -9.9019  -34.4897 H      1 LIG       0.09000
     10 H4        -83.5750   -8.6900  -33.1830 H      1 LIG       0.09000
     11 H5        -81.6211  -11.5134  -31.2119 H      1 LIG       0.09000
     12 H6        -81.8133  -10.3356  -29.9093 H      1 LIG       0.09000
     13 H7        -84.8684  -10.7490  -32.5863 H      1 LIG       0.09000
     14 H8        -83.4327  -11.7571  -32.8020 H      1 LIG       0.09000
     15 H9        -81.3128   -8.9030  -33.8144 H      1 LIG       0.32900
     16 H10       -81.3030  -10.5280  -33.5766 H      1 LIG       0.32900
@<TRIPOS>BOND
      1       1       3 1
      2       1       5 1
      3       2       4 1
      4       2       5 1
      5       3       6 1
      6       4       6 1
      7       1       7 1
      8       1       8 1
      9       2       9 1
     10       2      10 1
     11       3      11 1
     12       3      12 1
     13       4      13 1
     14       4      14 1
     15       5      15 1
     16       5      16 1
@<TRIPOS>ALT_TYPE
CGenFF_4.0_ALT_TYPE_SET
CGenFF_4.0 1 CG324 2 CG324 3 CG321 4 CG321 5 NG3P2 6 OG3C61 7 HGA2 8 HGA2 9 HGA2 10 HGA2 11 HGA2 12 HGA2 13 HGA2 14 HGA2 15 HGP2 16 HGP2
@<TRIPOS>MOLECULE
morpholine
 16 16 0 0 0
****
USER_CHARGES
INVALID_CHARGES
Pose:   9 Cluster:   9 Fr_nu: 1301597 TotEn:   -58.74
@<TRIPOS>ATOM
      1 C1        -84.1121  -10.1714  -33.1982 C.3    1 LIG       0.20900
      2 C2        -81.8176   -9.2415  -33.4022 C.3    1 LIG       0.20900
      3 C3        -83.7982  -10.4638  -31.7420 C.3    1 LIG      -0.03300
      4 C4        -81.6165   -9.5788  -31.9357 C.3    1 LIG      -0.03300
      5 N1        -83.2760   -9.0118  -33.6338 N.4    1 LIG      -0.45600
      6 O1        -82.4018  -10.7157  -31.5697 O.3    1 LIG      -0.27400
      7 H1        -83.8475  -11.0105  -33.8499 H      1 LIG       0.09000
      8 H2        -85.1593   -9.8959  -33.3489 H      1 LIG       0.09000
      9 H3        -81.2910   -8.3291  -33.6940 H      1 LIG       0.09000
     10 H4        -81.5235  -10.0690  -34.0554 H      1 LIG       0.09000
     11 H5        -84.1076   -9.6410  -31.0866 H      1 LIG       0.09000
     12 H6        -84.3374  -11.3605  -31.4205 H      1 LIG       0.09000
     13 H7        -80.5668   -9.8300  -31.7541 H      1 LIG       0.09000
     14 H8        -81.8708   -8.7320  -31.2869 H      1 LIG       0.09000
     15 H9        -83.4412   -8.8236  -34.6321 H      1 LIG       0.32900
     16 H10       -83.5758   -8.1624  -33.1348 H      1 LIG       0.32900
@<TRIPOS>BOND
      1       1       3 1
      2       1       5 1
      3       2       4 1
      4       2       5 1
      5       3       6 1
      6       4       6 1
      7       1       7 1
      8       1       8 1
      9       2       9 1
     10       2      10 1
     11       3      11 1
     12       3      12 1
     13       4      13 1
     14       4      14 1
     15       5      15 1
     16       5      16 1
@<TRIPOS>ALT_TYPE
CGenFF_4.0_ALT_TYPE_SET
CGenFF_4.0 1 CG324 2 CG324 3 CG321 4 CG321 5 NG3P2 6 OG3C61 7 HGA2 8 HGA2 9 HGA2 10 HGA2 11 HGA2 12 HGA2 13 HGA2 14 HGA2 15 HGP2 16 HGP2
@<TRIPOS>MOLECULE
morpholine
 16 16 0 0 0
****
USER_CHARGES
INVALID_CHARGES
Pose:  10 Cluster:  10 Fr_nu: 1395032 TotEn:   -58.65
@<TRIPOS>ATOM
      1 C1        -81.2736   -8.6926  -33.1280 C.3    1 LIG       0.20900
      2 C2        -83.5904   -9.3849  -32.5588 C.3    1 LIG       0.20900
      3 C3        -81.0063   -8.5804  -31.6378 C.3    1 LIG      -0.03300
      4 C4        -83.2093   -9.2395  -31.0965 C.3    1 LIG      -0.03300
      5 N1        -82.3539   -9.7041  -33.3351 N.4    1 LIG      -0.45600
      6 O1        -82.2037   -8.2362  -30.9370 O.3    1 LIG      -0.27400
      7 H1        -81.6409   -7.7512  -33.5493 H      1 LIG       0.09000
      8 H2        -80.3946   -9.0331  -33.6818 H      1 LIG       0.09000
      9 H3        -84.3009  -10.1991  -32.7234 H      1 LIG       0.09000
     10 H4        -83.9872   -8.4521  -32.9719 H      1 LIG       0.09000
     11 H5        -80.5940   -9.5101  -31.2279 H      1 LIG       0.09000
     12 H6        -80.2756   -7.7869  -31.4520 H      1 LIG       0.09000
     13 H7        -84.0827   -8.9270  -30.5155 H      1 LIG       0.09000
     14 H8        -82.8535  -10.1871  -30.6747 H      1 LIG       0.09000
     15 H9        -82.5818   -9.7646  -34.3370 H      1 LIG       0.32900
     16 H10       -82.0098  -10.6373  -33.0687 H      1 LIG       0.32900
@<TRIPOS>BOND
      1       1       3 1
      2       1       5 1
      3       2       4 1
      4       2       5 1
      5       3       6 1
      6       4       6 1
      7       1       7 1
      8       1       8 1
      9       2       9 1
     10       2      10 1
     11       3      11 1
     12       3      12 1
     13       4      13 1
     14       4      14 1
     15       5      15 1
     16       5      16 1
@<TRIPOS>ALT_TYPE
CGenFF_4.0_ALT_TYPE_SET
CGenFF_4.0 1 CG324 2 CG324 3 CG321 4 CG321 5 NG3P2 6 OG3C61 7 HGA2 8 HGA2 9 HGA2 10 HGA2 11 HGA2 12 HGA2 13 HGA2 14 HGA2 15 HGP2 16 HGP2
@<TRIPOS>MOLECULE
morpholine
 16 16 0 0 0
****
USER_CHARGES
INVALID_CHARGES
Pose:  11 Cluster:  11 Fr_nu: 1444156 TotEn:   -55.80
@<TRIPOS>ATOM
      1 C1        -82.5750   -9.3009  -31.5772 C.3    1 LIG       0.20900
      2 C2        -83.6369   -9.2282  -33.8218 C.3    1 LIG       0.20900
      3 C3        -83.5068  -10.4513  -31.2410 C.3    1 LIG      -0.03300
      4 C4        -84.5160  -10.3827  -33.3758 C.3    1 LIG      -0.03300
      5 N1        -82.3555   -9.2926  -33.0554 N.4    1 LIG      -0.45600
      6 O1        -84.7340  -10.3317  -31.9641 O.3    1 LIG      -0.27400
      7 H1        -83.0137   -8.3312  -31.3202 H      1 LIG       0.09000
      8 H2        -81.5968   -9.4075  -31.1007 H      1 LIG       0.09000
      9 H3        -83.3871   -9.2834  -34.8845 H      1 LIG       0.09000
     10 H4        -84.0899   -8.2583  -33.5932 H      1 LIG       0.09000
     11 H5        -83.0463  -11.4230  -31.4554 H      1 LIG       0.09000
     12 H6        -83.7492  -10.4309  -30.1738 H      1 LIG       0.09000
     13 H7        -85.4934  -10.3138  -33.8637 H      1 LIG       0.09000
     14 H8        -84.0795  -11.3518  -33.6457 H      1 LIG       0.09000
     15 H9        -81.7603   -8.4928  -33.3108 H      1 LIG       0.32900
     16 H10       -81.8293  -10.1335  -33.3316 H      1 LIG       0.32900
@<TRIPOS>BOND
      1       1       3 1
      2       1       5 1
      3       2       4 1
      4       2       5 1
      5       3       6 1
      6       4       6 1
      7       1       7 1
      8       1       8 1
      9       2       9 1
     10       2      10 1
     11       3      11 1
     12       3      12 1
     13       4      13 1
     14       4      14 1
     15       5      15 1
     16       5      16 1
@<TRIPOS>ALT_TYPE
CGenFF_4.0_ALT_TYPE_SET
CGenFF_4.0 1 CG324 2 CG324 3 CG321 4 CG321 5 NG3P2 6 OG3C61 7 HGA2 8 HGA2 9 HGA2 10 HGA2 11 HGA2 12 HGA2 13 HGA2 14 HGA2 15 HGP2 16 HGP2
@<TRIPOS>MOLECULE
morpholine
 16 16 0 0 0
****
USER_CHARGES
INVALID_CHARGES
Pose:  12 Cluster:  12 Fr_nu: 1462795 TotEn:   -55.48
@<TRIPOS>ATOM
      1 C1        -82.5191   -9.6187  -33.1448 C.3    1 LIG       0.20900
      2 C2        -84.9523   -9.6636  -32.6463 C.3    1 LIG       0.20900
      3 C3        -82.2832  -10.1342  -31.7365 C.3    1 LIG      -0.03300
      4 C4        -84.5971  -10.1776  -31.2626 C.3    1 LIG      -0.03300
      5 N1        -83.8701  -10.0762  -33.5908 N.4    1 LIG      -0.45600
      6 O1        -83.3175   -9.6860  -30.8575 O.3    1 LIG      -0.27400
      7 H1        -82.5305   -8.5246  -33.1830 H      1 LIG       0.09000
      8 H2        -81.7882  -10.0108  -33.8571 H      1 LIG       0.09000
      9 H3        -85.8902  -10.0850  -33.0172 H      1 LIG       0.09000
     10 H4        -84.9946   -8.5703  -32.6770 H      1 LIG       0.09000
     11 H5        -82.2251  -11.2288  -31.7089 H      1 LIG       0.09000
     12 H6        -81.3340   -9.7451  -31.3546 H      1 LIG       0.09000
     13 H7        -85.3332   -9.8216  -30.5351 H      1 LIG       0.09000
     14 H8        -84.5987  -11.2736  -31.2251 H      1 LIG       0.09000
     15 H9        -84.0689   -9.7007  -34.5282 H      1 LIG       0.32900
     16 H10       -83.8722  -11.1009  -33.6926 H      1 LIG       0.32900
@<TRIPOS>BOND
      1       1       3 1
      2       1       5 1
      3       2       4 1
      4       2       5 1
      5       3       6 1
      6       4       6 1
      7       1       7 1
      8       1       8 1
      9       2       9 1
     10       2      10 1
     11       3      11 1
     12       3      12 1
     13       4      13 1
     14       4      14 1
     15       5      15 1
     16       5      16 1
@<TRIPOS>ALT_TYPE
CGenFF_4.0_ALT_TYPE_SET
CGenFF_4.0 1 CG324 2 CG324 3 CG321 4 CG321 5 NG3P2 6 OG3C61 7 HGA2 8 HGA2 9 HGA2 10 HGA2 11 HGA2 12 HGA2 13 HGA2 14 HGA2 15 HGP2 16 HGP2
@<TRIPOS>MOLECULE
morpholine
 16 16 0 0 0
****
USER_CHARGES
INVALID_CHARGES
Pose:  13 Cluster:  13 Fr_nu:  87583 TotEn:   -55.10
@<TRIPOS>ATOM
      1 C1        -81.9798   -9.1707  -33.1570 C.3    1 LIG       0.20900
      2 C2        -81.9682  -10.4743  -31.0425 C.3    1 LIG       0.20900
      3 C3        -80.5755   -8.7104  -32.8095 C.3    1 LIG      -0.03300
      4 C4        -80.5642   -9.9507  -30.7990 C.3    1 LIG      -0.03300
      5 N1        -82.2082  -10.5018  -32.5173 N.4    1 LIG      -0.45600
      6 O1        -80.3995   -8.6605  -31.3918 O.3    1 LIG      -0.27400
      7 H1        -82.7424   -8.4953  -32.7556 H      1 LIG       0.09000
      8 H2        -82.1199   -9.2957  -34.2341 H      1 LIG       0.09000
      9 H3        -82.1017  -11.4929  -30.6690 H      1 LIG       0.09000
     10 H4        -82.7296   -9.8152  -30.6137 H      1 LIG       0.09000
     11 H5        -79.8131   -9.3621  -33.2525 H      1 LIG       0.09000
     12 H6        -80.4107   -7.7005  -33.1982 H      1 LIG       0.09000
     13 H7        -80.3897   -9.8449  -29.7237 H      1 LIG       0.09000
     14 H8        -79.8029  -10.6356  -31.1915 H      1 LIG       0.09000
     15 H9        -83.1711  -10.8133  -32.7043 H      1 LIG       0.32900
     16 H10       -81.5959  -11.2051  -32.9542 H      1 LIG       0.32900
@<TRIPOS>BOND
      1       1       3 1
      2       1       5 1
      3       2       4 1
      4       2       5 1
      5       3       6 1
      6       4       6 1
      7       1       7 1
      8       1       8 1
      9       2       9 1
     10       2      10 1
     11       3      11 1
     12       3      12 1
     13       4      13 1
     14       4      14 1
     15       5      15 1
     16       5      16 1
@<TRIPOS>ALT_TYPE
CGenFF_4.0_ALT_TYPE_SET
CGenFF_4.0 1 CG324 2 CG324 3 CG321 4 CG321 5 NG3P2 6 OG3C61 7 HGA2 8 HGA2 9 HGA2 10 HGA2 11 HGA2 12 HGA2 13 HGA2 14 HGA2 15 HGP2 16 HGP2
@<TRIPOS>MOLECULE
morpholine
 16 16 0 0 0
****
USER_CHARGES
INVALID_CHARGES
Pose:  14 Cluster:  14 Fr_nu:  87491 TotEn:   -54.92
@<TRIPOS>ATOM
      1 C1        -83.4109  -10.3158  -33.1920 C.3    1 LIG       0.20900
      2 C2        -81.9994  -10.3572  -31.1483 C.3    1 LIG       0.20900
      3 C3        -82.5509   -9.1677  -33.6888 C.3    1 LIG      -0.03300
      4 C4        -81.2080   -9.2075  -31.7457 C.3    1 LIG      -0.03300
      5 N1        -82.5865  -11.1531  -32.2687 N.4    1 LIG      -0.45600
      6 O1        -82.0412   -8.4094  -32.5895 O.3    1 LIG      -0.27400
      7 H1        -84.2694   -9.9621  -32.6117 H      1 LIG       0.09000
      8 H2        -83.7499  -10.9618  -34.0063 H      1 LIG       0.09000
      9 H3        -81.3715  -11.0316  -30.5602 H      1 LIG       0.09000
     10 H4        -82.8392  -10.0031  -30.5422 H      1 LIG       0.09000
     11 H5        -81.7190   -9.5221  -34.3090 H      1 LIG       0.09000
     12 H6        -83.1546   -8.4927  -34.3036 H      1 LIG       0.09000
     13 H7        -80.8324   -8.5615  -30.9460 H      1 LIG       0.09000
     14 H8        -80.3422   -9.5651  -32.3159 H      1 LIG       0.09000
     15 H9        -83.1639  -11.9140  -31.8855 H      1 LIG       0.32900
     16 H10       -81.8326  -11.6125  -32.7986 H      1 LIG       0.32900
@<TRIPOS>BOND
      1       1       3 1
      2       1       5 1
      3       2       4 1
      4       2       5 1
      5       3       6 1
      6       4       6 1
      7       1       7 1
      8       1       8 1
      9       2       9 1
     10       2      10 1
     11       3      11 1
     12       3      12 1
     13       4      13 1
     14       4      14 1
     15       5      15 1
     16       5      16 1
@<TRIPOS>ALT_TYPE
CGenFF_4.0_ALT_TYPE_SET
CGenFF_4.0 1 CG324 2 CG324 3 CG321 4 CG321 5 NG3P2 6 OG3C61 7 HGA2 8 HGA2 9 HGA2 10 HGA2 11 HGA2 12 HGA2 13 HGA2 14 HGA2 15 HGP2 16 HGP2
@<TRIPOS>MOLECULE
morpholine
 16 16 0 0 0
****
USER_CHARGES
INVALID_CHARGES
Pose:  15 Cluster:  15 Fr_nu: 1308790 TotEn:   -54.21
@<TRIPOS>ATOM
      1 C1        -83.0659  -11.1008  -31.5603 C.3    1 LIG       0.20900
      2 C2        -83.7932   -9.6120  -33.4112 C.3    1 LIG       0.20900
      3 C3        -84.3624  -10.7517  -30.8518 C.3    1 LIG      -0.03300
      4 C4        -85.0544   -9.3366  -32.6123 C.3    1 LIG      -0.03300
      5 N1        -83.2856  -10.9656  -33.0323 N.4    1 LIG      -0.45600
      6 O1        -84.7928   -9.4367  -31.2106 O.3    1 LIG      -0.27400
      7 H1        -82.2585  -10.4089  -31.2993 H      1 LIG       0.09000
      8 H2        -82.7534  -12.1307  -31.3683 H      1 LIG       0.09000
      9 H3        -83.9781   -9.6203  -34.4885 H      1 LIG       0.09000
     10 H4        -82.9959   -8.9008  -33.1733 H      1 LIG       0.09000
     11 H5        -85.1562  -11.4735  -31.0782 H      1 LIG       0.09000
     12 H6        -84.2065  -10.7638  -29.7685 H      1 LIG       0.09000
     13 H7        -85.4038   -8.3186  -32.8112 H      1 LIG       0.09000
     14 H8        -85.8646  -10.0234  -32.8851 H      1 LIG       0.09000
     15 H9        -82.4055  -11.1558  -33.5309 H      1 LIG       0.32900
     16 H10       -83.9496  -11.6854  -33.3505 H      1 LIG       0.32900
@<TRIPOS>BOND
      1       1       3 1
      2       1       5 1
      3       2       4 1
      4       2       5 1
      5       3       6 1
      6       4       6 1
      7       1       7 1
      8       1       8 1
      9       2       9 1
     10       2      10 1
     11       3      11 1
     12       3      12 1
     13       4      13 1
     14       4      14 1
     15       5      15 1
     16       5      16 1
@<TRIPOS>ALT_TYPE
CGenFF_4.0_ALT_TYPE_SET
CGenFF_4.0 1 CG324 2 CG324 3 CG321 4 CG321 5 NG3P2 6 OG3C61 7 HGA2 8 HGA2 9 HGA2 10 HGA2 11 HGA2 12 HGA2 13 HGA2 14 HGA2 15 HGP2 16 HGP2
@<TRIPOS>MOLECULE
morpholine
 16 16 0 0 0
****
USER_CHARGES
INVALID_CHARGES
Pose:  16 Cluster:  16 Fr_nu: 1445076 TotEn:   -53.84
@<TRIPOS>ATOM
      1 C1        -85.9359   -9.4350  -33.0761 C.3    1 LIG       0.20900
      2 C2        -83.7775   -8.8053  -34.1324 C.3    1 LIG       0.20900
      3 C3        -85.1385   -9.9194  -31.8786 C.3    1 LIG      -0.03300
      4 C4        -83.0860   -9.3199  -32.8827 C.3    1 LIG      -0.03300
      5 N1        -85.1530   -8.3586  -33.7558 N.4    1 LIG      -0.45600
      6 O1        -83.8458  -10.3734  -32.2860 O.3    1 LIG      -0.27400
      7 H1        -86.0852  -10.2283  -33.8158 H      1 LIG       0.09000
      8 H2        -86.8993   -9.0070  -32.7864 H      1 LIG       0.09000
      9 H3        -83.2611   -7.9462  -34.5684 H      1 LIG       0.09000
     10 H4        -83.8986   -9.5910  -34.8848 H      1 LIG       0.09000
     11 H5        -85.0312   -9.1365  -31.1184 H      1 LIG       0.09000
     12 H6        -85.6523  -10.7645  -31.4097 H      1 LIG       0.09000
     13 H7        -82.1044   -9.7276  -33.1440 H      1 LIG       0.09000
     14 H8        -82.9272   -8.5201  -32.1494 H      1 LIG       0.09000
     15 H9        -85.6563   -8.0454  -34.5971 H      1 LIG       0.32900
     16 H10       -85.0928   -7.5343  -33.1415 H      1 LIG       0.32900
@<TRIPOS>BOND
      1       1       3 1
      2       1       5 1
      3       2       4 1
      4       2       5 1
      5       3       6 1
      6       4       6 1
      7       1       7 1
      8       1       8 1
      9       2       9 1
     10       2      10 1
     11       3      11 1
     12       3      12 1
     13       4      13 1
     14       4      14 1
     15       5      15 1
     16       5      16 1
@<TRIPOS>ALT_TYPE
CGenFF_4.0_ALT_TYPE_SET
CGenFF_4.0 1 CG324 2 CG324 3 CG321 4 CG321 5 NG3P2 6 OG3C61 7 HGA2 8 HGA2 9 HGA2 10 HGA2 11 HGA2 12 HGA2 13 HGA2 14 HGA2 15 HGP2 16 HGP2
@<TRIPOS>MOLECULE
morpholine
 16 16 0 0 0
****
USER_CHARGES
INVALID_CHARGES
Pose:  17 Cluster:  17 Fr_nu: 1534975 TotEn:   -53.60
@<TRIPOS>ATOM
      1 C1        -83.0673   -9.4000  -33.3057 C.3    1 LIG       0.20900
      2 C2        -80.7560   -8.6197  -32.8368 C.3    1 LIG       0.20900
      3 C3        -83.2125   -9.6697  -31.8188 C.3    1 LIG      -0.03300
      4 C4        -81.0148   -8.9269  -31.3728 C.3    1 LIG      -0.03300
      5 N1        -82.0645   -8.3071  -33.4877 N.4    1 LIG      -0.45600
      6 O1        -81.9473  -10.0023  -31.2426 O.3    1 LIG      -0.27400
      7 H1        -82.6813  -10.2721  -33.8435 H      1 LIG       0.09000
      8 H2        -84.0040   -9.0648  -33.7591 H      1 LIG       0.09000
      9 H3        -80.1070   -7.7502  -32.9698 H      1 LIG       0.09000
     10 H4        -80.3405   -9.4821  -33.3675 H      1 LIG       0.09000
     11 H5        -83.6435   -8.8110  -31.2904 H      1 LIG       0.09000
     12 H6        -83.8811  -10.5219  -31.6612 H      1 LIG       0.09000
     13 H7        -80.0832   -9.2371  -30.8892 H      1 LIG       0.09000
     14 H8        -81.3897   -8.0479  -30.8347 H      1 LIG       0.09000
     15 H9        -81.9181   -8.1376  -34.4923 H      1 LIG       0.32900
     16 H10       -82.4389   -7.4270  -33.1062 H      1 LIG       0.32900
@<TRIPOS>BOND
      1       1       3 1
      2       1       5 1
      3       2       4 1
      4       2       5 1
      5       3       6 1
      6       4       6 1
      7       1       7 1
      8       1       8 1
      9       2       9 1
     10       2      10 1
     11       3      11 1
     12       3      12 1
     13       4      13 1
     14       4      14 1
     15       5      15 1
     16       5      16 1
@<TRIPOS>ALT_TYPE
CGenFF_4.0_ALT_TYPE_SET
CGenFF_4.0 1 CG324 2 CG324 3 CG321 4 CG321 5 NG3P2 6 OG3C61 7 HGA2 8 HGA2 9 HGA2 10 HGA2 11 HGA2 12 HGA2 13 HGA2 14 HGA2 15 HGP2 16 HGP2
@<TRIPOS>MOLECULE
morpholine
 16 16 0 0 0
****
USER_CHARGES
INVALID_CHARGES
Pose:  18 Cluster:  18 Fr_nu: 1456519 TotEn:   -53.39
@<TRIPOS>ATOM
      1 C1        -82.9537   -9.1590  -33.7308 C.3    1 LIG       0.20900
      2 C2        -84.2573   -9.7681  -31.7058 C.3    1 LIG       0.20900
      3 C3        -84.2747   -9.0302  -34.4677 C.3    1 LIG      -0.03300
      4 C4        -85.5145   -9.6087  -32.5419 C.3    1 LIG      -0.03300
      5 N1        -83.1973   -8.8861  -32.2818 N.4    1 LIG      -0.45600
      6 O1        -85.2486   -9.9168  -33.9121 O.3    1 LIG      -0.27400
      7 H1        -82.5475  -10.1737  -33.7944 H      1 LIG       0.09000
      8 H2        -82.2121   -8.4360  -34.0808 H      1 LIG       0.09000
      9 H3        -84.4088   -9.4640  -30.6668 H      1 LIG       0.09000
     10 H4        -83.8687  -10.7906  -31.7440 H      1 LIG       0.09000
     11 H5        -84.6555   -8.0023  -34.4424 H      1 LIG       0.09000
     12 H6        -84.1400   -9.3049  -35.5187 H      1 LIG       0.09000
     13 H7        -86.2836  -10.3035  -32.1902 H      1 LIG       0.09000
     14 H8        -85.9253   -8.5947  -32.4660 H      1 LIG       0.09000
     15 H9        -82.3216   -9.0108  -31.7557 H      1 LIG       0.32900
     16 H10       -83.4625   -7.8991  -32.1555 H      1 LIG       0.32900
@<TRIPOS>BOND
      1       1       3 1
      2       1       5 1
      3       2       4 1
      4       2       5 1
      5       3       6 1
      6       4       6 1
      7       1       7 1
      8       1       8 1
      9       2       9 1
     10       2      10 1
     11       3      11 1
     12       3      12 1
     13       4      13 1
     14       4      14 1
     15       5      15 1
     16       5      16 1
@<TRIPOS>ALT_TYPE
CGenFF_4.0_ALT_TYPE_SET
CGenFF_4.0 1 CG324 2 CG324 3 CG321 4 CG321 5 NG3P2 6 OG3C61 7 HGA2 8 HGA2 9 HGA2 10 HGA2 11 HGA2 12 HGA2 13 HGA2 14 HGA2 15 HGP2 16 HGP2
@<TRIPOS>MOLECULE
morpholine
 16 16 0 0 0
****
USER_CHARGES
INVALID_CHARGES
Pose:  19 Cluster:  19 Fr_nu: 1162334 TotEn:   -53.36
@<TRIPOS>ATOM
      1 C1        -82.7920   -9.5817  -31.2766 C.3    1 LIG       0.20900
      2 C2        -81.7146   -9.0954  -33.4615 C.3    1 LIG       0.20900
      3 C3        -84.0865   -9.8120  -32.0354 C.3    1 LIG      -0.03300
      4 C4        -83.0618   -9.3504  -34.1132 C.3    1 LIG      -0.03300
      5 N1        -81.6514   -9.8841  -32.1937 N.4    1 LIG      -0.45600
      6 O1        -84.1243   -9.0116  -33.2191 O.3    1 LIG      -0.27400
[truncated: 2,807,753 more chars]
