# Supplementary material for: The pocketome of G-protein-coupled receptors reveals previously untargeted allosteric sites
Source: Nat Commun. 2022 May 10;13:2567. doi: 10.1038/s41467-022-29609-6 (PMC9091257; doi:10.1038/s41467-022-29609-6)
Supplement: Supplementary file 4 — Supplementary Data 1 [file 41467_2022_29609_MOESM4_ESM.zip › docking_files/4a4m/rec.mol2]

@<TRIPOS>MOLECULE
4a4m_align.pdb
5173 5256 326 0 0
PROTEIN
NO_CHARGES


@<TRIPOS>ATOM
      1 N         -84.5320  -14.3710  -65.8200 N.4       1 MET   -0.2700
      2 CA        -84.4620  -14.1310  -64.3900 C.3       1 MET    0.0900
      3 CAY       -83.7520  -15.0890  -67.9740 C.3       1 MET    0.0900
      4 C         -84.1700  -15.3830  -63.5640 C.2       1 MET    0.0900
      5 O         -84.6740  -16.4720  -63.8320 O.2       1 MET    0.5100
      6 CB        -85.7420  -13.4290  -63.8600 C.3       1 MET   -0.5100
      7 CG        -87.0460  -14.2390  -64.0270 C.3       1 MET   -0.4700
      8 SD        -88.5690  -13.3170  -63.6430 S.3       1 MET    0.3100
      9 CE        -88.3000  -13.1200  -61.8570 C.3       1 MET    0.0700
     10 CY        -83.4880  -14.7930  -66.5460 C.2       1 MET    0.0900
     11 OY        -82.3680  -14.9170  -66.0710 O.2       1 MET   -0.1800
     12 HN        -85.4200  -14.1990  -66.2380 H         1 MET    0.0900
     13 HA        -83.5970  -13.5140  -64.2020 H         1 MET    0.0900
     14 HB1       -85.8600  -12.4670  -64.4010 H         1 MET   -0.1400
     15 HB2       -85.6000  -13.2180  -62.7790 H         1 MET    0.0900
     16 HG1       -86.9850  -15.1260  -63.3630 H         1 MET    0.0900
     17 HG2       -87.0970  -14.5940  -65.0790 H         1 MET   -0.0900
     18 HE1       -87.4680  -12.4140  -61.6490 H         1 MET   -0.2200
     19 HE2       -88.0440  -14.0980  -61.3970 H         1 MET    0.0900
     20 HE3       -89.2180  -12.7210  -61.3730 H         1 MET    0.0900
     21 HY1       -82.8110  -15.4140  -68.4650 H         1 MET    0.0900
     22 HY2       -84.1290  -14.1760  -68.4830 H         1 MET    0.5100
     23 HY3       -84.5020  -15.9060  -68.0560 H         1 MET   -0.5100
     24 N         -83.3540  -15.2360  -62.5000 N.am      2 CYS   -0.4700
     25 CA        -83.0280  -16.3340  -61.5900 C.3       2 CYS    0.3100
     26 C         -83.8090  -16.3520  -60.2910 C.2       2 CYS    0.0700
     27 O         -84.2120  -17.4170  -59.8210 O.2       2 CYS    0.0900
     28 CB        -81.5460  -16.2740  -61.2320 C.3       2 CYS   -0.1000
     29 SG        -80.4830  -15.7500  -62.6070 S.3       2 CYS    0.0900
     30 HN        -82.9320  -14.3600  -62.2830 H         2 CYS    0.0900
     31 HA        -83.2620  -17.2660  -62.0830 H         2 CYS   -0.0800
     32 HB1       -81.2280  -17.2820  -60.8930 H         2 CYS    0.5100
     33 HB2       -81.4210  -15.5630  -60.3890 H         2 CYS   -0.5100
     34 N         -84.0070  -15.1810  -59.6930 N.am      3 GLY   -0.4700
     35 CA        -84.5670  -15.1210  -58.3570 C.3       3 GLY    0.3100
     36 C         -85.9950  -14.6640  -58.3260 C.2       3 GLY   -0.0200
     37 O         -86.6800  -14.7050  -59.3400 O.2       3 GLY    0.0900
     38 HN        -83.7860  -14.3100  -60.1260 H         3 GLY    0.0900
     39 HA1       -83.9670  -14.4320  -57.7810 H         3 GLY    0.5100
     40 HA2       -84.5070  -16.1120  -57.9310 H         3 GLY   -0.5100
     41 N         -86.4450  -14.2410  -57.1520 N.am      4 THR   -0.4700
     42 CA        -87.7670  -13.6640  -56.9830 C.3       4 THR    0.3100
     43 C         -87.5750  -12.3140  -56.3330 C.2       4 THR    0.0700
     44 O         -86.7050  -12.1630  -55.5210 O.2       4 THR    0.0900
     45 CB        -88.6430  -14.5350  -56.0890 C.3       4 THR    0.1400
     46 CG2       -89.9870  -13.8960  -55.9150 C.3       4 THR    0.0900
     47 OG1       -88.8060  -15.8330  -56.6720 O.3       4 THR   -0.6600
     48 HN        -85.8920  -14.3000  -56.3250 H         4 THR    0.4300
     49 HA        -88.2150  -13.5690  -57.9620 H         4 THR   -0.2700
     50 HB        -88.1670  -14.6470  -55.0910 H         4 THR    0.0900
     51 HG1       -87.9230  -16.1350  -56.8960 H         4 THR    0.0900
     52 HG21      -90.4070  -13.6140  -56.9030 H         4 THR    0.0900
     53 HG22      -89.8930  -12.9800  -55.2940 H         4 THR    0.5100
     54 HG23      -90.6830  -14.6100  -55.4250 H         4 THR   -0.5100
     55 N         -88.3440  -11.3090  -56.6990 N.am      5 GLU   -0.4700
     56 CA        -88.1640  -10.0190  -56.0630 C.3       5 GLU    0.3100
     57 C         -89.3740   -9.6610  -55.2580 C.2       5 GLU    0.0700
     58 O         -90.4880  -10.1660  -55.4630 O.2       5 GLU    0.0900
     59 CB        -87.9070   -8.9100  -57.0710 C.3       5 GLU   -0.1800
     60 CG        -86.5360   -8.9770  -57.7080 C.3       5 GLU    0.0900
     61 CD        -86.3180   -7.8670  -58.7420 C.2       5 GLU    0.0900
     62 OE1       -86.3850   -6.6740  -58.3510 O.co2     5 GLU   -0.2800
     63 OE2       -86.0810   -8.1860  -59.9410 O.co2     5 GLU    0.0900
     64 HN        -89.0510  -11.3830  -57.3970 H         5 GLU    0.0900
     65 HA        -87.3270  -10.1030  -55.3860 H         5 GLU    0.6200
     66 HB1       -88.0090   -7.9330  -56.5530 H         5 GLU   -0.7600
     67 HB2       -88.6730   -8.9750  -57.8710 H         5 GLU   -0.7600
     68 HG1       -86.4190   -9.9590  -58.2140 H         5 GLU    0.5100
     69 HG2       -85.7630   -8.8800  -56.9170 H         5 GLU   -0.5100
     70 N         -89.1380   -8.7770  -54.3130 N.am      6 GLY   -0.4700
     71 CA        -90.1860   -8.3200  -53.4460 C.3       6 GLY    0.3100
     72 C         -89.6620   -6.9870  -53.0210 C.2       6 GLY   -0.0200
     73 O         -88.4910   -6.6620  -53.2910 O.2       6 GLY    0.0900
     74 HN        -88.2330   -8.3890  -54.1570 H         6 GLY    0.0900
     75 HA1       -90.3040   -8.9880  -52.6080 H         6 GLY    0.5100
     76 HA2       -91.1140   -8.2290  -53.9880 H         6 GLY   -0.5100
     77 N         -90.5300   -6.1990  -52.3930 N.am      7 PRO   -0.2900
     78 CA        -90.2080   -4.8960  -51.8270 C.3       7 PRO    0.0000
     79 C         -88.8570   -4.8920  -51.1020 C.2       7 PRO    0.0900
     80 O         -87.9510   -4.1310  -51.4980 O.2       7 PRO    0.0900
     81 CB        -91.3540   -4.6800  -50.8640 C.3       7 PRO    0.0200
     82 CG        -92.4970   -5.3030  -51.5830 C.3       7 PRO    0.0900
     83 CD        -91.9640   -6.5000  -52.3030 C.3       7 PRO   -0.1800
     84 HA        -90.1190   -4.1530  -52.6040 H         7 PRO    0.0900
     85 HB1       -91.5310   -3.5990  -50.6800 H         7 PRO    0.0900
     86 HB2       -91.1650   -5.1820  -49.8910 H         7 PRO   -0.1800
     87 HG1       -93.2850   -5.6090  -50.8610 H         7 PRO    0.0900
     88 HG2       -92.9340   -4.5830  -52.3070 H         7 PRO    0.0900
     89 HD1       -92.1260   -7.4330  -51.7260 H         7 PRO    0.5100
     90 HD2       -92.4020   -6.5980  -53.3180 H         7 PRO   -0.5100
     91 N         -88.7080   -5.7390  -50.0790 N.am      8 ASN   -0.4700
     92 CA        -87.5190   -5.6760  -49.2420 C.3       8 ASN    0.3100
     93 C         -86.6780   -6.9160  -49.1970 C.2       8 ASN    0.0700
     94 O         -86.0570   -7.1960  -48.1840 O.2       8 ASN    0.0900
     95 CB        -87.9200   -5.3400  -47.8260 C.3       8 ASN   -0.1800
     96 CG        -88.4540   -3.9580  -47.7200 C.2       8 ASN    0.0900
     97 ND2       -89.6190   -3.8130  -47.0710 N.am      8 ASN    0.0900
     98 OD1       -87.8480   -3.0180  -48.2450 O.2       8 ASN    0.5500
     99 HN        -89.3840   -6.4330  -49.8480 H         8 ASN   -0.5500
    100 HA        -86.8610   -4.9170  -49.6410 H         8 ASN   -0.6200
    101 HB1       -87.0330   -5.4330  -47.1630 H         8 ASN    0.3200
    102 HB2       -88.7030   -6.0530  -47.4910 H         8 ASN    0.3000
    103 HD21      -90.0240   -2.9060  -46.9690 H         8 ASN    0.5100
    104 HD22      -90.0820   -4.6130  -46.6900 H         8 ASN   -0.5100
    105 N         -86.6400   -7.6680  -50.2800 N.am      9 PHE   -0.4700
    106 CA        -85.8790   -8.8980  -50.2610 C.3       9 PHE    0.3100
    107 C         -85.5260   -9.3520  -51.6570 C.2       9 PHE    0.0700
    108 O         -85.9040   -8.7160  -52.6420 O.2       9 PHE    0.0900
    109 CB        -86.6780   -9.9930  -49.5690 C.3       9 PHE   -0.1800
    110 CG        -87.9900  -10.3140  -50.2400 C.ar      9 PHE    0.0900
    111 CD1       -89.1140   -9.5320  -50.0150 C.ar      9 PHE    0.0900
    112 CD2       -88.1000  -11.4150  -51.0710 C.ar      9 PHE    0.0000
    113 CE1       -90.3080   -9.8390  -50.6100 C.ar      9 PHE   -0.1150
    114 CE2       -89.2970  -11.7270  -51.6580 C.ar      9 PHE    0.1150
    115 CZ        -90.4040  -10.9380  -51.4370 C.ar      9 PHE   -0.1150
    116 HN        -87.1140   -7.4360  -51.1250 H         9 PHE    0.1150
    117 HA        -84.9530   -8.7150  -49.7350 H         9 PHE   -0.1150
    118 HB1       -86.9100   -9.6740  -48.5300 H         9 PHE    0.1150
    119 HB2       -86.0800  -10.9290  -49.5550 H         9 PHE   -0.1150
    120 HD1       -89.0470   -8.6730  -49.3650 H         9 PHE    0.1150
    121 HD2       -87.2340  -12.0330  -51.2600 H         9 PHE   -0.1150
    122 HE1       -91.1750   -9.2200  -50.4320 H         9 PHE    0.1150
    123 HE2       -89.3740  -12.5950  -52.2960 H         9 PHE    0.5100
    124 HZ        -91.3440  -11.1800  -51.9100 H         9 PHE   -0.5100
    125 N         -84.7800  -10.4490  -51.7320 N.am     10 TYR   -0.4700
    126 CA        -84.5310  -11.1140  -52.9910 C.3      10 TYR    0.3100
    127 C         -84.3120  -12.5800  -52.7170 C.2      10 TYR    0.0700
    128 O         -83.3600  -12.9420  -52.0570 O.2      10 TYR    0.0900
    129 CB        -83.3200  -10.5160  -53.7090 C.3      10 TYR   -0.1800
    130 CG        -82.9000  -11.3330  -54.9170 C.ar     10 TYR    0.0900
    131 CD1       -82.2580  -12.5550  -54.7490 C.ar     10 TYR    0.0900
    132 CD2       -83.1650  -10.9050  -56.2230 C.ar     10 TYR    0.0000
    133 CE1       -81.8780  -13.3260  -55.8300 C.ar     10 TYR   -0.1150
    134 CE2       -82.7880  -11.6730  -57.3140 C.ar     10 TYR    0.1150
    135 CZ        -82.1410  -12.8870  -57.1100 C.ar     10 TYR   -0.1150
    136 OH        -81.7420  -13.6850  -58.1670 O.3      10 TYR    0.1150
    137 HN        -84.3580  -10.8590  -50.9280 H        10 TYR    0.1100
    138 HA        -85.4150  -11.0070  -53.6020 H        10 TYR   -0.5400
    139 HB1       -82.4550  -10.4790  -53.0130 H        10 TYR    0.4300
    140 HB2       -83.5670   -9.4920  -54.0650 H        10 TYR   -0.1150
    141 HD1       -82.0510  -12.9090  -53.7500 H        10 TYR    0.1150
    142 HD2       -83.6700   -9.9630  -56.3820 H        10 TYR   -0.1150
    143 HE1       -81.3780  -14.2700  -55.6740 H        10 TYR    0.1150
    144 HE2       -82.9970  -11.3300  -58.3170 H        10 TYR    0.5100
    145 HH        -81.5450  -13.1140  -58.9130 H        10 TYR   -0.5100
    146 N         -85.2020  -13.4250  -53.2070 N.am     11 VAL   -0.4700
    147 CA        -85.0950  -14.8490  -52.9920 C.3      11 VAL    0.3100
    148 C         -84.4100  -15.4930  -54.1720 C.2      11 VAL    0.0700
    149 O         -84.8470  -15.3450  -55.3030 O.2      11 VAL    0.0900
    150 CB        -86.4860  -15.4540  -52.8680 C.3      11 VAL   -0.0900
    151 CG1       -86.4210  -16.8840  -52.3740 C.3      11 VAL    0.0900
    152 CG2       -87.3400  -14.5940  -51.9680 C.3      11 VAL   -0.2700
    153 HN        -85.9840  -13.1190  -53.7440 H        11 VAL    0.0900
    154 HA        -84.5280  -15.0130  -52.0870 H        11 VAL    0.0900
    155 HB        -86.9820  -15.4330  -53.8620 H        11 VAL    0.0900
    156 HG11      -85.9370  -16.9210  -51.3750 H        11 VAL   -0.2700
    157 HG12      -85.8270  -17.5010  -53.0800 H        11 VAL    0.0900
    158 HG13      -87.4490  -17.3000  -52.2860 H        11 VAL    0.0900
    159 HG21      -87.5770  -13.6330  -52.4720 H        11 VAL    0.0900
    160 HG22      -86.7950  -14.3750  -51.0260 H        11 VAL    0.5100
    161 HG23      -88.2920  -15.1170  -51.7370 H        11 VAL   -0.5100
    162 N         -83.3200  -16.2060  -53.9320 N.am     12 PRO   -0.2900
    163 CA        -82.6200  -16.9580  -54.9750 C.3      12 PRO    0.0000
    164 C         -83.3910  -18.1730  -55.4920 C.2      12 PRO    0.0900
    165 O         -82.8380  -19.2770  -55.5450 O.2      12 PRO    0.0900
    166 CB        -81.3560  -17.4240  -54.2590 C.3      12 PRO    0.0200
    167 CG        -81.1150  -16.3850  -53.2560 C.3      12 PRO    0.0900
    168 CD        -82.4660  -15.9690  -52.7690 C.3      12 PRO   -0.1800
    169 HA        -82.4480  -16.3370  -55.8400 H        12 PRO    0.0900
    170 HB1       -80.5020  -17.4990  -54.9660 H        12 PRO    0.0900
    171 HB2       -81.5120  -18.4130  -53.7780 H        12 PRO   -0.1800
    172 HG1       -80.5060  -16.7870  -52.4180 H        12 PRO    0.0900
    173 HG2       -80.5800  -15.5230  -53.7080 H        12 PRO    0.0900
    174 HD1       -82.8030  -16.5900  -51.9140 H        12 PRO    0.5100
    175 HD2       -82.4880  -14.8940  -52.4920 H        12 PRO   -0.5100
    176 N         -84.6410  -17.9780  -55.8990 N.am     13 PHE   -0.4700
    177 CA        -85.4000  -19.0670  -56.4900 C.3      13 PHE    0.3100
    178 C         -86.4250  -18.5890  -57.5110 C.2      13 PHE    0.0700
    179 O         -86.9380  -17.4700  -57.4190 O.2      13 PHE    0.0900
    180 CB        -86.0890  -19.8370  -55.3920 C.3      13 PHE   -0.1800
    181 CG        -86.3850  -21.2610  -55.7340 C.ar     13 PHE    0.0900
    182 CD1       -85.3670  -22.1810  -55.8660 C.ar     13 PHE    0.0900
    183 CD2       -87.6960  -21.6990  -55.8450 C.ar     13 PHE    0.0000
    184 CE1       -85.6410  -23.5140  -56.1410 C.ar     13 PHE   -0.1150
    185 CE2       -87.9730  -23.0270  -56.1020 C.ar     13 PHE    0.1150
    186 CZ        -86.9420  -23.9370  -56.2490 C.ar     13 PHE   -0.1150
    187 HN        -85.1040  -17.0980  -55.8200 H        13 PHE    0.1150
    188 HA        -84.7180  -19.7040  -57.0330 H        13 PHE   -0.1150
    189 HB1       -87.0590  -19.3480  -55.1580 H        13 PHE    0.1150
    190 HB2       -85.4390  -19.8460  -54.4910 H        13 PHE   -0.1150
    191 HD1       -84.3420  -21.8600  -55.7560 H        13 PHE    0.1150
    192 HD2       -88.5070  -20.9960  -55.7280 H        13 PHE   -0.1150
    193 HE1       -84.8310  -24.2170  -56.2690 H        13 PHE    0.1150
    194 HE2       -88.9980  -23.3560  -56.1880 H        13 PHE    0.5100
    195 HZ        -87.1600  -24.9760  -56.4480 H        13 PHE   -0.5100
    196 N         -86.7260  -19.4490  -58.4850 N.am     14 SER   -0.4700
    197 CA        -87.6140  -19.0780  -59.5840 C.3      14 SER    0.3100
    198 C         -89.0810  -19.3730  -59.2800 C.2      14 SER    0.0700
    199 O         -89.5110  -20.5440  -59.2230 O.2      14 SER    0.0900
    200 CB        -87.1860  -19.7720  -60.8810 C.3      14 SER    0.0500
    201 OG        -87.7520  -19.1340  -62.0130 O.3      14 SER    0.0900
    202 HN        -86.3590  -20.3760  -58.5070 H        14 SER    0.0900
    203 HA        -87.5710  -18.0050  -59.7020 H        14 SER   -0.6600
    204 HB1       -87.5250  -20.8310  -60.8640 H        14 SER    0.4300
    205 HB2       -86.0790  -19.7400  -60.9720 H        14 SER    0.5100
    206 HG1       -87.2060  -18.3630  -62.1840 H        14 SER   -0.5100
    207 N         -89.8500  -18.2960  -59.0990 N.am     15 ASN   -0.4700
    208 CA        -91.2710  -18.4130  -58.7660 C.3      15 ASN    0.3100
    209 C         -92.1750  -18.8170  -59.9480 C.2      15 ASN    0.0700
    210 O         -93.3870  -18.6490  -59.9120 O.2      15 ASN    0.0900
    211 CB        -91.7780  -17.1200  -58.1210 C.3      15 ASN   -0.1800
    212 CG        -93.0810  -17.3160  -57.4280 C.2      15 ASN    0.0900
    213 ND2       -93.7690  -16.2200  -57.1480 N.am     15 ASN    0.0900
    214 OD1       -93.4720  -18.4470  -57.1340 O.2      15 ASN    0.5500
    215 HN        -89.4930  -17.3690  -59.1840 H        15 ASN   -0.5500
    216 HA        -91.3880  -19.2430  -58.0870 H        15 ASN   -0.6200
    217 HB1       -91.9070  -16.3470  -58.9070 H        15 ASN    0.3200
    218 HB2       -91.0300  -16.7660  -57.3790 H        15 ASN    0.3000
    219 HD21      -94.6530  -16.2900  -56.6830 H        15 ASN    0.5100
    220 HD22      -93.4080  -15.3230  -57.4020 H        15 ASN   -0.5100
    221 N         -91.5800  -19.3540  -61.0020 N.am     16 LYS   -0.4700
    222 CA        -92.3540  -19.8880  -62.0860 C.3      16 LYS    0.3100
    223 C         -93.2000  -21.0490  -61.6000 C.2      16 LYS    0.0700
    224 O         -94.2590  -21.3090  -62.1390 O.2      16 LYS    0.0900
    225 CB        -91.4240  -20.3710  -63.1760 C.3      16 LYS   -0.1800
    226 CG        -90.5100  -21.5010  -62.7600 C.3      16 LYS    0.0900
    227 CD        -89.6670  -21.9180  -63.9470 C.3      16 LYS    0.0900
    228 CE        -88.6120  -22.9440  -63.5760 C.3      16 LYS   -0.1800
    229 NZ        -87.6860  -23.1690  -64.7340 N.4      16 LYS    0.0900
    230 HN        -90.5890  -19.4090  -61.0900 H        16 LYS    0.0900
    231 HA        -93.0030  -19.1100  -62.4580 H        16 LYS   -0.1800
    232 HB1       -90.7950  -19.5160  -63.5040 H        16 LYS    0.0900
    233 HB2       -92.0390  -20.7160  -64.0340 H        16 LYS    0.0900
    234 HG1       -91.1160  -22.3630  -62.4090 H        16 LYS    0.2100
    235 HG2       -89.8510  -21.1660  -61.9310 H        16 LYS    0.0500
    236 HD1       -89.1640  -21.0200  -64.3630 H        16 LYS    0.0500
    237 HD2       -90.3310  -22.3510  -64.7240 H        16 LYS   -0.3000
    238 HE1       -89.0920  -23.9130  -63.3220 H        16 LYS    0.3300
    239 HE2       -88.0090  -22.5800  -62.7170 H        16 LYS    0.3300
    240 HZ1       -87.2200  -22.2740  -64.9840 H        16 LYS    0.3300
    241 HZ2       -88.2300  -23.5170  -65.5490 H        16 LYS    0.5100
    242 HZ3       -86.9670  -23.8730  -64.4710 H        16 LYS   -0.5100
    243 N         -92.7290  -21.7670  -60.5880 N.am     17 THR   -0.4700
    244 CA        -93.5360  -22.8230  -59.9810 C.3      17 THR    0.3100
    245 C         -94.6220  -22.2180  -59.0920 C.2      17 THR    0.0700
    246 O         -95.5430  -22.9080  -58.6750 O.2      17 THR    0.0900
    247 CB        -92.6810  -23.7560  -59.1070 C.3      17 THR    0.1400
    248 CG2       -91.8070  -24.6490  -59.9420 C.3      17 THR    0.0900
    249 OG1       -91.8120  -22.9650  -58.2980 O.3      17 THR   -0.6600
    250 HN        -91.8210  -21.6220  -60.2020 H        17 THR    0.4300
    251 HA        -94.0000  -23.3850  -60.7790 H        17 THR   -0.2700
    252 HB        -93.3350  -24.3670  -58.4480 H        17 THR    0.0900
    253 HG1       -91.4180  -23.5680  -57.6640 H        17 THR    0.0900
    254 HG21      -91.1210  -24.0360  -60.5650 H        17 THR    0.0900
    255 HG22      -92.4340  -25.2730  -60.6130 H        17 THR    0.5100
    256 HG23      -91.1980  -25.3040  -59.2830 H        17 THR   -0.5100
    257 N         -94.4990  -20.9290  -58.7820 N.am     18 GLY   -0.4700
    258 CA        -95.4560  -20.2340  -57.9360 C.3      18 GLY    0.3100
    259 C         -95.4180  -20.7010  -56.4940 C.2      18 GLY   -0.0200
    260 O         -96.4570  -20.8120  -55.8510 O.2      18 GLY    0.0900
    261 HN        -93.7390  -20.3780  -59.1180 H        18 GLY    0.0900
    262 HA1       -96.4430  -20.4140  -58.3370 H        18 GLY    0.5100
    263 HA2       -95.2250  -19.1800  -57.9710 H        18 GLY   -0.5100
    264 N         -94.2190  -20.9790  -55.9780 N.am     19 VAL   -0.4700
    265 CA        -94.0510  -21.5650  -54.6380 C.3      19 VAL    0.3100
    266 C         -93.3210  -20.6030  -53.7010 C.2      19 VAL    0.0700
    267 O         -93.3830  -20.7060  -52.4670 O.2      19 VAL    0.0900
    268 CB        -93.2260  -22.8840  -54.6800 C.3      19 VAL   -0.0900
    269 CG1       -93.9360  -23.9720  -55.4580 C.3      19 VAL    0.0900
    270 CG2       -91.8630  -22.6280  -55.2580 C.3      19 VAL   -0.2700
    271 HN        -93.3780  -20.8000  -56.4810 H        19 VAL    0.0900
    272 HA        -95.0350  -21.7580  -54.2390 H        19 VAL    0.0900
    273 HB        -93.0540  -23.2360  -53.6410 H        19 VAL    0.0900
    274 HG11      -94.1070  -23.6430  -56.5060 H        19 VAL   -0.2700
    275 HG12      -94.9210  -24.1910  -54.9910 H        19 VAL    0.0900
    276 HG13      -93.3160  -24.8930  -55.4730 H        19 VAL    0.0900
    277 HG21      -91.2530  -22.0310  -54.5480 H        19 VAL    0.0900
    278 HG22      -91.9560  -22.0620  -56.2100 H        19 VAL    0.5100
    279 HG23      -91.3450  -23.5930  -55.4460 H        19 VAL   -0.5100
    280 N         -92.6130  -19.6720  -54.3150 N.am     20 VAL   -0.4700
    281 CA        -91.8210  -18.7060  -53.5990 C.3      20 VAL    0.3100
    282 C         -92.6540  -17.7710  -52.7520 C.2      20 VAL    0.0700
    283 O         -93.5240  -17.0700  -53.2720 O.2      20 VAL    0.0900
    284 CB        -91.0710  -17.8240  -54.5800 C.3      20 VAL   -0.0900
    285 CG1       -90.5290  -16.6050  -53.8570 C.3      20 VAL    0.0900
    286 CG2       -89.9830  -18.6190  -55.3040 C.3      20 VAL   -0.2700
    287 HN        -92.5960  -19.5960  -55.3090 H        20 VAL    0.0900
    288 HA        -91.1280  -19.2400  -52.9650 H        20 VAL    0.0900
    289 HB        -91.7590  -17.5010  -55.3910 H        20 VAL    0.0900
    290 HG11      -90.1420  -16.8960  -52.8560 H        20 VAL   -0.2700
    291 HG12      -91.3370  -15.8550  -53.7200 H        20 VAL    0.0900
    292 HG13      -89.6970  -16.1580  -54.4410 H        20 VAL    0.0900
    293 HG21      -90.4370  -19.4640  -55.8650 H        20 VAL    0.0900
    294 HG22      -89.2620  -19.0310  -54.5660 H        20 VAL    0.5100
    295 HG23      -89.4500  -17.9620  -56.0230 H        20 VAL   -0.5100
    296 N         -92.3550  -17.7430  -51.4500 N.am     21 ARG   -0.4700
    297 CA        -92.9740  -16.8110  -50.4930 C.3      21 ARG    0.3100
    298 C         -91.9280  -15.8880  -49.8280 C.2      21 ARG    0.0700
    299 O         -90.7600  -16.2550  -49.7010 O.2      21 ARG    0.0900
    300 CB        -93.7500  -17.5800  -49.4160 C.3      21 ARG   -0.1800
    301 CG        -94.5730  -18.7310  -49.9630 C.3      21 ARG    0.0900
    302 CD        -95.8690  -18.2370  -50.6230 C.3      21 ARG    0.0900
    303 NE        -96.6240  -19.3480  -51.1970 N.pl3    21 ARG   -0.1800
    304 CZ        -96.6040  -19.6500  -52.4890 C.cat    21 ARG    0.0900
    305 NH1       -95.8930  -18.9000  -53.3340 N.pl3    21 ARG    0.0900
    306 NH2       -97.2990  -20.6940  -52.9380 N.pl3    21 ARG    0.2000
    307 HN        -91.6840  -18.3680  -51.0600 H        21 ARG    0.0900
    308 HA        -93.6390  -16.1610  -51.0420 H        21 ARG    0.0900
    309 HB1       -94.4320  -16.8720  -48.8980 H        21 ARG   -0.7000
    310 HB2       -93.0250  -17.9840  -48.6780 H        21 ARG    0.4400
    311 HG1       -94.8300  -19.4220  -49.1330 H        21 ARG    0.6400
    312 HG2       -93.9700  -19.2810  -50.7160 H        21 ARG   -0.8000
    313 HD1       -95.6290  -17.5270  -51.4440 H        21 ARG    0.4600
    314 HD2       -96.5130  -17.7410  -49.8660 H        21 ARG    0.4600
    315 HE        -97.1830  -19.9100  -50.5860 H        21 ARG   -0.8000
    316 HH11      -95.2610  -18.2090  -52.9820 H        21 ARG    0.4600
    317 HH12      -95.9920  -19.0290  -54.3220 H        21 ARG    0.4600
    318 HH21      -97.8340  -21.2490  -52.3020 H        21 ARG    0.5100
    319 HH22      -97.2850  -20.9220  -53.9120 H        21 ARG   -0.5100
    320 N         -92.3540  -14.6910  -49.4200 N.am     22 SER   -0.4700
    321 CA        -91.5080  -13.7420  -48.6960 C.3      22 SER    0.3100
    322 C         -90.7860  -14.4260  -47.5390 C.2      22 SER    0.0700
    323 O         -91.3860  -15.2210  -46.8110 O.2      22 SER    0.0900
    324 CB        -92.3780  -12.6050  -48.1620 C.3      22 SER    0.0500
    325 OG        -91.6470  -11.6280  -47.4470 O.3      22 SER    0.0900
    326 HN        -93.2870  -14.3850  -49.5940 H        22 SER    0.0900
    327 HA        -90.7600  -13.3630  -49.3770 H        22 SER   -0.6600
    328 HB1       -93.1450  -13.0280  -47.4790 H        22 SER    0.4300
    329 HB2       -92.8810  -12.1020  -49.0160 H        22 SER    0.5100
    330 HG1       -92.2880  -11.1630  -46.9040 H        22 SER   -0.5100
    331 N         -89.4870  -14.1260  -47.3580 N.am     23 PRO   -0.2900
    332 CA        -88.7220  -14.7640  -46.2840 C.3      23 PRO    0.0000
    333 C         -89.1110  -14.1900  -44.9230 C.2      23 PRO    0.0900
    334 O         -88.8090  -14.7860  -43.8870 O.2      23 PRO    0.0900
    335 CB        -87.2660  -14.4250  -46.6300 C.3      23 PRO    0.0200
    336 CG        -87.2970  -13.8380  -47.9870 C.3      23 PRO    0.0900
    337 CD        -88.6430  -13.2130  -48.1420 C.3      23 PRO   -0.1800
    338 HA        -88.9410  -15.8180  -46.2430 H        23 PRO    0.0900
    339 HB1       -86.6390  -15.3410  -46.6160 H        23 PRO    0.0900
    340 HB2       -86.8520  -13.6960  -45.9000 H        23 PRO   -0.1800
    341 HG1       -86.4990  -13.0720  -48.0980 H        23 PRO    0.0900
    342 HG2       -87.1460  -14.6270  -48.7550 H        23 PRO    0.0900
    343 HD1       -88.6760  -12.1900  -47.7140 H        23 PRO    0.5100
    344 HD2       -88.9720  -13.1930  -49.2010 H        23 PRO   -0.5100
    345 N         -89.7810  -13.0430  -44.9250 N.am     24 PHE   -0.4700
    346 CA        -90.3590  -12.5290  -43.6990 C.3      24 PHE    0.3100
    347 C         -91.6670  -13.2310  -43.3830 C.2      24 PHE    0.0700
    348 O         -92.2650  -12.9600  -42.3540 O.2      24 PHE    0.0900
    349 CB        -90.5960  -11.0220  -43.7850 C.3      24 PHE   -0.1800
    350 CG        -89.3660  -10.2440  -44.1340 C.ar     24 PHE    0.0900
    351 CD1       -88.1070  -10.7590  -43.8850 C.ar     24 PHE    0.0900
    352 CD2       -89.4630   -8.9990  -44.7180 C.ar     24 PHE    0.0000
    353 CE1       -86.9730  -10.0320  -44.2050 C.ar     24 PHE   -0.1150
    354 CE2       -88.3320   -8.2780  -45.0600 C.ar     24 PHE    0.1150
    355 CZ        -87.0900   -8.7920  -44.8000 C.ar     24 PHE   -0.1150
    356 HN        -89.9150  -12.4970  -45.7490 H        24 PHE    0.1150
    357 HA        -89.6790  -12.7540  -42.8910 H        24 PHE   -0.1150
    358 HB1       -90.9530  -10.6500  -42.8010 H        24 PHE    0.1150
    359 HB2       -91.3520  -10.8130  -44.5700 H        24 PHE   -0.1150
    360 HD1       -88.0080  -11.7370  -43.4380 H        24 PHE    0.1150
    361 HD2       -90.4380   -8.5790  -44.9130 H        24 PHE   -0.1150
    362 HE1       -85.9940  -10.4360  -43.9870 H        24 PHE    0.1150
    363 HE2       -88.4290   -7.3110  -45.5310 H        24 PHE    0.5100
    364 HZ        -86.2060   -8.2290  -45.0600 H        24 PHE   -0.5100
    365 N         -92.1040  -14.1510  -44.2430 N.am     25 GLU   -0.4700
    366 CA        -93.4660  -14.6710  -44.1220 C.3      25 GLU    0.3100
    367 C         -93.6580  -16.1840  -44.0420 C.2      25 GLU    0.0700
    368 O         -94.5340  -16.6570  -43.3150 O.2      25 GLU    0.0900
    369 CB        -94.3520  -14.0900  -45.2280 C.3      25 GLU   -0.1800
    370 CG        -94.5920  -12.5910  -45.1050 C.3      25 GLU    0.0900
    371 CD        -95.1620  -12.1820  -43.7440 C.2      25 GLU    0.0900
    372 OE1       -95.9130  -12.9740  -43.1210 O.co2    25 GLU   -0.2800
    373 OE2       -94.8450  -11.0570  -43.2910 O.co2    25 GLU    0.0900
    374 HN        -91.5440  -14.5140  -44.9830 H        25 GLU    0.0900
    375 HA        -93.8480  -14.3950  -43.1500 H        25 GLU    0.6200
    376 HB1       -95.3350  -14.6080  -45.2000 H        25 GLU   -0.7600
    377 HB2       -93.8690  -14.2900  -46.2080 H        25 GLU   -0.7600
    378 HG1       -95.3080  -12.2760  -45.8940 H        25 GLU    0.5100
    379 HG2       -93.6280  -12.0590  -45.2550 H        25 GLU   -0.5100
    380 N         -92.8700  -16.9510  -44.7830 N.am     26 ALA   -0.4700
    381 CA        -93.0340  -18.3940  -44.7480 C.3      26 ALA    0.3100
    382 C         -91.7270  -19.1090  -44.9810 C.2      26 ALA    0.0700
    383 O         -90.8610  -18.5940  -45.6610 O.2      26 ALA    0.0900
    384 CB        -94.0160  -18.8230  -45.7860 C.3      26 ALA   -0.2700
    385 HN        -92.1550  -16.5880  -45.3750 H        26 ALA    0.0900
    386 HA        -93.3800  -18.6710  -43.7620 H        26 ALA    0.0900
    387 HB1       -93.6580  -18.5260  -46.7950 H        26 ALA    0.0900
    388 HB2       -94.9970  -18.3370  -45.6000 H        26 ALA    0.5100
    389 HB3       -94.1340  -19.9260  -45.7630 H        26 ALA   -0.5100
    390 N         -91.6060  -20.3160  -44.4260 N.am     27 PRO   -0.2900
    391 CA        -90.4880  -21.2530  -44.5620 C.3      27 PRO    0.0000
    392 C         -90.0520  -21.4360  -46.0000 C.2      27 PRO    0.0900
    393 O         -90.9010  -21.6290  -46.8660 O.2      27 PRO    0.0900
    394 CB        -91.0910  -22.5510  -44.0560 C.3      27 PRO    0.0200
    395 CG        -92.0320  -22.1160  -43.0360 C.3      27 PRO    0.0900
    396 CD        -92.6420  -20.8450  -43.5300 C.3      27 PRO   -0.1800
    397 HA        -89.6310  -20.9040  -44.0090 H        27 PRO    0.0900
    398 HB1       -90.3100  -23.2120  -43.6240 H        27 PRO    0.0900
    399 HB2       -91.6100  -23.0960  -44.8730 H        27 PRO   -0.1800
    400 HG1       -92.8170  -22.8870  -42.8820 H        27 PRO    0.0900
    401 HG2       -91.5050  -21.9430  -42.0740 H        27 PRO    0.0900
    402 HD1       -93.5800  -21.0300  -44.0940 H        27 PRO    0.5100
    403 HD2       -92.8330  -20.1310  -42.7010 H        27 PRO   -0.5100
    404 N         -88.7440  -21.3920  -46.2380 N.am     28 GLN   -0.4700
    405 CA        -88.1920  -21.4620  -47.5790 C.3      28 GLN    0.3100
    406 C         -87.7040  -22.8550  -47.8720 C.2      28 GLN    0.0700
    407 O         -86.5980  -23.0410  -48.3590 O.2      28 GLN    0.0900
    408 CB        -87.0150  -20.5060  -47.6990 C.3      28 GLN   -0.1800
    409 CG        -87.2600  -19.1790  -47.0320 C.3      28 GLN    0.0900
    410 CD        -88.1630  -18.2880  -47.8600 C.2      28 GLN    0.0900
    411 NE2       -89.3270  -18.0470  -47.4940 N.am     28 GLN   -0.1800
    412 OE1       -87.6570  -17.8060  -48.9720 O.2      28 GLN    0.0900
    413 HN        -88.0790  -21.3100  -45.5000 H        28 GLN    0.0900
    414 HA        -88.9690  -21.1960  -48.2810 H        28 GLN    0.5500
    415 HB1       -86.8080  -20.3310  -48.7750 H        28 GLN   -0.5500
    416 HB2       -86.1250  -20.9790  -47.2330 H        28 GLN   -0.6200
    417 HG1       -86.2890  -18.6620  -46.8820 H        28 GLN    0.3200
    418 HG2       -87.7390  -19.3510  -46.0440 H        28 GLN    0.3000
    419 HE21      -89.6770  -18.4420  -46.6450 H        28 GLN    0.5100
    420 HE22      -89.9140  -17.4560  -48.0490 H        28 GLN   -0.5100
    421 N         -88.5340  -23.8450  -47.5850 N.am     29 TYR   -0.4700
    422 CA        -88.0990  -25.2290  -47.6930 C.3      29 TYR    0.3100
    423 C         -87.9020  -25.6880  -49.1430 C.2      29 TYR    0.0700
    424 O         -87.4300  -26.8000  -49.4040 O.2      29 TYR    0.0900
    425 CB        -89.0340  -26.1450  -46.8850 C.3      29 TYR   -0.1800
    426 CG        -88.9250  -25.8930  -45.3860 C.ar     29 TYR    0.0900
    427 CD1       -87.6970  -25.9940  -44.7340 C.ar     29 TYR    0.0900
    428 CD2       -90.0390  -25.5490  -44.6330 C.ar     29 TYR    0.0000
    429 CE1       -87.5840  -25.7530  -43.3740 C.ar     29 TYR   -0.1150
    430 CE2       -89.9410  -25.3180  -43.2740 C.ar     29 TYR    0.1150
    431 CZ        -88.7150  -25.4120  -42.6430 C.ar     29 TYR   -0.1150
    432 OH        -88.6350  -25.1650  -41.2790 O.3      29 TYR    0.1150
    433 HN        -89.4730  -23.6920  -47.2880 H        29 TYR    0.1100
    434 HA        -87.0900  -25.2960  -47.3180 H        29 TYR   -0.5400
    435 HB1       -88.7670  -27.2080  -47.0680 H        29 TYR    0.4300
    436 HB2       -90.0890  -25.9600  -47.1820 H        29 TYR   -0.1150
    437 HD1       -86.8180  -26.2650  -45.2990 H        29 TYR    0.1150
    438 HD2       -91.0000  -25.4620  -45.1170 H        29 TYR   -0.1150
    439 HE1       -86.6240  -25.8300  -42.8850 H        29 TYR    0.1150
    440 HE2       -90.8230  -25.0630  -42.7050 H        29 TYR    0.5100
    441 HH        -89.3160  -24.5280  -41.0520 H        29 TYR   -0.5100
    442 N         -88.2470  -24.8070  -50.0850 N.am     30 TYR   -0.4700
    443 CA        -87.9770  -25.0200  -51.5130 C.3      30 TYR    0.3100
    444 C         -86.5550  -24.5960  -51.9220 C.2      30 TYR    0.0700
    445 O         -85.9900  -25.1230  -52.8730 O.2      30 TYR    0.0900
    446 CB        -89.0010  -24.2800  -52.3710 C.3      30 TYR   -0.1800
    447 CG        -89.1610  -22.8380  -51.9950 C.ar     30 TYR    0.0900
    448 CD1       -88.2960  -21.8790  -52.4740 C.ar     30 TYR    0.0900
    449 CD2       -90.1710  -22.4360  -51.1480 C.ar     30 TYR    0.0000
    450 CE1       -88.4320  -20.5510  -52.1220 C.ar     30 TYR   -0.1150
    451 CE2       -90.3220  -21.1100  -50.7950 C.ar     30 TYR    0.1150
    452 CZ        -89.4490  -20.1700  -51.2830 C.ar     30 TYR   -0.1150
    453 OH        -89.5870  -18.8400  -50.9320 O.3      30 TYR    0.1150
    454 HN        -88.7100  -23.9540  -49.8570 H        30 TYR    0.1100
    455 HA        -88.0210  -26.0820  -51.7070 H        30 TYR   -0.5400
    456 HB1       -89.9930  -24.7640  -52.2570 H        30 TYR    0.4300
    457 HB2       -88.6810  -24.3110  -53.4340 H        30 TYR   -0.1150
    458 HD1       -87.4950  -22.1730  -53.1370 H        30 TYR    0.1150
    459 HD2       -90.8570  -23.1720  -50.7540 H        30 TYR   -0.1150
    460 HE1       -87.7410  -19.8150  -52.5070 H        30 TYR    0.1150
    461 HE2       -91.1260  -20.8130  -50.1380 H        30 TYR    0.5100
    462 HH        -88.7810  -18.5650  -50.4880 H        30 TYR   -0.5100
    463 N         -86.0150  -23.6180  -51.1920 N.am     31 LEU   -0.4700
    464 CA        -84.6530  -23.1200  -51.3020 C.3      31 LEU    0.3100
    465 C         -83.6510  -24.1640  -50.8870 C.2      31 LEU    0.0700
    466 O         -82.5100  -24.1530  -51.3540 O.2      31 LEU    0.0900
    467 CB        -84.4930  -21.9850  -50.3170 C.3      31 LEU   -0.1800
    468 CG        -84.6180  -20.6180  -50.9160 C.3      31 LEU    0.0900
    469 CD1       -84.5970  -19.5680  -49.8210 C.3      31 LEU    0.0900
    470 CD2       -83.4420  -20.4910  -51.8060 C.3      31 LEU   -0.0900
    471 HN        -86.5590  -23.1600  -50.4950 H        31 LEU    0.0900
    472 HA        -84.4890  -22.7800  -52.3150 H        31 LEU   -0.2700
    473 HB1       -83.4900  -22.0700  -49.8480 H        31 LEU    0.0900
    474 HB2       -85.2690  -22.0940  -49.5300 H        31 LEU    0.0900
    475 HG        -85.5740  -20.5460  -51.4800 H        31 LEU    0.0900
    476 HD11      -84.4930  -20.0540  -48.8280 H        31 LEU   -0.2700
    477 HD12      -85.5450  -18.9880  -49.8340 H        31 LEU    0.0900
    478 HD13      -83.7360  -18.8810  -49.9720 H        31 LEU    0.0900
    479 HD21      -83.4660  -21.2830  -52.5850 H        31 LEU    0.0900
    480 HD22      -82.5070  -20.6030  -51.2160 H        31 LEU    0.5100
    481 HD23      -83.4520  -19.5000  -52.3080 H        31 LEU   -0.5100
    482 N         -84.0820  -25.0410  -49.9760 N.am     32 ALA   -0.4700
    483 CA        -83.2100  -26.0340  -49.3610 C.3      32 ALA    0.3100
    484 C         -84.0190  -26.9590  -48.4720 C.2      32 ALA    0.0700
    485 O         -84.9410  -26.5110  -47.7850 O.2      32 ALA    0.0900
    486 CB        -82.1400  -25.3540  -48.5390 C.3      32 ALA   -0.2700
    487 HN        -85.0310  -25.0560  -49.6730 H        32 ALA    0.0900
    488 HA        -82.7640  -26.6230  -50.1490 H        32 ALA    0.0900
    489 HB1       -82.5990  -24.6050  -47.8570 H        32 ALA    0.0900
    490 HB2       -81.4230  -24.8310  -49.2080 H        32 ALA    0.5100
    491 HB3       -81.5970  -26.1060  -47.9260 H        32 ALA   -0.5100
    492 N         -83.6690  -28.2450  -48.4680 N.am     33 GLU   -0.4700
    493 CA        -84.3790  -29.2150  -47.6560 C.3      33 GLU    0.3100
    494 C         -84.4860  -28.6750  -46.2340 C.2      33 GLU    0.0700
    495 O         -83.7640  -27.7510  -45.8830 O.2      33 GLU    0.0900
    496 CB        -83.6890  -30.5820  -47.7350 C.3      33 GLU   -0.1800
    497 CG        -84.0200  -31.3740  -49.0380 C.3      33 GLU    0.0900
    498 CD        -85.5530  -31.6210  -49.2390 C.2      33 GLU    0.0900
    499 OE1       -86.2060  -32.1980  -48.3300 O.co2    33 GLU   -0.2800
    500 OE2       -86.1190  -31.2340  -50.2990 O.co2    33 GLU    0.0900
    501 HN        -82.9140  -28.5960  -49.0170 H        33 GLU    0.0900
    502 HA        -85.3930  -29.2830  -48.0220 H        33 GLU    0.6200
    503 HB1       -84.0080  -31.1900  -46.8620 H        33 GLU   -0.7600
    504 HB2       -82.5900  -30.4280  -47.6840 H        33 GLU   -0.7600
    505 HG1       -83.5080  -32.3590  -48.9980 H        33 GLU    0.5100
    506 HG2       -83.6400  -30.8010  -49.9110 H        33 GLU   -0.5100
    507 N         -85.4200  -29.1800  -45.4150 N.am     34 PRO   -0.2900
    508 CA        -85.4060  -28.6820  -44.0430 C.3      34 PRO    0.0000
    509 C         -84.1690  -29.1190  -43.2820 C.2      34 PRO    0.0900
    510 O         -83.6210  -28.3310  -42.5090 O.2      34 PRO    0.0900
    511 CB        -86.6430  -29.3240  -43.4400 C.3      34 PRO    0.0200
    512 CG        -87.5630  -29.3680  -44.5500 C.3      34 PRO    0.0900
    513 CD        -86.7130  -29.8010  -45.7210 C.3      34 PRO   -0.1800
    514 HA        -85.4050  -27.6030  -44.0330 H        34 PRO    0.0900
    515 HB1       -87.0480  -28.7120  -42.6070 H        34 PRO    0.0900
    516 HB2       -86.4210  -30.3440  -43.0610 H        34 PRO   -0.1800
    517 HG1       -88.3780  -30.0980  -44.3600 H        34 PRO    0.0900
    518 HG2       -88.0100  -28.3680  -44.7330 H        34 PRO    0.0900
    519 HD1       -86.6090  -30.9050  -45.7690 H        34 PRO    0.5100
    520 HD2       -87.1090  -29.4140  -46.6830 H        34 PRO   -0.5100
    521 N         -83.7080  -30.3480  -43.4940 N.am     35 TRP   -0.4700
    522 CA        -82.5540  -30.7990  -42.7280 C.3      35 TRP    0.3100
    523 C         -81.3550  -29.9030  -42.9390 C.2      35 TRP    0.0700
    524 O         -80.4880  -29.8050  -42.0880 O.2      35 TRP    0.0900
    525 CB        -82.1860  -32.2400  -43.0490 C.3      35 TRP   -0.1800
    526 CG        -81.6620  -32.4270  -44.3950 C.ar     35 TRP    0.0900
    527 CD1       -82.3590  -32.8010  -45.4970 C.ar     35 TRP    0.0900
    528 CD2       -80.3100  -32.2370  -44.8140 C.ar     35 TRP   -0.0300
    529 CE2       -80.2560  -32.5230  -46.1920 C.ar     35 TRP   -0.1500
    530 CE3       -79.1420  -31.8450  -44.1590 C.ar     35 TRP    0.2200
    531 NE1       -81.5170  -32.8610  -46.5920 N.ar     35 TRP   -0.5100
    532 CZ2       -79.0960  -32.4330  -46.9130 C.ar     35 TRP    0.3700
    533 CZ3       -77.9910  -31.7700  -44.8830 C.ar     35 TRP    0.2400
    534 CH2       -77.9710  -32.0630  -46.2390 C.ar     35 TRP    0.1100
    535 HN        -84.1070  -30.9840  -44.1500 H        35 TRP   -0.2500
    536 HA        -82.7980  -30.7060  -41.6800 H        35 TRP    0.1700
    537 HB1       -83.0940  -32.8720  -42.9390 H        35 TRP   -0.2000
    538 HB2       -81.4150  -32.5810  -42.3250 H        35 TRP    0.1400
    539 HD1       -83.4170  -33.0200  -45.5160 H        35 TRP   -0.2700
    540 HE1       -81.7800  -33.1040  -47.5000 H        35 TRP    0.1600
    541 HE3       -79.1330  -31.6030  -43.1070 H        35 TRP   -0.1400
    542 HZ2       -79.0530  -32.6420  -47.9700 H        35 TRP    0.1400
    543 HZ3       -77.0750  -31.4770  -44.3900 H        35 TRP    0.5100
    544 HH2       -77.0370  -31.9970  -46.7760 H        35 TRP   -0.5100
    545 N         -81.3040  -29.2380  -44.0750 N.am     36 GLN   -0.4700
    546 CA        -80.2460  -28.2950  -44.3100 C.3      36 GLN    0.3100
    547 C         -80.4740  -27.0490  -43.4970 C.2      36 GLN    0.0700
    548 O         -79.5430  -26.3680  -43.1210 O.2      36 GLN    0.0900
    549 CB        -80.1920  -27.9560  -45.7730 C.3      36 GLN   -0.1800
    550 CG        -79.9290  -29.1720  -46.5970 C.3      36 GLN    0.0900
    551 CD        -79.8870  -28.8510  -48.0510 C.2      36 GLN    0.0900
    552 NE2       -78.9210  -29.4220  -48.7520 N.am     36 GLN   -0.1800
    553 OE1       -80.7050  -28.0840  -48.5480 O.2      36 GLN    0.0900
    554 HN        -81.9760  -29.3550  -44.8020 H        36 GLN    0.0900
    555 HA        -79.3170  -28.7400  -43.9880 H        36 GLN    0.5500
    556 HB1       -79.3830  -27.2150  -45.9460 H        36 GLN   -0.5500
    557 HB2       -81.1610  -27.5080  -46.0800 H        36 GLN   -0.6200
    558 HG1       -80.7350  -29.9170  -46.4180 H        36 GLN    0.3200
    559 HG2       -78.9530  -29.6130  -46.3000 H        36 GLN    0.3000
    560 HE21      -78.8420  -29.2430  -49.7330 H        36 GLN    0.5100
    561 HE22      -78.2690  -30.0320  -48.3010 H        36 GLN   -0.5100
    562 N         -81.7140  -26.7220  -43.2010 N.am     37 PHE   -0.4700
    563 CA        -81.9100  -25.6500  -42.2550 C.3      37 PHE    0.3100
    564 C         -81.4500  -26.0980  -40.8810 C.2      37 PHE    0.0700
    565 O         -80.9780  -25.2920  -40.0820 O.2      37 PHE    0.0900
    566 CB        -83.3570  -25.1860  -42.2370 C.3      37 PHE   -0.1800
    567 CG        -83.6840  -24.3130  -43.3690 C.ar     37 PHE    0.0900
    568 CD1       -84.0030  -24.8610  -44.5950 C.ar     37 PHE    0.0900
    569 CD2       -83.6260  -22.9350  -43.2350 C.ar     37 PHE    0.0000
    570 CE1       -84.2830  -24.0510  -45.6710 C.ar     37 PHE   -0.1150
    571 CE2       -83.9110  -22.1090  -44.3030 C.ar     37 PHE    0.1150
    572 CZ        -84.2360  -22.6650  -45.5250 C.ar     37 PHE   -0.1150
    573 HN        -82.5190  -27.1670  -43.5860 H        37 PHE    0.1150
    574 HA        -81.2610  -24.8360  -42.5390 H        37 PHE   -0.1150
    575 HB1       -83.5500  -24.6120  -41.3060 H        37 PHE    0.1150
    576 HB2       -84.0300  -26.0680  -42.2900 H        37 PHE   -0.1150
    577 HD1       -84.0330  -25.9350  -44.7110 H        37 PHE    0.1150
    578 HD2       -83.3520  -22.5020  -42.2850 H        37 PHE   -0.1150
    579 HE1       -84.5380  -24.4870  -46.6250 H        37 PHE    0.1150
    580 HE2       -83.8820  -21.0360  -44.1840 H        37 PHE    0.5100
    581 HZ        -84.4530  -22.0260  -46.3680 H        37 PHE   -0.5100
    582 N         -81.5700  -27.3950  -40.6170 N.am     38 SER   -0.4700
    583 CA        -81.1960  -27.9330  -39.3210 C.3      38 SER    0.3100
    584 C         -79.6990  -27.8190  -39.1040 C.2      38 SER    0.0700
    585 O         -79.2340  -27.4740  -38.0030 O.2      38 SER    0.0900
    586 CB        -81.6280  -29.3910  -39.2030 C.3      38 SER    0.0500
    587 OG        -83.0270  -29.4770  -39.0230 O.3      38 SER    0.0900
    588 HN        -81.9180  -28.0480  -41.2850 H        38 SER    0.0900
    589 HA        -81.6750  -27.3370  -38.5590 H        38 SER   -0.6600
    590 HB1       -81.1250  -29.8620  -38.3320 H        38 SER    0.4300
    591 HB2       -81.3530  -29.9390  -40.1300 H        38 SER    0.5100
    592 HG1       -83.4170  -28.9320  -39.7100 H        38 SER   -0.5100
    593 N         -78.9500  -28.1120  -40.1650 N.am     39 MET   -0.4700
    594 CA        -77.5050  -28.0500  -40.1300 C.3      39 MET    0.3100
    595 C         -77.0560  -26.6230  -39.9930 C.2      39 MET    0.0700
    596 O         -76.1270  -26.3380  -39.2430 O.2      39 MET    0.0900
    597 CB        -76.9150  -28.6810  -41.3740 C.3      39 MET   -0.1800
    598 CG        -77.0620  -30.1750  -41.3730 C.3      39 MET    0.0900
    599 SD        -76.7130  -30.7940  -39.7140 S.3      39 MET    0.0900
    600 CE        -74.9240  -30.6960  -39.6650 C.3      39 MET   -0.1400
    601 HN        -79.3530  -28.3880  -41.0340 H        39 MET    0.0900
    602 HA        -77.1690  -28.5750  -39.2480 H        39 MET    0.0900
    603 HB1       -75.8360  -28.4240  -41.4330 H        39 MET   -0.0900
    604 HB2       -77.4300  -28.2690  -42.2680 H        39 MET   -0.2200
    605 HG1       -76.3550  -30.6180  -42.1070 H        39 MET    0.0900
    606 HG2       -78.0940  -30.4470  -41.6780 H        39 MET    0.0900
    607 HE1       -74.5730  -29.6520  -39.8140 H        39 MET    0.0900
    608 HE2       -74.4840  -31.3240  -40.4680 H        39 MET    0.5100
    609 HE3       -74.5470  -31.0470  -38.6810 H        39 MET   -0.5100
    610 N         -77.7300  -25.7130  -40.6860 N.am     40 LEU   -0.4700
    611 CA        -77.4630  -24.3110  -40.4790 C.3      40 LEU    0.3100
    612 C         -77.5370  -23.9890  -38.9840 C.2      40 LEU    0.0700
    613 O         -76.6190  -23.3800  -38.4100 O.2      40 LEU    0.0900
    614 CB        -78.4690  -23.4700  -41.2220 C.3      40 LEU   -0.1800
    615 CG        -78.3230  -22.0180  -40.7940 C.3      40 LEU    0.0900
    616 CD1       -77.0280  -21.5020  -41.3140 C.3      40 LEU    0.0900
    617 CD2       -79.4590  -21.1660  -41.3020 C.3      40 LEU   -0.0900
    618 HN        -78.4270  -25.9480  -41.3590 H        40 LEU    0.0900
    619 HA        -76.4640  -24.1050  -40.8330 H        40 LEU   -0.2700
    620 HB1       -79.4960  -23.8250  -40.9940 H        40 LEU    0.0900
    621 HB2       -78.2940  -23.5560  -42.3150 H        40 LEU    0.0900
    622 HG        -78.3400  -21.9480  -39.6850 H        40 LEU    0.0900
    623 HD11      -76.9320  -21.7320  -42.3970 H        40 LEU   -0.2700
    624 HD12      -76.1840  -21.9840  -40.7730 H        40 LEU    0.0900
    625 HD13      -76.9780  -20.4000  -41.1790 H        40 LEU    0.0900
    626 HD21      -80.4320  -21.6430  -41.0590 H        40 LEU    0.0900
    627 HD22      -79.3830  -21.0550  -42.4050 H        40 LEU    0.5100
    628 HD23      -79.4250  -20.1650  -40.8210 H        40 LEU   -0.5100
    629 N         -78.6360  -24.4110  -38.3550 N.am     41 ALA   -0.4700
    630 CA        -78.8400  -24.2510  -36.9170 C.3      41 ALA    0.3100
    631 C         -77.7630  -24.9360  -36.1030 C.2      41 ALA    0.0700
    632 O         -77.1630  -24.3200  -35.2280 O.2      41 ALA    0.0900
    633 CB        -80.1940  -24.7880  -36.5300 C.3      41 ALA   -0.2700
    634 HN        -79.3770  -24.8620  -38.8460 H        41 ALA    0.0900
    635 HA        -78.7680  -23.1990  -36.6800 H        41 ALA    0.0900
    636 HB1       -80.2650  -25.8660  -36.7870 H        41 ALA    0.0900
    637 HB2       -80.9890  -24.2390  -37.0790 H        41 ALA    0.5100
    638 HB3       -80.3480  -24.6720  -35.4360 H        41 ALA   -0.5100
    639 N         -77.5270  -26.2160  -36.3770 N.am     42 ALA   -0.4700
    640 CA        -76.3940  -26.9180  -35.7940 C.3      42 ALA    0.3100
    641 C         -75.1590  -26.0110  -35.7660 C.2      42 ALA    0.0700
    642 O         -74.5150  -25.8210  -34.7180 O.2      42 ALA    0.0900
    643 CB        -76.0850  -28.1990  -36.5600 C.3      42 ALA   -0.2700
    644 HN        -78.1100  -26.7470  -36.9890 H        42 ALA    0.0900
    645 HA        -76.6380  -27.1490  -34.7680 H        42 ALA    0.0900
    646 HB1       -75.6690  -27.9540  -37.5610 H        42 ALA    0.0900
    647 HB2       -77.0160  -28.7900  -36.6990 H        42 ALA    0.5100
    648 HB3       -75.3370  -28.8030  -36.0020 H        42 ALA   -0.5100
    649 N         -74.8250  -25.4250  -36.9070 N.am     43 TYR   -0.4700
    650 CA        -73.6680  -24.5680  -36.9140 C.3      43 TYR    0.3100
    651 C         -73.7850  -23.4070  -35.9500 C.2      43 TYR    0.0700
    652 O         -72.9660  -23.2600  -35.0450 O.2      43 TYR    0.0900
    653 CB        -73.4130  -24.0300  -38.2900 C.3      43 TYR   -0.1800
    654 CG        -71.9430  -23.8280  -38.5060 C.ar     43 TYR    0.0900
    655 CD1       -71.0880  -24.9340  -38.5990 C.ar     43 TYR    0.0900
    656 CD2       -71.3960  -22.5440  -38.5910 C.ar     43 TYR    0.0000
    657 CE1       -69.7340  -24.7720  -38.8020 C.ar     43 TYR   -0.1150
    658 CE2       -70.0400  -22.3660  -38.7930 C.ar     43 TYR    0.1150
    659 CZ        -69.2130  -23.4870  -38.9000 C.ar     43 TYR   -0.1150
    660 OH        -67.8620  -23.3300  -39.0980 O.3      43 TYR    0.1150
    661 HN        -75.3250  -25.5410  -37.7600 H        43 TYR    0.1100
    662 HA        -72.8210  -25.1480  -36.5770 H        43 TYR   -0.5400
    663 HB1       -73.9190  -23.0490  -38.4150 H        43 TYR    0.4300
    664 HB2       -73.7790  -24.7480  -39.0540 H        43 TYR   -0.1150
    665 HD1       -71.4960  -25.9300  -38.5100 H        43 TYR    0.1150
    666 HD2       -72.0400  -21.6820  -38.4960 H        43 TYR   -0.1150
    667 HE1       -69.0860  -25.6320  -38.8850 H        43 TYR    0.1150
    668 HE2       -69.6240  -21.3720  -38.8690 H        43 TYR    0.5100
    669 HH        -67.6760  -22.3880  -39.1410 H        43 TYR   -0.5100
    670 N         -74.7990  -22.5760  -36.1580 N.am     44 MET   -0.4700
    671 CA        -75.0340  -21.4330  -35.2860 C.3      44 MET    0.3100
    672 C         -74.8560  -21.8050  -33.8270 C.2      44 MET    0.0700
    673 O         -74.3310  -21.0230  -33.0390 O.2      44 MET    0.0900
    674 CB        -76.4380  -20.8650  -35.5000 C.3      44 MET   -0.1800
    675 CG        -76.6540  -20.1800  -36.8480 C.3      44 MET    0.0900
    676 SD        -75.3040  -19.0660  -37.2860 S.3      44 MET    0.0900
    677 CE        -74.2400  -20.2900  -38.0450 C.3      44 MET   -0.1400
    678 HN        -75.4380  -22.6940  -36.9140 H        44 MET    0.0900
    679 HA        -74.2890  -20.6840  -35.5100 H        44 MET    0.0900
    680 HB1       -76.6390  -20.1240  -34.6980 H        44 MET   -0.0900
    681 HB2       -77.1680  -21.6970  -35.4120 H        44 MET   -0.2200
    682 HG1       -77.6050  -19.6090  -36.8050 H        44 MET    0.0900
    683 HG2       -76.7540  -20.9630  -37.6290 H        44 MET    0.0900
    684 HE1       -74.8130  -21.1930  -38.3430 H        44 MET    0.0900
    685 HE2       -73.4490  -20.6050  -37.3310 H        44 MET    0.5100
    686 HE3       -73.7620  -19.8700  -38.9540 H        44 MET   -0.5100
    687 N         -75.3010  -23.0110  -33.4790 N.am     45 PHE   -0.4700
    688 CA        -75.1240  -23.5480  -32.1460 C.3      45 PHE    0.3100
    689 C         -73.6510  -23.6610  -31.7930 C.2      45 PHE    0.0700
    690 O         -73.1790  -23.0880  -30.7960 O.2      45 PHE    0.0900
    691 CB        -75.7290  -24.9370  -32.0680 C.3      45 PHE   -0.1800
    692 CG        -75.8090  -25.4570  -30.6770 C.ar     45 PHE    0.0900
    693 CD1       -76.1760  -24.5990  -29.6370 C.ar     45 PHE    0.0900
    694 CD2       -75.5240  -26.7940  -30.3900 C.ar     45 PHE    0.0000
    695 CE1       -76.2680  -25.0560  -28.3540 C.ar     45 PHE   -0.1150
    696 CE2       -75.6170  -27.2650  -29.0880 C.ar     45 PHE    0.1150
    697 CZ        -75.9850  -26.3940  -28.0770 C.ar     45 PHE   -0.1150
    698 HN        -75.7770  -23.6020  -34.1250 H        45 PHE    0.1150
    699 HA        -75.6110  -22.8840  -31.4460 H        45 PHE   -0.1150
    700 HB1       -75.1030  -25.6450  -32.6530 H        45 PHE    0.1150
    701 HB2       -76.7620  -24.9140  -32.4750 H        45 PHE   -0.1150
    702 HD1       -76.3890  -23.5620  -29.8500 H        45 PHE    0.1150
    703 HD2       -75.2310  -27.4640  -31.1860 H        45 PHE   -0.1150
    704 HE1       -76.5570  -24.3870  -27.5580 H        45 PHE    0.1150
    705 HE2       -75.4020  -28.3000  -28.8660 H        45 PHE    0.5100
    706 HZ        -76.0540  -26.7550  -27.0620 H        45 PHE   -0.5100
    707 N         -72.9370  -24.4260  -32.6180 N.am     46 LEU   -0.4700
    708 CA        -71.4930  -24.5740  -32.5070 C.3      46 LEU    0.3100
    709 C         -70.7670  -23.2690  -32.1950 C.2      46 LEU    0.0700
    710 O         -70.0140  -23.1740  -31.2250 O.2      46 LEU    0.0900
    711 CB        -70.9380  -25.1280  -33.8140 C.3      46 LEU   -0.1800
    712 CG        -69.4740  -25.5170  -33.6810 C.3      46 LEU    0.0900
    713 CD1       -69.3520  -26.4310  -32.4780 C.3      46 LEU    0.0900
    714 CD2       -68.9570  -26.1950  -34.9300 C.3      46 LEU   -0.0900
    715 HN        -73.3670  -24.9370  -33.3570 H        46 LEU    0.0900
    716 HA        -71.2830  -25.2470  -31.6890 H        46 LEU   -0.2700
    717 HB1       -71.0380  -24.3560  -34.6070 H        46 LEU    0.0900
    718 HB2       -71.5260  -26.0230  -34.1080 H        46 LEU    0.0900
    719 HG        -68.8490  -24.6100  -33.5360 H        46 LEU    0.0900
    720 HD11      -70.2130  -27.1310  -32.4420 H        46 LEU   -0.2700
    721 HD12      -69.3450  -25.8290  -31.5440 H        46 LEU    0.0900
    722 HD13      -68.4150  -27.0240  -32.5480 H        46 LEU    0.0900
    723 HD21      -69.0520  -25.5140  -35.8020 H        46 LEU    0.0900
    724 HD22      -69.5470  -27.1140  -35.1330 H        46 LEU    0.5100
    725 HD23      -67.8850  -26.4590  -34.8010 H        46 LEU   -0.5100
    726 N         -70.9830  -22.2660  -33.0450 N.am     47 LEU   -0.4700
    727 CA        -70.2860  -20.9980  -32.9160 C.3      47 LEU    0.3100
    728 C         -70.6610  -20.3140  -31.6340 C.2      47 LEU    0.0700
    729 O         -69.8530  -19.6120  -31.0560 O.2      47 LEU    0.0900
    730 CB        -70.5600  -20.0730  -34.1050 C.3      47 LEU   -0.1800
    731 CG        -70.0700  -20.5460  -35.4810 C.3      47 LEU    0.0900
    732 CD1       -69.9220  -19.3650  -36.4290 C.3      47 LEU    0.0900
    733 CD2       -68.7490  -21.3070  -35.3930 C.3      47 LEU   -0.0900
    734 HN        -71.6280  -22.3390  -33.8020 H        47 LEU    0.0900
    735 HA        -69.2290  -21.2100  -32.8490 H        47 LEU   -0.2700
    736 HB1       -70.0770  -19.0960  -33.8920 H        47 LEU    0.0900
    737 HB2       -71.6590  -19.9260  -34.1710 H        47 LEU    0.0900
    738 HG        -70.7990  -21.2690  -35.9040 H        47 LEU    0.0900
    739 HD11      -69.1880  -18.6370  -36.0210 H        47 LEU   -0.2700
    740 HD12      -70.9000  -18.8520  -36.5500 H        47 LEU    0.0900
    741 HD13      -69.5590  -19.7170  -37.4180 H        47 LEU    0.0900
    742 HD21      -68.8680  -22.2040  -34.7490 H        47 LEU    0.0900
    743 HD22      -67.9660  -20.6540  -34.9520 H        47 LEU    0.5100
    744 HD23      -68.4350  -21.6360  -36.4060 H        47 LEU   -0.5100
    745 N         -71.8940  -20.5110  -31.1840 N.am     48 ILE   -0.4700
    746 CA        -72.3150  -19.9900  -29.8880 C.3      48 ILE    0.3100
    747 C         -71.6040  -20.7480  -28.7710 C.2      48 ILE    0.0700
    748 O         -71.0000  -20.1620  -27.8580 O.2      48 ILE    0.0900
    749 CB        -73.8190  -20.1520  -29.6690 C.3      48 ILE   -0.0900
    750 CG1       -74.6070  -19.3110  -30.6710 C.3      48 ILE    0.0900
    751 CG2       -74.1550  -19.7250  -28.2650 C.3      48 ILE   -0.2700
    752 CD        -76.0310  -19.8130  -30.9230 C.3      48 ILE    0.0900
    753 HN        -72.5790  -21.0180  -31.7030 H        48 ILE    0.0900
    754 HA        -72.0470  -18.9450  -29.8520 H        48 ILE    0.0900
    755 HB        -74.1080  -21.2140  -29.8180 H        48 ILE   -0.1800
    756 HG11      -74.0590  -19.3080  -31.6370 H        48 ILE    0.0900
    757 HG12      -74.6640  -18.2700  -30.2880 H        48 ILE    0.0900
    758 HG21      -73.7130  -18.7290  -28.0520 H        48 ILE   -0.2700
    759 HG22      -73.7450  -20.4580  -27.5390 H        48 ILE    0.0900
    760 HG23      -75.2580  -19.6570  -28.1460 H        48 ILE    0.0900
    761 HD1       -76.6610  -19.6420  -30.0240 H        48 ILE    0.0900
    762 HD2       -76.0140  -20.9010  -31.1430 H        48 ILE    0.5100
    763 HD3       -76.4790  -19.2650  -31.7800 H        48 ILE   -0.5100
    764 N         -71.6840  -22.0690  -28.8610 N.am     49 MET   -0.4700
    765 CA        -70.9650  -22.9190  -27.9400 C.3      49 MET    0.3100
    766 C         -69.5210  -22.5080  -27.7530 C.2      49 MET    0.0700
    767 O         -69.1610  -22.1100  -26.6580 O.2      49 MET    0.0900
    768 CB        -71.0800  -24.3840  -28.3360 C.3      49 MET   -0.1800
    769 CG        -72.4300  -24.9660  -27.9570 C.3      49 MET    0.0900
    770 SD        -73.0460  -24.4470  -26.3140 S.3      49 MET    0.0900
    771 CE        -73.7660  -22.8380  -26.6810 C.3      49 MET   -0.1400
    772 HN        -72.2340  -22.5280  -29.5550 H        49 MET    0.0900
    773 HA        -71.3790  -22.7660  -26.9550 H        49 MET    0.0900
    774 HB1       -70.2810  -24.9610  -27.8240 H        49 MET   -0.0900
    775 HB2       -70.9410  -24.4740  -29.4340 H        49 MET   -0.2200
    776 HG1       -72.3440  -26.0720  -27.9760 H        49 MET    0.0900
    777 HG2       -73.1640  -24.6580  -28.7300 H        49 MET    0.0900
    778 HE1       -73.9860  -22.7300  -27.7650 H        49 MET    0.0900
    779 HE2       -73.0630  -22.0270  -26.3910 H        49 MET    0.5100
    780 HE3       -74.7190  -22.7070  -26.1240 H        49 MET   -0.5100
    781 N         -68.7020  -22.5900  -28.8100 N.am     50 LEU   -0.4700
    782 CA        -67.2840  -22.2170  -28.7190 C.3      50 LEU    0.3100
    783 C         -67.1080  -20.7100  -28.6010 C.2      50 LEU    0.0700
    784 O         -66.4120  -20.2020  -27.7290 O.2      50 LEU    0.0900
    785 CB        -66.4930  -22.7290  -29.9200 C.3      50 LEU   -0.1800
    786 CG        -66.7480  -24.1800  -30.3140 C.3      50 LEU    0.0900
    787 CD1       -65.8440  -24.6230  -31.4530 C.3      50 LEU    0.0900
    788 CD2       -66.6110  -25.1170  -29.1310 C.3      50 LEU   -0.0900
    789 HN        -69.0170  -22.9060  -29.7010 H        50 LEU    0.0900
    790 HA        -66.8890  -22.6400  -27.8060 H        50 LEU   -0.2700
    791 HB1       -65.4120  -22.6210  -29.6910 H        50 LEU    0.0900
    792 HB2       -66.7420  -22.0880  -30.7920 H        50 LEU    0.0900
    793 HG        -67.8070  -24.2890  -30.6280 H        50 LEU    0.0900
    794 HD11      -64.7780  -24.5310  -31.1520 H        50 LEU   -0.2700
    795 HD12      -66.0170  -23.9820  -32.3440 H        50 LEU    0.0900
    796 HD13      -66.0500  -25.6840  -31.7100 H        50 LEU    0.0900
    797 HD21      -67.3420  -24.8430  -28.3410 H        50 LEU    0.0900
    798 HD22      -65.5860  -25.0440  -28.7070 H        50 LEU    0.5100
    799 HD23      -66.8100  -26.1620  -29.4510 H        50 LEU   -0.5100
    800 N         -67.7690  -19.9860  -29.4790 N.am     51 GLY   -0.4700
    801 CA        -67.5470  -18.5650  -29.5610 C.3      51 GLY    0.3100
    802 C         -67.8890  -17.7750  -28.3300 C.2      51 GLY   -0.0200
    803 O         -67.2110  -16.7960  -28.0390 O.2      51 GLY    0.0900
    804 HN        -68.4370  -20.3750  -30.1090 H        51 GLY    0.0900
    805 HA1       -68.1480  -18.1960  -30.3780 H        51 GLY    0.5100
    806 HA2       -66.4980  -18.4190  -29.7760 H        51 GLY   -0.5100
    807 N         -68.9470  -18.1490  -27.6150 N.am     52 PHE   -0.4700
    808 CA        -69.3360  -17.3250  -26.4710 C.3      52 PHE    0.3100
    809 C         -68.4150  -17.4750  -25.2810 C.2      52 PHE    0.0700
    810 O         -68.0370  -16.4820  -24.6700 O.2      52 PHE    0.0900
    811 CB        -70.7640  -17.5480  -25.9960 C.3      52 PHE   -0.1800
    812 CG        -71.0140  -16.9670  -24.6280 C.ar     52 PHE    0.0900
    813 CD1       -71.2130  -15.5970  -24.4630 C.ar     52 PHE    0.0900
    814 CD2       -71.0040  -17.7760  -23.4960 C.ar     52 PHE    0.0000
    815 CE1       -71.4320  -15.0440  -23.1790 C.ar     52 PHE   -0.1150
    816 CE2       -71.2280  -17.2310  -22.2210 C.ar     52 PHE    0.1150
    817 CZ        -71.4380  -15.8670  -22.0650 C.ar     52 PHE   -0.1150
    818 HN        -69.4910  -18.9620  -27.8120 H        52 PHE    0.1150
    819 HA        -69.2140  -16.2930  -26.7680 H        52 PHE   -0.1150
    820 HB1       -70.9710  -18.6380  -25.9390 H        52 PHE    0.1150
    821 HB2       -71.4720  -17.0610  -26.7010 H        52 PHE   -0.1150
    822 HD1       -71.2000  -14.9480  -25.3260 H        52 PHE    0.1150
    823 HD2       -70.8220  -18.8360  -23.5990 H        52 PHE   -0.1150
    824 HE1       -71.5940  -13.9820  -23.0680 H        52 PHE    0.1150
    825 HE2       -71.2380  -17.8770  -21.3560 H        52 PHE    0.5100
    826 HZ        -71.6050  -15.4510  -21.0830 H        52 PHE   -0.5100
    827 N         -68.0810  -18.7200  -24.9140 N.am     53 PRO   -0.2900
    828 CA        -67.0400  -18.9470  -23.9170 C.3      53 PRO    0.0000
    829 C         -65.7370  -18.1960  -24.2350 C.2      53 PRO    0.0900
    830 O         -65.3540  -17.2360  -23.5620 O.2      53 PRO    0.0900
    831 CB        -66.8200  -20.4540  -24.0270 C.3      53 PRO    0.0200
    832 CG        -68.1210  -20.9660  -24.3490 C.3      53 PRO    0.0900
    833 CD        -68.7470  -19.9750  -25.2790 C.3      53 PRO   -0.1800
    834 HA        -67.3590  -18.6020  -22.9460 H        53 PRO    0.0900
    835 HB1       -66.4510  -20.8750  -23.0680 H        53 PRO    0.0900
    836 HB2       -66.0870  -20.6930  -24.8280 H        53 PRO   -0.1800
    837 HG1       -68.0360  -21.9580  -24.8400 H        53 PRO    0.0900
    838 HG2       -68.7330  -21.0730  -23.4280 H        53 PRO    0.0900
    839 HD1       -68.5420  -20.2230  -26.3410 H        53 PRO    0.5100
    840 HD2       -69.8410  -19.8920  -25.1130 H        53 PRO   -0.5100
    841 N         -65.0610  -18.6500  -25.2790 N.am     54 ILE   -0.4700
    842 CA        -63.7860  -18.1060  -25.6670 C.3      54 ILE    0.3100
    843 C         -63.7790  -16.6010  -25.5830 C.2      54 ILE    0.0700
    844 O         -62.9060  -16.0110  -24.9820 O.2      54 ILE    0.0900
    845 CB        -63.4400  -18.5700  -27.0700 C.3      54 ILE   -0.0900
    846 CG1       -63.3770  -20.0920  -27.0640 C.3      54 ILE    0.0900
    847 CG2       -62.1200  -17.9900  -27.5440 C.3      54 ILE   -0.2700
    848 CD        -62.9380  -20.7000  -28.3790 C.3      54 ILE    0.0900
    849 HN        -65.4070  -19.3910  -25.8490 H        54 ILE    0.0900
    850 HA        -63.0430  -18.4460  -24.9600 H        54 ILE    0.0900
    851 HB        -64.2460  -18.2540  -27.7660 H        54 ILE   -0.1800
    852 HG11      -64.3860  -20.4840  -26.8160 H        54 ILE    0.0900
    853 HG12      -62.6630  -20.4100  -26.2750 H        54 ILE    0.0900
    854 HG21      -61.2990  -18.3060  -26.8640 H        54 ILE   -0.2700
    855 HG22      -62.1730  -16.8800  -27.5440 H        54 ILE    0.0900
    856 HG23      -61.8930  -18.3540  -28.5680 H        54 ILE    0.0900
    857 HD1       -61.8620  -20.4880  -28.5580 H        54 ILE    0.0900
    858 HD2       -63.5290  -20.2650  -29.2130 H        54 ILE    0.5100
    859 HD3       -63.0810  -21.8020  -28.3530 H        54 ILE   -0.5100
    860 N         -64.7630  -15.9560  -26.1700 N.am     55 ASN   -0.4700
    861 CA        -64.7160  -14.5080  -26.2130 C.3      55 ASN    0.3100
    862 C         -65.0590  -13.8640  -24.9080 C.2      55 ASN    0.0700
    863 O         -64.5610  -12.7920  -24.5940 O.2      55 ASN    0.0900
    864 CB        -65.6460  -13.9630  -27.2910 C.3      55 ASN   -0.1800
    865 CG        -65.0040  -13.9760  -28.6260 C.2      55 ASN    0.0900
    866 ND2       -65.3590  -14.9700  -29.4350 N.am     55 ASN    0.0900
    867 OD1       -64.1600  -13.1270  -28.9270 O.2      55 ASN    0.5500
    868 HN        -65.5480  -16.4070  -26.5900 H        55 ASN   -0.5500
    869 HA        -63.6960  -14.2150  -26.4170 H        55 ASN   -0.6200
    870 HB1       -65.9240  -12.9160  -27.0390 H        55 ASN    0.3200
    871 HB2       -66.5660  -14.5850  -27.3300 H        55 ASN    0.3000
    872 HD21      -64.9610  -15.0350  -30.3510 H        55 ASN    0.5100
    873 HD22      -66.0240  -15.6500  -29.1290 H        55 ASN   -0.5100
    874 N         -65.9480  -14.5030  -24.1610 N.am     56 PHE   -0.4700
    875 CA        -66.4440  -13.9120  -22.9330 C.3      56 PHE    0.3100
    876 C         -65.3680  -14.0640  -21.8860 C.2      56 PHE    0.0700
    877 O         -65.0950  -13.1590  -21.0880 O.2      56 PHE    0.0900
    878 CB        -67.7240  -14.6080  -22.4540 C.3      56 PHE   -0.1800
    879 CG        -68.0340  -14.3430  -21.0180 C.ar     56 PHE    0.0900
    880 CD1       -68.6270  -13.1340  -20.6340 C.ar     56 PHE    0.0900
    881 CD2       -67.6960  -15.2800  -20.0410 C.ar     56 PHE    0.0000
    882 CE1       -68.8930  -12.8680  -19.3040 C.ar     56 PHE   -0.1150
    883 CE2       -67.9570  -15.0320  -18.7030 C.ar     56 PHE    0.1150
    884 CZ        -68.5580  -13.8240  -18.3300 C.ar     56 PHE   -0.1150
    885 HN        -66.3100  -15.4000  -24.4030 H        56 PHE    0.1150
    886 HA        -66.6380  -12.8660  -23.1230 H        56 PHE   -0.1150
    887 HB1       -67.6130  -15.7070  -22.5720 H        56 PHE    0.1150
    888 HB2       -68.5880  -14.2450  -23.0520 H        56 PHE   -0.1150
    889 HD1       -68.8800  -12.4010  -21.3870 H        56 PHE    0.1150
    890 HD2       -67.2260  -16.2080  -20.3310 H        56 PHE   -0.1150
    891 HE1       -69.3520  -11.9340  -19.0170 H        56 PHE    0.1150
    892 HE2       -67.6980  -15.7640  -17.9540 H        56 PHE    0.5100
    893 HZ        -68.7660  -13.6260  -17.2890 H        56 PHE   -0.5100
    894 N         -64.7540  -15.2400  -21.9100 N.am     57 LEU   -0.4700
    895 CA        -63.6920  -15.5550  -20.9910 C.3      57 LEU    0.3100
    896 C         -62.6050  -14.5050  -21.1120 C.2      57 LEU    0.0700
    897 O         -62.0330  -14.0630  -20.1230 O.2      57 LEU    0.0900
    898 CB        -63.1240  -16.9350  -21.2910 C.3      57 LEU   -0.1800
    899 CG        -62.0050  -17.2580  -20.3040 C.3      57 LEU    0.0900
    900 CD1       -62.3900  -18.4560  -19.4450 C.3      57 LEU    0.0900
    901 CD2       -60.6660  -17.4650  -20.9950 C.3      57 LEU   -0.0900
    902 HN        -64.9980  -15.9540  -22.5630 H        57 LEU    0.0900
    903 HA        -64.0940  -15.5230  -19.9890 H        57 LEU   -0.2700
    904 HB1       -62.7240  -16.9560  -22.3270 H        57 LEU    0.0900
    905 HB2       -63.9290  -17.6960  -21.2020 H        57 LEU    0.0900
    906 HG        -61.8220  -16.3790  -19.6510 H        57 LEU    0.0900
    907 HD11      -62.5670  -19.3450  -20.0870 H        57 LEU   -0.2700
    908 HD12      -63.3210  -18.2330  -18.8810 H        57 LEU    0.0900
    909 HD13      -61.5690  -18.6910  -18.7340 H        57 LEU    0.0900
    910 HD21      -60.1230  -16.4990  -21.0710 H        57 LEU    0.0900
    911 HD22      -60.8270  -17.8620  -22.0200 H        57 LEU    0.5100
    912 HD23      -60.0440  -18.1770  -20.4120 H        57 LEU   -0.5100
    913 N         -62.3340  -14.0900  -22.3390 N.am     58 THR   -0.4700
    914 CA        -61.3670  -13.0290  -22.5790 C.3      58 THR    0.3100
    915 C         -61.6170  -11.7530  -21.7620 C.2      58 THR    0.0700
    916 O         -60.7040  -11.2230  -21.1460 O.2      58 THR    0.0900
    917 CB        -61.2520  -12.7280  -24.0760 C.3      58 THR    0.1400
    918 CG2       -60.4690  -11.4340  -24.3170 C.3      58 THR    0.0900
    919 OG1       -60.5980  -13.8340  -24.7070 O.3      58 THR   -0.6600
    920 HN        -62.7740  -14.4790  -23.1450 H        58 THR    0.4300
    921 HA        -60.4130  -13.3510  -22.1880 H        58 THR   -0.2700
    922 HB        -62.2630  -12.5970  -24.5190 H        58 THR    0.0900
    923 HG1       -61.2710  -14.5080  -24.8230 H        58 THR    0.0900
    924 HG21      -59.5150  -11.4550  -23.7480 H        58 THR    0.0900
    925 HG22      -61.0660  -10.5610  -23.9770 H        58 THR    0.5100
    926 HG23      -60.2350  -11.3300  -25.3980 H        58 THR   -0.5100
    927 N         -62.8440  -11.2570  -21.7280 N.am     59 LEU   -0.4700
    928 CA        -63.1380  -10.1200  -20.8750 C.3      59 LEU    0.3100
    929 C         -62.9420  -10.4860  -19.4100 C.2      59 LEU    0.0700
    930 O         -62.4050   -9.7040  -18.6150 O.2      59 LEU    0.0900
    931 CB        -64.5720   -9.6770  -21.0910 C.3      59 LEU   -0.1800
    932 CG        -64.8870   -9.5110  -22.5660 C.3      59 LEU    0.0900
    933 CD1       -66.3780   -9.6660  -22.7740 C.3      59 LEU    0.0900
    934 CD2       -64.3640   -8.1780  -23.0840 C.3      59 LEU   -0.0900
    935 HN        -63.5960  -11.6300  -22.2670 H        59 LEU    0.0900
    936 HA        -62.4530   -9.3230  -21.1250 H        59 LEU   -0.2700
    937 HB1       -64.7350   -8.7070  -20.5730 H        59 LEU    0.0900
    938 HB2       -65.2570  -10.4360  -20.6560 H        59 LEU    0.0900
    939 HG        -64.3430  -10.2810  -23.1540 H        59 LEU    0.0900
    940 HD11      -66.9270   -8.8950  -22.1920 H        59 LEU   -0.2700
    941 HD12      -66.7050  -10.6690  -22.4310 H        59 LEU    0.0900
    942 HD13      -66.6250   -9.5390  -23.8500 H        59 LEU    0.0900
    943 HD21      -63.2620   -8.1220  -22.9500 H        59 LEU    0.0900
    944 HD22      -64.8330   -7.3430  -22.5210 H        59 LEU    0.5100
    945 HD23      -64.5950   -8.0760  -24.1660 H        59 LEU   -0.5100
    946 N         -63.3920  -11.6880  -19.0580 N.am     60 TYR   -0.4700
    947 CA        -63.4200  -12.1190  -17.6670 C.3      60 TYR    0.3100
    948 C         -62.0420  -12.1790  -17.0570 C.2      60 TYR    0.0700
    949 O         -61.7720  -11.5780  -16.0200 O.2      60 TYR    0.0900
    950 CB        -64.0470  -13.5010  -17.5460 C.3      60 TYR   -0.1800
    951 CG        -64.1670  -13.9350  -16.1100 C.ar     60 TYR    0.0900
    952 CD1       -65.1320  -13.3680  -15.2740 C.ar     60 TYR    0.0900
    953 CD2       -63.3180  -14.9050  -15.5830 C.ar     60 TYR    0.0000
    954 CE1       -65.2540  -13.7610  -13.9570 C.ar     60 TYR   -0.1150
    955 CE2       -63.4330  -15.3100  -14.2590 C.ar     60 TYR    0.1150
    956 CZ        -64.4020  -14.7330  -13.4470 C.ar     60 TYR   -0.1150
    957 OH        -64.5200  -15.1200  -12.1200 O.3      60 TYR    0.1150
    958 HN        -63.7280  -12.3440  -19.7280 H        60 TYR    0.1100
    959 HA        -63.9930  -11.3970  -17.1050 H        60 TYR   -0.5400
    960 HB1       -63.4150  -14.2480  -18.0730 H        60 TYR    0.4300
    961 HB2       -65.0690  -13.4890  -17.9820 H        60 TYR   -0.1150
    962 HD1       -65.7920  -12.6090  -15.6660 H        60 TYR    0.1150
    963 HD2       -62.5590  -15.3470  -16.2110 H        60 TYR   -0.1150
    964 HE1       -66.0090  -13.3160  -13.3260 H        60 TYR    0.1150
    965 HE2       -62.7740  -16.0690  -13.8620 H        60 TYR    0.5100
    966 HH        -65.2340  -14.6130  -11.7260 H        60 TYR   -0.5100
    967 N         -61.1810  -12.9500  -17.7050 N.am     61 VAL   -0.4700
    968 CA        -59.7930  -13.0420  -17.3370 C.3      61 VAL    0.3100
    969 C         -59.1590  -11.6530  -17.2340 C.2      61 VAL    0.0700
    970 O         -58.4800  -11.3660  -16.2620 O.2      61 VAL    0.0900
    971 CB        -59.0500  -13.9280  -18.3320 C.3      61 VAL   -0.0900
    972 CG1       -57.7320  -13.3090  -18.7130 C.3      61 VAL    0.0900
    973 CG2       -58.8730  -15.3240  -17.7520 C.3      61 VAL   -0.2700
    974 HN        -61.4600  -13.5060  -18.4850 H        61 VAL    0.0900
    975 HA        -59.7350  -13.4580  -16.3420 H        61 VAL    0.0900
    976 HB        -59.6730  -14.0570  -19.2430 H        61 VAL    0.0900
    977 HG11      -57.1710  -13.0150  -17.8000 H        61 VAL   -0.2700
    978 HG12      -57.9030  -12.4010  -19.3300 H        61 VAL    0.0900
    979 HG13      -57.1220  -14.0400  -19.2850 H        61 VAL    0.0900
    980 HG21      -59.8650  -15.7760  -17.5350 H        61 VAL    0.0900
    981 HG22      -58.2950  -15.2700  -16.8050 H        61 VAL    0.5100
    982 HG23      -58.3390  -15.9710  -18.4800 H        61 VAL   -0.5100
    983 N         -59.3970  -10.7770  -18.2100 N.am     62 THR   -0.4700
    984 CA        -58.8750   -9.4090  -18.1420 C.3      62 THR    0.3100
    985 C         -59.3290   -8.6940  -16.8810 C.2      62 THR    0.0700
    986 O         -58.8070   -7.6400  -16.5260 O.2      62 THR    0.0900
    987 CB        -59.2950   -8.5650  -19.3520 C.3      62 THR    0.1400
    988 CG2       -58.7960   -7.1360  -19.2320 C.3      62 THR    0.0900
    989 OG1       -58.7260   -9.1330  -20.5280 O.3      62 THR   -0.6600
    990 HN        -59.9340  -11.0080  -19.0180 H        62 THR    0.4300
    991 HA        -57.7990   -9.4730  -18.0920 H        62 THR   -0.2700
    992 HB        -60.4010   -8.5580  -19.4480 H        62 THR    0.0900
    993 HG1       -59.2900   -9.8720  -20.7650 H        62 THR    0.0900
    994 HG21      -57.7670   -7.1240  -18.8150 H        62 THR    0.0900
    995 HG22      -59.4610   -6.5600  -18.5540 H        62 THR    0.5100
    996 HG23      -58.7790   -6.6570  -20.2340 H        62 THR   -0.5100
    997 N         -60.3020   -9.2560  -16.1850 N.am     63 VAL   -0.4700
    998 CA        -60.7240   -8.6420  -14.9380 C.3      63 VAL    0.3100
    999 C         -59.9310   -9.2100  -13.7460 C.2      63 VAL    0.0700
   1000 O         -59.4590   -8.4560  -12.8970 O.2      63 VAL    0.0900
   1001 CB        -62.2740   -8.7140  -14.7550 C.3      63 VAL   -0.0900
   1002 CG1       -62.6590   -8.5640  -13.3010 C.3      63 VAL    0.0900
   1003 CG2       -62.9580   -7.6510  -15.6120 C.3      63 VAL   -0.2700
   1004 HN        -60.7700  -10.0900  -16.4690 H        63 VAL    0.0900
   1005 HA        -60.4000   -7.6130  -14.9520 H        63 VAL    0.0900
   1006 HB        -62.6420   -9.6930  -15.1300 H        63 VAL    0.0900
   1007 HG11      -62.1570   -7.6750  -12.8640 H        63 VAL   -0.2700
   1008 HG12      -62.3450   -9.4650  -12.7320 H        63 VAL    0.0900
   1009 HG13      -63.7580   -8.4310  -13.2130 H        63 VAL    0.0900
   1010 HG21      -62.7160   -7.8120  -16.6840 H        63 VAL    0.0900
   1011 HG22      -62.6010   -6.6410  -15.3160 H        63 VAL    0.5100
   1012 HG23      -64.0600   -7.7110  -15.4830 H        63 VAL   -0.5100
   1013 N         -59.7400  -10.5290  -13.7100 N.am     64 GLN   -0.4700
   1014 CA        -59.0060  -11.1710  -12.6200 C.3      64 GLN    0.3100
   1015 C         -57.5290  -10.8060  -12.5890 C.2      64 GLN    0.0700
   1016 O         -56.8530  -11.0510  -11.5810 O.2      64 GLN    0.0900
   1017 CB        -59.1260  -12.7030  -12.6780 C.3      64 GLN   -0.1800
   1018 CG        -60.5340  -13.2310  -12.7960 C.3      64 GLN    0.0900
   1019 CD        -61.4790  -12.6550  -11.7430 C.2      64 GLN    0.0900
   1020 NE2       -62.0630  -13.4220  -10.9530 N.am     64 GLN   -0.1800
   1021 OE1       -61.6580  -11.3450  -11.7250 O.2      64 GLN    0.0900
   1022 HN        -60.0860  -11.1340  -14.4220 H        64 GLN    0.0900
   1023 HA        -59.4120  -10.8040  -11.6890 H        64 GLN    0.5500
   1024 HB1       -58.6750  -13.1220  -11.7540 H        64 GLN   -0.5500
   1025 HB2       -58.5480  -13.0630  -13.5560 H        64 GLN   -0.6200
   1026 HG1       -60.5150  -14.3350  -12.6830 H        64 GLN    0.3200
   1027 HG2       -60.9320  -12.9740  -13.8010 H        64 GLN    0.3000
   1028 HE21      -62.6830  -13.0510  -10.2620 H        64 GLN    0.5100
   1029 HE22      -61.9130  -14.4090  -11.0110 H        64 GLN   -0.5100
   1030 N         -57.0200  -10.2280  -13.6790 N.am     65 HSD   -0.4700
   1031 CA        -55.5820  -10.0830  -13.8540 C.3      65 HSD    0.3100
   1032 C         -55.1650   -8.6640  -14.1590 C.2      65 HSD    0.0700
   1033 O         -55.5890   -8.0800  -15.1380 O.2      65 HSD    0.0900
   1034 CB        -55.1090  -11.0640  -14.9120 C.3      65 HSD   -0.0900
   1035 CG        -55.4070  -12.4840  -14.5530 C.ar     65 HSD    0.0900
   1036 CD2       -54.5020  -13.2980  -13.9200 C.ar     65 HSD    0.0900
   1037 ND1       -56.5380  -13.2210  -14.6870 N.ar     65 HSD   -0.3600
   1038 CE1       -56.2800  -14.4610  -14.1570 C.ar     65 HSD    0.3200
   1039 NE2       -55.0430  -14.4890  -13.7010 N.ar     65 HSD   -0.0500
   1040 HN        -57.5940   -9.8760  -14.4140 H        65 HSD    0.2500
   1041 HA        -55.1010  -10.2810  -12.9070 H        65 HSD    0.1300
   1042 HB1       -54.0110  -10.9550  -15.0400 H        65 HSD   -0.7000
   1043 HB2       -55.6130  -10.8300  -15.8730 H        65 HSD    0.2200
   1044 HD1       -57.3950  -12.9060  -15.0970 H        65 HSD    0.1000
   1045 HD2       -53.4850  -13.0980  -13.6070 H        65 HSD    0.5100
   1046 HE1       -57.0020  -15.2770  -14.1290 H        65 HSD   -0.5100
   1047 N         -54.3340   -8.0890  -13.2960 N.am     66 LYS   -0.4700
   1048 CA        -54.0240   -6.6760  -13.4280 C.3      66 LYS    0.3100
   1049 C         -53.0140   -6.5000  -14.5380 C.2      66 LYS    0.0700
   1050 O         -52.9090   -5.4300  -15.1540 O.2      66 LYS    0.0900
   1051 CB        -53.4850   -6.0800  -12.1160 C.3      66 LYS   -0.1800
   1052 CG        -53.4280   -4.5390  -12.1210 C.3      66 LYS    0.0900
   1053 CD        -52.6190   -3.9690  -10.9610 C.3      66 LYS    0.0900
   1054 CE        -51.1350   -4.3780  -11.0380 C.3      66 LYS   -0.1800
   1055 NZ        -50.3530   -3.7990  -12.1890 N.4      66 LYS    0.0900
   1056 HN        -53.8990   -8.5810  -12.5470 H        66 LYS    0.0900
   1057 HA        -54.9290   -6.1670  -13.7200 H        66 LYS   -0.1800
   1058 HB1       -52.4600   -6.4710  -11.9430 H        66 LYS    0.0900
   1059 HB2       -54.1400   -6.4070  -11.2820 H        66 LYS    0.0900
   1060 HG1       -54.4640   -4.1440  -12.0610 H        66 LYS    0.2100
   1061 HG2       -52.9690   -4.2020  -13.0740 H        66 LYS    0.0500
   1062 HD1       -53.0470   -4.3420  -10.0050 H        66 LYS    0.0500
   1063 HD2       -52.6910   -2.8610  -10.9790 H        66 LYS   -0.3000
   1064 HE1       -51.0730   -5.4830  -11.1340 H        66 LYS    0.3300
   1065 HE2       -50.6250   -4.0460  -10.1080 H        66 LYS    0.3300
   1066 HZ1       -50.8450   -2.9580  -12.5550 H        66 LYS    0.3300
   1067 HZ2       -50.2720   -4.5090  -12.9450 H        66 LYS    0.5100
   1068 HZ3       -49.4030   -3.5290  -11.8630 H        66 LYS   -0.5100
   1069 N         -52.2690   -7.5670  -14.8000 N.am     67 LYS   -0.4700
   1070 CA        -51.2140   -7.4950  -15.7950 C.3      67 LYS    0.3100
   1071 C         -51.7430   -7.4350  -17.2400 C.2      67 LYS    0.0700
   1072 O         -50.9910   -7.1430  -18.1830 O.2      67 LYS    0.0900
   1073 CB        -50.2270   -8.6550  -15.6020 C.3      67 LYS   -0.1800
   1074 CG        -49.3680   -8.5410  -14.3300 C.3      67 LYS    0.0900
   1075 CD        -48.7790   -7.1220  -14.1670 C.3      67 LYS    0.0900
   1076 CE        -48.0660   -6.9100  -12.8260 C.3      67 LYS   -0.1800
   1077 NZ        -47.9950   -5.4600  -12.4570 N.4      67 LYS    0.0900
   1078 HN        -52.3960   -8.4420  -14.3390 H        67 LYS    0.0900
   1079 HA        -50.7090   -6.5480  -15.6830 H        67 LYS   -0.1800
   1080 HB1       -49.5500   -8.6900  -16.4820 H        67 LYS    0.0900
   1081 HB2       -50.8030   -9.6030  -15.5530 H        67 LYS    0.0900
   1082 HG1       -48.5370   -9.2750  -14.3870 H        67 LYS    0.2100
   1083 HG2       -49.9970   -8.7770  -13.4460 H        67 LYS    0.0500
   1084 HD1       -49.6040   -6.3830  -14.2490 H        67 LYS    0.0500
   1085 HD2       -48.0530   -6.9420  -14.9870 H        67 LYS   -0.3000
   1086 HE1       -47.0250   -7.2940  -12.8910 H        67 LYS    0.3300
   1087 HE2       -48.6190   -7.4380  -12.0190 H        67 LYS    0.3300
   1088 HZ1       -48.7410   -5.2420  -11.7670 H        67 LYS    0.3300
   1089 HZ2       -48.1300   -4.8790  -13.3090 H        67 LYS    0.5100
   1090 HZ3       -47.0650   -5.2540  -12.0400 H        67 LYS   -0.5100
   1091 N         -53.0410   -7.6990  -17.4110 N.am     68 LEU   -0.4700
   1092 CA        -53.6510   -7.6760  -18.7330 C.3      68 LEU    0.3100
   1093 C         -54.1140   -6.2780  -19.1030 C.2      68 LEU    0.0700
   1094 O         -54.1030   -5.9070  -20.2680 O.2      68 LEU    0.0900
   1095 CB        -54.7930   -8.6850  -18.8170 C.3      68 LEU   -0.1800
   1096 CG        -54.2510  -10.1080  -18.6490 C.3      68 LEU    0.0900
   1097 CD1       -55.3460  -11.1290  -18.3750 C.3      68 LEU    0.0900
   1098 CD2       -53.3930  -10.5200  -19.8450 C.3      68 LEU   -0.0900
   1099 HN        -53.6430   -7.9240  -16.6500 H        68 LEU    0.0900
   1100 HA        -52.8870   -7.9120  -19.4580 H        68 LEU   -0.2700
   1101 HB1       -55.2950   -8.5940  -19.8030 H        68 LEU    0.0900
   1102 HB2       -55.5330   -8.4740  -18.0160 H        68 LEU    0.0900
   1103 HG        -53.5330  -10.1190  -17.8020 H        68 LEU    0.0900
   1104 HD11      -55.8490  -11.4130  -19.3240 H        68 LEU   -0.2700
   1105 HD12      -56.1030  -10.6960  -17.6880 H        68 LEU    0.0900
   1106 HD13      -54.9060  -12.0420  -17.9210 H        68 LEU    0.0900
   1107 HD21      -52.5280   -9.8300  -19.9500 H        68 LEU    0.0900
   1108 HD22      -53.9960  -10.4780  -20.7770 H        68 LEU    0.5100
   1109 HD23      -53.0070  -11.5510  -19.6960 H        68 LEU   -0.5100
   1110 N         -54.4690   -5.4800  -18.1090 N.am     69 ARG   -0.4700
   1111 CA        -55.0160   -4.1590  -18.3770 C.3      69 ARG    0.3100
   1112 C         -54.0420   -3.1110  -18.9170 C.2      69 ARG    0.0700
   1113 O         -53.9920   -1.9900  -18.4220 O.2      69 ARG    0.0900
   1114 CB        -55.7220   -3.6340  -17.1370 C.3      69 ARG   -0.1800
   1115 CG        -56.9340   -4.4450  -16.7800 C.3      69 ARG    0.0900
   1116 CD        -57.5750   -3.9510  -15.5050 C.3      69 ARG    0.0900
   1117 NE        -57.9070   -5.1060  -14.6820 N.pl3    69 ARG   -0.1800
   1118 CZ        -57.2030   -5.4910  -13.6260 C.cat    69 ARG    0.0900
   1119 NH1       -56.1550   -4.7810  -13.2420 N.pl3    69 ARG    0.0900
   1120 NH2       -57.5590   -6.5680  -12.9440 N.pl3    69 ARG    0.2000
   1121 HN        -54.3820   -5.7410  -17.1500 H        69 ARG    0.0900
   1122 HA        -55.7080   -4.2390  -19.2020 H        69 ARG    0.0900
   1123 HB1       -56.0340   -2.5840  -17.3190 H        69 ARG   -0.7000
   1124 HB2       -55.0120   -3.6550  -16.2830 H        69 ARG    0.4400
   1125 HG1       -56.6340   -5.5060  -16.6490 H        69 ARG    0.6400
   1126 HG2       -57.6720   -4.3780  -17.6070 H        69 ARG   -0.8000
   1127 HD1       -58.5090   -3.3950  -15.7290 H        69 ARG    0.4600
   1128 HD2       -56.8710   -3.3040  -14.9400 H        69 ARG    0.4600
   1129 HE        -58.7140   -5.6430  -14.9270 H        69 ARG   -0.8000
   1130 HH11      -55.7130   -4.9760  -12.3680 H        69 ARG    0.4600
   1131 HH12      -55.8060   -4.0490  -13.8270 H        69 ARG    0.4600
   1132 HH21      -58.3600   -7.0960  -13.2250 H        69 ARG    0.5100
   1133 HH22      -57.0240   -6.8540  -12.1480 H        69 ARG   -0.5100
   1134 N         -53.2950   -3.4540  -19.9610 N.am     70 THR   -0.4700
   1135 CA        -52.3650   -2.5100  -20.5740 C.3      70 THR    0.3100
   1136 C         -52.8710   -2.0160  -21.9260 C.2      70 THR    0.0700
   1137 O         -53.5760   -2.7420  -22.6350 O.2      70 THR    0.0900
   1138 CB        -50.9780   -3.1360  -20.7720 C.3      70 THR    0.1400
   1139 CG2       -50.4740   -3.7390  -19.4710 C.3      70 THR    0.0900
   1140 OG1       -51.0520   -4.1720  -21.7550 O.3      70 THR   -0.6600
   1141 HN        -53.3350   -4.3640  -20.3700 H        70 THR    0.4300
   1142 HA        -52.2950   -1.6480  -19.9260 H        70 THR   -0.2700
   1143 HB        -50.2600   -2.3620  -21.1190 H        70 THR    0.0900
   1144 HG1       -51.4030   -4.9430  -21.3010 H        70 THR    0.0900
   1145 HG21      -51.1730   -4.5290  -19.1200 H        70 THR    0.0900
   1146 HG22      -50.4080   -2.9520  -18.6900 H        70 THR    0.5100
   1147 HG23      -49.4730   -4.1950  -19.6280 H        70 THR   -0.5100
   1148 N         -52.5310   -0.7690  -22.2800 N.am     71 PRO   -0.2900
   1149 CA        -52.8880   -0.1450  -23.5560 C.3      71 PRO    0.0000
   1150 C         -52.7230   -1.0260  -24.7900 C.2      71 PRO    0.0900
   1151 O         -53.6240   -1.0480  -25.6430 O.2      71 PRO    0.0900
   1152 CB        -51.9740    1.0700  -23.5820 C.3      71 PRO    0.0200
   1153 CG        -52.0790    1.5210  -22.1740 C.3      71 PRO    0.0900
   1154 CD        -52.1020    0.2530  -21.3220 C.3      71 PRO   -0.1800
   1155 HA        -53.9430    0.0770  -23.5910 H        71 PRO    0.0900
   1156 HB1       -52.3360    1.8430  -24.2910 H        71 PRO    0.0900
   1157 HB2       -50.9320    0.7950  -23.8500 H        71 PRO   -0.1800
   1158 HG1       -51.2080    2.1560  -21.9030 H        71 PRO    0.0900
   1159 HG2       -53.0110    2.1080  -22.0220 H        71 PRO    0.0900
   1160 HD1       -51.0960    0.0090  -20.9220 H        71 PRO    0.5100
   1161 HD2       -52.8330    0.3310  -20.4890 H        71 PRO   -0.5100
   1162 N         -51.6110   -1.7540  -24.8740 N.am     72 LEU   -0.4700
   1163 CA        -51.3910   -2.6680  -25.9910 C.3      72 LEU    0.3100
   1164 C         -52.4070   -3.8140  -26.0450 C.2      72 LEU    0.0700
   1165 O         -52.3500   -4.6580  -26.9450 O.2      72 LEU    0.0900
   1166 CB        -49.9730   -3.2430  -25.9440 C.3      72 LEU   -0.1800
   1167 CG        -48.7960   -2.3340  -26.3140 C.3      72 LEU    0.0900
   1168 CD1       -47.5170   -3.1500  -26.4790 C.3      72 LEU    0.0900
   1169 CD2       -49.0930   -1.5520  -27.5830 C.3      72 LEU   -0.0900
   1170 HN        -50.8890   -1.7080  -24.1880 H        72 LEU    0.0900
   1171 HA        -51.5430   -2.1200  -26.9080 H        72 LEU   -0.2700
   1172 HB1       -49.9470   -4.1100  -26.6360 H        72 LEU    0.0900
   1173 HB2       -49.7990   -3.6010  -24.9090 H        72 LEU    0.0900
   1174 HG        -48.6500   -1.5770  -25.5130 H        72 LEU    0.0900
   1175 HD11      -47.6460   -3.9060  -27.2830 H        72 LEU   -0.2700
   1176 HD12      -47.2810   -3.6790  -25.5310 H        72 LEU    0.0900
   1177 HD13      -46.6730   -2.4810  -26.7530 H        72 LEU    0.0900
   1178 HD21      -50.0860   -1.0620  -27.5060 H        72 LEU    0.0900
   1179 HD22      -49.1030   -2.2400  -28.4560 H        72 LEU    0.5100
   1180 HD23      -48.3200   -0.7670  -27.7330 H        72 LEU   -0.5100
   1181 N         -53.3350   -3.8380  -25.0840 N.am     73 ASN   -0.4700
   1182 CA        -54.3180   -4.9090  -24.9730 C.3      73 ASN    0.3100
   1183 C         -55.7620   -4.4790  -25.2070 C.2      73 ASN    0.0700
   1184 O         -56.6490   -5.3040  -25.4510 O.2      73 ASN    0.0900
   1185 CB        -54.2070   -5.5540  -23.6070 C.3      73 ASN   -0.1800
   1186 CG        -53.1780   -6.6270  -23.5840 C.2      73 ASN    0.0900
   1187 ND2       -53.1480   -7.3860  -22.5050 N.am     73 ASN    0.0900
   1188 OD1       -52.4110   -6.7890  -24.5300 O.2      73 ASN    0.5500
   1189 HN        -53.3950   -3.1190  -24.3960 H        73 ASN   -0.5500
   1190 HA        -54.1240   -5.6320  -25.7520 H        73 ASN   -0.6200
   1191 HB1       -55.1880   -5.9950  -23.3310 H        73 ASN    0.3200
   1192 HB2       -53.9320   -4.7800  -22.8590 H        73 ASN    0.3000
   1193 HD21      -52.4780   -8.1240  -22.4320 H        73 ASN    0.5100
   1194 HD22      -53.7950   -7.2220  -21.7620 H        73 ASN   -0.5100
   1195 N         -55.9940   -3.1770  -25.1090 N.am     74 TYR   -0.4700
   1196 CA        -57.2930   -2.6030  -25.3760 C.3      74 TYR    0.3100
   1197 C         -57.9300   -3.1510  -26.6680 C.2      74 TYR    0.0700
   1198 O         -59.0400   -3.6940  -26.6470 O.2      74 TYR    0.0900
   1199 CB        -57.1370   -1.0920  -25.4760 C.3      74 TYR   -0.1800
   1200 CG        -56.9350   -0.3890  -24.1580 C.ar     74 TYR    0.0900
   1201 CD1       -56.7840   -1.1070  -22.9670 C.ar     74 TYR    0.0900
   1202 CD2       -56.9300    1.0070  -24.0950 C.ar     74 TYR    0.0000
   1203 CE1       -56.6110   -0.4440  -21.7520 C.ar     74 TYR   -0.1150
   1204 CE2       -56.7670    1.6780  -22.8920 C.ar     74 TYR    0.1150
   1205 CZ        -56.6020    0.9520  -21.7270 C.ar     74 TYR   -0.1150
   1206 OH        -56.4270    1.6400  -20.5480 O.3      74 TYR    0.1150
   1207 HN        -55.2800   -2.5340  -24.8460 H        74 TYR    0.1100
   1208 HA        -57.9600   -2.8680  -24.5680 H        74 TYR   -0.5400
   1209 HB1       -58.0530   -0.6630  -25.9350 H        74 TYR    0.4300
   1210 HB2       -56.2510   -0.8600  -26.1060 H        74 TYR   -0.1150
   1211 HD1       -56.8020   -2.1860  -22.9880 H        74 TYR    0.1150
   1212 HD2       -57.0550    1.5770  -25.0040 H        74 TYR   -0.1150
   1213 HE1       -56.4840   -1.0050  -20.8380 H        74 TYR    0.1150
   1214 HE2       -56.7690    2.7580  -22.8660 H        74 TYR    0.5100
   1215 HH        -56.6080    2.5680  -20.7170 H        74 TYR   -0.5100
   1216 N         -57.2230   -3.0080  -27.7920 N.am     75 ILE   -0.4700
   1217 CA        -57.7490   -3.4060  -29.0960 C.3      75 ILE    0.3100
   1218 C         -58.1760   -4.8650  -29.0990 C.2      75 ILE    0.0700
   1219 O         -59.0940   -5.2590  -29.8110 O.2      75 ILE    0.0900
   1220 CB        -56.7100   -3.1790  -30.2210 C.3      75 ILE   -0.0900
   1221 CG1       -57.3900   -3.0750  -31.5890 C.3      75 ILE    0.0900
   1222 CG2       -55.6610   -4.2840  -30.2150 C.3      75 ILE   -0.2700
   1223 CD        -58.3070   -1.8850  -31.7070 C.3      75 ILE    0.0900
   1224 HN        -56.3030   -2.6230  -27.7920 H        75 ILE    0.0900
   1225 HA        -58.6360   -2.8220  -29.2870 H        75 ILE    0.0900
   1226 HB        -56.2120   -2.1980  -30.0690 H        75 ILE   -0.1800
   1227 HG11      -57.9830   -3.9990  -31.7640 H        75 ILE    0.0900
   1228 HG12      -56.6060   -2.9980  -32.3710 H        75 ILE    0.0900
   1229 HG21      -55.8940   -5.0350  -30.9990 H        75 ILE   -0.2700
   1230 HG22      -55.6530   -4.7930  -29.2280 H        75 ILE    0.0900
   1231 HG23      -54.6570   -3.8540  -30.4220 H        75 ILE    0.0900
   1232 HD1       -57.8510   -1.0010  -31.2120 H        75 ILE    0.0900
   1233 HD2       -59.2790   -2.1050  -31.2140 H        75 ILE    0.5100
   1234 HD3       -58.4780   -1.6440  -32.7780 H        75 ILE   -0.5100
   1235 N         -57.4970   -5.6690  -28.2870 N.am     76 LEU   -0.4700
   1236 CA        -57.8110   -7.0820  -28.1700 C.3      76 LEU    0.3100
   1237 C         -59.1250   -7.2960  -27.4480 C.2      76 LEU    0.0700
   1238 O         -59.8170   -8.2820  -27.6640 O.2      76 LEU    0.0900
   1239 CB        -56.7110   -7.8060  -27.4090 C.3      76 LEU   -0.1800
   1240 CG        -55.4500   -8.0670  -28.2090 C.3      76 LEU    0.0900
   1241 CD1       -54.9270   -9.3980  -27.7590 C.3      76 LEU    0.0900
   1242 CD2       -55.7400   -8.0970  -29.6980 C.3      76 LEU   -0.0900
   1243 HN        -56.7440   -5.3390  -27.7240 H        76 LEU    0.0900
   1244 HA        -57.9110   -7.4870  -29.1650 H        76 LEU   -0.2700
   1245 HB1       -57.1110   -8.7820  -27.0650 H        76 LEU    0.0900
   1246 HB2       -56.4400   -7.1940  -26.5240 H        76 LEU    0.0900
   1247 HG        -54.6990   -7.2720  -28.0170 H        76 LEU    0.0900
   1248 HD11      -55.4890  -10.2170  -28.2570 H        76 LEU   -0.2700
   1249 HD12      -55.0480   -9.5000  -26.6600 H        76 LEU    0.0900
   1250 HD13      -53.8520   -9.4920  -28.0280 H        76 LEU    0.0900
   1251 HD21      -55.9910   -7.0760  -30.0580 H        76 LEU    0.0900
   1252 HD22      -56.6020   -8.7680  -29.9010 H        76 LEU    0.5100
   1253 HD23      -54.8460   -8.4580  -30.2490 H        76 LEU   -0.5100
   1254 N         -59.4610   -6.3670  -26.5690 N.am     77 LEU   -0.4700
   1255 CA        -60.7050   -6.4770  -25.8540 C.3      77 LEU    0.3100
   1256 C         -61.7850   -6.0390  -26.8070 C.2      77 LEU    0.0700
   1257 O         -62.8100   -6.7060  -26.9350 O.2      77 LEU    0.0900
   1258 CB        -60.6630   -5.6600  -24.5590 C.3      77 LEU   -0.1800
   1259 CG        -59.7590   -6.3840  -23.5440 C.3      77 LEU    0.0900
   1260 CD1       -59.0210   -5.4460  -22.5960 C.3      77 LEU    0.0900
   1261 CD2       -60.5590   -7.4400  -22.7790 C.3      77 LEU   -0.0900
   1262 HN        -58.8880   -5.5760  -26.3670 H        77 LEU    0.0900
   1263 HA        -60.8730   -7.5200  -25.6330 H        77 LEU   -0.2700
   1264 HB1       -61.6890   -5.5590  -24.1440 H        77 LEU    0.0900
   1265 HB2       -60.2590   -4.6460  -24.7660 H        77 LEU    0.0900
   1266 HG        -59.0090   -6.9810  -24.1040 H        77 LEU    0.0900
   1267 HD11      -59.7380   -4.9790  -21.8860 H        77 LEU   -0.2700
   1268 HD12      -58.5210   -4.6400  -23.1750 H        77 LEU    0.0900
   1269 HD13      -58.2650   -6.0140  -22.0140 H        77 LEU    0.0900
   1270 HD21      -61.1210   -8.0830  -23.4900 H        77 LEU    0.0900
   1271 HD22      -61.2840   -6.9450  -22.0980 H        77 LEU    0.5100
   1272 HD23      -59.8710   -8.0820  -22.1900 H        77 LEU   -0.5100
   1273 N         -61.5360   -4.9430  -27.5160 N.am     78 ASN   -0.4700
   1274 CA        -62.3920   -4.5640  -28.6250 C.3      78 ASN    0.3100
   1275 C         -62.7050   -5.7940  -29.4380 C.2      78 ASN    0.0700
   1276 O         -63.8590   -6.0960  -29.6800 O.2      78 ASN    0.0900
   1277 CB        -61.6860   -3.5730  -29.5240 C.3      78 ASN   -0.1800
   1278 CG        -62.6420   -2.6130  -30.1700 C.2      78 ASN    0.0900
   1279 ND2       -62.3910   -2.2950  -31.4390 N.am     78 ASN    0.0900
   1280 OD1       -63.5940   -2.1530  -29.5420 O.2      78 ASN    0.5500
   1281 HN        -60.7640   -4.3420  -27.3230 H        78 ASN   -0.5500
   1282 HA        -63.2930   -4.1290  -28.2190 H        78 ASN   -0.6200
   1283 HB1       -61.1470   -4.1260  -30.3210 H        78 ASN    0.3200
   1284 HB2       -60.9550   -2.9930  -28.9210 H        78 ASN    0.3000
   1285 HD21      -62.8970   -1.5520  -31.8790 H        78 ASN    0.5100
   1286 HD22      -61.6980   -2.8000  -31.9540 H        78 ASN   -0.5100
   1287 N         -61.6660   -6.5200  -29.8430 N.am     79 LEU   -0.4700
   1288 CA        -61.8280   -7.7210  -30.6480 C.3      79 LEU    0.3100
   1289 C         -62.8180   -8.7430  -30.0760 C.2      79 LEU    0.0700
   1290 O         -63.6000   -9.3340  -30.8130 O.2      79 LEU    0.0900
   1291 CB        -60.4740   -8.4060  -30.9080 C.3      79 LEU   -0.1800
   1292 CG        -60.6180   -9.7460  -31.6560 C.3      79 LEU    0.0900
   1293 CD1       -61.1350   -9.4920  -33.0540 C.3      79 LEU    0.0900
   1294 CD2       -59.3440  -10.6020  -31.6960 C.3      79 LEU   -0.0900
   1295 HN        -60.7280   -6.2720  -29.6130 H        79 LEU    0.0900
   1296 HA        -62.2850   -7.4360  -31.5840 H        79 LEU   -0.2700
   1297 HB1       -59.9740   -8.5920  -29.9330 H        79 LEU    0.0900
   1298 HB2       -59.8400   -7.7250  -31.5140 H        79 LEU    0.0900
   1299 HG        -61.3270  -10.4030  -31.1090 H        79 LEU    0.0900
   1300 HD11      -60.4290   -8.8390  -33.6100 H        79 LEU   -0.2700
   1301 HD12      -62.1230   -8.9850  -33.0060 H        79 LEU    0.0900
   1302 HD13      -61.2350  -10.4540  -33.6000 H        79 LEU    0.0900
   1303 HD21      -58.9190  -10.7030  -30.6750 H        79 LEU    0.0900
   1304 HD22      -58.5860  -10.1220  -32.3500 H        79 LEU    0.5100
   1305 HD23      -59.5830  -11.6160  -32.0830 H        79 LEU   -0.5100
   1306 N         -62.7810   -8.9650  -28.7670 N.am     80 ALA   -0.4700
   1307 CA        -63.6720   -9.9400  -28.1500 C.3      80 ALA    0.3100
   1308 C         -65.1130   -9.4450  -28.1110 C.2      80 ALA    0.0700
   1309 O         -66.0430  -10.1930  -28.4160 O.2      80 ALA    0.0900
   1310 CB        -63.1970  -10.2750  -26.7430 C.3      80 ALA   -0.2700
   1311 HN        -62.1550   -8.4840  -28.1580 H        80 ALA    0.0900
   1312 HA        -63.6770  -10.8260  -28.7670 H        80 ALA    0.0900
   1313 HB1       -63.1840   -9.3580  -26.1160 H        80 ALA    0.0900
   1314 HB2       -62.1690  -10.6940  -26.7800 H        80 ALA    0.5100
   1315 HB3       -63.8850  -11.0130  -26.2780 H        80 ALA   -0.5100
   1316 N         -65.2840   -8.1830  -27.7140 N.am     81 VAL   -0.4700
   1317 CA        -66.5820   -7.5130  -27.6770 C.3      81 VAL    0.3100
   1318 C         -67.2560   -7.5720  -29.0340 C.2      81 VAL    0.0700
   1319 O         -68.4430   -7.8900  -29.1510 O.2      81 VAL    0.0900
   1320 CB        -66.4250   -6.0310  -27.3380 C.3      81 VAL   -0.0900
   1321 CG1       -67.7180   -5.2990  -27.6030 C.3      81 VAL    0.0900
   1322 CG2       -65.9700   -5.8620  -25.9040 C.3      81 VAL   -0.2700
   1323 HN        -64.5110   -7.6270  -27.4180 H        81 VAL    0.0900
   1324 HA        -67.1880   -8.0050  -26.9320 H        81 VAL    0.0900
   1325 HB        -65.6170   -5.5920  -27.9610 H        81 VAL    0.0900
   1326 HG11      -68.5640   -5.8340  -27.1230 H        81 VAL   -0.2700
   1327 HG12      -67.9050   -5.2480  -28.6970 H        81 VAL    0.0900
   1328 HG13      -67.6630   -4.2730  -27.1840 H        81 VAL    0.0900
   1329 HG21      -64.9920   -6.3670  -25.7520 H        81 VAL    0.0900
   1330 HG22      -66.7140   -6.3160  -25.2150 H        81 VAL    0.5100
   1331 HG23      -65.8520   -4.7820  -25.6690 H        81 VAL   -0.5100
   1332 N         -66.4810   -7.2410  -30.0630 N.am     82 ALA   -0.4700
   1333 CA        -66.9320   -7.3560  -31.4300 C.3      82 ALA    0.3100
   1334 C         -67.5000   -8.7420  -31.6080 C.2      82 ALA    0.0700
   1335 O         -68.6570   -8.9070  -31.9630 O.2      82 ALA    0.0900
   1336 CB        -65.7650   -7.1420  -32.3760 C.3      82 ALA   -0.2700
   1337 HN        -65.5530   -6.8980  -29.9360 H        82 ALA    0.0900
   1338 HA        -67.6970   -6.6130  -31.5990 H        82 ALA    0.0900
   1339 HB1       -64.9770   -7.9040  -32.1900 H        82 ALA    0.0900
   1340 HB2       -65.3280   -6.1330  -32.2150 H        82 ALA    0.5100
   1341 HB3       -66.1090   -7.2370  -33.4290 H        82 ALA   -0.5100
   1342 N         -66.6870   -9.7440  -31.3200 N.am     83 ASP   -0.4700
   1343 CA        -67.0940  -11.1160  -31.5190 C.3      83 ASP    0.3100
   1344 C         -68.3770  -11.4140  -30.7990 C.2      83 ASP    0.0700
   1345 O         -69.1170  -12.3050  -31.1890 O.2      83 ASP    0.0900
   1346 CB        -66.0090  -12.0790  -31.0570 C.3      83 ASP   -0.2800
   1347 CG        -64.8300  -12.1410  -32.0270 C.2      83 ASP    0.0900
   1348 OD1       -64.9880  -11.6500  -33.1650 O.co2    83 ASP    0.0900
   1349 OD2       -63.7560  -12.6840  -31.6630 O.co2    83 ASP    0.6200
   1350 HN        -65.7690   -9.6010  -30.9570 H        83 ASP   -0.7600
   1351 HA        -67.2930  -11.2540  -32.5710 H        83 ASP   -0.7600
   1352 HB1       -66.4440  -13.0970  -30.9630 H        83 ASP    0.5100
   1353 HB2       -65.6320  -11.7510  -30.0640 H        83 ASP   -0.5100
   1354 N         -68.6570  -10.6760  -29.7360 N.am     84 LEU   -0.4700
   1355 CA        -69.8280  -11.0050  -28.9520 C.3      84 LEU    0.3100
   1356 C         -71.0730  -10.4930  -29.6410 C.2      84 LEU    0.0700
   1357 O         -72.0720  -11.2080  -29.7050 O.2      84 LEU    0.0900
   1358 CB        -69.7020  -10.5890  -27.4720 C.3      84 LEU   -0.1800
   1359 CG        -68.7050  -11.4620  -26.6740 C.3      84 LEU    0.0900
   1360 CD1       -68.3110  -10.7880  -25.3900 C.3      84 LEU    0.0900
   1361 CD2       -69.1870  -12.9070  -26.4150 C.3      84 LEU   -0.0900
   1362 HN        -68.1050   -9.8990  -29.4410 H        84 LEU    0.0900
   1363 HA        -69.9720  -12.0730  -29.0190 H        84 LEU   -0.2700
   1364 HB1       -70.7020  -10.6670  -26.9940 H        84 LEU    0.0900
   1365 HB2       -69.3630   -9.5330  -27.4280 H        84 LEU    0.0900
   1366 HG        -67.7970  -11.6380  -27.2900 H        84 LEU    0.0900
   1367 HD11      -69.2080  -10.6140  -24.7600 H        84 LEU   -0.2700
   1368 HD12      -67.8350   -9.8090  -25.6090 H        84 LEU    0.0900
   1369 HD13      -67.6010  -11.4320  -24.8280 H        84 LEU    0.0900
   1370 HD21      -69.3640  -13.4280  -27.3790 H        84 LEU    0.0900
   1371 HD22      -70.1370  -12.8900  -25.8400 H        84 LEU    0.5100
   1372 HD23      -68.4150  -13.4670  -25.8450 H        84 LEU   -0.5100
   1373 N         -71.0030   -9.2860  -30.2060 N.am     85 PHE   -0.4700
   1374 CA        -72.0570   -8.8150  -31.1140 C.3      85 PHE    0.3100
   1375 C         -72.3180   -9.8440  -32.2120 C.2      85 PHE    0.0700
   1376 O         -73.4520  -10.2170  -32.4930 O.2      85 PHE    0.0900
   1377 CB        -71.6640   -7.5090  -31.7960 C.3      85 PHE   -0.1800
   1378 CG        -71.6800   -6.3160  -30.8960 C.ar     85 PHE    0.0900
   1379 CD1       -71.0220   -6.3330  -29.6850 C.ar     85 PHE    0.0900
   1380 CD2       -72.3180   -5.1520  -31.2880 C.ar     85 PHE    0.0000
   1381 CE1       -71.0230   -5.2160  -28.8660 C.ar     85 PHE   -0.1150
   1382 CE2       -72.3190   -4.0400  -30.4830 C.ar     85 PHE    0.1150
   1383 CZ        -71.6700   -4.0700  -29.2670 C.ar     85 PHE   -0.1150
   1384 HN        -70.2460   -8.6600  -30.0400 H        85 PHE    0.1150
   1385 HA        -72.9560   -8.6740  -30.5330 H        85 PHE   -0.1150
   1386 HB1       -72.3760   -7.3020  -32.6240 H        85 PHE    0.1150
   1387 HB2       -70.6320   -7.6020  -32.1950 H        85 PHE   -0.1150
   1388 HD1       -70.5020   -7.2260  -29.3710 H        85 PHE    0.1150
   1389 HD2       -72.8230   -5.1190  -32.2410 H        85 PHE   -0.1150
   1390 HE1       -70.5160   -5.2450  -27.9140 H        85 PHE    0.1150
   1391 HE2       -72.8270   -3.1420  -30.8020 H        85 PHE    0.5100
   1392 HZ        -71.6710   -3.1970  -28.6310 H        85 PHE   -0.5100
   1393 N         -71.2440  -10.3020  -32.8420 N.am     86 MET   -0.4700
   1394 CA        -71.3420  -11.3900  -33.7900 C.3      86 MET    0.3100
   1395 C         -72.0640  -12.6090  -33.2430 C.2      86 MET    0.0700
   1396 O         -72.7380  -13.3150  -33.9780 O.2      86 MET    0.0900
   1397 CB        -69.9650  -11.7940  -34.2650 C.3      86 MET   -0.1800
   1398 CG        -69.2630  -10.7140  -35.0690 C.3      86 MET    0.0900
   1399 SD        -67.9770  -11.4560  -36.1000 S.3      86 MET    0.0900
   1400 CE        -68.9680  -12.7010  -36.9630 C.3      86 MET   -0.1400
   1401 HN        -70.3340   -9.9220  -32.6930 H        86 MET    0.0900
   1402 HA        -71.9460  -11.0600  -34.6220 H        86 MET    0.0900
   1403 HB1       -70.0590  -12.7020  -34.8980 H        86 MET   -0.0900
   1404 HB2       -69.3420  -12.0380  -33.3790 H        86 MET   -0.2200
   1405 HG1       -68.8160   -9.9730  -34.3750 H        86 MET    0.0900
   1406 HG2       -70.0070  -10.1900  -35.7050 H        86 MET    0.0900
   1407 HE1       -70.0210  -12.3660  -37.0830 H        86 MET    0.0900
   1408 HE2       -68.9740  -13.6520  -36.3890 H        86 MET    0.5100
   1409 HE3       -68.5510  -12.8890  -37.9750 H        86 MET   -0.5100
   1410 N         -71.9310  -12.8680  -31.9510 N.am     87 VAL   -0.4700
   1411 CA        -72.6350  -14.0070  -31.3870 C.3      87 VAL    0.3100
   1412 C         -74.0940  -13.6640  -31.1420 C.2      87 VAL    0.0700
   1413 O         -74.9840  -14.1990  -31.8070 O.2      87 VAL    0.0900
   1414 CB        -71.9640  -14.5440  -30.1070 C.3      87 VAL   -0.0900
   1415 CG1       -72.8070  -15.6680  -29.4880 C.3      87 VAL    0.0900
   1416 CG2       -70.5660  -15.0560  -30.4420 C.3      87 VAL   -0.2700
   1417 HN        -71.3690  -12.3220  -31.3350 H        87 VAL    0.0900
   1418 HA        -72.6600  -14.7800  -32.1410 H        87 VAL    0.0900
   1419 HB        -71.8550  -13.7180  -29.3730 H        87 VAL    0.0900
   1420 HG11      -73.0680  -16.4200  -30.2630 H        87 VAL   -0.2700
   1421 HG12      -73.7480  -15.2480  -29.0700 H        87 VAL    0.0900
   1422 HG13      -72.2320  -16.1730  -28.6830 H        87 VAL    0.0900
   1423 HG21      -70.0740  -14.3740  -31.1690 H        87 VAL    0.0900
   1424 HG22      -70.6330  -16.0690  -30.8950 H        87 VAL    0.5100
   1425 HG23      -69.9480  -15.0980  -29.5200 H        87 VAL   -0.5100
   1426 N         -74.3330  -12.7460  -30.2090 N.am     88 PHE   -0.4700
   1427 CA        -75.6860  -12.4370  -29.7710 C.3      88 PHE    0.3100
   1428 C         -76.5300  -11.7220  -30.8110 C.2      88 PHE    0.0700
   1429 O         -77.7150  -12.0250  -30.9730 O.2      88 PHE    0.0900
   1430 CB        -75.6480  -11.6780  -28.4520 C.3      88 PHE   -0.1800
   1431 CG        -75.0980  -12.5010  -27.3280 C.ar     88 PHE    0.0900
   1432 CD1       -75.9170  -13.3710  -26.6290 C.ar     88 PHE    0.0900
   1433 CD2       -73.7480  -12.4450  -26.9990 C.ar     88 PHE    0.0000
   1434 CE1       -75.4210  -14.1570  -25.6020 C.ar     88 PHE   -0.1150
   1435 CE2       -73.2380  -13.2270  -25.9590 C.ar     88 PHE    0.1150
   1436 CZ        -74.0850  -14.0820  -25.2630 C.ar     88 PHE   -0.1150
   1437 HN        -73.6000  -12.2320  -29.7710 H        88 PHE    0.1150
   1438 HA        -76.2240  -13.3660  -29.6550 H        88 PHE   -0.1150
   1439 HB1       -76.6780  -11.3720  -28.1700 H        88 PHE    0.1150
   1440 HB2       -75.0000  -10.7820  -28.5590 H        88 PHE   -0.1150
   1441 HD1       -76.9620  -13.4380  -26.8900 H        88 PHE    0.1150
   1442 HD2       -73.0880  -11.7920  -27.5520 H        88 PHE   -0.1150
   1443 HE1       -76.0790  -14.8260  -25.0670 H        88 PHE    0.1150
   1444 HE2       -72.1910  -13.1670  -25.6960 H        88 PHE    0.5100
   1445 HZ        -73.6980  -14.6880  -24.4570 H        88 PHE   -0.5100
   1446 N         -75.9210  -10.7970  -31.5440 N.am     89 GLY   -0.4700
   1447 CA        -76.6080  -10.1460  -32.6490 C.3      89 GLY    0.3100
   1448 C         -76.8240  -11.0050  -33.8910 C.2      89 GLY   -0.0200
   1449 O         -77.8570  -10.9040  -34.5500 O.2      89 GLY    0.0900
   1450 HN        -74.9810  -10.5120  -31.3740 H        89 GLY    0.0900
   1451 HA1       -76.0170   -9.2870  -32.9290 H        89 GLY    0.5100
   1452 HA2       -77.5730   -9.8300  -32.2820 H        89 GLY   -0.5100
   1453 N         -75.8470  -11.8420  -34.2260 N.am     90 GLY   -0.4700
   1454 CA        -75.9590  -12.7020  -35.3840 C.3      90 GLY    0.3100
   1455 C         -76.2600  -14.1350  -34.9940 C.2      90 GLY   -0.0200
   1456 O         -77.3860  -14.5970  -35.1120 O.2      90 GLY    0.0900
   1457 HN        -75.0030  -11.9150  -33.7000 H        90 GLY    0.0900
   1458 HA1       -75.0220  -12.6680  -35.9210 H        90 GLY    0.5100
   1459 HA2       -76.7580  -12.3260  -36.0070 H        90 GLY   -0.5100
   1460 N         -75.2510  -14.8340  -34.4920 N.am     91 PHE   -0.4700
   1461 CA        -75.3040  -16.2860  -34.3490 C.3      91 PHE    0.3100
   1462 C         -76.6010  -16.8060  -33.7590 C.2      91 PHE    0.0700
   1463 O         -77.1130  -17.8250  -34.2070 O.2      91 PHE    0.0900
   1464 CB        -74.1370  -16.7970  -33.4860 C.3      91 PHE   -0.1800
   1465 CG        -72.7800  -16.5310  -34.0660 C.ar     91 PHE    0.0900
   1466 CD1       -72.6440  -15.9560  -35.3270 C.ar     91 PHE    0.0900
   1467 CD2       -71.6380  -16.8630  -33.3490 C.ar     91 PHE    0.0000
   1468 CE1       -71.4070  -15.7060  -35.8660 C.ar     91 PHE   -0.1150
   1469 CE2       -70.3940  -16.6150  -33.8800 C.ar     91 PHE    0.1150
   1470 CZ        -70.2820  -16.0350  -35.1480 C.ar     91 PHE   -0.1150
   1471 HN        -74.4080  -14.3980  -34.1880 H        91 PHE    0.1150
   1472 HA        -75.2550  -16.7190  -35.3360 H        91 PHE   -0.1150
   1473 HB1       -74.2300  -17.8980  -33.3640 H        91 PHE    0.1150
   1474 HB2       -74.1720  -16.2990  -32.4940 H        91 PHE   -0.1150
   1475 HD1       -73.5290  -15.7030  -35.8910 H        91 PHE    0.1150
   1476 HD2       -71.7270  -17.3150  -32.3730 H        91 PHE   -0.1150
   1477 HE1       -71.3200  -15.2530  -36.8420 H        91 PHE    0.1150
   1478 HE2       -69.5060  -16.8690  -33.3200 H        91 PHE    0.5100
   1479 HZ        -69.3050  -15.8450  -35.5660 H        91 PHE   -0.5100
   1480 N         -77.1150  -16.1190  -32.7420 N.am     92 THR   -0.4700
   1481 CA        -78.2040  -16.6530  -31.9300 C.3      92 THR    0.3100
   1482 C         -79.5450  -16.3740  -32.5790 C.2      92 THR    0.0700
   1483 O         -80.3980  -17.2640  -32.6680 O.2      92 THR    0.0900
   1484 CB        -78.1800  -16.0790  -30.4930 C.3      92 THR    0.1400
   1485 CG2       -76.8050  -16.2370  -29.8880 C.3      92 THR    0.0900
   1486 OG1       -78.5410  -14.6910  -30.5110 O.3      92 THR   -0.6600
   1487 HN        -76.7820  -15.2130  -32.4900 H        92 THR    0.4300
   1488 HA        -78.0970  -17.7270  -31.9010 H        92 THR   -0.2700
   1489 HB        -78.9060  -16.6290  -29.8560 H        92 THR    0.0900
   1490 HG1       -77.7500  -14.2170  -30.7780 H        92 THR    0.0900
   1491 HG21      -76.0530  -15.6950  -30.5010 H        92 THR    0.0900
   1492 HG22      -76.5270  -17.3120  -29.8550 H        92 THR    0.5100
   1493 HG23      -76.7930  -15.8160  -28.8590 H        92 THR   -0.5100
   1494 N         -79.7220  -15.1310  -33.0200 N.am     93 THR   -0.4700
   1495 CA        -80.7990  -14.7580  -33.9290 C.3      93 THR    0.3100
   1496 C         -81.0000  -15.7690  -35.0520 C.2      93 THR    0.0700
   1497 O         -82.0290  -16.4180  -35.1610 O.2      93 THR    0.0900
   1498 CB        -80.4640  -13.4600  -34.6210 C.3      93 THR    0.1400
   1499 CG2       -81.3950  -13.2650  -35.8080 C.3      93 THR    0.0900
   1500 OG1       -80.5730  -12.3800  -33.6840 O.3      93 THR   -0.6600
   1501 HN        -79.1190  -14.3870  -32.7420 H        93 THR    0.4300
   1502 HA        -81.7070  -14.6570  -33.3550 H        93 THR   -0.2700
   1503 HB        -79.4250  -13.4960  -35.0130 H        93 THR    0.0900
   1504 HG1       -79.9390  -11.7170  -33.9710 H        93 THR    0.0900
   1505 HG21      -82.2100  -14.0190  -35.7820 H        93 THR    0.0900
   1506 HG22      -80.8290  -13.3850  -36.7560 H        93 THR    0.5100
   1507 HG23      -81.8490  -12.2510  -35.7690 H        93 THR   -0.5100
   1508 N         -79.9980  -15.8830  -35.9040 N.am     94 THR   -0.4700
   1509 CA        -79.9760  -16.9050  -36.9240 C.3      94 THR    0.3100
   1510 C         -80.2510  -18.3240  -36.4230 C.2      94 THR    0.0700
   1511 O         -80.7010  -19.1620  -37.1810 O.2      94 THR    0.0900
   1512 CB        -78.6490  -16.8720  -37.6640 C.3      94 THR    0.1400
   1513 CG2       -78.5660  -18.0110  -38.6650 C.3      94 THR    0.0900
   1514 OG1       -78.5450  -15.6220  -38.3480 O.3      94 THR   -0.6600
   1515 HN        -79.2130  -15.2680  -35.8820 H        94 THR    0.4300
   1516 HA        -80.7930  -16.7200  -37.6050 H        94 THR   -0.2700
   1517 HB        -77.8060  -16.9680  -36.9450 H        94 THR    0.0900
   1518 HG1       -78.5890  -14.9450  -37.6690 H        94 THR    0.0900
   1519 HG21      -79.3890  -17.9260  -39.4080 H        94 THR    0.0900
   1520 HG22      -78.6630  -18.9850  -38.1400 H        94 THR    0.5100
   1521 HG23      -77.5960  -17.9720  -39.2040 H        94 THR   -0.5100
   1522 N         -79.9900  -18.6260  -35.1620 N.am     95 LEU   -0.4700
   1523 CA        -80.3150  -19.9620  -34.6830 C.3      95 LEU    0.3100
   1524 C         -81.8100  -20.0550  -34.5250 C.2      95 LEU    0.0700
   1525 O         -82.4340  -21.0730  -34.8110 O.2      95 LEU    0.0900
   1526 CB        -79.6660  -20.2830  -33.3280 C.3      95 LEU   -0.1800
   1527 CG        -80.0610  -21.7010  -32.8730 C.3      95 LEU    0.0900
   1528 CD1       -79.4280  -22.7640  -33.7690 C.3      95 LEU    0.0900
   1529 CD2       -79.6930  -21.9530  -31.4600 C.3      95 LEU   -0.0900
   1530 HN        -79.5820  -17.9870  -34.5140 H        95 LEU    0.0900
   1531 HA        -79.9730  -20.6650  -35.4280 H        95 LEU   -0.2700
   1532 HB1       -80.0060  -19.5440  -32.5710 H        95 LEU    0.0900
   1533 HB2       -78.5610  -20.2190  -33.4230 H        95 LEU    0.0900
   1534 HG        -81.1670  -21.8020  -32.9120 H        95 LEU    0.0900
   1535 HD11      -78.3200  -22.6830  -33.7340 H        95 LEU   -0.2700
   1536 HD12      -79.7610  -22.6220  -34.8190 H        95 LEU    0.0900
   1537 HD13      -79.7200  -23.7770  -33.4170 H        95 LEU    0.0900
   1538 HD21      -80.2080  -21.2270  -30.7960 H        95 LEU    0.0900
   1539 HD22      -78.5960  -21.8380  -31.3290 H        95 LEU    0.5100
   1540 HD23      -80.0000  -22.9810  -31.1670 H        95 LEU   -0.5100
   1541 N         -82.3900  -18.9790  -34.0330 N.am     96 TYR   -0.4700
   1542 CA        -83.8110  -18.9680  -33.8460 C.3      96 TYR    0.3100
   1543 C         -84.5590  -19.0330  -35.1790 C.2      96 TYR    0.0700
   1544 O         -85.3830  -19.9250  -35.4020 O.2      96 TYR    0.0900
   1545 CB        -84.2030  -17.7160  -33.0880 C.3      96 TYR   -0.1800
   1546 CG        -85.6570  -17.6970  -32.7110 C.ar     96 TYR    0.0900
   1547 CD1       -86.2190  -18.7270  -31.9400 C.ar     96 TYR    0.0900
   1548 CD2       -86.4740  -16.6560  -33.1130 C.ar     96 TYR    0.0000
   1549 CE1       -87.5560  -18.7150  -31.5910 C.ar     96 TYR   -0.1150
   1550 CE2       -87.8120  -16.6250  -32.7550 C.ar     96 TYR    0.1150
   1551 CZ        -88.3560  -17.6530  -31.9960 C.ar     96 TYR   -0.1150
   1552 OH        -89.7050  -17.6000  -31.6660 O.3      96 TYR    0.1150
   1553 HN        -81.8880  -18.1560  -33.7780 H        96 TYR    0.1100
   1554 HA        -84.0900  -19.8520  -33.2920 H        96 TYR   -0.5400
   1555 HB1       -84.0110  -16.8230  -33.7210 H        96 TYR    0.4300
   1556 HB2       -83.6140  -17.6520  -32.1480 H        96 TYR   -0.1150
   1557 HD1       -85.5930  -19.5440  -31.6140 H        96 TYR    0.1150
   1558 HD2       -86.0630  -15.8580  -33.7130 H        96 TYR   -0.1150
   1559 HE1       -87.9760  -19.5240  -31.0090 H        96 TYR    0.1150
   1560 HE2       -88.4340  -15.8000  -33.0670 H        96 TYR    0.5100
   1561 HH        -90.0690  -16.7920  -32.0390 H        96 TYR   -0.5100
   1562 N         -84.2450  -18.0830  -36.0590 N.am     97 THR   -0.4700
   1563 CA        -84.8920  -17.9420  -37.3530 C.3      97 THR    0.3100
   1564 C         -84.6440  -19.1320  -38.2390 C.2      97 THR    0.0700
   1565 O         -85.5280  -19.5530  -38.9710 O.2      97 THR    0.0900
   1566 CB        -84.3540  -16.7380  -38.1010 C.3      97 THR    0.1400
   1567 CG2       -84.4420  -15.4880  -37.2340 C.3      97 THR    0.0900
   1568 OG1       -82.9950  -17.0010  -38.4650 O.3      97 THR   -0.6600
   1569 HN        -83.5340  -17.4130  -35.8630 H        97 THR    0.4300
   1570 HA        -85.9530  -17.8320  -37.1830 H        97 THR   -0.2700
   1571 HB        -84.9530  -16.5600  -39.0190 H        97 THR    0.0900
   1572 HG1       -82.6920  -16.2200  -38.9340 H        97 THR    0.0900
   1573 HG21      -83.7110  -15.5490  -36.4000 H        97 THR    0.0900
   1574 HG22      -85.4620  -15.3970  -36.8040 H        97 THR    0.5100
   1575 HG23      -84.2110  -14.5890  -37.8430 H        97 THR   -0.5100
   1576 N         -83.4340  -19.6750  -38.2040 N.am     98 SER   -0.4700
   1577 CA        -83.1600  -20.8560  -39.0080 C.3      98 SER    0.3100
   1578 C         -84.1410  -21.9710  -38.6670 C.2      98 SER    0.0700
   1579 O         -84.5200  -22.7870  -39.5140 O.2      98 SER    0.0900
   1580 CB        -81.7240  -21.3450  -38.8090 C.3      98 SER    0.0500
   1581 OG        -81.4470  -21.6310  -37.4390 O.3      98 SER    0.0900
   1582 HN        -82.6890  -19.3150  -37.6490 H        98 SER    0.0900
   1583 HA        -83.3240  -20.5960  -40.0440 H        98 SER   -0.6600
   1584 HB1       -81.0160  -20.5620  -39.1540 H        98 SER    0.4300
   1585 HB2       -81.5660  -22.2740  -39.4000 H        98 SER    0.5100
   1586 HG1       -81.2690  -20.7850  -37.0230 H        98 SER   -0.5100
   1587 N         -84.5610  -21.9920  -37.4100 N.am     99 LEU   -0.4700
   1588 CA        -85.3790  -23.0850  -36.9060 C.3      99 LEU    0.3100
   1589 C         -86.8430  -22.9820  -37.3120 C.2      99 LEU    0.0700
   1590 O         -87.6010  -23.9470  -37.1670 O.2      99 LEU    0.0900
   1591 CB        -85.2130  -23.2210  -35.3930 C.3      99 LEU   -0.1800
   1592 CG        -83.9720  -24.0370  -35.0390 C.3      99 LEU    0.0900
   1593 CD1       -83.9300  -24.3020  -33.5740 C.3      99 LEU    0.0900
   1594 CD2       -83.9560  -25.3570  -35.7810 C.3      99 LEU   -0.0900
   1595 HN        -84.3380  -21.2690  -36.7590 H        99 LEU    0.0900
   1596 HA        -85.0680  -23.9930  -37.4010 H        99 LEU   -0.2700
   1597 HB1       -86.1110  -23.7220  -34.9730 H        99 LEU    0.0900
   1598 HB2       -85.1230  -22.2080  -34.9450 H        99 LEU    0.0900
   1599 HG        -83.0630  -23.4750  -35.3380 H        99 LEU    0.0900
   1600 HD11      -84.8320  -24.8700  -33.2630 H        99 LEU   -0.2700
   1601 HD12      -83.9070  -23.3410  -33.0160 H        99 LEU    0.0900
   1602 HD13      -83.0290  -24.9010  -33.3250 H        99 LEU    0.0900
   1603 HD21      -83.5980  -25.2060  -36.8220 H        99 LEU    0.0900
   1604 HD22      -84.9820  -25.7820  -35.8180 H        99 LEU    0.5100
   1605 HD23      -83.2750  -26.0700  -35.2720 H        99 LEU   -0.5100
   1606 N         -87.2110  -21.8050  -37.8220 N.am    100 HSE   -0.4700
   1607 CA        -88.5160  -21.5450  -38.4180 C.3     100 HSE    0.3100
   1608 C         -88.4730  -21.7730  -39.9220 C.2     100 HSE    0.0700
   1609 O         -89.4810  -22.1710  -40.5370 O.2     100 HSE    0.0900
   1610 CB        -88.9510  -20.1060  -38.1530 C.3     100 HSE   -0.0800
   1611 CG        -89.2940  -19.8420  -36.7200 C.ar    100 HSE    0.0900
   1612 CD2       -88.3420  -19.7440  -35.7360 C.ar    100 HSE    0.0900
   1613 ND1       -90.4930  -19.6630  -36.1110 N.ar    100 HSE   -0.7000
   1614 CE1       -90.2410  -19.4600  -34.7800 C.ar    100 HSE    0.2200
   1615 NE2       -88.9380  -19.5140  -34.5720 N.ar    100 HSE    0.2500
   1616 HN        -86.5890  -21.0270  -37.8160 H       100 HSE    0.1300
   1617 HA        -89.2250  -22.2370  -37.9890 H       100 HSE   -0.3600
   1618 HB1       -89.8470  -19.8830  -38.7720 H       100 HSE    0.3200
   1619 HB2       -88.1260  -19.4230  -38.4460 H       100 HSE   -0.0500
   1620 HD2       -87.2670  -19.8310  -35.8300 H       100 HSE    0.0900
   1621 HE1       -90.9780  -19.2810  -33.9980 H       100 HSE    0.5100
   1622 HE2       -88.4670  -19.4030  -33.6960 H       100 HSE   -0.5100
   1623 N         -87.3010  -21.5100  -40.5050 N.am    101 GLY   -0.4700
   1624 CA        -87.0950  -21.6380  -41.9310 C.3     101 GLY    0.3100
   1625 C         -87.2660  -20.3300  -42.6830 C.2     101 GLY   -0.0200
   1626 O         -87.3420  -20.3410  -43.9110 O.2     101 GLY    0.0900
   1627 HN        -86.5090  -21.2120  -39.9780 H       101 GLY    0.0900
   1628 HA1       -87.8130  -22.3530  -42.3040 H       101 GLY    0.5100
   1629 HA2       -86.0900  -22.0020  -42.0880 H       101 GLY   -0.5100
   1630 N         -87.3310  -19.2080  -41.9640 N.am    102 TYR   -0.4700
   1631 CA        -87.4630  -17.8950  -42.5990 C.3     102 TYR    0.3100
   1632 C         -87.2250  -16.7680  -41.5990 C.2     102 TYR    0.0700
   1633 O         -87.2580  -17.0040  -40.3930 O.2     102 TYR    0.0900
   1634 CB        -88.8330  -17.7430  -43.2540 C.3     102 TYR   -0.1800
   1635 CG        -89.9830  -17.6290  -42.2840 C.ar    102 TYR    0.0900
   1636 CD1       -90.4710  -18.7510  -41.6180 C.ar    102 TYR    0.0900
   1637 CD2       -90.5970  -16.3950  -42.0410 C.ar    102 TYR    0.0000
   1638 CE1       -91.5420  -18.6490  -40.7270 C.ar    102 TYR   -0.1150
   1639 CE2       -91.6690  -16.2740  -41.1550 C.ar    102 TYR    0.1150
   1640 CZ        -92.1400  -17.4030  -40.4970 C.ar    102 TYR   -0.1150
   1641 OH        -93.2050  -17.3010  -39.6070 O.3     102 TYR    0.1150
   1642 HN        -87.2940  -19.2130  -40.9680 H       102 TYR    0.1100
   1643 HA        -86.6820  -17.8030  -43.3400 H       102 TYR   -0.5400
   1644 HB1       -89.0310  -18.6330  -43.8880 H       102 TYR    0.4300
   1645 HB2       -88.8380  -16.8220  -43.8740 H       102 TYR   -0.1150
   1646 HD1       -90.0150  -19.7150  -41.7940 H       102 TYR    0.1150
   1647 HD2       -90.2330  -15.5140  -42.5510 H       102 TYR   -0.1150
   1648 HE1       -91.9080  -19.5270  -40.2170 H       102 TYR    0.1150
   1649 HE2       -92.1280  -15.3120  -40.9820 H       102 TYR    0.5100
   1650 HH        -93.6780  -16.4890  -39.8030 H       102 TYR   -0.5100
   1651 N         -86.9880  -15.5470  -42.0840 N.am    103 PHE   -0.4700
   1652 CA        -86.6130  -14.4470  -41.1860 C.3     103 PHE    0.3100
   1653 C         -87.7870  -13.8340  -40.4240 C.2     103 PHE    0.0700
   1654 O         -88.2520  -12.7330  -40.7170 O.2     103 PHE    0.0900
   1655 CB        -85.7680  -13.3570  -41.8640 C.3     103 PHE   -0.1800
   1656 CG        -85.0980  -12.4450  -40.8790 C.ar    103 PHE    0.0900
   1657 CD1       -85.7450  -11.3090  -40.4020 C.ar    103 PHE    0.0900
   1658 CD2       -83.8480  -12.7480  -40.3760 C.ar    103 PHE    0.0000
   1659 CE1       -85.1410  -10.4770  -39.4500 C.ar    103 PHE   -0.1150
   1660 CE2       -83.2440  -11.9180  -39.4300 C.ar    103 PHE    0.1150
   1661 CZ        -83.8940  -10.7820  -38.9670 C.ar    103 PHE   -0.1150
   1662 HN        -87.0540  -15.3300  -43.0560 H       103 PHE    0.1150
   1663 HA        -86.0570  -14.8790  -40.3670 H       103 PHE   -0.1150
   1664 HB1       -86.4190  -12.7300  -42.5100 H       103 PHE    0.1150
   1665 HB2       -84.9700  -13.8320  -42.4740 H       103 PHE   -0.1150
   1666 HD1       -86.7280  -11.0640  -40.7720 H       103 PHE    0.1150
   1667 HD2       -83.3340  -13.6340  -40.7180 H       103 PHE   -0.1150
   1668 HE1       -85.6570   -9.5980  -39.0960 H       103 PHE    0.1150
   1669 HE2       -82.2620  -12.1620  -39.0550 H       103 PHE    0.5100
   1670 HZ        -83.4230  -10.1430  -38.2350 H       103 PHE   -0.5100
   1671 N         -88.2260  -14.5520  -39.3990 N.am    104 VAL   -0.4700
   1672 CA        -89.4150  -14.2100  -38.6410 C.3     104 VAL    0.3100
   1673 C         -89.5100  -12.7580  -38.1460 C.2     104 VAL    0.0700
   1674 O         -90.6000  -12.2280  -38.0070 O.2     104 VAL    0.0900
   1675 CB        -89.5570  -15.1590  -37.4630 C.3     104 VAL   -0.0900
   1676 CG1       -89.5140  -16.5930  -37.9400 C.3     104 VAL    0.0900
   1677 CG2       -88.4310  -14.9330  -36.5280 C.3     104 VAL   -0.2700
   1678 HN        -87.7480  -15.3740  -39.0980 H       104 VAL    0.0900
   1679 HA        -90.2700  -14.2870  -39.2960 H       104 VAL    0.0900
   1680 HB        -90.5240  -14.9690  -36.9500 H       104 VAL    0.0900
   1681 HG11      -88.4900  -16.8510  -38.2860 H       104 VAL   -0.2700
   1682 HG12      -90.2190  -16.7310  -38.7880 H       104 VAL    0.0900
   1683 HG13      -89.7910  -17.2770  -37.1090 H       104 VAL    0.0900
   1684 HG21      -88.5430  -13.9490  -36.0250 H       104 VAL    0.0900
   1685 HG22      -87.4700  -14.9390  -37.0860 H       104 VAL    0.5100
   1686 HG23      -88.4180  -15.7290  -35.7530 H       104 VAL   -0.5100
   1687 N         -88.4000  -12.0880  -37.8900 N.am    105 PHE   -0.4700
   1688 CA        -88.5120  -10.7790  -37.2570 C.3     105 PHE    0.3100
   1689 C         -88.7980   -9.6350  -38.2250 C.2     105 PHE    0.0700
   1690 O         -88.6660   -8.4570  -37.8760 O.2     105 PHE    0.0900
   1691 CB        -87.2720  -10.4710  -36.4150 C.3     105 PHE   -0.1800
   1692 CG        -86.9150  -11.5720  -35.4560 C.ar    105 PHE    0.0900
   1693 CD1       -87.7690  -11.9070  -34.4170 C.ar    105 PHE    0.0900
   1694 CD2       -85.7160  -12.2760  -35.5950 C.ar    105 PHE    0.0000
   1695 CE1       -87.4470  -12.9210  -33.5510 C.ar    105 PHE   -0.1150
   1696 CE2       -85.3890  -13.2980  -34.7170 C.ar    105 PHE    0.1150
   1697 CZ        -86.2600  -13.6170  -33.6980 C.ar    105 PHE   -0.1150
   1698 HN        -87.4870  -12.4240  -38.1030 H       105 PHE    0.1150
   1699 HA        -89.3950  -10.7840  -36.6350 H       105 PHE   -0.1150
   1700 HB1       -87.4540   -9.5550  -35.8140 H       105 PHE    0.1150
   1701 HB2       -86.4000  -10.3210  -37.0860 H       105 PHE   -0.1150
   1702 HD1       -88.6940  -11.3650  -34.2870 H       105 PHE    0.1150
   1703 HD2       -85.0360  -12.0200  -36.3950 H       105 PHE   -0.1150
   1704 HE1       -88.1220  -13.1760  -32.7480 H       105 PHE    0.1150
   1705 HE2       -84.4600  -13.8390  -34.8310 H       105 PHE    0.5100
   1706 HZ        -86.0160  -14.4160  -33.0130 H       105 PHE   -0.5100
   1707 N         -89.2050   -9.9710  -39.4400 N.am    106 GLY   -0.4700
   1708 CA        -89.5150   -8.9440  -40.4160 C.3     106 GLY    0.3100
   1709 C         -88.3050   -8.1350  -40.8500 C.2     106 GLY   -0.0200
   1710 O         -87.1640   -8.5390  -40.6320 O.2     106 GLY    0.0900
   1711 HN        -89.3120  -10.9180  -39.7330 H       106 GLY    0.0900
   1712 HA1       -90.2400   -8.2780  -39.9730 H       106 GLY    0.5100
   1713 HA2       -89.9380   -9.4320  -41.2820 H       106 GLY   -0.5100
   1714 N         -88.5530   -6.9940  -41.5050 N.am    107 PRO   -0.2900
   1715 CA        -87.5150   -6.1270  -42.0840 C.3     107 PRO    0.0000
   1716 C         -86.7640   -5.2990  -41.0460 C.2     107 PRO    0.0900
   1717 O         -85.5310   -5.1760  -41.0950 O.2     107 PRO    0.0900
   1718 CB        -88.3090   -5.2050  -43.0230 C.3     107 PRO    0.0200
   1719 CG        -89.5450   -5.9650  -43.3420 C.3     107 PRO    0.0900
   1720 CD        -89.8790   -6.6730  -42.0470 C.3     107 PRO   -0.1800
   1721 HA        -86.7570   -6.7200  -42.5680 H       107 PRO    0.0900
   1722 HB1       -87.7290   -4.9880  -43.9460 H       107 PRO    0.0900
   1723 HB2       -88.5540   -4.2450  -42.5200 H       107 PRO   -0.1800
   1724 HG1       -90.3650   -5.2810  -43.6460 H       107 PRO    0.0900
   1725 HG2       -89.3640   -6.6940  -44.1610 H       107 PRO    0.0900
   1726 HD1       -90.4310   -6.0110  -41.3470 H       107 PRO    0.5100
   1727 HD2       -90.4570   -7.6040  -42.2250 H       107 PRO   -0.5100
   1728 N         -87.5070   -4.7150  -40.1180 N.am    108 THR   -0.4700
   1729 CA        -86.8870   -4.1180  -38.9520 C.3     108 THR    0.3100
   1730 C         -85.9630   -5.1570  -38.3050 C.2     108 THR    0.0700
   1731 O         -84.8220   -4.8690  -37.9660 O.2     108 THR    0.0900
   1732 CB        -87.9670   -3.7100  -37.9800 C.3     108 THR    0.1400
   1733 CG2       -88.6160   -2.3920  -38.4300 C.3     108 THR    0.0900
   1734 OG1       -88.9630   -4.7400  -37.9840 O.3     108 THR   -0.6600
   1735 HN        -88.5010   -4.6610  -40.1770 H       108 THR    0.4300
   1736 HA        -86.3140   -3.2600  -39.2700 H       108 THR   -0.2700
   1737 HB        -87.5480   -3.6030  -36.9570 H       108 THR    0.0900
   1738 HG1       -89.5520   -4.5410  -37.2530 H       108 THR    0.0900
   1739 HG21      -89.0690   -2.5150  -39.4380 H       108 THR    0.0900
   1740 HG22      -87.8480   -1.5910  -38.4810 H       108 THR    0.5100
   1741 HG23      -89.4150   -2.1010  -37.7150 H       108 THR   -0.5100
   1742 N         -86.4610   -6.3800  -38.1580 N.am    109 GLY   -0.4700
   1743 CA        -85.6330   -7.4600  -37.6630 C.3     109 GLY    0.3100
   1744 C         -84.3830   -7.5800  -38.5000 C.2     109 GLY   -0.0200
   1745 O         -83.2830   -7.7460  -37.9830 O.2     109 GLY    0.0900
   1746 HN        -87.4070   -6.6060  -38.3770 H       109 GLY    0.0900
   1747 HA1       -86.1970   -8.3790  -37.7170 H       109 GLY    0.5100
   1748 HA2       -85.3660   -7.2470  -36.6380 H       109 GLY   -0.5100
   1749 N         -84.5650   -7.4730  -39.8120 N.am    110 CYS   -0.4700
   1750 CA        -83.4810   -7.6100  -40.7660 C.3     110 CYS    0.3100
   1751 C         -82.5020   -6.4550  -40.6670 C.2     110 CYS    0.0700
   1752 O         -81.2970   -6.6250  -40.8150 O.2     110 CYS    0.0900
   1753 CB        -84.0330   -7.6850  -42.1810 C.3     110 CYS   -0.1000
   1754 SG        -82.8440   -8.3930  -43.3230 S.3     110 CYS    0.0900
   1755 HN        -85.4630   -7.2900  -40.2030 H       110 CYS    0.0900
   1756 HA        -82.9330   -8.5090  -40.5260 H       110 CYS   -0.0800
   1757 HB1       -84.3030   -6.6610  -42.5160 H       110 CYS    0.5100
   1758 HB2       -84.9540   -8.3060  -42.1730 H       110 CYS   -0.5100
   1759 N         -83.0230   -5.2680  -40.4120 N.am    111 ASN   -0.4700
   1760 CA        -82.1760   -4.1220  -40.1990 C.3     111 ASN    0.3100
   1761 C         -81.3240   -4.1940  -38.9470 C.2     111 ASN    0.0700
   1762 O         -80.1390   -3.8670  -38.9800 O.2     111 ASN    0.0900
   1763 CB        -83.0260   -2.8760  -40.1350 C.3     111 ASN   -0.1800
   1764 CG        -83.2030   -2.2580  -41.4710 C.2     111 ASN    0.0900
   1765 ND2       -84.2570   -1.4600  -41.6150 N.am    111 ASN    0.0900
   1766 OD1       -82.4020   -2.4840  -42.3790 O.2     111 ASN    0.5500
   1767 HN        -84.0060   -5.1130  -40.3580 H       111 ASN   -0.5500
   1768 HA        -81.4720   -4.0610  -41.0170 H       111 ASN   -0.6200
   1769 HB1       -82.5400   -2.1380  -39.4620 H       111 ASN    0.3200
   1770 HB2       -84.0260   -3.1380  -39.7290 H       111 ASN    0.3000
   1771 HD21      -84.4310   -1.0140  -42.4930 H       111 ASN    0.5100
   1772 HD22      -84.8780   -1.3070  -40.8470 H       111 ASN   -0.5100
   1773 N         -81.9310   -4.5930  -37.8320 N.am    112 LEU   -0.4700
   1774 CA        -81.1920   -4.7510  -36.5970 C.3     112 LEU    0.3100
   1775 C         -80.1950   -5.8680  -36.7340 C.2     112 LEU    0.0700
   1776 O         -78.9860   -5.6780  -36.6150 O.2     112 LEU    0.0900
   1777 CB        -82.1310   -5.1260  -35.4620 C.3     112 LEU   -0.1800
   1778 CG        -83.0590   -4.0750  -34.8760 C.3     112 LEU    0.0900
   1779 CD1       -84.0810   -4.7610  -34.0060 C.3     112 LEU    0.0900
   1780 CD2       -82.2790   -3.0420  -34.0910 C.3     112 LEU   -0.0900
   1781 HN        -82.9060   -4.7980  -37.7970 H       112 LEU    0.0900
   1782 HA        -80.6950   -3.8160  -36.3810 H       112 LEU   -0.2700
   1783 HB1       -81.5010   -5.5000  -34.6310 H       112 LEU    0.0900
   1784 HB2       -82.7720   -5.9520  -35.8330 H       112 LEU    0.0900
   1785 HG        -83.5710   -3.5250  -35.6950 H       112 LEU    0.0900
   1786 HD11      -83.5750   -5.3100  -33.1830 H       112 LEU   -0.2700
   1787 HD12      -84.6650   -5.4880  -34.6090 H       112 LEU    0.0900
   1788 HD13      -84.7660   -4.0080  -33.5610 H       112 LEU    0.0900
   1789 HD21      -81.5460   -2.5320  -34.7530 H       112 LEU    0.0900
   1790 HD22      -81.7250   -3.5340  -33.2630 H       112 LEU    0.5100
   1791 HD23      -82.9720   -2.2780  -33.6750 H       112 LEU   -0.5100
   1792 N         -80.7320   -7.0600  -36.9640 N.am    113 GLU   -0.4700
   1793 CA        -79.9210   -8.2560  -37.0270 C.3     113 GLU    0.3100
   1794 C         -78.7720   -8.0160  -37.9890 C.2     113 GLU    0.0700
   1795 O         -77.6260   -8.3380  -37.6970 O.2     113 GLU    0.0900
   1796 CB        -80.7670   -9.4430  -37.4760 C.3     113 GLU   -0.1800
   1797 CG        -80.1330  -10.7970  -37.2040 C.3     113 GLU    0.0900
   1798 CD        -79.2380  -11.2900  -38.3330 C.2     113 GLU    0.0900
   1799 OE1       -79.1810  -10.6320  -39.4060 O.co2   113 GLU   -0.2800
   1800 OE2       -78.5900  -12.3490  -38.1390 O.co2   113 GLU    0.0900
   1801 HN        -81.7110   -7.1840  -37.1020 H       113 GLU    0.0900
   1802 HA        -79.5100   -8.4360  -36.0440 H       113 GLU    0.6200
   1803 HB1       -80.9460   -9.3530  -38.5680 H       113 GLU   -0.7600
   1804 HB2       -81.7420   -9.4000  -36.9470 H       113 GLU   -0.7600
   1805 HG1       -80.9390  -11.5440  -37.0470 H       113 GLU    0.5100
   1806 HG2       -79.5190  -10.7240  -36.2800 H       113 GLU   -0.5100
   1807 N         -79.0810   -7.4240  -39.1360 N.am    114 GLY   -0.4700
   1808 CA        -78.0560   -7.0850  -40.0900 C.3     114 GLY    0.3100
   1809 C         -77.0780   -6.0820  -39.5310 C.2     114 GLY   -0.0200
   1810 O         -75.8780   -6.2430  -39.6800 O.2     114 GLY    0.0900
   1811 HN        -80.0180   -7.1920  -39.3850 H       114 GLY    0.0900
   1812 HA1       -78.5350   -6.6680  -40.9640 H       114 GLY    0.5100
   1813 HA2       -77.5280   -7.9910  -40.3520 H       114 GLY   -0.5100
   1814 N         -77.5830   -5.0420  -38.8750 N.am    115 PHE   -0.4700
   1815 CA        -76.7310   -3.9600  -38.4080 C.3     115 PHE    0.3100
   1816 C         -75.7200   -4.3900  -37.3600 C.2     115 PHE    0.0700
   1817 O         -74.5410   -4.0550  -37.4520 O.2     115 PHE    0.0900
   1818 CB        -77.5590   -2.8110  -37.8600 C.3     115 PHE   -0.1800
   1819 CG        -76.7330   -1.7180  -37.2340 C.ar    115 PHE    0.0900
   1820 CD1       -76.0740   -0.7760  -38.0270 C.ar    115 PHE    0.0900
   1821 CD2       -76.6220   -1.6190  -35.8510 C.ar    115 PHE    0.0000
   1822 CE1       -75.3190    0.2550  -37.4520 C.ar    115 PHE   -0.1150
   1823 CE2       -75.8740   -0.6050  -35.2700 C.ar    115 PHE    0.1150
   1824 CZ        -75.2210    0.3370  -36.0750 C.ar    115 PHE   -0.1150
   1825 HN        -78.5570   -4.9570  -38.6770 H       115 PHE    0.1150
   1826 HA        -76.1330   -3.6250  -39.2430 H       115 PHE   -0.1150
   1827 HB1       -78.2460   -3.1950  -37.0770 H       115 PHE    0.1150
   1828 HB2       -78.1410   -2.3520  -38.6870 H       115 PHE   -0.1150
   1829 HD1       -76.1480   -0.8420  -39.1030 H       115 PHE    0.1150
   1830 HD2       -77.1240   -2.3400  -35.2220 H       115 PHE   -0.1150
   1831 HE1       -74.8190    0.9790  -38.0790 H       115 PHE    0.1150
   1832 HE2       -75.7960   -0.5420  -34.1950 H       115 PHE    0.5100
   1833 HZ        -74.6400    1.1270  -35.6200 H       115 PHE   -0.5100
   1834 N         -76.1740   -5.1190  -36.3460 N.am    116 PHE   -0.4700
   1835 CA        -75.2540   -5.5700  -35.3120 C.3     116 PHE    0.3100
   1836 C         -74.3220   -6.6720  -35.7730 C.2     116 PHE    0.0700
   1837 O         -73.1390   -6.6520  -35.4650 O.2     116 PHE    0.0900
   1838 CB        -76.0040   -5.9830  -34.0610 C.3     116 PHE   -0.1800
   1839 CG        -76.6030   -4.8320  -33.3540 C.ar    116 PHE    0.0900
   1840 CD1       -75.8130   -3.9920  -32.5970 C.ar    116 PHE    0.0900
   1841 CD2       -77.9530   -4.5530  -33.4790 C.ar    116 PHE    0.0000
   1842 CE1       -76.3630   -2.9080  -31.9540 C.ar    116 PHE   -0.1150
   1843 CE2       -78.5070   -3.4660  -32.8420 C.ar    116 PHE    0.1150
   1844 CZ        -77.7090   -2.6410  -32.0760 C.ar    116 PHE   -0.1150
   1845 HN        -77.1310   -5.3810  -36.2480 H       116 PHE    0.1150
   1846 HA        -74.5780   -4.7580  -35.0900 H       116 PHE   -0.1150
   1847 HB1       -75.3060   -6.4830  -33.3560 H       116 PHE    0.1150
   1848 HB2       -76.8300   -6.6740  -34.3330 H       116 PHE   -0.1150
   1849 HD1       -74.7530   -4.1860  -32.5090 H       116 PHE    0.1150
   1850 HD2       -78.5770   -5.1940  -34.0840 H       116 PHE   -0.1150
   1851 HE1       -75.7380   -2.2650  -31.3510 H       116 PHE    0.1150
   1852 HE2       -79.5630   -3.2600  -32.9400 H       116 PHE    0.5100
   1853 HZ        -78.1390   -1.7870  -31.5730 H       116 PHE   -0.5100
   1854 N         -74.8490   -7.6380  -36.5120 N.am    117 ALA   -0.4700
   1855 CA        -74.0100   -8.6720  -37.1040 C.3     117 ALA    0.3100
   1856 C         -72.9270   -8.0670  -37.9950 C.2     117 ALA    0.0700
   1857 O         -71.8130   -8.5970  -38.1160 O.2     117 ALA    0.0900
   1858 CB        -74.8630   -9.6530  -37.9090 C.3     117 ALA   -0.2700
   1859 HN        -75.8280   -7.7000  -36.6950 H       117 ALA    0.0900
   1860 HA        -73.4990   -9.1880  -36.3050 H       117 ALA    0.0900
   1861 HB1       -75.3950   -9.1170  -38.7240 H       117 ALA    0.0900
   1862 HB2       -75.6160  -10.1300  -37.2470 H       117 ALA    0.5100
   1863 HB3       -74.2140  -10.4340  -38.3620 H       117 ALA   -0.5100
   1864 N         -73.2770   -6.9550  -38.6360 N.am    118 THR   -0.4700
   1865 CA        -72.3590   -6.2690  -39.5320 C.3     118 THR    0.3100
   1866 C         -71.4280   -5.3570  -38.7450 C.2     118 THR    0.0700
   1867 O         -70.2160   -5.3490  -38.9580 O.2     118 THR    0.0900
   1868 CB        -73.1160   -5.4670  -40.6220 C.3     118 THR    0.1400
   1869 CG2       -72.2570   -4.3150  -41.1400 C.3     118 THR    0.0900
   1870 OG1       -73.4660   -6.3390  -41.7160 O.3     118 THR   -0.6600
   1871 HN        -74.1790   -6.5430  -38.5310 H       118 THR    0.4300
   1872 HA        -71.7280   -7.0140  -39.9910 H       118 THR   -0.2700
   1873 HB        -74.0450   -5.0330  -40.1950 H       118 THR    0.0900
   1874 HG1       -74.2510   -6.8150  -41.4340 H       118 THR    0.0900
   1875 HG21      -71.3160   -4.7080  -41.5800 H       118 THR    0.0900
   1876 HG22      -71.9980   -3.6300  -40.3040 H       118 THR    0.5100
   1877 HG23      -72.8090   -3.7550  -41.9250 H       118 THR   -0.5100
   1878 N         -71.9930   -4.5940  -37.8180 N.am    119 LEU   -0.4700
   1879 CA        -71.1820   -3.7410  -36.9730 C.3     119 LEU    0.3100
   1880 C         -70.1060   -4.5850  -36.2980 C.2     119 LEU    0.0700
   1881 O         -68.9100   -4.3170  -36.4300 O.2     119 LEU    0.0900
   1882 CB        -72.0390   -3.0580  -35.9120 C.3     119 LEU   -0.1800
   1883 CG        -71.2710   -1.9930  -35.1310 C.3     119 LEU    0.0900
   1884 CD1       -70.9190   -0.8000  -36.0320 C.3     119 LEU    0.0900
   1885 CD2       -72.0420   -1.5490  -33.8970 C.3     119 LEU   -0.0900
   1886 HN        -72.9780   -4.5720  -37.6640 H       119 LEU    0.0900
   1887 HA        -70.7060   -3.0040  -37.6020 H       119 LEU   -0.2700
   1888 HB1       -72.4080   -3.8270  -35.2000 H       119 LEU    0.0900
   1889 HB2       -72.9090   -2.5800  -36.4080 H       119 LEU    0.0900
   1890 HG        -70.3360   -2.4360  -34.7270 H       119 LEU    0.0900
   1891 HD11      -71.8230   -0.4530  -36.5770 H       119 LEU   -0.2700
   1892 HD12      -70.1510   -1.1020  -36.7750 H       119 LEU    0.0900
   1893 HD13      -70.5320    0.0390  -35.4140 H       119 LEU    0.0900
   1894 HD21      -72.2160   -2.4160  -33.2240 H       119 LEU    0.0900
   1895 HD22      -73.0260   -1.1290  -34.1970 H       119 LEU    0.5100
   1896 HD23      -71.4610   -0.7800  -33.3440 H       119 LEU   -0.5100
   1897 N         -70.5470   -5.6180  -35.5820 N.am    120 GLY   -0.4700
   1898 CA        -69.6530   -6.5410  -34.9060 C.3     120 GLY    0.3100
   1899 C         -68.4730   -7.0080  -35.7340 C.2     120 GLY   -0.0200
   1900 O         -67.3370   -6.8730  -35.2980 O.2     120 GLY    0.0900
   1901 HN        -71.5210   -5.8060  -35.4790 H       120 GLY    0.0900
   1902 HA1       -70.2360   -7.4050  -34.6230 H       120 GLY    0.5100
   1903 HA2       -69.2780   -6.0390  -34.0260 H       120 GLY   -0.5100
   1904 N         -68.7230   -7.5460  -36.9260 N.am    121 GLY   -0.4700
   1905 CA        -67.6500   -8.0540  -37.7600 C.3     121 GLY    0.3100
   1906 C         -66.7000   -7.0280  -38.3660 C.2     121 GLY   -0.0200
   1907 O         -65.6440   -7.3920  -38.8720 O.2     121 GLY    0.0900
   1908 HN        -69.6460   -7.6220  -37.2940 H       121 GLY    0.0900
   1909 HA1       -68.1150   -8.5960  -38.5700 H       121 GLY    0.5100
   1910 HA2       -67.0690   -8.7260  -37.1460 H       121 GLY   -0.5100
   1911 N         -67.0680   -5.7520  -38.3350 N.am    122 GLU   -0.4700
   1912 CA        -66.2150   -4.7000  -38.8670 C.3     122 GLU    0.3100
   1913 C         -65.2890   -4.1460  -37.8170 C.2     122 GLU    0.0700
   1914 O         -64.1320   -3.8570  -38.0860 O.2     122 GLU    0.0900
   1915 CB        -67.0640   -3.5720  -39.4100 C.3     122 GLU   -0.1800
   1916 CG        -67.6830   -3.9380  -40.7210 C.3     122 GLU    0.0900
   1917 CD        -66.7590   -3.6310  -41.8790 C.2     122 GLU    0.0900
   1918 OE1       -66.4500   -2.4210  -42.0430 O.co2   122 GLU   -0.2800
   1919 OE2       -66.3420   -4.5800  -42.6040 O.co2   122 GLU    0.0900
   1920 HN        -67.9390   -5.4590  -37.9480 H       122 GLU    0.0900
   1921 HA        -65.6040   -5.1240  -39.6500 H       122 GLU    0.6200
   1922 HB1       -66.4290   -2.6710  -39.5450 H       122 GLU   -0.7600
   1923 HB2       -67.8690   -3.3380  -38.6810 H       122 GLU   -0.7600
   1924 HG1       -68.6240   -3.3650  -40.8540 H       122 GLU    0.5100
   1925 HG2       -67.9140   -5.0250  -40.7260 H       122 GLU   -0.5100
   1926 N         -65.8170   -3.9680  -36.6140 N.am    123 ILE   -0.4700
   1927 CA        -65.0050   -3.6380  -35.4590 C.3     123 ILE    0.3100
   1928 C         -63.8990   -4.6730  -35.3700 C.2     123 ILE    0.0700
   1929 O         -62.7270   -4.3300  -35.2230 O.2     123 ILE    0.0900
   1930 CB        -65.8600   -3.6560  -34.1690 C.3     123 ILE   -0.0900
   1931 CG1       -66.8670   -2.5140  -34.1950 C.3     123 ILE    0.0900
   1932 CG2       -65.0010   -3.5660  -32.9170 C.3     123 ILE   -0.2700
   1933 CD        -67.8410   -2.5810  -33.0780 C.3     123 ILE    0.0900
   1934 HN        -66.7970   -4.0530  -36.4500 H       123 ILE    0.0900
   1935 HA        -64.5840   -2.6560  -35.6160 H       123 ILE    0.0900
   1936 HB        -66.4470   -4.5990  -34.1360 H       123 ILE   -0.1800
   1937 HG11      -67.4220   -2.5500  -35.1570 H       123 ILE    0.0900
   1938 HG12      -66.3180   -1.5510  -34.1330 H       123 ILE    0.0900
   1939 HG21      -64.4140   -2.6220  -32.9240 H       123 ILE   -0.2700
   1940 HG22      -64.2950   -4.4220  -32.8800 H       123 ILE    0.0900
   1941 HG23      -65.6470   -3.5750  -32.0130 H       123 ILE    0.0900
   1942 HD1       -67.3330   -2.3520  -32.1170 H       123 ILE    0.0900
   1943 HD2       -68.2770   -3.6010  -33.0170 H       123 ILE    0.5100
   1944 HD3       -68.6500   -1.8360  -33.2380 H       123 ILE   -0.5100
   1945 N         -64.2780   -5.9440  -35.4800 N.am    124 ALA   -0.4700
   1946 CA        -63.3160   -7.0170  -35.4070 C.3     124 ALA    0.3100
   1947 C         -62.2430   -6.8060  -36.4680 C.2     124 ALA    0.0700
   1948 O         -61.0490   -6.7580  -36.1580 O.2     124 ALA    0.0900
   1949 CB        -63.9930   -8.3460  -35.5710 C.3     124 ALA   -0.2700
   1950 HN        -65.2300   -6.2090  -35.6160 H       124 ALA    0.0900
   1951 HA        -62.8260   -6.9620  -34.4470 H       124 ALA    0.0900
   1952 HB1       -64.5040   -8.3950  -36.5570 H       124 ALA    0.0900
   1953 HB2       -64.7520   -8.4860  -34.7720 H       124 ALA    0.5100
   1954 HB3       -63.2410   -9.1630  -35.5210 H       124 ALA   -0.5100
   1955 N         -62.6680   -6.6570  -37.7180 N.am    125 LEU   -0.4700
   1956 CA        -61.7530   -6.3890  -38.8240 C.3     125 LEU    0.3100
   1957 C         -60.8290   -5.2210  -38.5240 C.2     125 LEU    0.0700
   1958 O         -59.6220   -5.3870  -38.4460 O.2     125 LEU    0.0900
   1959 CB        -62.5420   -6.1260  -40.1080 C.3     125 LEU   -0.1800
   1960 CG        -61.9120   -5.3270  -41.2470 C.3     125 LEU    0.0900
   1961 CD1       -60.7420   -6.0800  -41.8460 C.3     125 LEU    0.0900
   1962 CD2       -62.9740   -5.0910  -42.2950 C.3     125 LEU   -0.0900
   1963 HN        -63.6330   -6.7190  -37.9580 H       125 LEU    0.0900
   1964 HA        -61.1120   -7.2490  -38.9460 H       125 LEU   -0.2700
   1965 HB1       -63.4650   -5.5860  -39.8120 H       125 LEU    0.0900
   1966 HB2       -62.8170   -7.1160  -40.5240 H       125 LEU    0.0900
   1967 HG        -61.5590   -4.3490  -40.8580 H       125 LEU    0.0900
   1968 HD11      -61.0810   -7.0580  -42.2480 H       125 LEU   -0.2700
   1969 HD12      -59.9720   -6.2640  -41.0670 H       125 LEU    0.0900
   1970 HD13      -60.2990   -5.4900  -42.6770 H       125 LEU    0.0900
   1971 HD21      -63.8210   -4.5210  -41.8590 H       125 LEU    0.0900
   1972 HD22      -63.3570   -6.0630  -42.6720 H       125 LEU    0.5100
   1973 HD23      -62.5490   -4.5040  -43.1380 H       125 LEU   -0.5100
   1974 N         -61.3930   -4.0390  -38.3390 N.am    126 TRP   -0.4700
   1975 CA        -60.5910   -2.8710  -38.0070 C.3     126 TRP    0.3100
   1976 C         -59.7750   -3.0020  -36.7230 C.2     126 TRP    0.0700
   1977 O         -58.7420   -2.3550  -36.5710 O.2     126 TRP    0.0900
   1978 CB        -61.4550   -1.6130  -37.9940 C.3     126 TRP   -0.1800
   1979 CG        -61.9020   -1.3060  -39.3730 C.ar    126 TRP    0.0900
   1980 CD1       -63.1520   -1.4740  -39.8950 C.ar    126 TRP    0.0900
   1981 CD2       -61.0800   -0.8370  -40.4430 C.ar    126 TRP   -0.0300
   1982 CE2       -61.9040   -0.7160  -41.5790 C.ar    126 TRP   -0.1500
   1983 CE3       -59.7290   -0.4890  -40.5420 C.ar    126 TRP    0.2200
   1984 NE1       -63.1630   -1.1080  -41.2180 N.ar    126 TRP   -0.5100
   1985 CZ2       -61.4210   -0.2700  -42.7990 C.ar    126 TRP    0.3700
   1986 CZ3       -59.2540   -0.0500  -41.7480 C.ar    126 TRP    0.2400
   1987 CH2       -60.0930    0.0550  -42.8660 C.ar    126 TRP    0.1100
   1988 HN        -62.3770   -3.8960  -38.4170 H       126 TRP   -0.2500
   1989 HA        -59.8080   -2.7810  -38.7440 H       126 TRP    0.1700
   1990 HB1       -60.8670   -0.7570  -37.6000 H       126 TRP   -0.2000
   1991 HB2       -62.3440   -1.7740  -37.3460 H       126 TRP    0.1400
   1992 HD1       -64.0080   -1.8430  -39.3480 H       126 TRP   -0.2700
   1993 HE1       -63.9420   -1.1240  -41.8040 H       126 TRP    0.1600
   1994 HE3       -59.0600   -0.5600  -39.6970 H       126 TRP   -0.1400
   1995 HZ2       -62.0510   -0.1760  -43.6700 H       126 TRP    0.1400
   1996 HZ3       -58.2120    0.2220  -41.8400 H       126 TRP    0.5100
   1997 HH2       -59.6830    0.4020  -43.8020 H       126 TRP   -0.5100
   1998 N         -60.2260   -3.8350  -35.7920 N.am    127 SER   -0.4700
   1999 CA        -59.3940   -4.1550  -34.6550 C.3     127 SER    0.3100
   2000 C         -58.1270   -4.7430  -35.1970 C.2     127 SER    0.0700
   2001 O         -57.0700   -4.1320  -35.1100 O.2     127 SER    0.0900
   2002 CB        -60.0850   -5.1480  -33.7520 C.3     127 SER    0.0500
   2003 OG        -61.0760   -4.4630  -33.0160 O.3     127 SER    0.0900
   2004 HN        -61.1260   -4.2610  -35.8340 H       127 SER    0.0900
   2005 HA        -59.1920   -3.2400  -34.1190 H       127 SER   -0.6600
   2006 HB1       -59.3530   -5.6020  -33.0490 H       127 SER    0.4300
   2007 HB2       -60.5640   -5.9480  -34.3560 H       127 SER    0.5100
   2008 HG1       -61.7620   -4.2310  -33.6470 H       127 SER   -0.5100
   2009 N         -58.2400   -5.9210  -35.7940 N.am    128 LEU   -0.4700
   2010 CA        -57.1160   -6.5430  -36.4930 C.3     128 LEU    0.3100
   2011 C         -56.2120   -5.5850  -37.2890 C.2     128 LEU    0.0700
   2012 O         -55.0060   -5.7820  -37.3660 O.2     128 LEU    0.0900
   2013 CB        -57.6250   -7.6460  -37.4200 C.3     128 LEU   -0.1800
   2014 CG        -58.1460   -8.8630  -36.6710 C.3     128 LEU    0.0900
   2015 CD1       -57.8440  -10.1020  -37.4890 C.3     128 LEU    0.0900
   2016 CD2       -57.4880   -8.9500  -35.3110 C.3     128 LEU   -0.0900
   2017 HN        -59.0950   -6.4350  -35.7940 H       128 LEU    0.0900
   2018 HA        -56.4420   -6.9500  -35.7540 H       128 LEU   -0.2700
   2019 HB1       -56.7940   -7.9650  -38.0840 H       128 LEU    0.0900
   2020 HB2       -58.4460   -7.2350  -38.0460 H       128 LEU    0.0900
   2021 HG        -59.2430   -8.7700  -36.5180 H       128 LEU    0.0900
   2022 HD11      -56.7770  -10.1070  -37.7960 H       128 LEU   -0.2700
   2023 HD12      -58.4760  -10.1160  -38.4030 H       128 LEU    0.0900
   2024 HD13      -58.0430  -11.0130  -36.8840 H       128 LEU    0.0900
   2025 HD21      -57.8580   -8.1300  -34.6560 H       128 LEU    0.0900
   2026 HD22      -56.3870   -8.8500  -35.4150 H       128 LEU    0.5100
   2027 HD23      -57.7330   -9.9230  -34.8330 H       128 LEU   -0.5100
   2028 N         -56.7940   -4.5660  -37.9040 N.am    129 VAL   -0.4700
   2029 CA        -56.0100   -3.5500  -38.5750 C.3     129 VAL    0.3100
   2030 C         -55.2830   -2.6960  -37.5440 C.2     129 VAL    0.0700
   2031 O         -54.0660   -2.8020  -37.4030 O.2     129 VAL    0.0900
   2032 CB        -56.8970   -2.6680  -39.4640 C.3     129 VAL   -0.0900
   2033 CG1       -56.2040   -1.3640  -39.7980 C.3     129 VAL    0.0900
   2034 CG2       -57.2800   -3.4150  -40.7180 C.3     129 VAL   -0.2700
   2035 HN        -57.7850   -4.4540  -37.9320 H       129 VAL    0.0900
   2036 HA        -55.2610   -4.0490  -39.1740 H       129 VAL    0.0900
   2037 HB        -57.8480   -2.4520  -38.9320 H       129 VAL    0.0900
   2038 HG11      -55.1280   -1.5460  -40.0020 H       129 VAL   -0.2700
   2039 HG12      -56.2910   -0.6600  -38.9430 H       129 VAL    0.0900
   2040 HG13      -56.6650   -0.9130  -40.7030 H       129 VAL    0.0900
   2041 HG21      -57.8400   -4.3380  -40.4560 H       129 VAL    0.0900
   2042 HG22      -56.3670   -3.7010  -41.2820 H       129 VAL    0.5100
   2043 HG23      -57.9290   -2.7760  -41.3550 H       129 VAL   -0.5100
   2044 N         -56.0240   -1.8530  -36.8160 N.am    130 VAL   -0.4700
   2045 CA        -55.4620   -1.0320  -35.7480 C.3     130 VAL    0.3100
   2046 C         -54.3650   -1.7630  -34.9800 C.2     130 VAL    0.0700
   2047 O         -53.2840   -1.2260  -34.7570 O.2     130 VAL    0.0900
   2048 CB        -56.5630   -0.5780  -34.7740 C.3     130 VAL   -0.0900
   2049 CG1       -55.9770   -0.0380  -33.4760 C.3     130 VAL    0.0900
   2050 CG2       -57.4380    0.4590  -35.4300 C.3     130 VAL   -0.2700
   2051 HN        -57.0020   -1.7470  -36.9740 H       130 VAL    0.0900
   2052 HA        -54.9850   -0.1760  -36.1990 H       130 VAL    0.0900
   2053 HB        -57.2210   -1.4420  -34.5420 H       130 VAL    0.0900
   2054 HG11      -55.1890    0.7140  -33.6970 H       130 VAL   -0.2700
   2055 HG12      -55.5230   -0.8670  -32.8920 H       130 VAL    0.0900
   2056 HG13      -56.7740    0.4510  -32.8760 H       130 VAL    0.0900
   2057 HG21      -57.9150    0.0350  -36.3400 H       130 VAL    0.0900
   2058 HG22      -56.8260    1.3370  -35.7280 H       130 VAL    0.5100
   2059 HG23      -58.2370    0.7800  -34.7280 H       130 VAL   -0.5100
   2060 N         -54.6480   -3.0010  -34.5860 N.am    131 LEU   -0.4700
   2061 CA        -53.6540   -3.8340  -33.9440 C.3     131 LEU    0.3100
   2062 C         -52.3240   -3.7900  -34.6880 C.2     131 LEU    0.0700
   2063 O         -51.3610   -3.2230  -34.1880 O.2     131 LEU    0.0900
   2064 CB        -54.1430   -5.2750  -33.8170 C.3     131 LEU   -0.1800
   2065 CG        -53.2290   -6.1330  -32.9440 C.3     131 LEU    0.0900
   2066 CD1       -52.8450   -5.3320  -31.7260 C.3     131 LEU    0.0900
   2067 CD2       -53.8240   -7.4660  -32.5290 C.3     131 LEU   -0.0900
   2068 HN        -55.5490   -3.4080  -34.7150 H       131 LEU    0.0900
   2069 HA        -53.4540   -3.4200  -32.9670 H       131 LEU   -0.2700
   2070 HB1       -54.1980   -5.7260  -34.8290 H       131 LEU    0.0900
   2071 HB2       -55.1610   -5.2700  -33.3700 H       131 LEU    0.0900
   2072 HG        -52.3170   -6.4150  -33.5140 H       131 LEU    0.0900
   2073 HD11      -53.5680   -4.5030  -31.5710 H       131 LEU   -0.2700
   2074 HD12      -51.8320   -4.8980  -31.8630 H       131 LEU    0.0900
   2075 HD13      -52.8550   -5.9840  -30.8260 H       131 LEU    0.0900
   2076 HD21      -53.8990   -8.1410  -33.4080 H       131 LEU    0.0900
   2077 HD22      -54.8440   -7.3120  -32.1140 H       131 LEU    0.5100
   2078 HD23      -53.1790   -7.9480  -31.7650 H       131 LEU   -0.5100
   2079 N         -52.2640   -4.3780  -35.8790 N.am    132 ALA   -0.4700
   2080 CA        -51.0430   -4.3880  -36.6930 C.3     132 ALA    0.3100
   2081 C         -50.3230   -3.0410  -36.7860 C.2     132 ALA    0.0700
   2082 O         -49.0960   -2.9870  -36.7330 O.2     132 ALA    0.0900
   2083 CB        -51.3430   -4.9020  -38.0820 C.3     132 ALA   -0.2700
   2084 HN        -53.0530   -4.8410  -36.2770 H       132 ALA    0.0900
   2085 HA        -50.3200   -5.0240  -36.2040 H       132 ALA    0.0900
   2086 HB1       -51.9520   -4.1590  -38.6410 H       132 ALA    0.0900
   2087 HB2       -51.9150   -5.8520  -38.0190 H       132 ALA    0.5100
   2088 HB3       -50.3950   -5.0710  -38.6370 H       132 ALA   -0.5100
   2089 N         -51.0840   -1.9600  -36.9480 N.am    133 ILE   -0.4700
   2090 CA        -50.5490   -0.5990  -36.9150 C.3     133 ILE    0.3100
   2091 C         -49.8200   -0.2830  -35.6120 C.2     133 ILE    0.0700
   2092 O         -48.6980    0.2130  -35.6350 O.2     133 ILE    0.0900
   2093 CB        -51.6730    0.4230  -37.0750 C.3     133 ILE   -0.0900
   2094 CG1       -52.3270    0.2460  -38.4340 C.3     133 ILE    0.0900
   2095 CG2       -51.1590    1.8400  -36.9170 C.3     133 ILE   -0.2700
   2096 CD        -53.7070    0.8720  -38.5190 C.3     133 ILE    0.0900
   2097 HN        -52.0670   -2.0320  -37.1010 H       133 ILE    0.0900
   2098 HA        -49.8350   -0.5000  -37.7180 H       133 ILE    0.0900
   2099 HB        -52.4510    0.2300  -36.3070 H       133 ILE   -0.1800
   2100 HG11      -52.4160   -0.8400  -38.6460 H       133 ILE    0.0900
   2101 HG12      -51.6770    0.7110  -39.2050 H       133 ILE    0.0900
   2102 HG21      -50.2670    1.9950  -37.5600 H       133 ILE   -0.2700
   2103 HG22      -50.8710    2.0210  -35.8600 H       133 ILE    0.0900
   2104 HG23      -51.9450    2.5620  -37.2210 H       133 ILE    0.0900
   2105 HD1       -53.7170    1.8490  -37.9890 H       133 ILE    0.0900
   2106 HD2       -54.4550    0.2030  -38.0440 H       133 ILE    0.5100
   2107 HD3       -53.9790    1.0440  -39.5820 H       133 ILE   -0.5100
   2108 N         -50.4600   -0.5480  -34.4730 N.am    134 GLU   -0.4700
   2109 CA        -49.8140   -0.3390  -33.1860 C.3     134 GLU    0.3100
   2110 C         -48.5530   -1.1800  -33.0630 C.2     134 GLU    0.0700
   2111 O         -47.4870   -0.6710  -32.7430 O.2     134 GLU    0.0900
   2112 CB        -50.7670   -0.6510  -32.0420 C.3     134 GLU   -0.1800
   2113 CG        -51.9490    0.2780  -31.9910 C.3     134 GLU    0.0900
   2114 CD        -53.0230   -0.2160  -31.0310 C.2     134 GLU    0.0900
   2115 OE1       -52.7890   -1.2740  -30.3810 O.co2   134 GLU   -0.2800
   2116 OE2       -54.0970    0.4470  -30.9260 O.co2   134 GLU    0.0900
   2117 HN        -51.3940   -0.8960  -34.4520 H       134 GLU    0.0900
   2118 HA        -49.4960    0.6920  -33.1370 H       134 GLU    0.6200
   2119 HB1       -50.2110   -0.5740  -31.0850 H       134 GLU   -0.7600
   2120 HB2       -51.1380   -1.6920  -32.1610 H       134 GLU   -0.7600
   2121 HG1       -52.3910    0.3610  -33.0060 H       134 GLU    0.5100
   2122 HG2       -51.6090    1.2820  -31.6570 H       134 GLU   -0.5100
   2123 N         -48.6570   -2.4720  -33.3430 N.am    135 ARG   -0.4700
   2124 CA        -47.4950   -3.3360  -33.2570 C.3     135 ARG    0.3100
   2125 C         -46.3460   -2.8570  -34.1350 C.2     135 ARG    0.0700
   2126 O         -45.1770   -3.0360  -33.8230 O.2     135 ARG    0.0900
   2127 CB        -47.8950   -4.7450  -33.6300 C.3     135 ARG   -0.1800
   2128 CG        -48.9880   -5.2540  -32.7410 C.3     135 ARG    0.0900
   2129 CD        -49.2390   -6.7010  -33.0260 C.3     135 ARG    0.0900
   2130 NE        -49.7360   -7.4110  -31.8530 N.pl3   135 ARG   -0.1800
   2131 CZ        -50.1280   -8.6780  -31.8890 C.cat   135 ARG    0.0900
   2132 NH1       -50.0900   -9.3560  -33.0360 N.pl3   135 ARG    0.0900
   2133 NH2       -50.5660   -9.2590  -30.7810 N.pl3   135 ARG    0.2000
   2134 HN        -49.5150   -2.8970  -33.6170 H       135 ARG    0.0900
   2135 HA        -47.1190   -3.3010  -32.2460 H       135 ARG    0.0900
   2136 HB1       -47.0100   -5.4100  -33.5380 H       135 ARG   -0.7000
   2137 HB2       -48.2460   -4.7570  -34.6840 H       135 ARG    0.4400
   2138 HG1       -49.9170   -4.6730  -32.9240 H       135 ARG    0.6400
   2139 HG2       -48.6920   -5.1300  -31.6790 H       135 ARG   -0.8000
   2140 HD1       -48.2930   -7.1900  -33.3400 H       135 ARG    0.4600
   2141 HD2       -50.0040   -6.7970  -33.8260 H       135 ARG    0.4600
   2142 HE        -49.7840   -6.9220  -30.9820 H       135 ARG   -0.8000
   2143 HH11      -50.2410  -10.3450  -33.0370 H       135 ARG    0.4600
   2144 HH12      -49.9110   -8.8760  -33.8950 H       135 ARG    0.4600
   2145 HH21      -50.5990   -8.7420  -29.9260 H       135 ARG    0.5100
   2146 HH22      -50.8630  -10.2140  -30.8020 H       135 ARG   -0.5100
   2147 N         -46.6860   -2.2400  -35.2500 N.am    136 TYR   -0.4700
   2148 CA        -45.6930   -1.7060  -36.1520 C.3     136 TYR    0.3100
   2149 C         -45.0420   -0.4960  -35.5120 C.2     136 TYR    0.0700
   2150 O         -43.8320   -0.3940  -35.4530 O.2     136 TYR    0.0900
   2151 CB        -46.3890   -1.3070  -37.4510 C.3     136 TYR   -0.1800
   2152 CG        -45.6050   -0.3510  -38.2880 C.ar    136 TYR    0.0900
   2153 CD1       -44.5180   -0.8040  -39.0170 C.ar    136 TYR    0.0900
   2154 CD2       -45.9430    0.9990  -38.3550 C.ar    136 TYR    0.0000
   2155 CE1       -43.7810    0.0470  -39.7950 C.ar    136 TYR   -0.1150
   2156 CE2       -45.2080    1.8660  -39.1340 C.ar    136 TYR    0.1150
   2157 CZ        -44.1220    1.3720  -39.8520 C.ar    136 TYR   -0.1150
   2158 OH        -43.3470    2.1780  -40.6430 O.3     136 TYR    0.1150
   2159 HN        -47.6380   -2.1150  -35.5190 H       136 TYR    0.1100
   2160 HA        -44.9470   -2.4650  -36.3330 H       136 TYR   -0.5400
   2161 HB1       -47.3570   -0.8160  -37.2110 H       136 TYR    0.4300
   2162 HB2       -46.5640   -2.2150  -38.0650 H       136 TYR   -0.1150
   2163 HD1       -44.2480   -1.8480  -38.9710 H       136 TYR    0.1150
   2164 HD2       -46.7870    1.3710  -37.7920 H       136 TYR   -0.1150
   2165 HE1       -42.9370   -0.3240  -40.3580 H       136 TYR    0.1150
   2166 HE2       -45.4710    2.9110  -39.1870 H       136 TYR    0.5100
   2167 HH        -42.5750    1.6750  -40.9130 H       136 TYR   -0.5100
   2168 N         -45.8650    0.4240  -35.0320 N.am    137 VAL   -0.4700
   2169 CA        -45.3830    1.6200  -34.3660 C.3     137 VAL    0.3100
   2170 C         -44.4360    1.2850  -33.2130 C.2     137 VAL    0.0700
   2171 O         -43.2920    1.7530  -33.1600 O.2     137 VAL    0.0900
   2172 CB        -46.5520    2.4490  -33.7990 C.3     137 VAL   -0.0900
   2173 CG1       -46.0270    3.6050  -32.9690 C.3     137 VAL    0.0900
   2174 CG2       -47.4340    2.9500  -34.9030 C.3     137 VAL   -0.2700
   2175 HN        -46.8550    0.3370  -35.1070 H       137 VAL    0.0900
   2176 HA        -44.8280    2.2030  -35.0870 H       137 VAL    0.0900
   2177 HB        -47.1910    1.7990  -33.1650 H       137 VAL    0.0900
   2178 HG11      -45.2540    4.1650  -33.5380 H       137 VAL   -0.2700
   2179 HG12      -45.5700    3.2220  -32.0320 H       137 VAL    0.0900
   2180 HG13      -46.8580    4.3010  -32.7220 H       137 VAL    0.0900
   2181 HG21      -47.5610    2.1640  -35.6770 H       137 VAL    0.0900
   2182 HG22      -46.9760    3.8440  -35.3770 H       137 VAL    0.5100
   2183 HG23      -48.4340    3.2140  -34.4970 H       137 VAL   -0.5100
   2184 N         -44.9350    0.4700  -32.2870 N.am    138 VAL   -0.4700
   2185 CA        -44.2120    0.0840  -31.0750 C.3     138 VAL    0.3100
   2186 C         -42.8880   -0.6470  -31.3570 C.2     138 VAL    0.0700
   2187 O         -41.9000   -0.4700  -30.6450 O.2     138 VAL    0.0900
   2188 CB        -45.1170   -0.7720  -30.1410 C.3     138 VAL   -0.0900
   2189 CG1       -44.4110   -1.0910  -28.8460 C.3     138 VAL    0.0900
   2190 CG2       -46.3980   -0.0300  -29.8550 C.3     138 VAL   -0.2700
   2191 HN        -45.8460    0.0780  -32.3810 H       138 VAL    0.0900
   2192 HA        -43.9000    0.9850  -30.5700 H       138 VAL    0.0900
   2193 HB        -45.3820   -1.7200  -30.6560 H       138 VAL    0.0900
   2194 HG11      -43.9900   -0.1630  -28.4030 H       138 VAL   -0.2700
   2195 HG12      -43.5810   -1.8040  -29.0340 H       138 VAL    0.0900
   2196 HG13      -45.1290   -1.5340  -28.1240 H       138 VAL    0.0900
   2197 HG21      -46.8520    0.3290  -30.8040 H       138 VAL    0.0900
   2198 HG22      -46.1900    0.8470  -29.2070 H       138 VAL    0.5100
   2199 HG23      -47.1210   -0.7050  -29.3500 H       138 VAL   -0.5100
   2200 N         -42.8610   -1.4470  -32.4120 N.am    139 VAL   -0.4700
   2201 CA        -41.7200   -2.3040  -32.6510 C.3     139 VAL    0.3100
   2202 C         -40.7770   -1.7860  -33.7400 C.2     139 VAL    0.0700
   2203 O         -39.5570   -1.7680  -33.5620 O.2     139 VAL    0.0900
   2204 CB        -42.1810   -3.7400  -32.9230 C.3     139 VAL   -0.0900
   2205 CG1       -41.0610   -4.5760  -33.5410 C.3     139 VAL    0.0900
   2206 CG2       -42.6910   -4.3570  -31.6290 C.3     139 VAL   -0.2700
   2207 HN        -43.6060   -1.4960  -33.0720 H       139 VAL    0.0900
   2208 HA        -41.0850   -2.2710  -31.7790 H       139 VAL    0.0900
   2209 HB        -43.0460   -3.7190  -33.6200 H       139 VAL    0.0900
   2210 HG11      -40.1300   -4.4690  -32.9440 H       139 VAL   -0.2700
   2211 HG12      -40.8580   -4.2290  -34.5780 H       139 VAL    0.0900
   2212 HG13      -41.3520   -5.6480  -33.5560 H       139 VAL    0.0900
   2213 HG21      -43.5450   -3.7670  -31.2350 H       139 VAL    0.0900
   2214 HG22      -41.8820   -4.3610  -30.8670 H       139 VAL    0.5100
   2215 HG23      -43.0350   -5.3970  -31.8150 H       139 VAL   -0.5100
   2216 N         -41.3290   -1.3420  -34.8610 N.am    140 CYS   -0.4700
   2217 CA        -40.5040   -0.8000  -35.9330 C.3     140 CYS    0.3100
   2218 C         -40.0300    0.6050  -35.5920 C.2     140 CYS    0.0700
   2219 O         -39.2460    1.2000  -36.3300 O.2     140 CYS    0.0900
   2220 CB        -41.2830   -0.7940  -37.2460 C.3     140 CYS   -0.1100
   2221 SG        -41.9040   -2.4340  -37.7480 S.3     140 CYS    0.0900
   2222 HN        -42.3130   -1.3590  -35.0200 H       140 CYS    0.0900
   2223 HA        -39.6210   -1.4150  -36.0220 H       140 CYS   -0.2300
   2224 HB1       -40.6170   -0.4000  -38.0410 H       140 CYS    0.1600
   2225 HB2       -42.1430   -0.1000  -37.1340 H       140 CYS    0.5100
   2226 HG1       -40.7080   -2.9270  -38.0340 H       140 CYS   -0.5100
   2227 N         -40.5110    1.1320  -34.4640 N.am    141 LYS   -0.4700
   2228 CA        -40.1220    2.4550  -33.9730 C.3     141 LYS    0.3100
   2229 C         -39.9760    3.4720  -35.1090 C.2     141 LYS    0.0700
   2230 O         -38.9530    4.1340  -35.2480 O.2     141 LYS    0.0900
   2231 CB        -38.8200    2.3600  -33.1690 C.3     141 LYS   -0.1800
   2232 CG        -38.9600    1.8540  -31.7300 C.3     141 LYS    0.0900
   2233 CD        -37.5830    1.4830  -31.1530 C.3     141 LYS    0.0900
   2234 CE        -37.6040    1.3320  -29.6270 C.3     141 LYS   -0.1800
   2235 NZ        -36.3500    0.7040  -29.0990 N.4     141 LYS    0.0900
   2236 HN        -41.1670    0.6400  -33.8980 H       141 LYS    0.0900
   2237 HA        -40.9210    2.8320  -33.3530 H       141 LYS   -0.1800
   2238 HB1       -38.3650    3.3720  -33.1330 H       141 LYS    0.0900
   2239 HB2       -38.1330    1.6750  -33.7080 H       141 LYS    0.0900
   2240 HG1       -39.6180    0.9600  -31.7170 H       141 LYS    0.2100
   2241 HG2       -39.4200    2.6480  -31.1030 H       141 LYS    0.0500
   2242 HD1       -36.8540    2.2760  -31.4240 H       141 LYS    0.0500
   2243 HD2       -37.2530    0.5220  -31.6030 H       141 LYS   -0.3000
   2244 HE1       -38.4550    0.6820  -29.3290 H       141 LYS    0.3300
   2245 HE2       -37.7030    2.3320  -29.1550 H       141 LYS    0.3300
   2246 HZ1       -35.5330    1.2960  -29.3520 H       141 LYS    0.3300
   2247 HZ2       -36.2350   -0.2420  -29.5140 H       141 LYS    0.5100
   2248 HZ3       -36.4130    0.6230  -28.0650 H       141 LYS   -0.5100
   2249 N         -41.0210    3.6080  -35.9250 N.am    142 PRO   -0.2900
   2250 CA        -40.9250    4.3990  -37.1560 C.3     142 PRO    0.0000
   2251 C         -40.8330    5.8840  -36.8510 C.2     142 PRO    0.0900
   2252 O         -40.1930    6.6200  -37.5950 O.2     142 PRO    0.0900
   2253 CB        -42.2440    4.0900  -37.8620 C.3     142 PRO    0.0200
   2254 CG        -43.2110    3.8460  -36.7230 C.3     142 PRO    0.0900
   2255 CD        -42.4100    3.2300  -35.6010 C.3     142 PRO   -0.1800
   2256 HA        -40.0410    4.1290  -37.7110 H       142 PRO    0.0900
   2257 HB1       -42.1500    3.1900  -38.5070 H       142 PRO    0.0900
   2258 HB2       -42.5720    4.9480  -38.4880 H       142 PRO   -0.1800
   2259 HG1       -43.6670    4.8030  -36.3910 H       142 PRO    0.0900
   2260 HG2       -44.0200    3.1550  -37.0440 H       142 PRO    0.0900
   2261 HD1       -42.6990    3.6490  -34.6140 H       142 PRO    0.5100
   2262 HD2       -42.5090    2.1240  -35.5870 H       142 PRO   -0.5100
   2263 N         -41.4930    6.3140  -35.7790 N.am    143 MET   -0.4700
   2264 CA        -41.4130    7.6850  -35.3220 C.3     143 MET    0.3100
   2265 C         -40.4830    7.6840  -34.1370 C.2     143 MET    0.0700
   2266 O         -40.7170    6.9530  -33.1700 O.2     143 MET    0.0900
   2267 CB        -42.7700    8.1720  -34.8370 C.3     143 MET   -0.1800
   2268 CG        -43.9560    7.6950  -35.6400 C.3     143 MET    0.0900
   2269 SD        -45.4700    8.4270  -34.9800 S.3     143 MET    0.0900
   2270 CE        -46.0230    7.1600  -33.8360 C.3     143 MET   -0.1400
   2271 HN        -42.0760    5.7090  -35.2410 H       143 MET    0.0900
   2272 HA        -41.0690    8.2920  -36.1460 H       143 MET    0.0900
   2273 HB1       -42.7640    9.2830  -34.8560 H       143 MET   -0.0900
   2274 HB2       -42.9040    7.8310  -33.7890 H       143 MET   -0.2200
   2275 HG1       -44.0110    6.5870  -35.5900 H       143 MET    0.0900
   2276 HG2       -43.8200    7.9880  -36.7030 H       143 MET    0.0900
   2277 HE1       -45.1700    6.7150  -33.2810 H       143 MET    0.0900
   2278 HE2       -46.5360    6.3430  -34.3880 H       143 MET    0.5100
   2279 HE3       -46.7260    7.5940  -33.0940 H       143 MET   -0.5100
   2280 N         -39.4320    8.4980  -34.1940 N.am    144 SER   -0.4700
   2281 CA        -38.4600    8.5200  -33.1080 C.3     144 SER    0.3100
   2282 C         -39.0240    9.2110  -31.8770 C.2     144 SER    0.0700
   2283 O         -39.9290   10.0510  -31.9700 O.2     144 SER    0.0900
   2284 CB        -37.1420    9.1690  -33.5410 C.3     144 SER    0.0500
   2285 OG        -37.3520   10.5030  -33.9560 O.3     144 SER    0.0900
   2286 HN        -39.2660    9.1140  -34.9600 H       144 SER    0.0900
   2287 HA        -38.2870    7.4990  -32.8010 H       144 SER   -0.6600
   2288 HB1       -36.7050    8.5970  -34.3870 H       144 SER    0.4300
   2289 HB2       -36.4300    9.1710  -32.6880 H       144 SER    0.5100
   2290 HG1       -37.8630   10.9200  -33.2600 H       144 SER   -0.5100
   2291 N         -38.4800    8.8240  -30.7240 N.am    145 ASN   -0.4700
   2292 CA        -38.8580    9.3890  -29.4330 C.3     145 ASN    0.3100
   2293 C         -40.3410    9.2300  -29.1200 C.2     145 ASN    0.0700
   2294 O         -40.8590    9.9000  -28.2220 O.2     145 ASN    0.0900
   2295 CB        -38.4540   10.8690  -29.3350 C.3     145 ASN   -0.1800
   2296 CG        -36.9480   11.0830  -29.4830 C.2     145 ASN    0.0900
   2297 ND2       -36.5640   12.2470  -30.0090 N.am    145 ASN    0.0900
   2298 OD1       -36.1430   10.2180  -29.1290 O.2     145 ASN    0.5500
   2299 HN        -37.7780    8.1180  -30.6930 H       145 ASN   -0.5500
   2300 HA        -38.3630    8.8160  -28.6620 H       145 ASN   -0.6200
   2301 HB1       -38.7710   11.2650  -28.3470 H       145 ASN    0.3200
   2302 HB2       -38.9710   11.4370  -30.1380 H       145 ASN    0.3000
   2303 HD21      -35.5910   12.4450  -30.1310 H       145 ASN    0.5100
   2304 HD22      -37.2490   12.9230  -30.2840 H       145 ASN   -0.5100
   2305 N         -41.0160    8.3410  -29.8560 N.am    146 PHE   -0.4700
   2306 CA        -42.4420    8.0930  -29.6540 C.3     146 PHE    0.3100
   2307 C         -42.7560    6.8420  -28.8260 C.2     146 PHE    0.0700
   2308 O         -42.3420    5.7320  -29.1780 O.2     146 PHE    0.0900
   2309 CB        -43.1910    8.0030  -30.9850 C.3     146 PHE   -0.1800
   2310 CG        -44.6090    7.5490  -30.8280 C.ar    146 PHE    0.0900
   2311 CD1       -44.9140    6.1940  -30.7720 C.ar    146 PHE    0.0900
   2312 CD2       -45.6310    8.4710  -30.6870 C.ar    146 PHE    0.0000
   2313 CE1       -46.2170    5.7690  -30.6020 C.ar    146 PHE   -0.1150
   2314 CE2       -46.9380    8.0480  -30.5210 C.ar    146 PHE    0.1150
   2315 CZ        -47.2280    6.6960  -30.4770 C.ar    146 PHE   -0.1150
   2316 HN        -40.5770    7.8100  -30.5760 H       146 PHE    0.1150
   2317 HA        -42.8380    8.9040  -29.0600 H       146 PHE   -0.1150
   2318 HB1       -42.6780    7.2730  -31.6480 H       146 PHE    0.1150
   2319 HB2       -43.2120    9.0050  -31.4650 H       146 PHE   -0.1150
   2320 HD1       -44.1230    5.4650  -30.8650 H       146 PHE    0.1150
   2321 HD2       -45.4090    9.5270  -30.7070 H       146 PHE   -0.1150
   2322 HE1       -46.4410    4.7130  -30.5660 H       146 PHE    0.1150
   2323 HE2       -47.7320    8.7730  -30.4240 H       146 PHE    0.5100
   2324 HZ        -48.2480    6.3680  -30.3450 H       146 PHE   -0.5100
   2325 N         -43.5120    7.0340  -27.7380 N.am    147 ARG   -0.4700
   2326 CA        -43.9840    5.9290  -26.9050 C.3     147 ARG    0.3100
   2327 C         -45.5060    5.8380  -26.8940 C.2     147 ARG    0.0700
   2328 O         -46.2080    6.8280  -26.6520 O.2     147 ARG    0.0900
   2329 CB        -43.4580    6.0350  -25.4630 C.3     147 ARG   -0.1800
   2330 CG        -43.9290    4.8990  -24.5130 C.3     147 ARG    0.0900
   2331 CD        -43.1410    3.5890  -24.7230 C.3     147 ARG    0.0900
   2332 NE        -43.8360    2.4050  -24.1970 N.pl3   147 ARG   -0.1800
   2333 CZ        -44.4890    1.5130  -24.9470 C.cat   147 ARG    0.0900
   2334 NH1       -44.5520    1.6480  -26.2730 N.pl3   147 ARG    0.0900
   2335 NH2       -45.0830    0.4700  -24.3690 N.pl3   147 ARG    0.2000
   2336 HN        -43.7900    7.9450  -27.4470 H       147 ARG    0.0900
   2337 HA        -43.6440    5.0090  -27.3560 H       147 ARG    0.0900
   2338 HB1       -43.7960    7.0040  -25.0390 H       147 ARG   -0.7000
   2339 HB2       -42.3490    6.0220  -25.4960 H       147 ARG    0.4400
   2340 HG1       -45.0070    4.7020  -24.6960 H       147 ARG    0.6400
   2341 HG2       -43.7980    5.2320  -23.4620 H       147 ARG   -0.8000
   2342 HD1       -42.1640    3.6600  -24.1990 H       147 ARG    0.4600
   2343 HD2       -42.9810    3.4260  -25.8100 H       147 ARG    0.4600
   2344 HE        -43.8190    2.2570  -23.2090 H       147 ARG   -0.8000
   2345 HH11      -43.9870    2.3340  -26.7320 H       147 ARG    0.4600
   2346 HH12      -45.1620    1.0640  -26.8070 H       147 ARG    0.4600
   2347 HH21      -45.0400    0.3570  -23.3760 H       147 ARG    0.5100
   2348 HH22      -45.5730   -0.1990  -24.9270 H       147 ARG   -0.5100
   2349 N         -46.0000    4.6270  -27.1410 N.am    148 PHE   -0.4700
   2350 CA        -47.4270    4.3530  -27.2240 C.3     148 PHE    0.3100
   2351 C         -48.0760    4.2770  -25.8350 C.2     148 PHE    0.0700
   2352 O         -47.7380    3.4040  -25.0290 O.2     148 PHE    0.0900
   2353 CB        -47.6500    3.0570  -28.0300 C.3     148 PHE   -0.1800
   2354 CG        -49.0860    2.6190  -28.1030 C.ar    148 PHE    0.0900
   2355 CD1       -49.9740    3.2510  -28.9480 C.ar    148 PHE    0.0900
   2356 CD2       -49.5450    1.5780  -27.3180 C.ar    148 PHE    0.0000
   2357 CE1       -51.2820    2.8560  -28.9960 C.ar    148 PHE   -0.1150
   2358 CE2       -50.8540    1.1830  -27.3640 C.ar    148 PHE    0.1150
   2359 CZ        -51.7200    1.8220  -28.2010 C.ar    148 PHE   -0.1150
   2360 HN        -45.4050    3.8410  -27.2850 H       148 PHE    0.1150
   2361 HA        -47.9080    5.1900  -27.7070 H       148 PHE   -0.1150
   2362 HB1       -47.0800    2.2290  -27.5560 H       148 PHE    0.1150
   2363 HB2       -47.3010    3.2130  -29.0730 H       148 PHE   -0.1150
   2364 HD1       -49.6350    4.0630  -29.5730 H       148 PHE    0.1150
   2365 HD2       -48.8600    1.0670  -26.6580 H       148 PHE   -0.1150
   2366 HE1       -51.9720    3.3560  -29.6600 H       148 PHE    0.1150
   2367 HE2       -51.1990    0.3710  -26.7420 H       148 PHE    0.5100
   2368 HZ        -52.7560    1.5160  -28.2400 H       148 PHE   -0.5100
   2369 N         -49.0090    5.1970  -25.5610 N.am    149 GLY   -0.4700
   2370 CA        -49.7080    5.2520  -24.2870 C.3     149 GLY    0.3100
   2371 C         -51.1930    4.9360  -24.3140 C.2     149 GLY   -0.0200
   2372 O         -51.7530    4.6130  -25.3490 O.2     149 GLY    0.0900
   2373 HN        -49.2710    5.8910  -26.2280 H       149 GLY    0.0900
   2374 HA1       -49.5850    6.2550  -23.9050 H       149 GLY    0.5100
   2375 HA2       -49.2250    4.5420  -23.6320 H       149 GLY   -0.5100
   2376 N         -51.8390    5.0200  -23.1540 N.am    150 GLU   -0.4700
   2377 CA        -53.2670    4.7310  -23.0350 C.3     150 GLU    0.3100
   2378 C         -54.0880    5.6110  -23.9710 C.2     150 GLU    0.0700
   2379 O         -55.0890    5.1780  -24.5230 O.2     150 GLU    0.0900
   2380 CB        -53.7540    4.9150  -21.5850 C.3     150 GLU   -0.1800
   2381 CG        -55.2790    4.7560  -21.3930 C.3     150 GLU    0.0900
   2382 CD        -55.8100    5.3240  -20.0610 C.2     150 GLU    0.0900
   2383 OE1       -55.8840    6.5680  -19.9280 O.co2   150 GLU   -0.2800
   2384 OE2       -56.1750    4.5320  -19.1560 O.co2   150 GLU    0.0900
   2385 HN        -51.3770    5.2850  -22.3110 H       150 GLU    0.0900
   2386 HA        -53.4260    3.7130  -23.3560 H       150 GLU    0.6200
   2387 HB1       -53.4640    5.9320  -21.2460 H       150 GLU   -0.7600
   2388 HB2       -53.2420    4.1640  -20.9480 H       150 GLU   -0.7600
   2389 HG1       -55.5300    3.6740  -21.4320 H       150 GLU    0.5100
   2390 HG2       -55.7980    5.2800  -22.2240 H       150 GLU   -0.5100
   2391 N         -53.6570    6.8500  -24.1690 N.am    151 ASN   -0.4700
   2392 CA        -54.4680    7.7560  -24.9610 C.3     151 ASN    0.3100
   2393 C         -54.4720    7.4100  -26.4500 C.2     151 ASN    0.0700
   2394 O         -55.4030    7.7490  -27.1820 O.2     151 ASN    0.0900
   2395 CB        -54.1100    9.2180  -24.6600 C.3     151 ASN   -0.1800
   2396 CG        -54.7770    9.7120  -23.3660 C.2     151 ASN    0.0900
   2397 ND2       -54.7000   11.0210  -23.1100 N.am    151 ASN    0.0900
   2398 OD1       -55.3620    8.9210  -22.6160 O.2     151 ASN    0.5500
   2399 HN        -52.8000    7.2000  -23.8010 H       151 ASN   -0.5500
   2400 HA        -55.5050    7.5680  -24.7240 H       151 ASN   -0.6200
   2401 HB1       -54.4490    9.8570  -25.5030 H       151 ASN    0.3200
   2402 HB2       -53.0090    9.3100  -24.5510 H       151 ASN    0.3000
   2403 HD21      -55.1180   11.3940  -22.2810 H       151 ASN    0.5100
   2404 HD22      -54.2250   11.6280  -23.7470 H       151 ASN   -0.5100
   2405 N         -53.4520    6.6880  -26.8940 N.am    152 HSE   -0.4700
   2406 CA        -53.4270    6.2000  -28.2630 C.3     152 HSE    0.3100
   2407 C         -54.3240    4.9770  -28.3390 C.2     152 HSE    0.0700
   2408 O         -55.1450    4.8490  -29.2450 O.2     152 HSE    0.0900
   2409 CB        -52.0030    5.8320  -28.6990 C.3     152 HSE   -0.0800
   2410 CG        -50.9900    6.9240  -28.4870 C.ar    152 HSE    0.0900
   2411 CD2       -49.9670    7.3470  -29.2650 C.ar    152 HSE    0.0900
   2412 ND1       -50.9490    7.6950  -27.3400 N.ar    152 HSE   -0.7000
   2413 CE1       -49.9530    8.5580  -27.4350 C.ar    152 HSE    0.2200
   2414 NE2       -49.3400    8.3700  -28.5930 N.ar    152 HSE    0.2500
   2415 HN        -52.6700    6.4530  -26.3210 H       152 HSE    0.1300
   2416 HA        -53.8210    6.9780  -28.8990 H       152 HSE   -0.3600
   2417 HB1       -52.0180    5.5810  -29.7810 H       152 HSE    0.3200
   2418 HB2       -51.6760    4.9420  -28.1220 H       152 HSE   -0.0500
   2419 HD2       -49.6500    6.9900  -30.2380 H       152 HSE    0.0900
   2420 HE1       -49.6650    9.3080  -26.7000 H       152 HSE    0.5100
   2421 HE2       -48.5500    8.8800  -28.9340 H       152 HSE   -0.5100
   2422 N         -54.1710    4.0820  -27.3680 N.am    153 ALA   -0.4700
   2423 CA        -54.9880    2.8750  -27.3040 C.3     153 ALA    0.3100
   2424 C         -56.4620    3.2090  -27.4560 C.2     153 ALA    0.0700
   2425 O         -57.1740    2.5480  -28.2110 O.2     153 ALA    0.0900
   2426 CB        -54.7500    2.1290  -25.9970 C.3     153 ALA   -0.2700
   2427 HN        -53.4940    4.1940  -26.6440 H       153 ALA    0.0900
   2428 HA        -54.7280    2.2500  -28.1440 H       153 ALA    0.0900
   2429 HB1       -55.1760    2.7020  -25.1460 H       153 ALA    0.0900
   2430 HB2       -53.6590    2.0020  -25.8280 H       153 ALA    0.5100
   2431 HB3       -55.2410    1.1330  -26.0360 H       153 ALA   -0.5100
   2432 N         -56.9030    4.2470  -26.7420 N.am    154 ILE   -0.4700
   2433 CA        -58.2790    4.7430  -26.7880 C.3     154 ILE    0.3100
   2434 C         -58.7340    5.1550  -28.1950 C.2     154 ILE    0.0700
   2435 O         -59.7240    4.6340  -28.7080 O.2     154 ILE    0.0900
   2436 CB        -58.4470    5.9370  -25.8320 C.3     154 ILE   -0.0900
   2437 CG1       -58.1000    5.5470  -24.3870 C.3     154 ILE    0.0900
   2438 CG2       -59.8230    6.5070  -25.9260 C.3     154 ILE   -0.2700
   2439 CD        -58.9040    4.4220  -23.8190 C.3     154 ILE    0.0900
   2440 HN        -56.2960    4.7430  -26.1290 H       154 ILE    0.0900
   2441 HA        -58.9370    3.9370  -26.5040 H       154 ILE    0.0900
   2442 HB        -57.7070    6.7220  -26.0930 H       154 ILE   -0.1800
   2443 HG11      -58.2520    6.4390  -23.7440 H       154 ILE    0.0900
   2444 HG12      -57.0290    5.2580  -24.3550 H       154 ILE    0.0900
   2445 HG21      -60.5790    5.6980  -25.8360 H       154 ILE   -0.2700
   2446 HG22      -59.9580    7.0110  -26.9070 H       154 ILE    0.0900
   2447 HG23      -59.9870    7.2380  -25.1040 H       154 ILE    0.0900
   2448 HD1       -58.7610    3.5040  -24.4290 H       154 ILE    0.0900
   2449 HD2       -59.9830    4.6860  -23.8260 H       154 ILE    0.5100
   2450 HD3       -58.5770    4.2110  -22.7790 H       154 ILE   -0.5100
   2451 N         -58.0270    6.0860  -28.8320 N.am    155 MET   -0.4700
   2452 CA        -58.3320    6.4010  -30.2230 C.3     155 MET    0.3100
   2453 C         -58.3310    5.1430  -31.0680 C.2     155 MET    0.0700
   2454 O         -59.2680    4.8900  -31.8090 O.2     155 MET    0.0900
   2455 CB        -57.2950    7.3200  -30.8310 C.3     155 MET   -0.1800
   2456 CG        -57.2610    8.7300  -30.3290 C.3     155 MET    0.0900
   2457 SD        -55.6260    9.3400  -30.8150 S.3     155 MET    0.0900
   2458 CE        -55.4550    8.7310  -32.5210 C.3     155 MET   -0.1400
   2459 HN        -57.2830    6.5930  -28.4030 H       155 MET    0.0900
   2460 HA        -59.3040    6.8720  -30.2480 H       155 MET    0.0900
   2461 HB1       -57.4760    7.3560  -31.9250 H       155 MET   -0.0900
   2462 HB2       -56.2960    6.8720  -30.6440 H       155 MET   -0.2200
   2463 HG1       -57.3940    8.7570  -29.2260 H       155 MET    0.0900
   2464 HG2       -58.0740    9.3300  -30.7920 H       155 MET    0.0900
   2465 HE1       -56.3490    8.9830  -33.1310 H       155 MET    0.0900
   2466 HE2       -55.3370    7.6260  -32.5240 H       155 MET    0.5100
   2467 HE3       -54.5680    9.1920  -33.0060 H       155 MET   -0.5100
   2468 N         -57.2590    4.3620  -30.9770 N.am    156 GLY   -0.4700
   2469 CA        -57.1820    3.1110  -31.7050 C.3     156 GLY    0.3100
   2470 C         -58.5470    2.4490  -31.7510 C.2     156 GLY   -0.0200
   2471 O         -59.0740    2.1620  -32.8280 O.2     156 GLY    0.0900
   2472 HN        -56.4700    4.5980  -30.4130 H       156 GLY    0.0900
   2473 HA1       -56.4800    2.4630  -31.2020 H       156 GLY    0.5100
   2474 HA2       -56.8440    3.3180  -32.7100 H       156 GLY   -0.5100
   2475 N         -59.1330    2.2440  -30.5720 N.am    157 VAL   -0.4700
   2476 CA        -60.4400    1.6180  -30.4330 C.3     157 VAL    0.3100
   2477 C         -61.5700    2.4440  -31.0400 C.2     157 VAL    0.0700
   2478 O         -62.3990    1.9290  -31.8030 O.2     157 VAL    0.0900
   2479 CB        -60.7660    1.3490  -28.9600 C.3     157 VAL   -0.0900
   2480 CG1       -62.2240    0.9290  -28.8250 C.3     157 VAL    0.0900
   2481 CG2       -59.8330    0.2950  -28.4060 C.3     157 VAL   -0.2700
   2482 HN        -58.6940    2.5140  -29.7180 H       157 VAL    0.0900
   2483 HA        -60.4260    0.6920  -30.9880 H       157 VAL    0.0900
   2484 HB        -60.5880    2.2710  -28.3660 H       157 VAL    0.0900
   2485 HG11      -62.4560    0.1170  -29.5470 H       157 VAL   -0.2700
   2486 HG12      -62.8890    1.7930  -29.0370 H       157 VAL    0.0900
   2487 HG13      -62.4150    0.5540  -27.7960 H       157 VAL    0.0900
   2488 HG21      -58.7800    0.6400  -28.4850 H       157 VAL    0.0900
   2489 HG22      -59.9420   -0.6470  -28.9850 H       157 VAL    0.5100
   2490 HG23      -60.0670    0.1070  -27.3380 H       157 VAL   -0.5100
   2491 N         -61.6120    3.7270  -30.6920 N.am    158 ALA   -0.4700
   2492 CA        -62.6020    4.6230  -31.2560 C.3     158 ALA    0.3100
   2493 C         -62.5860    4.5190  -32.7790 C.2     158 ALA    0.0700
   2494 O         -63.6090    4.3050  -33.4290 O.2     158 ALA    0.0900
   2495 CB        -62.3260    6.0430  -30.8230 C.3     158 ALA   -0.2700
   2496 HN        -60.9730    4.1250  -30.0390 H       158 ALA    0.0900
   2497 HA        -63.5760    4.3070  -30.9120 H       158 ALA    0.0900
   2498 HB1       -61.3190    6.3590  -31.1710 H       158 ALA    0.0900
   2499 HB2       -62.3570    6.1140  -29.7140 H       158 ALA    0.5100
   2500 HB3       -63.0830    6.7270  -31.2620 H       158 ALA   -0.5100
   2501 N         -61.3980    4.6400  -33.3480 N.am    159 PHE   -0.4700
   2502 CA        -61.2400    4.5600  -34.7770 C.3     159 PHE    0.3100
   2503 C         -61.8500    3.3050  -35.3820 C.2     159 PHE    0.0700
   2504 O         -62.4170    3.3670  -36.4650 O.2     159 PHE    0.0900
   2505 CB        -59.7790    4.6050  -35.1300 C.3     159 PHE   -0.1800
   2506 CG        -59.5240    4.3520  -36.5560 C.ar    159 PHE    0.0900
   2507 CD1       -59.7570    5.3340  -37.4910 C.ar    159 PHE    0.0900
   2508 CD2       -59.0530    3.1260  -36.9720 C.ar    159 PHE    0.0000
   2509 CE1       -59.5130    5.1020  -38.8230 C.ar    159 PHE   -0.1150
   2510 CE2       -58.8020    2.8810  -38.3100 C.ar    159 PHE    0.1150
   2511 CZ        -59.0300    3.8700  -39.2350 C.ar    159 PHE   -0.1150
   2512 HN        -60.5660    4.7900  -32.8190 H       159 PHE    0.1150
   2513 HA        -61.7640    5.3930  -35.2220 H       159 PHE   -0.1150
   2514 HB1       -59.2350    3.8280  -34.5520 H       159 PHE    0.1150
   2515 HB2       -59.3740    5.6110  -34.8950 H       159 PHE   -0.1150
   2516 HD1       -60.1360    6.2940  -37.1760 H       159 PHE    0.1150
   2517 HD2       -58.8770    2.3480  -36.2460 H       159 PHE   -0.1150
   2518 HE1       -59.6950    5.8810  -39.5480 H       159 PHE    0.1150
   2519 HE2       -58.4300    1.9190  -38.6250 H       159 PHE    0.5100
   2520 HZ        -58.8340    3.6890  -40.2810 H       159 PHE   -0.5100
   2521 N         -61.7330    2.1560  -34.7170 N.am    160 THR   -0.4700
   2522 CA        -62.4040    0.9590  -35.2310 C.3     160 THR    0.3100
   2523 C         -63.9340    1.1320  -35.2270 C.2     160 THR    0.0700
   2524 O         -64.6210    0.6750  -36.1440 O.2     160 THR    0.0900
   2525 CB        -62.0200   -0.3420  -34.4670 C.3     160 THR    0.1400
   2526 CG2       -60.5240   -0.5390  -34.4590 C.3     160 THR    0.0900
   2527 OG1       -62.5110   -0.2860  -33.1250 O.3     160 THR   -0.6600
   2528 HN        -61.2070    2.0610  -33.8760 H       160 THR    0.4300
   2529 HA        -62.1340    0.8610  -36.2720 H       160 THR   -0.2700
   2530 HB        -62.4680   -1.2220  -34.9770 H       160 THR    0.0900
   2531 HG1       -62.3680    0.6150  -32.8280 H       160 THR    0.0900
   2532 HG21      -60.0420    0.2220  -33.8070 H       160 THR    0.0900
   2533 HG22      -60.1220   -0.4300  -35.4890 H       160 THR    0.5100
   2534 HG23      -60.2780   -1.5490  -34.0660 H       160 THR   -0.5100
   2535 N         -64.4570    1.8010  -34.1980 N.am    161 TRP   -0.4700
   2536 CA        -65.8830    2.0720  -34.0810 C.3     161 TRP    0.3100
   2537 C         -66.4170    2.9630  -35.1610 C.2     161 TRP    0.0700
   2538 O         -67.4510    2.6940  -35.7470 O.2     161 TRP    0.0900
   2539 CB        -66.1880    2.7130  -32.7420 C.3     161 TRP   -0.1800
   2540 CG        -66.0710    1.7520  -31.6630 C.ar    161 TRP    0.0900
   2541 CD1       -65.8210    0.4140  -31.7800 C.ar    161 TRP    0.0900
   2542 CD2       -66.1940    2.0250  -30.2710 C.ar    161 TRP   -0.0300
   2543 CE2       -66.0050    0.8000  -29.5900 C.ar    161 TRP   -0.1500
   2544 CE3       -66.4380    3.1880  -29.5240 C.ar    161 TRP    0.2200
   2545 NE1       -65.7860   -0.1690  -30.5400 N.ar    161 TRP   -0.5100
   2546 CZ2       -66.0540    0.7070  -28.1840 C.ar    161 TRP    0.3700
   2547 CZ3       -66.4910    3.0910  -28.1190 C.ar    161 TRP    0.2400
   2548 CH2       -66.2990    1.8630  -27.4700 C.ar    161 TRP    0.1100
   2549 HN        -63.8890    2.1490  -33.4550 H       161 TRP   -0.2500
   2550 HA        -66.4120    1.1360  -34.1800 H       161 TRP    0.1700
   2551 HB1       -67.2220    3.1160  -32.7540 H       161 TRP   -0.2000
   2552 HB2       -65.4740    3.5450  -32.5610 H       161 TRP    0.1400
   2553 HD1       -65.6730   -0.1090  -32.7130 H       161 TRP   -0.2700
   2554 HE1       -65.6310   -1.1160  -30.3600 H       161 TRP    0.1600
   2555 HE3       -66.5850    4.1470  -29.9990 H       161 TRP   -0.1400
   2556 HZ2       -65.9070   -0.2300  -27.6660 H       161 TRP    0.1400
   2557 HZ3       -66.6820    3.9770  -27.5330 H       161 TRP    0.5100
   2558 HH2       -66.3440    1.8200  -26.3910 H       161 TRP   -0.5100
   2559 N         -65.7100    4.0510  -35.4080 N.am    162 VAL   -0.4700
   2560 CA        -66.0340    4.9390  -36.5080 C.3     162 VAL    0.3100
   2561 C         -65.9630    4.2100  -37.8540 C.2     162 VAL    0.0700
   2562 O         -66.9630    4.1320  -38.5590 O.2     162 VAL    0.0900
   2563 CB        -65.0900    6.1240  -36.5210 C.3     162 VAL   -0.0900
   2564 CG1       -65.0170    6.7330  -37.9070 C.3     162 VAL    0.0900
   2565 CG2       -65.5340    7.1300  -35.4610 C.3     162 VAL   -0.2700
   2566 HN        -64.9260    4.3110  -34.8500 H       162 VAL    0.0900
   2567 HA        -67.0550    5.2700  -36.3850 H       162 VAL    0.0900
   2568 HB        -64.0760    5.7910  -36.2110 H       162 VAL    0.0900
   2569 HG11      -66.0260    6.7460  -38.3710 H       162 VAL   -0.2700
   2570 HG12      -64.3400    6.1300  -38.5490 H       162 VAL    0.0900
   2571 HG13      -64.6420    7.7760  -37.8420 H       162 VAL    0.0900
   2572 HG21      -65.5190    6.6570  -34.4560 H       162 VAL    0.0900
   2573 HG22      -66.5690    7.4720  -35.6760 H       162 VAL    0.5100
   2574 HG23      -64.8460    8.0010  -35.4550 H       162 VAL   -0.5100
   2575 N         -64.8000    3.6590  -38.2100 N.am    163 MET   -0.4700
   2576 CA        -64.6900    2.7830  -39.3750 C.3     163 MET    0.3100
   2577 C         -65.8670    1.8230  -39.5620 C.2     163 MET    0.0700
   2578 O         -66.4340    1.7210  -40.6600 O.2     163 MET    0.0900
   2579 CB        -63.4150    1.9530  -39.2820 C.3     163 MET   -0.1800
   2580 CG        -62.2150    2.6920  -39.7620 C.3     163 MET    0.0900
   2581 SD        -62.6970    3.8140  -41.0830 S.3     163 MET    0.0900
   2582 CE        -62.5010    2.7580  -42.5110 C.3     163 MET   -0.1400
   2583 HN        -63.9590    3.8200  -37.7010 H       163 MET    0.0900
   2584 HA        -64.6770    3.3990  -40.2610 H       163 MET    0.0900
   2585 HB1       -63.5390    1.0340  -39.8940 H       163 MET   -0.0900
   2586 HB2       -63.2550    1.6590  -38.2230 H       163 MET   -0.2200
   2587 HG1       -61.4590    1.9670  -40.1290 H       163 MET    0.0900
   2588 HG2       -61.7710    3.2610  -38.9180 H       163 MET    0.0900
   2589 HE1       -63.1570    1.8620  -42.4440 H       163 MET    0.0900
   2590 HE2       -61.4500    2.4080  -42.5880 H       163 MET    0.5100
   2591 HE3       -62.7680    3.3090  -43.4370 H       163 MET   -0.5100
   2592 N         -66.2000    1.0930  -38.4940 N.am    164 ALA   -0.4700
   2593 CA        -67.2960    0.1270  -38.5060 C.3     164 ALA    0.3100
   2594 C         -68.6550    0.7720  -38.7520 C.2     164 ALA    0.0700
   2595 O         -69.4210    0.2770  -39.5620 O.2     164 ALA    0.0900
   2596 CB        -67.3210   -0.6740  -37.2120 C.3     164 ALA   -0.2700
   2597 HN        -65.7080    1.1760  -37.6320 H       164 ALA    0.0900
   2598 HA        -67.1530   -0.5300  -39.3510 H       164 ALA    0.0900
   2599 HB1       -67.6370   -0.0250  -36.3680 H       164 ALA    0.0900
   2600 HB2       -66.3070   -1.0710  -36.9940 H       164 ALA    0.5100
   2601 HB3       -68.0410   -1.5150  -37.3020 H       164 ALA   -0.5100
   2602 N         -68.9700    1.8700  -38.0620 N.am    165 LEU   -0.4700
   2603 CA        -70.1950    2.6030  -38.3690 C.3     165 LEU    0.3100
   2604 C         -70.1980    3.0710  -39.8220 C.2     165 LEU    0.0700
   2605 O         -71.2220    3.0010  -40.5020 O.2     165 LEU    0.0900
   2606 CB        -70.4090    3.7850  -37.4200 C.3     165 LEU   -0.1800
   2607 CG        -70.7220    3.4020  -35.9690 C.3     165 LEU    0.0900
   2608 CD1       -70.9310    4.6290  -35.1050 C.3     165 LEU    0.0900
   2609 CD2       -71.9330    2.4960  -35.8810 C.3     165 LEU   -0.0900
   2610 HN        -68.4010    2.2290  -37.3270 H       165 LEU    0.0900
   2611 HA        -71.0210    1.9110  -38.2880 H       165 LEU   -0.2700
   2612 HB1       -71.2520    4.3930  -37.8080 H       165 LEU    0.0900
   2613 HB2       -69.4870    4.4030  -37.4250 H       165 LEU    0.0900
   2614 HG        -69.8770    2.8080  -35.5590 H       165 LEU    0.0900
   2615 HD11      -71.7800    5.2300  -35.4950 H       165 LEU   -0.2700
   2616 HD12      -70.0160    5.2590  -35.1150 H       165 LEU    0.0900
   2617 HD13      -71.1630    4.3220  -34.0630 H       165 LEU    0.0900
   2618 HD21      -71.7530    1.5610  -36.4540 H       165 LEU    0.0900
   2619 HD22      -72.8210    3.0090  -36.3100 H       165 LEU    0.5100
   2620 HD23      -72.1300    2.2300  -34.8210 H       165 LEU   -0.5100
   2621 N         -69.0450    3.5130  -40.3140 N.am    166 ALA   -0.4700
   2622 CA        -68.9160    3.9400  -41.7040 C.3     166 ALA    0.3100
   2623 C         -69.3400    2.8720  -42.7290 C.2     166 ALA    0.0700
   2624 O         -69.4090    3.1360  -43.9310 O.2     166 ALA    0.0900
   2625 CB        -67.4930    4.3950  -41.9790 C.3     166 ALA   -0.2700
   2626 HN        -68.2200    3.5730  -39.7580 H       166 ALA    0.0900
   2627 HA        -69.6100    4.7500  -41.8730 H       166 ALA    0.0900
   2628 HB1       -66.8050    3.5230  -41.9680 H       166 ALA    0.0900
   2629 HB2       -67.1670    5.1130  -41.1960 H       166 ALA    0.5100
   2630 HB3       -67.4370    4.8790  -42.9770 H       166 ALA   -0.5100
   2631 N         -69.6200    1.6630  -42.2630 N.am    167 CYS   -0.4700
   2632 CA        -70.0330    0.6020  -43.1610 C.3     167 CYS    0.3100
   2633 C         -71.3980   -0.0100  -42.8010 C.2     167 CYS    0.0700
   2634 O         -72.1710   -0.4000  -43.6740 O.2     167 CYS    0.0900
   2635 CB        -68.9480   -0.4740  -43.2210 C.3     167 CYS   -0.1100
   2636 SG        -69.5750   -2.0780  -43.7670 S.3     167 CYS    0.0900
   2637 HN        -69.5620    1.4330  -41.2940 H       167 CYS    0.0900
   2638 HA        -70.1960    1.0290  -44.1390 H       167 CYS   -0.2300
   2639 HB1       -68.5020   -0.5780  -42.2110 H       167 CYS    0.1600
   2640 HB2       -68.1550   -0.1330  -43.9190 H       167 CYS    0.5100
   2641 HG1       -68.4670   -2.7420  -43.4730 H       167 CYS   -0.5100
   2642 N         -71.7030   -0.0870  -41.5130 N.am    168 ALA   -0.4700
   2643 CA        -72.9510   -0.6950  -41.0630 C.3     168 ALA    0.3100
   2644 C         -74.1420    0.2800  -41.1080 C.2     168 ALA    0.0700
   2645 O         -75.2960   -0.1380  -41.2900 O.2     168 ALA    0.0900
   2646 CB        -72.7810   -1.2620  -39.6550 C.3     168 ALA   -0.2700
   2647 HN        -71.1000    0.2630  -40.8000 H       168 ALA    0.0900
   2648 HA        -73.2140   -1.4790  -41.7560 H       168 ALA    0.0900
   2649 HB1       -72.8610   -0.4470  -38.9040 H       168 ALA    0.0900
   2650 HB2       -71.7820   -1.7390  -39.5580 H       168 ALA    0.5100
   2651 HB3       -73.5760   -2.0110  -39.4510 H       168 ALA   -0.5100
   2652 N         -73.8510    1.5740  -40.9450 N.am    169 ALA   -0.4700
   2653 CA        -74.8740    2.6160  -40.9040 C.3     169 ALA    0.3100
   2654 C         -75.4590    3.0310  -42.2730 C.2     169 ALA    0.0700
   2655 O         -76.6740    3.1910  -42.4000 O.2     169 ALA    0.0900
   2656 CB        -74.3610    3.8230  -40.1430 C.3     169 ALA   -0.2700
   2657 HN        -72.9110    1.8880  -40.8410 H       169 ALA    0.0900
   2658 HA        -75.7510    2.2100  -40.4210 H       169 ALA    0.0900
   2659 HB1       -73.4540    4.2310  -40.6390 H       169 ALA    0.0900
   2660 HB2       -74.0960    3.5310  -39.1040 H       169 ALA    0.5100
   2661 HB3       -75.1390    4.6160  -40.1210 H       169 ALA   -0.5100
   2662 N         -74.6160    3.2120  -43.3040 N.am    170 PRO   -0.2900
   2663 CA        -75.1550    3.5740  -44.6240 C.3     170 PRO    0.0000
   2664 C         -76.3980    2.7710  -45.0740 C.2     170 PRO    0.0900
   2665 O         -77.4050    3.3670  -45.4410 O.2     170 PRO    0.0900
   2666 CB        -73.9690    3.3290  -45.5710 C.3     170 PRO    0.0200
   2667 CG        -72.7920    3.4770  -44.7320 C.3     170 PRO    0.0900
   2668 CD        -73.1510    3.0950  -43.3240 C.3     170 PRO   -0.1800
   2669 HA        -75.5230    4.5880  -44.6160 H       170 PRO    0.0900
   2670 HB1       -73.9610    4.0740  -46.3960 H       170 PRO    0.0900
   2671 HB2       -74.0170    2.3090  -46.0080 H       170 PRO   -0.1800
   2672 HG1       -71.9790    2.8190  -45.1050 H       170 PRO    0.0900
   2673 HG2       -72.4420    4.5310  -44.7580 H       170 PRO    0.0900
   2674 HD1       -72.8490    2.0510  -43.0940 H       170 PRO    0.5100
   2675 HD2       -72.7020    3.7910  -42.5850 H       170 PRO   -0.5100
   2676 N         -76.3270    1.4310  -45.0540 N.am    171 PRO   -0.2900
   2677 CA        -77.4370    0.5830  -45.4770 C.3     171 PRO    0.0000
   2678 C         -78.7170    0.8590  -44.7100 C.2     171 PRO    0.0900
   2679 O         -79.8150    0.5840  -45.2190 O.2     171 PRO    0.0900
   2680 CB        -76.9380   -0.8210  -45.1390 C.3     171 PRO    0.0200
   2681 CG        -75.5020   -0.7310  -45.2670 C.3     171 PRO    0.0900
   2682 CD        -75.1460    0.6190  -44.7260 C.3     171 PRO   -0.1800
   2683 HA        -77.6610    0.7450  -46.5200 H       171 PRO    0.0900
   2684 HB1       -77.3520   -1.5710  -45.8450 H       171 PRO    0.0900
   2685 HB2       -77.2250   -1.1060  -44.1030 H       171 PRO   -0.1800
   2686 HG1       -75.0030   -1.5320  -44.6810 H       171 PRO    0.0900
   2687 HG2       -75.1960   -0.8210  -46.3310 H       171 PRO    0.0900
   2688 HD1       -74.9940    0.5920  -43.6270 H       171 PRO    0.5100
   2689 HD2       -74.2460    1.0360  -45.2240 H       171 PRO   -0.5100
   2690 N         -78.5850    1.3780  -43.4900 N.am    172 LEU   -0.4700
   2691 CA        -79.7550    1.6740  -42.6650 C.3     172 LEU    0.3100
   2692 C         -80.4430    2.9400  -43.1230 C.2     172 LEU    0.0700
   2693 O         -81.5720    3.2000  -42.7340 O.2     172 LEU    0.0900
   2694 CB        -79.3850    1.8060  -41.1830 C.3     172 LEU   -0.1800
   2695 CG        -79.1280    0.5260  -40.3940 C.3     172 LEU    0.0900
   2696 CD1       -78.8820    0.8910  -38.9660 C.3     172 LEU    0.0900
   2697 CD2       -80.2940   -0.4230  -40.4680 C.3     172 LEU   -0.0900
   2698 HN        -77.6960    1.5850  -43.0900 H       172 LEU    0.0900
   2699 HA        -80.4630    0.8700  -42.7990 H       172 LEU   -0.2700
   2700 HB1       -80.2140    2.3460  -40.6810 H       172 LEU    0.0900
   2701 HB2       -78.4640    2.4230  -41.1250 H       172 LEU    0.0900
   2702 HG        -78.2420   -0.0020  -40.8070 H       172 LEU    0.0900
   2703 HD11      -79.7660    1.4170  -38.5480 H       172 LEU   -0.2700
   2704 HD12      -78.0020    1.5650  -38.8940 H       172 LEU    0.0900
   2705 HD13      -78.6980   -0.0280  -38.3670 H       172 LEU    0.0900
   2706 HD21      -80.4890   -0.7060  -41.5240 H       172 LEU    0.0900
   2707 HD22      -81.2030    0.0630  -40.0570 H       172 LEU    0.5100
   2708 HD23      -80.0680   -1.3440  -39.8890 H       172 LEU   -0.5100
   2709 N         -79.7700    3.7350  -43.9470 N.am    173 VAL   -0.4700
   2710 CA        -80.3420    5.0100  -44.3770 C.3     173 VAL    0.3100
   2711 C         -80.2260    5.3120  -45.8650 C.2     173 VAL    0.0700
   2712 O         -80.2950    6.4700  -46.2640 O.2     173 VAL    0.0900
   2713 CB        -79.7880    6.2000  -43.5670 C.3     173 VAL   -0.0900
   2714 CG1       -80.3180    6.1490  -42.1380 C.3     173 VAL    0.0900
   2715 CG2       -78.2620    6.2190  -43.6190 C.3     173 VAL   -0.2700
   2716 HN        -78.8660    3.5050  -44.3020 H       173 VAL    0.0900
   2717 HA        -81.4120    4.9460  -44.2530 H       173 VAL    0.0900
   2718 HB        -80.1040    7.1520  -44.0460 H       173 VAL    0.0900
   2719 HG11      -79.8590    5.2980  -41.5900 H       173 VAL   -0.2700
   2720 HG12      -81.4210    6.0110  -42.1470 H       173 VAL    0.0900
   2721 HG13      -80.0640    7.0910  -41.6060 H       173 VAL    0.0900
   2722 HG21      -77.9170    6.3140  -44.6700 H       173 VAL    0.0900
   2723 HG22      -77.8580    5.2740  -43.1970 H       173 VAL    0.5100
   2724 HG23      -77.8740    7.0830  -43.0380 H       173 VAL   -0.5100
   2725 N         -80.0500    4.2890  -46.6960 N.am    174 GLY   -0.4700
   2726 CA        -80.2680    4.4940  -48.1110 C.3     174 GLY    0.3100
   2727 C         -79.1630    4.0860  -49.0390 C.2     174 GLY   -0.0200
   2728 O         -79.4010    3.8570  -50.2310 O.2     174 GLY    0.0900
   2729 HN        -79.7740    3.3780  -46.3980 H       174 GLY    0.0900
   2730 HA1       -80.4450    5.5500  -48.2480 H       174 GLY    0.5100
   2731 HA2       -81.1500    3.9300  -48.3750 H       174 GLY   -0.5100
   2732 N         -77.9440    4.0070  -48.5240 N.am    175 TRP   -0.4700
   2733 CA        -76.8490    3.5840  -49.3840 C.3     175 TRP    0.3100
   2734 C         -76.5480    2.1080  -49.1360 C.2     175 TRP    0.0700
   2735 O         -76.1020    1.6970  -48.0660 O.2     175 TRP    0.0900
   2736 CB        -75.6340    4.4970  -49.2350 C.3     175 TRP   -0.1800
   2737 CG        -74.5650    4.2030  -50.2160 C.ar    175 TRP    0.0900
   2738 CD1       -74.6970    3.5730  -51.4350 C.ar    175 TRP    0.0900
   2739 CD2       -73.1810    4.4960  -50.0600 C.ar    175 TRP   -0.0300
   2740 CE2       -72.5210    4.0200  -51.2250 C.ar    175 TRP   -0.1500
   2741 CE3       -72.4280    5.1090  -49.0490 C.ar    175 TRP    0.2200
   2742 NE1       -73.4730    3.4720  -52.0460 N.ar    175 TRP   -0.5100
   2743 CZ2       -71.1470    4.1480  -51.3990 C.ar    175 TRP    0.3700
   2744 CZ3       -71.0730    5.2360  -49.2260 C.ar    175 TRP    0.2400
   2745 CH2       -70.4440    4.7580  -50.3890 C.ar    175 TRP    0.1100
   2746 HN        -77.7300    4.2240  -47.5740 H       175 TRP   -0.2500
   2747 HA        -77.2040    3.6020  -50.4040 H       175 TRP    0.1700
   2748 HB1       -75.2160    4.3740  -48.2130 H       175 TRP   -0.2000
   2749 HB2       -75.9570    5.5510  -49.3730 H       175 TRP    0.1400
   2750 HD1       -75.6270    3.2130  -51.8490 H       175 TRP   -0.2700
   2751 HE1       -73.3060    3.0730  -52.9220 H       175 TRP    0.1600
   2752 HE3       -72.8860    5.4800  -48.1430 H       175 TRP   -0.1400
   2753 HZ2       -70.6380    3.7880  -52.2810 H       175 TRP    0.1400
   2754 HZ3       -70.4800    5.7110  -48.4590 H       175 TRP    0.5100
   2755 HH2       -69.3760    4.8730  -50.4920 H       175 TRP   -0.5100
   2756 N         -76.8430    1.3160  -50.1590 N.am    176 SER   -0.4700
   2757 CA        -77.1260   -0.0950  -49.9970 C.3     176 SER    0.3100
   2758 C         -78.2900   -0.3460  -49.0060 C.2     176 SER    0.0700
   2759 O         -79.0150    0.5890  -48.6160 O.2     176 SER    0.0900
   2760 CB        -75.8710   -0.8620  -49.6070 C.3     176 SER    0.0500
   2761 OG        -75.9950   -2.2110  -50.0310 O.3     176 SER    0.0900
   2762 HN        -76.8840    1.6620  -51.0930 H       176 SER    0.0900
   2763 HA        -77.5140   -0.4660  -50.9340 H       176 SER   -0.6600
   2764 HB1       -75.7400   -0.8400  -48.5040 H       176 SER    0.4300
   2765 HB2       -74.9810   -0.4090  -50.0940 H       176 SER    0.5100
   2766 HG1       -75.1030   -2.5140  -50.2130 H       176 SER   -0.5100
   2767 N         -78.4820   -1.6070  -48.6110 N.am    177 ARG   -0.4700
   2768 CA        -79.5950   -1.9720  -47.7360 C.3     177 ARG    0.3100
   2769 C         -79.4090   -3.3690  -47.1380 C.2     177 ARG    0.0700
   2770 O         -78.6210   -4.1680  -47.6610 O.2     177 ARG    0.0900
   2771 CB        -80.8900   -1.9500  -48.5370 C.3     177 ARG   -0.1800
   2772 CG        -80.8030   -2.8180  -49.7950 C.3     177 ARG    0.0900
   2773 CD        -82.1670   -3.2220  -50.3260 C.3     177 ARG    0.0900
   2774 NE        -82.0120   -4.2350  -51.3640 N.pl3   177 ARG   -0.1800
   2775 CZ        -83.0110   -4.6850  -52.1100 C.cat   177 ARG    0.0900
   2776 NH1       -84.2380   -4.2110  -51.9240 N.pl3   177 ARG    0.0900
   2777 NH2       -82.7870   -5.6060  -53.0440 N.pl3   177 ARG    0.2000
   2778 HN        -77.8790   -2.3500  -48.8920 H       177 ARG    0.0900
   2779 HA        -79.6380   -1.2620  -46.9240 H       177 ARG    0.0900
   2780 HB1       -81.1120   -0.9040  -48.8340 H       177 ARG   -0.7000
   2781 HB2       -81.7170   -2.3250  -47.8970 H       177 ARG    0.4400
   2782 HG1       -80.2260   -3.7350  -49.5580 H       177 ARG    0.6400
   2783 HG2       -80.2670   -2.2500  -50.5850 H       177 ARG   -0.8000
   2784 HD1       -82.6810   -2.3430  -50.7710 H       177 ARG    0.4600
   2785 HD2       -82.7840   -3.6530  -49.5090 H       177 ARG    0.4600
   2786 HE        -81.1000   -4.6110  -51.5220 H       177 ARG   -0.8000
   2787 HH11      -84.4050   -3.5180  -51.2230 H       177 ARG    0.4600
   2788 HH12      -84.9950   -4.5480  -52.4850 H       177 ARG    0.4600
   2789 HH21      -81.8630   -5.9600  -53.1850 H       177 ARG    0.5100
   2790 HH22      -83.5430   -5.9430  -53.6050 H       177 ARG   -0.5100
   2791 N         -80.1320   -3.6680  -46.0520 N.am    178 TYR   -0.4700
   2792 CA        -80.0600   -5.0020  -45.4500 C.3     178 TYR    0.3100
   2793 C         -81.1780   -5.9310  -45.9150 C.2     178 TYR    0.0700
   2794 O         -82.3390   -5.5610  -45.9010 O.2     178 TYR    0.0900
   2795 CB        -80.0980   -4.9290  -43.9180 C.3     178 TYR   -0.1800
   2796 CG        -78.8540   -4.3910  -43.2820 C.ar    178 TYR    0.0900
   2797 CD1       -77.6320   -5.0250  -43.4510 C.ar    178 TYR    0.0900
   2798 CD2       -78.9050   -3.2460  -42.4950 C.ar    178 TYR    0.0000
   2799 CE1       -76.4750   -4.5170  -42.8560 C.ar    178 TYR   -0.1150
   2800 CE2       -77.7590   -2.7310  -41.8970 C.ar    178 TYR    0.1150
   2801 CZ        -76.5470   -3.3690  -42.0780 C.ar    178 TYR   -0.1150
   2802 OH        -75.4170   -2.8550  -41.4790 O.3     178 TYR    0.1150
   2803 HN        -80.7400   -3.0110  -45.6130 H       178 TYR    0.1100
   2804 HA        -79.1390   -5.4630  -45.7760 H       178 TYR   -0.5400
   2805 HB1       -80.2530   -5.9520  -43.5120 H       178 TYR    0.4300
   2806 HB2       -80.9330   -4.2650  -43.6090 H       178 TYR   -0.1150
   2807 HD1       -77.5750   -5.9240  -44.0480 H       178 TYR    0.1150
   2808 HD2       -79.8510   -2.7480  -42.3450 H       178 TYR   -0.1150
   2809 HE1       -75.5270   -5.0150  -43.0020 H       178 TYR    0.1150
   2810 HE2       -77.8170   -1.8360  -41.2940 H       178 TYR    0.5100
   2811 HH        -75.5260   -1.9040  -41.4080 H       178 TYR   -0.5100
   2812 N         -80.8480   -7.1500  -46.3090 N.am    179 ILE   -0.4700
   2813 CA        -81.8750   -8.0640  -46.7640 C.3     179 ILE    0.3100
   2814 C         -81.5040   -9.4720  -46.3650 C.2     179 ILE    0.0700
   2815 O         -80.3400   -9.8190  -46.3780 O.2     179 ILE    0.0900
   2816 CB        -82.0190   -8.0080  -48.3010 C.3     179 ILE   -0.0900
   2817 CG1       -80.9190   -8.8040  -48.9890 C.3     179 ILE    0.0900
   2818 CG2       -81.9360   -6.5870  -48.8080 C.3     179 ILE   -0.2700
   2819 CD        -80.9570   -8.6640  -50.4880 C.3     179 ILE    0.0900
   2820 HN        -79.9090   -7.4850  -46.3100 H       179 ILE    0.0900
   2821 HA        -82.8030   -7.7860  -46.2910 H       179 ILE    0.0900
   2822 HB        -82.9990   -8.4410  -48.5910 H       179 ILE   -0.1800
   2823 HG11      -81.0340   -9.8770  -48.7270 H       179 ILE    0.0900
   2824 HG12      -79.9330   -8.4490  -48.6210 H       179 ILE    0.0900
   2825 HG21      -80.8990   -6.2020  -48.6960 H       179 ILE   -0.2700
   2826 HG22      -82.6210   -5.9370  -48.2230 H       179 ILE    0.0900
   2827 HG23      -82.2130   -6.5520  -49.8830 H       179 ILE    0.0900
   2828 HD1       -80.4850   -7.7060  -50.7940 H       179 ILE    0.0900
   2829 HD2       -82.0120   -8.6680  -50.8400 H       179 ILE    0.5100
   2830 HD3       -80.4020   -9.5010  -50.9600 H       179 ILE   -0.5100
   2831 N         -82.4870  -10.3080  -46.0350 N.am    180 PRO   -0.2900
   2832 CA        -82.1550  -11.7040  -45.7550 C.3     180 PRO    0.0000
   2833 C         -81.2960  -12.2310  -46.8830 C.2     180 PRO    0.0900
   2834 O         -81.7170  -12.1790  -48.0390 O.2     180 PRO    0.0900
   2835 CB        -83.5020  -12.4120  -45.8090 C.3     180 PRO    0.0200
   2836 CG        -84.5010  -11.3530  -45.6590 C.3     180 PRO    0.0900
   2837 CD        -83.9280  -10.1050  -46.2200 C.3     180 PRO   -0.1800
   2838 HA        -81.6430  -11.7840  -44.8090 H       180 PRO    0.0900
   2839 HB1       -83.5890  -13.1530  -44.9850 H       180 PRO    0.0900
   2840 HB2       -83.6300  -12.9370  -46.7790 H       180 PRO   -0.1800
   2841 HG1       -85.4300  -11.6250  -46.2050 H       180 PRO    0.0900
   2842 HG2       -84.7470  -11.2090  -44.5840 H       180 PRO    0.0900
   2843 HD1       -84.1650   -9.9910  -47.2990 H       180 PRO    0.5100
   2844 HD2       -84.2660   -9.2080  -45.6620 H       180 PRO   -0.5100
   2845 N         -80.1080  -12.7160  -46.5700 N.am    181 GLU   -0.4700
   2846 CA        -79.2280  -13.2100  -47.5970 C.3     181 GLU    0.3100
   2847 C         -79.2190  -14.7050  -47.4130 C.2     181 GLU    0.0700
   2848 O         -79.7960  -15.2190  -46.4520 O.2     181 GLU    0.0900
   2849 CB        -77.8170  -12.6480  -47.4140 C.3     181 GLU   -0.1800
   2850 CG        -77.1670  -13.1660  -46.1350 C.3     181 GLU    0.0900
   2851 CD        -75.6840  -12.8360  -45.9680 C.2     181 GLU    0.0900
   2852 OE1       -74.9310  -12.8200  -46.9750 O.co2   181 GLU   -0.2800
   2853 OE2       -75.2740  -12.6220  -44.7940 O.co2   181 GLU    0.0900
   2854 HN        -79.7730  -12.7610  -45.6320 H       181 GLU    0.0900
   2855 HA        -79.6300  -12.9110  -48.5530 H       181 GLU    0.6200
   2856 HB1       -77.8700  -11.5390  -47.3710 H       181 GLU   -0.7600
   2857 HB2       -77.1930  -12.9440  -48.2840 H       181 GLU   -0.7600
   2858 HG1       -77.2730  -14.2710  -46.1140 H       181 GLU    0.5100
   2859 HG2       -77.7100  -12.7300  -45.2690 H       181 GLU   -0.5100
   2860 N         -78.5670  -15.3910  -48.3460 N.am    182 GLY   -0.4700
   2861 CA        -78.3270  -16.8180  -48.2480 C.3     182 GLY    0.3100
   2862 C         -79.5820  -17.6550  -48.3350 C.2     182 GLY   -0.0200
   2863 O         -80.2950  -17.6230  -49.3300 O.2     182 GLY    0.0900
   2864 HN        -78.2080  -14.9500  -49.1640 H       182 GLY    0.0900
   2865 HA1       -77.8500  -17.0050  -47.2970 H       182 GLY    0.5100
   2866 HA2       -77.6680  -17.0950  -49.0570 H       182 GLY   -0.5100
   2867 N         -79.8510  -18.4230  -47.2830 N.am    183 MET   -0.4700
   2868 CA        -81.0760  -19.2020  -47.1990 C.3     183 MET    0.3100
   2869 C         -82.1580  -18.3910  -46.4990 C.2     183 MET    0.0700
   2870 O         -83.1680  -18.9320  -46.0610 O.2     183 MET    0.0900
   2871 CB        -80.8180  -20.4970  -46.4420 C.3     183 MET   -0.1800
   2872 CG        -79.5530  -21.1990  -46.8670 C.3     183 MET    0.0900
   2873 SD        -79.1680  -22.5310  -45.7330 S.3     183 MET    0.0900
   2874 CE        -80.5910  -23.5940  -45.9570 C.3     183 MET   -0.1400
   2875 HN        -79.2280  -18.4980  -46.5090 H       183 MET    0.0900
   2876 HA        -81.4120  -19.4130  -48.2040 H       183 MET    0.0900
   2877 HB1       -81.6760  -21.1820  -46.6090 H       183 MET   -0.0900
   2878 HB2       -80.7470  -20.2650  -45.3580 H       183 MET   -0.2200
   2879 HG1       -78.7200  -20.4650  -46.8880 H       183 MET    0.0900
   2880 HG2       -79.6880  -21.6010  -47.8930 H       183 MET    0.0900
   2881 HE1       -80.7830  -23.7910  -47.0340 H       183 MET    0.0900
   2882 HE2       -81.4990  -23.1160  -45.5300 H       183 MET    0.5100
   2883 HE3       -80.4250  -24.5710  -45.4540 H       183 MET   -0.5100
   2884 N         -81.9050  -17.0880  -46.3770 N.am    184 GLN   -0.4700
   2885 CA        -82.8590  -16.0920  -45.8900 C.3     184 GLN    0.3100
   2886 C         -83.1700  -16.1500  -44.3940 C.2     184 GLN    0.0700
   2887 O         -84.1680  -15.6020  -43.9470 O.2     184 GLN    0.0900
   2888 CB        -84.1560  -16.1170  -46.7040 C.3     184 GLN   -0.1800
   2889 CG        -83.9640  -16.3790  -48.2010 C.3     184 GLN    0.0900
   2890 CD        -83.2920  -15.2390  -48.9320 C.2     184 GLN    0.0900
   2891 NE2       -82.1830  -15.5550  -49.5810 N.am    184 GLN   -0.1800
   2892 OE1       -83.7530  -14.0930  -48.9240 O.2     184 GLN    0.0900
   2893 HN        -81.0140  -16.7200  -46.6260 H       184 GLN    0.0900
   2894 HA        -82.3910  -15.1210  -45.9640 H       184 GLN    0.5500
   2895 HB1       -84.6620  -15.1360  -46.5840 H       184 GLN   -0.5500
   2896 HB2       -84.8100  -16.9130  -46.2930 H       184 GLN   -0.6200
   2897 HG1       -84.9580  -16.5500  -48.6640 H       184 GLN    0.3200
   2898 HG2       -83.3400  -17.2890  -48.3270 H       184 GLN    0.3000
   2899 HE21      -81.6830  -14.8530  -50.0880 H       184 GLN    0.5100
   2900 HE22      -81.8460  -16.4960  -49.5660 H       184 GLN   -0.5100
   2901 N         -82.3170  -16.7920  -43.6010 N.am    185 CYS   -0.4700
   2902 CA        -82.5340  -16.7670  -42.1580 C.3     185 CYS    0.3100
   2903 C         -81.7350  -15.6530  -41.4930 C.2     185 CYS    0.0700
   2904 O         -82.0810  -15.2140  -40.3970 O.2     185 CYS    0.0900
   2905 CB        -82.2250  -18.1210  -41.5230 C.3     185 CYS   -0.1100
   2906 SG        -83.2290  -19.4180  -42.2240 S.3     185 CYS    0.0900
   2907 HN        -81.5260  -17.2970  -43.9390 H       185 CYS    0.0900
   2908 HA        -83.5660  -16.5020  -41.9830 H       185 CYS   -0.2300
   2909 HB1       -82.4100  -18.0550  -40.4300 H       185 CYS    0.1600
   2910 HB2       -81.1510  -18.3540  -41.6800 H       185 CYS    0.5100
   2911 HG1       -82.9600  -19.1040  -43.4840 H       185 CYS   -0.5100
   2912 N         -80.6720  -15.1900  -42.1570 N.am    186 SER   -0.4700
   2913 CA        -79.9090  -14.0460  -41.6620 C.3     186 SER    0.3100
   2914 C         -79.9790  -12.9040  -42.6470 C.2     186 SER    0.0700
   2915 O         -80.3760  -13.0960  -43.7850 O.2     186 SER    0.0900
   2916 CB        -78.4540  -14.4220  -41.4130 C.3     186 SER    0.0500
   2917 OG        -77.9250  -15.0910  -42.5390 O.3     186 SER    0.0900
   2918 HN        -80.3550  -15.5980  -43.0100 H       186 SER    0.0900
   2919 HA        -80.3690  -13.7110  -40.7450 H       186 SER   -0.6600
   2920 HB1       -78.3860  -15.0940  -40.5310 H       186 SER    0.4300
   2921 HB2       -77.8560  -13.5050  -41.2270 H       186 SER    0.5100
   2922 HG1       -77.8500  -14.4290  -43.2300 H       186 SER   -0.5100
   2923 N         -79.5760  -11.7200  -42.2030 N.am    187 CYS   -0.4700
   2924 CA        -79.7150  -10.5140  -42.9930 C.3     187 CYS    0.3100
   2925 C         -78.4030   -9.8030  -43.1860 C.2     187 CYS    0.0700
   2926 O         -77.9160   -9.1730  -42.2670 O.2     187 CYS    0.0900
   2927 CB        -80.6450   -9.5400  -42.2920 C.3     187 CYS   -0.1000
   2928 SG        -82.3510  -10.0210  -42.2540 S.3     187 CYS    0.0900
   2929 HN        -79.1590  -11.6080  -41.3050 H       187 CYS    0.0900
   2930 HA        -80.1120  -10.7870  -43.9600 H       187 CYS   -0.0800
   2931 HB1       -80.5650   -8.5600  -42.8070 H       187 CYS    0.5100
   2932 HB2       -80.2890   -9.4190  -41.2480 H       187 CYS   -0.5100
   2933 N         -77.8560   -9.8690  -44.3960 N.am    188 GLY   -0.4700
   2934 CA        -76.6180   -9.1920  -44.7390 C.3     188 GLY    0.3100
   2935 C         -76.7490   -7.9270  -45.5680 C.2     188 GLY   -0.0200
   2936 O         -77.8310   -7.4690  -45.8690 O.2     188 GLY    0.0900
   2937 HN        -78.2770  -10.3930  -45.1310 H       188 GLY    0.0900
   2938 HA1       -76.0160   -9.8970  -45.2920 H       188 GLY    0.5100
   2939 HA2       -76.1310   -8.9350  -43.8090 H       188 GLY   -0.5100
   2940 N         -75.6140   -7.3350  -45.9130 N.am    189 ILE   -0.4700
   2941 CA        -75.5800   -6.1600  -46.7710 C.3     189 ILE    0.3100
   2942 C         -75.9530   -6.6410  -48.1480 C.2     189 ILE    0.0700
   2943 O         -75.6920   -7.8040  -48.4750 O.2     189 ILE    0.0900
   2944 CB        -74.1520   -5.5370  -46.8250 C.3     189 ILE   -0.0900
   2945 CG1       -74.0340   -4.3370  -45.8870 C.3     189 ILE    0.0900
   2946 CG2       -73.7700   -5.1100  -48.2370 C.3     189 ILE   -0.2700
   2947 CD        -72.7970   -3.4950  -46.1490 C.3     189 ILE    0.0900
   2948 HN        -74.7290   -7.6680  -45.5960 H       189 ILE    0.0900
   2949 HA        -76.2850   -5.4430  -46.3790 H       189 ILE    0.0900
   2950 HB        -73.4160   -6.2850  -46.4630 H       189 ILE   -0.1800
   2951 HG11      -73.9980   -4.7070  -44.8400 H       189 ILE    0.0900
   2952 HG12      -74.9340   -3.6980  -46.0110 H       189 ILE    0.0900
   2953 HG21      -74.3730   -4.2290  -48.5460 H       189 ILE   -0.2700
   2954 HG22      -73.9660   -5.9400  -48.9490 H       189 ILE    0.0900
   2955 HG23      -72.6950   -4.8340  -48.2710 H       189 ILE    0.0900
   2956 HD1       -72.4140   -3.6890  -47.1730 H       189 ILE    0.0900
   2957 HD2       -72.0010   -3.7530  -45.4180 H       189 ILE    0.5100
   2958 HD3       -73.0490   -2.4170  -46.0640 H       189 ILE   -0.5100
   2959 N         -76.5680   -5.7630  -48.9490 N.am    190 ASP   -0.4700
   2960 CA        -76.8640   -6.1050  -50.3360 C.3     190 ASP    0.3100
   2961 C         -75.7100   -5.7720  -51.2740 C.2     190 ASP    0.0700
   2962 O         -75.3300   -4.6070  -51.4280 O.2     190 ASP    0.0900
   2963 CB        -78.1590   -5.4820  -50.8560 C.3     190 ASP   -0.2800
   2964 CG        -78.5910   -6.1320  -52.1530 C.2     190 ASP    0.0900
   2965 OD1       -77.9560   -7.1570  -52.5100 O.co2   190 ASP    0.0900
   2966 OD2       -79.5430   -5.6390  -52.8050 O.co2   190 ASP    0.6200
   2967 HN        -76.8460   -4.8570  -48.6420 H       190 ASP   -0.7600
   2968 HA        -76.9310   -7.1810  -50.3930 H       190 ASP   -0.7600
   2969 HB1       -78.0000   -4.3960  -51.0310 H       190 ASP    0.5100
   2970 HB2       -78.9610   -5.6160  -50.1000 H       190 ASP   -0.5100
   2971 N         -75.1670   -6.8060  -51.9120 N.am    191 TYR   -0.4700
   2972 CA        -73.9820   -6.6440  -52.7210 C.3     191 TYR    0.3100
   2973 C         -74.0550   -7.5300  -53.9520 C.2     191 TYR    0.0700
   2974 O         -73.0910   -7.6410  -54.7110 O.2     191 TYR    0.0900
   2975 CB        -72.7180   -6.9620  -51.9070 C.3     191 TYR   -0.1800
   2976 CG        -72.5500   -8.4230  -51.5850 C.ar    191 TYR    0.0900
   2977 CD1       -73.2240   -8.9870  -50.5100 C.ar    191 TYR    0.0900
   2978 CD2       -71.7260   -9.2440  -52.3640 C.ar    191 TYR    0.0000
   2979 CE1       -73.0850  -10.3230  -50.2100 C.ar    191 TYR   -0.1150
   2980 CE2       -71.5740  -10.5880  -52.0770 C.ar    191 TYR    0.1150
   2981 CZ        -72.2630  -11.1230  -50.9920 C.ar    191 TYR   -0.1150
   2982 OH        -72.1440  -12.4590  -50.6610 O.3     191 TYR    0.1150
   2983 HN        -75.5480   -7.7260  -51.8600 H       191 TYR    0.1100
   2984 HA        -73.9540   -5.6250  -53.0730 H       191 TYR   -0.5400
   2985 HB1       -72.7600   -6.4160  -50.9400 H       191 TYR    0.4300
   2986 HB2       -71.8230   -6.6490  -52.4850 H       191 TYR   -0.1150
   2987 HD1       -73.8670   -8.3680  -49.9010 H       191 TYR    0.1150
   2988 HD2       -71.1980   -8.8190  -53.2050 H       191 TYR   -0.1150
   2989 HE1       -73.6140  -10.7470  -49.3700 H       191 TYR    0.1150
   2990 HE2       -70.9340  -11.2120  -52.6840 H       191 TYR    0.5100
   2991 HH        -72.8050  -12.6600  -49.9950 H       191 TYR   -0.5100
   2992 N         -75.1950   -8.1650  -54.1730 N.am    192 TYR   -0.4700
   2993 CA        -75.3000   -9.0730  -55.3090 C.3     192 TYR    0.3100
   2994 C         -76.4660   -8.6700  -56.2090 C.2     192 TYR    0.0700
   2995 O         -76.5740   -9.0830  -57.3650 O.2     192 TYR    0.0900
   2996 CB        -75.4240  -10.5120  -54.8140 C.3     192 TYR   -0.1800
   2997 CG        -76.2480  -10.6250  -53.5630 C.ar    192 TYR    0.0900
   2998 CD1       -75.8370  -10.0360  -52.3810 C.ar    192 TYR    0.0900
   2999 CD2       -77.4620  -11.2970  -53.5710 C.ar    192 TYR    0.0000
   3000 CE1       -76.6030  -10.1270  -51.2350 C.ar    192 TYR   -0.1150
   3001 CE2       -78.2420  -11.4000  -52.4180 C.ar    192 TYR    0.1150
   3002 CZ        -77.8060  -10.8150  -51.2530 C.ar    192 TYR   -0.1150
   3003 OH        -78.5760  -10.9140  -50.1080 O.3     192 TYR    0.1150
   3004 HN        -76.0030   -8.0570  -53.5990 H       192 TYR    0.1100
   3005 HA        -74.4150   -8.9570  -55.9160 H       192 TYR   -0.5400
   3006 HB1       -74.4140  -10.9140  -54.5860 H       192 TYR    0.4300
   3007 HB2       -75.9140  -11.1310  -55.5950 H       192 TYR   -0.1150
   3008 HD1       -74.9010   -9.4970  -52.3540 H       192 TYR    0.1150
   3009 HD2       -77.8100  -11.7490  -54.4880 H       192 TYR   -0.1150
   3010 HE1       -76.2620   -9.6620  -50.3220 H       192 TYR    0.1150
   3011 HE2       -79.1790  -11.9350  -52.4410 H       192 TYR    0.5100
   3012 HH        -78.2060  -10.3230  -49.4500 H       192 TYR   -0.5100
   3013 N         -77.3280   -7.8330  -55.6510 N.am    193 THR   -0.4700
   3014 CA        -78.4450   -7.2460  -56.3610 C.3     193 THR    0.3100
   3015 C         -78.0680   -5.8410  -56.7800 C.2     193 THR    0.0700
   3016 O         -77.5390   -5.0630  -55.9680 O.2     193 THR    0.0900
   3017 CB        -79.6480   -7.1420  -55.4420 C.3     193 THR    0.1400
   3018 CG2       -80.6170   -6.0680  -55.9340 C.3     193 THR    0.0900
   3019 OG1       -80.2950   -8.4170  -55.3770 O.3     193 THR   -0.6600
   3020 HN        -77.2440   -7.5650  -54.6950 H       193 THR    0.4300
   3021 HA        -78.6710   -7.8710  -57.2110 H       193 THR   -0.2700
   3022 HB        -79.3230   -6.8460  -54.4220 H       193 THR    0.0900
   3023 HG1       -79.7010   -8.9900  -54.8860 H       193 THR    0.0900
   3024 HG21      -80.9760   -6.3170  -56.9550 H       193 THR    0.0900
   3025 HG22      -80.1050   -5.0830  -55.9670 H       193 THR    0.5100
   3026 HG23      -81.4950   -6.0100  -55.2540 H       193 THR   -0.5100
   3027 N         -78.3200   -5.5090  -58.0550 N.am    194 PRO   -0.2900
   3028 CA        -77.9780   -4.1840  -58.5780 C.3     194 PRO    0.0000
   3029 C         -79.1520   -3.2490  -58.3730 C.2     194 PRO    0.0900
   3030 O         -79.8460   -2.9280  -59.3160 O.2     194 PRO    0.0900
   3031 CB        -77.7370   -4.4470  -60.0740 C.3     194 PRO    0.0200
   3032 CG        -77.8080   -5.9800  -60.2460 C.3     194 PRO    0.0900
   3033 CD        -78.6870   -6.4440  -59.1280 C.3     194 PRO   -0.1800
   3034 HA        -77.1310   -3.7790  -58.0480 H       194 PRO    0.0900
   3035 HB1       -76.7400   -4.0660  -60.3810 H       194 PRO    0.0900
   3036 HB2       -78.5160   -3.9490  -60.6890 H       194 PRO   -0.1800
   3037 HG1       -78.2460   -6.2470  -61.2310 H       194 PRO    0.0900
   3038 HG2       -76.7970   -6.4330  -60.1680 H       194 PRO    0.0900
   3039 HD1       -79.7640   -6.3450  -59.3790 H       194 PRO    0.5100
   3040 HD2       -78.4600   -7.4880  -58.8290 H       194 PRO   -0.5100
   3041 N         -79.3800   -2.8260  -57.1390 N.am    195 HSD   -0.4700
   3042 CA        -80.6310   -2.1690  -56.7790 C.3     195 HSD    0.3100
   3043 C         -80.5230   -0.6410  -56.8020 C.2     195 HSD    0.0700
   3044 O         -80.3640    0.0120  -55.7730 O.2     195 HSD    0.0900
   3045 CB        -81.1130   -2.6940  -55.4190 C.3     195 HSD   -0.0900
   3046 CG        -82.4100   -2.1060  -54.9550 C.ar    195 HSD    0.0900
   3047 CD2       -83.6570   -2.1680  -55.4790 C.ar    195 HSD    0.0900
   3048 ND1       -82.5150   -1.3490  -53.8050 N.ar    195 HSD   -0.3600
   3049 CE1       -83.7740   -0.9690  -53.6460 C.ar    195 HSD    0.3200
   3050 NE2       -84.4880   -1.4520  -54.6480 N.ar    195 HSD   -0.0500
   3051 HN        -78.7140   -2.9370  -56.4060 H       195 HSD    0.2500
   3052 HA        -81.3590   -2.3810  -57.5480 H       195 HSD    0.1300
   3053 HB1       -80.3390   -2.4640  -54.6570 H       195 HSD   -0.7000
   3054 HB2       -81.2400   -3.7960  -55.4900 H       195 HSD    0.2200
   3055 HD1       -81.7520   -1.1290  -53.1980 H       195 HSD    0.1000
   3056 HD2       -84.0350   -2.6570  -56.3690 H       195 HSD    0.5100
   3057 HE1       -84.1340   -0.3610  -52.8180 H       195 HSD   -0.5100
   3058 N         -80.6390   -0.0780  -57.9960 N.am    196 GLU   -0.4700
   3059 CA        -80.4210    1.3490  -58.2370 C.3     196 GLU    0.3100
   3060 C         -81.0220    2.3240  -57.2150 C.2     196 GLU    0.0700
   3061 O         -80.4380    3.3700  -56.9450 O.2     196 GLU    0.0900
   3062 CB        -80.8830    1.7340  -59.6580 C.3     196 GLU   -0.1800
   3063 CG        -80.1950    0.9640  -60.8000 C.3     196 GLU    0.0900
   3064 CD        -80.9600   -0.2960  -61.2450 C.2     196 GLU    0.0900
   3065 OE1       -82.0180   -0.6340  -60.6350 O.co2   196 GLU   -0.2800
   3066 OE2       -80.4850   -0.9410  -62.2170 O.co2   196 GLU    0.0900
   3067 HN        -80.8840   -0.6140  -58.8000 H       196 GLU    0.0900
   3068 HA        -79.3660    1.5510  -58.1180 H       196 GLU    0.6200
   3069 HB1       -80.6880    2.8170  -59.8030 H       196 GLU   -0.7600
   3070 HB2       -81.9760    1.5530  -59.7270 H       196 GLU   -0.7600
   3071 HG1       -79.1830    0.6550  -60.4620 H       196 GLU    0.5100
   3072 HG2       -80.0960    1.6390  -61.6760 H       196 GLU   -0.5100
   3073 N         -82.1860    2.0180  -56.6580 N.am    197 GLU   -0.4700
   3074 CA        -82.8140    2.9800  -55.7580 C.3     197 GLU    0.3100
   3075 C         -81.9670    3.2700  -54.5140 C.2     197 GLU    0.0700
   3076 O         -82.2790    4.1960  -53.7570 O.2     197 GLU    0.0900
   3077 CB        -84.2280    2.5380  -55.3570 C.3     197 GLU   -0.1800
   3078 CG        -85.2480    2.5450  -56.5000 C.3     197 GLU    0.0900
   3079 CD        -85.3770    1.1930  -57.2120 C.2     197 GLU    0.0900
   3080 OE1       -84.4190    0.7940  -57.9440 O.co2   197 GLU   -0.2800
   3081 OE2       -86.4490    0.5480  -57.0300 O.co2   197 GLU    0.0900
   3082 HN        -82.6650    1.1580  -56.8170 H       197 GLU    0.0900
   3083 HA        -82.8530    3.9310  -56.2680 H       197 GLU    0.6200
   3084 HB1       -84.5940    3.2190  -54.5610 H       197 GLU   -0.7600
   3085 HB2       -84.1690    1.5060  -54.9510 H       197 GLU   -0.7600
   3086 HG1       -84.9390    3.3050  -57.2500 H       197 GLU    0.5100
   3087 HG2       -86.2430    2.8200  -56.0910 H       197 GLU   -0.5100
   3088 N         -80.8990    2.4800  -54.3130 N.am    198 THR   -0.4700
   3089 CA        -79.9870    2.6140  -53.1570 C.3     198 THR    0.3100
   3090 C         -78.4820    2.5860  -53.5090 C.2     198 THR    0.0700
   3091 O         -77.6230    2.8020  -52.6440 O.2     198 THR    0.0900
   3092 CB        -80.2710    1.5540  -52.0650 C.3     198 THR    0.1400
   3093 CG2       -81.6560    1.7430  -51.4910 C.3     198 THR    0.0900
   3094 OG1       -80.1690    0.2390  -52.6220 O.3     198 THR   -0.6600
   3095 HN        -80.6690    1.7520  -54.9520 H       198 THR    0.4300
   3096 HA        -80.1180    3.6060  -52.7500 H       198 THR   -0.2700
   3097 HB        -79.5300    1.6540  -51.2430 H       198 THR    0.0900
   3098 HG1       -79.2380    0.1000  -52.8060 H       198 THR    0.0900
   3099 HG21      -82.4240    1.4670  -52.2440 H       198 THR    0.0900
   3100 HG22      -81.8050    2.8080  -51.2080 H       198 THR    0.5100
   3101 HG23      -81.7870    1.0970  -50.5970 H       198 THR   -0.5100
   3102 N         -78.1690    2.3070  -54.7750 N.am    199 ASN   -0.4700
   3103 CA        -76.8200    2.4720  -55.3030 C.3     199 ASN    0.3100
   3104 C         -75.8840    1.3970  -54.8140 C.2     199 ASN    0.0700
   3105 O         -74.6970    1.6320  -54.5980 O.2     199 ASN    0.0900
   3106 CB        -76.2720    3.8450  -54.9380 C.3     199 ASN   -0.1800
   3107 CG        -77.2440    4.9620  -55.2670 C.2     199 ASN    0.0900
   3108 ND2       -77.3810    5.3290  -56.4560 N.am    199 ASN    0.0900
   3109 OD1       -77.9170    5.5070  -54.2560 O.2     199 ASN    0.5500
   3110 HN        -78.8490    1.9700  -55.4220 H       199 ASN   -0.5500
   3111 HA        -76.8620    2.3580  -56.3760 H       199 ASN   -0.6200
   3112 HB1       -75.3280    4.0200  -55.4980 H       199 ASN    0.3200
   3113 HB2       -76.0590    3.8710  -53.8480 H       199 ASN    0.3000
   3114 HD21      -78.0200    6.0650  -56.6800 H       199 ASN    0.5100
   3115 HD22      -76.8520    4.8870  -57.1800 H       199 ASN   -0.5100
   3116 N         -76.4320    0.2050  -54.6420 N.am    200 ASN   -0.4700
   3117 CA        -75.6430   -0.9600  -54.2810 C.3     200 ASN    0.3100
   3118 C         -74.3290   -1.0410  -55.0450 C.2     200 ASN    0.0700
   3119 O         -73.2750   -1.2410  -54.4450 O.2     200 ASN    0.0900
   3120 CB        -76.4770   -2.2240  -54.4600 C.3     200 ASN   -0.1800
   3121 CG        -77.7850   -2.1470  -53.6910 C.2     200 ASN    0.0900
   3122 ND2       -78.3870   -3.2990  -53.4250 N.am    200 ASN    0.0900
   3123 OD1       -78.2460   -1.0590  -53.3320 O.2     200 ASN    0.5500
   3124 HN        -77.4120    0.0520  -54.7510 H       200 ASN   -0.5500
   3125 HA        -75.3330   -0.8530  -53.2510 H       200 ASN   -0.6200
   3126 HB1       -75.9000   -3.0990  -54.0930 H       200 ASN    0.3200
   3127 HB2       -76.7040   -2.3630  -55.5390 H       200 ASN    0.3000
   3128 HD21      -77.9760   -4.1600  -53.7270 H       200 ASN    0.5100
   3129 HD22      -79.2510   -3.3070  -52.9210 H       200 ASN   -0.5100
   3130 N         -74.3890   -0.8510  -56.3610 N.am    201 GLU   -0.4700
   3131 CA        -73.1990   -0.8630  -57.2120 C.3     201 GLU    0.3100
   3132 C         -72.0250   -0.0620  -56.6250 C.2     201 GLU    0.0700
   3133 O         -70.8900   -0.5490  -56.5420 O.2     201 GLU    0.0900
   3134 CB        -73.5600   -0.3480  -58.6180 C.3     201 GLU   -0.1800
   3135 CG        -72.4230   -0.4140  -59.6600 C.3     201 GLU    0.0900
   3136 CD        -72.6180   -1.5230  -60.7050 C.2     201 GLU    0.0900
   3137 OE1       -73.3650   -2.5050  -60.4210 O.co2   201 GLU   -0.2800
   3138 OE2       -72.0200   -1.4030  -61.8090 O.co2   201 GLU    0.0900
   3139 HN        -75.2540   -0.6910  -56.8280 H       201 GLU    0.0900
   3140 HA        -72.8300   -1.8770  -57.2640 H       201 GLU    0.6200
   3141 HB1       -73.8820    0.7100  -58.5260 H       201 GLU   -0.7600
   3142 HB2       -74.4110   -0.9520  -58.9990 H       201 GLU   -0.7600
   3143 HG1       -71.4630   -0.5990  -59.1300 H       201 GLU    0.5100
   3144 HG2       -72.3660    0.5600  -60.1900 H       201 GLU   -0.5100
   3145 N         -72.3010    1.1720  -56.2090 N.am    202 SER   -0.4700
   3146 CA        -71.2580    2.0300  -55.6850 C.3     202 SER    0.3100
   3147 C         -70.7680    1.5500  -54.3130 C.2     202 SER    0.0700
   3148 O         -69.5940    1.2210  -54.1530 O.2     202 SER    0.0900
   3149 CB        -71.7510    3.4710  -55.6270 C.3     202 SER    0.0500
   3150 OG        -72.0790    3.8410  -54.3060 O.3     202 SER    0.0900
   3151 HN        -73.2200    1.5540  -56.2370 H       202 SER    0.0900
   3152 HA        -70.3980    1.9500  -56.3340 H       202 SER   -0.6600
   3153 HB1       -72.6560    3.5800  -56.2620 H       202 SER    0.4300
   3154 HB2       -70.9550    4.1510  -55.9980 H       202 SER    0.5100
   3155 HG1       -72.2240    4.7890  -54.3250 H       202 SER   -0.5100
   3156 N         -71.6690    1.4930  -53.3300 N.am    203 PHE   -0.4700
   3157 CA        -71.3400    1.0140  -51.9950 C.3     203 PHE    0.3100
   3158 C         -70.5010   -0.2430  -52.0350 C.2     203 PHE    0.0700
   3159 O         -69.4810   -0.3280  -51.3660 O.2     203 PHE    0.0900
   3160 CB        -72.6060    0.7130  -51.2360 C.3     203 PHE   -0.1800
   3161 CG        -72.3890    0.4570  -49.7850 C.ar    203 PHE    0.0900
   3162 CD1       -72.2640    1.5160  -48.8920 C.ar    203 PHE    0.0900
   3163 CD2       -72.3360   -0.8390  -49.3010 C.ar    203 PHE    0.0000
   3164 CE1       -72.0890    1.2890  -47.5390 C.ar    203 PHE   -0.1150
   3165 CE2       -72.1620   -1.0760  -47.9540 C.ar    203 PHE    0.1150
   3166 CZ        -72.0370   -0.0110  -47.0700 C.ar    203 PHE   -0.1150
   3167 HN        -72.6150    1.7780  -53.4670 H       203 PHE    0.1150
   3168 HA        -70.7690    1.7800  -51.4910 H       203 PHE   -0.1150
   3169 HB1       -73.0820   -0.1960  -51.6630 H       203 PHE    0.1150
   3170 HB2       -73.2970    1.5800  -51.3180 H       203 PHE   -0.1150
   3171 HD1       -72.3030    2.5300  -49.2610 H       203 PHE    0.1150
   3172 HD2       -72.4320   -1.6690  -49.9820 H       203 PHE   -0.1150
   3173 HE1       -71.9930    2.1190  -46.8550 H       203 PHE    0.1150
   3174 HE2       -72.1200   -2.0900  -47.5860 H       203 PHE    0.5100
   3175 HZ        -71.9030   -0.1990  -46.0140 H       203 PHE   -0.5100
   3176 N         -70.9450   -1.2180  -52.8230 N.am    204 VAL   -0.4700
   3177 CA        -70.1800   -2.4320  -53.0820 C.3     204 VAL    0.3100
   3178 C         -68.7080   -2.1790  -53.3240 C.2     204 VAL    0.0700
   3179 O         -67.8640   -2.8800  -52.7750 O.2     204 VAL    0.0900
   3180 CB        -70.7150   -3.1930  -54.2960 C.3     204 VAL   -0.0900
   3181 CG1       -69.6560   -4.1210  -54.8610 C.3     204 VAL    0.0900
   3182 CG2       -71.9490   -3.9700  -53.9000 C.3     204 VAL   -0.2700
   3183 HN        -71.8320   -1.1630  -53.2740 H       204 VAL    0.0900
   3184 HA        -70.2390   -3.0540  -52.2020 H       204 VAL    0.0900
   3185 HB        -71.0200   -2.4650  -55.0800 H       204 VAL    0.0900
   3186 HG11      -69.0940   -4.6060  -54.0350 H       204 VAL   -0.2700
   3187 HG12      -68.9400   -3.5440  -55.4850 H       204 VAL    0.0900
   3188 HG13      -70.1340   -4.9120  -55.4760 H       204 VAL    0.0900
   3189 HG21      -72.7340   -3.2770  -53.5280 H       204 VAL    0.0900
   3190 HG22      -71.6990   -4.6890  -53.0900 H       204 VAL    0.5100
   3191 HG23      -72.3480   -4.5200  -54.7780 H       204 VAL   -0.5100
   3192 N         -68.3930   -1.1950  -54.1630 N.am    205 ILE   -0.4700
   3193 CA        -66.9970   -0.8560  -54.4530 C.3     205 ILE    0.3100
   3194 C         -66.3510   -0.2280  -53.2330 C.2     205 ILE    0.0700
   3195 O         -65.3090   -0.6820  -52.7540 O.2     205 ILE    0.0900
   3196 CB        -66.8500    0.1340  -55.6470 C.3     205 ILE   -0.0900
   3197 CG1       -66.7510   -0.6080  -56.9760 C.3     205 ILE    0.0900
   3198 CG2       -65.6250    1.0070  -55.4660 C.3     205 ILE   -0.2700
   3199 CD        -67.9450   -0.3690  -57.8400 C.3     205 ILE    0.0900
   3200 HN        -69.0860   -0.6480  -54.6270 H       205 ILE    0.0900
   3201 HA        -66.4800   -1.7770  -54.6760 H       205 ILE    0.0900
   3202 HB        -67.7540    0.7760  -55.7050 H       205 ILE   -0.1800
   3203 HG11      -66.6620   -1.6970  -56.7770 H       205 ILE    0.0900
   3204 HG12      -65.8430   -0.2650  -57.5140 H       205 ILE    0.0900
   3205 HG21      -64.7380    0.3780  -55.2350 H       205 ILE   -0.2700
   3206 HG22      -65.7860    1.7160  -54.6270 H       205 ILE    0.0900
   3207 HG23      -65.4230    1.5730  -56.4010 H       205 ILE    0.0900
   3208 HD1       -68.2600    0.6940  -57.7700 H       205 ILE    0.0900
   3209 HD2       -68.7880   -1.0120  -57.5060 H       205 ILE    0.5100
   3210 HD3       -67.6970   -0.5970  -58.8980 H       205 ILE   -0.5100
   3211 N         -66.9830    0.8290  -52.7360 N.am    206 TYR   -0.4700
   3212 CA        -66.5020    1.5130  -51.5660 C.3     206 TYR    0.3100
   3213 C         -66.2220    0.5200  -50.4590 C.2     206 TYR    0.0700
   3214 O         -65.1970    0.5940  -49.7950 O.2     206 TYR    0.0900
   3215 CB        -67.5500    2.4820  -51.1020 C.3     206 TYR   -0.1800
   3216 CG        -67.5620    2.6270  -49.6210 C.ar    206 TYR    0.0900
   3217 CD1       -66.5590    3.3260  -48.9630 C.ar    206 TYR    0.0900
   3218 CD2       -68.5810    2.0610  -48.8730 C.ar    206 TYR    0.0000
   3219 CE1       -66.5750    3.4610  -47.5960 C.ar    206 TYR   -0.1150
   3220 CE2       -68.6120    2.1920  -47.5020 C.ar    206 TYR    0.1150
   3221 CZ        -67.6120    2.8900  -46.8740 C.ar    206 TYR   -0.1150
   3222 OH        -67.6720    3.0060  -45.5170 O.3     206 TYR    0.1150
   3223 HN        -67.8150    1.1940  -53.1470 H       206 TYR    0.1100
   3224 HA        -65.5900    2.0310  -51.8230 H       206 TYR   -0.5400
   3225 HB1       -68.5540    2.1250  -51.4140 H       206 TYR    0.4300
   3226 HB2       -67.3500    3.4850  -51.5360 H       206 TYR   -0.1150
   3227 HD1       -65.7570    3.7710  -49.5340 H       206 TYR    0.1150
   3228 HD2       -69.3620    1.5080  -49.3710 H       206 TYR   -0.1150
   3229 HE1       -65.7900    4.0030  -47.0910 H       206 TYR    0.1150
   3230 HE2       -69.4130    1.7500  -46.9290 H       206 TYR    0.5100
   3231 HH        -68.5970    2.9950  -45.2590 H       206 TYR   -0.5100
   3232 N         -67.1500   -0.4070  -50.2590 N.am    207 MET   -0.4700
   3233 CA        -66.9020   -1.5710  -49.4290 C.3     207 MET    0.3100
   3234 C         -65.6410   -2.2770  -49.8370 C.2     207 MET    0.0700
   3235 O         -64.6990   -2.3760  -49.0730 O.2     207 MET    0.0900
   3236 CB        -68.0480   -2.5670  -49.5390 C.3     207 MET   -0.1800
   3237 CG        -69.1880   -2.1880  -48.6490 C.3     207 MET    0.0900
   3238 SD        -68.5280   -1.7710  -47.0210 S.3     207 MET    0.0900
   3239 CE        -68.1920   -3.4270  -46.4110 C.3     207 MET   -0.1400
   3240 HN        -68.0570   -0.3460  -50.6690 H       207 MET    0.0900
   3241 HA        -66.7930   -1.2370  -48.4080 H       207 MET    0.0900
   3242 HB1       -67.6830   -3.5770  -49.2540 H       207 MET   -0.0900
   3243 HB2       -68.4020   -2.5990  -50.5920 H       207 MET   -0.2200
   3244 HG1       -69.9000   -3.0380  -48.5730 H       207 MET    0.0900
   3245 HG2       -69.7270   -1.3210  -49.0840 H       207 MET    0.0900
   3246 HE1       -67.6120   -4.0200  -47.1520 H       207 MET    0.0900
   3247 HE2       -69.1440   -3.9640  -46.2140 H       207 MET    0.5100
   3248 HE3       -67.6010   -3.3780  -45.4720 H       207 MET   -0.5100
   3249 N         -65.6360   -2.7900  -51.0520 N.am    208 PHE   -0.4700
   3250 CA        -64.4980   -3.5260  -51.5460 C.3     208 PHE    0.3100
   3251 C         -63.1810   -2.8010  -51.3070 C.2     208 PHE    0.0700
   3252 O         -62.1880   -3.3930  -50.8950 O.2     208 PHE    0.0900
   3253 CB        -64.6500   -3.7910  -53.0330 C.3     208 PHE   -0.1800
   3254 CG        -63.6100   -4.7090  -53.5670 C.ar    208 PHE    0.0900
   3255 CD1       -63.7530   -6.0830  -53.4370 C.ar    208 PHE    0.0900
   3256 CD2       -62.4800   -4.2110  -54.1770 C.ar    208 PHE    0.0000
   3257 CE1       -62.7920   -6.9460  -53.9370 C.ar    208 PHE   -0.1150
   3258 CE2       -61.5170   -5.0630  -54.6660 C.ar    208 PHE    0.1150
   3259 CZ        -61.6710   -6.4340  -54.5500 C.ar    208 PHE   -0.1150
   3260 HN        -66.4070   -2.6920  -51.6770 H       208 PHE    0.1150
   3261 HA        -64.4380   -4.4570  -51.0010 H       208 PHE   -0.1150
   3262 HB1       -64.5660   -2.8350  -53.5900 H       208 PHE    0.1150
   3263 HB2       -65.6380   -4.2610  -53.2260 H       208 PHE   -0.1150
   3264 HD1       -64.6230   -6.4840  -52.9410 H       208 PHE    0.1150
   3265 HD2       -62.3480   -3.1430  -54.2720 H       208 PHE   -0.1150
   3266 HE1       -62.9210   -8.0140  -53.8460 H       208 PHE    0.1150
   3267 HE2       -60.6360   -4.6610  -55.1430 H       208 PHE    0.5100
   3268 HZ        -60.9150   -7.0990  -54.9390 H       208 PHE   -0.5100
   3269 N         -63.1680   -1.5040  -51.5720 N.am    209 VAL   -0.4700
   3270 CA        -61.9240   -0.7520  -51.5730 C.3     209 VAL    0.3100
   3271 C         -61.5040   -0.3320  -50.1680 C.2     209 VAL    0.0700
   3272 O         -60.4510   -0.7590  -49.6750 O.2     209 VAL    0.0900
   3273 CB        -62.0500    0.4790  -52.4810 C.3     209 VAL   -0.0900
   3274 CG1       -60.8600    1.4030  -52.2960 C.3     209 VAL    0.0900
   3275 CG2       -62.2190    0.0380  -53.9390 C.3     209 VAL   -0.2700
   3276 HN        -63.9980   -0.9920  -51.7800 H       209 VAL    0.0900
   3277 HA        -61.1370   -1.4020  -51.9250 H       209 VAL    0.0900
   3278 HB        -62.9830    1.0280  -52.2310 H       209 VAL    0.0900
   3279 HG11      -59.9130    0.8260  -52.3730 H       209 VAL   -0.2700
   3280 HG12      -60.9030    1.8790  -51.2930 H       209 VAL    0.0900
   3281 HG13      -60.8620    2.1870  -53.0830 H       209 VAL    0.0900
   3282 HG21      -63.1350   -0.5830  -54.0460 H       209 VAL    0.0900
   3283 HG22      -61.3420   -0.5660  -54.2560 H       209 VAL    0.5100
   3284 HG23      -62.3160    0.9290  -54.5960 H       209 VAL   -0.5100
   3285 N         -62.3250    0.5020  -49.5260 N.am    210 VAL   -0.4700
   3286 CA        -62.0540    0.9460  -48.1580 C.3     210 VAL    0.3100
   3287 C         -62.0780   -0.1960  -47.1420 C.2     210 VAL    0.0700
   3288 O         -61.2270   -0.2820  -46.2810 O.2     210 VAL    0.0900
   3289 CB        -63.0390    2.0260  -47.6760 C.3     210 VAL   -0.0900
   3290 CG1       -62.9610    2.1650  -46.1820 C.3     210 VAL    0.0900
   3291 CG2       -62.7300    3.3320  -48.3040 C.3     210 VAL   -0.2700
   3292 HN        -63.1550    0.8580  -49.9460 H       210 VAL    0.0900
   3293 HA        -61.0470    1.3340  -48.1360 H       210 VAL    0.0900
   3294 HB        -64.0740    1.7410  -47.9680 H       210 VAL    0.0900
   3295 HG11      -61.9940    2.6280  -45.8920 H       210 VAL   -0.2700
   3296 HG12      -63.0330    1.1640  -45.7050 H       210 VAL    0.0900
   3297 HG13      -63.7870    2.8130  -45.8180 H       210 VAL    0.0900
   3298 HG21      -62.8050    3.2510  -49.4090 H       210 VAL    0.0900
   3299 HG22      -61.6960    3.6420  -48.0390 H       210 VAL    0.5100
   3300 HG23      -63.4520    4.1000  -47.9540 H       210 VAL   -0.5100
   3301 N         -63.0470   -1.0730  -47.2350 N.am    211 HSP   -0.4700
   3302 CA        -63.1700   -2.0580  -46.2170 C.3     211 HSP    0.3100
   3303 C         -62.5960   -3.3860  -46.5230 C.2     211 HSP    0.0700
   3304 O         -62.7920   -4.3270  -45.7650 O.2     211 HSP    0.0900
   3305 CB        -64.5940   -2.1360  -45.7620 C.3     211 HSP   -0.0500
   3306 CG        -65.0250   -0.9130  -45.0200 C.ar    211 HSP    0.0900
   3307 CD2       -65.0400    0.4040  -45.3940 C.ar    211 HSP    0.0900
   3308 ND1       -65.4510   -0.9500  -43.7650 N.ar    211 HSP    0.1900
   3309 CE1       -65.7430    0.2780  -43.3600 C.ar    211 HSP    0.1300
   3310 NE2       -65.4920    1.1090  -44.3580 N.ar    211 HSP    0.1900
   3311 HN        -63.7060   -1.0930  -47.9820 H       211 HSP   -0.5100
   3312 HA        -62.5240   -1.7810  -45.3970 H       211 HSP    0.4400
   3313 HB1       -64.7130   -3.0140  -45.0930 H       211 HSP   -0.5100
   3314 HB2       -65.2510   -2.2610  -46.6480 H       211 HSP    0.4400
   3315 HD1       -65.5370   -1.7770  -43.2100 H       211 HSP    0.3200
   3316 HD2       -64.7550    0.8690  -46.3300 H       211 HSP    0.1800
   3317 HE1       -66.1170    0.5490  -42.3950 H       211 HSP    0.5100
   3318 HE2       -65.6200    2.1010  -44.3380 H       211 HSP   -0.5100
   3319 N         -61.8920   -3.5080  -47.6320 N.am    212 PHE   -0.4700
   3320 CA        -61.1070   -4.6960  -47.8700 C.3     212 PHE    0.3100
   3321 C         -59.6730   -4.3730  -48.2090 C.2     212 PHE    0.0700
   3322 O         -58.7690   -4.7160  -47.4710 O.2     212 PHE    0.0900
   3323 CB        -61.7080   -5.4890  -49.0000 C.3     212 PHE   -0.1800
   3324 CG        -60.9860   -6.7480  -49.2990 C.ar    212 PHE    0.0900
   3325 CD1       -60.9430   -7.7550  -48.3880 C.ar    212 PHE    0.0900
   3326 CD2       -60.3740   -6.9270  -50.5010 C.ar    212 PHE    0.0000
   3327 CE1       -60.2850   -8.9270  -48.6660 C.ar    212 PHE   -0.1150
   3328 CE2       -59.7100   -8.0880  -50.7920 C.ar    212 PHE    0.1150
   3329 CZ        -59.6630   -9.0930  -49.8700 C.ar    212 PHE   -0.1150
   3330 HN        -61.8710   -2.8050  -48.3390 H       212 PHE    0.1150
   3331 HA        -61.0930   -5.2810  -46.9620 H       212 PHE   -0.1150
   3332 HB1       -61.6950   -4.8750  -49.9260 H       212 PHE    0.1150
   3333 HB2       -62.7520   -5.7640  -48.7400 H       212 PHE   -0.1150
   3334 HD1       -61.4320   -7.6320  -47.4330 H       212 PHE    0.1150
   3335 HD2       -60.4140   -6.1390  -51.2390 H       212 PHE   -0.1150
   3336 HE1       -60.2590   -9.7190  -47.9320 H       212 PHE    0.1150
   3337 HE2       -59.2240   -8.2080  -51.7490 H       212 PHE    0.5100
   3338 HZ        -59.1370  -10.0100  -50.0910 H       212 PHE   -0.5100
   3339 N         -59.4500   -3.7030  -49.3260 N.am    213 ILE   -0.4700
   3340 CA        -58.0910   -3.4820  -49.7750 C.3     213 ILE    0.3100
   3341 C         -57.2390   -2.6430  -48.8630 C.2     213 ILE    0.0700
   3342 O         -56.1650   -3.0420  -48.4830 O.2     213 ILE    0.0900
   3343 CB        -58.1100   -2.7370  -51.0840 C.3     213 ILE   -0.0900
   3344 CG1       -59.1550   -3.3340  -51.9850 C.3     213 ILE    0.0900
   3345 CG2       -56.7690   -2.8660  -51.7560 C.3     213 ILE   -0.2700
   3346 CD        -58.5420   -4.1490  -53.0880 C.3     213 ILE    0.0900
   3347 HN        -60.1820   -3.3300  -49.8920 H       213 ILE    0.0900
   3348 HA        -57.6110   -4.4410  -49.8900 H       213 ILE    0.0900
   3349 HB        -58.3330   -1.6650  -50.9010 H       213 ILE   -0.1800
   3350 HG11      -59.7580   -2.5150  -52.4310 H       213 ILE    0.0900
   3351 HG12      -59.8230   -3.9840  -51.3810 H       213 ILE    0.0900
   3352 HG21      -56.4570   -3.9320  -51.7860 H       213 ILE   -0.2700
   3353 HG22      -56.0060   -2.2900  -51.1910 H       213 ILE    0.0900
   3354 HG23      -56.8300   -2.4840  -52.7980 H       213 ILE    0.0900
   3355 HD1       -57.8040   -4.8650  -52.6690 H       213 ILE    0.0900
   3356 HD2       -58.0210   -3.4810  -53.8060 H       213 ILE    0.5100
   3357 HD3       -59.3330   -4.7230  -53.6170 H       213 ILE   -0.5100
   3358 N         -57.7380   -1.5050  -48.4330 N.am    214 ILE   -0.4700
   3359 CA        -57.0350   -0.7590  -47.3940 C.3     214 ILE    0.3100
   3360 C         -56.5190   -1.6810  -46.2800 C.2     214 ILE    0.0700
   3361 O         -55.3010   -1.8780  -46.1600 O.2     214 ILE    0.0900
   3362 CB        -57.9050    0.3610  -46.7750 C.3     214 ILE   -0.0900
   3363 CG1       -58.3630    1.3520  -47.8460 C.3     214 ILE    0.0900
   3364 CG2       -57.1930    1.0310  -45.5900 C.3     214 ILE   -0.2700
   3365 CD        -57.3550    1.6270  -48.8690 C.3     214 ILE    0.0900
   3366 HN        -58.5850   -1.1130  -48.7830 H       214 ILE    0.0900
   3367 HA        -56.1510   -0.3310  -47.8420 H       214 ILE    0.0900
   3368 HB        -58.8640   -0.0750  -46.4240 H       214 ILE   -0.1800
   3369 HG11      -58.6300    2.3090  -47.3490 H       214 ILE    0.0900
   3370 HG12      -59.2670    0.9400  -48.3430 H       214 ILE    0.0900
   3371 HG21      -56.1610    1.3220  -45.8800 H       214 ILE   -0.2700
   3372 HG22      -57.1350    0.3250  -44.7350 H       214 ILE    0.0900
   3373 HG23      -57.7470    1.9450  -45.2850 H       214 ILE    0.0900
   3374 HD1       -57.2110    0.7330  -49.5130 H       214 ILE    0.0900
   3375 HD2       -56.3850    1.8760  -48.3870 H       214 ILE    0.5100
   3376 HD3       -57.6850    2.4740  -49.5070 H       214 ILE   -0.5100
   3377 N         -57.4340   -2.2600  -45.4740 N.am    215 PRO   -0.2900
   3378 CA        -57.0260   -3.2160  -44.4490 C.3     215 PRO    0.0000
   3379 C         -55.9560   -4.1840  -44.9470 C.2     215 PRO    0.0900
   3380 O         -54.8490   -4.2360  -44.4050 O.2     215 PRO    0.0900
   3381 CB        -58.3230   -3.9700  -44.1740 C.3     215 PRO    0.0200
   3382 CG        -59.3430   -2.9410  -44.3320 C.3     215 PRO    0.0900
   3383 CD        -58.9020   -2.1440  -45.5170 C.3     215 PRO   -0.1800
   3384 HA        -56.6060   -2.7070  -43.5970 H       215 PRO    0.0900
   3385 HB1       -58.3340   -4.3900  -43.1460 H       215 PRO    0.0900
   3386 HB2       -58.4700   -4.7960  -44.9020 H       215 PRO   -0.1800
   3387 HG1       -60.3390   -3.3980  -44.5130 H       215 PRO    0.0900
   3388 HG2       -59.4000   -2.3010  -43.4260 H       215 PRO    0.0900
   3389 HD1       -59.2910   -2.5710  -46.4650 H       215 PRO    0.5100
   3390 HD2       -59.2040   -1.0790  -45.4290 H       215 PRO   -0.5100
   3391 N         -56.2960   -4.9430  -45.9830 N.am    216 LEU   -0.4700
   3392 CA        -55.3810   -5.8920  -46.5910 C.3     216 LEU    0.3100
   3393 C         -53.9770   -5.3400  -46.7660 C.2     216 LEU    0.0700
   3394 O         -52.9860   -5.9710  -46.3770 O.2     216 LEU    0.0900
   3395 CB        -55.9140   -6.2900  -47.9580 C.3     216 LEU   -0.1800
   3396 CG        -55.1020   -7.3910  -48.6200 C.3     216 LEU    0.0900
   3397 CD1       -54.6900   -8.4440  -47.6000 C.3     216 LEU    0.0900
   3398 CD2       -55.9460   -8.0030  -49.7140 C.3     216 LEU   -0.0900
   3399 HN        -57.2040   -4.8920  -46.3930 H       216 LEU    0.0900
   3400 HA        -55.3050   -6.7550  -45.9460 H       216 LEU   -0.2700
   3401 HB1       -55.9040   -5.3960  -48.6170 H       216 LEU    0.0900
   3402 HB2       -56.9610   -6.6400  -47.8430 H       216 LEU    0.0900
   3403 HG        -54.1930   -6.9510  -49.0810 H       216 LEU    0.0900
   3404 HD11      -55.5900   -8.9000  -47.1370 H       216 LEU   -0.2700
   3405 HD12      -54.0760   -7.9760  -46.8010 H       216 LEU    0.0900
   3406 HD13      -54.1030   -9.2450  -48.1000 H       216 LEU    0.0900
   3407 HD21      -56.2170   -7.2300  -50.4650 H       216 LEU    0.0900
   3408 HD22      -56.8810   -8.4190  -49.2810 H       216 LEU    0.5100
   3409 HD23      -55.3790   -8.8090  -50.2250 H       216 LEU   -0.5100
   3410 N         -53.8910   -4.1610  -47.3730 N.am    217 ILE   -0.4700
   3411 CA        -52.5960   -3.5310  -47.5960 C.3     217 ILE    0.3100
   3412 C         -51.9170   -3.1730  -46.2760 C.2     217 ILE    0.0700
   3413 O         -50.8520   -3.7110  -45.9520 O.2     217 ILE    0.0900
   3414 CB        -52.7050   -2.2850  -48.5010 C.3     217 ILE   -0.0900
   3415 CG1       -52.6450   -2.6890  -49.9700 C.3     217 ILE    0.0900
   3416 CG2       -51.5900   -1.3090  -48.2140 C.3     217 ILE   -0.2700
   3417 CD        -53.6720   -1.9680  -50.8020 C.3     217 ILE    0.0900
   3418 HN        -54.6920   -3.6630  -47.6970 H       217 ILE    0.0900
   3419 HA        -51.9490   -4.2640  -48.0550 H       217 ILE    0.0900
   3420 HB        -53.6820   -1.7880  -48.3220 H       217 ILE   -0.1800
   3421 HG11      -52.8200   -3.7830  -50.0500 H       217 ILE    0.0900
   3422 HG12      -51.6330   -2.4570  -50.3660 H       217 ILE    0.0900
   3423 HG21      -50.6390   -1.8570  -48.0420 H       217 ILE   -0.2700
   3424 HG22      -51.8290   -0.7190  -47.3030 H       217 ILE    0.0900
   3425 HG23      -51.4540   -0.6250  -49.0790 H       217 ILE    0.0900
   3426 HD1       -53.2470   -1.0210  -51.1950 H       217 ILE    0.0900
   3427 HD2       -54.5610   -1.7280  -50.1810 H       217 ILE    0.5100
   3428 HD3       -53.9760   -2.6040  -51.6610 H       217 ILE   -0.5100
   3429 N         -52.5390   -2.2720  -45.5180 N.am    218 VAL   -0.4700
   3430 CA        -52.0160   -1.8810  -44.2190 C.3     218 VAL    0.3100
   3431 C         -51.4770   -3.0880  -43.4560 C.2     218 VAL    0.0700
   3432 O         -50.2800   -3.1830  -43.1830 O.2     218 VAL    0.0900
   3433 CB        -53.0870   -1.1700  -43.3850 C.3     218 VAL   -0.0900
   3434 CG1       -52.7540   -1.2520  -41.8980 C.3     218 VAL    0.0900
   3435 CG2       -53.2330    0.2680  -43.8430 C.3     218 VAL   -0.2700
   3436 HN        -53.3830   -1.8280  -45.8050 H       218 VAL    0.0900
   3437 HA        -51.1740   -1.2250  -44.3840 H       218 VAL    0.0900
   3438 HB        -54.0730   -1.6480  -43.5660 H       218 VAL    0.0900
   3439 HG11      -51.6630   -1.1110  -41.7430 H       218 VAL   -0.2700
   3440 HG12      -53.0430   -2.2480  -41.5000 H       218 VAL    0.0900
   3441 HG13      -53.2960   -0.4550  -41.3440 H       218 VAL    0.0900
   3442 HG21      -53.5300    0.3000  -44.9130 H       218 VAL    0.0900
   3443 HG22      -52.2640    0.8020  -43.7290 H       218 VAL    0.5100
   3444 HG23      -54.0140    0.7800  -43.2420 H       218 VAL   -0.5100
   3445 N         -52.3620   -4.0240  -43.1380 N.am    219 ILE   -0.4700
   3446 CA        -51.9640   -5.2500  -42.4650 C.3     219 ILE    0.3100
   3447 C         -50.7420   -5.9110  -43.0800 C.2     219 ILE    0.0700
   3448 O         -49.8290   -6.2980  -42.3650 O.2     219 ILE    0.0900
   3449 CB        -53.0990   -6.2590  -42.4410 C.3     219 ILE   -0.0900
   3450 CG1       -54.1670   -5.7870  -41.4670 C.3     219 ILE    0.0900
   3451 CG2       -52.5800   -7.6350  -42.0470 C.3     219 ILE   -0.2700
   3452 CD        -55.2250   -6.8070  -41.2310 C.3     219 ILE    0.0900
   3453 HN        -53.3320   -3.9300  -43.3450 H       219 ILE    0.0900
   3454 HA        -51.6700   -4.9940  -41.4580 H       219 ILE    0.0900
   3455 HB        -53.5640   -6.3140  -43.4480 H       219 ILE   -0.1800
   3456 HG11      -54.6410   -4.8690  -41.8730 H       219 ILE    0.0900
   3457 HG12      -53.6840   -5.5440  -40.4970 H       219 ILE    0.0900
   3458 HG21      -52.1190   -7.5950  -41.0370 H       219 ILE   -0.2700
   3459 HG22      -51.8110   -7.9720  -42.7760 H       219 ILE    0.0900
   3460 HG23      -53.4190   -8.3640  -42.0250 H       219 ILE    0.0900
   3461 HD1       -54.8120   -7.6580  -40.6490 H       219 ILE    0.0900
   3462 HD2       -55.6030   -7.1920  -42.2020 H       219 ILE    0.5100
   3463 HD3       -56.0630   -6.3570  -40.6570 H       219 ILE   -0.5100
   3464 N         -50.7080   -6.0520  -44.3980 N.am    220 PHE   -0.4700
   3465 CA        -49.5280   -6.6240  -45.0270 C.3     220 PHE    0.3100
   3466 C         -48.2690   -5.7640  -44.8970 C.2     220 PHE    0.0700
   3467 O         -47.1640   -6.2610  -44.6400 O.2     220 PHE    0.0900
   3468 CB        -49.7970   -6.8970  -46.4870 C.3     220 PHE   -0.1800
   3469 CG        -49.9360   -8.3430  -46.7910 C.ar    220 PHE    0.0900
   3470 CD1       -48.8020   -9.1260  -47.0480 C.ar    220 PHE    0.0900
   3471 CD2       -51.2090   -8.9400  -46.8070 C.ar    220 PHE    0.0000
   3472 CE1       -48.9380  -10.4850  -47.3290 C.ar    220 PHE   -0.1150
   3473 CE2       -51.3710  -10.2970  -47.0930 C.ar    220 PHE    0.1150
   3474 CZ        -50.2350  -11.0750  -47.3570 C.ar    220 PHE   -0.1150
   3475 HN        -51.4600   -5.7850  -44.9960 H       220 PHE    0.1150
   3476 HA        -49.2810   -7.5390  -44.5120 H       220 PHE   -0.1150
   3477 HB1       -48.9540   -6.5080  -47.0970 H       220 PHE    0.1150
   3478 HB2       -50.7450   -6.4020  -46.7870 H       220 PHE   -0.1150
   3479 HD1       -47.8200   -8.6760  -47.0280 H       220 PHE    0.1150
   3480 HD2       -52.0790   -8.3370  -46.5940 H       220 PHE   -0.1150
   3481 HE1       -48.0640  -11.0890  -47.5250 H       220 PHE    0.1150
   3482 HE2       -52.3550  -10.7410  -47.1110 H       220 PHE    0.5100
   3483 HZ        -50.3430  -12.1250  -47.5840 H       220 PHE   -0.5100
   3484 N         -48.4210   -4.4660  -45.0940 N.am    221 PHE   -0.4700
   3485 CA        -47.3090   -3.5870  -44.8690 C.3     221 PHE    0.3100
   3486 C         -46.8180   -3.7410  -43.4390 C.2     221 PHE    0.0700
   3487 O         -45.7280   -4.2630  -43.2120 O.2     221 PHE    0.0900
   3488 CB        -47.7230   -2.1540  -45.1070 C.3     221 PHE   -0.1800
   3489 CG        -46.6760   -1.1610  -44.7200 C.ar    221 PHE    0.0900
   3490 CD1       -45.5120   -1.0440  -45.4650 C.ar    221 PHE    0.0900
   3491 CD2       -46.8510   -0.3370  -43.6080 C.ar    221 PHE    0.0000
   3492 CE1       -44.5510   -0.1180  -45.1180 C.ar    221 PHE   -0.1150
   3493 CE2       -45.8900    0.5940  -43.2550 C.ar    221 PHE    0.1150
   3494 CZ        -44.7360    0.7000  -44.0100 C.ar    221 PHE   -0.1150
   3495 HN        -49.2790   -4.0540  -45.3930 H       221 PHE    0.1150
   3496 HA        -46.5150   -3.8680  -45.5480 H       221 PHE   -0.1150
   3497 HB1       -48.6290   -1.9290  -44.5060 H       221 PHE    0.1150
   3498 HB2       -47.9350   -2.0070  -46.1880 H       221 PHE   -0.1150
   3499 HD1       -45.3570   -1.6830  -46.3220 H       221 PHE    0.1150
   3500 HD2       -47.7510   -0.4260  -43.0170 H       221 PHE   -0.1150
   3501 HE1       -43.6520   -0.0290  -45.7100 H       221 PHE    0.1150
   3502 HE2       -46.0390    1.2310  -42.3970 H       221 PHE    0.5100
   3503 HZ        -43.9780    1.4190  -43.7390 H       221 PHE   -0.5100
   3504 N         -47.6330   -3.3100  -42.4740 N.am    222 CYS   -0.4700
   3505 CA        -47.1950   -3.2550  -41.0910 C.3     222 CYS    0.3100
   3506 C         -46.5470   -4.5230  -40.6410 C.2     222 CYS    0.0700
   3507 O         -45.5330   -4.4820  -39.9690 O.2     222 CYS    0.0900
   3508 CB        -48.3420   -2.9500  -40.1590 C.3     222 CYS   -0.1100
   3509 SG        -48.9520   -1.2900  -40.3310 S.3     222 CYS    0.0900
   3510 HN        -48.5660   -3.0120  -42.6560 H       222 CYS    0.0900
   3511 HA        -46.4400   -2.4870  -41.0150 H       222 CYS   -0.2300
   3512 HB1       -47.9970   -3.1090  -39.1140 H       222 CYS    0.1600
   3513 HB2       -49.1640   -3.6670  -40.3670 H       222 CYS    0.5100
   3514 HG1       -47.8790   -0.7180  -39.8010 H       222 CYS   -0.5100
   3515 N         -47.1110   -5.6620  -40.9950 N.am    223 TYR   -0.4700
   3516 CA        -46.4840   -6.8890  -40.5550 C.3     223 TYR    0.3100
   3517 C         -45.2230   -7.2140  -41.3330 C.2     223 TYR    0.0700
   3518 O         -44.2550   -7.6780  -40.7430 O.2     223 TYR    0.0900
   3519 CB        -47.4580   -8.0680  -40.5070 C.3     223 TYR   -0.1800
   3520 CG        -48.3850   -8.0390  -39.3070 C.ar    223 TYR    0.0900
   3521 CD1       -47.8810   -8.0870  -38.0110 C.ar    223 TYR    0.0900
   3522 CD2       -49.7660   -7.9670  -39.4650 C.ar    223 TYR    0.0000
   3523 CE1       -48.7310   -8.0580  -36.9070 C.ar    223 TYR   -0.1150
   3524 CE2       -50.6200   -7.9490  -38.3650 C.ar    223 TYR    0.1150
   3525 CZ        -50.0980   -7.9920  -37.0910 C.ar    223 TYR   -0.1150
   3526 OH        -50.9370   -7.9690  -36.0010 O.3     223 TYR    0.1150
   3527 HN        -47.9390   -5.7300  -41.5460 H       223 TYR    0.1100
   3528 HA        -46.0770   -6.7100  -39.5700 H       223 TYR   -0.5400
   3529 HB1       -46.8830   -9.0170  -40.4570 H       223 TYR    0.4300
   3530 HB2       -48.0960   -8.0540  -41.4170 H       223 TYR   -0.1150
   3531 HD1       -46.8140   -8.1470  -37.8590 H       223 TYR    0.1150
   3532 HD2       -50.1840   -7.9250  -40.4590 H       223 TYR   -0.1150
   3533 HE1       -48.3210   -8.0870  -35.9080 H       223 TYR    0.1150
   3534 HE2       -51.6890   -7.9010  -38.5110 H       223 TYR    0.5100
   3535 HH        -51.8410   -7.9230  -36.3230 H       223 TYR   -0.5100
   3536 N         -45.2070   -6.9520  -42.6400 N.am    224 GLY   -0.4700
   3537 CA        -43.9800   -7.0900  -43.4050 C.3     224 GLY    0.3100
   3538 C         -42.8510   -6.3310  -42.7210 C.2     224 GLY   -0.0200
   3539 O         -41.8260   -6.9100  -42.3590 O.2     224 GLY    0.0900
   3540 HN        -46.0170   -6.6570  -43.1410 H       224 GLY    0.0900
   3541 HA1       -44.1430   -6.6870  -44.3930 H       224 GLY    0.5100
   3542 HA2       -43.7280   -8.1380  -43.4670 H       224 GLY   -0.5100
   3543 N         -43.0700   -5.0280  -42.5250 N.am    225 GLN   -0.4700
   3544 CA        -42.1290   -4.1400  -41.8420 C.3     225 GLN    0.3100
   3545 C         -41.5650   -4.7710  -40.5960 C.2     225 GLN    0.0700
   3546 O         -40.3740   -4.6780  -40.3140 O.2     225 GLN    0.0900
   3547 CB        -42.8260   -2.8430  -41.4250 C.3     225 GLN   -0.1800
   3548 CG        -43.0310   -1.8670  -42.5570 C.3     225 GLN    0.0900
   3549 CD        -41.7200   -1.4770  -43.2360 C.2     225 GLN    0.0900
   3550 NE2       -41.5200   -1.9390  -44.4850 N.am    225 GLN   -0.1800
   3551 OE1       -40.8930   -0.7730  -42.6470 O.2     225 GLN    0.0900
   3552 HN        -43.9080   -4.5920  -42.8450 H       225 GLN    0.0900
   3553 HA        -41.3140   -3.9290  -42.5190 H       225 GLN    0.5500
   3554 HB1       -42.2140   -2.3500  -40.6420 H       225 GLN   -0.5500
   3555 HB2       -43.8190   -3.0990  -40.9980 H       225 GLN   -0.6200
   3556 HG1       -43.5090   -0.9470  -42.1580 H       225 GLN    0.3200
   3557 HG2       -43.6990   -2.3270  -43.3150 H       225 GLN    0.3000
   3558 HE21      -40.6780   -1.7120  -44.9740 H       225 GLN    0.5100
   3559 HE22      -42.2150   -2.5100  -44.9240 H       225 GLN   -0.5100
   3560 N         -42.4620   -5.4020  -39.8460 N.am    226 LEU   -0.4700
   3561 CA        -42.1540   -5.9600  -38.5490 C.3     226 LEU    0.3100
   3562 C         -41.3800   -7.2520  -38.6720 C.2     226 LEU    0.0700
   3563 O         -40.4130   -7.4670  -37.9500 O.2     226 LEU    0.0900
   3564 CB        -43.4450   -6.2030  -37.7790 C.3     226 LEU   -0.1800
   3565 CG        -43.2500   -6.5260  -36.3060 C.3     226 LEU    0.0900
   3566 CD1       -44.1320   -5.6210  -35.4800 C.3     226 LEU    0.0900
   3567 CD2       -43.5440   -7.9930  -36.0400 C.3     226 LEU   -0.0900
   3568 HN        -43.4040   -5.5210  -40.1500 H       226 LEU    0.0900
   3569 HA        -41.5230   -5.2610  -38.0200 H       226 LEU   -0.2700
   3570 HB1       -43.9800   -7.0530  -38.2550 H       226 LEU    0.0900
   3571 HB2       -44.0740   -5.2920  -37.8570 H       226 LEU    0.0900
   3572 HG        -42.1860   -6.3700  -36.0270 H       226 LEU    0.0900
   3573 HD11      -45.1990   -5.7750  -35.7510 H       226 LEU   -0.2700
   3574 HD12      -43.8680   -4.5590  -35.6680 H       226 LEU    0.0900
   3575 HD13      -44.0050   -5.8520  -34.4000 H       226 LEU    0.0900
   3576 HD21      -42.8610   -8.6340  -36.6370 H       226 LEU    0.0900
   3577 HD22      -44.5910   -8.2270  -36.3270 H       226 LEU    0.5100
   3578 HD23      -43.3920   -8.2190  -34.9630 H       226 LEU   -0.5100
   3579 N         -41.7990   -8.1220  -39.5830 N.am    227 VAL   -0.4700
   3580 CA        -41.0540   -9.3440  -39.8200 C.3     227 VAL    0.3100
   3581 C         -39.7370   -8.9670  -40.4620 C.2     227 VAL    0.0700
   3582 O         -38.7850   -9.7450  -40.4730 O.2     227 VAL    0.0900
   3583 CB        -41.8150  -10.3160  -40.7050 C.3     227 VAL   -0.0900
   3584 CG1       -41.0690  -11.6180  -40.8180 C.3     227 VAL    0.0900
   3585 CG2       -43.1410  -10.5830  -40.0930 C.3     227 VAL   -0.2700
   3586 HN        -42.6190   -7.9800  -40.1320 H       227 VAL    0.0900
   3587 HA        -40.8560   -9.7970  -38.8600 H       227 VAL    0.0900
   3588 HB        -41.9390   -9.8740  -41.7170 H       227 VAL    0.0900
   3589 HG11      -40.6320  -11.8950  -39.8350 H       227 VAL   -0.2700
   3590 HG12      -40.2450  -11.5200  -41.5570 H       227 VAL    0.0900
   3591 HG13      -41.7630  -12.4250  -41.1360 H       227 VAL    0.0900
   3592 HG21      -43.7160   -9.6370  -40.0020 H       227 VAL    0.0900
   3593 HG22      -43.0090  -11.0170  -39.0790 H       227 VAL    0.5100
   3594 HG23      -43.7160  -11.2880  -40.7310 H       227 VAL   -0.5100
   3595 N         -39.6720   -7.7480  -40.9840 N.am    228 PHE   -0.4700
   3596 CA        -38.4040   -7.2080  -41.4360 C.3     228 PHE    0.3100
   3597 C         -37.5370   -6.8270  -40.2380 C.2     228 PHE    0.0700
   3598 O         -36.5310   -7.4780  -39.9500 O.2     228 PHE    0.0900
   3599 CB        -38.6160   -6.0000  -42.3400 C.3     228 PHE   -0.1800
   3600 CG        -37.3440   -5.4920  -42.9540 C.ar    228 PHE    0.0900
   3601 CD1       -36.4630   -6.3720  -43.5740 C.ar    228 PHE    0.0900
   3602 CD2       -37.0280   -4.1390  -42.9180 C.ar    228 PHE    0.0000
   3603 CE1       -35.2940   -5.9170  -44.1420 C.ar    228 PHE   -0.1150
   3604 CE2       -35.8540   -3.6740  -43.4930 C.ar    228 PHE    0.1150
   3605 CZ        -34.9890   -4.5660  -44.1030 C.ar    228 PHE   -0.1150
   3606 HN        -40.4720   -7.1620  -41.0870 H       228 PHE    0.1150
   3607 HA        -37.8830   -7.9880  -41.9700 H       228 PHE   -0.1150
   3608 HB1       -39.0530   -5.1680  -41.7480 H       228 PHE    0.1150
   3609 HB2       -39.2980   -6.2770  -43.1720 H       228 PHE   -0.1150
   3610 HD1       -36.6980   -7.4250  -43.6110 H       228 PHE    0.1150
   3611 HD2       -37.7020   -3.4450  -42.4400 H       228 PHE   -0.1150
   3612 HE1       -34.6150   -6.6110  -44.6150 H       228 PHE    0.1150
   3613 HE2       -35.6170   -2.6200  -43.4640 H       228 PHE    0.5100
   3614 HZ        -34.0740   -4.2090  -44.5510 H       228 PHE   -0.5100
   3615 N         -37.9470   -5.7670  -39.5440 N.am    229 THR   -0.4700
   3616 CA        -37.2780   -5.2770  -38.3430 C.3     229 THR    0.3100
   3617 C         -36.7210   -6.3780  -37.4380 C.2     229 THR    0.0700
   3618 O         -35.5780   -6.3100  -36.9850 O.2     229 THR    0.0900
   3619 CB        -38.2290   -4.3880  -37.5160 C.3     229 THR    0.1400
   3620 CG2       -37.7150   -4.2320  -36.1120 C.3     229 THR    0.0900
   3621 OG1       -38.3060   -3.0900  -38.1080 O.3     229 THR   -0.6600
   3622 HN        -38.7510   -5.2490  -39.8230 H       229 THR    0.4300
   3623 HA        -36.4100   -4.7140  -38.6500 H       229 THR   -0.2700
   3624 HB        -39.2450   -4.8360  -37.4950 H       229 THR    0.0900
   3625 HG1       -37.3990   -2.8080  -38.2460 H       229 THR    0.0900
   3626 HG21      -36.6450   -3.9320  -36.1280 H       229 THR    0.0900
   3627 HG22      -37.8040   -5.1960  -35.5670 H       229 THR    0.5100
   3628 HG23      -38.2950   -3.4470  -35.5810 H       229 THR   -0.5100
   3629 N         -37.5320   -7.3970  -37.1720 N.am    230 VAL   -0.4700
   3630 CA        -37.1500   -8.4670  -36.2640 C.3     230 VAL    0.3100
   3631 C         -36.2120   -9.4820  -36.9060 C.2     230 VAL    0.0700
   3632 O         -35.3570  -10.0690  -36.2490 O.2     230 VAL    0.0900
   3633 CB        -38.3980   -9.1770  -35.7210 C.3     230 VAL   -0.0900
   3634 CG1       -38.0520  -10.5270  -35.1290 C.3     230 VAL    0.0900
   3635 CG2       -39.0670   -8.2980  -34.6890 C.3     230 VAL   -0.2700
   3636 HN        -38.4370   -7.4730  -37.5830 H       230 VAL    0.0900
   3637 HA        -36.5800   -8.0350  -35.4560 H       230 VAL    0.0900
   3638 HB        -39.1260   -9.3170  -36.5480 H       230 VAL    0.0900
   3639 HG11      -37.2030  -10.4270  -34.4190 H       230 VAL   -0.2700
   3640 HG12      -37.7570  -11.2300  -35.9370 H       230 VAL    0.0900
   3641 HG13      -38.9270  -10.9350  -34.5800 H       230 VAL    0.0900
   3642 HG21      -39.3670   -7.3310  -35.1470 H       230 VAL    0.0900
   3643 HG22      -38.3640   -8.0920  -33.8540 H       230 VAL    0.5100
   3644 HG23      -39.9770   -8.8020  -34.2960 H       230 VAL   -0.5100
   3645 N         -36.3730   -9.6970  -38.2020 N.am    231 LYS   -0.4700
   3646 CA        -35.4670  -10.5840  -38.9060 C.3     231 LYS    0.3100
   3647 C         -34.0780   -9.9510  -38.9690 C.2     231 LYS    0.0700
   3648 O         -33.0600  -10.6500  -38.8970 O.2     231 LYS    0.0900
   3649 CB        -35.9980  -10.9220  -40.3080 C.3     231 LYS   -0.1800
   3650 CG        -36.9930  -12.0860  -40.3370 C.3     231 LYS    0.0900
   3651 CD        -36.7320  -13.0070  -41.5180 C.3     231 LYS    0.0900
   3652 CE        -37.6670  -14.1960  -41.5360 C.3     231 LYS   -0.1800
   3653 NZ        -37.4960  -15.0450  -40.3330 N.4     231 LYS    0.0900
   3654 HN        -37.1000   -9.2740  -38.7370 H       231 LYS    0.0900
   3655 HA        -35.3620  -11.4850  -38.3200 H       231 LYS   -0.1800
   3656 HB1       -35.1350  -11.1810  -40.9570 H       231 LYS    0.0900
   3657 HB2       -36.5000  -10.0200  -40.7200 H       231 LYS    0.0900
   3658 HG1       -38.0240  -11.6810  -40.4110 H       231 LYS    0.2100
   3659 HG2       -36.9020  -12.6660  -39.3950 H       231 LYS    0.0500
   3660 HD1       -35.6850  -13.3730  -41.4640 H       231 LYS    0.0500
   3661 HD2       -36.8630  -12.4310  -42.4590 H       231 LYS   -0.3000
   3662 HE1       -37.4560  -14.8260  -42.4270 H       231 LYS    0.3300
   3663 HE2       -38.7200  -13.8450  -41.5570 H       231 LYS    0.3300
   3664 HZ1       -38.2480  -14.8290  -39.6470 H       231 LYS    0.3300
   3665 HZ2       -36.5680  -14.8540  -39.9030 H       231 LYS    0.5100
   3666 HZ3       -37.5520  -16.0470  -40.6050 H       231 LYS   -0.5100
   3667 N         -34.0490   -8.6220  -39.0830 N.am    232 GLU   -0.4700
   3668 CA        -32.8000   -7.8710  -39.1320 C.3     232 GLU    0.3100
   3669 C         -32.0830   -7.9030  -37.7940 C.2     232 GLU    0.0700
   3670 O         -30.9190   -8.3170  -37.7110 O.2     232 GLU    0.0900
   3671 CB        -33.0550   -6.4210  -39.5340 C.3     232 GLU   -0.1800
   3672 CG        -31.9090   -5.8010  -40.3370 C.3     232 GLU    0.0900
   3673 CD        -32.3590   -4.6490  -41.2550 C.2     232 GLU    0.0900
   3674 OE1       -33.1290   -3.7740  -40.7900 O.co2   232 GLU   -0.2800
   3675 OE2       -31.9470   -4.6230  -42.4450 O.co2   232 GLU    0.0900
   3676 HN        -34.8840   -8.0810  -39.1390 H       232 GLU    0.0900
   3677 HA        -32.1510   -8.3490  -39.8510 H       232 GLU    0.6200
   3678 HB1       -33.2070   -5.8200  -38.6120 H       232 GLU   -0.7600
   3679 HB2       -33.9810   -6.3800  -40.1470 H       232 GLU   -0.7600
   3680 HG1       -31.4470   -6.5900  -40.9680 H       232 GLU    0.5100
   3681 HG2       -31.1490   -5.4080  -39.6300 H       232 GLU   -0.5100
   3682 N         -32.7830   -7.4620  -36.7450 N.am    233 ALA   -0.4700
   3683 CA        -32.2670   -7.4890  -35.3800 C.3     233 ALA    0.3100
   3684 C         -31.7380   -8.8600  -34.9560 C.2     233 ALA    0.0700
   3685 O         -30.8430   -8.9670  -34.1350 O.2     233 ALA    0.0900
   3686 CB        -33.3390   -7.0270  -34.4310 C.3     233 ALA   -0.2700
   3687 HN        -33.7020   -7.0900  -36.8510 H       233 ALA    0.0900
   3688 HA        -31.4080   -6.8370  -35.3290 H       233 ALA    0.0900
   3689 HB1       -34.2240   -7.6960  -34.5010 H       233 ALA    0.0900
   3690 HB2       -33.6550   -5.9940  -34.6910 H       233 ALA    0.5100
   3691 HB3       -32.9570   -7.0500  -33.3880 H       233 ALA   -0.5100
   3692 N         -32.3290   -9.9130  -35.4850 N.am    234 ALA   -0.4700
   3693 CA        -31.8340  -11.2530  -35.2440 C.3     234 ALA    0.3100
   3694 C         -30.4840  -11.4990  -35.8500 C.2     234 ALA    0.0700
   3695 O         -29.6260  -12.1070  -35.2450 O.2     234 ALA    0.0900
   3696 CB        -32.8070  -12.2630  -35.7920 C.3     234 ALA   -0.2700
   3697 HN        -33.1350   -9.8370  -36.0680 H       234 ALA    0.0900
   3698 HA        -31.7140  -11.3820  -34.1790 H       234 ALA    0.0900
   3699 HB1       -32.9350  -12.1170  -36.8860 H       234 ALA    0.0900
   3700 HB2       -33.7970  -12.1420  -35.3000 H       234 ALA    0.5100
   3701 HB3       -32.4250  -13.2910  -35.6140 H       234 ALA   -0.5100
   3702 N         -30.3110  -11.0360  -37.0730 N.am    235 ALA   -0.4700
   3703 CA        -29.0920  -11.2430  -37.8110 C.3     235 ALA    0.3100
   3704 C         -27.9700  -10.5480  -37.1220 C.2     235 ALA    0.0700
   3705 O         -26.8510  -11.0250  -37.0890 O.2     235 ALA    0.0900
   3706 CB        -29.2300  -10.6900  -39.2010 C.3     235 ALA   -0.2700
   3707 HN        -31.0210  -10.5190  -37.5440 H       235 ALA    0.0900
   3708 HA        -28.8930  -12.3040  -37.8460 H       235 ALA    0.0900
   3709 HB1       -29.4450   -9.6010  -39.1590 H       235 ALA    0.0900
   3710 HB2       -30.0680  -11.1960  -39.7280 H       235 ALA    0.5100
   3711 HB3       -28.2860  -10.8440  -39.7660 H       235 ALA   -0.5100
   3712 N         -28.2950   -9.3940  -36.5690 N.am    236 GLN   -0.4700
   3713 CA        -27.3350   -8.4490  -36.0580 C.3     236 GLN    0.3100
   3714 C         -26.9690   -8.8650  -34.6750 C.2     236 GLN    0.0700
   3715 O         -26.3230   -8.1390  -33.9560 O.2     236 GLN    0.0900
   3716 CB        -27.9770   -7.0800  -35.9820 C.3     236 GLN   -0.1800
   3717 CG        -27.0490   -5.9160  -36.2140 C.3     236 GLN    0.0900
   3718 CD        -25.8130   -6.3220  -36.9530 C.2     236 GLN    0.0900
   3719 NE2       -25.1610   -5.3600  -37.5900 N.am    236 GLN   -0.1800
   3720 OE1       -25.3930   -7.4480  -36.9600 O.2     236 GLN    0.0900
   3721 HN        -29.2480   -9.1180  -36.4780 H       236 GLN    0.0900
   3722 HA        -26.4840   -8.4340  -36.7230 H       236 GLN    0.5500
   3723 HB1       -28.4280   -6.9670  -34.9750 H       236 GLN   -0.5500
   3724 HB2       -28.7830   -7.0350  -36.7450 H       236 GLN   -0.6200
   3725 HG1       -26.7510   -5.4870  -35.2330 H       236 GLN    0.3200
   3726 HG2       -27.5790   -5.1400  -36.8060 H       236 GLN    0.3000
   3727 HE21      -24.3290   -5.5740  -38.1000 H       236 GLN    0.5100
   3728 HE22      -25.5010   -4.4200  -37.5590 H       236 GLN   -0.5100
   3729 N         -27.5550   -9.9810  -34.2700 N.am    237 GLN   -0.4700
   3730 CA        -27.4140  -10.5060  -32.9400 C.3     237 GLN    0.3100
   3731 C         -27.5280  -12.0000  -32.9860 C.2     237 GLN    0.0700
   3732 O         -28.3700  -12.5720  -32.3370 O.2     237 GLN    0.0900
   3733 CB        -28.5500   -9.9730  -32.1000 C.3     237 GLN   -0.1800
   3734 CG        -28.2850   -9.9220  -30.6200 C.3     237 GLN    0.0900
   3735 CD        -29.1720   -8.9220  -29.9290 C.2     237 GLN    0.0900
   3736 NE2       -29.6980   -8.0060  -30.5740 N.am    237 GLN   -0.1800
   3737 OE1       -29.3550   -9.0740  -28.6470 O.2     237 GLN    0.0900
   3738 HN        -28.1310  -10.5160  -34.8830 H       237 GLN    0.0900
   3739 HA        -26.4600  -10.1910  -32.5440 H       237 GLN    0.5500
   3740 HB1       -29.4360  -10.6170  -32.2700 H       237 GLN   -0.5500
   3741 HB2       -28.7800   -8.9440  -32.4450 H       237 GLN   -0.6200
   3742 HG1       -27.2250   -9.6380  -30.4470 H       237 GLN    0.3200
   3743 HG2       -28.4690  -10.9260  -30.1810 H       237 GLN    0.3000
   3744 HE21      -29.5340   -7.9290  -31.5570 H       237 GLN    0.5100
   3745 HE22      -30.2870   -7.3430  -30.1120 H       237 GLN   -0.5100
   3746 N         -26.6630  -12.6420  -33.7360 N.am    238 GLN   -0.4700
   3747 CA        -26.6510  -14.0810  -33.8080 C.3     238 GLN    0.3100
   3748 C         -26.2670  -14.7110  -32.4960 C.2     238 GLN    0.0700
   3749 O         -26.6090  -15.8410  -32.2120 O.2     238 GLN    0.0900
   3750 CB        -25.6880  -14.5370  -34.8790 C.3     238 GLN   -0.1800
   3751 CG        -26.3630  -14.8620  -36.1840 C.3     238 GLN    0.0900
   3752 CD        -25.8650  -13.9790  -37.2800 C.2     238 GLN    0.0900
   3753 NE2       -26.1740  -14.3380  -38.5110 N.am    238 GLN   -0.1800
   3754 OE1       -25.2020  -12.9860  -37.0290 O.2     238 GLN    0.0900
   3755 HN        -25.9800  -12.1670  -34.2860 H       238 GLN    0.0900
   3756 HA        -27.6520  -14.4150  -34.0340 H       238 GLN    0.5500
   3757 HB1       -25.1580  -15.4430  -34.5170 H       238 GLN   -0.5500
   3758 HB2       -24.9450  -13.7300  -35.0550 H       238 GLN   -0.6200
   3759 HG1       -27.4600  -14.7210  -36.0780 H       238 GLN    0.3200
   3760 HG2       -26.1560  -15.9210  -36.4510 H       238 GLN    0.3000
   3761 HE21      -25.8690  -13.7850  -39.2860 H       238 GLN    0.5100
   3762 HE22      -26.7150  -15.1640  -38.6700 H       238 GLN   -0.5100
   3763 N         -25.5020  -13.9870  -31.7070 N.am    239 GLU   -0.4700
   3764 CA        -24.9060  -14.5460  -30.5260 C.3     239 GLU    0.3100
   3765 C         -25.9980  -14.9940  -29.6070 C.2     239 GLU    0.0700
   3766 O         -25.7890  -15.8380  -28.7540 O.2     239 GLU    0.0900
   3767 CB        -24.0470  -13.5090  -29.8350 C.3     239 GLU   -0.1800
   3768 CG        -24.7810  -12.2500  -29.4630 C.3     239 GLU    0.0900
   3769 CD        -24.2960  -11.0600  -30.2360 C.2     239 GLU    0.0900
   3770 OE1       -23.6050  -11.2500  -31.2450 O.co2   239 GLU   -0.2800
   3771 OE2       -24.6110   -9.9350  -29.8390 O.co2   239 GLU    0.0900
   3772 HN        -25.3040  -13.0270  -31.8900 H       239 GLU    0.0900
   3773 HA        -24.3070  -15.3940  -30.8220 H       239 GLU    0.6200
   3774 HB1       -23.2090  -13.2400  -30.5120 H       239 GLU   -0.7600
   3775 HB2       -23.6310  -13.9600  -28.9100 H       239 GLU   -0.7600
   3776 HG1       -24.6360  -12.0510  -28.3790 H       239 GLU    0.5100
   3777 HG2       -25.8640  -12.3860  -29.6660 H       239 GLU   -0.5100
   3778 N         -27.1660  -14.3880  -29.7530 N.am    240 SER   -0.4700
   3779 CA        -28.3220  -14.6760  -28.9060 C.3     240 SER    0.3100
   3780 C         -29.2410  -15.7330  -29.5120 C.2     240 SER    0.0700
   3781 O         -29.7260  -15.5700  -30.6240 O.2     240 SER    0.0900
   3782 CB        -29.1240  -13.3990  -28.6600 C.3     240 SER    0.0500
   3783 OG        -30.4460  -13.7250  -28.2820 O.3     240 SER    0.0900
   3784 HN        -27.3110  -13.6980  -30.4570 H       240 SER    0.0900
   3785 HA        -27.9620  -15.0820  -27.9730 H       240 SER   -0.6600
   3786 HB1       -29.1550  -12.7890  -29.5860 H       240 SER    0.4300
   3787 HB2       -28.6520  -12.8090  -27.8450 H       240 SER    0.5100
   3788 HG1       -30.9370  -12.9010  -28.2980 H       240 SER   -0.5100
   3789 N         -29.4800  -16.8110  -28.7670 N.am    241 ALA   -0.4700
   3790 CA        -30.3930  -17.8620  -29.2100 C.3     241 ALA    0.3100
   3791 C         -31.8600  -17.4470  -28.9840 C.2     241 ALA    0.0700
   3792 O         -32.7460  -17.7940  -29.7670 O.2     241 ALA    0.0900
   3793 CB        -30.0700  -19.1890  -28.5160 C.3     241 ALA   -0.2700
   3794 HN        -29.0480  -16.9490  -27.8780 H       241 ALA    0.0900
   3795 HA        -30.2910  -17.9650  -30.2800 H       241 ALA    0.0900
   3796 HB1       -30.1680  -19.0770  -27.4150 H       241 ALA    0.0900
   3797 HB2       -29.0280  -19.4940  -28.7500 H       241 ALA    0.5100
   3798 HB3       -30.7770  -19.9760  -28.8570 H       241 ALA   -0.5100
   3799 N         -32.1060  -16.6840  -27.9220 N.am    242 THR   -0.4700
   3800 CA        -33.4350  -16.1610  -27.6510 C.3     242 THR    0.3100
   3801 C         -33.9260  -15.2570  -28.7660 C.2     242 THR    0.0700
   3802 O         -35.0340  -15.4320  -29.2710 O.2     242 THR    0.0900
   3803 CB        -33.4860  -15.3790  -26.3280 C.3     242 THR    0.1400
   3804 CG2       -34.3500  -14.1660  -26.4760 C.3     242 THR    0.0900
   3805 OG1       -34.0510  -16.2000  -25.3020 O.3     242 THR   -0.6600
   3806 HN        -31.3960  -16.4390  -27.2680 H       242 THR    0.4300
   3807 HA        -34.1150  -16.9990  -27.6120 H       242 THR   -0.2700
   3808 HB        -32.4590  -15.0800  -26.0260 H       242 THR    0.0900
   3809 HG1       -34.0580  -15.6630  -24.5060 H       242 THR    0.0900
   3810 HG21      -35.3260  -14.4460  -26.9270 H       242 THR    0.0900
   3811 HG22      -33.8520  -13.4250  -27.1400 H       242 THR    0.5100
   3812 HG23      -34.5360  -13.7100  -25.4810 H       242 THR   -0.5100
   3813 N         -33.1070  -14.2840  -29.1550 N.am    243 THR   -0.4700
   3814 CA        -33.4730  -13.3930  -30.2520 C.3     243 THR    0.3100
   3815 C         -33.6440  -14.1970  -31.5370 C.2     243 THR    0.0700
   3816 O         -34.3110  -13.7820  -32.4900 O.2     243 THR    0.0900
   3817 CB        -32.4230  -12.2910  -30.4630 C.3     243 THR    0.1400
   3818 CG2       -32.8060  -11.3990  -31.6380 C.3     243 THR    0.0900
   3819 OG1       -32.3280  -11.4960  -29.2760 O.3     243 THR   -0.6600
   3820 HN        -32.2230  -14.1220  -28.7240 H       243 THR    0.4300
   3821 HA        -34.4300  -12.9530  -30.0140 H       243 THR   -0.2700
   3822 HB        -31.4310  -12.7460  -30.6740 H       243 THR    0.0900
   3823 HG1       -31.7880  -10.7390  -29.5080 H       243 THR    0.0900
   3824 HG21      -33.8590  -11.0620  -31.5330 H       243 THR    0.0900
   3825 HG22      -32.7060  -11.9630  -32.5900 H       243 THR    0.5100
   3826 HG23      -32.1480  -10.5030  -31.6630 H       243 THR   -0.5100
   3827 N         -33.0360  -15.3760  -31.5440 N.am    244 GLN   -0.4700
   3828 CA        -33.1570  -16.2700  -32.6690 C.3     244 GLN    0.3100
   3829 C         -34.5450  -16.8770  -32.7020 C.2     244 GLN    0.0700
   3830 O         -35.2170  -16.8380  -33.7310 O.2     244 GLN    0.0900
   3831 CB        -32.0530  -17.3340  -32.6330 C.3     244 GLN   -0.1800
   3832 CG        -30.6970  -16.7950  -33.1030 C.3     244 GLN    0.0900
   3833 CD        -30.8400  -15.7000  -34.1680 C.2     244 GLN    0.0900
   3834 NE2       -31.0250  -16.0040  -35.3640 N.am    244 GLN   -0.1800
   3835 OE1       -30.7730  -14.4470  -33.7570 O.2     244 GLN    0.0900
   3836 HN        -32.4760  -15.6930  -30.7830 H       244 GLN    0.0900
   3837 HA        -33.0840  -15.6840  -33.5730 H       244 GLN    0.5500
   3838 HB1       -32.3490  -18.1790  -33.2900 H       244 GLN   -0.5500
   3839 HB2       -31.9490  -17.7060  -31.5920 H       244 GLN   -0.6200
   3840 HG1       -30.1040  -17.6310  -33.5320 H       244 GLN    0.3200
   3841 HG2       -30.1530  -16.3730  -32.2310 H       244 GLN    0.3000
   3842 HE21      -31.1180  -15.2860  -36.0540 H       244 GLN    0.5100
   3843 HE22      -31.0810  -16.9660  -35.6320 H       244 GLN   -0.5100
   3844 N         -34.9740  -17.4200  -31.5610 N.am    245 LYS   -0.4700
   3845 CA        -36.3370  -17.9090  -31.3790 C.3     245 LYS    0.3100
   3846 C         -37.3600  -16.8240  -31.6510 C.2     245 LYS    0.0700
   3847 O         -38.2080  -16.9890  -32.5230 O.2     245 LYS    0.0900
   3848 CB        -36.5490  -18.4430  -29.9630 C.3     245 LYS   -0.1800
   3849 CG        -35.9420  -19.8190  -29.7000 C.3     245 LYS    0.0900
   3850 CD        -36.0330  -20.1690  -28.2110 C.3     245 LYS    0.0900
   3851 CE        -34.7120  -20.7270  -27.6710 C.3     245 LYS   -0.1800
   3852 NZ        -34.4870  -20.3600  -26.2310 N.4     245 LYS    0.0900
   3853 HN        -34.3750  -17.5170  -30.7700 H       245 LYS    0.0900
   3854 HA        -36.5090  -18.6920  -32.1020 H       245 LYS   -0.1800
   3855 HB1       -37.6410  -18.5030  -29.7730 H       245 LYS    0.0900
   3856 HB2       -36.0980  -17.7220  -29.2490 H       245 LYS    0.0900
   3857 HG1       -34.8770  -19.8190  -30.0150 H       245 LYS    0.2100
   3858 HG2       -36.4900  -20.5830  -30.2920 H       245 LYS    0.0500
   3859 HD1       -36.8310  -20.9290  -28.0660 H       245 LYS    0.0500
   3860 HD2       -36.2990  -19.2540  -27.6400 H       245 LYS   -0.3000
   3861 HE1       -33.8640  -20.3140  -28.2580 H       245 LYS    0.3300
   3862 HE2       -34.7180  -21.8350  -27.7390 H       245 LYS    0.3300
   3863 HZ1       -35.2610  -20.7440  -25.6510 H       245 LYS    0.3300
   3864 HZ2       -34.4630  -19.3250  -26.1360 H       245 LYS    0.5100
   3865 HZ3       -33.5820  -20.7580  -25.9090 H       245 LYS   -0.5100
   3866 N         -37.2930  -15.7210  -30.9040 N.am    246 ALA   -0.4700
   3867 CA        -38.2140  -14.6080  -31.1270 C.3     246 ALA    0.3100
   3868 C         -38.4870  -14.3790  -32.6180 C.2     246 ALA    0.0700
   3869 O         -39.6170  -14.5430  -33.0840 O.2     246 ALA    0.0900
   3870 CB        -37.6970  -13.3450  -30.4940 C.3     246 ALA   -0.2700
   3871 HN        -36.6250  -15.6070  -30.1740 H       246 ALA    0.0900
   3872 HA        -39.1690  -14.8760  -30.7010 H       246 ALA    0.0900
   3873 HB1       -36.7110  -13.0760  -30.9280 H       246 ALA    0.0900
   3874 HB2       -37.5740  -13.4930  -29.3990 H       246 ALA    0.5100
   3875 HB3       -38.4060  -12.5110  -30.6800 H       246 ALA   -0.5100
   3876 N         -37.4470  -14.0260  -33.3710 N.am    247 GLU   -0.4700
   3877 CA        -37.5870  -13.7400  -34.7910 C.3     247 GLU    0.3100
   3878 C         -38.2360  -14.8810  -35.5430 C.2     247 GLU    0.0700
   3879 O         -39.0120  -14.6610  -36.4680 O.2     247 GLU    0.0900
   3880 CB        -36.2220  -13.4150  -35.4030 C.3     247 GLU   -0.1800
   3881 CG        -36.1090  -13.6580  -36.9110 C.3     247 GLU    0.0900
   3882 CD        -35.6870  -15.0930  -37.2510 C.2     247 GLU    0.0900
   3883 OE1       -34.9640  -15.7220  -36.4350 O.co2   247 GLU   -0.2800
   3884 OE2       -36.0890  -15.5890  -38.3350 O.co2   247 GLU    0.0900
   3885 HN        -36.5270  -13.9430  -32.9950 H       247 GLU    0.0900
   3886 HA        -38.2580  -12.9020  -34.9000 H       247 GLU    0.6200
   3887 HB1       -35.4570  -14.0380  -34.8930 H       247 GLU   -0.7600
   3888 HB2       -36.0030  -12.3440  -35.2080 H       247 GLU   -0.7600
   3889 HG1       -35.3570  -12.9600  -37.3340 H       247 GLU    0.5100
   3890 HG2       -37.0960  -13.4600  -37.3830 H       247 GLU   -0.5100
   3891 N         -37.9050  -16.1070  -35.1560 N.am    248 LYS   -0.4700
   3892 CA        -38.4670  -17.2800  -35.7950 C.3     248 LYS    0.3100
   3893 C         -39.9500  -17.3990  -35.4480 C.2     248 LYS    0.0700
   3894 O         -40.7990  -17.6190  -36.3230 O.2     248 LYS    0.0900
   3895 CB        -37.6870  -18.5430  -35.3940 C.3     248 LYS   -0.1800
   3896 CG        -38.4760  -19.8530  -35.4930 C.3     248 LYS    0.0900
   3897 CD        -38.8510  -20.2190  -36.9520 C.3     248 LYS    0.0900
   3898 CE        -39.9160  -21.3490  -37.0450 C.3     248 LYS   -0.1800
   3899 NZ        -40.2690  -21.7010  -38.4620 N.4     248 LYS    0.0900
   3900 HN        -37.2600  -16.2740  -34.4140 H       248 LYS    0.0900
   3901 HA        -38.4180  -17.1330  -36.8640 H       248 LYS   -0.1800
   3902 HB1       -37.3470  -18.4220  -34.3440 H       248 LYS    0.0900
   3903 HB2       -36.7980  -18.6260  -36.0530 H       248 LYS    0.0900
   3904 HG1       -39.4100  -19.7540  -34.8980 H       248 LYS    0.2100
   3905 HG2       -37.8630  -20.6740  -35.0640 H       248 LYS    0.0500
   3906 HD1       -37.9330  -20.5510  -37.4830 H       248 LYS    0.0500
   3907 HD2       -39.2500  -19.3120  -37.4550 H       248 LYS   -0.3000
   3908 HE1       -40.8490  -21.0200  -36.5410 H       248 LYS    0.3300
   3909 HE2       -39.5230  -22.2680  -36.5610 H       248 LYS    0.3300
   3910 HZ1       -39.4170  -22.0260  -38.9610 H       248 LYS    0.3300
   3911 HZ2       -40.6540  -20.8620  -38.9420 H       248 LYS    0.5100
   3912 HZ3       -40.9820  -22.4580  -38.4630 H       248 LYS   -0.5100
   3913 N         -40.2790  -17.2300  -34.1750 N.am    249 GLU   -0.4700
   3914 CA        -41.6580  -17.3840  -33.7630 C.3     249 GLU    0.3100
   3915 C         -42.5240  -16.2100  -34.1900 C.2     249 GLU    0.0700
   3916 O         -43.6830  -16.3850  -34.5320 O.2     249 GLU    0.0900
   3917 CB        -41.7560  -17.6200  -32.2600 C.3     249 GLU   -0.1800
   3918 CG        -42.8810  -18.5770  -31.8680 C.3     249 GLU    0.0900
   3919 CD        -44.1650  -17.8480  -31.4700 C.2     249 GLU    0.0900
   3920 OE1       -44.0560  -16.7010  -30.9670 O.co2   249 GLU   -0.2800
   3921 OE2       -45.2770  -18.4220  -31.6530 O.co2   249 GLU    0.0900
   3922 HN        -39.6170  -16.9980  -33.4670 H       249 GLU    0.0900
   3923 HA        -42.0740  -18.2240  -34.2990 H       249 GLU    0.6200
   3924 HB1       -41.9310  -16.6430  -31.7590 H       249 GLU   -0.7600
   3925 HB2       -40.7920  -18.0400  -31.9030 H       249 GLU   -0.7600
   3926 HG1       -42.5460  -19.1950  -31.0090 H       249 GLU    0.5100
   3927 HG2       -43.1050  -19.2410  -32.7290 H       249 GLU   -0.5100
   3928 N         -41.9710  -15.0100  -34.1960 N.am    250 VAL   -0.4700
   3929 CA        -42.7210  -13.8670  -34.6780 C.3     250 VAL    0.3100
   3930 C         -43.1140  -14.0230  -36.1410 C.2     250 VAL    0.0700
   3931 O         -44.2010  -13.6310  -36.5520 O.2     250 VAL    0.0900
   3932 CB        -41.9280  -12.5810  -34.5190 C.3     250 VAL   -0.0900
   3933 CG1       -42.4200  -11.5140  -35.4860 C.3     250 VAL    0.0900
   3934 CG2       -42.0190  -12.1010  -33.0920 C.3     250 VAL   -0.2700
   3935 HN        -41.0410  -14.8400  -33.8780 H       250 VAL    0.0900
   3936 HA        -43.6400  -13.8110  -34.1130 H       250 VAL    0.0900
   3937 HB        -40.8530  -12.7860  -34.7170 H       250 VAL    0.0900
   3938 HG11      -43.5250  -11.4200  -35.4200 H       250 VAL   -0.2700
   3939 HG12      -42.1510  -11.7930  -36.5280 H       250 VAL    0.0900
   3940 HG13      -41.9650  -10.5330  -35.2320 H       250 VAL    0.0900
   3941 HG21      -41.6070  -12.8690  -32.4030 H       250 VAL    0.0900
   3942 HG22      -43.0810  -11.9180  -32.8230 H       250 VAL    0.5100
   3943 HG23      -41.4340  -11.1650  -32.9700 H       250 VAL   -0.5100
   3944 N         -42.2240  -14.5890  -36.9440 N.am    251 THR   -0.4700
   3945 CA        -42.5620  -14.8530  -38.3300 C.3     251 THR    0.3100
   3946 C         -43.7520  -15.8070  -38.3890 C.2     251 THR    0.0700
   3947 O         -44.8140  -15.4550  -38.9120 O.2     251 THR    0.0900
   3948 CB        -41.3580  -15.4090  -39.1050 C.3     251 THR    0.1400
   3949 CG2       -41.8050  -16.3630  -40.1810 C.3     251 THR    0.0900
   3950 OG1       -40.6680  -14.3270  -39.7270 O.3     251 THR   -0.6600
   3951 HN        -41.3110  -14.8500  -36.6440 H       251 THR    0.4300
   3952 HA        -42.8930  -13.9260  -38.7730 H       251 THR   -0.2700
   3953 HB        -40.6660  -15.9320  -38.4090 H       251 THR    0.0900
   3954 HG1       -40.5280  -13.6710  -39.0400 H       251 THR    0.0900
   3955 HG21      -42.6090  -15.9000  -40.7920 H       251 THR    0.0900
   3956 HG22      -42.2000  -17.2950  -39.7200 H       251 THR    0.5100
   3957 HG23      -40.9510  -16.6090  -40.8470 H       251 THR   -0.5100
   3958 N         -43.5840  -17.0010  -37.8130 N.am    252 ARG   -0.4700
   3959 CA        -44.6430  -18.0110  -37.7680 C.3     252 ARG    0.3100
   3960 C         -46.0320  -17.4270  -37.4790 C.2     252 ARG    0.0700
   3961 O         -46.9930  -17.7280  -38.1760 O.2     252 ARG    0.0900
   3962 CB        -44.3030  -19.0900  -36.7390 C.3     252 ARG   -0.1800
   3963 CG        -45.2150  -20.2930  -36.8060 C.3     252 ARG    0.0900
   3964 CD        -44.9900  -21.2280  -35.6210 C.3     252 ARG    0.0900
   3965 NE        -45.4930  -20.6560  -34.3620 N.pl3   252 ARG   -0.1800
   3966 CZ        -46.5080  -21.1490  -33.6460 C.cat   252 ARG    0.0900
   3967 NH1       -47.1540  -22.2470  -34.0430 N.pl3   252 ARG    0.0900
   3968 NH2       -46.8770  -20.5430  -32.5160 N.pl3   252 ARG    0.2000
   3969 HN        -42.7220  -17.2580  -37.3840 H       252 ARG    0.0900
   3970 HA        -44.7350  -18.4450  -38.7520 H       252 ARG    0.0900
   3971 HB1       -44.3760  -18.6460  -35.7240 H       252 ARG   -0.7000
   3972 HB2       -43.2580  -19.4260  -36.9110 H       252 ARG    0.4400
   3973 HG1       -45.0180  -20.8480  -37.7490 H       252 ARG    0.6400
   3974 HG2       -46.2710  -19.9510  -36.8050 H       252 ARG   -0.8000
   3975 HD1       -43.9020  -21.4160  -35.4950 H       252 ARG    0.4600
   3976 HD2       -45.5260  -22.1850  -35.7940 H       252 ARG    0.4600
   3977 HE        -45.0400  -19.8360  -34.0170 H       252 ARG   -0.8000
   3978 HH11      -46.8800  -22.7110  -34.8860 H       252 ARG    0.4600
   3979 HH12      -47.9110  -22.6060  -33.4990 H       252 ARG    0.4600
   3980 HH21      -46.3960  -19.7230  -32.2070 H       252 ARG    0.5100
   3981 HH22      -47.6370  -20.9090  -31.9770 H       252 ARG   -0.5100
   3982 N         -46.1310  -16.5810  -36.4570 N.am    253 MET   -0.4700
   3983 CA        -47.3750  -15.8800  -36.1690 C.3     253 MET    0.3100
   3984 C         -47.8580  -14.9360  -37.2600 C.2     253 MET    0.0700
   3985 O         -49.0270  -14.9710  -37.6260 O.2     253 MET    0.0900
   3986 CB        -47.2660  -15.1130  -34.8640 C.3     253 MET   -0.1800
   3987 CG        -47.1410  -16.0360  -33.6940 C.3     253 MET    0.0900
   3988 SD        -48.5380  -17.1740  -33.6270 S.3     253 MET    0.0900
   3989 CE        -49.8830  -16.0270  -33.3470 C.3     253 MET   -0.1400
   3990 HN        -45.3660  -16.3910  -35.8480 H       253 MET    0.0900
   3991 HA        -48.1670  -16.6120  -36.1100 H       253 MET    0.0900
   3992 HB1       -48.1720  -14.4840  -34.7360 H       253 MET   -0.0900
   3993 HB2       -46.3720  -14.4550  -34.9040 H       253 MET   -0.2200
   3994 HG1       -47.1000  -15.4340  -32.7610 H       253 MET    0.0900
   3995 HG2       -46.1930  -16.6080  -33.7810 H       253 MET    0.0900
   3996 HE1       -50.0780  -15.4060  -34.2470 H       253 MET    0.0900
   3997 HE2       -49.6370  -15.3440  -32.5050 H       253 MET    0.5100
   3998 HE3       -50.8150  -16.5810  -33.1030 H       253 MET   -0.5100
   3999 N         -46.9860  -14.0740  -37.7760 N.am    254 VAL   -0.4700
   4000 CA        -47.4390  -13.1190  -38.7800 C.3     254 VAL    0.3100
   4001 C         -47.9460  -13.8420  -40.0200 C.2     254 VAL    0.0700
   4002 O         -48.8570  -13.3710  -40.7050 O.2     254 VAL    0.0900
   4003 CB        -46.3720  -12.0790  -39.1390 C.3     254 VAL   -0.0900
   4004 CG1       -46.7860  -11.2760  -40.3640 C.3     254 VAL    0.0900
   4005 CG2       -46.1690  -11.1570  -37.9700 C.3     254 VAL   -0.2700
   4006 HN        -46.0250  -14.0420  -37.5120 H       254 VAL    0.0900
   4007 HA        -48.3130  -12.6230  -38.3840 H       254 VAL    0.0900
   4008 HB        -45.4110  -12.5970  -39.3490 H       254 VAL    0.0900
   4009 HG11      -47.7420  -10.7440  -40.1660 H       254 VAL   -0.2700
   4010 HG12      -46.9320  -11.9550  -41.2310 H       254 VAL    0.0900
   4011 HG13      -46.0050  -10.5230  -40.6050 H       254 VAL    0.0900
   4012 HG21      -45.8350  -11.7350  -37.0820 H       254 VAL    0.0900
   4013 HG22      -47.1230  -10.6460  -37.7230 H       254 VAL    0.5100
   4014 HG23      -45.3910  -10.4020  -38.2150 H       254 VAL   -0.5100
   4015 N         -47.3830  -15.0080  -40.2960 N.am    255 ILE   -0.4700
   4016 CA        -47.8960  -15.8100  -41.3900 C.3     255 ILE    0.3100
   4017 C         -49.3530  -16.1910  -41.1180 C.2     255 ILE    0.0700
   4018 O         -50.2580  -15.8540  -41.8980 O.2     255 ILE    0.0900
   4019 CB        -47.0220  -17.0390  -41.6200 C.3     255 ILE   -0.0900
   4020 CG1       -45.6640  -16.5880  -42.1720 C.3     255 ILE    0.0900
   4021 CG2       -47.7230  -18.0200  -42.5570 C.3     255 ILE   -0.2700
   4022 CD        -44.5620  -17.6150  -42.0210 C.3     255 ILE    0.0900
   4023 HN        -46.6100  -15.3770  -39.7860 H       255 ILE    0.0900
   4024 HA        -47.9140  -15.1920  -42.2750 H       255 ILE    0.0900
   4025 HB        -46.8220  -17.5360  -40.6470 H       255 ILE   -0.1800
   4026 HG11      -45.3570  -15.6630  -41.6400 H       255 ILE    0.0900
   4027 HG12      -45.7840  -16.3590  -43.2520 H       255 ILE    0.0900
   4028 HG21      -48.0820  -17.4900  -43.4650 H       255 ILE   -0.2700
   4029 HG22      -48.5960  -18.4760  -42.0430 H       255 ILE    0.0900
   4030 HG23      -47.0140  -18.8160  -42.8690 H       255 ILE    0.0900
   4031 HD1       -44.8330  -18.5480  -42.5600 H       255 ILE    0.0900
   4032 HD2       -44.4140  -17.8570  -40.9470 H       255 ILE    0.5100
   4033 HD3       -43.6160  -17.2210  -42.4500 H       255 ILE   -0.5100
   4034 N         -49.5650  -16.8780  -39.9960 N.am    256 ILE   -0.4700
   4035 CA        -50.8970  -17.1370  -39.4700 C.3     256 ILE    0.3100
   4036 C         -51.8240  -15.9180  -39.5450 C.2     256 ILE    0.0700
   4037 O         -52.8470  -15.9670  -40.2100 O.2     256 ILE    0.0900
   4038 CB        -50.8200  -17.6350  -38.0140 C.3     256 ILE   -0.0900
   4039 CG1       -50.3960  -19.1040  -37.9970 C.3     256 ILE    0.0900
   4040 CG2       -52.1550  -17.4160  -37.3090 C.3     256 ILE   -0.2700
   4041 CD        -49.8600  -19.5960  -36.6910 C.3     256 ILE    0.0900
   4042 HN        -48.8100  -17.2490  -39.4610 H       256 ILE    0.0900
   4043 HA        -51.3640  -17.8820  -40.0970 H       256 ILE    0.0900
   4044 HB        -50.0230  -17.0800  -37.4750 H       256 ILE   -0.1800
   4045 HG11      -49.6110  -19.2470  -38.7680 H       256 ILE    0.0900
   4046 HG12      -51.2790  -19.7230  -38.2620 H       256 ILE    0.0900
   4047 HG21      -52.9940  -17.6520  -37.9980 H       256 ILE   -0.2700
   4048 HG22      -52.2440  -16.3550  -36.9900 H       256 ILE    0.0900
   4049 HG23      -52.2270  -18.0810  -36.4220 H       256 ILE    0.0900
   4050 HD1       -50.6300  -19.4860  -35.8970 H       256 ILE    0.0900
   4051 HD2       -48.9660  -19.0040  -36.4030 H       256 ILE    0.5100
   4052 HD3       -49.5870  -20.6690  -36.7740 H       256 ILE   -0.5100
   4053 N         -51.4790  -14.8280  -38.8660 N.am    257 TYR   -0.4700
   4054 CA        -52.3270  -13.6430  -38.8740 C.3     257 TYR    0.3100
   4055 C         -52.8680  -13.3600  -40.2500 C.2     257 TYR    0.0700
   4056 O         -54.0530  -13.0680  -40.4270 O.2     257 TYR    0.0900
   4057 CB        -51.5400  -12.4220  -38.4340 C.3     257 TYR   -0.1800
   4058 CG        -51.2100  -12.4580  -36.9880 C.ar    257 TYR    0.0900
   4059 CD1       -51.8290  -13.3740  -36.1550 C.ar    257 TYR    0.0900
   4060 CD2       -50.2730  -11.5770  -36.4390 C.ar    257 TYR    0.0000
   4061 CE1       -51.5260  -13.4170  -34.8060 C.ar    257 TYR   -0.1150
   4062 CE2       -49.9560  -11.6160  -35.0810 C.ar    257 TYR    0.1150
   4063 CZ        -50.5870  -12.5440  -34.2730 C.ar    257 TYR   -0.1150
   4064 OH        -50.3130  -12.6110  -32.9240 O.3     257 TYR    0.1150
   4065 HN        -50.6400  -14.7710  -38.3310 H       257 TYR    0.1100
   4066 HA        -53.1540  -13.8180  -38.2030 H       257 TYR   -0.5400
   4067 HB1       -52.1410  -11.5060  -38.6200 H       257 TYR    0.4300
   4068 HB2       -50.5840  -12.3720  -38.9960 H       257 TYR   -0.1150
   4069 HD1       -52.5550  -14.0610  -36.5620 H       257 TYR    0.1150
   4070 HD2       -49.7860  -10.8550  -37.0790 H       257 TYR   -0.1150
   4071 HE1       -52.0200  -14.1330  -34.1660 H       257 TYR    0.1150
   4072 HE2       -49.2290  -10.9330  -34.6690 H       257 TYR    0.5100
   4073 HH        -50.5960  -13.4720  -32.6070 H       257 TYR   -0.5100
   4074 N         -51.9680  -13.4470  -41.2200 N.am    258 VAL   -0.4700
   4075 CA        -52.2530  -13.1020  -42.6010 C.3     258 VAL    0.3100
   4076 C         -53.0960  -14.1630  -43.3260 C.2     258 VAL    0.0700
   4077 O         -54.2030  -13.8720  -43.7900 O.2     258 VAL    0.0900
   4078 CB        -50.9400  -12.8280  -43.3540 C.3     258 VAL   -0.0900
   4079 CG1       -51.0690  -13.2390  -44.8000 C.3     258 VAL    0.0900
   4080 CG2       -50.5460  -11.3460  -43.2190 C.3     258 VAL   -0.2700
   4081 HN        -51.0400  -13.7590  -41.0410 H       258 VAL    0.0900
   4082 HA        -52.8830  -12.2240  -42.6080 H       258 VAL    0.0900
   4083 HB        -50.1150  -13.4020  -42.8790 H       258 VAL    0.0900
   4084 HG11      -51.9930  -12.8040  -45.2380 H       258 VAL   -0.2700
   4085 HG12      -51.1290  -14.3460  -44.8740 H       258 VAL    0.0900
   4086 HG13      -50.1960  -12.8700  -45.3780 H       258 VAL    0.0900
   4087 HG21      -50.4060  -11.0840  -42.1480 H       258 VAL    0.0900
   4088 HG22      -51.3490  -10.7020  -43.6390 H       258 VAL    0.5100
   4089 HG23      -49.5940  -11.1560  -43.7580 H       258 VAL   -0.5100
   4090 N         -52.5810  -15.3860  -43.4250 N.am    259 ILE   -0.4700
   4091 CA        -53.3830  -16.5140  -43.8820 C.3     259 ILE    0.3100
   4092 C         -54.8000  -16.5140  -43.3200 C.2     259 ILE    0.0700
   4093 O         -55.7830  -16.5540  -44.0500 O.2     259 ILE    0.0900
   4094 CB        -52.7520  -17.8040  -43.4400 C.3     259 ILE   -0.0900
   4095 CG1       -51.4660  -18.0220  -44.2130 C.3     259 ILE    0.0900
   4096 CG2       -53.7270  -18.9650  -43.5970 C.3     259 ILE   -0.2700
   4097 CD        -50.7540  -19.2730  -43.8010 C.3     259 ILE    0.0900
   4098 HN        -51.6330  -15.5850  -43.1920 H       259 ILE    0.0900
   4099 HA        -53.4430  -16.4710  -44.9600 H       259 ILE    0.0900
   4100 HB        -52.4500  -17.7190  -42.3740 H       259 ILE   -0.1800
   4101 HG11      -50.7930  -17.1550  -44.0430 H       259 ILE    0.0900
   4102 HG12      -51.7040  -18.0850  -45.2960 H       259 ILE    0.0900
   4103 HG21      -54.1670  -18.9580  -44.6170 H       259 ILE   -0.2700
   4104 HG22      -54.5470  -18.8720  -42.8550 H       259 ILE    0.0900
   4105 HG23      -53.1940  -19.9290  -43.4490 H       259 ILE    0.0900
   4106 HD1       -51.3240  -20.1640  -44.1380 H       259 ILE    0.0900
   4107 HD2       -50.6630  -19.3090  -42.6950 H       259 ILE    0.5100
   4108 HD3       -49.7440  -19.3030  -44.2630 H       259 ILE   -0.5100
   4109 N         -54.8950  -16.4750  -42.0040 N.am    260 ALA   -0.4700
   4110 CA        -56.1850  -16.4470  -41.3530 C.3     260 ALA    0.3100
   4111 C         -57.0340  -15.2470  -41.7760 C.2     260 ALA    0.0700
   4112 O         -58.2590  -15.3030  -41.7160 O.2     260 ALA    0.0900
   4113 CB        -56.0170  -16.4730  -39.8420 C.3     260 ALA   -0.2700
   4114 HN        -54.0950  -16.4640  -41.4090 H       260 ALA    0.0900
   4115 HA        -56.7460  -17.3080  -41.6830 H       260 ALA    0.0900
   4116 HB1       -55.4320  -15.5910  -39.5070 H       260 ALA    0.0900
   4117 HB2       -55.4760  -17.3940  -39.5360 H       260 ALA    0.5100
   4118 HB3       -57.0140  -16.4440  -39.3500 H       260 ALA   -0.5100
   4119 N         -56.4030  -14.1590  -42.2090 N.am    261 PHE   -0.4700
   4120 CA        -57.1600  -12.9650  -42.5680 C.3     261 PHE    0.3100
   4121 C         -57.7710  -13.0840  -43.9350 C.2     261 PHE    0.0700
   4122 O         -58.8330  -12.5330  -44.2070 O.2     261 PHE    0.0900
   4123 CB        -56.2810  -11.7260  -42.5470 C.3     261 PHE   -0.1800
   4124 CG        -56.9850  -10.4800  -43.0150 C.ar    261 PHE    0.0900
   4125 CD1       -57.8370   -9.7860  -42.1570 C.ar    261 PHE    0.0900
   4126 CD2       -56.7980   -9.9970  -44.3050 C.ar    261 PHE    0.0000
   4127 CE1       -58.4910   -8.6270  -42.5690 C.ar    261 PHE   -0.1150
   4128 CE2       -57.4410   -8.8350  -44.7280 C.ar    261 PHE    0.1150
   4129 CZ        -58.2960   -8.1520  -43.8540 C.ar    261 PHE   -0.1150
   4130 HN        -55.4120  -14.1100  -42.3040 H       261 PHE    0.1150
   4131 HA        -57.9680  -12.8590  -41.8600 H       261 PHE   -0.1150
   4132 HB1       -55.4090  -11.8830  -43.2170 H       261 PHE    0.1150
   4133 HB2       -55.9350  -11.5400  -41.5080 H       261 PHE   -0.1150
   4134 HD1       -57.9940  -10.1550  -41.1540 H       261 PHE    0.1150
   4135 HD2       -56.1470  -10.5260  -44.9850 H       261 PHE   -0.1150
   4136 HE1       -59.1460   -8.1030  -41.8900 H       261 PHE    0.1150
   4137 HE2       -57.2800   -8.4630  -45.7300 H       261 PHE    0.5100
   4138 HZ        -58.8020   -7.2560  -44.1830 H       261 PHE   -0.5100
   4139 N         -57.0790  -13.7900  -44.8090 N.am    262 LEU   -0.4700
   4140 CA        -57.5890  -13.9940  -46.1410 C.3     262 LEU    0.3100
   4141 C         -58.7230  -14.9780  -46.0540 C.2     262 LEU    0.0700
   4142 O         -59.7590  -14.7990  -46.6940 O.2     262 LEU    0.0900
   4143 CB        -56.5030  -14.5240  -47.0760 C.3     262 LEU   -0.1800
   4144 CG        -55.2810  -13.6230  -47.3020 C.3     262 LEU    0.0900
   4145 CD1       -54.2750  -14.3500  -48.1920 C.3     262 LEU    0.0900
   4146 CD2       -55.6750  -12.2540  -47.8720 C.3     262 LEU   -0.0900
   4147 HN        -56.1970  -14.2040  -44.5950 H       262 LEU    0.0900
   4148 HA        -57.9610  -13.0470  -46.5020 H       262 LEU   -0.2700
   4149 HB1       -56.9710  -14.7120  -48.0660 H       262 LEU    0.0900
   4150 HB2       -56.1400  -15.4860  -46.6600 H       262 LEU    0.0900
   4151 HG        -54.8100  -13.3800  -46.3260 H       262 LEU    0.0900
   4152 HD11      -54.7380  -14.5920  -49.1730 H       262 LEU   -0.2700
   4153 HD12      -53.9560  -15.2980  -47.7070 H       262 LEU    0.0900
   4154 HD13      -53.3880  -13.7030  -48.3680 H       262 LEU    0.0900
   4155 HD21      -56.3600  -11.7310  -47.1700 H       262 LEU    0.0900
   4156 HD22      -56.1960  -12.3840  -48.8440 H       262 LEU    0.5100
   4157 HD23      -54.7680  -11.6280  -48.0150 H       262 LEU   -0.5100
   4158 N         -58.5350  -16.0160  -45.2420 N.am    263 ILE   -0.4700
   4159 CA        -59.6000  -16.9880  -45.0260 C.3     263 ILE    0.3100
   4160 C         -60.9260  -16.3290  -44.6080 C.2     263 ILE    0.0700
   4161 O         -62.0120  -16.7470  -45.0090 O.2     263 ILE    0.0900
   4162 CB        -59.2130  -18.0340  -43.9820 C.3     263 ILE   -0.0900
   4163 CG1       -57.8520  -18.6400  -44.3120 C.3     263 ILE    0.0900
   4164 CG2       -60.2670  -19.1110  -43.9330 C.3     263 ILE   -0.2700
   4165 CD        -57.6690  -20.0590  -43.8100 C.3     263 ILE    0.0900
   4166 HN        -57.6790  -16.1730  -44.7560 H       263 ILE    0.0900
   4167 HA        -59.8040  -17.4680  -45.9720 H       263 ILE    0.0900
   4168 HB        -59.1260  -17.5510  -42.9850 H       263 ILE   -0.1800
   4169 HG11      -57.0630  -18.0030  -43.8590 H       263 ILE    0.0900
   4170 HG12      -57.7250  -18.6390  -45.4160 H       263 ILE    0.0900
   4171 HG21      -60.3570  -19.6010  -44.9250 H       263 ILE   -0.2700
   4172 HG22      -61.2490  -18.6660  -43.6670 H       263 ILE    0.0900
   4173 HG23      -59.9880  -19.8780  -43.1800 H       263 ILE    0.0900
   4174 HD1       -58.3120  -20.7550  -44.3910 H       263 ILE    0.0900
   4175 HD2       -57.9580  -20.1200  -42.7390 H       263 ILE    0.5100
   4176 HD3       -56.6100  -20.3700  -43.9310 H       263 ILE   -0.5100
   4177 N         -60.8310  -15.2780  -43.8090 N.am    264 CYS   -0.4700
   4178 CA        -62.0070  -14.5700  -43.3520 C.3     264 CYS    0.3100
   4179 C         -62.6440  -13.7210  -44.4430 C.2     264 CYS    0.0700
   4180 O         -63.8060  -13.9100  -44.7750 O.2     264 CYS    0.0900
   4181 CB        -61.6210  -13.6830  -42.1790 C.3     264 CYS   -0.1100
   4182 SG        -62.9890  -12.8740  -41.3640 S.3     264 CYS    0.0900
   4183 HN        -59.9540  -14.9290  -43.4890 H       264 CYS    0.0900
   4184 HA        -62.7500  -15.2940  -43.0560 H       264 CYS   -0.2300
   4185 HB1       -60.9190  -12.9100  -42.5530 H       264 CYS    0.1600
   4186 HB2       -61.0860  -14.3130  -41.4380 H       264 CYS    0.5100
   4187 HG1       -63.1030  -11.9070  -42.2630 H       264 CYS   -0.5100
   4188 N         -61.8910  -12.7820  -45.0060 N.am    265 TRP   -0.4700
   4189 CA        -62.4750  -11.8100  -45.9330 C.3     265 TRP    0.3100
   4190 C         -62.2900  -12.0850  -47.4420 C.2     265 TRP    0.0700
   4191 O         -62.9230  -11.4140  -48.2740 O.2     265 TRP    0.0900
   4192 CB        -62.0200  -10.3900  -45.5800 C.3     265 TRP   -0.1800
   4193 CG        -62.3250  -10.0320  -44.1750 C.ar    265 TRP    0.0900
   4194 CD1       -61.4310   -9.8410  -43.1480 C.ar    265 TRP    0.0900
   4195 CD2       -63.6210   -9.8440  -43.6170 C.ar    265 TRP   -0.0300
   4196 CE2       -63.4480   -9.5250  -42.2360 C.ar    265 TRP   -0.1500
   4197 CE3       -64.9150   -9.9090  -44.1440 C.ar    265 TRP    0.2200
   4198 NE1       -62.1010   -9.5270  -41.9760 N.ar    265 TRP   -0.5100
   4199 CZ2       -64.5280   -9.2790  -41.3790 C.ar    265 TRP    0.3700
   4200 CZ3       -65.9880   -9.6580  -43.2930 C.ar    265 TRP    0.2400
   4201 CH2       -65.7870   -9.3500  -41.9210 C.ar    265 TRP    0.1100
   4202 HN        -60.9120  -12.6970  -44.8260 H       265 TRP   -0.2500
   4203 HA        -63.5500  -11.8870  -45.8640 H       265 TRP    0.1700
   4204 HB1       -62.5340   -9.6680  -46.2490 H       265 TRP   -0.2000
   4205 HB2       -60.9220  -10.3130  -45.7350 H       265 TRP    0.1400
   4206 HD1       -60.3580   -9.9240  -43.2400 H       265 TRP   -0.2700
   4207 HE1       -61.6860   -9.3400  -41.1130 H       265 TRP    0.1600
   4208 HE3       -65.0960  -10.1460  -45.1820 H       265 TRP   -0.1400
   4209 HZ2       -64.3950   -9.0410  -40.3330 H       265 TRP    0.1400
   4210 HZ3       -66.9930   -9.6990  -43.6840 H       265 TRP    0.5100
   4211 HH2       -66.6440   -9.1680  -41.2900 H       265 TRP   -0.5100
   4212 N         -61.4570  -13.0650  -47.8100 N.am    266 LEU   -0.4700
   4213 CA        -61.3000  -13.3920  -49.2240 C.3     266 LEU    0.3100
   4214 C         -62.6160  -13.8250  -49.9050 C.2     266 LEU    0.0700
   4215 O         -62.9920  -13.2810  -50.9480 O.2     266 LEU    0.0900
   4216 CB        -60.2140  -14.4460  -49.4380 C.3     266 LEU   -0.1800
   4217 CG        -59.4590  -14.1580  -50.7320 C.3     266 LEU    0.0900
   4218 CD1       -59.1160  -12.6740  -50.7290 C.3     266 LEU    0.0900
   4219 CD2       -58.2180  -15.0410  -50.9100 C.3     266 LEU   -0.0900
   4220 HN        -60.9220  -13.5970  -47.1580 H       266 LEU    0.0900
   4221 HA        -61.0440  -12.4830  -49.7480 H       266 LEU   -0.2700
   4222 HB1       -60.6800  -15.4520  -49.4960 H       266 LEU    0.0900
   4223 HB2       -59.5060  -14.4270  -48.5830 H       266 LEU    0.0900
   4224 HG        -60.0930  -14.4040  -51.6100 H       266 LEU    0.0900
   4225 HD11      -58.9840  -12.3140  -49.6860 H       266 LEU   -0.2700
   4226 HD12      -59.9380  -12.0940  -51.2030 H       266 LEU    0.0900
   4227 HD13      -58.1690  -12.5030  -51.2850 H       266 LEU    0.0900
   4228 HD21      -58.5120  -16.1120  -50.9290 H       266 LEU    0.0900
   4229 HD22      -57.5150  -14.8810  -50.0650 H       266 LEU    0.5100
   4230 HD23      -57.7130  -14.7950  -51.8680 H       266 LEU   -0.5100
   4231 N         -63.3160  -14.8130  -49.3270 N.am    267 PRO   -0.2900
   4232 CA        -64.5990  -15.2520  -49.8730 C.3     267 PRO    0.0000
   4233 C         -65.5760  -14.1230  -50.1930 C.2     267 PRO    0.0900
   4234 O         -66.1500  -14.1080  -51.2780 O.2     267 PRO    0.0900
   4235 CB        -65.1440  -16.1350  -48.7560 C.3     267 PRO    0.0200
   4236 CG        -63.9200  -16.7800  -48.2170 C.3     267 PRO    0.0900
   4237 CD        -62.8790  -15.6880  -48.2230 C.3     267 PRO   -0.1800
   4238 HA        -64.4600  -15.7490  -50.8190 H       267 PRO    0.0900
   4239 HB1       -65.8560  -16.8900  -49.1510 H       267 PRO    0.0900
   4240 HB2       -65.6570  -15.5300  -47.9780 H       267 PRO   -0.1800
   4241 HG1       -64.0930  -17.1560  -47.1850 H       267 PRO    0.0900
   4242 HG2       -63.6050  -17.6310  -48.8590 H       267 PRO    0.0900
   4243 HD1       -62.8720  -15.1230  -47.2670 H       267 PRO    0.5100
   4244 HD2       -61.8650  -16.0910  -48.4330 H       267 PRO   -0.5100
   4245 N         -65.7840  -13.1920  -49.2740 N.am    268 TYR   -0.4700
   4246 CA        -66.7010  -12.1030  -49.5590 C.3     268 TYR    0.3100
   4247 C         -66.1800  -11.2070  -50.6630 C.2     268 TYR    0.0700
   4248 O         -66.9310  -10.7500  -51.5110 O.2     268 TYR    0.0900
   4249 CB        -66.9390  -11.2460  -48.3290 C.3     268 TYR   -0.1800
   4250 CG        -68.1540  -11.6110  -47.5320 C.ar    268 TYR    0.0900
   4251 CD1       -69.4290  -11.2530  -47.9590 C.ar    268 TYR    0.0900
   4252 CD2       -68.0270  -12.2950  -46.3260 C.ar    268 TYR    0.0000
   4253 CE1       -70.5560  -11.5850  -47.2040 C.ar    268 TYR   -0.1150
   4254 CE2       -69.1400  -12.6300  -45.5670 C.ar    268 TYR    0.1150
   4255 CZ        -70.4030  -12.2770  -46.0010 C.ar    268 TYR   -0.1150
   4256 OH        -71.4950  -12.6190  -45.2190 O.3     268 TYR    0.1150
   4257 HN        -65.3400  -13.1940  -48.3810 H       268 TYR    0.1100
   4258 HA        -67.6320  -12.5340  -49.8980 H       268 TYR   -0.5400
   4259 HB1       -67.0650  -10.1880  -48.6440 H       268 TYR    0.4300
   4260 HB2       -66.0650  -11.3400  -47.6490 H       268 TYR   -0.1150
   4261 HD1       -69.5470  -10.7130  -48.8870 H       268 TYR    0.1150
   4262 HD2       -67.0440  -12.5690  -45.9750 H       268 TYR   -0.1150
   4263 HE1       -71.5420  -11.3070  -47.5490 H       268 TYR    0.1150
   4264 HE2       -69.0190  -13.1670  -44.6370 H       268 TYR    0.5100
   4265 HH        -72.2900  -12.4440  -45.7280 H       268 TYR   -0.5100
   4266 N         -64.8890  -10.9220  -50.6400 N.am    269 ALA   -0.4700
   4267 CA        -64.3340  -10.1130  -51.7020 C.3     269 ALA    0.3100
   4268 C         -64.3570  -10.8910  -53.0180 C.2     269 ALA    0.0700
   4269 O         -64.7770  -10.3540  -54.0440 O.2     269 ALA    0.0900
   4270 CB        -62.9450   -9.6760  -51.3570 C.3     269 ALA   -0.2700
   4271 HN        -64.2680  -11.2340  -49.9260 H       269 ALA    0.0900
   4272 HA        -64.9760   -9.2550  -51.8400 H       269 ALA    0.0900
   4273 HB1       -62.2930  -10.5630  -51.2070 H       269 ALA    0.0900
   4274 HB2       -62.9580   -9.0830  -50.4190 H       269 ALA    0.5100
   4275 HB3       -62.5260   -9.0620  -52.1830 H       269 ALA   -0.5100
   4276 N         -63.9310  -12.1590  -52.9870 N.am    270 GLY   -0.4700
   4277 CA        -63.9700  -13.0390  -54.1500 C.3     270 GLY    0.3100
   4278 C         -65.3410  -13.1340  -54.8180 C.2     270 GLY   -0.0200
   4279 O         -65.4800  -13.0680  -56.0450 O.2     270 GLY    0.0900
   4280 HN        -63.5620  -12.5640  -52.1540 H       270 GLY    0.0900
   4281 HA1       -63.6760  -14.0250  -53.8230 H       270 GLY    0.5100
   4282 HA2       -63.2610  -12.6590  -54.8700 H       270 GLY   -0.5100
   4283 N         -66.3690  -13.2870  -53.9940 N.am    271 VAL   -0.4700
   4284 CA        -67.7320  -13.3360  -54.4710 C.3     271 VAL    0.3100
   4285 C         -68.2340  -11.9700  -54.9150 C.2     271 VAL    0.0700
   4286 O         -68.6440  -11.7960  -56.0480 O.2     271 VAL    0.0900
   4287 CB        -68.6270  -13.9210  -53.3950 C.3     271 VAL   -0.0900
   4288 CG1       -70.0700  -13.4970  -53.6010 C.3     271 VAL    0.0900
   4289 CG2       -68.4540  -15.4290  -53.3780 C.3     271 VAL   -0.2700
   4290 HN        -66.2460  -13.3760  -53.0080 H       271 VAL    0.0900
   4291 HA        -67.7580  -13.9480  -55.3600 H       271 VAL    0.0900
   4292 HB        -68.2800  -13.5690  -52.4000 H       271 VAL    0.0900
   4293 HG11      -70.4910  -13.9970  -54.5000 H       271 VAL   -0.2700
   4294 HG12      -70.1240  -12.3970  -53.7500 H       271 VAL    0.0900
   4295 HG13      -70.6780  -13.7860  -52.7180 H       271 VAL    0.0900
   4296 HG21      -67.4480  -15.6940  -52.9880 H       271 VAL    0.0900
   4297 HG22      -68.5520  -15.8320  -54.4090 H       271 VAL    0.5100
   4298 HG23      -69.2230  -15.8900  -52.7220 H       271 VAL   -0.5100
   4299 N         -68.1880  -10.9860  -54.0290 N.am    272 ALA   -0.4700
   4300 CA        -68.6100   -9.6330  -54.3760 C.3     272 ALA    0.3100
   4301 C         -68.0760   -9.2320  -55.7290 C.2     272 ALA    0.0700
   4302 O         -68.7750   -8.6160  -56.5280 O.2     272 ALA    0.0900
   4303 CB        -68.1240   -8.6300  -53.3290 C.3     272 ALA   -0.2700
   4304 HN        -67.8650  -11.1220  -53.0950 H       272 ALA    0.0900
   4305 HA        -69.6880   -9.6240  -54.4320 H       272 ALA    0.0900
   4306 HB1       -67.0150   -8.6480  -53.2680 H       272 ALA    0.0900
   4307 HB2       -68.5390   -8.8930  -52.3320 H       272 ALA    0.5100
   4308 HB3       -68.4470   -7.6040  -53.6090 H       272 ALA   -0.5100
   4309 N         -66.8250   -9.5920  -55.9740 N.am    273 PHE   -0.4700
   4310 CA        -66.1670   -9.2430  -57.2110 C.3     273 PHE    0.3100
   4311 C         -66.7340  -10.0320  -58.3840 C.2     273 PHE    0.0700
   4312 O         -67.2990   -9.4650  -59.3160 O.2     273 PHE    0.0900
   4313 CB        -64.6690   -9.5050  -57.0850 C.3     273 PHE   -0.1800
   4314 CG        -63.9090   -9.2120  -58.3380 C.ar    273 PHE    0.0900
   4315 CD1       -63.5550   -7.8970  -58.6550 C.ar    273 PHE    0.0900
   4316 CD2       -63.5670  -10.2430  -59.2170 C.ar    273 PHE    0.0000
   4317 CE1       -62.8710   -7.6110  -59.8180 C.ar    273 PHE   -0.1150
   4318 CE2       -62.8850   -9.9690  -60.3870 C.ar    273 PHE    0.1150
   4319 CZ        -62.5350   -8.6470  -60.6910 C.ar    273 PHE   -0.1150
   4320 HN        -66.2840  -10.1160  -55.3210 H       273 PHE    0.1150
   4321 HA        -66.3530   -8.1980  -57.4120 H       273 PHE   -0.1150
   4322 HB1       -64.5010  -10.5760  -56.8390 H       273 PHE    0.1150
   4323 HB2       -64.2470   -8.8600  -56.2840 H       273 PHE   -0.1150
   4324 HD1       -63.8210   -7.0960  -57.9810 H       273 PHE    0.1150
   4325 HD2       -63.8370  -11.2620  -58.9810 H       273 PHE   -0.1150
   4326 HE1       -62.5980   -6.5930  -60.0520 H       273 PHE    0.1150
   4327 HE2       -62.6240  -10.7680  -61.0640 H       273 PHE    0.5100
   4328 HZ        -62.0010   -8.4290  -61.6040 H       273 PHE   -0.5100
   4329 N         -66.5720  -11.3520  -58.3310 N.am    274 TYR   -0.4700
   4330 CA        -67.0570  -12.2500  -59.3740 C.3     274 TYR    0.3100
   4331 C         -68.5060  -11.9820  -59.7670 C.2     274 TYR    0.0700
   4332 O         -68.8900  -12.1890  -60.8970 O.2     274 TYR    0.0900
   4333 CB        -66.9110  -13.6870  -58.8850 C.3     274 TYR   -0.1800
   4334 CG        -67.3890  -14.7310  -59.8480 C.ar    274 TYR    0.0900
   4335 CD1       -68.7360  -14.8700  -60.1480 C.ar    274 TYR    0.0900
   4336 CD2       -66.4950  -15.5930  -60.4520 C.ar    274 TYR    0.0000
   4337 CE1       -69.1760  -15.8440  -61.0400 C.ar    274 TYR   -0.1150
   4338 CE2       -66.9190  -16.5700  -61.3380 C.ar    274 TYR    0.1150
   4339 CZ        -68.2600  -16.6970  -61.6320 C.ar    274 TYR   -0.1150
   4340 OH        -68.6820  -17.6750  -62.5160 O.3     274 TYR    0.1150
   4341 HN        -66.1070  -11.7900  -57.5680 H       274 TYR    0.1100
   4342 HA        -66.4710  -12.0880  -60.2670 H       274 TYR   -0.5400
   4343 HB1       -67.5010  -13.8130  -57.9520 H       274 TYR    0.4300
   4344 HB2       -65.8380  -13.8950  -58.6890 H       274 TYR   -0.1150
   4345 HD1       -69.4540  -14.2130  -59.6810 H       274 TYR    0.1150
   4346 HD2       -65.4420  -15.5040  -60.2290 H       274 TYR   -0.1150
   4347 HE1       -70.2280  -15.9340  -61.2700 H       274 TYR    0.1150
   4348 HE2       -66.2000  -17.2320  -61.7980 H       274 TYR    0.5100
   4349 HH        -69.6170  -17.8280  -62.3660 H       274 TYR   -0.5100
   4350 N         -69.3090  -11.5460  -58.8050 N.am    275 ILE   -0.4700
   4351 CA        -70.7010  -11.1810  -59.0180 C.3     275 ILE    0.3100
   4352 C         -70.7770   -9.8560  -59.7630 C.2     275 ILE    0.0700
   4353 O         -71.4650   -9.7230  -60.7720 O.2     275 ILE    0.0900
   4354 CB        -71.4490  -11.0710  -57.6560 C.3     275 ILE   -0.0900
   4355 CG1       -72.0650  -12.4120  -57.2860 C.3     275 ILE    0.0900
   4356 CG2       -72.5240   -9.9880  -57.6690 C.3     275 ILE   -0.2700
   4357 CD        -72.9490  -12.3290  -56.1100 C.3     275 ILE    0.0900
   4358 HN        -68.9850  -11.4490  -57.8680 H       275 ILE    0.0900
   4359 HA        -71.1560  -11.9400  -59.6370 H       275 ILE    0.0900
   4360 HB        -70.7120  -10.8350  -56.8590 H       275 ILE   -0.1800
   4361 HG11      -71.2480  -13.1330  -57.0700 H       275 ILE    0.0900
   4362 HG12      -72.6540  -12.7860  -58.1500 H       275 ILE    0.0900
   4363 HG21      -73.2810  -10.2120  -58.4520 H       275 ILE   -0.2700
   4364 HG22      -72.0650   -9.0010  -57.8920 H       275 ILE    0.0900
   4365 HG23      -73.0350   -9.9500  -56.6830 H       275 ILE    0.0900
   4366 HD1       -73.9430  -11.9320  -56.4050 H       275 ILE    0.0900
   4367 HD2       -72.5060  -11.6480  -55.3510 H       275 ILE    0.5100
   4368 HD3       -73.0870  -13.3390  -55.6680 H       275 ILE   -0.5100
   4369 N         -70.0610   -8.8660  -59.2500 N.am    276 PHE   -0.4700
   4370 CA        -69.9420   -7.5770  -59.9010 C.3     276 PHE    0.3100
   4371 C         -69.4940   -7.7250  -61.3590 C.2     276 PHE    0.0700
   4372 O         -69.8610   -6.9360  -62.2270 O.2     276 PHE    0.0900
   4373 CB        -68.9110   -6.7590  -59.1450 C.3     276 PHE   -0.1800
   4374 CG        -68.9820   -5.2950  -59.4100 C.ar    276 PHE    0.0900
   4375 CD1       -68.2740   -4.7340  -60.4580 C.ar    276 PHE    0.0900
   4376 CD2       -69.7350   -4.4660  -58.5850 C.ar    276 PHE    0.0000
   4377 CE1       -68.3300   -3.3680  -60.6900 C.ar    276 PHE   -0.1150
   4378 CE2       -69.7910   -3.0970  -58.8110 C.ar    276 PHE    0.1150
   4379 CZ        -69.0920   -2.5480  -59.8670 C.ar    276 PHE   -0.1150
   4380 HN        -69.5690   -8.9650  -58.3880 H       276 PHE    0.1150
   4381 HA        -70.9070   -7.0910  -59.8860 H       276 PHE   -0.1150
   4382 HB1       -67.8940   -7.0970  -59.4360 H       276 PHE    0.1150
   4383 HB2       -69.0640   -6.9020  -58.0530 H       276 PHE   -0.1150
   4384 HD1       -67.6730   -5.3640  -61.0990 H       276 PHE    0.1150
   4385 HD2       -70.2850   -4.8930  -57.7590 H       276 PHE   -0.1150
   4386 HE1       -67.7790   -2.9390  -61.5130 H       276 PHE    0.1150
   4387 HE2       -70.3790   -2.4640  -58.1620 H       276 PHE    0.5100
   4388 HZ        -69.1380   -1.4850  -60.0530 H       276 PHE   -0.5100
   4389 N         -68.6980   -8.7530  -61.6310 N.am    277 THR   -0.4700
   4390 CA        -68.0810   -8.9010  -62.9380 C.3     277 THR    0.3100
   4391 C         -68.6470  -10.0750  -63.7440 C.2     277 THR    0.0700
   4392 O         -68.0960  -10.4640  -64.7680 O.2     277 THR    0.0900
   4393 CB        -66.5590   -9.0300  -62.7900 C.3     277 THR    0.1400
   4394 CG2       -66.0530   -7.9920  -61.7820 C.3     277 THR    0.0900
   4395 OG1       -66.2200  -10.3560  -62.3580 O.3     277 THR   -0.6600
   4396 HN        -68.4920   -9.4610  -60.9590 H       277 THR    0.4300
   4397 HA        -68.3300   -8.0320  -63.5290 H       277 THR   -0.2700
   4398 HB        -66.0680   -8.8320  -63.7680 H       277 THR    0.0900
   4399 HG1       -66.2200  -10.3300  -61.3990 H       277 THR    0.0900
   4400 HG21      -66.5300   -8.1570  -60.7920 H       277 THR    0.0900
   4401 HG22      -66.3070   -6.9690  -62.1320 H       277 THR    0.5100
   4402 HG23      -64.9520   -8.0840  -61.6650 H       277 THR   -0.5100
   4403 N         -69.7460  -10.6480  -63.2640 N.am    278 HSP   -0.4700
   4404 CA        -70.5250  -11.6420  -63.9970 C.3     278 HSP    0.3100
   4405 C         -71.9780  -11.3770  -63.6560 C.2     278 HSP    0.0700
   4406 O         -72.6430  -12.2310  -63.0720 O.2     278 HSP    0.0900
   4407 CB        -70.1790  -13.0720  -63.5620 C.3     278 HSP   -0.0500
   4408 CG        -68.8130  -13.5210  -63.9760 C.ar    278 HSP    0.0900
   4409 CD2       -68.3840  -14.6970  -64.4930 C.ar    278 HSP    0.0900
   4410 ND1       -67.6960  -12.7240  -63.8650 N.ar    278 HSP    0.1900
   4411 CE1       -66.6410  -13.3780  -64.3060 C.ar    278 HSP    0.1300
   4412 NE2       -67.0310  -14.5810  -64.6930 N.ar    278 HSP    0.1900
   4413 HN        -70.0960  -10.4180  -62.3590 H       278 HSP   -0.5100
   4414 HA        -70.3140  -11.5150  -65.0490 H       278 HSP    0.4400
   4415 HB1       -70.9220  -13.7680  -64.0070 H       278 HSP   -0.5100
   4416 HB2       -70.2410  -13.1310  -62.4550 H       278 HSP    0.4400
   4417 HD1       -67.6870  -11.7910  -63.5030 H       278 HSP    0.3200
   4418 HD2       -68.9310  -15.6000  -64.7330 H       278 HSP    0.1800
   4419 HE1       -65.6400  -13.0010  -64.3440 H       278 HSP    0.5100
   4420 HE2       -66.4360  -15.2910  -65.0700 H       278 HSP   -0.5100
   4421 N         -72.4630  -10.1790  -63.9870 N.am    279 GLN   -0.4700
   4422 CA        -73.7790   -9.7540  -63.5260 C.3     279 GLN    0.3100
   4423 C         -74.9260  -10.5990  -64.0920 C.2     279 GLN    0.0700
   4424 O         -75.9720  -10.7560  -63.4560 O.2     279 GLN    0.0900
   4425 CB        -73.9870   -8.2560  -63.7580 C.3     279 GLN   -0.1800
   4426 CG        -73.3880   -7.3750  -62.6520 C.3     279 GLN    0.0900
   4427 CD        -74.2790   -7.2650  -61.3990 C.2     279 GLN    0.0900
   4428 NE2       -73.9470   -6.3080  -60.5120 N.am    279 GLN   -0.1800
   4429 OE1       -75.2480   -8.0140  -61.2330 O.2     279 GLN    0.0900
   4430 HN        -71.9590   -9.5340  -64.5540 H       279 GLN    0.0900
   4431 HA        -73.8510   -9.9810  -62.4710 H       279 GLN    0.5500
   4432 HB1       -75.0770   -8.0560  -63.8190 H       279 GLN   -0.5500
   4433 HB2       -73.5160   -7.9800  -64.7250 H       279 GLN   -0.6200
   4434 HG1       -73.2290   -6.3530  -63.0570 H       279 GLN    0.3200
   4435 HG2       -72.4100   -7.8030  -62.3460 H       279 GLN    0.3000
   4436 HE21      -73.2590   -5.6240  -60.7510 H       279 GLN    0.5100
   4437 HE22      -74.3890   -6.2830  -59.6160 H       279 GLN   -0.5100
   4438 N         -74.7280  -11.1740  -65.2740 N.am    280 GLY   -0.4700
   4439 CA        -75.6810  -12.1500  -65.7670 C.3     280 GLY    0.3100
   4440 C         -75.3410  -13.5550  -65.3040 C.2     280 GLY   -0.0200
   4441 O         -74.7920  -14.3560  -66.0560 O.2     280 GLY    0.0900
   4442 HN        -73.9430  -10.9700  -65.8540 H       280 GLY    0.0900
   4443 HA1       -75.6670  -12.1170  -66.8460 H       280 GLY    0.5100
   4444 HA2       -76.6600  -11.8800  -65.3980 H       280 GLY   -0.5100
   4445 N         -75.6560  -13.8710  -64.0530 N.am    281 SER   -0.4700
   4446 CA        -75.2430  -15.1440  -63.4890 C.3     281 SER    0.3100
   4447 C         -76.0560  -15.4720  -62.2540 C.2     281 SER    0.0700
   4448 O         -76.2960  -14.6090  -61.4080 O.2     281 SER    0.0900
   4449 CB        -73.7590  -15.1090  -63.1110 C.3     281 SER    0.0500
   4450 OG        -72.9430  -14.8130  -64.2370 O.3     281 SER    0.0900
   4451 HN        -76.1780  -13.2630  -63.4590 H       281 SER    0.0900
   4452 HA        -75.4230  -15.9120  -64.2270 H       281 SER   -0.6600
   4453 HB1       -73.4570  -16.0980  -62.7040 H       281 SER    0.4300
   4454 HB2       -73.5930  -14.3260  -62.3390 H       281 SER    0.5100
   4455 HG1       -73.5440  -14.5520  -64.9370 H       281 SER   -0.5100
   4456 N         -76.4660  -16.7320  -62.1530 N.am    282 CYS   -0.4700
   4457 CA        -77.3110  -17.1850  -61.0630 C.3     282 CYS    0.3100
   4458 C         -76.4840  -17.7870  -59.9460 C.2     282 CYS    0.0700
   4459 O         -75.6540  -18.6590  -60.1960 O.2     282 CYS    0.0900
   4460 CB        -78.3020  -18.2330  -61.5740 C.3     282 CYS   -0.1000
   4461 SG        -79.6140  -17.6040  -62.6710 S.3     282 CYS    0.0900
   4462 HN        -76.2100  -17.4250  -62.8220 H       282 CYS    0.0900
   4463 HA        -77.8360  -16.3300  -60.6650 H       282 CYS   -0.0800
   4464 HB1       -78.7800  -18.7060  -60.6900 H       282 CYS    0.5100
   4465 HB2       -77.7260  -19.0080  -62.1210 H       282 CYS   -0.5100
   4466 N         -76.7200  -17.3360  -58.7120 N.am    283 PHE   -0.4700
   4467 CA        -75.9880  -17.8410  -57.5510 C.3     283 PHE    0.3100
   4468 C         -76.8780  -18.4830  -56.4840 C.2     283 PHE    0.0700
   4469 O         -77.6660  -17.7970  -55.8300 O.2     283 PHE    0.0900
   4470 CB        -75.1540  -16.7200  -56.9170 C.3     283 PHE   -0.1800
   4471 CG        -74.0250  -16.2440  -57.7870 C.ar    283 PHE    0.0900
   4472 CD1       -74.2280  -15.2200  -58.7160 C.ar    283 PHE    0.0900
   4473 CD2       -72.7580  -16.8180  -57.6790 C.ar    283 PHE    0.0000
   4474 CE1       -73.1910  -14.7730  -59.5260 C.ar    283 PHE   -0.1150
   4475 CE2       -71.7150  -16.3810  -58.4720 C.ar    283 PHE    0.1150
   4476 CZ        -71.9290  -15.3550  -59.4030 C.ar    283 PHE   -0.1150
   4477 HN        -77.4060  -16.6360  -58.5270 H       283 PHE    0.1150
   4478 HA        -75.3490  -18.6450  -57.8810 H       283 PHE   -0.1150
   4479 HB1       -74.7070  -17.0870  -55.9680 H       283 PHE    0.1150
   4480 HB2       -75.8070  -15.8440  -56.7170 H       283 PHE   -0.1150
   4481 HD1       -75.2050  -14.7680  -58.8050 H       283 PHE    0.1150
   4482 HD2       -72.5910  -17.6130  -56.9680 H       283 PHE   -0.1150
   4483 HE1       -73.3600  -13.9840  -60.2440 H       283 PHE    0.1150
   4484 HE2       -70.7380  -16.8290  -58.3730 H       283 PHE    0.5100
   4485 HZ        -71.1160  -15.0140  -60.0270 H       283 PHE   -0.5100
   4486 N         -76.7300  -19.8010  -56.3010 N.am    284 GLY   -0.4700
   4487 CA        -77.3980  -20.5510  -55.2360 C.3     284 GLY    0.3100
   4488 C         -77.4620  -19.9240  -53.8440 C.2     284 GLY   -0.0200
   4489 O         -76.5970  -19.1550  -53.4290 O.2     284 GLY    0.0900
   4490 HN        -76.1440  -20.3420  -56.8970 H       284 GLY    0.0900
   4491 HA1       -76.8750  -21.4910  -55.1490 H       284 GLY    0.5100
   4492 HA2       -78.4110  -20.7170  -55.5680 H       284 GLY   -0.5100
   4493 N         -78.5000  -20.2710  -53.0850 N.am    285 PRO   -0.2900
   4494 CA        -78.7270  -19.7060  -51.7540 C.3     285 PRO    0.0000
   4495 C         -77.8220  -20.3720  -50.7170 C.2     285 PRO    0.0900
   4496 O         -77.5860  -19.8010  -49.6480 O.2     285 PRO    0.0900
   4497 CB        -80.1750  -20.0610  -51.4930 C.3     285 PRO    0.0200
   4498 CG        -80.3350  -21.3790  -52.1690 C.3     285 PRO    0.0900
   4499 CD        -79.4610  -21.3380  -53.3980 C.3     285 PRO   -0.1800
   4500 HA        -78.5100  -18.6490  -51.7490 H       285 PRO    0.0900
   4501 HB1       -80.8590  -19.3020  -51.9270 H       285 PRO    0.0900
   4502 HB2       -80.3750  -20.1430  -50.4030 H       285 PRO   -0.1800
   4503 HG1       -80.0150  -22.2020  -51.4930 H       285 PRO    0.0900
   4504 HG2       -81.3960  -21.5420  -52.4530 H       285 PRO    0.0900
   4505 HD1       -78.9280  -22.2990  -53.5550 H       285 PRO    0.5100
   4506 HD2       -80.0440  -21.0750  -54.3050 H       285 PRO   -0.5100
   4507 N         -77.3430  -21.5810  -51.0260 N.am    286 ILE   -0.4700
   4508 CA        -76.3190  -22.2570  -50.2220 C.3     286 ILE    0.3100
   4509 C         -74.9500  -21.6390  -50.5500 C.2     286 ILE    0.0700
   4510 O         -74.2370  -21.1920  -49.6700 O.2     286 ILE    0.0900
   4511 CB        -76.3180  -23.8060  -50.4650 C.3     286 ILE   -0.0900
   4512 CG1       -77.6490  -24.4320  -50.0320 C.3     286 ILE    0.0900
   4513 CG2       -75.1590  -24.4900  -49.7520 C.3     286 ILE   -0.2700
   4514 CD        -77.7290  -24.7870  -48.5560 C.3     286 ILE    0.0900
   4515 HN        -77.6640  -22.0820  -51.8250 H       286 ILE    0.0900
   4516 HA        -76.5240  -22.0460  -49.1830 H       286 ILE    0.0900
   4517 HB        -76.2380  -24.0010  -51.5550 H       286 ILE   -0.1800
   4518 HG11      -77.8080  -25.3580  -50.6240 H       286 ILE    0.0900
   4519 HG12      -78.4640  -23.7130  -50.2630 H       286 ILE    0.0900
   4520 HG21      -75.1230  -24.1700  -48.6880 H       286 ILE   -0.2700
   4521 HG22      -74.1990  -24.2120  -50.2380 H       286 ILE    0.0900
   4522 HG23      -75.2910  -25.5920  -49.7860 H       286 ILE    0.0900
   4523 HD1       -77.4160  -23.9200  -47.9370 H       286 ILE    0.0900
   4524 HD2       -77.0550  -25.6430  -48.3370 H       286 ILE    0.5100
   4525 HD3       -78.7730  -25.0560  -48.2870 H       286 ILE   -0.5100
   4526 N         -74.5940  -21.5940  -51.8330 N.am    287 PHE   -0.4700
   4527 CA        -73.3620  -20.9690  -52.2780 C.3     287 PHE    0.3100
   4528 C         -73.2660  -19.5120  -51.8020 C.2     287 PHE    0.0700
   4529 O         -72.1780  -19.0080  -51.5140 O.2     287 PHE    0.0900
   4530 CB        -73.2960  -21.0440  -53.7920 C.3     287 PHE   -0.1800
   4531 CG        -72.3580  -20.0480  -54.4210 C.ar    287 PHE    0.0900
   4532 CD1       -72.6550  -18.6830  -54.4330 C.ar    287 PHE    0.0900
   4533 CD2       -71.1870  -20.4790  -55.0330 C.ar    287 PHE    0.0000
   4534 CE1       -71.7930  -17.7780  -55.0210 C.ar    287 PHE   -0.1150
   4535 CE2       -70.3300  -19.5820  -55.6290 C.ar    287 PHE    0.1150
   4536 CZ        -70.6370  -18.2290  -55.6290 C.ar    287 PHE   -0.1150
   4537 HN        -75.1620  -21.9890  -52.5500 H       287 PHE    0.1150
   4538 HA        -72.5290  -21.4940  -51.8320 H       287 PHE   -0.1150
   4539 HB1       -74.3070  -20.8490  -54.2090 H       287 PHE    0.1150
   4540 HB2       -72.9470  -22.0550  -54.0910 H       287 PHE   -0.1150
   4541 HD1       -73.5700  -18.3320  -53.9780 H       287 PHE    0.1150
   4542 HD2       -70.9470  -21.5310  -55.0420 H       287 PHE   -0.1150
   4543 HE1       -72.0220  -16.7220  -55.0060 H       287 PHE    0.1150
   4544 HE2       -69.4200  -19.9310  -56.0950 H       287 PHE    0.5100
   4545 HZ        -69.9700  -17.5270  -56.1060 H       287 PHE   -0.5100
   4546 N         -74.4010  -18.8270  -51.7200 N.am    288 MET   -0.4700
   4547 CA        -74.4130  -17.4630  -51.2160 C.3     288 MET    0.3100
   4548 C         -74.1040  -17.3960  -49.7300 C.2     288 MET    0.0700
   4549 O         -73.8550  -16.3410  -49.1360 O.2     288 MET    0.0900
   4550 CB        -75.7720  -16.8280  -51.5040 C.3     288 MET   -0.1800
   4551 CG        -75.8680  -16.2760  -52.8830 C.3     288 MET    0.0900
   4552 SD        -74.4840  -15.1560  -53.1700 S.3     288 MET    0.0900
   4553 CE        -75.2150  -13.6030  -52.6430 C.3     288 MET   -0.1400
   4554 HN        -75.2800  -19.2090  -51.9960 H       288 MET    0.0900
   4555 HA        -73.6250  -16.9110  -51.7060 H       288 MET    0.0900
   4556 HB1       -75.9440  -16.0070  -50.7770 H       288 MET   -0.0900
   4557 HB2       -76.5620  -17.5980  -51.3710 H       288 MET   -0.2200
   4558 HG1       -76.8310  -15.7370  -52.9980 H       288 MET    0.0900
   4559 HG2       -75.8460  -17.1110  -53.6160 H       288 MET    0.0900
   4560 HE1       -75.3650  -13.5810  -51.5420 H       288 MET    0.0900
   4561 HE2       -76.2040  -13.4610  -53.1270 H       288 MET    0.5100
   4562 HE3       -74.5510  -12.7550  -52.9160 H       288 MET   -0.5100
   4563 N         -74.1370  -18.5780  -49.1480 N.am    289 THR   -0.4700
   4564 CA        -73.8760  -18.7960  -47.7410 C.3     289 THR    0.3100
   4565 C         -72.3600  -18.9950  -47.4760 C.2     289 THR    0.0700
   4566 O         -71.8260  -18.5500  -46.4500 O.2     289 THR    0.0900
   4567 CB        -74.7060  -20.0070  -47.2390 C.3     289 THR    0.1400
   4568 CG2       -74.0100  -20.7250  -46.1190 C.3     289 THR    0.0900
   4569 OG1       -75.9960  -19.5640  -46.8130 O.3     289 THR   -0.6600
   4570 HN        -74.3500  -19.4010  -49.6690 H       289 THR    0.4300
   4571 HA        -74.1500  -17.9000  -47.2040 H       289 THR   -0.2700
   4572 HB        -74.8300  -20.7460  -48.0590 H       289 THR    0.0900
   4573 HG1       -76.5180  -19.4600  -47.6130 H       289 THR    0.0900
   4574 HG21      -73.6920  -20.0000  -45.3400 H       289 THR    0.0900
   4575 HG22      -73.1080  -21.2470  -46.5070 H       289 THR    0.5100
   4576 HG23      -74.7000  -21.4630  -45.6570 H       289 THR   -0.5100
   4577 N         -71.6630  -19.6360  -48.4190 N.am    290 ILE   -0.4700
   4578 CA        -70.2230  -19.8760  -48.3000 C.3     290 ILE    0.3100
   4579 C         -69.4230  -18.6970  -47.7200 C.2     290 ILE    0.0700
   4580 O         -68.8310  -18.8320  -46.6550 O.2     290 ILE    0.0900
   4581 CB        -69.6070  -20.3330  -49.6310 C.3     290 ILE   -0.0900
   4582 CG1       -70.0780  -21.7500  -49.9620 C.3     290 ILE    0.0900
   4583 CG2       -68.0830  -20.2660  -49.5760 C.3     290 ILE   -0.2700
   4584 CD        -69.3350  -22.3920  -51.1270 C.3     290 ILE    0.0900
   4585 HN        -72.0940  -19.9810  -49.2500 H       290 ILE    0.0900
   4586 HA        -70.0790  -20.6340  -47.5450 H       290 ILE    0.0900
   4587 HB        -69.9740  -19.6780  -50.4490 H       290 ILE   -0.1800
   4588 HG11      -71.1600  -21.7130  -50.2120 H       290 ILE    0.0900
   4589 HG12      -69.9390  -22.3870  -49.0630 H       290 ILE    0.0900
   4590 HG21      -67.7010  -20.9260  -48.7670 H       290 ILE   -0.2700
   4591 HG22      -67.7580  -19.2250  -49.3680 H       290 ILE    0.0900
   4592 HG23      -67.6540  -20.6060  -50.5420 H       290 ILE    0.0900
   4593 HD1       -68.2890  -22.6230  -50.8320 H       290 ILE    0.0900
   4594 HD2       -69.3140  -21.6940  -51.9920 H       290 ILE    0.5100
   4595 HD3       -69.8380  -23.3370  -51.4220 H       290 ILE   -0.5100
   4596 N         -69.4070  -17.5380  -48.3990 N.am    291 PRO   -0.2900
   4597 CA        -68.5820  -16.4230  -47.9260 C.3     291 PRO    0.0000
   4598 C         -68.9150  -16.0860  -46.4890 C.2     291 PRO    0.0900
   4599 O         -68.0140  -15.7660  -45.7210 O.2     291 PRO    0.0900
   4600 CB        -69.0140  -15.2490  -48.7940 C.3     291 PRO    0.0200
   4601 CG        -69.7580  -15.8500  -49.9230 C.3     291 PRO    0.0900
   4602 CD        -70.3580  -17.1150  -49.4370 C.3     291 PRO   -0.1800
   4603 HA        -67.5360  -16.6750  -48.0020 H       291 PRO    0.0900
   4604 HB1       -68.1280  -14.6880  -49.1630 H       291 PRO    0.0900
   4605 HB2       -69.6650  -14.5560  -48.2210 H       291 PRO   -0.1800
   4606 HG1       -70.5530  -15.1560  -50.2690 H       291 PRO    0.0900
   4607 HG2       -69.0680  -16.0540  -50.7700 H       291 PRO    0.0900
   4608 HD1       -71.3630  -16.9510  -48.9950 H       291 PRO    0.5100
   4609 HD2       -70.4170  -17.8790  -50.2400 H       291 PRO   -0.5100
   4610 N         -70.1900  -16.1520  -46.1230 N.am    292 ALA   -0.4700
   4611 CA        -70.5960  -15.7760  -44.7740 C.3     292 ALA    0.3100
   4612 C         -70.2520  -16.8430  -43.7220 C.2     292 ALA    0.0700
   4613 O         -70.1480  -16.5620  -42.5220 O.2     292 ALA    0.0900
   4614 CB        -72.0830  -15.4320  -44.7400 C.3     292 ALA   -0.2700
   4615 HN        -70.9130  -16.4560  -46.7410 H       292 ALA    0.0900
   4616 HA        -70.0060  -14.9230  -44.4730 H       292 ALA    0.0900
   4617 HB1       -72.6890  -16.3620  -44.7010 H       292 ALA    0.0900
   4618 HB2       -72.3610  -14.8650  -45.6540 H       292 ALA    0.5100
   4619 HB3       -72.3090  -14.8240  -43.8380 H       292 ALA   -0.5100
   4620 N         -70.0800  -18.0770  -44.1770 N.am    293 PHE   -0.4700
   4621 CA        -69.6790  -19.1640  -43.3060 C.3     293 PHE    0.3100
   4622 C         -68.2910  -18.8620  -42.7860 C.2     293 PHE    0.0700
   4623 O         -68.0360  -18.9140  -41.5850 O.2     293 PHE    0.0900
   4624 CB        -69.7060  -20.4700  -44.1040 C.3     293 PHE   -0.1800
   4625 CG        -68.7530  -21.5280  -43.6120 C.ar    293 PHE    0.0900
   4626 CD1       -67.4270  -21.5400  -44.0320 C.ar    293 PHE    0.0900
   4627 CD2       -69.1960  -22.5460  -42.7770 C.ar    293 PHE    0.0000
   4628 CE1       -66.5530  -22.5240  -43.5970 C.ar    293 PHE   -0.1150
   4629 CE2       -68.3210  -23.5400  -42.3390 C.ar    293 PHE    0.1150
   4630 CZ        -66.9990  -23.5260  -42.7490 C.ar    293 PHE   -0.1150
   4631 HN        -70.2170  -18.3110  -45.1360 H       293 PHE    0.1150
   4632 HA        -70.3670  -19.2090  -42.4750 H       293 PHE   -0.1150
   4633 HB1       -69.4350  -20.2550  -45.1590 H       293 PHE    0.1150
   4634 HB2       -70.7270  -20.9050  -44.0520 H       293 PHE   -0.1150
   4635 HD1       -67.0750  -20.7730  -44.7050 H       293 PHE    0.1150
   4636 HD2       -70.2290  -22.5670  -42.4620 H       293 PHE   -0.1150
   4637 HE1       -65.5210  -22.5100  -43.9190 H       293 PHE    0.1150
   4638 HE2       -68.6750  -24.3190  -41.6800 H       293 PHE    0.5100
   4639 HZ        -66.3190  -24.2920  -42.4100 H       293 PHE   -0.5100
   4640 N         -67.3870  -18.5300  -43.7040 N.am    294 PHE   -0.4700
   4641 CA        -66.0290  -18.1770  -43.3450 C.3     294 PHE    0.3100
   4642 C         -65.9820  -16.9570  -42.4510 C.2     294 PHE    0.0700
   4643 O         -65.4140  -17.0000  -41.3700 O.2     294 PHE    0.0900
   4644 CB        -65.2020  -17.9550  -44.6000 C.3     294 PHE   -0.1800
   4645 CG        -64.8560  -19.2250  -45.3000 C.ar    294 PHE    0.0900
   4646 CD1       -63.7400  -19.9500  -44.9210 C.ar    294 PHE    0.0900
   4647 CD2       -65.6490  -19.7120  -46.3130 C.ar    294 PHE    0.0000
   4648 CE1       -63.4150  -21.1310  -45.5470 C.ar    294 PHE   -0.1150
   4649 CE2       -65.3260  -20.9000  -46.9390 C.ar    294 PHE    0.1150
   4650 CZ        -64.2070  -21.6070  -46.5550 C.ar    294 PHE   -0.1150
   4651 HN        -67.6020  -18.5080  -44.6760 H       294 PHE    0.1150
   4652 HA        -65.6150  -18.9820  -42.7560 H       294 PHE   -0.1150
   4653 HB1       -64.2500  -17.4520  -44.3320 H       294 PHE    0.1150
   4654 HB2       -65.7760  -17.3280  -45.3150 H       294 PHE   -0.1150
   4655 HD1       -63.1150  -19.5830  -44.1210 H       294 PHE    0.1150
   4656 HD2       -66.5270  -19.1630  -46.6200 H       294 PHE   -0.1150
   4657 HE1       -62.5350  -21.6800  -45.2440 H       294 PHE    0.1150
   4658 HE2       -65.9540  -21.2760  -47.7330 H       294 PHE    0.5100
   4659 HZ        -63.9570  -22.5350  -47.0480 H       294 PHE   -0.5100
   4660 N         -66.6040  -15.8650  -42.8780 N.am    295 ALA   -0.4700
   4661 CA        -66.5780  -14.6440  -42.0810 C.3     295 ALA    0.3100
   4662 C         -67.1280  -14.7730  -40.6510 C.2     295 ALA    0.0700
   4663 O         -66.7200  -14.0340  -39.7670 O.2     295 ALA    0.0900
   4664 CB        -67.2610  -13.5050  -42.8240 C.3     295 ALA   -0.2700
   4665 HN        -67.1040  -15.8300  -43.7390 H       295 ALA    0.0900
   4666 HA        -65.5470  -14.3960  -41.8800 H       295 ALA    0.0900
   4667 HB1       -68.3560  -13.6860  -42.8780 H       295 ALA    0.0900
   4668 HB2       -66.8610  -13.4350  -43.8580 H       295 ALA    0.5100
   4669 HB3       -67.0850  -12.5460  -42.2910 H       295 ALA   -0.5100
   4670 N         -68.0450  -15.7060  -40.4060 N.am    296 LYS   -0.4700
   4671 CA        -68.6150  -15.8320  -39.0680 C.3     296 LYS    0.3100
   4672 C         -67.7360  -16.6620  -38.1460 C.2     296 LYS    0.0700
   4673 O         -67.5940  -16.3300  -36.9720 O.2     296 LYS    0.0900
   4674 CB        -70.0560  -16.3770  -39.1050 C.3     296 LYS   -0.1800
   4675 CG        -71.0800  -15.3730  -39.6700 C.3     296 LYS    0.0900
   4676 CD        -72.4950  -15.9730  -39.8640 C.3     296 LYS    0.0900
   4677 CE        -73.6180  -15.0300  -39.3770 C.3     296 LYS   -0.1800
   4678 NZ        -73.7000  -13.7740  -40.1710 N.4     296 LYS    0.0900
   4679 HN        -68.3750  -16.3400  -41.1010 H       296 LYS    0.0900
   4680 HA        -68.6020  -14.8540  -38.6120 H       296 LYS   -0.1800
   4681 HB1       -70.3580  -16.6470  -38.0720 H       296 LYS    0.0900
   4682 HB2       -70.0720  -17.2900  -39.7350 H       296 LYS    0.0900
   4683 HG1       -70.7130  -15.0090  -40.6530 H       296 LYS    0.2100
   4684 HG2       -71.1530  -14.5130  -38.9720 H       296 LYS    0.0500
   4685 HD1       -72.5600  -16.9260  -39.2980 H       296 LYS    0.0500
   4686 HD2       -72.6500  -16.1850  -40.9430 H       296 LYS   -0.3000
   4687 HE1       -73.4300  -14.7440  -38.3200 H       296 LYS    0.3300
   4688 HE2       -74.5980  -15.5440  -39.4660 H       296 LYS    0.3300
   4689 HZ1       -73.8880  -14.0060  -41.1680 H       296 LYS    0.3300
   4690 HZ2       -72.7980  -13.2600  -40.0990 H       296 LYS    0.5100
   4691 HZ3       -74.4680  -13.1800  -39.8020 H       296 LYS   -0.5100
   4692 N         -67.1240  -17.7170  -38.6790 N.am    297 THR   -0.4700
   4693 CA        -66.2870  -18.6140  -37.8750 C.3     297 THR    0.3100
   4694 C         -65.0560  -17.9170  -37.2430 C.2     297 THR    0.0700
   4695 O         -64.4460  -18.4130  -36.2870 O.2     297 THR    0.0900
   4696 CB        -65.8930  -19.8600  -38.6930 C.3     297 THR    0.1400
   4697 CG2       -65.0830  -20.8380  -37.8620 C.3     297 THR    0.0900
   4698 OG1       -67.0840  -20.5120  -39.1260 O.3     297 THR   -0.6600
   4699 HN        -67.2080  -17.9450  -39.6450 H       297 THR    0.4300
   4700 HA        -66.8480  -18.9030  -36.9990 H       297 THR   -0.2700
   4701 HB        -65.2940  -19.5620  -39.5810 H       297 THR    0.0900
   4702 HG1       -67.3910  -20.0210  -39.8910 H       297 THR    0.0900
   4703 HG21      -65.2440  -20.6440  -36.7800 H       297 THR    0.0900
   4704 HG22      -64.0010  -20.7210  -38.0860 H       297 THR    0.5100
   4705 HG23      -65.4000  -21.8800  -38.0860 H       297 THR   -0.5100
   4706 N         -64.7220  -16.7400  -37.7650 N.am    298 SER   -0.4700
   4707 CA        -63.6190  -15.9690  -37.2490 C.3     298 SER    0.3100
   4708 C         -63.9260  -15.4900  -35.8460 C.2     298 SER    0.0700
   4709 O         -63.0300  -15.1020  -35.1090 O.2     298 SER    0.0900
   4710 CB        -63.3510  -14.7890  -38.1610 C.3     298 SER    0.0500
   4711 OG        -64.2430  -13.7390  -37.8860 O.3     298 SER    0.0900
   4712 HN        -65.2170  -16.3400  -38.5330 H       298 SER    0.0900
   4713 HA        -62.7520  -16.6110  -37.1940 H       298 SER   -0.6600
   4714 HB1       -63.4770  -15.0990  -39.2210 H       298 SER    0.4300
   4715 HB2       -62.3120  -14.4240  -38.0050 H       298 SER    0.5100
   4716 HG1       -65.0050  -13.8840  -38.4530 H       298 SER   -0.5100
   4717 N         -65.1990  -15.5120  -35.4600 N.am    299 ALA   -0.4700
   4718 CA        -65.5600  -15.1530  -34.0990 C.3     299 ALA    0.3100
   4719 C         -65.1590  -16.2650  -33.1540 C.2     299 ALA    0.0700
   4720 O         -65.2470  -16.1200  -31.9480 O.2     299 ALA    0.0900
   4721 CB        -67.0330  -14.8810  -33.9880 C.3     299 ALA   -0.2700
   4722 HN        -65.9440  -15.7690  -36.0700 H       299 ALA    0.0900
   4723 HA        -64.9960  -14.2750  -33.8250 H       299 ALA    0.0900
   4724 HB1       -67.6110  -15.7840  -34.2780 H       299 ALA    0.0900
   4725 HB2       -67.3150  -14.0470  -34.6650 H       299 ALA    0.5100
   4726 HB3       -67.2900  -14.6150  -32.9410 H       299 ALA   -0.5100
   4727 N         -64.7310  -17.3900  -33.7090 N.am    300 VAL   -0.4700
   4728 CA        -64.1170  -18.4340  -32.9060 C.3     300 VAL    0.3100
   4729 C         -62.5940  -18.3700  -33.0490 C.2     300 VAL    0.0700
   4730 O         -61.8750  -18.2630  -32.0700 O.2     300 VAL    0.0900
   4731 CB        -64.6540  -19.8400  -33.2760 C.3     300 VAL   -0.0900
   4732 CG1       -63.5890  -20.9040  -33.1080 C.3     300 VAL    0.0900
   4733 CG2       -65.8500  -20.1780  -32.4300 C.3     300 VAL   -0.2700
   4734 HN        -64.8100  -17.5680  -34.6870 H       300 VAL    0.0900
   4735 HA        -64.3280  -18.2180  -31.8700 H       300 VAL    0.0900
   4736 HB        -64.9970  -19.8320  -34.3330 H       300 VAL    0.0900
   4737 HG11      -63.1150  -20.8150  -32.1080 H       300 VAL   -0.2700
   4738 HG12      -62.8040  -20.7800  -33.8850 H       300 VAL    0.0900
   4739 HG13      -64.0460  -21.9130  -33.1970 H       300 VAL    0.0900
   4740 HG21      -66.6570  -19.4310  -32.5950 H       300 VAL    0.0900
   4741 HG22      -65.5690  -20.1660  -31.3560 H       300 VAL    0.5100
   4742 HG23      -66.2360  -21.1830  -32.7050 H       300 VAL   -0.5100
   4743 N         -62.1000  -18.3840  -34.2800 N.am    301 TYR   -0.4700
   4744 CA        -60.6670  -18.5050  -34.5000 C.3     301 TYR    0.3100
   4745 C         -59.8370  -17.2360  -34.3250 C.2     301 TYR    0.0700
   4746 O         -58.6310  -17.3030  -34.1280 O.2     301 TYR    0.0900
   4747 CB        -60.3740  -19.1930  -35.8380 C.3     301 TYR   -0.1800
   4748 CG        -60.8330  -18.4960  -37.0930 C.ar    301 TYR    0.0900
   4749 CD1       -60.0750  -17.4950  -37.6770 C.ar    301 TYR    0.0900
   4750 CD2       -61.9970  -18.8880  -37.7360 C.ar    301 TYR    0.0000
   4751 CE1       -60.4870  -16.8790  -38.8550 C.ar    301 TYR   -0.1150
   4752 CE2       -62.4200  -18.2850  -38.9160 C.ar    301 TYR    0.1150
   4753 CZ        -61.6680  -17.2820  -39.4710 C.ar    301 TYR   -0.1150
   4754 OH        -62.1060  -16.6880  -40.6390 O.3     301 TYR    0.1150
   4755 HN        -62.6730  -18.3150  -35.0920 H       301 TYR    0.1100
   4756 HA        -60.2530  -19.0800  -33.6860 H       301 TYR   -0.5400
   4757 HB1       -60.8700  -20.1860  -35.8350 H       301 TYR    0.4300
   4758 HB2       -59.2750  -19.3140  -35.9340 H       301 TYR   -0.1150
   4759 HD1       -59.1500  -17.1870  -37.2120 H       301 TYR    0.1150
   4760 HD2       -62.5900  -19.6840  -37.3100 H       301 TYR   -0.1150
   4761 HE1       -59.8920  -16.0900  -39.2900 H       301 TYR    0.1150
   4762 HE2       -63.3350  -18.6040  -39.3920 H       301 TYR    0.5100
   4763 HH        -62.9300  -17.1080  -40.8930 H       301 TYR   -0.5100
   4764 N         -60.4540  -16.0730  -34.3920 N.am    302 ASN   -0.4700
   4765 CA        -59.7140  -14.8840  -34.0280 C.3     302 ASN    0.3100
   4766 C         -59.4360  -14.8380  -32.5410 C.2     302 ASN    0.0700
   4767 O         -58.3190  -14.5680  -32.1460 O.2     302 ASN    0.0900
   4768 CB        -60.4200  -13.6180  -34.4790 C.3     302 ASN   -0.1800
   4769 CG        -60.0980  -13.2790  -35.9040 C.2     302 ASN    0.0900
   4770 ND2       -60.4470  -12.0680  -36.3160 N.am    302 ASN    0.0900
   4771 OD1       -59.5390  -14.0960  -36.6340 O.2     302 ASN    0.5500
   4772 HN        -61.4020  -15.9620  -34.6780 H       302 ASN   -0.5500
   4773 HA        -58.7400  -14.9470  -34.4900 H       302 ASN   -0.6200
   4774 HB1       -60.1040  -12.7730  -33.8300 H       302 ASN    0.3200
   4775 HB2       -61.5170  -13.7600  -34.3850 H       302 ASN    0.3000
   4776 HD21      -60.2570  -11.7870  -37.2560 H       302 ASN    0.5100
   4777 HD22      -60.9000  -11.4370  -35.6860 H       302 ASN   -0.5100
   4778 N         -60.4380  -15.1050  -31.6910 N.am    303 PRO   -0.2900
   4779 CA        -60.0260  -15.1920  -30.2860 C.3     303 PRO    0.0000
   4780 C         -58.8920  -16.2070  -30.0890 C.2     303 PRO    0.0900
   4781 O         -57.9270  -15.8980  -29.4310 O.2     303 PRO    0.0900
   4782 CB        -61.3060  -15.6410  -29.5700 C.3     303 PRO    0.0200
   4783 CG        -62.4150  -15.1200  -30.4250 C.3     303 PRO    0.0900
   4784 CD        -61.9070  -15.1920  -31.8510 C.3     303 PRO   -0.1800
   4785 HA        -59.6300  -14.2460  -29.9520 H       303 PRO    0.0900
   4786 HB1       -61.3600  -15.2110  -28.5470 H       303 PRO    0.0900
   4787 HB2       -61.3510  -16.7490  -29.4970 H       303 PRO   -0.1800
   4788 HG1       -63.3270  -15.7420  -30.3030 H       303 PRO    0.0900
   4789 HG2       -62.6570  -14.0710  -30.1510 H       303 PRO    0.0900
   4790 HD1       -62.1830  -16.1530  -32.3350 H       303 PRO    0.5100
   4791 HD2       -62.2760  -14.3410  -32.4620 H       303 PRO   -0.5100
   4792 N         -58.9930  -17.3860  -30.6810 N.am    304 VAL   -0.4700
   4793 CA        -57.9840  -18.4150  -30.5210 C.3     304 VAL    0.3100
   4794 C         -56.5970  -17.9580  -30.9390 C.2     304 VAL    0.0700
   4795 O         -55.6020  -18.3540  -30.3590 O.2     304 VAL    0.0900
   4796 CB        -58.3240  -19.6450  -31.3640 C.3     304 VAL   -0.0900
   4797 CG1       -57.3420  -20.7590  -31.1180 C.3     304 VAL    0.0900
   4798 CG2       -59.7070  -20.1140  -31.0510 C.3     304 VAL   -0.2700
   4799 HN        -59.7690  -17.6200  -31.2630 H       304 VAL    0.0900
   4800 HA        -57.9390  -18.6780  -29.4740 H       304 VAL    0.0900
   4801 HB        -58.3020  -19.3700  -32.4390 H       304 VAL    0.0900
   4802 HG11      -57.2260  -20.9320  -30.0260 H       304 VAL   -0.2700
   4803 HG12      -56.3520  -20.4900  -31.5420 H       304 VAL    0.0900
   4804 HG13      -57.7090  -21.6970  -31.5890 H       304 VAL    0.0900
   4805 HG21      -60.3410  -19.2530  -30.7480 H       304 VAL    0.0900
   4806 HG22      -59.6790  -20.8450  -30.2160 H       304 VAL    0.5100
   4807 HG23      -60.1570  -20.5880  -31.9500 H       304 VAL   -0.5100
   4808 N         -56.5140  -17.1310  -31.9660 N.am    305 ILE   -0.4700
   4809 CA        -55.2310  -16.8330  -32.5900 C.3     305 ILE    0.3100
   4810 C         -54.5950  -15.6220  -31.9350 C.2     305 ILE    0.0700
   4811 O         -53.4150  -15.6190  -31.6200 O.2     305 ILE    0.0900
   4812 CB        -55.4370  -16.6450  -34.1190 C.3     305 ILE   -0.0900
   4813 CG1       -55.2100  -17.9720  -34.8270 C.3     305 ILE    0.0900
   4814 CG2       -54.5520  -15.5680  -34.7110 C.3     305 ILE   -0.2700
   4815 CD        -55.5460  -17.9020  -36.2610 C.3     305 ILE    0.0900
   4816 HN        -57.3120  -16.6790  -32.3550 H       305 ILE    0.0900
   4817 HA        -54.5580  -17.6540  -32.3940 H       305 ILE    0.0900
   4818 HB        -56.4990  -16.3760  -34.3050 H       305 ILE   -0.1800
   4819 HG11      -55.8410  -18.7490  -34.3460 H       305 ILE    0.0900
   4820 HG12      -54.1420  -18.2590  -34.7210 H       305 ILE    0.0900
   4821 HG21      -53.4930  -15.9030  -34.7140 H       305 ILE   -0.2700
   4822 HG22      -54.6300  -14.6410  -34.1050 H       305 ILE    0.0900
   4823 HG23      -54.8610  -15.3580  -35.7570 H       305 ILE    0.0900
   4824 HD1       -54.9170  -17.1390  -36.7640 H       305 ILE    0.0900
   4825 HD2       -56.6140  -17.6220  -36.3850 H       305 ILE    0.5100
   4826 HD3       -55.3600  -18.8870  -36.7400 H       305 ILE   -0.5100
   4827 N         -55.4110  -14.6060  -31.7010 N.am    306 TYR   -0.4700
   4828 CA        -54.9680  -13.3340  -31.1550 C.3     306 TYR    0.3100
   4829 C         -55.0700  -13.2470  -29.6390 C.2     306 TYR    0.0700
   4830 O         -54.6390  -12.2540  -29.0450 O.2     306 TYR    0.0900
   4831 CB        -55.7920  -12.2010  -31.7620 C.3     306 TYR   -0.1800
   4832 CG        -55.4260  -11.9160  -33.1850 C.ar    306 TYR    0.0900
   4833 CD1       -55.9330  -12.6880  -34.2260 C.ar    306 TYR    0.0900
   4834 CD2       -54.5620  -10.8750  -33.4870 C.ar    306 TYR    0.0000
   4835 CE1       -55.5840  -12.4250  -35.5360 C.ar    306 TYR   -0.1150
   4836 CE2       -54.2030  -10.5990  -34.7890 C.ar    306 TYR    0.1150
   4837 CZ        -54.7110  -11.3720  -35.8210 C.ar    306 TYR   -0.1150
   4838 OH        -54.3370  -11.0790  -37.1280 O.3     306 TYR    0.1150
   4839 HN        -56.3880  -14.6710  -31.8910 H       306 TYR    0.1100
   4840 HA        -53.9220  -13.2100  -31.3910 H       306 TYR   -0.5400
   4841 HB1       -55.6230  -11.2690  -31.1810 H       306 TYR    0.4300
   4842 HB2       -56.8680  -12.4740  -31.7410 H       306 TYR   -0.1150
   4843 HD1       -56.6050  -13.5030  -34.0070 H       306 TYR    0.1150
   4844 HD2       -54.1620  -10.2700  -32.6880 H       306 TYR   -0.1150
   4845 HE1       -55.9840  -13.0300  -36.3360 H       306 TYR    0.1150
   4846 HE2       -53.5290   -9.7840  -35.0040 H       306 TYR    0.5100
   4847 HH        -54.7760  -11.7030  -37.7110 H       306 TYR   -0.5100
   4848 N         -55.6400  -14.2690  -29.0040 N.am    307 ILE   -0.4700
   4849 CA        -55.8440  -14.2360  -27.5640 C.3     307 ILE    0.3100
   4850 C         -55.3650  -15.4970  -26.9040 C.2     307 ILE    0.0700
   4851 O         -54.5950  -15.4460  -25.9790 O.2     307 ILE    0.0900
   4852 CB        -57.3210  -14.0730  -27.1760 C.3     307 ILE   -0.0900
   4853 CG1       -57.9270  -12.7890  -27.7570 C.3     307 ILE    0.0900
   4854 CG2       -57.4450  -14.1160  -25.6680 C.3     307 ILE   -0.2700
   4855 CD        -57.4750  -11.5320  -27.0790 C.3     307 ILE    0.0900
   4856 HN        -55.9470  -15.0910  -29.4780 H       307 ILE    0.0900
   4857 HA        -55.2700  -13.4100  -27.1750 H       307 ILE    0.0900
   4858 HB        -57.9210  -14.8930  -27.6250 H       307 ILE   -0.1800
   4859 HG11      -59.0320  -12.8540  -27.6740 H       307 ILE    0.0900
   4860 HG12      -57.6500  -12.7260  -28.8300 H       307 ILE    0.0900
   4861 HG21      -56.6040  -13.5600  -25.2000 H       307 ILE   -0.2700
   4862 HG22      -57.4130  -15.1690  -25.3170 H       307 ILE    0.0900
   4863 HG23      -58.4010  -13.6450  -25.3530 H       307 ILE    0.0900
   4864 HD1       -56.3670  -11.5170  -27.0010 H       307 ILE    0.0900
   4865 HD2       -57.9030  -11.4810  -26.0540 H       307 ILE    0.5100
   4866 HD3       -57.8020  -10.6480  -27.6650 H       307 ILE   -0.5100
   4867 N         -55.8380  -16.6460  -27.3430 N.am    308 MET   -0.4700
   4868 CA        -55.4440  -17.8670  -26.6780 C.3     308 MET    0.3100
   4869 C         -54.0190  -18.1700  -27.0380 C.2     308 MET    0.0700
   4870 O         -53.3110  -18.8490  -26.3050 O.2     308 MET    0.0900
   4871 CB        -56.3320  -19.0330  -27.0920 C.3     308 MET   -0.1800
   4872 CG        -57.8070  -18.7020  -27.0280 C.3     308 MET    0.0900
   4873 SD        -58.7560  -19.8190  -25.9810 S.3     308 MET    0.0900
   4874 CE        -58.2810  -21.4180  -26.6630 C.3     308 MET   -0.1400
   4875 HN        -56.4610  -16.7240  -28.1170 H       308 MET    0.0900
   4876 HA        -55.5180  -17.7030  -25.6140 H       308 MET    0.0900
   4877 HB1       -56.1300  -19.8920  -26.4180 H       308 MET   -0.0900
   4878 HB2       -56.0770  -19.3250  -28.1330 H       308 MET   -0.2200
   4879 HG1       -58.2150  -18.7360  -28.0590 H       308 MET    0.0900
   4880 HG2       -57.9130  -17.6650  -26.6440 H       308 MET    0.0900
   4881 HE1       -57.2230  -21.6600  -26.4270 H       308 MET    0.0900
   4882 HE2       -58.3930  -21.4120  -27.7690 H       308 MET    0.5100
   4883 HE3       -58.9200  -22.2210  -26.2390 H       308 MET   -0.5100
   4884 N         -53.5840  -17.6660  -28.1810 N.am    309 MET   -0.4700
   4885 CA        -52.2340  -17.9400  -28.6160 C.3     309 MET    0.3100
   4886 C         -51.2960  -16.8200  -28.1730 C.2     309 MET    0.0700
   4887 O         -50.0940  -16.8930  -28.3820 O.2     309 MET    0.0900
   4888 CB        -52.1900  -18.1660  -30.1320 C.3     309 MET   -0.1800
   4889 CG        -52.6820  -19.5450  -30.5630 C.3     309 MET    0.0900
   4890 SD        -51.9460  -20.1180  -32.1220 S.3     309 MET    0.0900
   4891 CE        -52.2030  -21.8940  -31.9830 C.3     309 MET   -0.1400
   4892 HN        -54.1460  -17.0930  -28.7730 H       309 MET    0.0900
   4893 HA        -51.8870  -18.8210  -28.0960 H       309 MET    0.0900
   4894 HB1       -51.1420  -18.0410  -30.4770 H       309 MET   -0.0900
   4895 HB2       -52.8240  -17.3960  -30.6210 H       309 MET   -0.2200
   4896 HG1       -53.7860  -19.5030  -30.6750 H       309 MET    0.0900
   4897 HG2       -52.4400  -20.2700  -29.7580 H       309 MET    0.0900
   4898 HE1       -53.2820  -22.1400  -31.8980 H       309 MET    0.0900
   4899 HE2       -51.6890  -22.2870  -31.0800 H       309 MET    0.5100
   4900 HE3       -51.8020  -22.4110  -32.8810 H       309 MET   -0.5100
   4901 N         -51.8620  -15.7880  -27.5430 N.am    310 ASN   -0.4700
   4902 CA        -51.1020  -14.6840  -26.9500 C.3     310 ASN    0.3100
   4903 C         -50.5600  -15.1250  -25.5890 C.2     310 ASN    0.0700
   4904 O         -51.3210  -15.5370  -24.7060 O.2     310 ASN    0.0900
   4905 CB        -52.0010  -13.4350  -26.8480 C.3     310 ASN   -0.1800
   4906 CG        -51.3230  -12.2430  -26.1800 C.2     310 ASN    0.0900
   4907 ND2       -51.3080  -11.1050  -26.8740 N.am    310 ASN    0.0900
   4908 OD1       -50.8480  -12.3310  -25.0520 O.2     310 ASN    0.5500
   4909 HN        -52.8520  -15.7210  -27.4460 H       310 ASN   -0.5500
   4910 HA        -50.2460  -14.4850  -27.5780 H       310 ASN   -0.6200
   4911 HB1       -52.9060  -13.6950  -26.2590 H       310 ASN    0.3200
   4912 HB2       -52.3060  -13.1310  -27.8720 H       310 ASN    0.3000
   4913 HD21      -50.8770  -10.2900  -26.4870 H       310 ASN    0.5100
   4914 HD22      -51.7260  -11.0670  -27.7800 H       310 ASN   -0.5100
   4915 N         -49.2370  -15.0660  -25.4250 N.am    311 LYS   -0.4700
   4916 CA        -48.6010  -15.6780  -24.2610 C.3     311 LYS    0.3100
   4917 C         -49.1690  -15.1740  -22.9290 C.2     311 LYS    0.0700
   4918 O         -49.5670  -15.9850  -22.0860 O.2     311 LYS    0.0900
   4919 CB        -47.0740  -15.5220  -24.3130 C.3     311 LYS   -0.1800
   4920 CG        -46.3140  -16.3340  -23.2300 C.3     311 LYS    0.0900
   4921 CD        -44.7950  -16.0190  -23.2130 C.3     311 LYS    0.0900
   4922 CE        -44.0290  -16.8000  -22.1290 C.3     311 LYS   -0.1800
   4923 NZ        -44.0680  -18.2890  -22.2970 N.4     311 LYS    0.0900
   4924 HN        -48.6350  -14.6100  -26.0750 H       311 LYS    0.0900
   4925 HA        -48.8680  -16.7240  -24.2490 H       311 LYS   -0.1800
   4926 HB1       -46.8260  -14.4480  -24.1830 H       311 LYS    0.0900
   4927 HB2       -46.7220  -15.8550  -25.3120 H       311 LYS    0.0900
   4928 HG1       -46.4540  -17.4170  -23.4300 H       311 LYS    0.2100
   4929 HG2       -46.7420  -16.0930  -22.2340 H       311 LYS    0.0500
   4930 HD1       -44.6580  -14.9320  -23.0310 H       311 LYS    0.0500
   4931 HD2       -44.3670  -16.2750  -24.2060 H       311 LYS   -0.3000
   4932 HE1       -44.4700  -16.5720  -21.1360 H       311 LYS    0.3300
   4933 HE2       -42.9600  -16.4980  -22.1500 H       311 LYS    0.3300
   4934 HZ1       -43.8050  -18.5360  -23.2730 H       311 LYS    0.3300
   4935 HZ2       -45.0280  -18.6360  -22.0990 H       311 LYS    0.5100
   4936 HZ3       -43.3970  -18.7300  -21.6370 H       311 LYS   -0.5100
   4937 N         -49.2180  -13.8480  -22.7500 N.am    312 GLN   -0.4700
   4938 CA        -49.8430  -13.2490  -21.5620 C.3     312 GLN    0.3100
   4939 C         -51.2310  -13.8560  -21.2550 C.2     312 GLN    0.0700
   4940 O         -51.4110  -14.5390  -20.2420 O.2     312 GLN    0.0900
   4941 CB        -49.9680  -11.7180  -21.6970 C.3     312 GLN   -0.1800
   4942 CG        -48.6830  -10.9500  -22.0640 C.3     312 GLN    0.0900
   4943 CD        -48.9090   -9.4210  -22.2210 C.2     312 GLN    0.0900
   4944 NE2       -48.0240   -8.7670  -22.9910 N.am    312 GLN   -0.1800
   4945 OE1       -49.8590   -8.8450  -21.6660 O.2     312 GLN    0.0900
   4946 HN        -48.8340  -13.2100  -23.4120 H       312 GLN    0.0900
   4947 HA        -49.2310  -13.4970  -20.7070 H       312 GLN    0.5500
   4948 HB1       -50.3340  -11.3220  -20.7270 H       312 GLN   -0.5500
   4949 HB2       -50.7240  -11.5080  -22.4810 H       312 GLN   -0.6200
   4950 HG1       -48.2890  -11.3460  -23.0240 H       312 GLN    0.3200
   4951 HG2       -47.9270  -11.1120  -21.2660 H       312 GLN    0.3000
   4952 HE21      -48.1160   -7.7810  -23.1310 H       312 GLN    0.5100
   4953 HE22      -47.2740   -9.2660  -23.4240 H       312 GLN   -0.5100
   4954 N         -52.1990  -13.6140  -22.1420 N.am    313 PHE   -0.4700
   4955 CA        -53.5760  -14.0530  -21.9460 C.3     313 PHE    0.3100
   4956 C         -53.6970  -15.5200  -21.5900 C.2     313 PHE    0.0700
   4957 O         -54.4240  -15.8810  -20.6670 O.2     313 PHE    0.0900
   4958 CB        -54.4170  -13.7640  -23.1930 C.3     313 PHE   -0.1800
   4959 CG        -54.8720  -12.3360  -23.2970 C.ar    313 PHE    0.0900
   4960 CD1       -56.0310  -11.9120  -22.6460 C.ar    313 PHE    0.0900
   4961 CD2       -54.1440  -11.4110  -24.0420 C.ar    313 PHE    0.0000
   4962 CE1       -56.4580  -10.5830  -22.7310 C.ar    313 PHE   -0.1150
   4963 CE2       -54.5580  -10.0880  -24.1360 C.ar    313 PHE    0.1150
   4964 CZ        -55.7190   -9.6690  -23.4760 C.ar    313 PHE   -0.1150
   4965 HN        -52.0210  -13.1160  -22.9880 H       313 PHE    0.1150
   4966 HA        -53.9770  -13.5280  -21.0930 H       313 PHE   -0.1150
   4967 HB1       -55.3280  -14.3990  -23.1750 H       313 PHE    0.1150
   4968 HB2       -53.8150  -13.9830  -24.1010 H       313 PHE   -0.1150
   4969 HD1       -56.6070  -12.6200  -22.0670 H       313 PHE    0.1150
   4970 HD2       -53.2470  -11.7270  -24.5530 H       313 PHE   -0.1150
   4971 HE1       -57.3560  -10.2680  -22.2210 H       313 PHE    0.1150
   4972 HE2       -53.9840   -9.3820  -24.7200 H       313 PHE    0.5100
   4973 HZ        -56.0400   -8.6410  -23.5440 H       313 PHE   -0.5100
   4974 N         -52.9850  -16.3680  -22.3180 N.am    314 ARG   -0.4700
   4975 CA        -53.1240  -17.8060  -22.1460 C.3     314 ARG    0.3100
   4976 C         -52.9550  -18.2580  -20.6980 C.2     314 ARG    0.0700
   4977 O         -53.7650  -19.0280  -20.1770 O.2     314 ARG    0.0900
   4978 CB        -52.1320  -18.5360  -23.0480 C.3     314 ARG   -0.1800
   4979 CG        -52.1700  -20.0490  -22.9490 C.3     314 ARG    0.0900
   4980 CD        -51.1260  -20.6250  -23.8690 C.3     314 ARG    0.0900
   4981 NE        -49.8500  -19.9050  -23.7340 N.pl3   314 ARG   -0.1800
   4982 CZ        -49.1840  -19.3240  -24.7370 C.cat   314 ARG    0.0900
   4983 NH1       -49.6540  -19.3730  -25.9830 N.pl3   314 ARG    0.0900
   4984 NH2       -48.0280  -18.7050  -24.4970 N.pl3   314 ARG    0.2000
   4985 HN        -52.3300  -16.0640  -23.0060 H       314 ARG    0.0900
   4986 HA        -54.1370  -18.0810  -22.3990 H       314 ARG    0.0900
   4987 HB1       -51.1080  -18.1970  -22.7820 H       314 ARG   -0.7000
   4988 HB2       -52.3440  -18.2510  -24.0990 H       314 ARG    0.4400
   4989 HG1       -53.1760  -20.4190  -23.2430 H       314 ARG    0.6400
   4990 HG2       -51.9630  -20.3630  -21.9030 H       314 ARG   -0.8000
   4991 HD1       -51.4600  -20.5330  -24.9250 H       314 ARG    0.4600
   4992 HD2       -50.9460  -21.6920  -23.6170 H       314 ARG    0.4600
   4993 HE        -49.4510  -19.8470  -22.8200 H       314 ARG   -0.8000
   4994 HH11      -50.5140  -19.8490  -26.1760 H       314 ARG    0.4600
   4995 HH12      -49.1490  -18.9360  -26.7270 H       314 ARG    0.4600
   4996 HH21      -47.4550  -18.4010  -25.2590 H       314 ARG    0.5100
   4997 HH22      -47.7330  -18.5440  -23.5550 H       314 ARG   -0.5100
   4998 N         -51.8950  -17.7640  -20.0610 N.am    315 ASN   -0.4700
   4999 CA        -51.5720  -18.0860  -18.6790 C.3     315 ASN    0.3100
   5000 C         -52.7430  -17.8790  -17.7470 C.2     315 ASN    0.0700
   5001 O         -53.1700  -18.7840  -17.0400 O.2     315 ASN    0.0900
   5002 CB        -50.4250  -17.1990  -18.2090 C.3     315 ASN   -0.1800
   5003 CG        -49.1540  -17.4100  -19.0210 C.2     315 ASN    0.0900
   5004 ND2       -48.0550  -16.7800  -18.5770 N.am    315 ASN    0.0900
   5005 OD1       -49.1510  -18.1250  -20.0330 O.2     315 ASN    0.5500
   5006 HN        -51.2640  -17.1400  -20.5120 H       315 ASN   -0.5500
   5007 HA        -51.2930  -19.1270  -18.6280 H       315 ASN   -0.6200
   5008 HB1       -50.2040  -17.4260  -17.1440 H       315 ASN    0.3200
   5009 HB2       -50.7290  -16.1350  -18.3000 H       315 ASN    0.3000
   5010 HD21      -48.1020  -16.2110  -17.7560 H       315 ASN    0.5100
   5011 HD22      -47.1900  -16.8790  -19.0680 H       315 ASN   -0.5100
   5012 N         -53.2620  -16.6650  -17.7590 N.am    316 CYS   -0.4700
   5013 CA        -54.3460  -16.2860  -16.8830 C.3     316 CYS    0.3100
   5014 C         -55.6120  -17.0710  -17.1440 C.2     316 CYS    0.0700
   5015 O         -56.4920  -17.1460  -16.2940 O.2     316 CYS    0.0900
   5016 CB        -54.6130  -14.8130  -17.0780 C.3     316 CYS   -0.1100
   5017 SG        -53.0820  -13.9650  -17.2740 S.3     316 CYS    0.0900
   5018 HN        -52.9290  -15.9550  -18.3730 H       316 CYS    0.0900
   5019 HA        -54.0570  -16.4950  -15.8640 H       316 CYS   -0.2300
   5020 HB1       -55.1620  -14.4190  -16.1960 H       316 CYS    0.1600
   5021 HB2       -55.2500  -14.6700  -17.9760 H       316 CYS    0.5100
   5022 HG1       -53.0470  -14.0930  -18.5930 H       316 CYS   -0.5100
   5023 N         -55.7280  -17.6560  -18.3230 N.am    317 MET   -0.4700
   5024 CA        -56.8660  -18.5160  -18.5510 C.3     317 MET    0.3100
   5025 C         -56.6440  -19.8040  -17.7940 C.2     317 MET    0.0700
   5026 O         -57.3750  -20.1160  -16.8540 O.2     317 MET    0.0900
   5027 CB        -57.0770  -18.7550  -20.0430 C.3     317 MET   -0.1800
   5028 CG        -57.4870  -17.4830  -20.7810 C.3     317 MET    0.0900
   5029 SD        -57.8700  -17.6640  -22.5400 S.3     317 MET    0.0900
   5030 CE        -58.3650  -15.9740  -22.8830 C.3     317 MET   -0.1400
   5031 HN        -55.0750  -17.5400  -19.0670 H       317 MET    0.0900
   5032 HA        -57.7360  -18.0390  -18.1230 H       317 MET    0.0900
   5033 HB1       -57.8720  -19.5200  -20.1760 H       317 MET   -0.0900
   5034 HB2       -56.1320  -19.1400  -20.4830 H       317 MET   -0.2200
   5035 HG1       -56.6550  -16.7550  -20.6770 H       317 MET    0.0900
   5036 HG2       -58.3790  -17.0710  -20.2670 H       317 MET    0.0900
   5037 HE1       -57.4970  -15.3560  -23.1980 H       317 MET    0.0900
   5038 HE2       -58.8030  -15.5110  -21.9740 H       317 MET    0.5100
   5039 HE3       -59.1160  -15.9520  -23.7000 H       317 MET   -0.5100
   5040 N         -55.5970  -20.5260  -18.1790 N.am    318 VAL   -0.4700
   5041 CA        -55.2040  -21.7690  -17.5210 C.3     318 VAL    0.3100
   5042 C         -55.2310  -21.6600  -15.9980 C.2     318 VAL    0.0700
   5043 O         -55.5580  -22.6310  -15.3130 O.2     318 VAL    0.0900
   5044 CB        -53.7860  -22.1900  -17.9480 C.3     318 VAL   -0.0900
   5045 CG1       -53.5840  -23.6810  -17.7180 C.3     318 VAL    0.0900
   5046 CG2       -53.5500  -21.8440  -19.4030 C.3     318 VAL   -0.2700
   5047 HN        -55.0260  -20.2470  -18.9470 H       318 VAL    0.0900
   5048 HA        -55.9180  -22.5310  -17.7920 H       318 VAL    0.0900
   5049 HB        -53.0380  -21.6210  -17.3560 H       318 VAL    0.0900
   5050 HG11      -54.3230  -24.2620  -18.3110 H       318 VAL   -0.2700
   5051 HG12      -53.7260  -23.9210  -16.6430 H       318 VAL    0.0900
   5052 HG13      -52.5620  -23.9780  -18.0350 H       318 VAL    0.0900
   5053 HG21      -52.9650  -20.9030  -19.4830 H       318 VAL    0.0900
   5054 HG22      -54.5230  -21.7020  -19.9210 H       318 VAL    0.5100
   5055 HG23      -52.9790  -22.6590  -19.8970 H       318 VAL   -0.5100
   5056 N         -54.8650  -20.4730  -15.4970 N.am    319 THR   -0.4700
   5057 CA        -54.9240  -20.0970  -14.0820 C.3     319 THR    0.3100
   5058 C         -56.3520  -19.9990  -13.5930 C.2     319 THR    0.0700
   5059 O         -56.7190  -20.5620  -12.5620 O.2     319 THR    0.0900
   5060 CB        -54.3250  -18.6890  -13.8620 C.3     319 THR    0.1400
   5061 CG2       -54.9480  -18.0270  -12.6340 C.3     319 THR    0.0900
   5062 OG1       -52.9110  -18.7750  -13.6810 O.3     319 THR   -0.6600
   5063 HN        -54.5190  -19.7580  -16.0980 H       319 THR    0.4300
   5064 HA        -54.3690  -20.8310  -13.5170 H       319 THR   -0.2700
   5065 HB        -54.5370  -18.0500  -14.7450 H       319 THR    0.0900
   5066 HG1       -52.6280  -17.9040  -13.3940 H       319 THR    0.0900
   5067 HG21      -55.0760  -18.7740  -11.8210 H       319 THR    0.0900
   5068 HG22      -55.9450  -17.6110  -12.8920 H       319 THR    0.5100
   5069 HG23      -54.2860  -17.2140  -12.2670 H       319 THR   -0.5100
   5070 N         -57.1480  -19.2420  -14.3420 N.am    320 THR   -0.4700
   5071 CA        -58.5250  -18.9710  -13.9960 C.3     320 THR    0.3100
   5072 C         -59.3380  -20.2270  -14.1370 C.2     320 THR    0.0700
   5073 O         -60.1110  -20.5860  -13.2500 O.2     320 THR    0.0900
   5074 CB        -59.1080  -17.9060  -14.9160 C.3     320 THR    0.1400
   5075 CG2       -60.6200  -17.8890  -14.8100 C.3     320 THR    0.0900
   5076 OG1       -58.5970  -16.6230  -14.5400 O.3     320 THR   -0.6600
   5077 HN        -56.8250  -18.8220  -15.1870 H       320 THR    0.4300
   5078 HA        -58.5520  -18.6360  -12.9690 H       320 THR   -0.2700
   5079 HB        -58.8230  -18.1150  -15.9680 H       320 THR    0.0900
   5080 HG1       -57.7200  -16.5650  -14.9240 H       320 THR    0.0900
   5081 HG21      -60.9270  -17.8450  -13.7420 H       320 THR    0.0900
   5082 HG22      -61.0410  -18.8110  -15.2630 H       320 THR    0.5100
   5083 HG23      -61.0260  -16.9960  -15.3330 H       320 THR   -0.5100
   5084 N         -59.1470  -20.9030  -15.2620 N.am    321 LEU   -0.4700
   5085 CA        -59.8650  -22.1320  -15.5490 C.3     321 LEU    0.3100
   5086 C         -59.5520  -23.2110  -14.5150 C.2     321 LEU    0.0700
   5087 O         -60.4590  -23.8720  -13.9990 O.2     321 LEU    0.0900
   5088 CB        -59.5470  -22.6240  -16.9690 C.3     321 LEU   -0.1800
   5089 CG        -59.9140  -21.6510  -18.0990 C.3     321 LEU    0.0900
   5090 CD1       -59.4930  -22.1790  -19.4740 C.3     321 LEU    0.0900
   5091 CD2       -61.3910  -21.3250  -18.0630 C.3     321 LEU   -0.0900
   5092 HN        -58.5040  -20.5980  -15.9590 H       321 LEU    0.0900
   5093 HA        -60.9210  -21.9330  -15.4490 H       321 LEU   -0.2700
   5094 HB1       -60.0980  -23.5730  -17.1360 H       321 LEU    0.0900
   5095 HB2       -58.4570  -22.8260  -17.0280 H       321 LEU    0.0900
   5096 HG        -59.4090  -20.6780  -17.9160 H       321 LEU    0.0900
   5097 HD11      -59.9970  -23.1470  -19.6810 H       321 LEU   -0.2700
   5098 HD12      -58.3930  -22.3390  -19.4970 H       321 LEU    0.0900
   5099 HD13      -59.7820  -21.4520  -20.2630 H       321 LEU    0.0900
   5100 HD21      -61.5940  -20.5560  -17.2870 H       321 LEU    0.0900
   5101 HD22      -61.9750  -22.2380  -17.8180 H       321 LEU    0.5100
   5102 HD23      -61.7150  -20.9280  -19.0480 H       321 LEU   -0.5100
   5103 N         -58.2660  -23.3750  -14.1990 N.am    322 CYS   -0.4700
   5104 CA        -57.8570  -24.3620  -13.1970 C.3     322 CYS    0.3100
   5105 C         -57.7890  -23.7890  -11.7690 C.2     322 CYS    0.0700
   5106 O         -56.9300  -24.1480  -10.9520 O.2     322 CYS    0.0900
   5107 CB        -56.5950  -25.1140  -13.6360 C.3     322 CYS   -0.1100
   5108 SG        -56.8940  -26.1150  -15.1320 S.3     322 CYS    0.0900
   5109 HN        -57.5380  -22.8430  -14.6230 H       322 CYS    0.0900
   5110 HA        -58.6750  -25.0540  -13.0620 H       322 CYS   -0.2300
   5111 HB1       -56.2660  -25.7730  -12.8050 H       322 CYS    0.1600
   5112 HB2       -55.7890  -24.3760  -13.8340 H       322 CYS    0.5100
   5113 HG1       -57.0140  -25.0750  -15.9440 H       322 CYS   -0.5100
   5114 N         -58.7230  -22.8650  -11.5200 N.am    323 CYS   -0.4700
   5115 CA        -59.2640  -22.5530  -10.1950 C.3     323 CYS    0.3100
   5116 C         -58.3720  -21.7450   -9.2650 C.2     323 CYS    0.0700
   5117 O         -58.3720  -21.9640   -8.0590 O.2     323 CYS    0.0900
   5118 CB        -59.7630  -23.8310   -9.5210 C.3     323 CYS   -0.1100
   5119 SG        -61.1120  -24.6030  -10.4650 S.3     323 CYS    0.0900
   5120 HN        -59.1090  -22.3240  -12.2620 H       323 CYS    0.0900
   5121 HA        -60.0740  -21.8490  -10.3190 H       323 CYS   -0.2300
   5122 HB1       -60.1180  -23.5820   -8.4990 H       323 CYS    0.1600
   5123 HB2       -58.9150  -24.5430   -9.4310 H       323 CYS    0.5100
   5124 HG1       -60.4730  -24.5720  -11.6250 H       323 CYS   -0.5100
   5125 N         -57.6380  -20.7880   -9.8300 N.am    324 GLY   -0.4700
   5126 CA        -56.7400  -19.9430   -9.0610 C.3     324 GLY    0.3100
   5127 C         -55.3030  -20.4480   -9.0590 C.2     324 GLY   -0.0200
   5128 O         -54.3510  -19.6620   -8.9570 O.2     324 GLY    0.0900
   5129 HN        -57.6730  -20.6070  -10.8100 H       324 GLY    0.0900
   5130 HA1       -57.1030  -19.9130   -8.0450 H       324 GLY    0.5100
   5131 HA2       -56.7640  -18.9540   -9.4950 H       324 GLY   -0.5100
   5132 N         -55.1520  -21.7680   -9.1800 N.am    325 LYS   -0.4700
   5133 CA        -53.8510  -22.4250   -9.1240 C.3     325 LYS    0.3100
   5134 C         -53.3870  -22.8290  -10.5230 C.2     325 LYS    0.0700
   5135 O         -54.1920  -22.8940  -11.4500 O.2     325 LYS    0.0900
   5136 CB        -53.9260  -23.6590   -8.2060 C.3     325 LYS   -0.1800
   5137 CG        -52.7030  -23.8810   -7.3060 C.3     325 LYS    0.0900
   5138 CD        -53.1040  -24.3930   -5.9110 C.3     325 LYS    0.0900
   5139 CE        -51.9270  -24.3250   -4.9300 C.3     325 LYS   -0.1800
   5140 NZ        -52.3130  -24.4570   -3.4870 N.4     325 LYS    0.0900
   5141 HN        -55.9320  -22.3720   -9.3170 H       325 LYS    0.0900
   5142 HA        -53.1310  -21.7160   -8.7450 H       325 LYS   -0.1800
   5143 HB1       -54.0510  -24.5590   -8.8460 H       325 LYS    0.0900
   5144 HB2       -54.8190  -23.5530   -7.5560 H       325 LYS    0.0900
   5145 HG1       -52.1570  -22.9200   -7.1950 H       325 LYS    0.2100
   5146 HG2       -52.0310  -24.6240   -7.7840 H       325 LYS    0.0500
   5147 HD1       -53.4470  -25.4460   -5.9940 H       325 LYS    0.0500
   5148 HD2       -53.9390  -23.7730   -5.5210 H       325 LYS   -0.3000
   5149 HE1       -51.4180  -23.3440   -5.0420 H       325 LYS    0.3300
   5150 HE2       -51.2180  -25.1510   -5.1540 H       325 LYS    0.3300
   5151 HZ1       -52.7800  -25.3740   -3.3360 H       325 LYS    0.3300
   5152 HZ2       -52.9660  -23.6900   -3.2310 H       325 LYS    0.5100
   5153 HZ3       -51.4620  -24.4000   -2.8930 H       325 LYS   -0.5100
   5154 N         -52.0930  -23.1960  -10.6400 N.am    326 ASN   -0.4700
   5155 CA        -51.5200  -24.0280  -11.6940 C.3     326 ASN    0.3100
   5156 CAT       -51.5480  -21.6920  -14.6950 C.3     326 ASN    0.0700
   5157 C         -51.0820  -23.2810  -12.9370 C.2     326 ASN    0.0900
   5158 O         -49.9610  -23.4640  -13.4040 O.2     326 ASN   -0.1800
   5159 CB        -52.4010  -25.2490  -12.0990 C.3     326 ASN    0.0900
   5160 CG        -52.7360  -26.1000  -10.8770 C.2     326 ASN    0.0900
   5161 ND2       -53.9120  -26.7690  -10.9150 N.am    326 ASN    0.5500
   5162 OD1       -52.0080  -26.1500   -9.8840 O.2     326 ASN   -0.5500
   5163 NT        -51.9340  -22.4130  -13.5060 N.am    326 ASN   -0.6200
   5164 HN        -51.4290  -22.8920   -9.9630 H       326 ASN    0.3200
   5165 HNT       -52.8460  -22.2330  -13.1440 H       326 ASN    0.3000
   5166 HA        -50.5640  -24.3780  -11.3360 H       326 ASN    0.5100
   5167 HB1       -51.8520  -25.8740  -12.8350 H       326 ASN   -0.5100
   5168 HB2       -53.3460  -24.8880  -12.5580 H       326 ASN   -0.4700
   5169 HD21      -54.1860  -27.3440  -10.1430 H       326 ASN    0.3100
   5170 HD22      -54.5070  -26.6890  -11.7150 H       326 ASN   -0.1100
   5171 HT1       -51.3190  -22.4130  -15.5090 H       326 ASN    0.0900
   5172 HT2       -50.6420  -21.0830  -14.4880 H       326 ASN    0.0900
   5173 HT3       -52.3810  -21.0330  -15.0220 H       326 ASN    0.0900
@<TRIPOS>BOND
     1    1    2 1
     2    2   13 1
     3    2    6 1
     4    2    4 1
     5    4    5 2
     6    6   15 1
     7    6    7 1
     8    7   17 1
     9    7    8 1
    10    8    9 1
    11    9   18 1
    12    9   19 1
    13    9   20 1
    14    3   10 1
    15    3   21 1
    16    3   22 1
    17    3   23 1
    18   10    1 1
    19   10   11 2
    20   12    1 1
    21   14    6 1
    22   16    7 1
    23   24   25 1
    24   25   31 1
    25   25   28 1
    26   25   26 1
    27   26   27 2
    28   28   33 1
    29   28   29 1
    30   30   24 1
    31   32   28 1
    32    4   24 am
    33   34   35 1
    34   35   36 1
    35   35   40 1
    36   36   37 2
    37   38   34 1
    38   39   35 1
    39   26   34 am
    40   41   42 1
    41   42   45 1
    42   42   43 1
    43   42   49 1
    44   43   44 2
    45   45   47 1
    46   45   50 1
    47   45   46 1
    48   46   52 1
    49   46   54 1
    50   46   53 1
    51   47   51 1
    52   48   41 1
    53   36   41 am
    54   55   56 1
    55   56   65 1
    56   56   59 1
    57   56   57 1
    58   57   58 2
    59   59   60 1
    60   59   67 1
    61   60   69 1
    62   60   61 1
    63   61   62 2
    64   61   63 2
    65   64   55 1
    66   66   59 1
    67   68   60 1
    68   43   55 am
    69   70   71 1
    70   71   72 1
    71   71   76 1
    72   72   73 2
    73   74   70 1
    74   75   71 1
    75   57   70 am
    76   77   78 1
    77   77   83 1
    78   78   84 1
    79   78   79 1
    80   78   81 1
    81   79   80 2
    82   81   86 1
    83   81   82 1
    84   82   88 1
    85   82   83 1
    86   83   90 1
    87   85   81 1
    88   87   82 1
    89   89   83 1
    90   72   77 am
    91   91   92 1
    92   92   93 1
    93   92  100 1
    94   92   95 1
    95   93   94 2
    96   95  102 1
    97   95   96 1
    98   96   98 2
    99   96   97 am
   100   97  103 1
   101   97  104 1
   102   99   91 1
   103  101   95 1
   104   79   91 am
   105  105  106 1
   106  106  117 1
   107  106  109 1
   108  106  107 1
   109  107  108 2
   110  109  119 1
   111  109  110 1
   112  110  111 ar
   113  110  112 ar
   114  111  120 1
   115  111  113 ar
   116  112  114 ar
   117  112  121 1
   118  113  122 1
   119  113  115 ar
   120  114  115 ar
   121  114  123 1
   122  115  124 1
   123  116  105 1
   124  118  109 1
   125   93  105 am
   126  125  126 1
   127  126  138 1
   128  126  129 1
   129  126  127 1
   130  127  128 2
   131  129  140 1
   132  129  130 1
   133  130  131 ar
   134  130  132 ar
   135  131  141 1
   136  131  133 ar
   137  132  134 ar
   138  132  142 1
   139  133  143 1
   140  133  135 ar
   141  134  135 ar
   142  134  144 1
   143  135  136 1
   144  136  145 1
   145  137  125 1
   146  139  129 1
   147  107  125 am
   148  146  147 1
   149  147  148 1
   150  147  154 1
   151  147  150 1
   152  148  149 2
   153  150  155 1
   154  150  151 1
   155  150  152 1
   156  151  156 1
   157  151  157 1
   158  151  158 1
   159  152  159 1
   160  152  160 1
   161  152  161 1
   162  153  146 1
   163  127  146 am
   164  162  163 1
   165  162  168 1
   166  163  169 1
   167  163  164 1
   168  163  166 1
   169  164  165 2
   170  166  171 1
   171  166  167 1
   172  167  173 1
   173  167  168 1
   174  168  175 1
   175  170  166 1
   176  172  167 1
   177  174  168 1
   178  148  162 am
   179  176  177 1
   180  177  188 1
   181  177  180 1
   182  177  178 1
   183  178  179 2
   184  180  190 1
   185  180  181 1
   186  181  182 ar
   187  181  183 ar
   188  182  191 1
   189  182  184 ar
   190  183  185 ar
   191  183  192 1
   192  184  193 1
   193  184  186 ar
   194  185  186 ar
   195  185  194 1
   196  186  195 1
   197  187  176 1
   198  189  180 1
   199  164  176 am
   200  196  197 1
   201  197  203 1
   202  197  200 1
   203  197  198 1
   204  198  199 2
   205  200  205 1
   206  200  201 1
   207  202  196 1
   208  204  200 1
   209  206  201 1
   210  178  196 am
   211  207  208 1
   212  208  209 1
   213  208  216 1
   214  208  211 1
   215  209  210 2
   216  211  218 1
   217  211  212 1
   218  212  214 2
   219  212  213 am
   220  213  219 1
   221  213  220 1
   222  215  207 1
   223  217  211 1
   224  198  207 am
   225  221  222 1
   226  222  231 1
   227  222  225 1
   228  222  223 1
   229  223  224 2
   230  225  233 1
   231  225  226 1
   232  226  235 1
   233  226  227 1
   234  227  237 1
   235  227  228 1
   236  228  239 1
   237  228  229 1
   238  229  240 1
   239  229  241 1
   240  229  242 1
   241  230  221 1
   242  232  225 1
   243  234  226 1
   244  236  227 1
   245  238  228 1
   246  209  221 am
   247  243  244 1
   248  244  247 1
   249  244  245 1
   250  244  251 1
   251  245  246 2
   252  247  249 1
   253  247  252 1
   254  247  248 1
   255  248  254 1
   256  248  256 1
   257  248  255 1
   258  249  253 1
   259  250  243 1
   260  223  243 am
   261  257  258 1
   262  258  259 1
   263  258  263 1
   264  259  260 2
   265  261  257 1
   266  262  258 1
   267  245  257 am
   268  264  265 1
   269  265  266 1
   270  265  272 1
   271  265  268 1
   272  266  267 2
   273  268  273 1
   274  268  269 1
   275  268  270 1
   276  269  274 1
   277  269  275 1
   278  269  276 1
   279  270  277 1
   280  270  278 1
   281  270  279 1
   282  271  264 1
   283  259  264 am
   284  280  281 1
   285  281  282 1
   286  281  288 1
   287  281  284 1
   288  282  283 2
   289  284  289 1
   290  284  285 1
   291  284  286 1
   292  285  290 1
   293  285  291 1
   294  285  292 1
   295  286  293 1
   296  286  294 1
   297  286  295 1
   298  287  280 1
   299  266  280 am
   300  296  297 1
   301  297  298 1
   302  297  308 1
   303  297  300 1
   304  298  299 2
   305  300  310 1
   306  300  301 1
   307  301  312 1
   308  301  302 1
   309  302  314 1
   310  302  303 1
   311  303  315 1
   312  303  304 2
   313  304  305 2
   314  304  306 2
   315  305  316 1
   316  305  317 1
   317  306  319 1
   318  306  318 1
   319  307  296 1
   320  309  300 1
   321  311  301 1
   322  313  302 1
   323  282  296 am
   324  320  321 1
   325  321  327 1
   326  321  324 1
   327  321  322 1
   328  322  323 2
   329  324  329 1
   330  324  325 1
   331  326  320 1
   332  328  324 1
   333  330  325 1
   334  298  320 am
   335  331  332 1
   336  331  337 1
   337  332  338 1
   338  332  333 1
   339  332  335 1
   340  333  334 2
   341  335  340 1
   342  335  336 1
   343  336  342 1
   344  336  337 1
   345  337  344 1
   346  339  335 1
   347  341  336 1
   348  343  337 1
   349  322  331 am
   350  345  346 1
   351  346  357 1
   352  346  349 1
   353  346  347 1
   354  347  348 2
   355  349  359 1
   356  349  350 1
   357  350  351 ar
   358  350  352 ar
   359  351  360 1
   360  351  353 ar
   361  352  354 ar
   362  352  361 1
   363  353  362 1
   364  353  355 ar
   365  354  355 ar
   366  354  363 1
   367  355  364 1
   368  356  345 1
   369  358  349 1
   370  333  345 am
   371  365  366 1
   372  366  375 1
   373  366  369 1
   374  366  367 1
   375  367  368 2
   376  369  370 1
   377  369  377 1
   378  370  379 1
   379  370  371 1
   380  371  372 2
   381  371  373 2
   382  374  365 1
   383  376  369 1
   384  378  370 1
   385  347  365 am
   386  380  381 1
   387  381  386 1
   388  381  384 1
   389  381  382 1
   390  382  383 2
   391  384  387 1
   392  384  388 1
   393  384  389 1
   394  385  380 1
   395  367  380 am
   396  390  391 1
   397  390  396 1
   398  391  397 1
   399  391  392 1
   400  391  394 1
   401  392  393 2
   402  394  399 1
   403  394  395 1
   404  395  401 1
   405  395  396 1
   406  396  403 1
   407  398  394 1
   408  400  395 1
   409  402  396 1
   410  382  390 am
   411  404  405 1
   412  405  414 1
   413  405  408 1
   414  405  406 1
   415  406  407 2
   416  408  416 1
   417  408  409 1
   418  409  418 1
   419  409  410 1
   420  410  412 2
   421  410  411 am
   422  411  419 1
   423  411  420 1
   424  413  404 1
   425  415  408 1
   426  417  409 1
   427  392  404 am
   428  421  422 1
   429  422  434 1
   430  422  425 1
   431  422  423 1
   432  423  424 2
   433  425  436 1
   434  425  426 1
   435  426  427 ar
   436  426  428 ar
   437  427  437 1
   438  427  429 ar
   439  428  430 ar
   440  428  438 1
   441  429  439 1
   442  429  431 ar
   443  430  431 ar
   444  430  440 1
   445  431  432 1
   446  432  441 1
   447  433  421 1
   448  435  425 1
   449  406  421 am
   450  442  443 1
   451  443  455 1
   452  443  446 1
   453  443  444 1
   454  444  445 2
   455  446  457 1
   456  446  447 1
   457  447  448 ar
   458  447  449 ar
   459  448  458 1
   460  448  450 ar
   461  449  451 ar
   462  449  459 1
   463  450  460 1
   464  450  452 ar
   465  451  452 ar
   466  451  461 1
   467  452  453 1
   468  453  462 1
   469  454  442 1
   470  456  446 1
   471  423  442 am
   472  463  464 1
   473  464  472 1
   474  464  467 1
   475  464  465 1
   476  465  466 2
   477  467  474 1
   478  467  468 1
   479  468  475 1
   480  468  469 1
   481  468  470 1
   482  469  476 1
   483  469  477 1
   484  469  478 1
   485  470  479 1
   486  470  480 1
   487  470  481 1
   488  471  463 1
   489  473  467 1
   490  444  463 am
   491  482  483 1
   492  483  488 1
   493  483  486 1
   494  483  484 1
   495  484  485 2
   496  486  489 1
   497  486  490 1
   498  486  491 1
   499  487  482 1
   500  465  482 am
   501  492  493 1
   502  493  502 1
   503  493  496 1
   504  493  494 1
   505  494  495 2
   506  496  497 1
   507  496  504 1
   508  497  506 1
   509  497  498 1
   510  498  499 2
   511  498  500 2
   512  501  492 1
   513  503  496 1
   514  505  497 1
   515  484  492 am
   516  507  508 1
   517  507  513 1
   518  508  514 1
   519  508  509 1
   520  508  511 1
   521  509  510 2
   522  511  516 1
   523  511  512 1
   524  512  518 1
   525  512  513 1
   526  513  520 1
   527  515  511 1
   528  517  512 1
   529  519  513 1
   530  494  507 am
   531  521  522 1
   532  522  523 1
   533  522  536 1
   534  522  525 1
   535  523  524 2
   536  525  538 1
   537  525  526 1
   538  526  528 ar
   539  526  527 ar
   540  527  539 1
   541  527  531 ar
   542  528  529 ar
   543  528  530 ar
   544  529  531 ar
   545  529  532 ar
   546  530  541 1
   547  530  533 ar
   548  531  540 1
   549  532  542 1
   550  532  534 ar
   551  533  534 ar
   552  533  543 1
   553  534  544 1
   554  535  521 1
   555  537  525 1
   556  509  521 am
   557  545  546 1
   558  546  555 1
   559  546  549 1
   560  546  547 1
   561  547  548 2
   562  549  557 1
   563  549  550 1
   564  550  559 1
   565  550  551 1
   566  551  553 2
   567  551  552 am
   568  552  560 1
   569  552  561 1
   570  554  545 1
   571  556  549 1
   572  558  550 1
   573  523  545 am
   574  562  563 1
   575  563  574 1
   576  563  566 1
   577  563  564 1
   578  564  565 2
   579  566  576 1
   580  566  567 1
   581  567  568 ar
   582  567  569 ar
   583  568  577 1
   584  568  570 ar
   585  569  571 ar
   586  569  578 1
   587  570  579 1
   588  570  572 ar
   589  571  572 ar
   590  571  580 1
   591  572  581 1
   592  573  562 1
   593  575  566 1
   594  547  562 am
   595  582  583 1
   596  583  589 1
   597  583  586 1
   598  583  584 1
   599  584  585 2
   600  586  591 1
   601  586  587 1
   602  588  582 1
   603  590  586 1
   604  592  587 1
   605  564  582 am
   606  593  594 1
   607  594  602 1
   608  594  597 1
   609  594  595 1
   610  595  596 2
   611  597  604 1
   612  597  598 1
   613  598  606 1
   614  598  599 1
   615  599  600 1
   616  600  607 1
   617  600  608 1
   618  600  609 1
   619  601  593 1
   620  603  597 1
   621  605  598 1
   622  584  593 am
   623  610  611 1
   624  611  619 1
   625  611  614 1
   626  611  612 1
   627  612  613 2
   628  614  621 1
   629  614  615 1
   630  615  622 1
   631  615  616 1
   632  615  617 1
   633  616  623 1
   634  616  624 1
   635  616  625 1
   636  617  626 1
   637  617  627 1
   638  617  628 1
   639  618  610 1
   640  620  614 1
   641  595  610 am
   642  629  630 1
   643  630  635 1
   644  630  633 1
   645  630  631 1
   646  631  632 2
   647  633  636 1
   648  633  637 1
   649  633  638 1
   650  634  629 1
   651  612  629 am
   652  639  640 1
   653  640  645 1
   654  640  643 1
   655  640  641 1
   656  641  642 2
   657  643  646 1
   658  643  647 1
   659  643  648 1
   660  644  639 1
   661  631  639 am
   662  649  650 1
   663  650  662 1
   664  650  653 1
   665  650  651 1
   666  651  652 2
   667  653  664 1
   668  653  654 1
   669  654  655 ar
   670  654  656 ar
   671  655  665 1
   672  655  657 ar
   673  656  658 ar
   674  656  666 1
   675  657  667 1
   676  657  659 ar
   677  658  659 ar
   678  658  668 1
   679  659  660 1
   680  660  669 1
   681  661  649 1
   682  663  653 1
   683  641  649 am
   684  670  671 1
   685  671  679 1
   686  671  674 1
   687  671  672 1
   688  672  673 2
   689  674  681 1
   690  674  675 1
   691  675  683 1
   692  675  676 1
   693  676  677 1
   694  677  684 1
   695  677  685 1
   696  677  686 1
   697  678  670 1
   698  680  674 1
   699  682  675 1
   700  651  670 am
   701  687  688 1
   702  688  699 1
   703  688  691 1
   704  688  689 1
   705  689  690 2
   706  691  701 1
   707  691  692 1
   708  692  693 ar
   709  692  694 ar
   710  693  702 1
   711  693  695 ar
   712  694  696 ar
   713  694  703 1
   714  695  704 1
   715  695  697 ar
   716  696  697 ar
   717  696  705 1
   718  697  706 1
   719  698  687 1
   720  700  691 1
   721  672  687 am
   722  707  708 1
   723  708  716 1
   724  708  711 1
   725  708  709 1
   726  709  710 2
   727  711  718 1
   728  711  712 1
   729  712  719 1
   730  712  713 1
   731  712  714 1
   732  713  720 1
   733  713  721 1
   734  713  722 1
   735  714  723 1
   736  714  724 1
   737  714  725 1
   738  715  707 1
   739  717  711 1
   740  689  707 am
   741  726  727 1
   742  727  735 1
   743  727  730 1
   744  727  728 1
   745  728  729 2
   746  730  737 1
   747  730  731 1
   748  731  738 1
   749  731  732 1
   750  731  733 1
   751  732  739 1
   752  732  740 1
   753  732  741 1
   754  733  742 1
   755  733  743 1
   756  733  744 1
   757  734  726 1
   758  736  730 1
   759  709  726 am
   760  745  746 1
   761  746  754 1
   762  746  749 1
   763  746  747 1
   764  747  748 2
   765  749  755 1
   766  749  751 1
   767  749  750 1
   768  750  757 1
   769  751  758 1
   770  751  759 1
   771  751  760 1
   772  752  750 1
   773  752  761 1
   774  752  762 1
   775  752  763 1
   776  753  745 1
   777  756  750 1
   778  728  745 am
   779  764  765 1
   780  765  773 1
   781  765  768 1
   782  765  766 1
   783  766  767 2
   784  768  775 1
   785  768  769 1
   786  769  777 1
   787  769  770 1
   788  770  771 1
   789  771  778 1
   790  771  779 1
   791  771  780 1
   792  772  764 1
   793  774  768 1
   794  776  769 1
   795  747  764 am
   796  781  782 1
   797  782  790 1
   798  782  785 1
   799  782  783 1
   800  783  784 2
   801  785  792 1
   802  785  786 1
   803  786  793 1
   804  786  787 1
   805  786  788 1
   806  787  794 1
   807  787  795 1
   808  787  796 1
   809  788  797 1
   810  788  798 1
   811  788  799 1
   812  789  781 1
   813  791  785 1
   814  766  781 am
   815  800  801 1
   816  801  802 1
   817  801  806 1
   818  802  803 2
   819  804  800 1
   820  805  801 1
   821  783  800 am
   822  807  808 1
   823  808  819 1
   824  808  811 1
   825  808  809 1
   826  809  810 2
   827  811  821 1
   828  811  812 1
   829  812  813 ar
   830  812  814 ar
   831  813  822 1
   832  813  815 ar
   833  814  816 ar
   834  814  823 1
   835  815  824 1
   836  815  817 ar
   837  816  817 ar
   838  816  825 1
   839  817  826 1
   840  818  807 1
   841  820  811 1
   842  802  807 am
   843  827  828 1
   844  827  833 1
   845  828  834 1
   846  828  829 1
   847  828  831 1
   848  829  830 2
   849  831  836 1
   850  831  832 1
   851  832  838 1
   852  832  833 1
   853  833  840 1
   854  835  831 1
   855  837  832 1
   856  839  833 1
   857  809  827 am
   858  841  842 1
   859  842  850 1
   860  842  845 1
   861  842  843 1
   862  843  844 2
   863  845  851 1
   864  845  847 1
   865  845  846 1
   866  846  853 1
   867  847  854 1
   868  847  855 1
   869  847  856 1
   870  848  846 1
   871  848  857 1
   872  848  858 1
   873  848  859 1
   874  849  841 1
   875  852  846 1
   876  829  841 am
   877  860  861 1
   878  861  862 1
   879  861  869 1
   880  861  864 1
   881  862  863 2
   882  864  871 1
   883  864  865 1
   884  865  867 2
   885  865  866 am
   886  866  872 1
   887  866  873 1
   888  868  860 1
   889  870  864 1
   890  843  860 am
   891  874  875 1
   892  875  886 1
   893  875  878 1
   894  875  876 1
   895  876  877 2
   896  878  888 1
   897  878  879 1
   898  879  880 ar
   899  879  881 ar
   900  880  889 1
   901  880  882 ar
   902  881  883 ar
   903  881  890 1
   904  882  891 1
   905  882  884 ar
   906  883  884 ar
   907  883  892 1
   908  884  893 1
   909  885  874 1
   910  887  878 1
   911  862  874 am
   912  894  895 1
   913  895  903 1
   914  895  898 1
   915  895  896 1
   916  896  897 2
   917  898  905 1
   918  898  899 1
   919  899  906 1
   920  899  900 1
   921  899  901 1
   922  900  907 1
   923  900  908 1
   924  900  909 1
   925  901  910 1
   926  901  911 1
   927  901  912 1
   928  902  894 1
   929  904  898 1
   930  876  894 am
   931  913  914 1
   932  914  917 1
   933  914  915 1
   934  914  921 1
   935  915  916 2
   936  917  919 1
   937  917  922 1
   938  917  918 1
   939  918  924 1
   940  918  926 1
   941  918  925 1
   942  919  923 1
   943  920  913 1
   944  896  913 am
   945  927  928 1
   946  928  936 1
   947  928  931 1
   948  928  929 1
   949  929  930 2
   950  931  938 1
   951  931  932 1
   952  932  939 1
   953  932  933 1
   954  932  934 1
   955  933  940 1
   956  933  941 1
   957  933  942 1
   958  934  943 1
   959  934  944 1
   960  934  945 1
   961  935  927 1
   962  937  931 1
   963  915  927 am
   964  946  947 1
   965  947  959 1
   966  947  950 1
   967  947  948 1
   968  948  949 2
   969  950  961 1
   970  950  951 1
   971  951  952 ar
   972  951  953 ar
   973  952  962 1
   974  952  954 ar
   975  953  955 ar
   976  953  963 1
   977  954  964 1
   978  954  956 ar
   979  955  956 ar
   980  955  965 1
   981  956  957 1
   982  957  966 1
   983  958  946 1
   984  960  950 1
   985  929  946 am
   986  967  968 1
   987  968  969 1
   988  968  975 1
   989  968  971 1
   990  969  970 2
   991  971  976 1
   992  971  972 1
   993  971  973 1
   994  972  977 1
   995  972  978 1
   996  972  979 1
   997  973  980 1
   998  973  981 1
   999  973  982 1
  1000  974  967 1
  1001  948  967 am
  1002  983  984 1
  1003  984  987 1
  1004  984  985 1
  1005  984  991 1
  1006  985  986 2
  1007  987  989 1
  1008  987  992 1
  1009  987  988 1
  1010  988  994 1
  1011  988  996 1
  1012  988  995 1
  1013  989  993 1
  1014  990  983 1
  1015  969  983 am
  1016  997  998 1
  1017  998  999 1
  1018  998 1005 1
  1019  998 1001 1
  1020  999 1000 2
  1021 1001 1006 1
  1022 1001 1002 1
  1023 1001 1003 1
  1024 1002 1007 1
  1025 1002 1008 1
  1026 1002 1009 1
  1027 1003 1010 1
  1028 1003 1011 1
  1029 1003 1012 1
  1030 1004  997 1
  1031  985  997 am
  1032 1013 1014 1
  1033 1014 1023 1
  1034 1014 1017 1
  1035 1014 1015 1
  1036 1015 1016 2
  1037 1017 1025 1
  1038 1017 1018 1
  1039 1018 1027 1
  1040 1018 1019 1
  1041 1019 1021 2
  1042 1019 1020 am
  1043 1020 1028 1
  1044 1020 1029 1
  1045 1022 1013 1
  1046 1024 1017 1
  1047 1026 1018 1
  1048  999 1013 am
  1049 1030 1031 1
  1050 1030 1040 1
  1051 1031 1032 1
  1052 1031 1034 1
  1053 1031 1041 1
  1054 1032 1033 2
  1055 1034 1035 1
  1056 1034 1042 1
  1057 1034 1043 1
  1058 1035 1036 ar
  1059 1035 1037 ar
  1060 1036 1039 ar
  1061 1036 1045 1
  1062 1037 1038 ar
  1063 1037 1044 1
  1064 1038 1039 ar
  1065 1038 1046 1
  1066 1015 1030 am
  1067 1047 1048 1
  1068 1048 1057 1
  1069 1048 1051 1
  1070 1048 1049 1
  1071 1049 1050 2
  1072 1051 1059 1
  1073 1051 1052 1
  1074 1052 1061 1
  1075 1052 1053 1
  1076 1053 1063 1
  1077 1053 1054 1
  1078 1054 1065 1
  1079 1054 1055 1
  1080 1055 1066 1
  1081 1055 1067 1
  1082 1055 1068 1
  1083 1056 1047 1
  1084 1058 1051 1
  1085 1060 1052 1
  1086 1062 1053 1
  1087 1064 1054 1
  1088 1047 1032 am
  1089 1069 1070 1
  1090 1070 1079 1
  1091 1070 1073 1
  1092 1070 1071 1
  1093 1071 1072 2
  1094 1073 1081 1
  1095 1073 1074 1
  1096 1074 1083 1
  1097 1074 1075 1
  1098 1075 1085 1
  1099 1075 1076 1
  1100 1076 1087 1
  1101 1076 1077 1
  1102 1077 1088 1
  1103 1077 1089 1
  1104 1077 1090 1
  1105 1078 1069 1
  1106 1080 1073 1
  1107 1082 1074 1
  1108 1084 1075 1
  1109 1086 1076 1
  1110 1049 1069 am
  1111 1091 1092 1
  1112 1092 1100 1
  1113 1092 1095 1
  1114 1092 1093 1
  1115 1093 1094 2
  1116 1095 1102 1
  1117 1095 1096 1
  1118 1096 1103 1
  1119 1096 1097 1
  1120 1096 1098 1
  1121 1097 1104 1
  1122 1097 1105 1
  1123 1097 1106 1
  1124 1098 1107 1
  1125 1098 1108 1
  1126 1098 1109 1
  1127 1099 1091 1
  1128 1101 1095 1
  1129 1071 1091 am
  1130 1110 1111 1
  1131 1111 1112 1
  1132 1111 1122 1
  1133 1111 1114 1
  1134 1112 1113 2
  1135 1114 1124 1
  1136 1114 1115 1
  1137 1115 1126 1
  1138 1115 1116 1
  1139 1116 1128 1
  1140 1116 1117 1
  1141 1117 1129 1
  1142 1117 1118 2
  1143 1118 1119 2
  1144 1118 1120 2
  1145 1119 1130 1
  1146 1119 1131 1
  1147 1120 1133 1
  1148 1120 1132 1
  1149 1121 1110 1
  1150 1123 1114 1
  1151 1125 1115 1
  1152 1127 1116 1
  1153 1093 1110 am
  1154 1134 1135 1
  1155 1135 1138 1
  1156 1135 1136 1
  1157 1135 1142 1
  1158 1136 1137 2
  1159 1138 1140 1
  1160 1138 1143 1
  1161 1138 1139 1
  1162 1139 1145 1
  1163 1139 1147 1
[truncated: 138,142 more chars]
