# Supplementary material for: The pocketome of G-protein-coupled receptors reveals previously untargeted allosteric sites
Source: Nat Commun. 2022 May 10;13:2567. doi: 10.1038/s41467-022-29609-6 (PMC9091257; doi:10.1038/s41467-022-29609-6)
Supplement: Supplementary file 4 — Supplementary Data 1 [file 41467_2022_29609_MOESM4_ESM.zip › docking_files/4ami/mols.mol2]

# TRIPOS MOL2 file generated by SEED

@<TRIPOS>MOLECULE
methanamine
 8 7 0 0 0
****
USER_CHARGES
INVALID_CHARGES
Pose:   1 Cluster:   1 Fr_nu: 189225 TotEn:   -84.32
@<TRIPOS>ATOM
      1 C1        -83.3112    1.5191  -39.0218 C.3    1 LIG       0.04000
      2 N1        -82.9962    0.0779  -38.9901 N.4    1 LIG      -0.30000
      3 H1        -83.2206    1.9032  -38.0041 H      1 LIG       0.09000
      4 H2        -82.5956    2.0029  -39.6893 H      1 LIG       0.09000
      5 H3        -84.3317    1.6298  -39.3935 H      1 LIG       0.09000
      6 H4        -83.0653   -0.3418  -39.9264 H      1 LIG       0.33000
      7 H5        -83.6419   -0.4330  -38.3736 H      1 LIG       0.33000
      8 H6        -82.0416   -0.0896  -38.6455 H      1 LIG       0.33000
@<TRIPOS>BOND
      1       1       2 1
      2       1       3 1
      3       1       4 1
      4       1       5 1
      5       2       6 1
      6       2       7 1
      7       2       8 1
@<TRIPOS>ALT_TYPE
CGenFF_4.0_ALT_TYPE_SET
CGenFF_4.0 1 CG334 2 NG3P3 3 HGA3 4 HGA3 5 HGA3 6 HGP2 7 HGP2 8 HGP2
@<TRIPOS>MOLECULE
methanamine
 8 7 0 0 0
****
USER_CHARGES
INVALID_CHARGES
Pose:   2 Cluster:   2 Fr_nu: 295367 TotEn:   -81.50
@<TRIPOS>ATOM
      1 C1        -79.0355  -23.7021  -55.8848 C.3    1 LIG       0.04000
      2 N1        -77.7898  -22.9216  -55.7562 N.4    1 LIG      -0.30000
      3 H1        -79.8093  -23.0351  -56.2692 H      1 LIG       0.09000
      4 H2        -78.8452  -24.5235  -56.5781 H      1 LIG       0.09000
      5 H3        -79.2981  -24.0776  -54.8939 H      1 LIG       0.09000
      6 H4        -77.0200  -23.5007  -55.3960 H      1 LIG       0.33000
      7 H5        -77.9092  -22.1295  -55.1109 H      1 LIG       0.33000
      8 H6        -77.4915  -22.5396  -56.6634 H      1 LIG       0.33000
@<TRIPOS>BOND
      1       1       2 1
      2       1       3 1
      3       1       4 1
      4       1       5 1
      5       2       6 1
      6       2       7 1
      7       2       8 1
@<TRIPOS>ALT_TYPE
CGenFF_4.0_ALT_TYPE_SET
CGenFF_4.0 1 CG334 2 NG3P3 3 HGA3 4 HGA3 5 HGA3 6 HGP2 7 HGP2 8 HGP2
@<TRIPOS>MOLECULE
methanamine
 8 7 0 0 0
****
USER_CHARGES
INVALID_CHARGES
Pose:   3 Cluster:   3 Fr_nu: 296033 TotEn:   -74.08
@<TRIPOS>ATOM
      1 C1        -79.6548  -21.9987  -57.0113 C.3    1 LIG       0.04000
      2 N1        -78.4240  -22.3553  -56.2797 N.4    1 LIG      -0.30000
      3 H1        -79.7218  -22.6458  -57.8877 H      1 LIG       0.09000
      4 H2        -80.5007  -22.1581  -56.3399 H      1 LIG       0.09000
      5 H3        -79.5776  -20.9496  -57.3033 H      1 LIG       0.09000
      6 H4        -78.3062  -21.7752  -55.4388 H      1 LIG       0.33000
      7 H5        -77.5888  -22.2240  -56.8657 H      1 LIG       0.33000
      8 H6        -78.4389  -23.3385  -55.9779 H      1 LIG       0.33000
@<TRIPOS>BOND
      1       1       2 1
      2       1       3 1
      3       1       4 1
      4       1       5 1
      5       2       6 1
      6       2       7 1
      7       2       8 1
@<TRIPOS>ALT_TYPE
CGenFF_4.0_ALT_TYPE_SET
CGenFF_4.0 1 CG334 2 NG3P3 3 HGA3 4 HGA3 5 HGA3 6 HGP2 7 HGP2 8 HGP2
@<TRIPOS>MOLECULE
methanamine
 8 7 0 0 0
****
USER_CHARGES
INVALID_CHARGES
Pose:   4 Cluster:   4 Fr_nu: 295780 TotEn:   -69.63
@<TRIPOS>ATOM
      1 C1        -79.4869  -24.0859  -54.2030 C.3    1 LIG       0.04000
      2 N1        -78.6622  -23.2701  -55.1150 N.4    1 LIG      -0.30000
      3 H1        -79.6707  -25.0463  -54.6880 H      1 LIG       0.09000
      4 H2        -78.9290  -24.2156  -53.2738 H      1 LIG       0.09000
      5 H3        -80.4215  -23.5495  -54.0282 H      1 LIG       0.09000
      6 H4        -78.4553  -22.3478  -54.7096 H      1 LIG       0.33000
      7 H5        -79.1396  -23.1135  -56.0125 H      1 LIG       0.33000
      8 H6        -77.7636  -23.7276  -55.3180 H      1 LIG       0.33000
@<TRIPOS>BOND
      1       1       2 1
      2       1       3 1
      3       1       4 1
      4       1       5 1
      5       2       6 1
      6       2       7 1
      7       2       8 1
@<TRIPOS>ALT_TYPE
CGenFF_4.0_ALT_TYPE_SET
CGenFF_4.0 1 CG334 2 NG3P3 3 HGA3 4 HGA3 5 HGA3 6 HGP2 7 HGP2 8 HGP2
@<TRIPOS>MOLECULE
methanamine
 8 7 0 0 0
****
USER_CHARGES
INVALID_CHARGES
Pose:   5 Cluster:   5 Fr_nu: 1697470 TotEn:   -68.11
@<TRIPOS>ATOM
      1 C1        -78.7420  -22.9521  -56.5656 C.3    1 LIG       0.04000
      2 N1        -77.4930  -22.6666  -57.2977 N.4    1 LIG      -0.30000
      3 H1        -79.2246  -21.9986  -56.3438 H      1 LIG       0.09000
      4 H2        -79.3717  -23.5710  -57.2077 H      1 LIG       0.09000
      5 H3        -78.4776  -23.4809  -55.6478 H      1 LIG       0.09000
      6 H4        -76.9914  -23.5323  -57.5354 H      1 LIG       0.33000
      7 H5        -76.8562  -22.0836  -56.7386 H      1 LIG       0.33000
      8 H6        -77.6799  -22.1658  -58.1766 H      1 LIG       0.33000
@<TRIPOS>BOND
      1       1       2 1
      2       1       3 1
      3       1       4 1
      4       1       5 1
      5       2       6 1
      6       2       7 1
      7       2       8 1
@<TRIPOS>ALT_TYPE
CGenFF_4.0_ALT_TYPE_SET
CGenFF_4.0 1 CG334 2 NG3P3 3 HGA3 4 HGA3 5 HGA3 6 HGP2 7 HGP2 8 HGP2
@<TRIPOS>MOLECULE
methanamine
 8 7 0 0 0
****
USER_CHARGES
INVALID_CHARGES
Pose:   6 Cluster:   6 Fr_nu: 294278 TotEn:   -66.60
@<TRIPOS>ATOM
      1 C1        -79.5946  -23.7960  -52.7903 C.3    1 LIG       0.04000
      2 N1        -78.7500  -23.4772  -53.9574 N.4    1 LIG      -0.30000
      3 H1        -79.8130  -24.8651  -52.8181 H      1 LIG       0.09000
      4 H2        -79.0348  -23.5329  -51.8908 H      1 LIG       0.09000
      5 H3        -80.5100  -23.2064  -52.8695 H      1 LIG       0.09000
      6 H4        -78.5103  -22.4775  -53.9849 H      1 LIG       0.33000
      7 H5        -79.2282  -23.7051  -54.8391 H      1 LIG       0.33000
      8 H6        -77.8682  -24.0065  -53.9377 H      1 LIG       0.33000
@<TRIPOS>BOND
      1       1       2 1
      2       1       3 1
      3       1       4 1
      4       1       5 1
      5       2       6 1
      6       2       7 1
      7       2       8 1
@<TRIPOS>ALT_TYPE
CGenFF_4.0_ALT_TYPE_SET
CGenFF_4.0 1 CG334 2 NG3P3 3 HGA3 4 HGA3 5 HGA3 6 HGP2 7 HGP2 8 HGP2
@<TRIPOS>MOLECULE
methanamine
 8 7 0 0 0
****
USER_CHARGES
INVALID_CHARGES
Pose:   7 Cluster:   7 Fr_nu: 181806 TotEn:   -58.01
@<TRIPOS>ATOM
      1 C1        -62.5366    2.2263  -43.2293 C.3    1 LIG       0.04000
      2 N1        -63.8951    1.7758  -42.8702 N.4    1 LIG      -0.30000
      3 H1        -61.8396    1.4289  -42.9652 H      1 LIG       0.09000
      4 H2        -62.5220    2.4209  -44.3033 H      1 LIG       0.09000
      5 H3        -62.3256    3.1353  -42.6627 H      1 LIG       0.09000
      6 H4        -64.5992    2.4902  -43.0971 H      1 LIG       0.33000
      7 H5        -63.9697    1.5765  -41.8638 H      1 LIG       0.33000
      8 H6        -64.1511    0.9173  -43.3756 H      1 LIG       0.33000
@<TRIPOS>BOND
      1       1       2 1
      2       1       3 1
      3       1       4 1
      4       1       5 1
      5       2       6 1
      6       2       7 1
      7       2       8 1
@<TRIPOS>ALT_TYPE
CGenFF_4.0_ALT_TYPE_SET
CGenFF_4.0 1 CG334 2 NG3P3 3 HGA3 4 HGA3 5 HGA3 6 HGP2 7 HGP2 8 HGP2
@<TRIPOS>MOLECULE
methanol
 6 5 0 0 0
****
USER_CHARGES
INVALID_CHARGES
Pose:   1 Cluster:   1 Fr_nu: 11431111 TotEn:   -19.37
@<TRIPOS>ATOM
      1 C1        -73.9552   -8.1706  -65.0298 C.3    1 LIG      -0.04000
      2 O1        -73.8697   -8.5117  -63.6584 O.3    1 LIG      -0.65000
      3 H1        -74.6317   -7.3213  -65.1533 H      1 LIG       0.09000
      4 H2        -74.3235   -9.0289  -65.5975 H      1 LIG       0.09000
      5 H3        -72.9610   -7.8970  -65.3907 H      1 LIG       0.09000
      6 H4        -73.2619   -9.2677  -63.5896 H      1 LIG       0.42000
@<TRIPOS>BOND
      1       1       2 1
      2       1       3 1
      3       1       4 1
      4       1       5 1
      5       2       6 1
@<TRIPOS>ALT_TYPE
CGenFF_4.0_ALT_TYPE_SET
CGenFF_4.0 1 CG331 2 OG311 3 HGA3 4 HGA3 5 HGA3 6 HGP1
@<TRIPOS>MOLECULE
methanol
 6 5 0 0 0
****
USER_CHARGES
INVALID_CHARGES
Pose:   2 Cluster:   2 Fr_nu: 11553503 TotEn:   -15.52
@<TRIPOS>ATOM
      1 C1        -50.5445    9.6161  -29.7506 C.3    1 LIG      -0.04000
      2 O1        -50.0564    8.7693  -28.7263 O.3    1 LIG      -0.65000
      3 H1        -50.1309   10.6195  -29.6228 H      1 LIG       0.09000
      4 H2        -51.6360    9.6520  -29.7058 H      1 LIG       0.09000
      5 H3        -50.2345    9.2174  -30.7193 H      1 LIG       0.09000
      6 H4        -50.4450    7.8901  -28.8734 H      1 LIG       0.42000
@<TRIPOS>BOND
      1       1       2 1
      2       1       3 1
      3       1       4 1
      4       1       5 1
      5       2       6 1
@<TRIPOS>ALT_TYPE
CGenFF_4.0_ALT_TYPE_SET
CGenFF_4.0 1 CG331 2 OG311 3 HGA3 4 HGA3 5 HGA3 6 HGP1
@<TRIPOS>MOLECULE
methanol
 6 5 0 0 0
****
USER_CHARGES
INVALID_CHARGES
Pose:   3 Cluster:   3 Fr_nu: 11354200 TotEn:   -14.89
@<TRIPOS>ATOM
      1 C1        -46.4897   -7.8491  -27.7038 C.3    1 LIG      -0.04000
      2 O1        -46.8700   -7.0292  -28.7936 O.3    1 LIG      -0.65000
      3 H1        -45.6039   -8.4288  -27.9747 H      1 LIG       0.09000
      4 H2        -47.3130   -8.5205  -27.4471 H      1 LIG       0.09000
      5 H3        -46.2584   -7.2144  -26.8452 H      1 LIG       0.09000
      6 H4        -47.6578   -6.5316  -28.5153 H      1 LIG       0.42000
@<TRIPOS>BOND
      1       1       2 1
      2       1       3 1
      3       1       4 1
      4       1       5 1
      5       2       6 1
@<TRIPOS>ALT_TYPE
CGenFF_4.0_ALT_TYPE_SET
CGenFF_4.0 1 CG331 2 OG311 3 HGA3 4 HGA3 5 HGA3 6 HGP1
@<TRIPOS>MOLECULE
methanol
 6 5 0 0 0
****
USER_CHARGES
INVALID_CHARGES
Pose:   4 Cluster:   4 Fr_nu: 2601060 TotEn:   -14.73
@<TRIPOS>ATOM
      1 C1        -66.7924  -10.2088  -38.0330 C.3    1 LIG      -0.04000
      2 O1        -66.1357  -11.3281  -37.4669 O.3    1 LIG      -0.65000
      3 H1        -66.3901  -10.0155  -39.0305 H      1 LIG       0.09000
      4 H2        -66.6433   -9.3355  -37.3929 H      1 LIG       0.09000
      5 H3        -67.8607  -10.4243  -38.1089 H      1 LIG       0.09000
      6 H4        -66.5191  -11.4677  -36.5841 H      1 LIG       0.42000
@<TRIPOS>BOND
      1       1       2 1
      2       1       3 1
      3       1       4 1
      4       1       5 1
      5       2       6 1
@<TRIPOS>ALT_TYPE
CGenFF_4.0_ALT_TYPE_SET
CGenFF_4.0 1 CG331 2 OG311 3 HGA3 4 HGA3 5 HGA3 6 HGP1
@<TRIPOS>MOLECULE
methanol
 6 5 0 0 0
****
USER_CHARGES
INVALID_CHARGES
Pose:   5 Cluster:   5 Fr_nu: 11387176 TotEn:   -14.34
@<TRIPOS>ATOM
      1 C1        -49.0586  -21.4196  -35.0414 C.3    1 LIG      -0.04000
      2 O1        -50.0853  -20.6497  -34.4434 O.3    1 LIG      -0.65000
      3 H1        -48.0855  -20.9971  -34.7790 H      1 LIG       0.09000
      4 H2        -49.1869  -21.4194  -36.1268 H      1 LIG       0.09000
      5 H3        -49.1204  -22.4449  -34.6692 H      1 LIG       0.09000
      6 H4        -50.9317  -21.0549  -34.6989 H      1 LIG       0.42000
@<TRIPOS>BOND
      1       1       2 1
      2       1       3 1
      3       1       4 1
      4       1       5 1
      5       2       6 1
@<TRIPOS>ALT_TYPE
CGenFF_4.0_ALT_TYPE_SET
CGenFF_4.0 1 CG331 2 OG311 3 HGA3 4 HGA3 5 HGA3 6 HGP1
@<TRIPOS>MOLECULE
methanol
 6 5 0 0 0
****
USER_CHARGES
INVALID_CHARGES
Pose:   6 Cluster:   6 Fr_nu: 11556205 TotEn:   -13.96
@<TRIPOS>ATOM
      1 C1        -39.1244   -2.3402  -44.1065 C.3    1 LIG      -0.04000
      2 O1        -39.8343   -3.4215  -44.6820 O.3    1 LIG      -0.65000
      3 H1        -38.7938   -1.6595  -44.8950 H      1 LIG       0.09000
      4 H2        -38.2616   -2.7220  -43.5548 H      1 LIG       0.09000
      5 H3        -39.7857   -1.8057  -43.4205 H      1 LIG       0.09000
      6 H4        -40.1105   -4.0023  -43.9526 H      1 LIG       0.42000
@<TRIPOS>BOND
      1       1       2 1
      2       1       3 1
      3       1       4 1
      4       1       5 1
      5       2       6 1
@<TRIPOS>ALT_TYPE
CGenFF_4.0_ALT_TYPE_SET
CGenFF_4.0 1 CG331 2 OG311 3 HGA3 4 HGA3 5 HGA3 6 HGP1
@<TRIPOS>MOLECULE
methanol
 6 5 0 0 0
****
USER_CHARGES
INVALID_CHARGES
Pose:   7 Cluster:   7 Fr_nu:  91128 TotEn:   -13.62
@<TRIPOS>ATOM
      1 C1        -58.7865    2.6408  -39.6987 C.3    1 LIG      -0.04000
      2 O1        -58.2059    1.5370  -39.0288 O.3    1 LIG      -0.65000
      3 H1        -57.9969    3.2799  -40.1016 H      1 LIG       0.09000
      4 H2        -59.4070    3.2072  -38.9995 H      1 LIG       0.09000
      5 H3        -59.4078    2.2725  -40.5184 H      1 LIG       0.09000
      6 H4        -58.9365    0.9945  -38.6858 H      1 LIG       0.42000
@<TRIPOS>BOND
      1       1       2 1
      2       1       3 1
      3       1       4 1
      4       1       5 1
      5       2       6 1
@<TRIPOS>ALT_TYPE
CGenFF_4.0_ALT_TYPE_SET
CGenFF_4.0 1 CG331 2 OG311 3 HGA3 4 HGA3 5 HGA3 6 HGP1
@<TRIPOS>MOLECULE
methanol
 6 5 0 0 0
****
USER_CHARGES
INVALID_CHARGES
Pose:   8 Cluster:   8 Fr_nu: 11303603 TotEn:   -12.49
@<TRIPOS>ATOM
      1 C1        -56.9765   -3.7577  -18.3282 C.3    1 LIG      -0.04000
      2 O1        -55.7740   -4.0757  -19.0045 O.3    1 LIG      -0.65000
      3 H1        -57.8203   -4.2187  -18.8475 H      1 LIG       0.09000
      4 H2        -57.1025   -2.6725  -18.2978 H      1 LIG       0.09000
      5 H3        -56.9237   -4.1452  -17.3080 H      1 LIG       0.09000
      6 H4        -55.0498   -3.6498  -18.5148 H      1 LIG       0.42000
@<TRIPOS>BOND
      1       1       2 1
      2       1       3 1
      3       1       4 1
      4       1       5 1
      5       2       6 1
@<TRIPOS>ALT_TYPE
CGenFF_4.0_ALT_TYPE_SET
CGenFF_4.0 1 CG331 2 OG311 3 HGA3 4 HGA3 5 HGA3 6 HGP1
@<TRIPOS>MOLECULE
methanol
 6 5 0 0 0
****
USER_CHARGES
INVALID_CHARGES
Pose:   9 Cluster:   9 Fr_nu: 5963633 TotEn:   -12.45
@<TRIPOS>ATOM
      1 C1        -76.1786  -15.2724  -44.0470 C.3    1 LIG      -0.04000
      2 O1        -74.8489  -15.7183  -44.2408 O.3    1 LIG      -0.65000
      3 H1        -76.2237  -14.1889  -44.1818 H      1 LIG       0.09000
      4 H2        -76.5102  -15.5390  -43.0403 H      1 LIG       0.09000
      5 H3        -76.8264  -15.7560  -44.7819 H      1 LIG       0.09000
      6 H4        -74.8495  -16.6823  -44.1129 H      1 LIG       0.42000
@<TRIPOS>BOND
      1       1       2 1
      2       1       3 1
      3       1       4 1
      4       1       5 1
      5       2       6 1
@<TRIPOS>ALT_TYPE
CGenFF_4.0_ALT_TYPE_SET
CGenFF_4.0 1 CG331 2 OG311 3 HGA3 4 HGA3 5 HGA3 6 HGP1
@<TRIPOS>MOLECULE
methanol
 6 5 0 0 0
****
USER_CHARGES
INVALID_CHARGES
Pose:  10 Cluster:  10 Fr_nu: 9205875 TotEn:   -12.38
@<TRIPOS>ATOM
      1 C1        -41.8773   -5.3475  -47.5313 C.3    1 LIG      -0.04000
      2 O1        -41.1890   -4.9887  -46.3473 O.3    1 LIG      -0.65000
      3 H1        -41.6994   -4.5918  -48.3003 H      1 LIG       0.09000
      4 H2        -42.9473   -5.4252  -47.3225 H      1 LIG       0.09000
      5 H3        -41.5050   -6.3136  -47.8800 H      1 LIG       0.09000
      6 H4        -41.3711   -5.6818  -45.6899 H      1 LIG       0.42000
@<TRIPOS>BOND
      1       1       2 1
      2       1       3 1
      3       1       4 1
      4       1       5 1
      5       2       6 1
@<TRIPOS>ALT_TYPE
CGenFF_4.0_ALT_TYPE_SET
CGenFF_4.0 1 CG331 2 OG311 3 HGA3 4 HGA3 5 HGA3 6 HGP1
@<TRIPOS>MOLECULE
methanol
 6 5 0 0 0
****
USER_CHARGES
INVALID_CHARGES
Pose:  11 Cluster:  11 Fr_nu: 8289347 TotEn:   -12.37
@<TRIPOS>ATOM
      1 C1        -56.8450   -3.6825  -18.7843 C.3    1 LIG      -0.04000
      2 O1        -56.4910   -4.9726  -18.3210 O.3    1 LIG      -0.65000
      3 H1        -55.9577   -3.1790  -19.1761 H      1 LIG       0.09000
      4 H2        -57.2721   -3.1034  -17.9616 H      1 LIG       0.09000
      5 H3        -57.5862   -3.7817  -19.5808 H      1 LIG       0.09000
      6 H4        -57.3029   -5.3869  -17.9818 H      1 LIG       0.42000
@<TRIPOS>BOND
      1       1       2 1
      2       1       3 1
      3       1       4 1
      4       1       5 1
      5       2       6 1
@<TRIPOS>ALT_TYPE
CGenFF_4.0_ALT_TYPE_SET
CGenFF_4.0 1 CG331 2 OG311 3 HGA3 4 HGA3 5 HGA3 6 HGP1
@<TRIPOS>MOLECULE
methanol
 6 5 0 0 0
****
USER_CHARGES
INVALID_CHARGES
Pose:  12 Cluster:  12 Fr_nu: 330118 TotEn:   -12.29
@<TRIPOS>ATOM
      1 C1        -70.5689   -8.9871  -44.2655 C.3    1 LIG      -0.04000
      2 O1        -71.1672  -10.1161  -44.8753 O.3    1 LIG      -0.65000
      3 H1        -70.3148   -9.2236  -43.2293 H      1 LIG       0.09000
      4 H2        -71.2631   -8.1435  -44.2982 H      1 LIG       0.09000
      5 H3        -69.6586   -8.7288  -44.8116 H      1 LIG       0.09000
      6 H4        -71.3780   -9.8676  -45.7916 H      1 LIG       0.42000
@<TRIPOS>BOND
      1       1       2 1
      2       1       3 1
      3       1       4 1
      4       1       5 1
      5       2       6 1
@<TRIPOS>ALT_TYPE
CGenFF_4.0_ALT_TYPE_SET
CGenFF_4.0 1 CG331 2 OG311 3 HGA3 4 HGA3 5 HGA3 6 HGP1
@<TRIPOS>MOLECULE
methanol
 6 5 0 0 0
****
USER_CHARGES
INVALID_CHARGES
Pose:  13 Cluster:  13 Fr_nu: 9383314 TotEn:   -12.09
@<TRIPOS>ATOM
      1 C1        -79.2528  -13.8715  -45.9782 C.3    1 LIG      -0.04000
      2 O1        -79.8133  -12.6741  -45.4717 O.3    1 LIG      -0.65000
      3 H1        -78.7538  -14.4116  -45.1698 H      1 LIG       0.09000
      4 H2        -78.5361  -13.6336  -46.7684 H      1 LIG       0.09000
      5 H3        -80.0524  -14.4924  -46.3890 H      1 LIG       0.09000
      6 H4        -80.2461  -12.2238  -46.2171 H      1 LIG       0.42000
@<TRIPOS>BOND
      1       1       2 1
      2       1       3 1
      3       1       4 1
      4       1       5 1
      5       2       6 1
@<TRIPOS>ALT_TYPE
CGenFF_4.0_ALT_TYPE_SET
CGenFF_4.0 1 CG331 2 OG311 3 HGA3 4 HGA3 5 HGA3 6 HGP1
@<TRIPOS>MOLECULE
methanol
 6 5 0 0 0
****
USER_CHARGES
INVALID_CHARGES
Pose:  14 Cluster:  14 Fr_nu: 670784 TotEn:   -12.07
@<TRIPOS>ATOM
      1 C1        -73.5772   -9.1494  -45.3415 C.3    1 LIG      -0.04000
      2 O1        -72.3612   -9.8605  -45.2003 O.3    1 LIG      -0.65000
      3 H1        -73.9847   -8.9229  -44.3532 H      1 LIG       0.09000
      4 H2        -74.2889   -9.7522  -45.9113 H      1 LIG       0.09000
      5 H3        -73.3834   -8.2163  -45.8757 H      1 LIG       0.09000
      6 H4        -72.0313  -10.0429  -46.0967 H      1 LIG       0.42000
@<TRIPOS>BOND
      1       1       2 1
      2       1       3 1
      3       1       4 1
      4       1       5 1
      5       2       6 1
@<TRIPOS>ALT_TYPE
CGenFF_4.0_ALT_TYPE_SET
CGenFF_4.0 1 CG331 2 OG311 3 HGA3 4 HGA3 5 HGA3 6 HGP1
@<TRIPOS>MOLECULE
methanol
 6 5 0 0 0
****
USER_CHARGES
INVALID_CHARGES
Pose:  15 Cluster:  15 Fr_nu: 10818382 TotEn:   -11.68
@<TRIPOS>ATOM
      1 C1        -42.3560   -5.4311  -48.3939 C.3    1 LIG      -0.04000
      2 O1        -42.0041   -5.0269  -47.0834 O.3    1 LIG      -0.65000
      3 H1        -41.5043   -5.9295  -48.8633 H      1 LIG       0.09000
      4 H2        -42.6480   -4.5560  -48.9800 H      1 LIG       0.09000
      5 H3        -43.1966   -6.1266  -48.3377 H      1 LIG       0.09000
      6 H4        -42.7837   -4.5895  -46.7005 H      1 LIG       0.42000
@<TRIPOS>BOND
      1       1       2 1
      2       1       3 1
      3       1       4 1
      4       1       5 1
      5       2       6 1
@<TRIPOS>ALT_TYPE
CGenFF_4.0_ALT_TYPE_SET
CGenFF_4.0 1 CG331 2 OG311 3 HGA3 4 HGA3 5 HGA3 6 HGP1
@<TRIPOS>MOLECULE
methanol
 6 5 0 0 0
****
USER_CHARGES
INVALID_CHARGES
Pose:  16 Cluster:  16 Fr_nu: 249872 TotEn:   -11.65
@<TRIPOS>ATOM
      1 C1        -47.5602   -8.4092  -37.5023 C.3    1 LIG      -0.04000
      2 O1        -47.4504   -9.7088  -36.9514 O.3    1 LIG      -0.65000
      3 H1        -46.6425   -7.8500  -37.3043 H      1 LIG       0.09000
      4 H2        -48.4160   -7.8950  -37.0576 H      1 LIG       0.09000
      5 H3        -47.7080   -8.4920  -38.5817 H      1 LIG       0.09000
      6 H4        -48.2822  -10.1731  -37.1472 H      1 LIG       0.42000
@<TRIPOS>BOND
      1       1       2 1
      2       1       3 1
      3       1       4 1
      4       1       5 1
      5       2       6 1
@<TRIPOS>ALT_TYPE
CGenFF_4.0_ALT_TYPE_SET
CGenFF_4.0 1 CG331 2 OG311 3 HGA3 4 HGA3 5 HGA3 6 HGP1
@<TRIPOS>MOLECULE
methanol
 6 5 0 0 0
****
USER_CHARGES
INVALID_CHARGES
Pose:  17 Cluster:  17 Fr_nu: 11410917 TotEn:   -11.41
@<TRIPOS>ATOM
      1 C1        -75.8490  -16.1709  -55.7418 C.3    1 LIG      -0.04000
      2 O1        -74.6865  -16.9262  -55.4547 O.3    1 LIG      -0.65000
      3 H1        -75.5667  -15.2439  -56.2469 H      1 LIG       0.09000
      4 H2        -76.3770  -15.9453  -54.8118 H      1 LIG       0.09000
      5 H3        -76.5003  -16.7556  -56.3957 H      1 LIG       0.09000
      6 H4        -74.9774  -17.7393  -55.0077 H      1 LIG       0.42000
@<TRIPOS>BOND
      1       1       2 1
      2       1       3 1
      3       1       4 1
      4       1       5 1
      5       2       6 1
@<TRIPOS>ALT_TYPE
CGenFF_4.0_ALT_TYPE_SET
CGenFF_4.0 1 CG331 2 OG311 3 HGA3 4 HGA3 5 HGA3 6 HGP1
@<TRIPOS>MOLECULE
methanol
 6 5 0 0 0
****
USER_CHARGES
INVALID_CHARGES
Pose:  18 Cluster:  18 Fr_nu:  58420 TotEn:   -11.23
@<TRIPOS>ATOM
      1 C1        -66.1266  -10.4122  -38.0078 C.3    1 LIG      -0.04000
      2 O1        -67.4686  -10.8612  -38.0521 O.3    1 LIG      -0.65000
      3 H1        -65.7577  -10.2629  -39.0256 H      1 LIG       0.09000
      4 H2        -65.5107  -11.1524  -37.4907 H      1 LIG       0.09000
      5 H3        -66.0865   -9.4647  -37.4655 H      1 LIG       0.09000
      6 H4        -67.7598  -10.9821  -37.1322 H      1 LIG       0.42000
@<TRIPOS>BOND
      1       1       2 1
      2       1       3 1
      3       1       4 1
      4       1       5 1
      5       2       6 1
@<TRIPOS>ALT_TYPE
CGenFF_4.0_ALT_TYPE_SET
CGenFF_4.0 1 CG331 2 OG311 3 HGA3 4 HGA3 5 HGA3 6 HGP1
@<TRIPOS>MOLECULE
methanol
 6 5 0 0 0
****
USER_CHARGES
INVALID_CHARGES
Pose:  19 Cluster:  19 Fr_nu: 152425 TotEn:   -11.16
@<TRIPOS>ATOM
      1 C1        -47.8032   -7.6801  -37.8920 C.3    1 LIG      -0.04000
      2 O1        -47.1638   -7.0349  -36.8060 O.3    1 LIG      -0.65000
      3 H1        -48.3657   -8.5420  -37.5247 H      1 LIG       0.09000
      4 H2        -47.0528   -8.0038  -38.6177 H      1 LIG       0.09000
      5 H3        -48.4893   -6.9766  -38.3694 H      1 LIG       0.09000
      6 H4        -46.6758   -6.2771  -37.1712 H      1 LIG       0.42000
@<TRIPOS>BOND
      1       1       2 1
      2       1       3 1
      3       1       4 1
      4       1       5 1
      5       2       6 1
@<TRIPOS>ALT_TYPE
CGenFF_4.0_ALT_TYPE_SET
CGenFF_4.0 1 CG331 2 OG311 3 HGA3 4 HGA3 5 HGA3 6 HGP1
@<TRIPOS>MOLECULE
methanol
 6 5 0 0 0
****
USER_CHARGES
INVALID_CHARGES
Pose:  20 Cluster:  20 Fr_nu: 11485286 TotEn:   -11.02
@<TRIPOS>ATOM
      1 C1        -50.1170    8.2272  -30.1474 C.3    1 LIG      -0.04000
      2 O1        -50.8507    9.0826  -29.2904 O.3    1 LIG      -0.65000
      3 H1        -49.3418    7.7131  -29.5738 H      1 LIG       0.09000
      4 H2        -49.6624    8.8154  -30.9487 H      1 LIG       0.09000
      5 H3        -50.7966    7.4894  -30.5801 H      1 LIG       0.09000
      6 H4        -51.5274    9.5201  -29.8347 H      1 LIG       0.42000
@<TRIPOS>BOND
      1       1       2 1
      2       1       3 1
      3       1       4 1
      4       1       5 1
      5       2       6 1
@<TRIPOS>ALT_TYPE
CGenFF_4.0_ALT_TYPE_SET
CGenFF_4.0 1 CG331 2 OG311 3 HGA3 4 HGA3 5 HGA3 6 HGP1
@<TRIPOS>MOLECULE
methanol
 6 5 0 0 0
****
USER_CHARGES
INVALID_CHARGES
Pose:  21 Cluster:  21 Fr_nu: 4862719 TotEn:   -10.94
@<TRIPOS>ATOM
      1 C1        -57.1746    2.2020  -39.3299 C.3    1 LIG      -0.04000
      2 O1        -57.3771    0.8333  -39.0300 O.3    1 LIG      -0.65000
      3 H1        -56.3198    2.3058  -40.0027 H      1 LIG       0.09000
      4 H2        -56.9932    2.7556  -38.4051 H      1 LIG       0.09000
      5 H3        -58.0695    2.5951  -39.8180 H      1 LIG       0.09000
      6 H4        -58.1422    0.7821  -38.4320 H      1 LIG       0.42000
@<TRIPOS>BOND
      1       1       2 1
      2       1       3 1
      3       1       4 1
      4       1       5 1
      5       2       6 1
@<TRIPOS>ALT_TYPE
CGenFF_4.0_ALT_TYPE_SET
CGenFF_4.0 1 CG331 2 OG311 3 HGA3 4 HGA3 5 HGA3 6 HGP1
@<TRIPOS>MOLECULE
methanol
 6 5 0 0 0
****
USER_CHARGES
INVALID_CHARGES
Pose:  22 Cluster:  22 Fr_nu: 329619 TotEn:   -10.78
@<TRIPOS>ATOM
      1 C1        -70.8368    2.3069  -49.0778 C.3    1 LIG      -0.04000
      2 O1        -70.3650    1.9360  -47.7956 O.3    1 LIG      -0.65000
      3 H1        -71.7354    2.9198  -48.9730 H      1 LIG       0.09000
      4 H2        -71.0614    1.4085  -49.6584 H      1 LIG       0.09000
      5 H3        -70.0623    2.8842  -49.5883 H      1 LIG       0.09000
      6 H4        -69.5686    1.3942  -47.9300 H      1 LIG       0.42000
@<TRIPOS>BOND
      1       1       2 1
      2       1       3 1
      3       1       4 1
      4       1       5 1
      5       2       6 1
@<TRIPOS>ALT_TYPE
CGenFF_4.0_ALT_TYPE_SET
CGenFF_4.0 1 CG331 2 OG311 3 HGA3 4 HGA3 5 HGA3 6 HGP1
@<TRIPOS>MOLECULE
methanol
 6 5 0 0 0
****
USER_CHARGES
INVALID_CHARGES
Pose:  23 Cluster:  23 Fr_nu: 231510 TotEn:   -10.78
@<TRIPOS>ATOM
      1 C1        -47.7291   -8.4847  -37.7469 C.3    1 LIG      -0.04000
      2 O1        -48.4126   -8.4944  -36.5071 O.3    1 LIG      -0.65000
      3 H1        -46.7199   -8.8810  -37.6106 H      1 LIG       0.09000
      4 H2        -47.6818   -7.4622  -38.1300 H      1 LIG       0.09000
      5 H3        -48.2719   -9.1130  -38.4570 H      1 LIG       0.09000
      6 H4        -49.3022   -8.1363  -36.6687 H      1 LIG       0.42000
@<TRIPOS>BOND
      1       1       2 1
      2       1       3 1
      3       1       4 1
      4       1       5 1
      5       2       6 1
@<TRIPOS>ALT_TYPE
CGenFF_4.0_ALT_TYPE_SET
CGenFF_4.0 1 CG331 2 OG311 3 HGA3 4 HGA3 5 HGA3 6 HGP1
@<TRIPOS>MOLECULE
methanol
 6 5 0 0 0
****
USER_CHARGES
INVALID_CHARGES
Pose:  24 Cluster:  24 Fr_nu: 231885 TotEn:   -10.65
@<TRIPOS>ATOM
      1 C1        -47.3142   -8.4209  -37.7568 C.3    1 LIG      -0.04000
      2 O1        -46.5722   -9.0595  -38.7795 O.3    1 LIG      -0.65000
      3 H1        -46.6699   -8.2495  -36.8909 H      1 LIG       0.09000
      4 H2        -48.1626   -9.0494  -37.4742 H      1 LIG       0.09000
      5 H3        -47.6818   -7.4622  -38.1300 H      1 LIG       0.09000
      6 H4        -47.1767   -9.1945  -39.5292 H      1 LIG       0.42000
@<TRIPOS>BOND
      1       1       2 1
      2       1       3 1
      3       1       4 1
      4       1       5 1
      5       2       6 1
@<TRIPOS>ALT_TYPE
CGenFF_4.0_ALT_TYPE_SET
CGenFF_4.0 1 CG331 2 OG311 3 HGA3 4 HGA3 5 HGA3 6 HGP1
@<TRIPOS>MOLECULE
methanol
 6 5 0 0 0
****
USER_CHARGES
INVALID_CHARGES
Pose:  25 Cluster:  25 Fr_nu: 330202 TotEn:   -10.35
@<TRIPOS>ATOM
      1 C1        -70.5689   -8.9871  -44.2655 C.3    1 LIG      -0.04000
      2 O1        -69.1971   -9.1020  -44.5963 O.3    1 LIG      -0.65000
      3 H1        -71.0422   -9.9704  -44.3242 H      1 LIG       0.09000
      4 H2        -71.0549   -8.2952  -44.9581 H      1 LIG       0.09000
      5 H3        -70.6579   -8.6026  -43.2468 H      1 LIG       0.09000
      6 H4        -68.8126   -8.2109  -44.5332 H      1 LIG       0.42000
@<TRIPOS>BOND
      1       1       2 1
      2       1       3 1
      3       1       4 1
      4       1       5 1
      5       2       6 1
@<TRIPOS>ALT_TYPE
CGenFF_4.0_ALT_TYPE_SET
CGenFF_4.0 1 CG331 2 OG311 3 HGA3 4 HGA3 5 HGA3 6 HGP1
@<TRIPOS>MOLECULE
methanol
 6 5 0 0 0
****
USER_CHARGES
INVALID_CHARGES
Pose:  26 Cluster:  26 Fr_nu: 348356 TotEn:   -10.06
@<TRIPOS>ATOM
      1 C1        -70.9954    3.0270  -49.0743 C.3    1 LIG      -0.04000
      2 O1        -70.8953    1.6195  -48.9587 O.3    1 LIG      -0.65000
      3 H1        -72.0212    3.3000  -49.3337 H      1 LIG       0.09000
      4 H2        -70.3069    3.3800  -49.8462 H      1 LIG       0.09000
      5 H3        -70.7307    3.4820  -48.1169 H      1 LIG       0.09000
      6 H4        -69.9725    1.4168  -48.7283 H      1 LIG       0.42000
@<TRIPOS>BOND
      1       1       2 1
      2       1       3 1
      3       1       4 1
      4       1       5 1
      5       2       6 1
@<TRIPOS>ALT_TYPE
CGenFF_4.0_ALT_TYPE_SET
CGenFF_4.0 1 CG331 2 OG311 3 HGA3 4 HGA3 5 HGA3 6 HGP1
@<TRIPOS>MOLECULE
methanol
 6 5 0 0 0
****
USER_CHARGES
INVALID_CHARGES
Pose:  27 Cluster:  27 Fr_nu: 11508673 TotEn:    -9.53
@<TRIPOS>ATOM
      1 C1        -51.3122  -21.9467  -34.6617 C.3    1 LIG      -0.04000
      2 O1        -50.2145  -21.4063  -33.9493 O.3    1 LIG      -0.65000
      3 H1        -52.2450  -21.6447  -34.1791 H      1 LIG       0.09000
      4 H2        -51.2351  -23.0368  -34.6795 H      1 LIG       0.09000
      5 H3        -51.2941  -21.5653  -35.6853 H      1 LIG       0.09000
      6 H4        -49.4067  -21.6957  -34.4070 H      1 LIG       0.42000
@<TRIPOS>BOND
      1       1       2 1
      2       1       3 1
      3       1       4 1
      4       1       5 1
      5       2       6 1
@<TRIPOS>ALT_TYPE
CGenFF_4.0_ALT_TYPE_SET
CGenFF_4.0 1 CG331 2 OG311 3 HGA3 4 HGA3 5 HGA3 6 HGP1
@<TRIPOS>MOLECULE
methanol
 6 5 0 0 0
****
USER_CHARGES
INVALID_CHARGES
Pose:  28 Cluster:  28 Fr_nu:  85156 TotEn:    -9.09
@<TRIPOS>ATOM
      1 C1        -81.3148   -7.5787  -45.2998 C.3    1 LIG      -0.04000
      2 O1        -80.9139   -6.3741  -44.6732 O.3    1 LIG      -0.65000
      3 H1        -82.0238   -7.3552  -46.1008 H      1 LIG       0.09000
      4 H2        -81.7787   -8.2377  -44.5615 H      1 LIG       0.09000
      5 H3        -80.4348   -8.0698  -45.7218 H      1 LIG       0.09000
      6 H4        -80.2865   -6.6132  -43.9697 H      1 LIG       0.42000
@<TRIPOS>BOND
      1       1       2 1
      2       1       3 1
      3       1       4 1
      4       1       5 1
      5       2       6 1
@<TRIPOS>ALT_TYPE
CGenFF_4.0_ALT_TYPE_SET
CGenFF_4.0 1 CG331 2 OG311 3 HGA3 4 HGA3 5 HGA3 6 HGP1
@<TRIPOS>MOLECULE
methanol
 6 5 0 0 0
****
USER_CHARGES
INVALID_CHARGES
Pose:  29 Cluster:  29 Fr_nu: 283654 TotEn:    -8.96
@<TRIPOS>ATOM
      1 C1        -69.8907   -5.2930  -47.2195 C.3    1 LIG      -0.04000
      2 O1        -69.7514   -6.6265  -46.7647 O.3    1 LIG      -0.65000
      3 H1        -70.6390   -5.2548  -48.0149 H      1 LIG       0.09000
      4 H2        -68.9287   -4.9318  -47.5920 H      1 LIG       0.09000
      5 H3        -70.2155   -4.6654  -46.3863 H      1 LIG       0.09000
      6 H4        -69.0802   -6.6196  -46.0610 H      1 LIG       0.42000
@<TRIPOS>BOND
      1       1       2 1
      2       1       3 1
      3       1       4 1
      4       1       5 1
      5       2       6 1
@<TRIPOS>ALT_TYPE
CGenFF_4.0_ALT_TYPE_SET
CGenFF_4.0 1 CG331 2 OG311 3 HGA3 4 HGA3 5 HGA3 6 HGP1
@<TRIPOS>MOLECULE
methanol
 6 5 0 0 0
****
USER_CHARGES
INVALID_CHARGES
Pose:  30 Cluster:  30 Fr_nu: 2071985 TotEn:    -8.74
@<TRIPOS>ATOM
      1 C1        -81.8798  -34.4094  -42.3505 C.3    1 LIG      -0.04000
      2 O1        -81.9743  -33.8049  -41.0737 O.3    1 LIG      -0.65000
      3 H1        -80.8721  -34.8079  -42.4920 H      1 LIG       0.09000
      4 H2        -82.1018  -33.6685  -43.1227 H      1 LIG       0.09000
      5 H3        -82.6038  -35.2252  -42.4120 H      1 LIG       0.09000
      6 H4        -82.8808  -33.4639  -40.9857 H      1 LIG       0.42000
@<TRIPOS>BOND
      1       1       2 1
      2       1       3 1
      3       1       4 1
      4       1       5 1
      5       2       6 1
@<TRIPOS>ALT_TYPE
CGenFF_4.0_ALT_TYPE_SET
CGenFF_4.0 1 CG331 2 OG311 3 HGA3 4 HGA3 5 HGA3 6 HGP1
@<TRIPOS>MOLECULE
methanol
 6 5 0 0 0
****
USER_CHARGES
INVALID_CHARGES
Pose:  31 Cluster:  31 Fr_nu: 267947 TotEn:    -8.70
@<TRIPOS>ATOM
      1 C1        -47.8125   -7.9664  -37.5495 C.3    1 LIG      -0.04000
      2 O1        -46.6092   -8.7114  -37.5116 O.3    1 LIG      -0.65000
      3 H1        -48.0667   -7.6318  -36.5407 H      1 LIG       0.09000
      4 H2        -48.6155   -8.5897  -37.9512 H      1 LIG       0.09000
      5 H3        -47.6717   -7.0963  -38.1949 H      1 LIG       0.09000
      6 H4        -46.4172   -8.9904  -38.4232 H      1 LIG       0.42000
@<TRIPOS>BOND
      1       1       2 1
      2       1       3 1
      3       1       4 1
      4       1       5 1
      5       2       6 1
@<TRIPOS>ALT_TYPE
CGenFF_4.0_ALT_TYPE_SET
CGenFF_4.0 1 CG331 2 OG311 3 HGA3 4 HGA3 5 HGA3 6 HGP1
@<TRIPOS>MOLECULE
methanol
 6 5 0 0 0
****
USER_CHARGES
INVALID_CHARGES
Pose:  32 Cluster:  32 Fr_nu: 11552184 TotEn:    -8.29
@<TRIPOS>ATOM
      1 C1        -42.7876   -5.2240  -28.3357 C.3    1 LIG      -0.04000
      2 O1        -43.9823   -5.0717  -27.5915 O.3    1 LIG      -0.65000
      3 H1        -42.8820   -6.0817  -29.0062 H      1 LIG       0.09000
      4 H2        -41.9480   -5.3732  -27.6521 H      1 LIG       0.09000
      5 H3        -42.6185   -4.3201  -28.9256 H      1 LIG       0.09000
      6 H4        -43.8600   -4.3023  -27.0094 H      1 LIG       0.42000
@<TRIPOS>BOND
      1       1       2 1
      2       1       3 1
      3       1       4 1
      4       1       5 1
      5       2       6 1
@<TRIPOS>ALT_TYPE
CGenFF_4.0_ALT_TYPE_SET
CGenFF_4.0 1 CG331 2 OG311 3 HGA3 4 HGA3 5 HGA3 6 HGP1
@<TRIPOS>MOLECULE
methanol
 6 5 0 0 0
****
USER_CHARGES
INVALID_CHARGES
Pose:  33 Cluster:  33 Fr_nu: 10971446 TotEn:    -6.71
@<TRIPOS>ATOM
      1 C1        -55.6132    3.6366  -16.4697 C.3    1 LIG      -0.04000
      2 O1        -55.5685    2.7644  -17.5840 O.3    1 LIG      -0.65000
      3 H1        -54.6668    4.1773  -16.3911 H      1 LIG       0.09000
      4 H2        -55.7911    3.0579  -15.5597 H      1 LIG       0.09000
      5 H3        -56.4278    4.3510  -16.6099 H      1 LIG       0.09000
      6 H4        -56.4241    2.3034  -17.6202 H      1 LIG       0.42000
@<TRIPOS>BOND
      1       1       2 1
      2       1       3 1
      3       1       4 1
      4       1       5 1
      5       2       6 1
@<TRIPOS>ALT_TYPE
CGenFF_4.0_ALT_TYPE_SET
CGenFF_4.0 1 CG331 2 OG311 3 HGA3 4 HGA3 5 HGA3 6 HGP1
@<TRIPOS>MOLECULE
methanol
 6 5 0 0 0
****
USER_CHARGES
INVALID_CHARGES
Pose:  34 Cluster:  34 Fr_nu: 11445049 TotEn:    -6.58
@<TRIPOS>ATOM
      1 C1        -49.0888  -21.9257  -35.1963 C.3    1 LIG      -0.04000
      2 O1        -49.4565  -21.7848  -33.8364 O.3    1 LIG      -0.65000
      3 H1        -49.0084  -20.9380  -35.6570 H      1 LIG       0.09000
      4 H2        -49.8410  -22.5227  -35.7182 H      1 LIG       0.09000
      5 H3        -48.1219  -22.4312  -35.2525 H      1 LIG       0.09000
      6 H4        -49.5178  -22.6806  -33.4629 H      1 LIG       0.42000
@<TRIPOS>BOND
      1       1       2 1
      2       1       3 1
      3       1       4 1
      4       1       5 1
      5       2       6 1
@<TRIPOS>ALT_TYPE
CGenFF_4.0_ALT_TYPE_SET
CGenFF_4.0 1 CG331 2 OG311 3 HGA3 4 HGA3 5 HGA3 6 HGP1
@<TRIPOS>MOLECULE
methanol
 6 5 0 0 0
****
USER_CHARGES
INVALID_CHARGES
Pose:  35 Cluster:  35 Fr_nu: 298882 TotEn:    -6.52
@<TRIPOS>ATOM
      1 C1        -47.2867   -8.5754  -37.7539 C.3    1 LIG      -0.04000
      2 O1        -47.6943   -7.2199  -37.7242 O.3    1 LIG      -0.65000
      3 H1        -48.1661   -9.2223  -37.7041 H      1 LIG       0.09000
      4 H2        -46.6250   -8.7765  -36.9075 H      1 LIG       0.09000
      5 H3        -46.7501   -8.7650  -38.6865 H      1 LIG       0.09000
      6 H4        -46.8879   -6.6782  -37.7700 H      1 LIG       0.42000
@<TRIPOS>BOND
      1       1       2 1
      2       1       3 1
      3       1       4 1
      4       1       5 1
      5       2       6 1
@<TRIPOS>ALT_TYPE
CGenFF_4.0_ALT_TYPE_SET
CGenFF_4.0 1 CG331 2 OG311 3 HGA3 4 HGA3 5 HGA3 6 HGP1
@<TRIPOS>MOLECULE
methanol
 6 5 0 0 0
****
USER_CHARGES
INVALID_CHARGES
Pose:  36 Cluster:  36 Fr_nu:  85219 TotEn:    -6.48
@<TRIPOS>ATOM
      1 C1        -81.6912   -6.1258  -44.8083 C.3    1 LIG      -0.04000
      2 O1        -81.0772   -7.3846  -44.6015 O.3    1 LIG      -0.65000
      3 H1        -82.4725   -6.2207  -45.5663 H      1 LIG       0.09000
      4 H2        -80.9396   -5.4017  -45.1332 H      1 LIG       0.09000
      5 H3        -82.1367   -5.7891  -43.8693 H      1 LIG       0.09000
      6 H4        -80.3910   -7.2598  -43.9238 H      1 LIG       0.42000
@<TRIPOS>BOND
      1       1       2 1
      2       1       3 1
      3       1       4 1
      4       1       5 1
      5       2       6 1
@<TRIPOS>ALT_TYPE
CGenFF_4.0_ALT_TYPE_SET
CGenFF_4.0 1 CG331 2 OG311 3 HGA3 4 HGA3 5 HGA3 6 HGP1
@<TRIPOS>MOLECULE
methanol
 6 5 0 0 0
****
USER_CHARGES
INVALID_CHARGES
Pose:  37 Cluster:  37 Fr_nu: 1399173 TotEn:    -5.51
@<TRIPOS>ATOM
      1 C1        -50.8096  -11.6013  -28.1621 C.3    1 LIG      -0.04000
      2 O1        -52.1669  -11.5980  -28.5646 O.3    1 LIG      -0.65000
      3 H1        -50.6424  -12.4118  -27.4484 H      1 LIG       0.09000
      4 H2        -50.5623  -10.6407  -27.7032 H      1 LIG       0.09000
      5 H3        -50.1787  -11.7565  -29.0404 H      1 LIG       0.09000
      6 H4        -52.2757  -10.8665  -29.1962 H      1 LIG       0.42000
@<TRIPOS>BOND
      1       1       2 1
      2       1       3 1
      3       1       4 1
      4       1       5 1
      5       2       6 1
@<TRIPOS>ALT_TYPE
CGenFF_4.0_ALT_TYPE_SET
CGenFF_4.0 1 CG331 2 OG311 3 HGA3 4 HGA3 5 HGA3 6 HGP1
@<TRIPOS>MOLECULE
methanol
 6 5 0 0 0
****
USER_CHARGES
INVALID_CHARGES
Pose:  38 Cluster:  38 Fr_nu: 11546466 TotEn:    -0.91
@<TRIPOS>ATOM
      1 C1        -87.9077  -24.2751  -34.8920 C.3    1 LIG      -0.04000
      2 O1        -88.2573  -23.9289  -36.2195 O.3    1 LIG      -0.65000
      3 H1        -87.8824  -23.3740  -34.2743 H      1 LIG       0.09000
      4 H2        -86.9285  -24.7607  -34.8870 H      1 LIG       0.09000
      5 H3        -88.6564  -24.9649  -34.4956 H      1 LIG       0.09000
      6 H4        -88.2692  -24.7530  -36.7359 H      1 LIG       0.42000
@<TRIPOS>BOND
      1       1       2 1
      2       1       3 1
      3       1       4 1
      4       1       5 1
      5       2       6 1
@<TRIPOS>ALT_TYPE
CGenFF_4.0_ALT_TYPE_SET
CGenFF_4.0 1 CG331 2 OG311 3 HGA3 4 HGA3 5 HGA3 6 HGP1
@<TRIPOS>MOLECULE
furan
 9 9 0 0 0
****
USER_CHARGES
INVALID_CHARGES
Pose:   1 Cluster:   1 Fr_nu:  18688 TotEn:   -11.19
@<TRIPOS>ATOM
      1 C1        -57.8278    2.1596  -40.5056 C.2    1 LIG      -0.26000
      2 C2        -56.7157    2.2719  -41.3739 C.2    1 LIG      -0.26000
      3 C3        -57.3653    1.5332  -39.3717 C.2    1 LIG       0.09300
      4 C4        -55.6529    1.7063  -40.7086 C.2    1 LIG       0.09300
      5 O1        -56.0406    1.2537  -39.4873 O.3    1 LIG      -0.29200
      6 H1        -58.8398    2.4929  -40.6842 H      1 LIG       0.17500
      7 H2        -56.6917    2.7105  -42.3610 H      1 LIG       0.17500
      8 H3        -57.8273    1.2319  -38.4428 H      1 LIG       0.13800
      9 H4        -54.6116    1.5563  -40.9540 H      1 LIG       0.13800
@<TRIPOS>BOND
      1       1       2 1
      2       1       3 2
      3       2       4 2
      4       3       5 1
      5       4       5 1
      6       1       6 1
      7       2       7 1
      8       3       8 1
      9       4       9 1
@<TRIPOS>ALT_TYPE
CGenFF_4.0_ALT_TYPE_SET
CGenFF_4.0 1 CG2R51 2 CG2R51 3 CG2R51 4 CG2R51 5 OG2R50 6 HGR51 7 HGR51 8 HGR52 9 HGR52
@<TRIPOS>MOLECULE
furan
 9 9 0 0 0
****
USER_CHARGES
INVALID_CHARGES
Pose:   2 Cluster:   2 Fr_nu:  29955 TotEn:   -10.63
@<TRIPOS>ATOM
      1 C1        -47.0043   -8.3120  -37.8354 C.2    1 LIG      -0.26000
      2 C2        -46.0869   -9.2687  -38.3317 C.2    1 LIG      -0.26000
      3 C3        -47.6556   -8.9163  -36.7853 C.2    1 LIG       0.09300
      4 C4        -46.2429  -10.3893  -37.5494 C.2    1 LIG       0.09300
      5 O1        -47.1972  -10.1826  -36.6044 O.3    1 LIG      -0.29200
      6 H1        -47.1704   -7.3080  -38.1981 H      1 LIG       0.17500
      7 H2        -45.3980   -9.1555  -39.1563 H      1 LIG       0.17500
      8 H3        -48.4283   -8.5966  -36.1014 H      1 LIG       0.13800
      9 H4        -45.7757  -11.3633  -37.5371 H      1 LIG       0.13800
@<TRIPOS>BOND
      1       1       2 1
      2       1       3 2
      3       2       4 2
      4       3       5 1
      5       4       5 1
      6       1       6 1
      7       2       7 1
      8       3       8 1
      9       4       9 1
@<TRIPOS>ALT_TYPE
CGenFF_4.0_ALT_TYPE_SET
CGenFF_4.0 1 CG2R51 2 CG2R51 3 CG2R51 4 CG2R51 5 OG2R50 6 HGR51 7 HGR51 8 HGR52 9 HGR52
@<TRIPOS>MOLECULE
furan
 9 9 0 0 0
****
USER_CHARGES
INVALID_CHARGES
Pose:   3 Cluster:   3 Fr_nu:  18491 TotEn:   -10.57
@<TRIPOS>ATOM
      1 C1        -56.7067    2.6755  -38.9978 C.2    1 LIG      -0.26000
      2 C2        -55.5545    2.7487  -39.8165 C.2    1 LIG      -0.26000
      3 C3        -57.4271    1.5937  -39.4480 C.2    1 LIG       0.09300
      4 C4        -55.6529    1.7063  -40.7086 C.2    1 LIG       0.09300
      5 O1        -56.7916    0.9974  -40.4906 O.3    1 LIG      -0.29200
      6 H1        -56.9783    3.3297  -38.1820 H      1 LIG       0.17500
      7 H2        -54.7525    3.4707  -39.7629 H      1 LIG       0.17500
      8 H3        -58.3609    1.1405  -39.1487 H      1 LIG       0.13800
      9 H4        -55.0293    1.3525  -41.5166 H      1 LIG       0.13800
@<TRIPOS>BOND
      1       1       2 1
      2       1       3 2
      3       2       4 2
      4       3       5 1
      5       4       5 1
      6       1       6 1
      7       2       7 1
      8       3       8 1
      9       4       9 1
@<TRIPOS>ALT_TYPE
CGenFF_4.0_ALT_TYPE_SET
CGenFF_4.0 1 CG2R51 2 CG2R51 3 CG2R51 4 CG2R51 5 OG2R50 6 HGR51 7 HGR51 8 HGR52 9 HGR52
@<TRIPOS>MOLECULE
furan
 9 9 0 0 0
****
USER_CHARGES
INVALID_CHARGES
Pose:   4 Cluster:   4 Fr_nu:  10962 TotEn:    -9.93
@<TRIPOS>ATOM
      1 C1        -45.8388  -10.6034  -37.2699 C.2    1 LIG      -0.26000
      2 C2        -46.9520   -9.8289  -36.8647 C.2    1 LIG      -0.26000
      3 C3        -45.2544   -9.9176  -38.3092 C.2    1 LIG       0.09300
      4 C4        -46.9683   -8.7250  -37.6852 C.2    1 LIG       0.09300
      5 O1        -45.9367   -8.7715  -38.5684 O.3    1 LIG      -0.29200
      6 H1        -45.5047  -11.5440  -36.8565 H      1 LIG       0.17500
      7 H2        -47.6544  -10.0478  -36.0734 H      1 LIG       0.17500
      8 H3        -44.3934  -10.1010  -38.9354 H      1 LIG       0.13800
      9 H4        -47.6129   -7.8617  -37.7640 H      1 LIG       0.13800
@<TRIPOS>BOND
      1       1       2 1
      2       1       3 2
      3       2       4 2
      4       3       5 1
      5       4       5 1
      6       1       6 1
      7       2       7 1
      8       3       8 1
      9       4       9 1
@<TRIPOS>ALT_TYPE
CGenFF_4.0_ALT_TYPE_SET
CGenFF_4.0 1 CG2R51 2 CG2R51 3 CG2R51 4 CG2R51 5 OG2R50 6 HGR51 7 HGR51 8 HGR52 9 HGR52
@<TRIPOS>MOLECULE
furan
 9 9 0 0 0
****
USER_CHARGES
INVALID_CHARGES
Pose:   5 Cluster:   5 Fr_nu: 1459012 TotEn:    -9.52
@<TRIPOS>ATOM
      1 C1        -46.8190   -9.1947  -37.9820 C.2    1 LIG      -0.26000
      2 C2        -45.8171   -9.8296  -38.7540 C.2    1 LIG      -0.26000
      3 C3        -46.6439   -9.6365  -36.6912 C.2    1 LIG       0.09300
      4 C4        -45.1010  -10.6141  -37.8800 C.2    1 LIG       0.09300
      5 O1        -45.5987  -10.5019  -36.6205 O.3    1 LIG      -0.29200
      6 H1        -47.5746   -8.5021  -38.3236 H      1 LIG       0.17500
      7 H2        -45.6389   -9.7280  -39.8149 H      1 LIG       0.17500
      8 H3        -47.1514   -9.4392  -35.7581 H      1 LIG       0.13800
      9 H4        -44.2544  -11.2758  -37.9911 H      1 LIG       0.13800
@<TRIPOS>BOND
      1       1       2 1
      2       1       3 2
      3       2       4 2
      4       3       5 1
      5       4       5 1
      6       1       6 1
      7       2       7 1
      8       3       8 1
      9       4       9 1
@<TRIPOS>ALT_TYPE
CGenFF_4.0_ALT_TYPE_SET
CGenFF_4.0 1 CG2R51 2 CG2R51 3 CG2R51 4 CG2R51 5 OG2R50 6 HGR51 7 HGR51 8 HGR52 9 HGR52
@<TRIPOS>MOLECULE
furan
 9 9 0 0 0
****
USER_CHARGES
INVALID_CHARGES
Pose:   6 Cluster:   6 Fr_nu: 2386518 TotEn:    -9.03
@<TRIPOS>ATOM
      1 C1        -50.9021  -11.8660  -44.6305 C.2    1 LIG      -0.26000
      2 C2        -49.5779  -11.3699  -44.5717 C.2    1 LIG      -0.26000
      3 C3        -51.6041  -11.1975  -43.6546 C.2    1 LIG       0.09300
      4 C4        -49.5651  -10.4334  -43.5642 C.2    1 LIG       0.09300
      5 O1        -50.7964  -10.3224  -43.0002 O.3    1 LIG      -0.29200
      6 H1        -51.2955  -12.6172  -45.2999 H      1 LIG       0.17500
      7 H2        -48.7379  -11.6585  -45.1869 H      1 LIG       0.17500
      8 H3        -52.6304  -11.2275  -43.3186 H      1 LIG       0.13800
      9 H4        -48.8008   -9.7933  -43.1483 H      1 LIG       0.13800
@<TRIPOS>BOND
      1       1       2 1
      2       1       3 2
      3       2       4 2
      4       3       5 1
      5       4       5 1
      6       1       6 1
      7       2       7 1
      8       3       8 1
      9       4       9 1
@<TRIPOS>ALT_TYPE
CGenFF_4.0_ALT_TYPE_SET
CGenFF_4.0 1 CG2R51 2 CG2R51 3 CG2R51 4 CG2R51 5 OG2R50 6 HGR51 7 HGR51 8 HGR52 9 HGR52
@<TRIPOS>MOLECULE
furan
 9 9 0 0 0
****
USER_CHARGES
INVALID_CHARGES
Pose:   7 Cluster:   7 Fr_nu:   3422 TotEn:    -9.00
@<TRIPOS>ATOM
      1 C1        -75.2430  -10.1688  -55.4195 C.2    1 LIG      -0.26000
      2 C2        -74.1617   -9.7454  -54.6103 C.2    1 LIG      -0.26000
      3 C3        -75.0650   -9.5637  -56.6420 C.2    1 LIG       0.09300
      4 C4        -73.4000   -8.9120  -55.3960 C.2    1 LIG       0.09300
      5 O1        -73.9438   -8.7961  -56.6359 O.3    1 LIG      -0.29200
      6 H1        -76.0512  -10.8314  -55.1459 H      1 LIG       0.17500
      7 H2        -73.9624  -10.0143  -53.5830 H      1 LIG       0.17500
      8 H3        -75.6170   -9.5777  -57.5705 H      1 LIG       0.13800
      9 H4        -72.4906   -8.3531  -55.2301 H      1 LIG       0.13800
@<TRIPOS>BOND
      1       1       2 1
      2       1       3 2
      3       2       4 2
      4       3       5 1
      5       4       5 1
      6       1       6 1
      7       2       7 1
      8       3       8 1
      9       4       9 1
@<TRIPOS>ALT_TYPE
CGenFF_4.0_ALT_TYPE_SET
CGenFF_4.0 1 CG2R51 2 CG2R51 3 CG2R51 4 CG2R51 5 OG2R50 6 HGR51 7 HGR51 8 HGR52 9 HGR52
@<TRIPOS>MOLECULE
furan
 9 9 0 0 0
****
USER_CHARGES
INVALID_CHARGES
Pose:   8 Cluster:   8 Fr_nu: 564450 TotEn:    -8.91
@<TRIPOS>ATOM
      1 C1        -50.9385    5.3241  -33.8984 C.2    1 LIG      -0.26000
      2 C2        -51.1976    3.9570  -34.1574 C.2    1 LIG      -0.26000
      3 C3        -49.9661    5.3511  -32.9260 C.2    1 LIG       0.09300
      4 C4        -50.3648    3.2460  -33.3249 C.2    1 LIG       0.09300
      5 O1        -49.6108    4.0884  -32.5710 O.3    1 LIG      -0.29200
      6 H1        -51.4029    6.1824  -34.3621 H      1 LIG       0.17500
      7 H2        -51.9028    3.5418  -34.8629 H      1 LIG       0.17500
      8 H3        -49.4476    6.1454  -32.4090 H      1 LIG       0.13800
      9 H4        -50.1972    2.1920  -33.1577 H      1 LIG       0.13800
@<TRIPOS>BOND
      1       1       2 1
      2       1       3 2
      3       2       4 2
      4       3       5 1
      5       4       5 1
      6       1       6 1
      7       2       7 1
      8       3       8 1
      9       4       9 1
@<TRIPOS>ALT_TYPE
CGenFF_4.0_ALT_TYPE_SET
CGenFF_4.0 1 CG2R51 2 CG2R51 3 CG2R51 4 CG2R51 5 OG2R50 6 HGR51 7 HGR51 8 HGR52 9 HGR52
@<TRIPOS>MOLECULE
furan
 9 9 0 0 0
****
USER_CHARGES
INVALID_CHARGES
Pose:   9 Cluster:   9 Fr_nu: 1328680 TotEn:    -8.90
@<TRIPOS>ATOM
      1 C1        -57.2657    1.4022  -40.6147 C.2    1 LIG      -0.26000
      2 C2        -55.9794    1.9910  -40.6580 C.2    1 LIG      -0.26000
      3 C3        -57.9071    1.9645  -39.5356 C.2    1 LIG       0.09300
      4 C4        -55.9265    2.8712  -39.6023 C.2    1 LIG       0.09300
      5 O1        -57.0976    2.8611  -38.9132 O.3    1 LIG      -0.29200
      6 H1        -57.6741    0.6603  -41.2857 H      1 LIG       0.17500
      7 H2        -55.1898    1.7981  -41.3697 H      1 LIG       0.17500
      8 H3        -58.8887    1.8411  -39.1017 H      1 LIG       0.13800
      9 H4        -55.1687    3.5432  -39.2267 H      1 LIG       0.13800
@<TRIPOS>BOND
      1       1       2 1
      2       1       3 2
      3       2       4 2
      4       3       5 1
      5       4       5 1
      6       1       6 1
      7       2       7 1
      8       3       8 1
      9       4       9 1
@<TRIPOS>ALT_TYPE
CGenFF_4.0_ALT_TYPE_SET
CGenFF_4.0 1 CG2R51 2 CG2R51 3 CG2R51 4 CG2R51 5 OG2R50 6 HGR51 7 HGR51 8 HGR52 9 HGR52
@<TRIPOS>MOLECULE
furan
 9 9 0 0 0
****
USER_CHARGES
INVALID_CHARGES
Pose:  10 Cluster:  10 Fr_nu:   9528 TotEn:    -8.84
@<TRIPOS>ATOM
      1 C1        -70.2913    3.1091  -47.4769 C.2    1 LIG      -0.26000
      2 C2        -70.6439    2.8500  -48.8230 C.2    1 LIG      -0.26000
      3 C3        -70.2676    4.4781  -47.3450 C.2    1 LIG       0.09300
      4 C4        -70.8106    4.0791  -49.4176 C.2    1 LIG       0.09300
      5 O1        -70.5831    5.0767  -48.5234 O.3    1 LIG      -0.29200
      6 H1        -70.0803    2.3883  -46.7003 H      1 LIG       0.17500
      7 H2        -70.7619    1.8878  -49.3000 H      1 LIG       0.17500
      8 H3        -70.0574    5.1464  -46.5227 H      1 LIG       0.13800
      9 H4        -71.0764    4.3970  -50.4152 H      1 LIG       0.13800
@<TRIPOS>BOND
      1       1       2 1
      2       1       3 2
      3       2       4 2
      4       3       5 1
      5       4       5 1
      6       1       6 1
      7       2       7 1
      8       3       8 1
      9       4       9 1
@<TRIPOS>ALT_TYPE
CGenFF_4.0_ALT_TYPE_SET
CGenFF_4.0 1 CG2R51 2 CG2R51 3 CG2R51 4 CG2R51 5 OG2R50 6 HGR51 7 HGR51 8 HGR52 9 HGR52
@<TRIPOS>MOLECULE
furan
 9 9 0 0 0
****
USER_CHARGES
INVALID_CHARGES
Pose:  11 Cluster:  11 Fr_nu:  10868 TotEn:    -8.76
@<TRIPOS>ATOM
      1 C1        -70.0321    3.6957  -47.1905 C.2    1 LIG      -0.26000
      2 C2        -70.5316    4.1489  -48.4349 C.2    1 LIG      -0.26000
      3 C3        -70.1886    2.3291  -47.1910 C.2    1 LIG       0.09300
      4 C4        -70.9576    3.0270  -49.1070 C.2    1 LIG       0.09300
      5 O1        -70.7520    1.9136  -48.3556 O.3    1 LIG      -0.29200
      6 H1        -69.6112    4.2907  -46.3930 H      1 LIG       0.17500
      7 H2        -70.5753    5.1661  -48.7966 H      1 LIG       0.17500
      8 H3        -69.9606    1.5503  -46.4779 H      1 LIG       0.13800
      9 H4        -71.4056    2.8611  -50.0759 H      1 LIG       0.13800
@<TRIPOS>BOND
      1       1       2 1
      2       1       3 2
      3       2       4 2
      4       3       5 1
      5       4       5 1
      6       1       6 1
      7       2       7 1
      8       3       8 1
      9       4       9 1
@<TRIPOS>ALT_TYPE
CGenFF_4.0_ALT_TYPE_SET
CGenFF_4.0 1 CG2R51 2 CG2R51 3 CG2R51 4 CG2R51 5 OG2R50 6 HGR51 7 HGR51 8 HGR52 9 HGR52
@<TRIPOS>MOLECULE
furan
 9 9 0 0 0
****
USER_CHARGES
INVALID_CHARGES
Pose:  12 Cluster:  12 Fr_nu:  17909 TotEn:    -8.67
@<TRIPOS>ATOM
      1 C1        -57.6873    1.5411  -39.8082 C.2    1 LIG      -0.26000
      2 C2        -56.3047    1.5608  -39.5060 C.2    1 LIG      -0.26000
      3 C3        -57.7818    1.6760  -41.1738 C.2    1 LIG       0.09300
      4 C4        -55.6529    1.7063  -40.7086 C.2    1 LIG       0.09300
      5 O1        -56.5462    1.7772  -41.7301 O.3    1 LIG      -0.29200
      6 H1        -58.5117    1.4415  -39.1170 H      1 LIG       0.17500
      7 H2        -55.8412    1.4790  -38.5335 H      1 LIG       0.17500
      8 H3        -58.6106    1.7149  -41.8656 H      1 LIG       0.13800
      9 H4        -54.6125    1.7726  -40.9917 H      1 LIG       0.13800
@<TRIPOS>BOND
      1       1       2 1
      2       1       3 2
      3       2       4 2
      4       3       5 1
      5       4       5 1
      6       1       6 1
      7       2       7 1
      8       3       8 1
      9       4       9 1
@<TRIPOS>ALT_TYPE
CGenFF_4.0_ALT_TYPE_SET
CGenFF_4.0 1 CG2R51 2 CG2R51 3 CG2R51 4 CG2R51 5 OG2R50 6 HGR51 7 HGR51 8 HGR52 9 HGR52
@<TRIPOS>MOLECULE
furan
 9 9 0 0 0
****
USER_CHARGES
INVALID_CHARGES
Pose:  13 Cluster:  13 Fr_nu: 736553 TotEn:    -8.40
@<TRIPOS>ATOM
      1 C1        -56.9914    2.8508  -40.7533 C.2    1 LIG      -0.26000
      2 C2        -55.6885    2.4993  -41.1799 C.2    1 LIG      -0.26000
      3 C3        -57.7339    1.6939  -40.8005 C.2    1 LIG       0.09300
      4 C4        -55.7276    1.1527  -41.4573 C.2    1 LIG       0.09300
      5 O1        -56.9709    0.6541  -41.2285 O.3    1 LIG      -0.29200
      6 H1        -57.3452    3.8255  -40.4499 H      1 LIG       0.17500
      7 H2        -54.8284    3.1466  -41.2733 H      1 LIG       0.17500
      8 H3        -58.7628    1.4560  -40.5727 H      1 LIG       0.13800
      9 H4        -54.9950    0.4399  -41.8070 H      1 LIG       0.13800
@<TRIPOS>BOND
      1       1       2 1
      2       1       3 2
      3       2       4 2
      4       3       5 1
      5       4       5 1
      6       1       6 1
      7       2       7 1
      8       3       8 1
      9       4       9 1
@<TRIPOS>ALT_TYPE
CGenFF_4.0_ALT_TYPE_SET
CGenFF_4.0 1 CG2R51 2 CG2R51 3 CG2R51 4 CG2R51 5 OG2R50 6 HGR51 7 HGR51 8 HGR52 9 HGR52
@<TRIPOS>MOLECULE
furan
 9 9 0 0 0
****
USER_CHARGES
INVALID_CHARGES
Pose:  14 Cluster:  14 Fr_nu: 765437 TotEn:    -8.36
@<TRIPOS>ATOM
      1 C1        -79.2248  -20.9641  -31.7530 C.2    1 LIG      -0.26000
      2 C2        -79.4199  -19.7931  -30.9824 C.2    1 LIG      -0.26000
      3 C3        -80.2065  -20.9552  -32.7166 C.2    1 LIG       0.09300
      4 C4        -80.5067  -19.1520  -31.5301 C.2    1 LIG       0.09300
      5 O1        -80.9919  -19.8539  -32.5877 O.3    1 LIG      -0.29200
      6 H1        -78.4643  -21.7203  -31.6222 H      1 LIG       0.17500
      7 H2        -78.8406  -19.4581  -30.1341 H      1 LIG       0.17500
      8 H3        -80.4666  -21.6229  -33.5250 H      1 LIG       0.13800
      9 H4        -81.0309  -18.2369  -31.2961 H      1 LIG       0.13800
@<TRIPOS>BOND
      1       1       2 1
      2       1       3 2
      3       2       4 2
      4       3       5 1
      5       4       5 1
      6       1       6 1
      7       2       7 1
      8       3       8 1
      9       4       9 1
@<TRIPOS>ALT_TYPE
CGenFF_4.0_ALT_TYPE_SET
CGenFF_4.0 1 CG2R51 2 CG2R51 3 CG2R51 4 CG2R51 5 OG2R50 6 HGR51 7 HGR51 8 HGR52 9 HGR52
@<TRIPOS>MOLECULE
furan
 9 9 0 0 0
****
USER_CHARGES
INVALID_CHARGES
Pose:  15 Cluster:  15 Fr_nu:  64174 TotEn:    -8.30
@<TRIPOS>ATOM
      1 C1        -49.5037  -11.0503  -44.0573 C.2    1 LIG      -0.26000
      2 C2        -50.5950  -11.0520  -43.1560 C.2    1 LIG      -0.26000
      3 C3        -49.9857  -11.5571  -45.2417 C.2    1 LIG       0.09300
      4 C4        -51.6661  -11.5596  -43.8540 C.2    1 LIG       0.09300
      5 O1        -51.3030  -11.8699  -45.1262 O.3    1 LIG      -0.29200
      6 H1        -48.4923  -10.7215  -43.8672 H      1 LIG       0.17500
      7 H2        -50.6002  -10.7241  -42.1265 H      1 LIG       0.17500
      8 H3        -49.5431  -11.7476  -46.2086 H      1 LIG       0.13800
      9 H4        -52.6986  -11.7529  -43.6020 H      1 LIG       0.13800
@<TRIPOS>BOND
      1       1       2 1
      2       1       3 2
      3       2       4 2
      4       3       5 1
      5       4       5 1
      6       1       6 1
      7       2       7 1
      8       3       8 1
      9       4       9 1
@<TRIPOS>ALT_TYPE
CGenFF_4.0_ALT_TYPE_SET
CGenFF_4.0 1 CG2R51 2 CG2R51 3 CG2R51 4 CG2R51 5 OG2R50 6 HGR51 7 HGR51 8 HGR52 9 HGR52
@<TRIPOS>MOLECULE
furan
 9 9 0 0 0
****
USER_CHARGES
INVALID_CHARGES
Pose:  16 Cluster:  16 Fr_nu: 430676 TotEn:    -8.13
@<TRIPOS>ATOM
      1 C1        -68.3470   -1.0912  -29.1721 C.2    1 LIG      -0.26000
      2 C2        -69.4447   -1.8282  -29.6770 C.2    1 LIG      -0.26000
      3 C3        -67.5909   -1.9815  -28.4457 C.2    1 LIG       0.09300
      4 C4        -69.2811   -3.1164  -29.2233 C.2    1 LIG       0.09300
      5 O1        -68.1534   -3.2182  -28.4720 O.3    1 LIG      -0.29200
      6 H1        -68.1339   -0.0422  -29.3187 H      1 LIG       0.17500
      7 H2        -70.2539   -1.4659  -30.2946 H      1 LIG       0.17500
      8 H3        -66.6737   -1.8971  -27.8812 H      1 LIG       0.13800
      9 H4        -69.8485   -4.0281  -29.3409 H      1 LIG       0.13800
@<TRIPOS>BOND
      1       1       2 1
      2       1       3 2
      3       2       4 2
      4       3       5 1
      5       4       5 1
      6       1       6 1
      7       2       7 1
      8       3       8 1
      9       4       9 1
@<TRIPOS>ALT_TYPE
CGenFF_4.0_ALT_TYPE_SET
CGenFF_4.0 1 CG2R51 2 CG2R51 3 CG2R51 4 CG2R51 5 OG2R50 6 HGR51 7 HGR51 8 HGR52 9 HGR52
@<TRIPOS>MOLECULE
furan
 9 9 0 0 0
****
USER_CHARGES
INVALID_CHARGES
Pose:  17 Cluster:  17 Fr_nu: 385397 TotEn:    -8.11
@<TRIPOS>ATOM
      1 C1        -61.2703   -6.1127  -56.7422 C.2    1 LIG      -0.26000
      2 C2        -62.0144   -4.9708  -57.1238 C.2    1 LIG      -0.26000
      3 C3        -61.4499   -6.2497  -55.3853 C.2    1 LIG       0.09300
      4 C4        -62.5957   -4.4914  -55.9730 C.2    1 LIG       0.09300
      5 O1        -62.2566   -5.2655  -54.9088 O.3    1 LIG      -0.29200
      6 H1        -60.6770   -6.7552  -57.3766 H      1 LIG       0.17500
      7 H2        -62.1146   -4.5499  -58.1139 H      1 LIG       0.17500
      8 H3        -61.0922   -6.9572  -54.6515 H      1 LIG       0.13800
      9 H4        -63.2432   -3.6547  -55.7552 H      1 LIG       0.13800
@<TRIPOS>BOND
      1       1       2 1
      2       1       3 2
      3       2       4 2
      4       3       5 1
      5       4       5 1
      6       1       6 1
      7       2       7 1
      8       3       8 1
      9       4       9 1
@<TRIPOS>ALT_TYPE
CGenFF_4.0_ALT_TYPE_SET
CGenFF_4.0 1 CG2R51 2 CG2R51 3 CG2R51 4 CG2R51 5 OG2R50 6 HGR51 7 HGR51 8 HGR52 9 HGR52
@<TRIPOS>MOLECULE
furan
 9 9 0 0 0
****
USER_CHARGES
INVALID_CHARGES
Pose:  18 Cluster:  18 Fr_nu:   3631 TotEn:    -7.94
@<TRIPOS>ATOM
      1 C1        -74.8544   -8.8695  -56.6873 C.2    1 LIG      -0.26000
      2 C2        -74.1248   -8.8867  -55.4746 C.2    1 LIG      -0.26000
      3 C3        -75.7356   -9.9234  -56.6179 C.2    1 LIG       0.09300
      4 C4        -74.6124   -9.9497  -54.7505 C.2    1 LIG       0.09300
      5 O1        -75.5946  -10.5868  -55.4404 O.3    1 LIG      -0.29200
      6 H1        -74.7504   -8.1762  -57.5094 H      1 LIG       0.17500
      7 H2        -73.3417   -8.2089  -55.1667 H      1 LIG       0.17500
      8 H3        -76.4894  -10.3129  -57.2866 H      1 LIG       0.13800
      9 H4        -74.3792  -10.3629  -53.7800 H      1 LIG       0.13800
@<TRIPOS>BOND
      1       1       2 1
      2       1       3 2
      3       2       4 2
      4       3       5 1
      5       4       5 1
      6       1       6 1
      7       2       7 1
      8       3       8 1
      9       4       9 1
@<TRIPOS>ALT_TYPE
CGenFF_4.0_ALT_TYPE_SET
CGenFF_4.0 1 CG2R51 2 CG2R51 3 CG2R51 4 CG2R51 5 OG2R50 6 HGR51 7 HGR51 8 HGR52 9 HGR52
@<TRIPOS>MOLECULE
furan
 9 9 0 0 0
****
USER_CHARGES
INVALID_CHARGES
Pose:  19 Cluster:  19 Fr_nu: 1329118 TotEn:    -7.87
@<TRIPOS>ATOM
      1 C1        -58.0929    3.3610  -39.3936 C.2    1 LIG      -0.26000
      2 C2        -56.8066    3.9275  -39.5601 C.2    1 LIG      -0.26000
      3 C3        -57.9071    1.9989  -39.3462 C.2    1 LIG       0.09300
      4 C4        -55.9265    2.8712  -39.6023 C.2    1 LIG       0.09300
      5 O1        -56.5894    1.6921  -39.4726 O.3    1 LIG      -0.29200
      6 H1        -59.0372    3.8803  -39.3183 H      1 LIG       0.17500
      7 H2        -56.5527    4.9747  -39.6391 H      1 LIG       0.17500
      8 H3        -58.5742    1.1569  -39.2317 H      1 LIG       0.13800
      9 H4        -54.8546    2.7953  -39.7136 H      1 LIG       0.13800
@<TRIPOS>BOND
      1       1       2 1
      2       1       3 2
      3       2       4 2
      4       3       5 1
      5       4       5 1
      6       1       6 1
      7       2       7 1
      8       3       8 1
      9       4       9 1
@<TRIPOS>ALT_TYPE
CGenFF_4.0_ALT_TYPE_SET
CGenFF_4.0 1 CG2R51 2 CG2R51 3 CG2R51 4 CG2R51 5 OG2R50 6 HGR51 7 HGR51 8 HGR52 9 HGR52
@<TRIPOS>MOLECULE
furan
 9 9 0 0 0
****
USER_CHARGES
INVALID_CHARGES
Pose:  20 Cluster:  20 Fr_nu: 135120 TotEn:    -7.81
@<TRIPOS>ATOM
      1 C1        -76.2684  -23.0407  -45.1499 C.2    1 LIG      -0.26000
      2 C2        -75.4387  -22.7727  -44.0350 C.2    1 LIG      -0.26000
      3 C3        -75.4228  -23.3516  -46.1893 C.2    1 LIG       0.09300
      4 C4        -74.1453  -22.9389  -44.4725 C.2    1 LIG       0.09300
      5 O1        -74.1270  -23.2920  -45.7846 O.3    1 LIG      -0.29200
      6 H1        -77.3476  -23.0106  -45.1909 H      1 LIG       0.17500
      7 H2        -75.7452  -22.4934  -43.0372 H      1 LIG       0.17500
      8 H3        -75.5776  -23.6244  -47.2230 H      1 LIG       0.13800
      9 H4        -73.1785  -22.8485  -43.9990 H      1 LIG       0.13800
@<TRIPOS>BOND
      1       1       2 1
      2       1       3 2
      3       2       4 2
      4       3       5 1
      5       4       5 1
      6       1       6 1
      7       2       7 1
      8       3       8 1
      9       4       9 1
@<TRIPOS>ALT_TYPE
CGenFF_4.0_ALT_TYPE_SET
CGenFF_4.0 1 CG2R51 2 CG2R51 3 CG2R51 4 CG2R51 5 OG2R50 6 HGR51 7 HGR51 8 HGR52 9 HGR52
@<TRIPOS>MOLECULE
furan
 9 9 0 0 0
****
USER_CHARGES
INVALID_CHARGES
Pose:  21 Cluster:  21 Fr_nu:  51866 TotEn:    -7.80
@<TRIPOS>ATOM
      1 C1        -74.0273   -9.2546  -54.3051 C.2    1 LIG      -0.26000
      2 C2        -74.6443   -8.5969  -55.3960 C.2    1 LIG      -0.26000
      3 C3        -74.9375   -9.2210  -53.2744 C.2    1 LIG       0.09300
      4 C4        -75.8877   -8.2085  -54.9541 C.2    1 LIG       0.09300
      5 O1        -76.0742   -8.5852  -53.6619 O.3    1 LIG      -0.29200
      6 H1        -73.0422   -9.6972  -54.2739 H      1 LIG       0.17500
      7 H2        -74.2342   -8.4274  -56.3811 H      1 LIG       0.17500
      8 H3        -74.9296   -9.5864  -52.2578 H      1 LIG       0.13800
      9 H4        -76.7136   -7.6840  -55.4122 H      1 LIG       0.13800
@<TRIPOS>BOND
      1       1       2 1
      2       1       3 2
      3       2       4 2
      4       3       5 1
      5       4       5 1
      6       1       6 1
      7       2       7 1
      8       3       8 1
      9       4       9 1
@<TRIPOS>ALT_TYPE
CGenFF_4.0_ALT_TYPE_SET
CGenFF_4.0 1 CG2R51 2 CG2R51 3 CG2R51 4 CG2R51 5 OG2R50 6 HGR51 7 HGR51 8 HGR52 9 HGR52
@<TRIPOS>MOLECULE
furan
 9 9 0 0 0
****
USER_CHARGES
INVALID_CHARGES
Pose:  22 Cluster:  22 Fr_nu: 225582 TotEn:    -7.73
@<TRIPOS>ATOM
      1 C1        -74.2837   -8.3178  -54.4023 C.2    1 LIG      -0.26000
      2 C2        -74.9465   -7.7773  -55.5299 C.2    1 LIG      -0.26000
      3 C3        -74.0279   -9.6351  -54.7047 C.2    1 LIG       0.09300
      4 C4        -75.0485   -8.8027  -56.4411 C.2    1 LIG       0.09300
      5 O1        -74.4909   -9.9385  -55.9457 O.3    1 LIG      -0.29200
      6 H1        -74.0251   -7.8110  -53.4839 H      1 LIG       0.17500
      7 H2        -75.3049   -6.7666  -55.6621 H      1 LIG       0.17500
      8 H3        -73.5497  -10.4450  -54.1732 H      1 LIG       0.13800
      9 H4        -75.4672   -8.8817  -57.4338 H      1 LIG       0.13800
@<TRIPOS>BOND
      1       1       2 1
      2       1       3 2
      3       2       4 2
      4       3       5 1
      5       4       5 1
      6       1       6 1
      7       2       7 1
      8       3       8 1
      9       4       9 1
@<TRIPOS>ALT_TYPE
CGenFF_4.0_ALT_TYPE_SET
CGenFF_4.0 1 CG2R51 2 CG2R51 3 CG2R51 4 CG2R51 5 OG2R50 6 HGR51 7 HGR51 8 HGR52 9 HGR52
@<TRIPOS>MOLECULE
furan
 9 9 0 0 0
****
USER_CHARGES
INVALID_CHARGES
Pose:  23 Cluster:  23 Fr_nu:   8154 TotEn:    -7.71
@<TRIPOS>ATOM
      1 C1        -51.7044  -12.1074  -45.3608 C.2    1 LIG      -0.26000
      2 C2        -50.5648  -11.8789  -44.5532 C.2    1 LIG      -0.26000
      3 C3        -52.7635  -11.5310  -44.6989 C.2    1 LIG       0.09300
      4 C4        -51.0087  -11.1790  -43.4554 C.2    1 LIG       0.09300
      5 O1        -52.3478  -10.9628  -43.5366 O.3    1 LIG      -0.29200
      6 H1        -51.7484  -12.6276  -46.3067 H      1 LIG       0.17500
      7 H2        -49.5471  -12.1857  -44.7471 H      1 LIG       0.17500
      8 H3        -53.8190  -11.4423  -44.9113 H      1 LIG       0.13800
      9 H4        -50.5234  -10.7821  -42.5756 H      1 LIG       0.13800
@<TRIPOS>BOND
      1       1       2 1
      2       1       3 2
      3       2       4 2
      4       3       5 1
      5       4       5 1
      6       1       6 1
      7       2       7 1
      8       3       8 1
      9       4       9 1
@<TRIPOS>ALT_TYPE
CGenFF_4.0_ALT_TYPE_SET
CGenFF_4.0 1 CG2R51 2 CG2R51 3 CG2R51 4 CG2R51 5 OG2R50 6 HGR51 7 HGR51 8 HGR52 9 HGR52
@<TRIPOS>MOLECULE
furan
 9 9 0 0 0
****
USER_CHARGES
INVALID_CHARGES
Pose:  24 Cluster:  24 Fr_nu:  77846 TotEn:    -7.70
@<TRIPOS>ATOM
      1 C1        -69.5567    7.8949  -45.9196 C.2    1 LIG      -0.26000
      2 C2        -69.9913    6.5502  -45.8411 C.2    1 LIG      -0.26000
      3 C3        -70.0860    8.5321  -44.8216 C.2    1 LIG       0.09300
      4 C4        -70.7552    6.4616  -44.7006 C.2    1 LIG       0.09300
      5 O1        -70.8178    7.6654  -44.0734 O.3    1 LIG      -0.29200
      6 H1        -68.9358    8.3436  -46.6815 H      1 LIG       0.17500
      7 H2        -69.7747    5.7462  -46.5296 H      1 LIG       0.17500
      8 H3        -70.0368    9.5450  -44.4492 H      1 LIG       0.13800
      9 H4        -71.2942    5.6566  -44.2226 H      1 LIG       0.13800
@<TRIPOS>BOND
      1       1       2 1
      2       1       3 2
      3       2       4 2
      4       3       5 1
      5       4       5 1
      6       1       6 1
      7       2       7 1
      8       3       8 1
      9       4       9 1
@<TRIPOS>ALT_TYPE
CGenFF_4.0_ALT_TYPE_SET
CGenFF_4.0 1 CG2R51 2 CG2R51 3 CG2R51 4 CG2R51 5 OG2R50 6 HGR51 7 HGR51 8 HGR52 9 HGR52
@<TRIPOS>MOLECULE
furan
 9 9 0 0 0
****
USER_CHARGES
INVALID_CHARGES
Pose:  25 Cluster:  25 Fr_nu: 125677 TotEn:    -7.69
@<TRIPOS>ATOM
      1 C1        -50.3000  -11.5599  -44.8562 C.2    1 LIG      -0.26000
      2 C2        -49.2172  -11.0947  -44.0724 C.2    1 LIG      -0.26000
      3 C3        -51.2179  -12.0763  -43.9714 C.2    1 LIG       0.09300
      4 C4        -49.5506  -11.3599  -42.7646 C.2    1 LIG       0.09300
      5 O1        -50.7688  -11.9581  -42.6944 O.3    1 LIG      -0.29200
      6 H1        -50.3989  -11.5238  -45.9315 H      1 LIG       0.17500
      7 H2        -48.3076  -10.6248  -44.4176 H      1 LIG       0.17500
      8 H3        -52.1879  -12.5382  -44.0850 H      1 LIG       0.13800
      9 H4        -49.0562  -11.1935  -41.8186 H      1 LIG       0.13800
@<TRIPOS>BOND
      1       1       2 1
      2       1       3 2
      3       2       4 2
      4       3       5 1
      5       4       5 1
      6       1       6 1
      7       2       7 1
      8       3       8 1
      9       4       9 1
@<TRIPOS>ALT_TYPE
CGenFF_4.0_ALT_TYPE_SET
CGenFF_4.0 1 CG2R51 2 CG2R51 3 CG2R51 4 CG2R51 5 OG2R50 6 HGR51 7 HGR51 8 HGR52 9 HGR52
@<TRIPOS>MOLECULE
furan
 9 9 0 0 0
****
USER_CHARGES
INVALID_CHARGES
Pose:  26 Cluster:  26 Fr_nu: 1434518 TotEn:    -7.66
@<TRIPOS>ATOM
      1 C1        -60.3641  -21.3728  -25.1186 C.2    1 LIG      -0.26000
      2 C2        -61.5955  -22.0356  -25.3364 C.2    1 LIG      -0.26000
      3 C3        -59.5646  -21.6896  -26.1921 C.2    1 LIG       0.09300
      4 C4        -61.4608  -22.7101  -26.5276 C.2    1 LIG       0.09300
      5 O1        -60.2257  -22.5043  -27.0557 O.3    1 LIG      -0.29200
      6 H1        -60.0930  -20.7434  -24.2833 H      1 LIG       0.17500
      7 H2        -62.4717  -22.0231  -24.7044 H      1 LIG       0.17500
      8 H3        -58.5552  -21.4289  -26.4752 H      1 LIG       0.13800
      9 H4        -62.1161  -23.3461  -27.1048 H      1 LIG       0.13800
@<TRIPOS>BOND
      1       1       2 1
      2       1       3 2
      3       2       4 2
      4       3       5 1
      5       4       5 1
      6       1       6 1
      7       2       7 1
      8       3       8 1
      9       4       9 1
@<TRIPOS>ALT_TYPE
CGenFF_4.0_ALT_TYPE_SET
CGenFF_4.0 1 CG2R51 2 CG2R51 3 CG2R51 4 CG2R51 5 OG2R50 6 HGR51 7 HGR51 8 HGR52 9 HGR52
@<TRIPOS>MOLECULE
furan
 9 9 0 0 0
****
USER_CHARGES
INVALID_CHARGES
Pose:  27 Cluster:  27 Fr_nu: 265633 TotEn:    -7.32
@<TRIPOS>ATOM
      1 C1        -74.1392  -23.5392  -44.7512 C.2    1 LIG      -0.26000
      2 C2        -74.0627  -22.9203  -43.4807 C.2    1 LIG      -0.26000
      3 C3        -75.3837  -23.2331  -45.2509 C.2    1 LIG       0.09300
      4 C4        -75.2658  -22.2800  -43.2946 C.2    1 LIG       0.09300
      5 O1        -76.0766  -22.4657  -44.3692 O.3    1 LIG      -0.29200
      6 H1        -73.3823  -24.1344  -45.2412 H      1 LIG       0.17500
      7 H2        -73.2342  -22.9385  -42.7874 H      1 LIG       0.17500
      8 H3        -75.8996  -23.4710  -46.1698 H      1 LIG       0.13800
      9 H4        -75.6785  -21.6818  -42.4953 H      1 LIG       0.13800
@<TRIPOS>BOND
      1       1       2 1
      2       1       3 2
      3       2       4 2
      4       3       5 1
      5       4       5 1
      6       1       6 1
      7       2       7 1
      8       3       8 1
      9       4       9 1
@<TRIPOS>ALT_TYPE
CGenFF_4.0_ALT_TYPE_SET
CGenFF_4.0 1 CG2R51 2 CG2R51 3 CG2R51 4 CG2R51 5 OG2R50 6 HGR51 7 HGR51 8 HGR52 9 HGR52
@<TRIPOS>MOLECULE
furan
 9 9 0 0 0
****
USER_CHARGES
INVALID_CHARGES
Pose:  28 Cluster:  28 Fr_nu:   2235 TotEn:    -7.31
@<TRIPOS>ATOM
      1 C1        -50.8248  -12.1486  -45.7291 C.2    1 LIG      -0.26000
      2 C2        -51.8790  -11.9085  -44.8158 C.2    1 LIG      -0.26000
      3 C3        -49.6876  -11.6465  -45.1402 C.2    1 LIG       0.09300
      4 C4        -51.3109  -11.2770  -43.7340 C.2    1 LIG       0.09300
      5 O1        -49.9753  -11.1135  -43.9239 O.3    1 LIG      -0.29200
      6 H1        -50.8861  -12.6272  -46.6958 H      1 LIG       0.17500
      7 H2        -52.9224  -12.1641  -44.9315 H      1 LIG       0.17500
      8 H3        -48.6510  -11.5945  -45.4400 H      1 LIG       0.13800
      9 H4        -51.7000  -10.8998  -42.7994 H      1 LIG       0.13800
@<TRIPOS>BOND
      1       1       2 1
      2       1       3 2
      3       2       4 2
      4       3       5 1
      5       4       5 1
      6       1       6 1
      7       2       7 1
      8       3       8 1
      9       4       9 1
@<TRIPOS>ALT_TYPE
CGenFF_4.0_ALT_TYPE_SET
CGenFF_4.0 1 CG2R51 2 CG2R51 3 CG2R51 4 CG2R51 5 OG2R50 6 HGR51 7 HGR51 8 HGR52 9 HGR52
@<TRIPOS>MOLECULE
furan
 9 9 0 0 0
****
USER_CHARGES
INVALID_CHARGES
Pose:  29 Cluster:  29 Fr_nu: 699081 TotEn:    -7.25
@<TRIPOS>ATOM
      1 C1        -57.8241   -2.7530  -18.1865 C.2    1 LIG      -0.26000
      2 C2        -58.7923   -3.4009  -18.9902 C.2    1 LIG      -0.26000
      3 C3        -56.6135   -3.3150  -18.5193 C.2    1 LIG       0.09300
      4 C4        -58.1044   -4.3124  -19.7570 C.2    1 LIG       0.09300
      5 O1        -56.7756   -4.2662  -19.4760 O.3    1 LIG      -0.29200
      6 H1        -57.9881   -1.9744  -17.4557 H      1 LIG       0.17500
      7 H2        -59.8583   -3.2252  -19.0085 H      1 LIG       0.17500
      8 H3        -55.5984   -3.1560  -18.1855 H      1 LIG       0.13800
      9 H4        -58.3986   -5.0298  -20.5092 H      1 LIG       0.13800
@<TRIPOS>BOND
      1       1       2 1
      2       1       3 2
      3       2       4 2
      4       3       5 1
      5       4       5 1
      6       1       6 1
      7       2       7 1
      8       3       8 1
      9       4       9 1
@<TRIPOS>ALT_TYPE
CGenFF_4.0_ALT_TYPE_SET
CGenFF_4.0 1 CG2R51 2 CG2R51 3 CG2R51 4 CG2R51 5 OG2R50 6 HGR51 7 HGR51 8 HGR52 9 HGR52
@<TRIPOS>MOLECULE
furan
 9 9 0 0 0
****
USER_CHARGES
INVALID_CHARGES
Pose:  30 Cluster:  30 Fr_nu:  53498 TotEn:    -7.09
@<TRIPOS>ATOM
      1 C1        -75.6853   -9.4152  -53.6006 C.2    1 LIG      -0.26000
      2 C2        -75.8019   -8.4855  -54.6614 C.2    1 LIG      -0.26000
      3 C3        -74.4648  -10.0285  -53.7627 C.2    1 LIG       0.09300
      4 C4        -74.6443   -8.5969  -55.3960 C.2    1 LIG       0.09300
      5 O1        -73.8240   -9.5353  -54.8547 O.3    1 LIG      -0.29200
      6 H1        -76.4015   -9.6137  -52.8164 H      1 LIG       0.17500
      7 H2        -76.6265   -7.8176  -54.8649 H      1 LIG       0.17500
      8 H3        -73.9342  -10.7938  -53.2152 H      1 LIG       0.13800
      9 H4        -74.2718   -8.1058  -56.2831 H      1 LIG       0.13800
@<TRIPOS>BOND
      1       1       2 1
      2       1       3 2
      3       2       4 2
      4       3       5 1
      5       4       5 1
      6       1       6 1
      7       2       7 1
      8       3       8 1
      9       4       9 1
@<TRIPOS>ALT_TYPE
CGenFF_4.0_ALT_TYPE_SET
CGenFF_4.0 1 CG2R51 2 CG2R51 3 CG2R51 4 CG2R51 5 OG2R50 6 HGR51 7 HGR51 8 HGR52 9 HGR52
@<TRIPOS>MOLECULE
furan
 9 9 0 0 0
****
USER_CHARGES
INVALID_CHARGES
Pose:  31 Cluster:  31 Fr_nu: 3112680 TotEn:    -7.09
@<TRIPOS>ATOM
      1 C1        -81.0829  -20.0586  -31.2954 C.2    1 LIG      -0.26000
      2 C2        -80.2287  -20.4593  -32.3504 C.2    1 LIG      -0.26000
      3 C3        -82.2596  -20.7483  -31.4737 C.2    1 LIG       0.09300
      4 C4        -80.9443  -21.3654  -33.0980 C.2    1 LIG       0.09300
      5 O1        -82.1832  -21.5471  -32.5702 O.3    1 LIG      -0.29200
      6 H1        -80.8680  -19.3547  -30.5044 H      1 LIG       0.17500
      7 H2        -79.2179  -20.1291  -32.5417 H      1 LIG       0.17500
      8 H3        -83.1958  -20.7811  -30.9357 H      1 LIG       0.13800
      9 H4        -80.7258  -21.9393  -33.9868 H      1 LIG       0.13800
@<TRIPOS>BOND
      1       1       2 1
      2       1       3 2
      3       2       4 2
      4       3       5 1
      5       4       5 1
      6       1       6 1
      7       2       7 1
      8       3       8 1
      9       4       9 1
@<TRIPOS>ALT_TYPE
CGenFF_4.0_ALT_TYPE_SET
CGenFF_4.0 1 CG2R51 2 CG2R51 3 CG2R51 4 CG2R51 5 OG2R50 6 HGR51 7 HGR51 8 HGR52 9 HGR52
@<TRIPOS>MOLECULE
furan
 9 9 0 0 0
****
USER_CHARGES
INVALID_CHARGES
Pose:  32 Cluster:  32 Fr_nu: 2209822 TotEn:    -7.02
@<TRIPOS>ATOM
      1 C1        -74.9612  -10.5685  -53.5949 C.2    1 LIG      -0.26000
      2 C2        -75.2902   -9.7988  -54.7362 C.2    1 LIG      -0.26000
      3 C3        -75.6338   -9.9951  -52.5408 C.2    1 LIG       0.09300
      4 C4        -76.1403   -8.8101  -54.2983 C.2    1 LIG       0.09300
      5 O1        -76.3549   -8.9229  -52.9612 O.3    1 LIG      -0.29200
      6 H1        -74.3145  -11.4326  -53.5465 H      1 LIG       0.17500
      7 H2        -74.9503   -9.9464  -55.7512 H      1 LIG       0.17500
      8 H3        -75.7013  -10.2196  -51.4862 H      1 LIG       0.13800
      9 H4        -76.6518   -7.9936  -54.7868 H      1 LIG       0.13800
@<TRIPOS>BOND
      1       1       2 1
      2       1       3 2
      3       2       4 2
      4       3       5 1
      5       4       5 1
      6       1       6 1
      7       2       7 1
      8       3       8 1
      9       4       9 1
@<TRIPOS>ALT_TYPE
CGenFF_4.0_ALT_TYPE_SET
CGenFF_4.0 1 CG2R51 2 CG2R51 3 CG2R51 4 CG2R51 5 OG2R50 6 HGR51 7 HGR51 8 HGR52 9 HGR52
@<TRIPOS>MOLECULE
furan
 9 9 0 0 0
****
USER_CHARGES
INVALID_CHARGES
Pose:  33 Cluster:  33 Fr_nu:    499 TotEn:    -6.93
@<TRIPOS>ATOM
      1 C1        -47.0642   -9.7365  -38.6261 C.2    1 LIG      -0.26000
      2 C2        -48.1715   -8.9989  -38.1433 C.2    1 LIG      -0.26000
      3 C3        -45.9751   -9.3075  -37.9037 C.2    1 LIG       0.09300
      4 C4        -47.6801   -8.1719  -37.1601 C.2    1 LIG       0.09300
      5 O1        -46.3421   -8.3539  -37.0079 O.3    1 LIG      -0.29200
      6 H1        -47.0603  -10.4866  -39.4038 H      1 LIG       0.17500
      7 H2        -49.1992   -9.0624  -38.4708 H      1 LIG       0.17500
      8 H3        -44.9268   -9.5684  -37.9056 H      1 LIG       0.13800
      9 H4        -48.1288   -7.4351  -36.5099 H      1 LIG       0.13800
@<TRIPOS>BOND
      1       1       2 1
      2       1       3 2
      3       2       4 2
      4       3       5 1
      5       4       5 1
      6       1       6 1
      7       2       7 1
      8       3       8 1
      9       4       9 1
@<TRIPOS>ALT_TYPE
CGenFF_4.0_ALT_TYPE_SET
CGenFF_4.0 1 CG2R51 2 CG2R51 3 CG2R51 4 CG2R51 5 OG2R50 6 HGR51 7 HGR51 8 HGR52 9 HGR52
@<TRIPOS>MOLECULE
furan
 9 9 0 0 0
****
USER_CHARGES
INVALID_CHARGES
Pose:  34 Cluster:  34 Fr_nu: 101486 TotEn:    -6.93
@<TRIPOS>ATOM
      1 C1        -75.5197   -8.5436  -54.8201 C.2    1 LIG      -0.26000
      2 C2        -74.3450   -8.9253  -54.1290 C.2    1 LIG      -0.26000
      3 C3        -76.5277   -9.3402  -54.3288 C.2    1 LIG       0.09300
      4 C4        -74.7190   -9.9278  -53.2646 C.2    1 LIG       0.09300
      5 O1        -76.0480  -10.1865  -53.3801 O.3    1 LIG      -0.29200
      6 H1        -75.6191   -7.7835  -55.5814 H      1 LIG       0.17500
      7 H2        -73.3502   -8.5202  -54.2462 H      1 LIG       0.17500
      8 H3        -77.5844   -9.4229  -54.5378 H      1 LIG       0.13800
      9 H4        -74.1871  -10.5270  -52.5399 H      1 LIG       0.13800
@<TRIPOS>BOND
      1       1       2 1
      2       1       3 2
      3       2       4 2
      4       3       5 1
      5       4       5 1
      6       1       6 1
      7       2       7 1
      8       3       8 1
      9       4       9 1
@<TRIPOS>ALT_TYPE
CGenFF_4.0_ALT_TYPE_SET
CGenFF_4.0 1 CG2R51 2 CG2R51 3 CG2R51 4 CG2R51 5 OG2R50 6 HGR51 7 HGR51 8 HGR52 9 HGR52
@<TRIPOS>MOLECULE
furan
 9 9 0 0 0
****
USER_CHARGES
INVALID_CHARGES
Pose:  35 Cluster:  35 Fr_nu: 265490 TotEn:    -6.78
@<TRIPOS>ATOM
      1 C1        -75.2699  -22.5224  -44.0447 C.2    1 LIG      -0.26000
      2 C2        -74.3075  -23.0019  -44.9650 C.2    1 LIG      -0.26000
      3 C3        -74.7032  -22.6505  -42.7979 C.2    1 LIG       0.09300
      4 C4        -73.2212  -23.3887  -44.2150 C.2    1 LIG       0.09300
      5 O1        -73.4544  -23.1776  -42.8930 O.3    1 LIG      -0.29200
      6 H1        -76.2537  -22.1327  -44.2627 H      1 LIG       0.17500
      7 H2        -74.3946  -23.0583  -46.0404 H      1 LIG       0.17500
      8 H3        -75.0396  -22.4231  -41.7968 H      1 LIG       0.13800
      9 H4        -72.2568  -23.8103  -44.4583 H      1 LIG       0.13800
@<TRIPOS>BOND
      1       1       2 1
      2       1       3 2
      3       2       4 2
      4       3       5 1
      5       4       5 1
      6       1       6 1
      7       2       7 1
      8       3       8 1
      9       4       9 1
@<TRIPOS>ALT_TYPE
CGenFF_4.0_ALT_TYPE_SET
CGenFF_4.0 1 CG2R51 2 CG2R51 3 CG2R51 4 CG2R51 5 OG2R50 6 HGR51 7 HGR51 8 HGR52 9 HGR52
@<TRIPOS>MOLECULE
furan
 9 9 0 0 0
****
USER_CHARGES
INVALID_CHARGES
Pose:  36 Cluster:  36 Fr_nu: 394451 TotEn:    -6.74
@<TRIPOS>ATOM
      1 C1        -75.3595   -8.8818  -52.4012 C.2    1 LIG      -0.26000
      2 C2        -75.7637  -10.2380  -52.4244 C.2    1 LIG      -0.26000
      3 C3        -74.8033   -8.6279  -53.6334 C.2    1 LIG       0.09300
      4 C4        -75.4258  -10.7161  -53.6690 C.2    1 LIG       0.09300
      5 O1        -74.8399   -9.7408  -54.4121 O.3    1 LIG      -0.29200
      6 H1        -75.4605   -8.1776  -51.5881 H      1 LIG       0.17500
      7 H2        -76.2417  -10.7970  -51.6329 H      1 LIG       0.17500
      8 H3        -74.3613   -7.7534  -54.0883 H      1 LIG       0.13800
      9 H4        -75.5295  -11.6754  -54.1548 H      1 LIG       0.13800
@<TRIPOS>BOND
      1       1       2 1
      2       1       3 2
      3       2       4 2
      4       3       5 1
      5       4       5 1
      6       1       6 1
      7       2       7 1
      8       3       8 1
      9       4       9 1
@<TRIPOS>ALT_TYPE
CGenFF_4.0_ALT_TYPE_SET
CGenFF_4.0 1 CG2R51 2 CG2R51 3 CG2R51 4 CG2R51 5 OG2R50 6 HGR51 7 HGR51 8 HGR52 9 HGR52
@<TRIPOS>MOLECULE
furan
 9 9 0 0 0
****
USER_CHARGES
INVALID_CHARGES
Pose:  37 Cluster:  37 Fr_nu: 605870 TotEn:    -6.73
@<TRIPOS>ATOM
      1 C1        -76.6007  -10.2434  -52.8773 C.2    1 LIG      -0.26000
      2 C2        -75.5202   -9.5010  -52.3437 C.2    1 LIG      -0.26000
      3 C3        -76.8429   -9.7211  -54.1265 C.2    1 LIG       0.09300
      4 C4        -75.1791   -8.5782  -53.3050 C.2    1 LIG       0.09300
      5 O1        -75.9806   -8.7058  -54.3949 O.3    1 LIG      -0.29200
      6 H1        -77.1363  -11.0569  -52.4096 H      1 LIG       0.17500
      7 H2        -75.0489   -9.6235  -51.3792 H      1 LIG       0.17500
      8 H3        -77.5539   -9.9494  -54.9073 H      1 LIG       0.13800
      9 H4        -74.4298   -7.8023  -53.3638 H      1 LIG       0.13800
@<TRIPOS>BOND
      1       1       2 1
      2       1       3 2
      3       2       4 2
      4       3       5 1
      5       4       5 1
      6       1       6 1
      7       2       7 1
      8       3       8 1
      9       4       9 1
@<TRIPOS>ALT_TYPE
CGenFF_4.0_ALT_TYPE_SET
CGenFF_4.0 1 CG2R51 2 CG2R51 3 CG2R51 4 CG2R51 5 OG2R50 6 HGR51 7 HGR51 8 HGR52 9 HGR52
@<TRIPOS>MOLECULE
furan
 9 9 0 0 0
****
USER_CHARGES
INVALID_CHARGES
Pose:  38 Cluster:  38 Fr_nu: 226653 TotEn:    -6.53
@<TRIPOS>ATOM
      1 C1        -76.4914   -8.9616  -55.2562 C.2    1 LIG      -0.26000
      2 C2        -75.3987   -8.3401  -54.6058 C.2    1 LIG      -0.26000
      3 C3        -76.0458   -9.2999  -56.5128 C.2    1 LIG       0.09300
      4 C4        -74.3632   -8.3431  -55.5113 C.2    1 LIG       0.09300
      5 O1        -74.7495   -8.9265  -56.6762 O.3    1 LIG      -0.29200
      6 H1        -77.4801   -9.1401  -54.8590 H      1 LIG       0.17500
      7 H2        -75.3694   -7.9402  -53.6025 H      1 LIG       0.17500
      8 H3        -76.5030   -9.7858  -57.3625 H      1 LIG       0.13800
      9 H4        -73.3434   -7.9880  -55.4818 H      1 LIG       0.13800
@<TRIPOS>BOND
      1       1       2 1
      2       1       3 2
      3       2       4 2
      4       3       5 1
      5       4       5 1
      6       1       6 1
      7       2       7 1
      8       3       8 1
      9       4       9 1
@<TRIPOS>ALT_TYPE
CGenFF_4.0_ALT_TYPE_SET
CGenFF_4.0 1 CG2R51 2 CG2R51 3 CG2R51 4 CG2R51 5 OG2R50 6 HGR51 7 HGR51 8 HGR52 9 HGR52
@<TRIPOS>MOLECULE
furan
 9 9 0 0 0
****
USER_CHARGES
INVALID_CHARGES
Pose:  39 Cluster:  39 Fr_nu: 2208071 TotEn:    -6.41
@<TRIPOS>ATOM
      1 C1        -75.3096   -8.8264  -53.4499 C.2    1 LIG      -0.26000
      2 C2        -75.5988   -8.4505  -54.7834 C.2    1 LIG      -0.26000
      3 C3        -75.1255  -10.1895  -53.4686 C.2    1 LIG       0.09300
      4 C4        -75.5707   -9.6106  -55.5219 C.2    1 LIG       0.09300
      5 O1        -75.2828  -10.6751  -54.7279 O.3    1 LIG      -0.29200
      6 H1        -75.2440   -8.1844  -52.5834 H      1 LIG       0.17500
      7 H2        -75.8020   -7.4581  -55.1592 H      1 LIG       0.17500
      8 H3        -74.8887  -10.9224  -52.7111 H      1 LIG       0.13800
      9 H4        -75.7257   -9.8352  -56.5672 H      1 LIG       0.13800
@<TRIPOS>BOND
      1       1       2 1
      2       1       3 2
      3       2       4 2
      4       3       5 1
      5       4       5 1
      6       1       6 1
      7       2       7 1
      8       3       8 1
      9       4       9 1
@<TRIPOS>ALT_TYPE
CGenFF_4.0_ALT_TYPE_SET
CGenFF_4.0 1 CG2R51 2 CG2R51 3 CG2R51 4 CG2R51 5 OG2R50 6 HGR51 7 HGR51 8 HGR52 9 HGR52
@<TRIPOS>MOLECULE
furan
 9 9 0 0 0
****
USER_CHARGES
INVALID_CHARGES
Pose:  40 Cluster:  40 Fr_nu: 2221783 TotEn:    -6.38
@<TRIPOS>ATOM
      1 C1        -79.9723  -20.2356  -30.3746 C.2    1 LIG      -0.26000
      2 C2        -80.6719  -21.1052  -31.2450 C.2    1 LIG      -0.26000
      3 C3        -79.2507  -19.3869  -31.1816 C.2    1 LIG       0.09300
      4 C4        -80.3281  -20.7258  -32.5216 C.2    1 LIG       0.09300
      5 O1        -79.4621  -19.6790  -32.4917 O.3    1 LIG      -0.29200
      6 H1        -79.9911  -20.2286  -29.2944 H      1 LIG       0.17500
      7 H2        -81.3431  -21.9078  -30.9754 H      1 LIG       0.17500
      8 H3        -78.5762  -18.5653  -30.9888 H      1 LIG       0.13800
      9 H4        -80.5991  -21.0805  -33.5054 H      1 LIG       0.13800
@<TRIPOS>BOND
      1       1       2 1
      2       1       3 2
      3       2       4 2
      4       3       5 1
      5       4       5 1
      6       1       6 1
      7       2       7 1
      8       3       8 1
      9       4       9 1
@<TRIPOS>ALT_TYPE
CGenFF_4.0_ALT_TYPE_SET
CGenFF_4.0 1 CG2R51 2 CG2R51 3 CG2R51 4 CG2R51 5 OG2R50 6 HGR51 7 HGR51 8 HGR52 9 HGR52
@<TRIPOS>MOLECULE
furan
 9 9 0 0 0
****
USER_CHARGES
INVALID_CHARGES
Pose:  41 Cluster:  41 Fr_nu: 766665 TotEn:    -6.37
@<TRIPOS>ATOM
      1 C1        -79.4118  -20.9250  -31.6565 C.2    1 LIG      -0.26000
      2 C2        -79.2291  -20.3381  -30.3816 C.2    1 LIG      -0.26000
      3 C3        -80.0636  -19.9846  -32.4200 C.2    1 LIG       0.09300
      4 C4        -79.7821  -19.0809  -30.4570 C.2    1 LIG       0.09300
      5 O1        -80.2928  -18.8576  -31.6963 O.3    1 LIG      -0.29200
      6 H1        -79.1071  -21.9103  -31.9784 H      1 LIG       0.17500
      7 H2        -78.7536  -20.7765  -29.5161 H      1 LIG       0.17500
      8 H3        -80.4149  -19.9638  -33.4414 H      1 LIG       0.13800
      9 H4        -79.8869  -18.2670  -29.7544 H      1 LIG       0.13800
@<TRIPOS>BOND
      1       1       2 1
      2       1       3 2
      3       2       4 2
      4       3       5 1
      5       4       5 1
      6       1       6 1
      7       2       7 1
      8       3       8 1
      9       4       9 1
@<TRIPOS>ALT_TYPE
CGenFF_4.0_ALT_TYPE_SET
CGenFF_4.0 1 CG2R51 2 CG2R51 3 CG2R51 4 CG2R51 5 OG2R50 6 HGR51 7 HGR51 8 HGR52 9 HGR52
@<TRIPOS>MOLECULE
furan
 9 9 0 0 0
****
USER_CHARGES
INVALID_CHARGES
Pose:  42 Cluster:  42 Fr_nu:  67057 TotEn:    -6.37
@<TRIPOS>ATOM
      1 C1        -46.5863   -9.6264  -38.6614 C.2    1 LIG      -0.26000
      2 C2        -46.1204  -10.2494  -37.4790 C.2    1 LIG      -0.26000
      3 C3        -47.7576   -8.9902  -38.3219 C.2    1 LIG       0.09300
      4 C4        -47.0402   -9.9494  -36.5013 C.2    1 LIG       0.09300
      5 O1        -48.0412   -9.1820  -37.0070 O.3    1 LIG      -0.29200
      6 H1        -46.1262   -9.6399  -39.6389 H      1 LIG       0.17500
      7 H2        -45.2260  -10.8428  -37.3549 H      1 LIG       0.17500
      8 H3        -48.4689   -8.3904  -38.8710 H      1 LIG       0.13800
      9 H4        -47.1220  -10.1926  -35.4519 H      1 LIG       0.13800
@<TRIPOS>BOND
      1       1       2 1
      2       1       3 2
      3       2       4 2
      4       3       5 1
      5       4       5 1
      6       1       6 1
      7       2       7 1
      8       3       8 1
      9       4       9 1
@<TRIPOS>ALT_TYPE
CGenFF_4.0_ALT_TYPE_SET
CGenFF_4.0 1 CG2R51 2 CG2R51 3 CG2R51 4 CG2R51 5 OG2R50 6 HGR51 7 HGR51 8 HGR52 9 HGR52
@<TRIPOS>MOLECULE
furan
 9 9 0 0 0
****
USER_CHARGES
INVALID_CHARGES
Pose:  43 Cluster:  43 Fr_nu:  21676 TotEn:    -6.28
@<TRIPOS>ATOM
      1 C1        -75.0726  -10.4537  -54.7782 C.2    1 LIG      -0.26000
      2 C2        -75.2319   -9.4563  -55.7698 C.2    1 LIG      -0.26000
      3 C3        -74.3921   -9.8571  -53.7423 C.2    1 LIG       0.09300
      4 C4        -74.6375   -8.3215  -55.2691 C.2    1 LIG       0.09300
      5 O1        -74.1232   -8.5574  -54.0336 O.3    1 LIG      -0.29200
      6 H1        -75.4110  -11.4791  -54.8143 H      1 LIG       0.17500
      7 H2        -75.7192   -9.5526  -56.7293 H      1 LIG       0.17500
      8 H3        -74.0433  -10.2024  -52.7799 H      1 LIG       0.13800
      9 H4        -74.5034   -7.3186  -55.6477 H      1 LIG       0.13800
@<TRIPOS>BOND
      1       1       2 1
      2       1       3 2
      3       2       4 2
      4       3       5 1
      5       4       5 1
      6       1       6 1
      7       2       7 1
      8       3       8 1
      9       4       9 1
@<TRIPOS>ALT_TYPE
CGenFF_4.0_ALT_TYPE_SET
CGenFF_4.0 1 CG2R51 2 CG2R51 3 CG2R51 4 CG2R51 5 OG2R50 6 HGR51 7 HGR51 8 HGR52 9 HGR52
@<TRIPOS>MOLECULE
furan
 9 9 0 0 0
****
USER_CHARGES
INVALID_CHARGES
Pose:  44 Cluster:  44 Fr_nu:  22262 TotEn:    -6.20
@<TRIPOS>ATOM
      1 C1        -75.7269   -9.7745  -54.8076 C.2    1 LIG      -0.26000
      2 C2        -74.5054   -9.8416  -54.0958 C.2    1 LIG      -0.26000
      3 C3        -75.6184   -8.6937  -55.6515 C.2    1 LIG       0.09300
      4 C4        -73.7374   -8.7971  -54.5556 C.2    1 LIG       0.09300
      5 O1        -74.4086   -8.0926  -55.5042 O.3    1 LIG      -0.29200
      6 H1        -76.5799  -10.4312  -54.7165 H      1 LIG       0.17500
      7 H2        -74.2203  -10.5613  -53.3421 H      1 LIG       0.17500
      8 H3        -76.2773   -8.2455  -56.3809 H      1 LIG       0.13800
      9 H4        -72.7452   -8.4394  -54.3221 H      1 LIG       0.13800
@<TRIPOS>BOND
      1       1       2 1
      2       1       3 2
      3       2       4 2
      4       3       5 1
      5       4       5 1
      6       1       6 1
      7       2       7 1
      8       3       8 1
      9       4       9 1
@<TRIPOS>ALT_TYPE
CGenFF_4.0_ALT_TYPE_SET
CGenFF_4.0 1 CG2R51 2 CG2R51 3 CG2R51 4 CG2R51 5 OG2R50 6 HGR51 7 HGR51 8 HGR52 9 HGR52
@<TRIPOS>MOLECULE
furan
 9 9 0 0 0
****
USER_CHARGES
INVALID_CHARGES
Pose:  45 Cluster:  45 Fr_nu:   1300 TotEn:    -5.90
@<TRIPOS>ATOM
      1 C1        -46.9105   -9.9986  -37.8091 C.2    1 LIG      -0.26000
      2 C2        -48.0774   -9.3807  -37.2993 C.2    1 LIG      -0.26000
      3 C3        -46.2688   -9.0418  -38.5605 C.2    1 LIG       0.09300
      4 C4        -48.0654   -8.0903  -37.7755 C.2    1 LIG       0.09300
      5 O1        -46.9662   -7.8757  -38.5450 O.3    1 LIG      -0.29200
      6 H1        -46.5791  -11.0144  -37.6492 H      1 LIG       0.17500
      7 H2        -48.8326   -9.8208  -36.6641 H      1 LIG       0.17500
      8 H3        -45.3554   -9.0326  -39.1372 H      1 LIG       0.13800
      9 H4        -48.7301   -7.2461  -37.6636 H      1 LIG       0.13800
@<TRIPOS>BOND
      1       1       2 1
      2       1       3 2
      3       2       4 2
      4       3       5 1
      5       4       5 1
      6       1       6 1
      7       2       7 1
      8       3       8 1
      9       4       9 1
@<TRIPOS>ALT_TYPE
CGenFF_4.0_ALT_TYPE_SET
CGenFF_4.0 1 CG2R51 2 CG2R51 3 CG2R51 4 CG2R51 5 OG2R50 6 HGR51 7 HGR51 8 HGR52 9 HGR52
@<TRIPOS>MOLECULE
furan
 9 9 0 0 0
****
USER_CHARGES
INVALID_CHARGES
Pose:  46 Cluster:  46 Fr_nu: 306537 TotEn:    -5.71
@<TRIPOS>ATOM
      1 C1        -73.3040  -23.2279  -42.5838 C.2    1 LIG      -0.26000
      2 C2        -72.9228  -23.6661  -43.8745 C.2    1 LIG      -0.26000
      3 C3        -74.6119  -22.8156  -42.6913 C.2    1 LIG       0.09300
      4 C4        -74.0249  -23.4906  -44.6786 C.2    1 LIG       0.09300
      5 O1        -75.0588  -22.9726  -43.9649 O.3    1 LIG      -0.29200
      6 H1        -72.7008  -23.2137  -41.6876 H      1 LIG       0.17500
      7 H2        -71.9646  -24.0608  -44.1804 H      1 LIG       0.17500
      8 H3        -75.3274  -22.4088  -41.9916 H      1 LIG       0.13800
      9 H4        -74.2246  -23.6756  -45.7240 H      1 LIG       0.13800
@<TRIPOS>BOND
      1       1       2 1
      2       1       3 2
      3       2       4 2
      4       3       5 1
      5       4       5 1
      6       1       6 1
      7       2       7 1
      8       3       8 1
      9       4       9 1
@<TRIPOS>ALT_TYPE
CGenFF_4.0_ALT_TYPE_SET
CGenFF_4.0 1 CG2R51 2 CG2R51 3 CG2R51 4 CG2R51 5 OG2R50 6 HGR51 7 HGR51 8 HGR52 9 HGR52
@<TRIPOS>MOLECULE
furan
 9 9 0 0 0
****
USER_CHARGES
INVALID_CHARGES
Pose:  47 Cluster:  47 Fr_nu: 719133 TotEn:    -5.54
@<TRIPOS>ATOM
      1 C1        -74.0622   -8.2183  -55.2569 C.2    1 LIG      -0.26000
      2 C2        -74.6500   -9.2200  -54.4479 C.2    1 LIG      -0.26000
      3 C3        -75.0916   -7.3993  -55.6588 C.2    1 LIG       0.09300
      4 C4        -75.9965   -8.9416  -54.4131 C.2    1 LIG       0.09300
      5 O1        -76.2739   -7.8332  -55.1487 O.3    1 LIG      -0.29200
      6 H1        -73.0190   -8.1075  -55.5151 H      1 LIG       0.17500
      7 H2        -74.1540  -10.0419  -53.9521 H      1 LIG       0.17500
      8 H3        -75.1452   -6.5132  -56.2745 H      1 LIG       0.13800
      9 H4        -76.8447   -9.4103  -53.9357 H      1 LIG       0.13800
@<TRIPOS>BOND
      1       1       2 1
      2       1       3 2
      3       2       4 2
      4       3       5 1
      5       4       5 1
      6       1       6 1
      7       2       7 1
      8       3       8 1
      9       4       9 1
@<TRIPOS>ALT_TYPE
CGenFF_4.0_ALT_TYPE_SET
CGenFF_4.0 1 CG2R51 2 CG2R51 3 CG2R51 4 CG2R51 5 OG2R50 6 HGR51 7 HGR51 8 HGR52 9 HGR52
@<TRIPOS>MOLECULE
pyrimidine
 10 10 0 0 0
****
USER_CHARGES
INVALID_CHARGES
Pose:   1 Cluster:   1 Fr_nu:  17730 TotEn:   -19.97
@<TRIPOS>ATOM
      1 C1        -58.1791    1.9583  -39.8342 C.ar   1 LIG      -0.13100
      2 C2        -57.1673    1.4760  -39.0291 C.ar   1 LIG       0.28900
      3 C3        -57.8079    2.3027  -41.1178 C.ar   1 LIG       0.28900
      4 C4        -55.6529    1.7063  -40.7086 C.ar   1 LIG       0.50700
      5 N1        -55.8884    1.3364  -39.4353 N.ar   1 LIG      -0.71900
      6 N2        -56.5491    2.1894  -41.5901 N.ar   1 LIG      -0.71900
      7 H1        -59.1968    2.0599  -39.4820 H      1 LIG       0.11500
      8 H2        -57.3633    1.1798  -38.0043 H      1 LIG       0.11400
      9 H3        -58.5342    2.6918  -41.8231 H      1 LIG       0.11400
     10 H4        -54.6337    1.6057  -41.0611 H      1 LIG       0.14100
@<TRIPOS>BOND
      1       1       2 ar
      2       1       3 ar
      3       2       5 ar
      4       3       6 ar
      5       4       5 ar
      6       4       6 ar
      7       1       7 1
      8       2       8 1
      9       3       9 1
     10       4      10 1
@<TRIPOS>ALT_TYPE
CGenFF_4.0_ALT_TYPE_SET
CGenFF_4.0 1 CG2R61 2 CG2R61 3 CG2R61 4 CG2R64 5 NG2R62 6 NG2R62 7 HGR61 8 HGR62 9 HGR62 10 HGR62
@<TRIPOS>MOLECULE
pyrimidine
 10 10 0 0 0
****
USER_CHARGES
INVALID_CHARGES
Pose:   2 Cluster:   2 Fr_nu:  98480 TotEn:   -15.37
@<TRIPOS>ATOM
      1 C1        -61.8296    3.0842  -43.2756 C.ar   1 LIG      -0.13100
      2 C2        -61.5911    3.8030  -44.4292 C.ar   1 LIG       0.28900
      3 C3        -60.7316    2.4535  -42.7274 C.ar   1 LIG       0.28900
      4 C4        -59.3881    3.2453  -44.3812 C.ar   1 LIG       0.50700
      5 N1        -60.3783    3.9052  -45.0114 N.ar   1 LIG      -0.71900
      6 N2        -59.4916    2.5128  -43.2558 N.ar   1 LIG      -0.71900
      7 H1        -62.8133    3.0192  -42.8302 H      1 LIG       0.11500
      8 H2        -62.3931    4.3324  -44.9323 H      1 LIG       0.11400
      9 H3        -60.8213    1.8646  -41.8210 H      1 LIG       0.11400
     10 H4        -58.4033    3.3093  -44.8276 H      1 LIG       0.14100
@<TRIPOS>BOND
      1       1       2 ar
      2       1       3 ar
      3       2       5 ar
      4       3       6 ar
      5       4       5 ar
      6       4       6 ar
      7       1       7 1
      8       2       8 1
      9       3       9 1
     10       4      10 1
@<TRIPOS>ALT_TYPE
CGenFF_4.0_ALT_TYPE_SET
CGenFF_4.0 1 CG2R61 2 CG2R61 3 CG2R61 4 CG2R64 5 NG2R62 6 NG2R62 7 HGR61 8 HGR62 9 HGR62 10 HGR62
@<TRIPOS>MOLECULE
pyrimidine
 10 10 0 0 0
****
USER_CHARGES
INVALID_CHARGES
Pose:   3 Cluster:   3 Fr_nu: 1696009 TotEn:   -14.98
@<TRIPOS>ATOM
      1 C1        -58.1805    2.5510  -39.7166 C.ar   1 LIG      -0.13100
      2 C2        -57.8176    3.7327  -40.3300 C.ar   1 LIG       0.28900
      3 C3        -57.1426    1.6964  -39.4057 C.ar   1 LIG       0.28900
      4 C4        -55.6217    3.1485  -40.2689 C.ar   1 LIG       0.50700
      5 N1        -56.5429    4.0650  -40.6220 N.ar   1 LIG      -0.71900
      6 N2        -55.8467    1.9641  -39.6686 N.ar   1 LIG      -0.71900
      7 H1        -59.2114    2.3101  -39.4942 H      1 LIG       0.11500
      8 H2        -58.5644    4.4669  -40.6121 H      1 LIG       0.11400
      9 H3        -57.3302    0.7436  -38.9227 H      1 LIG       0.11400
     10 H4        -54.5895    3.3889  -40.4925 H      1 LIG       0.14100
@<TRIPOS>BOND
      1       1       2 ar
      2       1       3 ar
      3       2       5 ar
      4       3       6 ar
      5       4       5 ar
      6       4       6 ar
      7       1       7 1
      8       2       8 1
      9       3       9 1
     10       4      10 1
@<TRIPOS>ALT_TYPE
CGenFF_4.0_ALT_TYPE_SET
CGenFF_4.0 1 CG2R61 2 CG2R61 3 CG2R61 4 CG2R64 5 NG2R62 6 NG2R62 7 HGR61 8 HGR62 9 HGR62 10 HGR62
@<TRIPOS>MOLECULE
pyrimidine
 10 10 0 0 0
****
USER_CHARGES
INVALID_CHARGES
Pose:   4 Cluster:   4 Fr_nu:  17743 TotEn:   -14.53
@<TRIPOS>ATOM
      1 C1        -57.6501    3.1681  -39.6676 C.ar   1 LIG      -0.13100
      2 C2        -57.5935    1.7963  -39.5282 C.ar   1 LIG       0.28900
      3 C3        -56.6134    3.7396  -40.3766 C.ar   1 LIG       0.28900
      4 C4        -55.6529    1.7063  -40.7086 C.ar   1 LIG       0.50700
      5 N1        -56.6058    1.0314  -40.0378 N.ar   1 LIG      -0.71900
      6 N2        -55.5946    3.0362  -40.9128 N.ar   1 LIG      -0.71900
      7 H1        -58.4547    3.7571  -39.2480 H      1 LIG       0.11500
      8 H2        -58.3640    1.2585  -38.9866 H      1 LIG       0.11400
      9 H3        -56.5717    4.8114  -40.5374 H      1 LIG       0.11400
     10 H4        -54.8466    1.1169  -41.1277 H      1 LIG       0.14100
@<TRIPOS>BOND
      1       1       2 ar
      2       1       3 ar
      3       2       5 ar
      4       3       6 ar
      5       4       5 ar
      6       4       6 ar
      7       1       7 1
      8       2       8 1
      9       3       9 1
     10       4      10 1
@<TRIPOS>ALT_TYPE
CGenFF_4.0_ALT_TYPE_SET
CGenFF_4.0 1 CG2R61 2 CG2R61 3 CG2R61 4 CG2R64 5 NG2R62 6 NG2R62 7 HGR61 8 HGR62 9 HGR62 10 HGR62
@<TRIPOS>MOLECULE
pyrimidine
 10 10 0 0 0
****
USER_CHARGES
INVALID_CHARGES
Pose:   5 Cluster:   5 Fr_nu: 1485749 TotEn:   -14.44
@<TRIPOS>ATOM
      1 C1        -58.8028    2.8407  -39.6589 C.ar   1 LIG      -0.13100
      2 C2        -58.4820    3.4341  -40.8628 C.ar   1 LIG       0.28900
      3 C3        -57.8902    1.9207  -39.1848 C.ar   1 LIG       0.28900
      4 C4        -56.5495    2.2442  -40.9917 C.ar   1 LIG       0.50700
      5 N1        -57.3595    3.1584  -41.5587 N.ar   1 LIG      -0.71900
      6 N2        -56.7490    1.5970  -39.8276 N.ar   1 LIG      -0.71900
      7 H1        -59.7107    3.0808  -39.1219 H      1 LIG       0.11500
      8 H2        -59.1387    4.1697  -41.3144 H      1 LIG       0.11400
      9 H3        -58.0566    1.4022  -38.2468 H      1 LIG       0.11400
     10 H4        -55.6409    2.0028  -41.5296 H      1 LIG       0.14100
@<TRIPOS>BOND
      1       1       2 ar
      2       1       3 ar
      3       2       5 ar
      4       3       6 ar
      5       4       5 ar
      6       4       6 ar
      7       1       7 1
      8       2       8 1
      9       3       9 1
     10       4      10 1
@<TRIPOS>ALT_TYPE
CGenFF_4.0_ALT_TYPE_SET
CGenFF_4.0 1 CG2R61 2 CG2R61 3 CG2R61 4 CG2R64 5 NG2R62 6 NG2R62 7 HGR61 8 HGR62 9 HGR62 10 HGR62
@<TRIPOS>MOLECULE
pyrimidine
 10 10 0 0 0
****
USER_CHARGES
INVALID_CHARGES
Pose:   6 Cluster:   6 Fr_nu: 569420 TotEn:   -14.32
@<TRIPOS>ATOM
      1 C1        -61.7647    2.3722  -43.3612 C.ar   1 LIG      -0.13100
      2 C2        -62.2927    3.6438  -43.4546 C.ar   1 LIG       0.28900
      3 C3        -60.3890    2.2904  -43.4295 C.ar   1 LIG       0.28900
      4 C4        -60.2160    4.5455  -43.6564 C.ar   1 LIG       0.50700
      5 N1        -61.5448    4.7568  -43.6032 N.ar   1 LIG      -0.71900
      6 N2        -59.5808    3.3606  -43.5776 N.ar   1 LIG      -0.71900
      7 H1        -62.3887    1.4965  -43.2424 H      1 LIG       0.11500
      8 H2        -63.3641    3.8073  -43.4112 H      1 LIG       0.11400
      9 H3        -59.8832    1.3331  -43.3659 H      1 LIG       0.11400
     10 H4        -59.5911    5.4221  -43.7765 H      1 LIG       0.14100
@<TRIPOS>BOND
      1       1       2 ar
      2       1       3 ar
      3       2       5 ar
      4       3       6 ar
      5       4       5 ar
      6       4       6 ar
      7       1       7 1
      8       2       8 1
      9       3       9 1
     10       4      10 1
@<TRIPOS>ALT_TYPE
CGenFF_4.0_ALT_TYPE_SET
CGenFF_4.0 1 CG2R61 2 CG2R61 3 CG2R61 4 CG2R64 5 NG2R62 6 NG2R62 7 HGR61 8 HGR62 9 HGR62 10 HGR62
@<TRIPOS>MOLECULE
pyrimidine
 10 10 0 0 0
****
USER_CHARGES
INVALID_CHARGES
Pose:   7 Cluster:   7 Fr_nu: 1457756 TotEn:   -13.82
@<TRIPOS>ATOM
      1 C1        -58.1916    2.2760  -40.1052 C.ar   1 LIG      -0.13100
      2 C2        -57.6868    1.3552  -41.0007 C.ar   1 LIG       0.28900
      3 C3        -57.2523    3.0077  -39.4079 C.ar   1 LIG       0.28900
      4 C4        -55.5536    1.9310  -40.4672 C.ar   1 LIG       0.50700
      5 N1        -56.3686    1.1559  -41.2076 N.ar   1 LIG      -0.71900
      6 N2        -55.9203    2.8605  -39.5643 N.ar   1 LIG      -0.71900
      7 H1        -59.2545    2.4149  -39.9592 H      1 LIG       0.11500
      8 H2        -58.3486    0.7337  -41.5941 H      1 LIG       0.11400
      9 H3        -57.5538    3.7546  -38.6816 H      1 LIG       0.11400
     10 H4        -54.4893    1.7913  -40.6123 H      1 LIG       0.14100
@<TRIPOS>BOND
      1       1       2 ar
      2       1       3 ar
      3       2       5 ar
      4       3       6 ar
      5       4       5 ar
      6       4       6 ar
      7       1       7 1
      8       2       8 1
      9       3       9 1
     10       4      10 1
@<TRIPOS>ALT_TYPE
CGenFF_4.0_ALT_TYPE_SET
CGenFF_4.0 1 CG2R61 2 CG2R61 3 CG2R61 4 CG2R64 5 NG2R62 6 NG2R62 7 HGR61 8 HGR62 9 HGR62 10 HGR62
@<TRIPOS>MOLECULE
pyrimidine
 10 10 0 0 0
****
USER_CHARGES
INVALID_CHARGES
Pose:   8 Cluster:   8 Fr_nu: 1966094 TotEn:   -13.65
@<TRIPOS>ATOM
      1 C1        -61.0022    2.2991  -43.1227 C.ar   1 LIG      -0.13100
      2 C2        -60.9499    3.1586  -42.0443 C.ar   1 LIG       0.28900
      3 C3        -60.1416    2.5908  -44.1610 C.ar   1 LIG       0.28900
      4 C4        -59.3341    4.4018  -43.0497 C.ar   1 LIG       0.50700
      5 N1        -60.1247    4.2238  -41.9742 N.ar   1 LIG      -0.71900
      6 N2        -59.2910    3.6381  -44.1580 N.ar   1 LIG      -0.71900
      7 H1        -61.6744    1.4520  -43.1522 H      1 LIG       0.11500
      8 H2        -61.5894    3.0099  -41.1810 H      1 LIG       0.11400
      9 H3        -60.1117    1.9721  -45.0514 H      1 LIG       0.11400
     10 H4        -58.6618    5.2506  -43.0208 H      1 LIG       0.14100
@<TRIPOS>BOND
      1       1       2 ar
      2       1       3 ar
      3       2       5 ar
      4       3       6 ar
      5       4       5 ar
      6       4       6 ar
      7       1       7 1
      8       2       8 1
      9       3       9 1
     10       4      10 1
@<TRIPOS>ALT_TYPE
CGenFF_4.0_ALT_TYPE_SET
CGenFF_4.0 1 CG2R61 2 CG2R61 3 CG2R61 4 CG2R64 5 NG2R62 6 NG2R62 7 HGR61 8 HGR62 9 HGR62 10 HGR62
@<TRIPOS>MOLECULE
pyrimidine
 10 10 0 0 0
****
USER_CHARGES
INVALID_CHARGES
Pose:   9 Cluster:   9 Fr_nu: 789706 TotEn:   -13.60
@<TRIPOS>ATOM
      1 C1        -58.3730    2.4439  -41.1786 C.ar   1 LIG      -0.13100
      2 C2        -57.6177    1.4877  -40.5306 C.ar   1 LIG       0.28900
      3 C3        -57.6586    3.4304  -41.8271 C.ar   1 LIG       0.28900
      4 C4        -55.6885    2.4993  -41.1799 C.ar   1 LIG       0.50700
      5 N1        -56.2687    1.4849  -40.5109 N.ar   1 LIG      -0.71900
      6 N2        -56.3109    3.4892  -41.8482 N.ar   1 LIG      -0.71900
      7 H1        -59.4545    2.4217  -41.1779 H      1 LIG       0.11500
      8 H2        -58.0911    0.6731  -39.9933 H      1 LIG       0.11400
      9 H3        -58.1655    4.2253  -42.3633 H      1 LIG       0.11400
     10 H4        -54.6056    2.5225  -41.1797 H      1 LIG       0.14100
@<TRIPOS>BOND
      1       1       2 ar
      2       1       3 ar
      3       2       5 ar
      4       3       6 ar
      5       4       5 ar
      6       4       6 ar
      7       1       7 1
      8       2       8 1
      9       3       9 1
     10       4      10 1
@<TRIPOS>ALT_TYPE
CGenFF_4.0_ALT_TYPE_SET
CGenFF_4.0 1 CG2R61 2 CG2R61 3 CG2R61 4 CG2R64 5 NG2R62 6 NG2R62 7 HGR61 8 HGR62 9 HGR62 10 HGR62
@<TRIPOS>MOLECULE
pyrimidine
 10 10 0 0 0
****
USER_CHARGES
INVALID_CHARGES
Pose:  10 Cluster:  10 Fr_nu: 2736373 TotEn:   -13.46
@<TRIPOS>ATOM
      1 C1        -77.9797  -12.2803  -45.8439 C.ar   1 LIG      -0.13100
      2 C2        -78.5136  -13.5529  -45.8516 C.ar   1 LIG       0.28900
      3 C3        -76.6570  -12.1901  -45.4616 C.ar   1 LIG       0.28900
      4 C4        -76.5384  -14.4400  -45.1597 C.ar   1 LIG       0.50700
      5 N1        -77.8190  -14.6592  -45.5141 N.ar   1 LIG      -0.71900
      6 N2        -75.9036  -13.2533  -45.1116 N.ar   1 LIG      -0.71900
      7 H1        -78.5604  -11.4102  -46.1194 H      1 LIG       0.11500
      8 H2        -79.5459  -13.7228  -46.1378 H      1 LIG       0.11400
      9 H3        -76.1512  -11.2314  -45.4244 H      1 LIG       0.11400
     10 H4        -75.9571  -15.3109  -44.8827 H      1 LIG       0.14100
@<TRIPOS>BOND
      1       1       2 ar
      2       1       3 ar
      3       2       5 ar
      4       3       6 ar
      5       4       5 ar
      6       4       6 ar
      7       1       7 1
      8       2       8 1
      9       3       9 1
     10       4      10 1
@<TRIPOS>ALT_TYPE
CGenFF_4.0_ALT_TYPE_SET
CGenFF_4.0 1 CG2R61 2 CG2R61 3 CG2R61 4 CG2R64 5 NG2R62 6 NG2R62 7 HGR61 8 HGR62 9 HGR62 10 HGR62
@<TRIPOS>MOLECULE
pyrimidine
 10 10 0 0 0
****
USER_CHARGES
INVALID_CHARGES
Pose:  11 Cluster:  11 Fr_nu: 1075473 TotEn:   -13.20
@<TRIPOS>ATOM
      1 C1        -47.4644   -8.4761  -38.3109 C.ar   1 LIG      -0.13100
      2 C2        -47.8812   -8.6943  -37.0135 C.ar   1 LIG       0.28900
      3 C3        -46.5162   -9.3570  -38.7895 C.ar   1 LIG       0.28900
      4 C4        -46.4938  -10.4840  -36.8155 C.ar   1 LIG       0.50700
      5 N1        -47.4152   -9.6924  -36.2344 N.ar   1 LIG      -0.71900
      6 N2        -46.0069  -10.3760  -38.0665 N.ar   1 LIG      -0.71900
      7 H1        -47.8552   -7.6671  -38.9133 H      1 LIG       0.11500
      8 H2        -48.6236   -8.0530  -36.5510 H      1 LIG       0.11400
      9 H3        -46.1275   -9.2646  -39.7978 H      1 LIG       0.11400
     10 H4        -46.1015  -11.2934  -36.2122 H      1 LIG       0.14100
@<TRIPOS>BOND
      1       1       2 ar
      2       1       3 ar
      3       2       5 ar
      4       3       6 ar
      5       4       5 ar
      6       4       6 ar
      7       1       7 1
      8       2       8 1
      9       3       9 1
     10       4      10 1
@<TRIPOS>ALT_TYPE
CGenFF_4.0_ALT_TYPE_SET
CGenFF_4.0 1 CG2R61 2 CG2R61 3 CG2R61 4 CG2R64 5 NG2R62 6 NG2R62 7 HGR61 8 HGR62 9 HGR62 10 HGR62
@<TRIPOS>MOLECULE
pyrimidine
 10 10 0 0 0
****
USER_CHARGES
INVALID_CHARGES
Pose:  12 Cluster:  12 Fr_nu: 2486148 TotEn:   -12.62
@<TRIPOS>ATOM
      1 C1        -81.3613  -21.7205  -33.4545 C.ar   1 LIG      -0.13100
      2 C2        -82.4619  -22.3270  -32.8842 C.ar   1 LIG       0.28900
      3 C3        -80.4782  -21.1340  -32.5713 C.ar   1 LIG       0.28900
      4 C4        -81.7583  -21.7569  -30.7992 C.ar   1 LIG       0.50700
      5 N1        -82.6926  -22.3641  -31.5554 N.ar   1 LIG      -0.71900
      6 N2        -80.6462  -21.1332  -31.2326 N.ar   1 LIG      -0.71900
      7 H1        -81.2013  -21.7058  -34.5243 H      1 LIG       0.11500
      8 H2        -83.2111  -22.8143  -33.4987 H      1 LIG       0.11400
      9 H3        -79.5843  -20.6326  -32.9264 H      1 LIG       0.11400
     10 H4        -81.9188  -21.7706  -29.7281 H      1 LIG       0.14100
@<TRIPOS>BOND
      1       1       2 ar
      2       1       3 ar
      3       2       5 ar
      4       3       6 ar
      5       4       5 ar
      6       4       6 ar
      7       1       7 1
      8       2       8 1
      9       3       9 1
     10       4      10 1
@<TRIPOS>ALT_TYPE
CGenFF_4.0_ALT_TYPE_SET
CGenFF_4.0 1 CG2R61 2 CG2R61 3 CG2R61 4 CG2R64 5 NG2R62 6 NG2R62 7 HGR61 8 HGR62 9 HGR62 10 HGR62
@<TRIPOS>MOLECULE
pyrimidine
 10 10 0 0 0
****
USER_CHARGES
INVALID_CHARGES
Pose:  13 Cluster:  13 Fr_nu: 2223182 TotEn:   -12.59
@<TRIPOS>ATOM
      1 C1        -42.0633  -12.0491  -35.7996 C.ar   1 LIG      -0.13100
      2 C2        -42.0917  -13.0264  -34.8257 C.ar   1 LIG       0.28900
      3 C3        -41.3378  -12.3560  -36.9324 C.ar   1 LIG       0.28900
      4 C4        -40.7899  -14.3950  -36.0903 C.ar   1 LIG       0.50700
      5 N1        -41.4640  -14.2154  -34.9385 N.ar   1 LIG      -0.71900
      6 N2        -40.6861  -13.5236  -37.1119 N.ar   1 LIG      -0.71900
      7 H1        -42.5762  -11.1039  -35.6824 H      1 LIG       0.11500
      8 H2        -42.6363  -12.8756  -33.8999 H      1 LIG       0.11400
      9 H3        -41.2574  -11.6498  -37.7518 H      1 LIG       0.11400
     10 H4        -40.2753  -15.3409  -36.2074 H      1 LIG       0.14100
@<TRIPOS>BOND
      1       1       2 ar
      2       1       3 ar
      3       2       5 ar
      4       3       6 ar
      5       4       5 ar
      6       4       6 ar
      7       1       7 1
      8       2       8 1
      9       3       9 1
     10       4      10 1
@<TRIPOS>ALT_TYPE
CGenFF_4.0_ALT_TYPE_SET
CGenFF_4.0 1 CG2R61 2 CG2R61 3 CG2R61 4 CG2R64 5 NG2R62 6 NG2R62 7 HGR61 8 HGR62 9 HGR62 10 HGR62
@<TRIPOS>MOLECULE
pyrimidine
 10 10 0 0 0
****
USER_CHARGES
INVALID_CHARGES
Pose:  14 Cluster:  14 Fr_nu: 4853898 TotEn:   -12.50
@<TRIPOS>ATOM
      1 C1        -50.3044    7.9024  -30.4668 C.ar   1 LIG      -0.13100
      2 C2        -49.7425    8.3097  -29.2740 C.ar   1 LIG       0.28900
      3 C3        -50.9619    8.8820  -31.1824 C.ar   1 LIG       0.28900
      4 C4        -50.4789   10.4361  -29.5954 C.ar   1 LIG       0.50700
      5 N1        -49.8109    9.5734  -28.8062 N.ar   1 LIG      -0.71900
      6 N2        -51.0691   10.1637  -30.7749 N.ar   1 LIG      -0.71900
      7 H1        -50.2343    6.8816  -30.8179 H      1 LIG       0.11500
      8 H2        -49.2058    7.6100  -28.6427 H      1 LIG       0.11400
      9 H3        -51.4357    8.6564  -32.1316 H      1 LIG       0.11400
     10 H4        -50.5502   11.4580  -29.2436 H      1 LIG       0.14100
@<TRIPOS>BOND
      1       1       2 ar
      2       1       3 ar
      3       2       5 ar
      4       3       6 ar
      5       4       5 ar
      6       4       6 ar
      7       1       7 1
      8       2       8 1
      9       3       9 1
     10       4      10 1
@<TRIPOS>ALT_TYPE
CGenFF_4.0_ALT_TYPE_SET
CGenFF_4.0 1 CG2R61 2 CG2R61 3 CG2R61 4 CG2R64 5 NG2R62 6 NG2R62 7 HGR61 8 HGR62 9 HGR62 10 HGR62
@<TRIPOS>MOLECULE
pyrimidine
 10 10 0 0 0
****
USER_CHARGES
INVALID_CHARGES
Pose:  15 Cluster:  15 Fr_nu: 1420014 TotEn:   -12.35
@<TRIPOS>ATOM
      1 C1        -65.2141    0.3246  -28.0191 C.ar   1 LIG      -0.13100
      2 C2        -64.4002    0.4080  -26.9077 C.ar   1 LIG       0.28900
      3 C3        -65.8606   -0.8814  -28.1965 C.ar   1 LIG       0.28900
      4 C4        -64.9089   -1.7261  -26.3130 C.ar   1 LIG       0.50700
      5 N1        -64.2239   -0.6017  -26.0304 N.ar   1 LIG      -0.71900
      6 N2        -65.7304   -1.9320  -27.3601 N.ar   1 LIG      -0.71900
      7 H1        -65.3369    1.1508  -28.7065 H      1 LIG       0.11500
      8 H2        -63.8509    1.3165  -26.6856 H      1 LIG       0.11400
      9 H3        -66.5207   -1.0413  -29.0421 H      1 LIG       0.11400
     10 H4        -64.7851   -2.5538  -25.6254 H      1 LIG       0.14100
@<TRIPOS>BOND
      1       1       2 ar
      2       1       3 ar
      3       2       5 ar
      4       3       6 ar
      5       4       5 ar
      6       4       6 ar
      7       1       7 1
      8       2       8 1
      9       3       9 1
     10       4      10 1
@<TRIPOS>ALT_TYPE
CGenFF_4.0_ALT_TYPE_SET
CGenFF_4.0 1 CG2R61 2 CG2R61 3 CG2R61 4 CG2R64 5 NG2R62 6 NG2R62 7 HGR61 8 HGR62 9 HGR62 10 HGR62
@<TRIPOS>MOLECULE
pyrimidine
 10 10 0 0 0
****
USER_CHARGES
INVALID_CHARGES
Pose:  16 Cluster:  16 Fr_nu:   7966 TotEn:   -12.20
@<TRIPOS>ATOM
      1 C1        -52.2927  -11.4271  -43.8803 C.ar   1 LIG      -0.13100
      2 C2        -52.3092  -12.0737  -45.0994 C.ar   1 LIG       0.28900
      3 C3        -51.0419  -11.1790  -43.3530 C.ar   1 LIG       0.28900
      4 C4        -50.0380  -12.1546  -45.1440 C.ar   1 LIG       0.50700
      5 N1        -51.1967  -12.4532  -45.7617 N.ar   1 LIG      -0.71900
      6 N2        -49.8893  -11.5303  -43.9599 N.ar   1 LIG      -0.71900
      7 H1        -53.2010  -11.1341  -43.3711 H      1 LIG       0.11500
      8 H2        -53.2459  -12.3116  -45.5918 H      1 LIG       0.11400
      9 H3        -50.9286  -10.6762  -42.3987 H      1 LIG       0.11400
     10 H4        -49.1284  -12.4488  -45.6531 H      1 LIG       0.14100
@<TRIPOS>BOND
      1       1       2 ar
      2       1       3 ar
      3       2       5 ar
      4       3       6 ar
      5       4       5 ar
      6       4       6 ar
      7       1       7 1
      8       2       8 1
      9       3       9 1
     10       4      10 1
@<TRIPOS>ALT_TYPE
CGenFF_4.0_ALT_TYPE_SET
CGenFF_4.0 1 CG2R61 2 CG2R61 3 CG2R61 4 CG2R64 5 NG2R62 6 NG2R62 7 HGR61 8 HGR62 9 HGR62 10 HGR62
@<TRIPOS>MOLECULE
pyrimidine
 10 10 0 0 0
****
USER_CHARGES
INVALID_CHARGES
Pose:  17 Cluster:  17 Fr_nu:  21328 TotEn:   -12.05
@<TRIPOS>ATOM
      1 C1        -74.5106   -9.7693  -53.3901 C.ar   1 LIG      -0.13100
      2 C2        -75.8085   -9.4010  -53.0997 C.ar   1 LIG       0.28900
      3 C3        -73.9592   -9.1804  -54.5095 C.ar   1 LIG       0.28900
      4 C4        -75.8738   -8.0205  -54.9044 C.ar   1 LIG       0.50700
      5 N1        -76.5224   -8.5260  -53.8380 N.ar   1 LIG      -0.71900
      6 N2        -74.6146   -8.2986  -55.2926 N.ar   1 LIG      -0.71900
      7 H1        -73.9615  -10.4740  -52.7802 H      1 LIG       0.11500
      8 H2        -76.3256   -9.8119  -52.2393 H      1 LIG       0.11400
      9 H3        -72.9446   -9.4087  -54.8175 H      1 LIG       0.11400
     10 H4        -76.4238   -7.3157  -55.5159 H      1 LIG       0.14100
@<TRIPOS>BOND
      1       1       2 ar
      2       1       3 ar
      3       2       5 ar
      4       3       6 ar
      5       4       5 ar
      6       4       6 ar
      7       1       7 1
      8       2       8 1
      9       3       9 1
     10       4      10 1
@<TRIPOS>ALT_TYPE
CGenFF_4.0_ALT_TYPE_SET
CGenFF_4.0 1 CG2R61 2 CG2R61 3 CG2R61 4 CG2R64 5 NG2R62 6 NG2R62 7 HGR61 8 HGR62 9 HGR62 10 HGR62
@<TRIPOS>MOLECULE
pyrimidine
 10 10 0 0 0
****
USER_CHARGES
INVALID_CHARGES
Pose:  18 Cluster:  18 Fr_nu: 354955 TotEn:   -11.83
@<TRIPOS>ATOM
      1 C1        -65.5427   -0.3539  -28.2075 C.ar   1 LIG      -0.13100
      2 C2        -66.7323    0.2434  -28.5719 C.ar   1 LIG       0.28900
      3 C3        -65.5895   -1.7223  -28.0365 C.ar   1 LIG       0.28900
      4 C4        -67.8009   -1.7628  -28.5611 C.ar   1 LIG       0.50700
      5 N1        -67.8846   -0.4333  -28.7580 N.ar   1 LIG      -0.71900
      6 N2        -66.7057   -2.4612  -28.2055 N.ar   1 LIG      -0.71900
      7 H1        -64.6330    0.2138  -28.0649 H      1 LIG       0.11500
      8 H2        -66.7932    1.3148  -28.7289 H      1 LIG       0.11400
      9 H3        -64.7041   -2.2792  -27.7496 H      1 LIG       0.11400
     10 H4        -68.7120   -2.3312  -28.7027 H      1 LIG       0.14100
@<TRIPOS>BOND
      1       1       2 ar
      2       1       3 ar
      3       2       5 ar
      4       3       6 ar
      5       4       5 ar
      6       4       6 ar
      7       1       7 1
      8       2       8 1
      9       3       9 1
     10       4      10 1
@<TRIPOS>ALT_TYPE
CGenFF_4.0_ALT_TYPE_SET
CGenFF_4.0 1 CG2R61 2 CG2R61 3 CG2R61 4 CG2R64 5 NG2R62 6 NG2R62 7 HGR61 8 HGR62 9 HGR62 10 HGR62
@<TRIPOS>MOLECULE
pyrimidine
 10 10 0 0 0
****
USER_CHARGES
INVALID_CHARGES
Pose:  19 Cluster:  19 Fr_nu: 1926270 TotEn:   -11.70
@<TRIPOS>ATOM
      1 C1        -58.7599   -3.7445  -20.1841 C.ar   1 LIG      -0.13100
      2 C2        -57.4990   -4.3053  -20.1756 C.ar   1 LIG       0.28900
      3 C3        -59.0267   -2.8596  -19.1594 C.ar   1 LIG       0.28900
      4 C4        -56.9440   -3.1523  -18.2969 C.ar   1 LIG       0.50700
      5 N1        -56.5628   -4.0307  -19.2438 N.ar   1 LIG      -0.71900
      6 N2        -58.1389   -2.5393  -18.1953 N.ar   1 LIG      -0.71900
      7 H1        -59.4916   -3.9831  -20.9443 H      1 LIG       0.11500
      8 H2        -57.1981   -5.0124  -20.9410 H      1 LIG       0.11400
      9 H3        -59.9911   -2.3694  -19.0826 H      1 LIG       0.11400
     10 H4        -56.2120   -2.9140  -17.5350 H      1 LIG       0.14100
@<TRIPOS>BOND
      1       1       2 ar
      2       1       3 ar
      3       2       5 ar
      4       3       6 ar
      5       4       5 ar
      6       4       6 ar
      7       1       7 1
      8       2       8 1
      9       3       9 1
     10       4      10 1
@<TRIPOS>ALT_TYPE
CGenFF_4.0_ALT_TYPE_SET
CGenFF_4.0 1 CG2R61 2 CG2R61 3 CG2R61 4 CG2R64 5 NG2R62 6 NG2R62 7 HGR61 8 HGR62 9 HGR62 10 HGR62
@<TRIPOS>MOLECULE
pyrimidine
 10 10 0 0 0
****
USER_CHARGES
INVALID_CHARGES
Pose:  20 Cluster:  20 Fr_nu: 1955744 TotEn:   -11.57
@<TRIPOS>ATOM
      1 C1        -68.0559   -0.2642  -28.8513 C.ar   1 LIG      -0.13100
      2 C2        -67.3410   -1.4216  -28.6191 C.ar   1 LIG       0.28900
      3 C3        -69.3574   -0.4410  -29.2742 C.ar   1 LIG       0.28900
      4 C4        -69.1279   -2.7012  -29.1993 C.ar   1 LIG       0.50700
      5 N1        -67.8477   -2.6612  -28.7835 N.ar   1 LIG      -0.71900
      6 N2        -69.9278   -1.6495  -29.4596 N.ar   1 LIG      -0.71900
      7 H1        -67.6240    0.7177  -28.7113 H      1 LIG       0.11500
      8 H2        -66.3101   -1.3826  -28.2844 H      1 LIG       0.11400
      9 H3        -69.9967    0.4100  -29.4827 H      1 LIG       0.11400
     10 H4        -69.5602   -3.6842  -29.3407 H      1 LIG       0.14100
@<TRIPOS>BOND
      1       1       2 ar
      2       1       3 ar
      3       2       5 ar
      4       3       6 ar
      5       4       5 ar
      6       4       6 ar
      7       1       7 1
      8       2       8 1
      9       3       9 1
     10       4      10 1
@<TRIPOS>ALT_TYPE
CGenFF_4.0_ALT_TYPE_SET
CGenFF_4.0 1 CG2R61 2 CG2R61 3 CG2R61 4 CG2R64 5 NG2R62 6 NG2R62 7 HGR61 8 HGR62 9 HGR62 10 HGR62
@<TRIPOS>MOLECULE
pyrimidine
 10 10 0 0 0
****
USER_CHARGES
INVALID_CHARGES
Pose:  21 Cluster:  21 Fr_nu: 4713737 TotEn:   -11.56
@<TRIPOS>ATOM
      1 C1        -57.6993    2.1360  -39.5440 C.ar   1 LIG      -0.13100
      2 C2        -57.0278    1.9178  -40.7297 C.ar   1 LIG       0.28900
      3 C3        -57.0813    2.9934  -38.6569 C.ar   1 LIG       0.28900
      4 C4        -55.3439    3.3040  -40.0894 C.ar   1 LIG       0.50700
      5 N1        -55.8439    2.4876  -41.0364 N.ar   1 LIG      -0.71900
      6 N2        -55.8990    3.5971  -38.8979 N.ar   1 LIG      -0.71900
      7 H1        -58.6482    1.6653  -39.3242 H      1 LIG       0.11500
      8 H2        -57.4357    1.2589  -41.4885 H      1 LIG       0.11400
      9 H3        -57.5331    3.2252  -37.6985 H      1 LIG       0.11400
     10 H4        -54.3933    3.7745  -40.3088 H      1 LIG       0.14100
@<TRIPOS>BOND
      1       1       2 ar
      2       1       3 ar
      3       2       5 ar
      4       3       6 ar
      5       4       5 ar
      6       4       6 ar
      7       1       7 1
      8       2       8 1
      9       3       9 1
     10       4      10 1
@<TRIPOS>ALT_TYPE
CGenFF_4.0_ALT_TYPE_SET
CGenFF_4.0 1 CG2R61 2 CG2R61 3 CG2R61 4 CG2R64 5 NG2R62 6 NG2R62 7 HGR61 8 HGR62 9 HGR62 10 HGR62
@<TRIPOS>MOLECULE
pyrimidine
 10 10 0 0 0
****
USER_CHARGES
INVALID_CHARGES
Pose:  22 Cluster:  22 Fr_nu:   4975 TotEn:   -11.50
@<TRIPOS>ATOM
      1 C1        -79.0723  -20.4847  -31.2571 C.ar   1 LIG      -0.13100
      2 C2        -80.1436  -20.1408  -32.0561 C.ar   1 LIG       0.28900
      3 C3        -78.8493  -19.6629  -30.1713 C.ar   1 LIG       0.28900
      4 C4        -80.6220  -18.3556  -30.7328 C.ar   1 LIG       0.50700
      5 N1        -80.9425  -19.0789  -31.8225 N.ar   1 LIG      -0.71900
      6 N2        -79.6070  -18.5858  -29.8781 N.ar   1 LIG      -0.71900
      7 H1        -78.4478  -21.3424  -31.4683 H      1 LIG       0.11500
      8 H2        -80.3966  -20.7275  -32.9326 H      1 LIG       0.11400
      9 H3        -78.0299  -19.8532  -29.4866 H      1 LIG       0.11400
     10 H4        -81.2464  -17.4961  -30.5217 H      1 LIG       0.14100
@<TRIPOS>BOND
      1       1       2 ar
      2       1       3 ar
      3       2       5 ar
      4       3       6 ar
      5       4       5 ar
      6       4       6 ar
      7       1       7 1
      8       2       8 1
      9       3       9 1
     10       4      10 1
@<TRIPOS>ALT_TYPE
CGenFF_4.0_ALT_TYPE_SET
CGenFF_4.0 1 CG2R61 2 CG2R61 3 CG2R61 4 CG2R64 5 NG2R62 6 NG2R62 7 HGR61 8 HGR62 9 HGR62 10 HGR62
@<TRIPOS>MOLECULE
pyrimidine
 10 10 0 0 0
****
USER_CHARGES
INVALID_CHARGES
Pose:  23 Cluster:  23 Fr_nu:  37430 TotEn:   -11.46
@<TRIPOS>ATOM
      1 C1        -80.6999  -21.3059  -32.9563 C.ar   1 LIG      -0.13100
      2 C2        -82.0491  -21.4426  -32.7006 C.ar   1 LIG       0.28900
      3 C3        -80.0241  -20.4220  -32.1403 C.ar   1 LIG       0.28900
      4 C4        -81.9297  -19.9410  -30.9983 C.ar   1 LIG       0.50700
      5 N1        -82.6987  -20.7731  -31.7259 N.ar   1 LIG      -0.71900
      6 N2        -80.6096  -19.7200  -31.1480 N.ar   1 LIG      -0.71900
      7 H1        -80.2044  -21.8557  -33.7453 H      1 LIG       0.11500
      8 H2        -82.6632  -22.1145  -33.2903 H      1 LIG       0.11400
      9 H3        -78.9609  -20.2479  -32.2661 H      1 LIG       0.11400
     10 H4        -82.4258  -19.3895  -30.2090 H      1 LIG       0.14100
@<TRIPOS>BOND
      1       1       2 ar
      2       1       3 ar
      3       2       5 ar
      4       3       6 ar
      5       4       5 ar
      6       4       6 ar
      7       1       7 1
      8       2       8 1
      9       3       9 1
     10       4      10 1
@<TRIPOS>ALT_TYPE
CGenFF_4.0_ALT_TYPE_SET
CGenFF_4.0 1 CG2R61 2 CG2R61 3 CG2R61 4 CG2R64 5 NG2R62 6 NG2R62 7 HGR61 8 HGR62 9 HGR62 10 HGR62
@<TRIPOS>MOLECULE
pyrimidine
 10 10 0 0 0
****
USER_CHARGES
INVALID_CHARGES
Pose:  24 Cluster:  24 Fr_nu:  74701 TotEn:   -11.26
@<TRIPOS>ATOM
      1 C1        -74.3276   -9.2954  -54.1378 C.ar   1 LIG      -0.13100
      2 C2        -74.8322  -10.5654  -54.3300 C.ar   1 LIG       0.28900
      3 C3        -74.3921   -8.4557  -55.2309 C.ar   1 LIG       0.28900
      4 C4        -75.3673  -10.0811  -56.4855 C.ar   1 LIG       0.50700
      5 N1        -75.3614  -10.9933  -55.4950 N.ar   1 LIG      -0.71900
      6 N2        -74.9072   -8.8168  -56.4244 N.ar   1 LIG      -0.71900
      7 H1        -73.9086   -8.9789  -53.1921 H      1 LIG       0.11500
      8 H2        -74.8244  -11.2958  -53.5282 H      1 LIG       0.11400
      9 H3        -74.0194   -7.4386  -55.1757 H      1 LIG       0.11400
     10 H4        -75.7858  -10.3981  -57.4328 H      1 LIG       0.14100
@<TRIPOS>BOND
      1       1       2 ar
      2       1       3 ar
      3       2       5 ar
      4       3       6 ar
      5       4       5 ar
      6       4       6 ar
      7       1       7 1
      8       2       8 1
      9       3       9 1
     10       4      10 1
@<TRIPOS>ALT_TYPE
CGenFF_4.0_ALT_TYPE_SET
CGenFF_4.0 1 CG2R61 2 CG2R61 3 CG2R61 4 CG2R64 5 NG2R62 6 NG2R62 7 HGR61 8 HGR62 9 HGR62 10 HGR62
@<TRIPOS>MOLECULE
pyrimidine
 10 10 0 0 0
****
USER_CHARGES
INVALID_CHARGES
Pose:  25 Cluster:  25 Fr_nu:  70379 TotEn:   -11.12
@<TRIPOS>ATOM
      1 C1        -51.4348  -12.5356  -44.5620 C.ar   1 LIG      -0.13100
      2 C2        -51.6839  -11.2231  -44.2159 C.ar   1 LIG       0.28900
      3 C3        -50.3206  -13.1053  -43.9806 C.ar   1 LIG       0.28900
      4 C4        -49.8546  -11.1790  -42.8673 C.ar   1 LIG       0.50700
      5 N1        -50.9117  -10.5120  -43.3683 N.ar   1 LIG      -0.71900
      6 N2        -49.5051  -12.4537  -43.1257 N.ar   1 LIG      -0.71900
      7 H1        -52.0714  -13.0822  -45.2449 H      1 LIG       0.11500
      8 H2        -52.5370  -10.6913  -44.6230 H      1 LIG       0.11400
      9 H3        -50.0440  -14.1323  -44.1929 H      1 LIG       0.11400
     10 H4        -49.2164  -10.6316  -42.1845 H      1 LIG       0.14100
@<TRIPOS>BOND
      1       1       2 ar
      2       1       3 ar
      3       2       5 ar
      4       3       6 ar
      5       4       5 ar
      6       4       6 ar
      7       1       7 1
      8       2       8 1
      9       3       9 1
     10       4      10 1
@<TRIPOS>ALT_TYPE
CGenFF_4.0_ALT_TYPE_SET
CGenFF_4.0 1 CG2R61 2 CG2R61 3 CG2R61 4 CG2R64 5 NG2R62 6 NG2R62 7 HGR61 8 HGR62 9 HGR62 10 HGR62
@<TRIPOS>MOLECULE
pyrimidine
 10 10 0 0 0
****
USER_CHARGES
INVALID_CHARGES
Pose:  26 Cluster:  26 Fr_nu:  22542 TotEn:   -11.06
@<TRIPOS>ATOM
      1 C1        -75.4122  -22.3421  -43.8625 C.ar   1 LIG      -0.13100
      2 C2        -75.4863  -23.1684  -44.9653 C.ar   1 LIG       0.28900
      3 C3        -74.3989  -22.6269  -42.9702 C.ar   1 LIG       0.28900
      4 C4        -73.6964  -24.3714  -44.2470 C.ar   1 LIG       0.50700
      5 N1        -74.6417  -24.1962  -45.1899 N.ar   1 LIG      -0.71900
      6 N2        -73.5199  -23.6376  -43.1316 N.ar   1 LIG      -0.71900
      7 H1        -76.1035  -21.5247  -43.7075 H      1 LIG       0.11500
      8 H2        -76.2502  -23.0223  -45.7213 H      1 LIG       0.11400
      9 H3        -74.2620  -22.0325  -42.0733 H      1 LIG       0.11400
     10 H4        -73.0048  -25.1905  -44.4014 H      1 LIG       0.14100
@<TRIPOS>BOND
      1       1       2 ar
      2       1       3 ar
      3       2       5 ar
      4       3       6 ar
      5       4       5 ar
      6       4       6 ar
      7       1       7 1
      8       2       8 1
      9       3       9 1
     10       4      10 1
@<TRIPOS>ALT_TYPE
CGenFF_4.0_ALT_TYPE_SET
CGenFF_4.0 1 CG2R61 2 CG2R61 3 CG2R61 4 CG2R64 5 NG2R62 6 NG2R62 7 HGR61 8 HGR62 9 HGR62 10 HGR62
@<TRIPOS>MOLECULE
pyrimidine
 10 10 0 0 0
****
USER_CHARGES
INVALID_CHARGES
Pose:  27 Cluster:  27 Fr_nu: 2785641 TotEn:   -11.06
@<TRIPOS>ATOM
      1 C1        -51.9166  -12.4676  -45.4447 C.ar   1 LIG      -0.13100
      2 C2        -50.5483  -12.5697  -45.5925 C.ar   1 LIG       0.28900
      3 C3        -52.3495  -11.5416  -44.5178 C.ar   1 LIG       0.28900
      4 C4        -50.2082  -10.9623  -44.0216 C.ar   1 LIG       0.50700
      5 N1        -49.6618  -11.8298  -44.8946 N.ar   1 LIG      -0.71900
      6 N2        -51.5201  -10.7693  -43.7858 N.ar   1 LIG      -0.71900
      7 H1        -52.6049  -13.0741  -46.0179 H      1 LIG       0.11500
      8 H2        -50.1143  -13.2705  -46.2973 H      1 LIG       0.11400
      9 H3        -53.4075  -11.3909  -44.3320 H      1 LIG       0.11400
     10 H4        -49.5193  -10.3557  -43.4467 H      1 LIG       0.14100
@<TRIPOS>BOND
      1       1       2 ar
      2       1       3 ar
      3       2       5 ar
      4       3       6 ar
      5       4       5 ar
      6       4       6 ar
      7       1       7 1
      8       2       8 1
      9       3       9 1
     10       4      10 1
@<TRIPOS>ALT_TYPE
CGenFF_4.0_ALT_TYPE_SET
CGenFF_4.0 1 CG2R61 2 CG2R61 3 CG2R61 4 CG2R64 5 NG2R62 6 NG2R62 7 HGR61 8 HGR62 9 HGR62 10 HGR62
@<TRIPOS>MOLECULE
pyrimidine
 10 10 0 0 0
****
USER_CHARGES
INVALID_CHARGES
Pose:  28 Cluster:  28 Fr_nu:  13350 TotEn:   -10.46
@<TRIPOS>ATOM
      1 C1        -74.6581  -22.6429  -43.1124 C.ar   1 LIG      -0.13100
      2 C2        -74.6087  -22.7549  -44.4870 C.ar   1 LIG       0.28900
      3 C3        -73.5626  -23.1357  -42.4335 C.ar   1 LIG       0.28900
      4 C4        -72.5664  -23.7475  -44.3830 C.ar   1 LIG       0.50700
      5 N1        -73.5746  -23.3036  -45.1576 N.ar   1 LIG      -0.71900
      6 N2        -72.4954  -23.6967  -43.0391 N.ar   1 LIG      -0.71900
      7 H1        -75.5008  -22.1980  -42.6005 H      1 LIG       0.11500
      8 H2        -75.4241  -22.3956  -45.1055 H      1 LIG       0.11400
      9 H3        -73.5113  -23.0924  -41.3510 H      1 LIG       0.11400
     10 H4        -71.7230  -24.1940  -44.8953 H      1 LIG       0.14100
@<TRIPOS>BOND
      1       1       2 ar
      2       1       3 ar
      3       2       5 ar
      4       3       6 ar
      5       4       5 ar
      6       4       6 ar
      7       1       7 1
      8       2       8 1
      9       3       9 1
     10       4      10 1
@<TRIPOS>ALT_TYPE
CGenFF_4.0_ALT_TYPE_SET
CGenFF_4.0 1 CG2R61 2 CG2R61 3 CG2R61 4 CG2R64 5 NG2R62 6 NG2R62 7 HGR61 8 HGR62 9 HGR62 10 HGR62
@<TRIPOS>MOLECULE
pyrimidine
 10 10 0 0 0
****
USER_CHARGES
INVALID_CHARGES
Pose:  29 Cluster:  29 Fr_nu: 1984971 TotEn:   -10.36
@<TRIPOS>ATOM
      1 C1        -74.0704  -22.7614  -42.6116 C.ar   1 LIG      -0.13100
      2 C2        -75.2404  -22.3015  -43.1807 C.ar   1 LIG       0.28900
      3 C3        -73.3413  -23.6471  -43.3784 C.ar   1 LIG       0.28900
      4 C4        -74.8756  -23.5391  -45.0522 C.ar   1 LIG       0.50700
      5 N1        -75.6748  -22.6709  -44.4035 N.ar   1 LIG      -0.71900
      6 N2        -73.7157  -24.0592  -44.6074 N.ar   1 LIG      -0.71900
      7 H1        -73.7460  -22.4482  -41.6283 H      1 LIG       0.11500
      8 H2        -75.8800  -21.6023  -42.6531 H      1 LIG       0.11400
      9 H3        -72.4080  -24.0630  -43.0146 H      1 LIG       0.11400
     10 H4        -75.2007  -23.8537  -46.0363 H      1 LIG       0.14100
@<TRIPOS>BOND
      1       1       2 ar
      2       1       3 ar
      3       2       5 ar
      4       3       6 ar
      5       4       5 ar
      6       4       6 ar
      7       1       7 1
      8       2       8 1
      9       3       9 1
     10       4      10 1
@<TRIPOS>ALT_TYPE
CGenFF_4.0_ALT_TYPE_SET
CGenFF_4.0 1 CG2R61 2 CG2R61 3 CG2R61 4 CG2R64 5 NG2R62 6 NG2R62 7 HGR61 8 HGR62 9 HGR62 10 HGR62
@<TRIPOS>MOLECULE
pyrimidine
 10 10 0 0 0
****
USER_CHARGES
INVALID_CHARGES
Pose:  30 Cluster:  30 Fr_nu:  28132 TotEn:   -10.15
@<TRIPOS>ATOM
      1 C1        -70.2186    5.0260  -49.9572 C.ar   1 LIG      -0.13100
      2 C2        -69.6671    5.8323  -48.9823 C.ar   1 LIG       0.28900
      3 C3        -70.8633    3.8943  -49.5017 C.ar   1 LIG       0.28900
      4 C4        -70.3893    4.4313  -47.3444 C.ar   1 LIG       0.50700
      5 N1        -69.7341    5.5641  -47.6618 N.ar   1 LIG      -0.71900
      6 N2        -70.9679    3.5647  -48.1976 N.ar   1 LIG      -0.71900
      7 H1        -70.1497    5.2655  -51.0099 H      1 LIG       0.11500
      8 H2        -69.1404    6.7434  -49.2444 H      1 LIG       0.11400
      9 H3        -71.3270    3.1998  -50.1938 H      1 LIG       0.11400
     10 H4        -70.4575    4.1907  -46.2906 H      1 LIG       0.14100
@<TRIPOS>BOND
      1       1       2 ar
      2       1       3 ar
      3       2       5 ar
      4       3       6 ar
      5       4       5 ar
      6       4       6 ar
      7       1       7 1
      8       2       8 1
      9       3       9 1
     10       4      10 1
@<TRIPOS>ALT_TYPE
CGenFF_4.0_ALT_TYPE_SET
CGenFF_4.0 1 CG2R61 2 CG2R61 3 CG2R61 4 CG2R64 5 NG2R62 6 NG2R62 7 HGR61 8 HGR62 9 HGR62 10 HGR62
@<TRIPOS>MOLECULE
pyrimidine
 10 10 0 0 0
****
USER_CHARGES
INVALID_CHARGES
Pose:  31 Cluster:  31 Fr_nu: 262204 TotEn:    -9.63
@<TRIPOS>ATOM
      1 C1        -60.7230  -21.0541  -25.4560 C.ar   1 LIG      -0.13100
      2 C2        -61.9265  -21.7294  -25.4615 C.ar   1 LIG       0.28900
      3 C3        -59.7073  -21.6382  -26.1849 C.ar   1 LIG       0.28900
      4 C4        -61.0659  -23.3545  -26.7978 C.ar   1 LIG       0.50700
      5 N1        -62.1337  -22.8863  -26.1241 N.ar   1 LIG      -0.71900
      6 N2        -59.8442  -22.7923  -26.8702 N.ar   1 LIG      -0.71900
      7 H1        -60.5847  -20.1274  -24.9154 H      1 LIG       0.11500
      8 H2        -62.7829  -21.3472  -24.9167 H      1 LIG       0.11400
      9 H3        -58.7253  -21.1809  -26.2391 H      1 LIG       0.11400
     10 H4        -61.2037  -24.2830  -27.3383 H      1 LIG       0.14100
@<TRIPOS>BOND
      1       1       2 ar
      2       1       3 ar
      3       2       5 ar
      4       3       6 ar
      5       4       5 ar
      6       4       6 ar
      7       1       7 1
      8       2       8 1
      9       3       9 1
     10       4      10 1
@<TRIPOS>ALT_TYPE
CGenFF_4.0_ALT_TYPE_SET
CGenFF_4.0 1 CG2R61 2 CG2R61 3 CG2R61 4 CG2R64 5 NG2R62 6 NG2R62 7 HGR61 8 HGR62 9 HGR62 10 HGR62
@<TRIPOS>MOLECULE
pyrimidine
 10 10 0 0 0
****
USER_CHARGES
INVALID_CHARGES
Pose:  32 Cluster:  32 Fr_nu: 4797378 TotEn:    -9.59
@<TRIPOS>ATOM
      1 C1        -51.1345    8.9685  -31.4692 C.ar   1 LIG      -0.13100
      2 C2        -51.1670    9.3693  -30.1490 C.ar   1 LIG       0.28900
      3 C3        -50.3044    7.9024  -31.7492 C.ar   1 LIG       0.28900
      4 C4        -49.6777    7.7529  -29.5693 C.ar   1 LIG       0.50700
      5 N1        -50.4489    8.7819  -29.1695 N.ar   1 LIG      -0.71900
      6 N2        -49.5588    7.2686  -30.8203 N.ar   1 LIG      -0.71900
      7 H1        -51.7214    9.4582  -32.2347 H      1 LIG       0.11500
      8 H2        -51.7902   10.1990  -29.8333 H      1 LIG       0.11400
      9 H3        -50.2126    7.5170  -32.7589 H      1 LIG       0.11400
     10 H4        -49.0891    7.2631  -28.8032 H      1 LIG       0.14100
@<TRIPOS>BOND
      1       1       2 ar
      2       1       3 ar
      3       2       5 ar
      4       3       6 ar
      5       4       5 ar
      6       4       6 ar
      7       1       7 1
      8       2       8 1
      9       3       9 1
     10       4      10 1
@<TRIPOS>ALT_TYPE
CGenFF_4.0_ALT_TYPE_SET
CGenFF_4.0 1 CG2R61 2 CG2R61 3 CG2R61 4 CG2R64 5 NG2R62 6 NG2R62 7 HGR61 8 HGR62 9 HGR62 10 HGR62
@<TRIPOS>MOLECULE
pyrimidine
 10 10 0 0 0
****
USER_CHARGES
INVALID_CHARGES
Pose:  33 Cluster:  33 Fr_nu:  54258 TotEn:    -9.53
@<TRIPOS>ATOM
      1 C1        -76.9767   -9.5157  -56.3579 C.ar   1 LIG      -0.13100
      2 C2        -76.9064   -8.4160  -55.5271 C.ar   1 LIG       0.28900
      3 C3        -75.7703  -10.1122  -56.6621 C.ar   1 LIG       0.28900
      4 C4        -74.6443   -8.5969  -55.3960 C.ar   1 LIG       0.50700
      5 N1        -75.7528   -7.9277  -55.0260 N.ar   1 LIG      -0.71900
      6 N2        -74.5807   -9.6776  -56.1971 N.ar   1 LIG      -0.71900
      7 H1        -77.9164   -9.8858  -56.7456 H      1 LIG       0.11500
      8 H2        -77.8029   -7.8811  -55.2329 H      1 LIG       0.11400
      9 H3        -75.7253  -10.9821  -57.3084 H      1 LIG       0.11400
     10 H4        -73.7033   -8.2258  -55.0088 H      1 LIG       0.14100
@<TRIPOS>BOND
      1       1       2 ar
      2       1       3 ar
      3       2       5 ar
      4       3       6 ar
      5       4       5 ar
      6       4       6 ar
      7       1       7 1
      8       2       8 1
      9       3       9 1
     10       4      10 1
@<TRIPOS>ALT_TYPE
CGenFF_4.0_ALT_TYPE_SET
CGenFF_4.0 1 CG2R61 2 CG2R61 3 CG2R61 4 CG2R64 5 NG2R62 6 NG2R62 7 HGR61 8 HGR62 9 HGR62 10 HGR62
@<TRIPOS>MOLECULE
pyrimidine
 10 10 0 0 0
****
USER_CHARGES
INVALID_CHARGES
Pose:  34 Cluster:  34 Fr_nu: 139923 TotEn:    -9.36
@<TRIPOS>ATOM
      1 C1        -74.1222  -22.9112  -43.6837 C.ar   1 LIG      -0.13100
      2 C2        -73.3922  -23.7253  -44.5257 C.ar   1 LIG       0.28900
      3 C3        -75.4733  -22.8326  -43.9525 C.ar   1 LIG       0.28900
      4 C4        -75.2572  -24.2547  -45.7126 C.ar   1 LIG       0.50700
      5 N1        -73.9295  -24.4142  -45.5538 N.ar   1 LIG      -0.71900
      6 N2        -76.0764  -23.4930  -44.9626 N.ar   1 LIG      -0.71900
      7 H1        -73.6649  -22.3699  -42.8664 H      1 LIG       0.11500
      8 H2        -72.3230  -23.8495  -44.3927 H      1 LIG       0.11400
      9 H3        -76.1280  -22.2170  -43.3452 H      1 LIG       0.11400
     10 H4        -75.7150  -24.7957  -46.5316 H      1 LIG       0.14100
@<TRIPOS>BOND
      1       1       2 ar
      2       1       3 ar
      3       2       5 ar
      4       3       6 ar
      5       4       5 ar
      6       4       6 ar
      7       1       7 1
      8       2       8 1
      9       3       9 1
     10       4      10 1
@<TRIPOS>ALT_TYPE
CGenFF_4.0_ALT_TYPE_SET
CGenFF_4.0 1 CG2R61 2 CG2R61 3 CG2R61 4 CG2R64 5 NG2R62 6 NG2R62 7 HGR61 8 HGR62 9 HGR62 10 HGR62
@<TRIPOS>MOLECULE
pyrimidine
 10 10 0 0 0
****
USER_CHARGES
INVALID_CHARGES
Pose:  35 Cluster:  35 Fr_nu:   9303 TotEn:    -9.31
@<TRIPOS>ATOM
      1 C1        -70.7246    2.7872  -48.7897 C.ar   1 LIG      -0.13100
      2 C2        -70.7461    3.9185  -49.5797 C.ar   1 LIG       0.28900
      3 C3        -70.3363    2.9808  -47.4799 C.ar   1 LIG       0.28900
      4 C4        -70.0546    5.2075  -47.8397 C.ar   1 LIG       0.50700
      5 N1        -70.4160    5.1490  -49.1356 N.ar   1 LIG      -0.71900
      6 N2        -69.9930    4.1816  -46.9694 N.ar   1 LIG      -0.71900
      7 H1        -70.9945    1.8120  -49.1725 H      1 LIG       0.11500
      8 H2        -71.0380    3.8649  -50.6229 H      1 LIG       0.11400
      9 H3        -70.2882    2.1505  -46.7837 H      1 LIG       0.11400
     10 H4        -69.7832    6.1836  -47.4566 H      1 LIG       0.14100
@<TRIPOS>BOND
      1       1       2 ar
      2       1       3 ar
      3       2       5 ar
      4       3       6 ar
      5       4       5 ar
      6       4       6 ar
      7       1       7 1
      8       2       8 1
      9       3       9 1
     10       4      10 1
@<TRIPOS>ALT_TYPE
CGenFF_4.0_ALT_TYPE_SET
CGenFF_4.0 1 CG2R61 2 CG2R61 3 CG2R61 4 CG2R64 5 NG2R62 6 NG2R62 7 HGR61 8 HGR62 9 HGR62 10 HGR62
@<TRIPOS>MOLECULE
pyrimidine
 10 10 0 0 0
****
USER_CHARGES
INVALID_CHARGES
Pose:  36 Cluster:  36 Fr_nu: 105421 TotEn:    -9.09
@<TRIPOS>ATOM
      1 C1        -75.4509  -10.9438  -53.5690 C.ar   1 LIG      -0.13100
      2 C2        -76.6378  -10.3339  -53.9211 C.ar   1 LIG       0.28900
      3 C3        -74.3191  -10.1645  -53.6945 C.ar   1 LIG       0.28900
      4 C4        -75.5512   -8.4062  -54.4410 C.ar   1 LIG       0.50700
      5 N1        -76.7247   -9.0620  -54.3626 N.ar   1 LIG      -0.71900
      6 N2        -74.3326   -8.8873  -54.1290 N.ar   1 LIG      -0.71900
      7 H1        -75.4104  -11.9662  -53.2179 H      1 LIG       0.11500
      8 H2        -77.5797  -10.8676  -53.8559 H      1 LIG       0.11400
      9 H3        -73.3403  -10.5577  -53.4421 H      1 LIG       0.11400
     10 H4        -75.5913   -7.3829  -54.7936 H      1 LIG       0.14100
@<TRIPOS>BOND
      1       1       2 ar
      2       1       3 ar
      3       2       5 ar
      4       3       6 ar
      5       4       5 ar
      6       4       6 ar
      7       1       7 1
      8       2       8 1
      9       3       9 1
     10       4      10 1
@<TRIPOS>ALT_TYPE
CGenFF_4.0_ALT_TYPE_SET
CGenFF_4.0 1 CG2R61 2 CG2R61 3 CG2R61 4 CG2R64 5 NG2R62 6 NG2R62 7 HGR61 8 HGR62 9 HGR62 10 HGR62
@<TRIPOS>MOLECULE
pyrimidine
 10 10 0 0 0
****
USER_CHARGES
INVALID_CHARGES
Pose:  37 Cluster:  37 Fr_nu: 1140817 TotEn:    -9.05
@<TRIPOS>ATOM
      1 C1        -79.7395  -20.9011  -32.2232 C.ar   1 LIG      -0.13100
      2 C2        -80.7004  -21.8900  -32.2815 C.ar   1 LIG       0.28900
      3 C3        -79.3847  -20.4873  -30.9556 C.ar   1 LIG       0.28900
      4 C4        -80.8463  -21.9514  -30.0139 C.ar   1 LIG       0.50700
      5 N1        -81.2771  -22.4396  -31.1926 N.ar   1 LIG      -0.71900
      6 N2        -79.9199  -20.9924  -29.8248 N.ar   1 LIG      -0.71900
      7 H1        -79.2937  -20.4779  -33.1134 H      1 LIG       0.11500
      8 H2        -81.0434  -22.2789  -33.2340 H      1 LIG       0.11400
      9 H3        -78.6382  -19.7141  -30.8098 H      1 LIG       0.11400
     10 H4        -81.2934  -22.3743  -29.1225 H      1 LIG       0.14100
@<TRIPOS>BOND
      1       1       2 ar
      2       1       3 ar
      3       2       5 ar
      4       3       6 ar
      5       4       5 ar
      6       4       6 ar
      7       1       7 1
      8       2       8 1
      9       3       9 1
     10       4      10 1
@<TRIPOS>ALT_TYPE
CGenFF_4.0_ALT_TYPE_SET
CGenFF_4.0 1 CG2R61 2 CG2R61 3 CG2R61 4 CG2R64 5 NG2R62 6 NG2R62 7 HGR61 8 HGR62 9 HGR62 10 HGR62
@<TRIPOS>MOLECULE
pyrimidine
 10 10 0 0 0
****
USER_CHARGES
INVALID_CHARGES
Pose:  38 Cluster:  38 Fr_nu: 1194006 TotEn:    -8.93
@<TRIPOS>ATOM
      1 C1        -74.4635  -10.0828  -53.7933 C.ar   1 LIG      -0.13100
      2 C2        -75.0952   -8.8990  -53.4706 C.ar   1 LIG       0.28900
      3 C3        -75.1681  -11.2335  -53.5043 C.ar   1 LIG       0.28900
      4 C4        -76.9045  -10.0226  -52.6763 C.ar   1 LIG       0.50700
      5 N1        -76.3201   -8.8319  -52.9091 N.ar   1 LIG      -0.71900
      6 N2        -76.3952  -11.2403  -52.9436 N.ar   1 LIG      -0.71900
      7 H1        -73.4801  -10.1070  -54.2432 H      1 LIG       0.11500
      8 H2        -74.6191   -7.9431  -53.6605 H      1 LIG       0.11400
      9 H3        -74.7524  -12.2114  -53.7215 H      1 LIG       0.11400
     10 H4        -77.8887   -9.9985  -52.2248 H      1 LIG       0.14100
@<TRIPOS>BOND
      1       1       2 ar
      2       1       3 ar
      3       2       5 ar
      4       3       6 ar
      5       4       5 ar
      6       4       6 ar
      7       1       7 1
      8       2       8 1
      9       3       9 1
     10       4      10 1
@<TRIPOS>ALT_TYPE
CGenFF_4.0_ALT_TYPE_SET
CGenFF_4.0 1 CG2R61 2 CG2R61 3 CG2R61 4 CG2R64 5 NG2R62 6 NG2R62 7 HGR61 8 HGR62 9 HGR62 10 HGR62
@<TRIPOS>MOLECULE
pyrimidine
 10 10 0 0 0
****
USER_CHARGES
INVALID_CHARGES
Pose:  39 Cluster:  39 Fr_nu: 4865741 TotEn:    -8.87
@<TRIPOS>ATOM
      1 C1        -51.6096  -22.9206  -35.5643 C.ar   1 LIG      -0.13100
      2 C2        -50.6581  -23.9169  -35.6444 C.ar   1 LIG       0.28900
      3 C3        -51.3286  -21.8961  -34.6837 C.ar   1 LIG       0.28900
      4 C4        -49.3582  -22.8687  -34.1021 C.ar   1 LIG       0.50700
      5 N1        -49.5166  -23.9227  -34.9251 N.ar   1 LIG      -0.71900
      6 N2        -50.2085  -21.8380  -33.9339 N.ar   1 LIG      -0.71900
      7 H1        -52.5167  -22.9415  -36.1533 H      1 LIG       0.11500
      8 H2        -50.7916  -24.7635  -36.3091 H      1 LIG       0.11400
      9 H3        -52.0176  -21.0688  -34.5523 H      1 LIG       0.11400
     10 H4        -48.4505  -22.8481  -33.5114 H      1 LIG       0.14100
@<TRIPOS>BOND
      1       1       2 ar
      2       1       3 ar
      3       2       5 ar
      4       3       6 ar
      5       4       5 ar
      6       4       6 ar
      7       1       7 1
      8       2       8 1
      9       3       9 1
     10       4      10 1
@<TRIPOS>ALT_TYPE
CGenFF_4.0_ALT_TYPE_SET
CGenFF_4.0 1 CG2R61 2 CG2R61 3 CG2R61 4 CG2R64 5 NG2R62 6 NG2R62 7 HGR61 8 HGR62 9 HGR62 10 HGR62
@<TRIPOS>MOLECULE
pyrimidine
 10 10 0 0 0
****
USER_CHARGES
INVALID_CHARGES
Pose:  40 Cluster:  40 Fr_nu:  99197 TotEn:    -8.52
@<TRIPOS>ATOM
      1 C1        -74.4469  -22.7034  -43.2201 C.ar   1 LIG      -0.13100
      2 C2        -75.4783  -23.4673  -43.7273 C.ar   1 LIG       0.28900
      3 C3        -73.1751  -23.1138  -43.5636 C.ar   1 LIG       0.28900
      4 C4        -74.0074  -24.8484  -44.7742 C.ar   1 LIG       0.50700
      5 N1        -75.2938  -24.5503  -44.5105 N.ar   1 LIG      -0.71900
      6 N2        -72.9177  -24.1857  -44.3415 N.ar   1 LIG      -0.71900
      7 H1        -74.6240  -21.8393  -42.5939 H      1 LIG       0.11500
      8 H2        -76.5124  -23.2222  -43.5110 H      1 LIG       0.11400
      9 H3        -72.3013  -22.5762  -43.2117 H      1 LIG       0.11400
     10 H4        -73.8298  -25.7142  -45.4003 H      1 LIG       0.14100
@<TRIPOS>BOND
      1       1       2 ar
      2       1       3 ar
      3       2       5 ar
      4       3       6 ar
      5       4       5 ar
      6       4       6 ar
      7       1       7 1
      8       2       8 1
      9       3       9 1
     10       4      10 1
@<TRIPOS>ALT_TYPE
CGenFF_4.0_ALT_TYPE_SET
CGenFF_4.0 1 CG2R61 2 CG2R61 3 CG2R61 4 CG2R64 5 NG2R62 6 NG2R62 7 HGR61 8 HGR62 9 HGR62 10 HGR62
@<TRIPOS>MOLECULE
pyrimidine
 10 10 0 0 0
****
USER_CHARGES
INVALID_CHARGES
Pose:  41 Cluster:  41 Fr_nu: 770416 TotEn:    -8.50
@<TRIPOS>ATOM
      1 C1        -75.3506   -7.7921  -56.6112 C.ar   1 LIG      -0.13100
      2 C2        -76.1600   -7.8836  -55.4972 C.ar   1 LIG       0.28900
      3 C3        -74.1577   -8.4822  -56.5408 C.ar   1 LIG       0.28900
      4 C4        -74.6500   -9.2200  -54.4479 C.ar   1 LIG       0.50700
      5 N1        -75.8396   -8.5914  -54.3941 N.ar   1 LIG      -0.71900
      6 N2        -73.7739   -9.2087  -55.4707 N.ar   1 LIG      -0.71900
      7 H1        -75.6328   -7.2168  -57.4827 H      1 LIG       0.11500
      8 H2        -77.1171   -7.3748  -55.4600 H      1 LIG       0.11400
      9 H3        -73.4560   -8.4689  -57.3677 H      1 LIG       0.11400
     10 H4        -74.3667   -9.7952  -53.5750 H      1 LIG       0.14100
@<TRIPOS>BOND
      1       1       2 ar
      2       1       3 ar
      3       2       5 ar
      4       3       6 ar
      5       4       5 ar
      6       4       6 ar
      7       1       7 1
      8       2       8 1
      9       3       9 1
     10       4      10 1
@<TRIPOS>ALT_TYPE
CGenFF_4.0_ALT_TYPE_SET
CGenFF_4.0 1 CG2R61 2 CG2R61 3 CG2R61 4 CG2R64 5 NG2R62 6 NG2R62 7 HGR61 8 HGR62 9 HGR62 10 HGR62
@<TRIPOS>MOLECULE
pyrimidine
 10 10 0 0 0
****
USER_CHARGES
INVALID_CHARGES
Pose:  42 Cluster:  42 Fr_nu: 104205 TotEn:    -8.24
@<TRIPOS>ATOM
      1 C1        -74.3117   -8.8230  -54.1290 C.ar   1 LIG      -0.13100
      2 C2        -75.6870   -8.8245  -54.2434 C.ar   1 LIG       0.28900
      3 C3        -73.6136   -8.8558  -55.3188 C.ar   1 LIG       0.28900
      4 C4        -75.5485   -8.8855  -56.5115 C.ar   1 LIG       0.50700
      5 N1        -76.3409   -8.8554  -55.4231 N.ar   1 LIG      -0.71900
      6 N2        -74.2019   -8.8879  -56.5325 N.ar   1 LIG      -0.71900
      7 H1        -73.8134   -8.7980  -53.1692 H      1 LIG       0.11500
      8 H2        -76.3199   -8.8004  -53.3629 H      1 LIG       0.11400
      9 H3        -72.5290   -8.8580  -55.3293 H      1 LIG       0.11400
     10 H4        -76.0472   -8.9117  -57.4726 H      1 LIG       0.14100
@<TRIPOS>BOND
      1       1       2 ar
      2       1       3 ar
      3       2       5 ar
      4       3       6 ar
      5       4       5 ar
      6       4       6 ar
      7       1       7 1
      8       2       8 1
      9       3       9 1
     10       4      10 1
@<TRIPOS>ALT_TYPE
CGenFF_4.0_ALT_TYPE_SET
CGenFF_4.0 1 CG2R61 2 CG2R61 3 CG2R61 4 CG2R64 5 NG2R62 6 NG2R62 7 HGR61 8 HGR62 9 HGR62 10 HGR62
@<TRIPOS>MOLECULE
pyrimidine
 10 10 0 0 0
****
USER_CHARGES
INVALID_CHARGES
Pose:  43 Cluster:  43 Fr_nu: 558109 TotEn:    -7.91
@<TRIPOS>ATOM
      1 C1        -79.2704  -19.8624  -31.8470 C.ar   1 LIG      -0.13100
      2 C2        -79.4874  -18.8109  -30.9800 C.ar   1 LIG       0.28900
      3 C3        -80.3999  -20.5400  -32.2583 C.ar   1 LIG       0.28900
      4 C4        -81.7302  -19.1793  -31.0149 C.ar   1 LIG       0.50700
      5 N1        -80.7085  -18.4405  -30.5419 N.ar   1 LIG      -0.71900
      6 N2        -81.6499  -20.2244  -31.8605 N.ar   1 LIG      -0.71900
      7 H1        -78.2794  -20.1378  -32.1821 H      1 LIG       0.11500
      8 H2        -78.6602  -18.2197  -30.6024 H      1 LIG       0.11400
      9 H3        -80.3288  -21.3813  -32.9391 H      1 LIG       0.11400
     10 H4        -82.7224  -18.9046  -30.6786 H      1 LIG       0.14100
@<TRIPOS>BOND
      1       1       2 ar
      2       1       3 ar
      3       2       5 ar
      4       3       6 ar
      5       4       5 ar
      6       4       6 ar
      7       1       7 1
      8       2       8 1
      9       3       9 1
     10       4      10 1
@<TRIPOS>ALT_TYPE
CGenFF_4.0_ALT_TYPE_SET
CGenFF_4.0 1 CG2R61 2 CG2R61 3 CG2R61 4 CG2R64 5 NG2R62 6 NG2R62 7 HGR61 8 HGR62 9 HGR62 10 HGR62
@<TRIPOS>MOLECULE
pyrimidine
 10 10 0 0 0
****
USER_CHARGES
INVALID_CHARGES
Pose:  44 Cluster:  44 Fr_nu: 1649622 TotEn:    -7.59
@<TRIPOS>ATOM
      1 C1        -55.3695    2.6791  -40.3102 C.ar   1 LIG      -0.13100
      2 C2        -55.9637    1.5655  -40.8680 C.ar   1 LIG       0.28900
      3 C3        -56.1217    3.3474  -39.3660 C.ar   1 LIG       0.28900
      4 C4        -57.8290    1.8656  -39.6041 C.ar   1 LIG       0.50700
      5 N1        -57.1965    1.1287  -40.5370 N.ar   1 LIG      -0.71900
      6 N2        -57.3597    2.9672  -38.9876 N.ar   1 LIG      -0.71900
      7 H1        -54.3786    3.0070  -40.5948 H      1 LIG       0.11500
      8 H2        -55.4491    0.9761  -41.6192 H      1 LIG       0.11400
      9 H3        -55.7385    4.2344  -38.8733 H      1 LIG       0.11400
     10 H4        -58.8215    1.5382  -39.3198 H      1 LIG       0.14100
@<TRIPOS>BOND
      1       1       2 ar
      2       1       3 ar
      3       2       5 ar
      4       3       6 ar
      5       4       5 ar
      6       4       6 ar
      7       1       7 1
      8       2       8 1
      9       3       9 1
     10       4      10 1
@<TRIPOS>ALT_TYPE
CGenFF_4.0_ALT_TYPE_SET
CGenFF_4.0 1 CG2R61 2 CG2R61 3 CG2R61 4 CG2R64 5 NG2R62 6 NG2R62 7 HGR61 8 HGR62 9 HGR62 10 HGR62
@<TRIPOS>MOLECULE
pyrimidine
 10 10 0 0 0
****
USER_CHARGES
INVALID_CHARGES
Pose:  45 Cluster:  45 Fr_nu: 1056456 TotEn:    -7.58
@<TRIPOS>ATOM
      1 C1        -75.5238  -10.4512  -55.0515 C.ar   1 LIG      -0.13100
      2 C2        -75.0988   -9.6578  -56.0976 C.ar   1 LIG       0.28900
      3 C3        -74.9866  -10.1496  -53.8168 C.ar   1 LIG       0.28900
      4 C4        -73.7663   -8.4508  -54.7067 C.ar   1 LIG       0.50700
      5 N1        -74.2178   -8.6452  -55.9603 N.ar   1 LIG      -0.71900
      6 N2        -74.1019   -9.1527  -53.6074 N.ar   1 LIG      -0.71900
      7 H1        -76.2318  -11.2572  -55.1904 H      1 LIG       0.11500
      8 H2        -75.4661   -9.8195  -57.1052 H      1 LIG       0.11400
      9 H3        -75.2604  -10.7189  -52.9352 H      1 LIG       0.11400
     10 H4        -73.0566   -7.6445  -54.5675 H      1 LIG       0.14100
@<TRIPOS>BOND
      1       1       2 ar
      2       1       3 ar
      3       2       5 ar
      4       3       6 ar
      5       4       5 ar
      6       4       6 ar
      7       1       7 1
      8       2       8 1
      9       3       9 1
     10       4      10 1
@<TRIPOS>ALT_TYPE
CGenFF_4.0_ALT_TYPE_SET
CGenFF_4.0 1 CG2R61 2 CG2R61 3 CG2R61 4 CG2R64 5 NG2R62 6 NG2R62 7 HGR61 8 HGR62 9 HGR62 10 HGR62
@<TRIPOS>MOLECULE
pyrimidine
 10 10 0 0 0
****
USER_CHARGES
INVALID_CHARGES
Pose:  46 Cluster:  46 Fr_nu: 1984152 TotEn:    -7.28
@<TRIPOS>ATOM
      1 C1        -73.6052  -23.2877  -42.0101 C.ar   1 LIG      -0.13100
      2 C2        -72.8947  -24.3713  -42.4848 C.ar   1 LIG       0.28900
      3 C3        -74.3871  -22.6328  -42.9395 C.ar   1 LIG       0.28900
      4 C4        -73.7361  -24.0710  -44.5750 C.ar   1 LIG       0.50700
      5 N1        -72.9369  -24.7922  -43.7660 N.ar   1 LIG      -0.71900
      6 N2        -74.4764  -22.9986  -44.2351 N.ar   1 LIG      -0.71900
      7 H1        -73.5524  -22.9720  -40.9768 H      1 LIG       0.11500
      8 H2        -72.2526  -24.9482  -41.8281 H      1 LIG       0.11400
      9 H3        -74.9809  -21.7694  -42.6598 H      1 LIG       0.11400
     10 H4        -73.7882  -24.3862  -45.6100 H      1 LIG       0.14100
@<TRIPOS>BOND
      1       1       2 ar
      2       1       3 ar
      3       2       5 ar
      4       3       6 ar
      5       4       5 ar
      6       4       6 ar
      7       1       7 1
      8       2       8 1
      9       3       9 1
     10       4      10 1
@<TRIPOS>ALT_TYPE
CGenFF_4.0_ALT_TYPE_SET
CGenFF_4.0 1 CG2R61 2 CG2R61 3 CG2R61 4 CG2R64 5 NG2R62 6 NG2R62 7 HGR61 8 HGR62 9 HGR62 10 HGR62
@<TRIPOS>MOLECULE
pyrimidine
 10 10 0 0 0
****
USER_CHARGES
INVALID_CHARGES
Pose:  47 Cluster:  47 Fr_nu:  22102 TotEn:    -6.92
@<TRIPOS>ATOM
      1 C1        -75.9305   -8.3772  -54.9926 C.ar   1 LIG      -0.13100
      2 C2        -76.4517   -9.3038  -54.1126 C.ar   1 LIG       0.28900
      3 C3        -74.5654   -8.4377  -55.1841 C.ar   1 LIG       0.28900
      4 C4        -74.3887  -10.1804  -53.7354 C.ar   1 LIG       0.50700
      5 N1        -75.7070  -10.2232  -53.4643 N.ar   1 LIG      -0.71900
      6 N2        -73.7610   -9.3296  -54.5695 N.ar   1 LIG      -0.71900
      7 H1        -76.5517   -7.6505  -55.4989 H      1 LIG       0.11500
      8 H2        -77.5145   -9.3330  -53.8983 H      1 LIG       0.11400
      9 H3        -74.0654   -7.7494  -55.8569 H      1 LIG       0.11400
     10 H4        -73.7664  -10.9071  -53.2276 H      1 LIG       0.14100
@<TRIPOS>BOND
      1       1       2 ar
      2       1       3 ar
      3       2       5 ar
      4       3       6 ar
      5       4       5 ar
      6       4       6 ar
      7       1       7 1
      8       2       8 1
      9       3       9 1
     10       4      10 1
@<TRIPOS>ALT_TYPE
CGenFF_4.0_ALT_TYPE_SET
CGenFF_4.0 1 CG2R61 2 CG2R61 3 CG2R61 4 CG2R64 5 NG2R62 6 NG2R62 7 HGR61 8 HGR62 9 HGR62 10 HGR62
@<TRIPOS>MOLECULE
pyrimidine
 10 10 0 0 0
****
USER_CHARGES
INVALID_CHARGES
Pose:  48 Cluster:  48 Fr_nu: 618142 TotEn:    -6.61
@<TRIPOS>ATOM
      1 C1        -75.3254   -9.2200  -52.0380 C.ar   1 LIG      -0.13100
      2 C2        -76.2143  -10.2754  -52.0164 C.ar   1 LIG       0.28900
      3 C3        -75.3252   -8.4630  -53.1917 C.ar   1 LIG       0.28900
      4 C4        -76.9490   -9.7647  -54.1060 C.ar   1 LIG       0.50700
      5 N1        -77.0439  -10.5776  -53.0366 N.ar   1 LIG      -0.71900
      6 N2        -76.1265   -8.7080  -54.2492 N.ar   1 LIG      -0.71900
      7 H1        -74.6712   -9.0006  -51.2049 H      1 LIG       0.11500
      8 H2        -76.2859  -10.9266  -51.1521 H      1 LIG       0.11400
      9 H3        -74.6602   -7.6133  -53.3013 H      1 LIG       0.11400
     10 H4        -77.6032   -9.9849  -54.9407 H      1 LIG       0.14100
@<TRIPOS>BOND
      1       1       2 ar
      2       1       3 ar
      3       2       5 ar
      4       3       6 ar
      5       4       5 ar
      6       4       6 ar
      7       1       7 1
      8       2       8 1
      9       3       9 1
     10       4      10 1
@<TRIPOS>ALT_TYPE
CGenFF_4.0_ALT_TYPE_SET
CGenFF_4.0 1 CG2R61 2 CG2R61 3 CG2R61 4 CG2R64 5 NG2R62 6 NG2R62 7 HGR61 8 HGR62 9 HGR62 10 HGR62
@<TRIPOS>MOLECULE
pyrimidine
 10 10 0 0 0
****
USER_CHARGES
INVALID_CHARGES
Pose:  49 Cluster:  49 Fr_nu: 1114182 TotEn:    -6.50
@<TRIPOS>ATOM
      1 C1        -75.0782   -9.8450  -53.2717 C.ar   1 LIG      -0.13100
      2 C2        -75.0318  -10.6790  -54.3702 C.ar   1 LIG       0.28900
      3 C3        -75.0170   -8.4938  -53.5449 C.ar   1 LIG       0.28900
      4 C4        -74.8819   -8.9000  -55.7773 C.ar   1 LIG       0.50700
      5 N1        -74.9334  -10.2388  -55.6418 N.ar   1 LIG      -0.71900
      6 N2        -74.9180   -7.9845  -54.7903 N.ar   1 LIG      -0.71900
      7 H1        -75.1572  -10.2256  -52.2622 H      1 LIG       0.11500
      8 H2        -75.0735  -11.7566  -54.2545 H      1 LIG       0.11400
      9 H3        -75.0461   -7.7612  -52.7456 H      1 LIG       0.11400
     10 H4        -74.8017   -8.5187  -56.7879 H      1 LIG       0.14100
@<TRIPOS>BOND
      1       1       2 ar
      2       1       3 ar
      3       2       5 ar
      4       3       6 ar
      5       4       5 ar
      6       4       6 ar
      7       1       7 1
      8       2       8 1
      9       3       9 1
     10       4      10 1
@<TRIPOS>ALT_TYPE
CGenFF_4.0_ALT_TYPE_SET
CGenFF_4.0 1 CG2R61 2 CG2R61 3 CG2R61 4 CG2R64 5 NG2R62 6 NG2R62 7 HGR61 8 HGR62 9 HGR62 10 HGR62
@<TRIPOS>MOLECULE
pyrimidine
 10 10 0 0 0
****
USER_CHARGES
INVALID_CHARGES
Pose:  50 Cluster:  50 Fr_nu: 4091192 TotEn:    -6.22
@<TRIPOS>ATOM
      1 C1        -52.5399  -22.0274  -34.6823 C.ar   1 LIG      -0.13100
      2 C2        -52.6041  -23.3039  -34.1617 C.ar   1 LIG       0.28900
      3 C3        -51.3494  -21.3596  -34.4806 C.ar   1 LIG       0.28900
      4 C4        -50.4822  -23.1390  -33.3633 C.ar   1 LIG       0.50700
      5 N1        -51.5903  -23.8929  -33.4942 N.ar   1 LIG      -0.71900
      6 N2        -50.2960  -21.8870  -33.8231 N.ar   1 LIG      -0.71900
      7 H1        -53.3690  -21.5795  -35.2136 H      1 LIG       0.11500
      8 H2        -53.4996  -23.9061  -34.2703 H      1 LIG       0.11400
      9 H3        -51.2056  -20.3511  -34.8530 H      1 LIG       0.11400
     10 H4        -49.6524  -23.5869  -32.8304 H      1 LIG       0.14100
@<TRIPOS>BOND
      1       1       2 ar
      2       1       3 ar
      3       2       5 ar
      4       3       6 ar
      5       4       5 ar
      6       4       6 ar
      7       1       7 1
      8       2       8 1
      9       3       9 1
     10       4      10 1
@<TRIPOS>ALT_TYPE
CGenFF_4.0_ALT_TYPE_SET
CGenFF_4.0 1 CG2R61 2 CG2R61 3 CG2R61 4 CG2R64 5 NG2R62 6 NG2R62 7 HGR61 8 HGR62 9 HGR62 10 HGR62
@<TRIPOS>MOLECULE
pyrimidine
 10 10 0 0 0
****
USER_CHARGES
INVALID_CHARGES
Pose:  51 Cluster:  51 Fr_nu: 4882717 TotEn:    -6.03
@<TRIPOS>ATOM
      1 C1        -48.8339  -23.6697  -34.2159 C.ar   1 LIG      -0.13100
      2 C2        -48.6575  -22.3065  -34.0932 C.ar   1 LIG       0.28900
      3 C3        -50.1350  -24.0888  -34.4043 C.ar   1 LIG       0.28900
      4 C4        -50.8885  -21.9452  -34.3363 C.ar   1 LIG       0.50700
      5 N1        -49.6661  -21.4122  -34.1488 N.ar   1 LIG      -0.71900
      6 N2        -51.1905  -23.2509  -34.4696 N.ar   1 LIG      -0.71900
      7 H1        -48.0062  -24.3646  -34.1672 H      1 LIG       0.11500
      8 H2        -47.6703  -21.8834  -33.9421 H      1 LIG       0.11400
      9 H3        -50.3721  -25.1418  -34.5106 H      1 LIG       0.11400
     10 H4        -51.7175  -21.2498  -34.3840 H      1 LIG       0.14100
@<TRIPOS>BOND
      1       1       2 ar
      2       1       3 ar
      3       2       5 ar
      4       3       6 ar
      5       4       5 ar
      6       4       6 ar
      7       1       7 1
      8       2       8 1
      9       3       9 1
     10       4      10 1
@<TRIPOS>ALT_TYPE
CGenFF_4.0_ALT_TYPE_SET
CGenFF_4.0 1 CG2R61 2 CG2R61 3 CG2R61 4 CG2R64 5 NG2R62 6 NG2R62 7 HGR61 8 HGR62 9 HGR62 10 HGR62
@<TRIPOS>MOLECULE
pyrimidine
 10 10 0 0 0
****
USER_CHARGES
INVALID_CHARGES
Pose:  52 Cluster:  52 Fr_nu: 4771077 TotEn:    -5.61
@<TRIPOS>ATOM
      1 C1        -86.8425  -35.8399  -34.0292 C.ar   1 LIG      -0.13100
      2 C2        -86.5848  -35.4030  -32.7458 C.ar   1 LIG       0.28900
      3 C3        -87.5741  -34.9760  -34.8183 C.ar   1 LIG       0.28900
      4 C4        -87.7078  -33.4637  -33.1266 C.ar   1 LIG       0.50700
      5 N1        -87.0037  -34.2162  -32.2597 N.ar   1 LIG      -0.71900
      6 N2        -88.0245  -33.7758  -34.3978 N.ar   1 LIG      -0.71900
      7 H1        -86.4941  -36.7972  -34.3929 H      1 LIG       0.11500
      8 H2        -86.0172  -36.0139  -32.0522 H      1 LIG       0.11400
      9 H3        -87.8264  -35.2332  -35.8414 H      1 LIG       0.11400
     10 H4        -88.0577  -32.5056  -32.7623 H      1 LIG       0.14100
@<TRIPOS>BOND
      1       1       2 ar
      2       1       3 ar
      3       2       5 ar
      4       3       6 ar
      5       4       5 ar
      6       4       6 ar
      7       1       7 1
      8       2       8 1
      9       3       9 1
     10       4      10 1
@<TRIPOS>ALT_TYPE
CGenFF_4.0_ALT_TYPE_SET
CGenFF_4.0 1 CG2R61 2 CG2R61 3 CG2R61 4 CG2R64 5 NG2R62 6 NG2R62 7 HGR61 8 HGR62 9 HGR62 10 HGR62
@<TRIPOS>MOLECULE
pyrimidine
 10 10 0 0 0
****
USER_CHARGES
INVALID_CHARGES
Pose:  53 Cluster:  53 Fr_nu: 4882367 TotEn:    -4.71
@<TRIPOS>ATOM
      1 C1        -51.2578  -22.5931  -35.4290 C.ar   1 LIG      -0.13100
      2 C2        -50.2587  -22.6892  -36.3762 C.ar   1 LIG       0.28900
      3 C3        -50.9444  -21.8596  -34.3031 C.ar   1 LIG       0.28900
      4 C4        -48.8606  -21.4284  -35.1023 C.ar   1 LIG       0.50700
      5 N1        -49.0438  -22.1173  -36.2448 N.ar   1 LIG      -0.71900
      6 N2        -49.7512  -21.2615  -34.1060 N.ar   1 LIG      -0.71900
      7 H1        -52.2235  -23.0625  -35.5605 H      1 LIG       0.11500
      8 H2        -50.4124  -23.2457  -37.2943 H      1 LIG       0.11400
      9 H3        -51.6658  -21.7290  -33.5037 H      1 LIG       0.11400
     10 H4        -47.8934  -20.9593  -34.9699 H      1 LIG       0.14100
@<TRIPOS>BOND
      1       1       2 ar
      2       1       3 ar
      3       2       5 ar
      4       3       6 ar
      5       4       5 ar
      6       4       6 ar
      7       1       7 1
      8       2       8 1
      9       3       9 1
     10       4      10 1
@<TRIPOS>ALT_TYPE
CGenFF_4.0_ALT_TYPE_SET
CGenFF_4.0 1 CG2R61 2 CG2R61 3 CG2R61 4 CG2R64 5 NG2R62 6 NG2R62 7 HGR61 8 HGR62 9 HGR62 10 HGR62
@<TRIPOS>MOLECULE
naphtalene
 18 19 0 0 0
****
USER_CHARGES
INVALID_CHARGES
Pose:   1 Cluster:   1 Fr_nu: 242537 TotEn:   -15.02
@<TRIPOS>ATOM
      1 C1        -86.6055  -27.1158  -43.0833 C.ar   1 LIG      -0.11500
      2 C2        -86.8814  -25.7716  -42.8518 C.ar   1 LIG      -0.11500
      3 C3        -83.0054  -25.8563  -46.1041 C.ar   1 LIG      -0.11500
      4 C4        -83.2814  -24.5120  -45.8725 C.ar   1 LIG      -0.11500
      5 C5        -85.5733  -27.4779  -43.9494 C.ar   1 LIG      -0.11700
      6 C6        -86.1264  -24.7842  -43.4852 C.ar   1 LIG      -0.11700
      7 C7        -83.7604  -26.8437  -45.4705 C.ar   1 LIG      -0.11700
      8 C8        -84.3136  -24.1498  -45.0065 C.ar   1 LIG      -0.11700
      9 C9        -84.8031  -26.4973  -44.5957 C.ar   1 LIG       0.00400
     10 C10       -85.0838  -25.1304  -44.3602 C.ar   1 LIG       0.00400
     11 H1        -87.1940  -27.8841  -42.5903 H      1 LIG       0.11500
     12 H2        -87.6850  -25.4908  -42.1771 H      1 LIG       0.11500
     13 H3        -82.2017  -26.1378  -46.7787 H      1 LIG       0.11500
     14 H4        -82.6936  -23.7442  -46.3669 H      1 LIG       0.11500
     15 H5        -85.3756  -28.5348  -44.1158 H      1 LIG       0.11500
     16 H6        -86.3594  -23.7396  -43.2891 H      1 LIG       0.11500
     17 H7        -83.5268  -27.8881  -45.6662 H      1 LIG       0.11500
     18 H8        -84.5120  -23.0929  -44.8405 H      1 LIG       0.11500
@<TRIPOS>BOND
      1       1       2 ar
      2       1       5 ar
      3       2       6 ar
      4       3       4 ar
      5       3       7 ar
      6       4       8 ar
      7       5       9 ar
      8       6      10 ar
      9       7       9 ar
     10       8      10 ar
     11       9      10 ar
     12       1      11 1
     13       2      12 1
     14       3      13 1
     15       4      14 1
     16       5      15 1
     17       6      16 1
     18       7      17 1
     19       8      18 1
@<TRIPOS>ALT_TYPE
CGenFF_4.0_ALT_TYPE_SET
CGenFF_4.0 1 CG2R61 2 CG2R61 3 CG2R61 4 CG2R61 5 CG2R61 6 CG2R61 7 CG2R61 8 CG2R61 9 CG2R61 10 CG2R61 11 HGR61 12 HGR61 13 HGR61 14 HGR61 15 HGR61 16 HGR61 17 HGR61 18 HGR61
@<TRIPOS>MOLECULE
naphtalene
 18 19 0 0 0
****
USER_CHARGES
INVALID_CHARGES
Pose:   2 Cluster:   2 Fr_nu:  23822 TotEn:   -13.18
@<TRIPOS>ATOM
      1 C1        -77.0118  -10.9552  -52.3884 C.ar   1 LIG      -0.11500
      2 C2        -77.5673  -11.6204  -53.4773 C.ar   1 LIG      -0.11500
      3 C3        -74.4126   -8.1707  -55.4154 C.ar   1 LIG      -0.11500
      4 C4        -74.9681   -8.8360  -56.5043 C.ar   1 LIG      -0.11500
      5 C5        -76.0878   -9.9301  -52.5932 C.ar   1 LIG      -0.11700
      6 C6        -77.2010  -11.2632  -54.7752 C.ar   1 LIG      -0.11700
      7 C7        -74.7789   -8.5279  -54.1175 C.ar   1 LIG      -0.11700
      8 C8        -75.8920   -9.8611  -56.2996 C.ar   1 LIG      -0.11700
      9 C9        -75.7075   -9.5574  -53.8928 C.ar   1 LIG       0.00400
     10 C10       -76.2723  -10.2339  -55.0001 C.ar   1 LIG       0.00400
     11 H1        -77.2969  -11.2341  -51.3782 H      1 LIG       0.11500
     12 H2        -78.2867  -12.4181  -53.3168 H      1 LIG       0.11500
     13 H3        -73.6930   -7.3726  -55.5753 H      1 LIG       0.11500
     14 H4        -74.6815   -8.5576  -57.5142 H      1 LIG       0.11500
     15 H5        -75.6661   -9.4242  -51.7271 H      1 LIG       0.11500
     16 H6        -77.6482  -11.7964  -55.6116 H      1 LIG       0.11500
     17 H7        -74.3322   -7.9941  -53.2813 H      1 LIG       0.11500
     18 H8        -76.3133  -10.3677  -57.1656 H      1 LIG       0.11500
@<TRIPOS>BOND
      1       1       2 ar
      2       1       5 ar
      3       2       6 ar
      4       3       4 ar
      5       3       7 ar
      6       4       8 ar
      7       5       9 ar
      8       6      10 ar
      9       7       9 ar
     10       8      10 ar
     11       9      10 ar
     12       1      11 1
     13       2      12 1
     14       3      13 1
     15       4      14 1
     16       5      15 1
     17       6      16 1
     18       7      17 1
     19       8      18 1
@<TRIPOS>ALT_TYPE
CGenFF_4.0_ALT_TYPE_SET
CGenFF_4.0 1 CG2R61 2 CG2R61 3 CG2R61 4 CG2R61 5 CG2R61 6 CG2R61 7 CG2R61 8 CG2R61 9 CG2R61 10 CG2R61 11 HGR61 12 HGR61 13 HGR61 14 HGR61 15 HGR61 16 HGR61 17 HGR61 18 HGR61
@<TRIPOS>MOLECULE
naphtalene
 18 19 0 0 0
****
USER_CHARGES
INVALID_CHARGES
Pose:   3 Cluster:   3 Fr_nu:   3025 TotEn:   -12.75
@<TRIPOS>ATOM
      1 C1        -75.3586  -23.8176  -46.8958 C.ar   1 LIG      -0.11500
      2 C2        -76.2539  -23.0345  -46.1732 C.ar   1 LIG      -0.11500
      3 C3        -72.2931  -23.7983  -43.1175 C.ar   1 LIG      -0.11500
      4 C4        -73.1885  -23.0152  -42.3951 C.ar   1 LIG      -0.11500
      5 C5        -74.1482  -24.2058  -46.3205 C.ar   1 LIG      -0.11700
      6 C6        -75.9426  -22.6367  -44.8728 C.ar   1 LIG      -0.11700
      7 C7        -72.6046  -24.1961  -44.4180 C.ar   1 LIG      -0.11700
      8 C8        -74.3989  -22.6269  -42.9702 C.ar   1 LIG      -0.11700
      9 C9        -73.8183  -23.8145  -45.0127 C.ar   1 LIG       0.00400
     10 C10       -74.7288  -23.0182  -44.2781 C.ar   1 LIG       0.00400
     11 H1        -75.6013  -24.1265  -47.9083 H      1 LIG       0.11500
     12 H2        -77.1960  -22.7331  -46.6219 H      1 LIG       0.11500
     13 H3        -71.3507  -24.1003  -42.6693 H      1 LIG       0.11500
     14 H4        -72.9447  -22.7054  -41.3831 H      1 LIG       0.11500
     15 H5        -73.4633  -24.8176  -46.9041 H      1 LIG       0.11500
     16 H6        -76.6576  -22.0252  -44.3264 H      1 LIG       0.11500
     17 H7        -71.8898  -24.8082  -44.9639 H      1 LIG       0.11500
     18 H8        -75.0837  -22.0144  -42.3871 H      1 LIG       0.11500
@<TRIPOS>BOND
      1       1       2 ar
      2       1       5 ar
      3       2       6 ar
      4       3       4 ar
      5       3       7 ar
      6       4       8 ar
      7       5       9 ar
      8       6      10 ar
      9       7       9 ar
     10       8      10 ar
     11       9      10 ar
     12       1      11 1
     13       2      12 1
     14       3      13 1
     15       4      14 1
     16       5      15 1
     17       6      16 1
     18       7      17 1
     19       8      18 1
@<TRIPOS>ALT_TYPE
CGenFF_4.0_ALT_TYPE_SET
CGenFF_4.0 1 CG2R61 2 CG2R61 3 CG2R61 4 CG2R61 5 CG2R61 6 CG2R61 7 CG2R61 8 CG2R61 9 CG2R61 10 CG2R61 11 HGR61 12 HGR61 13 HGR61 14 HGR61 15 HGR61 16 HGR61 17 HGR61 18 HGR61
@<TRIPOS>MOLECULE
naphtalene
 18 19 0 0 0
****
USER_CHARGES
INVALID_CHARGES
Pose:   4 Cluster:   4 Fr_nu: 498631 TotEn:   -12.69
@<TRIPOS>ATOM
      1 C1        -60.9807   -7.5672  -56.1368 C.ar   1 LIG      -0.11500
      2 C2        -59.7982   -8.0817  -55.6133 C.ar   1 LIG      -0.11500
      3 C3        -59.9496   -3.2254  -54.1982 C.ar   1 LIG      -0.11500
      4 C4        -58.7672   -3.7400  -53.6747 C.ar   1 LIG      -0.11500
      5 C5        -61.3182   -6.2312  -55.9183 C.ar   1 LIG      -0.11700
      6 C6        -58.9488   -7.2623  -54.8694 C.ar   1 LIG      -0.11700
      7 C7        -60.7991   -4.0448  -54.9422 C.ar   1 LIG      -0.11700
      8 C8        -58.4296   -5.0759  -53.8930 C.ar   1 LIG      -0.11700
      9 C9        -60.4751   -5.3920  -55.1718 C.ar   1 LIG       0.00400
     10 C10       -59.2727   -5.9152  -54.6395 C.ar   1 LIG       0.00400
     11 H1        -61.6418   -8.2057  -56.7154 H      1 LIG       0.11500
     12 H2        -59.5363   -9.1218  -55.7842 H      1 LIG       0.11500
     13 H3        -60.2122   -2.1851  -54.0277 H      1 LIG       0.11500
     14 H4        -58.1072   -3.1014  -53.0950 H      1 LIG       0.11500
     15 H5        -62.2477   -5.8506  -56.3367 H      1 LIG       0.11500
     16 H6        -58.0294   -7.6855  -54.4701 H      1 LIG       0.11500
     17 H7        -61.7180   -3.6213  -55.3420 H      1 LIG       0.11500
     18 H8        -57.5005   -5.4570  -53.4741 H      1 LIG       0.11500
@<TRIPOS>BOND
      1       1       2 ar
      2       1       5 ar
      3       2       6 ar
      4       3       4 ar
      5       3       7 ar
      6       4       8 ar
      7       5       9 ar
      8       6      10 ar
      9       7       9 ar
     10       8      10 ar
     11       9      10 ar
     12       1      11 1
     13       2      12 1
     14       3      13 1
     15       4      14 1
     16       5      15 1
     17       6      16 1
     18       7      17 1
     19       8      18 1
@<TRIPOS>ALT_TYPE
CGenFF_4.0_ALT_TYPE_SET
CGenFF_4.0 1 CG2R61 2 CG2R61 3 CG2R61 4 CG2R61 5 CG2R61 6 CG2R61 7 CG2R61 8 CG2R61 9 CG2R61 10 CG2R61 11 HGR61 12 HGR61 13 HGR61 14 HGR61 15 HGR61 16 HGR61 17 HGR61 18 HGR61
@<TRIPOS>MOLECULE
naphtalene
 18 19 0 0 0
****
USER_CHARGES
INVALID_CHARGES
Pose:   5 Cluster:   5 Fr_nu: 237653 TotEn:   -12.68
@<TRIPOS>ATOM
      1 C1        -71.8622   -2.2487  -30.0932 C.ar   1 LIG      -0.11500
      2 C2        -70.7792   -1.3752  -30.0629 C.ar   1 LIG      -0.11500
      3 C3        -74.2717    0.8396  -32.9793 C.ar   1 LIG      -0.11500
      4 C4        -73.1886    1.7130  -32.9488 C.ar   1 LIG      -0.11500
      5 C5        -73.0039   -1.9206  -30.8249 C.ar   1 LIG      -0.11700
      6 C6        -70.8335   -0.1704  -30.7639 C.ar   1 LIG      -0.11700
      7 C7        -74.2172   -0.3655  -32.2783 C.ar   1 LIG      -0.11700
      8 C8        -72.0469    1.3850  -32.2172 C.ar   1 LIG      -0.11700
      9 C9        -73.0761   -0.7119  -31.5365 C.ar   1 LIG       0.00400
     10 C10       -71.9747    0.1763  -31.5055 C.ar   1 LIG       0.00400
     11 H1        -71.8195   -3.1864  -29.5468 H      1 LIG       0.11500
     12 H2        -69.8907   -1.6318  -29.4932 H      1 LIG       0.11500
     13 H3        -75.1606    1.0955  -33.5491 H      1 LIG       0.11500
     14 H4        -73.2324    2.6511  -33.4943 H      1 LIG       0.11500
     15 H5        -73.8387   -2.6183  -30.8341 H      1 LIG       0.11500
     16 H6        -69.9750    0.4971  -30.7265 H      1 LIG       0.11500
     17 H7        -75.0755   -1.0330  -32.3165 H      1 LIG       0.11500
     18 H8        -71.2122    2.0829  -32.2072 H      1 LIG       0.11500
@<TRIPOS>BOND
      1       1       2 ar
      2       1       5 ar
      3       2       6 ar
      4       3       4 ar
      5       3       7 ar
      6       4       8 ar
      7       5       9 ar
      8       6      10 ar
      9       7       9 ar
     10       8      10 ar
     11       9      10 ar
     12       1      11 1
     13       2      12 1
     14       3      13 1
     15       4      14 1
     16       5      15 1
     17       6      16 1
     18       7      17 1
     19       8      18 1
@<TRIPOS>ALT_TYPE
CGenFF_4.0_ALT_TYPE_SET
CGenFF_4.0 1 CG2R61 2 CG2R61 3 CG2R61 4 CG2R61 5 CG2R61 6 CG2R61 7 CG2R61 8 CG2R61 9 CG2R61 10 CG2R61 11 HGR61 12 HGR61 13 HGR61 14 HGR61 15 HGR61 16 HGR61 17 HGR61 18 HGR61
@<TRIPOS>MOLECULE
naphtalene
 18 19 0 0 0
****
USER_CHARGES
INVALID_CHARGES
Pose:   6 Cluster:   6 Fr_nu: 277340 TotEn:   -12.30
@<TRIPOS>ATOM
      1 C1        -70.0562    4.2888  -47.3035 C.ar   1 LIG      -0.11500
      2 C2        -70.8392    3.4093  -48.0454 C.ar   1 LIG      -0.11500
      3 C3        -70.0030    7.3976  -51.0459 C.ar   1 LIG      -0.11500
      4 C4        -70.7859    6.5180  -51.7877 C.ar   1 LIG      -0.11500
      5 C5        -69.6500    5.5019  -47.8601 C.ar   1 LIG      -0.11700
      6 C6        -71.2190    3.7394  -49.3465 C.ar   1 LIG      -0.11700
      7 C7        -69.6232    7.0674  -49.7446 C.ar   1 LIG      -0.11700
      8 C8        -71.1921    5.3048  -51.2312 C.ar   1 LIG      -0.11700
      9 C9        -70.0230    5.8506  -49.1685 C.ar   1 LIG       0.00400
     10 C10       -70.8191    4.9561  -49.9228 C.ar   1 LIG       0.00400
     11 H1        -69.7604    4.0310  -46.2908 H      1 LIG       0.11500
     12 H2        -71.1551    2.4652  -47.6110 H      1 LIG       0.11500
     13 H3        -69.6868    8.3420  -51.4797 H      1 LIG       0.11500
     14 H4        -71.0802    6.7756  -52.8008 H      1 LIG       0.11500
     15 H5        -69.0380    6.1739  -47.2620 H      1 LIG       0.11500
     16 H6        -71.8316    3.0370  -49.9079 H      1 LIG       0.11500
     17 H7        -69.0113    7.7703  -49.1832 H      1 LIG       0.11500
     18 H8        -71.8035    4.6323  -51.8294 H      1 LIG       0.11500
@<TRIPOS>BOND
      1       1       2 ar
      2       1       5 ar
      3       2       6 ar
      4       3       4 ar
      5       3       7 ar
      6       4       8 ar
      7       5       9 ar
      8       6      10 ar
      9       7       9 ar
     10       8      10 ar
     11       9      10 ar
     12       1      11 1
     13       2      12 1
     14       3      13 1
     15       4      14 1
     16       5      15 1
     17       6      16 1
     18       7      17 1
     19       8      18 1
@<TRIPOS>ALT_TYPE
CGenFF_4.0_ALT_TYPE_SET
CGenFF_4.0 1 CG2R61 2 CG2R61 3 CG2R61 4 CG2R61 5 CG2R61 6 CG2R61 7 CG2R61 8 CG2R61 9 CG2R61 10 CG2R61 11 HGR61 12 HGR61 13 HGR61 14 HGR61 15 HGR61 16 HGR61 17 HGR61 18 HGR61
@<TRIPOS>MOLECULE
naphtalene
 18 19 0 0 0
****
USER_CHARGES
INVALID_CHARGES
Pose:   7 Cluster:   7 Fr_nu: 540363 TotEn:   -11.92
@<TRIPOS>ATOM
      1 C1        -52.5222  -11.4997  -44.7730 C.ar   1 LIG      -0.11500
      2 C2        -52.0904  -12.2757  -45.8445 C.ar   1 LIG      -0.11500
      3 C3        -48.1038  -11.8199  -42.7610 C.ar   1 LIG      -0.11500
      4 C4        -47.6722  -12.5960  -43.8325 C.ar   1 LIG      -0.11500
      5 C5        -51.6421  -11.1896  -43.7357 C.ar   1 LIG      -0.11700
      6 C6        -50.7771  -12.7447  -45.8830 C.ar   1 LIG      -0.11700
      7 C7        -49.4172  -11.3508  -42.7225 C.ar   1 LIG      -0.11700
      8 C8        -48.5521  -12.9061  -44.8698 C.ar   1 LIG      -0.11700
      9 C9        -50.3166  -11.6533  -43.7579 C.ar   1 LIG       0.00400
     10 C10       -49.8776  -12.4425  -44.8476 C.ar   1 LIG       0.00400
     11 H1        -53.5449  -11.1353  -44.7433 H      1 LIG       0.11500
     12 H2        -52.7762  -12.5163  -46.6516 H      1 LIG       0.11500
     13 H3        -47.4183  -11.5788  -41.9534 H      1 LIG       0.11500
     14 H4        -46.6498  -12.9612  -43.8610 H      1 LIG       0.11500
     15 H5        -52.0015  -10.5818  -42.9079 H      1 LIG       0.11500
     16 H6        -50.4610  -13.3493  -46.7306 H      1 LIG       0.11500
     17 H7        -49.7328  -10.7456  -41.8753 H      1 LIG       0.11500
     18 H8        -48.1932  -13.5146  -45.6974 H      1 LIG       0.11500
@<TRIPOS>BOND
      1       1       2 ar
      2       1       5 ar
      3       2       6 ar
      4       3       4 ar
      5       3       7 ar
      6       4       8 ar
      7       5       9 ar
      8       6      10 ar
      9       7       9 ar
     10       8      10 ar
     11       9      10 ar
     12       1      11 1
     13       2      12 1
     14       3      13 1
     15       4      14 1
     16       5      15 1
     17       6      16 1
     18       7      17 1
     19       8      18 1
@<TRIPOS>ALT_TYPE
CGenFF_4.0_ALT_TYPE_SET
CGenFF_4.0 1 CG2R61 2 CG2R61 3 CG2R61 4 CG2R61 5 CG2R61 6 CG2R61 7 CG2R61 8 CG2R61 9 CG2R61 10 CG2R61 11 HGR61 12 HGR61 13 HGR61 14 HGR61 15 HGR61 16 HGR61 17 HGR61 18 HGR61
@<TRIPOS>MOLECULE
naphtalene
 18 19 0 0 0
****
USER_CHARGES
INVALID_CHARGES
Pose:   8 Cluster:   8 Fr_nu: 249318 TotEn:   -11.81
@<TRIPOS>ATOM
      1 C1        -76.0342  -13.5007  -54.6545 C.ar   1 LIG      -0.11500
      2 C2        -76.4107  -13.1860  -55.9569 C.ar   1 LIG      -0.11500
      3 C3        -74.9816   -8.8227  -53.8290 C.ar   1 LIG      -0.11500
      4 C4        -75.3582   -8.5082  -55.1314 C.ar   1 LIG      -0.11500
      5 C5        -75.5840  -12.4974  -53.7959 C.ar   1 LIG      -0.11700
      6 C6        -76.3385  -11.8671  -56.4057 C.ar   1 LIG      -0.11700
      7 C7        -75.0540  -10.1417  -53.3802 C.ar   1 LIG      -0.11700
      8 C8        -75.8084   -9.5114  -55.9901 C.ar   1 LIG      -0.11700
      9 C9        -75.5047  -11.1643  -54.2308 C.ar   1 LIG       0.00400
     10 C10       -75.8876  -10.8445  -55.5552 C.ar   1 LIG       0.00400
     11 H1        -76.0901  -14.5277  -54.3059 H      1 LIG       0.11500
     12 H2        -76.7613  -13.9678  -56.6244 H      1 LIG       0.11500
     13 H3        -74.6310   -8.0412  -53.1608 H      1 LIG       0.11500
     14 H4        -75.3007   -7.4812  -55.4799 H      1 LIG       0.11500
     15 H5        -75.2944  -12.7664  -52.7822 H      1 LIG       0.11500
     16 H6        -76.6384  -11.6440  -57.4275 H      1 LIG       0.11500
     17 H7        -74.7548  -10.3645  -52.3581 H      1 LIG       0.11500
     18 H8        -76.0972   -9.2427  -57.0042 H      1 LIG       0.11500
@<TRIPOS>BOND
      1       1       2 ar
      2       1       5 ar
      3       2       6 ar
      4       3       4 ar
      5       3       7 ar
      6       4       8 ar
      7       5       9 ar
      8       6      10 ar
      9       7       9 ar
     10       8      10 ar
     11       9      10 ar
     12       1      11 1
     13       2      12 1
     14       3      13 1
     15       4      14 1
     16       5      15 1
     17       6      16 1
     18       7      17 1
     19       8      18 1
@<TRIPOS>ALT_TYPE
CGenFF_4.0_ALT_TYPE_SET
CGenFF_4.0 1 CG2R61 2 CG2R61 3 CG2R61 4 CG2R61 5 CG2R61 6 CG2R61 7 CG2R61 8 CG2R61 9 CG2R61 10 CG2R61 11 HGR61 12 HGR61 13 HGR61 14 HGR61 15 HGR61 16 HGR61 17 HGR61 18 HGR61
@<TRIPOS>MOLECULE
naphtalene
 18 19 0 0 0
****
USER_CHARGES
INVALID_CHARGES
Pose:   9 Cluster:   9 Fr_nu:    376 TotEn:   -11.69
@<TRIPOS>ATOM
      1 C1        -77.7875  -12.2937  -54.1655 C.ar   1 LIG      -0.11500
      2 C2        -76.6288  -12.7420  -53.5384 C.ar   1 LIG      -0.11500
      3 C3        -75.4115   -8.3489  -55.7356 C.ar   1 LIG      -0.11500
      4 C4        -74.2528   -8.7972  -55.1085 C.ar   1 LIG      -0.11500
      5 C5        -77.7793  -11.0895  -54.8700 C.ar   1 LIG      -0.11700
      6 C6        -75.4575  -11.9879  -53.6133 C.ar   1 LIG      -0.11700
      7 C7        -76.5829   -9.1031  -55.6607 C.ar   1 LIG      -0.11700
      8 C8        -74.2609  -10.0014  -54.4039 C.ar   1 LIG      -0.11700
      9 C9        -76.6092  -10.3175  -54.9558 C.ar   1 LIG       0.00400
     10 C10       -75.4310  -10.7734  -54.3181 C.ar   1 LIG       0.00400
     11 H1        -78.6993  -12.8809  -54.1063 H      1 LIG       0.11500
     12 H2        -76.6362  -13.6797  -52.9904 H      1 LIG       0.11500
     13 H3        -75.4047   -7.4111  -56.2840 H      1 LIG       0.11500
     14 H4        -73.3417   -8.2089  -55.1667 H      1 LIG       0.11500
     15 H5        -78.6968  -10.7584  -55.3521 H      1 LIG       0.11500
     16 H6        -74.5632  -12.3578  -53.1159 H      1 LIG       0.11500
     17 H7        -77.4767   -8.7334  -56.1588 H      1 LIG       0.11500
     18 H8        -73.3436  -10.3324  -53.9211 H      1 LIG       0.11500
@<TRIPOS>BOND
      1       1       2 ar
      2       1       5 ar
      3       2       6 ar
      4       3       4 ar
      5       3       7 ar
      6       4       8 ar
      7       5       9 ar
      8       6      10 ar
      9       7       9 ar
     10       8      10 ar
     11       9      10 ar
     12       1      11 1
     13       2      12 1
     14       3      13 1
     15       4      14 1
     16       5      15 1
     17       6      16 1
     18       7      17 1
     19       8      18 1
@<TRIPOS>ALT_TYPE
CGenFF_4.0_ALT_TYPE_SET
CGenFF_4.0 1 CG2R61 2 CG2R61 3 CG2R61 4 CG2R61 5 CG2R61 6 CG2R61 7 CG2R61 8 CG2R61 9 CG2R61 10 CG2R61 11 HGR61 12 HGR61 13 HGR61 14 HGR61 15 HGR61 16 HGR61 17 HGR61 18 HGR61
@<TRIPOS>MOLECULE
naphtalene
 18 19 0 0 0
****
USER_CHARGES
INVALID_CHARGES
Pose:  10 Cluster:  10 Fr_nu: 293290 TotEn:   -11.69
@<TRIPOS>ATOM
      1 C1        -61.8705   -5.0519  -55.9874 C.ar   1 LIG      -0.11500
      2 C2        -61.1525   -5.8177  -55.0737 C.ar   1 LIG      -0.11500
      3 C3        -59.3041   -1.1210  -54.7087 C.ar   1 LIG      -0.11500
      4 C4        -58.5862   -1.8870  -53.7951 C.ar   1 LIG      -0.11500
      5 C5        -61.5938   -3.6917  -56.1286 C.ar   1 LIG      -0.11700
      6 C6        -60.1552   -5.2266  -54.2977 C.ar   1 LIG      -0.11700
      7 C7        -60.3015   -1.7123  -55.4848 C.ar   1 LIG      -0.11700
      8 C8        -58.8629   -3.2471  -53.6537 C.ar   1 LIG      -0.11700
      9 C9        -60.5933   -3.0800  -55.3557 C.ar   1 LIG       0.00400
     10 C10       -59.8633   -3.8588  -54.4266 C.ar   1 LIG       0.00400
     11 H1        -62.6471   -5.5125  -56.5908 H      1 LIG       0.11500
     12 H2        -61.3685   -6.8766  -54.9647 H      1 LIG       0.11500
     13 H3        -59.0885   -0.0619  -54.8183 H      1 LIG       0.11500
     14 H4        -57.8106   -1.4255  -53.1909 H      1 LIG       0.11500
     15 H5        -62.1679   -3.1124  -56.8487 H      1 LIG       0.11500
     16 H6        -59.6062   -5.8445  -53.5902 H      1 LIG       0.11500
     17 H7        -60.8497   -1.0944  -56.1928 H      1 LIG       0.11500
     18 H8        -58.2894   -3.8265  -52.9330 H      1 LIG       0.11500
@<TRIPOS>BOND
      1       1       2 ar
      2       1       5 ar
      3       2       6 ar
      4       3       4 ar
      5       3       7 ar
      6       4       8 ar
      7       5       9 ar
      8       6      10 ar
      9       7       9 ar
     10       8      10 ar
     11       9      10 ar
     12       1      11 1
     13       2      12 1
     14       3      13 1
     15       4      14 1
     16       5      15 1
     17       6      16 1
     18       7      17 1
     19       8      18 1
@<TRIPOS>ALT_TYPE
CGenFF_4.0_ALT_TYPE_SET
CGenFF_4.0 1 CG2R61 2 CG2R61 3 CG2R61 4 CG2R61 5 CG2R61 6 CG2R61 7 CG2R61 8 CG2R61 9 CG2R61 10 CG2R61 11 HGR61 12 HGR61 13 HGR61 14 HGR61 15 HGR61 16 HGR61 17 HGR61 18 HGR61
@<TRIPOS>MOLECULE
naphtalene
 18 19 0 0 0
****
USER_CHARGES
INVALID_CHARGES
Pose:  11 Cluster:  11 Fr_nu: 465286 TotEn:   -11.37
@<TRIPOS>ATOM
      1 C1        -75.3059  -22.7677  -44.0002 C.ar   1 LIG      -0.11500
      2 C2        -75.8698  -23.7477  -44.8117 C.ar   1 LIG      -0.11500
      3 C3        -70.9590  -24.9098  -44.4343 C.ar   1 LIG      -0.11500
      4 C4        -71.5230  -25.8898  -45.2458 C.ar   1 LIG      -0.11500
      5 C5        -73.9439  -22.8076  -43.7006 C.ar   1 LIG      -0.11700
      6 C6        -75.0740  -24.7712  -45.3268 C.ar   1 LIG      -0.11700
      7 C7        -71.7549  -23.8862  -43.9192 C.ar   1 LIG      -0.11700
      8 C8        -72.8850  -25.8501  -45.5453 C.ar   1 LIG      -0.11700
      9 C9        -73.1277  -23.8306  -44.2104 C.ar   1 LIG       0.00400
     10 C10       -73.7012  -24.8271  -45.0356 C.ar   1 LIG       0.00400
     11 H1        -75.9261  -21.9715  -43.5990 H      1 LIG       0.11500
     12 H2        -76.9302  -23.7156  -45.0445 H      1 LIG       0.11500
     13 H3        -69.8984  -24.9413  -44.2012 H      1 LIG       0.11500
     14 H4        -70.9026  -26.6866  -45.6455 H      1 LIG       0.11500
     15 H5        -73.5246  -22.0313  -43.0638 H      1 LIG       0.11500
     16 H6        -75.5359  -25.5264  -45.9593 H      1 LIG       0.11500
     17 H7        -71.2927  -23.1307  -43.2874 H      1 LIG       0.11500
     18 H8        -73.3047  -26.6267  -46.1815 H      1 LIG       0.11500
@<TRIPOS>BOND
      1       1       2 ar
      2       1       5 ar
      3       2       6 ar
      4       3       4 ar
      5       3       7 ar
      6       4       8 ar
      7       5       9 ar
      8       6      10 ar
      9       7       9 ar
     10       8      10 ar
     11       9      10 ar
     12       1      11 1
     13       2      12 1
     14       3      13 1
     15       4      14 1
     16       5      15 1
     17       6      16 1
     18       7      17 1
     19       8      18 1
@<TRIPOS>ALT_TYPE
CGenFF_4.0_ALT_TYPE_SET
CGenFF_4.0 1 CG2R61 2 CG2R61 3 CG2R61 4 CG2R61 5 CG2R61 6 CG2R61 7 CG2R61 8 CG2R61 9 CG2R61 10 CG2R61 11 HGR61 12 HGR61 13 HGR61 14 HGR61 15 HGR61 16 HGR61 17 HGR61 18 HGR61
@<TRIPOS>MOLECULE
naphtalene
 18 19 0 0 0
****
USER_CHARGES
INVALID_CHARGES
Pose:  12 Cluster:  12 Fr_nu: 585629 TotEn:   -11.15
@<TRIPOS>ATOM
      1 C1        -79.3257  -18.6073  -30.5966 C.ar   1 LIG      -0.11500
      2 C2        -80.3996  -18.2342  -29.7939 C.ar   1 LIG      -0.11500
      3 C3        -82.1702  -21.8009  -32.9168 C.ar   1 LIG      -0.11500
      4 C4        -83.2440  -21.4277  -32.1140 C.ar   1 LIG      -0.11500
      5 C5        -79.4928  -19.5874  -31.5755 C.ar   1 LIG      -0.11700
      6 C6        -81.6446  -18.8394  -29.9668 C.ar   1 LIG      -0.11700
      7 C7        -80.9251  -21.1955  -32.7438 C.ar   1 LIG      -0.11700
      8 C8        -83.0770  -20.4477  -31.1351 C.ar   1 LIG      -0.11700
      9 C9        -80.7389  -20.2073  -31.7635 C.ar   1 LIG       0.00400
     10 C10       -81.8309  -19.8278  -30.9471 C.ar   1 LIG       0.00400
     11 H1        -78.3566  -18.1362  -30.4612 H      1 LIG       0.11500
     12 H2        -80.2685  -17.4709  -29.0324 H      1 LIG       0.11500
     13 H3        -82.3006  -22.5642  -33.6788 H      1 LIG       0.11500
     14 H4        -84.2125  -21.9002  -32.2489 H      1 LIG       0.11500
     15 H5        -78.6393  -19.8637  -32.1912 H      1 LIG       0.11500
     16 H6        -82.4702  -18.5317  -29.3284 H      1 LIG       0.11500
     17 H7        -80.0999  -21.5028  -33.3829 H      1 LIG       0.11500
     18 H8        -83.9302  -20.1718  -30.5187 H      1 LIG       0.11500
@<TRIPOS>BOND
      1       1       2 ar
      2       1       5 ar
      3       2       6 ar
      4       3       4 ar
      5       3       7 ar
      6       4       8 ar
      7       5       9 ar
      8       6      10 ar
      9       7       9 ar
     10       8      10 ar
     11       9      10 ar
     12       1      11 1
     13       2      12 1
     14       3      13 1
     15       4      14 1
     16       5      15 1
     17       6      16 1
     18       7      17 1
     19       8      18 1
@<TRIPOS>ALT_TYPE
CGenFF_4.0_ALT_TYPE_SET
CGenFF_4.0 1 CG2R61 2 CG2R61 3 CG2R61 4 CG2R61 5 CG2R61 6 CG2R61 7 CG2R61 8 CG2R61 9 CG2R61 10 CG2R61 11 HGR61 12 HGR61 13 HGR61 14 HGR61 15 HGR61 16 HGR61 17 HGR61 18 HGR61
@<TRIPOS>MOLECULE
naphtalene
 18 19 0 0 0
****
USER_CHARGES
INVALID_CHARGES
Pose:  13 Cluster:  13 Fr_nu: 160945 TotEn:   -11.07
@<TRIPOS>ATOM
      1 C1        -67.7082   -1.6810  -28.7301 C.ar   1 LIG      -0.11500
      2 C2        -68.6327   -2.6730  -29.0434 C.ar   1 LIG      -0.11500
      3 C3        -70.7938    1.7092  -30.3604 C.ar   1 LIG      -0.11500
      4 C4        -71.7183    0.7172  -30.6736 C.ar   1 LIG      -0.11500
      5 C5        -68.0101   -0.3416  -28.9776 C.ar   1 LIG      -0.11700
      6 C6        -69.8626   -2.3295  -29.6052 C.ar   1 LIG      -0.11700
      7 C7        -69.5639    1.3657  -29.7985 C.ar   1 LIG      -0.11700
      8 C8        -71.4164   -0.6223  -30.4263 C.ar   1 LIG      -0.11700
      9 C9        -69.2432    0.0225  -29.5427 C.ar   1 LIG       0.00400
     10 C10       -70.1833   -0.9863  -29.8612 C.ar   1 LIG       0.00400
     11 H1        -66.7507   -1.9491  -28.2933 H      1 LIG       0.11500
     12 H2        -68.3968   -3.7154  -28.8501 H      1 LIG       0.11500
     13 H3        -71.0292    2.7521  -30.5534 H      1 LIG       0.11500
     14 H4        -72.6750    0.9857  -31.1118 H      1 LIG       0.11500
     15 H5        -67.2721    0.4171  -28.7251 H      1 LIG       0.11500
     16 H6        -70.5703   -3.1214  -29.8416 H      1 LIG       0.11500
     17 H7        -68.8567    2.1577  -29.5615 H      1 LIG       0.11500
     18 H8        -72.1540   -1.3812  -30.6794 H      1 LIG       0.11500
@<TRIPOS>BOND
      1       1       2 ar
      2       1       5 ar
      3       2       6 ar
      4       3       4 ar
      5       3       7 ar
      6       4       8 ar
      7       5       9 ar
      8       6      10 ar
      9       7       9 ar
     10       8      10 ar
     11       9      10 ar
     12       1      11 1
     13       2      12 1
     14       3      13 1
     15       4      14 1
     16       5      15 1
     17       6      16 1
     18       7      17 1
     19       8      18 1
@<TRIPOS>ALT_TYPE
CGenFF_4.0_ALT_TYPE_SET
CGenFF_4.0 1 CG2R61 2 CG2R61 3 CG2R61 4 CG2R61 5 CG2R61 6 CG2R61 7 CG2R61 8 CG2R61 9 CG2R61 10 CG2R61 11 HGR61 12 HGR61 13 HGR61 14 HGR61 15 HGR61 16 HGR61 17 HGR61 18 HGR61
@<TRIPOS>MOLECULE
naphtalene
 18 19 0 0 0
****
USER_CHARGES
INVALID_CHARGES
Pose:  14 Cluster:  14 Fr_nu:  44270 TotEn:   -11.03
@<TRIPOS>ATOM
      1 C1        -75.7797  -23.6210  -45.2353 C.ar   1 LIG      -0.11500
      2 C2        -75.8213  -22.5797  -44.3131 C.ar   1 LIG      -0.11500
      3 C3        -72.5553  -25.9635  -42.4444 C.ar   1 LIG      -0.11500
      4 C4        -72.5970  -24.9220  -41.5222 C.ar   1 LIG      -0.11500
      5 C5        -74.9584  -24.7252  -45.0055 C.ar   1 LIG      -0.11700
      6 C6        -75.0420  -22.6383  -43.1574 C.ar   1 LIG      -0.11700
      7 C7        -73.3347  -25.9048  -43.6001 C.ar   1 LIG      -0.11700
      8 C8        -73.4182  -23.8178  -41.7520 C.ar   1 LIG      -0.11700
      9 C9        -74.1671  -24.8010  -43.8476 C.ar   1 LIG       0.00400
     10 C10       -74.2095  -23.7420  -42.9098 C.ar   1 LIG       0.00400
     11 H1        -76.3862  -23.5746  -46.1351 H      1 LIG       0.11500
     12 H2        -76.4612  -21.7207  -44.4928 H      1 LIG       0.11500
     13 H3        -71.9156  -26.8230  -42.2651 H      1 LIG       0.11500
     14 H4        -71.9892  -24.9684  -40.6234 H      1 LIG       0.11500
     15 H5        -74.9414  -25.5275  -45.7403 H      1 LIG       0.11500
     16 H6        -75.0907  -21.8131  -42.4499 H      1 LIG       0.11500
     17 H7        -73.2865  -26.7304  -44.3070 H      1 LIG       0.11500
     18 H8        -73.4348  -23.0150  -41.0176 H      1 LIG       0.11500
@<TRIPOS>BOND
      1       1       2 ar
      2       1       5 ar
      3       2       6 ar
      4       3       4 ar
      5       3       7 ar
      6       4       8 ar
      7       5       9 ar
      8       6      10 ar
      9       7       9 ar
     10       8      10 ar
     11       9      10 ar
     12       1      11 1
     13       2      12 1
     14       3      13 1
     15       4      14 1
     16       5      15 1
     17       6      16 1
     18       7      17 1
     19       8      18 1
@<TRIPOS>ALT_TYPE
CGenFF_4.0_ALT_TYPE_SET
CGenFF_4.0 1 CG2R61 2 CG2R61 3 CG2R61 4 CG2R61 5 CG2R61 6 CG2R61 7 CG2R61 8 CG2R61 9 CG2R61 10 CG2R61 11 HGR61 12 HGR61 13 HGR61 14 HGR61 15 HGR61 16 HGR61 17 HGR61 18 HGR61
@<TRIPOS>MOLECULE
naphtalene
 18 19 0 0 0
****
USER_CHARGES
INVALID_CHARGES
Pose:  15 Cluster:  15 Fr_nu:  69991 TotEn:   -10.94
@<TRIPOS>ATOM
      1 C1        -65.2537    0.5052  -27.7639 C.ar   1 LIG      -0.11500
      2 C2        -65.0108   -0.7266  -27.1635 C.ar   1 LIG      -0.11500
      3 C3        -69.3546   -1.2507  -29.7063 C.ar   1 LIG      -0.11500
      4 C4        -69.1115   -2.4824  -29.1059 C.ar   1 LIG      -0.11500
      5 C5        -66.3936    0.6876  -28.5474 C.ar   1 LIG      -0.11700
      6 C6        -65.9066   -1.7807  -27.3442 C.ar   1 LIG      -0.11700
      7 C7        -68.4587   -0.1965  -29.5255 C.ar   1 LIG      -0.11700
      8 C8        -67.9716   -2.6650  -28.3224 C.ar   1 LIG      -0.11700
      9 C9        -67.3062   -0.3624  -28.7402 C.ar   1 LIG       0.00400
     10 C10       -67.0590   -1.6150  -28.1296 C.ar   1 LIG       0.00400
     11 H1        -64.5557    1.3253  -27.6233 H      1 LIG       0.11500
     12 H2        -64.1232   -0.8675  -26.5535 H      1 LIG       0.11500
     13 H3        -70.2422   -1.1090  -30.3164 H      1 LIG       0.11500
     14 H4        -69.8091   -3.3025  -29.2480 H      1 LIG       0.11500
     15 H5        -66.5631    1.6590  -29.0074 H      1 LIG       0.11500
     16 H6        -65.6969   -2.7348  -26.8650 H      1 LIG       0.11500
     17 H7        -68.6689    0.7577  -30.0040 H      1 LIG       0.11500
     18 H8        -67.8015   -3.6365  -27.8629 H      1 LIG       0.11500
@<TRIPOS>BOND
      1       1       2 ar
      2       1       5 ar
      3       2       6 ar
      4       3       4 ar
      5       3       7 ar
      6       4       8 ar
      7       5       9 ar
      8       6      10 ar
      9       7       9 ar
     10       8      10 ar
     11       9      10 ar
     12       1      11 1
     13       2      12 1
     14       3      13 1
     15       4      14 1
     16       5      15 1
     17       6      16 1
     18       7      17 1
     19       8      18 1
@<TRIPOS>ALT_TYPE
CGenFF_4.0_ALT_TYPE_SET
CGenFF_4.0 1 CG2R61 2 CG2R61 3 CG2R61 4 CG2R61 5 CG2R61 6 CG2R61 7 CG2R61 8 CG2R61 9 CG2R61 10 CG2R61 11 HGR61 12 HGR61 13 HGR61 14 HGR61 15 HGR61 16 HGR61 17 HGR61 18 HGR61
@<TRIPOS>MOLECULE
naphtalene
 18 19 0 0 0
****
USER_CHARGES
INVALID_CHARGES
Pose:  16 Cluster:  16 Fr_nu: 119148 TotEn:   -10.92
@<TRIPOS>ATOM
      1 C1        -55.9806    1.5008  -40.9928 C.ar   1 LIG      -0.11500
      2 C2        -57.3030    1.3466  -40.5875 C.ar   1 LIG      -0.11500
      3 C3        -55.4618    5.2104  -37.8875 C.ar   1 LIG      -0.11500
      4 C4        -56.7843    5.0560  -37.4823 C.ar   1 LIG      -0.11500
      5 C5        -55.1881    2.4990  -40.4254 C.ar   1 LIG      -0.11700
      6 C6        -57.8380    2.1898  -39.6134 C.ar   1 LIG      -0.11700
      7 C7        -54.9268    4.3670  -38.8617 C.ar   1 LIG      -0.11700
      8 C8        -57.5769    4.0579  -38.0497 C.ar   1 LIG      -0.11700
      9 C9        -55.7101    3.3569  -39.4435 C.ar   1 LIG       0.00400
     10 C10       -57.0549    3.2000  -39.0315 C.ar   1 LIG       0.00400
     11 H1        -55.5648    0.8444  -41.7516 H      1 LIG       0.11500
     12 H2        -57.9191    0.5689  -41.0296 H      1 LIG       0.11500
     13 H3        -54.8450    5.9878  -37.4455 H      1 LIG       0.11500
     14 H4        -57.1999    5.7136  -36.7245 H      1 LIG       0.11500
     15 H5        -54.1571    2.6016  -40.7578 H      1 LIG       0.11500
     16 H6        -58.8740    2.0508  -39.3114 H      1 LIG       0.11500
     17 H7        -53.8906    4.5056  -39.1629 H      1 LIG       0.11500
     18 H8        -58.6082    3.9556  -37.7180 H      1 LIG       0.11500
@<TRIPOS>BOND
      1       1       2 ar
      2       1       5 ar
      3       2       6 ar
      4       3       4 ar
      5       3       7 ar
      6       4       8 ar
      7       5       9 ar
      8       6      10 ar
      9       7       9 ar
     10       8      10 ar
     11       9      10 ar
     12       1      11 1
     13       2      12 1
     14       3      13 1
     15       4      14 1
     16       5      15 1
     17       6      16 1
     18       7      17 1
     19       8      18 1
@<TRIPOS>ALT_TYPE
CGenFF_4.0_ALT_TYPE_SET
CGenFF_4.0 1 CG2R61 2 CG2R61 3 CG2R61 4 CG2R61 5 CG2R61 6 CG2R61 7 CG2R61 8 CG2R61 9 CG2R61 10 CG2R61 11 HGR61 12 HGR61 13 HGR61 14 HGR61 15 HGR61 16 HGR61 17 HGR61 18 HGR61
@<TRIPOS>MOLECULE
naphtalene
 18 19 0 0 0
****
USER_CHARGES
INVALID_CHARGES
Pose:  17 Cluster:  17 Fr_nu: 116995 TotEn:   -10.83
@<TRIPOS>ATOM
      1 C1        -79.5131  -20.9457  -29.2340 C.ar   1 LIG      -0.11500
      2 C2        -78.8270  -20.5069  -30.3626 C.ar   1 LIG      -0.11500
      3 C3        -83.1754  -22.4677  -32.0525 C.ar   1 LIG      -0.11500
      4 C4        -82.4892  -22.0289  -33.1810 C.ar   1 LIG      -0.11500
      5 C5        -80.7665  -21.5438  -29.3672 C.ar   1 LIG      -0.11700
      6 C6        -79.3916  -20.6644  -31.6285 C.ar   1 LIG      -0.11700
      7 C7        -82.6107  -22.3103  -30.7865 C.ar   1 LIG      -0.11700
      8 C8        -81.2358  -21.4307  -33.0479 C.ar   1 LIG      -0.11700
      9 C9        -81.3500  -21.7104  -30.6338 C.ar   1 LIG       0.00400
     10 C10       -80.6523  -21.2641  -31.7813 C.ar   1 LIG       0.00400
     11 H1        -79.0733  -20.8223  -28.2487 H      1 LIG       0.11500
     12 H2        -77.8512  -20.0417  -30.2578 H      1 LIG       0.11500
     13 H3        -84.1514  -22.9333  -32.1566 H      1 LIG       0.11500
     14 H4        -82.9301  -22.1512  -34.1659 H      1 LIG       0.11500
     15 H5        -81.2849  -21.8789  -28.4712 H      1 LIG       0.11500
     16 H6        -78.8372  -20.3145  -32.4969 H      1 LIG       0.11500
     17 H7        -83.1648  -22.6610  -29.9184 H      1 LIG       0.11500
     18 H8        -80.7175  -21.0948  -33.9438 H      1 LIG       0.11500
@<TRIPOS>BOND
      1       1       2 ar
      2       1       5 ar
      3       2       6 ar
      4       3       4 ar
      5       3       7 ar
      6       4       8 ar
      7       5       9 ar
      8       6      10 ar
      9       7       9 ar
     10       8      10 ar
     11       9      10 ar
     12       1      11 1
     13       2      12 1
     14       3      13 1
     15       4      14 1
     16       5      15 1
     17       6      16 1
     18       7      17 1
     19       8      18 1
@<TRIPOS>ALT_TYPE
CGenFF_4.0_ALT_TYPE_SET
CGenFF_4.0 1 CG2R61 2 CG2R61 3 CG2R61 4 CG2R61 5 CG2R61 6 CG2R61 7 CG2R61 8 CG2R61 9 CG2R61 10 CG2R61 11 HGR61 12 HGR61 13 HGR61 14 HGR61 15 HGR61 16 HGR61 17 HGR61 18 HGR61
@<TRIPOS>MOLECULE
naphtalene
 18 19 0 0 0
****
USER_CHARGES
INVALID_CHARGES
Pose:  18 Cluster:  18 Fr_nu: 157849 TotEn:   -10.59
@<TRIPOS>ATOM
      1 C1        -64.9000   -1.0158  -27.0923 C.ar   1 LIG      -0.11500
      2 C2        -64.9447   -1.7312  -25.8994 C.ar   1 LIG      -0.11500
      3 C3        -68.9243   -3.2918  -28.6079 C.ar   1 LIG      -0.11500
      4 C4        -68.9689   -4.0072  -27.4149 C.ar   1 LIG      -0.11500
      5 C5        -65.8765   -1.2217  -28.0672 C.ar   1 LIG      -0.11700
      6 C6        -65.9659   -2.6552  -25.6768 C.ar   1 LIG      -0.11700
      7 C7        -67.9030   -2.3677  -28.8304 C.ar   1 LIG      -0.11700
      8 C8        -67.9924   -3.8015  -26.4400 C.ar   1 LIG      -0.11700
      9 C9        -66.9118   -2.1478  -27.8601 C.ar   1 LIG       0.00400
     10 C10       -66.9571   -2.8753  -26.6471 C.ar   1 LIG       0.00400
     11 H1        -64.1044   -0.2970  -27.2653 H      1 LIG       0.11500
     12 H2        -64.1841   -1.5700  -25.1410 H      1 LIG       0.11500
     13 H3        -69.6848   -3.4525  -29.3668 H      1 LIG       0.11500
     14 H4        -69.7639   -4.7269  -27.2431 H      1 LIG       0.11500
     15 H5        -65.8215   -0.6515  -28.9923 H      1 LIG       0.11500
     16 H6        -65.9815   -3.2029  -24.7368 H      1 LIG       0.11500
     17 H7        -67.8881   -1.8196  -29.7701 H      1 LIG       0.11500
     18 H8        -68.0468   -4.3721  -25.5150 H      1 LIG       0.11500
@<TRIPOS>BOND
      1       1       2 ar
      2       1       5 ar
      3       2       6 ar
      4       3       4 ar
      5       3       7 ar
      6       4       8 ar
      7       5       9 ar
      8       6      10 ar
      9       7       9 ar
     10       8      10 ar
     11       9      10 ar
     12       1      11 1
     13       2      12 1
     14       3      13 1
     15       4      14 1
     16       5      15 1
     17       6      16 1
     18       7      17 1
     19       8      18 1
@<TRIPOS>ALT_TYPE
CGenFF_4.0_ALT_TYPE_SET
CGenFF_4.0 1 CG2R61 2 CG2R61 3 CG2R61 4 CG2R61 5 CG2R61 6 CG2R61 7 CG2R61 8 CG2R61 9 CG2R61 10 CG2R61 11 HGR61 12 HGR61 13 HGR61 14 HGR61 15 HGR61 16 HGR61 17 HGR61 18 HGR61
@<TRIPOS>MOLECULE
naphtalene
 18 19 0 0 0
****
USER_CHARGES
INVALID_CHARGES
Pose:  19 Cluster:  19 Fr_nu: 142963 TotEn:   -10.40
@<TRIPOS>ATOM
      1 C1        -38.1486  -13.7334  -38.1858 C.ar   1 LIG      -0.11500
      2 C2        -37.9696  -14.7583  -37.2615 C.ar   1 LIG      -0.11500
      3 C3        -42.3517  -12.5383  -36.0461 C.ar   1 LIG      -0.11500
      4 C4        -42.1726  -13.5632  -35.1219 C.ar   1 LIG      -0.11500
      5 C5        -39.2818  -12.9223  -38.1186 C.ar   1 LIG      -0.11700
      6 C6        -38.9228  -14.9761  -36.2665 C.ar   1 LIG      -0.11700
      7 C7        -41.3983  -12.3205  -37.0412 C.ar   1 LIG      -0.11700
      8 C8        -41.0395  -14.3744  -35.1890 C.ar   1 LIG      -0.11700
      9 C9        -40.2517  -13.1272  -37.1237 C.ar   1 LIG       0.00400
     10 C10       -40.0696  -14.1695  -36.1839 C.ar   1 LIG       0.00400
     11 H1        -37.4064  -13.5647  -38.9605 H      1 LIG       0.11500
     12 H2        -37.0869  -15.3890  -37.3145 H      1 LIG       0.11500
     13 H3        -43.2343  -11.9070  -35.9936 H      1 LIG       0.11500
     14 H4        -42.9158  -13.7324  -34.3483 H      1 LIG       0.11500
     15 H5        -39.4013  -12.1274  -38.8519 H      1 LIG       0.11500
     16 H6        -38.7621  -15.7827  -35.5541 H      1 LIG       0.11500
     17 H7        -41.5589  -11.5133  -37.7528 H      1 LIG       0.11500
     18 H8        -40.9202  -15.1700  -34.4563 H      1 LIG       0.11500
@<TRIPOS>BOND
      1       1       2 ar
      2       1       5 ar
      3       2       6 ar
      4       3       4 ar
      5       3       7 ar
      6       4       8 ar
      7       5       9 ar
      8       6      10 ar
      9       7       9 ar
     10       8      10 ar
     11       9      10 ar
     12       1      11 1
     13       2      12 1
     14       3      13 1
     15       4      14 1
     16       5      15 1
     17       6      16 1
     18       7      17 1
     19       8      18 1
@<TRIPOS>ALT_TYPE
CGenFF_4.0_ALT_TYPE_SET
CGenFF_4.0 1 CG2R61 2 CG2R61 3 CG2R61 4 CG2R61 5 CG2R61 6 CG2R61 7 CG2R61 8 CG2R61 9 CG2R61 10 CG2R61 11 HGR61 12 HGR61 13 HGR61 14 HGR61 15 HGR61 16 HGR61 17 HGR61 18 HGR61
@<TRIPOS>MOLECULE
naphtalene
 18 19 0 0 0
****
USER_CHARGES
INVALID_CHARGES
Pose:  20 Cluster:  20 Fr_nu: 116272 TotEn:   -10.38
@<TRIPOS>ATOM
      1 C1        -74.4071    5.3655  -35.7187 C.ar   1 LIG      -0.11500
      2 C2        -74.2535    5.7140  -37.0572 C.ar   1 LIG      -0.11500
      3 C3        -79.2411    5.3761  -36.2710 C.ar   1 LIG      -0.11500
      4 C4        -79.0874    5.7246  -37.6096 C.ar   1 LIG      -0.11500
      5 C5        -75.6842    5.1931  -35.1839 C.ar   1 LIG      -0.11700
      6 C6        -75.3761    5.8916  -37.8662 C.ar   1 LIG      -0.11700
      7 C7        -78.1184    5.1984  -35.4620 C.ar   1 LIG      -0.11700
      8 C8        -77.8104    5.8970  -38.1444 C.ar   1 LIG      -0.11700
      9 C9        -76.8254    5.3678  -35.9836 C.ar   1 LIG       0.00400
     10 C10       -76.6691    5.7223  -37.3447 C.ar   1 LIG       0.00400
     11 H1        -73.5328    5.2279  -35.0892 H      1 LIG       0.11500
     12 H2        -73.2589    5.8477  -37.4726 H      1 LIG       0.11500
     13 H3        -80.2357    5.2421  -35.8550 H      1 LIG       0.11500
     14 H4        -79.9620    5.8634  -38.2382 H      1 LIG       0.11500
     15 H5        -75.7805    4.9211  -34.1348 H      1 LIG       0.11500
     16 H6        -75.2324    6.1634  -38.9099 H      1 LIG       0.11500
     17 H7        -78.2623    4.9258  -34.4186 H      1 LIG       0.11500
     18 H8        -77.7138    6.1699  -39.1933 H      1 LIG       0.11500
@<TRIPOS>BOND
      1       1       2 ar
      2       1       5 ar
      3       2       6 ar
      4       3       4 ar
      5       3       7 ar
      6       4       8 ar
      7       5       9 ar
      8       6      10 ar
      9       7       9 ar
     10       8      10 ar
     11       9      10 ar
     12       1      11 1
     13       2      12 1
     14       3      13 1
     15       4      14 1
     16       5      15 1
     17       6      16 1
     18       7      17 1
     19       8      18 1
@<TRIPOS>ALT_TYPE
CGenFF_4.0_ALT_TYPE_SET
CGenFF_4.0 1 CG2R61 2 CG2R61 3 CG2R61 4 CG2R61 5 CG2R61 6 CG2R61 7 CG2R61 8 CG2R61 9 CG2R61 10 CG2R61 11 HGR61 12 HGR61 13 HGR61 14 HGR61 15 HGR61 16 HGR61 17 HGR61 18 HGR61
@<TRIPOS>MOLECULE
naphtalene
 18 19 0 0 0
****
USER_CHARGES
INVALID_CHARGES
Pose:  21 Cluster:  21 Fr_nu:  99088 TotEn:   -10.31
@<TRIPOS>ATOM
      1 C1        -74.1619   -8.3066  -53.1511 C.ar   1 LIG      -0.11500
      2 C2        -73.8818   -8.6527  -54.4696 C.ar   1 LIG      -0.11500
      3 C3        -77.0108  -12.2280  -52.7273 C.ar   1 LIG      -0.11500
      4 C4        -76.7306  -12.5740  -54.0459 C.ar   1 LIG      -0.11500
      5 C5        -75.0097   -9.1063  -52.3840 C.ar   1 LIG      -0.11700
      6 C6        -74.4482   -9.7997  -55.0263 C.ar   1 LIG      -0.11700
      7 C7        -76.4443  -11.0809  -52.1706 C.ar   1 LIG      -0.11700
      8 C8        -75.8829  -11.7743  -54.8130 C.ar   1 LIG      -0.11700
      9 C9        -75.5888  -10.2644  -52.9281 C.ar   1 LIG       0.00400
     10 C10       -75.3039  -10.6162  -54.2690 C.ar   1 LIG       0.00400
     11 H1        -73.7211   -7.4133  -52.7184 H      1 LIG       0.11500
     12 H2        -73.2215   -8.0296  -55.0658 H      1 LIG       0.11500
     13 H3        -77.6711  -12.8508  -52.1304 H      1 LIG       0.11500
     14 H4        -77.1729  -13.4666  -54.4784 H      1 LIG       0.11500
     15 H5        -75.2150   -8.8162  -51.3556 H      1 LIG       0.11500
     16 H6        -74.2149  -10.0513  -56.0588 H      1 LIG       0.11500
     17 H7        -76.6770  -10.8300  -51.1379 H      1 LIG       0.11500
     18 H8        -75.6781  -12.0638  -55.8417 H      1 LIG       0.11500
@<TRIPOS>BOND
      1       1       2 ar
      2       1       5 ar
      3       2       6 ar
      4       3       4 ar
      5       3       7 ar
      6       4       8 ar
      7       5       9 ar
      8       6      10 ar
      9       7       9 ar
     10       8      10 ar
     11       9      10 ar
     12       1      11 1
     13       2      12 1
     14       3      13 1
     15       4      14 1
     16       5      15 1
     17       6      16 1
     18       7      17 1
     19       8      18 1
@<TRIPOS>ALT_TYPE
CGenFF_4.0_ALT_TYPE_SET
CGenFF_4.0 1 CG2R61 2 CG2R61 3 CG2R61 4 CG2R61 5 CG2R61 6 CG2R61 7 CG2R61 8 CG2R61 9 CG2R61 10 CG2R61 11 HGR61 12 HGR61 13 HGR61 14 HGR61 15 HGR61 16 HGR61 17 HGR61 18 HGR61
@<TRIPOS>MOLECULE
naphtalene
 18 19 0 0 0
****
USER_CHARGES
INVALID_CHARGES
Pose:  22 Cluster:  22 Fr_nu:  92028 TotEn:   -10.16
@<TRIPOS>ATOM
      1 C1        -77.7940  -11.7309  -51.5248 C.ar   1 LIG      -0.11500
      2 C2        -76.6313  -10.9661  -51.5266 C.ar   1 LIG      -0.11500
      3 C3        -77.2224  -12.6106  -56.2758 C.ar   1 LIG      -0.11500
      4 C4        -76.0598  -11.8457  -56.2775 C.ar   1 LIG      -0.11500
      5 C5        -78.2357  -12.3332  -52.7032 C.ar   1 LIG      -0.11700
      6 C6        -75.9058  -10.8005  -52.7066 C.ar   1 LIG      -0.11700
      7 C7        -77.9479  -12.7762  -55.0956 C.ar   1 LIG      -0.11700
      8 C8        -75.6180  -11.2433  -55.0992 C.ar   1 LIG      -0.11700
      9 C9        -77.5180  -12.1772  -53.9003 C.ar   1 LIG       0.00400
     10 C10       -76.3357  -11.3993  -53.9021 C.ar   1 LIG       0.00400
     11 H1        -78.3586  -11.8590  -50.6059 H      1 LIG       0.11500
     12 H2        -76.2881  -10.4978  -50.6086 H      1 LIG       0.11500
     13 H3        -77.5661  -13.0793  -57.1936 H      1 LIG       0.11500
     14 H4        -75.4963  -11.7168  -57.1970 H      1 LIG       0.11500
     15 H5        -79.1475  -12.9263  -52.6785 H      1 LIG       0.11500
     16 H6        -74.9996  -10.1988  -52.6847 H      1 LIG       0.11500
     17 H7        -78.8536  -13.3786  -55.1176 H      1 LIG       0.11500
     18 H8        -74.7066  -10.6495  -55.1238 H      1 LIG       0.11500
@<TRIPOS>BOND
      1       1       2 ar
      2       1       5 ar
      3       2       6 ar
      4       3       4 ar
      5       3       7 ar
      6       4       8 ar
      7       5       9 ar
      8       6      10 ar
      9       7       9 ar
     10       8      10 ar
     11       9      10 ar
     12       1      11 1
     13       2      12 1
     14       3      13 1
     15       4      14 1
     16       5      15 1
     17       6      16 1
     18       7      17 1
     19       8      18 1
@<TRIPOS>ALT_TYPE
CGenFF_4.0_ALT_TYPE_SET
CGenFF_4.0 1 CG2R61 2 CG2R61 3 CG2R61 4 CG2R61 5 CG2R61 6 CG2R61 7 CG2R61 8 CG2R61 9 CG2R61 10 CG2R61 11 HGR61 12 HGR61 13 HGR61 14 HGR61 15 HGR61 16 HGR61 17 HGR61 18 HGR61
@<TRIPOS>MOLECULE
naphtalene
 18 19 0 0 0
****
USER_CHARGES
INVALID_CHARGES
Pose:  23 Cluster:  23 Fr_nu: 448827 TotEn:   -10.07
@<TRIPOS>ATOM
      1 C1        -57.0528    1.5175  -39.2415 C.ar   1 LIG      -0.11500
      2 C2        -55.9283    1.6510  -40.0506 C.ar   1 LIG      -0.11500
      3 C3        -59.4315    4.7273  -42.0185 C.ar   1 LIG      -0.11500
      4 C4        -58.3070    4.8607  -42.8275 C.ar   1 LIG      -0.11500
      5 C5        -58.2077    2.2473  -39.5248 C.ar   1 LIG      -0.11700
      6 C6        -55.9543    2.5146  -41.1459 C.ar   1 LIG      -0.11700
      7 C7        -59.4055    3.8636  -40.9231 C.ar   1 LIG      -0.11700
      8 C8        -57.1520    4.1311  -42.5443 C.ar   1 LIG      -0.11700
      9 C9        -58.2516    3.1213  -40.6232 C.ar   1 LIG       0.00400
     10 C10       -57.1081    3.2570  -41.4459 C.ar   1 LIG       0.00400
     11 H1        -57.0318    0.8454  -38.3886 H      1 LIG       0.11500
     12 H2        -55.0299    1.0822  -39.8294 H      1 LIG       0.11500
     13 H3        -60.3305    5.2959  -42.2393 H      1 LIG       0.11500
     14 H4        -58.3281    5.5340  -43.6794 H      1 LIG       0.11500
     15 H5        -59.0747    2.1275  -38.8784 H      1 LIG       0.11500
     16 H6        -55.0639    2.6028  -41.7651 H      1 LIG       0.11500
     17 H7        -60.2962    3.7749  -40.3047 H      1 LIG       0.11500
     18 H8        -56.2846    4.2513  -43.1901 H      1 LIG       0.11500
@<TRIPOS>BOND
      1       1       2 ar
      2       1       5 ar
      3       2       6 ar
      4       3       4 ar
      5       3       7 ar
      6       4       8 ar
      7       5       9 ar
      8       6      10 ar
      9       7       9 ar
     10       8      10 ar
     11       9      10 ar
     12       1      11 1
     13       2      12 1
     14       3      13 1
     15       4      14 1
     16       5      15 1
     17       6      16 1
     18       7      17 1
     19       8      18 1
@<TRIPOS>ALT_TYPE
CGenFF_4.0_ALT_TYPE_SET
CGenFF_4.0 1 CG2R61 2 CG2R61 3 CG2R61 4 CG2R61 5 CG2R61 6 CG2R61 7 CG2R61 8 CG2R61 9 CG2R61 10 CG2R61 11 HGR61 12 HGR61 13 HGR61 14 HGR61 15 HGR61 16 HGR61 17 HGR61 18 HGR61
@<TRIPOS>MOLECULE
naphtalene
 18 19 0 0 0
****
USER_CHARGES
INVALID_CHARGES
Pose:  24 Cluster:  24 Fr_nu: 199487 TotEn:    -9.93
@<TRIPOS>ATOM
      1 C1        -56.9147    2.4589  -39.8830 C.ar   1 LIG      -0.11500
      2 C2        -55.9320    2.9562  -40.7338 C.ar   1 LIG      -0.11500
      3 C3        -60.2539    3.1063  -43.3621 C.ar   1 LIG      -0.11500
      4 C4        -59.2711    3.6036  -44.2127 C.ar   1 LIG      -0.11500
      5 C5        -58.2369    2.3700  -40.3196 C.ar   1 LIG      -0.11700
      6 C6        -56.2675    3.3665  -42.0242 C.ar   1 LIG      -0.11700
      7 C7        -59.9184    2.6959  -42.0715 C.ar   1 LIG      -0.11700
      8 C8        -57.9490    3.6927  -43.7762 C.ar   1 LIG      -0.11700
      9 C9        -58.5926    2.7784  -41.6154 C.ar   1 LIG       0.00400
     10 C10       -57.5932    3.2842  -42.4804 C.ar   1 LIG       0.00400
     11 H1        -56.6531    2.1401  -38.8783 H      1 LIG       0.11500
     12 H2        -54.9030    3.0247  -40.3930 H      1 LIG       0.11500
     13 H3        -61.2833    3.0373  -43.7023 H      1 LIG       0.11500
     14 H4        -59.5336    3.9236  -45.2168 H      1 LIG       0.11500
     15 H5        -58.9886    1.9784  -39.6374 H      1 LIG       0.11500
     16 H6        -55.4830    3.7515  -42.6724 H      1 LIG       0.11500
     17 H7        -60.7029    2.3102  -41.4238 H      1 LIG       0.11500
     18 H8        -57.1971    4.0849  -44.4581 H      1 LIG       0.11500
@<TRIPOS>BOND
      1       1       2 ar
      2       1       5 ar
      3       2       6 ar
      4       3       4 ar
      5       3       7 ar
      6       4       8 ar
      7       5       9 ar
      8       6      10 ar
      9       7       9 ar
     10       8      10 ar
     11       9      10 ar
     12       1      11 1
     13       2      12 1
     14       3      13 1
     15       4      14 1
     16       5      15 1
     17       6      16 1
     18       7      17 1
     19       8      18 1
@<TRIPOS>ALT_TYPE
CGenFF_4.0_ALT_TYPE_SET
CGenFF_4.0 1 CG2R61 2 CG2R61 3 CG2R61 4 CG2R61 5 CG2R61 6 CG2R61 7 CG2R61 8 CG2R61 9 CG2R61 10 CG2R61 11 HGR61 12 HGR61 13 HGR61 14 HGR61 15 HGR61 16 HGR61 17 HGR61 18 HGR61
@<TRIPOS>MOLECULE
naphtalene
 18 19 0 0 0
****
USER_CHARGES
INVALID_CHARGES
Pose:  25 Cluster:  25 Fr_nu: 146569 TotEn:    -9.88
@<TRIPOS>ATOM
      1 C1        -61.9940   -0.9747  -25.0081 C.ar   1 LIG      -0.11500
      2 C2        -61.9300    0.3862  -24.7240 C.ar   1 LIG      -0.11500
      3 C3        -65.7989   -0.1843  -27.9357 C.ar   1 LIG      -0.11500
      4 C4        -65.7348    1.1766  -27.6515 C.ar   1 LIG      -0.11500
      5 C5        -62.9705   -1.4616  -25.8775 C.ar   1 LIG      -0.11700
      6 C6        -62.8422    1.2654  -25.3079 C.ar   1 LIG      -0.11700
      7 C7        -64.8865   -1.0636  -27.3518 C.ar   1 LIG      -0.11700
      8 C8        -64.7584    1.6635  -26.7821 C.ar   1 LIG      -0.11700
      9 C9        -63.8970   -0.5909  -26.4743 C.ar   1 LIG       0.00400
     10 C10       -63.8319    0.7929  -26.1852 C.ar   1 LIG       0.00400
     11 H1        -61.2839   -1.6588  -24.5528 H      1 LIG       0.11500
     12 H2        -61.1692    0.7642  -24.0472 H      1 LIG       0.11500
     13 H3        -66.5595   -0.5631  -28.6126 H      1 LIG       0.11500
     14 H4        -66.4461    1.8600  -28.1060 H      1 LIG       0.11500
     15 H5        -63.0021   -2.5292  -26.0849 H      1 LIG       0.11500
     16 H6        -62.7733    2.3253  -25.0719 H      1 LIG       0.11500
     17 H7        -64.9551   -2.1233  -27.5885 H      1 LIG       0.11500
     18 H8        -64.7271    2.7311  -26.5739 H      1 LIG       0.11500
@<TRIPOS>BOND
      1       1       2 ar
      2       1       5 ar
      3       2       6 ar
      4       3       4 ar
      5       3       7 ar
      6       4       8 ar
      7       5       9 ar
      8       6      10 ar
      9       7       9 ar
     10       8      10 ar
     11       9      10 ar
     12       1      11 1
     13       2      12 1
     14       3      13 1
     15       4      14 1
     16       5      15 1
     17       6      16 1
     18       7      17 1
     19       8      18 1
@<TRIPOS>ALT_TYPE
CGenFF_4.0_ALT_TYPE_SET
CGenFF_4.0 1 CG2R61 2 CG2R61 3 CG2R61 4 CG2R61 5 CG2R61 6 CG2R61 7 CG2R61 8 CG2R61 9 CG2R61 10 CG2R61 11 HGR61 12 HGR61 13 HGR61 14 HGR61 15 HGR61 16 HGR61 17 HGR61 18 HGR61
@<TRIPOS>MOLECULE
naphtalene
 18 19 0 0 0
****
USER_CHARGES
INVALID_CHARGES
Pose:  26 Cluster:  26 Fr_nu: 202562 TotEn:    -9.21
@<TRIPOS>ATOM
      1 C1        -72.6143  -23.5252  -44.1667 C.ar   1 LIG      -0.11500
      2 C2        -73.7050  -23.2340  -43.3528 C.ar   1 LIG      -0.11500
      3 C3        -69.8771  -24.3021  -40.2199 C.ar   1 LIG      -0.11500
      4 C4        -70.9678  -24.0109  -39.4062 C.ar   1 LIG      -0.11500
      5 C5        -71.3873  -23.8642  -43.5955 C.ar   1 LIG      -0.11700
      6 C6        -73.5732  -23.2807  -41.9648 C.ar   1 LIG      -0.11700
      7 C7        -70.0090  -24.2555  -41.6081 C.ar   1 LIG      -0.11700
      8 C8        -72.1948  -23.6718  -39.9773 C.ar   1 LIG      -0.11700
      9 C9        -71.2365  -23.9161  -42.2001 C.ar   1 LIG       0.00400
     10 C10       -72.3457  -23.6199  -41.3726 C.ar   1 LIG       0.00400
     11 H1        -72.7174  -23.4882  -45.2472 H      1 LIG       0.11500
     12 H2        -74.6598  -22.9705  -43.7985 H      1 LIG       0.11500
     13 H3        -68.9218  -24.5659  -39.7748 H      1 LIG       0.11500
     14 H4        -70.8638  -24.0467  -38.3257 H      1 LIG       0.11500
     15 H5        -70.5482  -24.0876  -44.2511 H      1 LIG       0.11500
     16 H6        -74.4392  -23.0498  -41.3480 H      1 LIG       0.11500
     17 H7        -69.1431  -24.4872  -42.2247 H      1 LIG       0.11500
     18 H8        -73.0340  -23.4477  -39.3219 H      1 LIG       0.11500
@<TRIPOS>BOND
      1       1       2 ar
      2       1       5 ar
      3       2       6 ar
      4       3       4 ar
      5       3       7 ar
      6       4       8 ar
      7       5       9 ar
      8       6      10 ar
      9       7       9 ar
     10       8      10 ar
     11       9      10 ar
     12       1      11 1
     13       2      12 1
     14       3      13 1
     15       4      14 1
     16       5      15 1
     17       6      16 1
     18       7      17 1
     19       8      18 1
@<TRIPOS>ALT_TYPE
CGenFF_4.0_ALT_TYPE_SET
CGenFF_4.0 1 CG2R61 2 CG2R61 3 CG2R61 4 CG2R61 5 CG2R61 6 CG2R61 7 CG2R61 8 CG2R61 9 CG2R61 10 CG2R61 11 HGR61 12 HGR61 13 HGR61 14 HGR61 15 HGR61 16 HGR61 17 HGR61 18 HGR61
@<TRIPOS>MOLECULE
naphtalene
 18 19 0 0 0
****
USER_CHARGES
INVALID_CHARGES
Pose:  27 Cluster:  27 Fr_nu: 324929 TotEn:    -8.69
@<TRIPOS>ATOM
      1 C1        -62.9463   -3.9672  -57.2312 C.ar   1 LIG      -0.11500
      2 C2        -62.6436   -4.1899  -55.8912 C.ar   1 LIG      -0.11500
      3 C3        -60.9021   -8.2248  -58.4003 C.ar   1 LIG      -0.11500
      4 C4        -60.5994   -8.4474  -57.0603 C.ar   1 LIG      -0.11500
      5 C5        -62.5909   -4.9123  -58.1940 C.ar   1 LIG      -0.11700
      6 C6        -61.9843   -5.3584  -55.5087 C.ar   1 LIG      -0.11700
      7 C7        -61.5615   -7.0563  -58.7828 C.ar   1 LIG      -0.11700
      8 C8        -60.9547   -7.5023  -56.0975 C.ar   1 LIG      -0.11700
      9 C9        -61.9267   -6.0942  -57.8270 C.ar   1 LIG       0.00400
     10 C10       -61.6189   -6.3205  -56.4644 C.ar   1 LIG       0.00400
     11 H1        -63.4591   -3.0571  -57.5284 H      1 LIG       0.11500
     12 H2        -62.9210   -3.4537  -55.1424 H      1 LIG       0.11500
     13 H3        -60.6250   -8.9609  -59.1498 H      1 LIG       0.11500
     14 H4        -60.0853   -9.3570  -56.7639 H      1 LIG       0.11500
     15 H5        -62.8372   -4.7171  -59.2356 H      1 LIG       0.11500
     16 H6        -61.7581   -5.5119  -54.4556 H      1 LIG       0.11500
     17 H7        -61.7883   -6.9034  -59.8358 H      1 LIG       0.11500
     18 H8        -60.7078   -7.6970  -55.0558 H      1 LIG       0.11500
@<TRIPOS>BOND
      1       1       2 ar
      2       1       5 ar
      3       2       6 ar
      4       3       4 ar
      5       3       7 ar
      6       4       8 ar
      7       5       9 ar
      8       6      10 ar
      9       7       9 ar
     10       8      10 ar
     11       9      10 ar
     12       1      11 1
     13       2      12 1
     14       3      13 1
     15       4      14 1
     16       5      15 1
     17       6      16 1
     18       7      17 1
     19       8      18 1
@<TRIPOS>ALT_TYPE
CGenFF_4.0_ALT_TYPE_SET
CGenFF_4.0 1 CG2R61 2 CG2R61 3 CG2R61 4 CG2R61 5 CG2R61 6 CG2R61 7 CG2R61 8 CG2R61 9 CG2R61 10 CG2R61 11 HGR61 12 HGR61 13 HGR61 14 HGR61 15 HGR61 16 HGR61 17 HGR61 18 HGR61
@<TRIPOS>MOLECULE
naphtalene
 18 19 0 0 0
****
USER_CHARGES
INVALID_CHARGES
Pose:  28 Cluster:  28 Fr_nu: 492747 TotEn:    -8.12
@<TRIPOS>ATOM
      1 C1        -60.1299    2.4273  -42.6794 C.ar   1 LIG      -0.11500
      2 C2        -60.5598    3.2478  -41.6408 C.ar   1 LIG      -0.11500
      3 C3        -55.9424    1.6459  -40.3283 C.ar   1 LIG      -0.11500
      4 C4        -56.3725    2.4665  -39.2897 C.ar   1 LIG      -0.11500
      5 C5        -58.8746    1.8215  -42.6171 C.ar   1 LIG      -0.11700
      6 C6        -59.7364    3.4657  -40.5359 C.ar   1 LIG      -0.11700
      7 C7        -56.7660    1.4280  -41.4332 C.ar   1 LIG      -0.11700
      8 C8        -57.6277    3.0723  -39.3519 C.ar   1 LIG      -0.11700
      9 C9        -58.0325    2.0297  -41.5126 C.ar   1 LIG       0.00400
     10 C10       -58.4698    2.8641  -40.4565 C.ar   1 LIG       0.00400
     11 H1        -60.7711    2.2585  -43.5395 H      1 LIG       0.11500
     12 H2        -61.5373    3.7187  -41.6901 H      1 LIG       0.11500
     13 H3        -54.9649    1.1745  -40.2795 H      1 LIG       0.11500
     14 H4        -55.7303    2.6360  -38.4305 H      1 LIG       0.11500
     15 H5        -58.5590    1.1844  -43.4407 H      1 LIG       0.11500
     16 H6        -60.0932    4.1104  -39.7353 H      1 LIG       0.11500
     17 H7        -56.4094    0.7827  -42.2332 H      1 LIG       0.11500
     18 H8        -57.9433    3.7101  -38.5287 H      1 LIG       0.11500
@<TRIPOS>BOND
      1       1       2 ar
      2       1       5 ar
      3       2       6 ar
      4       3       4 ar
      5       3       7 ar
      6       4       8 ar
      7       5       9 ar
      8       6      10 ar
      9       7       9 ar
     10       8      10 ar
     11       9      10 ar
     12       1      11 1
     13       2      12 1
     14       3      13 1
     15       4      14 1
     16       5      15 1
     17       6      16 1
     18       7      17 1
     19       8      18 1
@<TRIPOS>ALT_TYPE
CGenFF_4.0_ALT_TYPE_SET
CGenFF_4.0 1 CG2R61 2 CG2R61 3 CG2R61 4 CG2R61 5 CG2R61 6 CG2R61 7 CG2R61 8 CG2R61 9 CG2R61 10 CG2R61 11 HGR61 12 HGR61 13 HGR61 14 HGR61 15 HGR61 16 HGR61 17 HGR61 18 HGR61
@<TRIPOS>MOLECULE
naphtalene
 18 19 0 0 0
****
USER_CHARGES
INVALID_CHARGES
Pose:  29 Cluster:  29 Fr_nu: 409266 TotEn:    -7.64
@<TRIPOS>ATOM
      1 C1        -64.1438  -23.3816  -23.7926 C.ar   1 LIG      -0.11500
      2 C2        -63.3456  -24.0517  -22.8703 C.ar   1 LIG      -0.11500
      3 C3        -60.1581  -21.7414  -26.0501 C.ar   1 LIG      -0.11500
      4 C4        -59.3599  -22.4115  -25.1278 C.ar   1 LIG      -0.11500
      5 C5        -63.5551  -22.6381  -24.8159 C.ar   1 LIG      -0.11700
      6 C6        -61.9557  -23.9810  -22.9677 C.ar   1 LIG      -0.11700
      7 C7        -61.5481  -21.8122  -25.9528 C.ar   1 LIG      -0.11700
      8 C8        -59.9485  -23.1550  -24.1044 C.ar   1 LIG      -0.11700
      9 C9        -62.1576  -22.5559  -24.9291 C.ar   1 LIG       0.00400
     10 C10       -61.3460  -23.2373  -23.9912 C.ar   1 LIG       0.00400
     11 H1        -65.2258  -23.4366  -23.7160 H      1 LIG       0.11500
     12 H2        -63.8049  -24.6304  -22.0742 H      1 LIG       0.11500
     13 H3        -59.6993  -21.1625  -26.8468 H      1 LIG       0.11500
     14 H4        -58.2781  -22.3551  -25.2040 H      1 LIG       0.11500
     15 H5        -64.1986  -22.1221  -25.5255 H      1 LIG       0.11500
     16 H6        -61.3513  -24.5132  -22.2361 H      1 LIG       0.11500
     17 H7        -62.1523  -21.2806  -26.6849 H      1 LIG       0.11500
     18 H8        -59.3052  -23.6705  -23.3943 H      1 LIG       0.11500
@<TRIPOS>BOND
      1       1       2 ar
      2       1       5 ar
      3       2       6 ar
      4       3       4 ar
      5       3       7 ar
      6       4       8 ar
      7       5       9 ar
      8       6      10 ar
      9       7       9 ar
     10       8      10 ar
     11       9      10 ar
     12       1      11 1
     13       2      12 1
     14       3      13 1
     15       4      14 1
     16       5      15 1
     17       6      16 1
     18       7      17 1
     19       8      18 1
@<TRIPOS>ALT_TYPE
CGenFF_4.0_ALT_TYPE_SET
CGenFF_4.0 1 CG2R61 2 CG2R61 3 CG2R61 4 CG2R61 5 CG2R61 6 CG2R61 7 CG2R61 8 CG2R61 9 CG2R61 10 CG2R61 11 HGR61 12 HGR61 13 HGR61 14 HGR61 15 HGR61 16 HGR61 17 HGR61 18 HGR61
# TRIPOS MOL2 file generated by SEED

@<TRIPOS>MOLECULE
pyrazole
 9 9 0 0 0
****
USER_CHARGES
INVALID_CHARGES
Pose:   1 Cluster:   1 Fr_nu: 129174 TotEn:   -19.24
@<TRIPOS>ATOM
      1 C1        -56.9775    3.1359  -39.8688 C.2    1 LIG      -0.25100
      2 C2        -56.2284    1.9810  -39.5740 C.2    1 LIG       0.13200
      3 C3        -58.2618    2.8147  -39.5027 C.2    1 LIG      -0.03800
      4 N1        -56.9744    0.9997  -39.0600 N.2    1 LIG      -0.57800
      5 N2        -58.2059    1.5370  -39.0288 N.pl3  1 LIG      -0.05900
      6 H1        -56.6353    4.0707  -40.2874 H      1 LIG       0.15700
      7 H2        -55.1698    1.8134  -39.7128 H      1 LIG       0.15600
      8 H3        -59.1898    3.3670  -39.5379 H      1 LIG       0.15900
      9 H4        -58.9664    0.9723  -38.6718 H      1 LIG       0.32200
@<TRIPOS>BOND
      1       1       2 1
      2       1       3 2
      3       2       4 2
      4       3       5 1
      5       4       5 1
      6       1       6 1
      7       2       7 1
      8       3       8 1
      9       5       9 1
@<TRIPOS>ALT_TYPE
CGenFF_4.0_ALT_TYPE_SET
CGenFF_4.0 1 CG2R51 2 CG2R52 3 CG2R51 4 NG2R50 5 NG2R51 6 HGR51 7 HGR52 8 HGR52 9 HGP1
@<TRIPOS>MOLECULE
pyrazole
 9 9 0 0 0
****
USER_CHARGES
INVALID_CHARGES
Pose:   2 Cluster:   2 Fr_nu: 8762243 TotEn:   -18.29
@<TRIPOS>ATOM
      1 C1        -58.4966   -3.2260  -18.5296 C.2    1 LIG      -0.25100
      2 C2        -57.8503   -4.4477  -18.7971 C.2    1 LIG       0.13200
      3 C3        -57.4948   -2.3976  -18.0862 C.2    1 LIG      -0.03800
      4 N1        -56.5395   -4.4037  -18.5448 N.2    1 LIG      -0.57800
      5 N2        -56.3537   -3.1442  -18.1143 N.pl3  1 LIG      -0.05900
      6 H1        -59.5419   -2.9793  -18.6428 H      1 LIG       0.15700
      7 H2        -58.2800   -5.3685  -19.1648 H      1 LIG       0.15600
      8 H3        -57.4916   -1.3680  -17.7583 H      1 LIG       0.15900
      9 H4        -55.4180   -2.8600  -17.8527 H      1 LIG       0.32200
@<TRIPOS>BOND
      1       1       2 1
      2       1       3 2
      3       2       4 2
      4       3       5 1
      5       4       5 1
      6       1       6 1
      7       2       7 1
      8       3       8 1
      9       5       9 1
@<TRIPOS>ALT_TYPE
CGenFF_4.0_ALT_TYPE_SET
CGenFF_4.0 1 CG2R51 2 CG2R52 3 CG2R51 4 NG2R50 5 NG2R51 6 HGR51 7 HGR52 8 HGR52 9 HGP1
@<TRIPOS>MOLECULE
pyrazole
 9 9 0 0 0
****
USER_CHARGES
INVALID_CHARGES
Pose:   3 Cluster:   3 Fr_nu: 376293 TotEn:   -18.20
@<TRIPOS>ATOM
      1 C1        -56.5322    2.3630  -41.5958 C.2    1 LIG      -0.25100
      2 C2        -55.7208    1.7262  -40.6378 C.2    1 LIG       0.13200
      3 C3        -57.8166    2.1162  -41.1765 C.2    1 LIG      -0.03800
      4 N1        -56.4301    1.1205  -39.6819 N.2    1 LIG      -0.57800
      5 N2        -57.7009    1.3757  -40.0369 N.pl3  1 LIG      -0.05900
      6 H1        -56.2294    2.9233  -42.4681 H      1 LIG       0.15700
      7 H2        -54.6420    1.6778  -40.5967 H      1 LIG       0.15600
      8 H3        -58.7807    2.3925  -41.5785 H      1 LIG       0.15900
      9 H4        -58.4440    1.0106  -39.4544 H      1 LIG       0.32200
@<TRIPOS>BOND
      1       1       2 1
      2       1       3 2
      3       2       4 2
      4       3       5 1
      5       4       5 1
      6       1       6 1
      7       2       7 1
      8       3       8 1
      9       5       9 1
@<TRIPOS>ALT_TYPE
CGenFF_4.0_ALT_TYPE_SET
CGenFF_4.0 1 CG2R51 2 CG2R52 3 CG2R51 4 NG2R50 5 NG2R51 6 HGR51 7 HGR52 8 HGR52 9 HGP1
@<TRIPOS>MOLECULE
pyrazole
 9 9 0 0 0
****
USER_CHARGES
INVALID_CHARGES
Pose:   4 Cluster:   4 Fr_nu: 11772081 TotEn:   -17.30
@<TRIPOS>ATOM
      1 C1        -51.5718    9.4983  -30.7120 C.2    1 LIG      -0.25100
      2 C2        -50.6782    8.8272  -29.8559 C.2    1 LIG       0.13200
      3 C3        -51.5003   10.8129  -30.3206 C.2    1 LIG      -0.03800
      4 N1        -50.0827    9.6476  -28.9864 N.2    1 LIG      -0.57800
      5 N2        -50.6029   10.8479  -29.2941 N.pl3  1 LIG      -0.05900
      6 H1        -52.1820    9.0876  -31.5028 H      1 LIG       0.15700
      7 H2        -50.4366    7.7742  -29.8290 H      1 LIG       0.15600
      8 H3        -51.9976   11.7060  -30.6706 H      1 LIG       0.15900
      9 H4        -50.3012   11.6526  -28.7591 H      1 LIG       0.32200
@<TRIPOS>BOND
      1       1       2 1
      2       1       3 2
      3       2       4 2
      4       3       5 1
      5       4       5 1
      6       1       6 1
      7       2       7 1
      8       3       8 1
      9       5       9 1
@<TRIPOS>ALT_TYPE
CGenFF_4.0_ALT_TYPE_SET
CGenFF_4.0 1 CG2R51 2 CG2R52 3 CG2R51 4 NG2R50 5 NG2R51 6 HGR51 7 HGR52 8 HGR52 9 HGP1
@<TRIPOS>MOLECULE
pyrazole
 9 9 0 0 0
****
USER_CHARGES
INVALID_CHARGES
Pose:   5 Cluster:   5 Fr_nu: 11785821 TotEn:   -17.07
@<TRIPOS>ATOM
      1 C1        -50.0569    8.2863  -31.2450 C.2    1 LIG      -0.25100
      2 C2        -49.6088    8.4759  -29.9240 C.2    1 LIG       0.13200
      3 C3        -51.1839    9.0656  -31.3404 C.2    1 LIG      -0.03800
      4 N1        -50.3874    9.3102  -29.2301 N.2    1 LIG      -0.57800
      5 N2        -51.3362    9.6520  -30.1184 N.pl3  1 LIG      -0.05900
      6 H1        -49.6238    7.6718  -32.0203 H      1 LIG       0.15700
      7 H2        -48.7475    8.0404  -29.4378 H      1 LIG       0.15600
      8 H3        -51.8769    9.2496  -32.1487 H      1 LIG       0.15900
      9 H4        -52.0626   10.2916  -29.8217 H      1 LIG       0.32200
@<TRIPOS>BOND
      1       1       2 1
      2       1       3 2
      3       2       4 2
      4       3       5 1
      5       4       5 1
      6       1       6 1
      7       2       7 1
      8       3       8 1
      9       5       9 1
@<TRIPOS>ALT_TYPE
CGenFF_4.0_ALT_TYPE_SET
CGenFF_4.0 1 CG2R51 2 CG2R52 3 CG2R51 4 NG2R50 5 NG2R51 6 HGR51 7 HGR52 8 HGR52 9 HGP1
@<TRIPOS>MOLECULE
pyrazole
 9 9 0 0 0
****
USER_CHARGES
INVALID_CHARGES
Pose:   6 Cluster:   6 Fr_nu: 376589 TotEn:   -17.07
@<TRIPOS>ATOM
      1 C1        -56.9748    1.4003  -41.1883 C.2    1 LIG      -0.25100
      2 C2        -55.7208    1.7262  -40.6378 C.2    1 LIG       0.13200
      3 C3        -57.8731    1.6873  -40.1898 C.2    1 LIG      -0.03800
      4 N1        -55.8104    2.1854  -39.3868 N.2    1 LIG      -0.57800
      5 N2        -57.1315    2.1501  -39.1428 N.pl3  1 LIG      -0.05900
      6 H1        -57.1973    1.0122  -42.1713 H      1 LIG       0.15700
      7 H2        -54.7452    1.6478  -41.0960 H      1 LIG       0.15600
      8 H3        -58.9487    1.6036  -40.1304 H      1 LIG       0.15900
      9 H4        -57.4598    2.4561  -38.2354 H      1 LIG       0.32200
@<TRIPOS>BOND
      1       1       2 1
      2       1       3 2
      3       2       4 2
      4       3       5 1
      5       4       5 1
      6       1       6 1
      7       2       7 1
      8       3       8 1
      9       5       9 1
@<TRIPOS>ALT_TYPE
CGenFF_4.0_ALT_TYPE_SET
CGenFF_4.0 1 CG2R51 2 CG2R52 3 CG2R51 4 NG2R50 5 NG2R51 6 HGR51 7 HGR52 8 HGR52 9 HGP1
@<TRIPOS>MOLECULE
pyrazole
 9 9 0 0 0
****
USER_CHARGES
INVALID_CHARGES
Pose:   7 Cluster:   7 Fr_nu: 11594291 TotEn:   -16.74
@<TRIPOS>ATOM
      1 C1        -51.5161  -22.3219  -35.2300 C.2    1 LIG      -0.25100
      2 C2        -51.6406  -21.2547  -34.3204 C.2    1 LIG       0.13200
      3 C3        -50.2210  -22.2400  -35.6801 C.2    1 LIG      -0.03800
      4 N1        -50.5145  -20.5469  -34.1985 N.2    1 LIG      -0.57800
      5 N2        -49.6699  -21.1706  -35.0373 N.pl3  1 LIG      -0.05900
      6 H1        -52.2600  -23.0495  -35.5190 H      1 LIG       0.15700
      7 H2        -52.5053  -20.9629  -33.7416 H      1 LIG       0.15600
      8 H3        -49.6554  -22.8314  -36.3855 H      1 LIG       0.15900
      9 H4        -48.7279  -20.8104  -35.1246 H      1 LIG       0.32200
@<TRIPOS>BOND
      1       1       2 1
      2       1       3 2
      3       2       4 2
      4       3       5 1
      5       4       5 1
      6       1       6 1
      7       2       7 1
      8       3       8 1
      9       5       9 1
@<TRIPOS>ALT_TYPE
CGenFF_4.0_ALT_TYPE_SET
CGenFF_4.0 1 CG2R51 2 CG2R52 3 CG2R51 4 NG2R50 5 NG2R51 6 HGR51 7 HGR52 8 HGR52 9 HGP1
@<TRIPOS>MOLECULE
pyrazole
 9 9 0 0 0
****
USER_CHARGES
INVALID_CHARGES
Pose:   8 Cluster:   8 Fr_nu: 112737 TotEn:   -16.16
@<TRIPOS>ATOM
      1 C1        -81.1112  -21.0028  -31.9702 C.2    1 LIG      -0.25100
      2 C2        -82.4846  -21.3095  -31.9307 C.2    1 LIG       0.13200
      3 C3        -80.6871  -21.4825  -33.1853 C.2    1 LIG      -0.03800
      4 N1        -82.9051  -21.9355  -33.0331 N.2    1 LIG      -0.57800
      5 N2        -81.7894  -22.0260  -33.7769 N.pl3  1 LIG      -0.05900
      6 H1        -80.5120  -20.5032  -31.2233 H      1 LIG       0.15700
      7 H2        -83.1966  -21.1035  -31.1443 H      1 LIG       0.15600
      8 H3        -79.7216  -21.4882  -33.6703 H      1 LIG       0.15900
      9 H4        -81.8518  -22.4749  -34.6821 H      1 LIG       0.32200
@<TRIPOS>BOND
      1       1       2 1
      2       1       3 2
      3       2       4 2
      4       3       5 1
      5       4       5 1
      6       1       6 1
      7       2       7 1
      8       3       8 1
      9       5       9 1
@<TRIPOS>ALT_TYPE
CGenFF_4.0_ALT_TYPE_SET
CGenFF_4.0 1 CG2R51 2 CG2R52 3 CG2R51 4 NG2R50 5 NG2R51 6 HGR51 7 HGR52 8 HGR52 9 HGP1
@<TRIPOS>MOLECULE
pyrazole
 9 9 0 0 0
****
USER_CHARGES
INVALID_CHARGES
Pose:   9 Cluster:   9 Fr_nu: 375886 TotEn:   -15.80
@<TRIPOS>ATOM
      1 C1        -56.1693    2.2034  -39.3917 C.2    1 LIG      -0.25100
      2 C2        -55.7208    1.7262  -40.6378 C.2    1 LIG       0.13200
      3 C3        -57.5228    1.9705  -39.4018 C.2    1 LIG      -0.03800
      4 N1        -56.7091    1.2277  -41.3852 N.2    1 LIG      -0.57800
      5 N2        -57.7922    1.3902  -40.6065 N.pl3  1 LIG      -0.05900
      6 H1        -55.5928    2.6526  -38.5966 H      1 LIG       0.15700
      7 H2        -54.7149    1.7215  -41.0328 H      1 LIG       0.15600
      8 H3        -58.3013    2.1631  -38.6778 H      1 LIG       0.15900
      9 H4        -58.6889    1.0829  -40.9620 H      1 LIG       0.32200
@<TRIPOS>BOND
      1       1       2 1
      2       1       3 2
      3       2       4 2
      4       3       5 1
      5       4       5 1
      6       1       6 1
      7       2       7 1
      8       3       8 1
      9       5       9 1
@<TRIPOS>ALT_TYPE
CGenFF_4.0_ALT_TYPE_SET
CGenFF_4.0 1 CG2R51 2 CG2R52 3 CG2R51 4 NG2R50 5 NG2R51 6 HGR51 7 HGR52 8 HGR52 9 HGP1
@<TRIPOS>MOLECULE
pyrazole
 9 9 0 0 0
****
USER_CHARGES
INVALID_CHARGES
Pose:  10 Cluster:  10 Fr_nu: 9591600 TotEn:   -15.70
@<TRIPOS>ATOM
      1 C1        -63.7089   -9.5770  -13.9640 C.2    1 LIG      -0.25100
      2 C2        -62.3400   -9.2923  -14.1271 C.2    1 LIG       0.13200
      3 C3        -63.8602  -10.8419  -14.4775 C.2    1 LIG      -0.03800
      4 N1        -61.6692  -10.2957  -14.6993 N.2    1 LIG      -0.57800
      5 N2        -62.6207  -11.2233  -14.9002 N.pl3  1 LIG      -0.05900
      6 H1        -64.4788   -8.9536  -13.5339 H      1 LIG       0.15700
      7 H2        -61.8031   -8.3953  -13.8534 H      1 LIG       0.15600
      8 H3        -64.7190  -11.4894  -14.5801 H      1 LIG       0.15900
      9 H4        -62.3536  -12.0978  -15.3346 H      1 LIG       0.32200
@<TRIPOS>BOND
      1       1       2 1
      2       1       3 2
      3       2       4 2
      4       3       5 1
      5       4       5 1
      6       1       6 1
      7       2       7 1
      8       3       8 1
      9       5       9 1
@<TRIPOS>ALT_TYPE
CGenFF_4.0_ALT_TYPE_SET
CGenFF_4.0 1 CG2R51 2 CG2R52 3 CG2R51 4 NG2R50 5 NG2R51 6 HGR51 7 HGR52 8 HGR52 9 HGP1
@<TRIPOS>MOLECULE
pyrazole
 9 9 0 0 0
****
USER_CHARGES
INVALID_CHARGES
Pose:  11 Cluster:  11 Fr_nu: 1603050 TotEn:   -15.68
@<TRIPOS>ATOM
      1 C1        -81.0187  -34.9059  -43.0057 C.2    1 LIG      -0.25100
      2 C2        -80.5424  -34.3253  -41.8150 C.2    1 LIG       0.13200
      3 C3        -82.3805  -34.7364  -42.9494 C.2    1 LIG      -0.03800
      4 N1        -81.5219  -33.8244  -41.0577 N.2    1 LIG      -0.57800
      5 N2        -82.6274  -34.0894  -41.7743 N.pl3  1 LIG      -0.05900
      6 H1        -80.4546  -35.3802  -43.7951 H      1 LIG       0.15700
      7 H2        -79.5222  -34.2469  -41.4672 H      1 LIG       0.15600
      8 H3        -83.1783  -35.0136  -43.6233 H      1 LIG       0.15900
      9 H4        -83.5224  -33.8012  -41.3993 H      1 LIG       0.32200
@<TRIPOS>BOND
      1       1       2 1
      2       1       3 2
      3       2       4 2
      4       3       5 1
      5       4       5 1
      6       1       6 1
      7       2       7 1
      8       3       8 1
      9       5       9 1
@<TRIPOS>ALT_TYPE
CGenFF_4.0_ALT_TYPE_SET
CGenFF_4.0 1 CG2R51 2 CG2R52 3 CG2R51 4 NG2R50 5 NG2R51 6 HGR51 7 HGR52 8 HGR52 9 HGP1
@<TRIPOS>MOLECULE
pyrazole
 9 9 0 0 0
****
USER_CHARGES
INVALID_CHARGES
Pose:  12 Cluster:  12 Fr_nu: 11461448 TotEn:   -15.41
@<TRIPOS>ATOM
      1 C1        -80.9677  -20.3137  -31.7409 C.2    1 LIG      -0.25100
      2 C2        -81.9747  -21.2509  -31.4415 C.2    1 LIG       0.13200
      3 C3        -80.2942  -20.8617  -32.8051 C.2    1 LIG      -0.03800
      4 N1        -81.9472  -22.3135  -32.2502 N.2    1 LIG      -0.57800
      5 N2        -80.9148  -22.0474  -33.0685 N.pl3  1 LIG      -0.05900
      6 H1        -80.7591  -19.3723  -31.2545 H      1 LIG       0.15700
      7 H2        -82.7271  -21.2041  -30.6672 H      1 LIG       0.15600
      8 H3        -79.4470  -20.5235  -33.3842 H      1 LIG       0.15900
      9 H4        -80.6862  -22.7228  -33.7871 H      1 LIG       0.32200
@<TRIPOS>BOND
      1       1       2 1
      2       1       3 2
      3       2       4 2
      4       3       5 1
      5       4       5 1
      6       1       6 1
      7       2       7 1
      8       3       8 1
      9       5       9 1
@<TRIPOS>ALT_TYPE
CGenFF_4.0_ALT_TYPE_SET
CGenFF_4.0 1 CG2R51 2 CG2R52 3 CG2R51 4 NG2R50 5 NG2R51 6 HGR51 7 HGR52 8 HGR52 9 HGP1
@<TRIPOS>MOLECULE
pyrazole
 9 9 0 0 0
****
USER_CHARGES
INVALID_CHARGES
Pose:  13 Cluster:  13 Fr_nu: 11783917 TotEn:   -15.33
@<TRIPOS>ATOM
      1 C1        -42.6074   -4.1824  -27.1495 C.2    1 LIG      -0.25100
      2 C2        -43.8026   -4.9193  -27.0481 C.2    1 LIG       0.13200
      3 C3        -41.9223   -4.7795  -28.1794 C.2    1 LIG      -0.03800
      4 N1        -43.8758   -5.9088  -27.9422 N.2    1 LIG      -0.57800
      5 N2        -42.7181   -5.7978  -28.6155 N.pl3  1 LIG      -0.05900
      6 H1        -42.2869   -3.3364  -26.5597 H      1 LIG       0.15700
      7 H2        -44.6231   -4.7769  -26.3594 H      1 LIG       0.15600
      8 H3        -40.9611   -4.5775  -28.6295 H      1 LIG       0.15900
      9 H4        -42.5335   -6.4547  -29.3634 H      1 LIG       0.32200
@<TRIPOS>BOND
      1       1       2 1
      2       1       3 2
      3       2       4 2
      4       3       5 1
      5       4       5 1
      6       1       6 1
      7       2       7 1
      8       3       8 1
      9       5       9 1
@<TRIPOS>ALT_TYPE
CGenFF_4.0_ALT_TYPE_SET
CGenFF_4.0 1 CG2R51 2 CG2R52 3 CG2R51 4 NG2R50 5 NG2R51 6 HGR51 7 HGR52 8 HGR52 9 HGP1
@<TRIPOS>MOLECULE
pyrazole
 9 9 0 0 0
****
USER_CHARGES
INVALID_CHARGES
Pose:  14 Cluster:  14 Fr_nu: 11713573 TotEn:   -15.18
@<TRIPOS>ATOM
      1 C1        -50.9057    9.1499  -30.6206 C.2    1 LIG      -0.25100
      2 C2        -50.6822    9.8634  -29.4279 C.2    1 LIG       0.13200
      3 C3        -50.2233    7.9705  -30.4481 C.2    1 LIG      -0.03800
      4 N1        -49.9177    9.1933  -28.5616 N.2    1 LIG      -0.57800
      5 N2        -49.6549    8.0462  -29.2105 N.pl3  1 LIG      -0.05900
      6 H1        -51.4813    9.4477  -31.4845 H      1 LIG       0.15700
      7 H2        -51.0441   10.8442  -29.1539 H      1 LIG       0.15600
      8 H3        -50.0919    7.1048  -31.0811 H      1 LIG       0.15900
      9 H4        -49.0763    7.3558  -28.7487 H      1 LIG       0.32200
@<TRIPOS>BOND
      1       1       2 1
      2       1       3 2
      3       2       4 2
      4       3       5 1
      5       4       5 1
      6       1       6 1
      7       2       7 1
      8       3       8 1
      9       5       9 1
@<TRIPOS>ALT_TYPE
CGenFF_4.0_ALT_TYPE_SET
CGenFF_4.0 1 CG2R51 2 CG2R52 3 CG2R51 4 NG2R50 5 NG2R51 6 HGR51 7 HGR52 8 HGR52 9 HGP1
@<TRIPOS>MOLECULE
pyrazole
 9 9 0 0 0
****
USER_CHARGES
INVALID_CHARGES
Pose:  15 Cluster:  15 Fr_nu: 11684853 TotEn:   -14.83
@<TRIPOS>ATOM
      1 C1        -89.3269  -28.8918  -32.7502 C.2    1 LIG      -0.25100
      2 C2        -89.7650  -30.0539  -33.4131 C.2    1 LIG       0.13200
      3 C3        -88.4780  -28.2861  -33.6440 C.2    1 LIG      -0.03800
      4 N1        -89.2380  -30.1809  -34.6338 N.2    1 LIG      -0.57800
      5 N2        -88.4601  -29.0907  -34.7452 N.pl3  1 LIG      -0.05900
      6 H1        -89.5898  -28.5412  -31.7631 H      1 LIG       0.15700
      7 H2        -90.4459  -30.8139  -33.0574 H      1 LIG       0.15600
      8 H3        -87.8963  -27.3768  -33.5958 H      1 LIG       0.15900
      9 H4        -87.9404  -28.9583  -35.6038 H      1 LIG       0.32200
@<TRIPOS>BOND
      1       1       2 1
      2       1       3 2
      3       2       4 2
      4       3       5 1
      5       4       5 1
      6       1       6 1
      7       2       7 1
      8       3       8 1
      9       5       9 1
@<TRIPOS>ALT_TYPE
CGenFF_4.0_ALT_TYPE_SET
CGenFF_4.0 1 CG2R51 2 CG2R52 3 CG2R51 4 NG2R50 5 NG2R51 6 HGR51 7 HGR52 8 HGR52 9 HGP1
@<TRIPOS>MOLECULE
pyrazole
 9 9 0 0 0
****
USER_CHARGES
INVALID_CHARGES
Pose:  16 Cluster:  16 Fr_nu: 378419 TotEn:   -14.70
@<TRIPOS>ATOM
      1 C1        -57.6052    1.9772  -40.4784 C.2    1 LIG      -0.25100
      2 C2        -56.9164    1.4611  -39.3645 C.2    1 LIG       0.13200
      3 C3        -56.6441    2.0935  -41.4527 C.2    1 LIG      -0.03800
      4 N1        -55.6181    1.2629  -39.6074 N.2    1 LIG      -0.57800
      5 N2        -55.4833    1.6565  -40.8853 N.pl3  1 LIG      -0.05900
      6 H1        -58.6519    2.2293  -40.5642 H      1 LIG       0.15700
      7 H2        -57.3062    1.2215  -38.3855 H      1 LIG       0.15600
      8 H3        -56.6803    2.4421  -42.4748 H      1 LIG       0.15900
      9 H4        -54.5658    1.6019  -41.3096 H      1 LIG       0.32200
@<TRIPOS>BOND
      1       1       2 1
      2       1       3 2
      3       2       4 2
      4       3       5 1
      5       4       5 1
      6       1       6 1
      7       2       7 1
      8       3       8 1
      9       5       9 1
@<TRIPOS>ALT_TYPE
CGenFF_4.0_ALT_TYPE_SET
CGenFF_4.0 1 CG2R51 2 CG2R52 3 CG2R51 4 NG2R50 5 NG2R51 6 HGR51 7 HGR52 8 HGR52 9 HGP1
@<TRIPOS>MOLECULE
pyrazole
 9 9 0 0 0
****
USER_CHARGES
INVALID_CHARGES
Pose:  17 Cluster:  17 Fr_nu: 11069615 TotEn:   -14.56
@<TRIPOS>ATOM
      1 C1        -76.7310  -15.2355  -57.1061 C.2    1 LIG      -0.25100
      2 C2        -76.7130  -14.3895  -55.9811 C.2    1 LIG       0.13200
      3 C3        -76.5037  -16.4902  -56.5958 C.2    1 LIG      -0.03800
      4 N1        -76.4919  -15.0509  -54.8420 N.2    1 LIG      -0.57800
      5 N2        -76.3690  -16.3259  -55.2485 N.pl3  1 LIG      -0.05900
      6 H1        -76.8875  -14.9735  -58.1421 H      1 LIG       0.15700
      7 H2        -76.8512  -13.3183  -55.9439 H      1 LIG       0.15600
      8 H3        -76.4251  -17.4629  -57.0597 H      1 LIG       0.15900
      9 H4        -76.1909  -17.0367  -54.5501 H      1 LIG       0.32200
@<TRIPOS>BOND
      1       1       2 1
      2       1       3 2
      3       2       4 2
      4       3       5 1
      5       4       5 1
      6       1       6 1
      7       2       7 1
      8       3       8 1
      9       5       9 1
@<TRIPOS>ALT_TYPE
CGenFF_4.0_ALT_TYPE_SET
CGenFF_4.0 1 CG2R51 2 CG2R52 3 CG2R51 4 NG2R50 5 NG2R51 6 HGR51 7 HGR52 8 HGR52 9 HGP1
@<TRIPOS>MOLECULE
pyrazole
 9 9 0 0 0
****
USER_CHARGES
INVALID_CHARGES
Pose:  18 Cluster:  18 Fr_nu: 2608821 TotEn:   -14.46
@<TRIPOS>ATOM
      1 C1        -75.9700  -11.7111  -54.8130 C.2    1 LIG      -0.25100
      2 C2        -75.1457  -10.5765  -54.9357 C.2    1 LIG       0.13200
      3 C3        -76.2391  -12.0816  -56.1079 C.2    1 LIG      -0.03800
      4 N1        -74.9067  -10.2479  -56.2080 N.2    1 LIG      -0.57800
      5 N2        -75.5848  -11.1816  -56.8968 N.pl3  1 LIG      -0.05900
      6 H1        -76.3199  -12.1938  -53.9125 H      1 LIG       0.15700
      7 H2        -74.7095   -9.9751  -54.1509 H      1 LIG       0.15600
      8 H3        -76.8259  -12.8849  -56.5295 H      1 LIG       0.15900
      9 H4        -75.5595  -11.1441  -57.9081 H      1 LIG       0.32200
@<TRIPOS>BOND
      1       1       2 1
      2       1       3 2
      3       2       4 2
      4       3       5 1
      5       4       5 1
      6       1       6 1
      7       2       7 1
      8       3       8 1
      9       5       9 1
@<TRIPOS>ALT_TYPE
CGenFF_4.0_ALT_TYPE_SET
CGenFF_4.0 1 CG2R51 2 CG2R52 3 CG2R51 4 NG2R50 5 NG2R51 6 HGR51 7 HGR52 8 HGR52 9 HGP1
@<TRIPOS>MOLECULE
pyrazole
 9 9 0 0 0
****
USER_CHARGES
INVALID_CHARGES
Pose:  19 Cluster:  19 Fr_nu: 1657375 TotEn:   -14.24
@<TRIPOS>ATOM
      1 C1        -51.0377    5.3117  -33.9976 C.2    1 LIG      -0.25100
      2 C2        -50.0460    5.4344  -33.0059 C.2    1 LIG       0.13200
      3 C3        -51.1976    3.9570  -34.1574 C.2    1 LIG      -0.03800
      4 N1        -49.6070    4.2520  -32.5666 N.2    1 LIG      -0.57800
      5 N2        -50.3261    3.3733  -33.2855 N.pl3  1 LIG      -0.05900
      6 H1        -51.5639    6.0950  -34.5229 H      1 LIG       0.15700
      7 H2        -49.6246    6.3363  -32.5854 H      1 LIG       0.15600
      8 H3        -51.8367    3.3690  -34.8002 H      1 LIG       0.15900
      9 H4        -50.1693    2.3852  -33.1309 H      1 LIG       0.32200
@<TRIPOS>BOND
      1       1       2 1
      2       1       3 2
      3       2       4 2
      4       3       5 1
      5       4       5 1
      6       1       6 1
      7       2       7 1
      8       3       8 1
      9       5       9 1
@<TRIPOS>ALT_TYPE
CGenFF_4.0_ALT_TYPE_SET
CGenFF_4.0 1 CG2R51 2 CG2R52 3 CG2R51 4 NG2R50 5 NG2R51 6 HGR51 7 HGR52 8 HGR52 9 HGP1
@<TRIPOS>MOLECULE
pyrazole
 9 9 0 0 0
****
USER_CHARGES
INVALID_CHARGES
Pose:  20 Cluster:  20 Fr_nu: 346906 TotEn:   -13.98
@<TRIPOS>ATOM
      1 C1        -47.3510   -9.3189  -38.0469 C.2    1 LIG      -0.25100
      2 C2        -47.1281   -9.9078  -36.7879 C.2    1 LIG       0.13200
      3 C3        -46.2592   -9.6851  -38.7954 C.2    1 LIG      -0.03800
      4 N1        -45.9846  -10.5960  -36.7357 N.2    1 LIG      -0.57800
      5 N2        -45.4792  -10.4419  -37.9714 N.pl3  1 LIG      -0.05900
      6 H1        -48.1862   -8.7141  -38.3681 H      1 LIG       0.15700
      7 H2        -47.7510   -9.8637  -35.9059 H      1 LIG       0.15600
      8 H3        -45.9723   -9.4780  -39.8163 H      1 LIG       0.15900
      9 H4        -44.5924  -10.8811  -38.1848 H      1 LIG       0.32200
@<TRIPOS>BOND
      1       1       2 1
      2       1       3 2
      3       2       4 2
      4       3       5 1
      5       4       5 1
      6       1       6 1
      7       2       7 1
      8       3       8 1
      9       5       9 1
@<TRIPOS>ALT_TYPE
CGenFF_4.0_ALT_TYPE_SET
CGenFF_4.0 1 CG2R51 2 CG2R52 3 CG2R51 4 NG2R50 5 NG2R51 6 HGR51 7 HGR52 8 HGR52 9 HGP1
@<TRIPOS>MOLECULE
pyrazole
 9 9 0 0 0
****
USER_CHARGES
INVALID_CHARGES
Pose:  21 Cluster:  21 Fr_nu: 9144054 TotEn:   -13.48
@<TRIPOS>ATOM
      1 C1        -46.9931   -7.6696  -26.2918 C.2    1 LIG      -0.25100
      2 C2        -47.2621   -7.1651  -27.5782 C.2    1 LIG       0.13200
      3 C3        -45.8716   -8.4456  -26.4550 C.2    1 LIG      -0.03800
      4 N1        -46.3824   -7.5850  -28.4912 N.2    1 LIG      -0.57800
      5 N2        -45.5494   -8.3616  -27.7777 N.pl3  1 LIG      -0.05900
      6 H1        -47.5352   -7.4952  -25.3741 H      1 LIG       0.15700
      7 H2        -48.0630   -6.5092  -27.8886 H      1 LIG       0.15600
      8 H3        -45.2884   -9.0384  -25.7652 H      1 LIG       0.15900
      9 H4        -44.7791   -8.8078  -28.2596 H      1 LIG       0.32200
@<TRIPOS>BOND
      1       1       2 1
      2       1       3 2
      3       2       4 2
      4       3       5 1
      5       4       5 1
      6       1       6 1
      7       2       7 1
      8       3       8 1
      9       5       9 1
@<TRIPOS>ALT_TYPE
CGenFF_4.0_ALT_TYPE_SET
CGenFF_4.0 1 CG2R51 2 CG2R52 3 CG2R51 4 NG2R50 5 NG2R51 6 HGR51 7 HGR52 8 HGR52 9 HGP1
@<TRIPOS>MOLECULE
pyrazole
 9 9 0 0 0
****
USER_CHARGES
INVALID_CHARGES
Pose:  22 Cluster:  22 Fr_nu: 11412691 TotEn:   -13.47
@<TRIPOS>ATOM
      1 C1        -58.0045    4.1629  -40.2321 C.2    1 LIG      -0.25100
      2 C2        -57.1146    3.1203  -39.9113 C.2    1 LIG       0.13200
      3 C3        -59.2518    3.6207  -40.0410 C.2    1 LIG      -0.03800
      4 N1        -57.7433    2.0006  -39.5440 N.2    1 LIG      -0.57800
      5 N2        -59.0415    2.3364  -39.6328 N.pl3  1 LIG      -0.05900
      6 H1        -57.7747    5.1673  -40.5560 H      1 LIG       0.15700
      7 H2        -56.0342    3.1296  -39.9302 H      1 LIG       0.15600
      8 H3        -60.2477    4.0232  -40.1583 H      1 LIG       0.15900
      9 H4        -59.7348    1.6362  -39.4007 H      1 LIG       0.32200
@<TRIPOS>BOND
      1       1       2 1
      2       1       3 2
      3       2       4 2
      4       3       5 1
      5       4       5 1
      6       1       6 1
      7       2       7 1
      8       3       8 1
      9       5       9 1
@<TRIPOS>ALT_TYPE
CGenFF_4.0_ALT_TYPE_SET
CGenFF_4.0 1 CG2R51 2 CG2R52 3 CG2R51 4 NG2R50 5 NG2R51 6 HGR51 7 HGR52 8 HGR52 9 HGP1
@<TRIPOS>MOLECULE
pyrazole
 9 9 0 0 0
****
USER_CHARGES
INVALID_CHARGES
Pose:  23 Cluster:  23 Fr_nu: 11669912 TotEn:   -13.45
@<TRIPOS>ATOM
      1 C1        -76.8814  -16.0445  -58.0444 C.2    1 LIG      -0.25100
      2 C2        -76.3435  -15.1951  -57.0590 C.2    1 LIG       0.13200
      3 C3        -76.7175  -17.3091  -57.5343 C.2    1 LIG      -0.03800
      4 N1        -75.8733  -15.8637  -56.0027 N.2    1 LIG      -0.57800
      5 N2        -76.1152  -17.1467  -56.3213 N.pl3  1 LIG      -0.05900
      6 H1        -77.3264  -15.7782  -58.9917 H      1 LIG       0.15700
      7 H2        -76.2740  -14.1167  -57.0668 H      1 LIG       0.15600
      8 H3        -76.9674  -18.2880  -57.9174 H      1 LIG       0.15900
      9 H4        -75.8403  -17.8644  -55.6624 H      1 LIG       0.32200
@<TRIPOS>BOND
      1       1       2 1
      2       1       3 2
      3       2       4 2
      4       3       5 1
      5       4       5 1
      6       1       6 1
      7       2       7 1
      8       3       8 1
      9       5       9 1
@<TRIPOS>ALT_TYPE
CGenFF_4.0_ALT_TYPE_SET
CGenFF_4.0 1 CG2R51 2 CG2R52 3 CG2R51 4 NG2R50 5 NG2R51 6 HGR51 7 HGR52 8 HGR52 9 HGP1
@<TRIPOS>MOLECULE
pyrazole
 9 9 0 0 0
****
USER_CHARGES
INVALID_CHARGES
Pose:  24 Cluster:  24 Fr_nu: 361131 TotEn:   -13.32
@<TRIPOS>ATOM
      1 C1        -50.6924  -11.6860  -45.1625 C.2    1 LIG      -0.25100
      2 C2        -50.5203  -10.7664  -44.1107 C.2    1 LIG       0.13200
      3 C3        -52.0333  -11.9829  -45.1430 C.2    1 LIG      -0.03800
      4 N1        -51.6606  -10.4966  -43.4698 N.2    1 LIG      -0.57800
      5 N2        -52.5623  -11.2511  -44.1208 N.pl3  1 LIG      -0.05900
      6 H1        -49.9493  -12.0787  -45.8408 H      1 LIG       0.15700
      7 H2        -49.6112  -10.2818  -43.7841 H      1 LIG       0.15600
      8 H3        -52.6444  -12.6359  -45.7493 H      1 LIG       0.15900
      9 H4        -53.5258  -11.2201  -43.8120 H      1 LIG       0.32200
@<TRIPOS>BOND
      1       1       2 1
      2       1       3 2
      3       2       4 2
      4       3       5 1
      5       4       5 1
      6       1       6 1
      7       2       7 1
      8       3       8 1
      9       5       9 1
@<TRIPOS>ALT_TYPE
CGenFF_4.0_ALT_TYPE_SET
CGenFF_4.0 1 CG2R51 2 CG2R52 3 CG2R51 4 NG2R50 5 NG2R51 6 HGR51 7 HGR52 8 HGR52 9 HGP1
@<TRIPOS>MOLECULE
pyrazole
 9 9 0 0 0
****
USER_CHARGES
INVALID_CHARGES
Pose:  25 Cluster:  25 Fr_nu: 342924 TotEn:   -13.20
@<TRIPOS>ATOM
      1 C1        -46.6394   -8.7017  -38.3084 C.2    1 LIG      -0.25100
      2 C2        -45.8832   -9.6650  -37.6141 C.2    1 LIG       0.13200
      3 C3        -47.7919   -8.5741  -37.5721 C.2    1 LIG      -0.03800
      4 N1        -46.5030  -10.1172  -36.5208 N.2    1 LIG      -0.57800
      5 N2        -47.6608   -9.4350  -36.5223 N.pl3  1 LIG      -0.05900
      6 H1        -46.3852   -8.1729  -39.2151 H      1 LIG       0.15700
      7 H2        -44.9065  -10.0568  -37.8596 H      1 LIG       0.15600
      8 H3        -48.6744   -7.9639  -37.6991 H      1 LIG       0.15900
      9 H4        -48.3204   -9.6083  -35.7742 H      1 LIG       0.32200
@<TRIPOS>BOND
      1       1       2 1
      2       1       3 2
      3       2       4 2
      4       3       5 1
      5       4       5 1
      6       1       6 1
      7       2       7 1
      8       3       8 1
      9       5       9 1
@<TRIPOS>ALT_TYPE
CGenFF_4.0_ALT_TYPE_SET
CGenFF_4.0 1 CG2R51 2 CG2R52 3 CG2R51 4 NG2R50 5 NG2R51 6 HGR51 7 HGR52 8 HGR52 9 HGP1
@<TRIPOS>MOLECULE
pyrazole
 9 9 0 0 0
****
USER_CHARGES
INVALID_CHARGES
Pose:  26 Cluster:  26 Fr_nu: 11783344 TotEn:   -13.18
@<TRIPOS>ATOM
      1 C1        -49.5987  -23.4060  -34.2510 C.2    1 LIG      -0.25100
      2 C2        -48.9680  -22.1585  -34.0846 C.2    1 LIG       0.13200
      3 C3        -50.9340  -23.1037  -34.3616 C.2    1 LIG      -0.03800
      4 N1        -49.8315  -21.1396  -34.0886 N.2    1 LIG      -0.57800
      5 N2        -51.0185  -21.7462  -34.2591 N.pl3  1 LIG      -0.05900
      6 H1        -49.1492  -24.3874  -34.2867 H      1 LIG       0.15700
      7 H2        -47.9152  -21.9495  -33.9600 H      1 LIG       0.15600
      8 H3        -51.8119  -23.7184  -34.4985 H      1 LIG       0.15900
      9 H4        -51.8504  -21.1705  -34.2946 H      1 LIG       0.32200
@<TRIPOS>BOND
      1       1       2 1
      2       1       3 2
      3       2       4 2
      4       3       5 1
      5       4       5 1
      6       1       6 1
      7       2       7 1
      8       3       8 1
      9       5       9 1
@<TRIPOS>ALT_TYPE
CGenFF_4.0_ALT_TYPE_SET
CGenFF_4.0 1 CG2R51 2 CG2R52 3 CG2R51 4 NG2R50 5 NG2R51 6 HGR51 7 HGR52 8 HGR52 9 HGP1
@<TRIPOS>MOLECULE
pyrazole
 9 9 0 0 0
****
USER_CHARGES
INVALID_CHARGES
Pose:  27 Cluster:  27 Fr_nu: 455448 TotEn:   -13.16
@<TRIPOS>ATOM
      1 C1        -75.1004   -9.9144  -54.8853 C.2    1 LIG      -0.25100
      2 C2        -74.6825   -8.6840  -55.4269 C.2    1 LIG       0.13200
      3 C3        -75.5226  -10.6418  -55.9712 C.2    1 LIG      -0.03800
      4 N1        -74.8260   -8.6293  -56.7536 N.2    1 LIG      -0.57800
      5 N2        -75.3387   -9.8344  -57.0551 N.pl3  1 LIG      -0.05900
      6 H1        -75.0959  -10.2308  -53.8527 H      1 LIG       0.15700
      7 H2        -74.2799   -7.8247  -54.9099 H      1 LIG       0.15600
      8 H3        -75.9302  -11.6377  -56.0679 H      1 LIG       0.15900
      9 H4        -75.5422  -10.0398  -58.0252 H      1 LIG       0.32200
@<TRIPOS>BOND
      1       1       2 1
      2       1       3 2
      3       2       4 2
      4       3       5 1
      5       4       5 1
      6       1       6 1
      7       2       7 1
      8       3       8 1
      9       5       9 1
@<TRIPOS>ALT_TYPE
CGenFF_4.0_ALT_TYPE_SET
CGenFF_4.0 1 CG2R51 2 CG2R52 3 CG2R51 4 NG2R50 5 NG2R51 6 HGR51 7 HGR52 8 HGR52 9 HGP1
@<TRIPOS>MOLECULE
pyrazole
 9 9 0 0 0
****
USER_CHARGES
INVALID_CHARGES
Pose:  28 Cluster:  28 Fr_nu: 2857302 TotEn:   -13.05
@<TRIPOS>ATOM
      1 C1        -79.5636  -20.0509  -30.6361 C.2    1 LIG      -0.25100
      2 C2        -80.0969  -18.9104  -31.2658 C.2    1 LIG       0.13200
      3 C3        -79.4203  -20.9670  -31.6494 C.2    1 LIG      -0.03800
      4 N1        -80.2798  -19.0835  -32.5774 N.2    1 LIG      -0.57800
      5 N2        -79.8590  -20.3436  -32.7804 N.pl3  1 LIG      -0.05900
      6 H1        -79.3167  -20.1902  -29.5940 H      1 LIG       0.15700
      7 H2        -80.3604  -17.9603  -30.8234 H      1 LIG       0.15600
      8 H3        -79.0561  -21.9841  -31.6667 H      1 LIG       0.15900
      9 H4        -79.9010  -20.7175  -33.7202 H      1 LIG       0.32200
@<TRIPOS>BOND
      1       1       2 1
      2       1       3 2
      3       2       4 2
      4       3       5 1
      5       4       5 1
      6       1       6 1
      7       2       7 1
      8       3       8 1
      9       5       9 1
@<TRIPOS>ALT_TYPE
CGenFF_4.0_ALT_TYPE_SET
CGenFF_4.0 1 CG2R51 2 CG2R52 3 CG2R51 4 NG2R50 5 NG2R51 6 HGR51 7 HGR52 8 HGR52 9 HGP1
@<TRIPOS>MOLECULE
pyrazole
 9 9 0 0 0
****
USER_CHARGES
INVALID_CHARGES
Pose:  29 Cluster:  29 Fr_nu: 109272 TotEn:   -12.97
@<TRIPOS>ATOM
      1 C1        -82.2861  -21.7254  -31.9727 C.2    1 LIG      -0.25100
      2 C2        -81.7118  -20.5074  -31.5622 C.2    1 LIG       0.13200
      3 C3        -81.7043  -21.9867  -33.1891 C.2    1 LIG      -0.03800
      4 N1        -80.8325  -20.0282  -32.4461 N.2    1 LIG      -0.57800
      5 N2        -80.8498  -20.9498  -33.4240 N.pl3  1 LIG      -0.05900
      6 H1        -83.0187  -22.3302  -31.4590 H      1 LIG       0.15700
      7 H2        -81.8977  -19.9487  -30.6561 H      1 LIG       0.15600
      8 H3        -81.8205  -22.7974  -33.8938 H      1 LIG       0.15900
      9 H4        -80.2519  -20.8068  -34.2283 H      1 LIG       0.32200
@<TRIPOS>BOND
      1       1       2 1
      2       1       3 2
      3       2       4 2
      4       3       5 1
      5       4       5 1
      6       1       6 1
      7       2       7 1
      8       3       8 1
      9       5       9 1
@<TRIPOS>ALT_TYPE
CGenFF_4.0_ALT_TYPE_SET
CGenFF_4.0 1 CG2R51 2 CG2R52 3 CG2R51 4 NG2R50 5 NG2R51 6 HGR51 7 HGR52 8 HGR52 9 HGP1
@<TRIPOS>MOLECULE
pyrazole
 9 9 0 0 0
****
USER_CHARGES
INVALID_CHARGES
Pose:  30 Cluster:  30 Fr_nu: 234773 TotEn:   -12.74
@<TRIPOS>ATOM
      1 C1        -48.2268   -9.2680  -36.9427 C.2    1 LIG      -0.25100
      2 C2        -47.0937   -9.6549  -37.6830 C.2    1 LIG       0.13200
      3 C3        -48.1126   -7.9041  -36.8278 C.2    1 LIG      -0.03800
      4 N1        -46.3169   -8.6204  -38.0152 N.2    1 LIG      -0.57800
      5 N2        -46.9629   -7.5699  -37.4812 N.pl3  1 LIG      -0.05900
      6 H1        -49.0166   -9.8898  -36.5478 H      1 LIG       0.15700
      7 H2        -46.8013  -10.6477  -37.9939 H      1 LIG       0.15600
      8 H3        -48.7305   -7.1584  -36.3488 H      1 LIG       0.15900
      9 H4        -46.5601   -6.6487  -37.5995 H      1 LIG       0.32200
@<TRIPOS>BOND
      1       1       2 1
      2       1       3 2
      3       2       4 2
      4       3       5 1
      5       4       5 1
      6       1       6 1
      7       2       7 1
      8       3       8 1
      9       5       9 1
@<TRIPOS>ALT_TYPE
CGenFF_4.0_ALT_TYPE_SET
CGenFF_4.0 1 CG2R51 2 CG2R52 3 CG2R51 4 NG2R50 5 NG2R51 6 HGR51 7 HGR52 8 HGR52 9 HGP1
@<TRIPOS>MOLECULE
pyrazole
 9 9 0 0 0
****
USER_CHARGES
INVALID_CHARGES
Pose:  31 Cluster:  31 Fr_nu:  89424 TotEn:   -12.67
@<TRIPOS>ATOM
      1 C1        -68.6261   -1.3939  -28.4273 C.2    1 LIG      -0.25100
      2 C2        -67.5163   -2.2583  -28.4814 C.2    1 LIG       0.13200
      3 C3        -69.6734   -2.1503  -28.8935 C.2    1 LIG      -0.03800
      4 N1        -67.8294   -3.4710  -28.9452 N.2    1 LIG      -0.57800
      5 N2        -69.1478   -3.3743  -29.1867 N.pl3  1 LIG      -0.05900
      6 H1        -68.6628   -0.3665  -28.0962 H      1 LIG       0.15700
      7 H2        -66.4922   -2.0549  -28.2026 H      1 LIG       0.15600
      8 H3        -70.7212   -1.9321  -29.0420 H      1 LIG       0.15900
      9 H4        -69.6286   -4.1854  -29.5551 H      1 LIG       0.32200
@<TRIPOS>BOND
      1       1       2 1
      2       1       3 2
      3       2       4 2
      4       3       5 1
      5       4       5 1
      6       1       6 1
      7       2       7 1
      8       3       8 1
      9       5       9 1
@<TRIPOS>ALT_TYPE
CGenFF_4.0_ALT_TYPE_SET
CGenFF_4.0 1 CG2R51 2 CG2R52 3 CG2R51 4 NG2R50 5 NG2R51 6 HGR51 7 HGR52 8 HGR52 9 HGP1
@<TRIPOS>MOLECULE
pyrazole
 9 9 0 0 0
****
USER_CHARGES
INVALID_CHARGES
Pose:  32 Cluster:  32 Fr_nu: 1488820 TotEn:   -12.40
@<TRIPOS>ATOM
      1 C1        -61.8810   -5.3585  -57.1886 C.2    1 LIG      -0.25100
      2 C2        -61.7205   -5.4977  -55.7969 C.2    1 LIG       0.13200
      3 C3        -62.6789   -4.2499  -57.3330 C.2    1 LIG      -0.03800
      4 N1        -62.3646   -4.5530  -55.1065 N.2    1 LIG      -0.57800
      5 N2        -62.9375   -3.8094  -56.0683 N.pl3  1 LIG      -0.05900
      6 H1        -61.4750   -5.9745  -57.9773 H      1 LIG       0.15700
      7 H2        -61.1615   -6.2485  -55.2570 H      1 LIG       0.15600
      8 H3        -63.0789   -3.7475  -58.2019 H      1 LIG       0.15900
      9 H4        -63.4962   -3.0126  -55.7894 H      1 LIG       0.32200
@<TRIPOS>BOND
      1       1       2 1
      2       1       3 2
      3       2       4 2
      4       3       5 1
      5       4       5 1
      6       1       6 1
      7       2       7 1
      8       3       8 1
      9       5       9 1
@<TRIPOS>ALT_TYPE
CGenFF_4.0_ALT_TYPE_SET
CGenFF_4.0 1 CG2R51 2 CG2R52 3 CG2R51 4 NG2R50 5 NG2R51 6 HGR51 7 HGR52 8 HGR52 9 HGP1
@<TRIPOS>MOLECULE
pyrazole
 9 9 0 0 0
****
USER_CHARGES
INVALID_CHARGES
Pose:  33 Cluster:  33 Fr_nu: 182498 TotEn:   -12.40
@<TRIPOS>ATOM
      1 C1        -69.4264    7.0821  -45.8982 C.2    1 LIG      -0.25100
      2 C2        -69.8443    7.9819  -44.8994 C.2    1 LIG       0.13200
      3 C3        -70.2472    5.9918  -45.7433 C.2    1 LIG      -0.03800
      4 N1        -70.8524    7.5048  -44.1646 N.2    1 LIG      -0.57800
      5 N2        -71.0750    6.2933  -44.7020 N.pl3  1 LIG      -0.05900
      6 H1        -68.6408    7.2059  -46.6288 H      1 LIG       0.15700
      7 H2        -69.4559    8.9653  -44.6761 H      1 LIG       0.15600
      8 H3        -70.3138    5.0490  -46.2668 H      1 LIG       0.15900
      9 H4        -71.8098    5.7207  -44.3058 H      1 LIG       0.32200
@<TRIPOS>BOND
      1       1       2 1
      2       1       3 2
      3       2       4 2
      4       3       5 1
      5       4       5 1
      6       1       6 1
      7       2       7 1
      8       3       8 1
      9       5       9 1
@<TRIPOS>ALT_TYPE
CGenFF_4.0_ALT_TYPE_SET
CGenFF_4.0 1 CG2R51 2 CG2R52 3 CG2R51 4 NG2R50 5 NG2R51 6 HGR51 7 HGR52 8 HGR52 9 HGP1
@<TRIPOS>MOLECULE
pyrazole
 9 9 0 0 0
****
USER_CHARGES
INVALID_CHARGES
Pose:  34 Cluster:  34 Fr_nu: 11446385 TotEn:   -12.28
@<TRIPOS>ATOM
      1 C1        -58.1161   -2.9959  -18.6818 C.2    1 LIG      -0.25100
      2 C2        -56.9026   -3.6298  -18.3542 C.2    1 LIG       0.13200
      3 C3        -58.5386   -3.6321  -19.8234 C.2    1 LIG      -0.03800
      4 N1        -56.5754   -4.5948  -19.2177 N.2    1 LIG      -0.57800
      5 N2        -57.5896   -4.5722  -20.0992 N.pl3  1 LIG      -0.05900
      6 H1        -58.6157   -2.1910  -18.1633 H      1 LIG       0.15700
      7 H2        -56.2427   -3.4285  -17.5225 H      1 LIG       0.15600
      8 H3        -59.4082   -3.5021  -20.4514 H      1 LIG       0.15900
      9 H4        -57.5695   -5.2279  -20.8702 H      1 LIG       0.32200
@<TRIPOS>BOND
      1       1       2 1
      2       1       3 2
      3       2       4 2
      4       3       5 1
      5       4       5 1
      6       1       6 1
      7       2       7 1
      8       3       8 1
      9       5       9 1
@<TRIPOS>ALT_TYPE
CGenFF_4.0_ALT_TYPE_SET
CGenFF_4.0 1 CG2R51 2 CG2R52 3 CG2R51 4 NG2R50 5 NG2R51 6 HGR51 7 HGR52 8 HGR52 9 HGP1
@<TRIPOS>MOLECULE
pyrazole
 9 9 0 0 0
****
USER_CHARGES
INVALID_CHARGES
Pose:  35 Cluster:  35 Fr_nu: 335608 TotEn:   -11.84
@<TRIPOS>ATOM
      1 C1        -51.1323  -10.7510  -43.5638 C.2    1 LIG      -0.25100
      2 C2        -50.3821  -11.3798  -44.5755 C.2    1 LIG       0.13200
      3 C3        -52.4337  -11.0939  -43.8380 C.2    1 LIG      -0.03800
      4 N1        -51.1434  -12.0700  -45.4286 N.2    1 LIG      -0.57800
      5 N2        -52.3857  -11.8771  -44.9537 N.pl3  1 LIG      -0.05900
      6 H1        -50.7799  -10.1358  -42.7491 H      1 LIG       0.15700
      7 H2        -49.3122  -11.3634  -44.7270 H      1 LIG       0.15600
      8 H3        -53.3687  -10.8546  -43.3522 H      1 LIG       0.15900
      9 H4        -53.1588  -12.3098  -45.4434 H      1 LIG       0.32200
@<TRIPOS>BOND
      1       1       2 1
      2       1       3 2
      3       2       4 2
      4       3       5 1
      5       4       5 1
      6       1       6 1
      7       2       7 1
      8       3       8 1
      9       5       9 1
@<TRIPOS>ALT_TYPE
CGenFF_4.0_ALT_TYPE_SET
CGenFF_4.0 1 CG2R51 2 CG2R52 3 CG2R51 4 NG2R50 5 NG2R51 6 HGR51 7 HGR52 8 HGR52 9 HGP1
@<TRIPOS>MOLECULE
pyrazole
 9 9 0 0 0
****
USER_CHARGES
INVALID_CHARGES
Pose:  36 Cluster:  36 Fr_nu: 2998135 TotEn:   -11.17
@<TRIPOS>ATOM
      1 C1        -76.0727  -10.5448  -52.5869 C.2    1 LIG      -0.25100
      2 C2        -76.4864   -9.8282  -53.7257 C.2    1 LIG       0.13200
      3 C3        -75.4788   -9.6013  -51.7846 C.2    1 LIG      -0.03800
      4 N1        -76.1813   -8.5297  -53.6569 N.2    1 LIG      -0.57800
      5 N2        -75.5697   -8.4227  -52.4651 N.pl3  1 LIG      -0.05900
      6 H1        -76.1890  -11.5976  -52.3758 H      1 LIG       0.15700
      7 H2        -76.9971  -10.1981  -54.6033 H      1 LIG       0.15600
      8 H3        -75.0082   -9.6615  -50.8139 H      1 LIG       0.15900
      9 H4        -75.2354   -7.5114  -52.1778 H      1 LIG       0.32200
@<TRIPOS>BOND
      1       1       2 1
      2       1       3 2
      3       2       4 2
      4       3       5 1
      5       4       5 1
      6       1       6 1
      7       2       7 1
      8       3       8 1
      9       5       9 1
@<TRIPOS>ALT_TYPE
CGenFF_4.0_ALT_TYPE_SET
CGenFF_4.0 1 CG2R51 2 CG2R52 3 CG2R51 4 NG2R50 5 NG2R51 6 HGR51 7 HGR52 8 HGR52 9 HGP1
@<TRIPOS>MOLECULE
pyrazole
 9 9 0 0 0
****
USER_CHARGES
INVALID_CHARGES
Pose:  37 Cluster:  37 Fr_nu: 3836645 TotEn:   -11.03
@<TRIPOS>ATOM
      1 C1        -45.2898  -10.2231  -38.3220 C.2    1 LIG      -0.25100
      2 C2        -45.7588   -9.9582  -37.0214 C.2    1 LIG       0.13200
      3 C3        -46.2853   -9.7596  -39.1470 C.2    1 LIG      -0.03800
      4 N1        -46.9588   -9.3718  -37.0154 N.2    1 LIG      -0.57800
      5 N2        -47.2523   -9.2642  -38.3224 N.pl3  1 LIG      -0.05900
      6 H1        -44.3601  -10.6846  -38.6206 H      1 LIG       0.15700
      7 H2        -45.2764  -10.1685  -36.0775 H      1 LIG       0.15600
      8 H3        -46.3914   -9.7402  -40.2220 H      1 LIG       0.15900
      9 H4        -48.1349   -8.8421  -38.5825 H      1 LIG       0.32200
@<TRIPOS>BOND
      1       1       2 1
      2       1       3 2
      3       2       4 2
      4       3       5 1
      5       4       5 1
      6       1       6 1
      7       2       7 1
      8       3       8 1
      9       5       9 1
@<TRIPOS>ALT_TYPE
CGenFF_4.0_ALT_TYPE_SET
CGenFF_4.0 1 CG2R51 2 CG2R52 3 CG2R51 4 NG2R50 5 NG2R51 6 HGR51 7 HGR52 8 HGR52 9 HGP1
@<TRIPOS>MOLECULE
pyrazole
 9 9 0 0 0
****
USER_CHARGES
INVALID_CHARGES
Pose:  38 Cluster:  38 Fr_nu: 10678705 TotEn:   -10.97
@<TRIPOS>ATOM
      1 C1        -41.9856   -6.4928  -49.2306 C.2    1 LIG      -0.25100
      2 C2        -41.5141   -6.9065  -47.9704 C.2    1 LIG       0.13200
      3 C3        -42.6480   -5.3160  -48.9800 C.2    1 LIG      -0.03800
      4 N1        -41.8484   -6.0612  -46.9918 N.2    1 LIG      -0.57800
      5 N2        -42.5370   -5.1044  -47.6371 N.pl3  1 LIG      -0.05900
      6 H1        -41.8624   -6.9785  -50.1873 H      1 LIG       0.15700
      7 H2        -40.9412   -7.7891  -47.7241 H      1 LIG       0.15600
      8 H3        -43.1784   -4.6269  -49.6213 H      1 LIG       0.15900
      9 H4        -42.9068   -4.3325  -47.0966 H      1 LIG       0.32200
@<TRIPOS>BOND
      1       1       2 1
      2       1       3 2
      3       2       4 2
      4       3       5 1
      5       4       5 1
      6       1       6 1
      7       2       7 1
      8       3       8 1
      9       5       9 1
@<TRIPOS>ALT_TYPE
CGenFF_4.0_ALT_TYPE_SET
CGenFF_4.0 1 CG2R51 2 CG2R52 3 CG2R51 4 NG2R50 5 NG2R51 6 HGR51 7 HGR52 8 HGR52 9 HGP1
@<TRIPOS>MOLECULE
pyrazole
 9 9 0 0 0
****
USER_CHARGES
INVALID_CHARGES
Pose:  39 Cluster:  39 Fr_nu:  51317 TotEn:   -10.83
@<TRIPOS>ATOM
      1 C1        -80.7454  -20.3822  -32.1642 C.2    1 LIG      -0.25100
      2 C2        -80.9250  -19.1622  -31.4853 C.2    1 LIG       0.13200
      3 C3        -79.3826  -20.5288  -32.2521 C.2    1 LIG      -0.03800
      4 N1        -79.7688  -18.5754  -31.1645 N.2    1 LIG      -0.57800
      5 N2        -78.8495  -19.4305  -31.6439 N.pl3  1 LIG      -0.05900
      6 H1        -81.4978  -21.0613  -32.5372 H      1 LIG       0.15700
      7 H2        -81.8503  -18.6758  -31.2113 H      1 LIG       0.15600
      8 H3        -78.7582  -21.2970  -32.6850 H      1 LIG       0.15900
      9 H4        -77.8712  -19.2003  -31.5224 H      1 LIG       0.32200
@<TRIPOS>BOND
      1       1       2 1
      2       1       3 2
      3       2       4 2
      4       3       5 1
      5       4       5 1
      6       1       6 1
      7       2       7 1
      8       3       8 1
      9       5       9 1
@<TRIPOS>ALT_TYPE
CGenFF_4.0_ALT_TYPE_SET
CGenFF_4.0 1 CG2R51 2 CG2R52 3 CG2R51 4 NG2R50 5 NG2R51 6 HGR51 7 HGR52 8 HGR52 9 HGP1
@<TRIPOS>MOLECULE
pyrazole
 9 9 0 0 0
****
USER_CHARGES
INVALID_CHARGES
Pose:  40 Cluster:  40 Fr_nu: 2302572 TotEn:   -10.70
@<TRIPOS>ATOM
      1 C1        -74.4842   -9.1198  -54.3762 C.2    1 LIG      -0.25100
      2 C2        -75.7107   -8.4462  -54.2222 C.2    1 LIG       0.13200
      3 C3        -74.4089   -9.9499  -53.2845 C.2    1 LIG      -0.03800
      4 N1        -76.3674   -8.8165  -53.1197 N.2    1 LIG      -0.57800
      5 N2        -75.5507   -9.7318  -52.5709 N.pl3  1 LIG      -0.05900
      6 H1        -73.7563   -9.0190  -55.1677 H      1 LIG       0.15700
      7 H2        -76.1531   -7.7006  -54.8672 H      1 LIG       0.15600
      8 H3        -73.6616  -10.6583  -52.9573 H      1 LIG       0.15900
      9 H4        -75.8349  -10.1693  -51.7034 H      1 LIG       0.32200
@<TRIPOS>BOND
      1       1       2 1
      2       1       3 2
      3       2       4 2
      4       3       5 1
      5       4       5 1
      6       1       6 1
      7       2       7 1
      8       3       8 1
      9       5       9 1
@<TRIPOS>ALT_TYPE
CGenFF_4.0_ALT_TYPE_SET
CGenFF_4.0 1 CG2R51 2 CG2R52 3 CG2R51 4 NG2R50 5 NG2R51 6 HGR51 7 HGR52 8 HGR52 9 HGP1
@<TRIPOS>MOLECULE
pyrazole
 9 9 0 0 0
****
USER_CHARGES
INVALID_CHARGES
Pose:  41 Cluster:  41 Fr_nu: 388940 TotEn:    -9.71
@<TRIPOS>ATOM
      1 C1        -73.9687  -23.6786  -43.7344 C.2    1 LIG      -0.25100
      2 C2        -75.0787  -23.9502  -44.5566 C.2    1 LIG       0.13200
      3 C3        -74.3330  -22.5610  -43.0240 C.2    1 LIG      -0.03800
      4 N1        -76.0736  -23.0758  -44.3851 N.2    1 LIG      -0.57800
      5 N2        -75.5903  -22.2437  -43.4470 N.pl3  1 LIG      -0.05900
      6 H1        -73.0352  -24.2173  -43.6653 H      1 LIG       0.15700
      7 H2        -75.2039  -24.7487  -45.2739 H      1 LIG       0.15600
      8 H3        -73.8215  -21.9748  -42.2742 H      1 LIG       0.15900
      9 H4        -76.1739  -21.4752  -43.1412 H      1 LIG       0.32200
@<TRIPOS>BOND
      1       1       2 1
      2       1       3 2
      3       2       4 2
      4       3       5 1
      5       4       5 1
      6       1       6 1
      7       2       7 1
      8       3       8 1
      9       5       9 1
@<TRIPOS>ALT_TYPE
CGenFF_4.0_ALT_TYPE_SET
CGenFF_4.0 1 CG2R51 2 CG2R52 3 CG2R51 4 NG2R50 5 NG2R51 6 HGR51 7 HGR52 8 HGR52 9 HGP1
@<TRIPOS>MOLECULE
pyrazole
 9 9 0 0 0
****
USER_CHARGES
INVALID_CHARGES
Pose:  42 Cluster:  42 Fr_nu: 382535 TotEn:    -9.10
@<TRIPOS>ATOM
      1 C1        -75.5168   -8.8038  -54.1496 C.2    1 LIG      -0.25100
      2 C2        -74.6947   -8.3787  -55.2103 C.2    1 LIG       0.13200
      3 C3        -74.7916   -9.7904  -53.5273 C.2    1 LIG      -0.03800
      4 N1        -73.5359   -9.0408  -55.2619 N.2    1 LIG      -0.57800
      5 N2        -73.6245   -9.8920  -54.2257 N.pl3  1 LIG      -0.05900
      6 H1        -76.4974   -8.4453  -53.8735 H      1 LIG       0.15700
      7 H2        -74.8919   -7.6142  -55.9483 H      1 LIG       0.15600
      8 H3        -74.9973  -10.4167  -52.6713 H      1 LIG       0.15900
      9 H4        -72.8489  -10.5191  -54.0528 H      1 LIG       0.32200
@<TRIPOS>BOND
      1       1       2 1
      2       1       3 2
      3       2       4 2
      4       3       5 1
      5       4       5 1
      6       1       6 1
      7       2       7 1
      8       3       8 1
      9       5       9 1
@<TRIPOS>ALT_TYPE
CGenFF_4.0_ALT_TYPE_SET
CGenFF_4.0 1 CG2R51 2 CG2R52 3 CG2R51 4 NG2R50 5 NG2R51 6 HGR51 7 HGR52 8 HGR52 9 HGP1
@<TRIPOS>MOLECULE
pyrazole
 9 9 0 0 0
****
USER_CHARGES
INVALID_CHARGES
Pose:  43 Cluster:  43 Fr_nu: 11578844 TotEn:    -7.96
@<TRIPOS>ATOM
      1 C1        -48.5130  -21.8359  -35.6990 C.2    1 LIG      -0.25100
      2 C2        -49.7321  -21.4840  -35.0894 C.2    1 LIG       0.13200
      3 C3        -47.8248  -22.5150  -34.7235 C.2    1 LIG      -0.03800
      4 N1        -49.8167  -21.9048  -33.8247 N.2    1 LIG      -0.57800
      5 N2        -48.6420  -22.5284  -33.6315 N.pl3  1 LIG      -0.05900
      6 H1        -48.1793  -21.6276  -36.7048 H      1 LIG       0.15700
      7 H2        -50.5624  -20.9378  -35.5140 H      1 LIG       0.15600
      8 H3        -46.8485  -22.9774  -34.7075 H      1 LIG       0.15900
      9 H4        -48.4618  -22.9414  -32.7250 H      1 LIG       0.32200
@<TRIPOS>BOND
      1       1       2 1
      2       1       3 2
      3       2       4 2
      4       3       5 1
      5       4       5 1
      6       1       6 1
      7       2       7 1
      8       3       8 1
      9       5       9 1
@<TRIPOS>ALT_TYPE
CGenFF_4.0_ALT_TYPE_SET
CGenFF_4.0 1 CG2R51 2 CG2R52 3 CG2R51 4 NG2R50 5 NG2R51 6 HGR51 7 HGR52 8 HGR52 9 HGP1
@<TRIPOS>MOLECULE
pyrazole
 9 9 0 0 0
****
USER_CHARGES
INVALID_CHARGES
Pose:  44 Cluster:  44 Fr_nu: 10520134 TotEn:    -6.96
@<TRIPOS>ATOM
      1 C1        -73.0250    0.0732  -61.5096 C.2    1 LIG      -0.25100
      2 C2        -72.8268   -1.0559  -62.3266 C.2    1 LIG       0.13200
      3 C3        -74.3450   -0.0001  -61.1370 C.2    1 LIG      -0.03800
      4 N1        -73.9322   -1.7927  -62.4651 N.2    1 LIG      -0.57800
      5 N2        -74.8378   -1.1251  -61.7300 N.pl3  1 LIG      -0.05900
      6 H1        -72.3115    0.8338  -61.2289 H      1 LIG       0.15700
      7 H2        -71.9229   -1.3724  -62.8273 H      1 LIG       0.15600
      8 H3        -74.9645    0.6339  -60.5192 H      1 LIG       0.15900
      9 H4        -75.7790   -1.4942  -61.6778 H      1 LIG       0.32200
@<TRIPOS>BOND
      1       1       2 1
      2       1       3 2
      3       2       4 2
      4       3       5 1
      5       4       5 1
      6       1       6 1
      7       2       7 1
      8       3       8 1
      9       5       9 1
@<TRIPOS>ALT_TYPE
CGenFF_4.0_ALT_TYPE_SET
CGenFF_4.0 1 CG2R51 2 CG2R52 3 CG2R51 4 NG2R50 5 NG2R51 6 HGR51 7 HGR52 8 HGR52 9 HGP1
@<TRIPOS>MOLECULE
pyrazole
 9 9 0 0 0
****
USER_CHARGES
INVALID_CHARGES
Pose:  45 Cluster:  45 Fr_nu: 8636098 TotEn:    -4.81
@<TRIPOS>ATOM
      1 C1        -86.7870  -34.2190  -32.6873 C.2    1 LIG      -0.25100
      2 C2        -87.7805  -33.2608  -32.9643 C.2    1 LIG       0.13200
      3 C3        -86.6771  -34.9450  -33.8480 C.2    1 LIG      -0.03800
      4 N1        -88.2668  -33.3658  -34.2038 N.2    1 LIG      -0.57800
      5 N2        -87.5761  -34.3985  -34.7161 N.pl3  1 LIG      -0.05900
      6 H1        -86.2279  -34.3634  -31.7746 H      1 LIG       0.15700
      7 H2        -88.1707  -32.4907  -32.3144 H      1 LIG       0.15600
      8 H3        -86.0558  -35.7837  -34.1274 H      1 LIG       0.15900
      9 H4        -87.7710  -34.6803  -35.6686 H      1 LIG       0.32200
@<TRIPOS>BOND
      1       1       2 1
      2       1       3 2
      3       2       4 2
      4       3       5 1
      5       4       5 1
      6       1       6 1
      7       2       7 1
      8       3       8 1
      9       5       9 1
@<TRIPOS>ALT_TYPE
CGenFF_4.0_ALT_TYPE_SET
CGenFF_4.0 1 CG2R51 2 CG2R52 3 CG2R51 4 NG2R50 5 NG2R51 6 HGR51 7 HGR52 8 HGR52 9 HGP1
@<TRIPOS>MOLECULE
pyrazole
 9 9 0 0 0
****
USER_CHARGES
INVALID_CHARGES
Pose:  46 Cluster:  46 Fr_nu: 11774579 TotEn:    -3.30
@<TRIPOS>ATOM
      1 C1        -87.2788  -24.9747  -34.4630 C.2    1 LIG      -0.25100
      2 C2        -87.2897  -24.1473  -35.6019 C.2    1 LIG       0.13200
      3 C3        -88.6060  -25.1852  -34.1789 C.2    1 LIG      -0.03800
      4 N1        -88.5257  -23.8524  -36.0133 N.2    1 LIG      -0.57800
      5 N2        -89.3040  -24.4981  -35.1282 N.pl3  1 LIG      -0.05900
      6 H1        -86.4285  -25.3649  -33.9234 H      1 LIG       0.15700
      7 H2        -86.4484  -23.7464  -36.1490 H      1 LIG       0.15600
      8 H3        -89.1054  -25.7473  -33.4030 H      1 LIG       0.15900
      9 H4        -90.3085  -24.4251  -35.2303 H      1 LIG       0.32200
@<TRIPOS>BOND
      1       1       2 1
      2       1       3 2
      3       2       4 2
      4       3       5 1
      5       4       5 1
      6       1       6 1
      7       2       7 1
      8       3       8 1
      9       5       9 1
@<TRIPOS>ALT_TYPE
CGenFF_4.0_ALT_TYPE_SET
CGenFF_4.0 1 CG2R51 2 CG2R52 3 CG2R51 4 NG2R50 5 NG2R51 6 HGR51 7 HGR52 8 HGR52 9 HGP1
@<TRIPOS>MOLECULE
4_lactone
 9 9 0 0 0
****
USER_CHARGES
INVALID_CHARGES
Pose:   1 Cluster:   1 Fr_nu: 8128042 TotEn:   -24.83
@<TRIPOS>ATOM
      1 C1        -50.3744    9.3200  -29.3963 C.2    1 LIG       0.04000
      2 C2        -50.7069    8.5704  -30.6989 C.3    1 LIG       0.11000
      3 C3        -52.0102    9.3584  -30.6067 C.3    1 LIG       0.08100
      4 O1        -49.4583    9.3770  -28.6076 O.2    1 LIG      -0.32000
      5 O2        -51.5585    9.9887  -29.3761 O.3    1 LIG      -0.27100
      6 H1        -50.0576    8.8255  -31.5378 H      1 LIG       0.09000
      7 H2        -50.7966    7.4894  -30.5801 H      1 LIG       0.09000
      8 H3        -52.1763   10.0935  -31.3988 H      1 LIG       0.09000
      9 H4        -52.9118    8.7613  -30.4447 H      1 LIG       0.09000
@<TRIPOS>BOND
      1       1       2 1
      2       1       4 2
      3       1       5 1
      4       2       3 1
      5       3       5 1
      6       2       6 1
      7       2       7 1
      8       3       8 1
      9       3       9 1
@<TRIPOS>ALT_TYPE
CGenFF_4.0_ALT_TYPE_SET
CGenFF_4.0 1 CG2O4 2 CG3C41 3 CG3C41 4 OG2D1 5 OG3C51 6 HGA2 7 HGA2 8 HGA2 9 HGA2
@<TRIPOS>MOLECULE
4_lactone
 9 9 0 0 0
****
USER_CHARGES
INVALID_CHARGES
Pose:   2 Cluster:   2 Fr_nu: 8146285 TotEn:   -24.81
@<TRIPOS>ATOM
      1 C1        -50.4250    9.5790  -29.4416 C.2    1 LIG       0.04000
      2 C2        -51.5030    9.6205  -30.5395 C.3    1 LIG       0.11000
      3 C3        -50.8711   10.9726  -30.8563 C.3    1 LIG       0.08100
      4 O1        -50.0725    8.8239  -28.5642 O.2    1 LIG      -0.32000
      5 O2        -49.9119   10.7928  -29.7778 O.3    1 LIG      -0.27100
      6 H1        -51.3880    8.8527  -31.3061 H      1 LIG       0.09000
      7 H2        -52.5252    9.6520  -30.1589 H      1 LIG       0.09000
      8 H3        -50.3757   11.0479  -31.8281 H      1 LIG       0.09000
      9 H4        -51.5098   11.8435  -30.6848 H      1 LIG       0.09000
@<TRIPOS>BOND
      1       1       2 1
      2       1       4 2
      3       1       5 1
      4       2       3 1
      5       3       5 1
      6       2       6 1
      7       2       7 1
      8       3       8 1
      9       3       9 1
@<TRIPOS>ALT_TYPE
CGenFF_4.0_ALT_TYPE_SET
CGenFF_4.0 1 CG2O4 2 CG3C41 3 CG3C41 4 OG2D1 5 OG3C51 6 HGA2 7 HGA2 8 HGA2 9 HGA2
@<TRIPOS>MOLECULE
4_lactone
 9 9 0 0 0
****
USER_CHARGES
INVALID_CHARGES
Pose:   3 Cluster:   3 Fr_nu: 8158597 TotEn:   -23.97
@<TRIPOS>ATOM
      1 C1        -49.6916    9.2137  -29.2221 C.2    1 LIG       0.04000
      2 C2        -50.1315    8.7963  -30.6368 C.3    1 LIG       0.11000
      3 C3        -49.8261    7.3930  -30.1217 C.3    1 LIG       0.08100
      4 O1        -49.5726   10.2386  -28.5898 O.2    1 LIG      -0.32000
      5 O2        -49.4381    7.9364  -28.8295 O.3    1 LIG      -0.27100
      6 H1        -51.1802    9.0025  -30.8562 H      1 LIG       0.09000
      7 H2        -49.4798    9.1622  -31.4319 H      1 LIG       0.09000
      8 H3        -50.6856    6.7226  -30.0356 H      1 LIG       0.09000
      9 H4        -48.9913    6.8827  -30.6100 H      1 LIG       0.09000
@<TRIPOS>BOND
      1       1       2 1
      2       1       4 2
      3       1       5 1
      4       2       3 1
      5       3       5 1
      6       2       6 1
      7       2       7 1
      8       3       8 1
      9       3       9 1
@<TRIPOS>ALT_TYPE
CGenFF_4.0_ALT_TYPE_SET
CGenFF_4.0 1 CG2O4 2 CG3C41 3 CG3C41 4 OG2D1 5 OG3C51 6 HGA2 7 HGA2 8 HGA2 9 HGA2
@<TRIPOS>MOLECULE
4_lactone
 9 9 0 0 0
****
USER_CHARGES
INVALID_CHARGES
Pose:   4 Cluster:   4 Fr_nu: 7776716 TotEn:   -22.01
@<TRIPOS>ATOM
      1 C1        -50.0472    8.4910  -29.5902 C.2    1 LIG       0.04000
      2 C2        -50.8200    8.6269  -30.9144 C.3    1 LIG       0.11000
      3 C3        -49.8381    7.5592  -31.3875 C.3    1 LIG       0.08100
      4 O1        -50.0788    8.9794  -28.4835 O.2    1 LIG      -0.32000
      5 O2        -49.2042    7.5420  -30.0785 O.3    1 LIG      -0.27100
      6 H1        -51.8643    8.3167  -30.8546 H      1 LIG       0.09000
      7 H2        -50.7224    9.6048  -31.3886 H      1 LIG       0.09000
      8 H3        -50.2767    6.5889  -31.6359 H      1 LIG       0.09000
      9 H4        -49.1396    7.8735  -32.1680 H      1 LIG       0.09000
@<TRIPOS>BOND
      1       1       2 1
      2       1       4 2
      3       1       5 1
      4       2       3 1
      5       3       5 1
      6       2       6 1
      7       2       7 1
      8       3       8 1
      9       3       9 1
@<TRIPOS>ALT_TYPE
CGenFF_4.0_ALT_TYPE_SET
CGenFF_4.0 1 CG2O4 2 CG3C41 3 CG3C41 4 OG2D1 5 OG3C51 6 HGA2 7 HGA2 8 HGA2 9 HGA2
@<TRIPOS>MOLECULE
4_lactone
 9 9 0 0 0
****
USER_CHARGES
INVALID_CHARGES
Pose:   5 Cluster:   5 Fr_nu: 7908466 TotEn:   -21.85
@<TRIPOS>ATOM
      1 C1        -49.4720    8.2739  -29.3783 C.2    1 LIG       0.04000
      2 C2        -49.3311    7.0732  -30.3310 C.3    1 LIG       0.11000
      3 C3        -48.8527    8.1390  -31.3124 C.3    1 LIG       0.08100
      4 O1        -49.8211    8.4719  -28.2367 O.2    1 LIG      -0.32000
      5 O2        -49.0378    9.1707  -30.3040 O.3    1 LIG      -0.27100
      6 H1        -48.5809    6.3440  -30.0209 H      1 LIG       0.09000
      7 H2        -50.2767    6.5889  -30.5801 H      1 LIG       0.09000
      8 H3        -47.8072    8.0617  -31.6231 H      1 LIG       0.09000
      9 H4        -49.4975    8.3048  -32.1798 H      1 LIG       0.09000
@<TRIPOS>BOND
      1       1       2 1
      2       1       4 2
      3       1       5 1
      4       2       3 1
      5       3       5 1
      6       2       6 1
      7       2       7 1
      8       3       8 1
      9       3       9 1
@<TRIPOS>ALT_TYPE
CGenFF_4.0_ALT_TYPE_SET
CGenFF_4.0 1 CG2O4 2 CG3C41 3 CG3C41 4 OG2D1 5 OG3C51 6 HGA2 7 HGA2 8 HGA2 9 HGA2
@<TRIPOS>MOLECULE
4_lactone
 9 9 0 0 0
****
USER_CHARGES
INVALID_CHARGES
Pose:   6 Cluster:   6 Fr_nu: 7806951 TotEn:   -20.92
@<TRIPOS>ATOM
      1 C1        -50.7245  -21.5104  -34.3802 C.2    1 LIG       0.04000
      2 C2        -51.4576  -22.2231  -35.5307 C.3    1 LIG       0.11000
      3 C3        -51.8414  -23.2110  -34.4331 C.3    1 LIG       0.08100
      4 O1        -50.0455  -20.5198  -34.2318 O.2    1 LIG      -0.32000
      5 O2        -51.1028  -22.4305  -33.4529 O.3    1 LIG      -0.27100
      6 H1        -52.2800  -21.6480  -35.9590 H      1 LIG       0.09000
      7 H2        -50.7966  -22.6104  -36.3078 H      1 LIG       0.09000
      8 H3        -52.9065  -23.2592  -34.1905 H      1 LIG       0.09000
      9 H4        -51.4280  -24.2178  -34.5391 H      1 LIG       0.09000
@<TRIPOS>BOND
      1       1       2 1
      2       1       4 2
      3       1       5 1
      4       2       3 1
      5       3       5 1
      6       2       6 1
      7       2       7 1
      8       3       8 1
      9       3       9 1
@<TRIPOS>ALT_TYPE
CGenFF_4.0_ALT_TYPE_SET
CGenFF_4.0 1 CG2O4 2 CG3C41 3 CG3C41 4 OG2D1 5 OG3C51 6 HGA2 7 HGA2 8 HGA2 9 HGA2
@<TRIPOS>MOLECULE
4_lactone
 9 9 0 0 0
****
USER_CHARGES
INVALID_CHARGES
Pose:   7 Cluster:   7 Fr_nu:  10383 TotEn:   -19.81
@<TRIPOS>ATOM
      1 C1        -46.4476  -10.0402  -37.0626 C.2    1 LIG       0.04000
      2 C2        -46.5868   -9.1483  -38.3093 C.3    1 LIG       0.11000
      3 C3        -47.8313   -8.6423  -37.5860 C.3    1 LIG       0.08100
      4 O1        -45.6877  -10.8871  -36.6507 O.2    1 LIG      -0.32000
      5 O2        -47.5699   -9.5446  -36.4755 O.3    1 LIG      -0.27100
      6 H1        -45.7811   -8.4224  -38.4300 H      1 LIG       0.09000
      7 H2        -46.7665   -9.6998  -39.2336 H      1 LIG       0.09000
      8 H3        -47.8031   -7.5958  -37.2705 H      1 LIG       0.09000
      9 H4        -48.7841   -8.8690  -38.0721 H      1 LIG       0.09000
@<TRIPOS>BOND
      1       1       2 1
      2       1       4 2
      3       1       5 1
      4       2       3 1
      5       3       5 1
      6       2       6 1
      7       2       7 1
      8       3       8 1
      9       3       9 1
@<TRIPOS>ALT_TYPE
CGenFF_4.0_ALT_TYPE_SET
CGenFF_4.0 1 CG2O4 2 CG3C41 3 CG3C41 4 OG2D1 5 OG3C51 6 HGA2 7 HGA2 8 HGA2 9 HGA2
@<TRIPOS>MOLECULE
4_lactone
 9 9 0 0 0
****
USER_CHARGES
INVALID_CHARGES
Pose:   8 Cluster:   8 Fr_nu: 5900816 TotEn:   -19.14
@<TRIPOS>ATOM
      1 C1        -77.1658  -13.4046  -45.7575 C.2    1 LIG       0.04000
      2 C2        -78.5527  -12.7429  -45.8450 C.3    1 LIG       0.11000
      3 C3        -78.8735  -13.9501  -46.7211 C.3    1 LIG       0.08100
      4 O1        -76.1005  -13.1793  -45.2296 O.2    1 LIG      -0.32000
      5 O2        -77.5200  -14.4534  -46.5476 O.3    1 LIG      -0.27100
      6 H1        -79.0839  -12.6939  -44.8932 H      1 LIG       0.09000
      7 H2        -78.5537  -11.7759  -46.3508 H      1 LIG       0.09000
      8 H3        -79.6164  -14.6438  -46.3181 H      1 LIG       0.09000
      9 H4        -79.0881  -13.7279  -47.7701 H      1 LIG       0.09000
@<TRIPOS>BOND
      1       1       2 1
      2       1       4 2
      3       1       5 1
      4       2       3 1
      5       3       5 1
      6       2       6 1
      7       2       7 1
      8       3       8 1
      9       3       9 1
@<TRIPOS>ALT_TYPE
CGenFF_4.0_ALT_TYPE_SET
CGenFF_4.0 1 CG2O4 2 CG3C41 3 CG3C41 4 OG2D1 5 OG3C51 6 HGA2 7 HGA2 8 HGA2 9 HGA2
@<TRIPOS>MOLECULE
4_lactone
 9 9 0 0 0
****
USER_CHARGES
INVALID_CHARGES
Pose:   9 Cluster:   9 Fr_nu: 8108049 TotEn:   -19.11
@<TRIPOS>ATOM
      1 C1        -50.4903   10.6049  -29.3301 C.2    1 LIG       0.04000
      2 C2        -51.5687   11.3662  -30.1217 C.3    1 LIG       0.11000
      3 C3        -50.7741   12.5903  -29.6767 C.3    1 LIG       0.08100
      4 O1        -50.2252    9.4555  -29.0603 O.2    1 LIG      -0.32000
      5 O2        -49.8313   11.7385  -28.9688 O.3    1 LIG      -0.27100
      6 H1        -51.5625   11.1615  -31.1934 H      1 LIG       0.09000
      7 H2        -52.5735   11.2758  -29.7058 H      1 LIG       0.09000
      8 H3        -50.2860   13.1545  -30.4760 H      1 LIG       0.09000
      9 H4        -51.2944   13.2677  -28.9940 H      1 LIG       0.09000
@<TRIPOS>BOND
      1       1       2 1
      2       1       4 2
      3       1       5 1
      4       2       3 1
      5       3       5 1
      6       2       6 1
      7       2       7 1
      8       3       8 1
      9       3       9 1
@<TRIPOS>ALT_TYPE
CGenFF_4.0_ALT_TYPE_SET
CGenFF_4.0 1 CG2O4 2 CG3C41 3 CG3C41 4 OG2D1 5 OG3C51 6 HGA2 7 HGA2 8 HGA2 9 HGA2
@<TRIPOS>MOLECULE
4_lactone
 9 9 0 0 0
****
USER_CHARGES
INVALID_CHARGES
Pose:  10 Cluster:  10 Fr_nu: 5851028 TotEn:   -18.89
@<TRIPOS>ATOM
      1 C1        -77.2969  -14.0409  -46.1572 C.2    1 LIG       0.04000
      2 C2        -78.2981  -13.2913  -47.0543 C.3    1 LIG       0.11000
      3 C3        -79.3106  -13.7778  -46.0218 C.3    1 LIG       0.08100
      4 O1        -76.1073  -14.2614  -46.1369 O.2    1 LIG      -0.32000
      5 O2        -78.2526  -14.4415  -45.2763 O.3    1 LIG      -0.27100
      6 H1        -78.1413  -12.2122  -47.0919 H      1 LIG       0.09000
      7 H2        -78.4014  -13.7130  -48.0554 H      1 LIG       0.09000
      8 H3        -79.7938  -12.9973  -45.4278 H      1 LIG       0.09000
      9 H4        -80.0524  -14.4924  -46.3890 H      1 LIG       0.09000
@<TRIPOS>BOND
      1       1       2 1
      2       1       4 2
      3       1       5 1
      4       2       3 1
      5       3       5 1
      6       2       6 1
      7       2       7 1
      8       3       8 1
      9       3       9 1
@<TRIPOS>ALT_TYPE
CGenFF_4.0_ALT_TYPE_SET
CGenFF_4.0 1 CG2O4 2 CG3C41 3 CG3C41 4 OG2D1 5 OG3C51 6 HGA2 7 HGA2 8 HGA2 9 HGA2
@<TRIPOS>MOLECULE
4_lactone
 9 9 0 0 0
****
USER_CHARGES
INVALID_CHARGES
Pose:  11 Cluster:  11 Fr_nu:  10446 TotEn:   -18.36
@<TRIPOS>ATOM
      1 C1        -45.7891  -10.6941  -37.8871 C.2    1 LIG       0.04000
      2 C2        -46.4838   -9.8918  -39.0019 C.3    1 LIG       0.11000
      3 C3        -47.0840   -9.1250  -37.8273 C.3    1 LIG       0.08100
      4 O1        -45.0192  -11.6239  -37.8030 O.2    1 LIG      -0.32000
      5 O2        -46.3613   -9.9692  -36.8888 O.3    1 LIG      -0.27100
      6 H1        -45.7996   -9.3265  -39.6366 H      1 LIG       0.09000
      7 H2        -47.1881  -10.4749  -39.5975 H      1 LIG       0.09000
      8 H3        -46.7826   -8.0774  -37.7419 H      1 LIG       0.09000
      9 H4        -48.1661   -9.2223  -37.7041 H      1 LIG       0.09000
@<TRIPOS>BOND
      1       1       2 1
      2       1       4 2
      3       1       5 1
      4       2       3 1
      5       3       5 1
      6       2       6 1
      7       2       7 1
      8       3       8 1
      9       3       9 1
@<TRIPOS>ALT_TYPE
CGenFF_4.0_ALT_TYPE_SET
CGenFF_4.0 1 CG2O4 2 CG3C41 3 CG3C41 4 OG2D1 5 OG3C51 6 HGA2 7 HGA2 8 HGA2 9 HGA2
@<TRIPOS>MOLECULE
4_lactone
 9 9 0 0 0
****
USER_CHARGES
INVALID_CHARGES
Pose:  12 Cluster:  12 Fr_nu: 4399017 TotEn:   -18.31
@<TRIPOS>ATOM
      1 C1        -49.4983    4.3899  -32.5119 C.2    1 LIG       0.04000
      2 C2        -50.3541    3.3930  -33.3137 C.3    1 LIG       0.11000
      3 C3        -50.8524    4.6571  -34.0078 C.3    1 LIG       0.08100
      4 O1        -48.6797    4.3501  -31.6216 O.2    1 LIG      -0.32000
      5 O2        -49.9871    5.4742  -33.1716 O.3    1 LIG      -0.27100
      6 H1        -49.7752    2.7082  -33.9354 H      1 LIG       0.09000
      7 H2        -51.0928    2.8579  -32.7148 H      1 LIG       0.09000
      8 H3        -50.5944    4.7493  -35.0663 H      1 LIG       0.09000
      9 H4        -51.9074    4.8973  -33.8496 H      1 LIG       0.09000
@<TRIPOS>BOND
      1       1       2 1
      2       1       4 2
      3       1       5 1
      4       2       3 1
      5       3       5 1
      6       2       6 1
      7       2       7 1
      8       3       8 1
      9       3       9 1
@<TRIPOS>ALT_TYPE
CGenFF_4.0_ALT_TYPE_SET
CGenFF_4.0 1 CG2O4 2 CG3C41 3 CG3C41 4 OG2D1 5 OG3C51 6 HGA2 7 HGA2 8 HGA2 9 HGA2
@<TRIPOS>MOLECULE
4_lactone
 9 9 0 0 0
****
USER_CHARGES
INVALID_CHARGES
Pose:  13 Cluster:  13 Fr_nu: 289494 TotEn:   -18.19
@<TRIPOS>ATOM
      1 C1        -57.0917    1.3655  -40.0781 C.2    1 LIG       0.04000
      2 C2        -58.2631    2.3587  -40.1820 C.3    1 LIG       0.11000
      3 C3        -58.1473    2.0600  -41.6737 C.3    1 LIG       0.08100
      4 O1        -56.4001    0.8881  -39.2074 O.2    1 LIG      -0.32000
      5 O2        -57.0439    1.1470  -41.4196 O.3    1 LIG      -0.27100
      6 H1        -59.1807    2.0172  -39.7004 H      1 LIG       0.09000
      7 H2        -58.0115    3.3770  -39.8810 H      1 LIG       0.09000
      8 H3        -59.0017    1.5452  -42.1214 H      1 LIG       0.09000
      9 H4        -57.8369    2.9007  -42.3003 H      1 LIG       0.09000
@<TRIPOS>BOND
      1       1       2 1
      2       1       4 2
      3       1       5 1
      4       2       3 1
      5       3       5 1
      6       2       6 1
      7       2       7 1
      8       3       8 1
      9       3       9 1
@<TRIPOS>ALT_TYPE
CGenFF_4.0_ALT_TYPE_SET
CGenFF_4.0 1 CG2O4 2 CG3C41 3 CG3C41 4 OG2D1 5 OG3C51 6 HGA2 7 HGA2 8 HGA2 9 HGA2
@<TRIPOS>MOLECULE
4_lactone
 9 9 0 0 0
****
USER_CHARGES
INVALID_CHARGES
Pose:  14 Cluster:  14 Fr_nu: 5647070 TotEn:   -17.67
@<TRIPOS>ATOM
      1 C1        -76.7631  -13.3839  -46.4874 C.2    1 LIG       0.04000
      2 C2        -78.0981  -13.3722  -47.2534 C.3    1 LIG       0.11000
      3 C3        -78.6577  -12.9162  -45.9092 C.3    1 LIG       0.08100
      4 O1        -75.6028  -13.6378  -46.7189 O.2    1 LIG      -0.32000
      5 O2        -77.3292  -12.9760  -45.3200 O.3    1 LIG      -0.27100
      6 H1        -78.1431  -12.6376  -48.0589 H      1 LIG       0.09000
      7 H2        -78.4247  -14.3561  -47.5941 H      1 LIG       0.09000
      8 H3        -79.0642  -11.9014  -45.8850 H      1 LIG       0.09000
      9 H4        -79.3446  -13.6143  -45.4230 H      1 LIG       0.09000
@<TRIPOS>BOND
      1       1       2 1
      2       1       4 2
      3       1       5 1
      4       2       3 1
      5       3       5 1
      6       2       6 1
      7       2       7 1
      8       3       8 1
      9       3       9 1
@<TRIPOS>ALT_TYPE
CGenFF_4.0_ALT_TYPE_SET
CGenFF_4.0 1 CG2O4 2 CG3C41 3 CG3C41 4 OG2D1 5 OG3C51 6 HGA2 7 HGA2 8 HGA2 9 HGA2
@<TRIPOS>MOLECULE
4_lactone
 9 9 0 0 0
****
USER_CHARGES
INVALID_CHARGES
Pose:  15 Cluster:  15 Fr_nu:   6421 TotEn:   -17.46
@<TRIPOS>ATOM
      1 C1        -46.3815   -9.4318  -37.5851 C.2    1 LIG       0.04000
      2 C2        -47.2246   -8.1640  -37.8113 C.3    1 LIG       0.11000
      3 C3        -48.3738   -9.0699  -37.3794 C.3    1 LIG       0.08100
      4 O1        -45.2199   -9.7592  -37.6730 O.2    1 LIG      -0.32000
      5 O2        -47.4520  -10.1823  -37.2103 O.3    1 LIG      -0.27100
      6 H1        -46.9870   -7.3439  -37.1320 H      1 LIG       0.09000
      7 H2        -47.2510   -7.8259  -38.8485 H      1 LIG       0.09000
      8 H3        -48.8596   -8.8021  -36.4371 H      1 LIG       0.09000
      9 H4        -49.1221   -9.2816  -38.1481 H      1 LIG       0.09000
@<TRIPOS>BOND
      1       1       2 1
      2       1       4 2
      3       1       5 1
      4       2       3 1
      5       3       5 1
      6       2       6 1
      7       2       7 1
      8       3       8 1
      9       3       9 1
@<TRIPOS>ALT_TYPE
CGenFF_4.0_ALT_TYPE_SET
CGenFF_4.0 1 CG2O4 2 CG3C41 3 CG3C41 4 OG2D1 5 OG3C51 6 HGA2 7 HGA2 8 HGA2 9 HGA2
@<TRIPOS>MOLECULE
4_lactone
 9 9 0 0 0
****
USER_CHARGES
INVALID_CHARGES
Pose:  16 Cluster:  16 Fr_nu: 6890263 TotEn:   -17.38
@<TRIPOS>ATOM
      1 C1        -56.0810    1.5749  -40.2339 C.2    1 LIG       0.04000
      2 C2        -57.3805    2.3597  -40.4880 C.3    1 LIG       0.11000
      3 C3        -57.5755    2.1693  -38.9868 C.3    1 LIG       0.08100
      4 O1        -55.1402    1.1721  -40.8797 O.2    1 LIG      -0.32000
      5 O2        -56.3192    1.4413  -38.9016 O.3    1 LIG      -0.27100
      6 H1        -57.2228    3.3875  -40.8186 H      1 LIG       0.09000
      7 H2        -58.0956    1.8414  -41.1289 H      1 LIG       0.09000
      8 H3        -57.5535    3.0830  -38.3866 H      1 LIG       0.09000
      9 H4        -58.4235    1.5426  -38.6971 H      1 LIG       0.09000
@<TRIPOS>BOND
      1       1       2 1
      2       1       4 2
      3       1       5 1
      4       2       3 1
      5       3       5 1
      6       2       6 1
      7       2       7 1
      8       3       8 1
      9       3       9 1
@<TRIPOS>ALT_TYPE
CGenFF_4.0_ALT_TYPE_SET
CGenFF_4.0 1 CG2O4 2 CG3C41 3 CG3C41 4 OG2D1 5 OG3C51 6 HGA2 7 HGA2 8 HGA2 9 HGA2
@<TRIPOS>MOLECULE
4_lactone
 9 9 0 0 0
****
USER_CHARGES
INVALID_CHARGES
Pose:  17 Cluster:  17 Fr_nu: 8029728 TotEn:   -17.37
@<TRIPOS>ATOM
      1 C1        -49.2986  -20.7192  -34.8299 C.2    1 LIG       0.04000
      2 C2        -48.9764  -21.9277  -35.7271 C.3    1 LIG       0.11000
      3 C3        -47.5849  -21.3027  -35.7600 C.3    1 LIG       0.08100
      4 O1        -50.2560  -20.2783  -34.2355 O.2    1 LIG      -0.32000
      5 O2        -48.0368  -20.2172  -34.9038 O.3    1 LIG      -0.27100
      6 H1        -49.0510  -22.8912  -35.2205 H      1 LIG       0.09000
      7 H2        -49.5160  -21.9346  -36.6755 H      1 LIG       0.09000
      8 H3        -46.7919  -21.8871  -35.2856 H      1 LIG       0.09000
      9 H4        -47.2563  -20.9346  -36.7358 H      1 LIG       0.09000
@<TRIPOS>BOND
      1       1       2 1
      2       1       4 2
      3       1       5 1
      4       2       3 1
      5       3       5 1
      6       2       6 1
      7       2       7 1
      8       3       8 1
      9       3       9 1
@<TRIPOS>ALT_TYPE
CGenFF_4.0_ALT_TYPE_SET
CGenFF_4.0 1 CG2O4 2 CG3C41 3 CG3C41 4 OG2D1 5 OG3C51 6 HGA2 7 HGA2 8 HGA2 9 HGA2
@<TRIPOS>MOLECULE
4_lactone
 9 9 0 0 0
****
USER_CHARGES
INVALID_CHARGES
Pose:  18 Cluster:  18 Fr_nu: 7322644 TotEn:   -17.34
@<TRIPOS>ATOM
      1 C1        -52.0804  -21.6846  -33.9912 C.2    1 LIG       0.04000
      2 C2        -52.6741  -22.4453  -35.1904 C.3    1 LIG       0.11000
      3 C3        -53.7512  -22.8312  -34.1810 C.3    1 LIG       0.08100
      4 O1        -51.1176  -20.9877  -33.7637 O.2    1 LIG      -0.32000
      5 O2        -53.0734  -22.0681  -33.1448 O.3    1 LIG      -0.27100
      6 H1        -53.0006  -21.8019  -36.0088 H      1 LIG       0.09000
      7 H2        -52.0488  -23.2629  -35.5529 H      1 LIG       0.09000
      8 H3        -54.7515  -22.4381  -34.3821 H      1 LIG       0.09000
      9 H4        -53.8022  -23.8940  -33.9288 H      1 LIG       0.09000
@<TRIPOS>BOND
      1       1       2 1
      2       1       4 2
      3       1       5 1
      4       2       3 1
      5       3       5 1
      6       2       6 1
      7       2       7 1
      8       3       8 1
      9       3       9 1
@<TRIPOS>ALT_TYPE
CGenFF_4.0_ALT_TYPE_SET
CGenFF_4.0 1 CG2O4 2 CG3C41 3 CG3C41 4 OG2D1 5 OG3C51 6 HGA2 7 HGA2 8 HGA2 9 HGA2
@<TRIPOS>MOLECULE
4_lactone
 9 9 0 0 0
****
USER_CHARGES
INVALID_CHARGES
Pose:  19 Cluster:  19 Fr_nu: 7089471 TotEn:   -17.19
@<TRIPOS>ATOM
      1 C1        -76.3536  -14.4510  -45.4525 C.2    1 LIG       0.04000
      2 C2        -77.8912  -14.5124  -45.4158 C.3    1 LIG       0.11000
      3 C3        -77.7816  -13.2327  -46.2394 C.3    1 LIG       0.08100
      4 O1        -75.4236  -15.1009  -45.0317 O.2    1 LIG      -0.32000
      5 O2        -76.3299  -13.3070  -46.1876 O.3    1 LIG      -0.27100
      6 H1        -78.3152  -15.3741  -45.9336 H      1 LIG       0.09000
      7 H2        -78.3176  -14.3991  -44.4177 H      1 LIG       0.09000
      8 H3        -78.1522  -13.2971  -47.2661 H      1 LIG       0.09000
      9 H4        -78.1550  -12.3265  -45.7548 H      1 LIG       0.09000
@<TRIPOS>BOND
      1       1       2 1
      2       1       4 2
      3       1       5 1
      4       2       3 1
      5       3       5 1
      6       2       6 1
      7       2       7 1
      8       3       8 1
      9       3       9 1
@<TRIPOS>ALT_TYPE
CGenFF_4.0_ALT_TYPE_SET
CGenFF_4.0 1 CG2O4 2 CG3C41 3 CG3C41 4 OG2D1 5 OG3C51 6 HGA2 7 HGA2 8 HGA2 9 HGA2
@<TRIPOS>MOLECULE
4_lactone
 9 9 0 0 0
****
USER_CHARGES
INVALID_CHARGES
Pose:  20 Cluster:  20 Fr_nu: 7975277 TotEn:   -17.13
@<TRIPOS>ATOM
      1 C1        -50.4266  -21.3213  -34.7411 C.2    1 LIG       0.04000
      2 C2        -50.9942  -22.0722  -35.9590 C.3    1 LIG       0.11000
      3 C3        -49.5228  -22.3663  -36.2357 C.3    1 LIG       0.08100
      4 O1        -50.8545  -20.6793  -33.8089 O.2    1 LIG      -0.32000
      5 O2        -49.1359  -21.6201  -35.0486 O.3    1 LIG      -0.27100
      6 H1        -51.6098  -22.9359  -35.7027 H      1 LIG       0.09000
      7 H2        -51.4943  -21.4293  -36.6852 H      1 LIG       0.09000
      8 H3        -49.2284  -23.4170  -36.1652 H      1 LIG       0.09000
      9 H4        -49.1145  -21.9155  -37.1444 H      1 LIG       0.09000
@<TRIPOS>BOND
      1       1       2 1
      2       1       4 2
      3       1       5 1
      4       2       3 1
      5       3       5 1
      6       2       6 1
      7       2       7 1
      8       3       8 1
      9       3       9 1
@<TRIPOS>ALT_TYPE
CGenFF_4.0_ALT_TYPE_SET
CGenFF_4.0 1 CG2O4 2 CG3C41 3 CG3C41 4 OG2D1 5 OG3C51 6 HGA2 7 HGA2 8 HGA2 9 HGA2
@<TRIPOS>MOLECULE
4_lactone
 9 9 0 0 0
****
USER_CHARGES
INVALID_CHARGES
Pose:  21 Cluster:  21 Fr_nu:  23028 TotEn:   -16.97
@<TRIPOS>ATOM
      1 C1        -71.7935   -9.1755  -44.9159 C.2    1 LIG       0.04000
      2 C2        -72.7236   -8.4160  -45.8788 C.3    1 LIG       0.11000
      3 C3        -73.6607   -9.5900  -45.6116 C.3    1 LIG       0.08100
      4 O1        -70.6898   -9.0316  -44.4410 O.2    1 LIG      -0.32000
      5 O2        -72.6775  -10.1911  -44.7241 O.3    1 LIG      -0.27100
      6 H1        -73.0586   -7.4477  -45.5036 H      1 LIG       0.09000
      7 H2        -72.3410   -8.3366  -46.8977 H      1 LIG       0.09000
      8 H3        -74.5860   -9.3466  -45.0824 H      1 LIG       0.09000
      9 H4        -73.8704  -10.2314  -46.4721 H      1 LIG       0.09000
@<TRIPOS>BOND
      1       1       2 1
      2       1       4 2
      3       1       5 1
      4       2       3 1
      5       3       5 1
      6       2       6 1
      7       2       7 1
      8       3       8 1
      9       3       9 1
@<TRIPOS>ALT_TYPE
CGenFF_4.0_ALT_TYPE_SET
CGenFF_4.0 1 CG2O4 2 CG3C41 3 CG3C41 4 OG2D1 5 OG3C51 6 HGA2 7 HGA2 8 HGA2 9 HGA2
@<TRIPOS>MOLECULE
4_lactone
 9 9 0 0 0
****
USER_CHARGES
INVALID_CHARGES
Pose:  22 Cluster:  22 Fr_nu:   1226 TotEn:   -16.64
@<TRIPOS>ATOM
      1 C1        -46.8923   -9.4455  -37.0475 C.2    1 LIG       0.04000
      2 C2        -48.2526   -8.8591  -36.6292 C.3    1 LIG       0.11000
      3 C3        -47.8119   -7.6875  -37.5018 C.3    1 LIG       0.08100
      4 O1        -46.2545  -10.4539  -36.8459 O.2    1 LIG      -0.32000
      5 O2        -46.5629   -8.3671  -37.8080 O.3    1 LIG      -0.27100
      6 H1        -49.1122   -9.4238  -36.9934 H      1 LIG       0.09000
      7 H2        -48.3380   -8.6498  -35.5617 H      1 LIG       0.09000
      8 H3        -48.4089   -7.5164  -38.4017 H      1 LIG       0.09000
      9 H4        -47.6380   -6.7458  -36.9741 H      1 LIG       0.09000
@<TRIPOS>BOND
      1       1       2 1
      2       1       4 2
      3       1       5 1
      4       2       3 1
      5       3       5 1
      6       2       6 1
      7       2       7 1
      8       3       8 1
      9       3       9 1
@<TRIPOS>ALT_TYPE
CGenFF_4.0_ALT_TYPE_SET
CGenFF_4.0 1 CG2O4 2 CG3C41 3 CG3C41 4 OG2D1 5 OG3C51 6 HGA2 7 HGA2 8 HGA2 9 HGA2
@<TRIPOS>MOLECULE
4_lactone
 9 9 0 0 0
****
USER_CHARGES
INVALID_CHARGES
Pose:  23 Cluster:  23 Fr_nu: 644215 TotEn:   -16.62
@<TRIPOS>ATOM
      1 C1        -61.7326   -0.8644  -25.1057 C.2    1 LIG       0.04000
      2 C2        -63.1540   -0.4474  -25.5237 C.3    1 LIG       0.11000
      3 C3        -62.6381    0.9550  -25.2158 C.3    1 LIG       0.08100
      4 O1        -61.0964   -1.8886  -25.0022 O.2    1 LIG      -0.32000
      5 O2        -61.3395    0.4120  -24.8490 O.3    1 LIG      -0.27100
      6 H1        -63.3872   -0.6471  -26.5707 H      1 LIG       0.09000
      7 H2        -63.9394   -0.8196  -24.8638 H      1 LIG       0.09000
      8 H3        -62.5651    1.6314  -26.0718 H      1 LIG       0.09000
      9 H4        -63.1161    1.4585  -24.3710 H      1 LIG       0.09000
@<TRIPOS>BOND
      1       1       2 1
      2       1       4 2
      3       1       5 1
      4       2       3 1
      5       3       5 1
      6       2       6 1
      7       2       7 1
      8       3       8 1
      9       3       9 1
@<TRIPOS>ALT_TYPE
CGenFF_4.0_ALT_TYPE_SET
CGenFF_4.0 1 CG2O4 2 CG3C41 3 CG3C41 4 OG2D1 5 OG3C51 6 HGA2 7 HGA2 8 HGA2 9 HGA2
@<TRIPOS>MOLECULE
4_lactone
 9 9 0 0 0
****
USER_CHARGES
INVALID_CHARGES
Pose:  24 Cluster:  24 Fr_nu: 6137614 TotEn:   -16.17
@<TRIPOS>ATOM
      1 C1        -46.5140   -7.8026  -27.4548 C.2    1 LIG       0.04000
      2 C2        -47.7203   -7.5502  -26.5327 C.3    1 LIG       0.11000
      3 C3        -47.1038   -8.6826  -25.7170 C.3    1 LIG       0.08100
      4 O1        -46.0705   -7.3550  -28.4880 O.2    1 LIG      -0.32000
      5 O2        -46.0208   -8.8057  -26.6800 O.3    1 LIG      -0.27100
      6 H1        -47.7193   -6.5685  -26.0565 H      1 LIG       0.09000
      7 H2        -48.6856   -7.7677  -26.9927 H      1 LIG       0.09000
      8 H3        -46.7330   -8.4054  -24.7264 H      1 LIG       0.09000
      9 H4        -47.6967   -9.5996  -25.6598 H      1 LIG       0.09000
@<TRIPOS>BOND
      1       1       2 1
      2       1       4 2
      3       1       5 1
      4       2       3 1
      5       3       5 1
      6       2       6 1
      7       2       7 1
      8       3       8 1
      9       3       9 1
@<TRIPOS>ALT_TYPE
CGenFF_4.0_ALT_TYPE_SET
CGenFF_4.0 1 CG2O4 2 CG3C41 3 CG3C41 4 OG2D1 5 OG3C51 6 HGA2 7 HGA2 8 HGA2 9 HGA2
@<TRIPOS>MOLECULE
4_lactone
 9 9 0 0 0
****
USER_CHARGES
INVALID_CHARGES
Pose:  25 Cluster:  25 Fr_nu: 2062721 TotEn:   -15.73
@<TRIPOS>ATOM
      1 C1        -75.9086  -13.6097  -44.4293 C.2    1 LIG       0.04000
      2 C2        -77.0618  -13.2187  -45.3707 C.3    1 LIG       0.11000
      3 C3        -76.7479  -11.8101  -44.8756 C.3    1 LIG       0.08100
      4 O1        -75.3363  -14.6205  -44.0901 O.2    1 LIG      -0.32000
      5 O2        -75.6840  -12.3290  -44.0304 O.3    1 LIG      -0.27100
      6 H1        -76.8584  -13.4060  -46.4262 H      1 LIG       0.09000
      7 H2        -78.0329  -13.6199  -45.0759 H      1 LIG       0.09000
      8 H3        -76.3627  -11.1179  -45.6293 H      1 LIG       0.09000
      9 H4        -77.5337  -11.3320  -44.2843 H      1 LIG       0.09000
@<TRIPOS>BOND
      1       1       2 1
      2       1       4 2
      3       1       5 1
      4       2       3 1
      5       3       5 1
      6       2       6 1
      7       2       7 1
      8       3       8 1
      9       3       9 1
@<TRIPOS>ALT_TYPE
CGenFF_4.0_ALT_TYPE_SET
CGenFF_4.0 1 CG2O4 2 CG3C41 3 CG3C41 4 OG2D1 5 OG3C51 6 HGA2 7 HGA2 8 HGA2 9 HGA2
@<TRIPOS>MOLECULE
4_lactone
 9 9 0 0 0
****
USER_CHARGES
INVALID_CHARGES
Pose:  26 Cluster:  26 Fr_nu: 8145520 TotEn:   -15.47
@<TRIPOS>ATOM
      1 C1        -50.9839    9.2900  -30.1230 C.2    1 LIG       0.04000
      2 C2        -52.3151    9.6520  -30.8056 C.3    1 LIG       0.11000
      3 C3        -51.5988    9.1574  -32.0586 C.3    1 LIG       0.08100
      4 O1        -50.5133    9.3243  -29.0086 O.2    1 LIG      -0.32000
      5 O2        -50.4062    8.8656  -31.2788 O.3    1 LIG      -0.27100
      6 H1        -53.1631    9.0497  -30.4759 H      1 LIG       0.09000
      7 H2        -52.5517   10.7170  -30.7835 H      1 LIG       0.09000
      8 H3        -52.0127    8.2544  -32.5156 H      1 LIG       0.09000
      9 H4        -51.4042    9.9164  -32.8213 H      1 LIG       0.09000
@<TRIPOS>BOND
      1       1       2 1
      2       1       4 2
      3       1       5 1
      4       2       3 1
      5       3       5 1
      6       2       6 1
      7       2       7 1
      8       3       8 1
      9       3       9 1
@<TRIPOS>ALT_TYPE
CGenFF_4.0_ALT_TYPE_SET
CGenFF_4.0 1 CG2O4 2 CG3C41 3 CG3C41 4 OG2D1 5 OG3C51 6 HGA2 7 HGA2 8 HGA2 9 HGA2
@<TRIPOS>MOLECULE
4_lactone
 9 9 0 0 0
****
USER_CHARGES
INVALID_CHARGES
Pose:  27 Cluster:  27 Fr_nu: 8181102 TotEn:   -15.32
@<TRIPOS>ATOM
      1 C1        -42.9400   -4.9344  -28.3229 C.2    1 LIG       0.04000
      2 C2        -41.4796   -4.5238  -28.0629 C.3    1 LIG       0.11000
      3 C3        -41.3453   -4.7224  -29.5697 C.3    1 LIG       0.08100
      4 O1        -43.9517   -5.0921  -27.6780 O.2    1 LIG      -0.32000
      5 O2        -42.7488   -5.0937  -29.6600 O.3    1 LIG      -0.27100
      6 H1        -41.3614   -3.4988  -27.7079 H      1 LIG       0.09000
      7 H2        -40.9235   -5.2265  -27.4402 H      1 LIG       0.09000
      8 H3        -41.1287   -3.8207  -30.1489 H      1 LIG       0.09000
      9 H4        -40.6921   -5.5422  -29.8810 H      1 LIG       0.09000
@<TRIPOS>BOND
      1       1       2 1
      2       1       4 2
      3       1       5 1
      4       2       3 1
      5       3       5 1
      6       2       6 1
      7       2       7 1
      8       3       8 1
      9       3       9 1
@<TRIPOS>ALT_TYPE
CGenFF_4.0_ALT_TYPE_SET
CGenFF_4.0 1 CG2O4 2 CG3C41 3 CG3C41 4 OG2D1 5 OG3C51 6 HGA2 7 HGA2 8 HGA2 9 HGA2
@<TRIPOS>MOLECULE
4_lactone
 9 9 0 0 0
****
USER_CHARGES
INVALID_CHARGES
Pose:  28 Cluster:  28 Fr_nu: 7776580 TotEn:   -15.30
@<TRIPOS>ATOM
      1 C1        -49.0619    7.5052  -30.0186 C.2    1 LIG       0.04000
      2 C2        -49.4548    6.3513  -30.9585 C.3    1 LIG       0.11000
      3 C3        -48.0514    6.5683  -31.5165 C.3    1 LIG       0.08100
      4 O1        -49.5658    8.1309  -29.1137 O.2    1 LIG      -0.32000
      5 O2        -47.8242    7.6445  -30.5648 O.3    1 LIG      -0.27100
      6 H1        -49.6208    5.4000  -30.4508 H      1 LIG       0.09000
      7 H2        -50.2767    6.5889  -31.6359 H      1 LIG       0.09000
      8 H3        -47.3496    5.7433  -31.3673 H      1 LIG       0.09000
      9 H4        -48.0044    6.9278  -32.5481 H      1 LIG       0.09000
@<TRIPOS>BOND
      1       1       2 1
      2       1       4 2
      3       1       5 1
      4       2       3 1
      5       3       5 1
      6       2       6 1
      7       2       7 1
      8       3       8 1
      9       3       9 1
@<TRIPOS>ALT_TYPE
CGenFF_4.0_ALT_TYPE_SET
CGenFF_4.0 1 CG2O4 2 CG3C41 3 CG3C41 4 OG2D1 5 OG3C51 6 HGA2 7 HGA2 8 HGA2 9 HGA2
@<TRIPOS>MOLECULE
4_lactone
 9 9 0 0 0
****
USER_CHARGES
INVALID_CHARGES
Pose:  29 Cluster:  29 Fr_nu: 6027041 TotEn:   -15.21
@<TRIPOS>ATOM
      1 C1        -76.4605  -13.5072  -45.2614 C.2    1 LIG       0.04000
      2 C2        -77.3595  -12.2597  -45.3306 C.3    1 LIG       0.11000
      3 C3        -77.6638  -12.7792  -46.7326 C.3    1 LIG       0.08100
      4 O1        -75.7176  -14.0293  -44.4614 O.2    1 LIG      -0.32000
      5 O2        -76.7757  -13.9115  -46.5211 O.3    1 LIG      -0.27100
      6 H1        -78.1949  -12.2731  -44.6289 H      1 LIG       0.09000
      7 H2        -76.8151  -11.3152  -45.2824 H      1 LIG       0.09000
      8 H3        -78.6942  -13.1017  -46.9049 H      1 LIG       0.09000
      9 H4        -77.3192  -12.1465  -47.5551 H      1 LIG       0.09000
@<TRIPOS>BOND
      1       1       2 1
      2       1       4 2
      3       1       5 1
      4       2       3 1
      5       3       5 1
      6       2       6 1
      7       2       7 1
      8       3       8 1
      9       3       9 1
@<TRIPOS>ALT_TYPE
CGenFF_4.0_ALT_TYPE_SET
CGenFF_4.0 1 CG2O4 2 CG3C41 3 CG3C41 4 OG2D1 5 OG3C51 6 HGA2 7 HGA2 8 HGA2 9 HGA2
@<TRIPOS>MOLECULE
4_lactone
 9 9 0 0 0
****
USER_CHARGES
INVALID_CHARGES
Pose:  30 Cluster:  30 Fr_nu: 190726 TotEn:   -14.81
@<TRIPOS>ATOM
      1 C1        -41.6842  -14.0527  -36.8596 C.2    1 LIG       0.04000
      2 C2        -40.6518  -13.0261  -36.3603 C.3    1 LIG       0.11000
      3 C3        -41.7429  -12.6913  -35.3478 C.3    1 LIG       0.08100
      4 O1        -41.7605  -14.8932  -37.7269 O.2    1 LIG      -0.32000
      5 O2        -42.6122  -13.7023  -35.9291 O.3    1 LIG      -0.27100
      6 H1        -39.7443  -13.4708  -35.9490 H      1 LIG       0.09000
      7 H2        -40.4181  -12.2422  -37.0826 H      1 LIG       0.09000
      8 H3        -41.5056  -12.9154  -34.3042 H      1 LIG       0.09000
      9 H4        -42.1761  -11.6911  -35.4346 H      1 LIG       0.09000
@<TRIPOS>BOND
      1       1       2 1
      2       1       4 2
      3       1       5 1
      4       2       3 1
      5       3       5 1
      6       2       6 1
      7       2       7 1
      8       3       8 1
      9       3       9 1
@<TRIPOS>ALT_TYPE
CGenFF_4.0_ALT_TYPE_SET
CGenFF_4.0 1 CG2O4 2 CG3C41 3 CG3C41 4 OG2D1 5 OG3C51 6 HGA2 7 HGA2 8 HGA2 9 HGA2
@<TRIPOS>MOLECULE
4_lactone
 9 9 0 0 0
****
USER_CHARGES
INVALID_CHARGES
Pose:  31 Cluster:  31 Fr_nu: 4435589 TotEn:   -14.69
@<TRIPOS>ATOM
      1 C1        -75.6823  -15.4692  -44.6447 C.2    1 LIG       0.04000
      2 C2        -77.1450  -15.8303  -44.3295 C.3    1 LIG       0.11000
      3 C3        -77.4445  -14.7738  -45.3887 C.3    1 LIG       0.08100
      4 O1        -74.5799  -15.8059  -44.2762 O.2    1 LIG      -0.32000
      5 O2        -76.0215  -14.5394  -45.5776 O.3    1 LIG      -0.27100
      6 H1        -77.4175  -16.8539  -44.5911 H      1 LIG       0.09000
      7 H2        -77.4552  -15.5840  -43.3127 H      1 LIG       0.09000
      8 H3        -77.9175  -15.1411  -46.3036 H      1 LIG       0.09000
      9 H4        -77.9551  -13.8764  -45.0287 H      1 LIG       0.09000
@<TRIPOS>BOND
      1       1       2 1
      2       1       4 2
      3       1       5 1
      4       2       3 1
      5       3       5 1
      6       2       6 1
      7       2       7 1
      8       3       8 1
      9       3       9 1
@<TRIPOS>ALT_TYPE
CGenFF_4.0_ALT_TYPE_SET
CGenFF_4.0 1 CG2O4 2 CG3C41 3 CG3C41 4 OG2D1 5 OG3C51 6 HGA2 7 HGA2 8 HGA2 9 HGA2
@<TRIPOS>MOLECULE
4_lactone
 9 9 0 0 0
****
USER_CHARGES
INVALID_CHARGES
Pose:  32 Cluster:  32 Fr_nu: 1809651 TotEn:   -14.57
@<TRIPOS>ATOM
      1 C1        -41.5418  -14.1481  -35.5506 C.2    1 LIG       0.04000
      2 C2        -42.0287  -12.6885  -35.5072 C.3    1 LIG       0.11000
      3 C3        -42.1021  -12.8579  -37.0217 C.3    1 LIG       0.08100
      4 O1        -41.1885  -14.9955  -34.7624 O.2    1 LIG      -0.32000
      5 O2        -41.6300  -14.2288  -36.9054 O.3    1 LIG      -0.27100
      6 H1        -42.9846  -12.5527  -34.9989 H      1 LIG       0.09000
      7 H2        -41.2817  -11.9805  -35.1445 H      1 LIG       0.09000
      8 H3        -43.1047  -12.8122  -37.4554 H      1 LIG       0.09000
      9 H4        -41.4078  -12.2416  -37.5994 H      1 LIG       0.09000
@<TRIPOS>BOND
      1       1       2 1
      2       1       4 2
      3       1       5 1
      4       2       3 1
      5       3       5 1
      6       2       6 1
      7       2       7 1
      8       3       8 1
      9       3       9 1
@<TRIPOS>ALT_TYPE
CGenFF_4.0_ALT_TYPE_SET
CGenFF_4.0 1 CG2O4 2 CG3C41 3 CG3C41 4 OG2D1 5 OG3C51 6 HGA2 7 HGA2 8 HGA2 9 HGA2
@<TRIPOS>MOLECULE
4_lactone
 9 9 0 0 0
****
USER_CHARGES
INVALID_CHARGES
Pose:  33 Cluster:  33 Fr_nu: 3549171 TotEn:   -14.25
@<TRIPOS>ATOM
      1 C1        -46.2085    2.5231  -42.1094 C.2    1 LIG       0.04000
      2 C2        -46.7604    2.8372  -40.7073 C.3    1 LIG       0.11000
      3 C3        -47.8575    3.5461  -41.4957 C.3    1 LIG       0.08100
      4 O1        -45.2618    1.9395  -42.5865 O.2    1 LIG      -0.32000
      5 O2        -47.2175    3.1744  -42.7478 O.3    1 LIG      -0.27100
      6 H1        -47.0748    1.9568  -40.1448 H      1 LIG       0.09000
      7 H2        -46.1145    3.4815  -40.1086 H      1 LIG       0.09000
      8 H3        -48.8578    3.1128  -41.4100 H      1 LIG       0.09000
      9 H4        -47.9000    4.6318  -41.3731 H      1 LIG       0.09000
@<TRIPOS>BOND
      1       1       2 1
      2       1       4 2
      3       1       5 1
      4       2       3 1
      5       3       5 1
      6       2       6 1
      7       2       7 1
      8       3       8 1
      9       3       9 1
@<TRIPOS>ALT_TYPE
CGenFF_4.0_ALT_TYPE_SET
CGenFF_4.0 1 CG2O4 2 CG3C41 3 CG3C41 4 OG2D1 5 OG3C51 6 HGA2 7 HGA2 8 HGA2 9 HGA2
@<TRIPOS>MOLECULE
4_lactone
 9 9 0 0 0
****
USER_CHARGES
INVALID_CHARGES
Pose:  34 Cluster:  34 Fr_nu: 7712780 TotEn:   -13.99
@<TRIPOS>ATOM
      1 C1        -51.1605  -21.8112  -34.6668 C.2    1 LIG       0.04000
      2 C2        -52.5339  -22.4923  -34.5295 C.3    1 LIG       0.11000
      3 C3        -52.4682  -22.5248  -36.0535 C.3    1 LIG       0.08100
      4 O1        -50.3126  -21.3550  -33.9338 O.2    1 LIG      -0.32000
      5 O2        -51.1686  -21.8722  -36.0254 O.3    1 LIG      -0.27100
      6 H1        -52.5020  -23.4635  -34.0333 H      1 LIG       0.09000
      7 H2        -53.3075  -21.8526  -34.1015 H      1 LIG       0.09000
      8 H3        -52.4103  -23.5194  -36.5040 H      1 LIG       0.09000
      9 H4        -53.2133  -21.9142  -36.5708 H      1 LIG       0.09000
@<TRIPOS>BOND
      1       1       2 1
      2       1       4 2
      3       1       5 1
      4       2       3 1
      5       3       5 1
      6       2       6 1
      7       2       7 1
      8       3       8 1
      9       3       9 1
@<TRIPOS>ALT_TYPE
CGenFF_4.0_ALT_TYPE_SET
CGenFF_4.0 1 CG2O4 2 CG3C41 3 CG3C41 4 OG2D1 5 OG3C51 6 HGA2 7 HGA2 8 HGA2 9 HGA2
@<TRIPOS>MOLECULE
4_lactone
 9 9 0 0 0
****
USER_CHARGES
INVALID_CHARGES
Pose:  35 Cluster:  35 Fr_nu:   3832 TotEn:   -13.98
@<TRIPOS>ATOM
      1 C1        -45.7866   -9.7301  -37.5461 C.2    1 LIG       0.04000
      2 C2        -46.8950   -9.8299  -38.6094 C.3    1 LIG       0.11000
      3 C3        -47.4024   -8.5566  -37.9392 C.3    1 LIG       0.08100
      4 O1        -44.8005  -10.3526  -37.2228 O.2    1 LIG      -0.32000
      5 O2        -46.2955   -8.5950  -36.9963 O.3    1 LIG      -0.27100
      6 H1        -46.5400   -9.7162  -39.6349 H      1 LIG       0.09000
      7 H2        -47.5343  -10.7081  -38.5053 H      1 LIG       0.09000
      8 H3        -47.3758   -7.6539  -38.5556 H      1 LIG       0.09000
      9 H4        -48.3665   -8.6434  -37.4306 H      1 LIG       0.09000
@<TRIPOS>BOND
      1       1       2 1
      2       1       4 2
      3       1       5 1
      4       2       3 1
      5       3       5 1
      6       2       6 1
      7       2       7 1
      8       3       8 1
      9       3       9 1
@<TRIPOS>ALT_TYPE
CGenFF_4.0_ALT_TYPE_SET
CGenFF_4.0 1 CG2O4 2 CG3C41 3 CG3C41 4 OG2D1 5 OG3C51 6 HGA2 7 HGA2 8 HGA2 9 HGA2
@<TRIPOS>MOLECULE
4_lactone
 9 9 0 0 0
****
USER_CHARGES
INVALID_CHARGES
Pose:  36 Cluster:  36 Fr_nu: 6906504 TotEn:   -13.71
@<TRIPOS>ATOM
      1 C1        -41.1824  -14.3524  -36.0708 C.2    1 LIG       0.04000
      2 C2        -41.2781  -12.9665  -36.7335 C.3    1 LIG       0.11000
      3 C3        -42.1830  -12.6602  -35.5439 C.3    1 LIG       0.08100
      4 O1        -40.6337  -15.4093  -36.2860 O.2    1 LIG      -0.32000
      5 O2        -41.9987  -14.0113  -35.0378 O.3    1 LIG      -0.27100
      6 H1        -40.3338  -12.4207  -36.7632 H      1 LIG       0.09000
      7 H2        -41.7644  -12.9726  -37.7104 H      1 LIG       0.09000
      8 H3        -41.8054  -11.9117  -34.8419 H      1 LIG       0.09000
      9 H4        -43.2305  -12.4617  -35.7868 H      1 LIG       0.09000
@<TRIPOS>BOND
      1       1       2 1
      2       1       4 2
      3       1       5 1
      4       2       3 1
      5       3       5 1
      6       2       6 1
      7       2       7 1
      8       3       8 1
      9       3       9 1
@<TRIPOS>ALT_TYPE
CGenFF_4.0_ALT_TYPE_SET
CGenFF_4.0 1 CG2O4 2 CG3C41 3 CG3C41 4 OG2D1 5 OG3C51 6 HGA2 7 HGA2 8 HGA2 9 HGA2
@<TRIPOS>MOLECULE
4_lactone
 9 9 0 0 0
****
USER_CHARGES
INVALID_CHARGES
Pose:  37 Cluster:  37 Fr_nu: 8071726 TotEn:   -13.65
@<TRIPOS>ATOM
      1 C1        -73.1236   -5.5280  -64.3599 C.2    1 LIG       0.04000
      2 C2        -72.5603   -5.6017  -65.7904 C.3    1 LIG       0.11000
      3 C3        -74.0024   -5.9503  -66.1464 C.3    1 LIG       0.08100
      4 O1        -72.7086   -5.2934  -63.2476 O.2    1 LIG      -0.32000
      5 O2        -74.3880   -5.8451  -64.7479 O.3    1 LIG      -0.27100
      6 H1        -72.1948   -4.6482  -66.1749 H      1 LIG       0.09000
      7 H2        -71.8289   -6.3974  -65.9406 H      1 LIG       0.09000
      8 H3        -74.5277   -5.2181  -66.7656 H      1 LIG       0.09000
      9 H4        -74.1618   -6.9610  -66.5322 H      1 LIG       0.09000
@<TRIPOS>BOND
      1       1       2 1
      2       1       4 2
      3       1       5 1
      4       2       3 1
      5       3       5 1
      6       2       6 1
      7       2       7 1
      8       3       8 1
      9       3       9 1
@<TRIPOS>ALT_TYPE
CGenFF_4.0_ALT_TYPE_SET
CGenFF_4.0 1 CG2O4 2 CG3C41 3 CG3C41 4 OG2D1 5 OG3C51 6 HGA2 7 HGA2 8 HGA2 9 HGA2
@<TRIPOS>MOLECULE
4_lactone
 9 9 0 0 0
****
USER_CHARGES
INVALID_CHARGES
Pose:  38 Cluster:  38 Fr_nu: 2559444 TotEn:   -13.47
@<TRIPOS>ATOM
      1 C1        -47.0376   -9.3859  -38.1933 C.2    1 LIG       0.04000
      2 C2        -48.1444   -8.3170  -38.1543 C.3    1 LIG       0.11000
      3 C3        -47.8338   -8.3093  -36.6606 C.3    1 LIG       0.08100
      4 O1        -46.4933  -10.0781  -39.0234 O.2    1 LIG      -0.32000
      5 O2        -46.8137   -9.3281  -36.8530 O.3    1 LIG      -0.27100
      6 H1        -47.8985   -7.4011  -38.6940 H      1 LIG       0.09000
      7 H2        -49.1323   -8.6886  -38.4317 H      1 LIG       0.09000
      8 H3        -47.4079   -7.3810  -36.2701 H      1 LIG       0.09000
      9 H4        -48.6379   -8.6638  -36.0098 H      1 LIG       0.09000
@<TRIPOS>BOND
      1       1       2 1
      2       1       4 2
      3       1       5 1
      4       2       3 1
      5       3       5 1
      6       2       6 1
      7       2       7 1
      8       3       8 1
      9       3       9 1
@<TRIPOS>ALT_TYPE
CGenFF_4.0_ALT_TYPE_SET
CGenFF_4.0 1 CG2O4 2 CG3C41 3 CG3C41 4 OG2D1 5 OG3C51 6 HGA2 7 HGA2 8 HGA2 9 HGA2
@<TRIPOS>MOLECULE
4_lactone
 9 9 0 0 0
****
USER_CHARGES
INVALID_CHARGES
Pose:  39 Cluster:  39 Fr_nu: 7800826 TotEn:   -13.09
@<TRIPOS>ATOM
      1 C1        -49.1607  -21.6175  -35.1674 C.2    1 LIG       0.04000
      2 C2        -49.3614  -22.7451  -36.1957 C.3    1 LIG       0.11000
      3 C3        -48.1299  -22.1237  -36.8478 C.3    1 LIG       0.08100
      4 O1        -49.6958  -21.2267  -34.1548 O.2    1 LIG      -0.32000
      5 O2        -48.0679  -21.1147  -35.8020 O.3    1 LIG      -0.27100
      6 H1        -49.2264  -23.7485  -35.7887 H      1 LIG       0.09000
      7 H2        -50.2892  -22.6687  -36.7650 H      1 LIG       0.09000
      8 H3        -47.2330  -22.7491  -36.8583 H      1 LIG       0.09000
      9 H4        -48.2931  -21.6738  -37.8309 H      1 LIG       0.09000
@<TRIPOS>BOND
      1       1       2 1
      2       1       4 2
      3       1       5 1
      4       2       3 1
      5       3       5 1
      6       2       6 1
      7       2       7 1
      8       3       8 1
      9       3       9 1
@<TRIPOS>ALT_TYPE
CGenFF_4.0_ALT_TYPE_SET
CGenFF_4.0 1 CG2O4 2 CG3C41 3 CG3C41 4 OG2D1 5 OG3C51 6 HGA2 7 HGA2 8 HGA2 9 HGA2
@<TRIPOS>MOLECULE
4_lactone
 9 9 0 0 0
****
USER_CHARGES
INVALID_CHARGES
Pose:  40 Cluster:  40 Fr_nu: 8028098 TotEn:   -13.08
@<TRIPOS>ATOM
      1 C1        -50.2827    8.1869  -29.5912 C.2    1 LIG       0.04000
      2 C2        -49.9343    7.6251  -30.9813 C.3    1 LIG       0.11000
      3 C3        -49.5114    6.3977  -30.1798 C.3    1 LIG       0.08100
      4 O1        -50.7342    9.2100  -29.1289 O.2    1 LIG      -0.32000
      5 O2        -49.8859    7.0605  -28.9404 O.3    1 LIG      -0.27100
      6 H1        -50.7966    7.4894  -31.6359 H      1 LIG       0.09000
      7 H2        -49.1303    8.1603  -31.4891 H      1 LIG       0.09000
      8 H3        -50.1039    5.4944  -30.3489 H      1 LIG       0.09000
      9 H4        -48.4435    6.1638  -30.2035 H      1 LIG       0.09000
@<TRIPOS>BOND
      1       1       2 1
      2       1       4 2
      3       1       5 1
      4       2       3 1
      5       3       5 1
      6       2       6 1
      7       2       7 1
      8       3       8 1
      9       3       9 1
@<TRIPOS>ALT_TYPE
CGenFF_4.0_ALT_TYPE_SET
CGenFF_4.0 1 CG2O4 2 CG3C41 3 CG3C41 4 OG2D1 5 OG3C51 6 HGA2 7 HGA2 8 HGA2 9 HGA2
@<TRIPOS>MOLECULE
4_lactone
 9 9 0 0 0
****
USER_CHARGES
INVALID_CHARGES
Pose:  41 Cluster:  41 Fr_nu:   3465 TotEn:   -13.07
@<TRIPOS>ATOM
      1 C1        -46.4767  -10.0871  -38.1614 C.2    1 LIG       0.04000
      2 C2        -47.4761   -9.5303  -37.1317 C.3    1 LIG       0.11000
      3 C3        -47.3550   -8.2611  -37.9698 C.3    1 LIG       0.08100
      4 O1        -45.8985  -11.1291  -38.3718 O.2    1 LIG      -0.32000
      5 O2        -46.4157   -8.9228  -38.8617 O.3    1 LIG      -0.27100
      6 H1        -48.4519  -10.0181  -37.1491 H      1 LIG       0.09000
      7 H2        -47.0811   -9.4679  -36.1164 H      1 LIG       0.09000
      8 H3        -48.2623   -7.9529  -38.4965 H      1 LIG       0.09000
      9 H4        -46.8965   -7.4055  -37.4665 H      1 LIG       0.09000
@<TRIPOS>BOND
      1       1       2 1
      2       1       4 2
      3       1       5 1
      4       2       3 1
      5       3       5 1
      6       2       6 1
      7       2       7 1
      8       3       8 1
      9       3       9 1
@<TRIPOS>ALT_TYPE
CGenFF_4.0_ALT_TYPE_SET
CGenFF_4.0 1 CG2O4 2 CG3C41 3 CG3C41 4 OG2D1 5 OG3C51 6 HGA2 7 HGA2 8 HGA2 9 HGA2
@<TRIPOS>MOLECULE
4_lactone
 9 9 0 0 0
****
USER_CHARGES
INVALID_CHARGES
Pose:  42 Cluster:  42 Fr_nu: 2537049 TotEn:   -13.03
@<TRIPOS>ATOM
      1 C1        -81.0410  -22.5844  -31.6052 C.2    1 LIG       0.04000
      2 C2        -81.2078  -21.7356  -32.8783 C.3    1 LIG       0.11000
      3 C3        -80.1870  -20.8327  -32.1923 C.3    1 LIG       0.08100
      4 O1        -81.4843  -23.6167  -31.1556 O.2    1 LIG      -0.32000
      5 O2        -80.1354  -21.7338  -31.0518 O.3    1 LIG      -0.27100
      6 H1        -80.8671  -22.2284  -33.7902 H      1 LIG       0.09000
      7 H2        -82.2060  -21.3131  -33.0042 H      1 LIG       0.09000
      8 H3        -79.2156  -20.7539  -32.6881 H      1 LIG       0.09000
      9 H4        -80.5508  -19.8422  -31.9056 H      1 LIG       0.09000
@<TRIPOS>BOND
      1       1       2 1
      2       1       4 2
      3       1       5 1
      4       2       3 1
      5       3       5 1
      6       2       6 1
      7       2       7 1
      8       3       8 1
      9       3       9 1
@<TRIPOS>ALT_TYPE
CGenFF_4.0_ALT_TYPE_SET
CGenFF_4.0 1 CG2O4 2 CG3C41 3 CG3C41 4 OG2D1 5 OG3C51 6 HGA2 7 HGA2 8 HGA2 9 HGA2
@<TRIPOS>MOLECULE
4_lactone
 9 9 0 0 0
****
USER_CHARGES
INVALID_CHARGES
Pose:  43 Cluster:  43 Fr_nu: 7659592 TotEn:   -13.02
@<TRIPOS>ATOM
      1 C1        -81.6770  -23.2883  -31.7086 C.2    1 LIG       0.04000
      2 C2        -80.5906  -22.2194  -31.9237 C.3    1 LIG       0.11000
      3 C3        -81.6684  -21.5546  -32.7747 C.3    1 LIG       0.08100
      4 O1        -81.7948  -24.3346  -31.1120 O.2    1 LIG      -0.32000
      5 O2        -82.5895  -22.6416  -32.4823 O.3    1 LIG      -0.27100
      6 H1        -80.3064  -21.6842  -31.0163 H      1 LIG       0.09000
      7 H2        -79.7134  -22.5785  -32.4644 H      1 LIG       0.09000
      8 H3        -82.0429  -20.5974  -32.4018 H      1 LIG       0.09000
      9 H4        -81.4510  -21.4890  -33.8443 H      1 LIG       0.09000
@<TRIPOS>BOND
      1       1       2 1
      2       1       4 2
      3       1       5 1
      4       2       3 1
      5       3       5 1
      6       2       6 1
      7       2       7 1
      8       3       8 1
      9       3       9 1
@<TRIPOS>ALT_TYPE
CGenFF_4.0_ALT_TYPE_SET
CGenFF_4.0 1 CG2O4 2 CG3C41 3 CG3C41 4 OG2D1 5 OG3C51 6 HGA2 7 HGA2 8 HGA2 9 HGA2
@<TRIPOS>MOLECULE
4_lactone
 9 9 0 0 0
****
USER_CHARGES
INVALID_CHARGES
Pose:  44 Cluster:  44 Fr_nu: 6263103 TotEn:   -12.94
@<TRIPOS>ATOM
      1 C1        -47.1995   -6.9538  -27.9831 C.2    1 LIG       0.04000
      2 C2        -47.6969   -7.9222  -26.8950 C.3    1 LIG       0.11000
      3 C3        -47.2455   -6.8097  -25.9535 C.3    1 LIG       0.08100
      4 O1        -47.1223   -6.9308  -29.1906 O.2    1 LIG      -0.32000
      5 O2        -46.8181   -6.0046  -27.0870 O.3    1 LIG      -0.27100
      6 H1        -48.7711   -8.1113  -26.9240 H      1 LIG       0.09000
      7 H2        -47.1310   -8.8533  -26.8350 H      1 LIG       0.09000
      8 H3        -48.0402   -6.3176  -25.3863 H      1 LIG       0.09000
      9 H4        -46.4062   -7.0581  -25.2980 H      1 LIG       0.09000
@<TRIPOS>BOND
      1       1       2 1
      2       1       4 2
      3       1       5 1
      4       2       3 1
      5       3       5 1
      6       2       6 1
      7       2       7 1
      8       3       8 1
      9       3       9 1
@<TRIPOS>ALT_TYPE
CGenFF_4.0_ALT_TYPE_SET
CGenFF_4.0 1 CG2O4 2 CG3C41 3 CG3C41 4 OG2D1 5 OG3C51 6 HGA2 7 HGA2 8 HGA2 9 HGA2
@<TRIPOS>MOLECULE
4_lactone
 9 9 0 0 0
****
USER_CHARGES
INVALID_CHARGES
Pose:  45 Cluster:  45 Fr_nu: 248035 TotEn:   -12.54
@<TRIPOS>ATOM
      1 C1        -50.3621  -10.9605  -44.0147 C.2    1 LIG       0.04000
      2 C2        -51.2569  -12.1173  -44.4948 C.3    1 LIG       0.11000
      3 C3        -52.3849  -11.1699  -44.0975 C.3    1 LIG       0.08100
      4 O1        -49.1786  -10.7272  -43.9194 O.2    1 LIG      -0.32000
      5 O2        -51.4160  -10.1683  -43.6809 O.3    1 LIG      -0.27100
      6 H1        -51.1727  -12.3327  -45.5611 H      1 LIG       0.09000
      7 H2        -51.1682  -13.0263  -43.8976 H      1 LIG       0.09000
      8 H3        -53.0110  -10.8085  -44.9179 H      1 LIG       0.09000
      9 H4        -53.0059  -11.5007  -43.2605 H      1 LIG       0.09000
@<TRIPOS>BOND
      1       1       2 1
      2       1       4 2
      3       1       5 1
      4       2       3 1
      5       3       5 1
      6       2       6 1
      7       2       7 1
      8       3       8 1
      9       3       9 1
@<TRIPOS>ALT_TYPE
CGenFF_4.0_ALT_TYPE_SET
CGenFF_4.0 1 CG2O4 2 CG3C41 3 CG3C41 4 OG2D1 5 OG3C51 6 HGA2 7 HGA2 8 HGA2 9 HGA2
@<TRIPOS>MOLECULE
4_lactone
 9 9 0 0 0
****
USER_CHARGES
INVALID_CHARGES
Pose:  46 Cluster:  46 Fr_nu:  65037 TotEn:   -12.26
@<TRIPOS>ATOM
      1 C1        -70.4239    4.3269  -48.2838 C.2    1 LIG       0.04000
      2 C2        -70.9929    3.4565  -49.4187 C.3    1 LIG       0.11000
      3 C3        -70.8036    4.7264  -50.2431 C.3    1 LIG       0.08100
      4 O1        -70.1605    4.2025  -47.1093 O.2    1 LIG      -0.32000
      5 O2        -70.2831    5.4227  -49.0770 O.3    1 LIG      -0.27100
      6 H1        -70.3577    2.6135  -49.6949 H      1 LIG       0.09000
      7 H2        -72.0260    3.1414  -49.2631 H      1 LIG       0.09000
      8 H3        -70.0596    4.6660  -51.0420 H      1 LIG       0.09000
      9 H4        -71.7225    5.1910  -50.6113 H      1 LIG       0.09000
@<TRIPOS>BOND
      1       1       2 1
      2       1       4 2
      3       1       5 1
      4       2       3 1
      5       3       5 1
      6       2       6 1
      7       2       7 1
      8       3       8 1
      9       3       9 1
@<TRIPOS>ALT_TYPE
CGenFF_4.0_ALT_TYPE_SET
CGenFF_4.0 1 CG2O4 2 CG3C41 3 CG3C41 4 OG2D1 5 OG3C51 6 HGA2 7 HGA2 8 HGA2 9 HGA2
@<TRIPOS>MOLECULE
4_lactone
 9 9 0 0 0
****
USER_CHARGES
INVALID_CHARGES
Pose:  47 Cluster:  47 Fr_nu: 5069043 TotEn:   -12.25
@<TRIPOS>ATOM
      1 C1        -71.7539   -4.1224  -63.1226 C.2    1 LIG       0.04000
      2 C2        -70.2650   -3.8846  -63.4320 C.3    1 LIG       0.11000
      3 C3        -70.5764   -2.4715  -62.9481 C.3    1 LIG       0.08100
      4 O1        -72.5441   -5.0368  -63.1850 O.2    1 LIG      -0.32000
      5 O2        -71.9611   -2.8447  -62.7053 O.3    1 LIG      -0.27100
      6 H1        -69.5822   -4.4602  -62.8051 H      1 LIG       0.09000
      7 H2        -70.0092   -3.9787  -64.4886 H      1 LIG       0.09000
      8 H3        -70.0739   -2.1649  -62.0267 H      1 LIG       0.09000
      9 H4        -70.4989   -1.6861  -63.7049 H      1 LIG       0.09000
@<TRIPOS>BOND
      1       1       2 1
      2       1       4 2
      3       1       5 1
      4       2       3 1
      5       3       5 1
      6       2       6 1
      7       2       7 1
      8       3       8 1
      9       3       9 1
@<TRIPOS>ALT_TYPE
CGenFF_4.0_ALT_TYPE_SET
CGenFF_4.0 1 CG2O4 2 CG3C41 3 CG3C41 4 OG2D1 5 OG3C51 6 HGA2 7 HGA2 8 HGA2 9 HGA2
@<TRIPOS>MOLECULE
4_lactone
 9 9 0 0 0
****
USER_CHARGES
INVALID_CHARGES
Pose:  48 Cluster:  48 Fr_nu: 3503246 TotEn:   -12.21
@<TRIPOS>ATOM
      1 C1        -80.5656  -19.1981  -31.7556 C.2    1 LIG       0.04000
      2 C2        -79.2537  -19.9357  -32.0782 C.3    1 LIG       0.11000
      3 C3        -80.1950  -21.0913  -32.4045 C.3    1 LIG       0.08100
      4 O1        -80.9022  -18.1010  -31.3716 O.2    1 LIG      -0.32000
      5 O2        -81.3453  -20.2694  -32.0624 O.3    1 LIG      -0.27100
      6 H1        -78.7046  -19.5188  -32.9239 H      1 LIG       0.09000
      7 H2        -78.6022  -20.0835  -31.2154 H      1 LIG       0.09000
      8 H3        -80.2186  -21.4015  -33.4527 H      1 LIG       0.09000
      9 H4        -80.1156  -21.9635  -31.7499 H      1 LIG       0.09000
@<TRIPOS>BOND
      1       1       2 1
      2       1       4 2
      3       1       5 1
      4       2       3 1
      5       3       5 1
      6       2       6 1
      7       2       7 1
      8       3       8 1
      9       3       9 1
@<TRIPOS>ALT_TYPE
CGenFF_4.0_ALT_TYPE_SET
CGenFF_4.0 1 CG2O4 2 CG3C41 3 CG3C41 4 OG2D1 5 OG3C51 6 HGA2 7 HGA2 8 HGA2 9 HGA2
@<TRIPOS>MOLECULE
4_lactone
 9 9 0 0 0
****
USER_CHARGES
INVALID_CHARGES
Pose:  49 Cluster:  49 Fr_nu: 8131508 TotEn:   -11.77
@<TRIPOS>ATOM
      1 C1        -50.8585  -22.1461  -33.8921 C.2    1 LIG       0.04000
      2 C2        -50.9754  -23.6000  -33.4005 C.3    1 LIG       0.11000
      3 C3        -52.4445  -23.4157  -33.7689 C.3    1 LIG       0.08100
      4 O1        -49.9917  -21.3099  -34.0092 O.2    1 LIG      -0.32000
      5 O2        -52.1805  -22.0510  -34.1973 O.3    1 LIG      -0.27100
      6 H1        -50.4223  -24.3205  -34.0049 H      1 LIG       0.09000
      7 H2        -50.7654  -23.7288  -32.3374 H      1 LIG       0.09000
      8 H3        -52.8070  -24.0344  -34.5944 H      1 LIG       0.09000
      9 H4        -53.1479  -23.4452  -32.9322 H      1 LIG       0.09000
@<TRIPOS>BOND
      1       1       2 1
      2       1       4 2
      3       1       5 1
      4       2       3 1
      5       3       5 1
      6       2       6 1
      7       2       7 1
      8       3       8 1
      9       3       9 1
@<TRIPOS>ALT_TYPE
CGenFF_4.0_ALT_TYPE_SET
CGenFF_4.0 1 CG2O4 2 CG3C41 3 CG3C41 4 OG2D1 5 OG3C51 6 HGA2 7 HGA2 8 HGA2 9 HGA2
@<TRIPOS>MOLECULE
4_lactone
 9 9 0 0 0
****
USER_CHARGES
INVALID_CHARGES
Pose:  50 Cluster:  50 Fr_nu: 5644665 TotEn:   -11.51
@<TRIPOS>ATOM
      1 C1        -71.7147   -4.7607  -63.8792 C.2    1 LIG       0.04000
      2 C2        -71.3954   -4.0925  -65.2286 C.3    1 LIG       0.11000
      3 C3        -70.0071   -3.9338  -64.6159 C.3    1 LIG       0.08100
      4 O1        -72.6685   -5.2756  -63.3411 O.2    1 LIG      -0.32000
      5 O2        -70.4558   -4.5851  -63.3953 O.3    1 LIG      -0.27100
      6 H1        -71.4610   -4.7650  -66.0853 H      1 LIG       0.09000
      7 H2        -71.9438   -3.1662  -65.4076 H      1 LIG       0.09000
      8 H3        -69.2070   -4.4978  -65.1031 H      1 LIG       0.09000
      9 H4        -69.6892   -2.9045  -64.4285 H      1 LIG       0.09000
@<TRIPOS>BOND
      1       1       2 1
      2       1       4 2
      3       1       5 1
      4       2       3 1
      5       3       5 1
      6       2       6 1
      7       2       7 1
      8       3       8 1
      9       3       9 1
@<TRIPOS>ALT_TYPE
CGenFF_4.0_ALT_TYPE_SET
CGenFF_4.0 1 CG2O4 2 CG3C41 3 CG3C41 4 OG2D1 5 OG3C51 6 HGA2 7 HGA2 8 HGA2 9 HGA2
@<TRIPOS>MOLECULE
4_lactone
 9 9 0 0 0
****
USER_CHARGES
INVALID_CHARGES
Pose:  51 Cluster:  51 Fr_nu: 8023530 TotEn:   -11.50
@<TRIPOS>ATOM
      1 C1        -48.0953  -21.3751  -34.6340 C.2    1 LIG       0.04000
      2 C2        -48.0739  -22.9083  -34.7677 C.3    1 LIG       0.11000
      3 C3        -49.3513  -22.8176  -33.9383 C.3    1 LIG       0.08100
      4 O1        -47.4203  -20.4377  -34.9944 O.2    1 LIG      -0.32000
      5 O2        -49.2379  -21.3681  -33.8964 O.3    1 LIG      -0.27100
      6 H1        -48.1978  -23.2681  -35.7903 H      1 LIG       0.09000
      7 H2        -47.2235  -23.3862  -34.2786 H      1 LIG       0.09000
      8 H3        -50.2675  -23.1359  -34.4431 H      1 LIG       0.09000
      9 H4        -49.2956  -23.2540  -32.9372 H      1 LIG       0.09000
@<TRIPOS>BOND
      1       1       2 1
      2       1       4 2
      3       1       5 1
      4       2       3 1
      5       3       5 1
      6       2       6 1
      7       2       7 1
      8       3       8 1
      9       3       9 1
@<TRIPOS>ALT_TYPE
CGenFF_4.0_ALT_TYPE_SET
CGenFF_4.0 1 CG2O4 2 CG3C41 3 CG3C41 4 OG2D1 5 OG3C51 6 HGA2 7 HGA2 8 HGA2 9 HGA2
@<TRIPOS>MOLECULE
4_lactone
 9 9 0 0 0
****
USER_CHARGES
INVALID_CHARGES
Pose:  52 Cluster:  52 Fr_nu: 264099 TotEn:   -10.90
@<TRIPOS>ATOM
      1 C1        -74.4654  -22.9235  -45.1398 C.2    1 LIG       0.04000
      2 C2        -75.4644  -22.8172  -43.9737 C.3    1 LIG       0.11000
      3 C3        -74.2080  -22.9678  -43.1213 C.3    1 LIG       0.08100
      4 O1        -74.4999  -22.9113  -46.3493 O.2    1 LIG      -0.32000
      5 O2        -73.3883  -23.0544  -44.3197 O.3    1 LIG      -0.27100
      6 H1        -75.9696  -21.8524  -43.9064 H      1 LIG       0.09000
      7 H2        -76.1759  -23.6429  -43.9202 H      1 LIG       0.09000
      8 H3        -73.9416  -22.0994  -42.5126 H      1 LIG       0.09000
      9 H4        -74.1483  -23.8835  -42.5268 H      1 LIG       0.09000
@<TRIPOS>BOND
      1       1       2 1
      2       1       4 2
      3       1       5 1
      4       2       3 1
      5       3       5 1
      6       2       6 1
      7       2       7 1
      8       3       8 1
      9       3       9 1
@<TRIPOS>ALT_TYPE
CGenFF_4.0_ALT_TYPE_SET
CGenFF_4.0 1 CG2O4 2 CG3C41 3 CG3C41 4 OG2D1 5 OG3C51 6 HGA2 7 HGA2 8 HGA2 9 HGA2
@<TRIPOS>MOLECULE
4_lactone
 9 9 0 0 0
****
USER_CHARGES
INVALID_CHARGES
Pose:  53 Cluster:  53 Fr_nu: 6263135 TotEn:   -10.85
@<TRIPOS>ATOM
      1 C1        -45.6197   -6.5087  -27.1075 C.2    1 LIG       0.04000
      2 C2        -46.2537   -7.0715  -25.8228 C.3    1 LIG       0.11000
      3 C3        -47.1946   -7.7621  -26.8055 C.3    1 LIG       0.08100
      4 O1        -44.7052   -5.7739  -27.4042 O.2    1 LIG      -0.32000
      5 O2        -46.4940   -7.1536  -27.9256 O.3    1 LIG      -0.27100
      6 H1        -45.5965   -7.7306  -25.2535 H      1 LIG       0.09000
      7 H2        -46.7090   -6.3144  -25.1823 H      1 LIG       0.09000
      8 H3        -47.1310   -8.8533  -26.8350 H      1 LIG       0.09000
      9 H4        -48.2391   -7.4415  -26.7630 H      1 LIG       0.09000
@<TRIPOS>BOND
      1       1       2 1
      2       1       4 2
      3       1       5 1
      4       2       3 1
      5       3       5 1
      6       2       6 1
      7       2       7 1
      8       3       8 1
      9       3       9 1
@<TRIPOS>ALT_TYPE
CGenFF_4.0_ALT_TYPE_SET
CGenFF_4.0 1 CG2O4 2 CG3C41 3 CG3C41 4 OG2D1 5 OG3C51 6 HGA2 7 HGA2 8 HGA2 9 HGA2
@<TRIPOS>MOLECULE
4_lactone
 9 9 0 0 0
****
USER_CHARGES
INVALID_CHARGES
Pose:  54 Cluster:  54 Fr_nu: 8176844 TotEn:   -10.61
@<TRIPOS>ATOM
      1 C1        -73.9954   -8.1579  -64.7823 C.2    1 LIG       0.04000
      2 C2        -73.9036   -8.7022  -66.2191 C.3    1 LIG       0.11000
      3 C3        -73.5422   -7.2573  -66.5503 C.3    1 LIG       0.08100
      4 O1        -74.2499   -8.5864  -63.6795 O.2    1 LIG      -0.32000
      5 O2        -73.6684   -6.8897  -65.1487 O.3    1 LIG      -0.27100
      6 H1        -73.1093   -9.4352  -66.3680 H      1 LIG       0.09000
      7 H2        -74.8533   -9.0580  -66.6220 H      1 LIG       0.09000
      8 H3        -72.5257   -7.0960  -66.9195 H      1 LIG       0.09000
      9 H4        -74.2640   -6.7214  -67.1727 H      1 LIG       0.09000
@<TRIPOS>BOND
      1       1       2 1
      2       1       4 2
      3       1       5 1
      4       2       3 1
      5       3       5 1
      6       2       6 1
      7       2       7 1
      8       3       8 1
      9       3       9 1
@<TRIPOS>ALT_TYPE
CGenFF_4.0_ALT_TYPE_SET
CGenFF_4.0 1 CG2O4 2 CG3C41 3 CG3C41 4 OG2D1 5 OG3C51 6 HGA2 7 HGA2 8 HGA2 9 HGA2
@<TRIPOS>MOLECULE
4_lactone
 9 9 0 0 0
****
USER_CHARGES
INVALID_CHARGES
Pose:  55 Cluster:  55 Fr_nu: 3015107 TotEn:   -10.51
@<TRIPOS>ATOM
      1 C1        -88.6484  -20.0042  -33.3391 C.2    1 LIG       0.04000
      2 C2        -88.3281  -18.6690  -32.6435 C.3    1 LIG       0.11000
      3 C3        -87.2370  -18.5845  -33.7067 C.3    1 LIG       0.08100
      4 O1        -89.4421  -20.9089  -33.2132 O.2    1 LIG      -0.32000
      5 O2        -87.6547  -19.8644  -34.2571 O.3    1 LIG      -0.27100
      6 H1        -89.1225  -17.9250  -32.7199 H      1 LIG       0.09000
      7 H2        -87.9807  -18.7751  -31.6145 H      1 LIG       0.09000
      8 H3        -87.3474  -17.7769  -34.4355 H      1 LIG       0.09000
      9 H4        -86.2102  -18.6238  -33.3329 H      1 LIG       0.09000
@<TRIPOS>BOND
      1       1       2 1
      2       1       4 2
      3       1       5 1
      4       2       3 1
      5       3       5 1
      6       2       6 1
      7       2       7 1
      8       3       8 1
      9       3       9 1
@<TRIPOS>ALT_TYPE
CGenFF_4.0_ALT_TYPE_SET
CGenFF_4.0 1 CG2O4 2 CG3C41 3 CG3C41 4 OG2D1 5 OG3C51 6 HGA2 7 HGA2 8 HGA2 9 HGA2
@<TRIPOS>MOLECULE
4_lactone
 9 9 0 0 0
****
USER_CHARGES
INVALID_CHARGES
Pose:  56 Cluster:  56 Fr_nu: 6179466 TotEn:   -10.36
@<TRIPOS>ATOM
      1 C1        -41.6797   -5.6362  -46.9083 C.2    1 LIG       0.04000
      2 C2        -42.4985   -6.0244  -48.1524 C.3    1 LIG       0.11000
      3 C3        -41.6991   -7.3201  -48.0513 C.3    1 LIG       0.08100
      4 O1        -41.5833   -4.6879  -46.1627 O.2    1 LIG      -0.32000
      5 O2        -41.0024   -6.8152  -46.8787 O.3    1 LIG      -0.27100
      6 H1        -43.5705   -6.1138  -47.9702 H      1 LIG       0.09000
      7 H2        -42.2946   -5.4084  -49.0298 H      1 LIG       0.09000
      8 H3        -42.2792   -8.2177  -47.8203 H      1 LIG       0.09000
      9 H4        -41.0085   -7.5137  -48.8766 H      1 LIG       0.09000
@<TRIPOS>BOND
      1       1       2 1
      2       1       4 2
      3       1       5 1
      4       2       3 1
      5       3       5 1
      6       2       6 1
      7       2       7 1
      8       3       8 1
      9       3       9 1
@<TRIPOS>ALT_TYPE
CGenFF_4.0_ALT_TYPE_SET
CGenFF_4.0 1 CG2O4 2 CG3C41 3 CG3C41 4 OG2D1 5 OG3C51 6 HGA2 7 HGA2 8 HGA2 9 HGA2
@<TRIPOS>MOLECULE
4_lactone
 9 9 0 0 0
****
USER_CHARGES
INVALID_CHARGES
Pose:  57 Cluster:  57 Fr_nu: 4336790 TotEn:   -10.02
@<TRIPOS>ATOM
      1 C1        -57.0717   -4.4846  -17.8942 C.2    1 LIG       0.04000
      2 C2        -57.3129   -3.0395  -18.3660 C.3    1 LIG       0.11000
      3 C3        -58.2106   -2.9789  -17.1338 C.3    1 LIG       0.08100
      4 O1        -56.4332   -5.4471  -18.2551 O.2    1 LIG      -0.32000
      5 O2        -57.8886   -4.3607  -16.8139 O.3    1 LIG      -0.27100
      6 H1        -56.4243   -2.4069  -18.3362 H      1 LIG       0.09000
      7 H2        -57.8220   -2.9643  -19.3282 H      1 LIG       0.09000
      8 H3        -57.8857   -2.2959  -16.3442 H      1 LIG       0.09000
      9 H4        -59.2780   -2.8511  -17.3338 H      1 LIG       0.09000
@<TRIPOS>BOND
      1       1       2 1
      2       1       4 2
      3       1       5 1
      4       2       3 1
      5       3       5 1
      6       2       6 1
      7       2       7 1
      8       3       8 1
      9       3       9 1
@<TRIPOS>ALT_TYPE
CGenFF_4.0_ALT_TYPE_SET
CGenFF_4.0 1 CG2O4 2 CG3C41 3 CG3C41 4 OG2D1 5 OG3C51 6 HGA2 7 HGA2 8 HGA2 9 HGA2
@<TRIPOS>MOLECULE
4_lactone
 9 9 0 0 0
****
USER_CHARGES
INVALID_CHARGES
Pose:  58 Cluster:  58 Fr_nu: 3112724 TotEn:    -9.14
@<TRIPOS>ATOM
      1 C1        -52.1213    4.0152  -17.9081 C.2    1 LIG       0.04000
      2 C2        -52.9677    5.1947  -17.3966 C.3    1 LIG       0.11000
      3 C3        -52.1288    5.9925  -18.3905 C.3    1 LIG       0.08100
      4 O1        -52.0285    2.8266  -17.7010 O.2    1 LIG      -0.32000
      5 O2        -51.4100    4.7873  -18.7728 O.3    1 LIG      -0.27100
      6 H1        -54.0304    5.1149  -17.6305 H      1 LIG       0.09000
      7 H2        -52.8094    5.4328  -16.3435 H      1 LIG       0.09000
      8 H3        -52.6754    6.4210  -19.2350 H      1 LIG       0.09000
      9 H4        -51.4594    6.7374  -17.9515 H      1 LIG       0.09000
@<TRIPOS>BOND
      1       1       2 1
      2       1       4 2
      3       1       5 1
      4       2       3 1
      5       3       5 1
      6       2       6 1
      7       2       7 1
      8       3       8 1
      9       3       9 1
@<TRIPOS>ALT_TYPE
CGenFF_4.0_ALT_TYPE_SET
CGenFF_4.0 1 CG2O4 2 CG3C41 3 CG3C41 4 OG2D1 5 OG3C51 6 HGA2 7 HGA2 8 HGA2 9 HGA2
@<TRIPOS>MOLECULE
4_lactone
 9 9 0 0 0
****
USER_CHARGES
INVALID_CHARGES
Pose:  59 Cluster:  59 Fr_nu: 7549190 TotEn:    -8.36
@<TRIPOS>ATOM
      1 C1        -74.0060   -1.1127  -62.0186 C.2    1 LIG       0.04000
      2 C2        -74.3012    0.3078  -62.5326 C.3    1 LIG       0.11000
      3 C3        -75.1666    0.3865  -61.2785 C.3    1 LIG       0.08100
      4 O1        -73.3502   -2.0692  -62.3642 O.2    1 LIG      -0.32000
      5 O2        -74.7965   -0.9738  -60.9206 O.3    1 LIG      -0.27100
      6 H1        -73.4307    0.9653  -62.5494 H      1 LIG       0.09000
      7 H2        -74.8382    0.3351  -63.4822 H      1 LIG       0.09000
      8 H3        -74.8402    1.1054  -60.5221 H      1 LIG       0.09000
      9 H4        -76.2423    0.4775  -61.4527 H      1 LIG       0.09000
@<TRIPOS>BOND
      1       1       2 1
      2       1       4 2
      3       1       5 1
      4       2       3 1
      5       3       5 1
      6       2       6 1
      7       2       7 1
      8       3       8 1
      9       3       9 1
@<TRIPOS>ALT_TYPE
CGenFF_4.0_ALT_TYPE_SET
CGenFF_4.0 1 CG2O4 2 CG3C41 3 CG3C41 4 OG2D1 5 OG3C51 6 HGA2 7 HGA2 8 HGA2 9 HGA2
@<TRIPOS>MOLECULE
4_lactone
 9 9 0 0 0
****
USER_CHARGES
INVALID_CHARGES
Pose:  60 Cluster:  60 Fr_nu: 7824280 TotEn:    -8.28
@<TRIPOS>ATOM
      1 C1        -50.4471  -22.1918  -34.4842 C.2    1 LIG       0.04000
      2 C2        -50.7085  -23.2715  -35.5496 C.3    1 LIG       0.11000
      3 C3        -51.7172  -22.2536  -36.0734 C.3    1 LIG       0.08100
      4 O1        -49.7357  -22.0461  -33.5162 O.2    1 LIG      -0.32000
      5 O2        -51.3642  -21.3327  -35.0043 O.3    1 LIG      -0.27100
      6 H1        -49.8557  -23.4711  -36.2003 H      1 LIG       0.09000
      7 H2        -51.1302  -24.1963  -35.1524 H      1 LIG       0.09000
      8 H3        -51.4970  -21.8320  -37.0579 H      1 LIG       0.09000
      9 H4        -52.7665  -22.5556  -36.0134 H      1 LIG       0.09000
@<TRIPOS>BOND
      1       1       2 1
      2       1       4 2
      3       1       5 1
      4       2       3 1
      5       3       5 1
      6       2       6 1
      7       2       7 1
      8       3       8 1
      9       3       9 1
@<TRIPOS>ALT_TYPE
CGenFF_4.0_ALT_TYPE_SET
CGenFF_4.0 1 CG2O4 2 CG3C41 3 CG3C41 4 OG2D1 5 OG3C51 6 HGA2 7 HGA2 8 HGA2 9 HGA2
@<TRIPOS>MOLECULE
4_lactone
 9 9 0 0 0
****
USER_CHARGES
INVALID_CHARGES
Pose:  61 Cluster:  61 Fr_nu: 8082464 TotEn:    -7.80
@<TRIPOS>ATOM
      1 C1        -41.6284    1.1396  -44.9269 C.2    1 LIG       0.04000
      2 C2        -42.5156    2.3866  -44.7622 C.3    1 LIG       0.11000
      3 C3        -41.8352    2.8194  -46.0574 C.3    1 LIG       0.08100
      4 O1        -41.4240    0.1045  -44.3344 O.2    1 LIG      -0.32000
      5 O2        -41.0609    1.5882  -46.0786 O.3    1 LIG      -0.27100
      6 H1        -43.5855    2.1848  -44.8338 H      1 LIG       0.09000
      7 H2        -42.2824    2.9858  -43.8805 H      1 LIG       0.09000
      8 H3        -42.4876    2.9004  -46.9311 H      1 LIG       0.09000
      9 H4        -41.1897    3.6986  -45.9801 H      1 LIG       0.09000
@<TRIPOS>BOND
      1       1       2 1
      2       1       4 2
      3       1       5 1
      4       2       3 1
      5       3       5 1
      6       2       6 1
      7       2       7 1
      8       3       8 1
      9       3       9 1
@<TRIPOS>ALT_TYPE
CGenFF_4.0_ALT_TYPE_SET
CGenFF_4.0 1 CG2O4 2 CG3C41 3 CG3C41 4 OG2D1 5 OG3C51 6 HGA2 7 HGA2 8 HGA2 9 HGA2
@<TRIPOS>MOLECULE
4_lactone
 9 9 0 0 0
****
USER_CHARGES
INVALID_CHARGES
Pose:  62 Cluster:  62 Fr_nu: 5070133 TotEn:    -6.99
@<TRIPOS>ATOM
      1 C1        -72.2208   -2.6710  -62.7693 C.2    1 LIG       0.04000
      2 C2        -70.6928   -2.5161  -62.6682 C.3    1 LIG       0.11000
      3 C3        -70.6931   -3.6056  -63.7363 C.3    1 LIG       0.08100
      4 O1        -73.2036   -2.1839  -62.2583 O.2    1 LIG      -0.32000
      5 O2        -72.1471   -3.6403  -63.7205 O.3    1 LIG      -0.27100
      6 H1        -70.3218   -1.5407  -62.9866 H      1 LIG       0.09000
      7 H2        -70.2794   -2.8016  -61.6994 H      1 LIG       0.09000
      8 H3        -70.3076   -3.3089  -64.7156 H      1 LIG       0.09000
      9 H4        -70.2650   -4.5646  -63.4320 H      1 LIG       0.09000
@<TRIPOS>BOND
      1       1       2 1
      2       1       4 2
      3       1       5 1
      4       2       3 1
      5       3       5 1
      6       2       6 1
      7       2       7 1
      8       3       8 1
      9       3       9 1
@<TRIPOS>ALT_TYPE
CGenFF_4.0_ALT_TYPE_SET
CGenFF_4.0 1 CG2O4 2 CG3C41 3 CG3C41 4 OG2D1 5 OG3C51 6 HGA2 7 HGA2 8 HGA2 9 HGA2
@<TRIPOS>MOLECULE
4_lactone
 9 9 0 0 0
****
USER_CHARGES
INVALID_CHARGES
Pose:  63 Cluster:  63 Fr_nu: 8167898 TotEn:    -6.36
@<TRIPOS>ATOM
      1 C1        -73.1033   -2.0092  -62.4712 C.2    1 LIG       0.04000
      2 C2        -71.6440   -1.6360  -62.7879 C.3    1 LIG       0.11000
      3 C3        -71.6950   -2.9016  -63.6386 C.3    1 LIG       0.08100
      4 O1        -74.0144   -1.5676  -61.8084 O.2    1 LIG      -0.32000
      5 O2        -73.0779   -3.1256  -63.2476 O.3    1 LIG      -0.27100
      6 H1        -71.5328   -0.7001  -63.3376 H      1 LIG       0.09000
      7 H2        -70.9778   -1.6713  -61.9244 H      1 LIG       0.09000
      8 H3        -71.6003   -2.7513  -64.7175 H      1 LIG       0.09000
      9 H4        -71.0469   -3.7181  -63.3086 H      1 LIG       0.09000
@<TRIPOS>BOND
      1       1       2 1
      2       1       4 2
      3       1       5 1
      4       2       3 1
      5       3       5 1
      6       2       6 1
      7       2       7 1
      8       3       8 1
      9       3       9 1
@<TRIPOS>ALT_TYPE
CGenFF_4.0_ALT_TYPE_SET
CGenFF_4.0 1 CG2O4 2 CG3C41 3 CG3C41 4 OG2D1 5 OG3C51 6 HGA2 7 HGA2 8 HGA2 9 HGA2
@<TRIPOS>MOLECULE
4_lactone
 9 9 0 0 0
****
USER_CHARGES
INVALID_CHARGES
Pose:  64 Cluster:  64 Fr_nu: 3250678 TotEn:    -5.85
@<TRIPOS>ATOM
      1 C1        -81.9788  -34.9117  -35.9307 C.2    1 LIG       0.04000
      2 C2        -81.4757  -34.6327  -34.5030 C.3    1 LIG       0.11000
      3 C3        -82.5286  -35.6697  -34.1236 C.3    1 LIG       0.08100
      4 O1        -81.7354  -34.5319  -37.0536 O.2    1 LIG      -0.32000
      5 O2        -82.8985  -35.8264  -35.5215 O.3    1 LIG      -0.27100
      6 H1        -80.4389  -34.9255  -34.3308 H      1 LIG       0.09000
      7 H2        -81.6644  -33.6157  -34.1552 H      1 LIG       0.09000
      8 H3        -82.1444  -36.6022  -33.7012 H      1 LIG       0.09000
      9 H4        -83.3648  -35.2960  -33.5262 H      1 LIG       0.09000
@<TRIPOS>BOND
      1       1       2 1
      2       1       4 2
      3       1       5 1
      4       2       3 1
      5       3       5 1
      6       2       6 1
      7       2       7 1
      8       3       8 1
      9       3       9 1
@<TRIPOS>ALT_TYPE
CGenFF_4.0_ALT_TYPE_SET
CGenFF_4.0 1 CG2O4 2 CG3C41 3 CG3C41 4 OG2D1 5 OG3C51 6 HGA2 7 HGA2 8 HGA2 9 HGA2
@<TRIPOS>MOLECULE
4_lactone
 9 9 0 0 0
****
USER_CHARGES
INVALID_CHARGES
Pose:  65 Cluster:  65 Fr_nu: 3311768 TotEn:    -5.63
@<TRIPOS>ATOM
      1 C1        -81.4327  -34.7236  -35.7117 C.2    1 LIG       0.04000
      2 C2        -80.1055  -35.0555  -35.0064 C.3    1 LIG       0.11000
      3 C3        -80.7646  -34.3478  -33.8263 C.3    1 LIG       0.08100
      4 O1        -81.9311  -34.8910  -36.8017 O.2    1 LIG      -0.32000
      5 O2        -81.9584  -34.1046  -34.6208 O.3    1 LIG      -0.27100
      6 H1        -79.9247  -36.1238  -34.8771 H      1 LIG       0.09000
      7 H2        -79.2360  -34.5544  -35.4349 H      1 LIG       0.09000
      8 H3        -80.9795  -34.9757  -32.9574 H      1 LIG       0.09000
      9 H4        -80.2924  -33.4122  -33.5140 H      1 LIG       0.09000
@<TRIPOS>BOND
      1       1       2 1
      2       1       4 2
      3       1       5 1
      4       2       3 1
      5       3       5 1
      6       2       6 1
      7       2       7 1
      8       3       8 1
      9       3       9 1
@<TRIPOS>ALT_TYPE
CGenFF_4.0_ALT_TYPE_SET
CGenFF_4.0 1 CG2O4 2 CG3C41 3 CG3C41 4 OG2D1 5 OG3C51 6 HGA2 7 HGA2 8 HGA2 9 HGA2
@<TRIPOS>MOLECULE
4_lactone
 9 9 0 0 0
****
USER_CHARGES
INVALID_CHARGES
Pose:  66 Cluster:  66 Fr_nu: 3066516 TotEn:    -3.64
@<TRIPOS>ATOM
      1 C1        -80.5606  -33.6950  -40.9640 C.2    1 LIG       0.04000
      2 C2        -80.3853  -34.2411  -42.3923 C.3    1 LIG       0.11000
      3 C3        -81.8690  -34.5691  -42.2548 C.3    1 LIG       0.08100
      4 O1        -79.8735  -33.1675  -40.1190 O.2    1 LIG      -0.32000
      5 O2        -81.8810  -34.0163  -40.9095 O.3    1 LIG      -0.27100
      6 H1        -80.1352  -33.4798  -43.1328 H      1 LIG       0.09000
      7 H2        -79.7143  -35.0988  -42.4619 H      1 LIG       0.09000
      8 H3        -82.5392  -34.0204  -42.9222 H      1 LIG       0.09000
      9 H4        -82.1186  -35.6337  -42.2540 H      1 LIG       0.09000
@<TRIPOS>BOND
      1       1       2 1
      2       1       4 2
      3       1       5 1
      4       2       3 1
      5       3       5 1
      6       2       6 1
      7       2       7 1
      8       3       8 1
      9       3       9 1
@<TRIPOS>ALT_TYPE
CGenFF_4.0_ALT_TYPE_SET
CGenFF_4.0 1 CG2O4 2 CG3C41 3 CG3C41 4 OG2D1 5 OG3C51 6 HGA2 7 HGA2 8 HGA2 9 HGA2
@<TRIPOS>MOLECULE
4_lactone
 9 9 0 0 0
****
USER_CHARGES
INVALID_CHARGES
Pose:  67 Cluster:  67 Fr_nu: 8131719 TotEn:    -3.50
@<TRIPOS>ATOM
      1 C1        -49.6127  -21.0736  -34.7393 C.2    1 LIG       0.04000
      2 C2        -50.6788  -21.6682  -35.6769 C.3    1 LIG       0.11000
      3 C3        -51.2792  -22.1828  -34.3720 C.3    1 LIG       0.08100
      4 O1        -48.6030  -20.4143  -34.8394 O.2    1 LIG      -0.32000
      5 O2        -50.2016  -21.5644  -33.6158 O.3    1 LIG      -0.27100
      6 H1        -51.2708  -20.9217  -36.2086 H      1 LIG       0.09000
      7 H2        -50.2977  -22.4314  -36.3573 H      1 LIG       0.09000
      8 H3        -52.2529  -21.7652  -34.1015 H      1 LIG       0.09000
      9 H4        -51.2829  -23.2695  -34.2508 H      1 LIG       0.09000
@<TRIPOS>BOND
      1       1       2 1
      2       1       4 2
      3       1       5 1
      4       2       3 1
      5       3       5 1
      6       2       6 1
      7       2       7 1
      8       3       8 1
      9       3       9 1
@<TRIPOS>ALT_TYPE
CGenFF_4.0_ALT_TYPE_SET
CGenFF_4.0 1 CG2O4 2 CG3C41 3 CG3C41 4 OG2D1 5 OG3C51 6 HGA2 7 HGA2 8 HGA2 9 HGA2
@<TRIPOS>MOLECULE
4_lactone
 9 9 0 0 0
****
USER_CHARGES
INVALID_CHARGES
Pose:  68 Cluster:  68 Fr_nu: 7268511 TotEn:    -1.23
@<TRIPOS>ATOM
      1 C1        -73.1888   -0.8568  -62.0953 C.2    1 LIG       0.04000
      2 C2        -71.9824   -0.0467  -62.6029 C.3    1 LIG       0.11000
      3 C3        -72.5189    1.0112  -61.6432 C.3    1 LIG       0.08100
      4 O1        -73.6761   -1.9478  -62.2864 O.2    1 LIG      -0.32000
      5 O2        -73.6116    0.1306  -61.2611 O.3    1 LIG      -0.27100
      6 H1        -71.0147   -0.4770  -62.3405 H      1 LIG       0.09000
      7 H2        -72.0304    0.2064  -63.6632 H      1 LIG       0.09000
      8 H3        -71.8753    1.2481  -60.7916 H      1 LIG       0.09000
      9 H4        -72.8869    1.9287  -62.1106 H      1 LIG       0.09000
@<TRIPOS>BOND
      1       1       2 1
      2       1       4 2
      3       1       5 1
      4       2       3 1
      5       3       5 1
      6       2       6 1
      7       2       7 1
      8       3       8 1
      9       3       9 1
@<TRIPOS>ALT_TYPE
CGenFF_4.0_ALT_TYPE_SET
CGenFF_4.0 1 CG2O4 2 CG3C41 3 CG3C41 4 OG2D1 5 OG3C51 6 HGA2 7 HGA2 8 HGA2 9 HGA2
@<TRIPOS>MOLECULE
4_lactone
 9 9 0 0 0
****
USER_CHARGES
INVALID_CHARGES
Pose:  69 Cluster:  69 Fr_nu: 7582037 TotEn:    -0.78
@<TRIPOS>ATOM
      1 C1        -87.8204  -34.0539  -34.4022 C.2    1 LIG       0.04000
      2 C2        -87.5533  -35.4478  -34.9979 C.3    1 LIG       0.11000
      3 C3        -88.0712  -35.9263  -33.6448 C.3    1 LIG       0.08100
      4 O1        -87.7125  -32.8993  -34.7481 O.2    1 LIG      -0.32000
      5 O2        -88.2703  -34.5500  -33.2185 O.3    1 LIG      -0.27100
      6 H1        -88.1789  -35.6922  -35.8578 H      1 LIG       0.09000
      7 H2        -86.5007  -35.6507  -35.2018 H      1 LIG       0.09000
      8 H3        -89.0128  -36.4815  -33.6674 H      1 LIG       0.09000
      9 H4        -87.3399  -36.4402  -33.0149 H      1 LIG       0.09000
@<TRIPOS>BOND
      1       1       2 1
      2       1       4 2
      3       1       5 1
      4       2       3 1
      5       3       5 1
      6       2       6 1
      7       2       7 1
      8       3       8 1
      9       3       9 1
@<TRIPOS>ALT_TYPE
CGenFF_4.0_ALT_TYPE_SET
CGenFF_4.0 1 CG2O4 2 CG3C41 3 CG3C41 4 OG2D1 5 OG3C51 6 HGA2 7 HGA2 8 HGA2 9 HGA2
@<TRIPOS>MOLECULE
pyridine
 11 11 0 0 0
****
USER_CHARGES
INVALID_CHARGES
Pose:   1 Cluster:   1 Fr_nu:  17873 TotEn:   -16.62
@<TRIPOS>ATOM
      1 C1        -57.6313    2.8301  -41.1541 C.ar   1 LIG      -0.11300
      2 C2        -58.1337    2.2393  -40.0001 C.ar   1 LIG      -0.11700
      3 C3        -56.3309    2.5527  -41.5609 C.ar   1 LIG      -0.11700
      4 C4        -57.3021    1.3853  -39.2938 C.ar   1 LIG       0.17700
      5 C5        -55.5799    1.6849  -40.7846 C.ar   1 LIG       0.17700
      6 N1        -56.0336    1.0919  -39.6575 N.ar   1 LIG      -0.60000
      7 H1        -58.2517    3.5059  -41.7350 H      1 LIG       0.11500
      8 H2        -59.1443    2.4407  -39.6643 H      1 LIG       0.11500
      9 H3        -55.9181    3.0022  -42.4569 H      1 LIG       0.11500
     10 H4        -57.6469    0.8999  -38.3868 H      1 LIG       0.12400
     11 H5        -54.5597    1.4360  -41.0578 H      1 LIG       0.12400
@<TRIPOS>BOND
      1       1       2 ar
      2       1       3 ar
      3       2       4 ar
      4       3       5 ar
      5       4       6 ar
      6       5       6 ar
      7       1       7 1
      8       2       8 1
      9       3       9 1
     10       4      10 1
     11       5      11 1
@<TRIPOS>ALT_TYPE
CGenFF_4.0_ALT_TYPE_SET
CGenFF_4.0 1 CG2R61 2 CG2R61 3 CG2R61 4 CG2R61 5 CG2R61 6 NG2R60 7 HGR61 8 HGR61 9 HGR61 10 HGR62 11 HGR62
@<TRIPOS>MOLECULE
pyridine
 11 11 0 0 0
****
USER_CHARGES
INVALID_CHARGES
Pose:   2 Cluster:   2 Fr_nu:   9790 TotEn:   -14.23
@<TRIPOS>ATOM
      1 C1        -70.7246    2.7872  -48.7897 C.ar   1 LIG      -0.11300
      2 C2        -71.0407    3.2588  -50.0589 C.ar   1 LIG      -0.11700
      3 C3        -70.3511    3.6832  -47.7943 C.ar   1 LIG      -0.11700
      4 C4        -70.9683    4.6247  -50.2799 C.ar   1 LIG       0.17700
      5 C5        -70.3093    5.0301  -48.1167 C.ar   1 LIG       0.17700
      6 N1        -70.6094    5.5257  -49.3382 N.ar   1 LIG      -0.60000
      7 H1        -70.7686    1.7232  -48.5769 H      1 LIG       0.11500
      8 H2        -71.3347    2.5788  -50.8500 H      1 LIG       0.11500
      9 H3        -70.0999    3.3381  -46.7978 H      1 LIG       0.11500
     10 H4        -71.2047    5.0424  -51.2529 H      1 LIG       0.12400
     11 H5        -70.0234    5.7701  -47.3764 H      1 LIG       0.12400
@<TRIPOS>BOND
      1       1       2 ar
      2       1       3 ar
      3       2       4 ar
      4       3       5 ar
      5       4       6 ar
      6       5       6 ar
      7       1       7 1
      8       2       8 1
      9       3       9 1
     10       4      10 1
     11       5      11 1
@<TRIPOS>ALT_TYPE
CGenFF_4.0_ALT_TYPE_SET
CGenFF_4.0 1 CG2R61 2 CG2R61 3 CG2R61 4 CG2R61 5 CG2R61 6 NG2R60 7 HGR61 8 HGR61 9 HGR61 10 HGR62 11 HGR62
@<TRIPOS>MOLECULE
pyridine
 11 11 0 0 0
****
USER_CHARGES
INVALID_CHARGES
Pose:   3 Cluster:   3 Fr_nu:   9769 TotEn:   -13.86
@<TRIPOS>ATOM
      1 C1        -70.7246    2.7872  -48.7897 C.ar   1 LIG      -0.11300
      2 C2        -70.7462    3.9270  -49.5856 C.ar   1 LIG      -0.11700
      3 C3        -70.3460    2.8847  -47.4554 C.ar   1 LIG      -0.11700
      4 C4        -70.3831    5.1311  -49.0040 C.ar   1 LIG       0.17700
      5 C5        -70.0005    4.1353  -46.9692 C.ar   1 LIG       0.17700
      6 N1        -70.0094    5.2651  -47.7118 N.ar   1 LIG      -0.60000
      7 H1        -71.0017    1.8244  -49.2087 H      1 LIG       0.11500
      8 H2        -71.0383    3.8748  -50.6280 H      1 LIG       0.11500
      9 H3        -70.3213    2.0093  -46.8164 H      1 LIG       0.11500
     10 H4        -70.3832    6.0488  -49.5826 H      1 LIG       0.12400
     11 H5        -69.6971    4.2655  -45.9356 H      1 LIG       0.12400
@<TRIPOS>BOND
      1       1       2 ar
      2       1       3 ar
      3       2       4 ar
      4       3       5 ar
      5       4       6 ar
      6       5       6 ar
      7       1       7 1
      8       2       8 1
      9       3       9 1
     10       4      10 1
     11       5      11 1
@<TRIPOS>ALT_TYPE
CGenFF_4.0_ALT_TYPE_SET
CGenFF_4.0 1 CG2R61 2 CG2R61 3 CG2R61 4 CG2R61 5 CG2R61 6 NG2R60 7 HGR61 8 HGR61 9 HGR61 10 HGR62 11 HGR62
@<TRIPOS>MOLECULE
pyridine
 11 11 0 0 0
****
USER_CHARGES
INVALID_CHARGES
Pose:   4 Cluster:   4 Fr_nu: 2466842 TotEn:   -13.29
@<TRIPOS>ATOM
      1 C1        -78.5809  -13.5170  -45.6375 C.ar   1 LIG      -0.11300
      2 C2        -77.7918  -14.6349  -45.3914 C.ar   1 LIG      -0.11700
      3 C3        -77.9797  -12.2803  -45.8439 C.ar   1 LIG      -0.11700
      4 C4        -76.4170  -14.4647  -45.3621 C.ar   1 LIG       0.17700
      5 C5        -76.5966  -12.2154  -45.7941 C.ar   1 LIG       0.17700
      6 N1        -75.7968  -13.2795  -45.5577 N.ar   1 LIG      -0.60000
      7 H1        -79.6625  -13.6091  -45.6677 H      1 LIG       0.11500
      8 H2        -78.2385  -15.6087  -45.2280 H      1 LIG       0.11500
      9 H3        -78.5750  -11.3952  -46.0369 H      1 LIG       0.11500
     10 H4        -75.7579  -15.3057  -45.1737 H      1 LIG       0.12400
     11 H5        -76.0784  -11.2745  -45.9477 H      1 LIG       0.12400
@<TRIPOS>BOND
      1       1       2 ar
      2       1       3 ar
      3       2       4 ar
      4       3       5 ar
      5       4       6 ar
      6       5       6 ar
      7       1       7 1
      8       2       8 1
      9       3       9 1
     10       4      10 1
     11       5      11 1
@<TRIPOS>ALT_TYPE
CGenFF_4.0_ALT_TYPE_SET
CGenFF_4.0 1 CG2R61 2 CG2R61 3 CG2R61 4 CG2R61 5 CG2R61 6 NG2R60 7 HGR61 8 HGR61 9 HGR61 10 HGR62 11 HGR62
@<TRIPOS>MOLECULE
pyridine
 11 11 0 0 0
****
USER_CHARGES
INVALID_CHARGES
Pose:   5 Cluster:   5 Fr_nu: 3752020 TotEn:   -12.67
@<TRIPOS>ATOM
      1 C1        -56.4217    3.6360  -39.7531 C.ar   1 LIG      -0.11300
      2 C2        -55.4893    2.8593  -40.4318 C.ar   1 LIG      -0.11700
      3 C3        -57.6277    3.0723  -39.3519 C.ar   1 LIG      -0.11700
      4 C4        -55.8086    1.5346  -40.6830 C.ar   1 LIG       0.17700
      5 C5        -57.8514    1.7382  -39.6516 C.ar   1 LIG       0.17700
      6 N1        -56.9697    0.9519  -40.3091 N.ar   1 LIG      -0.60000
      7 H1        -56.2091    4.6789  -39.5379 H      1 LIG       0.11500
      8 H2        -54.5427    3.2774  -40.7538 H      1 LIG       0.11500
      9 H3        -58.3695    3.6590  -38.8221 H      1 LIG       0.11500
     10 H4        -55.1151    0.8871  -41.2094 H      1 LIG       0.12400
     11 H5        -58.7764    1.2509  -39.3615 H      1 LIG       0.12400
@<TRIPOS>BOND
      1       1       2 ar
      2       1       3 ar
      3       2       4 ar
      4       3       5 ar
      5       4       6 ar
      6       5       6 ar
      7       1       7 1
      8       2       8 1
      9       3       9 1
     10       4      10 1
     11       5      11 1
@<TRIPOS>ALT_TYPE
CGenFF_4.0_ALT_TYPE_SET
CGenFF_4.0 1 CG2R61 2 CG2R61 3 CG2R61 4 CG2R61 5 CG2R61 6 NG2R60 7 HGR61 8 HGR61 9 HGR61 10 HGR62 11 HGR62
@<TRIPOS>MOLECULE
pyridine
 11 11 0 0 0
****
USER_CHARGES
INVALID_CHARGES
Pose:   6 Cluster:   6 Fr_nu: 3157149 TotEn:   -12.55
@<TRIPOS>ATOM
      1 C1        -77.8019  -14.2351  -45.6296 C.ar   1 LIG      -0.11300
      2 C2        -77.1858  -15.2787  -44.9481 C.ar   1 LIG      -0.11700
      3 C3        -77.2121  -12.9760  -45.6417 C.ar   1 LIG      -0.11700
      4 C4        -75.9904  -15.0136  -44.2997 C.ar   1 LIG       0.17700
      5 C5        -76.0157  -12.8139  -44.9620 C.ar   1 LIG       0.17700
      6 N1        -75.3873  -13.8038  -44.2889 N.ar   1 LIG      -0.60000
      7 H1        -78.7403  -14.4025  -46.1497 H      1 LIG       0.11500
      8 H2        -77.6271  -16.2683  -44.9255 H      1 LIG       0.11500
      9 H3        -77.6748  -12.1476  -46.1660 H      1 LIG       0.11500
     10 H4        -75.4706  -15.7940  -43.7538 H      1 LIG       0.12400
     11 H5        -75.5149  -11.8515  -44.9400 H      1 LIG       0.12400
@<TRIPOS>BOND
      1       1       2 ar
      2       1       3 ar
      3       2       4 ar
      4       3       5 ar
      5       4       6 ar
      6       5       6 ar
      7       1       7 1
      8       2       8 1
      9       3       9 1
     10       4      10 1
     11       5      11 1
@<TRIPOS>ALT_TYPE
CGenFF_4.0_ALT_TYPE_SET
CGenFF_4.0 1 CG2R61 2 CG2R61 3 CG2R61 4 CG2R61 5 CG2R61 6 NG2R60 7 HGR61 8 HGR61 9 HGR61 10 HGR62 11 HGR62
@<TRIPOS>MOLECULE
pyridine
 11 11 0 0 0
****
USER_CHARGES
INVALID_CHARGES
Pose:   7 Cluster:   7 Fr_nu: 4417053 TotEn:   -12.42
@<TRIPOS>ATOM
      1 C1        -49.1486    7.7245  -31.3721 C.ar   1 LIG      -0.11300
      2 C2        -49.1272    9.0770  -31.0508 C.ar   1 LIG      -0.11700
      3 C3        -49.6730    6.8087  -30.4668 C.ar   1 LIG      -0.11700
      4 C4        -49.6382    9.4596  -29.8210 C.ar   1 LIG       0.17700
      5 C5        -50.1594    7.2927  -29.2631 C.ar   1 LIG       0.17700
      6 N1        -50.1556    8.5993  -28.9156 N.ar   1 LIG      -0.60000
      7 H1        -48.7566    7.3846  -32.3261 H      1 LIG       0.11500
      8 H2        -48.7236    9.8086  -31.7410 H      1 LIG       0.11500
      9 H3        -49.6994    5.7494  -30.6959 H      1 LIG       0.11500
     10 H4        -49.6441   10.5029  -29.5231 H      1 LIG       0.12400
     11 H5        -50.5783    6.6199  -28.5220 H      1 LIG       0.12400
@<TRIPOS>BOND
      1       1       2 ar
      2       1       3 ar
      3       2       4 ar
      4       3       5 ar
      5       4       6 ar
      6       5       6 ar
      7       1       7 1
      8       2       8 1
      9       3       9 1
     10       4      10 1
     11       5      11 1
@<TRIPOS>ALT_TYPE
CGenFF_4.0_ALT_TYPE_SET
CGenFF_4.0 1 CG2R61 2 CG2R61 3 CG2R61 4 CG2R61 5 CG2R61 6 NG2R60 7 HGR61 8 HGR61 9 HGR61 10 HGR62 11 HGR62
@<TRIPOS>MOLECULE
pyridine
 11 11 0 0 0
****
USER_CHARGES
INVALID_CHARGES
Pose:   8 Cluster:   8 Fr_nu:  48500 TotEn:   -12.23
@<TRIPOS>ATOM
      1 C1        -73.8572   -9.3597  -54.5608 C.ar   1 LIG      -0.11300
      2 C2        -74.4557   -9.9780  -53.4686 C.ar   1 LIG      -0.11700
      3 C3        -74.6032   -8.5032  -55.3627 C.ar   1 LIG      -0.11700
      4 C4        -75.7925   -9.7089  -53.2232 C.ar   1 LIG       0.17700
      5 C5        -75.9335   -8.3003  -55.0326 C.ar   1 LIG       0.17700
      6 N1        -76.5496   -8.8831  -53.9797 N.ar   1 LIG      -0.60000
      7 H1        -72.8115   -9.5455  -54.7869 H      1 LIG       0.11500
      8 H2        -73.8935  -10.6490  -52.8296 H      1 LIG       0.11500
      9 H3        -74.1577   -8.0107  -56.2195 H      1 LIG       0.11500
     10 H4        -76.3053  -10.1666  -52.3838 H      1 LIG       0.12400
     11 H5        -76.5594   -7.6422  -55.6264 H      1 LIG       0.12400
@<TRIPOS>BOND
      1       1       2 ar
      2       1       3 ar
      3       2       4 ar
      4       3       5 ar
      5       4       6 ar
      6       5       6 ar
      7       1       7 1
      8       2       8 1
      9       3       9 1
     10       4      10 1
     11       5      11 1
@<TRIPOS>ALT_TYPE
CGenFF_4.0_ALT_TYPE_SET
CGenFF_4.0 1 CG2R61 2 CG2R61 3 CG2R61 4 CG2R61 5 CG2R61 6 NG2R60 7 HGR61 8 HGR61 9 HGR61 10 HGR62 11 HGR62
@<TRIPOS>MOLECULE
pyridine
 11 11 0 0 0
****
USER_CHARGES
INVALID_CHARGES
Pose:   9 Cluster:   9 Fr_nu:   6062 TotEn:   -12.12
@<TRIPOS>ATOM
      1 C1        -78.9659  -19.7120  -30.1060 C.ar   1 LIG      -0.11300
      2 C2        -79.6810  -18.5239  -30.0044 C.ar   1 LIG      -0.11700
      3 C3        -79.0723  -20.4847  -31.2571 C.ar   1 LIG      -0.11700
      4 C4        -80.4822  -18.1557  -31.0732 C.ar   1 LIG       0.17700
      5 C5        -79.9009  -20.0288  -32.2697 C.ar   1 LIG       0.17700
      6 N1        -80.6111  -18.8801  -32.2073 N.ar   1 LIG      -0.60000
      7 H1        -78.3275  -20.0355  -29.2894 H      1 LIG       0.11500
      8 H2        -79.6132  -17.9056  -29.1169 H      1 LIG       0.11500
      9 H3        -78.5245  -21.4147  -31.3581 H      1 LIG       0.11500
     10 H4        -81.0602  -17.2380  -31.0427 H      1 LIG       0.12400
     11 H5        -80.0194  -20.5947  -33.1879 H      1 LIG       0.12400
@<TRIPOS>BOND
      1       1       2 ar
      2       1       3 ar
      3       2       4 ar
      4       3       5 ar
      5       4       6 ar
      6       5       6 ar
      7       1       7 1
      8       2       8 1
      9       3       9 1
     10       4      10 1
     11       5      11 1
@<TRIPOS>ALT_TYPE
CGenFF_4.0_ALT_TYPE_SET
CGenFF_4.0 1 CG2R61 2 CG2R61 3 CG2R61 4 CG2R61 5 CG2R61 6 NG2R60 7 HGR61 8 HGR61 9 HGR61 10 HGR62 11 HGR62
@<TRIPOS>MOLECULE
pyridine
 11 11 0 0 0
****
USER_CHARGES
INVALID_CHARGES
Pose:  10 Cluster:  10 Fr_nu: 2248637 TotEn:   -11.69
@<TRIPOS>ATOM
      1 C1        -58.7737   -4.3850  -55.1165 C.ar   1 LIG      -0.11300
      2 C2        -58.2512   -5.3711  -54.2872 C.ar   1 LIG      -0.11700
      3 C3        -59.0535   -3.1253  -54.5988 C.ar   1 LIG      -0.11700
      4 C4        -58.0284   -5.0495  -52.9580 C.ar   1 LIG       0.17700
      5 C5        -58.7951   -2.9043  -53.2556 C.ar   1 LIG       0.17700
      6 N1        -58.2879   -3.8373  -52.4188 N.ar   1 LIG      -0.60000
      7 H1        -58.9632   -4.5981  -56.1643 H      1 LIG       0.11500
      8 H2        -58.0252   -6.3599  -54.6690 H      1 LIG       0.11500
      9 H3        -59.4617   -2.3415  -55.2266 H      1 LIG       0.11500
     10 H4        -57.6224   -5.7839  -52.2702 H      1 LIG       0.12400
     11 H5        -58.9964   -1.9392  -52.8023 H      1 LIG       0.12400
@<TRIPOS>BOND
      1       1       2 ar
      2       1       3 ar
      3       2       4 ar
      4       3       5 ar
      5       4       6 ar
      6       5       6 ar
      7       1       7 1
      8       2       8 1
      9       3       9 1
     10       4      10 1
     11       5      11 1
@<TRIPOS>ALT_TYPE
CGenFF_4.0_ALT_TYPE_SET
CGenFF_4.0 1 CG2R61 2 CG2R61 3 CG2R61 4 CG2R61 5 CG2R61 6 NG2R60 7 HGR61 8 HGR61 9 HGR61 10 HGR62 11 HGR62
@<TRIPOS>MOLECULE
pyridine
 11 11 0 0 0
****
USER_CHARGES
INVALID_CHARGES
Pose:  11 Cluster:  11 Fr_nu:   1282 TotEn:   -11.47
@<TRIPOS>ATOM
      1 C1        -50.8690  -10.7523  -43.6386 C.ar   1 LIG      -0.11300
      2 C2        -49.7353  -11.0938  -44.3675 C.ar   1 LIG      -0.11700
      3 C3        -52.1173  -11.2025  -44.0536 C.ar   1 LIG      -0.11700
      4 C4        -49.9021  -11.8815  -45.4951 C.ar   1 LIG       0.17700
      5 C5        -52.1776  -11.9851  -45.1954 C.ar   1 LIG       0.17700
      6 N1        -51.0983  -12.3375  -45.9294 N.ar   1 LIG      -0.60000
      7 H1        -50.7799  -10.1358  -42.7491 H      1 LIG       0.11500
      8 H2        -48.7522  -10.7545  -44.0625 H      1 LIG       0.11500
      9 H3        -53.0147  -10.9482  -43.5013 H      1 LIG       0.11500
     10 H4        -49.0491  -12.1749  -46.0978 H      1 LIG       0.12400
     11 H5        -53.1271  -12.3611  -45.5620 H      1 LIG       0.12400
@<TRIPOS>BOND
      1       1       2 ar
      2       1       3 ar
      3       2       4 ar
      4       3       5 ar
      5       4       6 ar
      6       5       6 ar
      7       1       7 1
      8       2       8 1
      9       3       9 1
     10       4      10 1
     11       5      11 1
@<TRIPOS>ALT_TYPE
CGenFF_4.0_ALT_TYPE_SET
CGenFF_4.0 1 CG2R61 2 CG2R61 3 CG2R61 4 CG2R61 5 CG2R61 6 NG2R60 7 HGR61 8 HGR61 9 HGR61 10 HGR62 11 HGR62
@<TRIPOS>MOLECULE
pyridine
 11 11 0 0 0
****
USER_CHARGES
INVALID_CHARGES
Pose:  12 Cluster:  12 Fr_nu: 1992438 TotEn:   -11.42
@<TRIPOS>ATOM
      1 C1        -41.3378  -12.3560  -36.9324 C.ar   1 LIG      -0.11300
      2 C2        -41.9338  -12.0418  -35.7162 C.ar   1 LIG      -0.11700
      3 C3        -40.9235  -13.6598  -37.1811 C.ar   1 LIG      -0.11700
      4 C4        -42.0914  -13.0594  -34.7891 C.ar   1 LIG       0.17700
      5 C5        -41.1262  -14.6049  -36.1884 C.ar   1 LIG       0.17700
      6 N1        -41.7015  -14.3374  -34.9946 N.ar   1 LIG      -0.60000
      7 H1        -41.1958  -11.5861  -37.6849 H      1 LIG       0.11500
      8 H2        -42.2647  -11.0325  -35.5008 H      1 LIG       0.11500
      9 H3        -40.4561  -13.9275  -38.1218 H      1 LIG       0.11500
     10 H4        -42.5503  -12.8654  -33.8253 H      1 LIG       0.12400
     11 H5        -40.8204  -15.6361  -36.3319 H      1 LIG       0.12400
@<TRIPOS>BOND
      1       1       2 ar
      2       1       3 ar
      3       2       4 ar
      4       3       5 ar
      5       4       6 ar
      6       5       6 ar
      7       1       7 1
      8       2       8 1
      9       3       9 1
     10       4      10 1
     11       5      11 1
@<TRIPOS>ALT_TYPE
CGenFF_4.0_ALT_TYPE_SET
CGenFF_4.0 1 CG2R61 2 CG2R61 3 CG2R61 4 CG2R61 5 CG2R61 6 NG2R60 7 HGR61 8 HGR61 9 HGR61 10 HGR62 11 HGR62
@<TRIPOS>MOLECULE
pyridine
 11 11 0 0 0
****
USER_CHARGES
INVALID_CHARGES
Pose:  13 Cluster:  13 Fr_nu: 2083666 TotEn:   -11.27
@<TRIPOS>ATOM
      1 C1        -58.0613    4.1571  -40.0288 C.ar   1 LIG      -0.11300
      2 C2        -58.6308    3.0392  -39.4296 C.ar   1 LIG      -0.11700
      3 C3        -56.7027    4.1641  -40.3248 C.ar   1 LIG      -0.11700
      4 C4        -57.8052    1.9624  -39.1488 C.ar   1 LIG       0.17700
      5 C5        -55.9634    3.0372  -40.0037 C.ar   1 LIG       0.17700
      6 N1        -56.4814    1.9325  -39.4213 N.ar   1 LIG      -0.60000
      7 H1        -58.6749    5.0216  -40.2640 H      1 LIG       0.11500
      8 H2        -59.6874    3.0113  -39.1902 H      1 LIG       0.11500
      9 H3        -56.2372    5.0248  -40.7913 H      1 LIG       0.11500
     10 H4        -58.2012    1.0669  -38.6815 H      1 LIG       0.12400
     11 H5        -54.8996    2.9921  -40.2131 H      1 LIG       0.12400
@<TRIPOS>BOND
      1       1       2 ar
      2       1       3 ar
      3       2       4 ar
      4       3       5 ar
      5       4       6 ar
      6       5       6 ar
      7       1       7 1
      8       2       8 1
      9       3       9 1
     10       4      10 1
     11       5      11 1
@<TRIPOS>ALT_TYPE
CGenFF_4.0_ALT_TYPE_SET
CGenFF_4.0 1 CG2R61 2 CG2R61 3 CG2R61 4 CG2R61 5 CG2R61 6 NG2R60 7 HGR61 8 HGR61 9 HGR61 10 HGR62 11 HGR62
@<TRIPOS>MOLECULE
pyridine
 11 11 0 0 0
****
USER_CHARGES
INVALID_CHARGES
Pose:  14 Cluster:  14 Fr_nu: 600940 TotEn:   -11.18
@<TRIPOS>ATOM
      1 C1        -60.0523   -5.5661  -54.9873 C.ar   1 LIG      -0.11300
      2 C2        -58.8637   -5.9586  -54.3821 C.ar   1 LIG      -0.11700
      3 C3        -60.5206   -4.2689  -54.8108 C.ar   1 LIG      -0.11700
      4 C4        -58.1863   -5.0236  -53.6161 C.ar   1 LIG       0.17700
      5 C5        -59.7692   -3.4096  -54.0254 C.ar   1 LIG       0.17700
      6 N1        -58.6100   -3.7547  -53.4214 N.ar   1 LIG      -0.60000
      7 H1        -60.6129   -6.2701  -55.5950 H      1 LIG       0.11500
      8 H2        -58.4795   -6.9644  -54.5061 H      1 LIG       0.11500
      9 H3        -61.4449   -3.9411  -55.2726 H      1 LIG       0.11500
     10 H4        -57.2547   -5.2806  -53.1229 H      1 LIG       0.12400
     11 H5        -60.0910   -2.3873  -53.8555 H      1 LIG       0.12400
@<TRIPOS>BOND
      1       1       2 ar
      2       1       3 ar
      3       2       4 ar
      4       3       5 ar
      5       4       6 ar
      6       5       6 ar
      7       1       7 1
      8       2       8 1
      9       3       9 1
     10       4      10 1
     11       5      11 1
@<TRIPOS>ALT_TYPE
CGenFF_4.0_ALT_TYPE_SET
CGenFF_4.0 1 CG2R61 2 CG2R61 3 CG2R61 4 CG2R61 5 CG2R61 6 NG2R60 7 HGR61 8 HGR61 9 HGR61 10 HGR62 11 HGR62
@<TRIPOS>MOLECULE
pyridine
 11 11 0 0 0
****
USER_CHARGES
INVALID_CHARGES
Pose:  15 Cluster:  15 Fr_nu: 270657 TotEn:   -11.12
@<TRIPOS>ATOM
      1 C1        -75.4334  -11.5279  -53.8758 C.ar   1 LIG      -0.11300
      2 C2        -75.8993  -11.8635  -55.1420 C.ar   1 LIG      -0.11700
      3 C3        -74.6442  -10.3954  -53.7091 C.ar   1 LIG      -0.11700
      4 C4        -75.5505  -11.0404  -56.2007 C.ar   1 LIG       0.17700
      5 C5        -74.3513   -9.6382  -54.8318 C.ar   1 LIG       0.17700
      6 N1        -74.7858   -9.9325  -56.0778 N.ar   1 LIG      -0.60000
      7 H1        -75.6844  -12.1481  -53.0205 H      1 LIG       0.11500
      8 H2        -76.5161  -12.7414  -55.2955 H      1 LIG       0.11500
      9 H3        -74.2694  -10.1148  -52.7313 H      1 LIG       0.11500
     10 H4        -75.8886  -11.2593  -57.2081 H      1 LIG       0.12400
     11 H5        -73.7389   -8.7456  -54.7561 H      1 LIG       0.12400
@<TRIPOS>BOND
      1       1       2 ar
      2       1       3 ar
      3       2       4 ar
      4       3       5 ar
      5       4       6 ar
      6       5       6 ar
      7       1       7 1
      8       2       8 1
      9       3       9 1
     10       4      10 1
     11       5      11 1
@<TRIPOS>ALT_TYPE
CGenFF_4.0_ALT_TYPE_SET
CGenFF_4.0 1 CG2R61 2 CG2R61 3 CG2R61 4 CG2R61 5 CG2R61 6 NG2R60 7 HGR61 8 HGR61 9 HGR61 10 HGR62 11 HGR62
@<TRIPOS>MOLECULE
pyridine
 11 11 0 0 0
****
USER_CHARGES
INVALID_CHARGES
Pose:  16 Cluster:  16 Fr_nu: 394965 TotEn:   -10.82
@<TRIPOS>ATOM
      1 C1        -67.5067   -2.1631  -28.4720 C.ar   1 LIG      -0.11300
      2 C2        -67.6589   -0.8362  -28.8584 C.ar   1 LIG      -0.11700
      3 C3        -68.4565   -3.1051  -28.8511 C.ar   1 LIG      -0.11700
      4 C4        -68.7697   -0.5050  -29.6174 C.ar   1 LIG       0.17700
      5 C5        -69.5318   -2.6723  -29.6103 C.ar   1 LIG       0.17700
      6 N1        -69.7135   -1.3920  -30.0046 N.ar   1 LIG      -0.60000
      7 H1        -66.6498   -2.4624  -27.8759 H      1 LIG       0.11500
      8 H2        -66.9309   -0.0850  -28.5746 H      1 LIG       0.11500
      9 H3        -68.3586   -4.1449  -28.5609 H      1 LIG       0.11500
     10 H4        -68.9341    0.5166  -29.9436 H      1 LIG       0.12400
     11 H5        -70.3009   -3.3671  -29.9313 H      1 LIG       0.12400
@<TRIPOS>BOND
      1       1       2 ar
      2       1       3 ar
      3       2       4 ar
      4       3       5 ar
      5       4       6 ar
      6       5       6 ar
      7       1       7 1
      8       2       8 1
      9       3       9 1
     10       4      10 1
     11       5      11 1
@<TRIPOS>ALT_TYPE
CGenFF_4.0_ALT_TYPE_SET
CGenFF_4.0 1 CG2R61 2 CG2R61 3 CG2R61 4 CG2R61 5 CG2R61 6 NG2R60 7 HGR61 8 HGR61 9 HGR61 10 HGR62 11 HGR62
@<TRIPOS>MOLECULE
pyridine
 11 11 0 0 0
****
USER_CHARGES
INVALID_CHARGES
Pose:  17 Cluster:  17 Fr_nu: 497556 TotEn:   -10.77
@<TRIPOS>ATOM
      1 C1        -80.7786  -21.3901  -32.5352 C.ar   1 LIG      -0.11300
      2 C2        -81.8051  -21.8657  -33.3434 C.ar   1 LIG      -0.11700
      3 C3        -80.5184  -22.0066  -31.3164 C.ar   1 LIG      -0.11700
      4 C4        -82.5364  -22.9521  -32.8909 C.ar   1 LIG       0.17700
      5 C5        -81.3074  -23.0865  -30.9545 C.ar   1 LIG       0.17700
      6 N1        -82.3133  -23.5770  -31.7131 N.ar   1 LIG      -0.60000
      7 H1        -80.1830  -20.5400  -32.8542 H      1 LIG       0.11500
      8 H2        -82.0256  -21.4011  -34.2974 H      1 LIG       0.11500
      9 H3        -79.7236  -21.6524  -30.6698 H      1 LIG       0.11500
     10 H4        -83.3477  -23.3605  -33.4843 H      1 LIG       0.12400
     11 H5        -81.1461  -23.6021  -30.0135 H      1 LIG       0.12400
@<TRIPOS>BOND
      1       1       2 ar
      2       1       3 ar
      3       2       4 ar
      4       3       5 ar
      5       4       6 ar
      6       5       6 ar
      7       1       7 1
      8       2       8 1
      9       3       9 1
     10       4      10 1
     11       5      11 1
@<TRIPOS>ALT_TYPE
CGenFF_4.0_ALT_TYPE_SET
CGenFF_4.0 1 CG2R61 2 CG2R61 3 CG2R61 4 CG2R61 5 CG2R61 6 NG2R60 7 HGR61 8 HGR61 9 HGR61 10 HGR62 11 HGR62
@<TRIPOS>MOLECULE
pyridine
 11 11 0 0 0
****
USER_CHARGES
INVALID_CHARGES
Pose:  18 Cluster:  18 Fr_nu: 217593 TotEn:   -10.76
@<TRIPOS>ATOM
      1 C1        -64.0441   -0.1909  -26.2007 C.ar   1 LIG      -0.11300
      2 C2        -63.4749    1.0261  -25.8430 C.ar   1 LIG      -0.11700
      3 C3        -63.4061   -1.3779  -25.8583 C.ar   1 LIG      -0.11700
      4 C4        -62.2759    1.0023  -25.1490 C.ar   1 LIG       0.17700
      5 C5        -62.2101   -1.2942  -25.1639 C.ar   1 LIG       0.17700
      6 N1        -61.6264   -0.1305  -24.7990 N.ar   1 LIG      -0.60000
      7 H1        -64.9829   -0.2143  -26.7460 H      1 LIG       0.11500
      8 H2        -63.9546    1.9636  -26.0990 H      1 LIG       0.11500
      9 H3        -63.8312   -2.3382  -26.1273 H      1 LIG       0.11500
     10 H4        -61.7912    1.9249  -24.8474 H      1 LIG       0.12400
     11 H5        -61.6719   -2.1906  -24.8736 H      1 LIG       0.12400
@<TRIPOS>BOND
      1       1       2 ar
      2       1       3 ar
      3       2       4 ar
      4       3       5 ar
      5       4       6 ar
      6       5       6 ar
      7       1       7 1
      8       2       8 1
      9       3       9 1
     10       4      10 1
     11       5      11 1
@<TRIPOS>ALT_TYPE
CGenFF_4.0_ALT_TYPE_SET
CGenFF_4.0 1 CG2R61 2 CG2R61 3 CG2R61 4 CG2R61 5 CG2R61 6 NG2R60 7 HGR61 8 HGR61 9 HGR61 10 HGR62 11 HGR62
@<TRIPOS>MOLECULE
pyridine
 11 11 0 0 0
****
USER_CHARGES
INVALID_CHARGES
Pose:  19 Cluster:  19 Fr_nu: 1299234 TotEn:   -10.70
@<TRIPOS>ATOM
      1 C1        -57.6935    1.4479  -41.0477 C.ar   1 LIG      -0.11300
      2 C2        -58.1624    2.2230  -39.9930 C.ar   1 LIG      -0.11700
      3 C3        -56.3259    1.3553  -41.2809 C.ar   1 LIG      -0.11700
      4 C4        -57.2300    2.8807  -39.2069 C.ar   1 LIG       0.17700
      5 C5        -55.4758    2.0520  -40.4373 C.ar   1 LIG       0.17700
      6 N1        -55.8940    2.8150  -39.4026 N.ar   1 LIG      -0.60000
      7 H1        -58.3926    0.9174  -41.6873 H      1 LIG       0.11500
      8 H2        -59.2240    2.3094  -39.7923 H      1 LIG       0.11500
      9 H3        -55.9378    0.7574  -42.0976 H      1 LIG       0.11500
     10 H4        -57.5451    3.4980  -38.3722 H      1 LIG       0.12400
     11 H5        -54.4003    2.0139  -40.5767 H      1 LIG       0.12400
@<TRIPOS>BOND
      1       1       2 ar
      2       1       3 ar
      3       2       4 ar
      4       3       5 ar
      5       4       6 ar
      6       5       6 ar
      7       1       7 1
      8       2       8 1
      9       3       9 1
     10       4      10 1
     11       5      11 1
@<TRIPOS>ALT_TYPE
CGenFF_4.0_ALT_TYPE_SET
CGenFF_4.0 1 CG2R61 2 CG2R61 3 CG2R61 4 CG2R61 5 CG2R61 6 NG2R60 7 HGR61 8 HGR61 9 HGR61 10 HGR62 11 HGR62
@<TRIPOS>MOLECULE
pyridine
 11 11 0 0 0
****
USER_CHARGES
INVALID_CHARGES
Pose:  20 Cluster:  20 Fr_nu: 575892 TotEn:   -10.59
@<TRIPOS>ATOM
      1 C1        -75.1099   -8.1348  -55.0646 C.ar   1 LIG      -0.11300
      2 C2        -75.4570   -8.6033  -56.3269 C.ar   1 LIG      -0.11700
      3 C3        -74.7569   -9.0368  -54.0672 C.ar   1 LIG      -0.11700
      4 C4        -75.4355   -9.9723  -56.5390 C.ar   1 LIG       0.17700
      5 C5        -74.7670  -10.3865  -54.3804 C.ar   1 LIG       0.17700
      6 N1        -75.0983  -10.8793  -55.5950 N.ar   1 LIG      -0.60000
      7 H1        -75.1152   -7.0686  -54.8584 H      1 LIG       0.11500
      8 H2        -75.7352   -7.9186  -57.1196 H      1 LIG       0.11500
      9 H3        -74.4833   -8.6943  -53.0757 H      1 LIG       0.11500
     10 H4        -75.6982  -10.3879  -57.5062 H      1 LIG       0.12400
     11 H5        -74.5004  -11.1314  -53.6378 H      1 LIG       0.12400
@<TRIPOS>BOND
      1       1       2 ar
      2       1       3 ar
      3       2       4 ar
      4       3       5 ar
      5       4       6 ar
      6       5       6 ar
      7       1       7 1
      8       2       8 1
      9       3       9 1
     10       4      10 1
     11       5      11 1
@<TRIPOS>ALT_TYPE
CGenFF_4.0_ALT_TYPE_SET
CGenFF_4.0 1 CG2R61 2 CG2R61 3 CG2R61 4 CG2R61 5 CG2R61 6 NG2R60 7 HGR61 8 HGR61 9 HGR61 10 HGR62 11 HGR62
@<TRIPOS>MOLECULE
pyridine
 11 11 0 0 0
****
USER_CHARGES
INVALID_CHARGES
Pose:  21 Cluster:  21 Fr_nu: 1929324 TotEn:   -10.56
@<TRIPOS>ATOM
      1 C1        -50.7149  -12.3171  -45.1217 C.ar   1 LIG      -0.11300
      2 C2        -51.9190  -11.9085  -44.5593 C.ar   1 LIG      -0.11700
      3 C3        -49.5140  -11.9053  -44.5548 C.ar   1 LIG      -0.11700
      4 C4        -51.8685  -11.0946  -43.4391 C.ar   1 LIG       0.17700
      5 C5        -49.5711  -11.0913  -43.4350 C.ar   1 LIG       0.17700
      6 N1        -50.7215  -10.6739  -42.8605 N.ar   1 LIG      -0.60000
      7 H1        -50.7124  -12.9549  -46.0006 H      1 LIG       0.11500
      8 H2        -52.8671  -12.2175  -44.9840 H      1 LIG       0.11500
      9 H3        -48.5634  -12.2111  -44.9766 H      1 LIG       0.11500
     10 H4        -52.7801  -10.7485  -42.9634 H      1 LIG       0.12400
     11 H5        -48.6629  -10.7416  -42.9551 H      1 LIG       0.12400
@<TRIPOS>BOND
      1       1       2 ar
      2       1       3 ar
      3       2       4 ar
      4       3       5 ar
      5       4       6 ar
      6       5       6 ar
      7       1       7 1
      8       2       8 1
      9       3       9 1
     10       4      10 1
     11       5      11 1
@<TRIPOS>ALT_TYPE
CGenFF_4.0_ALT_TYPE_SET
CGenFF_4.0 1 CG2R61 2 CG2R61 3 CG2R61 4 CG2R61 5 CG2R61 6 NG2R60 7 HGR61 8 HGR61 9 HGR61 10 HGR62 11 HGR62
@<TRIPOS>MOLECULE
pyridine
 11 11 0 0 0
****
USER_CHARGES
INVALID_CHARGES
Pose:  22 Cluster:  22 Fr_nu:  37032 TotEn:   -10.52
@<TRIPOS>ATOM
      1 C1        -80.5720  -20.9435  -32.3430 C.ar   1 LIG      -0.11300
      2 C2        -81.2775  -21.5859  -33.3544 C.ar   1 LIG      -0.11700
      3 C3        -81.1806  -20.7185  -31.1133 C.ar   1 LIG      -0.11700
      4 C4        -82.5787  -21.9803  -33.0878 C.ar   1 LIG       0.17700
      5 C5        -82.4862  -21.1515  -30.9471 C.ar   1 LIG       0.17700
      6 N1        -83.2035  -21.7789  -31.9061 N.ar   1 LIG      -0.60000
      7 H1        -79.5500  -20.6183  -32.5131 H      1 LIG       0.11500
      8 H2        -80.8232  -21.7722  -34.3206 H      1 LIG       0.11500
      9 H3        -80.6500  -20.2192  -30.3106 H      1 LIG       0.11500
     10 H4        -83.1713  -22.4848  -33.8438 H      1 LIG       0.12400
     11 H5        -83.0068  -20.9996  -30.0073 H      1 LIG       0.12400
@<TRIPOS>BOND
      1       1       2 ar
      2       1       3 ar
      3       2       4 ar
      4       3       5 ar
      5       4       6 ar
      6       5       6 ar
      7       1       7 1
      8       2       8 1
      9       3       9 1
     10       4      10 1
     11       5      11 1
@<TRIPOS>ALT_TYPE
CGenFF_4.0_ALT_TYPE_SET
CGenFF_4.0 1 CG2R61 2 CG2R61 3 CG2R61 4 CG2R61 5 CG2R61 6 NG2R60 7 HGR61 8 HGR61 9 HGR61 10 HGR62 11 HGR62
@<TRIPOS>MOLECULE
pyridine
 11 11 0 0 0
****
USER_CHARGES
INVALID_CHARGES
Pose:  23 Cluster:  23 Fr_nu:  95934 TotEn:   -10.39
@<TRIPOS>ATOM
      1 C1        -75.4382   -9.6180  -53.9494 C.ar   1 LIG      -0.11300
      2 C2        -76.0025  -10.2710  -55.0395 C.ar   1 LIG      -0.11700
      3 C3        -74.3117   -8.8230  -54.1290 C.ar   1 LIG      -0.11700
      4 C4        -75.4070  -10.0978  -56.2786 C.ar   1 LIG       0.17700
      5 C5        -73.7918   -8.7149  -55.4088 C.ar   1 LIG       0.17700
      6 N1        -74.3123   -9.3340  -56.4921 N.ar   1 LIG      -0.60000
      7 H1        -75.8752   -9.7290  -52.9615 H      1 LIG       0.11500
      8 H2        -76.8806  -10.8954  -54.9231 H      1 LIG       0.11500
      9 H3        -73.8547   -8.3050  -53.2935 H      1 LIG       0.11500
     10 H4        -75.8090  -10.5861  -57.1602 H      1 LIG       0.12400
     11 H5        -72.9136   -8.1077  -55.6025 H      1 LIG       0.12400
@<TRIPOS>BOND
      1       1       2 ar
      2       1       3 ar
      3       2       4 ar
      4       3       5 ar
      5       4       6 ar
      6       5       6 ar
      7       1       7 1
      8       2       8 1
      9       3       9 1
     10       4      10 1
     11       5      11 1
@<TRIPOS>ALT_TYPE
CGenFF_4.0_ALT_TYPE_SET
CGenFF_4.0 1 CG2R61 2 CG2R61 3 CG2R61 4 CG2R61 5 CG2R61 6 NG2R60 7 HGR61 8 HGR61 9 HGR61 10 HGR62 11 HGR62
@<TRIPOS>MOLECULE
pyridine
 11 11 0 0 0
****
USER_CHARGES
INVALID_CHARGES
Pose:  24 Cluster:  24 Fr_nu: 617000 TotEn:   -10.20
@<TRIPOS>ATOM
      1 C1        -56.8188    2.5043  -39.0281 C.ar   1 LIG      -0.11300
      2 C2        -55.5676    2.8860  -39.4992 C.ar   1 LIG      -0.11700
      3 C3        -57.6933    1.8229  -39.8674 C.ar   1 LIG      -0.11700
      4 C4        -55.2414    2.5652  -40.8070 C.ar   1 LIG       0.17700
      5 C5        -57.2721    1.5499  -41.1588 C.ar   1 LIG       0.17700
      6 N1        -56.0643    1.9047  -41.6520 N.ar   1 LIG      -0.60000
      7 H1        -57.1122    2.7380  -38.0091 H      1 LIG       0.11500
      8 H2        -54.8697    3.4175  -38.8627 H      1 LIG       0.11500
      9 H3        -58.6739    1.5161  -39.5218 H      1 LIG       0.11500
     10 H4        -54.2776    2.8411  -41.2219 H      1 LIG       0.12400
     11 H5        -57.9166    1.0216  -41.8537 H      1 LIG       0.12400
@<TRIPOS>BOND
      1       1       2 ar
      2       1       3 ar
      3       2       4 ar
      4       3       5 ar
      5       4       6 ar
      6       5       6 ar
      7       1       7 1
      8       2       8 1
      9       3       9 1
     10       4      10 1
     11       5      11 1
@<TRIPOS>ALT_TYPE
CGenFF_4.0_ALT_TYPE_SET
CGenFF_4.0 1 CG2R61 2 CG2R61 3 CG2R61 4 CG2R61 5 CG2R61 6 NG2R60 7 HGR61 8 HGR61 9 HGR61 10 HGR62 11 HGR62
@<TRIPOS>MOLECULE
pyridine
 11 11 0 0 0
****
USER_CHARGES
INVALID_CHARGES
Pose:  25 Cluster:  25 Fr_nu: 1744355 TotEn:   -10.16
@<TRIPOS>ATOM
      1 C1        -69.3574   -0.4410  -29.2742 C.ar   1 LIG      -0.11300
      2 C2        -69.7660   -1.7633  -29.4070 C.ar   1 LIG      -0.11700
      3 C3        -68.0627   -0.1581  -28.8536 C.ar   1 LIG      -0.11700
      4 C4        -68.8491   -2.7585  -29.1090 C.ar   1 LIG       0.17700
      5 C5        -67.2221   -1.2251  -28.5801 C.ar   1 LIG       0.17700
      6 N1        -67.5832   -2.5227  -28.6974 N.ar   1 LIG      -0.60000
      7 H1        -70.0469    0.3676  -29.4975 H      1 LIG       0.11500
      8 H2        -70.7702   -2.0073  -29.7336 H      1 LIG       0.11500
      9 H3        -67.7225    0.8651  -28.7425 H      1 LIG       0.11500
     10 H4        -69.1192   -3.8057  -29.1964 H      1 LIG       0.12400
     11 H5        -66.2026   -1.0587  -28.2480 H      1 LIG       0.12400
@<TRIPOS>BOND
      1       1       2 ar
      2       1       3 ar
      3       2       4 ar
      4       3       5 ar
      5       4       6 ar
      6       5       6 ar
      7       1       7 1
      8       2       8 1
      9       3       9 1
     10       4      10 1
     11       5      11 1
@<TRIPOS>ALT_TYPE
CGenFF_4.0_ALT_TYPE_SET
CGenFF_4.0 1 CG2R61 2 CG2R61 3 CG2R61 4 CG2R61 5 CG2R61 6 NG2R60 7 HGR61 8 HGR61 9 HGR61 10 HGR62 11 HGR62
@<TRIPOS>MOLECULE
pyridine
 11 11 0 0 0
****
USER_CHARGES
INVALID_CHARGES
Pose:  26 Cluster:  26 Fr_nu: 472138 TotEn:   -10.13
@<TRIPOS>ATOM
      1 C1        -65.1063    0.1810  -27.8860 C.ar   1 LIG      -0.11300
      2 C2        -64.7728    1.3270  -27.1729 C.ar   1 LIG      -0.11700
      3 C3        -64.6078   -1.0524  -27.4818 C.ar   1 LIG      -0.11700
      4 C4        -63.9437    1.1872  -26.0716 C.ar   1 LIG       0.17700
      5 C5        -63.7859   -1.0857  -26.3668 C.ar   1 LIG       0.17700
      6 N1        -63.4398    0.0062  -25.6487 N.ar   1 LIG      -0.60000
      7 H1        -65.7531    0.2490  -28.7557 H      1 LIG       0.11500
      8 H2        -65.1500    2.2988  -27.4695 H      1 LIG       0.11500
      9 H3        -64.8541   -1.9589  -28.0229 H      1 LIG       0.11500
     10 H4        -63.6540    2.0509  -25.4823 H      1 LIG       0.12400
     11 H5        -63.3702   -2.0225  -26.0105 H      1 LIG       0.12400
@<TRIPOS>BOND
      1       1       2 ar
      2       1       3 ar
      3       2       4 ar
      4       3       5 ar
      5       4       6 ar
      6       5       6 ar
      7       1       7 1
      8       2       8 1
      9       3       9 1
     10       4      10 1
     11       5      11 1
@<TRIPOS>ALT_TYPE
CGenFF_4.0_ALT_TYPE_SET
CGenFF_4.0 1 CG2R61 2 CG2R61 3 CG2R61 4 CG2R61 5 CG2R61 6 NG2R60 7 HGR61 8 HGR61 9 HGR61 10 HGR62 11 HGR62
@<TRIPOS>MOLECULE
pyridine
 11 11 0 0 0
****
USER_CHARGES
INVALID_CHARGES
Pose:  27 Cluster:  27 Fr_nu: 1721915 TotEn:   -10.12
@<TRIPOS>ATOM
      1 C1        -58.9317   -2.5607  -18.8324 C.ar   1 LIG      -0.11300
[truncated: 4,287,892 more chars]
