# Supplementary material for: The pocketome of G-protein-coupled receptors reveals previously untargeted allosteric sites
Source: Nat Commun. 2022 May 10;13:2567. doi: 10.1038/s41467-022-29609-6 (PMC9091257; doi:10.1038/s41467-022-29609-6)
Supplement: Supplementary file 4 — Supplementary Data 1 [file 41467_2022_29609_MOESM4_ESM.zip › docking_files/4ami/rec.mol2]

@<TRIPOS>MOLECULE
4ami_align.pdb
4576 4631 282 0 0
PROTEIN
NO_CHARGES


@<TRIPOS>ATOM
      1 N         -91.2630  -36.1200  -45.6720 N.4       1 ALA   -0.2700
      2 CA        -90.8450  -34.7350  -45.8240 C.3       1 ALA    0.0900
      3 CAY       -91.2260  -38.3830  -44.8630 C.3       1 ALA    0.0900
      4 C         -90.9070  -33.9280  -44.5350 C.2       1 ALA    0.0900
      5 O         -90.0200  -33.1420  -44.2100 O.2       1 ALA    0.5100
      6 CB        -91.7160  -34.0610  -46.9030 C.3       1 ALA   -0.5100
      7 CY        -90.7020  -37.0000  -44.8260 C.2       1 ALA   -0.4700
      8 OY        -89.8190  -36.6770  -44.0430 O.2       1 ALA    0.3100
      9 HN        -92.0230  -36.3920  -46.2560 H         1 ALA    0.0700
     10 HA        -89.8040  -34.7220  -46.1110 H         1 ALA    0.0900
     11 HB1       -92.7850  -34.0910  -46.6060 H         1 ALA   -0.2700
     12 HB2       -91.6020  -34.5960  -47.8710 H         1 ALA    0.0900
     13 HB3       -91.4120  -32.9990  -47.0250 H         1 ALA    0.0900
     14 HY1       -90.6980  -38.9990  -44.1040 H         1 ALA    0.0900
     15 HY2       -91.0530  -38.8230  -45.8680 H         1 ALA    0.5100
     16 HY3       -92.3120  -38.3790  -44.6310 H         1 ALA   -0.5100
     17 N         -91.9660  -34.1400  -43.7410 N.am      2 GLU   -0.4700
     18 CA        -92.1730  -33.4380  -42.4720 C.3       2 GLU    0.3100
     19 C         -91.1730  -33.8740  -41.3960 C.2       2 GLU    0.0700
     20 O         -90.7950  -33.0750  -40.5350 O.2       2 GLU    0.0900
     21 CB        -93.6190  -33.6080  -41.9760 C.3       2 GLU   -0.1800
     22 CG        -94.1110  -35.0500  -41.8910 C.3       2 GLU    0.0900
     23 CD        -95.5960  -35.1550  -41.5820 C.2       2 GLU    0.0900
     24 OE1       -96.0640  -34.4990  -40.6240 O.co2     2 GLU   -0.2800
     25 OE2       -96.2960  -35.9080  -42.2920 O.co2     2 GLU    0.0900
     26 HN        -92.6730  -34.8000  -43.9840 H         2 GLU    0.0900
     27 HA        -91.9530  -32.3930  -42.6300 H         2 GLU    0.6200
     28 HB1       -94.2890  -33.0530  -42.6670 H         2 GLU   -0.7600
     29 HB2       -93.6930  -33.1570  -40.9640 H         2 GLU   -0.7600
     30 HG1       -93.5480  -35.5760  -41.0920 H         2 GLU    0.5100
     31 HG2       -93.9190  -35.5530  -42.8640 H         2 GLU   -0.5100
     32 N         -90.7520  -35.1400  -41.4590 N.am      3 LEU   -0.4700
     33 CA        -89.7220  -35.6840  -40.5700 C.3       3 LEU    0.3100
     34 C         -88.3300  -35.2030  -40.9760 C.2       3 LEU    0.0700
     35 O         -87.4790  -34.9710  -40.1170 O.2       3 LEU    0.0900
     36 CB        -89.7530  -37.2200  -40.5560 C.3       3 LEU   -0.1800
     37 CG        -90.9400  -37.9780  -39.9450 C.3       3 LEU    0.0900
     38 CD1       -90.8750  -39.4420  -40.3600 C.3       3 LEU    0.0900
     39 CD2       -90.9850  -37.8510  -38.4270 C.3       3 LEU   -0.0900
     40 HN        -91.1260  -35.7810  -42.1240 H         3 LEU    0.0900
     41 HA        -89.9030  -35.2990  -39.5770 H         3 LEU   -0.2700
     42 HB1       -88.8490  -37.5500  -40.0050 H         3 LEU    0.0900
     43 HB2       -89.6760  -37.5480  -41.6120 H         3 LEU    0.0900
     44 HG        -91.8910  -37.5300  -40.3010 H         3 LEU    0.0900
     45 HD11      -89.9280  -39.8990  -40.0030 H         3 LEU   -0.2700
     46 HD12      -90.9120  -39.5240  -41.4670 H         3 LEU    0.0900
     47 HD13      -91.7280  -39.9990  -39.9150 H         3 LEU    0.0900
     48 HD21      -91.0790  -36.7830  -38.1360 H         3 LEU    0.0900
     49 HD22      -90.0490  -38.2580  -37.9860 H         3 LEU    0.5100
     50 HD23      -91.8600  -38.4070  -38.0270 H         3 LEU   -0.5100
     51 N         -88.1090  -35.0640  -42.2880 N.am      4 LEU   -0.4700
     52 CA        -86.8720  -34.4970  -42.8380 C.3       4 LEU    0.3100
     53 C         -86.6770  -33.0450  -42.4010 C.2       4 LEU    0.0700
     54 O         -85.5510  -32.5980  -42.1700 O.2       4 LEU    0.0900
     55 CB        -86.8770  -34.5730  -44.3690 C.3       4 LEU   -0.1800
     56 CG        -86.6020  -35.9130  -45.0540 C.3       4 LEU    0.0900
     57 CD1       -87.2330  -35.9280  -46.4380 C.3       4 LEU    0.0900
     58 CD2       -85.1080  -36.1960  -45.1420 C.3       4 LEU   -0.0900
     59 HN        -88.7870  -35.3460  -42.9620 H         4 LEU    0.0900
     60 HA        -86.0390  -35.0580  -42.4380 H         4 LEU   -0.2700
     61 HB1       -86.1100  -33.8580  -44.7320 H         4 LEU    0.0900
     62 HB2       -87.8770  -34.2330  -44.7070 H         4 LEU    0.0900
     63 HG        -87.0300  -36.7360  -44.4420 H         4 LEU    0.0900
     64 HD11      -86.9470  -35.0130  -46.9990 H         4 LEU   -0.2700
     65 HD12      -88.3400  -35.9570  -46.3490 H         4 LEU    0.0900
     66 HD13      -86.8790  -36.8170  -47.0040 H         4 LEU    0.0900
     67 HD21      -84.6650  -36.2290  -44.1240 H         4 LEU    0.0900
     68 HD22      -84.6050  -35.3930  -45.7210 H         4 LEU    0.5100
     69 HD23      -84.9380  -37.1760  -45.6360 H         4 LEU   -0.5100
     70 N         -87.7900  -32.3180  -42.2970 N.am      5 SER   -0.4700
     71 CA        -87.8020  -30.9400  -41.8250 C.3       5 SER    0.3100
     72 C         -87.5820  -30.8610  -40.3150 C.2       5 SER    0.0700
     73 O         -86.8580  -29.9900  -39.8330 O.2       5 SER    0.0900
     74 CB        -89.1260  -30.2710  -42.2060 C.3       5 SER    0.0500
     75 OG        -89.2240  -28.9700  -41.6570 O.3       5 SER    0.0900
     76 HN        -88.6800  -32.6940  -42.5420 H         5 SER    0.0900
     77 HA        -86.9710  -30.4210  -42.2790 H         5 SER   -0.6600
     78 HB1       -89.9720  -30.8800  -41.8220 H         5 SER    0.4300
     79 HB2       -89.1970  -30.1940  -43.3120 H         5 SER    0.5100
     80 HG1       -89.0100  -29.0580  -40.7260 H         5 SER   -0.5100
     81 N         -88.2050  -31.7770  -39.5750 N.am      6 GLN   -0.4700
     82 CA        -88.1020  -31.8140  -38.1160 C.3       6 GLN    0.3100
     83 C         -86.7170  -32.2710  -37.6490 C.2       6 GLN    0.0700
     84 O         -86.2610  -31.8890  -36.5680 O.2       6 GLN    0.0900
     85 CB        -89.1940  -32.7210  -37.5360 C.3       6 GLN   -0.1800
     86 CG        -89.5580  -32.4320  -36.0850 C.3       6 GLN    0.0900
     87 CD        -90.9010  -33.0220  -35.6820 C.2       6 GLN    0.0900
     88 NE2       -91.8420  -33.0650  -36.4980 N.am      6 GLN   -0.1800
     89 OE1       -91.0100  -33.4640  -34.4490 O.2       6 GLN    0.0900
     90 HN        -88.7750  -32.4840  -39.9870 H         6 GLN    0.0900
     91 HA        -88.2110  -30.8060  -37.7450 H         6 GLN    0.5500
     92 HB1       -88.8450  -33.7720  -37.6040 H         6 GLN   -0.5500
     93 HB2       -90.1080  -32.6040  -38.1540 H         6 GLN   -0.6200
     94 HG1       -89.5990  -31.3310  -35.9370 H         6 GLN    0.3200
     95 HG2       -88.7740  -32.8600  -35.4260 H         6 GLN    0.3000
     96 HE21      -92.7220  -33.4530  -36.2260 H         6 GLN    0.5100
     97 HE22      -91.7170  -32.7090  -37.4240 H         6 GLN   -0.5100
     98 N         -86.0590  -33.0910  -38.4690 N.am      7 GLN   -0.4700
     99 CA        -84.6840  -33.5200  -38.2180 C.3       7 GLN    0.3100
    100 C         -83.7030  -32.3970  -38.5260 C.2       7 GLN    0.0700
    101 O         -82.7750  -32.1370  -37.7550 O.2       7 GLN    0.0900
    102 CB        -84.3400  -34.7580  -39.0540 C.3       7 GLN   -0.1800
    103 CG        -82.8470  -35.0380  -39.1740 C.3       7 GLN    0.0900
    104 CD        -82.5460  -36.3680  -39.8360 C.2       7 GLN    0.0900
    105 NE2       -81.3220  -36.8570  -39.6390 N.am      7 GLN   -0.1800
    106 OE1       -83.3910  -36.9490  -40.5170 O.2       7 GLN    0.0900
    107 HN        -86.4790  -33.4530  -39.2980 H         7 GLN    0.0900
    108 HA        -84.5900  -33.7400  -37.1650 H         7 GLN    0.5500
    109 HB1       -84.7530  -34.6170  -40.0750 H         7 GLN   -0.5500
    110 HB2       -84.8270  -35.6400  -38.5890 H         7 GLN   -0.6200
    111 HG1       -82.3990  -35.0430  -38.1570 H         7 GLN    0.3200
    112 HG2       -82.3770  -34.2330  -39.7760 H         7 GLN    0.3000
    113 HE21      -81.0620  -37.7310  -40.0500 H         7 GLN    0.5100
    114 HE22      -80.6650  -36.3500  -39.0820 H         7 GLN   -0.5100
    115 N         -83.9150  -31.7370  -39.6660 N.am      8 TRP   -0.4700
    116 CA        -83.0580  -30.6510  -40.1180 C.3       8 TRP    0.3100
    117 C         -83.0600  -29.4630  -39.1540 C.2       8 TRP    0.0700
    118 O         -82.0100  -28.8900  -38.8760 O.2       8 TRP    0.0900
    119 CB        -83.4720  -30.2100  -41.5200 C.3       8 TRP   -0.1800
    120 CG        -82.3930  -29.4950  -42.2580 C.ar      8 TRP    0.0900
    121 CD1       -81.4000  -30.0580  -43.0120 C.ar      8 TRP    0.0900
    122 CD2       -82.1940  -28.0810  -42.3210 C.ar      8 TRP   -0.0300
    123 CE2       -81.0580  -27.8560  -43.1320 C.ar      8 TRP   -0.1500
    124 CE3       -82.8630  -26.9810  -41.7700 C.ar      8 TRP    0.2200
    125 NE1       -80.5940  -29.0790  -43.5410 N.ar      8 TRP   -0.5100
    126 CZ2       -80.5760  -26.5760  -43.4050 C.ar      8 TRP    0.3700
    127 CZ3       -82.3860  -25.7110  -42.0420 C.ar      8 TRP    0.2400
    128 CH2       -81.2530  -25.5180  -42.8520 C.ar      8 TRP    0.1100
    129 HN        -84.6790  -31.9610  -40.2660 H         8 TRP   -0.2500
    130 HA        -82.0360  -31.0050  -40.1190 H         8 TRP    0.1700
    131 HB1       -84.3470  -29.5310  -41.4370 H         8 TRP   -0.2000
    132 HB2       -83.7600  -31.1070  -42.1070 H         8 TRP    0.1400
    133 HD1       -81.2680  -31.1190  -43.1690 H         8 TRP   -0.2700
    134 HE1       -79.8180  -29.2300  -44.1140 H         8 TRP    0.1600
    135 HE3       -83.7340  -27.1030  -41.1430 H         8 TRP   -0.1400
    136 HZ2       -79.7070  -26.4040  -44.0230 H         8 TRP    0.1400
    137 HZ3       -82.8930  -24.8550  -41.6240 H         8 TRP    0.5100
    138 HH2       -80.9080  -24.5120  -43.0440 H         8 TRP   -0.5100
    139 N         -84.2370  -29.1100  -38.6350 N.am      9 GLU   -0.4700
    140 CA        -84.3750  -28.0190  -37.6700 C.3       9 GLU    0.3100
    141 C         -83.6260  -28.2940  -36.3690 C.2       9 GLU    0.0700
    142 O         -82.7410  -27.5270  -35.9880 O.2       9 GLU    0.0900
    143 CB        -85.8510  -27.7190  -37.3830 C.3       9 GLU   -0.1800
    144 CG        -86.5270  -26.8560  -38.4430 C.3       9 GLU    0.0900
    145 CD        -88.0460  -26.9020  -38.3810 C.2       9 GLU    0.0900
    146 OE1       -88.6060  -27.6010  -37.5040 O.co2     9 GLU   -0.2800
    147 OE2       -88.6860  -26.2350  -39.2220 O.co2     9 GLU    0.0900
    148 HN        -85.0820  -29.5780  -38.8840 H         9 GLU    0.0900
    149 HA        -83.8900  -27.1470  -38.0830 H         9 GLU    0.6200
    150 HB1       -85.9210  -27.1930  -36.4070 H         9 GLU   -0.7600
    151 HB2       -86.3990  -28.6810  -37.3130 H         9 GLU   -0.7600
    152 HG1       -86.2090  -27.2080  -39.4480 H         9 GLU    0.5100
    153 HG2       -86.2040  -25.8020  -38.3060 H         9 GLU   -0.5100
    154 N         -83.9720  -29.3950  -35.7020 N.am     10 ALA   -0.4700
    155 CA        -83.3640  -29.7620  -34.4210 C.3      10 ALA    0.3100
    156 C         -81.8660  -30.0510  -34.5340 C.2      10 ALA    0.0700
    157 O         -81.1060  -29.7800  -33.6030 O.2      10 ALA    0.0900
    158 CB        -84.0930  -30.9510  -33.8090 C.3      10 ALA   -0.2700
    159 HN        -84.6640  -30.0220  -36.0470 H        10 ALA    0.0900
    160 HA        -83.4220  -28.9070  -33.7640 H        10 ALA    0.0900
    161 HB1       -84.0380  -31.8260  -34.4920 H        10 ALA    0.0900
    162 HB2       -85.1610  -30.6960  -33.6440 H        10 ALA    0.5100
    163 HB3       -83.6210  -31.2270  -32.8420 H        10 ALA   -0.5100
    164 N         -81.4540  -30.6030  -35.6770 N.am     11 GLY   -0.4700
    165 CA        -80.0430  -30.8660  -35.9580 C.3      11 GLY    0.3100
    166 C         -79.2440  -29.5830  -36.0780 C.2      11 GLY   -0.0200
    167 O         -78.3070  -29.3500  -35.3090 O.2      11 GLY    0.0900
    168 HN        -82.0940  -30.8610  -36.3960 H        11 GLY    0.0900
    169 HA1       -79.9810  -31.4140  -36.8860 H        11 GLY    0.5100
    170 HA2       -79.6440  -31.4600  -35.1490 H        11 GLY   -0.5100
    171 N         -79.6340  -28.7440  -37.0390 N.am     12 MET   -0.4700
    172 CA        -79.0100  -27.4390  -37.2560 C.3      12 MET    0.3100
    173 C         -79.0050  -26.5710  -36.0080 C.2      12 MET    0.0700
    174 O         -77.9760  -25.9900  -35.6650 O.2      12 MET    0.0900
    175 CB        -79.6890  -26.6920  -38.4050 C.3      12 MET   -0.1800
    176 CG        -79.2940  -27.2070  -39.7750 C.3      12 MET    0.0900
    177 SD        -77.5570  -26.8940  -40.1310 S.3      12 MET    0.0900
    178 CE        -77.6700  -25.2540  -40.8410 C.3      12 MET   -0.1400
    179 HN        -80.3800  -28.9730  -37.6600 H        12 MET    0.0900
    180 HA        -77.9660  -27.6030  -37.4820 H        12 MET    0.0900
    181 HB1       -79.4180  -25.6170  -38.3390 H        12 MET   -0.0900
    182 HB2       -80.7900  -26.7920  -38.2920 H        12 MET   -0.2200
    183 HG1       -79.9280  -26.7100  -40.5400 H        12 MET    0.0900
    184 HG2       -79.4920  -28.2990  -39.8160 H        12 MET    0.0900
    185 HE1       -78.1060  -24.5310  -40.1190 H        12 MET    0.0900
    186 HE2       -78.3170  -25.2700  -41.7440 H        12 MET    0.5100
    187 HE3       -76.6600  -24.8880  -41.1240 H        12 MET   -0.5100
    188 N         -80.1480  -26.4980  -35.3250 N.am     13 SER   -0.4700
    189 CA        -80.2800  -25.7220  -34.0920 C.3      13 SER    0.3100
    190 C         -79.1630  -25.9990  -33.0800 C.2      13 SER    0.0700
    191 O         -78.6570  -25.0760  -32.4370 O.2      13 SER    0.0900
    192 CB        -81.6440  -25.9720  -33.4430 C.3      13 SER    0.0500
    193 OG        -82.6910  -25.4900  -34.2630 O.3      13 SER    0.0900
    194 HN        -80.9710  -26.9720  -35.6290 H        13 SER    0.0900
    195 HA        -80.1680  -24.6770  -34.3390 H        13 SER   -0.6600
    196 HB1       -81.6910  -25.4490  -32.4640 H        13 SER    0.4300
    197 HB2       -81.7890  -27.0620  -33.2870 H        13 SER    0.5100
    198 HG1       -82.8280  -26.1590  -34.9380 H        13 SER   -0.5100
    199 N         -78.7790  -27.2710  -32.9470 N.am     14 LEU   -0.4700
    200 CA        -77.7230  -27.6600  -32.0200 C.3      14 LEU    0.3100
    201 C         -76.3460  -27.2590  -32.5250 C.2      14 LEU    0.0700
    202 O         -75.5480  -26.7090  -31.7610 O.2      14 LEU    0.0900
    203 CB        -77.7860  -29.1590  -31.6930 C.3      14 LEU   -0.1800
    204 CG        -78.9230  -29.5930  -30.7540 C.3      14 LEU    0.0900
    205 CD1       -79.0550  -31.1070  -30.7320 C.3      14 LEU    0.0900
    206 CD2       -78.7520  -29.0480  -29.3390 C.3      14 LEU   -0.0900
    207 HN        -79.1940  -28.0080  -33.4750 H        14 LEU    0.0900
    208 HA        -77.8450  -27.0780  -31.1190 H        14 LEU   -0.2700
    209 HB1       -76.8230  -29.4480  -31.2210 H        14 LEU    0.0900
    210 HB2       -77.8990  -29.7140  -32.6480 H        14 LEU    0.0900
    211 HG        -79.8790  -29.1450  -31.1030 H        14 LEU    0.0900
    212 HD11      -78.1080  -31.5680  -30.3760 H        14 LEU   -0.2700
    213 HD12      -79.2690  -31.4830  -31.7560 H        14 LEU    0.0900
    214 HD13      -79.8750  -31.4060  -30.0450 H        14 LEU    0.0900
    215 HD21      -78.7350  -27.9370  -29.3570 H        14 LEU    0.0900
    216 HD22      -77.7940  -29.4110  -28.9080 H        14 LEU    0.5100
    217 HD23      -79.5980  -29.3800  -28.7010 H        14 LEU   -0.5100
    218 N         -76.0700  -27.5140  -33.8080 N.am     15 LEU   -0.4700
    219 CA        -74.8210  -27.0620  -34.4270 C.3      15 LEU    0.3100
    220 C         -74.6270  -25.5500  -34.2480 C.2      15 LEU    0.0700
    221 O         -73.5420  -25.0940  -33.8850 O.2      15 LEU    0.0900
    222 CB        -74.7680  -27.4480  -35.9110 C.3      15 LEU   -0.1800
    223 CG        -73.5310  -27.0520  -36.7290 C.3      15 LEU    0.0900
    224 CD1       -72.2540  -27.6410  -36.1430 C.3      15 LEU    0.0900
    225 CD2       -73.6870  -27.4620  -38.1890 C.3      15 LEU   -0.0900
    226 HN        -76.6970  -28.0180  -34.3970 H        15 LEU    0.0900
    227 HA        -74.0020  -27.5190  -33.8930 H        15 LEU   -0.2700
    228 HB1       -75.6490  -26.9860  -36.4020 H        15 LEU    0.0900
    229 HB2       -74.8590  -28.5530  -35.9670 H        15 LEU    0.0900
    230 HG        -73.4460  -25.9450  -36.7430 H        15 LEU    0.0900
    231 HD11      -72.3150  -28.7500  -36.1310 H        15 LEU   -0.2700
    232 HD12      -72.1150  -27.2820  -35.1010 H        15 LEU    0.0900
    233 HD13      -71.3810  -27.3410  -36.7620 H        15 LEU    0.0900
    234 HD21      -74.5750  -26.9620  -38.6330 H        15 LEU    0.0900
    235 HD22      -73.8260  -28.5620  -38.2600 H        15 LEU    0.5100
    236 HD23      -72.7860  -27.1600  -38.7650 H        15 LEU   -0.5100
    237 N         -75.6980  -24.7880  -34.4830 N.am     16 MET   -0.4700
    238 CA        -75.7070  -23.3410  -34.2800 C.3      16 MET    0.3100
    239 C         -75.4890  -22.9600  -32.8220 C.2      16 MET    0.0700
    240 O         -74.7280  -22.0370  -32.5300 O.2      16 MET    0.0900
    241 CB        -77.0170  -22.7280  -34.7840 C.3      16 MET   -0.1800
    242 CG        -77.2070  -22.8120  -36.2890 C.3      16 MET    0.0900
    243 SD        -75.9100  -21.9610  -37.2100 S.3      16 MET    0.0900
    244 CE        -76.3360  -22.4080  -38.8930 C.3      16 MET   -0.1400
    245 HN        -76.5520  -25.1800  -34.8130 H        16 MET    0.0900
    246 HA        -74.8690  -22.9240  -34.8170 H        16 MET    0.0900
    247 HB1       -77.0400  -21.6580  -34.4870 H        16 MET   -0.0900
    248 HB2       -77.8630  -23.2560  -34.2940 H        16 MET   -0.2200
    249 HG1       -78.1920  -22.3670  -36.5450 H        16 MET    0.0900
    250 HG2       -77.2230  -23.8830  -36.5820 H        16 MET    0.0900
    251 HE1       -77.3560  -22.0550  -39.1580 H        16 MET    0.0900
    252 HE2       -76.3130  -23.5120  -39.0150 H        16 MET    0.5100
    253 HE3       -75.6180  -21.9490  -39.6050 H        16 MET   -0.5100
    254 N         -76.1530  -23.6710  -31.9100 N.am     17 ALA   -0.4700
    255 CA        -75.9940  -23.4310  -30.4780 C.3      17 ALA    0.3100
    256 C         -74.5700  -23.7260  -30.0170 C.2      17 ALA    0.0700
    257 O         -74.0420  -23.0410  -29.1430 O.2      17 ALA    0.0900
    258 CB        -76.9960  -24.2480  -29.6800 C.3      17 ALA   -0.2700
    259 HN        -76.7870  -24.3980  -32.1650 H        17 ALA    0.0900
    260 HA        -76.1430  -22.3770  -30.2970 H        17 ALA    0.0900
    261 HB1       -76.8460  -25.3320  -29.8750 H        17 ALA    0.0900
    262 HB2       -78.0310  -23.9740  -29.9780 H        17 ALA    0.5100
    263 HB3       -76.8570  -24.0600  -28.5940 H        17 ALA   -0.5100
    264 N         -73.9470  -24.7440  -30.6170 N.am     18 LEU   -0.4700
    265 CA        -72.5530  -25.0610  -30.3370 C.3      18 LEU    0.3100
    266 C         -71.6450  -23.9250  -30.8010 C.2      18 LEU    0.0700
    267 O         -70.7570  -23.4920  -30.0580 O.2      18 LEU    0.0900
    268 CB        -72.1480  -26.3920  -30.9910 C.3      18 LEU   -0.1800
    269 CG        -70.6870  -26.8620  -30.8740 C.3      18 LEU    0.0900
    270 CD1       -70.2310  -26.9990  -29.4230 C.3      18 LEU    0.0900
    271 CD2       -70.4830  -28.1680  -31.6300 C.3      18 LEU   -0.0900
    272 HN        -74.4070  -25.3290  -31.2810 H        18 LEU    0.0900
    273 HA        -72.4340  -25.1210  -29.2650 H        18 LEU   -0.2700
    274 HB1       -72.3800  -26.3090  -32.0720 H        18 LEU    0.0900
    275 HB2       -72.7840  -27.1830  -30.5430 H        18 LEU    0.0900
    276 HG        -70.0320  -26.1260  -31.3870 H        18 LEU    0.0900
    277 HD11      -70.8650  -27.7410  -28.8920 H        18 LEU   -0.2700
    278 HD12      -70.3200  -26.0210  -28.9040 H        18 LEU    0.0900
    279 HD13      -69.1750  -27.3460  -29.3890 H        18 LEU    0.0900
    280 HD21      -70.7260  -28.0280  -32.7060 H        18 LEU    0.0900
    281 HD22      -71.1500  -28.9530  -31.2150 H        18 LEU    0.5100
    282 HD23      -69.4240  -28.4930  -31.5450 H        18 LEU   -0.5100
    283 N         -71.8820  -23.4420  -32.0240 N.am     19 VAL   -0.4700
    284 CA        -71.1340  -22.3150  -32.5890 C.3      19 VAL    0.3100
    285 C         -71.2600  -21.0730  -31.6980 C.2      19 VAL    0.0700
    286 O         -70.2520  -20.4790  -31.3150 O.2      19 VAL    0.0900
    287 CB        -71.5640  -22.0120  -34.0470 C.3      19 VAL   -0.0900
    288 CG1       -71.0220  -20.6690  -34.5150 C.3      19 VAL    0.0900
    289 CG2       -71.0940  -23.1170  -34.9790 C.3      19 VAL   -0.2700
    290 HN        -72.5840  -23.8330  -32.6130 H        19 VAL    0.0900
    291 HA        -70.0850  -22.5670  -32.5570 H        19 VAL    0.0900
    292 HB        -72.6730  -21.9990  -34.1040 H        19 VAL    0.0900
    293 HG11      -69.9320  -20.6010  -34.3050 H        19 VAL   -0.2700
    294 HG12      -71.5380  -19.8440  -33.9780 H        19 VAL    0.0900
    295 HG13      -71.1790  -20.5580  -35.6090 H        19 VAL    0.0900
    296 HG21      -71.5350  -24.0890  -34.6720 H        19 VAL    0.0900
    297 HG22      -69.9870  -23.2020  -34.9370 H        19 VAL    0.5100
    298 HG23      -71.4130  -22.8940  -36.0200 H        19 VAL   -0.5100
    299 N         -72.4950  -20.7080  -31.3480 N.am     20 VAL   -0.4700
    300 CA        -72.7590  -19.5770  -30.4570 C.3      20 VAL    0.3100
    301 C         -72.0050  -19.7220  -29.1320 C.2      20 VAL    0.0700
    302 O         -71.3790  -18.7670  -28.6680 O.2      20 VAL    0.0900
    303 CB        -74.2740  -19.3780  -30.2120 C.3      20 VAL   -0.0900
    304 CG1       -74.5280  -18.3860  -29.0840 C.3      20 VAL    0.0900
    305 CG2       -74.9600  -18.9040  -31.4810 C.3      20 VAL   -0.2700
    306 HN        -73.2990  -21.1920  -31.6800 H        20 VAL    0.0900
    307 HA        -72.3390  -18.6930  -30.9140 H        20 VAL    0.0900
    308 HB        -74.7310  -20.3550  -29.9480 H        20 VAL    0.0900
    309 HG11      -73.9370  -17.4600  -29.2490 H        20 VAL   -0.2700
    310 HG12      -74.2240  -18.8320  -28.1130 H        20 VAL    0.0900
    311 HG13      -75.6060  -18.1190  -29.0510 H        20 VAL    0.0900
    312 HG21      -74.8260  -19.6530  -32.2900 H        20 VAL    0.0900
    313 HG22      -74.5160  -17.9400  -31.8140 H        20 VAL    0.5100
    314 HG23      -76.0470  -18.7710  -31.2960 H        20 VAL   -0.5100
    315 N         -72.0500  -20.9170  -28.5400 N.am     21 LEU   -0.4700
    316 CA        -71.3620  -21.1810  -27.2750 C.3      21 LEU    0.3100
    317 C         -69.8440  -21.0810  -27.3920 C.2      21 LEU    0.0700
    318 O         -69.1930  -20.5080  -26.5170 O.2      21 LEU    0.0900
    319 CB        -71.7750  -22.5370  -26.6830 C.3      21 LEU   -0.1800
    320 CG        -72.8570  -22.5470  -25.5940 C.3      21 LEU    0.0900
    321 CD1       -74.2200  -22.0790  -26.0960 C.3      21 LEU    0.0900
    322 CD2       -72.9640  -23.9380  -24.9910 C.3      21 LEU   -0.0900
    323 HN        -72.5540  -21.6820  -28.9320 H        21 LEU    0.0900
    324 HA        -71.6120  -20.3850  -26.5890 H        21 LEU   -0.2700
    325 HB1       -70.8640  -23.0030  -26.2510 H        21 LEU    0.0900
    326 HB2       -72.1410  -23.1670  -27.5200 H        21 LEU    0.0900
    327 HG        -72.5340  -21.8790  -24.7680 H        21 LEU    0.0900
    328 HD11      -74.6550  -22.8360  -26.7830 H        21 LEU   -0.2700
    329 HD12      -74.1110  -21.1210  -26.6470 H        21 LEU    0.0900
    330 HD13      -74.9120  -21.9410  -25.2370 H        21 LEU    0.0900
    331 HD21      -71.9930  -24.2350  -24.5400 H        21 LEU    0.0900
    332 HD22      -73.2290  -24.6730  -25.7800 H        21 LEU    0.5100
    333 HD23      -73.7420  -23.9470  -24.1970 H        21 LEU   -0.5100
    334 N         -69.2840  -21.6230  -28.4750 N.am     22 LEU   -0.4700
    335 CA        -67.8430  -21.5600  -28.7050 C.3      22 LEU    0.3100
    336 C         -67.3390  -20.1160  -28.8390 C.2      22 LEU    0.0700
    337 O         -66.3080  -19.7620  -28.2610 O.2      22 LEU    0.0900
    338 CB        -67.4460  -22.4040  -29.9250 C.3      22 LEU   -0.1800
    339 CG        -65.9540  -22.4930  -30.2780 C.3      22 LEU    0.0900
    340 CD1       -65.1270  -23.0190  -29.1130 C.3      22 LEU    0.0900
    341 CD2       -65.7310  -23.3460  -31.5210 C.3      22 LEU   -0.0900
    342 HN        -69.8200  -22.0920  -29.1720 H        22 LEU    0.0900
    343 HA        -67.3480  -21.9270  -27.8200 H        22 LEU   -0.2700
    344 HB1       -67.9720  -21.9840  -30.8070 H        22 LEU    0.0900
    345 HB2       -67.8080  -23.4380  -29.7470 H        22 LEU    0.0900
    346 HG        -65.5870  -21.4820  -30.5560 H        22 LEU    0.0900
    347 HD11      -65.4730  -24.0360  -28.8280 H        22 LEU   -0.2700
    348 HD12      -65.2400  -22.3480  -28.2340 H        22 LEU    0.0900
    349 HD13      -64.0560  -23.0770  -29.4040 H        22 LEU    0.0900
    350 HD21      -66.2690  -22.9050  -32.3880 H        22 LEU    0.0900
    351 HD22      -66.1180  -24.3730  -31.3490 H        22 LEU    0.5100
    352 HD23      -64.6480  -23.3890  -31.7610 H        22 LEU   -0.5100
    353 N         -68.0730  -19.2890  -29.5880 N.am     23 ILE   -0.4700
    354 CA        -67.7430  -17.8700  -29.7510 C.3      23 ILE    0.3100
    355 C         -67.8650  -17.1130  -28.4220 C.2      23 ILE    0.0700
    356 O         -66.9190  -16.4450  -28.0000 O.2      23 ILE    0.0900
    357 CB        -68.6130  -17.1820  -30.8370 C.3      23 ILE   -0.0900
    358 CG1       -68.3880  -17.8210  -32.2130 C.3      23 ILE    0.0900
    359 CG2       -68.3020  -15.6940  -30.9170 C.3      23 ILE   -0.2700
    360 CD        -69.3590  -17.3610  -33.2860 C.3      23 ILE    0.0900
    361 HN        -68.8860  -19.6030  -30.0730 H        23 ILE    0.0900
    362 HA        -66.7000  -17.8060  -30.0210 H        23 ILE    0.0900
    363 HB        -69.6870  -17.3200  -30.5890 H        23 ILE   -0.1800
    364 HG11      -68.4810  -18.9220  -32.1060 H        23 ILE    0.0900
    365 HG12      -67.3570  -17.5770  -32.5470 H        23 ILE    0.0900
    366 HG21      -67.2310  -15.5410  -31.1740 H        23 ILE   -0.2700
    367 HG22      -68.5030  -15.2120  -29.9350 H        23 ILE    0.0900
    368 HG23      -68.9260  -15.2180  -31.7020 H        23 ILE    0.0900
    369 HD1       -69.2780  -16.2630  -33.4290 H        23 ILE    0.0900
    370 HD2       -70.4000  -17.6030  -32.9830 H        23 ILE    0.5100
    371 HD3       -69.1240  -17.8630  -34.2490 H        23 ILE   -0.5100
    372 N         -69.0200  -17.2260  -27.7650 N.am     24 VAL   -0.4700
    373 CA        -69.2800  -16.4890  -26.5250 C.3      24 VAL    0.3100
    374 C         -68.3510  -16.9230  -25.3850 C.2      24 VAL    0.0700
    375 O         -67.7570  -16.0770  -24.7160 O.2      24 VAL    0.0900
    376 CB        -70.7650  -16.5630  -26.0980 C.3      24 VAL   -0.0900
    377 CG1       -70.9940  -15.8390  -24.7780 C.3      24 VAL    0.0900
    378 CG2       -71.6550  -15.9610  -27.1750 C.3      24 VAL   -0.2700
    379 HN        -69.7560  -17.8160  -28.0860 H        24 VAL    0.0900
    380 HA        -68.9970  -15.4610  -26.6900 H        24 VAL    0.0900
    381 HB        -71.0610  -17.6280  -25.9880 H        24 VAL    0.0900
    382 HG11      -70.5470  -14.8220  -24.8170 H        24 VAL   -0.2700
    383 HG12      -70.5160  -16.4040  -23.9490 H        24 VAL    0.0900
    384 HG13      -72.0830  -15.7400  -24.5840 H        24 VAL    0.0900
    385 HG21      -71.4010  -16.3940  -28.1660 H        24 VAL    0.0900
    386 HG22      -71.5030  -14.8610  -27.2190 H        24 VAL    0.5100
    387 HG23      -72.7210  -16.1840  -26.9540 H        24 VAL   -0.5100
    388 N         -68.2150  -18.2350  -25.1770 N.am     25 ALA   -0.4700
    389 CA        -67.3300  -18.7520  -24.1340 C.3      25 ALA    0.3100
    390 C         -65.8780  -18.3410  -24.3740 C.2      25 ALA    0.0700
    391 O         -65.2470  -17.7490  -23.4950 O.2      25 ALA    0.0900
    392 CB        -67.4500  -20.2660  -24.0180 C.3      25 ALA   -0.2700
    393 HN        -68.7050  -18.9140  -25.7170 H        25 ALA    0.0900
    394 HA        -67.6040  -18.2820  -23.2010 H        25 ALA    0.0900
    395 HB1       -67.1740  -20.7460  -24.9810 H        25 ALA    0.0900
    396 HB2       -68.4960  -20.5450  -23.7700 H        25 ALA    0.5100
    397 HB3       -66.7660  -20.6410  -23.2260 H        25 ALA   -0.5100
    398 N         -65.3720  -18.6280  -25.5760 N.am     26 GLY   -0.4700
    399 CA        -63.9940  -18.3140  -25.9550 C.3      26 GLY    0.3100
    400 C         -63.6000  -16.8630  -25.7490 C.2      26 GLY   -0.0200
    401 O         -62.5530  -16.5710  -25.1700 O.2      26 GLY    0.0900
    402 HN        -65.9190  -19.0750  -26.2780 H        26 GLY    0.0900
    403 HA1       -63.8830  -18.5560  -27.0010 H        26 GLY    0.5100
    404 HA2       -63.3450  -18.9350  -25.3570 H        26 GLY   -0.5100
    405 N         -64.4430  -15.9460  -26.2140 N.am     27 ASN   -0.4700
    406 CA        -64.1330  -14.5220  -26.1600 C.3      27 ASN    0.3100
    407 C         -64.3420  -13.8830  -24.7890 C.2      27 ASN    0.0700
    408 O         -63.6180  -12.9530  -24.4230 O.2      27 ASN    0.0900
    409 CB        -64.8860  -13.7580  -27.2580 C.3      27 ASN   -0.1800
    410 CG        -64.2130  -13.8830  -28.6170 C.2      27 ASN    0.0900
    411 ND2       -64.7840  -14.7180  -29.4860 N.am     27 ASN    0.0900
    412 OD1       -63.1960  -13.2350  -28.8830 O.2      27 ASN    0.5500
    413 HN        -65.3220  -16.1890  -26.6180 H        27 ASN   -0.5500
    414 HA        -63.0660  -14.4070  -26.2890 H        27 ASN   -0.6200
    415 HB1       -64.9330  -12.6830  -26.9850 H        27 ASN    0.3200
    416 HB2       -65.9180  -14.1600  -27.3370 H        27 ASN    0.3000
    417 HD21      -64.3860  -14.8420  -30.3950 H        27 ASN    0.5100
    418 HD22      -65.6100  -15.2200  -29.2280 H        27 ASN   -0.5100
    419 N         -65.3220  -14.3840  -24.0320 N.am     28 VAL   -0.4700
    420 CA        -65.5330  -13.9440  -22.6470 C.3      28 VAL    0.3100
    421 C         -64.3150  -14.3200  -21.7980 C.2      28 VAL    0.0700
    422 O         -63.8960  -13.5550  -20.9280 O.2      28 VAL    0.0900
    423 CB        -66.8450  -14.5060  -22.0400 C.3      28 VAL   -0.0900
    424 CG1       -66.8350  -14.4290  -20.5180 C.3      28 VAL    0.0900
    425 CG2       -68.0490  -13.7510  -22.5810 C.3      28 VAL   -0.2700
    426 HN        -65.9530  -15.0760  -24.3730 H        28 VAL    0.0900
    427 HA        -65.5610  -12.8650  -22.6480 H        28 VAL    0.0900
    428 HB        -66.9640  -15.5660  -22.3490 H        28 VAL    0.0900
    429 HG11      -66.5480  -13.4080  -20.1890 H        28 VAL   -0.2700
    430 HG12      -66.0990  -15.1530  -20.1080 H        28 VAL    0.0900
    431 HG13      -67.8460  -14.6580  -20.1210 H        28 VAL    0.0900
    432 HG21      -68.0980  -13.8520  -23.6860 H        28 VAL    0.0900
    433 HG22      -67.9640  -12.6720  -22.3280 H        28 VAL    0.5100
    434 HG23      -68.9820  -14.1650  -22.1440 H        28 VAL   -0.5100
    435 N         -63.7410  -15.4910  -22.0750 N.am     29 LEU   -0.4700
    436 CA        -62.4970  -15.9050  -21.4380 C.3      29 LEU    0.3100
    437 C         -61.3490  -14.9430  -21.7500 C.2      29 LEU    0.0700
    438 O         -60.6190  -14.5480  -20.8400 O.2      29 LEU    0.0900
    439 CB        -62.1200  -17.3410  -21.8340 C.3      29 LEU   -0.1800
    440 CG        -62.8940  -18.5100  -21.2020 C.3      29 LEU    0.0900
    441 CD1       -62.4320  -19.8290  -21.8070 C.3      29 LEU    0.0900
    442 CD2       -62.7660  -18.5390  -19.6820 C.3      29 LEU   -0.0900
    443 HN        -64.1350  -16.1330  -22.7260 H        29 LEU    0.0900
    444 HA        -62.6320  -15.8370  -20.3690 H        29 LEU   -0.2700
    445 HB1       -61.0490  -17.4800  -21.5780 H        29 LEU    0.0900
    446 HB2       -62.2440  -17.4210  -22.9330 H        29 LEU    0.0900
    447 HG        -63.9800  -18.3770  -21.3880 H        29 LEU    0.0900
    448 HD11      -61.3460  -19.9750  -21.6210 H        29 LEU   -0.2700
    449 HD12      -62.6060  -19.8230  -22.9040 H        29 LEU    0.0900
    450 HD13      -62.9880  -20.6720  -21.3440 H        29 LEU    0.0900
    451 HD21      -63.1640  -17.5970  -19.2470 H        29 LEU    0.0900
    452 HD22      -61.6970  -18.6370  -19.3950 H        29 LEU    0.5100
    453 HD23      -63.3440  -19.3930  -19.2690 H        29 LEU   -0.5100
    454 N         -61.2100  -14.5600  -23.0240 N.am     30 VAL   -0.4700
    455 CA        -60.1590  -13.6280  -23.4680 C.3      30 VAL    0.3100
    456 C         -60.2960  -12.2490  -22.8100 C.2      30 VAL    0.0700
    457 O         -59.3020  -11.6640  -22.3670 O.2      30 VAL    0.0900
    458 CB        -60.1110  -13.4940  -25.0110 C.3      30 VAL   -0.0900
    459 CG1       -59.1080  -12.4310  -25.4440 C.3      30 VAL    0.0900
    460 CG2       -59.7470  -14.8230  -25.6540 C.3      30 VAL   -0.2700
    461 HN        -61.8200  -14.8930  -23.7380 H        30 VAL    0.0900
    462 HA        -59.2150  -14.0000  -23.1010 H        30 VAL    0.0900
    463 HB        -61.1200  -13.2170  -25.3850 H        30 VAL    0.0900
    464 HG11      -58.1320  -12.5990  -24.9400 H        30 VAL   -0.2700
    465 HG12      -59.4820  -11.4220  -25.1650 H        30 VAL    0.0900
    466 HG13      -58.9520  -12.4830  -26.5420 H        30 VAL    0.0900
    467 HG21      -60.3930  -15.6330  -25.2490 H        30 VAL    0.0900
    468 HG22      -58.6870  -15.0730  -25.4340 H        30 VAL    0.5100
    469 HG23      -59.8970  -14.7660  -26.7530 H        30 VAL   -0.5100
    470 N         -61.5270  -11.7410  -22.7330 N.am     31 ILE   -0.4700
    471 CA        -61.7960  -10.4660  -22.0680 C.3      31 ILE    0.3100
    472 C         -61.5200  -10.5600  -20.5650 C.2      31 ILE    0.0700
    473 O         -60.9810   -9.6250  -19.9660 O.2      31 ILE    0.0900
    474 CB        -63.2340   -9.9590  -22.3380 C.3      31 ILE   -0.0900
    475 CG1       -63.4180   -9.6460  -23.8280 C.3      31 ILE    0.0900
    476 CG2       -63.5460   -8.7160  -21.5090 C.3      31 ILE   -0.2700
    477 CD        -64.8480   -9.3920  -24.2500 C.3      31 ILE    0.0900
    478 HN        -62.3160  -12.2080  -23.1260 H        31 ILE    0.0900
    479 HA        -61.0770   -9.7480  -22.4320 H        31 ILE    0.0900
    480 HB        -63.9590  -10.7600  -22.0820 H        31 ILE   -0.1800
    481 HG11      -63.0290  -10.5050  -24.4150 H        31 ILE    0.0900
    482 HG12      -62.8170   -8.7450  -24.0710 H        31 ILE    0.0900
    483 HG21      -62.7340   -7.9660  -21.6250 H        31 ILE   -0.2700
    484 HG22      -63.6260   -8.9890  -20.4340 H        31 ILE    0.0900
    485 HG23      -64.4990   -8.2610  -21.8510 H        31 ILE    0.0900
    486 HD1       -65.2030   -8.4250  -23.8340 H        31 ILE    0.0900
    487 HD2       -65.5040  -10.2030  -23.8690 H        31 ILE    0.5100
    488 HD3       -64.9140   -9.3460  -25.3580 H        31 ILE   -0.5100
    489 N         -61.8760  -11.6940  -19.9600 N.am     32 ALA   -0.4700
    490 CA        -61.6640  -11.9090  -18.5290 C.3      32 ALA    0.3100
    491 C         -60.1920  -12.1310  -18.1870 C.2      32 ALA    0.0700
    492 O         -59.6880  -11.5730  -17.2050 O.2      32 ALA    0.0900
    493 CB        -62.5180  -13.0630  -18.0240 C.3      32 ALA   -0.2700
    494 HN        -62.3050  -12.4450  -20.4560 H        32 ALA    0.0900
    495 HA        -61.9240  -10.9970  -18.0120 H        32 ALA    0.0900
    496 HB1       -62.2540  -13.9980  -18.5640 H        32 ALA    0.0900
    497 HB2       -63.5930  -12.8440  -18.2000 H        32 ALA    0.5100
    498 HB3       -62.3400  -13.2190  -16.9380 H        32 ALA   -0.5100
    499 N         -59.5070  -12.9380  -19.0020 N.am     33 ALA   -0.4700
    500 CA        -58.0750  -13.1880  -18.8490 C.3      33 ALA    0.3100
    501 C         -57.2780  -11.8860  -18.8040 C.2      33 ALA    0.0700
    502 O         -56.5410  -11.6410  -17.8500 O.2      33 ALA    0.0900
    503 CB        -57.5660  -14.0870  -19.9670 C.3      33 ALA   -0.2700
    504 HN        -59.9480  -13.4110  -19.7600 H        33 ALA    0.0900
    505 HA        -57.9170  -13.6560  -17.8890 H        33 ALA    0.0900
    506 HB1       -57.7380  -13.6050  -20.9530 H        33 ALA    0.0900
    507 HB2       -58.1060  -15.0580  -19.9480 H        33 ALA    0.5100
    508 HB3       -56.4760  -14.2640  -19.8450 H        33 ALA   -0.5100
    509 N         -57.4490  -11.0500  -19.8280 N.am     34 ILE   -0.4700
    510 CA        -56.7980   -9.7380  -19.9020 C.3      34 ILE    0.3100
    511 C         -57.2400   -8.8370  -18.7450 C.2      34 ILE    0.0700
    512 O         -56.4110   -8.1770  -18.1190 O.2      34 ILE    0.0900
    513 CB        -57.0610   -9.0440  -21.2650 C.3      34 ILE   -0.0900
    514 CG1       -56.4360   -9.8540  -22.4100 C.3      34 ILE    0.0900
    515 CG2       -56.5220   -7.6150  -21.2690 C.3      34 ILE   -0.2700
    516 CD        -56.9940   -9.5330  -23.7830 C.3      34 ILE    0.0900
    517 HN        -58.0350  -11.2820  -20.6010 H        34 ILE    0.0900
    518 HA        -55.7390   -9.8880  -19.7610 H        34 ILE    0.0900
    519 HB        -58.1550   -9.0210  -21.4580 H        34 ILE   -0.1800
    520 HG11      -56.6050  -10.9320  -22.2080 H        34 ILE    0.0900
    521 HG12      -55.3430   -9.6560  -22.4220 H        34 ILE    0.0900
    522 HG21      -55.4700   -7.6030  -20.9100 H        34 ILE   -0.2700
    523 HG22      -57.1330   -6.9780  -20.5960 H        34 ILE    0.0900
    524 HG23      -56.5500   -7.2030  -22.3010 H        34 ILE    0.0900
    525 HD1       -56.8240   -8.4610  -24.0240 H        34 ILE    0.0900
    526 HD2       -58.0870   -9.7320  -23.8030 H        34 ILE    0.5100
    527 HD3       -56.4870  -10.1540  -24.5520 H        34 ILE   -0.5100
    528 N         -58.5430   -8.8390  -18.4540 N.am     35 GLY   -0.4700
    529 CA        -59.1300   -7.9650  -17.4420 C.3      35 GLY    0.3100
    530 C         -58.7380   -8.2580  -16.0060 C.2      35 GLY   -0.0200
    531 O         -58.9100   -7.4080  -15.1320 O.2      35 GLY    0.0900
    532 HN        -59.1810   -9.4460  -18.9210 H        35 GLY    0.0900
    533 HA1       -60.2020   -8.0580  -17.5250 H        35 GLY    0.5100
    534 HA2       -58.8230   -6.9560  -17.6770 H        35 GLY   -0.5100
    535 N         -58.2060   -9.4590  -15.7590 N.am     36 SER   -0.4700
    536 CA        -57.8450   -9.8860  -14.4030 C.3      36 SER    0.3100
    537 C         -56.4080  -10.4070  -14.2580 C.2      36 SER    0.0700
    538 O         -56.0420  -10.9440  -13.2140 O.2      36 SER    0.0900
    539 CB        -58.8370  -10.9390  -13.8970 C.3      36 SER    0.0500
    540 OG        -58.5990  -12.1950  -14.5100 O.3      36 SER    0.0900
    541 HN        -58.0300  -10.1190  -16.4860 H        36 SER    0.0900
    542 HA        -57.8590   -9.0170  -13.7620 H        36 SER   -0.6600
    543 HB1       -59.8730  -10.6180  -14.1340 H        36 SER    0.4300
    544 HB2       -58.7280  -11.0530  -12.7970 H        36 SER    0.5100
    545 HG1       -59.0070  -12.1480  -15.3770 H        36 SER   -0.5100
    546 N         -55.6000  -10.2590  -15.3040 N.am     37 THR   -0.4700
    547 CA        -54.1890  -10.6260  -15.2380 C.3      37 THR    0.3100
    548 C         -53.3360   -9.4300  -15.6520 C.2      37 THR    0.0700
    549 O         -53.3290   -9.0270  -16.8200 O.2      37 THR    0.0900
    550 CB        -53.8790  -11.8660  -16.1050 C.3      37 THR    0.1400
    551 CG2       -52.4150  -12.2850  -15.9700 C.3      37 THR    0.0900
    552 OG1       -54.7210  -12.9530  -15.7060 O.3      37 THR   -0.6600
    553 HN        -55.9200   -9.8940  -16.1740 H        37 THR    0.4300
    554 HA        -53.9490  -10.8280  -14.2050 H        37 THR   -0.2700
    555 HB        -54.0680  -11.6350  -17.1760 H        37 THR    0.0900
    556 HG1       -55.5710  -12.7980  -16.1230 H        37 THR    0.0900
    557 HG21      -52.1370  -12.3590  -14.8970 H        37 THR    0.0900
    558 HG22      -51.7590  -11.5300  -16.4550 H        37 THR    0.5100
    559 HG23      -52.2600  -13.2770  -16.4460 H        37 THR   -0.5100
    560 N         -52.6190   -8.8620  -14.6800 N.am     38 GLN   -0.4700
    561 CA        -51.8080   -7.6630  -14.8990 C.3      38 GLN    0.3100
    562 C         -50.5340   -7.9100  -15.7100 C.2      38 GLN    0.0700
    563 O         -49.8970   -6.9630  -16.1730 O.2      38 GLN    0.0900
    564 CB        -51.5010   -6.9670  -13.5650 C.3      38 GLN   -0.1800
    565 CG        -52.6020   -6.0080  -13.1350 C.3      38 GLN    0.0900
    566 CD        -52.7460   -5.8520  -11.6310 C.2      38 GLN    0.0900
    567 NE2       -52.0360   -6.5150  -10.8520 N.am     38 GLN   -0.1800
    568 OE1       -53.6530   -4.9980  -11.2100 O.2      38 GLN    0.0900
    569 HN        -52.6020   -9.2340  -13.7560 H        38 GLN    0.0900
    570 HA        -52.3590   -7.0000  -15.5490 H        38 GLN    0.5500
    571 HB1       -50.5530   -6.3980  -13.6690 H        38 GLN   -0.5500
    572 HB2       -51.3730   -7.7400  -12.7790 H        38 GLN   -0.6200
    573 HG1       -53.5700   -6.3770  -13.5370 H        38 GLN    0.3200
    574 HG2       -52.3880   -5.0070  -13.5660 H        38 GLN    0.3000
    575 HE21      -52.1400   -6.4040   -9.8630 H        38 GLN    0.5100
    576 HE22      -51.3630   -7.1590  -11.2150 H        38 GLN   -0.5100
    577 N         -50.1730   -9.1820  -15.8830 N.am     39 ARG   -0.4700
    578 CA        -49.1230   -9.5750  -16.8210 C.3      39 ARG    0.3100
    579 C         -49.6210   -9.4210  -18.2650 C.2      39 ARG    0.0700
    580 O         -48.8440   -9.1110  -19.1750 O.2      39 ARG    0.0900
    581 CB        -48.6530  -11.0160  -16.5290 C.3      39 ARG   -0.1800
    582 CG        -47.9080  -11.7350  -17.6540 C.3      39 ARG    0.0900
    583 CD        -46.5360  -11.1400  -17.9430 C.3      39 ARG    0.0900
    584 NE        -45.5060  -11.6260  -17.0220 N.pl3    39 ARG   -0.1800
    585 CZ        -44.2100  -11.3360  -17.1250 C.cat    39 ARG    0.0900
    586 NH1       -43.7660  -10.5580  -18.1050 N.pl3    39 ARG    0.0900
    587 NH2       -43.3500  -11.8260  -16.2400 N.pl3    39 ARG    0.2000
    588 HN        -50.6060   -9.9250  -15.3780 H        39 ARG    0.0900
    589 HA        -48.3010   -8.8830  -16.7150 H        39 ARG    0.0900
    590 HB1       -49.5490  -11.6190  -16.2760 H        39 ARG   -0.7000
    591 HB2       -47.9810  -10.9800  -15.6460 H        39 ARG    0.4400
    592 HG1       -48.5210  -11.6800  -18.5780 H        39 ARG    0.6400
    593 HG2       -47.7800  -12.8020  -17.3690 H        39 ARG   -0.8000
    594 HD1       -46.5820  -10.0350  -17.8400 H        39 ARG    0.4600
    595 HD2       -46.2210  -11.4160  -18.9720 H        39 ARG    0.4600
    596 HE        -45.7940  -12.2150  -16.2670 H        39 ARG   -0.8000
    597 HH11      -44.4070  -10.1830  -18.7750 H        39 ARG    0.4600
    598 HH12      -42.7900  -10.3450  -18.1720 H        39 ARG    0.4600
    599 HH21      -43.6770  -12.4130  -15.4990 H        39 ARG    0.5100
    600 HH22      -42.3770  -11.6090  -16.3160 H        39 ARG   -0.5100
    601 N         -50.9240   -9.6210  -18.4600 N.am     40 LEU   -0.4700
    602 CA        -51.5480   -9.5210  -19.7770 C.3      40 LEU    0.3100
    603 C         -52.0600   -8.1180  -20.1020 C.2      40 LEU    0.0700
    604 O         -52.4660   -7.8490  -21.2340 O.2      40 LEU    0.0900
    605 CB        -52.6980  -10.5300  -19.9070 C.3      40 LEU   -0.1800
    606 CG        -52.3580  -12.0210  -20.0180 C.3      40 LEU    0.0900
    607 CD1       -53.6230  -12.8510  -19.8550 C.3      40 LEU    0.0900
    608 CD2       -51.6650  -12.3510  -21.3350 C.3      40 LEU   -0.0900
    609 HN        -51.5360   -9.8520  -17.7080 H        40 LEU    0.0900
    610 HA        -50.7920   -9.7150  -20.5230 H        40 LEU   -0.2700
    611 HB1       -53.2740  -10.2570  -20.8140 H        40 LEU    0.0900
    612 HB2       -53.3440  -10.4070  -19.0140 H        40 LEU    0.0900
    613 HG        -51.6280  -12.2970  -19.2270 H        40 LEU    0.0900
    614 HD11      -54.3580  -12.5870  -20.6450 H        40 LEU   -0.2700
    615 HD12      -54.0820  -12.6500  -18.8630 H        40 LEU    0.0900
    616 HD13      -53.3810  -13.9320  -19.9430 H        40 LEU    0.0900
    617 HD21      -50.7170  -11.7780  -21.4210 H        40 LEU    0.0900
    618 HD22      -52.3230  -12.0790  -22.1870 H        40 LEU    0.5100
    619 HD23      -51.4280  -13.4350  -21.3760 H        40 LEU   -0.5100
    620 N         -52.0310   -7.2210  -19.1200 N.am     41 GLN   -0.4700
    621 CA        -52.5520   -5.8700  -19.3080 C.3      41 GLN    0.3100
    622 C         -51.5900   -4.9370  -20.0510 C.2      41 GLN    0.0700
    623 O         -51.2120   -3.8710  -19.5490 O.2      41 GLN    0.0900
    624 CB        -52.9910   -5.2780  -17.9680 C.3      41 GLN   -0.1800
    625 CG        -54.3360   -5.8140  -17.5060 C.3      41 GLN    0.0900
    626 CD        -54.6420   -5.5070  -16.0520 C.2      41 GLN    0.0900
    627 NE2       -54.4480   -4.2510  -15.6520 N.am     41 GLN   -0.1800
    628 OE1       -55.0530   -6.3890  -15.2950 O.2      41 GLN    0.0900
    629 HN        -51.6570   -7.4290  -18.2190 H        41 GLN    0.0900
    630 HA        -53.3890   -5.9250  -19.9880 H        41 GLN    0.5500
    631 HB1       -53.0620   -4.1750  -18.0700 H        41 GLN   -0.5500
    632 HB2       -52.2260   -5.5210  -17.2000 H        41 GLN   -0.6200
    633 HG1       -54.3470   -6.9160  -17.6400 H        41 GLN    0.3200
    634 HG2       -55.1350   -5.3630  -18.1330 H        41 GLN    0.3000
    635 HE21      -54.6330   -3.9940  -14.7040 H        41 GLN    0.5100
    636 HE22      -54.1160   -3.5660  -16.3010 H        41 GLN   -0.5100
    637 N         -51.2050   -5.3490  -21.2580 N.am     42 THR   -0.4700
    638 CA        -50.3660   -4.5450  -22.1420 C.3      42 THR    0.3100
    639 C         -51.2390   -3.6110  -22.9840 C.2      42 THR    0.0700
    640 O         -52.4660   -3.7440  -22.9970 O.2      42 THR    0.0900
    641 CB        -49.5070   -5.4370  -23.0670 C.3      42 THR    0.1400
    642 CG2       -48.5540   -6.2980  -22.2530 C.3      42 THR    0.0900
    643 OG1       -50.3540   -6.2930  -23.8390 O.3      42 THR   -0.6600
    644 HN        -51.4770   -6.2380  -21.6160 H        42 THR    0.4300
    645 HA        -49.7300   -3.9290  -21.5260 H        42 THR   -0.2700
    646 HB        -48.9130   -4.8010  -23.7570 H        42 THR    0.0900
    647 HG1       -49.7970   -7.0150  -24.1380 H        42 THR    0.0900
    648 HG21      -49.1260   -6.9550  -21.5630 H        42 THR    0.0900
    649 HG22      -47.8810   -5.6510  -21.6500 H        42 THR    0.5100
    650 HG23      -47.9490   -6.9370  -22.9320 H        42 THR   -0.5100
    651 N         -50.6090   -2.6560  -23.6740 N.am     43 LEU   -0.4700
    652 CA        -51.3290   -1.7640  -24.5830 C.3      43 LEU    0.3100
    653 C         -51.8750   -2.5200  -25.7910 C.2      43 LEU    0.0700
    654 O         -53.0050   -2.2870  -26.2220 O.2      43 LEU    0.0900
    655 CB        -50.4410   -0.6000  -25.0420 C.3      43 LEU   -0.1800
    656 CG        -50.0750    0.4830  -24.0220 C.3      43 LEU    0.0900
    657 CD1       -49.3380    1.6160  -24.7190 C.3      43 LEU    0.0900
    658 CD2       -51.2960    1.0210  -23.2870 C.3      43 LEU   -0.0900
    659 HN        -49.6260   -2.5090  -23.6010 H        43 LEU    0.0900
    660 HA        -52.1950   -1.3870  -24.0610 H        43 LEU   -0.2700
    661 HB1       -50.9640   -0.0980  -25.8830 H        43 LEU    0.0900
    662 HB2       -49.4920   -1.0370  -25.4150 H        43 LEU    0.0900
    663 HG        -49.4260    0.0460  -23.2320 H        43 LEU    0.0900
    664 HD11      -50.0620    2.2850  -25.2300 H        43 LEU   -0.2700
    665 HD12      -48.6390    1.2020  -25.4760 H        43 LEU    0.0900
    666 HD13      -48.7700    2.2130  -23.9730 H        43 LEU    0.0900
    667 HD21      -51.8060    0.1990  -22.7390 H        43 LEU    0.0900
    668 HD22      -52.0120    1.4600  -24.0140 H        43 LEU    0.5100
    669 HD23      -50.9860    1.7960  -22.5540 H        43 LEU   -0.5100
    670 N         -51.0650   -3.4400  -26.3190 N.am     44 THR   -0.4700
    671 CA        -51.4560   -4.3000  -27.4340 C.3      44 THR    0.3100
    672 C         -52.7020   -5.1340  -27.1180 C.2      44 THR    0.0700
    673 O         -53.5690   -5.3120  -27.9730 O.2      44 THR    0.0900
    674 CB        -50.2910   -5.2080  -27.8660 C.3      44 THR    0.1400
    675 CG2       -50.7110   -6.1610  -28.9740 C.3      44 THR    0.0900
    676 OG1       -49.2150   -4.3950  -28.3430 O.3      44 THR   -0.6600
    677 HN        -50.1410   -3.5840  -25.9720 H        44 THR    0.4300
    678 HA        -51.7590   -3.6650  -28.2530 H        44 THR   -0.2700
    679 HB        -49.9360   -5.8090  -27.0020 H        44 THR    0.0900
    680 HG1       -49.6040   -3.7880  -28.9780 H        44 THR    0.0900
    681 HG21      -51.2160   -5.5990  -29.7900 H        44 THR    0.0900
    682 HG22      -51.4180   -6.9180  -28.5740 H        44 THR    0.5100
    683 HG23      -49.8170   -6.6690  -29.3960 H        44 THR   -0.5100
    684 N         -52.8020   -5.6260  -25.8830 N.am     45 ASN   -0.4700
    685 CA        -53.9640   -6.4100  -25.4680 C.3      45 ASN    0.3100
    686 C         -55.2380   -5.5920  -25.2570 C.2      45 ASN    0.0700
    687 O         -56.3290   -6.1640  -25.1630 O.2      45 ASN    0.0900
    688 CB        -53.6450   -7.2670  -24.2390 C.3      45 ASN   -0.1800
    689 CG        -52.8670   -8.5230  -24.5920 C.2      45 ASN    0.0900
    690 ND2       -52.6430   -9.3750  -23.5960 N.am     45 ASN    0.0900
    691 OD1       -52.4730   -8.7300  -25.7400 O.2      45 ASN    0.5500
    692 HN        -52.0960   -5.4840  -25.1950 H        45 ASN   -0.5500
    693 HA        -54.2520   -7.0410  -26.2960 H        45 ASN   -0.6200
    694 HB1       -54.5960   -7.5660  -23.7500 H        45 ASN    0.3200
    695 HB2       -53.0410   -6.6660  -23.5260 H        45 ASN    0.3000
    696 HD21      -52.8440   -9.1080  -22.6530 H        45 ASN    0.5100
    697 HD22      -52.2710  -10.2840  -23.7880 H        45 ASN   -0.5100
    698 N         -55.1060   -4.2640  -25.1920 N.am     46 LEU   -0.4700
    699 CA        -56.2640   -3.3710  -25.2400 C.3      46 LEU    0.3100
    700 C         -56.9410   -3.4360  -26.6040 C.2      46 LEU    0.0700
    701 O         -58.1630   -3.3610  -26.7060 O.2      46 LEU    0.0900
    702 CB        -55.8740   -1.9220  -24.9410 C.3      46 LEU   -0.1800
    703 CG        -55.7010   -1.4770  -23.4900 C.3      46 LEU    0.0900
    704 CD1       -55.1990   -0.0440  -23.4700 C.3      46 LEU    0.0900
    705 CD2       -57.0030   -1.5960  -22.7080 C.3      46 LEU   -0.0900
    706 HN        -54.2160   -3.8240  -25.1080 H        46 LEU    0.0900
    707 HA        -56.9800   -3.7200  -24.5110 H        46 LEU   -0.2700
    708 HB1       -56.6580   -1.2760  -25.3880 H        46 LEU    0.0900
    709 HB2       -54.9110   -1.7330  -25.4560 H        46 LEU    0.0900
    710 HG        -54.9700   -2.1390  -22.9800 H        46 LEU    0.0900
    711 HD11      -55.9280    0.6240  -23.9770 H        46 LEU   -0.2700
    712 HD12      -54.2270    0.0230  -24.0030 H        46 LEU    0.0900
    713 HD13      -55.0740    0.2990  -22.4200 H        46 LEU    0.0900
    714 HD21      -57.3530   -2.6500  -22.7060 H        46 LEU    0.0900
    715 HD22      -57.7870   -0.9640  -23.1790 H        46 LEU    0.5100
    716 HD23      -56.8450   -1.2720  -21.6570 H        46 LEU   -0.5100
    717 N         -56.1320   -3.5730  -27.6550 N.am     47 PHE   -0.4700
    718 CA        -56.6480   -3.7620  -29.0000 C.3      47 PHE    0.3100
    719 C         -57.2200   -5.1650  -29.1840 C.2      47 PHE    0.0700
    720 O         -58.1820   -5.3570  -29.9310 O.2      47 PHE    0.0900
    721 CB        -55.5630   -3.4660  -30.0440 C.3      47 PHE   -0.1800
    722 CG        -55.0080   -2.0720  -29.9570 C.ar     47 PHE    0.0900
    723 CD1       -55.8590   -0.9750  -29.8650 C.ar     47 PHE    0.0900
    724 CD2       -53.6320   -1.8540  -29.9670 C.ar     47 PHE    0.0000
    725 CE1       -55.3520    0.3120  -29.7810 C.ar     47 PHE   -0.1150
    726 CE2       -53.1180   -0.5690  -29.8830 C.ar     47 PHE    0.1150
    727 CZ        -53.9780    0.5160  -29.7910 C.ar     47 PHE   -0.1150
    728 HN        -55.1400   -3.5510  -27.5640 H        47 PHE    0.1150
    729 HA        -57.4870   -3.0960  -29.1320 H        47 PHE   -0.1150
    730 HB1       -55.9920   -3.5870  -31.0620 H        47 PHE    0.1150
    731 HB2       -54.7140   -4.1680  -29.9000 H        47 PHE   -0.1150
    732 HD1       -56.9290   -1.1280  -29.8610 H        47 PHE    0.1150
    733 HD2       -52.9590   -2.6950  -30.0430 H        47 PHE   -0.1150
    734 HE1       -56.0230    1.1560  -29.7080 H        47 PHE    0.1150
    735 HE2       -52.0490   -0.4120  -29.8880 H        47 PHE    0.5100
    736 HZ        -53.5810    1.5180  -29.7270 H        47 PHE   -0.5100
    737 N         -56.6360   -6.1420  -28.4920 N.am     48 ILE   -0.4700
    738 CA        -57.1420   -7.5120  -28.5100 C.3      48 ILE    0.3100
    739 C         -58.5010   -7.6020  -27.8110 C.2      48 ILE    0.0700
    740 O         -59.3660   -8.3850  -28.2200 O.2      48 ILE    0.0900
    741 CB        -56.1300   -8.5010  -27.8980 C.3      48 ILE   -0.0900
    742 CG1       -54.8140   -8.5080  -28.6970 C.3      48 ILE    0.0900
    743 CG2       -56.7160   -9.9020  -27.7960 C.3      48 ILE   -0.2700
    744 CD        -54.8960   -9.0520  -30.1110 C.3      48 ILE    0.0900
    745 HN        -55.8270   -5.9830  -27.9320 H        48 ILE    0.0900
    746 HA        -57.3430   -7.7760  -29.5390 H        48 ILE    0.0900
    747 HB        -55.8460   -8.1500  -26.8830 H        48 ILE   -0.1800
    748 HG11      -54.0770   -9.1210  -28.1380 H        48 ILE    0.0900
    749 HG12      -54.4430   -7.4630  -28.7540 H        48 ILE    0.0900
    750 HG21      -57.3150  -10.1340  -28.7030 H        48 ILE   -0.2700
    751 HG22      -57.3790   -9.9710  -26.9070 H        48 ILE    0.0900
    752 HG23      -55.8980  -10.6500  -27.7110 H        48 ILE    0.0900
    753 HD1       -55.7350   -8.5690  -30.6580 H        48 ILE    0.0900
    754 HD2       -55.0750  -10.1490  -30.0860 H        48 ILE    0.5100
    755 HD3       -53.9510   -8.8400  -30.6540 H        48 ILE   -0.5100
    756 N         -58.6930   -6.7870  -26.7710 N.am     49 THR   -0.4700
    757 CA        -59.9870   -6.6700  -26.0940 C.3      49 THR    0.3100
    758 C         -61.0570   -6.1680  -27.0570 C.2      49 THR    0.0700
    759 O         -62.1040   -6.8000  -27.2180 O.2      49 THR    0.0900
    760 CB        -59.9060   -5.7300  -24.8710 C.3      49 THR    0.1400
    761 CG2       -61.2940   -5.4840  -24.2650 C.3      49 THR    0.0900
    762 OG1       -59.0530   -6.3140  -23.8800 O.3      49 THR   -0.6600
    763 HN        -57.9590   -6.2190  -26.4060 H        49 THR    0.4300
    764 HA        -60.2870   -7.6600  -25.7820 H        49 THR   -0.2700
    765 HB        -59.4870   -4.7470  -25.1760 H        49 THR    0.0900
    766 HG1       -58.1940   -6.4180  -24.2960 H        49 THR    0.0900
    767 HG21      -61.8160   -6.4510  -24.1010 H        49 THR    0.0900
    768 HG22      -61.9050   -4.8650  -24.9560 H        49 THR    0.5100
    769 HG23      -61.1940   -4.9660  -23.2870 H        49 THR   -0.5100
    770 N         -60.7730   -5.0300  -27.6950 N.am     50 SER   -0.4700
    771 CA        -61.6300   -4.4360  -28.7200 C.3      50 SER    0.3100
    772 C         -62.0420   -5.4690  -29.7700 C.2      50 SER    0.0700
    773 O         -63.2200   -5.6040  -30.1010 O.2      50 SER    0.0900
    774 CB        -60.8980   -3.2620  -29.3880 C.3      50 SER    0.0500
    775 OG        -61.6520   -2.6940  -30.4480 O.3      50 SER    0.0900
    776 HN        -59.9410   -4.5200  -27.4930 H        50 SER    0.0900
    777 HA        -62.5390   -4.0960  -28.2480 H        50 SER   -0.6600
    778 HB1       -59.9310   -3.6200  -29.8000 H        50 SER    0.4300
    779 HB2       -60.7070   -2.4720  -28.6310 H        50 SER    0.5100
    780 HG1       -61.3980   -3.1720  -31.2400 H        50 SER   -0.5100
    781 N         -61.0580   -6.2070  -30.2720 N.am     51 LEU   -0.4700
    782 CA        -61.2720   -7.2570  -31.2480 C.3      51 LEU    0.3100
    783 C         -62.1740   -8.3720  -30.7050 C.2      51 LEU    0.0700
    784 O         -62.9950   -8.9220  -31.4400 O.2      51 LEU    0.0900
    785 CB        -59.9160   -7.8110  -31.6890 C.3      51 LEU   -0.1800
    786 CG        -59.8140   -8.6810  -32.9410 C.3      51 LEU    0.0900
    787 CD1       -60.4530   -8.0130  -34.1490 C.3      51 LEU    0.0900
    788 CD2       -58.3520   -8.9930  -33.2120 C.3      51 LEU   -0.0900
    789 HN        -60.1110   -6.0670  -29.9940 H        51 LEU    0.0900
    790 HA        -61.8060   -6.8390  -32.0890 H        51 LEU   -0.2700
    791 HB1       -59.5270   -8.4160  -30.8450 H        51 LEU    0.0900
    792 HB2       -59.2490   -6.9400  -31.8480 H        51 LEU    0.0900
    793 HG        -60.3250   -9.6490  -32.7510 H        51 LEU    0.0900
    794 HD11      -59.9480   -7.0470  -34.3620 H        51 LEU   -0.2700
    795 HD12      -61.5270   -7.8150  -33.9470 H        51 LEU    0.0900
    796 HD13      -60.3540   -8.6700  -35.0400 H        51 LEU    0.0900
    797 HD21      -57.9110   -9.5380  -32.3490 H        51 LEU    0.0900
    798 HD22      -57.7840   -8.0500  -33.3630 H        51 LEU    0.5100
    799 HD23      -58.2630   -9.6320  -34.1170 H        51 LEU   -0.5100
    800 N         -62.0240   -8.6910  -29.4160 N.am     52 ALA   -0.4700
    801 CA        -62.8340   -9.7250  -28.7630 C.3      52 ALA    0.3100
    802 C         -64.2820   -9.2830  -28.5540 C.2      52 ALA    0.0700
    803 O         -65.1960  -10.1040  -28.6340 O.2      52 ALA    0.0900
    804 CB        -62.2080  -10.1420  -27.4400 C.3      52 ALA   -0.2700
    805 HN        -61.3510   -8.2370  -28.8380 H        52 ALA    0.0900
    806 HA        -62.8970  -10.5700  -29.4310 H        52 ALA    0.0900
    807 HB1       -62.1350   -9.2670  -26.7590 H        52 ALA    0.0900
    808 HB2       -61.1860  -10.5410  -27.6140 H        52 ALA    0.5100
    809 HB3       -62.8340  -10.9190  -26.9540 H        52 ALA   -0.5100
    810 N         -64.4880   -7.9930  -28.2820 N.am     53 CYS   -0.4700
    811 CA        -65.8310   -7.4180  -28.1990 C.3      53 CYS    0.3100
    812 C         -66.5570   -7.4980  -29.5400 C.2      53 CYS    0.0700
    813 O         -67.7480   -7.8050  -29.5950 O.2      53 CYS    0.0900
    814 CB        -65.7680   -5.9620  -27.7380 C.3      53 CYS   -0.1100
    815 SG        -65.0610   -5.7470  -26.0940 S.3      53 CYS    0.0900
    816 HN        -63.7330   -7.3610  -28.1230 H        53 CYS    0.0900
    817 HA        -66.4060   -8.0070  -27.5000 H        53 CYS   -0.2300
    818 HB1       -66.8000   -5.5520  -27.7460 H        53 CYS    0.1600
    819 HB2       -65.1600   -5.3930  -28.4720 H        53 CYS    0.5100
    820 HG1       -63.8900   -6.2850  -26.4010 H        53 CYS   -0.5100
    821 N         -65.8270   -7.2190  -30.6220 N.am     54 ALA   -0.4700
    822 CA        -66.3660   -7.3230  -31.9690 C.3      54 ALA    0.3100
    823 C         -66.7920   -8.7530  -32.2540 C.2      54 ALA    0.0700
    824 O         -67.8580   -8.9790  -32.8210 O.2      54 ALA    0.0900
    825 CB        -65.3400   -6.8600  -32.9930 C.3      54 ALA   -0.2700
    826 HN        -64.8770   -6.9260  -30.5550 H        54 ALA    0.0900
    827 HA        -67.2530   -6.7110  -32.0240 H        54 ALA    0.0900
    828 HB1       -64.4260   -7.4860  -32.9270 H        54 ALA    0.0900
    829 HB2       -65.0600   -5.8020  -32.7960 H        54 ALA    0.5100
    830 HB3       -65.7600   -6.9510  -34.0160 H        54 ALA   -0.5100
    831 N         -65.9630   -9.7130  -31.8450 N.am     55 ASP   -0.4700
    832 CA        -66.2890  -11.1300  -31.9850 C.3      55 ASP    0.3100
    833 C         -67.3780  -11.5690  -31.0140 C.2      55 ASP    0.0700
    834 O         -68.1310  -12.4960  -31.3030 O.2      55 ASP    0.0900
    835 CB        -65.0400  -12.0000  -31.8110 C.3      55 ASP   -0.2800
    836 CG        -64.1230  -11.9640  -33.0270 C.2      55 ASP    0.0900
    837 OD1       -64.6050  -11.6460  -34.1330 O.co2    55 ASP    0.0900
    838 OD2       -62.9210  -12.2720  -32.8820 O.co2    55 ASP    0.6200
    839 HN        -65.0810   -9.5070  -31.4240 H        55 ASP   -0.7600
    840 HA        -66.7140  -11.2780  -32.9660 H        55 ASP   -0.7600
    841 HB1       -65.3540  -13.0510  -31.6370 H        55 ASP    0.5100
    842 HB2       -64.4700  -11.6400  -30.9290 H        55 ASP   -0.5100
    843 N         -67.4650  -10.8990  -29.8660 N.am     56 LEU   -0.4700
    844 CA        -68.5080  -11.1860  -28.8880 C.3      56 LEU    0.3100
    845 C         -69.8810  -10.7860  -29.4200 C.2      56 LEU    0.0700
    846 O         -70.8410  -11.5480  -29.2950 O.2      56 LEU    0.0900
    847 CB        -68.2150  -10.4940  -27.5460 C.3      56 LEU   -0.1800
    848 CG        -69.0880  -10.7980  -26.3180 C.3      56 LEU    0.0900
    849 CD1       -69.0470  -12.2730  -25.9410 C.3      56 LEU    0.0900
    850 CD2       -68.6610   -9.9400  -25.1390 C.3      56 LEU   -0.0900
    851 HN        -66.8260  -10.1740  -29.6250 H        56 LEU    0.0900
    852 HA        -68.5500  -12.2570  -28.7530 H        56 LEU   -0.2700
    853 HB1       -68.2830   -9.4010  -27.7260 H        56 LEU    0.0900
    854 HB2       -67.1720  -10.7520  -27.2710 H        56 LEU    0.0900
    855 HG        -70.1380  -10.5110  -26.5410 H        56 LEU    0.0900
    856 HD11      -68.0050  -12.5770  -25.7020 H        56 LEU   -0.2700
    857 HD12      -69.4100  -12.8900  -26.7900 H        56 LEU    0.0900
    858 HD13      -69.6820  -12.4530  -25.0480 H        56 LEU    0.0900
    859 HD21      -68.7660   -8.8630  -25.3920 H        56 LEU    0.0900
    860 HD22      -67.5980  -10.1430  -24.8880 H        56 LEU    0.5100
    861 HD23      -69.3020  -10.1600  -24.2580 H        56 LEU   -0.5100
    862 N         -69.9650   -9.6000  -30.0250 N.am     57 VAL   -0.4700
    863 CA        -71.2180   -9.0990  -30.5960 C.3      57 VAL    0.3100
    864 C         -71.7030  -10.0150  -31.7250 C.2      57 VAL    0.0700
    865 O         -72.9070  -10.1760  -31.9250 O.2      57 VAL    0.0900
    866 CB        -71.0940   -7.6240  -31.0640 C.3      57 VAL   -0.0900
    867 CG1       -72.3600   -7.1510  -31.7770 C.3      57 VAL    0.0900
    868 CG2       -70.7950   -6.7130  -29.8790 C.3      57 VAL   -0.2700
    869 HN        -69.1750   -9.0000  -30.1170 H        57 VAL    0.0900
    870 HA        -71.9810   -9.1820  -29.8370 H        57 VAL    0.0900
    871 HB        -70.2320   -7.5350  -31.7580 H        57 VAL    0.0900
    872 HG11      -73.2550   -7.3890  -31.1640 H        57 VAL   -0.2700
    873 HG12      -72.4550   -7.6630  -32.7580 H        57 VAL    0.0900
    874 HG13      -72.3180   -6.0520  -31.9320 H        57 VAL    0.0900
    875 HG21      -69.9440   -7.1180  -29.2910 H        57 VAL    0.0900
    876 HG22      -71.6850   -6.6480  -29.2170 H        57 VAL    0.5100
    877 HG23      -70.5250   -5.6980  -30.2420 H        57 VAL   -0.5100
    878 N         -70.7620  -10.6300  -32.4400 N.am     58 VAL   -0.4700
    879 CA        -71.0830  -11.6220  -33.4650 C.3      58 VAL    0.3100
    880 C         -71.7640  -12.8270  -32.8250 C.2      58 VAL    0.0700
    881 O         -72.7680  -13.3270  -33.3350 O.2      58 VAL    0.0900
    882 CB        -69.8280  -12.0700  -34.2570 C.3      58 VAL   -0.0900
    883 CG1       -70.1380  -13.2650  -35.1540 C.3      58 VAL    0.0900
    884 CG2       -69.2720  -10.9200  -35.0880 C.3      58 VAL   -0.2700
    885 HN        -69.7920  -10.4410  -32.3070 H        58 VAL    0.0900
    886 HA        -71.8030  -11.1770  -34.1360 H        58 VAL    0.0900
    887 HB        -69.0260  -12.3510  -33.5410 H        58 VAL    0.0900
    888 HG11      -71.0490  -13.0630  -35.7580 H        58 VAL   -0.2700
    889 HG12      -70.3190  -14.1680  -34.5320 H        58 VAL    0.0900
    890 HG13      -69.2890  -13.4500  -35.8440 H        58 VAL    0.0900
    891 HG21      -69.1560  -10.0140  -34.4560 H        58 VAL    0.0900
    892 HG22      -69.9690  -10.6850  -35.9220 H        58 VAL    0.5100
    893 HG23      -68.2770  -11.1970  -35.4980 H        58 VAL   -0.5100
    894 N         -71.2200  -13.2720  -31.6920 N.am     59 GLY   -0.4700
    895 CA        -71.7250  -14.4460  -30.9800 C.3      59 GLY    0.3100
    896 C         -73.0550  -14.2420  -30.2820 C.2      59 GLY   -0.0200
    897 O         -73.8660  -15.1620  -30.2100 O.2      59 GLY    0.0900
    898 HN        -70.4360  -12.8190  -31.2770 H        59 GLY    0.0900
    899 HA1       -70.9860  -14.7150  -30.2400 H        59 GLY    0.5100
    900 HA2       -71.8350  -15.2390  -31.7040 H        59 GLY   -0.5100
    901 N         -73.2830  -13.0360  -29.7650 N.am     60 LEU   -0.4700
    902 CA        -74.5040  -12.7390  -29.0260 C.3      60 LEU    0.3100
    903 C         -75.6480  -12.2620  -29.9110 C.2      60 LEU    0.0700
    904 O         -76.8140  -12.4610  -29.5730 O.2      60 LEU    0.0900
    905 CB        -74.2420  -11.6980  -27.9290 C.3      60 LEU   -0.1800
    906 CG        -73.3420  -12.0480  -26.7370 C.3      60 LEU    0.0900
    907 CD1       -73.1730  -10.8300  -25.8380 C.3      60 LEU    0.0900
    908 CD2       -73.8850  -13.2260  -25.9410 C.3      60 LEU   -0.0900
    909 HN        -72.6330  -12.2860  -29.8600 H        60 LEU    0.0900
    910 HA        -74.8620  -13.6590  -28.5900 H        60 LEU   -0.2700
    911 HB1       -75.2290  -11.4140  -27.5130 H        60 LEU    0.0900
    912 HB2       -73.7880  -10.8150  -28.4250 H        60 LEU    0.0900
    913 HG        -72.3480  -12.3770  -27.1070 H        60 LEU    0.0900
    914 HD11      -74.1620  -10.4970  -25.4560 H        60 LEU   -0.2700
    915 HD12      -72.7140   -9.9970  -26.4110 H        60 LEU    0.0900
    916 HD13      -72.5260  -11.0870  -24.9710 H        60 LEU    0.0900
    917 HD21      -73.9580  -14.1250  -26.5890 H        60 LEU    0.0900
    918 HD22      -74.8990  -12.9850  -25.5530 H        60 LEU    0.5100
    919 HD23      -73.2060  -13.4550  -25.0920 H        60 LEU   -0.5100
    920 N         -75.3290  -11.6310  -31.0410 N.am     61 LEU   -0.4700
    921 CA        -76.3630  -11.0170  -31.8720 C.3      61 LEU    0.3100
    922 C         -76.3780  -11.4500  -33.3320 C.2      61 LEU    0.0700
    923 O         -77.4160  -11.8620  -33.8450 O.2      61 LEU    0.0900
    924 CB        -76.3040   -9.4910  -31.7730 C.3      61 LEU   -0.1800
    925 CG        -76.6990   -8.8830  -30.4260 C.3      61 LEU    0.0900
    926 CD1       -76.3370   -7.4070  -30.3920 C.3      61 LEU    0.0900
    927 CD2       -78.1810   -9.0790  -30.1440 C.3      61 LEU   -0.0900
    928 HN        -74.3900  -11.5510  -31.3660 H        61 LEU    0.0900
    929 HA        -77.3230  -11.3770  -31.5310 H        61 LEU   -0.2700
    930 HB1       -76.9820   -9.0730  -32.5470 H        61 LEU    0.0900
    931 HB2       -75.2640   -9.1760  -31.9970 H        61 LEU    0.0900
    932 HG        -76.1650   -9.4150  -29.6100 H        61 LEU    0.0900
    933 HD11      -76.8720   -6.8630  -31.2000 H        61 LEU   -0.2700
    934 HD12      -75.2430   -7.2810  -30.5430 H        61 LEU    0.0900
    935 HD13      -76.6320   -6.9670  -29.4150 H        61 LEU    0.0900
    936 HD21      -78.4260  -10.1630  -30.1210 H        61 LEU    0.0900
    937 HD22      -78.7860   -8.5960  -30.9410 H        61 LEU    0.5100
    938 HD23      -78.4400   -8.6360  -29.1580 H        61 LEU   -0.5100
    939 N         -75.2310  -11.3660  -33.9980 N.am     62 VAL   -0.4700
    940 CA        -75.1580  -11.6440  -35.4270 C.3      62 VAL    0.3100
    941 C         -75.5310  -13.0930  -35.7620 C.2      62 VAL    0.0700
    942 O         -76.4410  -13.3310  -36.5600 O.2      62 VAL    0.0900
    943 CB        -73.7810  -11.2580  -36.0130 C.3      62 VAL   -0.0900
    944 CG1       -73.7080  -11.5720  -37.5020 C.3      62 VAL    0.0900
    945 CG2       -73.5070   -9.7800  -35.7730 C.3      62 VAL   -0.2700
    946 HN        -74.3750  -11.1100  -33.5540 H        62 VAL    0.0900
    947 HA        -75.9390  -11.0770  -35.9140 H        62 VAL    0.0900
    948 HB        -72.9860  -11.8240  -35.4810 H        62 VAL    0.0900
    949 HG11      -74.5950  -11.1530  -38.0240 H        62 VAL   -0.2700
    950 HG12      -73.6940  -12.6730  -37.6560 H        62 VAL    0.0900
    951 HG13      -72.7930  -11.1210  -37.9400 H        62 VAL    0.0900
    952 HG21      -73.5070   -9.5640  -34.6830 H        62 VAL    0.0900
    953 HG22      -74.2960   -9.1660  -36.2560 H        62 VAL    0.5100
    954 HG23      -72.5140   -9.5070  -36.1870 H        62 VAL   -0.5100
    955 N         -74.8510  -14.0540  -35.1410 N.am     63 VAL   -0.4700
    956 CA        -75.0740  -15.4760  -35.4370 C.3      63 VAL    0.3100
    957 C         -76.4300  -16.0080  -34.9550 C.2      63 VAL    0.0700
    958 O         -77.0870  -16.7380  -35.6980 O.2      63 VAL    0.0900
    959 CB        -73.8980  -16.3670  -34.9640 C.3      63 VAL   -0.0900
    960 CG1       -74.2400  -17.8470  -35.0810 C.3      63 VAL    0.0900
    961 CG2       -72.6530  -16.0590  -35.7810 C.3      63 VAL   -0.2700
    962 HN        -74.1600  -13.8520  -34.4510 H        63 VAL    0.0900
    963 HA        -75.2020  -15.5720  -36.5050 H        63 VAL    0.0900
    964 HB        -73.6660  -16.1290  -33.9040 H        63 VAL    0.0900
    965 HG11      -74.6380  -18.0680  -36.0950 H        63 VAL   -0.2700
    966 HG12      -75.0120  -18.1180  -34.3290 H        63 VAL    0.0900
    967 HG13      -73.3280  -18.4600  -34.9170 H        63 VAL    0.0900
    968 HG21      -72.3700  -14.9910  -35.6570 H        63 VAL    0.0900
    969 HG22      -72.8500  -16.2510  -36.8580 H        63 VAL    0.5100
    970 HG23      -71.8080  -16.6920  -35.4370 H        63 VAL   -0.5100
    971 N         -76.8640  -15.6450  -33.7250 N.am     64 PRO   -0.2900
    972 CA        -78.2210  -16.0060  -33.3060 C.3      64 PRO    0.0000
    973 C         -79.2770  -15.6620  -34.3550 C.2      64 PRO    0.0900
    974 O         -79.9730  -16.5600  -34.8300 O.2      64 PRO    0.0900
    975 CB        -78.4240  -15.1750  -32.0410 C.3      64 PRO    0.0200
    976 CG        -77.0590  -15.0990  -31.4540 C.3      64 PRO    0.0900
    977 CD        -76.1170  -15.0040  -32.6250 C.3      64 PRO   -0.1800
    978 HA        -78.3000  -17.0710  -33.1640 H        64 PRO    0.0900
    979 HB1       -79.1320  -15.6730  -31.3450 H        64 PRO    0.0900
    980 HB2       -78.8120  -14.1630  -32.2850 H        64 PRO   -0.1800
    981 HG1       -76.9630  -14.2050  -30.8020 H        64 PRO    0.0900
    982 HG2       -76.8420  -16.0080  -30.8510 H        64 PRO    0.0900
    983 HD1       -75.8930  -13.9480  -32.8830 H        64 PRO    0.5100
    984 HD2       -75.1730  -15.5570  -32.4350 H        64 PRO   -0.5100
    985 N         -79.3770  -14.3860  -34.7350 N.am     65 PHE   -0.4700
    986 CA        -80.3210  -13.9650  -35.7730 C.3      65 PHE    0.3100
    987 C         -80.1030  -14.6990  -37.0960 C.2      65 PHE    0.0700
    988 O         -81.0590  -15.1160  -37.7500 O.2      65 PHE    0.0900
    989 CB        -80.2670  -12.4500  -35.9970 C.3      65 PHE   -0.1800
    990 CG        -81.0070  -11.6520  -34.9590 C.ar     65 PHE    0.0900
    991 CD1       -82.3970  -11.7140  -34.8670 C.ar     65 PHE    0.0900
    992 CD2       -80.3180  -10.8210  -34.0800 C.ar     65 PHE    0.0000
    993 CE1       -83.0810  -10.9770  -33.9090 C.ar     65 PHE   -0.1150
    994 CE2       -80.9970  -10.0820  -33.1200 C.ar     65 PHE    0.1150
    995 CZ        -82.3800  -10.1570  -33.0360 C.ar     65 PHE   -0.1150
    996 HN        -78.8180  -13.6660  -34.3310 H        65 PHE    0.1150
    997 HA        -81.3120  -14.2590  -35.4590 H        65 PHE   -0.1150
    998 HB1       -80.7230  -12.2090  -36.9810 H        65 PHE    0.1150
    999 HB2       -79.2080  -12.1140  -35.9740 H        65 PHE   -0.1150
   1000 HD1       -82.9490  -12.3420  -35.5510 H        65 PHE    0.1150
   1001 HD2       -79.2420  -10.7510  -34.1450 H        65 PHE   -0.1150
   1002 HE1       -84.1570  -11.0420  -33.8420 H        65 PHE    0.1150
   1003 HE2       -80.4480   -9.4470  -32.4390 H        65 PHE    0.5100
   1004 HZ        -82.9100   -9.5790  -32.2930 H        65 PHE   -0.5100
   1005 N         -78.8400  -14.8670  -37.4800 N.am     66 GLY   -0.4700
   1006 CA        -78.4920  -15.5770  -38.7060 C.3      66 GLY    0.3100
   1007 C         -78.9170  -17.0270  -38.6670 C.2      66 GLY   -0.0200
   1008 O         -79.3070  -17.5970  -39.6880 O.2      66 GLY    0.0900
   1009 HN        -78.0740  -14.5160  -36.9460 H        66 GLY    0.0900
   1010 HA1       -77.4210  -15.5230  -38.8310 H        66 GLY    0.5100
   1011 HA2       -78.9890  -15.0830  -39.5290 H        66 GLY   -0.5100
   1012 N         -78.8430  -17.6240  -37.4740 N.am     67 ALA   -0.4700
   1013 CA        -79.2310  -19.0110  -37.2650 C.3      67 ALA    0.3100
   1014 C         -80.7240  -19.2170  -37.4910 C.2      67 ALA    0.0700
   1015 O         -81.1120  -20.1340  -38.2190 O.2      67 ALA    0.0900
   1016 CB        -78.8280  -19.4820  -35.8740 C.3      67 ALA   -0.2700
   1017 HN        -78.5170  -17.1400  -36.6660 H        67 ALA    0.0900
   1018 HA        -78.7420  -19.6100  -38.0190 H        67 ALA    0.0900
   1019 HB1       -79.3260  -18.8590  -35.1010 H        67 ALA    0.0900
   1020 HB2       -77.7280  -19.3930  -35.7470 H        67 ALA    0.5100
   1021 HB3       -79.1370  -20.5400  -35.7280 H        67 ALA   -0.5100
   1022 N         -81.5560  -18.3530  -36.8930 N.am     68 THR   -0.4700
   1023 CA        -83.0170  -18.4390  -37.0650 C.3      68 THR    0.3100
   1024 C         -83.4320  -18.3840  -38.5420 C.2      68 THR    0.0700
   1025 O         -84.3920  -19.0400  -38.9460 O.2      68 THR    0.0900
   1026 CB        -83.8170  -17.3690  -36.2710 C.3      68 THR    0.1400
   1027 CG2       -83.2330  -17.1300  -34.8820 C.3      68 THR    0.0900
   1028 OG1       -83.8750  -16.1390  -37.0030 O.3      68 THR   -0.6600
   1029 HN        -81.2260  -17.6160  -36.3080 H        68 THR    0.4300
   1030 HA        -83.3170  -19.4240  -36.7420 H        68 THR   -0.2700
   1031 HB        -84.8530  -17.7300  -36.0960 H        68 THR    0.0900
   1032 HG1       -82.9710  -15.9430  -37.2620 H        68 THR    0.0900
   1033 HG21      -82.2550  -16.6100  -34.9640 H        68 THR    0.0900
   1034 HG22      -83.0770  -18.1010  -34.3650 H        68 THR    0.5100
   1035 HG23      -83.9230  -16.4960  -34.2860 H        68 THR   -0.5100
   1036 N         -82.7040  -17.6060  -39.3460 N.am     69 LEU   -0.4700
   1037 CA        -82.9710  -17.5150  -40.7770 C.3      69 LEU    0.3100
   1038 C         -82.5650  -18.7830  -41.5320 C.2      69 LEU    0.0700
   1039 O         -83.2650  -19.2160  -42.4490 O.2      69 LEU    0.0900
   1040 CB        -82.2850  -16.2830  -41.3810 C.3      69 LEU   -0.1800
   1041 CG        -82.5890  -15.9320  -42.8460 C.3      69 LEU    0.0900
   1042 CD1       -82.5450  -14.4250  -43.0410 C.3      69 LEU    0.0900
   1043 CD2       -81.6510  -16.6330  -43.8260 C.3      69 LEU   -0.0900
   1044 HN        -81.9470  -17.0540  -39.0050 H        69 LEU    0.0900
   1045 HA        -84.0400  -17.4530  -40.9140 H        69 LEU   -0.2700
   1046 HB1       -81.1900  -16.4400  -41.2980 H        69 LEU    0.0900
   1047 HB2       -82.5740  -15.4070  -40.7640 H        69 LEU    0.0900
   1048 HG        -83.5980  -16.3110  -43.1170 H        69 LEU    0.0900
   1049 HD11      -81.6070  -14.0120  -42.6130 H        69 LEU   -0.2700
   1050 HD12      -83.4080  -13.9520  -42.5260 H        69 LEU    0.0900
   1051 HD13      -82.5770  -14.1830  -44.1250 H        69 LEU    0.0900
   1052 HD21      -81.7420  -17.7360  -43.7210 H        69 LEU    0.0900
   1053 HD22      -80.5980  -16.3440  -43.6160 H        69 LEU    0.5100
   1054 HD23      -81.9140  -16.3540  -44.8690 H        69 LEU   -0.5100
   1055 N         -81.4260  -19.3670  -41.1590 N.am     70 VAL   -0.4700
   1056 CA        -80.9270  -20.5690  -41.8270 C.3      70 VAL    0.3100
   1057 C         -81.7490  -21.7940  -41.4290 C.2      70 VAL    0.0700
   1058 O         -81.9960  -22.6670  -42.2550 O.2      70 VAL    0.0900
   1059 CB        -79.4120  -20.7840  -41.5800 C.3      70 VAL   -0.0900
   1060 CG1       -78.9430  -22.1200  -42.1410 C.3      70 VAL    0.0900
   1061 CG2       -78.6130  -19.6520  -42.2120 C.3      70 VAL   -0.2700
   1062 HN        -80.8670  -19.0130  -40.4130 H        70 VAL    0.0900
   1063 HA        -81.1180  -20.4600  -42.8830 H        70 VAL    0.0900
   1064 HB        -79.2140  -20.7570  -40.4880 H        70 VAL    0.0900
   1065 HG11      -79.2850  -22.2350  -43.1920 H        70 VAL   -0.2700
   1066 HG12      -79.3650  -22.9520  -41.5380 H        70 VAL    0.0900
   1067 HG13      -77.8340  -22.1700  -42.1220 H        70 VAL    0.0900
   1068 HG21      -78.9130  -18.6780  -41.7690 H        70 VAL    0.0900
   1069 HG22      -78.8050  -19.6170  -43.3050 H        70 VAL    0.5100
   1070 HG23      -77.5280  -19.8060  -42.0270 H        70 VAL   -0.5100
   1071 N         -82.1950  -21.8390  -40.1730 N.am     71 VAL   -0.4700
   1072 CA        -83.0420  -22.9300  -39.6840 C.3      71 VAL    0.3100
   1073 C         -84.4260  -22.8930  -40.3430 C.2      71 VAL    0.0700
   1074 O         -84.8540  -23.8750  -40.9500 O.2      71 VAL    0.0900
   1075 CB        -83.1710  -22.9230  -38.1350 C.3      71 VAL   -0.0900
   1076 CG1       -84.2970  -23.8390  -37.6620 C.3      71 VAL    0.0900
   1077 CG2       -81.8590  -23.3300  -37.4750 C.3      71 VAL   -0.2700
   1078 HN        -81.9690  -21.1310  -39.5080 H        71 VAL    0.0900
   1079 HA        -82.6020  -23.8590  -40.0120 H        71 VAL    0.0900
   1080 HB        -83.3780  -21.8860  -37.7920 H        71 VAL    0.0900
   1081 HG11      -84.0180  -24.9020  -37.8260 H        71 VAL   -0.2700
   1082 HG12      -85.2250  -23.6240  -38.2340 H        71 VAL    0.0900
   1083 HG13      -84.4810  -23.6840  -36.5780 H        71 VAL    0.0900
   1084 HG21      -81.0510  -22.6240  -37.7630 H        71 VAL    0.0900
   1085 HG22      -81.5710  -24.3510  -37.8070 H        71 VAL    0.5100
   1086 HG23      -81.9680  -23.3120  -36.3700 H        71 VAL   -0.5100
   1087 N         -85.1000  -21.7480  -40.2450 N.am     72 ARG   -0.4700
   1088 CA        -86.5250  -21.6480  -40.5750 C.3      72 ARG    0.3100
   1089 C         -86.8360  -21.0970  -41.9650 C.2      72 ARG    0.0700
   1090 O         -88.0030  -20.9030  -42.3080 O.2      72 ARG    0.0900
   1091 CB        -87.2560  -20.8330  -39.4990 C.3      72 ARG   -0.1800
   1092 CG        -87.3690  -21.5400  -38.1530 C.3      72 ARG    0.0900
   1093 CD        -88.6480  -22.3610  -38.0390 C.3      72 ARG    0.0900
   1094 NE        -89.8140  -21.5100  -37.7770 N.pl3    72 ARG   -0.1800
   1095 CZ        -90.2510  -21.1780  -36.5640 C.cat    72 ARG    0.0900
   1096 NH1       -89.6310  -21.6200  -35.4730 N.pl3    72 ARG    0.0900
   1097 NH2       -91.3160  -20.3970  -36.4370 N.pl3    72 ARG    0.2000
   1098 HN        -84.6640  -20.9040  -39.9430 H        72 ARG    0.0900
   1099 HA        -86.9290  -22.6480  -40.6310 H        72 ARG    0.0900
   1100 HB1       -88.2800  -20.6070  -39.8650 H        72 ARG   -0.7000
   1101 HB2       -86.7090  -19.8790  -39.3500 H        72 ARG    0.4400
   1102 HG1       -87.3570  -20.7790  -37.3440 H        72 ARG    0.6400
   1103 HG2       -86.4960  -22.2140  -38.0250 H        72 ARG   -0.8000
   1104 HD1       -88.5590  -23.0810  -37.1980 H        72 ARG    0.4600
   1105 HD2       -88.8310  -22.9050  -38.9900 H        72 ARG    0.4600
   1106 HE        -90.3150  -21.1540  -38.5650 H        72 ARG   -0.8000
   1107 HH11      -88.8260  -22.2070  -35.5590 H        72 ARG    0.4600
   1108 HH12      -89.9680  -21.3640  -34.5680 H        72 ARG    0.4600
   1109 HH21      -91.7880  -20.0590  -37.2510 H        72 ARG    0.5100
   1110 HH22      -91.6470  -20.1460  -35.5260 H        72 ARG   -0.5100
   1111 N         -85.7970  -20.8420  -42.7590 N.am     73 GLY   -0.4700
   1112 CA        -85.9610  -20.4120  -44.1520 C.3      73 GLY    0.3100
   1113 C         -86.4600  -18.9950  -44.3970 C.2      73 GLY   -0.0200
   1114 O         -86.3730  -18.4990  -45.5210 O.2      73 GLY    0.0900
   1115 HN        -84.8580  -20.9320  -42.4390 H        73 GLY    0.0900
   1116 HA1       -86.6640  -21.0950  -44.6050 H        73 GLY    0.5100
   1117 HA2       -84.9930  -20.5080  -44.6200 H        73 GLY   -0.5100
   1118 N         -86.9860  -18.3440  -43.3540 N.am     74 THR   -0.4700
   1119 CA        -87.4960  -16.9690  -43.4600 C.3      74 THR    0.3100
   1120 C         -87.1050  -16.0670  -42.2730 C.2      74 THR    0.0700
   1121 O         -86.7050  -16.5510  -41.2080 O.2      74 THR    0.0900
   1122 CB        -89.0290  -16.9380  -43.6660 C.3      74 THR    0.1400
   1123 CG2       -89.7720  -17.3740  -42.4000 C.3      74 THR    0.0900
   1124 OG1       -89.4410  -15.6150  -44.0190 O.3      74 THR   -0.6600
   1125 HN        -87.0550  -18.7640  -42.4540 H        74 THR    0.4300
   1126 HA        -87.0010  -16.4970  -44.2960 H        74 THR   -0.2700
   1127 HB        -89.3140  -17.6360  -44.4830 H        74 THR    0.0900
   1128 HG1       -88.9790  -15.4030  -44.8330 H        74 THR    0.0900
   1129 HG21      -89.5220  -16.6930  -41.5580 H        74 THR    0.0900
   1130 HG22      -89.4720  -18.4070  -42.1220 H        74 THR    0.5100
   1131 HG23      -90.8680  -17.3360  -42.5740 H        74 THR   -0.5100
   1132 N         -87.2240  -14.7530  -42.4700 N.am     75 TRP   -0.4700
   1133 CA        -86.9710  -13.7660  -41.4160 C.3      75 TRP    0.3100
   1134 C         -88.2220  -13.5710  -40.5630 C.2      75 TRP    0.0700
   1135 O         -89.2980  -13.2680  -41.0840 O.2      75 TRP    0.0900
   1136 CB        -86.4990  -12.4280  -42.0170 C.3      75 TRP   -0.1800
   1137 CG        -86.0790  -11.4020  -40.9880 C.ar     75 TRP    0.0900
   1138 CD1       -86.7620  -10.2730  -40.6260 C.ar     75 TRP    0.0900
   1139 CD2       -84.8880  -11.4240  -40.1880 C.ar     75 TRP   -0.0300
   1140 CE2       -84.9190  -10.2730  -39.3660 C.ar     75 TRP   -0.1500
   1141 CE3       -83.8000  -12.3010  -40.0860 C.ar     75 TRP    0.2200
   1142 NE1       -86.0710   -9.5920  -39.6530 N.ar     75 TRP   -0.5100
   1143 CZ2       -83.8990   -9.9770  -38.4530 C.ar     75 TRP    0.3700
   1144 CZ3       -82.7850  -12.0040  -39.1760 C.ar     75 TRP    0.2400
   1145 CH2       -82.8440  -10.8510  -38.3740 C.ar     75 TRP    0.1100
   1146 HN        -87.4930  -14.3790  -43.3540 H        75 TRP   -0.2500
   1147 HA        -86.2140  -14.1680  -40.7590 H        75 TRP    0.1700
   1148 HB1       -87.3300  -11.9970  -42.6160 H        75 TRP   -0.2000
   1149 HB2       -85.6330  -12.6250  -42.6830 H        75 TRP    0.1400
   1150 HD1       -87.7080   -9.9620  -41.0430 H        75 TRP   -0.2700
   1151 HE1       -86.3550   -8.7570  -39.2350 H        75 TRP    0.1600
   1152 HE3       -83.7320  -13.1920  -40.6910 H        75 TRP   -0.1400
   1153 HZ2       -83.9250   -9.0990  -37.8250 H        75 TRP    0.1400
   1154 HZ3       -81.9410  -12.6700  -39.0860 H        75 TRP    0.5100
   1155 HH2       -82.0410  -10.6480  -37.6800 H        75 TRP   -0.5100
   1156 N         -88.0700  -13.7380  -39.2500 N.am     76 LEU   -0.4700
   1157 CA        -89.2050  -13.7470  -38.3280 C.3      76 LEU    0.3100
   1158 C         -89.2890  -12.5250  -37.4120 C.2      76 LEU    0.0700
   1159 O         -90.0800  -12.5150  -36.4670 O.2      76 LEU    0.0900
   1160 CB        -89.1580  -15.0080  -37.4470 C.3      76 LEU   -0.1800
   1161 CG        -89.3240  -16.4030  -38.0590 C.3      76 LEU    0.0900
   1162 CD1       -88.8720  -17.4690  -37.0690 C.3      76 LEU    0.0900
   1163 CD2       -90.7580  -16.6520  -38.5060 C.3      76 LEU   -0.0900
   1164 HN        -87.1720  -13.8650  -38.8360 H        76 LEU    0.0900
   1165 HA        -90.1140  -13.7280  -38.9110 H        76 LEU   -0.2700
   1166 HB1       -89.9600  -14.8960  -36.6900 H        76 LEU    0.0900
   1167 HB2       -88.1720  -15.0010  -36.9380 H        76 LEU    0.0900
   1168 HG        -88.7140  -16.4760  -38.9850 H        76 LEU    0.0900
   1169 HD11      -89.4800  -17.4110  -36.1410 H        76 LEU   -0.2700
   1170 HD12      -87.8050  -17.3120  -36.8040 H        76 LEU    0.0900
   1171 HD13      -89.0020  -18.4790  -37.5150 H        76 LEU    0.0900
   1172 HD21      -91.0550  -15.9020  -39.2710 H        76 LEU    0.0900
   1173 HD22      -91.4460  -16.5640  -37.6380 H        76 LEU    0.5100
   1174 HD23      -90.8450  -17.6660  -38.9510 H        76 LEU   -0.5100
   1175 N         -88.4940  -11.4910  -37.6840 N.am     77 TRP   -0.4700
   1176 CA        -88.2670  -10.4540  -36.6740 C.3      77 TRP    0.3100
   1177 C         -88.6580   -9.0300  -37.0720 C.2      77 TRP    0.0700
   1178 O         -88.3750   -8.0760  -36.3440 O.2      77 TRP    0.0900
   1179 CB        -86.8150  -10.5130  -36.1820 C.3      77 TRP   -0.1800
   1180 CG        -86.4010  -11.9000  -35.7780 C.ar     77 TRP    0.0900
   1181 CD1       -85.5510  -12.7380  -36.4530 C.ar     77 TRP    0.0900
   1182 CD2       -86.8450  -12.6250  -34.6240 C.ar     77 TRP   -0.0300
   1183 CE2       -86.2120  -13.8900  -34.6560 C.ar     77 TRP   -0.1500
   1184 CE3       -87.7120  -12.3260  -33.5620 C.ar     77 TRP    0.2200
   1185 NE1       -85.4290  -13.9310  -35.7810 N.ar     77 TRP   -0.5100
   1186 CZ2       -86.4180  -14.8570  -33.6670 C.ar     77 TRP    0.3700
   1187 CZ3       -87.9150  -13.2870  -32.5780 C.ar     77 TRP    0.2400
   1188 CH2       -87.2730  -14.5350  -32.6370 C.ar     77 TRP    0.1100
   1189 HN        -88.0310  -11.3780  -38.5590 H        77 TRP   -0.2500
   1190 HA        -88.9500  -10.6230  -35.8550 H        77 TRP    0.1700
   1191 HB1       -86.7030   -9.8420  -35.3040 H        77 TRP   -0.2000
   1192 HB2       -86.1430  -10.1670  -36.9950 H        77 TRP    0.1400
   1193 HD1       -85.0510  -12.4970  -37.3790 H        77 TRP   -0.2700
   1194 HE1       -84.8740  -14.6840  -36.0590 H        77 TRP    0.1600
   1195 HE3       -88.2190  -11.3750  -33.4940 H        77 TRP   -0.1400
   1196 HZ2       -85.9340  -15.8210  -33.6930 H        77 TRP    0.1400
   1197 HZ3       -88.5800  -13.0710  -31.7540 H        77 TRP    0.5100
   1198 HH2       -87.4530  -15.2600  -31.8560 H        77 TRP   -0.5100
   1199 N         -89.3240   -8.8840  -38.2140 N.am     78 GLY   -0.4700
   1200 CA        -89.7530   -7.5680  -38.6740 C.3      78 GLY    0.3100
   1201 C         -88.6330   -6.8250  -39.3660 C.2      78 GLY   -0.0200
   1202 O         -87.4630   -6.9640  -39.0010 O.2      78 GLY    0.0900
   1203 HN        -89.5570   -9.6570  -38.8000 H        78 GLY    0.0900
   1204 HA1       -90.0800   -7.0010  -37.8150 H        78 GLY    0.5100
   1205 HA2       -90.5720   -7.7030  -39.3650 H        78 GLY   -0.5100
   1206 N         -88.9960   -6.0220  -40.3650 N.am     79 SER   -0.4700
   1207 CA        -88.0280   -5.3730  -41.2530 C.3      79 SER    0.3100
   1208 C         -87.0220   -4.4580  -40.5510 C.2      79 SER    0.0700
   1209 O         -85.8870   -4.3170  -41.0190 O.2      79 SER    0.0900
   1210 CB        -88.7460   -4.6250  -42.3830 C.3      79 SER    0.0500
   1211 OG        -89.8210   -3.8500  -41.8830 O.3      79 SER    0.0900
   1212 HN        -89.9540   -5.8260  -40.5550 H        79 SER    0.0900
   1213 HA        -87.3830   -6.1360  -41.6600 H        79 SER   -0.6600
   1214 HB1       -89.1480   -5.3560  -43.1160 H        79 SER    0.4300
   1215 HB2       -88.0290   -3.9470  -42.8930 H        79 SER    0.5100
   1216 HG1       -90.2140   -3.4190  -42.6460 H        79 SER   -0.5100
   1217 N         -87.4280   -3.8470  -39.4310 N.am     80 PHE   -0.4700
   1218 CA        -86.5150   -3.0120  -38.6470 C.3      80 PHE    0.3100
   1219 C         -85.3560   -3.8210  -38.0760 C.2      80 PHE    0.0700
   1220 O         -84.2020   -3.4020  -38.1700 O.2      80 PHE    0.0900
   1221 CB        -87.2380   -2.2660  -37.5170 C.3      80 PHE   -0.1800
   1222 CG        -86.3030   -1.6480  -36.5040 C.ar     80 PHE    0.0900
   1223 CD1       -85.6470   -0.4480  -36.7760 C.ar     80 PHE    0.0900
   1224 CD2       -86.0670   -2.2740  -35.2780 C.ar     80 PHE    0.0000
   1225 CE1       -84.7810    0.1170  -35.8450 C.ar     80 PHE   -0.1150
   1226 CE2       -85.2010   -1.7130  -34.3460 C.ar     80 PHE    0.1150
   1227 CZ        -84.5580   -0.5170  -34.6290 C.ar     80 PHE   -0.1150
   1228 HN        -88.3590   -3.9320  -39.0850 H        80 PHE    0.1150
   1229 HA        -86.0580   -2.3030  -39.3210 H        80 PHE   -0.1150
   1230 HB1       -87.8940   -2.9760  -36.9690 H        80 PHE    0.1150
   1231 HB2       -87.8450   -1.4430  -37.9510 H        80 PHE   -0.1150
   1232 HD1       -85.8130    0.0480  -37.7210 H        80 PHE    0.1150
   1233 HD2       -86.5640   -3.2050  -35.0510 H        80 PHE   -0.1150
   1234 HE1       -84.2820    1.0500  -36.0670 H        80 PHE    0.1150
   1235 HE2       -85.0290   -2.2090  -33.4020 H        80 PHE    0.5100
   1236 HZ        -83.8860   -0.0790  -33.9050 H        80 PHE   -0.5100
   1237 N         -85.6640   -4.9750  -37.4790 N.am     81 LEU   -0.4700
   1238 CA        -84.6220   -5.8310  -36.9200 C.3      81 LEU    0.3100
   1239 C         -83.7290   -6.4330  -37.9930 C.2      81 LEU    0.0700
   1240 O         -82.5490   -6.6580  -37.7420 O.2      81 LEU    0.0900
   1241 CB        -85.1940   -6.9330  -36.0200 C.3      81 LEU   -0.1800
   1242 CG        -85.6490   -6.5570  -34.6050 C.3      81 LEU    0.0900
   1243 CD1       -86.0610   -7.8080  -33.8430 C.3      81 LEU    0.0900
   1244 CD2       -84.5790   -5.8030  -33.8290 C.3      81 LEU   -0.0900
   1245 HN        -86.6020   -5.2990  -37.3890 H        81 LEU    0.0900
   1246 HA        -83.9530   -5.2020  -36.3500 H        81 LEU   -0.2700
   1247 HB1       -84.4130   -7.7140  -35.9180 H        81 LEU    0.0900
   1248 HB2       -86.0720   -7.3630  -36.5450 H        81 LEU    0.0900
   1249 HG        -86.5120   -5.8580  -34.6650 H        81 LEU    0.0900
   1250 HD11      -85.2690   -8.5840  -33.9250 H        81 LEU   -0.2700
   1251 HD12      -87.0030   -8.2180  -34.2680 H        81 LEU    0.0900
   1252 HD13      -86.2100   -7.5660  -32.7690 H        81 LEU    0.0900
   1253 HD21      -84.3150   -4.8620  -34.3580 H        81 LEU    0.0900
   1254 HD22      -83.6640   -6.4290  -33.7410 H        81 LEU    0.5100
   1255 HD23      -84.9550   -5.5470  -32.8160 H        81 LEU   -0.5100
   1256 N         -84.2840   -6.6820  -39.1820 N.am     82 CYS   -0.4700
   1257 CA        -83.4910   -7.1340  -40.3240 C.3      82 CYS    0.3100
   1258 C         -82.3990   -6.1190  -40.6460 C.2      82 CYS    0.0700
   1259 O         -81.2280   -6.4830  -40.8020 O.2      82 CYS    0.0900
   1260 CB        -84.3790   -7.3730  -41.5500 C.3      82 CYS   -0.1000
   1261 SG        -83.4930   -7.7890  -43.0790 S.3      82 CYS    0.0900
   1262 HN        -85.2620   -6.5720  -39.3440 H        82 CYS    0.0900
   1263 HA        -82.9910   -8.0500  -40.0410 H        82 CYS   -0.0800
   1264 HB1       -84.9720   -6.4520  -41.7250 H        82 CYS    0.5100
   1265 HB2       -85.0760   -8.2020  -41.3090 H        82 CYS   -0.5100
   1266 N         -82.7870   -4.8450  -40.7230 N.am     83 GLU   -0.4700
   1267 CA        -81.8470   -3.7670  -41.0210 C.3      83 GLU    0.3100
   1268 C         -80.8000   -3.5950  -39.9290 C.2      83 GLU    0.0700
   1269 O         -79.6070   -3.5110  -40.2250 O.2      83 GLU    0.0900
   1270 CB        -82.5800   -2.4480  -41.2790 C.3      83 GLU   -0.1800
   1271 CG        -83.1560   -2.3410  -42.6820 C.3      83 GLU    0.0900
   1272 CD        -83.6670   -0.9520  -43.0200 C.2      83 GLU    0.0900
   1273 OE1       -83.4550   -0.0020  -42.2270 O.co2    83 GLU   -0.2800
   1274 OE2       -84.2850   -0.8150  -44.0960 O.co2    83 GLU    0.0900
   1275 HN        -83.7350   -4.5710  -40.5810 H        83 GLU    0.0900
   1276 HA        -81.2780   -4.0540  -41.8930 H        83 GLU    0.6200
   1277 HB1       -81.8670   -1.6100  -41.1250 H        83 GLU   -0.7600
   1278 HB2       -83.4090   -2.3540  -40.5460 H        83 GLU   -0.7600
   1279 HG1       -84.0020   -3.0550  -42.7750 H        83 GLU    0.5100
   1280 HG2       -82.3670   -2.6120  -43.4140 H        83 GLU   -0.5100
   1281 N         -81.2430   -3.5600  -38.6690 N.am     84 LEU   -0.4700
   1282 CA        -80.3350   -3.4350  -37.5350 C.3      84 LEU    0.3100
   1283 C         -79.3880   -4.6330  -37.4320 C.2      84 LEU    0.0700
   1284 O         -78.2180   -4.4800  -37.0740 O.2      84 LEU    0.0900
   1285 CB        -81.1080   -3.2240  -36.2240 C.3      84 LEU   -0.1800
   1286 CG        -80.3620   -3.3070  -34.8760 C.3      84 LEU    0.0900
   1287 CD1       -79.2330   -2.2880  -34.7440 C.3      84 LEU    0.0900
   1288 CD2       -81.3350   -3.1670  -33.7150 C.3      84 LEU   -0.0900
   1289 HN        -82.2140   -3.6180  -38.4480 H        84 LEU    0.0900
   1290 HA        -79.6840   -2.5940  -37.7230 H        84 LEU   -0.2700
   1291 HB1       -81.9130   -3.9860  -36.1960 H        84 LEU    0.0900
   1292 HB2       -81.5660   -2.2150  -36.2770 H        84 LEU    0.0900
   1293 HG        -79.9330   -4.3260  -34.7710 H        84 LEU    0.0900
   1294 HD11      -79.6390   -1.2570  -34.8300 H        84 LEU   -0.2700
   1295 HD12      -78.4870   -2.4440  -35.5510 H        84 LEU    0.0900
   1296 HD13      -78.7420   -2.3940  -33.7530 H        84 LEU    0.0900
   1297 HD21      -82.0920   -3.9780  -33.7500 H        84 LEU    0.0900
   1298 HD22      -81.8600   -2.1900  -33.7770 H        84 LEU    0.5100
   1299 HD23      -80.7870   -3.2360  -32.7510 H        84 LEU   -0.5100
   1300 N         -79.8910   -5.8240  -37.7570 N.am     85 TRP   -0.4700
   1301 CA        -79.0670   -7.0270  -37.7770 C.3      85 TRP    0.3100
   1302 C         -77.9610   -6.9270  -38.8270 C.2      85 TRP    0.0700
   1303 O         -76.7780   -7.0980  -38.5180 O.2      85 TRP    0.0900
   1304 CB        -79.9320   -8.2720  -38.0070 C.3      85 TRP   -0.1800
   1305 CG        -79.1500   -9.5240  -38.2490 C.ar     85 TRP    0.0900
   1306 CD1       -78.3140  -10.1500  -37.3700 C.ar     85 TRP    0.0900
   1307 CD2       -79.1330  -10.3090  -39.4480 C.ar     85 TRP   -0.0300
   1308 CE2       -78.2580  -11.3950  -39.2210 C.ar     85 TRP   -0.1500
   1309 CE3       -79.7730  -10.2030  -40.6900 C.ar     85 TRP    0.2200
   1310 NE1       -77.7720  -11.2690  -37.9500 N.ar     85 TRP   -0.5100
   1311 CZ2       -78.0050  -12.3650  -40.1940 C.ar     85 TRP    0.3700
   1312 CZ3       -79.5230  -11.1740  -41.6540 C.ar     85 TRP    0.2400
   1313 CH2       -78.6480  -12.2390  -41.4010 C.ar     85 TRP    0.1100
   1314 HN        -80.8510   -5.9450  -38.0000 H        85 TRP   -0.2500
   1315 HA        -78.5540   -7.0960  -36.8290 H        85 TRP    0.1700
   1316 HB1       -80.5810   -8.0940  -38.8910 H        85 TRP   -0.2000
   1317 HB2       -80.5710   -8.4300  -37.1120 H        85 TRP    0.1400
   1318 HD1       -78.1070   -9.8120  -36.3650 H        85 TRP   -0.2700
   1319 HE1       -77.1390  -11.8780  -37.5230 H        85 TRP    0.1600
   1320 HE3       -80.4500   -9.3890  -40.9110 H        85 TRP   -0.1400
   1321 HZ2       -77.3300  -13.1910  -40.0210 H        85 TRP    0.1400
   1322 HZ3       -80.0120  -11.1070  -42.6140 H        85 TRP    0.5100
   1323 HH2       -78.4750  -12.9760  -42.1720 H        85 TRP   -0.5100
   1324 N         -78.3490   -6.6300  -40.0650 N.am     86 THR   -0.4700
   1325 CA        -77.3960   -6.4650  -41.1610 C.3      86 THR    0.3100
   1326 C         -76.3470   -5.4040  -40.8380 C.2      86 THR    0.0700
   1327 O         -75.1660   -5.5830  -41.1300 O.2      86 THR    0.0900
   1328 CB        -78.1130   -6.1020  -42.4750 C.3      86 THR    0.1400
   1329 CG2       -77.1350   -6.1370  -43.6360 C.3      86 THR    0.0900
   1330 OG1       -79.1720   -7.0380  -42.7200 O.3      86 THR   -0.6600
   1331 HN        -79.3100   -6.5050  -40.3010 H        86 THR    0.4300
   1332 HA        -76.8570   -7.3940  -41.2750 H        86 THR   -0.2700
   1333 HB        -78.5430   -5.0820  -42.4020 H        86 THR    0.0900
   1334 HG1       -79.8440   -6.8570  -42.0590 H        86 THR    0.0900
   1335 HG21      -76.4440   -7.0000  -43.5270 H        86 THR    0.0900
   1336 HG22      -76.5350   -5.2020  -43.6530 H        86 THR    0.5100
   1337 HG23      -77.6880   -6.2440  -44.5930 H        86 THR   -0.5100
   1338 N         -76.7870   -4.3040  -40.2270 N.am     87 SER   -0.4700
   1339 CA        -75.8950   -3.2210  -39.8160 C.3      87 SER    0.3100
   1340 C         -74.8330   -3.6900  -38.8210 C.2      87 SER    0.0700
   1341 O         -73.6600   -3.3420  -38.9520 O.2      87 SER    0.0900
   1342 CB        -76.6980   -2.0530  -39.2280 C.3      87 SER    0.0500
   1343 OG        -77.5900   -1.5050  -40.1860 O.3      87 SER    0.0900
   1344 HN        -77.7530   -4.1700  -40.0210 H        87 SER    0.0900
   1345 HA        -75.3410   -2.8960  -40.6830 H        87 SER   -0.6600
   1346 HB1       -76.0010   -1.2540  -38.8960 H        87 SER    0.4300
   1347 HB2       -77.2900   -2.4110  -38.3580 H        87 SER    0.5100
   1348 HG1       -78.2720   -2.1660  -40.3200 H        87 SER   -0.5100
   1349 N         -75.2550   -4.4890  -37.8390 N.am     88 LEU   -0.4700
   1350 CA        -74.3430   -5.0610  -36.8570 C.3      88 LEU    0.3100
   1351 C         -73.3790   -6.0530  -37.4840 C.2      88 LEU    0.0700
   1352 O         -72.2120   -6.1100  -37.1020 O.2      88 LEU    0.0900
   1353 CB        -75.1130   -5.7360  -35.7260 C.3      88 LEU   -0.1800
   1354 CG        -75.8720   -4.8280  -34.7570 C.3      88 LEU    0.0900
   1355 CD1       -76.5890   -5.6750  -33.7150 C.3      88 LEU    0.0900
   1356 CD2       -74.9550   -3.8100  -34.0910 C.3      88 LEU   -0.0900
   1357 HN        -76.2150   -4.7300  -37.7330 H        88 LEU    0.0900
   1358 HA        -73.7300   -4.2620  -36.4650 H        88 LEU   -0.2700
   1359 HB1       -74.3870   -6.3300  -35.1320 H        88 LEU    0.0900
   1360 HB2       -75.8510   -6.4260  -36.1870 H        88 LEU    0.0900
   1361 HG        -76.6130   -4.2220  -35.3200 H        88 LEU    0.0900
   1362 HD11      -75.8540   -6.2810  -33.1430 H        88 LEU   -0.2700
   1363 HD12      -77.3040   -6.3630  -34.2130 H        88 LEU    0.0900
   1364 HD13      -77.1350   -5.0180  -33.0050 H        88 LEU    0.0900
   1365 HD21      -74.4770   -3.1650  -34.8590 H        88 LEU    0.0900
   1366 HD22      -74.1560   -4.3340  -33.5230 H        88 LEU    0.5100
   1367 HD23      -75.5420   -3.1650  -33.4020 H        88 LEU   -0.5100
   1368 N         -73.8690   -6.8340  -38.4470 N.am     89 ASP   -0.4700
   1369 CA        -73.0230   -7.7440  -39.2070 C.3      89 ASP    0.3100
   1370 C         -71.9080   -6.9660  -39.8970 C.2      89 ASP    0.0700
   1371 O         -70.7290   -7.2160  -39.6530 O.2      89 ASP    0.0900
   1372 CB        -73.8540   -8.5250  -40.2340 C.3      89 ASP   -0.2800
   1373 CG        -73.0210   -9.5250  -41.0360 C.2      89 ASP    0.0900
   1374 OD1       -71.7910   -9.6080  -40.8300 O.co2    89 ASP    0.0900
   1375 OD2       -73.5960  -10.2410  -41.8850 O.co2    89 ASP    0.6200
   1376 HN        -74.8360   -6.8290  -38.6900 H        89 ASP   -0.7600
   1377 HA        -72.5530   -8.4230  -38.5120 H        89 ASP   -0.7600
   1378 HB1       -74.3200   -7.8080  -40.9410 H        89 ASP    0.5100
   1379 HB2       -74.6540   -9.0830  -39.7010 H        89 ASP   -0.5100
   1380 N         -72.2950   -6.0070  -40.7370 N.am     90 VAL   -0.4700
   1381 CA        -71.3490   -5.1710  -41.4620 C.3      90 VAL    0.3100
   1382 C         -70.4240   -4.4120  -40.5090 C.2      90 VAL    0.0700
   1383 O         -69.2280   -4.2980  -40.7740 O.2      90 VAL    0.0900
   1384 CB        -72.0820   -4.2200  -42.4340 C.3      90 VAL   -0.0900
   1385 CG1       -71.1220   -3.2170  -43.0590 C.3      90 VAL    0.0900
   1386 CG2       -72.7770   -5.0240  -43.5260 C.3      90 VAL   -0.2700
   1387 HN        -73.2590   -5.8180  -40.9080 H        90 VAL    0.0900
   1388 HA        -70.6810   -5.8200  -42.0070 H        90 VAL    0.0900
   1389 HB        -72.8730   -3.6710  -41.8800 H        90 VAL    0.0900
   1390 HG11      -70.4410   -3.7320  -43.7690 H        90 VAL   -0.2700
   1391 HG12      -70.5100   -2.7350  -42.2670 H        90 VAL    0.0900
   1392 HG13      -71.6920   -2.4420  -43.6130 H        90 VAL    0.0900
   1393 HG21      -73.5190   -5.7200  -43.0760 H        90 VAL    0.0900
   1394 HG22      -72.0300   -5.6220  -44.0900 H        90 VAL    0.5100
   1395 HG23      -73.3090   -4.3400  -44.2200 H        90 VAL   -0.5100
   1396 N         -70.9690   -3.9240  -39.3890 N.am     91 LEU   -0.4700
   1397 CA        -70.1860   -3.1850  -38.3880 C.3      91 LEU    0.3100
   1398 C         -69.0080   -3.9870  -37.8460 C.2      91 LEU    0.0700
   1399 O         -67.8770   -3.4960  -37.8320 O.2      91 LEU    0.0900
   1400 CB        -71.0700   -2.6880  -37.2320 C.3      91 LEU   -0.1800
   1401 CG        -70.3910   -2.0790  -35.9970 C.3      91 LEU    0.0900
   1402 CD1       -69.8030   -0.7150  -36.3100 C.3      91 LEU    0.0900
   1403 CD2       -71.3460   -1.9800  -34.8180 C.3      91 LEU   -0.0900
   1404 HN        -71.9370   -4.0400  -39.1820 H        91 LEU    0.0900
   1405 HA        -69.7220   -2.3460  -38.8870 H        91 LEU   -0.2700
   1406 HB1       -71.6720   -3.5530  -36.8840 H        91 LEU    0.0900
   1407 HB2       -71.7510   -1.9170  -37.6470 H        91 LEU    0.0900
   1408 HG        -69.5790   -2.7560  -35.6560 H        91 LEU    0.0900
   1409 HD11      -70.6040   -0.0220  -36.6430 H        91 LEU   -0.2700
   1410 HD12      -69.0500   -0.8040  -37.1230 H        91 LEU    0.0900
   1411 HD13      -69.3230   -0.2920  -35.4010 H        91 LEU    0.0900
   1412 HD21      -71.8550   -2.9550  -34.6550 H        91 LEU    0.0900
   1413 HD22      -72.1180   -1.2070  -35.0200 H        91 LEU    0.5100
   1414 HD23      -70.7850   -1.7160  -33.8960 H        91 LEU   -0.5100
   1415 N         -69.2780   -5.2200  -37.4170 N.am     92 CYS   -0.4700
   1416 CA        -68.2850   -6.0570  -36.7410 C.3      92 CYS    0.3100
   1417 C         -67.0990   -6.4490  -37.6120 C.2      92 CYS    0.0700
   1418 O         -65.9570   -6.3930  -37.1590 O.2      92 CYS    0.0900
   1419 CB        -68.9370   -7.3110  -36.1490 C.3      92 CYS   -0.1100
   1420 SG        -70.0340   -6.9930  -34.7510 S.3      92 CYS    0.0900
   1421 HN        -70.1770   -5.6310  -37.5380 H        92 CYS    0.0900
   1422 HA        -67.8280   -5.4690  -35.9590 H        92 CYS   -0.2300
   1423 HB1       -68.1280   -7.9990  -35.8240 H        92 CYS    0.1600
   1424 HB2       -69.5160   -7.8100  -36.9540 H        92 CYS    0.5100
   1425 HG1       -71.0620   -6.6120  -35.4950 H        92 CYS   -0.5100
   1426 N         -67.3610   -6.8480  -38.8550 N.am     93 VAL   -0.4700
   1427 CA        -66.2880   -7.2190  -39.7780 C.3      93 VAL    0.3100
   1428 C         -65.4610   -5.9810  -40.1580 C.2      93 VAL    0.0700
   1429 O         -64.2510   -6.0770  -40.3700 O.2      93 VAL    0.0900
   1430 CB        -66.8130   -8.0140  -41.0100 C.3      93 VAL   -0.0900
   1431 CG1       -67.9690   -7.2880  -41.6860 C.3      93 VAL    0.0900
   1432 CG2       -65.6980   -8.3220  -42.0030 C.3      93 VAL   -0.2700
   1433 HN        -68.2900   -6.9120  -39.2090 H        93 VAL    0.0900
   1434 HA        -65.5780   -7.8190  -39.2280 H        93 VAL    0.0900
   1435 HB        -67.1580   -9.0160  -40.6760 H        93 VAL    0.0900
   1436 HG11      -67.6400   -6.2860  -42.0350 H        93 VAL   -0.2700
   1437 HG12      -68.8050   -7.1550  -40.9670 H        93 VAL    0.0900
   1438 HG13      -68.3210   -7.8710  -42.5640 H        93 VAL    0.0900
   1439 HG21      -64.8290   -8.7720  -41.4750 H        93 VAL    0.0900
   1440 HG22      -65.3640   -7.3860  -42.5000 H        93 VAL    0.5100
   1441 HG23      -66.0600   -9.0420  -42.7680 H        93 VAL   -0.5100
   1442 N         -66.1100   -4.8180  -40.2060 N.am     94 THR   -0.4700
   1443 CA        -65.4130   -3.5590  -40.4520 C.3      94 THR    0.3100
   1444 C         -64.4790   -3.2030  -39.2840 C.2      94 THR    0.0700
   1445 O         -63.2940   -2.9240  -39.4920 O.2      94 THR    0.0900
   1446 CB        -66.4020   -2.4100  -40.7460 C.3      94 THR    0.1400
   1447 CG2       -65.6640   -1.1100  -41.0450 C.3      94 THR    0.0900
   1448 OG1       -67.2020   -2.7520  -41.8840 O.3      94 THR   -0.6600
   1449 HN        -67.0970   -4.7560  -40.0770 H        94 THR    0.4300
   1450 HA        -64.7530   -3.7060  -41.2940 H        94 THR   -0.2700
   1451 HB        -67.0680   -2.2470  -39.8720 H        94 THR    0.0900
   1452 HG1       -67.9720   -3.2090  -41.5380 H        94 THR    0.0900
   1453 HG21      -65.0060   -1.2400  -41.9320 H        94 THR    0.0900
   1454 HG22      -65.0350   -0.8250  -40.1750 H        94 THR    0.5100
   1455 HG23      -66.3940   -0.3010  -41.2610 H        94 THR   -0.5100
   1456 N         -65.0140   -3.2370  -38.0590 N.am     95 ALA   -0.4700
   1457 CA        -64.2430   -2.9280  -36.8550 C.3      95 ALA    0.3100
   1458 C         -63.0910   -3.9020  -36.6500 C.2      95 ALA    0.0700
   1459 O         -62.0140   -3.5040  -36.2110 O.2      95 ALA    0.0900
   1460 CB        -65.1450   -2.9030  -35.6310 C.3      95 ALA   -0.2700
   1461 HN        -65.9690   -3.4760  -37.9120 H        95 ALA    0.0900
   1462 HA        -63.7750   -1.9650  -36.9950 H        95 ALA    0.0900
   1463 HB1       -65.6320   -3.8920  -35.4950 H        95 ALA    0.0900
   1464 HB2       -65.9360   -2.1330  -35.7600 H        95 ALA    0.5100
   1465 HB3       -64.5460   -2.6740  -34.7240 H        95 ALA   -0.5100
   1466 N         -63.3170   -5.1720  -36.9820 N.am     96 SER   -0.4700
   1467 CA        -62.2950   -6.2080  -36.8500 C.3      96 SER    0.3100
   1468 C         -61.0660   -5.9730  -37.7250 C.2      96 SER    0.0700
   1469 O         -59.9460   -5.9590  -37.2180 O.2      96 SER    0.0900
   1470 CB        -62.8860   -7.5910  -37.1400 C.3      96 SER    0.0500
   1471 OG        -63.7190   -8.0120  -36.0760 O.3      96 SER    0.0900
   1472 HN        -64.1980   -5.4730  -37.3390 H        96 SER    0.0900
   1473 HA        -61.9090   -6.1700  -35.8420 H        96 SER   -0.6600
   1474 HB1       -62.0640   -8.3300  -37.2630 H        96 SER    0.4300
   1475 HB2       -63.4890   -7.5520  -38.0720 H        96 SER    0.5100
   1476 HG1       -63.7920   -8.9660  -36.1580 H        96 SER   -0.5100
   1477 N         -61.2730   -5.7830  -39.0310 N.am     97 ILE   -0.4700
   1478 CA        -60.1780   -5.5260  -39.9740 C.3      97 ILE    0.3100
   1479 C         -59.4930   -4.1810  -39.7080 C.2      97 ILE    0.0700
   1480 O         -58.3130   -4.0170  -40.0030 O.2      97 ILE    0.0900
   1481 CB        -60.6480   -5.6330  -41.4490 C.3      97 ILE   -0.0900
   1482 CG1       -59.4870   -5.4820  -42.4410 C.3      97 ILE    0.0900
   1483 CG2       -61.7120   -4.5930  -41.7610 C.3      97 ILE   -0.2700
   1484 CD        -58.5330   -6.6520  -42.4810 C.3      97 ILE    0.0900
   1485 HN        -62.1870   -5.8090  -39.4260 H        97 ILE    0.0900
   1486 HA        -59.4000   -6.2500  -39.7800 H        97 ILE    0.0900
   1487 HB        -61.0650   -6.6470  -41.6270 H        97 ILE   -0.1800
   1488 HG11      -58.9100   -4.5730  -42.1650 H        97 ILE    0.0900
   1489 HG12      -59.9130   -5.3440  -43.4570 H        97 ILE    0.0900
   1490 HG21      -61.2600   -3.5780  -41.7720 H        97 ILE   -0.2700
   1491 HG22      -62.5050   -4.6190  -40.9840 H        97 ILE    0.0900
   1492 HG23      -62.1570   -4.7950  -42.7580 H        97 ILE    0.0900
   1493 HD1       -59.0290   -7.5330  -42.9430 H        97 ILE    0.0900
   1494 HD2       -58.2200   -6.9210  -41.4500 H        97 ILE    0.5100
   1495 HD3       -57.6380   -6.3910  -43.0870 H        97 ILE   -0.5100
   1496 N         -60.2230   -3.2230  -39.1380 N.am     98 GLU   -0.4700
   1497 CA        -59.6320   -1.9370  -38.7700 C.3      98 GLU    0.3100
   1498 C         -58.7560   -2.0370  -37.5150 C.2      98 GLU    0.0700
   1499 O         -57.7100   -1.3900  -37.4230 O.2      98 GLU    0.0900
   1500 CB        -60.7080   -0.8530  -38.6170 C.3      98 GLU   -0.1800
   1501 CG        -61.2470   -0.3430  -39.9480 C.3      98 GLU    0.0900
   1502 CD        -62.1400    0.8850  -39.8270 C.2      98 GLU    0.0900
   1503 OE1       -62.0700    1.5940  -38.7970 O.co2    98 GLU   -0.2800
   1504 OE2       -62.9100    1.1450  -40.7810 O.co2    98 GLU    0.0900
   1505 HN        -61.1940   -3.3370  -38.9410 H        98 GLU    0.0900
   1506 HA        -58.9330   -1.6610  -39.5440 H        98 GLU    0.6200
   1507 HB1       -60.2720    0.0030  -38.0590 H        98 GLU   -0.7600
   1508 HB2       -61.5520   -1.2710  -38.0290 H        98 GLU   -0.7600
   1509 HG1       -61.8380   -1.1540  -40.4240 H        98 GLU    0.5100
   1510 HG2       -60.3890   -0.0830  -40.6010 H        98 GLU   -0.5100
   1511 N         -59.1780   -2.8560  -36.5530 N.am     99 THR   -0.4700
   1512 CA        -58.4080   -3.0600  -35.3360 C.3      99 THR    0.3100
   1513 C         -57.1440   -3.8580  -35.6350 C.2      99 THR    0.0700
   1514 O         -56.0760   -3.5300  -35.1340 O.2      99 THR    0.0900
   1515 CB        -59.2470   -3.7280  -34.2320 C.3      99 THR    0.1400
   1516 CG2       -58.4930   -3.7380  -32.9150 C.3      99 THR    0.0900
   1517 OG1       -60.4600   -2.9910  -34.0490 O.3      99 THR   -0.6600
   1518 HN        -60.0340   -3.3620  -36.6240 H        99 THR    0.4300
   1519 HA        -58.0570   -2.0950  -35.0020 H        99 THR   -0.2700
   1520 HB        -59.4970   -4.7710  -34.5210 H        99 THR    0.0900
   1521 HG1       -60.9870   -3.1470  -34.8360 H        99 THR    0.0900
   1522 HG21      -58.2590   -2.6980  -32.6000 H        99 THR    0.0900
   1523 HG22      -57.5390   -4.2970  -33.0290 H        99 THR    0.5100
   1524 HG23      -59.1130   -4.2160  -32.1260 H        99 THR   -0.5100
   1525 N         -57.2620   -4.8900  -36.4730 N.am    100 LEU   -0.4700
   1526 CA        -56.1060   -5.6630  -36.9300 C.3     100 LEU    0.3100
   1527 C         -55.1220   -4.7710  -37.6610 C.2     100 LEU    0.0700
   1528 O         -53.9190   -5.0280  -37.6780 O.2     100 LEU    0.0900
   1529 CB        -56.5330   -6.7880  -37.8750 C.3     100 LEU   -0.1800
   1530 CG        -57.2610   -7.9910  -37.2920 C.3     100 LEU    0.0900
   1531 CD1       -57.7440   -8.8780  -38.4270 C.3     100 LEU    0.0900
   1532 CD2       -56.3560   -8.7650  -36.3500 C.3     100 LEU   -0.0900
   1533 HN        -58.1480   -5.1810  -36.8260 H       100 LEU    0.0900
   1534 HA        -55.6150   -6.0720  -36.0610 H       100 LEU   -0.2700
   1535 HB1       -55.6160   -7.1670  -38.3700 H       100 LEU    0.0900
   1536 HB2       -57.1990   -6.3400  -38.6410 H       100 LEU    0.0900
   1537 HG        -58.1280   -7.6480  -36.6880 H       100 LEU    0.0900
   1538 HD11      -56.8800   -9.2290  -39.0310 H       100 LEU   -0.2700
   1539 HD12      -58.4310   -8.3070  -39.0870 H       100 LEU    0.0900
   1540 HD13      -58.2720   -9.7650  -38.0150 H       100 LEU    0.0900
   1541 HD21      -56.0280   -8.1110  -35.5130 H       100 LEU    0.0900
   1542 HD22      -55.4560   -9.1200  -36.8960 H       100 LEU    0.5100
   1543 HD23      -56.9040   -9.6340  -35.9280 H       100 LEU   -0.5100
   1544 N         -55.6530   -3.7190  -38.2770 N.am    101 CYS   -0.4700
   1545 CA        -54.8490   -2.7660  -39.0060 C.3     101 CYS    0.3100
   1546 C         -54.0810   -1.8680  -38.0350 C.2     101 CYS    0.0700
   1547 O         -52.9180   -1.5350  -38.2700 O.2     101 CYS    0.0900
   1548 CB        -55.7430   -1.9360  -39.9220 C.3     101 CYS   -0.1100
   1549 SG        -54.9280   -1.4490  -41.4460 S.3     101 CYS    0.0900
   1550 HN        -56.6350   -3.5420  -38.2640 H       101 CYS    0.0900
   1551 HA        -54.1170   -3.3090  -39.5820 H       101 CYS   -0.2300
   1552 HB1       -56.0630   -1.0270  -39.3700 H       101 CYS    0.1600
   1553 HB2       -56.6480   -2.5330  -40.1640 H       101 CYS    0.5100
   1554 HG1       -55.3040   -2.5220  -42.1260 H       101 CYS   -0.5100
   1555 N         -54.7400   -1.4850  -36.9400 N.am    102 VAL   -0.4700
   1556 CA        -54.1080   -0.7120  -35.8730 C.3     102 VAL    0.3100
   1557 C         -53.0110   -1.5460  -35.2150 C.2     102 VAL    0.0700
   1558 O         -51.9030   -1.0600  -35.0030 O.2     102 VAL    0.0900
   1559 CB        -55.1450   -0.2050  -34.8370 C.3     102 VAL   -0.0900
   1560 CG1       -54.4790    0.2420  -33.5430 C.3     102 VAL    0.0900
   1561 CG2       -55.9630    0.9350  -35.4190 C.3     102 VAL   -0.2700
   1562 HN        -55.7010   -1.7120  -36.8000 H       102 VAL    0.0900
   1563 HA        -53.6020    0.1260  -36.3300 H       102 VAL    0.0900
   1564 HB        -55.8610   -1.0250  -34.6110 H       102 VAL    0.0900
   1565 HG11      -53.6420    0.9390  -33.7650 H       102 VAL   -0.2700
   1566 HG12      -54.0720   -0.6390  -33.0010 H       102 VAL    0.0900
   1567 HG13      -55.2160    0.7690  -32.9000 H       102 VAL    0.0900
   1568 HG21      -56.5050    0.5920  -36.3270 H       102 VAL    0.0900
   1569 HG22      -55.2930    1.7740  -35.7030 H       102 VAL    0.5100
   1570 HG23      -56.7080    1.2860  -34.6740 H       102 VAL   -0.5100
   1571 N         -53.3220   -2.8110  -34.9250 N.am    103 ILE   -0.4700
   1572 CA        -52.3770   -3.7340  -34.3010 C.3     103 ILE    0.3100
   1573 C         -51.0750   -3.8220  -35.1090 C.2     103 ILE    0.0700
   1574 O         -49.9810   -3.7580  -34.5420 O.2     103 ILE    0.0900
   1575 CB        -53.0140   -5.1270  -34.0610 C.3     103 ILE   -0.0900
   1576 CG1       -54.0480   -5.0360  -32.9280 C.3     103 ILE    0.0900
   1577 CG2       -51.9530   -6.1740  -33.7320 C.3     103 ILE   -0.2700
   1578 CD        -55.0060   -6.2090  -32.8400 C.3     103 ILE    0.0900
   1579 HN        -54.2240   -3.1870  -35.1220 H       103 ILE    0.0900
   1580 HA        -52.0630   -3.3020  -33.3630 H       103 ILE    0.0900
   1581 HB        -53.5630   -5.4390  -34.9760 H       103 ILE   -0.1800
   1582 HG11      -54.6440   -4.1110  -33.0760 H       103 ILE    0.0900
   1583 HG12      -53.5000   -4.9620  -31.9650 H       103 ILE    0.0900
   1584 HG21      -51.4010   -5.8820  -32.8130 H       103 ILE   -0.2700
   1585 HG22      -51.2280   -6.2550  -34.5700 H       103 ILE    0.0900
   1586 HG23      -52.4350   -7.1600  -33.5570 H       103 ILE    0.0900
   1587 HD1       -54.4420   -7.1520  -32.6730 H       103 ILE    0.0900
   1588 HD2       -55.5780   -6.3020  -33.7880 H       103 ILE    0.5100
   1589 HD3       -55.7080   -6.0620  -31.9920 H       103 ILE   -0.5100
   1590 N         -51.1970   -3.9370  -36.4320 N.am    104 ALA   -0.4700
   1591 CA        -50.0380   -4.0130  -37.3120 C.3     104 ALA    0.3100
   1592 C         -49.1970   -2.7470  -37.2410 C.2     104 ALA    0.0700
   1593 O         -47.9730   -2.8260  -37.1320 O.2     104 ALA    0.0900
   1594 CB        -50.4670   -4.2870  -38.7470 C.3     104 ALA   -0.2700
   1595 HN        -52.0880   -3.9760  -36.8780 H       104 ALA    0.0900
   1596 HA        -49.3990   -4.8070  -36.9550 H       104 ALA    0.0900
   1597 HB1       -51.1320   -3.4730  -39.1080 H       104 ALA    0.0900
   1598 HB2       -51.0220   -5.2480  -38.7990 H       104 ALA    0.5100
   1599 HB3       -49.5750   -4.3350  -39.4060 H       104 ALA   -0.5100
   1600 N         -49.8550   -1.5870  -37.2970 N.am    105 ILE   -0.4700
   1601 CA        -49.1840   -0.2860  -37.1710 C.3     105 ILE    0.3100
   1602 C         -48.5560   -0.1320  -35.7850 C.2     105 ILE    0.0700
   1603 O         -47.4320    0.3590  -35.6540 O.2     105 ILE    0.0900
   1604 CB        -50.1470    0.8860  -37.4770 C.3     105 ILE   -0.0900
   1605 CG1       -50.4910    0.9190  -38.9700 C.3     105 ILE    0.0900
   1606 CG2       -49.5480    2.2230  -37.0530 C.3     105 ILE   -0.2700
   1607 CD        -51.7590    1.6870  -39.2960 C.3     105 ILE    0.0900
   1608 HN        -50.8420   -1.5520  -37.4280 H       105 ILE    0.0900
   1609 HA        -48.3550   -0.2760  -37.8620 H       105 ILE    0.0900
   1610 HB        -51.1010    0.7260  -36.9320 H       105 ILE   -0.1800
   1611 HG11      -50.6120   -0.1260  -39.3250 H       105 ILE    0.0900
   1612 HG12      -49.6450    1.3890  -39.5150 H       105 ILE    0.0900
   1613 HG21      -48.5160    2.3240  -37.4550 H       105 ILE   -0.2700
   1614 HG22      -49.5040    2.2830  -35.9450 H       105 ILE    0.0900
   1615 HG23      -50.1660    3.0570  -37.4490 H       105 ILE    0.0900
   1616 HD1       -51.6610    2.7430  -38.9670 H       105 ILE    0.0900
   1617 HD2       -52.6240    1.2300  -38.7700 H       105 ILE    0.5100
   1618 HD3       -51.9380    1.6730  -40.3920 H       105 ILE   -0.5100
   1619 N         -49.2810   -0.5660  -34.7560 N.am    106 ASP   -0.4700
   1620 CA        -48.7750   -0.5670  -33.3910 C.3     106 ASP    0.3100
   1621 C         -47.4440   -1.3000  -33.3260 C.2     106 ASP    0.0700
   1622 O         -46.4360   -0.7230  -32.9230 O.2     106 ASP    0.0900
   1623 CB        -49.7880   -1.2220  -32.4460 C.3     106 ASP   -0.2800
   1624 CG        -49.3460   -1.1890  -31.0030 C.2     106 ASP    0.0900
   1625 OD1       -49.3930   -0.0960  -30.3940 O.co2   106 ASP    0.0900
   1626 OD2       -48.9570   -2.2570  -30.4790 O.co2   106 ASP    0.6200
   1627 HN        -50.2080   -0.9120  -34.8760 H       106 ASP   -0.7600
   1628 HA        -48.5970    0.4570  -33.0980 H       106 ASP   -0.7600
   1629 HB1       -49.9300   -2.2820  -32.7470 H       106 ASP    0.5100
   1630 HB2       -50.7590   -0.6870  -32.5300 H       106 ASP   -0.5100
   1631 N         -47.4390   -2.5610  -33.7550 N.am    107 ARG   -0.4700
   1632 CA        -46.2330   -3.3840  -33.7380 C.3     107 ARG    0.3100
   1633 C         -45.0920   -2.7810  -34.5470 C.2     107 ARG    0.0700
   1634 O         -43.9380   -2.8080  -34.1150 O.2     107 ARG    0.0900
   1635 CB        -46.5280   -4.8150  -34.2070 C.3     107 ARG   -0.1800
   1636 CG        -47.4320   -5.6130  -33.2780 C.3     107 ARG    0.0900
   1637 CD        -46.8430   -5.7720  -31.8850 C.3     107 ARG    0.0900
   1638 NE        -46.9280   -4.5370  -31.1030 N.pl3   107 ARG   -0.1800
   1639 CZ        -46.3100   -4.3330  -29.9440 C.cat   107 ARG    0.0900
   1640 NH1       -45.5480   -5.2840  -29.4100 N.pl3   107 ARG    0.0900
   1641 NH2       -46.4520   -3.1730  -29.3170 N.pl3   107 ARG    0.2000
   1642 HN        -48.2610   -3.0010  -34.1080 H       107 ARG    0.0900
   1643 HA        -45.8530   -3.3950  -32.7280 H       107 ARG    0.0900
   1644 HB1       -45.5630   -5.3560  -34.3050 H       107 ARG   -0.7000
   1645 HB2       -47.0130   -4.7620  -35.2050 H       107 ARG    0.4400
   1646 HG1       -47.5970   -6.6200  -33.7150 H       107 ARG    0.6400
   1647 HG2       -48.4100   -5.0930  -33.1960 H       107 ARG   -0.8000
   1648 HD1       -45.7700   -6.0470  -31.9640 H       107 ARG    0.4600
   1649 HD2       -47.3990   -6.5590  -31.3320 H       107 ARG    0.4600
   1650 HE        -47.4910   -3.7950  -31.4660 H       107 ARG   -0.8000
   1651 HH11      -45.4370   -6.1600  -29.8820 H       107 ARG    0.4600
   1652 HH12      -45.0860   -5.1240  -28.5380 H       107 ARG    0.4600
   1653 HH21      -47.1330   -2.5140  -29.6340 H       107 ARG    0.5100
   1654 HH22      -45.8760   -2.9580  -28.5270 H       107 ARG   -0.5100
   1655 N         -45.4220   -2.2250  -35.7100 N.am    108 TYR   -0.4700
   1656 CA        -44.4400   -1.5860  -36.5740 C.3     108 TYR    0.3100
   1657 C         -43.7260   -0.4280  -35.8760 C.2     108 TYR    0.0700
   1658 O         -42.4990   -0.4420  -35.7550 O.2     108 TYR    0.0900
   1659 CB        -45.1030   -1.1000  -37.8690 C.3     108 TYR   -0.1800
   1660 CG        -44.1560   -0.4130  -38.8190 C.ar    108 TYR    0.0900
   1661 CD1       -43.4350   -1.1450  -39.7630 C.ar    108 TYR    0.0900
   1662 CD2       -43.9780    0.9710  -38.7770 C.ar    108 TYR    0.0000
   1663 CE1       -42.5630   -0.5180  -40.6380 C.ar    108 TYR   -0.1150
   1664 CE2       -43.1050    1.6060  -39.6450 C.ar    108 TYR    0.1150
   1665 CZ        -42.4050    0.8550  -40.5710 C.ar    108 TYR   -0.1150
   1666 OH        -41.5400    1.4770  -41.4340 O.3     108 TYR    0.1150
   1667 HN        -46.3620   -2.2220  -36.0440 H       108 TYR    0.1100
   1668 HA        -43.6670   -2.3060  -36.7940 H       108 TYR   -0.5400
   1669 HB1       -45.9040   -0.3720  -37.6200 H       108 TYR    0.4300
   1670 HB2       -45.5340   -1.9710  -38.4080 H       108 TYR   -0.1150
   1671 HD1       -43.5590   -2.2160  -39.8120 H       108 TYR    0.1150
   1672 HD2       -44.5310    1.5560  -38.0570 H       108 TYR   -0.1150
   1673 HE1       -42.0130   -1.0960  -41.3660 H       108 TYR    0.1150
   1674 HE2       -42.9730    2.6770  -39.6000 H       108 TYR    0.5100
   1675 HH        -41.1910    2.2570  -40.9960 H       108 TYR   -0.5100
   1676 N         -44.4970    0.5650  -35.4220 N.am    109 LEU   -0.4700
   1677 CA        -43.9510    1.7580  -34.7720 C.3     109 LEU    0.3100
   1678 C         -43.2030    1.4250  -33.4820 C.2     109 LEU    0.0700
   1679 O         -42.2270    2.0920  -33.1350 O.2     109 LEU    0.0900
   1680 CB        -45.0500    2.7950  -34.4850 C.3     109 LEU   -0.1800
   1681 CG        -45.8470    3.4310  -35.6380 C.3     109 LEU    0.0900
   1682 CD1       -46.8710    4.4150  -35.0830 C.3     109 LEU    0.0900
   1683 CD2       -44.9550    4.1250  -36.6630 C.3     109 LEU   -0.0900
   1684 HN        -45.4890    0.5360  -35.5080 H       109 LEU    0.0900
   1685 HA        -43.2040    2.1810  -35.4270 H       109 LEU   -0.2700
   1686 HB1       -44.5670    3.6270  -33.9350 H       109 LEU    0.0900
   1687 HB2       -45.7890    2.3000  -33.8230 H       109 LEU    0.0900
   1688 HG        -46.3700    2.6370  -36.2110 H       109 LEU    0.0900
   1689 HD11      -46.3590    5.2200  -34.5140 H       109 LEU   -0.2700
   1690 HD12      -47.5710    3.8870  -34.4010 H       109 LEU    0.0900
   1691 HD13      -47.4400    4.8800  -35.9170 H       109 LEU    0.0900
   1692 HD21      -44.2490    3.3940  -37.1120 H       109 LEU    0.0900
   1693 HD22      -44.3680    4.9300  -36.1700 H       109 LEU    0.5100
   1694 HD23      -45.5780    4.5600  -37.4740 H       109 LEU   -0.5100
   1695 N         -43.6620    0.3900  -32.7800 N.am    110 ALA   -0.4700
   1696 CA        -42.9990   -0.1010  -31.5760 C.3     110 ALA    0.3100
   1697 C         -41.6580   -0.7610  -31.8860 C.2     110 ALA    0.0700
   1698 O         -40.7350   -0.6950  -31.0790 O.2     110 ALA    0.0900
   1699 CB        -43.9020   -1.0670  -30.8220 C.3     110 ALA   -0.2700
   1700 HN        -44.4870   -0.1010  -33.0500 H       110 ALA    0.0900
   1701 HA        -42.7600    0.7500  -30.9560 H       110 ALA    0.0900
   1702 HB1       -44.1540   -1.9370  -31.4660 H       110 ALA    0.0900
   1703 HB2       -44.8450   -0.5560  -30.5320 H       110 ALA    0.5100
   1704 HB3       -43.3830   -1.4370  -29.9120 H       110 ALA   -0.5100
   1705 N         -41.5580   -1.4000  -33.0520 N.am    111 ILE   -0.4700
   1706 CA        -40.3120   -2.0300  -33.4790 C.3     111 ILE    0.3100
   1707 C         -39.3370   -1.0080  -34.0590 C.2     111 ILE    0.0700
   1708 O         -38.1980   -0.9060  -33.6000 O.2     111 ILE    0.0900
   1709 CB        -40.5590   -3.1890  -34.4750 C.3     111 ILE   -0.0900
   1710 CG1       -41.0620   -4.4260  -33.7280 C.3     111 ILE    0.0900
   1711 CG2       -39.2920   -3.5300  -35.2590 C.3     111 ILE   -0.2700
   1712 CD        -41.4950   -5.5640  -34.6300 C.3     111 ILE    0.0900
   1713 HN        -42.3270   -1.4750  -33.6830 H       111 ILE    0.0900
   1714 HA        -39.8140   -2.4030  -32.5960 H       111 ILE    0.0900
   1715 HB        -41.3580   -2.8920  -35.1880 H       111 ILE   -0.1800
   1716 HG11      -41.9270   -4.1290  -33.1000 H       111 ILE    0.0900
   1717 HG12      -40.2460   -4.7930  -33.0700 H       111 ILE    0.0900
   1718 HG21      -38.4360   -3.6640  -34.5620 H       111 ILE   -0.2700
   1719 HG22      -39.0500   -2.7060  -35.9640 H       111 ILE    0.0900
   1720 HG23      -39.4400   -4.4740  -35.8240 H       111 ILE    0.0900
   1721 HD1       -40.6110   -6.0150  -35.1280 H       111 ILE    0.0900
   1722 HD2       -42.1870   -5.1840  -35.4130 H       111 ILE    0.5100
   1723 HD3       -42.0040   -6.3490  -34.0310 H       111 ILE   -0.5100
   1724 N         -39.7930   -0.2440  -35.0520 N.am    112 THR   -0.4700
   1725 CA        -38.9170    0.6530  -35.8160 C.3     112 THR    0.3100
   1726 C         -38.5380    1.9340  -35.0700 C.2     112 THR    0.0700
   1727 O         -37.4930    2.5300  -35.3470 O.2     112 THR    0.0900
   1728 CB        -39.5320    1.0330  -37.1790 C.3     112 THR    0.1400
   1729 CG2       -39.8620   -0.2200  -37.9900 C.3     112 THR    0.0900
   1730 OG1       -40.7200    1.8040  -36.9750 O.3     112 THR   -0.6600
   1731 HN        -40.7540   -0.2470  -35.3210 H       112 THR    0.4300
   1732 HA        -37.9750    0.1460  -35.9620 H       112 THR   -0.2700
   1733 HB        -38.8060    1.6360  -37.7660 H       112 THR    0.0900
   1734 HG1       -41.4130    1.1720  -36.7680 H       112 THR    0.0900
   1735 HG21      -40.7180   -0.7580  -37.5280 H       112 THR    0.0900
   1736 HG22      -38.9850   -0.9010  -38.0080 H       112 THR    0.5100
   1737 HG23      -40.1390    0.0630  -39.0280 H       112 THR   -0.5100
   1738 N         -39.3810    2.3540  -34.1270 N.am    113 SER   -0.4700
   1739 CA        -39.1480    3.5930  -33.3930 C.3     113 SER    0.3100
   1740 C         -39.4870    3.4610  -31.9000 C.2     113 SER    0.0700
   1741 O         -40.2800    4.2530  -31.3750 O.2     113 SER    0.0900
   1742 CB        -39.9530    4.7250  -34.0380 C.3     113 SER    0.0500
   1743 OG        -39.6160    5.9780  -33.4710 O.3     113 SER    0.0900
   1744 HN        -40.2020    1.8440  -33.8830 H       113 SER    0.0900
   1745 HA        -38.0920    3.8120  -33.4230 H       113 SER   -0.6600
   1746 HB1       -41.0380    4.5460  -33.8810 H       113 SER    0.4300
   1747 HB2       -39.7370    4.7610  -35.1270 H       113 SER    0.5100
   1748 HG1       -39.9680    5.9670  -32.5770 H       113 SER   -0.5100
   1749 N         -38.8600    2.4850  -31.2030 N.am    114 PRO   -0.2900
   1750 CA        -39.2870    2.0710  -29.8540 C.3     114 PRO    0.0000
   1751 C         -39.2470    3.1810  -28.8020 C.2     114 PRO    0.0900
   1752 O         -40.0710    3.1950  -27.8830 O.2     114 PRO    0.0900
   1753 CB        -38.2940    0.9560  -29.4860 C.3     114 PRO    0.0200
   1754 CG        -37.5860    0.5970  -30.7500 C.3     114 PRO    0.0900
   1755 CD        -37.5930    1.8380  -31.5880 C.3     114 PRO   -0.1800
   1756 HA        -40.3220    1.7670  -29.8660 H       114 PRO    0.0900
   1757 HB1       -38.8350    0.0740  -29.0790 H       114 PRO    0.0900
   1758 HB2       -37.5700    1.3170  -28.7240 H       114 PRO   -0.1800
   1759 HG1       -36.5430    0.2780  -30.5360 H       114 PRO    0.0900
   1760 HG2       -38.1140   -0.2290  -31.2720 H       114 PRO    0.0900
   1761 HD1       -36.7360    2.5010  -31.3470 H       114 PRO    0.5100
   1762 HD2       -37.5980    1.6020  -32.6720 H       114 PRO   -0.5100
   1763 N         -38.2880    4.0970  -28.9350 N.am    115 PHE   -0.4700
   1764 CA        -38.1410    5.2120  -28.0070 C.3     115 PHE    0.3100
   1765 C         -39.2900    6.2000  -28.1640 C.2     115 PHE    0.0700
   1766 O         -39.8870    6.6320  -27.1760 O.2     115 PHE    0.0900
   1767 CB        -36.7700    5.9040  -28.1730 C.3     115 PHE   -0.1800
   1768 CG        -36.5340    6.4960  -29.5420 C.ar    115 PHE    0.0900
   1769 CD1       -36.1760    5.6870  -30.6230 C.ar    115 PHE    0.0900
   1770 CD2       -36.6580    7.8700  -29.7510 C.ar    115 PHE    0.0000
   1771 CE1       -35.9620    6.2340  -31.8840 C.ar    115 PHE   -0.1150
   1772 CE2       -36.4410    8.4200  -31.0100 C.ar    115 PHE    0.1150
   1773 CZ        -36.0920    7.6020  -32.0770 C.ar    115 PHE   -0.1150
   1774 HN        -37.6250    4.0600  -29.6800 H       115 PHE    0.1150
   1775 HA        -38.2430    4.8240  -27.0050 H       115 PHE   -0.1150
   1776 HB1       -35.9630    5.1610  -27.9960 H       115 PHE    0.1150
   1777 HB2       -36.6910    6.7360  -27.4400 H       115 PHE   -0.1150
   1778 HD1       -36.0640    4.6220  -30.4780 H       115 PHE    0.1150
   1779 HD2       -36.9240    8.5130  -28.9250 H       115 PHE   -0.1150
   1780 HE1       -35.6940    5.5950  -32.7120 H       115 PHE    0.1150
   1781 HE2       -36.5450    9.4850  -31.1580 H       115 PHE    0.5100
   1782 HZ        -35.9220    8.0300  -33.0540 H       115 PHE   -0.5100
   1783 N         -39.6120    6.5240  -29.4190 N.am    116 ARG   -0.4700
   1784 CA        -40.6530    7.4960  -29.7360 C.3     116 ARG    0.3100
   1785 C         -42.0440    6.8970  -29.5400 C.2     116 ARG    0.0700
   1786 O         -42.9780    7.5940  -29.1300 O.2     116 ARG    0.0900
   1787 CB        -40.4760    8.0240  -31.1650 C.3     116 ARG   -0.1800
   1788 CG        -41.1460    9.3650  -31.4290 C.3     116 ARG    0.0900
   1789 CD        -40.4730   10.5020  -30.6700 C.3     116 ARG    0.0900
   1790 NE        -41.4210   11.5790  -30.3640 N.pl3   116 ARG   -0.1800
   1791 CZ        -41.6710   12.6180  -31.1580 C.cat   116 ARG    0.0900
   1792 NH1       -41.0450   12.7460  -32.3230 N.pl3   116 ARG    0.0900
   1793 NH2       -42.5560   13.5350  -30.7820 N.pl3   116 ARG    0.2000
   1794 HN        -39.1520    6.1140  -30.2010 H       116 ARG    0.0900
   1795 HA        -40.5850    8.3050  -29.0250 H       116 ARG    0.0900
   1796 HB1       -40.9000    7.2770  -31.8690 H       116 ARG   -0.7000
   1797 HB2       -39.3900    8.1310  -31.3650 H       116 ARG    0.4400
   1798 HG1       -42.2110    9.3040  -31.1170 H       116 ARG    0.6400
   1799 HG2       -41.1030    9.5830  -32.5170 H       116 ARG   -0.8000
   1800 HD1       -39.6560   10.9350  -31.2870 H       116 ARG    0.4600
   1801 HD2       -40.0660   10.1250  -29.7080 H       116 ARG    0.4600
   1802 HE        -41.9170   11.5280  -29.4980 H       116 ARG   -0.8000
   1803 HH11      -40.3780   12.0580  -32.6110 H       116 ARG    0.4600
   1804 HH12      -41.2400   13.5310  -32.9120 H       116 ARG    0.4600
   1805 HH21      -43.0310   13.4420  -29.9070 H       116 ARG    0.5100
   1806 HH22      -42.7480   14.3170  -31.3740 H       116 ARG   -0.5100
   1807 N         -42.1690    5.6000  -29.8250 N.am    117 TYR   -0.4700
   1808 CA        -43.4070    4.8710  -29.5930 C.3     117 TYR    0.3100
   1809 C         -43.7660    4.8890  -28.1090 C.2     117 TYR    0.0700
   1810 O         -44.8050    5.4270  -27.7290 O.2     117 TYR    0.0900
   1811 CB        -43.3040    3.4290  -30.1260 C.3     117 TYR   -0.1800
   1812 CG        -44.4750    2.5380  -29.7500 C.ar    117 TYR    0.0900
   1813 CD1       -45.6010    2.4460  -30.5710 C.ar    117 TYR    0.0900
   1814 CD2       -44.4510    1.7850  -28.5720 C.ar    117 TYR    0.0000
   1815 CE1       -46.6730    1.6340  -30.2240 C.ar    117 TYR   -0.1150
   1816 CE2       -45.5150    0.9740  -28.2180 C.ar    117 TYR    0.1150
   1817 CZ        -46.6210    0.8980  -29.0460 C.ar    117 TYR   -0.1150
   1818 OH        -47.6690    0.0860  -28.6790 O.3     117 TYR    0.1150
   1819 HN        -41.4180    5.0710  -30.2110 H       117 TYR    0.1100
   1820 HA        -44.2040    5.3990  -30.0950 H       117 TYR   -0.5400
   1821 HB1       -42.3870    2.9550  -29.7140 H       117 TYR    0.4300
   1822 HB2       -43.2550    3.4550  -31.2360 H       117 TYR   -0.1150
   1823 HD1       -45.6390    3.0150  -31.4890 H       117 TYR    0.1150
   1824 HD2       -43.5870    1.8370  -27.9270 H       117 TYR   -0.1150
   1825 HE1       -47.5400    1.5730  -30.8640 H       117 TYR    0.1150
   1826 HE2       -45.4830    0.4050  -27.3000 H       117 TYR    0.5100
   1827 HH        -48.3470    0.1540  -29.3540 H       117 TYR   -0.5100
   1828 N         -42.8850    4.3310  -27.2770 N.am    118 GLN   -0.4700
   1829 CA        -43.1460    4.1620  -25.8420 C.3     118 GLN    0.3100
   1830 C         -43.3170    5.4710  -25.0550 C.2     118 GLN    0.0700
   1831 O         -43.8720    5.4740  -23.9530 O.2     118 GLN    0.0900
   1832 CB        -42.0700    3.2770  -25.2010 C.3     118 GLN   -0.1800
   1833 CG        -42.3640    1.7790  -25.3150 C.3     118 GLN    0.0900
   1834 CD        -43.4970    1.3150  -24.3930 C.2     118 GLN    0.0900
   1835 NE2       -43.6660    1.8560  -23.2730 N.am    118 GLN   -0.1800
   1836 OE1       -44.2760    0.3140  -24.7320 O.2     118 GLN    0.0900
   1837 HN        -42.0000    4.0000  -27.5950 H       118 GLN    0.0900
   1838 HA        -44.1200    3.7110  -25.7300 H       118 GLN    0.5500
   1839 HB1       -41.9900    3.5420  -24.1260 H       118 GLN   -0.5500
   1840 HB2       -41.0990    3.4860  -25.6970 H       118 GLN   -0.6200
   1841 HG1       -41.4450    1.2130  -25.0520 H       118 GLN    0.3200
   1842 HG2       -42.6490    1.5480  -26.3630 H       118 GLN    0.3000
   1843 HE21      -44.4070    1.5480  -22.6760 H       118 GLN    0.5100
   1844 HE22      -43.0590    2.5930  -22.9770 H       118 GLN   -0.5100
   1845 N         -42.8420    6.5750  -25.6290 N.am    119 SER   -0.4700
   1846 CA        -43.0000    7.8980  -25.0330 C.3     119 SER    0.3100
   1847 C         -44.3090    8.5860  -25.4370 C.2     119 SER    0.0700
   1848 O         -44.7800    9.4900  -24.7420 O.2     119 SER    0.0900
   1849 CB        -41.8100    8.7810  -25.4030 C.3     119 SER    0.0500
   1850 OG        -41.5230    8.6690  -26.7860 O.3     119 SER    0.0900
   1851 HN        -42.3540    6.5470  -26.4980 H       119 SER    0.0900
   1852 HA        -43.0650    7.7810  -23.9620 H       119 SER   -0.6600
   1853 HB1       -40.9160    8.4650  -24.8250 H       119 SER    0.4300
   1854 HB2       -42.0440    9.8420  -25.1700 H       119 SER    0.5100
   1855 HG1       -40.8950    7.9480  -26.8680 H       119 SER   -0.5100
   1856 N         -44.8910    8.1550  -26.5610 N.am    120 LEU   -0.4700
   1857 CA        -46.1560    8.7050  -27.0550 C.3     120 LEU    0.3100
   1858 C         -47.3550    7.7890  -26.7900 C.2     120 LEU    0.0700
   1859 O         -48.4430    8.2610  -26.4480 O.2     120 LEU    0.0900
   1860 CB        -46.0730    9.0030  -28.5570 C.3     120 LEU   -0.1800
   1861 CG        -45.2150   10.1690  -29.0510 C.3     120 LEU    0.0900
   1862 CD1       -45.0000   10.0450  -30.5520 C.3     120 LEU    0.0900
   1863 CD2       -45.8460   11.5080  -28.7110 C.3     120 LEU   -0.0900
   1864 HN        -44.4850    7.4340  -27.1170 H       120 LEU    0.0900
   1865 HA        -46.3640    9.6110  -26.5060 H       120 LEU   -0.2700
   1866 HB1       -47.1080    9.1920  -28.9070 H       120 LEU    0.0900
   1867 HB2       -45.6850    8.0870  -29.0470 H       120 LEU    0.0900
   1868 HG        -44.2330   10.1550  -28.5320 H       120 LEU    0.0900
   1869 HD11      -45.9770   10.0640  -31.0810 H       120 LEU   -0.2700
   1870 HD12      -44.4900    9.0860  -30.7840 H       120 LEU    0.0900
   1871 HD13      -44.3830   10.8940  -30.9170 H       120 LEU    0.0900
   1872 HD21      -45.9630   11.6080  -27.6100 H       120 LEU    0.0900
   1873 HD22      -46.8500   11.5840  -29.1820 H       120 LEU    0.5100
   1874 HD23      -45.1990   12.3350  -29.0750 H       120 LEU   -0.5100
   1875 N         -47.1550    6.4830  -26.9590 N.am    121 MET   -0.4700
   1876 CA        -48.2410    5.5190  -26.8480 C.3     121 MET    0.3100
   1877 C         -48.6120    5.2700  -25.3920 C.2     121 MET    0.0700
   1878 O         -47.8700    4.6250  -24.6520 O.2     121 MET    0.0900
   1879 CB        -47.8790    4.2120  -27.5670 C.3     121 MET   -0.1800
   1880 CG        -49.0580    3.2980  -27.8730 C.3     121 MET    0.0900
   1881 SD        -50.4500    4.1120  -28.6850 S.3     121 MET    0.0900
   1882 CE        -51.1950    2.7050  -29.5050 C.3     121 MET   -0.1400
   1883 HN        -46.2540    6.1060  -27.1670 H       121 MET    0.0900
   1884 HA        -49.1230    5.9580  -27.2900 H       121 MET    0.0900
   1885 HB1       -47.1630    3.6520  -26.9290 H       121 MET   -0.0900
   1886 HB2       -47.3820    4.4700  -28.5260 H       121 MET   -0.2200
   1887 HG1       -49.4070    2.8590  -26.9160 H       121 MET    0.0900
   1888 HG2       -48.6930    2.4760  -28.5230 H       121 MET    0.0900
   1889 HE1       -51.5050    1.9280  -28.7730 H       121 MET    0.0900
   1890 HE2       -50.4700    2.2440  -30.2090 H       121 MET    0.5100
   1891 HE3       -52.0970    3.0240  -30.0690 H       121 MET   -0.5100
   1892 N         -49.7640    5.8020  -24.9860 N.am    122 THR   -0.4700
   1893 CA        -50.2630    5.6580  -23.6180 C.3     122 THR    0.3100
   1894 C         -51.5910    4.8980  -23.5830 C.2     122 THR    0.0700
   1895 O         -52.1920    4.6250  -24.6250 O.2     122 THR    0.0900
   1896 CB        -50.4390    7.0290  -22.9240 C.3     122 THR    0.1400
   1897 CG2       -49.1550    7.8470  -22.9940 C.3     122 THR    0.0900
   1898 OG1       -51.5040    7.7580  -23.5460 O.3     122 THR   -0.6600
   1899 HN        -50.3440    6.3270  -25.6050 H       122 THR    0.4300
   1900 HA        -49.5540    5.0550  -23.0720 H       122 THR   -0.2700
   1901 HB        -50.6840    6.8800  -21.8510 H       122 THR    0.0900
   1902 HG1       -51.4610    8.6470  -23.1860 H       122 THR    0.0900
   1903 HG21      -48.9710    8.1790  -24.0390 H       122 THR    0.0900
   1904 HG22      -48.2950    7.2300  -22.6610 H       122 THR    0.5100
   1905 HG23      -49.2430    8.7460  -22.3480 H       122 THR   -0.5100
   1906 N         -52.0400    4.5500  -22.3760 N.am    123 ARG   -0.4700
   1907 CA        -53.3310    3.8970  -22.1730 C.3     123 ARG    0.3100
   1908 C         -54.5000    4.7650  -22.6070 C.2     123 ARG    0.0700
   1909 O         -55.4290    4.2780  -23.2500 O.2     123 ARG    0.0900
   1910 CB        -53.5140    3.4890  -20.7110 C.3     123 ARG   -0.1800
   1911 CG        -53.4430    1.9930  -20.4790 C.3     123 ARG    0.0900
   1912 CD        -53.5530    1.6500  -19.0020 C.3     123 ARG    0.0900
   1913 NE        -53.6530    0.2050  -18.8020 N.pl3   123 ARG   -0.1800
   1914 CZ        -52.6190   -0.6340  -18.8020 C.cat   123 ARG    0.0900
   1915 NH1       -51.3810   -0.1850  -18.9880 N.pl3   123 ARG    0.0900
   1916 NH2       -52.8240   -1.9290  -18.6120 N.pl3   123 ARG    0.2000
   1917 HN        -51.5080    4.7210  -21.5490 H       123 ARG    0.0900
   1918 HA        -53.3690    3.0260  -22.8100 H       123 ARG    0.0900
   1919 HB1       -54.5050    3.8530  -20.3640 H       123 ARG   -0.7000
   1920 HB2       -52.7210    3.9780  -20.1070 H       123 ARG    0.4400
   1921 HG1       -52.4750    1.6110  -20.8700 H       123 ARG    0.6400
   1922 HG2       -54.2720    1.5000  -21.0290 H       123 ARG   -0.8000
   1923 HD1       -54.4640    2.1180  -18.5730 H       123 ARG    0.4600
   1924 HD2       -52.6500    2.0070  -18.4630 H       123 ARG    0.4600
   1925 HE        -54.5630   -0.1810  -18.6550 H       123 ARG   -0.8000
   1926 HH11      -51.2200    0.7910  -19.1300 H       123 ARG    0.4600
   1927 HH12      -50.6120   -0.8240  -18.9850 H       123 ARG    0.4600
   1928 HH21      -52.0800   -2.5800  -18.7580 H       123 ARG    0.5100
   1929 HH22      -53.7250   -2.2550  -18.3240 H       123 ARG   -0.5100
   1930 N         -54.4500    6.0490  -22.2550 N.am    124 ALA   -0.4700
   1931 CA        -55.4920    6.9930  -22.6410 C.3     124 ALA    0.3100
   1932 C         -55.6220    7.0540  -24.1610 C.2     124 ALA    0.0700
   1933 O         -56.7320    7.1340  -24.6920 O.2     124 ALA    0.0900
   1934 CB        -55.2010    8.3760  -22.0680 C.3     124 ALA   -0.2700
   1935 HN        -53.7010    6.4210  -21.7110 H       124 ALA    0.0900
   1936 HA        -56.4350    6.6230  -22.2670 H       124 ALA    0.0900
   1937 HB1       -54.2260    8.7490  -22.4480 H       124 ALA    0.0900
   1938 HB2       -55.1530    8.3240  -20.9590 H       124 ALA    0.5100
   1939 HB3       -55.9960    9.0870  -22.3750 H       124 ALA   -0.5100
   1940 N         -54.4850    6.9860  -24.8520 N.am    125 ARG   -0.4700
   1941 CA        -54.4440    7.1230  -26.3020 C.3     125 ARG    0.3100
   1942 C         -54.8840    5.8720  -27.0490 C.2     125 ARG    0.0700
   1943 O         -55.5440    5.9660  -28.0850 O.2     125 ARG    0.0900
   1944 CB        -53.0590    7.5800  -26.7560 C.3     125 ARG   -0.1800
   1945 CG        -52.8250    9.0560  -26.4850 C.3     125 ARG    0.0900
   1946 CD        -51.3970    9.4820  -26.7690 C.3     125 ARG    0.0900
   1947 NE        -51.1860   10.8820  -26.4000 N.pl3   125 ARG   -0.1800
   1948 CZ        -50.0080   11.4060  -26.0730 C.cat   125 ARG    0.0900
   1949 NH1       -48.9160   10.6560  -26.0560 N.pl3   125 ARG    0.0900
   1950 NH2       -49.9270   12.6920  -25.7560 N.pl3   125 ARG    0.2000
   1951 HN        -53.6070    6.8350  -24.4050 H       125 ARG    0.0900
   1952 HA        -55.1920    7.8470  -26.5910 H       125 ARG    0.0900
   1953 HB1       -52.9570    7.3930  -27.8470 H       125 ARG   -0.7000
   1954 HB2       -52.2890    6.9870  -26.2170 H       125 ARG    0.4400
   1955 HG1       -53.0550    9.2670  -25.4180 H       125 ARG    0.6400
   1956 HG2       -53.5110    9.6520  -27.1250 H       125 ARG   -0.8000
   1957 HD1       -51.1800    9.3760  -27.8540 H       125 ARG    0.4600
   1958 HD2       -50.6920    8.8600  -26.1760 H       125 ARG    0.4600
   1959 HE        -51.9820   11.4860  -26.3930 H       125 ARG   -0.8000
   1960 HH11      -48.9720    9.6860  -26.2900 H       125 ARG    0.4600
   1961 HH12      -48.0360   11.0610  -25.8080 H       125 ARG    0.4600
   1962 HH21      -50.7490   13.2620  -25.7640 H       125 ARG    0.5100
   1963 HH22      -49.0440   13.0920  -25.5090 H       125 ARG   -0.5100
   1964 N         -54.5300    4.7020  -26.5190 N.am    126 ALA   -0.4700
   1965 CA        -55.0070    3.4330  -27.0630 C.3     126 ALA    0.3100
   1966 C         -56.5350    3.3440  -27.0000 C.2     126 ALA    0.0700
   1967 O         -57.1670    2.8280  -27.9190 O.2     126 ALA    0.0900
   1968 CB        -54.3640    2.2580  -26.3370 C.3     126 ALA   -0.2700
   1969 HN        -53.9240    4.6400  -25.7280 H       126 ALA    0.0900
   1970 HA        -54.7580    3.4060  -28.1130 H       126 ALA    0.0900
   1971 HB1       -54.6150    2.2940  -25.2550 H       126 ALA    0.0900
   1972 HB2       -53.2590    2.3040  -26.4460 H       126 ALA    0.5100
   1973 HB3       -54.7420    1.3020  -26.7570 H       126 ALA   -0.5100
   1974 N         -57.1190    3.8680  -25.9220 N.am    127 LYS   -0.4700
   1975 CA        -58.5700    3.9500  -25.7760 C.3     127 LYS    0.3100
   1976 C         -59.1970    4.8880  -26.8010 C.2     127 LYS    0.0700
   1977 O         -60.2360    4.5730  -27.3830 O.2     127 LYS    0.0900
   1978 CB        -58.9500    4.4000  -24.3630 C.3     127 LYS   -0.1800
   1979 CG        -58.6620    3.3710  -23.2840 C.3     127 LYS    0.0900
   1980 CD        -59.0360    3.8880  -21.9040 C.3     127 LYS    0.0900
   1981 CE        -58.5690    2.9270  -20.8210 C.3     127 LYS   -0.1800
   1982 NZ        -58.8720    3.4400  -19.4550 N.4     127 LYS    0.0900
   1983 HN        -56.5870    4.2310  -25.1610 H       127 LYS    0.0900
   1984 HA        -58.9820    2.9730  -25.9800 H       127 LYS   -0.1800
   1985 HB1       -60.0360    4.6290  -24.3480 H       127 LYS    0.0900
   1986 HB2       -58.3830    5.3240  -24.1250 H       127 LYS    0.0900
   1987 HG1       -57.5790    3.1220  -23.2980 H       127 LYS    0.2100
   1988 HG2       -59.2440    2.4490  -23.4960 H       127 LYS    0.0500
   1989 HD1       -60.1390    4.0020  -21.8410 H       127 LYS    0.0500
   1990 HD2       -58.5630    4.8800  -21.7430 H       127 LYS   -0.3000
   1991 HE1       -57.4690    2.7880  -20.8930 H       127 LYS    0.3300
   1992 HE2       -59.0860    1.9510  -20.9380 H       127 LYS    0.3300
   1993 HZ1       -59.8980    3.5700  -19.3540 H       127 LYS    0.3300
   1994 HZ2       -58.3910    4.3510  -19.3120 H       127 LYS    0.5100
   1995 HZ3       -58.5370    2.7560  -18.7470 H       127 LYS   -0.5100
   1996 N         -58.5630    6.0410  -27.0190 N.am    128 VAL   -0.4700
   1997 CA        -59.0120    7.0040  -28.0220 C.3     128 VAL    0.3100
   1998 C         -58.9790    6.3750  -29.4180 C.2     128 VAL    0.0700
   1999 O         -59.9570    6.4590  -30.1700 O.2     128 VAL    0.0900
   2000 CB        -58.1820    8.3060  -27.9670 C.3     128 VAL   -0.0900
   2001 CG1       -58.5050    9.2130  -29.1410 C.3     128 VAL    0.0900
   2002 CG2       -58.4440    9.0430  -26.6660 C.3     128 VAL   -0.2700
   2003 HN        -57.7490    6.2980  -26.5030 H       128 VAL    0.0900
   2004 HA        -60.0530    7.2190  -27.8310 H       128 VAL    0.0900
   2005 HB        -57.1010    8.0510  -27.9910 H       128 VAL    0.0900
   2006 HG11      -59.6060    9.3400  -29.2330 H       128 VAL   -0.2700
   2007 HG12      -58.1200    8.7660  -30.0830 H       128 VAL    0.0900
   2008 HG13      -58.0450   10.2120  -28.9860 H       128 VAL    0.0900
   2009 HG21      -58.3370    8.3480  -25.8040 H       128 VAL    0.0900
   2010 HG22      -59.4780    9.4510  -26.6640 H       128 VAL    0.5100
   2011 HG23      -57.7140    9.8710  -26.5450 H       128 VAL   -0.5100
   2012 N         -57.8600    5.7270  -29.7480 N.am    129 ILE   -0.4700
   2013 CA        -57.7260    4.9900  -31.0000 C.3     129 ILE    0.3100
   2014 C         -58.8730    3.9890  -31.1640 C.2     129 ILE    0.0700
   2015 O         -59.5540    3.9890  -32.1930 O.2     129 ILE    0.0900
   2016 CB        -56.3520    4.2850  -31.1020 C.3     129 ILE   -0.0900
   2017 CG1       -55.2340    5.3220  -31.2310 C.3     129 ILE    0.0900
   2018 CG2       -56.3180    3.3040  -32.2760 C.3     129 ILE   -0.2700
   2019 CD        -53.8490    4.7610  -30.9910 C.3     129 ILE    0.0900
   2020 HN        -57.0630    5.7180  -29.1500 H       129 ILE    0.0900
   2021 HA        -57.8420    5.6940  -31.8110 H       129 ILE    0.0900
   2022 HB        -56.1550    3.7320  -30.1580 H       129 ILE   -0.1800
   2023 HG11      -55.4180    6.1330  -30.4940 H       129 ILE    0.0900
   2024 HG12      -55.2680    5.7510  -32.2540 H       129 ILE    0.0900
   2025 HG21      -56.6790    3.8040  -33.2010 H       129 ILE   -0.2700
   2026 HG22      -56.9770    2.4360  -32.0630 H       129 ILE    0.0900
   2027 HG23      -55.2780    2.9530  -32.4460 H       129 ILE    0.0900
   2028 HD1       -53.6300    3.9570  -31.7250 H       129 ILE    0.0900
   2029 HD2       -53.7870    4.3340  -29.9670 H       129 ILE    0.5100
   2030 HD3       -53.0900    5.5650  -31.1080 H       129 ILE   -0.5100
   2031 N         -59.1030    3.1680  -30.1380 N.am    130 ILE   -0.4700
   2032 CA        -60.1630    2.1560  -30.1600 C.3     130 ILE    0.3100
   2033 C         -61.5360    2.7670  -30.4340 C.2     130 ILE    0.0700
   2034 O         -62.2700    2.2700  -31.2870 O.2     130 ILE    0.0900
   2035 CB        -60.1750    1.2920  -28.8770 C.3     130 ILE   -0.0900
   2036 CG1       -58.9710    0.3400  -28.8800 C.3     130 ILE    0.0900
   2037 CG2       -61.4750    0.5030  -28.7620 C.3     130 ILE   -0.2700
   2038 CD        -58.5870   -0.2040  -27.5200 C.3     130 ILE    0.0900
   2039 HN        -58.5600    3.2070  -29.3030 H       130 ILE    0.0900
   2040 HA        -60.0000    1.5300  -31.0250 H       130 ILE    0.0900
   2041 HB        -60.0680    1.9520  -27.9910 H       130 ILE   -0.1800
   2042 HG11      -58.0970    0.8850  -29.2960 H       130 ILE    0.0900
   2043 HG12      -59.2080   -0.5180  -29.5440 H       130 ILE    0.0900
   2044 HG21      -61.6840   -0.0310  -29.7140 H       130 ILE   -0.2700
   2045 HG22      -62.3190    1.1940  -28.5510 H       130 ILE    0.0900
   2046 HG23      -61.3920   -0.2460  -27.9470 H       130 ILE    0.0900
   2047 HD1       -59.4350   -0.7740  -27.0830 H       130 ILE    0.0900
   2048 HD2       -58.3320    0.6340  -26.8360 H       130 ILE    0.5100
   2049 HD3       -57.7140   -0.8860  -27.6170 H       130 ILE   -0.5100
   2050 N         -61.8640    3.8550  -29.7390 N.am    131 CYS   -0.4700
   2051 CA        -63.1220    4.5580  -29.9730 C.3     131 CYS    0.3100
   2052 C         -63.2470    5.0710  -31.4010 C.2     131 CYS    0.0700
   2053 O         -64.2980    4.9290  -32.0320 O.2     131 CYS    0.0900
   2054 CB        -63.2860    5.7160  -28.9930 C.3     131 CYS   -0.1100
   2055 SG        -63.6310    5.1630  -27.3150 S.3     131 CYS    0.0900
   2056 HN        -61.2720    4.2340  -29.0330 H       131 CYS    0.0900
   2057 HA        -63.9290    3.8500  -29.8530 H       131 CYS   -0.2300
   2058 HB1       -64.1190    6.3620  -29.3460 H       131 CYS    0.1600
   2059 HB2       -62.3530    6.3160  -28.9990 H       131 CYS    0.5100
   2060 HG1       -62.4200    4.6670  -27.1050 H       131 CYS   -0.5100
   2061 N         -62.1640    5.6610  -31.9070 N.am    132 THR   -0.4700
   2062 CA        -62.1230    6.1910  -33.2660 C.3     132 THR    0.3100
   2063 C         -62.3600    5.0800  -34.2920 C.2     132 THR    0.0700
   2064 O         -63.0830    5.2800  -35.2690 O.2     132 THR    0.0900
   2065 CB        -60.7980    6.9320  -33.5320 C.3     132 THR    0.1400
   2066 CG2       -60.8100    7.6080  -34.8930 C.3     132 THR    0.0900
   2067 OG1       -60.6060    7.9280  -32.5270 O.3     132 THR   -0.6600
   2068 HN        -61.3280    5.7670  -31.3740 H       132 THR    0.4300
   2069 HA        -62.9580    6.8650  -33.3840 H       132 THR   -0.2700
   2070 HB        -59.9490    6.2150  -33.5010 H       132 THR    0.0900
   2071 HG1       -60.4210    7.4520  -31.7140 H       132 THR    0.0900
   2072 HG21      -61.7370    8.2090  -35.0120 H       132 THR    0.0900
   2073 HG22      -60.7800    6.8420  -35.6970 H       132 THR    0.5100
   2074 HG23      -59.9340    8.2850  -34.9870 H       132 THR   -0.5100
   2075 N         -61.7720    3.9060  -34.0520 N.am    133 VAL   -0.4700
   2076 CA        -61.9830    2.7520  -34.9200 C.3     133 VAL    0.3100
   2077 C         -63.4580    2.3700  -34.9490 C.2     133 VAL    0.0700
   2078 O         -64.0350    2.1850  -36.0250 O.2     133 VAL    0.0900
   2079 CB        -61.0850    1.5560  -34.5270 C.3     133 VAL   -0.0900
   2080 CG1       -61.6140    0.2460  -35.0900 C.3     133 VAL    0.0900
   2081 CG2       -59.6640    1.7850  -35.0170 C.3     133 VAL   -0.2700
   2082 HN        -61.1670    3.7640  -33.2720 H       133 VAL    0.0900
   2083 HA        -61.7660    3.0600  -35.9320 H       133 VAL    0.0900
   2084 HB        -61.0410    1.4840  -33.4190 H       133 VAL    0.0900
   2085 HG11      -61.8240    0.3540  -36.1760 H       133 VAL   -0.2700
   2086 HG12      -62.5560   -0.0350  -34.5730 H       133 VAL    0.0900
   2087 HG13      -60.8580   -0.5580  -34.9540 H       133 VAL    0.0900
   2088 HG21      -59.2490    2.7100  -34.5630 H       133 VAL    0.0900
   2089 HG22      -59.6600    1.8990  -36.1220 H       133 VAL    0.5100
   2090 HG23      -59.0210    0.9270  -34.7260 H       133 VAL   -0.5100
   2091 N         -64.0790    2.2960  -33.7720 N.am    134 TRP   -0.4700
   2092 CA        -65.5060    1.9900  -33.6740 C.3     134 TRP    0.3100
   2093 C         -66.4130    3.0970  -34.2270 C.2     134 TRP    0.0700
   2094 O         -67.4590    2.8120  -34.8160 O.2     134 TRP    0.0900
   2095 CB        -65.8890    1.6330  -32.2390 C.3     134 TRP   -0.1800
   2096 CG        -65.4990    0.2330  -31.8600 C.ar    134 TRP    0.0900
   2097 CD1       -64.3460   -0.1570  -31.2410 C.ar    134 TRP    0.0900
   2098 CD2       -66.2610   -0.9630  -32.0760 C.ar    134 TRP   -0.0300
   2099 CE2       -65.5010   -2.0410  -31.5600 C.ar    134 TRP   -0.1500
   2100 CE3       -67.5110   -1.2290  -32.6560 C.ar    134 TRP    0.2200
   2101 NE1       -64.3390   -1.5200  -31.0620 N.ar    134 TRP   -0.5100
   2102 CZ2       -65.9520   -3.3630  -31.6010 C.ar    134 TRP    0.3700
   2103 CZ3       -67.9590   -2.5490  -32.7010 C.ar    134 TRP    0.2400
   2104 CH2       -67.1810   -3.5970  -32.1740 C.ar    134 TRP    0.1100
   2105 HN        -63.6020    2.4450  -32.9090 H       134 TRP   -0.2500
   2106 HA        -65.7150    1.1610  -34.3340 H       134 TRP    0.1700
   2107 HB1       -66.9890    1.7340  -32.1250 H       134 TRP   -0.2000
   2108 HB2       -65.3830    2.3370  -31.5450 H       134 TRP    0.1400
   2109 HD1       -63.5510    0.5090  -30.9370 H       134 TRP   -0.2700
   2110 HE1       -63.6210   -2.0340  -30.6460 H       134 TRP    0.1600
   2111 HE3       -68.1260   -0.4410  -33.0640 H       134 TRP   -0.1400
   2112 HZ2       -65.3710   -4.1830  -31.2030 H       134 TRP    0.1400
   2113 HZ3       -68.9180   -2.7700  -33.1470 H       134 TRP    0.5100
   2114 HH2       -67.5580   -4.6090  -32.2210 H       134 TRP   -0.5100
   2115 N         -66.0040    4.3540  -34.0520 N.am    135 ALA   -0.4700
   2116 CA        -66.7470    5.4860  -34.5960 C.3     135 ALA    0.3100
   2117 C         -66.7840    5.4510  -36.1290 C.2     135 ALA    0.0700
   2118 O         -67.8510    5.5980  -36.7410 O.2     135 ALA    0.0900
   2119 CB        -66.1500    6.7960  -34.1030 C.3     135 ALA   -0.2700
   2120 HN        -65.1760    4.5770  -33.5440 H       135 ALA    0.0900
   2121 HA        -67.7750    5.3970  -34.2770 H       135 ALA    0.0900
   2122 HB1       -65.0900    6.8780  -34.4250 H       135 ALA    0.0900
   2123 HB2       -66.1870    6.8360  -32.9930 H       135 ALA    0.5100
   2124 HB3       -66.7160    7.6540  -34.5270 H       135 ALA   -0.5100
   2125 N         -65.6090    5.2460  -36.7320 N.am    136 ILE   -0.4700
   2126 CA        -65.4580    5.1520  -38.1850 C.3     136 ILE    0.3100
   2127 C         -66.2080    3.9380  -38.7190 C.2     136 ILE    0.0700
   2128 O         -66.9440    4.0400  -39.7010 O.2     136 ILE    0.0900
   2129 CB        -63.9660    5.1060  -38.6030 C.3     136 ILE   -0.0900
   2130 CG1       -63.2880    6.4490  -38.3010 C.3     136 ILE    0.0900
   2131 CG2       -63.8120    4.7490  -40.0810 C.3     136 ILE   -0.2700
   2132 CD        -61.7830    6.3580  -38.1530 C.3     136 ILE    0.0900
   2133 HN        -64.7670    5.1450  -36.2070 H       136 ILE    0.0900
   2134 HA        -65.9400    6.0130  -38.6230 H       136 ILE    0.0900
   2135 HB        -63.4390    4.3460  -37.9880 H       136 ILE   -0.1800
   2136 HG11      -63.7100    6.8510  -37.3560 H       136 ILE    0.0900
   2137 HG12      -63.5190    7.1530  -39.1280 H       136 ILE    0.0900
   2138 HG21      -64.4700    5.3950  -40.7020 H       136 ILE   -0.2700
   2139 HG22      -64.0990    3.6880  -40.2460 H       136 ILE    0.0900
   2140 HG23      -62.7590    4.9050  -40.4010 H       136 ILE    0.0900
   2141 HD1       -61.3290    5.9730  -39.0920 H       136 ILE    0.0900
   2142 HD2       -61.5240    5.6650  -37.3250 H       136 ILE    0.5100
   2143 HD3       -61.3610    7.3640  -37.9440 H       136 ILE   -0.5100
   2144 N         -66.0340    2.7950  -38.0550 N.am    137 SER   -0.4700
   2145 CA        -66.7300    1.5740  -38.4390 C.3     137 SER    0.3100
   2146 C         -68.2430    1.7430  -38.3990 C.2     137 SER    0.0700
   2147 O         -68.9420    1.3360  -39.3300 O.2     137 SER    0.0900
   2148 CB        -66.3020    0.4040  -37.5540 C.3     137 SER    0.0500
   2149 OG        -64.9310    0.1180  -37.7500 O.3     137 SER    0.0900
   2150 HN        -65.4230    2.7250  -37.2700 H       137 SER    0.0900
   2151 HA        -66.4950    1.3670  -39.4720 H       137 SER   -0.6600
   2152 HB1       -66.8970   -0.4980  -37.8120 H       137 SER    0.4300
   2153 HB2       -66.4660    0.6610  -36.4860 H       137 SER    0.5100
   2154 HG1       -64.4720    0.9570  -37.6660 H       137 SER   -0.5100
   2155 N         -68.7450    2.3640  -37.3300 N.am    138 ALA   -0.4700
   2156 CA        -70.1610    2.6880  -37.2250 C.3     138 ALA    0.3100
   2157 C         -70.6130    3.5490  -38.4040 C.2     138 ALA    0.0700
   2158 O         -71.6240    3.2480  -39.0330 O.2     138 ALA    0.0900
   2159 CB        -70.4500    3.3840  -35.9050 C.3     138 ALA   -0.2700
   2160 HN        -68.1760    2.6320  -36.5570 H       138 ALA    0.0900
   2161 HA        -70.7220    1.7680  -37.2960 H       138 ALA    0.0900
   2162 HB1       -69.8640    4.3250  -35.8320 H       138 ALA    0.0900
   2163 HB2       -70.1660    2.7230  -35.0580 H       138 ALA    0.5100
   2164 HB3       -71.5300    3.6340  -35.8370 H       138 ALA   -0.5100
   2165 N         -69.8390    4.5950  -38.7140 N.am    139 LEU   -0.4700
   2166 CA        -70.1560    5.5490  -39.7850 C.3     139 LEU    0.3100
   2167 C         -70.2800    4.8870  -41.1440 C.2     139 LEU    0.0700
   2168 O         -71.2310    5.1300  -41.8840 O.2     139 LEU    0.0900
   2169 CB        -69.0810    6.6490  -39.8620 C.3     139 LEU   -0.1800
   2170 CG        -69.1240    7.6520  -41.0280 C.3     139 LEU    0.0900
   2171 CD1       -70.3580    8.5360  -40.9520 C.3     139 LEU    0.0900
   2172 CD2       -67.8710    8.5070  -41.0800 C.3     139 LEU   -0.0900
   2173 HN        -68.9930    4.7760  -38.2200 H       139 LEU    0.0900
   2174 HA        -71.1230    5.9830  -39.5720 H       139 LEU   -0.2700
   2175 HB1       -68.0960    6.1410  -39.9040 H       139 LEU    0.0900
   2176 HB2       -69.1470    7.2370  -38.9230 H       139 LEU    0.0900
   2177 HG        -69.1330    7.0930  -41.9880 H       139 LEU    0.0900
   2178 HD11      -70.3590    9.1110  -40.0010 H       139 LEU   -0.2700
   2179 HD12      -71.2760    7.9100  -40.9890 H       139 LEU    0.0900
   2180 HD13      -70.3620    9.2540  -41.8000 H       139 LEU    0.0900
   2181 HD21      -66.9740    7.8640  -41.2120 H       139 LEU    0.0900
   2182 HD22      -67.7620    9.0760  -40.1310 H       139 LEU    0.5100
   2183 HD23      -67.9300    9.2140  -41.9350 H       139 LEU   -0.5100
   2184 N         -69.2940    4.0580  -41.4570 N.am    140 VAL   -0.4700
   2185 CA        -69.1720    3.3890  -42.7410 C.3     140 VAL    0.3100
   2186 C         -70.1710    2.2420  -42.8810 C.2     140 VAL    0.0700
   2187 O         -70.6310    1.9430  -43.9840 O.2     140 VAL    0.0900
   2188 CB        -67.7210    2.8930  -42.9270 C.3     140 VAL   -0.0900
   2189 CG1       -67.6400    1.7420  -43.9180 C.3     140 VAL    0.0900
   2190 CG2       -66.8210    4.0460  -43.3510 C.3     140 VAL   -0.2700
   2191 HN        -68.5690    3.8510  -40.8040 H       140 VAL    0.0900
   2192 HA        -69.4360    4.0920  -43.5180 H       140 VAL    0.0900
   2193 HB        -67.3250    2.5550  -41.9470 H       140 VAL    0.0900
   2194 HG11      -68.0210    2.0630  -44.9110 H       140 VAL   -0.2700
   2195 HG12      -68.2570    0.8900  -43.5600 H       140 VAL    0.0900
   2196 HG13      -66.5840    1.4160  -44.0320 H       140 VAL    0.0900
   2197 HG21      -66.8300    4.8420  -42.5750 H       140 VAL    0.0900
   2198 HG22      -67.1850    4.4800  -44.3070 H       140 VAL    0.5100
   2199 HG23      -65.7780    3.6860  -43.4770 H       140 VAL   -0.5100
   2200 N         -70.5160    1.6090  -41.7610 N.am    141 SER   -0.4700
   2201 CA        -71.4240    0.4590  -41.7690 C.3     141 SER    0.3100
   2202 C         -72.8940    0.8150  -41.5510 C.2     141 SER    0.0700
   2203 O         -73.7210    0.5870  -42.4360 O.2     141 SER    0.0900
   2204 CB        -70.9690   -0.5880  -40.7540 C.3     141 SER    0.0500
   2205 OG        -69.6850   -1.0820  -41.0970 O.3     141 SER    0.0900
   2206 HN        -70.1710    1.8870  -40.8690 H       141 SER    0.0900
   2207 HA        -71.4260    0.0400  -42.7650 H       141 SER   -0.6600
   2208 HB1       -71.6880   -1.4350  -40.7410 H       141 SER    0.4300
   2209 HB2       -70.9190   -0.1320  -39.7420 H       141 SER    0.5100
   2210 HG1       -69.0720   -0.3610  -40.9350 H       141 SER   -0.5100
   2211 N         -73.2120    1.3730  -40.3780 N.am    142 PHE   -0.4700
   2212 CA        -74.5850    1.7270  -40.0230 C.3     142 PHE    0.3100
   2213 C         -75.2870    2.6440  -41.0230 C.2     142 PHE    0.0700
   2214 O         -76.2680    2.2280  -41.6440 O.2     142 PHE    0.0900
   2215 CB        -74.6640    2.3040  -38.6020 C.3     142 PHE   -0.1800
   2216 CG        -75.1260    1.3120  -37.5710 C.ar    142 PHE    0.0900
   2217 CD1       -74.2890    0.2800  -37.1490 C.ar    142 PHE    0.0900
   2218 CD2       -76.4080    1.3950  -37.0300 C.ar    142 PHE    0.0000
   2219 CE1       -74.7190   -0.6460  -36.2040 C.ar    142 PHE   -0.1150
   2220 CE2       -76.8420    0.4730  -36.0850 C.ar    142 PHE    0.1150
   2221 CZ        -75.9950   -0.5480  -35.6720 C.ar    142 PHE   -0.1150
   2222 HN        -72.5210    1.5740  -39.6880 H       142 PHE    0.1150
   2223 HA        -75.1860    0.8320  -40.0960 H       142 PHE   -0.1150
   2224 HB1       -75.3850    3.1500  -38.5890 H       142 PHE    0.1150
   2225 HB2       -73.6570    2.6560  -38.2920 H       142 PHE   -0.1150
   2226 HD1       -73.2920    0.1990  -37.5600 H       142 PHE    0.1150
   2227 HD2       -77.0710    2.1860  -37.3490 H       142 PHE   -0.1150
   2228 HE1       -74.0580   -1.4400  -35.8860 H       142 PHE    0.1150
   2229 HE2       -77.8380    0.5500  -35.6730 H       142 PHE    0.5100
   2230 HZ        -76.3300   -1.2650  -34.9370 H       142 PHE   -0.5100
   2231 N         -74.7830    3.8680  -41.2030 N.am    143 LEU   -0.4700
   2232 CA        -75.5170    4.8830  -41.9750 C.3     143 LEU    0.3100
   2233 C         -75.9860    4.4690  -43.3800 C.2     143 LEU    0.0700
   2234 O         -77.1710    4.6020  -43.6780 O.2     143 LEU    0.0900
   2235 CB        -74.7970    6.2410  -42.0210 C.3     143 LEU   -0.1800
   2236 CG        -75.7120    7.3510  -42.5700 C.3     143 LEU    0.0900
   2237 CD1       -76.4170    8.0930  -41.4420 C.3     143 LEU    0.0900
   2238 CD2       -74.9770    8.3220  -43.4850 C.3     143 LEU   -0.0900
   2239 HN        -73.9020    4.1450  -40.8280 H       143 LEU    0.0900
   2240 HA        -76.4880    5.0000  -41.5150 H       143 LEU   -0.2700
   2241 HB1       -73.9010    6.1540  -42.6700 H       143 LEU    0.0900
   2242 HB2       -74.4710    6.5140  -40.9950 H       143 LEU    0.0900
   2243 HG        -76.4720    6.8980  -43.2420 H       143 LEU    0.0900
   2244 HD11      -75.6690    8.5610  -40.7670 H       143 LEU   -0.2700
   2245 HD12      -77.0350    7.3830  -40.8510 H       143 LEU    0.0900
   2246 HD13      -77.0660    8.8920  -41.8620 H       143 LEU    0.0900
   2247 HD21      -74.5510    7.7790  -44.3550 H       143 LEU    0.0900
   2248 HD22      -74.1460    8.8080  -42.9300 H       143 LEU    0.5100
   2249 HD23      -75.6800    9.0960  -43.8580 H       143 LEU   -0.5100
   2250 N         -75.0780    3.9660  -44.2460 N.am    144 PRO   -0.2900
   2251 CA        -75.5290    3.5940  -45.5910 C.3     144 PRO    0.0000
   2252 C         -76.6610    2.5570  -45.6080 C.2     144 PRO    0.0900
   2253 O         -77.4610    2.5300  -46.5520 O.2     144 PRO    0.0900
   2254 CB        -74.2640    3.0270  -46.2420 C.3     144 PRO    0.0200
   2255 CG        -73.1520    3.7100  -45.5230 C.3     144 PRO    0.0900
   2256 CD        -73.6230    3.7860  -44.1000 C.3     144 PRO   -0.1800
   2257 HA        -75.9510    4.4480  -46.0960 H       144 PRO    0.0900
   2258 HB1       -74.2370    3.2590  -47.3280 H       144 PRO    0.0900
   2259 HB2       -74.2070    1.9260  -46.1080 H       144 PRO   -0.1800
   2260 HG1       -72.2120    3.1230  -45.6000 H       144 PRO    0.0900
   2261 HG2       -72.9760    4.7250  -45.9380 H       144 PRO    0.0900
   2262 HD1       -73.4060    2.8490  -43.5460 H       144 PRO    0.5100
   2263 HD2       -73.1800    4.6530  -43.5670 H       144 PRO   -0.5100
   2264 N         -76.7360    1.7240  -44.5710 N.am    145 ILE   -0.4700
   2265 CA        -77.7900    0.7200  -44.4800 C.3     145 ILE    0.3100
   2266 C         -79.1260    1.3450  -44.0850 C.2     145 ILE    0.0700
   2267 O         -80.1440    1.1020  -44.7430 O.2     145 ILE    0.0900
   2268 CB        -77.4000   -0.4660  -43.5660 C.3     145 ILE   -0.0900
   2269 CG1       -76.3690   -1.3470  -44.2890 C.3     145 ILE    0.0900
   2270 CG2       -78.6270   -1.2920  -43.1990 C.3     145 ILE   -0.2700
   2271 CD        -75.7330   -2.4290  -43.4420 C.3     145 ILE    0.0900
   2272 HN        -76.0820    1.7470  -43.8190 H       145 ILE    0.0900
   2273 HA        -77.9890    0.3640  -45.4790 H       145 ILE    0.0900
   2274 HB        -76.9280   -0.0760  -42.6390 H       145 ILE   -0.1800
   2275 HG11      -75.5610   -0.6900  -44.6730 H       145 ILE    0.0900
   2276 HG12      -76.8760   -1.8350  -45.1490 H       145 ILE    0.0900
   2277 HG21      -79.2050   -1.5450  -44.1140 H       145 ILE   -0.2700
   2278 HG22      -79.2830   -0.7120  -42.5150 H       145 ILE    0.0900
   2279 HG23      -78.3140   -2.2360  -42.7050 H       145 ILE    0.0900
   2280 HD1       -76.5130   -3.1200  -43.0560 H       145 ILE    0.0900
   2281 HD2       -75.2070   -1.9710  -42.5780 H       145 ILE    0.5100
   2282 HD3       -75.0120   -3.0130  -44.0530 H       145 ILE   -0.5100
   2283 N         -79.1110    2.1710  -43.0370 N.am    146 MET   -0.4700
   2284 CA        -80.3000    2.8920  -42.5800 C.3     146 MET    0.3100
   2285 C         -80.8460    3.8710  -43.6250 C.2     146 MET    0.0700
   2286 O         -82.0430    4.1510  -43.6590 O.2     146 MET    0.0900
   2287 CB        -80.0230    3.6210  -41.2580 C.3     146 MET   -0.1800
   2288 CG        -79.5900    2.7210  -40.1020 C.3     146 MET    0.0900
   2289 SD        -80.6140    1.2510  -39.8510 S.3     146 MET    0.0900
   2290 CE        -79.9040    0.5570  -38.3560 C.3     146 MET   -0.1400
   2291 HN        -78.2790    2.3350  -42.5130 H       146 MET    0.0900
   2292 HA        -81.0960    2.1740  -42.4510 H       146 MET    0.0900
   2293 HB1       -80.9490    4.1540  -40.9550 H       146 MET   -0.0900
   2294 HB2       -79.2210    4.3670  -41.4360 H       146 MET   -0.2200
   2295 HG1       -79.6040    3.3290  -39.1730 H       146 MET    0.0900
   2296 HG2       -78.5450    2.4000  -40.2930 H       146 MET    0.0900
   2297 HE1       -79.9730    1.2710  -37.5080 H       146 MET    0.0900
   2298 HE2       -78.8310    0.3170  -38.5160 H       146 MET    0.5100
   2299 HE3       -80.4440   -0.3700  -38.0690 H       146 MET   -0.5100
   2300 N         -79.9650    4.3730  -44.4900 N.am    147 MET   -0.4700
   2301 CA        -80.3430    5.2850  -45.5640 C.3     147 MET    0.3100
   2302 C         -80.7940    4.5660  -46.8340 C.2     147 MET    0.0700
   2303 O         -81.1690    5.2130  -47.8160 O.2     147 MET    0.0900
   2304 CB        -79.1820    6.2310  -45.8890 C.3     147 MET   -0.1800
   2305 CG        -78.8790    7.2480  -44.7980 C.3     147 MET    0.0900
   2306 SD        -80.1700    8.4980  -44.6430 S.3     147 MET    0.0900
   2307 CE        -80.1750    8.7810  -42.8740 C.3     147 MET   -0.1400
   2308 HN        -78.9960    4.1450  -44.4400 H       147 MET    0.0900
   2309 HA        -81.2070    5.8460  -45.2400 H       147 MET    0.0900
   2310 HB1       -79.4300    6.7820  -46.8210 H       147 MET   -0.0900
   2311 HB2       -78.2710    5.6210  -46.0620 H       147 MET   -0.2200
   2312 HG1       -77.9130    7.7420  -45.0340 H       147 MET    0.0900
   2313 HG2       -78.7690    6.7090  -43.8330 H       147 MET    0.0900
   2314 HE1       -79.1840    9.1410  -42.5200 H       147 MET    0.0900
   2315 HE2       -80.4090    7.8380  -42.3350 H       147 MET    0.5100
   2316 HE3       -80.9330    9.5480  -42.6090 H       147 MET   -0.5100
   2317 N         -80.7450    3.2320  -46.8190 N.am    148 HSE   -0.4700
   2318 CA        -81.1750    2.4100  -47.9570 C.3     148 HSE    0.3100
   2319 C         -80.3360    2.6500  -49.2210 C.2     148 HSE    0.0700
   2320 O         -80.7950    2.4080  -50.3390 O.2     148 HSE    0.0900
   2321 CB        -82.6710    2.6270  -48.2540 C.3     148 HSE   -0.0800
   2322 CG        -83.5920    2.1090  -47.1880 C.ar    148 HSE    0.0900
   2323 CD2       -83.3670    1.7770  -45.8940 C.ar    148 HSE    0.0900
   2324 ND1       -84.9310    1.8690  -47.4230 N.ar    148 HSE   -0.7000
   2325 CE1       -85.4920    1.4240  -46.3130 C.ar    148 HSE    0.2200
   2326 NE2       -84.5660    1.3550  -45.3720 N.ar    148 HSE    0.2500
   2327 HN        -80.4090    2.7290  -46.0270 H       148 HSE    0.1300
   2328 HA        -80.9880    1.3760  -47.7100 H       148 HSE   -0.3600
   2329 HB1       -82.9220    2.1100  -49.2050 H       148 HSE    0.3200
   2330 HB2       -82.8550    3.7160  -48.3700 H       148 HSE   -0.0500
   2331 HD2       -82.4470    1.8130  -45.3250 H       148 HSE    0.0900
   2332 HE1       -86.5370    1.1530  -46.1700 H       148 HSE    0.5100
   2333 HE2       -84.7010    1.0480  -44.4300 H       148 HSE   -0.5100
   2334 N         -79.0980    3.1090  -49.0290 N.am    149 TRP   -0.4700
   2335 CA        -78.1600    3.3620  -50.1220 C.3     149 TRP    0.3100
   2336 C         -77.7770    2.0770  -50.8430 C.2     149 TRP    0.0700
   2337 O         -77.3180    2.1020  -51.9900 O.2     149 TRP    0.0900
   2338 CB        -76.9010    4.0410  -49.5760 C.3     149 TRP   -0.1800
   2339 CG        -77.0680    5.5050  -49.2730 C.ar    149 TRP    0.0900
   2340 CD1       -78.2330    6.2150  -49.2630 C.ar    149 TRP    0.0900
   2341 CD2       -76.0340    6.4290  -48.9070 C.ar    149 TRP   -0.0300
   2342 CE2       -76.6500    7.6850  -48.7050 C.ar    149 TRP   -0.1500
   2343 CE3       -74.6460    6.3210  -48.7340 C.ar    149 TRP    0.2200
   2344 NE1       -77.9900    7.5260  -48.9310 N.ar    149 TRP   -0.5100
   2345 CZ2       -75.9270    8.8260  -48.3410 C.ar    149 TRP    0.3700
   2346 CZ3       -73.9270    7.4570  -48.3730 C.ar    149 TRP    0.2400
   2347 CH2       -74.5700    8.6930  -48.1790 C.ar    149 TRP    0.1100
   2348 HN        -78.7520    3.3050  -48.1150 H       149 TRP   -0.2500
   2349 HA        -78.6480    3.9970  -50.8480 H       149 TRP    0.1700
   2350 HB1       -76.0890    3.9340  -50.3270 H       149 TRP   -0.2000
   2351 HB2       -76.6020    3.5260  -48.6380 H       149 TRP    0.1400
   2352 HD1       -79.2080    5.8050  -49.4840 H       149 TRP   -0.2700
   2353 HE1       -78.6640    8.2290  -48.8680 H       149 TRP    0.1600
   2354 HE3       -74.1290    5.3830  -48.8740 H       149 TRP   -0.1400
   2355 HZ2       -76.4020    9.7840  -48.1890 H       149 TRP    0.1400
   2356 HZ3       -72.8580    7.3890  -48.2410 H       149 TRP    0.5100
   2357 HH2       -73.9830    9.5550  -47.8960 H       149 TRP   -0.5100
   2358 N         -77.9750    0.9570  -50.1480 N.am    150 TRP   -0.4700
   2359 CA        -77.6380   -0.3650  -50.6400 C.3     150 TRP    0.3100
   2360 C         -78.7020   -0.9500  -51.5510 C.2     150 TRP    0.0700
   2361 O         -78.4190   -1.8350  -52.3600 O.2     150 TRP    0.0900
   2362 CB        -77.4260   -1.3050  -49.4620 C.3     150 TRP   -0.1800
   2363 CG        -78.5970   -1.3930  -48.5320 C.ar    150 TRP    0.0900
   2364 CD1       -78.8940   -0.5430  -47.5080 C.ar    150 TRP    0.0900
   2365 CD2       -79.6200   -2.4000  -48.5270 C.ar    150 TRP   -0.0300
   2366 CE2       -80.5050   -2.0920  -47.4660 C.ar    150 TRP   -0.1500
   2367 CE3       -79.8760   -3.5340  -49.3140 C.ar    150 TRP    0.2200
   2368 NE1       -80.0370   -0.9540  -46.8640 N.ar    150 TRP   -0.5100
   2369 CZ2       -81.6290   -2.8720  -47.1770 C.ar    150 TRP    0.3700
   2370 CZ3       -80.9940   -4.3110  -49.0210 C.ar    150 TRP    0.2400
   2371 CH2       -81.8540   -3.9740  -47.9640 C.ar    150 TRP    0.1100
   2372 HN        -78.3760    0.9800  -49.2350 H       150 TRP   -0.2500
   2373 HA        -76.7380   -0.2890  -51.2320 H       150 TRP    0.1700
   2374 HB1       -76.5490   -0.9510  -48.8790 H       150 TRP   -0.2000
   2375 HB2       -77.2180   -2.3230  -49.8530 H       150 TRP    0.1400
   2376 HD1       -78.3150    0.3290  -47.2410 H       150 TRP   -0.2700
   2377 HE1       -80.4500   -0.5070  -46.1000 H       150 TRP    0.1600
   2378 HE3       -79.2310   -3.8120  -50.1340 H       150 TRP   -0.1400
   2379 HZ2       -82.3040   -2.6310  -46.3680 H       150 TRP    0.1400
   2380 HZ3       -81.2010   -5.1880  -49.6160 H       150 TRP    0.5100
   2381 HH2       -82.7140   -4.5970  -47.7650 H       150 TRP   -0.5100
   2382 N         -79.9310   -0.4570  -51.4030 N.am    151 ARG   -0.4700
   2383 CA        -81.0900   -0.9940  -52.1100 C.3     151 ARG    0.3100
   2384 C         -81.0220   -0.7610  -53.6170 C.2     151 ARG    0.0700
   2385 O         -80.4430    0.2280  -54.0740 O.2     151 ARG    0.0900
   2386 CB        -82.3850   -0.4160  -51.5300 C.3     151 ARG   -0.1800
   2387 CG        -82.5890   -0.7320  -50.0570 C.3     151 ARG    0.0900
   2388 CD        -84.0300   -0.5240  -49.6230 C.3     151 ARG    0.0900
   2389 NE        -84.3180   -1.2360  -48.3750 N.pl3   151 ARG   -0.1800
   2390 CZ        -85.5200   -1.3270  -47.8080 C.cat   151 ARG    0.0900
   2391 NH1       -86.5790   -0.7390  -48.3540 N.pl3   151 ARG    0.0900
   2392 NH2       -85.6620   -2.0030  -46.6750 N.pl3   151 ARG    0.2000
   2393 HN        -80.1160    0.3110  -50.7950 H       151 ARG    0.0900
   2394 HA        -81.0780   -2.0690  -52.0070 H       151 ARG    0.0900
   2395 HB1       -83.2430   -0.8280  -52.1020 H       151 ARG   -0.7000
   2396 HB2       -82.3670    0.6870  -51.6550 H       151 ARG    0.4400
   2397 HG1       -81.9320   -0.0730  -49.4520 H       151 ARG    0.6400
   2398 HG2       -82.3060   -1.7890  -49.8720 H       151 ARG   -0.8000
   2399 HD1       -84.7180   -0.9120  -50.4040 H       151 ARG    0.4600
   2400 HD2       -84.2200    0.5570  -49.4510 H       151 ARG    0.4600
   2401 HE        -83.5550   -1.6900  -47.9160 H       151 ARG   -0.8000
   2402 HH11      -86.4800   -0.2200  -49.2030 H       151 ARG    0.4600
   2403 HH12      -87.4740   -0.8150  -47.9150 H       151 ARG    0.4600
   2404 HH21      -84.8650   -2.1830  -46.0990 H       151 ARG    0.5100
   2405 HH22      -86.5650   -2.3320  -46.3990 H       151 ARG   -0.5100
   2406 N         -81.6060   -1.6880  -54.3790 N.am    152 ASP   -0.4700
   2407 CA        -81.6250   -1.6160  -55.8400 C.3     152 ASP    0.3100
   2408 C         -83.0270   -1.3050  -56.3730 C.2     152 ASP    0.0700
   2409 O         -84.0140   -1.3760  -55.6330 O.2     152 ASP    0.0900
   2410 CB        -81.0760   -2.9160  -56.4550 C.3     152 ASP   -0.2800
   2411 CG        -80.7590   -2.7790  -57.9430 C.2     152 ASP    0.0900
   2412 OD1       -80.0310   -1.8350  -58.3300 O.co2   152 ASP    0.0900
   2413 OD2       -81.2450   -3.6210  -58.7310 O.co2   152 ASP    0.6200
   2414 HN        -82.0620   -2.4790  -53.9800 H       152 ASP   -0.7600
   2415 HA        -81.0200   -0.7740  -56.1420 H       152 ASP   -0.7600
   2416 HB1       -81.8300   -3.7210  -56.3280 H       152 ASP    0.5100
   2417 HB2       -80.1440   -3.2010  -55.9220 H       152 ASP   -0.5100
   2418 N         -83.0940   -0.9540  -57.6630 N.am    153 GLU   -0.4700
   2419 CA        -84.3340   -0.5540  -58.3340 C.3     153 GLU    0.3100
   2420 C         -85.2340   -1.7190  -58.7640 C.2     153 GLU    0.0700
   2421 O         -86.4590   -1.5750  -58.7800 O.2     153 GLU    0.0900
   2422 CB        -84.0210    0.3300  -59.5500 C.3     153 GLU   -0.1800
   2423 CG        -83.4270    1.6930  -59.2070 C.3     153 GLU    0.0900
   2424 CD        -83.0340    2.4960  -60.4360 C.2     153 GLU    0.0900
   2425 OE1       -82.5750    1.8940  -61.4320 O.co2   153 GLU   -0.2800
   2426 OE2       -83.1760    3.7380  -60.4070 O.co2   153 GLU    0.0900
   2427 HN        -82.2810   -0.9490  -58.2380 H       153 GLU    0.0900
   2428 HA        -84.9430   -0.0150  -57.6240 H       153 GLU    0.6200
   2429 HB1       -84.9630    0.4940  -60.1140 H       153 GLU   -0.7600
   2430 HB2       -83.3010   -0.2110  -60.1990 H       153 GLU   -0.7600
   2431 HG1       -82.5220    1.5420  -58.5810 H       153 GLU    0.5100
   2432 HG2       -84.1760    2.2770  -58.6310 H       153 GLU   -0.5100
   2433 N         -84.6280   -2.8590  -59.1080 N.am    154 ASP   -0.4700
   2434 CA        -85.3470   -4.0600  -59.5760 C.3     154 ASP    0.3100
   2435 C         -86.6400   -4.3950  -58.8170 C.2     154 ASP    0.0700
   2436 O         -86.7140   -4.2080  -57.5990 O.2     154 ASP    0.0900
   2437 CB        -84.4160   -5.2840  -59.5700 C.3     154 ASP   -0.2800
   2438 CG        -83.8320   -5.5900  -60.9450 C.2     154 ASP    0.0900
   2439 OD1       -83.5830   -4.6390  -61.7260 O.co2   154 ASP    0.0900
   2440 OD2       -83.6160   -6.7910  -61.2430 O.co2   154 ASP    0.6200
   2441 HN        -83.6360   -2.9500  -59.0630 H       154 ASP   -0.7600
   2442 HA        -85.7060   -3.8670  -60.5760 H       154 ASP   -0.7600
   2443 HB1       -84.9900   -6.1720  -59.2270 H       154 ASP    0.5100
   2444 HB2       -83.5780   -5.0970  -58.8660 H       154 ASP   -0.5100
   2445 N         -87.6650   -4.8980  -59.5430 N.am    155 PRO   -0.2900
   2446 CA        -88.9680   -5.2250  -58.9520 C.3     155 PRO    0.0000
   2447 C         -88.9110   -6.4040  -57.9810 C.2     155 PRO    0.0900
   2448 O         -89.6450   -6.4180  -56.9860 O.2     155 PRO    0.0900
   2449 CB        -89.8300   -5.5750  -60.1710 C.3     155 PRO    0.0200
   2450 CG        -88.8570   -6.0160  -61.2130 C.3     155 PRO    0.0900
   2451 CD        -87.6380   -5.1710  -60.9950 C.3     155 PRO   -0.1800
   2452 HA        -89.3330   -4.3970  -58.3650 H       155 PRO    0.0900
   2453 HB1       -90.4040   -4.6890  -60.5160 H       155 PRO    0.0900
   2454 HB2       -90.5430   -6.3910  -59.9270 H       155 PRO   -0.1800
   2455 HG1       -88.6150   -7.0940  -61.0930 H       155 PRO    0.0900
   2456 HG2       -89.2710   -5.8520  -62.2310 H       155 PRO    0.0900
   2457 HD1       -86.7090   -5.7190  -61.2630 H       155 PRO    0.5100
   2458 HD2       -87.6940   -4.2200  -61.5630 H       155 PRO   -0.5100
   2459 N         -88.0490   -7.3830  -58.2740 N.am    156 GLN   -0.4700
   2460 CA        -87.8370   -8.5410  -57.4080 C.3     156 GLN    0.3100
   2461 C         -87.2280   -8.1010  -56.0790 C.2     156 GLN    0.0700
   2462 O         -87.5820   -8.6260  -55.0220 O.2     156 GLN    0.0900
   2463 CB        -86.9320   -9.5680  -58.0970 C.3     156 GLN   -0.1800
   2464 CG        -86.8950  -10.9320  -57.4150 C.3     156 GLN    0.0900
   2465 CD        -85.8660  -11.8780  -58.0230 C.2     156 GLN    0.0900
   2466 NE2       -85.7430  -13.0650  -57.4320 N.am    156 GLN   -0.1800
   2467 OE1       -85.1910  -11.5540  -59.0030 O.2     156 GLN    0.0900
   2468 HN        -87.5060   -7.3660  -59.1090 H       156 GLN    0.0900
   2469 HA        -88.8000   -8.9760  -57.1890 H       156 GLN    0.5500
   2470 HB1       -85.8990   -9.1620  -58.1240 H       156 GLN   -0.5500
   2471 HB2       -87.2910   -9.7070  -59.1380 H       156 GLN   -0.6200
   2472 HG1       -87.8970  -11.4020  -57.5000 H       156 GLN    0.3200
   2473 HG2       -86.6480  -10.7890  -56.3410 H       156 GLN    0.3000
   2474 HE21      -85.0850  -13.7310  -57.7820 H       156 GLN    0.5100
   2475 HE22      -86.3080  -13.2890  -56.6380 H       156 GLN   -0.5100
   2476 N         -86.3120   -7.1300  -56.1500 N.am    157 ALA   -0.4700
   2477 CA        -85.7130   -6.5190  -54.9670 C.3     157 ALA    0.3100
   2478 C         -86.7560   -5.7450  -54.1640 C.2     157 ALA    0.0700
   2479 O         -86.8630   -5.9230  -52.9500 O.2     157 ALA    0.0900
   2480 CB        -84.5540   -5.6120  -55.3610 C.3     157 ALA   -0.2700
   2481 HN        -85.9940   -6.7750  -57.0240 H       157 ALA    0.0900
   2482 HA        -85.3670   -7.3110  -54.3200 H       157 ALA    0.0900
   2483 HB1       -84.9130   -4.8040  -56.0340 H       157 ALA    0.0900
   2484 HB2       -83.7780   -6.2010  -55.8960 H       157 ALA    0.5100
   2485 HB3       -84.1110   -5.1480  -54.4530 H       157 ALA   -0.5100
   2486 N         -87.5320   -4.9050  -54.8580 N.am    158 LEU   -0.4700
   2487 CA        -88.6320   -4.1460  -54.2570 C.3     158 LEU    0.3100
   2488 C         -89.6230   -5.0540  -53.5300 C.2     158 LEU    0.0700
   2489 O         -90.1770   -4.6830  -52.4880 O.2     158 LEU    0.0900
   2490 CB        -89.3710   -3.3340  -55.3270 C.3     158 LEU   -0.1800
   2491 CG        -88.7400   -2.0560  -55.8900 C.3     158 LEU    0.0900
   2492 CD1       -89.2590   -1.7920  -57.2960 C.3     158 LEU    0.0900
   2493 CD2       -89.0070   -0.8570  -54.9880 C.3     158 LEU   -0.0900
   2494 HN        -87.3920   -4.7550  -55.8340 H       158 LEU    0.0900
   2495 HA        -88.2160   -3.4890  -53.5080 H       158 LEU   -0.2700
   2496 HB1       -90.3490   -3.0450  -54.8940 H       158 LEU    0.0900
   2497 HB2       -89.5390   -4.0140  -56.1870 H       158 LEU    0.0900
   2498 HG        -87.6350   -2.1690  -55.9180 H       158 LEU    0.0900
   2499 HD11      -90.3690   -1.8480  -57.3110 H       158 LEU   -0.2700
   2500 HD12      -88.8550   -2.5530  -57.9980 H       158 LEU    0.0900
   2501 HD13      -88.9510   -0.7780  -57.6290 H       158 LEU    0.0900
   2502 HD21      -88.5800   -1.0370  -53.9780 H       158 LEU    0.0900
   2503 HD22      -90.1010   -0.6960  -54.8860 H       158 LEU    0.5100
   2504 HD23      -88.5330    0.0530  -55.4160 H       158 LEU   -0.5100
   2505 N         -89.8330   -6.2470  -54.0930 N.am    159 LYS   -0.4700
   2506 CA        -90.7010   -7.2660  -53.5130 C.3     159 LYS    0.3100
   2507 C         -90.1390   -7.7580  -52.1820 C.2     159 LYS    0.0700
   2508 O         -90.8840   -7.9460  -51.2150 O.2     159 LYS    0.0900
   2509 CB        -90.8630   -8.4370  -54.4880 C.3     159 LYS   -0.1800
   2510 CG        -92.2550   -9.0500  -54.5100 C.3     159 LYS    0.0900
   2511 CD        -92.3520  -10.3310  -53.6960 C.3     159 LYS    0.0900
   2512 CE        -93.7550  -10.9130  -53.8010 C.3     159 LYS   -0.1800
   2513 NZ        -93.8300  -12.3250  -53.3370 N.4     159 LYS    0.0900
   2514 HN        -89.3970   -6.4970  -54.9550 H       159 LYS    0.0900
   2515 HA        -91.6590   -6.8150  -53.3030 H       159 LYS   -0.1800
   2516 HB1       -90.1370   -9.2290  -54.2070 H       159 LYS    0.0900
   2517 HB2       -90.6230   -8.0760  -55.5110 H       159 LYS    0.0900
   2518 HG1       -92.5280   -9.2750  -55.5630 H       159 LYS    0.2100
   2519 HG2       -92.9760   -8.3110  -54.1010 H       159 LYS    0.0500
   2520 HD1       -92.1220  -10.1120  -52.6310 H       159 LYS    0.0500
   2521 HD2       -91.6160  -11.0690  -54.0780 H       159 LYS   -0.3000
   2522 HE1       -94.0860  -10.8920  -54.8610 H       159 LYS    0.3300
   2523 HE2       -94.4510  -10.3180  -53.1720 H       159 LYS    0.3300
   2524 HZ1       -93.5380  -12.3790  -52.3400 H       159 LYS    0.3300
   2525 HZ2       -93.1980  -12.9140  -53.9160 H       159 LYS    0.5100
   2526 HZ3       -94.8070  -12.6690  -53.4310 H       159 LYS   -0.5100
   2527 N         -88.8180   -7.9470  -52.1440 N.am    160 CYS   -0.4700
   2528 CA        -88.1130   -8.3870  -50.9430 C.3     160 CYS    0.3100
   2529 C         -88.0810   -7.3270  -49.8400 C.2     160 CYS    0.0700
   2530 O         -88.0700   -7.6670  -48.6570 O.2     160 CYS    0.0900
   2531 CB        -86.6940   -8.8530  -51.2900 C.3     160 CYS   -0.1000
   2532 SG        -85.6690   -9.3010  -49.8660 S.3     160 CYS    0.0900
   2533 HN        -88.2470   -7.7940  -52.9460 H       160 CYS    0.0900
   2534 HA        -88.6760   -9.1960  -50.5020 H       160 CYS   -0.0800
   2535 HB1       -86.1910   -8.0350  -51.8470 H       160 CYS    0.5100
   2536 HB2       -86.7770   -9.7350  -51.9590 H       160 CYS   -0.5100
   2537 N         -88.0690   -6.0480  -50.2210 N.am    161 TYR   -0.4700
   2538 CA        -88.0340   -4.9580  -49.2380 C.3     161 TYR    0.3100
   2539 C         -89.3530   -4.8120  -48.4760 C.2     161 TYR    0.0700
   2540 O         -89.3510   -4.6000  -47.2640 O.2     161 TYR    0.0900
   2541 CB        -87.6070   -3.6180  -49.8700 C.3     161 TYR   -0.1800
   2542 CG        -86.2930   -3.6620  -50.6320 C.ar    161 TYR    0.0900
   2543 CD1       -85.2020   -4.3830  -50.1460 C.ar    161 TYR    0.0900
   2544 CD2       -86.1360   -2.9650  -51.8330 C.ar    161 TYR    0.0000
   2545 CE1       -84.0050   -4.4300  -50.8430 C.ar    161 TYR   -0.1150
   2546 CE2       -84.9390   -3.0040  -52.5340 C.ar    161 TYR    0.1150
   2547 CZ        -83.8780   -3.7380  -52.0340 C.ar    161 TYR   -0.1150
   2548 OH        -82.6850   -3.7910  -52.7160 O.3     161 TYR    0.1150
   2549 HN        -88.0830   -5.7770  -51.1810 H       161 TYR    0.1100
   2550 HA        -87.3370   -5.2390  -48.4630 H       161 TYR   -0.5400
   2551 HB1       -87.4910   -2.8600  -49.0660 H       161 TYR    0.4300
   2552 HB2       -88.3880   -3.2940  -50.5910 H       161 TYR   -0.1150
   2553 HD1       -85.2910   -4.9140  -49.2100 H       161 TYR    0.1150
   2554 HD2       -86.9610   -2.3870  -52.2210 H       161 TYR   -0.1150
   2555 HE1       -83.1750   -5.0040  -50.4590 H       161 TYR    0.1150
   2556 HE2       -84.8350   -2.4650  -53.4640 H       161 TYR    0.5100
   2557 HH        -82.1370   -4.4630  -52.3040 H       161 TYR   -0.5100
   2558 N         -90.4760   -4.9370  -49.1880 N.am    162 GLN   -0.4700
   2559 CA        -91.8030   -4.8370  -48.5730 C.3     162 GLN    0.3100
   2560 C         -92.1650   -6.0550  -47.7240 C.2     162 GLN    0.0700
   2561 O         -92.8180   -5.9200  -46.6890 O.2     162 GLN    0.0900
   2562 CB        -92.8780   -4.5940  -49.6350 C.3     162 GLN   -0.1800
   2563 CG        -93.0180   -3.1310  -50.0460 C.3     162 GLN    0.0900
   2564 CD        -93.7090   -2.9650  -51.3910 C.2     162 GLN    0.0900
   2565 NE2       -94.5500   -1.9300  -51.5040 N.am    162 GLN   -0.1800
   2566 OE1       -93.4840   -3.7470  -52.3200 O.2     162 GLN    0.0900
   2567 HN        -90.4610   -5.1030  -50.1710 H       162 GLN    0.0900
   2568 HA        -91.7830   -4.0210  -47.8660 H       162 GLN    0.5500
   2569 HB1       -93.8540   -4.9440  -49.2360 H       162 GLN   -0.5500
   2570 HB2       -92.6250   -5.1910  -50.5370 H       162 GLN   -0.6200
   2571 HG1       -92.0070   -2.6760  -50.1090 H       162 GLN    0.3200
   2572 HG2       -93.6130   -2.5950  -49.2760 H       162 GLN    0.3000
   2573 HE21      -95.0330   -1.7690  -52.3660 H       162 GLN    0.5100
   2574 HE22      -94.6950   -1.3160  -50.7290 H       162 GLN   -0.5100
   2575 N         -91.7370   -7.2380  -48.1700 N.am    163 ASP   -0.4700
   2576 CA        -91.9710   -8.4930  -47.4560 C.3     163 ASP    0.3100
   2577 C         -91.1320   -8.5490  -46.1740 C.2     163 ASP    0.0700
   2578 O         -89.9030   -8.6400  -46.2440 O.2     163 ASP    0.0900
   2579 CB        -91.6420   -9.6840  -48.3730 C.3     163 ASP   -0.2800
   2580 CG        -91.9930  -11.0380  -47.7570 C.2     163 ASP    0.0900
   2581 OD1       -92.5410  -11.0890  -46.6330 O.co2   163 ASP    0.0900
   2582 OD2       -91.7100  -12.0660  -48.4140 O.co2   163 ASP    0.6200
   2583 HN        -91.2300   -7.3200  -49.0240 H       163 ASP   -0.7600
   2584 HA        -93.0080   -8.5220  -47.1550 H       163 ASP   -0.7600
   2585 HB1       -90.5540   -9.6740  -48.5970 H       163 ASP    0.5100
   2586 HB2       -92.2100   -9.5740  -49.3210 H       163 ASP   -0.5100
   2587 N         -91.7910   -8.4970  -44.9970 N.am    164 PRO   -0.2900
   2588 CA        -91.0870   -8.5520  -43.7130 C.3     164 PRO    0.0000
   2589 C         -90.6060   -9.9640  -43.3570 C.2     164 PRO    0.0900
   2590 O         -90.2180  -10.2220  -42.2120 O.2     164 PRO    0.0900
   2591 CB        -92.1400   -8.0600  -42.7030 C.3     164 PRO    0.0200
   2592 CG        -93.2760   -7.5240  -43.5190 C.3     164 PRO    0.0900
   2593 CD        -93.2360   -8.3020  -44.8010 C.3     164 PRO   -0.1800
   2594 HA        -90.1890   -7.9580  -43.7520 H       164 PRO    0.0900
   2595 HB1       -91.7160   -7.2610  -42.0570 H       164 PRO    0.0900
   2596 HB2       -92.4840   -8.8970  -42.0590 H       164 PRO   -0.1800
   2597 HG1       -94.2440   -7.6800  -42.9960 H       164 PRO    0.0900
   2598 HG2       -93.1440   -6.4390  -43.7130 H       164 PRO    0.0900
   2599 HD1       -93.7490   -9.2820  -44.7060 H       164 PRO    0.5100
   2600 HD2       -93.6670   -7.7270  -45.6460 H       164 PRO   -0.5100
   2601 N         -90.6360  -10.8640  -44.3410 N.am    165 GLY   -0.4700
   2602 CA        -90.0960  -12.2110  -44.2030 C.3     165 GLY    0.3100
   2603 C         -88.8620  -12.4020  -45.0610 C.2     165 GLY   -0.0200
   2604 O         -88.1370  -13.3840  -44.9060 O.2     165 GLY    0.0900
   2605 HN        -91.0360  -10.6520  -45.2280 H       165 GLY    0.0900
   2606 HA1       -90.8570  -12.9130  -44.5080 H       165 GLY    0.5100
   2607 HA2       -89.8390  -12.3680  -43.1660 H       165 GLY   -0.5100
   2608 N         -88.6360  -11.4650  -45.9870 N.am    166 CYS   -0.4700
   2609 CA        -87.4070  -11.4170  -46.7720 C.3     166 CYS    0.3100
   2610 C         -86.3900  -10.5190  -46.0810 C.2     166 CYS    0.0700
   2611 O         -86.6760   -9.3590  -45.7620 O.2     166 CYS    0.0900
   2612 CB        -87.6700  -10.9090  -48.1910 C.3     166 CYS   -0.1000
   2613 SG        -86.2830  -11.1700  -49.3280 S.3     166 CYS    0.0900
   2614 HN        -89.3020  -10.7510  -46.1830 H       166 CYS    0.0900
   2615 HA        -86.9960  -12.4150  -46.8050 H       166 CYS   -0.0800
   2616 HB1       -87.8930   -9.8230  -48.1360 H       166 CYS    0.5100
   2617 HB2       -88.5650  -11.4320  -48.5870 H       166 CYS   -0.5100
   2618 N         -85.2030  -11.0750  -45.8420 N.am    167 CYS   -0.4700
   2619 CA        -84.0920  -10.3490  -45.2370 C.3     167 CYS    0.3100
   2620 C         -82.8100  -10.6820  -45.9940 C.2     167 CYS    0.0700
   2621 O         -81.7550  -10.8910  -45.3960 O.2     167 CYS    0.0900
   2622 CB        -83.9690  -10.7160  -43.7530 C.3     167 CYS   -0.1000
   2623 SG        -82.8390   -9.6940  -42.7760 S.3     167 CYS    0.0900
   2624 HN        -85.0200  -12.0270  -46.0700 H       167 CYS    0.0900
   2625 HA        -84.2800   -9.2910  -45.3500 H       167 CYS   -0.0800
   2626 HB1       -83.6270  -11.7700  -43.6940 H       167 CYS    0.5100
   2627 HB2       -84.9810  -10.6480  -43.3030 H       167 CYS   -0.5100
   2628 N         -82.9230  -10.7520  -47.3210 N.am    168 ASP   -0.4700
   2629 CA        -81.7790  -10.9820  -48.1940 C.3     168 ASP    0.3100
   2630 C         -81.1050   -9.6510  -48.4700 C.2     168 ASP    0.0700
   2631 O         -81.7760   -8.6420  -48.7130 O.2     168 ASP    0.0900
   2632 CB        -82.2080  -11.6280  -49.5160 C.3     168 ASP   -0.2800
   2633 CG        -83.0850  -12.8560  -49.3200 C.2     168 ASP    0.0900
   2634 OD1       -83.0920  -13.4270  -48.2060 O.co2   168 ASP    0.0900
   2635 OD2       -83.7710  -13.2510  -50.2890 O.co2   168 ASP    0.6200
   2636 HN        -83.8030  -10.6500  -47.7780 H       168 ASP   -0.7600
   2637 HA        -81.0880  -11.6280  -47.6710 H       168 ASP   -0.7600
   2638 HB1       -81.2990  -11.9320  -50.0790 H       168 ASP    0.5100
   2639 HB2       -82.7750  -10.8830  -50.1130 H       168 ASP   -0.5100
   2640 N         -79.7770   -9.6420  -48.4250 N.am    169 PHE   -0.4700
   2641 CA        -79.0300   -8.4190  -48.6650 C.3     169 PHE    0.3100
   2642 C         -78.7620   -8.2800  -50.1620 C.2     169 PHE    0.0700
   2643 O         -77.6260   -8.3940  -50.6370 O.2     169 PHE    0.0900
   2644 CB        -77.7480   -8.3890  -47.8160 C.3     169 PHE   -0.1800
   2645 CG        -77.2730   -7.0040  -47.4780 C.ar    169 PHE    0.0900
   2646 CD1       -78.1360   -6.0700  -46.9140 C.ar    169 PHE    0.0900
   2647 CD2       -75.9520   -6.6360  -47.7030 C.ar    169 PHE    0.0000
   2648 CE1       -77.6980   -4.7880  -46.6000 C.ar    169 PHE   -0.1150
   2649 CE2       -75.5060   -5.3570  -47.3880 C.ar    169 PHE    0.1150
   2650 CZ        -76.3800   -4.4310  -46.8380 C.ar    169 PHE   -0.1150
   2651 HN        -79.2410  -10.4600  -48.2290 H       169 PHE    0.1150
   2652 HA        -79.6670   -7.5850  -48.4130 H       169 PHE   -0.1150
   2653 HB1       -76.9280   -8.8890  -48.3760 H       169 PHE    0.1150
   2654 HB2       -77.9330   -8.9160  -46.8570 H       169 PHE   -0.1150
   2655 HD1       -79.1610   -6.3440  -46.7170 H       169 PHE    0.1150
   2656 HD2       -75.2630   -7.3520  -48.1290 H       169 PHE   -0.1150
   2657 HE1       -78.3840   -4.0720  -46.1710 H       169 PHE    0.1150
   2658 HE2       -74.4760   -5.0850  -47.5720 H       169 PHE    0.5100
   2659 HZ        -76.0360   -3.4370  -46.5960 H       169 PHE   -0.5100
   2660 N         -79.8500   -8.0690  -50.9040 N.am    170 VAL   -0.4700
   2661 CA        -79.7970   -7.7700  -52.3310 C.3     170 VAL    0.3100
   2662 C         -79.4300   -6.2940  -52.4620 C.2     170 VAL    0.0700
   2663 O         -80.2700   -5.4050  -52.2770 O.2     170 VAL    0.0900
   2664 CB        -81.1430   -8.0630  -53.0430 C.3     170 VAL   -0.0900
   2665 CG1       -81.0060   -7.9020  -54.5530 C.3     170 VAL    0.0900
   2666 CG2       -81.6470   -9.4620  -52.7130 C.3     170 VAL   -0.2700
   2667 HN        -80.7630   -8.1060  -50.5080 H       170 VAL    0.0900
   2668 HA        -79.0130   -8.3740  -52.7620 H       170 VAL    0.0900
   2669 HB        -81.9170   -7.3610  -52.6680 H       170 VAL    0.0900
   2670 HG11      -80.2400   -8.6050  -54.9450 H       170 VAL   -0.2700
   2671 HG12      -80.6900   -6.8640  -54.7950 H       170 VAL    0.0900
   2672 HG13      -81.9750   -8.1220  -55.0470 H       170 VAL    0.0900
   2673 HG21      -81.8040   -9.5630  -51.6170 H       170 VAL    0.0900
   2674 HG22      -80.9000  -10.2190  -53.0350 H       170 VAL    0.5100
   2675 HG23      -82.6140   -9.6480  -53.2280 H       170 VAL   -0.5100
   2676 N         -78.1590   -6.0430  -52.7560 N.am    171 THR   -0.4700
   2677 CA        -77.6350   -4.6880  -52.8300 C.3     171 THR    0.3100
   2678 C         -77.3370   -4.3240  -54.2680 C.2     171 THR    0.0700
   2679 O         -77.0150   -5.2000  -55.0720 O.2     171 THR    0.0900
   2680 CB        -76.3290   -4.5370  -52.0220 C.3     171 THR    0.1400
   2681 CG2       -76.5650   -4.8720  -50.5580 C.3     171 THR    0.0900
   2682 OG1       -75.3140   -5.4000  -52.5600 O.3     171 THR   -0.6600
   2683 HN        -77.5060   -6.7740  -52.9400 H       171 THR    0.4300
   2684 HA        -78.3910   -4.0210  -52.4420 H       171 THR   -0.2700
   2685 HB        -75.9730   -3.4860  -52.0760 H       171 THR    0.0900
   2686 HG1       -75.4060   -5.3540  -53.5150 H       171 THR    0.0900
   2687 HG21      -76.9240   -5.9190  -50.4580 H       171 THR    0.0900
   2688 HG22      -77.3340   -4.1920  -50.1330 H       171 THR    0.5100
   2689 HG23      -75.6170   -4.7670  -49.9890 H       171 THR   -0.5100
   2690 N         -77.4270   -3.0360  -54.5920 N.am    172 ASN   -0.4700
   2691 CA        -77.0310   -2.5700  -55.9170 C.3     172 ASN    0.3100
   2692 C         -75.5190   -2.6850  -56.1130 C.2     172 ASN    0.0700
   2693 O         -74.7760   -2.8760  -55.1450 O.2     172 ASN    0.0900
   2694 CB        -77.5390   -1.1500  -56.1820 C.3     172 ASN   -0.1800
   2695 CG        -76.8500   -0.1110  -55.3240 C.2     172 ASN    0.0900
   2696 ND2       -77.5660    0.4020  -54.3230 N.am    172 ASN    0.0900
   2697 OD1       -75.6960    0.2440  -55.5690 O.2     172 ASN    0.5500
   2698 HN        -77.7630   -2.3430  -53.9590 H       172 ASN   -0.5500
   2699 HA        -77.4420   -3.2540  -56.6450 H       172 ASN   -0.6200
   2700 HB1       -78.6290   -1.1120  -55.9720 H       172 ASN    0.3200
   2701 HB2       -77.3640   -0.8980  -57.2490 H       172 ASN    0.3000
   2702 HD21      -78.5050    0.0960  -54.1730 H       172 ASN    0.5100
   2703 HD22      -77.1620    1.0930  -53.7230 H       172 ASN   -0.5100
   2704 N         -75.0690   -2.5810  -57.3620 N.am    173 ARG   -0.4700
   2705 CA        -73.6680   -2.8260  -57.6990 C.3     173 ARG    0.3100
   2706 C         -72.7060   -1.7870  -57.1210 C.2     173 ARG    0.0700
   2707 O         -71.5860   -2.1230  -56.7200 O.2     173 ARG    0.0900
   2708 CB        -73.4880   -2.9460  -59.2160 C.3     173 ARG   -0.1800
   2709 CG        -74.1910   -4.1520  -59.8190 C.3     173 ARG    0.0900
   2710 CD        -74.1850   -4.1150  -61.3370 C.3     173 ARG    0.0900
   2711 NE        -75.4150   -4.6970  -61.8740 N.pl3   173 ARG   -0.1800
   2712 CZ        -75.5490   -5.9590  -62.2710 C.cat   173 ARG    0.0900
   2713 NH1       -74.5290   -6.8010  -62.2130 N.pl3   173 ARG    0.0900
   2714 NH2       -76.7180   -6.3780  -62.7370 N.pl3   173 ARG    0.2000
   2715 HN        -75.6660   -2.3310  -58.1210 H       173 ARG    0.0900
   2716 HA        -73.3620   -3.7390  -57.2110 H       173 ARG    0.0900
   2717 HB1       -72.4020   -3.0220  -59.4380 H       173 ARG   -0.7000
   2718 HB2       -73.8900   -2.0270  -59.6930 H       173 ARG    0.4400
   2719 HG1       -75.2430   -4.1730  -59.4620 H       173 ARG    0.6400
   2720 HG2       -73.6790   -5.0770  -59.4780 H       173 ARG   -0.8000
   2721 HD1       -73.3270   -4.7020  -61.7280 H       173 ARG    0.4600
   2722 HD2       -74.1200   -3.0630  -61.6900 H       173 ARG    0.4600
   2723 HE        -76.2140   -4.1020  -61.9490 H       173 ARG   -0.8000
   2724 HH11      -73.6430   -6.4900  -61.8670 H       173 ARG    0.4600
   2725 HH12      -74.6440   -7.7480  -62.5140 H       173 ARG    0.4600
   2726 HH21      -77.4910   -5.7470  -62.7880 H       173 ARG    0.5100
   2727 HH22      -76.8260   -7.3270  -63.0370 H       173 ARG   -0.5100
   2728 N         -73.1480   -0.5310  -57.0730 N.am    174 ALA   -0.4700
   2729 CA        -72.3380    0.5500  -56.5140 C.3     174 ALA    0.3100
   2730 C         -72.0620    0.3160  -55.0360 C.2     174 ALA    0.0700
   2731 O         -70.9090    0.3550  -54.6150 O.2     174 ALA    0.0900
   2732 CB        -73.0020    1.9030  -56.7320 C.3     174 ALA   -0.2700
   2733 HN        -74.0480   -0.2720  -57.4170 H       174 ALA    0.0900
   2734 HA        -71.3730    0.5250  -56.9980 H       174 ALA    0.0900
   2735 HB1       -73.9980    1.9230  -56.2400 H       174 ALA    0.0900
   2736 HB2       -73.1400    2.0870  -57.8200 H       174 ALA    0.5100
   2737 HB3       -72.3730    2.7080  -56.2940 H       174 ALA   -0.5100
   2738 N         -73.1100    0.0540  -54.2500 N.am    175 TYR   -0.4700
   2739 CA        -72.9260   -0.2420  -52.8330 C.3     175 TYR    0.3100
   2740 C         -72.0500   -1.4700  -52.6260 C.2     175 TYR    0.0700
   2741 O         -71.1130   -1.4400  -51.8290 O.2     175 TYR    0.0900
   2742 CB        -74.2540   -0.4380  -52.1050 C.3     175 TYR   -0.1800
   2743 CG        -74.0680   -0.8630  -50.6680 C.ar    175 TYR    0.0900
   2744 CD1       -73.9670   -2.2110  -50.3220 C.ar    175 TYR    0.0900
   2745 CD2       -73.9720    0.0850  -49.6540 C.ar    175 TYR    0.0000
   2746 CE1       -73.7910   -2.6050  -49.0020 C.ar    175 TYR   -0.1150
   2747 CE2       -73.7920   -0.2940  -48.3300 C.ar    175 TYR    0.1150
   2748 CZ        -73.7040   -1.6430  -48.0100 C.ar    175 TYR   -0.1150
   2749 OH        -73.5310   -2.0280  -46.6960 O.3     175 TYR    0.1150
   2750 HN        -74.0470    0.0480  -54.5890 H       175 TYR    0.1100
   2751 HA        -72.3850    0.5830  -52.3950 H       175 TYR   -0.5400
   2752 HB1       -74.8430   -1.2300  -52.6160 H       175 TYR    0.4300
   2753 HB2       -74.8210    0.5170  -52.1020 H       175 TYR   -0.1150
   2754 HD1       -74.0250   -2.9620  -51.0960 H       175 TYR    0.1150
   2755 HD2       -74.0370    1.1350  -49.9010 H       175 TYR   -0.1150
   2756 HE1       -73.7230   -3.6530  -48.7520 H       175 TYR    0.1150
   2757 HE2       -73.7210    0.4550  -47.5560 H       175 TYR    0.5100
   2758 HH        -73.1840   -2.9240  -46.6930 H       175 TYR   -0.5100
   2759 N         -72.3580   -2.5500  -53.3380 N.am    176 ALA   -0.4700
   2760 CA        -71.5560   -3.7560  -53.2600 C.3     176 ALA    0.3100
   2761 C         -70.0680   -3.4450  -53.4230 C.2     176 ALA    0.0700
   2762 O         -69.2580   -3.8620  -52.6000 O.2     176 ALA    0.0900
   2763 CB        -72.0120   -4.7650  -54.2980 C.3     176 ALA   -0.2700
   2764 HN        -73.1440   -2.5800  -53.9510 H       176 ALA    0.0900
   2765 HA        -71.6610   -4.1650  -52.2660 H       176 ALA    0.0900
   2766 HB1       -71.9100   -4.3360  -55.3180 H       176 ALA    0.0900
   2767 HB2       -73.0780   -5.0260  -54.1290 H       176 ALA    0.5100
   2768 HB3       -71.3880   -5.6820  -54.2360 H       176 ALA   -0.5100
   2769 N         -69.7120   -2.6870  -54.4620 N.am    177 ILE   -0.4700
   2770 CA        -68.3100   -2.3630  -54.7210 C.3     177 ILE    0.3100
   2771 C         -67.7390   -1.3970  -53.6810 C.2     177 ILE    0.0700
   2772 O         -66.7240   -1.6970  -53.0440 O.2     177 ILE    0.0900
   2773 CB        -68.0980   -1.8380  -56.1570 C.3     177 ILE   -0.0900
   2774 CG1       -68.3620   -2.9570  -57.1680 C.3     177 ILE    0.0900
   2775 CG2       -66.6820   -1.3090  -56.3360 C.3     177 ILE   -0.2700
   2776 CD        -68.6830   -2.4710  -58.5640 C.3     177 ILE    0.0900
   2777 HN        -70.3790   -2.3120  -55.1010 H       177 ILE    0.0900
   2778 HA        -67.7310   -3.2600  -54.5660 H       177 ILE    0.0900
   2779 HB        -68.8230   -1.0210  -56.3600 H       177 ILE   -0.1800
   2780 HG11      -69.2180   -3.5640  -56.8030 H       177 ILE    0.0900
   2781 HG12      -67.4600   -3.6030  -57.2210 H       177 ILE    0.0900
   2782 HG21      -65.9450   -2.0580  -55.9730 H       177 ILE   -0.2700
   2783 HG22      -66.5520   -0.3710  -55.7530 H       177 ILE    0.0900
   2784 HG23      -66.4850   -1.1100  -57.4120 H       177 ILE    0.0900
   2785 HD1       -67.9240   -1.7300  -58.8940 H       177 ILE    0.0900
   2786 HD2       -69.6810   -1.9830  -58.5750 H       177 ILE    0.5100
   2787 HD3       -68.6760   -3.3260  -59.2740 H       177 ILE   -0.5100
   2788 N         -68.4030   -0.2560  -53.4920 N.am    178 ALA   -0.4700
   2789 CA        -67.9520    0.7580  -52.5360 C.3     178 ALA    0.3100
   2790 C         -67.7470    0.1960  -51.1270 C.2     178 ALA    0.0700
   2791 O         -66.6580    0.3210  -50.5630 O.2     178 ALA    0.0900
   2792 CB        -68.9120    1.9410  -52.5040 C.3     178 ALA   -0.2700
   2793 HN        -69.2370   -0.0430  -53.9930 H       178 ALA    0.0900
   2794 HA        -66.9670    1.0830  -52.8350 H       178 ALA    0.0900
   2795 HB1       -69.9270    1.6020  -52.2030 H       178 ALA    0.0900
   2796 HB2       -68.9760    2.4020  -53.5120 H       178 ALA    0.5100
   2797 HB3       -68.5580    2.6950  -51.7690 H       178 ALA   -0.5100
   2798 N         -68.7850   -0.4410  -50.5810 N.am    179 SER   -0.4700
   2799 CA        -68.7520   -0.9560  -49.2140 C.3     179 SER    0.3100
   2800 C         -67.7120   -2.0500  -49.0180 C.2     179 SER    0.0700
   2801 O         -67.1520   -2.1840  -47.9300 O.2     179 SER    0.0900
   2802 CB        -70.1340   -1.4500  -48.7730 C.3     179 SER    0.0500
   2803 OG        -70.5280   -2.6060  -49.4890 O.3     179 SER    0.0900
   2804 HN        -69.6320   -0.5940  -51.0840 H       179 SER    0.0900
   2805 HA        -68.4170   -0.1590  -48.5670 H       179 SER   -0.6600
   2806 HB1       -70.8860   -0.6520  -48.9510 H       179 SER    0.4300
   2807 HB2       -70.1090   -1.6980  -47.6900 H       179 SER    0.5100
   2808 HG1       -70.7020   -2.3130  -50.3870 H       179 SER   -0.5100
   2809 N         -67.4530   -2.8300  -50.0680 N.am    180 SER   -0.4700
   2810 CA        -66.4010   -3.8360  -50.0300 C.3     180 SER    0.3100
   2811 C         -65.0330   -3.1810  -49.9410 C.2     180 SER    0.0700
   2812 O         -64.1920   -3.5910  -49.1450 O.2     180 SER    0.0900
   2813 CB        -66.4640   -4.7500  -51.2550 C.3     180 SER    0.0500
   2814 OG        -67.4540   -5.7480  -51.0940 O.3     180 SER    0.0900
   2815 HN        -67.9660   -2.7620  -50.9210 H       180 SER    0.0900
   2816 HA        -66.5260   -4.4150  -49.1270 H       180 SER   -0.6600
   2817 HB1       -65.4810   -5.2460  -51.3990 H       180 SER    0.4300
   2818 HB2       -66.7110   -4.1480  -52.1560 H       180 SER    0.5100
   2819 HG1       -68.2910   -5.3260  -51.2990 H       180 SER   -0.5100
   2820 N         -64.8180   -2.1530  -50.7590 N.am    181 ILE   -0.4700
   2821 CA        -63.5540   -1.4290  -50.7810 C.3     181 ILE    0.3100
   2822 C         -63.3070   -0.7050  -49.4560 C.2     181 ILE    0.0700
   2823 O         -62.2350   -0.8350  -48.8640 O.2     181 ILE    0.0900
   2824 CB        -63.4970   -0.4390  -51.9670 C.3     181 ILE   -0.0900
   2825 CG1       -63.4530   -1.2050  -53.2960 C.3     181 ILE    0.0900
   2826 CG2       -62.2920    0.4880  -51.8410 C.3     181 ILE   -0.2700
   2827 CD        -63.5840   -0.3360  -54.5290 C.3     181 ILE    0.0900
   2828 HN        -65.5150   -1.8300  -51.3930 H       181 ILE    0.0900
   2829 HA        -62.7580   -2.1550  -50.8640 H       181 ILE    0.0900
   2830 HB        -64.4270    0.1680  -51.9830 H       181 ILE   -0.1800
   2831 HG11      -64.2830   -1.9430  -53.3000 H       181 ILE    0.0900
   2832 HG12      -62.4870   -1.7490  -53.3530 H       181 ILE    0.0900
   2833 HG21      -61.3530   -0.1050  -51.8320 H       181 ILE   -0.2700
   2834 HG22      -62.3560    1.0650  -50.8930 H       181 ILE    0.0900
   2835 HG23      -62.2620    1.1880  -52.7030 H       181 ILE    0.0900
   2836 HD1       -62.6680    0.2780  -54.6620 H       181 ILE    0.0900
   2837 HD2       -64.4540    0.3460  -54.4220 H       181 ILE    0.5100
   2838 HD3       -63.7170   -0.9730  -55.4290 H       181 ILE   -0.5100
   2839 N         -64.3130    0.0340  -48.9890 N.am    182 ILE   -0.4700
   2840 CA        -64.2000    0.8610  -47.7900 C.3     182 ILE    0.3100
   2841 C         -64.1120    0.0400  -46.4970 C.2     182 ILE    0.0700
   2842 O         -63.3190    0.3530  -45.6060 O.2     182 ILE    0.0900
   2843 CB        -65.3490    1.8880  -47.7200 C.3     182 ILE   -0.0900
   2844 CG1       -65.1350    2.9880  -48.7570 C.3     182 ILE    0.0900
   2845 CG2       -65.4380    2.5230  -46.3430 C.3     182 ILE   -0.2700
   2846 CD        -66.3090    3.9350  -48.8780 C.3     182 ILE    0.0900
   2847 HN        -65.2000    0.0550  -49.4430 H       182 ILE    0.0900
   2848 HA        -63.2470    1.3680  -47.8240 H       182 ILE    0.0900
   2849 HB        -66.3080    1.3770  -47.9500 H       182 ILE   -0.1800
   2850 HG11      -64.9580    2.5150  -49.7460 H       182 ILE    0.0900
   2851 HG12      -64.2350    3.5740  -48.4730 H       182 ILE    0.0900
   2852 HG21      -64.4880    3.0480  -46.1020 H       182 ILE   -0.2700
   2853 HG22      -65.6160    1.7400  -45.5760 H       182 ILE    0.0900
   2854 HG23      -66.2670    3.2630  -46.3210 H       182 ILE    0.0900
   2855 HD1       -66.3870    4.5650  -47.9650 H       182 ILE    0.0900
   2856 HD2       -67.2520    3.3570  -48.9910 H       182 ILE    0.5100
   2857 HD3       -66.1710    4.5990  -49.7570 H       182 ILE   -0.5100
   2858 N         -64.9220   -1.0100  -46.3900 N.am    183 SER   -0.4700
   2859 CA        -64.9500   -1.8050  -45.1650 C.3     183 SER    0.3100
   2860 C         -63.8670   -2.8750  -45.0960 C.2     183 SER    0.0700
   2861 O         -63.4330   -3.2470  -44.0110 O.2     183 SER    0.0900
   2862 CB        -66.3190   -2.4520  -44.9630 C.3     183 SER    0.0500
   2863 OG        -67.3180   -1.4790  -44.7200 O.3     183 SER    0.0900
   2864 HN        -65.5330   -1.2970  -47.1230 H       183 SER    0.0900
   2865 HA        -64.7210   -1.1500  -44.3380 H       183 SER   -0.6600
   2866 HB1       -66.2780   -3.1420  -44.0920 H       183 SER    0.4300
   2867 HB2       -66.5970   -3.0240  -45.8740 H       183 SER    0.5100
   2868 HG1       -67.3430   -1.3560  -43.7680 H       183 SER   -0.5100
   2869 N         -63.4260   -3.3640  -46.2530 N.am    184 PHE   -0.4700
   2870 CA        -62.5640   -4.5380  -46.2910 C.3     184 PHE    0.3100
   2871 C         -61.2710   -4.3400  -47.0650 C.2     184 PHE    0.0700
   2872 O         -60.1950   -4.4210  -46.4860 O.2     184 PHE    0.0900
   2873 CB        -63.3470   -5.7380  -46.8390 C.3     184 PHE   -0.1800
   2874 CG        -62.5610   -7.0200  -46.8760 C.ar    184 PHE    0.0900
   2875 CD1       -62.3230   -7.7380  -45.7090 C.ar    184 PHE    0.0900
   2876 CD2       -62.0870   -7.5240  -48.0840 C.ar    184 PHE    0.0000
   2877 CE1       -61.6100   -8.9230  -45.7430 C.ar    184 PHE   -0.1150
   2878 CE2       -61.3770   -8.7120  -48.1240 C.ar    184 PHE    0.1150
   2879 CZ        -61.1380   -9.4110  -46.9500 C.ar    184 PHE   -0.1150
   2880 HN        -63.6610   -2.9560  -47.1320 H       184 PHE    0.1150
   2881 HA        -62.2200   -4.7370  -45.2870 H       184 PHE   -0.1150
   2882 HB1       -63.6670   -5.5200  -47.8800 H       184 PHE    0.1150
   2883 HB2       -64.2350   -5.9180  -46.1960 H       184 PHE   -0.1150
   2884 HD1       -62.6970   -7.3650  -44.7670 H       184 PHE    0.1150
   2885 HD2       -62.2730   -6.9840  -49.0000 H       184 PHE   -0.1150
   2886 HE1       -61.4230   -9.4670  -44.8280 H       184 PHE    0.1150
   2887 HE2       -61.0100   -9.0920  -49.0650 H       184 PHE    0.5100
   2888 HZ        -60.5850  -10.3380  -46.9780 H       184 PHE   -0.5100
   2889 N         -61.3730   -4.0820  -48.3690 N.am    185 TYR   -0.4700
   2890 CA        -60.2090   -4.0940  -49.2590 C.3     185 TYR    0.3100
   2891 C         -59.0990   -3.0830  -48.9460 C.2     185 TYR    0.0700
   2892 O         -57.9210   -3.4420  -48.9740 O.2     185 TYR    0.0900
   2893 CB        -60.6350   -4.0210  -50.7340 C.3     185 TYR   -0.1800
   2894 CG        -61.2000   -5.3250  -51.2500 C.ar    185 TYR    0.0900
   2895 CD1       -60.3850   -6.4540  -51.3810 C.ar    185 TYR    0.0900
   2896 CD2       -62.5490   -5.4400  -51.5870 C.ar    185 TYR    0.0000
   2897 CE1       -60.8980   -7.6570  -51.8400 C.ar    185 TYR   -0.1150
   2898 CE2       -63.0720   -6.6380  -52.0500 C.ar    185 TYR    0.1150
   2899 CZ        -62.2410   -7.7450  -52.1740 C.ar    185 TYR   -0.1150
   2900 OH        -62.7520   -8.9370  -52.6370 O.3     185 TYR    0.1150
   2901 HN        -62.2480   -3.8690  -48.7970 H       185 TYR    0.1100
   2902 HA        -59.6600   -5.0050  -49.0750 H       185 TYR   -0.5400
   2903 HB1       -59.7550   -3.7680  -51.3620 H       185 TYR    0.4300
   2904 HB2       -61.4240   -3.2470  -50.8540 H       185 TYR   -0.1150
   2905 HD1       -59.3390   -6.3890  -51.1190 H       185 TYR    0.1150
   2906 HD2       -63.1960   -4.5820  -51.4840 H       185 TYR   -0.1150
   2907 HE1       -60.2560   -8.5210  -51.9370 H       185 TYR    0.1150
   2908 HE2       -64.1180   -6.7110  -52.3120 H       185 TYR    0.5100
   2909 HH        -63.6860   -8.8100  -52.8150 H       185 TYR   -0.5100
   2910 N         -59.4590   -1.8350  -48.6400 N.am    186 ILE   -0.4700
   2911 CA        -58.4540   -0.8360  -48.2550 C.3     186 ILE    0.3100
   2912 C         -57.7160   -1.2310  -46.9560 C.2     186 ILE    0.0700
   2913 O         -56.4850   -1.3500  -46.9650 O.2     186 ILE    0.0900
   2914 CB        -59.0290    0.6070  -48.2050 C.3     186 ILE   -0.0900
   2915 CG1       -59.2710    1.1290  -49.6250 C.3     186 ILE    0.0900
   2916 CG2       -58.0860    1.5510  -47.4750 C.3     186 ILE   -0.2700
   2917 CD        -59.9630    2.4730  -49.7030 C.3     186 ILE    0.0900
   2918 HN        -60.4080   -1.5290  -48.6600 H       186 ILE    0.0900
   2919 HA        -57.6530   -0.8860  -48.9770 H       186 ILE    0.0900
   2920 HB        -60.0080    0.5920  -47.6800 H       186 ILE   -0.1800
   2921 HG11      -59.8940    0.3850  -50.1650 H       186 ILE    0.0900
   2922 HG12      -58.2890    1.2140  -50.1350 H       186 ILE    0.0900
   2923 HG21      -57.1030    1.5850  -47.9920 H       186 ILE   -0.2700
   2924 HG22      -57.9260    1.1950  -46.4340 H       186 ILE    0.0900
   2925 HG23      -58.5130    2.5760  -47.4590 H       186 ILE    0.0900
   2926 HD1       -59.2800    3.2750  -49.3510 H       186 ILE    0.0900
   2927 HD2       -60.8690    2.4700  -49.0610 H       186 ILE    0.5100
   2928 HD3       -60.2510    2.6900  -50.7550 H       186 ILE   -0.5100
   2929 N         -58.4520   -1.4670  -45.8450 N.am    187 PRO   -0.2900
   2930 CA        -57.7340   -1.8510  -44.6270 C.3     187 PRO    0.0000
   2931 C         -56.9630   -3.1780  -44.7320 C.2     187 PRO    0.0900
   2932 O         -55.9620   -3.3510  -44.0360 O.2     187 PRO    0.0900
   2933 CB        -58.8410   -1.9370  -43.5640 C.3     187 PRO    0.0200
   2934 CG        -60.1120   -2.0590  -44.3250 C.3     187 PRO    0.0900
   2935 CD        -59.8940   -1.2860  -45.5900 C.3     187 PRO   -0.1800
   2936 HA        -56.9570   -1.1360  -44.4090 H       187 PRO    0.0900
   2937 HB1       -58.8490   -1.0230  -42.9330 H       187 PRO    0.0900
   2938 HB2       -58.6890   -2.8230  -42.9100 H       187 PRO   -0.1800
   2939 HG1       -60.3330   -3.1230  -44.5510 H       187 PRO    0.0900
   2940 HG2       -60.9580   -1.6310  -43.7460 H       187 PRO    0.0900
   2941 HD1       -60.4870   -1.7020  -46.4320 H       187 PRO    0.5100
   2942 HD2       -60.1270   -0.2090  -45.4570 H       187 PRO   -0.5100
   2943 N         -57.4190   -4.0970  -45.5830 N.am    188 LEU   -0.4700
   2944 CA        -56.7120   -5.3620  -45.8010 C.3     188 LEU    0.3100
   2945 C         -55.3550   -5.1250  -46.4550 C.2     188 LEU    0.0700
   2946 O         -54.3500   -5.7110  -46.0470 O.2     188 LEU    0.0900
   2947 CB        -57.5470   -6.3400  -46.6450 C.3     188 LEU   -0.1800
   2948 CG        -56.9360   -7.7090  -46.9860 C.3     188 LEU    0.0900
   2949 CD1       -56.8160   -8.6060  -45.7600 C.3     188 LEU    0.0900
   2950 CD2       -57.7340   -8.4090  -48.0730 C.3     188 LEU   -0.0900
   2951 HN        -58.2570   -3.9660  -46.1060 H       188 LEU    0.0900
   2952 HA        -56.5030   -5.7930  -44.8330 H       188 LEU   -0.2700
   2953 HB1       -57.7790   -5.8330  -47.6050 H       188 LEU    0.0900
   2954 HB2       -58.4940   -6.5270  -46.0960 H       188 LEU    0.0900
   2955 HG        -55.9250   -7.5550  -47.4200 H       188 LEU    0.0900
   2956 HD11      -57.8240   -8.9310  -45.4240 H       188 LEU   -0.2700
   2957 HD12      -56.3280   -8.0510  -44.9310 H       188 LEU    0.0900
   2958 HD13      -56.2170   -9.5090  -46.0080 H       188 LEU    0.0900
   2959 HD21      -57.7450   -7.7930  -48.9960 H       188 LEU    0.0900
   2960 HD22      -58.7820   -8.5610  -47.7350 H       188 LEU    0.5100
   2961 HD23      -57.2710   -9.3920  -48.3090 H       188 LEU   -0.5100
   2962 N         -55.3290   -4.2620  -47.4700 N.am    189 LEU   -0.4700
   2963 CA        -54.0820   -3.9280  -48.1490 C.3     189 LEU    0.3100
   2964 C         -53.1150   -3.2170  -47.2130 C.2     189 LEU    0.0700
   2965 O         -51.9360   -3.5590  -47.1690 O.2     189 LEU    0.0900
   2966 CB        -54.3330   -3.0920  -49.4090 C.3     189 LEU   -0.1800
   2967 CG        -55.0540   -3.7880  -50.5710 C.3     189 LEU    0.0900
   2968 CD1       -55.3420   -2.7830  -51.6750 C.3     189 LEU    0.0900
   2969 CD2       -54.2840   -4.9880  -51.1140 C.3     189 LEU   -0.0900
   2970 HN        -56.1510   -3.8110  -47.8070 H       189 LEU    0.0900
   2971 HA        -53.5890   -4.8540  -48.4100 H       189 LEU   -0.2700
   2972 HB1       -53.3490   -2.7420  -49.7850 H       189 LEU    0.0900
   2973 HB2       -54.9400   -2.2120  -49.1140 H       189 LEU    0.0900
   2974 HG        -56.0090   -4.2240  -50.2070 H       189 LEU    0.0900
   2975 HD11      -54.3920   -2.3460  -52.0500 H       189 LEU   -0.2700
   2976 HD12      -55.9800   -1.9630  -51.2830 H       189 LEU    0.0900
   2977 HD13      -55.8580   -3.2870  -52.5210 H       189 LEU    0.0900
   2978 HD21      -54.1380   -5.7430  -50.3120 H       189 LEU    0.0900
   2979 HD22      -53.2860   -4.6620  -51.4800 H       189 LEU    0.5100
   2980 HD23      -54.8520   -5.4570  -51.9450 H       189 LEU   -0.5100
   2981 N         -53.6180   -2.2440  -46.4510 N.am    190 ILE   -0.4700
   2982 CA        -52.8050   -1.5530  -45.4510 C.3     190 ILE    0.3100
   2983 C         -52.2360   -2.5540  -44.4410 C.2     190 ILE    0.0700
   2984 O         -51.0460   -2.5100  -44.1380 O.2     190 ILE    0.0900
   2985 CB        -53.5830   -0.4190  -44.7460 C.3     190 ILE   -0.0900
   2986 CG1       -54.0060    0.6410  -45.7660 C.3     190 ILE    0.0900
   2987 CG2       -52.7480    0.2040  -43.6300 C.3     190 ILE   -0.2700
   2988 CD        -54.9900    1.6590  -45.2330 C.3     190 ILE    0.0900
   2989 HN        -54.5660   -1.9460  -46.5290 H       190 ILE    0.0900
   2990 HA        -51.9410   -1.1480  -45.9560 H       190 ILE    0.0900
   2991 HB        -54.5210   -0.8310  -44.3140 H       190 ILE   -0.1800
   2992 HG11      -54.4690    0.1270  -46.6340 H       190 ILE    0.0900
   2993 HG12      -53.0970    1.1790  -46.1080 H       190 ILE    0.0900
   2994 HG21      -51.8090    0.6290  -44.0470 H       190 ILE   -0.2700
   2995 HG22      -52.4820   -0.5700  -42.8790 H       190 ILE    0.0900
   2996 HG23      -53.3190    1.0210  -43.1410 H       190 ILE    0.0900
   2997 HD1       -54.5480    2.2040  -44.3710 H       190 ILE    0.0900
   2998 HD2       -55.9160    1.1470  -44.8910 H       190 ILE    0.5100
   2999 HD3       -55.2410    2.3950  -46.0260 H       190 ILE   -0.5100
   3000 N         -53.0740   -3.4700  -43.9520 N.am    191 MET   -0.4700
   3001 CA        -52.6340   -4.4780  -42.9940 C.3     191 MET    0.3100
   3002 C         -51.5370   -5.3710  -43.5620 C.2     191 MET    0.0700
   3003 O         -50.5050   -5.5580  -42.9210 O.2     191 MET    0.0900
   3004 CB        -53.8040   -5.3290  -42.4970 C.3     191 MET   -0.1800
   3005 CG        -53.4260   -6.3090  -41.3940 C.3     191 MET    0.0900
   3006 SD        -54.6590   -7.5890  -41.1060 S.3     191 MET    0.0900
   3007 CE        -54.5590   -8.5030  -42.6490 C.3     191 MET   -0.1400
   3008 HN        -54.0330   -3.5050  -44.2190 H       191 MET    0.0900
   3009 HA        -52.1700   -3.9650  -42.1630 H       191 MET    0.0900
   3010 HB1       -54.2110   -5.9040  -43.3560 H       191 MET   -0.0900
   3011 HB2       -54.5940   -4.6510  -42.1110 H       191 MET   -0.2200
   3012 HG1       -53.2730   -5.7340  -40.4570 H       191 MET    0.0900
   3013 HG2       -52.4630   -6.7890  -41.6710 H       191 MET    0.0900
   3014 HE1       -53.5390   -8.9120  -42.8100 H       191 MET    0.0900
   3015 HE2       -54.8010   -7.8380  -43.5050 H       191 MET    0.5100
   3016 HE3       -55.2730   -9.3540  -42.6380 H       191 MET   -0.5100
   3017 N         -51.7490   -5.9110  -44.7610 N.am    192 ILE   -0.4700
   3018 CA        -50.7490   -6.7590  -45.4110 C.3     192 ILE    0.3100
   3019 C         -49.4430   -5.9900  -45.6250 C.2     192 ILE    0.0700
   3020 O         -48.3680   -6.4770  -45.2780 O.2     192 ILE    0.0900
   3021 CB        -51.2750   -7.3770  -46.7320 C.3     192 ILE   -0.0900
   3022 CG1       -52.3260   -8.4540  -46.4310 C.3     192 ILE    0.0900
   3023 CG2       -50.1370   -7.9760  -47.5590 C.3     192 ILE   -0.2700
   3024 CD        -53.2130   -8.8150  -47.6070 C.3     192 ILE    0.0900
   3025 HN        -52.5950   -5.7620  -45.2680 H       192 ILE    0.0900
   3026 HA        -50.4850   -7.5440  -44.7170 H       192 ILE    0.0900
   3027 HB        -51.7820   -6.5880  -47.3270 H       192 ILE   -0.1800
   3028 HG11      -52.9720   -8.0900  -45.6050 H       192 ILE    0.0900
   3029 HG12      -51.7990   -9.3730  -46.0970 H       192 ILE    0.0900
   3030 HG21      -49.5140   -8.6430  -46.9250 H       192 ILE   -0.2700
   3031 HG22      -49.4930   -7.1640  -47.9590 H       192 ILE    0.0900
   3032 HG23      -50.5520   -8.5720  -48.3990 H       192 ILE    0.0900
   3033 HD1       -52.5960   -9.2010  -48.4470 H       192 ILE    0.0900
   3034 HD2       -53.7630   -7.9140  -47.9560 H       192 ILE    0.5100
   3035 HD3       -53.9370   -9.6020  -47.3070 H       192 ILE   -0.5100
   3036 N         -49.5440   -4.7760  -46.1650 N.am    193 PHE   -0.4700
   3037 CA        -48.3750   -3.9350  -46.3940 C.3     193 PHE    0.3100
   3038 C         -47.5690   -3.7340  -45.1110 C.2     193 PHE    0.0700
   3039 O         -46.3590   -3.9580  -45.0970 O.2     193 PHE    0.0900
   3040 CB        -48.7880   -2.5890  -47.0050 C.3     193 PHE   -0.1800
   3041 CG        -47.6610   -1.5970  -47.1310 C.ar    193 PHE    0.0900
   3042 CD1       -46.7850   -1.6460  -48.2150 C.ar    193 PHE    0.0900
   3043 CD2       -47.4840   -0.5950  -46.1730 C.ar    193 PHE    0.0000
   3044 CE1       -45.7490   -0.7270  -48.3310 C.ar    193 PHE   -0.1150
   3045 CE2       -46.4520    0.3240  -46.2860 C.ar    193 PHE    0.1150
   3046 CZ        -45.5840    0.2600  -47.3670 C.ar    193 PHE   -0.1150
   3047 HN        -50.4210   -4.3880  -46.4360 H       193 PHE    0.1150
   3048 HA        -47.7090   -4.4620  -47.0610 H       193 PHE   -0.1150
   3049 HB1       -49.5650   -2.1210  -46.3650 H       193 PHE    0.1150
   3050 HB2       -49.1880   -2.7610  -48.0280 H       193 PHE   -0.1150
   3051 HD1       -46.9120   -2.4070  -48.9710 H       193 PHE    0.1150
   3052 HD2       -48.1620   -0.5360  -45.3340 H       193 PHE   -0.1150
   3053 HE1       -45.0730   -0.7790  -49.1710 H       193 PHE    0.1150
   3054 HE2       -46.3230    1.0880  -45.5330 H       193 PHE    0.5100
   3055 HZ        -44.7810    0.9760  -47.4590 H       193 PHE   -0.5100
   3056 N         -48.2400   -3.3290  -44.0330 N.am    194 VAL   -0.4700
   3057 CA        -47.5810   -3.0870  -42.7480 C.3     194 VAL    0.3100
   3058 C         -47.0670   -4.3840  -42.1190 C.2     194 VAL    0.0700
   3059 O         -45.9750   -4.4070  -41.5590 O.2     194 VAL    0.0900
   3060 CB        -48.4900   -2.3130  -41.7610 C.3     194 VAL   -0.0900
   3061 CG1       -47.8400   -2.1790  -40.3910 C.3     194 VAL    0.0900
   3062 CG2       -48.8230   -0.9320  -42.3140 C.3     194 VAL   -0.2700
   3063 HN        -49.2250   -3.1740  -44.0540 H       194 VAL    0.0900
   3064 HA        -46.6830   -2.5190  -42.9430 H       194 VAL    0.0900
   3065 HB        -49.4540   -2.8540  -41.6530 H       194 VAL    0.0900
   3066 HG11      -46.8020   -1.7940  -40.4970 H       194 VAL   -0.2700
   3067 HG12      -47.8000   -3.1720  -39.8920 H       194 VAL    0.0900
   3068 HG13      -48.4190   -1.4680  -39.7640 H       194 VAL    0.0900
   3069 HG21      -49.3520   -1.0270  -43.2860 H       194 VAL    0.0900
   3070 HG22      -47.8870   -0.3540  -42.4760 H       194 VAL    0.5100
   3071 HG23      -49.4800   -0.3870  -41.6030 H       194 VAL   -0.5100
   3072 N         -47.8410   -5.4650  -42.2210 N.am    195 ALA   -0.4700
   3073 CA        -47.4500   -6.7510  -41.6330 C.3     195 ALA    0.3100
   3074 C         -46.1790   -7.3290  -42.2590 C.2     195 ALA    0.0700
   3075 O         -45.3500   -7.9100  -41.5560 O.2     195 ALA    0.0900
   3076 CB        -48.5910   -7.7580  -41.6990 C.3     195 ALA   -0.2700
   3077 HN        -48.7160   -5.4470  -42.6990 H       195 ALA    0.0900
   3078 HA        -47.1690   -6.5740  -40.6060 H       195 ALA    0.0900
   3079 HB1       -48.8850   -7.9340  -42.7560 H       195 ALA    0.0900
   3080 HB2       -49.4730   -7.3690  -41.1460 H       195 ALA    0.5100
   3081 HB3       -48.2680   -8.7250  -41.2560 H       195 ALA   -0.5100
   3082 N         -46.0250   -7.1660  -43.5750 N.am    196 LEU   -0.4700
   3083 CA        -44.8110   -7.5910  -44.2670 C.3     196 LEU    0.3100
   3084 C         -43.6140   -6.7530  -43.8340 C.2     196 LEU    0.0700
   3085 O         -42.5090   -7.2750  -43.6850 O.2     196 LEU    0.0900
   3086 CB        -44.9790   -7.5290  -45.7910 C.3     196 LEU   -0.1800
   3087 CG        -45.9240   -8.5180  -46.4900 C.3     196 LEU    0.0900
   3088 CD1       -45.9160   -8.2680  -47.9910 C.3     196 LEU    0.0900
   3089 CD2       -45.5760   -9.9720  -46.1960 C.3     196 LEU   -0.0900
   3090 HN        -46.7300   -6.7500  -44.1430 H       196 LEU    0.0900
   3091 HA        -44.5920   -8.6020  -43.9590 H       196 LEU   -0.2700
   3092 HB1       -43.9730   -7.6750  -46.2340 H       196 LEU    0.0900
   3093 HB2       -45.3400   -6.5090  -46.0360 H       196 LEU    0.0900
   3094 HG        -46.9540   -8.3900  -46.0970 H       196 LEU    0.0900
   3095 HD11      -44.8910   -8.4010  -48.3950 H       196 LEU   -0.2700
   3096 HD12      -46.2490   -7.2300  -48.2030 H       196 LEU    0.0900
   3097 HD13      -46.5940   -8.9880  -48.4980 H       196 LEU    0.0900
   3098 HD21      -45.6390  -10.1660  -45.1030 H       196 LEU    0.0900
   3099 HD22      -44.5410  -10.1910  -46.5360 H       196 LEU    0.5100
   3100 HD23      -46.2910  -10.6450  -46.7160 H       196 LEU   -0.5100
   3101 N         -43.8400   -5.4550  -43.6220 N.am    197 ARG   -0.4700
   3102 CA        -42.7990   -4.5570  -43.1310 C.3     197 ARG    0.3100
   3103 C         -42.3110   -4.9790  -41.7470 C.2     197 ARG    0.0700
   3104 O         -41.1080   -4.9710  -41.4830 O.2     197 ARG    0.0900
   3105 CB        -43.2890   -3.1040  -43.1100 C.3     197 ARG   -0.1800
   3106 CG        -43.5190   -2.4920  -44.4820 C.3     197 ARG    0.0900
   3107 CD        -42.2260   -2.0080  -45.1160 C.3     197 ARG    0.0900
   3108 NE        -42.4070   -1.7270  -46.5390 N.pl3   197 ARG   -0.1800
   3109 CZ        -41.5270   -1.0840  -47.3020 C.cat   197 ARG    0.0900
   3110 NH1       -40.3880   -0.6350  -46.7900 N.pl3   197 ARG    0.0900
   3111 NH2       -41.7910   -0.8840  -48.5870 N.pl3   197 ARG    0.2000
   3112 HN        -44.7300   -5.0400  -43.7910 H       197 ARG    0.0900
   3113 HA        -41.9430   -4.6510  -43.7830 H       197 ARG    0.0900
   3114 HB1       -42.5330   -2.4900  -42.5760 H       197 ARG   -0.7000
   3115 HB2       -44.2460   -3.0670  -42.5460 H       197 ARG    0.4400
   3116 HG1       -44.2150   -1.6320  -44.3820 H       197 ARG    0.6400
   3117 HG2       -43.9830   -3.2550  -45.1440 H       197 ARG   -0.8000
   3118 HD1       -41.4430   -2.7910  -45.0200 H       197 ARG    0.4600
   3119 HD2       -41.8920   -1.0710  -44.6220 H       197 ARG    0.4600
   3120 HE        -43.2520   -2.0400  -46.9710 H       197 ARG   -0.8000
   3121 HH11      -40.1830   -0.7790  -45.8220 H       197 ARG    0.4600
   3122 HH12      -39.7330   -0.1530  -47.3720 H       197 ARG    0.4600
   3123 HH21      -42.6480   -1.2160  -48.9800 H       197 ARG    0.5100
   3124 HH22      -41.1310   -0.4010  -49.1630 H       197 ARG   -0.5100
   3125 N         -43.2470   -5.3590  -40.8720 N.am    198 VAL   -0.4700
   3126 CA        -42.9190   -5.8560  -39.5360 C.3     198 VAL    0.3100
   3127 C         -42.1060   -7.1440  -39.6330 C.2     198 VAL    0.0700
   3128 O         -41.0880   -7.2950  -38.9580 O.2     198 VAL    0.0900
   3129 CB        -44.1840   -6.0770  -38.6750 C.3     198 VAL   -0.0900
   3130 CG1       -43.8340   -6.7240  -37.3420 C.3     198 VAL    0.0900
   3131 CG2       -44.8990   -4.7590  -38.4330 C.3     198 VAL   -0.2700
   3132 HN        -44.2190   -5.3200  -41.0940 H       198 VAL    0.0900
   3133 HA        -42.2730   -5.1310  -39.0660 H       198 VAL    0.0900
   3134 HB        -44.8910   -6.7320  -39.2250 H       198 VAL    0.0900
   3135 HG11      -42.8930   -6.2890  -36.9410 H       198 VAL   -0.2700
   3136 HG12      -43.6880   -7.8170  -37.4790 H       198 VAL    0.0900
   3137 HG13      -44.6480   -6.5440  -36.6090 H       198 VAL    0.0900
   3138 HG21      -45.2040   -4.3060  -39.4010 H       198 VAL    0.0900
   3139 HG22      -44.2220   -4.0520  -37.9090 H       198 VAL    0.5100
   3140 HG23      -45.8090   -4.9310  -37.8200 H       198 VAL   -0.5100
   3141 N         -42.5450   -8.0640  -40.4890 N.am    199 TYR   -0.4700
   3142 CA        -41.8470   -9.3260  -40.6880 C.3     199 TYR    0.3100
   3143 C         -40.4030   -9.1070  -41.1260 C.2     199 TYR    0.0700
   3144 O         -39.5070   -9.8300  -40.6960 O.2     199 TYR    0.0900
   3145 CB        -42.5870  -10.2060  -41.6990 C.3     199 TYR   -0.1800
   3146 CG        -41.9560  -11.5610  -41.9050 C.ar    199 TYR    0.0900
   3147 CD1       -42.0720  -12.5580  -40.9360 C.ar    199 TYR    0.0900
   3148 CD2       -41.2490  -11.8490  -43.0730 C.ar    199 TYR    0.0000
   3149 CE1       -41.4950  -13.8050  -41.1230 C.ar    199 TYR   -0.1150
   3150 CE2       -40.6680  -13.0940  -43.2700 C.ar    199 TYR    0.1150
   3151 CZ        -40.7960  -14.0670  -42.2920 C.ar    199 TYR   -0.1150
   3152 OH        -40.2230  -15.3070  -42.4820 O.3     199 TYR    0.1150
   3153 HN        -43.3720   -7.9300  -41.0320 H       199 TYR    0.1100
   3154 HA        -41.7840   -9.8270  -39.7330 H       199 TYR   -0.5400
   3155 HB1       -42.5990   -9.6950  -42.6860 H       199 TYR    0.4300
   3156 HB2       -43.6250  -10.3760  -41.3450 H       199 TYR   -0.1150
   3157 HD1       -42.6200  -12.3560  -40.0280 H       199 TYR    0.1150
   3158 HD2       -41.1510  -11.0910  -43.8350 H       199 TYR   -0.1150
   3159 HE1       -41.5880  -14.5680  -40.3630 H       199 TYR    0.1150
   3160 HE2       -40.1210  -13.3030  -44.1770 H       199 TYR    0.5100
   3161 HH        -39.9250  -15.3590  -43.3920 H       199 TYR   -0.5100
   3162 N         -40.1860   -8.1020  -41.9780 N.am    200 ARG   -0.4700
   3163 CA        -38.8470   -7.7230  -42.4150 C.3     200 ARG    0.3100
   3164 C         -38.0310   -7.1180  -41.2700 C.2     200 ARG    0.0700
   3165 O         -36.8800   -7.5050  -41.0500 O.2     200 ARG    0.0900
   3166 CB        -38.9180   -6.7470  -43.5960 C.3     200 ARG   -0.1800
   3167 CG        -37.5760   -6.1620  -44.0150 C.3     200 ARG    0.0900
   3168 CD        -37.7530   -5.0240  -45.0040 C.3     200 ARG    0.0900
   3169 NE        -37.9210   -5.5130  -46.3740 N.pl3   200 ARG   -0.1800
   3170 CZ        -38.5100   -4.8290  -47.3500 C.cat   200 ARG    0.0900
   3171 NH1       -39.0140   -3.6210  -47.1240 N.pl3   200 ARG    0.0900
   3172 NH2       -38.6080   -5.3610  -48.5590 N.pl3   200 ARG    0.2000
   3173 HN        -40.9350   -7.5620  -42.3550 H       200 ARG    0.0900
   3174 HA        -38.3220   -8.6220  -42.7020 H       200 ARG    0.0900
   3175 HB1       -39.5920   -5.9110  -43.3180 H       200 ARG   -0.7000
   3176 HB2       -39.3500   -7.2850  -44.4670 H       200 ARG    0.4400
   3177 HG1       -36.9610   -6.9600  -44.4830 H       200 ARG    0.6400
   3178 HG2       -37.0480   -5.7830  -43.1140 H       200 ARG   -0.8000
   3179 HD1       -36.8550   -4.3690  -44.9870 H       200 ARG    0.4600
   3180 HD2       -38.6580   -4.4370  -44.7420 H       200 ARG    0.4600
   3181 HE        -37.5690   -6.4230  -46.5890 H       200 ARG   -0.8000
   3182 HH11      -38.9520   -3.2160  -46.2120 H       200 ARG    0.4600
   3183 HH12      -39.4540   -3.1160  -47.8660 H       200 ARG    0.4600
   3184 HH21      -38.2400   -6.2740  -48.7350 H       200 ARG    0.5100
   3185 HH22      -39.0510   -4.8490  -49.2970 H       200 ARG   -0.5100
   3186 N         -38.6370   -6.1800  -40.5430 N.am    201 GLU   -0.4700
   3187 CA        -37.9680   -5.4660  -39.4520 C.3     201 GLU    0.3100
   3188 C         -37.6880   -6.3500  -38.2380 C.2     201 GLU    0.0700
   3189 O         -36.8260   -6.0340  -37.4160 O.2     201 GLU    0.0900
   3190 CB        -38.7790   -4.2320  -39.0340 C.3     201 GLU   -0.1800
   3191 CG        -38.7430   -3.0870  -40.0380 C.3     201 GLU    0.0900
   3192 CD        -37.4460   -2.2960  -39.9970 C.2     201 GLU    0.0900
   3193 OE1       -37.0430   -1.8580  -38.8940 O.co2   201 GLU   -0.2800
   3194 OE2       -36.8360   -2.0990  -41.0680 O.co2   201 GLU    0.0900
   3195 HN        -39.5840   -5.9190  -40.7130 H       201 GLU    0.0900
   3196 HA        -36.9880   -5.1710  -39.7970 H       201 GLU    0.6200
   3197 HB1       -38.3790   -3.8620  -38.0660 H       201 GLU   -0.7600
   3198 HB2       -39.8370   -4.5400  -38.8930 H       201 GLU   -0.7600
   3199 HG1       -39.5820   -2.3930  -39.8210 H       201 GLU    0.5100
   3200 HG2       -38.8670   -3.5030  -41.0610 H       201 GLU   -0.5100
   3201 N         -38.4230   -7.4580  -38.1290 N.am    202 ALA   -0.4700
   3202 CA        -38.2250   -8.4250  -37.0550 C.3     202 ALA    0.3100
   3203 C         -36.9100   -9.1910  -37.2110 C.2     202 ALA    0.0700
   3204 O         -36.1720   -9.3620  -36.2370 O.2     202 ALA    0.0900
   3205 CB        -39.4010   -9.3910  -36.9810 C.3     202 ALA   -0.2700
   3206 HN        -39.1450   -7.6760  -38.7810 H       202 ALA    0.0900
   3207 HA        -38.1280   -7.8790  -36.1270 H       202 ALA    0.0900
   3208 HB1       -39.5030   -9.9430  -37.9400 H       202 ALA    0.0900
   3209 HB2       -40.3400   -8.8290  -36.7940 H       202 ALA    0.5100
   3210 HB3       -39.2360  -10.1260  -36.1640 H       202 ALA   -0.5100
   3211 N         -36.6210   -9.6410  -38.4360 N.am    203 LYS   -0.4700
   3212 CA        -35.3960  -10.3880  -38.7270 C.3     203 LYS    0.3100
   3213 C         -34.1510   -9.5060  -38.6370 C.2     203 LYS    0.0700
   3214 O         -33.1060   -9.9470  -38.1540 O.2     203 LYS    0.0900
   3215 CB        -35.4620  -11.0460  -40.1110 C.3     203 LYS   -0.1800
   3216 CG        -34.3800  -12.0970  -40.3270 C.3     203 LYS    0.0900
   3217 CD        -33.9790  -12.2280  -41.7870 C.3     203 LYS    0.0900
   3218 CE        -32.7140  -13.0630  -41.9190 C.3     203 LYS   -0.1800
   3219 NZ        -32.2710  -13.2030  -43.3340 N.4     203 LYS    0.0900
   3220 HN        -37.2310   -9.4890  -39.2090 H       203 LYS    0.0900
   3221 HA        -35.2760  -11.1400  -37.9620 H       203 LYS   -0.1800
   3222 HB1       -35.3510  -10.2570  -40.8850 H       203 LYS    0.0900
   3223 HB2       -36.4550  -11.5290  -40.2280 H       203 LYS    0.0900
   3224 HG1       -34.7570  -13.0790  -39.9690 H       203 LYS    0.2100
   3225 HG2       -33.4840  -11.8180  -39.7320 H       203 LYS    0.0500
   3226 HD1       -33.7990  -11.2160  -42.2110 H       203 LYS    0.0500
   3227 HD2       -34.8020  -12.7130  -42.3540 H       203 LYS   -0.3000
   3228 HE1       -32.8990  -14.0850  -41.5230 H       203 LYS    0.3300
   3229 HE2       -31.8880  -12.5790  -41.3550 H       203 LYS    0.3300
   3230 HZ1       -32.0760  -12.2620  -43.7320 H       203 LYS    0.3300
   3231 HZ2       -33.0200  -13.6650  -43.8880 H       203 LYS    0.5100
   3232 HZ3       -31.4070  -13.7800  -43.3710 H       203 LYS   -0.5100
   3233 N         -34.2730   -8.2630  -39.1020 N.am    204 GLU   -0.4700
   3234 CA        -33.1670   -7.3090  -39.0800 C.3     204 GLU    0.3100
   3235 C         -32.7780   -6.8780  -37.6660 C.2     204 GLU    0.0700
   3236 O         -31.6180   -6.5480  -37.4150 O.2     204 GLU    0.0900
   3237 CB        -33.4920   -6.0820  -39.9370 C.3     204 GLU   -0.1800
   3238 CG        -33.4830   -6.3480  -41.4380 C.3     204 GLU    0.0900
   3239 CD        -33.6830   -5.0910  -42.2660 C.2     204 GLU    0.0900
   3240 OE1       -34.1170   -4.0570  -41.7110 O.co2   204 GLU   -0.2800
   3241 OE2       -33.4070   -5.1380  -43.4860 O.co2   204 GLU    0.0900
   3242 HN        -35.1290   -7.9280  -39.4880 H       204 GLU    0.0900
   3243 HA        -32.2880   -7.8080  -39.4600 H       204 GLU    0.6200
   3244 HB1       -32.7430   -5.2910  -39.7160 H       204 GLU   -0.7600
   3245 HB2       -34.5000   -5.7130  -39.6520 H       204 GLU   -0.7600
   3246 HG1       -34.2990   -7.0620  -41.6800 H       204 GLU    0.5100
   3247 HG2       -32.5070   -6.8010  -41.7160 H       204 GLU   -0.5100
   3248 N         -33.7540   -6.8630  -36.7340 N.am    205 GLN   -0.4700
   3249 CA        -33.5900   -6.5080  -35.3400 C.3     205 GLN    0.3100
   3250 CAT       -30.3810   -7.5120  -33.5430 C.3     205 GLN    0.0700
   3251 C         -32.5970   -7.3650  -34.5540 C.2     205 GLN    0.0900
   3252 O         -32.8770   -8.4860  -34.1320 O.2     205 GLN   -0.1800
   3253 CB        -34.9910   -6.4590  -34.6660 C.3     205 GLN    0.0900
   3254 CG        -35.0510   -6.3900  -33.1220 C.3     205 GLN    0.0900
   3255 CD        -36.5050   -6.4360  -32.6460 C.2     205 GLN   -0.1800
   3256 NE2       -37.1980   -5.2750  -32.7090 N.am    205 GLN    0.0900
   3257 OE1       -37.0280   -7.4740  -32.2350 O.2     205 GLN    0.0900
   3258 NT        -31.3910   -6.8170  -34.3030 N.pl3   205 GLN    0.5500
   3259 HN        -34.6850   -7.1110  -36.9830 H       205 GLN   -0.5500
   3260 HNT       -31.1440   -5.9080  -34.6310 H       205 GLN   -0.6200
   3261 HA        -33.1060   -5.5440  -35.2860 H       205 GLN    0.3200
   3262 HB1       -35.5420   -7.3710  -34.9790 H       205 GLN    0.3000
   3263 HB2       -35.5180   -5.5650  -35.0590 H       205 GLN    0.5100
   3264 HG1       -34.5830   -5.4450  -32.7730 H       205 GLN   -0.5100
   3265 HG2       -34.4990   -7.2510  -32.6880 H       205 GLN   -0.4700
   3266 HE21      -38.1520   -5.2470  -32.4110 H       205 GLN    0.3100
   3267 HE22      -36.7550   -4.4470  -33.0520 H       205 GLN   -0.1100
   3268 HT1       -30.1200   -8.4630  -34.0540 H       205 GLN    0.0900
   3269 HT2       -30.7680   -7.7440  -32.5270 H       205 GLN    0.0900
   3270 HT3       -29.4690   -6.8810  -33.4660 H       205 GLN    0.0900
   3271 N         -34.7510  -11.9170  -27.2540 N.am    206 LEU   -0.2700
   3272 CA        -36.1020  -11.3840  -27.3670 C.3     206 LEU    0.0900
   3273 CAY       -32.8630  -13.0320  -26.2910 C.3     206 LEU    0.0900
   3274 C         -37.1140  -12.4170  -27.8650 C.2     206 LEU    0.0900
   3275 O         -37.8100  -12.2430  -28.8670 O.2     206 LEU    0.5100
   3276 CB        -36.1200  -10.1600  -28.3260 C.3     206 LEU   -0.5100
   3277 CG        -35.1360   -9.0190  -27.9800 C.3     206 LEU   -0.4700
   3278 CD1       -35.2300   -7.9050  -29.0360 C.3     206 LEU    0.3100
   3279 CD2       -35.4000   -8.4460  -26.5790 C.3     206 LEU    0.0700
   3280 CY        -34.3110  -12.7260  -26.2770 C.2     206 LEU    0.0900
   3281 OY        -35.0490  -13.2130  -25.4250 O.2     206 LEU   -0.1800
   3282 HN        -34.1370  -11.6310  -27.9830 H       206 LEU    0.0900
   3283 HA        -36.4330  -11.0960  -26.3820 H       206 LEU    0.0900
   3284 HB1       -37.1460   -9.7390  -28.3260 H       206 LEU   -0.0900
   3285 HB2       -35.8790  -10.5220  -29.3480 H       206 LEU    0.0900
   3286 HG        -34.1000   -9.4180  -27.9530 H       206 LEU   -0.2700
   3287 HD11      -36.2620   -7.4940  -29.0660 H       206 LEU    0.0900
   3288 HD12      -34.9810   -8.3130  -30.0390 H       206 LEU    0.0900
   3289 HD13      -34.5290   -7.0820  -28.7820 H       206 LEU    0.0900
   3290 HD21      -35.2860   -9.2430  -25.8130 H       206 LEU   -0.2700
   3291 HD22      -36.4350   -8.0470  -26.5230 H       206 LEU    0.0900
   3292 HD23      -34.6740   -7.6350  -26.3580 H       206 LEU    0.0900
   3293 HY1       -32.6210  -13.7220  -25.4540 H       206 LEU    0.0900
   3294 HY2       -32.2800  -12.0950  -26.1650 H       206 LEU    0.5100
   3295 HY3       -32.5920  -13.5220  -27.2510 H       206 LEU   -0.5100
   3296 N         -37.2230  -13.5710  -27.1720 N.am    207 MET   -0.4700
   3297 CA        -38.1260  -14.6480  -27.5750 C.3     207 MET    0.3100
   3298 C         -39.5980  -14.3320  -27.3090 C.2     207 MET    0.0700
   3299 O         -40.4710  -14.7340  -28.0800 O.2     207 MET    0.0900
   3300 CB        -37.7340  -15.9720  -26.9040 C.3     207 MET   -0.1800
   3301 CG        -36.5810  -16.6940  -27.5880 C.3     207 MET    0.0900
   3302 SD        -36.3750  -18.4080  -27.0510 S.3     207 MET    0.0900
   3303 CE        -35.5330  -18.1940  -25.4800 C.3     207 MET   -0.1400
   3304 HN        -36.6900  -13.7390  -26.3470 H       207 MET    0.0900
   3305 HA        -38.0710  -14.7440  -28.6500 H       207 MET    0.0900
   3306 HB1       -38.6190  -16.6430  -26.9040 H       207 MET   -0.0900
   3307 HB2       -37.4430  -15.7610  -25.8530 H       207 MET   -0.2200
   3308 HG1       -35.6460  -16.1320  -27.3780 H       207 MET    0.0900
   3309 HG2       -36.7610  -16.6740  -28.6840 H       207 MET    0.0900
   3310 HE1       -36.1450  -17.5960  -24.7720 H       207 MET    0.0900
   3311 HE2       -34.5680  -17.6650  -25.6310 H       207 MET    0.5100
   3312 HE3       -35.3350  -19.1830  -25.0130 H       207 MET   -0.5100
   3313 N         -39.8630  -13.6060  -26.2190 N.am    208 ARG   -0.4700
   3314 CA        -41.2330  -13.3100  -25.7900 C.3     208 ARG    0.3100
   3315 C         -41.8460  -12.1120  -26.5120 C.2     208 ARG    0.0700
   3316 O         -43.0660  -12.0410  -26.6770 O.2     208 ARG    0.0900
   3317 CB        -41.2950  -13.1110  -24.2720 C.3     208 ARG   -0.1800
   3318 CG        -40.9420  -14.3540  -23.4710 C.3     208 ARG    0.0900
   3319 CD        -40.8510  -14.0410  -21.9890 C.3     208 ARG    0.0900
   3320 NE        -40.1360  -15.0870  -21.2580 N.pl3   208 ARG   -0.1800
   3321 CZ        -39.8690  -15.0470  -19.9550 C.cat   208 ARG    0.0900
   3322 NH1       -40.2550  -14.0080  -19.2180 N.pl3   208 ARG    0.0900
   3323 NH2       -39.2130  -16.0500  -19.3820 N.pl3   208 ARG    0.2000
   3324 HN        -39.1380  -13.2330  -25.6460 H       208 ARG    0.0900
   3325 HA        -41.8610  -14.1370  -26.0850 H       208 ARG    0.0900
   3326 HB1       -42.3250  -12.7970  -24.0000 H       208 ARG   -0.7000
   3327 HB2       -40.5880  -12.3000  -23.9940 H       208 ARG    0.4400
   3328 HG1       -39.9650  -14.7510  -23.8220 H       208 ARG    0.6400
   3329 HG2       -41.7230  -15.1280  -23.6340 H       208 ARG   -0.8000
   3330 HD1       -41.8720  -13.9630  -21.5580 H       208 ARG    0.4600
   3331 HD2       -40.2990  -13.0880  -21.8410 H       208 ARG    0.4600
   3332 HE        -39.8270  -15.8860  -21.7710 H       208 ARG   -0.8000
   3333 HH11      -40.7500  -13.2500  -19.6420 H       208 ARG    0.4600
   3334 HH12      -40.0490  -13.9860  -18.2390 H       208 ARG    0.4600
   3335 HH21      -38.9220  -16.8340  -19.9300 H       208 ARG    0.5100
   3336 HH22      -39.0110  -16.0210  -18.4030 H       208 ARG   -0.5100
   3337 N         -40.9970  -11.1740  -26.9350 N.am    209 GLU   -0.4700
   3338 CA        -41.4160  -10.0560  -27.7800 C.3     209 GLU    0.3100
   3339 C         -41.8330  -10.5870  -29.1510 C.2     209 GLU    0.0700
   3340 O         -42.8760  -10.2060  -29.6790 O.2     209 GLU    0.0900
   3341 CB        -40.2960   -9.0130  -27.9180 C.3     209 GLU   -0.1800
   3342 CG        -39.9700   -8.2370  -26.6410 C.3     209 GLU    0.0900
   3343 CD        -39.0980   -9.0050  -25.6530 C.2     209 GLU    0.0900
   3344 OE1       -38.5800  -10.0890  -26.0040 O.co2   209 GLU   -0.2800
   3345 OE2       -38.9280   -8.5200  -24.5130 O.co2   209 GLU    0.0900
   3346 HN        -40.0310  -11.1930  -26.6910 H       209 GLU    0.0900
   3347 HA        -42.2900   -9.6070  -27.3300 H       209 GLU    0.6200
   3348 HB1       -40.5960   -8.2840  -28.6990 H       209 GLU   -0.7600
   3349 HB2       -39.3750   -9.5370  -28.2470 H       209 GLU   -0.7600
   3350 HG1       -40.9230   -7.9770  -26.1310 H       209 GLU    0.5100
   3351 HG2       -39.4380   -7.3040  -26.9200 H       209 GLU   -0.5100
   3352 N         -41.0090  -11.4740  -29.7150 N.am    210 HSE   -0.4700
   3353 CA        -41.3870  -12.2980  -30.8610 C.3     210 HSE    0.3100
   3354 C         -42.3200  -13.4030  -30.3660 C.2     210 HSE    0.0700
   3355 O         -42.7070  -13.4090  -29.1960 O.2     210 HSE    0.0900
   3356 CB        -40.1450  -12.9020  -31.5300 C.3     210 HSE   -0.0800
   3357 CG        -39.3420  -11.9180  -32.3300 C.ar    210 HSE    0.0900
   3358 CD2       -38.7690  -10.7980  -31.7770 C.ar    210 HSE    0.0900
   3359 ND1       -39.0020  -11.9110  -33.6440 N.ar    210 HSE   -0.7000
   3360 CE1       -38.2450  -10.7880  -33.8560 C.ar    210 HSE    0.2200
   3361 NE2       -38.1170  -10.1270  -32.7180 N.ar    210 HSE    0.2500
   3362 HN        -40.0840  -11.6170  -29.3710 H       210 HSE    0.1300
   3363 HA        -41.9210  -11.6710  -31.5600 H       210 HSE   -0.3600
   3364 HB1       -40.4700  -13.7170  -32.2100 H       210 HSE    0.3200
   3365 HB2       -39.4870  -13.3240  -30.7410 H       210 HSE   -0.0500
   3366 HD2       -38.8080  -10.4620  -30.7480 H       210 HSE    0.0900
   3367 HE1       -37.8070  -10.4680  -34.8010 H       210 HSE    0.5100
   3368 HE2       -37.6200   -9.2710  -32.5760 H       210 HSE   -0.5100
   3369 N         -42.6840  -14.3380  -31.2490 N.am    211 LYS   -0.4700
   3370 CA        -43.6520  -15.4050  -30.9340 C.3     211 LYS    0.3100
   3371 C         -45.0580  -14.8490  -30.6940 C.2     211 LYS    0.0700
   3372 O         -46.0250  -15.3090  -31.3070 O.2     211 LYS    0.0900
   3373 CB        -43.1940  -16.2750  -29.7520 C.3     211 LYS   -0.1800
   3374 CG        -41.9440  -17.0970  -30.0310 C.3     211 LYS    0.0900
   3375 CD        -41.5350  -17.9210  -28.8200 C.3     211 LYS    0.0900
   3376 CE        -40.2490  -18.6910  -29.0830 C.3     211 LYS   -0.1800
   3377 NZ        -39.8020  -19.4390  -27.8770 N.4     211 LYS    0.0900
   3378 HN        -42.3110  -14.3560  -32.1740 H       211 LYS    0.0900
   3379 HA        -43.7650  -16.0150  -31.8180 H       211 LYS   -0.1800
   3380 HB1       -44.0190  -16.9700  -29.4880 H       211 LYS    0.0900
   3381 HB2       -42.9910  -15.6120  -28.8850 H       211 LYS    0.0900
   3382 HG1       -41.1120  -16.4140  -30.3040 H       211 LYS    0.2100
   3383 HG2       -42.1420  -17.7800  -30.8850 H       211 LYS    0.0500
   3384 HD1       -42.3460  -18.6390  -28.5760 H       211 LYS    0.0500
   3385 HD2       -41.3820  -17.2430  -27.9540 H       211 LYS   -0.3000
   3386 HE1       -39.4390  -17.9840  -29.3640 H       211 LYS    0.3300
   3387 HE2       -40.4130  -19.4270  -29.8990 H       211 LYS    0.3300
   3388 HZ1       -40.5380  -20.1170  -27.5970 H       211 LYS    0.3300
   3389 HZ2       -39.6310  -18.7710  -27.0980 H       211 LYS    0.5100
   3390 HZ3       -38.9230  -19.9510  -28.0930 H       211 LYS   -0.5100
   3391 N         -45.1630  -13.8630  -29.7980 N.am    212 ALA   -0.4700
   3392 CA        -46.3780  -13.0810  -29.6150 C.3     212 ALA    0.3100
   3393 C         -46.7330  -12.3650  -30.9160 C.2     212 ALA    0.0700
   3394 O         -47.8910  -12.3570  -31.3300 O.2     212 ALA    0.0900
   3395 CB        -46.2020  -12.0810  -28.4820 C.3     212 ALA   -0.2700
   3396 HN        -44.4000  -13.6140  -29.2070 H       212 ALA    0.0900
   3397 HA        -47.1850  -13.7630  -29.3920 H       212 ALA    0.0900
   3398 HB1       -45.3650  -11.3880  -28.7120 H       212 ALA    0.0900
   3399 HB2       -45.9690  -12.6180  -27.5370 H       212 ALA    0.5100
   3400 HB3       -47.1310  -11.4860  -28.3550 H       212 ALA   -0.5100
   3401 N         -45.7170  -11.7850  -31.5610 N.am    213 LEU   -0.4700
   3402 CA        -45.8460  -11.1670  -32.8830 C.3     213 LEU    0.3100
   3403 C         -46.2940  -12.1730  -33.9330 C.2     213 LEU    0.0700
   3404 O         -47.1400  -11.8680  -34.7700 O.2     213 LEU    0.0900
   3405 CB        -44.5150  -10.5340  -33.3140 C.3     213 LEU   -0.1800
   3406 CG        -44.2020   -9.0500  -33.0560 C.3     213 LEU    0.0900
   3407 CD1       -44.8690   -8.1660  -34.0990 C.3     213 LEU    0.0900
   3408 CD2       -44.5470   -8.5880  -31.6460 C.3     213 LEU   -0.0900
   3409 HN        -44.8050  -11.7480  -31.1610 H       213 LEU    0.0900
   3410 HA        -46.6180  -10.4150  -32.8270 H       213 LEU   -0.2700
   3411 HB1       -44.4380  -10.6840  -34.4090 H       213 LEU    0.0900
   3412 HB2       -43.7160  -11.1130  -32.8090 H       213 LEU    0.0900
   3413 HG        -43.1030   -8.8950  -33.0950 H       213 LEU    0.0900
   3414 HD11      -45.9700   -8.1640  -33.9500 H       213 LEU   -0.2700
   3415 HD12      -44.6500   -8.5510  -35.1170 H       213 LEU    0.0900
   3416 HD13      -44.4960   -7.1230  -34.0050 H       213 LEU    0.0900
   3417 HD21      -44.4450   -9.4320  -30.9310 H       213 LEU    0.0900
   3418 HD22      -45.5970   -8.2220  -31.6140 H       213 LEU    0.5100
   3419 HD23      -43.8590   -7.7740  -31.3350 H       213 LEU   -0.5100
   3420 N         -45.7220  -13.3780  -33.8850 N.am    214 LYS   -0.4700
   3421 CA        -46.1090  -14.4420  -34.8010 C.3     214 LYS    0.3100
   3422 C         -47.5760  -14.8060  -34.5960 C.2     214 LYS    0.0700
   3423 O         -48.3120  -14.9830  -35.5630 O.2     214 LYS    0.0900
   3424 CB        -45.2090  -15.6710  -34.6310 C.3     214 LYS   -0.1800
   3425 CG        -45.1020  -16.5270  -35.8850 C.3     214 LYS    0.0900
   3426 CD        -44.2710  -17.7760  -35.6360 C.3     214 LYS    0.0900
   3427 CE        -44.0180  -18.5390  -36.9270 C.3     214 LYS   -0.1800
   3428 NZ        -43.2880  -19.8120  -36.6750 N.4     214 LYS    0.0900
   3429 HN        -45.0100  -13.6010  -33.2240 H       214 LYS    0.0900
   3430 HA        -46.0290  -14.0580  -35.8080 H       214 LYS   -0.1800
   3431 HB1       -45.6180  -16.2960  -33.8090 H       214 LYS    0.0900
   3432 HB2       -44.1920  -15.3280  -34.3490 H       214 LYS    0.0900
   3433 HG1       -44.6300  -15.9310  -36.6930 H       214 LYS    0.2100
   3434 HG2       -46.1220  -16.8270  -36.2080 H       214 LYS    0.0500
   3435 HD1       -44.8080  -18.4370  -34.9230 H       214 LYS    0.0500
   3436 HD2       -43.2980  -17.4830  -35.1890 H       214 LYS   -0.3000
   3437 HE1       -43.3980  -17.9220  -37.6130 H       214 LYS    0.3300
   3438 HE2       -44.9860  -18.7920  -37.4110 H       214 LYS    0.3300
   3439 HZ1       -43.8510  -20.4160  -36.0420 H       214 LYS    0.3300
   3440 HZ2       -42.3710  -19.6040  -36.2320 H       214 LYS    0.5100
   3441 HZ3       -43.1320  -20.3070  -37.5770 H       214 LYS   -0.5100
   3442 N         -47.9910  -14.8990  -33.3310 N.am    215 THR   -0.4700
   3443 CA        -49.3920  -15.1010  -32.9640 C.3     215 THR    0.3100
   3444 C         -50.2900  -14.0790  -33.6640 C.2     215 THR    0.0700
   3445 O         -51.2800  -14.4470  -34.3050 O.2     215 THR    0.0900
   3446 CB        -49.5830  -15.0200  -31.4360 C.3     215 THR    0.1400
   3447 CG2       -51.0530  -15.1850  -31.0470 C.3     215 THR    0.0900
   3448 OG1       -48.8100  -16.0470  -30.8040 O.3     215 THR   -0.6600
   3449 HN        -47.3540  -14.8320  -32.5680 H       215 THR    0.4300
   3450 HA        -49.6930  -16.0720  -33.3270 H       215 THR   -0.2700
   3451 HB        -49.2430  -14.0300  -31.0630 H       215 THR    0.0900
   3452 HG1       -47.9090  -15.7180  -30.7720 H       215 THR    0.0900
   3453 HG21      -51.4300  -16.1720  -31.3920 H       215 THR    0.0900
   3454 HG22      -51.6610  -14.3860  -31.5230 H       215 THR    0.5100
   3455 HG23      -51.1600  -15.1310  -29.9420 H       215 THR   -0.5100
   3456 N         -49.9240  -12.8000  -33.5520 N.am    216 LEU   -0.4700
   3457 CA        -50.6480  -11.7150  -34.2110 C.3     216 LEU    0.3100
   3458 C         -50.6340  -11.8770  -35.7260 C.2     216 LEU    0.0700
   3459 O         -51.6060  -11.5480  -36.3990 O.2     216 LEU    0.0900
   3460 CB        -50.0720  -10.3520  -33.8170 C.3     216 LEU   -0.1800
   3461 CG        -50.0970   -9.9700  -32.3340 C.3     216 LEU    0.0900
   3462 CD1       -49.4110   -8.6270  -32.1210 C.3     216 LEU    0.0900
   3463 CD2       -51.5100   -9.9470  -31.7700 C.3     216 LEU   -0.0900
   3464 HN        -49.1340  -12.5270  -33.0110 H       216 LEU    0.0900
   3465 HA        -51.6850  -11.7800  -33.9170 H       216 LEU   -0.2700
   3466 HB1       -50.6420   -9.5770  -34.3700 H       216 LEU    0.0900
   3467 HB2       -49.0130  -10.3280  -34.1500 H       216 LEU    0.0900
   3468 HG        -49.5700  -10.7510  -31.7430 H       216 LEU    0.0900
   3469 HD11      -49.9330   -7.8360  -32.7010 H       216 LEU   -0.2700
   3470 HD12      -48.3560   -8.6820  -32.4650 H       216 LEU    0.0900
   3471 HD13      -49.4390   -8.3550  -31.0440 H       216 LEU    0.0900
   3472 HD21      -51.9770  -10.9500  -31.8690 H       216 LEU    0.0900
   3473 HD22      -52.1280   -9.2120  -32.3270 H       216 LEU    0.5100
   3474 HD23      -51.4840   -9.6740  -30.6940 H       216 LEU   -0.5100
   3475 N         -49.5320  -12.4030  -36.2570 N.am    217 GLY   -0.4700
   3476 CA        -49.4320  -12.7120  -37.6770 C.3     217 GLY    0.3100
   3477 C         -50.3850  -13.8150  -38.0940 C.2     217 GLY   -0.0200
   3478 O         -50.8870  -13.8110  -39.2190 O.2     217 GLY    0.0900
   3479 HN        -48.7270  -12.6090  -35.7070 H       217 GLY    0.0900
   3480 HA1       -48.4180  -13.0240  -37.8800 H       217 GLY    0.5100
   3481 HA2       -49.6630  -11.8150  -38.2320 H       217 GLY   -0.5100
   3482 N         -50.6340  -14.7620  -37.1860 N.am    218 ILE   -0.4700
   3483 CA        -51.5790  -15.8580  -37.4250 C.3     218 ILE    0.3100
   3484 C         -53.0150  -15.3350  -37.4640 C.2     218 ILE    0.0700
   3485 O         -53.7490  -15.6120  -38.4180 O.2     218 ILE    0.0900
   3486 CB        -51.4510  -17.0010  -36.3770 C.3     218 ILE   -0.0900
   3487 CG1       -50.0380  -17.6150  -36.3740 C.3     218 ILE    0.0900
   3488 CG2       -52.5080  -18.0840  -36.5920 C.3     218 ILE   -0.2700
   3489 CD        -49.5390  -18.1320  -37.7110 C.3     218 ILE    0.0900
   3490 HN        -50.1840  -14.7660  -36.2960 H       218 ILE    0.0900
   3491 HA        -51.3840  -16.2450  -38.4140 H       218 ILE    0.0900
   3492 HB        -51.5700  -16.5750  -35.3580 H       218 ILE   -0.1800
   3493 HG11      -50.0340  -18.4620  -35.6570 H       218 ILE    0.0900
   3494 HG12      -49.3280  -16.8390  -36.0200 H       218 ILE    0.0900
   3495 HG21      -52.5170  -18.4020  -37.6570 H       218 ILE   -0.2700
   3496 HG22      -53.5140  -17.6880  -36.3330 H       218 ILE    0.0900
   3497 HG23      -52.2800  -18.9680  -35.9590 H       218 ILE    0.0900
   3498 HD1       -49.5080  -17.3060  -38.4540 H       218 ILE    0.0900
   3499 HD2       -50.2210  -18.9230  -38.0900 H       218 ILE    0.5100
   3500 HD3       -48.5130  -18.5450  -37.5990 H       218 ILE   -0.5100
   3501 N         -53.4100  -14.5650  -36.4470 N.am    219 ILE   -0.4700
   3502 CA        -54.7840  -14.0780  -36.3850 C.3     219 ILE    0.3100
   3503 C         -55.1450  -13.2370  -37.6110 C.2     219 ILE    0.0700
   3504 O         -56.2510  -13.3600  -38.1420 O.2     219 ILE    0.0900
   3505 CB        -55.1430  -13.3680  -35.0520 C.3     219 ILE   -0.0900
   3506 CG1       -54.5220  -11.9710  -34.9550 C.3     219 ILE    0.0900
   3507 CG2       -54.7720  -14.2420  -33.8570 C.3     219 ILE   -0.2700
   3508 CD        -55.0740  -11.1330  -33.8190 C.3     219 ILE    0.0900
   3509 HN        -52.8020  -14.2960  -35.7050 H       219 ILE    0.0900
   3510 HA        -55.4320  -14.9300  -36.5260 H       219 ILE    0.0900
   3511 HB        -56.2340  -13.1590  -35.0280 H       219 ILE   -0.1800
   3512 HG11      -54.7060  -11.4360  -35.9100 H       219 ILE    0.0900
   3513 HG12      -53.4250  -12.0820  -34.8110 H       219 ILE    0.0900
   3514 HG21      -53.6670  -14.3050  -33.7580 H       219 ILE   -0.2700
   3515 HG22      -55.1730  -15.2690  -34.0010 H       219 ILE    0.0900
   3516 HG23      -55.1870  -13.8050  -32.9250 H       219 ILE    0.0900
   3517 HD1       -54.8890  -11.6370  -32.8460 H       219 ILE    0.0900
   3518 HD2       -56.1700  -10.9990  -33.9460 H       219 ILE    0.5100
   3519 HD3       -54.5760  -10.1400  -33.8040 H       219 ILE   -0.5100
   3520 N         -54.1940  -12.4230  -38.0810 N.am    220 MET   -0.4700
   3521 CA        -54.3860  -11.6180  -39.2870 C.3     220 MET    0.3100
   3522 C         -54.5170  -12.4810  -40.5370 C.2     220 MET    0.0700
   3523 O         -55.3630  -12.2150  -41.3970 O.2     220 MET    0.0900
   3524 CB        -53.2450  -10.6180  -39.4610 C.3     220 MET   -0.1800
   3525 CG        -53.1460   -9.6040  -38.3350 C.3     220 MET    0.0900
   3526 SD        -51.7660   -8.4580  -38.5290 S.3     220 MET    0.0900
   3527 CE        -51.6820   -7.7730  -36.8740 C.3     220 MET   -0.1400
   3528 HN        -53.3110  -12.3280  -37.6300 H       220 MET    0.0900
   3529 HA        -55.3280  -11.0980  -39.1940 H       220 MET    0.0900
   3530 HB1       -53.3980  -10.0720  -40.4170 H       220 MET   -0.0900
   3531 HB2       -52.2880  -11.1790  -39.5180 H       220 MET   -0.2200
   3532 HG1       -53.0330  -10.1550  -37.3790 H       220 MET    0.0900
   3533 HG2       -54.0950   -9.0300  -38.2980 H       220 MET    0.0900
   3534 HE1       -51.4890   -8.5640  -36.1180 H       220 MET    0.0900
   3535 HE2       -52.6420   -7.2780  -36.6140 H       220 MET    0.5100
   3536 HE3       -50.8600   -7.0290  -36.8080 H       220 MET   -0.5100
   3537 N         -53.6850  -13.5200  -40.6260 N.am    221 GLY   -0.4700
   3538 CA        -53.7010  -14.4460  -41.7530 C.3     221 GLY    0.3100
   3539 C         -54.9830  -15.2490  -41.8130 C.2     221 GLY   -0.0200
   3540 O         -55.5880  -15.3840  -42.8830 O.2     221 GLY    0.0900
   3541 HN        -53.0080  -13.7110  -39.9200 H       221 GLY    0.0900
   3542 HA1       -52.8650  -15.1200  -41.6440 H       221 GLY    0.5100
   3543 HA2       -53.6000  -13.8700  -42.6610 H       221 GLY   -0.5100
   3544 N         -55.4040  -15.7740  -40.6600 N.am    222 VAL   -0.4700
   3545 CA        -56.6190  -16.5860  -40.5580 C.3     222 VAL    0.3100
   3546 C         -57.8570  -15.7650  -40.9170 C.2     222 VAL    0.0700
   3547 O         -58.7070  -16.2190  -41.6960 O.2     222 VAL    0.0900
   3548 CB        -56.7580  -17.2300  -39.1590 C.3     222 VAL   -0.0900
   3549 CG1       -58.1270  -17.8750  -38.9810 C.3     222 VAL    0.0900
   3550 CG2       -55.6700  -18.2690  -38.9480 C.3     222 VAL   -0.2700
   3551 HN        -54.9060  -15.6350  -39.8090 H       222 VAL    0.0900
   3552 HA        -56.5670  -17.3530  -41.3160 H       222 VAL    0.0900
   3553 HB        -56.6200  -16.4490  -38.3820 H       222 VAL    0.0900
   3554 HG11      -58.3530  -18.5360  -39.8460 H       222 VAL   -0.2700
   3555 HG12      -58.9100  -17.0890  -38.9200 H       222 VAL    0.0900
   3556 HG13      -58.1400  -18.4880  -38.0550 H       222 VAL    0.0900
   3557 HG21      -54.6680  -17.7950  -39.0250 H       222 VAL    0.0900
   3558 HG22      -55.7460  -19.0620  -39.7240 H       222 VAL    0.5100
   3559 HG23      -55.7700  -18.7240  -37.9390 H       222 VAL   -0.5100
   3560 N         -57.9360  -14.5500  -40.3640 N.am    223 PHE   -0.4700
   3561 CA        -59.0000  -13.5970  -40.6940 C.3     223 PHE    0.3100
   3562 C         -59.1080  -13.3910  -42.1990 C.2     223 PHE    0.0700
   3563 O         -60.2060  -13.4330  -42.7590 O.2     223 PHE    0.0900
   3564 CB        -58.7570  -12.2500  -40.0060 C.3     223 PHE   -0.1800
   3565 CG        -59.8260  -11.2240  -40.2720 C.ar    223 PHE    0.0900
   3566 CD1       -59.7430  -10.3800  -41.3760 C.ar    223 PHE    0.0900
   3567 CD2       -60.9060  -11.0940  -39.4080 C.ar    223 PHE    0.0000
   3568 CE1       -60.7220   -9.4320  -41.6170 C.ar    223 PHE   -0.1150
   3569 CE2       -61.8860  -10.1430  -39.6370 C.ar    223 PHE    0.1150
   3570 CZ        -61.7920   -9.3110  -40.7440 C.ar    223 PHE   -0.1150
   3571 HN        -57.2680  -14.2340  -39.6950 H       223 PHE    0.1150
   3572 HA        -59.9390  -14.0210  -40.3690 H       223 PHE   -0.1150
   3573 HB1       -57.7970  -11.8230  -40.3660 H       223 PHE    0.1150
   3574 HB2       -58.7170  -12.4030  -38.9060 H       223 PHE   -0.1150
   3575 HD1       -58.9050  -10.4660  -42.0530 H       223 PHE    0.1150
   3576 HD2       -60.9830  -11.7410  -38.5460 H       223 PHE   -0.1150
   3577 HE1       -60.6530   -8.7890  -42.4820 H       223 PHE    0.1150
   3578 HE2       -62.7210  -10.0500  -38.9580 H       223 PHE    0.5100
   3579 HZ        -62.5540   -8.5670  -40.9240 H       223 PHE   -0.5100
   3580 N         -57.9620  -13.1700  -42.8430 N.am    224 THR   -0.4700
   3581 CA        -57.9050  -13.0150  -44.2910 C.3     224 THR    0.3100
   3582 C         -58.4520  -14.2530  -45.0050 C.2     224 THR    0.0700
   3583 O         -59.2520  -14.1350  -45.9370 O.2     224 THR    0.0900
   3584 CB        -56.4720  -12.7010  -44.7610 C.3     224 THR    0.1400
   3585 CG2       -56.4290  -12.4500  -46.2620 C.3     224 THR    0.0900
   3586 OG1       -56.0030  -11.5310  -44.0870 O.3     224 THR   -0.6600
   3587 HN        -57.0920  -13.1000  -42.3630 H       224 THR    0.4300
   3588 HA        -58.5720  -12.2130  -44.5660 H       224 THR   -0.2700
   3589 HB        -55.7990  -13.5520  -44.5240 H       224 THR    0.0900
   3590 HG1       -55.7230  -11.8220  -43.2160 H       224 THR    0.0900
   3591 HG21      -57.2090  -11.7130  -46.5490 H       224 THR    0.0900
   3592 HG22      -56.6180  -13.3980  -46.8100 H       224 THR    0.5100
   3593 HG23      -55.4350  -12.0440  -46.5490 H       224 THR   -0.5100
   3594 N         -58.0450  -15.4400  -44.5550 N.am    225 LEU   -0.4700
   3595 CA        -58.5170  -16.6810  -45.1630 C.3     225 LEU    0.3100
   3596 C         -60.0120  -16.9140  -44.9580 C.2     225 LEU    0.0700
   3597 O         -60.6790  -17.4920  -45.8130 O.2     225 LEU    0.0900
   3598 CB        -57.7120  -17.8850  -44.6550 C.3     225 LEU   -0.1800
   3599 CG        -56.2940  -18.1140  -45.1910 C.3     225 LEU    0.0900
   3600 CD1       -55.6680  -19.3030  -44.4780 C.3     225 LEU    0.0900
   3601 CD2       -56.2680  -18.3220  -46.7020 C.3     225 LEU   -0.0900
   3602 HN        -57.4090  -15.5320  -43.7920 H       225 LEU    0.0900
   3603 HA        -58.4120  -16.5880  -46.2330 H       225 LEU   -0.2700
   3604 HB1       -58.3010  -18.7950  -44.8910 H       225 LEU    0.0900
   3605 HB2       -57.6310  -17.7830  -43.5530 H       225 LEU    0.0900
   3606 HG        -55.6760  -17.2060  -45.0150 H       225 LEU    0.0900
   3607 HD11      -56.2760  -20.2170  -44.6520 H       225 LEU   -0.2700
   3608 HD12      -55.6250  -19.1100  -43.3850 H       225 LEU    0.0900
   3609 HD13      -54.6420  -19.4810  -44.8650 H       225 LEU    0.0900
   3610 HD21      -56.6830  -17.4290  -47.2180 H       225 LEU    0.0900
   3611 HD22      -56.8840  -19.2060  -46.9730 H       225 LEU    0.5100
   3612 HD23      -55.2230  -18.4760  -47.0460 H       225 LEU   -0.5100
   3613 N         -60.5390  -16.4560  -43.8280 N.am    226 CYS   -0.4700
   3614 CA        -61.9530  -16.6330  -43.5210 C.3     226 CYS    0.3100
   3615 C         -62.8640  -15.6650  -44.2840 C.2     226 CYS    0.0700
   3616 O         -64.0000  -16.0140  -44.6190 O.2     226 CYS    0.0900
   3617 CB        -62.1970  -16.5190  -42.0110 C.3     226 CYS   -0.1100
   3618 SG        -61.5990  -17.9210  -41.0280 S.3     226 CYS    0.0900
   3619 HN        -59.9950  -15.9750  -43.1440 H       226 CYS    0.0900
   3620 HA        -62.2530  -17.6080  -43.8770 H       226 CYS   -0.2300
   3621 HB1       -63.2900  -16.4100  -41.8500 H       226 CYS    0.1600
   3622 HB2       -61.6970  -15.5930  -41.6550 H       226 CYS    0.5100
   3623 HG1       -60.3150  -17.6480  -41.2070 H       226 CYS   -0.5100
   3624 N         -62.3650  -14.4580  -44.5660 N.am    227 TRP   -0.4700
   3625 CA        -63.1960  -13.4070  -45.1610 C.3     227 TRP    0.3100
   3626 C         -62.9560  -13.1300  -46.6400 C.2     227 TRP    0.0700
   3627 O         -63.8720  -12.7110  -47.3490 O.2     227 TRP    0.0900
   3628 CB        -63.0980  -12.1030  -44.3670 C.3     227 TRP   -0.1800
   3629 CG        -63.9610  -12.0850  -43.1600 C.ar    227 TRP    0.0900
   3630 CD1       -63.5460  -12.0920  -41.8650 C.ar    227 TRP    0.0900
   3631 CD2       -65.3930  -12.0660  -43.1240 C.ar    227 TRP   -0.0300
   3632 CE2       -65.7750  -12.0500  -41.7590 C.ar    227 TRP   -0.1500
   3633 CE3       -66.3920  -12.0560  -44.1060 C.ar    227 TRP    0.2200
   3634 NE1       -64.6260  -12.0670  -41.0150 N.ar    227 TRP   -0.5100
   3635 CZ2       -67.1160  -12.0280  -41.3510 C.ar    227 TRP    0.3700
   3636 CZ3       -67.7330  -12.0350  -43.6970 C.ar    227 TRP    0.2400
   3637 CH2       -68.0780  -12.0240  -42.3310 C.ar    227 TRP    0.1100
   3638 HN        -61.4140  -14.2190  -44.3860 H       227 TRP   -0.2500
   3639 HA        -64.2160  -13.7590  -45.1740 H       227 TRP    0.1700
   3640 HB1       -63.3990  -11.2600  -45.0250 H       227 TRP   -0.2000
   3641 HB2       -62.0450  -11.9570  -44.0460 H       227 TRP    0.1400
   3642 HD1       -62.5130  -12.1130  -41.5470 H       227 TRP   -0.2700
   3643 HE1       -64.5810  -12.0620  -40.0410 H       227 TRP    0.1600
   3644 HE3       -66.1540  -12.0650  -45.1590 H       227 TRP   -0.1400
   3645 HZ2       -67.4010  -12.0150  -40.3090 H       227 TRP    0.1400
   3646 HZ3       -68.5150  -12.0250  -44.4410 H       227 TRP    0.5100
   3647 HH2       -69.1190  -12.0130  -42.0490 H       227 TRP   -0.5100
   3648 N         -61.7350  -13.3600  -47.1140 N.am    228 LEU   -0.4700
   3649 CA        -61.4200  -13.0980  -48.5160 C.3     228 LEU    0.3100
   3650 C         -62.3080  -13.8630  -49.5060 C.2     228 LEU    0.0700
   3651 O         -62.7280  -13.2830  -50.5110 O.2     228 LEU    0.0900
   3652 CB        -59.9300  -13.3370  -48.8130 C.3     228 LEU   -0.1800
   3653 CG        -59.3960  -12.9110  -50.1850 C.3     228 LEU    0.0900
   3654 CD1       -59.6580  -11.4380  -50.4510 C.3     228 LEU    0.0900
   3655 CD2       -57.9130  -13.2160  -50.3010 C.3     228 LEU   -0.0900
   3656 HN        -60.9960  -13.7140  -46.5470 H       228 LEU    0.0900
   3657 HA        -61.6810  -12.0710  -48.7270 H       228 LEU   -0.2700
   3658 HB1       -59.7400  -14.4240  -48.7060 H       228 LEU    0.0900
   3659 HB2       -59.3460  -12.7900  -48.0440 H       228 LEU    0.0900
   3660 HG        -59.8930  -13.5170  -50.9720 H       228 LEU    0.0900
   3661 HD11      -59.1590  -10.8150  -49.6770 H       228 LEU   -0.2700
   3662 HD12      -60.7500  -11.2360  -50.4180 H       228 LEU    0.0900
   3663 HD13      -59.2550  -11.1550  -51.4470 H       228 LEU    0.0900
   3664 HD21      -57.7350  -14.3060  -50.1760 H       228 LEU    0.0900
   3665 HD22      -57.3520  -12.6720  -49.5100 H       228 LEU    0.5100
   3666 HD23      -57.5400  -12.9090  -51.3010 H       228 LEU   -0.5100
   3667 N         -62.6190  -15.1520  -49.2330 N.am    229 PRO   -0.2900
   3668 CA        -63.5210  -15.8650  -50.1420 C.3     229 PRO    0.0000
   3669 C         -64.8710  -15.1720  -50.3120 C.2     229 PRO    0.0900
   3670 O         -65.3520  -15.0340  -51.4360 O.2     229 PRO    0.0900
   3671 CB        -63.7010  -17.2250  -49.4630 C.3     229 PRO    0.0200
   3672 CG        -62.4620  -17.4060  -48.6640 C.3     229 PRO    0.0900
   3673 CD        -62.1360  -16.0340  -48.1550 C.3     229 PRO   -0.1800
   3674 HA        -63.0980  -15.9100  -51.1330 H       229 PRO    0.0900
   3675 HB1       -63.8090  -18.0340  -50.2160 H       229 PRO    0.0900
   3676 HB2       -64.5980  -17.2250  -48.8070 H       229 PRO   -0.1800
   3677 HG1       -62.6340  -18.1100  -47.8200 H       229 PRO    0.0900
   3678 HG2       -61.6370  -17.7990  -49.2960 H       229 PRO    0.0900
   3679 HD1       -62.6750  -15.8100  -47.2090 H       229 PRO    0.5100
   3680 HD2       -61.0440  -15.8990  -48.0110 H       229 PRO   -0.5100
   3681 N         -65.4640  -14.7230  -49.2040 N.am    230 PHE   -0.4700
   3682 CA        -66.7360  -14.0070  -49.2470 C.3     230 PHE    0.3100
   3683 C         -66.6700  -12.7170  -50.0680 C.2     230 PHE    0.0700
   3684 O         -67.5290  -12.4780  -50.9170 O.2     230 PHE    0.0900
   3685 CB        -67.2460  -13.6970  -47.8360 C.3     230 PHE   -0.1800
   3686 CG        -68.4740  -12.8350  -47.8210 C.ar    230 PHE    0.0900
   3687 CD1       -69.7380  -13.4070  -47.8840 C.ar    230 PHE    0.0900
   3688 CD2       -68.3700  -11.4480  -47.7640 C.ar    230 PHE    0.0000
   3689 CE1       -70.8770  -12.6130  -47.8850 C.ar    230 PHE   -0.1150
   3690 CE2       -69.5050  -10.6490  -47.7660 C.ar    230 PHE    0.1150
   3691 CZ        -70.7610  -11.2320  -47.8240 C.ar    230 PHE   -0.1150
   3692 HN        -65.0670  -14.8560  -48.2990 H       230 PHE    0.1150
   3693 HA        -67.4480  -14.6260  -49.7730 H       230 PHE   -0.1150
   3694 HB1       -66.4570  -13.1580  -47.2700 H       230 PHE    0.1150
   3695 HB2       -67.5030  -14.6470  -47.3210 H       230 PHE   -0.1150
   3696 HD1       -69.8350  -14.4820  -47.9330 H       230 PHE    0.1150
   3697 HD2       -67.3950  -10.9880  -47.7180 H       230 PHE   -0.1150
   3698 HE1       -71.8540  -13.0710  -47.9340 H       230 PHE    0.1150
   3699 HE2       -69.4100   -9.5750  -47.7230 H       230 PHE    0.5100
   3700 HZ        -71.6460  -10.6140  -47.8210 H       230 PHE   -0.5100
   3701 N         -65.6580  -11.8890  -49.8080 N.am    231 PHE   -0.4700
   3702 CA        -65.5320  -10.5900  -50.4690 C.3     231 PHE    0.3100
   3703 C         -65.1140  -10.6990  -51.9350 C.2     231 PHE    0.0700
   3704 O         -65.3850   -9.7920  -52.7300 O.2     231 PHE    0.0900
   3705 CB        -64.5890   -9.6590  -49.6940 C.3     231 PHE   -0.1800
   3706 CG        -65.2360   -8.9920  -48.5200 C.ar    231 PHE    0.0900
   3707 CD1       -65.9650   -7.8160  -48.6840 C.ar    231 PHE    0.0900
   3708 CD2       -65.1320   -9.5390  -47.2480 C.ar    231 PHE    0.0000
   3709 CE1       -66.5750   -7.2010  -47.5990 C.ar    231 PHE   -0.1150
   3710 CE2       -65.7370   -8.9260  -46.1580 C.ar    231 PHE    0.1150
   3711 CZ        -66.4610   -7.7570  -46.3340 C.ar    231 PHE   -0.1150
   3712 HN        -64.9430  -12.1180  -49.1500 H       231 PHE    0.1150
   3713 HA        -66.5180  -10.1530  -50.5320 H       231 PHE   -0.1150
   3714 HB1       -64.2280   -8.8560  -50.3720 H       231 PHE    0.1150
   3715 HB2       -63.7290  -10.2470  -49.3070 H       231 PHE   -0.1150
   3716 HD1       -66.0560   -7.3770  -49.6670 H       231 PHE    0.1150
   3717 HD2       -64.5730  -10.4520  -47.1040 H       231 PHE   -0.1150
   3718 HE1       -67.1380   -6.2900  -47.7390 H       231 PHE    0.1150
   3719 HE2       -65.6440   -9.3600  -45.1730 H       231 PHE    0.5100
   3720 HZ        -66.9350   -7.2800  -45.4890 H       231 PHE   -0.5100
   3721 N         -64.4490  -11.8000  -52.2860 N.am    232 LEU   -0.4700
   3722 CA        -64.1030  -12.0700  -53.6780 C.3     232 LEU    0.3100
   3723 C         -65.3540  -12.4290  -54.4720 C.2     232 LEU    0.0700
   3724 O         -65.6080  -11.8720  -55.5440 O.2     232 LEU    0.0900
   3725 CB        -63.0500  -13.1800  -53.7870 C.3     232 LEU   -0.1800
   3726 CG        -61.5840  -12.7550  -53.6390 C.3     232 LEU    0.0900
   3727 CD1       -60.6980  -13.9830  -53.5240 C.3     232 LEU    0.0900
   3728 CD2       -61.1250  -11.8670  -54.7900 C.3     232 LEU   -0.0900
   3729 HN        -64.1600  -12.4830  -51.6200 H       232 LEU    0.0900
   3730 HA        -63.7240  -11.1550  -54.1080 H       232 LEU   -0.2700
   3731 HB1       -63.1650  -13.6600  -54.7810 H       232 LEU    0.0900
   3732 HB2       -63.2650  -13.9290  -52.9970 H       232 LEU    0.0900
   3733 HG        -61.4690  -12.1280  -52.7300 H       232 LEU    0.0900
   3734 HD11      -60.8000  -14.6150  -54.4320 H       232 LEU   -0.2700
   3735 HD12      -60.9970  -14.5840  -52.6390 H       232 LEU    0.0900
   3736 HD13      -59.6350  -13.6740  -53.4240 H       232 LEU    0.0900
   3737 HD21      -61.7430  -10.9450  -54.8320 H       232 LEU    0.0900
   3738 HD22      -61.2330  -12.4110  -55.7540 H       232 LEU    0.5100
   3739 HD23      -60.0620  -11.5760  -54.6420 H       232 LEU   -0.5100
   3740 N         -66.1460  -13.3490  -53.9240 N.am    233 VAL   -0.4700
   3741 CA        -67.4340  -13.7210  -54.5000 C.3     233 VAL    0.3100
   3742 C         -68.3430  -12.4920  -54.6350 C.2     233 VAL    0.0700
   3743 O         -68.9170  -12.2580  -55.7010 O.2     233 VAL    0.0900
   3744 CB        -68.1170  -14.8340  -53.6680 C.3     233 VAL   -0.0900
   3745 CG1       -69.5680  -15.0220  -54.0790 C.3     233 VAL    0.0900
   3746 CG2       -67.3620  -16.1470  -53.8120 C.3     233 VAL   -0.2700
   3747 HN        -65.8900  -13.8290  -53.0880 H       233 VAL    0.0900
   3748 HA        -67.2600  -14.0640  -55.5100 H       233 VAL    0.0900
   3749 HB        -68.0760  -14.5610  -52.5920 H       233 VAL    0.0900
   3750 HG11      -69.6270  -15.3060  -55.1520 H       233 VAL   -0.2700
   3751 HG12      -70.1290  -14.0750  -53.9320 H       233 VAL    0.0900
   3752 HG13      -70.0310  -15.8300  -53.4730 H       233 VAL    0.0900
   3753 HG21      -66.3160  -16.0270  -53.4560 H       233 VAL    0.0900
   3754 HG22      -67.3390  -16.4540  -54.8800 H       233 VAL    0.5100
   3755 HG23      -67.8560  -16.9360  -53.2060 H       233 VAL   -0.5100
   3756 N         -68.4430  -11.7040  -53.5610 N.am    234 ASN   -0.4700
   3757 CA        -69.2320  -10.4730  -53.5320 C.3     234 ASN    0.3100
   3758 C         -68.9350   -9.5430  -54.7150 C.2     234 ASN    0.0700
   3759 O         -69.8410   -8.9160  -55.2720 O.2     234 ASN    0.0900
   3760 CB        -68.9890   -9.7370  -52.2040 C.3     234 ASN   -0.1800
   3761 CG        -70.1820   -8.8950  -51.7580 C.2     234 ASN    0.0900
   3762 ND2       -69.9000   -7.8110  -51.0390 N.am    234 ASN    0.0900
   3763 OD1       -71.3330   -9.2200  -52.0380 O.2     234 ASN    0.5500
   3764 HN        -67.9730  -11.9270  -52.7110 H       234 ASN   -0.5500
   3765 HA        -70.2750  -10.7350  -53.6350 H       234 ASN   -0.6200
   3766 HB1       -68.1110   -9.0670  -52.3200 H       234 ASN    0.3200
   3767 HB2       -68.7740  -10.4860  -51.4120 H       234 ASN    0.3000
   3768 HD21      -70.6390   -7.2180  -50.7170 H       234 ASN    0.5100
   3769 HD22      -68.9500   -7.5890  -50.8190 H       234 ASN   -0.5100
   3770 N         -67.6620   -9.4660  -55.0990 N.am    235 ILE   -0.4700
   3771 CA        -67.2370   -8.6390  -56.2280 C.3     235 ILE    0.3100
   3772 C         -67.5330   -9.3230  -57.5620 C.2     235 ILE    0.0700
   3773 O         -67.9060   -8.6620  -58.5340 O.2     235 ILE    0.0900
   3774 CB        -65.7430   -8.2240  -56.1090 C.3     235 ILE   -0.0900
   3775 CG1       -65.5460   -7.2010  -54.9740 C.3     235 ILE    0.0900
   3776 CG2       -65.1920   -7.6890  -57.4300 C.3     235 ILE   -0.2700
   3777 CD        -66.4250   -5.9590  -55.0490 C.3     235 ILE    0.0900
   3778 HN        -66.9400   -9.9690  -54.6310 H       235 ILE    0.0900
   3779 HA        -67.8650   -7.7600  -56.2490 H       235 ILE    0.0900
   3780 HB        -65.1460   -9.1070  -55.7990 H       235 ILE   -0.1800
   3781 HG11      -64.4860   -6.8730  -54.9850 H       235 ILE    0.0900
   3782 HG12      -65.7550   -7.7120  -54.0110 H       235 ILE    0.0900
   3783 HG21      -65.8730   -6.9140  -57.8430 H       235 ILE   -0.2700
   3784 HG22      -65.1070   -8.5160  -58.1680 H       235 ILE    0.0900
   3785 HG23      -64.1930   -7.2300  -57.2660 H       235 ILE    0.0900
   3786 HD1       -67.4830   -6.2260  -54.8390 H       235 ILE    0.0900
   3787 HD2       -66.3670   -5.5160  -56.0660 H       235 ILE    0.5100
   3788 HD3       -66.0920   -5.2140  -54.2960 H       235 ILE   -0.5100
   3789 N         -67.3800  -10.6460  -57.6030 N.am    236 VAL   -0.4700
   3790 CA        -67.6930  -11.4370  -58.8010 C.3     236 VAL    0.3100
   3791 C         -69.1990  -11.3800  -59.1210 C.2     236 VAL    0.0700
   3792 O         -69.5890  -11.2210  -60.2850 O.2     236 VAL    0.0900
   3793 CB        -67.1670  -12.8900  -58.6740 C.3     236 VAL   -0.0900
   3794 CG1       -67.6710  -13.7670  -59.8110 C.3     236 VAL    0.0900
   3795 CG2       -65.6470  -12.9010  -58.6670 C.3     236 VAL   -0.2700
   3796 HN        -67.0450  -11.1610  -56.8190 H       236 VAL    0.0900
   3797 HA        -67.2370  -10.9490  -59.6480 H       236 VAL    0.0900
   3798 HB        -67.5070  -13.3180  -57.7070 H       236 VAL    0.0900
   3799 HG11      -67.4880  -13.2690  -60.7880 H       236 VAL   -0.2700
   3800 HG12      -68.7620  -13.9400  -59.7000 H       236 VAL    0.0900
   3801 HG13      -67.1360  -14.7410  -59.8040 H       236 VAL    0.0900
   3802 HG21      -65.2640  -12.1670  -57.9260 H       236 VAL    0.0900
   3803 HG22      -65.2620  -12.6230  -59.6710 H       236 VAL    0.5100
   3804 HG23      -65.2760  -13.9110  -58.3900 H       236 VAL   -0.5100
   3805 N         -70.0280  -11.4690  -58.0760 N.am    237 ASN   -0.4700
   3806 CA        -71.4870  -11.3510  -58.1790 C.3     237 ASN    0.3100
   3807 C         -71.9840  -10.0720  -58.8510 C.2     237 ASN    0.0700
   3808 O         -73.1300   -9.9980  -59.2930 O.2     237 ASN    0.0900
   3809 CB        -72.1330  -11.4710  -56.7920 C.3     237 ASN   -0.1800
   3810 CG        -72.4720  -12.9020  -56.4210 C.2     237 ASN    0.0900
   3811 ND2       -72.4390  -13.1940  -55.1240 N.am    237 ASN    0.0900
   3812 OD1       -72.7730  -13.7320  -57.2790 O.2     237 ASN    0.5500
   3813 HN        -69.6810  -11.6260  -57.1550 H       237 ASN   -0.5500
   3814 HA        -71.8430  -12.1370  -58.8280 H       237 ASN   -0.6200
   3815 HB1       -73.0690  -10.8730  -56.7790 H       237 ASN    0.3200
   3816 HB2       -71.4320  -11.0680  -56.0320 H       237 ASN    0.3000
   3817 HD21      -72.6530  -14.1210  -54.8130 H       237 ASN    0.5100
   3818 HD22      -72.2010  -12.4870  -54.4580 H       237 ASN   -0.5100
   3819 N         -71.1280   -9.0570  -58.9080 N.am    238 VAL   -0.4700
   3820 CA        -71.4790   -7.8060  -59.5620 C.3     238 VAL    0.3100
   3821 C         -71.2990   -7.9220  -61.0760 C.2     238 VAL    0.0700
   3822 O         -72.0960   -7.3810  -61.8410 O.2     238 VAL    0.0900
   3823 CB        -70.6770   -6.6250  -58.9730 C.3     238 VAL   -0.0900
   3824 CG1       -70.6880   -5.4130  -59.9000 C.3     238 VAL    0.0900
   3825 CG2       -71.2220   -6.2620  -57.5980 C.3     238 VAL   -0.2700
   3826 HN        -70.2150   -9.1070  -58.5120 H       238 VAL    0.0900
   3827 HA        -72.5370   -7.6440  -59.4220 H       238 VAL    0.0900
   3828 HB        -69.6260   -6.9470  -58.8090 H       238 VAL    0.0900
   3829 HG11      -71.6950   -5.2880  -60.3540 H       238 VAL   -0.2700
   3830 HG12      -69.9480   -5.5550  -60.7170 H       238 VAL    0.0900
   3831 HG13      -70.4410   -4.4950  -59.3260 H       238 VAL    0.0900
   3832 HG21      -71.1390   -7.1330  -56.9110 H       238 VAL    0.0900
   3833 HG22      -72.2920   -5.9760  -57.6790 H       238 VAL    0.5100
   3834 HG23      -70.6410   -5.4170  -57.1710 H       238 VAL   -0.5100
   3835 N         -70.2620   -8.6400  -61.5020 N.am    239 PHE   -0.4700
   3836 CA        -69.9680   -8.8010  -62.9240 C.3     239 PHE    0.3100
   3837 C         -70.8170   -9.8780  -63.6080 C.2     239 PHE    0.0700
   3838 O         -71.0880   -9.7880  -64.8100 O.2     239 PHE    0.0900
   3839 CB        -68.4760   -9.0680  -63.1340 C.3     239 PHE   -0.1800
   3840 CG        -67.6030   -7.8950  -62.7940 C.ar    239 PHE    0.0900
   3841 CD1       -67.4540   -6.8370  -63.6880 C.ar    239 PHE    0.0900
   3842 CD2       -66.9310   -7.8410  -61.5790 C.ar    239 PHE    0.0000
   3843 CE1       -66.6510   -5.7500  -63.3760 C.ar    239 PHE   -0.1150
   3844 CE2       -66.1250   -6.7570  -61.2610 C.ar    239 PHE    0.1150
   3845 CZ        -65.9850   -5.7100  -62.1600 C.ar    239 PHE   -0.1150
   3846 HN        -69.6410   -9.1000  -60.8720 H       239 PHE    0.1150
   3847 HA        -70.2650   -7.8970  -63.4320 H       239 PHE   -0.1150
   3848 HB1       -68.2940   -9.3150  -64.2030 H       239 PHE    0.1150
   3849 HB2       -68.1580   -9.9140  -62.4870 H       239 PHE   -0.1150
   3850 HD1       -67.9700   -6.8630  -64.6360 H       239 PHE    0.1150
   3851 HD2       -67.0370   -8.6530  -60.8740 H       239 PHE   -0.1150
   3852 HE1       -66.5440   -4.9360  -64.0790 H       239 PHE    0.1150
   3853 HE2       -65.6070   -6.7280  -60.3130 H       239 PHE    0.5100
   3854 HZ        -65.3590   -4.8660  -61.9130 H       239 PHE   -0.5100
   3855 N         -71.2370  -10.8860  -62.8370 N.am    240 ASN   -0.4700
   3856 CA        -72.1080  -11.9600  -63.3230 C.3     240 ASN    0.3100
   3857 C         -72.8290  -12.6410  -62.1620 C.2     240 ASN    0.0700
   3858 O         -72.1990  -13.3090  -61.3410 O.2     240 ASN    0.0900
   3859 CB        -71.2980  -12.9860  -64.1250 C.3     240 ASN   -0.1800
   3860 CG        -72.1670  -14.0440  -64.7820 C.2     240 ASN    0.0900
   3861 ND2       -71.8720  -14.3380  -66.0420 N.am    240 ASN    0.0900
   3862 OD1       -73.0770  -14.6060  -64.1650 O.2     240 ASN    0.5500
   3863 HN        -70.9720  -10.9520  -61.8800 H       240 ASN   -0.5500
   3864 HA        -72.8720  -11.5170  -63.9430 H       240 ASN   -0.6200
   3865 HB1       -70.5820  -13.4930  -63.4440 H       240 ASN    0.3200
   3866 HB2       -70.7310  -12.4540  -64.9200 H       240 ASN    0.3000
   3867 HD21      -72.4070  -15.0260  -66.5340 H       240 ASN    0.5100
   3868 HD22      -71.1160  -13.8710  -66.5010 H       240 ASN   -0.5100
   3869 N         -74.1520  -12.4830  -62.1130 N.am    241 ARG   -0.4700
   3870 CA        -74.9470  -12.9150  -60.9580 C.3     241 ARG    0.3100
   3871 C         -75.0710  -14.4290  -60.7880 C.2     241 ARG    0.0700
   3872 O         -75.3910  -14.9070  -59.6960 O.2     241 ARG    0.0900
   3873 CB        -76.3550  -12.3130  -61.0180 C.3     241 ARG   -0.1800
   3874 CG        -76.4190  -10.7910  -61.0130 C.3     241 ARG    0.0900
   3875 CD        -77.7870  -10.3120  -61.4750 C.3     241 ARG    0.0900
   3876 NE        -78.0870  -10.7670  -62.8390 N.pl3   241 ARG   -0.1800
   3877 CZ        -79.2890  -10.7220  -63.4080 C.cat   241 ARG    0.0900
   3878 NH1       -80.3370  -10.2440  -62.7480 N.pl3   241 ARG    0.0900
   3879 NH2       -79.4430  -11.1630  -64.6480 N.pl3   241 ARG    0.2000
   3880 HN        -74.6610  -12.0630  -62.8610 H       241 ARG    0.0900
   3881 HA        -74.4390  -12.5920  -60.0620 H       241 ARG    0.0900
   3882 HB1       -76.9250  -12.6850  -60.1410 H       241 ARG   -0.7000
   3883 HB2       -76.8450  -12.6750  -61.9460 H       241 ARG    0.4400
   3884 HG1       -75.6390  -10.3880  -61.6930 H       241 ARG    0.6400
   3885 HG2       -76.2260  -10.4180  -59.9840 H       241 ARG   -0.8000
   3886 HD1       -77.8170   -9.2000  -61.4740 H       241 ARG    0.4600
   3887 HD2       -78.5740  -10.7150  -60.8020 H       241 ARG    0.4600
   3888 HE        -77.3320  -11.1360  -63.3790 H       241 ARG   -0.8000
   3889 HH11      -80.2280   -9.9100  -61.8110 H       241 ARG    0.4600
   3890 HH12      -81.2350  -10.2160  -63.1870 H       241 ARG    0.4600
   3891 HH21      -78.6580  -11.5240  -65.1510 H       241 ARG    0.5100
   3892 HH22      -80.3430  -11.1320  -65.0820 H       241 ARG   -0.5100
   3893 N         -74.8160  -15.1820  -61.8610 N.am    242 ASP   -0.4700
   3894 CA        -75.1510  -16.6090  -61.8940 C.3     242 ASP    0.3100
   3895 C         -73.9810  -17.5850  -61.7400 C.2     242 ASP    0.0700
   3896 O         -74.2050  -18.7870  -61.5830 O.2     242 ASP    0.0900
   3897 CB        -75.9480  -16.9410  -63.1680 C.3     242 ASP   -0.2800
   3898 CG        -77.3980  -16.4520  -63.1080 C.2     242 ASP    0.0900
   3899 OD1       -77.8690  -16.0450  -62.0220 O.co2   242 ASP    0.0900
   3900 OD2       -78.0730  -16.4840  -64.1620 O.co2   242 ASP    0.6200
   3901 HN        -74.3900  -14.8100  -62.6820 H       242 ASP   -0.7600
   3902 HA        -75.7330  -16.8380  -61.0140 H       242 ASP   -0.7600
   3903 HB1       -75.9540  -18.0420  -63.3140 H       242 ASP    0.5100
   3904 HB2       -75.4510  -16.4610  -64.0380 H       242 ASP   -0.5100
   3905 N         -72.7460  -17.0750  -61.7750 N.am    243 LEU   -0.4700
   3906 CA        -71.5460  -17.9220  -61.6910 C.3     243 LEU    0.3100
   3907 C         -71.4040  -18.6700  -60.3640 C.2     243 LEU    0.0700
   3908 O         -71.1030  -19.8620  -60.3470 O.2     243 LEU    0.0900
   3909 CB        -70.2690  -17.1110  -61.9520 C.3     243 LEU   -0.1800
   3910 CG        -70.1220  -16.3430  -63.2660 C.3     243 LEU    0.0900
   3911 CD1       -68.7660  -15.6530  -63.3140 C.3     243 LEU    0.0900
   3912 CD2       -70.3160  -17.2380  -64.4820 C.3     243 LEU   -0.0900
   3913 HN        -72.5830  -16.0960  -61.8590 H       243 LEU    0.0900
   3914 HA        -71.6430  -18.7080  -62.4240 H       243 LEU   -0.2700
   3915 HB1       -69.4170  -17.8180  -61.8930 H       243 LEU    0.0900
   3916 HB2       -70.1810  -16.3690  -61.1320 H       243 LEU    0.0900
   3917 HG        -70.9270  -15.5820  -63.3440 H       243 LEU    0.0900
   3918 HD11      -67.9520  -16.4070  -63.2440 H       243 LEU   -0.2700
   3919 HD12      -68.6700  -14.9470  -62.4620 H       243 LEU    0.0900
   3920 HD13      -68.6560  -15.1010  -64.2720 H       243 LEU    0.0900
   3921 HD21      -71.3310  -17.6890  -64.4650 H       243 LEU    0.0900
   3922 HD22      -69.5640  -18.0560  -64.4730 H       243 LEU    0.5100
   3923 HD23      -70.2080  -16.6410  -65.4130 H       243 LEU   -0.5100
   3924 N         -71.6130  -17.9600  -59.2590 N.am    244 VAL   -0.4700
   3925 CA        -71.4840  -18.5520  -57.9330 C.3     244 VAL    0.3100
   3926 C         -72.8450  -19.0360  -57.4290 C.2     244 VAL    0.0700
   3927 O         -73.8110  -18.2700  -57.4210 O.2     244 VAL    0.0900
   3928 CB        -70.8430  -17.5600  -56.9350 C.3     244 VAL   -0.0900
   3929 CG1       -70.8770  -18.1110  -55.5150 C.3     244 VAL    0.0900
   3930 CG2       -69.4130  -17.2370  -57.3520 C.3     244 VAL   -0.2700
   3931 HN        -71.8660  -16.9970  -59.2870 H       244 VAL    0.0900
   3932 HA        -70.8730  -19.4370  -58.0230 H       244 VAL    0.0900
   3933 HB        -71.3980  -16.5990  -56.9680 H       244 VAL    0.0900
   3934 HG11      -70.8310  -19.2210  -55.5340 H       244 VAL   -0.2700
   3935 HG12      -71.8210  -17.8050  -55.0120 H       244 VAL    0.0900
   3936 HG13      -70.0060  -17.7300  -54.9390 H       244 VAL    0.0900
   3937 HG21      -69.4040  -16.7790  -58.3640 H       244 VAL    0.0900
   3938 HG22      -68.8070  -18.1680  -57.3790 H       244 VAL    0.5100
   3939 HG23      -68.9630  -16.5190  -56.6340 H       244 VAL   -0.5100
   3940 N         -72.9290  -20.3180  -57.0210 N.am    245 PRO   -0.2900
   3941 CA        -74.1680  -20.8660  -56.4620 C.3     245 PRO    0.0000
   3942 C         -74.5210  -20.3050  -55.0800 C.2     245 PRO    0.0900
   3943 O         -73.6340  -20.1020  -54.2430 O.2     245 PRO    0.0900
   3944 CB        -73.8860  -22.3720  -56.3750 C.3     245 PRO    0.0200
   3945 CG        -72.4010  -22.4880  -56.3500 C.3     245 PRO    0.0900
   3946 CD        -71.8990  -21.3580  -57.1970 C.3     245 PRO   -0.1800
   3947 HA        -75.0090  -20.6000  -57.0800 H       245 PRO    0.0900
   3948 HB1       -74.3060  -22.9000  -57.2580 H       245 PRO    0.0900
   3949 HB2       -74.3300  -22.8030  -55.4530 H       245 PRO   -0.1800
   3950 HG1       -72.0200  -22.3970  -55.3090 H       245 PRO    0.0900
   3951 HG2       -72.0770  -23.4650  -56.7670 H       245 PRO    0.0900
   3952 HD1       -70.9150  -20.9860  -56.8390 H       245 PRO    0.5100
   3953 HD2       -71.8280  -21.6500  -58.2650 H       245 PRO   -0.5100
   3954 N         -75.8170  -20.0720  -54.8620 N.am    246 ASP   -0.4700
   3955 CA        -76.3700  -19.5830  -53.5930 C.3     246 ASP    0.3100
   3956 C         -75.7290  -20.1820  -52.3410 C.2     246 ASP    0.0700
   3957 O         -75.3860  -19.4520  -51.4090 O.2     246 ASP    0.0900
   3958 CB        -77.8860  -19.8320  -53.5400 C.3     246 ASP   -0.2800
   3959 CG        -78.6910  -18.7450  -54.2380 C.2     246 ASP    0.0900
   3960 OD1       -78.1830  -18.1260  -55.1980 O.co2   246 ASP    0.0900
   3961 OD2       -79.8490  -18.5170  -53.8210 O.co2   246 ASP    0.6200
   3962 HN        -76.4900  -20.2280  -55.5790 H       246 ASP   -0.7600
   3963 HA        -76.1600  -18.5280  -53.5190 H       246 ASP   -0.7600
   3964 HB1       -78.2060  -19.8790  -52.4770 H       246 ASP    0.5100
   3965 HB2       -78.1090  -20.8040  -54.0310 H       246 ASP   -0.5100
   3966 N         -75.5760  -21.5070  -52.3170 N.am    247 TRP   -0.4700
   3967 CA        -75.0160  -22.1940  -51.1540 C.3     247 TRP    0.3100
   3968 C         -73.5720  -21.7850  -50.8740 C.2     247 TRP    0.0700
   3969 O         -73.2100  -21.5690  -49.7190 O.2     247 TRP    0.0900
   3970 CB        -75.1550  -23.7260  -51.2720 C.3     247 TRP   -0.1800
   3971 CG        -74.3090  -24.3530  -52.3480 C.ar    247 TRP    0.0900
   3972 CD1       -74.6520  -24.5370  -53.6570 C.ar    247 TRP    0.0900
   3973 CD2       -72.9800  -24.8770  -52.2040 C.ar    247 TRP   -0.0300
   3974 CE2       -72.5810  -25.3560  -53.4760 C.ar    247 TRP   -0.1500
   3975 CE3       -72.0850  -24.9790  -51.1290 C.ar    247 TRP    0.2200
   3976 NE1       -73.6200  -25.1360  -54.3400 N.ar    247 TRP   -0.5100
   3977 CZ2       -71.3240  -25.9340  -53.6990 C.ar    247 TRP    0.3700
   3978 CZ3       -70.8340  -25.5560  -51.3540 C.ar    247 TRP    0.2400
   3979 CH2       -70.4690  -26.0270  -52.6290 C.ar    247 TRP    0.1100
   3980 HN        -75.8350  -22.0840  -53.0860 H       247 TRP   -0.2500
   3981 HA        -75.5420  -21.8420  -50.2790 H       247 TRP    0.1700
   3982 HB1       -76.2170  -23.9670  -51.4870 H       247 TRP   -0.2000
   3983 HB2       -74.8660  -24.1800  -50.3010 H       247 TRP    0.1400
   3984 HD1       -75.5990  -24.2540  -54.0940 H       247 TRP   -0.2700
   3985 HE1       -73.6270  -25.3670  -55.2880 H       247 TRP    0.1600
   3986 HE3       -72.3420  -24.6240  -50.1420 H       247 TRP   -0.1400
   3987 HZ2       -71.0220  -26.2980  -54.6690 H       247 TRP    0.1400
   3988 HZ3       -70.1350  -25.6420  -50.5350 H       247 TRP    0.5100
   3989 HH2       -69.4950  -26.4700  -52.7690 H       247 TRP   -0.5100
   3990 N         -72.7600  -21.6590  -51.9270 N.am    248 LEU   -0.4700
   3991 CA        -71.3450  -21.3090  -51.7910 C.3     248 LEU    0.3100
   3992 C         -71.1530  -19.9220  -51.1710 C.2     248 LEU    0.0700
   3993 O         -70.2660  -19.7190  -50.3360 O.2     248 LEU    0.0900
   3994 CB        -70.6360  -21.3930  -53.1500 C.3     248 LEU   -0.1800
   3995 CG        -69.1110  -21.2070  -53.1910 C.3     248 LEU    0.0900
   3996 CD1       -68.3840  -22.3690  -52.5260 C.3     248 LEU    0.0900
   3997 CD2       -68.6320  -21.0210  -54.6240 C.3     248 LEU   -0.0900
   3998 HN        -73.0840  -21.8000  -52.8590 H       248 LEU    0.0900
   3999 HA        -70.8960  -21.9970  -51.0890 H       248 LEU   -0.2700
   4000 HB1       -71.0820  -20.6150  -53.8030 H       248 LEU    0.0900
   4001 HB2       -70.8570  -22.3940  -53.5760 H       248 LEU    0.0900
   4002 HG        -68.8470  -20.2650  -52.6640 H       248 LEU    0.0900
   4003 HD11      -68.6270  -23.3200  -53.0480 H       248 LEU   -0.2700
   4004 HD12      -68.7000  -22.4560  -51.4640 H       248 LEU    0.0900
   4005 HD13      -67.2850  -22.2080  -52.5780 H       248 LEU    0.0900
   4006 HD21      -69.1100  -20.1250  -55.0740 H       248 LEU    0.0900
   4007 HD22      -68.9040  -21.9110  -55.2310 H       248 LEU    0.5100
   4008 HD23      -67.5300  -20.8800  -54.6400 H       248 LEU   -0.5100
   4009 N         -72.0000  -18.9800  -51.5950 N.am    249 PHE   -0.4700
   4010 CA        -72.0660  -17.6340  -51.0360 C.3     249 PHE    0.3100
   4011 C         -72.4630  -17.6570  -49.5580 C.2     249 PHE    0.0700
   4012 O         -71.7880  -17.0510  -48.7200 O.2     249 PHE    0.0900
   4013 CB        -73.0580  -16.8010  -51.8560 C.3     249 PHE   -0.1800
   4014 CG        -73.1720  -15.3670  -51.4220 C.ar    249 PHE    0.0900
   4015 CD1       -72.2230  -14.4280  -51.8150 C.ar    249 PHE    0.0900
   4016 CD2       -74.2490  -14.9470  -50.6510 C.ar    249 PHE    0.0000
   4017 CE1       -72.3320  -13.1030  -51.4270 C.ar    249 PHE   -0.1150
   4018 CE2       -74.3650  -13.6210  -50.2630 C.ar    249 PHE    0.1150
   4019 CZ        -73.4050  -12.6990  -50.6520 C.ar    249 PHE   -0.1150
   4020 HN        -72.6420  -19.1620  -52.3340 H       249 PHE    0.1150
   4021 HA        -71.0790  -17.1990  -51.0740 H       249 PHE   -0.1150
   4022 HB1       -74.0700  -17.2500  -51.7670 H       249 PHE    0.1150
   4023 HB2       -72.7350  -16.7950  -52.9190 H       249 PHE   -0.1150
   4024 HD1       -71.3900  -14.7370  -52.4290 H       249 PHE    0.1150
   4025 HD2       -75.0030  -15.6600  -50.3510 H       249 PHE   -0.1150
   4026 HE1       -71.5820  -12.3870  -51.7300 H       249 PHE    0.1150
   4027 HE2       -75.2020  -13.3070  -49.6590 H       249 PHE    0.5100
   4028 HZ        -73.4950  -11.6660  -50.3500 H       249 PHE   -0.5100
   4029 N         -73.5470  -18.3670  -49.2360 N.am    250 VAL   -0.4700
   4030 CA        -73.9850  -18.5230  -47.8450 C.3     250 VAL    0.3100
   4031 C         -72.9190  -19.2330  -46.9920 C.2     250 VAL    0.0700
   4032 O         -72.6820  -18.8510  -45.8440 O.2     250 VAL    0.0900
   4033 CB        -75.3670  -19.2220  -47.7360 C.3     250 VAL   -0.0900
   4034 CG1       -75.6760  -19.6350  -46.3020 C.3     250 VAL    0.0900
   4035 CG2       -76.4690  -18.3090  -48.2450 C.3     250 VAL   -0.2700
   4036 HN        -74.1060  -18.8220  -49.9240 H       250 VAL    0.0900
   4037 HA        -74.0350  -17.5380  -47.4060 H       250 VAL    0.0900
   4038 HB        -75.3690  -20.1260  -48.3820 H       250 VAL    0.0900
   4039 HG11      -75.5120  -18.7780  -45.6140 H       250 VAL   -0.2700
   4040 HG12      -75.0070  -20.4680  -45.9950 H       250 VAL    0.0900
   4041 HG13      -76.7360  -19.9570  -46.2210 H       250 VAL    0.0900
   4042 HG21      -76.2870  -18.0470  -49.3100 H       250 VAL    0.0900
   4043 HG22      -76.4890  -17.3710  -47.6490 H       250 VAL    0.5100
   4044 HG23      -77.4510  -18.8210  -48.1690 H       250 VAL   -0.5100
   4045 N         -72.2650  -20.2460  -47.5650 N.am    251 ALA   -0.4700
   4046 CA        -71.2270  -21.0010  -46.8660 C.3     251 ALA    0.3100
   4047 C         -70.0290  -20.1230  -46.5110 C.2     251 ALA    0.0700
   4048 O         -69.5830  -20.1000  -45.3580 O.2     251 ALA    0.0900
   4049 CB        -70.7830  -22.1970  -47.6980 C.3     251 ALA   -0.2700
   4050 HN        -72.4580  -20.5330  -48.5000 H       251 ALA    0.0900
   4051 HA        -71.6320  -21.3330  -45.9200 H       251 ALA    0.0900
   4052 HB1       -70.3750  -21.8530  -48.6730 H       251 ALA    0.0900
   4053 HB2       -71.6490  -22.8660  -47.8920 H       251 ALA    0.5100
   4054 HB3       -69.9900  -22.7580  -47.1600 H       251 ALA   -0.5100
   4055 N         -69.5270  -19.3880  -47.5080 N.am    252 PHE   -0.4700
   4056 CA        -68.4190  -18.4530  -47.3220 C.3     252 PHE    0.3100
   4057 C         -68.7180  -17.3670  -46.2850 C.2     252 PHE    0.0700
   4058 O         -67.8320  -16.9610  -45.5310 O.2     252 PHE    0.0900
   4059 CB        -68.0210  -17.8050  -48.6520 C.3     252 PHE   -0.1800
   4060 CG        -67.1580  -18.6710  -49.5270 C.ar    252 PHE    0.0900
   4061 CD1       -66.6060  -19.8580  -49.0470 C.ar    252 PHE    0.0900
   4062 CD2       -66.8990  -18.2990  -50.8430 C.ar    252 PHE    0.0000
   4063 CE1       -65.8050  -20.6490  -49.8600 C.ar    252 PHE   -0.1150
   4064 CE2       -66.0970  -19.0840  -51.6600 C.ar    252 PHE    0.1150
   4065 CZ        -65.5500  -20.2610  -51.1680 C.ar    252 PHE   -0.1150
   4066 HN        -69.8910  -19.4460  -48.4340 H       252 PHE    0.1150
   4067 HA        -67.5860  -19.0010  -46.9100 H       252 PHE   -0.1150
   4068 HB1       -67.4490  -16.8750  -48.4480 H       252 PHE    0.1150
   4069 HB2       -68.9390  -17.5680  -49.2310 H       252 PHE   -0.1150
   4070 HD1       -66.8020  -20.1650  -48.0310 H       252 PHE    0.1150
   4071 HD2       -67.3270  -17.3880  -51.2330 H       252 PHE   -0.1150
   4072 HE1       -65.3820  -21.5650  -49.4750 H       252 PHE    0.1150
   4073 HE2       -65.8990  -18.7780  -52.6770 H       252 PHE    0.5100
   4074 HZ        -64.9270  -20.8750  -51.8030 H       252 PHE   -0.5100
   4075 N         -69.9670  -16.8970  -46.2550 N.am    253 ASN   -0.4700
   4076 CA        -70.4050  -15.9580  -45.2320 C.3     253 ASN    0.3100
   4077 C         -70.3660  -16.6020  -43.8490 C.2     253 ASN    0.0700
   4078 O         -70.1060  -15.9250  -42.8570 O.2     253 ASN    0.0900
   4079 CB        -71.8140  -15.4340  -45.5380 C.3     253 ASN   -0.1800
   4080 CG        -72.0790  -14.0410  -44.9700 C.2     253 ASN    0.0900
   4081 ND2       -71.6140  -13.7760  -43.7500 N.am    253 ASN    0.0900
   4082 OD1       -72.7090  -13.2180  -45.6270 O.2     253 ASN    0.5500
   4083 HN        -70.6530  -17.1660  -46.9270 H       253 ASN   -0.5500
   4084 HA        -69.7000  -15.1410  -45.2050 H       253 ASN   -0.6200
   4085 HB1       -72.5590  -16.1360  -45.1050 H       253 ASN    0.3200
   4086 HB2       -71.9500  -15.3940  -46.6400 H       253 ASN    0.3000
   4087 HD21      -71.7650  -12.8760  -43.3410 H       253 ASN    0.5100
   4088 HD22      -71.1130  -14.4780  -43.2420 H       253 ASN   -0.5100
   4089 N         -70.6180  -17.9090  -43.7840 N.am    254 TRP   -0.4700
   4090 CA        -70.5550  -18.6320  -42.5140 C.3     254 TRP    0.3100
   4091 C         -69.1290  -18.9430  -42.0650 C.2     254 TRP    0.0700
   4092 O         -68.8440  -18.9670  -40.8650 O.2     254 TRP    0.0900
   4093 CB        -71.4260  -19.8900  -42.5380 C.3     254 TRP   -0.1800
   4094 CG        -72.8620  -19.5660  -42.2880 C.ar    254 TRP    0.0900
   4095 CD1       -73.8360  -19.3780  -43.2280 C.ar    254 TRP    0.0900
   4096 CD2       -73.4870  -19.3580  -41.0140 C.ar    254 TRP   -0.0300
   4097 CE2       -74.8480  -19.0570  -41.2620 C.ar    254 TRP   -0.1500
   4098 CE3       -73.0350  -19.4020  -39.6890 C.ar    254 TRP    0.2200
   4099 NE1       -75.0320  -19.0780  -42.6190 N.ar    254 TRP   -0.5100
   4100 CZ2       -75.7610  -18.8020  -40.2300 C.ar    254 TRP    0.3700
   4101 CZ3       -73.9470  -19.1460  -38.6610 C.ar    254 TRP    0.2400
   4102 CH2       -75.2950  -18.8500  -38.9410 C.ar    254 TRP    0.1100
   4103 HN        -70.8600  -18.4460  -44.5890 H       254 TRP   -0.2500
   4104 HA        -70.8900  -17.9630  -41.7360 H       254 TRP    0.1700
   4105 HB1       -71.0760  -20.5940  -41.7520 H       254 TRP   -0.2000
   4106 HB2       -71.3370  -20.3790  -43.5320 H       254 TRP    0.1400
   4107 HD1       -73.6880  -19.4540  -44.2950 H       254 TRP   -0.2700
   4108 HE1       -75.8760  -18.9070  -43.0800 H       254 TRP    0.1600
   4109 HE3       -72.0070  -19.6270  -39.4480 H       254 TRP   -0.1400
   4110 HZ2       -76.7990  -18.5740  -40.4230 H       254 TRP    0.1400
   4111 HZ3       -73.6130  -19.1760  -37.6350 H       254 TRP    0.5100
   4112 HH2       -75.9740  -18.6560  -38.1240 H       254 TRP   -0.5100
   4113 N         -68.2340  -19.1630  -43.0290 N.am    255 LEU   -0.4700
   4114 CA        -66.8040  -19.2710  -42.7480 C.3     255 LEU    0.3100
   4115 C         -66.3090  -18.0110  -42.0470 C.2     255 LEU    0.0700
   4116 O         -65.5810  -18.0900  -41.0610 O.2     255 LEU    0.0900
   4117 CB        -66.0160  -19.5010  -44.0410 C.3     255 LEU   -0.1800
   4118 CG        -64.4990  -19.6490  -43.9380 C.3     255 LEU    0.0900
   4119 CD1       -64.1230  -20.7980  -43.0150 C.3     255 LEU    0.0900
   4120 CD2       -63.8930  -19.8510  -45.3190 C.3     255 LEU   -0.0900
   4121 HN        -68.5010  -19.2630  -43.9850 H       255 LEU    0.0900
   4122 HA        -66.6590  -20.0970  -42.0680 H       255 LEU   -0.2700
   4123 HB1       -66.2220  -18.6420  -44.7130 H       255 LEU    0.0900
   4124 HB2       -66.4090  -20.4270  -44.5100 H       255 LEU    0.0900
   4125 HG        -64.0670  -18.7050  -43.5420 H       255 LEU    0.0900
   4126 HD11      -64.5410  -21.7520  -43.4040 H       255 LEU   -0.2700
   4127 HD12      -64.5350  -20.6180  -41.9990 H       255 LEU    0.0900
   4128 HD13      -63.0170  -20.8920  -42.9590 H       255 LEU    0.0900
   4129 HD21      -64.1230  -18.9800  -45.9690 H       255 LEU    0.0900
   4130 HD22      -64.3160  -20.7650  -45.7880 H       255 LEU    0.5100
   4131 HD23      -62.7890  -19.9500  -45.2380 H       255 LEU   -0.5100
   4132 N         -66.7260  -16.8520  -42.5620 N.am    256 GLY   -0.4700
   4133 CA        -66.4230  -15.5580  -41.9660 C.3     256 GLY    0.3100
   4134 C         -66.9800  -15.4270  -40.5660 C.2     256 GLY   -0.0200
   4135 O         -66.3020  -14.9310  -39.6690 O.2     256 GLY    0.0900
   4136 HN        -67.2750  -16.8210  -43.3940 H       256 GLY    0.0900
   4137 HA1       -66.8550  -14.7920  -42.5930 H       256 GLY    0.5100
   4138 HA2       -65.3490  -15.4500  -41.9320 H       256 GLY   -0.5100
   4139 N         -68.2180  -15.8740  -40.3660 N.am    257 TYR   -0.4700
   4140 CA        -68.8080  -15.8810  -39.0330 C.3     257 TYR    0.3100
   4141 C         -67.9790  -16.7430  -38.0900 C.2     257 TYR    0.0700
   4142 O         -67.7230  -16.3530  -36.9520 O.2     257 TYR    0.0900
   4143 CB        -70.2660  -16.3710  -39.0560 C.3     257 TYR   -0.1800
   4144 CG        -71.2660  -15.3980  -39.6490 C.ar    257 TYR    0.0900
   4145 CD1       -71.0130  -14.0250  -39.6790 C.ar    257 TYR    0.0900
   4146 CD2       -72.4660  -15.8560  -40.1880 C.ar    257 TYR    0.0000
   4147 CE1       -71.9270  -13.1380  -40.2250 C.ar    257 TYR   -0.1150
   4148 CE2       -73.3890  -14.9750  -40.7320 C.ar    257 TYR    0.1150
   4149 CZ        -73.1130  -13.6190  -40.7470 C.ar    257 TYR   -0.1150
   4150 OH        -74.0260  -12.7450  -41.2900 O.3     257 TYR    0.1150
   4151 HN        -68.7890  -16.2190  -41.1070 H       257 TYR    0.1100
   4152 HA        -68.7620  -14.8740  -38.6460 H       257 TYR   -0.5400
   4153 HB1       -70.5940  -16.5730  -38.0150 H       257 TYR    0.4300
   4154 HB2       -70.3230  -17.2990  -39.6630 H       257 TYR   -0.1150
   4155 HD1       -70.0890  -13.6460  -39.2680 H       257 TYR    0.1150
   4156 HD2       -72.6800  -16.9140  -40.1820 H       257 TYR   -0.1150
   4157 HE1       -71.7160  -12.0790  -40.2430 H       257 TYR    0.1150
   4158 HE2       -74.3170  -15.3460  -41.1420 H       257 TYR    0.5100
   4159 HH        -73.6070  -11.8840  -41.3610 H       257 TYR   -0.5100
   4160 N         -67.5460  -17.9040  -38.5910 N.am    258 ALA   -0.4700
   4161 CA        -66.7670  -18.8710  -37.8190 C.3     258 ALA    0.3100
   4162 C         -65.4850  -18.2760  -37.2520 C.2     258 ALA    0.0700
   4163 O         -65.0660  -18.6270  -36.1450 O.2     258 ALA    0.0900
   4164 CB        -66.4470  -20.0930  -38.6700 C.3     258 ALA   -0.2700
   4165 HN        -67.7390  -18.1670  -39.5320 H       258 ALA    0.0900
   4166 HA        -67.3480  -19.1570  -36.9540 H       258 ALA    0.0900
   4167 HB1       -65.7130  -19.8270  -39.4610 H       258 ALA    0.0900
   4168 HB2       -67.3730  -20.4670  -39.1590 H       258 ALA    0.5100
   4169 HB3       -66.0110  -20.8930  -38.0350 H       258 ALA   -0.5100
   4170 N         -64.8670  -17.3710  -38.0090 N.am    259 ASN   -0.4700
   4171 CA        -63.6510  -16.6850  -37.5900 C.3     259 ASN    0.3100
   4172 C         -63.7230  -16.0820  -36.1840 C.2     259 ASN    0.0700
   4173 O         -62.6970  -15.9330  -35.5170 O.2     259 ASN    0.0900
   4174 CB        -63.2940  -15.6010  -38.6090 C.3     259 ASN   -0.1800
   4175 CG        -62.0920  -14.7770  -38.1940 C.2     259 ASN    0.0900
   4176 ND2       -60.9420  -15.2500  -38.2810 N.am    259 ASN    0.0900
   4177 OD1       -62.3320  -13.5590  -37.7550 O.2     259 ASN    0.5500
   4178 HN        -65.2160  -17.1180  -38.9090 H       259 ASN   -0.5500
   4179 HA        -62.8570  -17.4160  -37.5190 H       259 ASN   -0.6200
   4180 HB1       -64.1630  -14.9210  -38.7290 H       259 ASN    0.3200
   4181 HB2       -63.0700  -16.0840  -39.5840 H       259 ASN    0.3000
   4182 HD21      -60.1530  -14.7010  -38.0050 H       259 ASN    0.5100
   4183 HD22      -60.8080  -16.1800  -38.6250 H       259 ASN   -0.5100
   4184 N         -64.9360  -15.7500  -35.7340 N.am    260 SER   -0.4700
   4185 CA        -65.1530  -15.1640  -34.4090 C.3     260 SER    0.3100
   4186 C         -64.8950  -16.1330  -33.2510 C.2     260 SER    0.0700
   4187 O         -64.7710  -15.7110  -32.0950 O.2     260 SER    0.0900
   4188 CB        -66.5600  -14.5710  -34.2990 C.3     260 SER    0.0500
   4189 OG        -66.7140  -13.4730  -35.1750 O.3     260 SER    0.0900
   4190 HN        -65.7550  -15.8870  -36.2850 H       260 SER    0.0900
   4191 HA        -64.4100  -14.3940  -34.2580 H       260 SER   -0.6600
   4192 HB1       -66.7380  -14.2250  -33.2590 H       260 SER    0.4300
   4193 HB2       -67.3110  -15.3460  -34.5650 H       260 SER    0.5100
   4194 HG1       -66.0560  -12.8280  -34.9080 H       260 SER   -0.5100
   4195 N         -64.8180  -17.4260  -33.5660 N.am    261 ALA   -0.4700
   4196 CA        -64.5230  -18.4570  -32.5730 C.3     261 ALA    0.3100
   4197 C         -63.0470  -18.8700  -32.5690 C.2     261 ALA    0.0700
   4198 O         -62.6080  -19.6190  -31.6950 O.2     261 ALA    0.0900
   4199 CB        -65.4100  -19.6740  -32.8010 C.3     261 ALA   -0.2700
   4200 HN        -64.9570  -17.7490  -34.5000 H       261 ALA    0.0900
   4201 HA        -64.7000  -18.0390  -31.5920 H       261 ALA    0.0900
   4202 HB1       -65.5110  -19.8750  -33.8890 H       261 ALA    0.0900
   4203 HB2       -66.4210  -19.4900  -32.3790 H       261 ALA    0.5100
   4204 HB3       -64.9590  -20.5670  -32.3160 H       261 ALA   -0.5100
   4205 N         -62.2790  -18.3620  -33.5300 N.am    262 MET   -0.4700
   4206 CA        -60.9290  -18.8610  -33.7780 C.3     262 MET    0.3100
   4207 C         -59.8200  -18.2040  -32.9570 C.2     262 MET    0.0700
   4208 O         -58.8690  -18.8740  -32.5600 O.2     262 MET    0.0900
   4209 CB        -60.5980  -18.7870  -35.2690 C.3     262 MET   -0.1800
   4210 CG        -61.5320  -19.6200  -36.1260 C.3     262 MET    0.0900
   4211 SD        -61.0220  -19.6890  -37.8520 S.3     262 MET    0.0900
   4212 CE        -62.3040  -20.7290  -38.5510 C.3     262 MET   -0.1400
   4213 HN        -62.5890  -17.6210  -34.1220 H       262 MET    0.0900
   4214 HA        -60.8800  -19.8830  -33.4320 H       262 MET    0.0900
   4215 HB1       -59.5580  -19.1470  -35.4220 H       262 MET   -0.0900
   4216 HB2       -60.6630  -17.7280  -35.5960 H       262 MET   -0.2200
   4217 HG1       -62.5510  -19.1830  -36.0610 H       262 MET    0.0900
   4218 HG2       -61.5660  -20.6490  -35.7110 H       262 MET    0.0900
   4219 HE1       -63.3090  -20.2750  -38.4180 H       262 MET    0.0900
   4220 HE2       -62.3080  -21.7210  -38.0530 H       262 MET    0.5100
   4221 HE3       -62.1330  -20.8700  -39.6390 H       262 MET   -0.5100
   4222 N         -59.9320  -16.9020  -32.7030 N.am    263 ASN   -0.4700
   4223 CA        -58.8840  -16.1890  -31.9750 C.3     263 ASN    0.3100
   4224 C         -58.5750  -16.7470  -30.5760 C.2     263 ASN    0.0700
   4225 O         -57.4080  -17.0140  -30.2800 O.2     263 ASN    0.0900
   4226 CB        -59.1440  -14.6710  -31.9450 C.3     263 ASN   -0.1800
   4227 CG        -58.8100  -13.9930  -33.2670 C.2     263 ASN    0.0900
   4228 ND2       -58.9800  -12.6710  -33.3040 N.am    263 ASN    0.0900
   4229 OD1       -58.4060  -14.6370  -34.2400 O.2     263 ASN    0.5500
   4230 HN        -60.7200  -16.3640  -32.9920 H       263 ASN   -0.5500
   4231 HA        -57.9440  -16.3930  -32.4650 H       263 ASN   -0.6200
   4232 HB1       -58.5200  -14.2140  -31.1480 H       263 ASN    0.3200
   4233 HB2       -60.2160  -14.4940  -31.7170 H       263 ASN    0.3000
   4234 HD21      -58.7800  -12.1650  -34.1420 H       263 ASN    0.5100
   4235 HD22      -59.3080  -12.1860  -32.4930 H       263 ASN   -0.5100
   4236 N         -59.6060  -16.9490  -29.7210 N.am    264 PRO   -0.2900
   4237 CA        -59.3520  -17.5070  -28.3860 C.3     264 PRO    0.0000
   4238 C         -58.5740  -18.8210  -28.4180 C.2     264 PRO    0.0900
   4239 O         -57.7480  -19.0690  -27.5390 O.2     264 PRO    0.0900
   4240 CB        -60.7570  -17.7300  -27.8230 C.3     264 PRO    0.0200
   4241 CG        -61.5830  -16.6920  -28.4970 C.3     264 PRO    0.0900
   4242 CD        -61.0320  -16.6060  -29.8940 C.3     264 PRO   -0.1800
   4243 HA        -58.7360  -16.8360  -27.8090 H       264 PRO    0.0900
   4244 HB1       -60.7700  -17.5940  -26.7200 H       264 PRO    0.0900
   4245 HB2       -61.1260  -18.7490  -28.0640 H       264 PRO   -0.1800
   4246 HG1       -62.6530  -16.9890  -28.5130 H       264 PRO    0.0900
   4247 HG2       -61.4910  -15.7150  -27.9750 H       264 PRO    0.0900
   4248 HD1       -61.5210  -17.3370  -30.5700 H       264 PRO    0.5100
   4249 HD2       -61.1300  -15.5810  -30.3080 H       264 PRO   -0.5100
   4250 N         -58.8320  -19.6510  -29.4280 N.am    265 ILE   -0.4700
   4251 CA        -58.0730  -20.8800  -29.6340 C.3     265 ILE    0.3100
   4252 C         -56.6160  -20.5540  -29.9730 C.2     265 ILE    0.0700
   4253 O         -55.6990  -21.1070  -29.3670 O.2     265 ILE    0.0900
   4254 CB        -58.7360  -21.7810  -30.7060 C.3     265 ILE   -0.0900
   4255 CG1       -60.0680  -22.3210  -30.1750 C.3     265 ILE    0.0900
   4256 CG2       -57.8170  -22.9290  -31.1220 C.3     265 ILE   -0.2700
   4257 CD        -61.0810  -22.6450  -31.2500 C.3     265 ILE    0.0900
   4258 HN        -59.5570  -19.4700  -30.0890 H       265 ILE    0.0900
   4259 HA        -58.0220  -21.4000  -28.6890 H       265 ILE    0.0900
   4260 HB        -58.9770  -21.1680  -31.6000 H       265 ILE   -0.1800
   4261 HG11      -60.5090  -21.5600  -29.4960 H       265 ILE    0.0900
   4262 HG12      -59.8660  -23.2460  -29.5940 H       265 ILE    0.0900
   4263 HG21      -57.4280  -23.4520  -30.2220 H       265 ILE   -0.2700
   4264 HG22      -56.9550  -22.5310  -31.7010 H       265 ILE    0.0900
   4265 HG23      -58.3800  -23.6590  -31.7420 H       265 ILE    0.0900
   4266 HD1       -60.6750  -23.4190  -31.9370 H       265 ILE    0.0900
   4267 HD2       -61.3110  -21.7320  -31.8410 H       265 ILE    0.5100
   4268 HD3       -62.0130  -23.0360  -30.7870 H       265 ILE   -0.5100
   4269 N         -56.4120  -19.6280  -30.9110 N.am    266 ILE   -0.4700
   4270 CA        -55.0700  -19.2110  -31.3410 C.3     266 ILE    0.3100
   4271 C         -54.2520  -18.5760  -30.1960 C.2     266 ILE    0.0700
   4272 O         -53.0250  -18.7240  -30.1440 O.2     266 ILE    0.0900
   4273 CB        -55.1310  -18.2810  -32.5820 C.3     266 ILE   -0.0900
   4274 CG1       -55.7800  -19.0150  -33.7620 C.3     266 ILE    0.0900
   4275 CG2       -53.7440  -17.7920  -32.9850 C.3     266 ILE   -0.2700
   4276 CD        -56.2560  -18.1100  -34.8790 C.3     266 ILE    0.0900
   4277 HN        -57.1710  -19.1720  -31.3690 H       266 ILE    0.0900
   4278 HA        -54.5050  -20.1020  -31.5710 H       266 ILE    0.0900
   4279 HB        -55.7720  -17.4050  -32.3480 H       266 ILE   -0.1800
   4280 HG11      -56.6520  -19.5880  -33.3810 H       266 ILE    0.0900
   4281 HG12      -55.0370  -19.7270  -34.1810 H       266 ILE    0.0900
   4282 HG21      -53.0420  -18.6490  -33.0570 H       266 ILE   -0.2700
   4283 HG22      -53.3570  -17.0810  -32.2230 H       266 ILE    0.0900
   4284 HG23      -53.7930  -17.2890  -33.9740 H       266 ILE    0.0900
   4285 HD1       -55.4020  -17.5350  -35.2960 H       266 ILE    0.0900
   4286 HD2       -57.0100  -17.3930  -34.4900 H       266 ILE    0.5100
   4287 HD3       -56.7040  -18.7180  -35.6940 H       266 ILE   -0.5100
   4288 N         -54.9320  -17.9030  -29.2680 N.am    267 TYR   -0.4700
   4289 CA        -54.2690  -17.2930  -28.1100 C.3     267 TYR    0.3100
   4290 C         -53.6950  -18.3100  -27.1180 C.2     267 TYR    0.0700
   4291 O         -52.9400  -17.9410  -26.2170 O.2     267 TYR    0.0900
   4292 CB        -55.2060  -16.3300  -27.3700 C.3     267 TYR   -0.1800
   4293 CG        -55.6490  -15.1290  -28.1760 C.ar    267 TYR    0.0900
   4294 CD1       -54.8190  -14.5640  -29.1480 C.ar    267 TYR    0.0900
   4295 CD2       -56.9050  -14.5590  -27.9660 C.ar    267 TYR    0.0000
   4296 CE1       -55.2270  -13.4660  -29.8890 C.ar    267 TYR   -0.1150
   4297 CE2       -57.3210  -13.4600  -28.6980 C.ar    267 TYR    0.1150
   4298 CZ        -56.4770  -12.9200  -29.6600 C.ar    267 TYR   -0.1150
   4299 OH        -56.8830  -11.8290  -30.3940 O.3     267 TYR    0.1150
   4300 HN        -55.9200  -17.7820  -29.3200 H       267 TYR    0.1100
   4301 HA        -53.3990  -16.7630  -28.4680 H       267 TYR   -0.5400
   4302 HB1       -54.6870  -15.9400  -26.4690 H       267 TYR    0.4300
   4303 HB2       -56.1260  -16.8770  -27.0730 H       267 TYR   -0.1150
   4304 HD1       -53.8420  -14.9890  -29.3240 H       267 TYR    0.1150
   4305 HD2       -57.5630  -14.9830  -27.2220 H       267 TYR   -0.1150
   4306 HE1       -54.5750  -13.0410  -30.6380 H       267 TYR    0.1150
   4307 HE2       -58.2940  -13.0250  -28.5200 H       267 TYR    0.5100
   4308 HH        -57.7670  -11.5880  -30.1040 H       267 TYR   -0.5100
   4309 N         -54.0530  -19.5830  -27.2850 N.am    268 CYS   -0.4700
   4310 CA        -53.5630  -20.6380  -26.4040 C.3     268 CYS    0.3100
   4311 C         -52.1050  -21.0000  -26.6540 C.2     268 CYS    0.0700
   4312 O         -51.4900  -21.7140  -25.8590 O.2     268 CYS    0.0900
   4313 CB        -54.4610  -21.8680  -26.4810 C.3     268 CYS   -0.1100
   4314 SG        -56.0160  -21.6060  -25.6100 S.3     268 CYS    0.0900
   4315 HN        -54.6680  -19.8700  -28.0150 H       268 CYS    0.0900
   4316 HA        -53.5460  -20.2510  -25.3960 H       268 CYS   -0.2300
   4317 HB1       -53.9240  -22.7330  -26.0360 H       268 CYS    0.1600
   4318 HB2       -54.6630  -22.0970  -27.5490 H       268 CYS    0.5100
   4319 HG1       -56.4930  -20.7340  -26.4860 H       268 CYS   -0.5100
   4320 N         -51.5520  -20.4990  -27.7590 N.am    269 ARG   -0.4700
   4321 CA        -50.1220  -20.5870  -28.0300 C.3     269 ARG    0.3100
   4322 C         -49.3190  -19.7990  -26.9980 C.2     269 ARG    0.0700
   4323 O         -48.2090  -20.1870  -26.6270 O.2     269 ARG    0.0900
   4324 CB        -49.8210  -20.0330  -29.4130 C.3     269 ARG   -0.1800
   4325 CG        -50.2870  -20.8910  -30.5740 C.3     269 ARG    0.0900
   4326 CD        -49.7860  -20.2690  -31.8610 C.3     269 ARG    0.0900
   4327 NE        -48.4310  -19.7480  -31.6730 N.pl3   269 ARG   -0.1800
   4328 CZ        -47.8680  -18.8070  -32.4220 C.cat   269 ARG    0.0900
   4329 NH1       -48.5310  -18.2650  -33.4340 N.pl3   269 ARG    0.0900
   4330 NH2       -46.6320  -18.4050  -32.1590 N.pl3   269 ARG    0.2000
   4331 HN        -52.0980  -20.0380  -28.4550 H       269 ARG    0.0900
   4332 HA        -49.8300  -21.6240  -27.9670 H       269 ARG    0.0900
   4333 HB1       -48.7220  -19.9030  -29.5010 H       269 ARG   -0.7000
   4334 HB2       -50.3090  -19.0400  -29.5010 H       269 ARG    0.4400
   4335 HG1       -51.3970  -20.9410  -30.5840 H       269 ARG    0.6400
   4336 HG2       -49.8830  -21.9200  -30.4690 H       269 ARG   -0.8000
   4337 HD1       -50.4440  -19.4240  -32.1580 H       269 ARG    0.4600
   4338 HD2       -49.7560  -21.0320  -32.6670 H       269 ARG    0.4600
   4339 HE        -47.8880  -20.1290  -30.9260 H       269 ARG   -0.8000
   4340 HH11      -49.4630  -18.5640  -33.6390 H       269 ARG    0.4600
   4341 HH12      -48.0980  -17.5560  -33.9920 H       269 ARG    0.4600
   4342 HH21      -46.1250  -18.8100  -31.3990 H       269 ARG    0.5100
   4343 HH22      -46.2070  -17.6960  -32.7220 H       269 ARG   -0.5100
   4344 N         -49.8880  -18.6770  -26.5570 N.am    270 SER   -0.4700
   4345 CA        -49.3100  -17.8620  -25.5000 C.3     270 SER    0.3100
   4346 C         -49.6270  -18.4960  -24.1470 C.2     270 SER    0.0700
   4347 O         -50.7880  -18.5200  -23.7290 O.2     270 SER    0.0900
   4348 CB        -49.8570  -16.4330  -25.5700 C.3     270 SER    0.0500
   4349 OG        -49.2750  -15.6100  -24.5710 O.3     270 SER    0.0900
   4350 HN        -50.7460  -18.3420  -26.9370 H       270 SER    0.0900
   4351 HA        -48.2370  -17.8600  -25.6260 H       270 SER   -0.6600
   4352 HB1       -50.9580  -16.4510  -25.4160 H       270 SER    0.4300
   4353 HB2       -49.6290  -15.9970  -26.5660 H       270 SER    0.5100
   4354 HG1       -48.4140  -15.3540  -24.9090 H       270 SER   -0.5100
   4355 N         -48.5900  -19.0170  -23.4570 N.am    271 PRO   -0.2900
   4356 CA        -48.7560  -19.7680  -22.2060 C.3     271 PRO    0.0000
   4357 C         -49.4400  -18.9800  -21.0890 C.2     271 PRO    0.0900
   4358 O         -50.1180  -19.5710  -20.2450 O.2     271 PRO    0.0900
   4359 CB        -47.3150  -20.1140  -21.8040 C.3     271 PRO    0.0200
   4360 CG        -46.4540  -19.1460  -22.5450 C.3     271 PRO    0.0900
   4361 CD        -47.1700  -18.8960  -23.8340 C.3     271 PRO   -0.1800
   4362 HA        -49.3970  -20.6210  -22.3610 H       271 PRO    0.0900
   4363 HB1       -47.0680  -21.1580  -22.0930 H       271 PRO    0.0900
   4364 HB2       -47.1760  -20.0020  -20.7080 H       271 PRO   -0.1800
   4365 HG1       -46.3390  -18.2020  -21.9700 H       271 PRO    0.0900
   4366 HG2       -45.4470  -19.5780  -22.7320 H       271 PRO    0.0900
   4367 HD1       -46.9650  -17.8790  -24.2270 H       271 PRO    0.5100
   4368 HD2       -46.9120  -19.6580  -24.6010 H       271 PRO   -0.5100
   4369 N         -49.2570  -17.6600  -21.0860 N.am    272 ASP   -0.4700
   4370 CA        -49.8480  -16.7990  -20.0660 C.3     272 ASP    0.3100
   4371 C         -51.3630  -16.7050  -20.2040 C.2     272 ASP    0.0700
   4372 O         -52.0790  -16.6480  -19.2010 O.2     272 ASP    0.0900
   4373 CB        -49.2090  -15.4100  -20.0980 C.3     272 ASP   -0.2800
   4374 CG        -47.7040  -15.4630  -19.9290 C.2     272 ASP    0.0900
   4375 OD1       -47.0000  -15.6890  -20.9370 O.co2   272 ASP    0.0900
   4376 OD2       -47.2300  -15.3020  -18.7840 O.co2   272 ASP    0.6200
   4377 HN        -48.7090  -17.2020  -21.7800 H       272 ASP   -0.7600
   4378 HA        -49.6900  -17.2630  -19.1040 H       272 ASP   -0.7600
   4379 HB1       -49.6360  -14.7950  -19.2760 H       272 ASP    0.5100
   4380 HB2       -49.4390  -14.9260  -21.0710 H       272 ASP   -0.5100
   4381 N         -51.8480  -16.6880  -21.4480 N.am    273 PHE   -0.4700
   4382 CA        -53.2800  -16.8010  -21.7250 C.3     273 PHE    0.3100
   4383 C         -53.7810  -18.1710  -21.2800 C.2     273 PHE    0.0700
   4384 O         -54.8250  -18.2850  -20.6370 O.2     273 PHE    0.0900
   4385 CB        -53.5750  -16.6010  -23.2190 C.3     273 PHE   -0.1800
   4386 CG        -53.8700  -15.1760  -23.6050 C.ar    273 PHE    0.0900
   4387 CD1       -55.0680  -14.5710  -23.2320 C.ar    273 PHE    0.0900
   4388 CD2       -52.9570  -14.4420  -24.3600 C.ar    273 PHE    0.0000
   4389 CE1       -55.3440  -13.2600  -23.5900 C.ar    273 PHE   -0.1150
   4390 CE2       -53.2280  -13.1310  -24.7230 C.ar    273 PHE    0.1150
   4391 CZ        -54.4230  -12.5400  -24.3380 C.ar    273 PHE   -0.1150
   4392 HN        -51.2560  -16.5970  -22.2440 H       273 PHE    0.1150
   4393 HA        -53.7920  -16.0500  -21.1410 H       273 PHE   -0.1150
   4394 HB1       -54.4640  -17.2060  -23.5000 H       273 PHE    0.1150
   4395 HB2       -52.6920  -16.9230  -23.8120 H       273 PHE   -0.1150
   4396 HD1       -55.7900  -15.1290  -22.6550 H       273 PHE    0.1150
   4397 HD2       -52.0270  -14.8990  -24.6660 H       273 PHE   -0.1150
   4398 HE1       -56.2740  -12.8000  -23.2880 H       273 PHE    0.1150
   4399 HE2       -52.5110  -12.5710  -25.3060 H       273 PHE    0.5100
   4400 HZ        -54.6370  -11.5200  -24.6200 H       273 PHE   -0.5100
   4401 N         -53.0060  -19.2040  -21.6220 N.am    274 ARG   -0.4700
   4402 CA        -53.3020  -20.5940  -21.2860 C.3     274 ARG    0.3100
   4403 C         -53.4530  -20.7950  -19.7760 C.2     274 ARG    0.0700
   4404 O         -54.3730  -21.4830  -19.3270 O.2     274 ARG    0.0900
   4405 CB        -52.1860  -21.4840  -21.8370 C.3     274 ARG   -0.1800
   4406 CG        -52.5720  -22.9190  -22.1440 C.3     274 ARG    0.0900
   4407 CD        -51.6240  -23.5030  -23.1830 C.3     274 ARG    0.0900
   4408 NE        -50.2180  -23.2020  -22.8820 N.pl3   274 ARG   -0.1800
   4409 CZ        -49.2290  -23.2270  -23.7750 C.cat   274 ARG    0.0900
   4410 NH1       -49.4670  -23.5350  -25.0440 N.pl3   274 ARG    0.0900
   4411 NH2       -47.9930  -22.9420  -23.3970 N.pl3   274 ARG    0.2000
   4412 HN        -52.1660  -19.0650  -22.1380 H       274 ARG    0.0900
   4413 HA        -54.2530  -20.8580  -21.7240 H       274 ARG    0.0900
   4414 HB1       -51.3650  -21.5040  -21.0900 H       274 ARG   -0.7000
   4415 HB2       -51.8110  -21.0220  -22.7740 H       274 ARG    0.4400
   4416 HG1       -53.6120  -22.9480  -22.5330 H       274 ARG    0.6400
   4417 HG2       -52.5210  -23.5240  -21.2140 H       274 ARG   -0.8000
   4418 HD1       -51.8540  -23.0740  -24.1810 H       274 ARG    0.4600
   4419 HD2       -51.7340  -24.6090  -23.2080 H       274 ARG    0.4600
   4420 HE        -49.9870  -22.9630  -21.9400 H       274 ARG   -0.8000
   4421 HH11      -50.4090  -23.6050  -25.3740 H       274 ARG    0.4600
   4422 HH12      -48.7040  -23.6960  -25.6700 H       274 ARG    0.4600
   4423 HH21      -47.8030  -22.7100  -22.4430 H       274 ARG    0.5100
   4424 HH22      -47.2480  -22.9600  -24.0640 H       274 ARG   -0.5100
   4425 N         -52.5540  -20.1840  -19.0040 N.am    275 LYS   -0.4700
   4426 CA        -52.6060  -20.2160  -17.5430 C.3     275 LYS    0.3100
   4427 C         -53.7900  -19.4280  -16.9830 C.2     275 LYS    0.0700
   4428 O         -54.4230  -19.8530  -16.0130 O.2     275 LYS    0.0900
   4429 CB        -51.2910  -19.7050  -16.9460 C.3     275 LYS   -0.1800
   4430 CG        -50.2390  -20.7910  -16.7840 C.3     275 LYS    0.0900
   4431 CD        -48.8310  -20.2180  -16.7270 C.3     275 LYS    0.0900
   4432 CE        -47.8000  -21.3330  -16.6700 C.3     275 LYS   -0.1800
   4433 NZ        -46.4310  -20.8380  -16.9680 N.4     275 LYS    0.0900
   4434 HN        -51.7940  -19.6700  -19.3950 H       275 LYS    0.0900
   4435 HA        -52.7870  -21.2360  -17.2370 H       275 LYS   -0.1800
   4436 HB1       -51.5030  -19.2640  -15.9490 H       275 LYS    0.0900
   4437 HB2       -50.8840  -18.9130  -17.6100 H       275 LYS    0.0900
   4438 HG1       -50.3090  -21.4920  -17.6420 H       275 LYS    0.2100
   4439 HG2       -50.4400  -21.3490  -15.8450 H       275 LYS    0.0500
   4440 HD1       -48.7310  -19.5790  -15.8250 H       275 LYS    0.0500
   4441 HD2       -48.6500  -19.5960  -17.6290 H       275 LYS   -0.3000
   4442 HE1       -48.0480  -22.1120  -17.4230 H       275 LYS    0.3300
   4443 HE2       -47.7840  -21.7780  -15.6530 H       275 LYS    0.3300
   4444 HZ1       -46.1640  -20.1130  -16.2720 H       275 LYS    0.3300
   4445 HZ2       -46.4110  -20.4250  -17.9220 H       275 LYS    0.5100
   4446 HZ3       -45.7570  -21.6290  -16.9200 H       275 LYS   -0.5100
   4447 N         -54.0820  -18.2830  -17.6020 N.am    276 ALA   -0.4700
   4448 CA        -55.2160  -17.4500  -17.2140 C.3     276 ALA    0.3100
   4449 C         -56.5530  -18.1030  -17.5650 C.2     276 ALA    0.0700
   4450 O         -57.5440  -17.9140  -16.8550 O.2     276 ALA    0.0900
   4451 CB        -55.1080  -16.0710  -17.8500 C.3     276 ALA   -0.2700
   4452 HN        -53.5350  -17.9440  -18.3640 H       276 ALA    0.0900
   4453 HA        -55.2180  -17.3670  -16.1380 H       276 ALA    0.0900
   4454 HB1       -55.0970  -16.1600  -18.9580 H       276 ALA    0.0900
   4455 HB2       -54.1680  -15.5760  -17.5250 H       276 ALA    0.5100
   4456 HB3       -55.9800  -15.4480  -17.5530 H       276 ALA   -0.5100
   4457 N         -56.5770  -18.8700  -18.6570 N.am    277 PHE   -0.4700
   4458 CA        -57.7590  -19.6400  -19.0390 C.3     277 PHE    0.3100
   4459 C         -58.0370  -20.7440  -18.0250 C.2     277 PHE    0.0700
   4460 O         -59.1740  -20.9130  -17.5790 O.2     277 PHE    0.0900
   4461 CB        -57.6110  -20.2540  -20.4440 C.3     277 PHE   -0.1800
   4462 CG        -57.6990  -19.2550  -21.5690 C.ar    277 PHE    0.0900
   4463 CD1       -58.4810  -18.1040  -21.4590 C.ar    277 PHE    0.0900
   4464 CD2       -57.0200  -19.4880  -22.7640 C.ar    277 PHE    0.0000
   4465 CE1       -58.5570  -17.1940  -22.5030 C.ar    277 PHE   -0.1150
   4466 CE2       -57.0970  -18.5840  -23.8140 C.ar    277 PHE    0.1150
   4467 CZ        -57.8680  -17.4360  -23.6820 C.ar    277 PHE   -0.1150
   4468 HN        -55.7890  -18.9520  -19.2610 H       277 PHE    0.1150
   4469 HA        -58.6090  -18.9740  -19.0140 H       277 PHE   -0.1150
   4470 HB1       -58.4210  -20.9970  -20.6040 H       277 PHE    0.1150
   4471 HB2       -56.6180  -20.7470  -20.5220 H       277 PHE   -0.1150
   4472 HD1       -59.0320  -17.9200  -20.5500 H       277 PHE    0.1150
   4473 HD2       -56.4270  -20.3840  -22.8750 H       277 PHE   -0.1150
   4474 HE1       -59.1540  -16.2990  -22.3990 H       277 PHE    0.1150
   4475 HE2       -56.5590  -18.7720  -24.7310 H       277 PHE    0.5100
   4476 HZ        -57.9300  -16.7300  -24.4980 H       277 PHE   -0.5100
   4477 N         -56.9870  -21.4820  -17.6590 N.am    278 LYS   -0.4700
   4478 CA        -57.0910  -22.5800  -16.6990 C.3     278 LYS    0.3100
   4479 C         -57.5410  -22.1110  -15.3180 C.2     278 LYS    0.0700
   4480 O         -58.3370  -22.7840  -14.6620 O.2     278 LYS    0.0900
   4481 CB        -55.7700  -23.3530  -16.6170 C.3     278 LYS   -0.1800
   4482 CG        -55.6230  -24.4010  -17.7110 C.3     278 LYS    0.0900
   4483 CD        -54.1790  -24.8240  -17.9230 C.3     278 LYS    0.0900
   4484 CE        -54.0790  -25.8130  -19.0750 C.3     278 LYS   -0.1800
   4485 NZ        -52.6720  -26.0910  -19.4750 N.4     278 LYS    0.0900
   4486 HN        -56.0770  -21.3140  -18.0270 H       278 LYS    0.0900
   4487 HA        -57.8880  -23.2330  -17.0240 H       278 LYS   -0.1800
   4488 HB1       -55.7140  -23.8590  -15.6290 H       278 LYS    0.0900
   4489 HB2       -54.9300  -22.6320  -16.6990 H       278 LYS    0.0900
   4490 HG1       -56.0180  -23.9840  -18.6620 H       278 LYS    0.2100
   4491 HG2       -56.2220  -25.2950  -17.4350 H       278 LYS    0.0500
   4492 HD1       -53.7930  -25.2990  -16.9950 H       278 LYS    0.0500
   4493 HD2       -53.5620  -23.9290  -18.1510 H       278 LYS   -0.3000
   4494 HE1       -54.6040  -25.4010  -19.9620 H       278 LYS    0.3300
   4495 HE2       -54.5380  -26.7790  -18.7740 H       278 LYS    0.3300
   4496 HZ1       -52.1530  -26.4910  -18.6670 H       278 LYS    0.3300
   4497 HZ2       -52.2160  -25.2060  -19.7750 H       278 LYS    0.5100
   4498 HZ3       -52.6630  -26.7700  -20.2630 H       278 LYS   -0.5100
   4499 N         -57.0380  -20.9500  -14.8930 N.am    279 ARG   -0.4700
   4500 CA        -57.4160  -20.3550  -13.6110 C.3     279 ARG    0.3100
   4501 C         -58.8860  -19.9320  -13.5860 C.2     279 ARG    0.0700
   4502 O         -59.5960  -20.1930  -12.6110 O.2     279 ARG    0.0900
   4503 CB        -56.5100  -19.1600  -13.2850 C.3     279 ARG   -0.1800
   4504 CG        -56.7890  -18.5050  -11.9370 C.3     279 ARG    0.0900
   4505 CD        -56.1060  -17.1510  -11.8150 C.3     279 ARG    0.0900
   4506 NE        -56.5790  -16.2010  -12.8250 N.pl3   279 ARG   -0.1800
   4507 CZ        -56.1390  -14.9500  -12.9490 C.cat   279 ARG    0.0900
   4508 NH1       -55.2100  -14.4760  -12.1280 N.pl3   279 ARG    0.0900
   4509 NH2       -56.6310  -14.1710  -13.9020 N.pl3   279 ARG    0.2000
   4510 HN        -56.3770  -20.4350  -15.4320 H       279 ARG    0.0900
   4511 HA        -57.3270  -21.1140  -12.8480 H       279 ARG    0.0900
   4512 HB1       -56.6410  -18.3940  -14.0780 H       279 ARG   -0.7000
   4513 HB2       -55.4560  -19.5090  -13.2930 H       279 ARG    0.4400
   4514 HG1       -56.4200  -19.1710  -11.1280 H       279 ARG    0.6400
   4515 HG2       -57.8850  -18.3710  -11.8190 H       279 ARG   -0.8000
   4516 HD1       -55.0110  -17.2720  -11.9540 H       279 ARG    0.4600
   4517 HD2       -56.3190  -16.7160  -10.8160 H       279 ARG    0.4600
   4518 HE        -57.2810  -16.5130  -13.4640 H       279 ARG   -0.8000
   4519 HH11      -54.8340  -15.0590  -11.4070 H       279 ARG    0.4600
   4520 HH12      -54.8850  -13.5350  -12.2290 H       279 ARG    0.4600
   4521 HH21      -57.3300  -14.5220  -14.5250 H       279 ARG    0.5100
   4522 HH22      -56.3020  -13.2310  -13.9980 H       279 ARG   -0.5100
   4523 N         -59.3380  -19.2850  -14.6620 N.am    280 LEU   -0.4700
   4524 CA        -60.7060  -18.7710  -14.7480 C.3     280 LEU    0.3100
   4525 C         -61.7660  -19.8710  -14.7910 C.2     280 LEU    0.0700
   4526 O         -62.8220  -19.7390  -14.1690 O.2     280 LEU    0.0900
   4527 CB        -60.8710  -17.8420  -15.9570 C.3     280 LEU   -0.1800
   4528 CG        -60.2100  -16.4620  -15.9220 C.3     280 LEU    0.0900
   4529 CD1       -60.3940  -15.7880  -17.2710 C.3     280 LEU    0.0900
   4530 CD2       -60.7560  -15.5860  -14.8040 C.3     280 LEU   -0.0900
   4531 HN        -58.7610  -19.1220  -15.4590 H       280 LEU    0.0900
   4532 HA        -60.9190  -18.2370  -13.8350 H       280 LEU   -0.2700
   4533 HB1       -61.9590  -17.6820  -16.1000 H       280 LEU    0.0900
   4534 HB2       -60.4650  -18.3780  -16.8400 H       280 LEU    0.0900
   4535 HG        -59.1270  -16.5700  -15.7020 H       280 LEU    0.0900
   4536 HD11      -61.4750  -15.6730  -17.4960 H       280 LEU   -0.2700
   4537 HD12      -59.9290  -16.4060  -18.0690 H       280 LEU    0.0900
   4538 HD13      -59.9250  -14.7810  -17.2580 H       280 LEU    0.0900
   4539 HD21      -60.5780  -16.0680  -13.8200 H       280 LEU    0.0900
   4540 HD22      -61.8500  -15.4410  -14.9360 H       280 LEU    0.5100
   4541 HD23      -60.2440  -14.5990  -14.8130 H       280 LEU   -0.5100
   4542 N         -61.4760  -20.9520  -15.5160 N.am    281 LEU   -0.4700
   4543 CA        -62.3880  -22.0920  -15.6270 C.3     281 LEU    0.3100
   4544 C         -62.4880  -22.8950  -14.3120 C.2     281 LEU    0.0700
   4545 O         -62.6100  -24.1220  -14.3240 O.2     281 LEU    0.0900
   4546 CB        -61.9750  -23.0010  -16.8020 C.3     281 LEU   -0.1800
   4547 CG        -62.0730  -22.4670  -18.2400 C.3     281 LEU    0.0900
   4548 CD1       -61.3020  -23.3580  -19.2060 C.3     281 LEU    0.0900
   4549 CD2       -63.5170  -22.3120  -18.6990 C.3     281 LEU   -0.0900
   4550 HN        -60.6180  -21.0330  -16.0170 H       281 LEU    0.0900
   4551 HA        -63.3860  -21.7090  -15.7820 H       281 LEU   -0.2700
   4552 HB1       -62.6120  -23.9090  -16.7490 H       281 LEU    0.0900
   4553 HB2       -60.9180  -23.2890  -16.6340 H       281 LEU    0.0900
   4554 HG        -61.6560  -21.4380  -18.2780 H       281 LEU    0.0900
   4555 HD11      -61.7150  -24.3900  -19.1870 H       281 LEU   -0.2700
   4556 HD12      -60.2320  -23.3990  -18.9110 H       281 LEU    0.0900
   4557 HD13      -61.3890  -22.9610  -20.2400 H       281 LEU    0.0900
   4558 HD21      -64.0540  -21.6010  -18.0350 H       281 LEU    0.0900
   4559 HD22      -64.0350  -23.2950  -18.6580 H       281 LEU    0.5100
   4560 HD23      -63.5450  -21.9180  -19.7370 H       281 LEU   -0.5100
   4561 N         -62.4210  -22.2680  -13.1240 N.am    282 ALA   -0.4700
   4562 CA        -62.5080  -22.9260  -11.8400 C.3     282 ALA    0.3100
   4563 CAT       -65.0000  -25.5770  -10.6870 C.3     282 ALA    0.0700
   4564 C         -63.8470  -23.6160  -11.5680 C.2     282 ALA    0.0900
   4565 O         -64.9230  -23.0840  -11.8350 O.2     282 ALA   -0.2700
   4566 CB        -62.1950  -21.9190  -10.7150 C.3     282 ALA    0.0900
   4567 NT        -63.7990  -24.8360  -10.9950 N.am    282 ALA    0.0900
   4568 HN        -62.3010  -21.2800  -13.0770 H       282 ALA    0.0900
   4569 HNT       -62.9370  -25.2780  -10.7580 H       282 ALA    0.5100
   4570 HA        -61.8000  -23.7410  -11.8280 H       282 ALA   -0.5100
   4571 HB1       -62.9210  -21.0780  -10.7420 H       282 ALA   -0.4700
   4572 HB2       -61.1710  -21.5080  -10.8510 H       282 ALA    0.3100
   4573 HB3       -62.2690  -22.4200   -9.7270 H       282 ALA   -0.1100
   4574 HT1       -65.5710  -25.7610  -11.6230 H       282 ALA    0.0900
   4575 HT2       -65.6340  -24.9910   -9.9880 H       282 ALA    0.0900
   4576 HT3       -64.7320  -26.5530  -10.2300 H       282 ALA    0.0900
@<TRIPOS>BOND
     1    1    2 1
     2    2   10 1
     3    2    4 1
     4    2    6 1
     5    4    5 2
     6    6   11 1
     7    6   12 1
     8    6   13 1
     9    3    7 1
    10    3   14 1
    11    3   15 1
    12    3   16 1
    13    7    1 1
    14    7    8 2
    15    9    1 1
    16   17   18 1
    17   18   19 1
    18   18   27 1
    19   18   21 1
    20   19   20 2
    21   21   29 1
    22   21   22 1
    23   22   31 1
    24   22   23 1
    25   23   24 2
    26   23   25 2
    27   26   17 1
    28   28   21 1
    29   30   22 1
    30    4   17 am
    31   32   33 1
    32   33   41 1
    33   33   34 1
    34   33   36 1
    35   34   35 2
    36   36   37 1
    37   36   43 1
    38   37   39 1
    39   37   44 1
    40   37   38 1
    41   38   45 1
    42   38   47 1
    43   38   46 1
    44   39   48 1
    45   39   49 1
    46   39   50 1
    47   40   32 1
    48   42   36 1
    49   19   32 am
    50   51   52 1
    51   52   60 1
    52   52   53 1
    53   52   55 1
    54   53   54 2
    55   55   56 1
    56   55   62 1
    57   56   58 1
    58   56   63 1
    59   56   57 1
    60   57   64 1
    61   57   66 1
    62   57   65 1
    63   58   67 1
    64   58   68 1
    65   58   69 1
    66   59   51 1
    67   61   55 1
    68   34   51 am
    69   70   71 1
    70   71   74 1
    71   71   72 1
    72   71   77 1
    73   72   73 2
    74   74   79 1
    75   74   75 1
    76   76   70 1
    77   78   74 1
    78   80   75 1
    79   53   70 am
    80   81   82 1
    81   82   91 1
    82   82   85 1
    83   82   83 1
    84   83   84 2
    85   85   93 1
    86   85   86 1
    87   86   95 1
    88   86   87 1
    89   87   89 2
    90   87   88 am
    91   88   96 1
    92   88   97 1
    93   90   81 1
    94   92   85 1
    95   94   86 1
    96   72   81 am
    97   98   99 1
    98   99  108 1
    99   99  102 1
   100   99  100 1
   101  100  101 2
   102  102  110 1
   103  102  103 1
   104  103  112 1
   105  103  104 1
   106  104  106 2
   107  104  105 am
   108  105  113 1
   109  105  114 1
   110  107   98 1
   111  109  102 1
   112  111  103 1
   113   83   98 am
   114  115  116 1
   115  116  130 1
   116  116  119 1
   117  116  117 1
   118  117  118 2
   119  119  132 1
   120  119  120 1
   121  120  121 ar
   122  120  122 ar
   123  121  133 1
   124  121  125 ar
   125  122  123 ar
   126  122  124 ar
   127  123  125 ar
   128  123  126 ar
   129  124  127 ar
   130  124  135 1
   131  125  134 1
   132  126  136 1
   133  126  128 ar
   134  127  128 ar
   135  127  137 1
   136  128  138 1
   137  129  115 1
   138  131  119 1
   139  100  115 am
   140  139  140 1
   141  140  141 1
   142  140  149 1
   143  140  143 1
   144  141  142 2
   145  143  151 1
   146  143  144 1
   147  144  153 1
   148  144  145 1
   149  145  146 2
   150  145  147 2
   151  148  139 1
   152  150  143 1
   153  152  144 1
   154  117  139 am
   155  154  155 1
   156  155  160 1
   157  155  158 1
   158  155  156 1
   159  156  157 2
   160  158  161 1
   161  158  162 1
   162  158  163 1
   163  159  154 1
   164  141  154 am
   165  164  165 1
   166  165  170 1
   167  165  166 1
   168  166  167 2
   169  168  164 1
   170  169  165 1
   171  156  164 am
   172  171  172 1
   173  172  180 1
   174  172  175 1
   175  172  173 1
   176  173  174 2
   177  175  182 1
   178  175  176 1
   179  176  184 1
   180  176  177 1
   181  177  178 1
   182  178  185 1
   183  178  186 1
   184  178  187 1
   185  179  171 1
   186  181  175 1
   187  183  176 1
   188  166  171 am
   189  188  189 1
   190  189  192 1
   191  189  190 1
   192  189  195 1
   193  190  191 2
   194  192  197 1
   195  192  193 1
   196  194  188 1
   197  196  192 1
   198  198  193 1
   199  173  188 am
   200  199  200 1
   201  200  208 1
   202  200  201 1
   203  200  203 1
   204  201  202 2
   205  203  204 1
   206  203  210 1
   207  204  206 1
   208  204  211 1
   209  204  205 1
   210  205  212 1
   211  205  214 1
   212  205  213 1
   213  206  215 1
   214  206  216 1
   215  206  217 1
   216  207  199 1
   217  209  203 1
   218  190  199 am
   219  218  219 1
   220  219  227 1
   221  219  220 1
   222  219  222 1
   223  220  221 2
   224  222  223 1
   225  222  229 1
   226  223  225 1
   227  223  230 1
   228  223  224 1
   229  224  231 1
   230  224  233 1
   231  224  232 1
   232  225  234 1
   233  225  235 1
   234  225  236 1
   235  226  218 1
   236  228  222 1
   237  201  218 am
   238  237  238 1
   239  238  246 1
   240  238  241 1
   241  238  239 1
   242  239  240 2
   243  241  248 1
   244  241  242 1
   245  242  250 1
   246  242  243 1
   247  243  244 1
   248  244  251 1
   249  244  252 1
   250  244  253 1
   251  245  237 1
   252  247  241 1
   253  249  242 1
   254  220  237 am
   255  254  255 1
   256  255  260 1
   257  255  258 1
   258  255  256 1
   259  256  257 2
   260  258  261 1
   261  258  262 1
   262  258  263 1
   263  259  254 1
   264  239  254 am
   265  264  265 1
   266  265  273 1
   267  265  266 1
   268  265  268 1
   269  266  267 2
   270  268  269 1
   271  268  275 1
   272  269  271 1
   273  269  276 1
   274  269  270 1
   275  270  277 1
   276  270  279 1
   277  270  278 1
   278  271  280 1
   279  271  281 1
   280  271  282 1
   281  272  264 1
   282  274  268 1
   283  256  264 am
   284  283  284 1
   285  284  285 1
   286  284  291 1
   287  284  287 1
   288  285  286 2
   289  287  289 1
   290  287  292 1
   291  287  288 1
   292  288  293 1
   293  288  294 1
   294  288  295 1
   295  289  297 1
   296  289  298 1
   297  289  296 1
   298  290  283 1
   299  266  283 am
   300  299  300 1
   301  300  301 1
   302  300  307 1
   303  300  303 1
   304  301  302 2
   305  303  305 1
   306  303  308 1
   307  303  304 1
   308  304  309 1
   309  304  310 1
   310  304  311 1
   311  305  313 1
   312  305  314 1
   313  305  312 1
   314  306  299 1
   315  285  299 am
   316  315  316 1
   317  316  324 1
   318  316  317 1
   319  316  319 1
   320  317  318 2
   321  319  320 1
   322  319  326 1
   323  320  322 1
   324  320  327 1
   325  320  321 1
   326  321  328 1
   327  321  330 1
   328  321  329 1
   329  322  331 1
   330  322  332 1
   331  322  333 1
   332  323  315 1
   333  325  319 1
   334  301  315 am
   335  334  335 1
   336  335  343 1
   337  335  336 1
   338  335  338 1
   339  336  337 2
   340  338  339 1
   341  338  345 1
   342  339  341 1
   343  339  346 1
   344  339  340 1
   345  340  347 1
   346  340  349 1
   347  340  348 1
   348  341  350 1
   349  341  351 1
   350  341  352 1
   351  342  334 1
   352  344  338 1
   353  317  334 am
   354  353  354 1
   355  354  362 1
   356  354  357 1
   357  354  355 1
   358  355  356 2
   359  357  359 1
   360  357  363 1
   361  357  358 1
   362  358  365 1
   363  359  366 1
   364  359  367 1
   365  359  368 1
   366  360  358 1
   367  360  369 1
   368  360  370 1
   369  360  371 1
   370  361  353 1
   371  364  358 1
   372  336  353 am
   373  372  373 1
   374  373  374 1
   375  373  380 1
   376  373  376 1
   377  374  375 2
   378  376  378 1
   379  376  381 1
   380  376  377 1
   381  377  382 1
   382  377  383 1
   383  377  384 1
   384  378  386 1
   385  378  387 1
   386  378  385 1
   387  379  372 1
   388  355  372 am
   389  388  389 1
   390  389  394 1
   391  389  392 1
   392  389  390 1
   393  390  391 2
   394  392  395 1
   395  392  396 1
   396  392  397 1
   397  393  388 1
   398  374  388 am
   399  398  399 1
   400  399  404 1
   401  399  400 1
   402  400  401 2
   403  402  398 1
   404  403  399 1
   405  390  398 am
   406  405  406 1
   407  406  414 1
   408  406  409 1
   409  406  407 1
   410  407  408 2
   411  409  416 1
   412  409  410 1
   413  410  412 2
   414  410  411 am
   415  411  417 1
   416  411  418 1
   417  413  405 1
   418  415  409 1
   419  400  405 am
   420  419  420 1
   421  420  421 1
   422  420  427 1
   423  420  423 1
   424  421  422 2
   425  423  425 1
   426  423  428 1
   427  423  424 1
   428  424  429 1
   429  424  430 1
   430  424  431 1
   431  425  433 1
   432  425  434 1
   433  425  432 1
   434  426  419 1
   435  407  419 am
   436  435  436 1
   437  436  444 1
   438  436  437 1
   439  436  439 1
   440  437  438 2
   441  439  440 1
   442  439  446 1
   443  440  442 1
   444  440  447 1
   445  440  441 1
   446  441  448 1
   447  441  450 1
   448  441  449 1
   449  442  451 1
   450  442  452 1
   451  442  453 1
   452  443  435 1
   453  445  439 1
   454  421  435 am
   455  454  455 1
   456  455  456 1
   457  455  462 1
   458  455  458 1
   459  456  457 2
   460  458  460 1
   461  458  463 1
   462  458  459 1
   463  459  464 1
   464  459  465 1
   465  459  466 1
   466  460  468 1
   467  460  469 1
   468  460  467 1
   469  461  454 1
   470  437  454 am
   471  470  471 1
   472  471  479 1
   473  471  474 1
   474  471  472 1
   475  472  473 2
   476  474  476 1
   477  474  480 1
   478  474  475 1
   479  475  482 1
   480  476  483 1
   481  476  484 1
   482  476  485 1
   483  477  475 1
   484  477  486 1
   485  477  487 1
   486  477  488 1
   487  478  470 1
   488  481  475 1
   489  456  470 am
   490  489  490 1
   491  490  495 1
   492  490  493 1
   493  490  491 1
   494  491  492 2
   495  493  496 1
   496  493  497 1
   497  493  498 1
   498  494  489 1
   499  472  489 am
   500  499  500 1
   501  500  505 1
   502  500  503 1
   503  500  501 1
   504  501  502 2
   505  503  506 1
   506  503  507 1
   507  503  508 1
   508  504  499 1
   509  491  499 am
   510  509  510 1
   511  510  518 1
   512  510  513 1
   513  510  511 1
   514  511  512 2
   515  513  515 1
   516  513  519 1
   517  513  514 1
   518  514  521 1
   519  515  522 1
   520  515  523 1
   521  515  524 1
   522  516  514 1
   523  516  525 1
   524  516  526 1
   525  516  527 1
   526  517  509 1
   527  520  514 1
   528  501  509 am
   529  528  529 1
   530  529  534 1
   531  529  530 1
   532  530  531 2
   533  532  528 1
   534  533  529 1
   535  511  528 am
   536  535  536 1
   537  536  539 1
   538  536  537 1
   539  536  542 1
   540  537  538 2
   541  539  544 1
   542  539  540 1
   543  541  535 1
   544  543  539 1
   545  545  540 1
   546  530  535 am
   547  546  547 1
   548  547  554 1
   549  547  550 1
   550  547  548 1
   551  548  549 2
   552  550  555 1
   553  550  551 1
   554  550  552 1
   555  551  557 1
   556  551  558 1
   557  551  559 1
   558  552  556 1
   559  553  546 1
   560  537  546 am
   561  560  561 1
   562  561  570 1
   563  561  564 1
   564  561  562 1
   565  562  563 2
   566  564  572 1
   567  564  565 1
   568  565  574 1
   569  565  566 1
   570  566  568 2
   571  566  567 am
   572  567  575 1
   573  567  576 1
   574  569  560 1
   575  571  564 1
   576  573  565 1
   577  548  560 am
   578  577  578 1
   579  578  579 1
   580  578  589 1
   581  578  581 1
   582  579  580 2
   583  581  591 1
   584  581  582 1
   585  582  593 1
   586  582  583 1
   587  583  595 1
   588  583  584 1
   589  584  596 1
   590  584  585 2
   591  585  586 2
   592  585  587 2
   593  586  597 1
   594  586  598 1
   595  587  600 1
   596  587  599 1
   597  588  577 1
   598  590  581 1
   599  592  582 1
   600  594  583 1
   601  562  577 am
   602  601  602 1
   603  602  610 1
   604  602  603 1
   605  602  605 1
   606  603  604 2
   607  605  606 1
   608  605  612 1
   609  606  608 1
   610  606  613 1
   611  606  607 1
   612  607  614 1
   613  607  616 1
   614  607  615 1
   615  608  617 1
   616  608  618 1
   617  608  619 1
   618  609  601 1
   619  611  605 1
   620  579  601 am
   621  620  621 1
   622  621  630 1
   623  621  624 1
   624  621  622 1
   625  622  623 2
   626  624  632 1
   627  624  625 1
   628  625  634 1
   629  625  626 1
   630  626  628 2
   631  626  627 am
   632  627  635 1
   633  627  636 1
   634  629  620 1
   635  631  624 1
   636  633  625 1
   637  603  620 am
   638  637  638 1
   639  638  645 1
   640  638  641 1
   641  638  639 1
   642  639  640 2
   643  641  646 1
   644  641  642 1
   645  641  643 1
   646  642  648 1
   647  642  649 1
   648  642  650 1
   649  643  647 1
   650  644  637 1
   651  622  637 am
   652  651  652 1
   653  652  660 1
   654  652  653 1
   655  652  655 1
   656  653  654 2
   657  655  656 1
   658  655  662 1
   659  656  658 1
   660  656  663 1
   661  656  657 1
   662  657  664 1
   663  657  666 1
   664  657  665 1
   665  658  667 1
   666  658  668 1
   667  658  669 1
   668  659  651 1
   669  661  655 1
   670  639  651 am
   671  670  671 1
   672  671  678 1
   673  671  674 1
   674  671  672 1
   675  672  673 2
   676  674  679 1
   677  674  675 1
   678  674  676 1
   679  675  681 1
   680  675  682 1
   681  675  683 1
   682  676  680 1
   683  677  670 1
   684  653  670 am
   685  684  685 1
   686  685  693 1
   687  685  688 1
   688  685  686 1
   689  686  687 2
   690  688  695 1
   691  688  689 1
   692  689  691 2
   693  689  690 am
   694  690  696 1
   695  690  697 1
   696  692  684 1
   697  694  688 1
   698  672  684 am
   699  698  699 1
   700  699  707 1
   701  699  700 1
   702  699  702 1
   703  700  701 2
   704  702  703 1
   705  702  709 1
   706  703  705 1
   707  703  710 1
   708  703  704 1
   709  704  711 1
   710  704  713 1
   711  704  712 1
   712  705  714 1
   713  705  715 1
   714  705  716 1
   715  706  698 1
   716  708  702 1
   717  686  698 am
   718  717  718 1
   719  718  729 1
   720  718  721 1
   721  718  719 1
   722  719  720 2
   723  721  731 1
   724  721  722 1
   725  722  723 ar
   726  722  724 ar
   727  723  732 1
   728  723  725 ar
   729  724  726 ar
   730  724  733 1
   731  725  734 1
   732  725  727 ar
   733  726  727 ar
   734  726  735 1
   735  727  736 1
   736  728  717 1
   737  730  721 1
   738  700  717 am
   739  737  738 1
   740  738  746 1
   741  738  741 1
   742  738  739 1
   743  739  740 2
   744  741  743 1
   745  741  747 1
   746  741  742 1
   747  742  749 1
   748  743  750 1
   749  743  751 1
   750  743  752 1
   751  744  742 1
   752  744  753 1
   753  744  754 1
   754  744  755 1
   755  745  737 1
   756  748  742 1
   757  719  737 am
   758  756  757 1
   759  757  764 1
   760  757  760 1
   761  757  758 1
   762  758  759 2
   763  760  765 1
   764  760  761 1
   765  760  762 1
   766  761  767 1
   767  761  768 1
   768  761  769 1
   769  762  766 1
   770  763  756 1
   771  739  756 am
   772  770  771 1
   773  771  774 1
   774  771  772 1
   775  771  777 1
   776  772  773 2
   777  774  779 1
   778  774  775 1
   779  776  770 1
   780  778  774 1
   781  780  775 1
   782  758  770 am
   783  781  782 1
   784  782  790 1
   785  782  783 1
   786  782  785 1
   787  783  784 2
   788  785  786 1
   789  785  792 1
   790  786  788 1
   791  786  793 1
   792  786  787 1
   793  787  794 1
   794  787  796 1
   795  787  795 1
   796  788  797 1
   797  788  798 1
   798  788  799 1
   799  789  781 1
   800  791  785 1
   801  772  781 am
   802  800  801 1
   803  801  806 1
   804  801  804 1
   805  801  802 1
   806  802  803 2
   807  804  807 1
   808  804  808 1
   809  804  809 1
   810  805  800 1
   811  783  800 am
   812  810  811 1
   813  811  817 1
   814  811  814 1
   815  811  812 1
   816  812  813 2
   817  814  819 1
   818  814  815 1
   819  816  810 1
   820  818  814 1
   821  820  815 1
   822  802  810 am
   823  821  822 1
   824  822  827 1
   825  822  825 1
   826  822  823 1
   827  823  824 2
   828  825  828 1
   829  825  829 1
   830  825  830 1
   831  826  821 1
   832  812  821 am
   833  831  832 1
   834  832  840 1
   835  832  835 1
   836  832  833 1
   837  833  834 2
   838  835  842 1
   839  835  836 1
   840  836  837 2
   841  836  838 2
   842  839  831 1
   843  841  835 1
   844  823  831 am
   845  843  844 1
   846  844  852 1
   847  844  845 1
   848  844  847 1
   849  845  846 2
   850  847  848 1
   851  847  854 1
   852  848  850 1
   853  848  855 1
   854  848  849 1
   855  849  856 1
   856  849  858 1
   857  849  857 1
   858  850  859 1
   859  850  860 1
   860  850  861 1
   861  851  843 1
   862  853  847 1
   863  833  843 am
   864  862  863 1
   865  863  864 1
   866  863  870 1
   867  863  866 1
   868  864  865 2
   869  866  868 1
   870  866  871 1
   871  866  867 1
   872  867  872 1
   873  867  873 1
   874  867  874 1
   875  868  876 1
   876  868  877 1
   877  868  875 1
   878  869  862 1
   879  845  862 am
   880  878  879 1
   881  879  880 1
   882  879  886 1
   883  879  882 1
   884  880  881 2
   885  882  884 1
   886  882  887 1
   887  882  883 1
   888  883  888 1
   889  883  889 1
   890  883  890 1
   891  884  892 1
   892  884  893 1
   893  884  891 1
   894  885  878 1
   895  864  878 am
   896  894  895 1
   897  895  900 1
   898  895  896 1
   899  896  897 2
   900  898  894 1
   901  899  895 1
   902  880  894 am
   903  901  902 1
   904  902  910 1
   905  902  903 1
   906  902  905 1
   907  903  904 2
   908  905  906 1
   909  905  912 1
   910  906  908 1
   911  906  913 1
   912  906  907 1
   913  907  914 1
   914  907  916 1
   915  907  915 1
   916  908  917 1
   917  908  918 1
   918  908  919 1
   919  909  901 1
   920  911  905 1
   921  896  901 am
   922  920  921 1
   923  921  929 1
   924  921  922 1
   925  921  924 1
   926  922  923 2
   927  924  925 1
   928  924  931 1
   929  925  927 1
   930  925  932 1
   931  925  926 1
   932  926  933 1
   933  926  935 1
   934  926  934 1
   935  927  936 1
   936  927  937 1
   937  927  938 1
   938  928  920 1
   939  930  924 1
   940  903  920 am
   941  939  940 1
   942  940  941 1
   943  940  947 1
   944  940  943 1
   945  941  942 2
   946  943  945 1
   947  943  948 1
   948  943  944 1
   949  944  949 1
   950  944  950 1
   951  944  951 1
   952  945  953 1
   953  945  954 1
   954  945  952 1
   955  946  939 1
   956  922  939 am
   957  955  956 1
   958  956  957 1
   959  956  963 1
   960  956  959 1
   961  957  958 2
   962  959  961 1
   963  959  964 1
   964  959  960 1
   965  960  965 1
   966  960  966 1
   967  960  967 1
   968  961  969 1
   969  961  970 1
   970  961  968 1
   971  962  955 1
   972  941  955 am
   973  971  972 1
   974  971  977 1
   975  972  973 1
   976  972  978 1
   977  972  975 1
   978  973  974 2
   979  975  980 1
   980  975  976 1
   981  976  977 1
   982  976  982 1
   983  977  984 1
   984  979  975 1
   985  981  976 1
   986  983  977 1
   987  957  971 am
   988  985  986 1
   989  986  997 1
   990  986  989 1
   991  986  987 1
   992  987  988 2
   993  989  999 1
   994  989  990 1
   995  990  991 ar
   996  990  992 ar
   997  991 1000 1
   998  991  993 ar
   999  992  994 ar
  1000  992 1001 1
  1001  993 1002 1
  1002  993  995 ar
  1003  994  995 ar
  1004  994 1003 1
  1005  995 1004 1
  1006  996  985 1
  1007  998  989 1
  1008  973  985 am
  1009 1005 1006 1
  1010 1006 1011 1
  1011 1006 1007 1
  1012 1007 1008 2
  1013 1009 1005 1
  1014 1010 1006 1
  1015  987 1005 am
  1016 1012 1013 1
  1017 1013 1018 1
  1018 1013 1016 1
  1019 1013 1014 1
  1020 1014 1015 2
  1021 1016 1019 1
  1022 1016 1020 1
  1023 1016 1021 1
  1024 1017 1012 1
  1025 1007 1012 am
  1026 1022 1023 1
  1027 1023 1030 1
  1028 1023 1026 1
  1029 1023 1024 1
  1030 1024 1025 2
  1031 1026 1031 1
  1032 1026 1027 1
  1033 1026 1028 1
  1034 1027 1033 1
  1035 1027 1034 1
  1036 1027 1035 1
  1037 1028 1032 1
  1038 1029 1022 1
  1039 1014 1022 am
  1040 1036 1037 1
  1041 1037 1045 1
  1042 1037 1038 1
  1043 1037 1040 1
  1044 1038 1039 2
  1045 1040 1041 1
  1046 1040 1047 1
  1047 1041 1043 1
  1048 1041 1048 1
  1049 1041 1042 1
  1050 1042 1049 1
  1051 1042 1051 1
  1052 1042 1050 1
  1053 1043 1052 1
  1054 1043 1053 1
  1055 1043 1054 1
  1056 1044 1036 1
  1057 1046 1040 1
  1058 1024 1036 am
  1059 1055 1056 1
  1060 1056 1057 1
  1061 1056 1063 1
  1062 1056 1059 1
  1063 1057 1058 2
  1064 1059 1061 1
  1065 1059 1064 1
  1066 1059 1060 1
  1067 1060 1065 1
  1068 1060 1066 1
  1069 1060 1067 1
  1070 1061 1069 1
  1071 1061 1070 1
  1072 1061 1068 1
  1073 1062 1055 1
  1074 1038 1055 am
  1075 1071 1072 1
  1076 1072 1073 1
  1077 1072 1079 1
  1078 1072 1075 1
  1079 1073 1074 2
  1080 1075 1077 1
  1081 1075 1080 1
  1082 1075 1076 1
  1083 1076 1081 1
  1084 1076 1082 1
  1085 1076 1083 1
  1086 1077 1085 1
  1087 1077 1086 1
  1088 1077 1084 1
  1089 1078 1071 1
  1090 1057 1071 am
  1091 1087 1088 1
  1092 1088 1089 1
  1093 1088 1099 1
  1094 1088 1091 1
  1095 1089 1090 2
  1096 1091 1101 1
  1097 1091 1092 1
  1098 1092 1103 1
  1099 1092 1093 1
  1100 1093 1105 1
  1101 1093 1094 1
  1102 1094 1106 1
  1103 1094 1095 2
  1104 1095 1096 2
  1105 1095 1097 2
  1106 1096 1107 1
  1107 1096 1108 1
  1108 1097 1110 1
  1109 1097 1109 1
  1110 1098 1087 1
  1111 1100 1091 1
  1112 1102 1092 1
  1113 1104 1093 1
  1114 1073 1087 am
  1115 1111 1112 1
  1116 1112 1117 1
  1117 1112 1113 1
  1118 1113 1114 2
  1119 1115 1111 1
  1120 1116 1112 1
  1121 1089 1111 am
  1122 1118 1119 1
  1123 1119 1126 1
  1124 1119 1122 1
  1125 1119 1120 1
  1126 1120 1121 2
  1127 1122 1127 1
  1128 1122 1123 1
  1129 1122 1124 1
  1130 1123 1129 1
  1131 1123 1130 1
  1132 1123 1131 1
  1133 1124 1128 1
  1134 1125 1118 1
  1135 1113 1118 am
  1136 1132 1133 1
  1137 1133 1147 1
  1138 1133 1136 1
  1139 1133 1134 1
  1140 1134 1135 2
  1141 1136 1149 1
  1142 1136 1137 1
  1143 1137 1138 ar
  1144 1137 1139 ar
  1145 1138 1150 1
  1146 1138 1142 ar
  1147 1139 1140 ar
  1148 1139 1141 ar
  1149 1140 1142 ar
  1150 1140 1143 ar
  1151 1141 1144 ar
  1152 1141 1152 1
  1153 1142 1151 1
  1154 1143 1153 1
  1155 1143 1145 ar
  1156 1144 1145 ar
  1157 1144 1154 1
  1158 1145 1155 1
  1159 1146 1132 1
  1160 1148 1136 1
  1161 1120 1132 am
  1162 1156 1157 1
  1163 1157 1165 1
  1164 1157 1158 1
  1165 1157 1160 1
  1166 1158 1159 2
  1167 1160 1161 1
  1168 1160 1167 1
  1169 1161 1163 1
  1170 1161 1168 1
  1171 1161 1162 1
  1172 1162 1169 1
  1173 1162 1171 1
  1174 1162 1170 1
  1175 1163 1172 1
  1176 1163 1173 1
  1177 1163 1174 1
  1178 1164 1156 1
  1179 1166 1160 1
  1180 1134 1156 am
  1181 1175 1176 1
  1182 1176 1190 1
  1183 1176 1179 1
  1184 1176 1177 1
  1185 1177 1178 2
  1186 1179 1192 1
  1187 1179 1180 1
  1188 1180 1181 ar
  1189 1180 1182 ar
  1190 1181 1193 1
  1191 1181 1185 ar
  1192 1182 1183 ar
  1193 1182 1184 ar
  1194 1183 1185 ar
  1195 1183 1186 ar
  1196 1184 1187 ar
  1197 1184 1195 1
  1198 1185 1194 1
  1199 1186 1196 1
  1200 1186 1188 ar
  1201 1187 1188 ar
  1202 1187 1197 1
  1203 1188 1198 1
  1204 1189 1175 1
  1205 1191 1179 1
  1206 1158 1175 am
  1207 1199 1200 1
  1208 1200 1205 1
  1209 1200 1201 1
  1210 1201 1202 2
  1211 1203 1199 1
  1212 1204 1200 1
  1213 1177 1199 am
  1214 1206 1207 1
  1215 1207 1210 1
  1216 1207 1208 1
  1217 1207 1213 1
  1218 1208 1209 2
  1219 1210 1215 1
  1220 1210 1211 1
  1221 1212 1206 1
  1222 1214 1210 1
  1223 1216 1211 1
  1224 1201 1206 am
  1225 1217 1218 1
  1226 1218 1229 1
  1227 1218 1221 1
  1228 1218 1219 1
  1229 1219 1220 2
  1230 1221 1231 1
  1231 1221 1222 1
  1232 1222 1223 ar
  1233 1222 1224 ar
  1234 1223 1232 1
  1235 1223 1225 ar
  1236 1224 1226 ar
  1237 1224 1233 1
  1238 1225 1234 1
  1239 1225 1227 ar
  1240 1226 1227 ar
  1241 1226 1235 1
  1242 1227 1236 1
  1243 1228 1217 1
  1244 1230 1221 1
  1245 1208 1217 am
  1246 1237 1238 1
  1247 1238 1246 1
  1248 1238 1239 1
  1249 1238 1241 1
  1250 1239 1240 2
  1251 1241 1242 1
  1252 1241 1248 1
  1253 1242 1244 1
  1254 1242 1249 1
  1255 1242 1243 1
  1256 1243 1250 1
  1257 1243 1252 1
  1258 1243 1251 1
  1259 1244 1253 1
  1260 1244 1254 1
  1261 1244 1255 1
  1262 1245 1237 1
  1263 1247 1241 1
  1264 1219 1237 am
  1265 1256 1257 1
  1266 1257 1263 1
  1267 1257 1260 1
  1268 1257 1258 1
  1269 1258 1259 2
  1270 1260 1265 1
  1271 1260 1261 1
  1272 1262 1256 1
  1273 1264 1260 1
  1274 1239 1256 am
  1275 1266 1267 1
  1276 1267 1268 1
  1277 1267 1276 1
  1278 1267 1270 1
  1279 1268 1269 2
  1280 1270 1278 1
  1281 1270 1271 1
  1282 1271 1280 1
  1283 1271 1272 1
  1284 1272 1273 2
  1285 1272 1274 2
  1286 1275 1266 1
  1287 1277 1270 1
  1288 1279 1271 1
  1289 1258 1266 am
  1290 1281 1282 1
  1291 1282 1290 1
  1292 1282 1283 1
  1293 1282 1285 1
  1294 1283 1284 2
  1295 1285 1286 1
  1296 1285 1292 1
  1297 1286 1288 1
  1298 1286 1293 1
  1299 1286 1287 1
  1300 1287 1294 1
  1301 1287 1296 1
  1302 1287 1295 1
  1303 1288 1297 1
  1304 1288 1298 1
  1305 1288 1299 1
  1306 1289 1281 1
  1307 1291 1285 1
  1308 1268 1281 am
  1309 1300 1301 1
  1310 1301 1315 1
  1311 1301 1304 1
  1312 1301 1302 1
  1313 1302 1303 2
  1314 1304 1317 1
  1315 1304 1305 1
  1316 1305 1306 ar
  1317 1305 1307 ar
  1318 1306 1318 1
  1319 1306 1310 ar
  1320 1307 1308 ar
  1321 1307 1309 ar
  1322 1308 1310 ar
  1323 1308 1311 ar
  1324 1309 1312 ar
  1325 1309 1320 1
  1326 1310 1319 1
  1327 1311 1321 1
  1328 1311 1313 ar
  1329 1312 1313 ar
  1330 1312 1322 1
  1331 1313 1323 1
  1332 1314 1300 1
  1333 1316 1304 1
  1334 1283 1300 am
  1335 1324 1325 1
  1336 1325 1332 1
  1337 1325 1328 1
  1338 1325 1326 1
  1339 1326 1327 2
  1340 1328 1333 1
  1341 1328 1329 1
  1342 1328 1330 1
  1343 1329 1335 1
  1344 1329 1336 1
  1345 1329 1337 1
  1346 1330 1334 1
  1347 1331 1324 1
  1348 1302 1324 am
  1349 1338 1339 1
  1350 1339 1342 1
  1351 1339 1340 1
  1352 1339 1345 1
  1353 1340 1341 2
  1354 1342 1347 1
  1355 1342 1343 1
  1356 1344 1338 1
  1357 1346 1342 1
  1358 1348 1343 1
  1359 1326 1338 am
  1360 1349 1350 1
  1361 1350 1358 1
  1362 1350 1351 1
  1363 1350 1353 1
  1364 1351 1352 2
  1365 1353 1354 1
  1366 1353 1360 1
  1367 1354 1356 1
  1368 1354 1361 1
  1369 1354 1355 1
  1370 1355 1362 1
  1371 1355 1364 1
  1372 1355 1363 1
  1373 1356 1365 1
  1374 1356 1366 1
  1375 1356 1367 1
  1376 1357 1349 1
  1377 1359 1353 1
  1378 1340 1349 am
  1379 1368 1369 1
  1380 1369 1377 1
  1381 1369 1372 1
  1382 1369 1370 1
  1383 1370 1371 2
  1384 1372 1379 1
  1385 1372 1373 1
  1386 1373 1374 2
  1387 1373 1375 2
  1388 1376 1368 1
  1389 1378 1372 1
  1390 1351 1368 am
  1391 1380 1381 1
  1392 1381 1382 1
  1393 1381 1388 1
  1394 1381 1384 1
  1395 1382 1383 2
  1396 1384 1386 1
  1397 1384 1389 1
  1398 1384 1385 1
  1399 1385 1390 1
  1400 1385 1391 1
  1401 1385 1392 1
  1402 1386 1394 1
  1403 1386 1395 1
  1404 1386 1393 1
  1405 1387 1380 1
  1406 1370 1380 am
  1407 1396 1397 1
  1408 1397 1405 1
  1409 1397 1398 1
  1410 1397 1400 1
  1411 1398 1399 2
  1412 1400 1401 1
  1413 1400 1407 1
  1414 1401 1403 1
  1415 1401 1408 1
  1416 1401 1402 1
  1417 1402 1409 1
  1418 1402 1411 1
  1419 1402 1410 1
  1420 1403 1412 1
  1421 1403 1413 1
  1422 1403 1414 1
  1423 1404 1396 1
  1424 1406 1400 1
  1425 1382 1396 am
  1426 1415 1416 1
  1427 1416 1422 1
  1428 1416 1419 1
  1429 1416 1417 1
  1430 1417 1418 2
  1431 1419 1424 1
  1432 1419 1420 1
  1433 1421 1415 1
  1434 1423 1419 1
  1435 1425 1420 1
  1436 1398 1415 am
  1437 1426 1427 1
  1438 1427 1428 1
  1439 1427 1434 1
  1440 1427 1430 1
  1441 1428 1429 2
  1442 1430 1432 1
  1443 1430 1435 1
  1444 1430 1431 1
  1445 1431 1436 1
  1446 1431 1437 1
  1447 1431 1438 1
  1448 1432 1440 1
  1449 1432 1441 1
  1450 1432 1439 1
  1451 1433 1426 1
  1452 1417 1426 am
  1453 1442 1443 1
  1454 1443 1450 1
  1455 1443 1446 1
  1456 1443 1444 1
  1457 1444 1445 2
  1458 1446 1451 1
  1459 1446 1447 1
  1460 1446 1448 1
  1461 1447 1453 1
  1462 1447 1454 1
  1463 1447 1455 1
  1464 1448 1452 1
  1465 1449 1442 1
  1466 1428 1442 am
  1467 1456 1457 1
  1468 1457 1462 1
  1469 1457 1460 1
  1470 1457 1458 1
  1471 1458 1459 2
  1472 1460 1463 1
  1473 1460 1464 1
  1474 1460 1465 1
  1475 1461 1456 1
  1476 1444 1456 am
  1477 1466 1467 1
  1478 1467 1470 1
  1479 1467 1468 1
  1480 1467 1473 1
  1481 1468 1469 2
  1482 1470 1475 1
  1483 1470 1471 1
  1484 1472 1466 1
  1485 1474 1470 1
  1486 1476 1471 1
  1487 1458 1466 am
  1488 1477 1478 1
  1489 1478 1486 1
  1490 1478 1481 1
  1491 1478 1479 1
  1492 1479 1480 2
  1493 1481 1483 1
  1494 1481 1487 1
  1495 1481 1482 1
  1496 1482 1489 1
  1497 1483 1490 1
  1498 1483 1491 1
  1499 1483 1492 1
  1500 1484 1482 1
  1501 1484 1493 1
  1502 1484 1494 1
  1503 1484 1495 1
  1504 1485 1477 1
  1505 1488 1482 1
  1506 1468 1477 am
  1507 1496 1497 1
  1508 1497 1498 1
  1509 1497 1506 1
  1510 1497 1500 1
  1511 1498 1499 2
  1512 1500 1508 1
  1513 1500 1501 1
  1514 1501 1510 1
  1515 1501 1502 1
  1516 1502 1503 2
  1517 1502 1504 2
  1518 1505 1496 1
  1519 1507 1500 1
  1520 1509 1501 1
  1521 1479 1496 am
  1522 1511 1512 1
  1523 1512 1519 1
  1524 1512 1515 1
  1525 1512 1513 1
  1526 1513 1514 2
  1527 1515 1520 1
  1528 1515 1516 1
  1529 1515 1517 1
  1530 1516 1522 1
  1531 1516 1523 1
  1532 1516 1524 1
  1533 1517 1521 1
  1534 1518 1511 1
  1535 1498 1511 am
  1536 1525 1526 1
  1537 1526 1534 1
  1538 1526 1527 1
  1539 1526 1529 1
  1540 1527 1528 2
  1541 1529 1530 1
  1542 1529 1536 1
  1543 1530 1532 1
  1544 1530 1537 1
  1545 1530 1531 1
  1546 1531 1538 1
  1547 1531 1540 1
  1548 1531 1539 1
  1549 1532 1541 1
  1550 1532 1542 1
  1551 1532 1543 1
  1552 1533 1525 1
  1553 1535 1529 1
  1554 1513 1525 am
  1555 1544 1545 1
  1556 1545 1551 1
  1557 1545 1548 1
  1558 1545 1546 1
  1559 1546 1547 2
  1560 1548 1553 1
  1561 1548 1549 1
  1562 1550 1544 1
  1563 1552 1548 1
  1564 1554 1549 1
  1565 1527 1544 am
  1566 1555 1556 1
  1567 1556 1557 1
  1568 1556 1563 1
  1569 1556 1559 1
  1570 1557 1558 2
  1571 1559 1561 1
  1572 1559 1564 1
  1573 1559 1560 1
  1574 1560 1565 1
  1575 1560 1566 1
  1576 1560 1567 1
  1577 1561 1569 1
  1578 1561 1570 1
  1579 1561 1568 1
  1580 1562 1555 1
  1581 1546 1555 am
  1582 1571 1572 1
  1583 1572 1580 1
  1584 1572 1575 1
  1585 1572 1573 1
  1586 1573 1574 2
  1587 1575 1577 1
  1588 1575 1581 1
  1589 1575 1576 1
  1590 1576 1583 1
  1591 1577 1584 1
  1592 1577 1585 1
  1593 1577 1586 1
  1594 1578 1576 1
  1595 1578 1587 1
  1596 1578 1588 1
  1597 1578 1589 1
  1598 1579 1571 1
  1599 1582 1576 1
  1600 1557 1571 am
  1601 1590 1591 1
  1602 1591 1596 1
  1603 1591 1594 1
  1604 1591 1592 1
  1605 1592 1593 2
  1606 1594 1597 1
  1607 1594 1598 1
  1608 1594 1599 1
  1609 1595 1590 1
  1610 1573 1590 am
  1611 1600 1601 1
  1612 1601 1609 1
  1613 1601 1604 1
  1614 1601 1602 1
  1615 1602 1603 2
  1616 1604 1606 1
  1617 1604 1610 1
  1618 1604 1605 1
  1619 1605 1612 1
  1620 1606 1613 1
  1621 1606 1614 1
  1622 1606 1615 1
  1623 1607 1605 1
  1624 1607 1616 1
  1625 1607 1617 1
  1626 1607 1618 1
  1627 1608 1600 1
  1628 1611 1605 1
  1629 1592 1600 am
  1630 1619 1620 1
  1631 1620 1628 1
  1632 1620 1623 1
  1633 1620 1621 1
  1634 1621 1622 2
  1635 1623 1630 1
  1636 1623 1624 1
  1637 1624 1625 2
  1638 1624 1626 2
  1639 1627 1619 1
  1640 1629 1623 1
  1641 1602 1619 am
  1642 1631 1632 1
  1643 1632 1633 1
  1644 1632 1643 1
  1645 1632 1635 1
  1646 1633 1634 2
  1647 1635 1645 1
  1648 1635 1636 1
  1649 1636 1647 1
  1650 1636 1637 1
  1651 1637 1649 1
  1652 1637 1638 1
  1653 1638 1650 1
  1654 1638 1639 2
  1655 1639 1640 2
  1656 1639 1641 2
  1657 1640 1651 1
  1658 1640 1652 1
  1659 1641 1654 1
  1660 1641 1653 1
  1661 1642 1631 1
  1662 1644 1635 1
  1663 1646 1636 1
  1664 1648 1637 1
  1665 1621 1631 am
  1666 1655 1656 1
  1667 1656 1668 1
  1668 1656 1659 1
  1669 1656 1657 1
  1670 1657 1658 2
  1671 1659 1670 1
  1672 1659 1660 1
  1673 1660 1661 ar
  1674 1660 1662 ar
  1675 1661 1671 1
  1676 1661 1663 ar
  1677 1662 1664 ar
  1678 1662 1672 1
  1679 1663 1673 1
  1680 1663 1665 ar
  1681 1664 1665 ar
  1682 1664 1674 1
  1683 1665 1666 1
  1684 1666 1675 1
  1685 1667 1655 1
  1686 1669 1659 1
  1687 1633 1655 am
  1688 1676 1677 1
  1689 1677 1685 1
  1690 1677 1678 1
  1691 1677 1680 1
  1692 1678 1679 2
  1693 1680 1681 1
  1694 1680 1687 1
  1695 1681 1683 1
  1696 1681 1688 1
  1697 1681 1682 1
  1698 1682 1689 1
  1699 1682 1691 1
  1700 1682 1690 1
  1701 1683 1692 1
  1702 1683 1693 1
  1703 1683 1694 1
  1704 1684 1676 1
  1705 1686 1680 1
  1706 1657 1676 am
  1707 1695 1696 1
  1708 1696 1701 1
  1709 1696 1699 1
  1710 1696 1697 1
  1711 1697 1698 2
  1712 1699 1702 1
  1713 1699 1703 1
  1714 1699 1704 1
  1715 1700 1695 1
  1716 1678 1695 am
  1717 1705 1706 1
  1718 1706 1714 1
  1719 1706 1709 1
  1720 1706 1707 1
  1721 1707 1708 2
  1722 1709 1711 1
  1723 1709 1715 1
  1724 1709 1710 1
  1725 1710 1717 1
  1726 1711 1718 1
  1727 1711 1719 1
  1728 1711 1720 1
  1729 1712 1710 1
  1730 1712 1721 1
  1731 1712 1722 1
  1732 1712 1723 1
  1733 1713 1705 1
  1734 1716 1710 1
  1735 1697 1705 am
  1736 1724 1725 1
  1737 1725 1732 1
  1738 1725 1728 1
  1739 1725 1726 1
  1740 1726 1727 2
  1741 1728 1733 1
  1742 1728 1729 1
  1743 1728 1730 1
  1744 1729 1735 1
  1745 1729 1736 1
  1746 1729 1737 1
  1747 1730 1734 1
  1748 1731 1724 1
  1749 1707 1724 am
  1750 1738 1739 1
  1751 1739 1742 1
  1752 1739 1740 1
  1753 1739 1745 1
  1754 1740 1741 2
  1755 1742 1747 1
  1756 1742 1743 1
  1757 1744 1738 1
  1758 1746 1742 1
  1759 1748 1743 1
  1760 1726 1738 am
  1761 1749 1750 1
  1762 1749 1755 1
  1763 1750 1751 1
  1764 1750 1756 1
  1765 1750 1753 1
  1766 1751 1752 2
  1767 1753 1758 1
  1768 1753 1754 1
  1769 1754 1755 1
  1770 1754 1760 1
  1771 1755 1762 1
  1772 1757 1753 1
  1773 1759 1754 1
  1774 1761 1755 1
  1775 1740 1749 am
  1776 1763 1764 1
  1777 1764 1775 1
  1778 1764 1767 1
  1779 1764 1765 1
  1780 1765 1766 2
  1781 1767 1777 1
  1782 1767 1768 1
  1783 1768 1769 ar
  1784 1768 1770 ar
  1785 1769 1778 1
  1786 1769 1771 ar
  1787 1770 1772 ar
  1788 1770 1779 1
  1789 1771 1780 1
  1790 1771 1773 ar
  1791 1772 1773 ar
  1792 1772 1781 1
  1793 1773 1782 1
  1794 1774 1763 1
  1795 1776 1767 1
  1796 1751 1763 am
  1797 1783 1784 1
  1798 1784 1785 1
  1799 1784 1795 1
  1800 1784 1787 1
  1801 1785 1786 2
  1802 1787 1797 1
  1803 1787 1788 1
  1804 1788 1799 1
  1805 1788 1789 1
  1806 1789 1801 1
  1807 1789 1790 1
  1808 1790 1802 1
  1809 1790 1791 2
  1810 1791 1792 2
  1811 1791 1793 2
  1812 1792 1803 1
  1813 1792 1804 1
  1814 1793 1806 1
  1815 1793 1805 1
  1816 1794 1783 1
  1817 1796 1787 1
  1818 1798 1788 1
  1819 1800 1789 1
  1820 1765 1783 am
  1821 1807 1808 1
  1822 1808 1820 1
  1823 1808 1811 1
  1824 1808 1809 1
  1825 1809 1810 2
  1826 1811 1822 1
  1827 1811 1812 1
  1828 1812 1813 ar
  1829 1812 1814 ar
  1830 1813 1823 1
  1831 1813 1815 ar
  1832 1814 1816 ar
  1833 1814 1824 1
  1834 1815 1825 1
  1835 1815 1817 ar
  1836 1816 1817 ar
  1837 1816 1826 1
  1838 1817 1818 1
  1839 1818 1827 1
  1840 1819 1807 1
  1841 1821 1811 1
  1842 1785 1807 am
  1843 1828 1829 1
  1844 1829 1838 1
  1845 1829 1832 1
  1846 1829 1830 1
  1847 1830 1831 2
  1848 1832 1840 1
  1849 1832 1833 1
  1850 1833 1842 1
  1851 1833 1834 1
  1852 1834 1836 2
  1853 1834 1835 am
  1854 1835 1843 1
  1855 1835 1844 1
  1856 1837 1828 1
  1857 1839 1832 1
  1858 1841 1833 1
  1859 1809 1828 am
  1860 1845 1846 1
  1861 1846 1849 1
  1862 1846 1847 1
  1863 1846 1852 1
  1864 1847 1848 2
  1865 1849 1854 1
  1866 1849 1850 1
  1867 1851 1845 1
  1868 1853 1849 1
  1869 1855 1850 1
  1870 1830 1845 am
  1871 1856 1857 1
  1872 1857 1865 1
  1873 1857 1858 1
  1874 1857 1860 1
  1875 1858 1859 2
  1876 1860 1861 1
  1877 1860 1867 1
  1878 1861 1863 1
  1879 1861 1868 1
  1880 1861 1862 1
  1881 1862 1869 1
  1882 1862 1871 1
  1883 1862 1870 1
  1884 1863 1872 1
  1885 1863 1873 1
  1886 1863 1874 1
  1887 1864 1856 1
  1888 1866 1860 1
  1889 1847 1856 am
  1890 1875 1876 1
  1891 1876 1884 1
  1892 1876 1879 1
  1893 1876 1877 1
  1894 1877 1878 2
  1895 1879 1886 1
  1896 1879 1880 1
  1897 1880 1888 1
  1898 1880 1881 1
  1899 1881 1882 1
  1900 1882 1889 1
  1901 1882 1890 1
  1902 1882 1891 1
  1903 1883 1875 1
  1904 1885 1879 1
  1905 1887 1880 1
  1906 1858 1875 am
  1907 1892 1893 1
  1908 1893 1900 1
  1909 1893 1896 1
  1910 1893 1894 1
  1911 1894 1895 2
  1912 1896 1901 1
  1913 1896 1897 1
  1914 1896 1898 1
  1915 1897 1903 1
  1916 1897 1904 1
  1917 1897 1905 1
  1918 1898 1902 1
  1919 1899 1892 1
  1920 1877 1892 am
  1921 1906 1907 1
  1922 1907 1908 1
  1923 1907 1918 1
  1924 1907 1910 1
  1925 1908 1909 2
  1926 1910 1920 1
  1927 1910 1911 1
  1928 1911 1922 1
  1929 1911 1912 1
  1930 1912 1924 1
  1931 1912 1913 1
  1932 1913 1925 1
  1933 1913 1914 2
  1934 1914 1915 2
  1935 1914 1916 2
  1936 1915 1926 1
  1937 1915 1927 1
  1938 1916 1929 1
  1939 1916 1928 1
  1940 1917 1906 1
  1941 1919 1910 1
  1942 1921 1911 1
  1943 1923 1912 1
  1944 1894 1906 am
  1945 1930 1931 1
  1946 1931 1936 1
  1947 1931 1934 1
  1948 1931 1932 1
  1949 1932 1933 2
  1950 1934 1937 1
  1951 1934 1938 1
  1952 1934 1939 1
  1953 1935 1930 1
  1954 1908 1930 am
  1955 1940 1941 1
  1956 1941 1942 1
  1957 1941 1952 1
  1958 1941 1944 1
  1959 1942 1943 2
  1960 1944 1954 1
  1961 1944 1945 1
  1962 1945 1956 1
  1963 1945 1946 1
  1964 1946 1958 1
  1965 1946 1947 1
  1966 1947 1959 1
  1967 1947 1948 2
  1968 1948 1949 2
  1969 1948 1950 2
  1970 1949 1960 1
  1971 1949 1961 1
  1972 1950 1963 1
  1973 1950 1962 1
  1974 1951 1940 1
  1975 1953 1944 1
  1976 1955 1945 1
  1977 1957 1946 1
  1978 1932 1940 am
  1979 1964 1965 1
  1980 1965 1970 1
  1981 1965 1968 1
  1982 1965 1966 1
  1983 1966 1967 2
  1984 1968 1971 1
  1985 1968 1972 1
  1986 1968 1973 1
  1987 1969 1964 1
  1988 1942 1964 am
  1989 1974 1975 1
  1990 1975 1984 1
  1991 1975 1978 1
  1992 1975 1976 1
  1993 1976 1977 2
  1994 1978 1986 1
  1995 1978 1979 1
  1996 1979 1988 1
  1997 1979 1980 1
  1998 1980 1990 1
  1999 1980 1981 1
  2000 1981 1992 1
  2001 1981 1982 1
  2002 1982 1993 1
  2003 1982 1994 1
  2004 1982 1995 1
  2005 1983 1974 1
  2006 1985 1978 1
  2007 1987 1979 1
  2008 1989 1980 1
  2009 1991 1981 1
  2010 1966 1974 am
  2011 1996 1997 1
  2012 1997 1998 1
  2013 1997 2004 1
  2014 1997 2000 1
  2015 1998 1999 2
  2016 2000 2002 1
  2017 2000 2005 1
  2018 2000 2001 1
  2019 2001 2006 1
  2020 2001 2007 1
  2021 2001 2008 1
  2022 2002 2010 1
  2023 2002 2011 1
  2024 2002 2009 1
  2025 2003 1996 1
  2026 1976 1996 am
  2027 2012 2013 1
  2028 2013 2021 1
  2029 2013 2016 1
  2030 2013 2014 1
  2031 2014 2015 2
  2032 2016 2018 1
  2033 2016 2022 1
  2034 2016 2017 1
  2035 2017 2024 1
  2036 2018 2025 1
  2037 2018 2026 1
  2038 2018 2027 1
  2039 2019 2017 1
  2040 2019 2028 1
  2041 2019 2029 1
  2042 2019 2030 1
  2043 2020 2012 1
  2044 2023 2017 1
  2045 1998 2012 am
  2046 2031 2032 1
  2047 2032 2040 1
  2048 2032 2035 1
  2049 2032 2033 1
  2050 2033 2034 2
  2051 2035 2037 1
  2052 2035 2041 1
  2053 2035 2036 1
  2054 2036 2043 1
  2055 2037 2044 1
  2056 2037 2045 1
  2057 2037 2046 1
  2058 2038 2036 1
  2059 2038 2047 1
  2060 2038 2048 1
  2061 2038 2049 1
  2062 2039 2031 1
  2063 2042 2036 1
  2064 2014 2031 am
  2065 2050 2051 1
  2066 2051 2057 1
  2067 2051 2054 1
  2068 2051 2052 1
  2069 2052 2053 2
  2070 2054 2059 1
  2071 2054 2055 1
  2072 2056 2050 1
  2073 2058 2054 1
  2074 2060 2055 1
  2075 2033 2050 am
  2076 2061 2062 1
  2077 2062 2069 1
  2078 2062 2065 1
  2079 2062 2063 1
  2080 2063 2064 2
  2081 2065 2070 1
  2082 2065 2066 1
  2083 2065 2067 1
  2084 2066 2072 1
  2085 2066 2073 1
  2086 2066 2074 1
  2087 2067 2071 1
  2088 2068 2061 1
  2089 2052 2061 am
  2090 2075 2076 1
  2091 2076 2077 1
  2092 2076 2083 1
  2093 2076 2079 1
  2094 2077 2078 2
  2095 2079 2081 1
  2096 2079 2084 1
  2097 2079 2080 1
  2098 2080 2085 1
  2099 2080 2086 1
  2100 2080 2087 1
  2101 2081 2089 1
  2102 2081 2090 1
  2103 2081 2088 1
  2104 2082 2075 1
  2105 2063 2075 am
  2106 2091 2092 1
  2107 2092 2106 1
  2108 2092 2095 1
  2109 2092 2093 1
  2110 2093 2094 2
  2111 2095 2108 1
  2112 2095 2096 1
  2113 2096 2097 ar
  2114 2096 2098 ar
  2115 2097 2109 1
  2116 2097 2101 ar
  2117 2098 2099 ar
  2118 2098 2100 ar
  2119 2099 2101 ar
  2120 2099 2102 ar
  2121 2100 2103 ar
  2122 2100 2111 1
  2123 2101 2110 1
  2124 2102 2112 1
  2125 2102 2104 ar
  2126 2103 2104 ar
  2127 2103 2113 1
  2128 2104 2114 1
  2129 2105 2091 1
  2130 2107 2095 1
  2131 2077 2091 am
  2132 2115 2116 1
  2133 2116 2121 1
  2134 2116 2119 1
  2135 2116 2117 1
  2136 2117 2118 2
  2137 2119 2122 1
  2138 2119 2123 1
  2139 2119 2124 1
  2140 2120 2115 1
  2141 2093 2115 am
  2142 2125 2126 1
  2143 2126 2134 1
  2144 2126 2129 1
  2145 2126 2127 1
  2146 2127 2128 2
  2147 2129 2131 1
  2148 2129 2135 1
  2149 2129 2130 1
  2150 2130 2137 1
  2151 2131 2138 1
  2152 2131 2139 1
  2153 2131 2140 1
  2154 2132 2130 1
  2155 2132 2141 1
  2156 2132 2142 1
  2157 2132 2143 1
  2158 2133 2125 1
  2159 2136 2130 1
  2160 2117 2125 am
  2161 2144 2145 1
  2162 2145 2148 1
  2163 2145 2146 1
  2164 2145 2151 1
  2165 2146 2147 2
  2166 2148 2153 1
  2167 2148 2149 1
  2168 2150 2144 1
  2169 2152 2148 1
  2170 2154 2149 1
  2171 2127 2144 am
  2172 2155 2156 1
  2173 2156 2161 1
  2174 2156 2159 1
  2175 2156 2157 1
  2176 2157 2158 2
  2177 2159 2162 1
  2178 2159 2163 1
  2179 2159 2164 1
  2180 2160 2155 1
  2181 2146 2155 am
  2182 2165 2166 1
  2183 2166 2174 1
  2184 2166 2167 1
  2185 2166 2169 1
  2186 2167 2168 2
  2187 2169 2170 1
  2188 2169 2176 1
  2189 2170 2172 1
  2190 2170 2177 1
  2191 2170 2171 1
  2192 2171 2178 1
  2193 2171 2180 1
  2194 2171 2179 1
  2195 2172 2181 1
  2196 2172 2182 1
  2197 2172 2183 1
  2198 2173 2165 1
  2199 2175 2169 1
  2200 2157 2165 am
  2201 2184 2185 1
  2202 2185 2186 1
  2203 2185 2192 1
  2204 2185 2188 1
  2205 2186 2187 2
  2206 2188 2190 1
  2207 2188 2193 1
  2208 2188 2189 1
  2209 2189 2194 1
  2210 2189 2195 1
  2211 2189 2196 1
  2212 2190 2198 1
  2213 2190 2199 1
  2214 2190 2197 1
  2215 2191 2184 1
  2216 2167 2184 am
  2217 2200 2201 1
  2218 2201 2204 1
  2219 2201 2202 1
  2220 2201 2207 1
  2221 2202 2203 2
  2222 2204 2209 1
  2223 2204 2205 1
  2224 2206 2200 1
  2225 2208 2204 1
  2226 2210 2205 1
  2227 2186 2200 am
  2228 2211 2212 1
  2229 2212 2223 1
  2230 2212 2215 1
  2231 2212 2213 1
  2232 2213 2214 2
  2233 2215 2225 1
  2234 2215 2216 1
  2235 2216 2217 ar
  2236 2216 2218 ar
  2237 2217 2226 1
  2238 2217 2219 ar
  2239 2218 2220 ar
  2240 2218 2227 1
  2241 2219 2228 1
  2242 2219 2221 ar
  2243 2220 2221 ar
  2244 2220 2229 1
  2245 2221 2230 1
  2246 2222 2211 1
  2247 2224 2215 1
  2248 2202 2211 am
  2249 2231 2232 1
  2250 2232 2240 1
  2251 2232 2233 1
  2252 2232 2235 1
  2253 2233 2234 2
  2254 2235 2236 1
  2255 2235 2242 1
  2256 2236 2238 1
  2257 2236 2243 1
  2258 2236 2237 1
  2259 2237 2244 1
  2260 2237 2246 1
  2261 2237 2245 1
  2262 2238 2247 1
  2263 2238 2248 1
  2264 2238 2249 1
  2265 2239 2231 1
  2266 2241 2235 1
  2267 2213 2231 am
  2268 2250 2251 1
  2269 2250 2256 1
  2270 2251 2252 1
  2271 2251 2257 1
  2272 2251 2254 1
  2273 2252 2253 2
  2274 2254 2259 1
  2275 2254 2255 1
  2276 2255 2256 1
  2277 2255 2261 1
  2278 2256 2263 1
  2279 2258 2254 1
  2280 2260 2255 1
  2281 2262 2256 1
  2282 2233 2250 am
  2283 2264 2265 1
  2284 2265 2273 1
  2285 2265 2268 1
  2286 2265 2266 1
  2287 2266 2267 2
  2288 2268 2270 1
  2289 2268 2274 1
  2290 2268 2269 1
  2291 2269 2276 1
  2292 2270 2277 1
  2293 2270 2278 1
  2294 2270 2279 1
  2295 2271 2269 1
  2296 2271 2280 1
  2297 2271 2281 1
  2298 2271 2282 1
  2299 2272 2264 1
  2300 2275 2269 1
  2301 2252 2264 am
  2302 2283 2284 1
  2303 2284 2292 1
  2304 2284 2287 1
  2305 2284 2285 1
  2306 2285 2286 2
  2307 2287 2294 1
  2308 2287 2288 1
  2309 2288 2296 1
  2310 2288 2289 1
  2311 2289 2290 1
  2312 2290 2297 1
  2313 2290 2298 1
  2314 2290 2299 1
  2315 2291 2283 1
  2316 2293 2287 1
  2317 2295 2288 1
  2318 2266 2283 am
  2319 2300 2301 1
  2320 2301 2309 1
  2321 2301 2304 1
  2322 2301 2302 1
  2323 2302 2303 2
  2324 2304 2311 1
  2325 2304 2305 1
  2326 2305 2313 1
  2327 2305 2306 1
  2328 2306 2307 1
  2329 2307 2314 1
  2330 2307 2315 1
  2331 2307 2316 1
  2332 2308 2300 1
  2333 2310 2304 1
  2334 2312 2305 1
  2335 2285 2300 am
  2336 2317 2318 1
  2337 2317 2327 1
  2338 2318 2319 1
  2339 2318 2321 1
  2340 2318 2328 1
  2341 2319 2320 2
  2342 2321 2322 1
  2343 2321 2329 1
  2344 2321 2330 1
  2345 2322 2323 ar
  2346 2322 2324 ar
  2347 2323 2326 ar
  2348 2323 2331 1
  2349 2324 2325 ar
  2350 2325 2326 ar
  2351 2325 2332 1
  2352 2326 2333 1
  2353 2302 2317 am
  2354 2334 2335 1
  2355 2335 2349 1
  2356 2335 2338 1
  2357 2335 2336 1
  2358 2336 2337 2
  2359 2338 2351 1
  2360 2338 2339 1
  2361 2339 2340 ar
  2362 2339 2341 ar
  2363 2340 2352 1
  2364 2340 2344 ar
  2365 2341 2342 ar
  2366 2341 2343 ar
  2367 2342 2344 ar
  2368 2342 2345 ar
  2369 2343 2346 ar
  2370 2343 2354 1
  2371 2344 2353 1
  2372 2345 2355 1
  2373 2345 2347 ar
  2374 2346 2347 ar
  2375 2346 2356 1
  2376 2347 2357 1
  2377 2348 2334 1
  2378 2350 2338 1
  2379 2334 2319 am
  2380 2358 2359 1
  2381 2359 2373 1
  2382 2359 2362 1
  2383 2359 2360 1
  2384 2360 2361 2
  2385 2362 2375 1
  2386 2362 2363 1
  2387 2363 2364 ar
  2388 2363 2365 ar
  2389 2364 2376 1
  2390 2364 2368 ar
  2391 2365 2366 ar
  2392 2365 2367 ar
  2393 2366 2368 ar
  2394 2366 2369 ar
  2395 2367 2370 ar
  2396 2367 2378 1
  2397 2368 2377 1
  2398 2369 2379 1
  2399 2369 2371 ar
  2400 2370 2371 ar
  2401 2370 2380 1
  2402 2371 2381 1
  2403 2372 2358 1
  2404 2374 2362 1
  2405 2336 2358 am
  2406 2382 2383 1
  2407 2383 2384 1
  2408 2383 2394 1
  2409 2383 2386 1
  2410 2384 2385 2
  2411 2386 2396 1
  2412 2386 2387 1
  2413 2387 2398 1
  2414 2387 2388 1
  2415 2388 2400 1
  2416 2388 2389 1
  2417 2389 2401 1
  2418 2389 2390 2
  2419 2390 2391 2
  2420 2390 2392 2
  2421 2391 2402 1
  2422 2391 2403 1
  2423 2392 2405 1
  2424 2392 2404 1
  2425 2393 2382 1
  2426 2395 2386 1
  2427 2397 2387 1
  2428 2399 2388 1
  2429 2360 2382 am
  2430 2406 2407 1
  2431 2407 2415 1
  2432 2407 2410 1
  2433 2407 2408 1
  2434 2408 2409 2
  2435 2410 2417 1
  2436 2410 2411 1
  2437 2411 2412 2
  2438 2411 2413 2
  2439 2414 2406 1
  2440 2416 2410 1
  2441 2384 2406 am
  2442 2418 2419 1
  2443 2419 2420 1
  2444 2419 2428 1
  2445 2419 2422 1
  2446 2420 2421 2
  2447 2422 2430 1
  2448 2422 2423 1
  2449 2423 2432 1
  2450 2423 2424 1
  2451 2424 2425 2
  2452 2424 2426 2
  2453 2427 2418 1
  2454 2429 2422 1
  2455 2431 2423 1
  2456 2408 2418 am
  2457 2433 2434 1
  2458 2434 2442 1
  2459 2434 2437 1
  2460 2434 2435 1
  2461 2435 2436 2
  2462 2437 2444 1
  2463 2437 2438 1
  2464 2438 2439 2
  2465 2438 2440 2
  2466 2441 2433 1
  2467 2443 2437 1
  2468 2420 2433 am
  2469 2445 2446 1
  2470 2445 2451 1
  2471 2446 2447 1
  2472 2446 2452 1
  2473 2446 2449 1
  2474 2447 2448 2
  2475 2449 2454 1
  2476 2449 2450 1
  2477 2450 2451 1
  2478 2450 2456 1
  2479 2451 2458 1
  2480 2453 2449 1
  2481 2455 2450 1
  2482 2457 2451 1
  2483 2435 2445 am
  2484 2459 2460 1
  2485 2460 2469 1
  2486 2460 2463 1
  2487 2460 2461 1
  2488 2461 2462 2
  2489 2463 2471 1
  2490 2463 2464 1
  2491 2464 2473 1
  2492 2464 2465 1
  2493 2465 2467 2
  2494 2465 2466 am
  2495 2466 2474 1
  2496 2466 2475 1
  2497 2468 2459 1
  2498 2470 2463 1
  2499 2472 2464 1
  2500 2447 2459 am
  2501 2476 2477 1
  2502 2477 2482 1
  2503 2477 2480 1
  2504 2477 2478 1
  2505 2478 2479 2
  2506 2480 2483 1
  2507 2480 2484 1
  2508 2480 2485 1
  2509 2481 2476 1
  2510 2461 2476 am
  2511 2486 2487 1
  2512 2487 2495 1
  2513 2487 2488 1
  2514 2487 2490 1
  2515 2488 2489 2
  2516 2490 2491 1
  2517 2490 2497 1
  2518 2491 2493 1
  2519 2491 2498 1
  2520 2491 2492 1
  2521 2492 2499 1
  2522 2492 2501 1
  2523 2492 2500 1
  2524 2493 2502 1
  2525 2493 2503 1
  2526 2493 2504 1
  2527 2494 2486 1
  2528 2496 2490 1
  2529 2478 2486 am
  2530 2505 2506 1
  2531 2506 2515 1
  2532 2506 2509 1
  2533 2506 2507 1
  2534 2507 2508 2
  2535 2509 2517 1
  2536 2509 2510 1
  2537 2510 2519 1
  2538 2510 2511 1
  2539 2511 2521 1
  2540 2511 2512 1
  2541 2512 2523 1
  2542 2512 2513 1
  2543 2513 2524 1
  2544 2513 2525 1
  2545 2513 2526 1
  2546 2514 2505 1
  2547 2516 2509 1
  2548 2518 2510 1
  2549 2520 2511 1
  2550 2522 2512 1
  2551 2488 2505 am
  2552 2527 2528 1
  2553 2528 2534 1
  2554 2528 2531 1
  2555 2528 2529 1
  2556 2529 2530 2
  2557 2531 2536 1
  2558 2531 2532 1
  2559 2533 2527 1
  2560 2535 2531 1
  2561 2507 2527 am
  2562 2537 2538 1
  2563 2538 2550 1
  2564 2538 2541 1
  2565 2538 2539 1
  2566 2539 2540 2
  2567 2541 2552 1
  2568 2541 2542 1
  2569 2542 2543 ar
  2570 2542 2544 ar
  2571 2543 2553 1
  2572 2543 2545 ar
  2573 2544 2546 ar
  2574 2544 2554 1
  2575 2545 2555 1
  2576 2545 2547 ar
  2577 2546 2547 ar
  2578 2546 2556 1
  2579 2547 2548 1
  2580 2548 2557 1
  2581 2549 2537 1
  2582 2551 2541 1
  2583 2529 2537 am
  2584 2558 2559 1
  2585 2559 2568 1
  2586 2559 2562 1
  2587 2559 2560 1
  2588 2560 2561 2
  2589 2562 2570 1
  2590 2562 2563 1
  2591 2563 2572 1
  2592 2563 2564 1
  2593 2564 2566 2
  2594 2564 2565 am
  2595 2565 2573 1
  2596 2565 2574 1
  2597 2567 2558 1
  2598 2569 2562 1
  2599 2571 2563 1
  2600 2539 2558 am
  2601 2575 2576 1
  2602 2576 2584 1
  2603 2576 2579 1
  2604 2576 2577 1
  2605 2577 2578 2
  2606 2579 2586 1
  2607 2579 2580 1
  2608 2580 2581 2
  2609 2580 2582 2
  2610 2583 2575 1
  2611 2585 2579 1
  2612 2560 2575 am
  2613 2587 2588 1
  2614 2587 2593 1
  2615 2588 2589 1
  2616 2588 2594 1
  2617 2588 2591 1
  2618 2589 2590 2
  2619 2591 2596 1
  2620 2591 2592 1
  2621 2592 2593 1
  2622 2592 2598 1
  2623 2593 2600 1
  2624 2595 2591 1
  2625 2597 2592 1
  2626 2599 2593 1
  2627 2577 2587 am
  2628 2601 2602 1
  2629 2602 2607 1
  2630 2602 2603 1
  2631 2603 2604 2
  2632 2605 2601 1
  2633 2606 2602 1
  2634 2589 2601 am
  2635 2608 2609 1
  2636 2609 2615 1
  2637 2609 2612 1
  2638 2609 2610 1
  2639 2610 2611 2
  2640 2612 2617 1
  2641 2612 2613 1
  2642 2614 2608 1
  2643 2616 2612 1
  2644 2603 2608 am
  2645 2618 2619 1
  2646 2619 2625 1
  2647 2619 2622 1
  2648 2619 2620 1
  2649 2620 2621 2
  2650 2622 2627 1
  2651 2622 2623 1
  2652 2624 2618 1
  2653 2626 2622 1
  2654 2610 2618 am
  2655 2628 2629 1
  2656 2629 2637 1
  2657 2629 2632 1
  2658 2629 2630 1
  2659 2630 2631 2
  2660 2632 2639 1
  2661 2632 2633 1
  2662 2633 2634 2
  2663 2633 2635 2
  2664 2636 2628 1
  2665 2638 2632 1
  2666 2620 2628 am
  2667 2640 2641 1
  2668 2641 2652 1
  2669 2641 2644 1
  2670 2641 2642 1
  2671 2642 2643 2
  2672 2644 2654 1
  2673 2644 2645 1
  2674 2645 2646 ar
  2675 2645 2647 ar
  2676 2646 2655 1
  2677 2646 2648 ar
  2678 2647 2649 ar
  2679 2647 2656 1
  2680 2648 2657 1
  2681 2648 2650 ar
  2682 2649 2650 ar
  2683 2649 2658 1
  2684 2650 2659 1
  2685 2651 2640 1
  2686 2653 2644 1
  2687 2630 2640 am
  2688 2660 2661 1
  2689 2661 2662 1
  2690 2661 2668 1
  2691 2661 2664 1
  2692 2662 2663 2
  2693 2664 2666 1
  2694 2664 2669 1
  2695 2664 2665 1
  2696 2665 2670 1
  2697 2665 2671 1
  2698 2665 2672 1
  2699 2666 2674 1
  2700 2666 2675 1
  2701 2666 2673 1
  2702 2667 2660 1
  2703 2642 2660 am
  2704 2676 2677 1
  2705 2677 2684 1
  2706 2677 2680 1
  2707 2677 2678 1
  2708 2678 2679 2
  2709 2680 2685 1
  2710 2680 2681 1
  2711 2680 2682 1
  2712 2681 2687 1
  2713 2681 2688 1
  2714 2681 2689 1
  2715 2682 2686 1
  2716 2683 2676 1
  2717 2662 2676 am
  2718 2690 2691 1
  2719 2691 2699 1
  2720 2691 2694 1
  2721 2691 2692 1
  2722 2692 2693 2
  2723 2694 2701 1
  2724 2694 2695 1
  2725 2695 2697 2
  2726 2695 2696 am
  2727 2696 2702 1
  2728 2696 2703 1
  2729 2698 2690 1
  2730 2700 2694 1
  2731 2678 2690 am
  2732 2704 2705 1
  2733 2705 2706 1
  2734 2705 2716 1
  2735 2705 2708 1
  2736 2706 2707 2
  2737 2708 2718 1
  2738 2708 2709 1
  2739 2709 2720 1
  2740 2709 2710 1
  2741 2710 2722 1
  2742 2710 2711 1
  2743 2711 2723 1
  2744 2711 2712 2
  2745 2712 2713 2
  2746 2712 2714 2
  2747 2713 2724 1
  2748 2713 2725 1
  2749 2714 2727 1
  2750 2714 2726 1
  2751 2715 2704 1
  2752 2717 2708 1
  2753 2719 2709 1
  2754 2721 2710 1
  2755 2692 2704 am
  2756 2728 2729 1
  2757 2729 2734 1
  2758 2729 2732 1
  2759 2729 2730 1
  2760 2730 2731 2
  2761 2732 2735 1
  2762 2732 2736 1
  2763 2732 2737 1
  2764 2733 2728 1
  2765 2706 2728 am
  2766 2738 2739 1
  2767 2739 2751 1
  2768 2739 2742 1
  2769 2739 2740 1
  2770 2740 2741 2
  2771 2742 2753 1
  2772 2742 2743 1
  2773 2743 2744 ar
  2774 2743 2745 ar
  2775 2744 2754 1
  2776 2744 2746 ar
  2777 2745 2747 ar
  2778 2745 2755 1
  2779 2746 2756 1
  2780 2746 2748 ar
  2781 2747 2748 ar
  2782 2747 2757 1
  2783 2748 2749 1
  2784 2749 2758 1
  2785 2750 2738 1
  2786 2752 2742 1
  2787 2730 2738 am
  2788 2759 2760 1
  2789 2760 2765 1
  2790 2760 2763 1
  2791 2760 2761 1
  2792 2761 2762 2
  2793 2763 2766 1
  2794 2763 2767 1
  2795 2763 2768 1
  2796 2764 2759 1
  2797 2740 2759 am
  2798 2769 2770 1
  2799 2770 2778 1
  2800 2770 2773 1
  2801 2770 2771 1
  2802 2771 2772 2
  2803 2773 2775 1
  2804 2773 2779 1
  2805 2773 2774 1
  2806 2774 2781 1
  2807 2775 2782 1
  2808 2775 2783 1
  2809 2775 2784 1
  2810 2776 2774 1
  2811 2776 2785 1
  2812 2776 2786 1
  2813 2776 2787 1
  2814 2777 2769 1
  2815 2780 2774 1
  2816 2761 2769 am
  2817 2788 2789 1
  2818 2789 2794 1
  2819 2789 2792 1
  2820 2789 2790 1
  2821 2790 2791 2
  2822 2792 2795 1
  2823 2792 2796 1
  2824 2792 2797 1
  2825 2793 2788 1
  2826 2771 2788 am
  2827 2798 2799 1
  2828 2799 2802 1
  2829 2799 2800 1
  2830 2799 2805 1
  2831 2800 2801 2
  2832 2802 2807 1
  2833 2802 2803 1
  2834 2804 2798 1
  2835 2806 2802 1
  2836 2808 2803 1
  2837 2790 2798 am
  2838 2809 2810 1
  2839 2810 2813 1
  2840 2810 2811 1
  2841 2810 2816 1
  2842 2811 2812 2
  2843 2813 2818 1
  2844 2813 2814 1
  2845 2815 2809 1
  2846 2817 2813 1
  2847 2819 2814 1
  2848 2800 2809 am
  2849 2820 2821 1
  2850 2821 2829 1
  2851 2821 2824 1
  2852 2821 2822 1
  2853 2822 2823 2
  2854 2824 2826 1
  2855 2824 2830 1
  2856 2824 2825 1
  2857 2825 2832 1
  2858 2826 2833 1
  2859 2826 2834 1
  2860 2826 2835 1
  2861 2827 2825 1
  2862 2827 2836 1
  2863 2827 2837 1
  2864 2827 2838 1
  2865 2828 2820 1
  2866 2831 2825 1
  2867 2811 2820 am
  2868 2839 2840 1
  2869 2840 2848 1
  2870 2840 2843 1
  2871 2840 2841 1
  2872 2841 2842 2
  2873 2843 2845 1
  2874 2843 2849 1
  2875 2843 2844 1
  2876 2844 2851 1
  2877 2845 2852 1
  2878 2845 2853 1
  2879 2845 2854 1
  2880 2846 2844 1
  2881 2846 2855 1
  2882 2846 2856 1
  2883 2846 2857 1
  2884 2847 2839 1
  2885 2850 2844 1
  2886 2822 2839 am
  2887 2858 2859 1
  2888 2859 2862 1
  2889 2859 2860 1
  2890 2859 2865 1
  2891 2860 2861 2
  2892 2862 2867 1
  2893 2862 2863 1
  2894 2864 2858 1
  2895 2866 2862 1
  2896 2868 2863 1
  2897 2841 2858 am
  2898 2869 2870 1
  2899 2870 2881 1
  2900 2870 2873 1
  2901 2870 2871 1
  2902 2871 2872 2
  2903 2873 2883 1
  2904 2873 2874 1
  2905 2874 2875 ar
  2906 2874 2876 ar
  2907 2875 2884 1
  2908 2875 2877 ar
  2909 2876 2878 ar
  2910 2876 2885 1
  2911 2877 2886 1
  2912 2877 2879 ar
  2913 2878 2879 ar
  2914 2878 2887 1
  2915 2879 2888 1
  2916 2880 2869 1
  2917 2882 2873 1
  2918 2860 2869 am
  2919 2889 2890 1
  2920 2890 2902 1
  2921 2890 2893 1
  2922 2890 2891 1
  2923 2891 2892 2
  2924 2893 2904 1
  2925 2893 2894 1
  2926 2894 2895 ar
  2927 2894 2896 ar
  2928 2895 2905 1
  2929 2895 2897 ar
  2930 2896 2898 ar
  2931 2896 2906 1
  2932 2897 2907 1
  2933 2897 2899 ar
  2934 2898 2899 ar
  2935 2898 2908 1
  2936 2899 2900 1
  2937 2900 2909 1
  2938 2901 2889 1
  2939 2903 2893 1
  2940 2871 2889 am
  2941 2910 2911 1
  2942 2911 2919 1
  2943 2911 2914 1
  2944 2911 2912 1
  2945 2912 2913 2
  2946 2914 2916 1
  2947 2914 2920 1
  2948 2914 2915 1
  2949 2915 2922 1
  2950 2916 2923 1
  2951 2916 2924 1
  2952 2916 2925 1
  2953 2917 2915 1
  2954 2917 2926 1
  2955 2917 2927 1
  2956 2917 2928 1
  2957 2918 2910 1
  2958 2921 2915 1
  2959 2891 2910 am
  2960 2929 2930 1
  2961 2929 2935 1
  2962 2930 2931 1
  2963 2930 2936 1
  2964 2930 2933 1
  2965 2931 2932 2
  2966 2933 2938 1
  2967 2933 2934 1
  2968 2934 2935 1
  2969 2934 2940 1
  2970 2935 2942 1
  2971 2937 2933 1
  2972 2939 2934 1
  2973 2941 2935 1
  2974 2912 2929 am
  2975 2943 2944 1
  2976 2944 2952 1
  2977 2944 2945 1
  2978 2944 2947 1
  2979 2945 2946 2
  2980 2947 2948 1
  2981 2947 2954 1
  2982 2948 2950 1
  2983 2948 2955 1
  2984 2948 2949 1
  2985 2949 2956 1
  2986 2949 2958 1
  2987 2949 2957 1
  2988 2950 2959 1
  2989 2950 2960 1
  2990 2950 2961 1
  2991 2951 2943 1
  2992 2953 2947 1
  2993 2931 2943 am
  2994 2962 2963 1
  2995 2963 2971 1
  2996 2963 2964 1
  2997 2963 2966 1
  2998 2964 2965 2
  2999 2966 2967 1
  3000 2966 2973 1
  3001 2967 2969 1
  3002 2967 2974 1
  3003 2967 2968 1
  3004 2968 2975 1
  3005 2968 2977 1
  3006 2968 2976 1
  3007 2969 2978 1
  3008 2969 2979 1
  3009 2969 2980 1
  3010 2970 2962 1
  3011 2972 2966 1
  3012 2945 2962 am
  3013 2981 2982 1
  3014 2982 2990 1
  3015 2982 2985 1
  3016 2982 2983 1
  3017 2983 2984 2
  3018 2985 2987 1
  3019 2985 2991 1
  3020 2985 2986 1
  3021 2986 2993 1
  3022 2987 2994 1
  3023 2987 2995 1
  3024 2987 2996 1
  3025 2988 2986 1
  3026 2988 2997 1
  3027 2988 2998 1
  3028 2988 2999 1
  3029 2989 2981 1
  3030 2992 2986 1
  3031 2964 2981 am
  3032 3000 3001 1
  3033 3001 3009 1
  3034 3001 3004 1
  3035 3001 3002 1
  3036 3002 3003 2
  3037 3004 3011 1
  3038 3004 3005 1
  3039 3005 3013 1
  3040 3005 3006 1
  3041 3006 3007 1
  3042 3007 3014 1
  3043 3007 3015 1
  3044 3007 3016 1
  3045 3008 3000 1
  3046 3010 3004 1
  3047 3012 3005 1
  3048 2983 3000 am
  3049 3017 3018 1
  3050 3018 3026 1
  3051 3018 3021 1
  3052 3018 3019 1
  3053 3019 3020 2
  3054 3021 3023 1
  3055 3021 3027 1
  3056 3021 3022 1
  3057 3022 3029 1
  3058 3023 3030 1
  3059 3023 3031 1
  3060 3023 3032 1
  3061 3024 3022 1
  3062 3024 3033 1
  3063 3024 3034 1
  3064 3024 3035 1
  3065 3025 3017 1
  3066 3028 3022 1
  3067 3002 3017 am
  3068 3036 3037 1
  3069 3037 3048 1
  3070 3037 3040 1
  3071 3037 3038 1
  3072 3038 3039 2
  3073 3040 3050 1
  3074 3040 3041 1
  3075 3041 3042 ar
  3076 3041 3043 ar
  3077 3042 3051 1
  3078 3042 3044 ar
  3079 3043 3045 ar
  3080 3043 3052 1
  3081 3044 3053 1
  3082 3044 3046 ar
  3083 3045 3046 ar
  3084 3045 3054 1
  3085 3046 3055 1
  3086 3047 3036 1
  3087 3049 3040 1
  3088 3019 3036 am
  3089 3056 3057 1
  3090 3057 3058 1
  3091 3057 3064 1
  3092 3057 3060 1
  3093 3058 3059 2
  3094 3060 3062 1
  3095 3060 3065 1
  3096 3060 3061 1
  3097 3061 3066 1
  3098 3061 3067 1
  3099 3061 3068 1
  3100 3062 3070 1
  3101 3062 3071 1
  3102 3062 3069 1
  3103 3063 3056 1
  3104 3038 3056 am
  3105 3072 3073 1
  3106 3073 3078 1
  3107 3073 3076 1
  3108 3073 3074 1
  3109 3074 3075 2
  3110 3076 3079 1
  3111 3076 3080 1
  3112 3076 3081 1
  3113 3077 3072 1
  3114 3058 3072 am
  3115 3082 3083 1
  3116 3083 3091 1
  3117 3083 3084 1
  3118 3083 3086 1
  3119 3084 3085 2
  3120 3086 3087 1
  3121 3086 3093 1
  3122 3087 3089 1
  3123 3087 3094 1
  3124 3087 3088 1
  3125 3088 3095 1
  3126 3088 3097 1
  3127 3088 3096 1
  3128 3089 3098 1
  3129 3089 3099 1
  3130 3089 3100 1
  3131 3090 3082 1
  3132 3092 3086 1
  3133 3074 3082 am
  3134 3101 3102 1
  3135 3102 3103 1
  3136 3102 3113 1
  3137 3102 3105 1
  3138 3103 3104 2
  3139 3105 3115 1
  3140 3105 3106 1
  3141 3106 3117 1
  3142 3106 3107 1
  3143 3107 3119 1
  3144 3107 3108 1
  3145 3108 3120 1
  3146 3108 3109 2
  3147 3109 3110 2
  3148 3109 3111 2
  3149 3110 3121 1
  3150 3110 3122 1
  3151 3111 3124 1
  3152 3111 3123 1
  3153 3112 3101 1
  3154 3114 3105 1
  3155 3116 3106 1
  3156 3118 3107 1
  3157 3084 3101 am
  3158 3125 3126 1
  3159 3126 3127 1
  3160 3126 3133 1
  3161 3126 3129 1
  3162 3127 3128 2
  3163 3129 3131 1
  3164 3129 3134 1
  3165 3129 3130 1
  3166 3130 3135 1
  3167 3130 3136 1
  3168 3130 3137 1
  3169 3131 3139 1
  3170 3131 3140 1
  3171 3131 3138 1
  3172 3132 3125 1
  3173 3103 3125 am
  3174 3141 3142 1
  3175 3142 3154 1
  3176 3142 3145 1
  3177 3142 3143 1
  3178 3143 3144 2
  3179 3145 3156 1
  3180 3145 3146 1
  3181 3146 3147 ar
  3182 3146 3148 ar
  3183 3147 3157 1
  3184 3147 3149 ar
  3185 3148 3150 ar
  3186 3148 3158 1
  3187 3149 3159 1
  3188 3149 3151 ar
  3189 3150 3151 ar
  3190 3150 3160 1
  3191 3151 3152 1
  3192 3152 3161 1
  3193 3153 3141 1
  3194 3155 3145 1
  3195 3127 3141 am
  3196 3162 3163 1
  3197 3163 3164 1
  3198 3163 3174 1
  3199 3163 3166 1
  3200 3164 3165 2
  3201 3166 3176 1
  3202 3166 3167 1
  3203 3167 3178 1
  3204 3167 3168 1
  3205 3168 3180 1
  3206 3168 3169 1
  3207 3169 3181 1
  3208 3169 3170 2
  3209 3170 3171 2
  3210 3170 3172 2
  3211 3171 3182 1
  3212 3171 3183 1
  3213 3172 3185 1
  3214 3172 3184 1
  3215 3173 3162 1
  3216 3175 3166 1
  3217 3177 3167 1
  3218 3179 3168 1
  3219 3143 3162 am
  3220 3186 3187 1
  3221 3187 3188 1
  3222 3187 3196 1
  3223 3187 3190 1
  3224 3188 3189 2
  3225 3190 3198 1
  3226 3190 3191 1
  3227 3191 3200 1
  3228 3191 3192 1
  3229 3192 3193 2
  3230 3192 3194 2
  3231 3195 3186 1
  3232 3197 3190 1
  3233 3199 3191 1
  3234 3164 3186 am
  3235 3201 3202 1
  3236 3202 3207 1
  3237 3202 3205 1
  3238 3202 3203 1
  3239 3203 3204 2
  3240 3205 3208 1
  3241 3205 3209 1
  3242 3205 3210 1
  3243 3206 3201 1
  3244 3188 3201 am
  3245 3211 3212 1
  3246 3212 3221 1
  3247 3212 3215 1
  3248 3212 3213 1
  3249 3213 3214 2
  3250 3215 3223 1
  3251 3215 3216 1
  3252 3216 3225 1
  3253 3216 3217 1
  3254 3217 3227 1
  3255 3217 3218 1
  3256 3218 3229 1
  3257 3218 3219 1
  3258 3219 3230 1
  3259 3219 3231 1
  3260 3219 3232 1
  3261 3220 3211 1
  3262 3222 3215 1
  3263 3224 3216 1
  3264 3226 3217 1
  3265 3228 3218 1
  3266 3203 3211 am
  3267 3233 3234 1
  3268 3234 3235 1
  3269 3234 3243 1
  3270 3234 3237 1
  3271 3235 3236 2
  3272 3237 3245 1
  3273 3237 3238 1
  3274 3238 3247 1
  3275 3238 3239 1
  3276 3239 3240 2
  3277 3239 3241 2
  3278 3242 3233 1
  3279 3244 3237 1
  3280 3246 3238 1
  3281 3213 3233 am
  3282 3248 3249 1
  3283 3249 3261 1
  3284 3249 3253 1
  3285 3249 3251 1
  3286 3251 3252 2
  3287 3253 3263 1
  3288 3253 3254 1
  3289 3254 3265 1
  3290 3254 3255 1
  3291 3255 3257 2
  3292 3255 3256 am
  3293 3256 3266 1
  3294 3256 3267 1
  3295 3250 3258 1
  3296 3250 3268 1
  3297 3250 3269 1
  3298 3250 3270 1
  3299 3258 3251 2
  3300 3258 3260 1
  3301 3259 3248 1
  3302 3262 3253 1
  3303 3264 3254 1
  3304 3235 3248 am
  3305 3271 3272 1
  3306 3272 3283 1
  3307 3272 3274 1
  3308 3272 3276 1
  3309 3274 3275 2
  3310 3276 3277 1
  3311 3276 3285 1
  3312 3277 3279 1
  3313 3277 3286 1
  3314 3277 3278 1
  3315 3278 3287 1
  3316 3278 3289 1
  3317 3278 3288 1
  3318 3279 3290 1
  3319 3279 3291 1
  3320 3279 3292 1
  3321 3273 3280 1
  3322 3273 3293 1
  3323 3273 3294 1
  3324 3273 3295 1
  3325 3280 3271 am
  3326 3280 3281 2
  3327 3282 3271 1
  3328 3284 3276 1
  3329 3251 3271 1
  3330 3296 3297 1
  3331 3297 3305 1
  3332 3297 3300 1
  3333 3297 3298 1
  3334 3298 3299 2
  3335 3300 3307 1
  3336 3300 3301 1
  3337 3301 3309 1
  3338 3301 3302 1
  3339 3302 3303 1
  3340 3303 3310 1
  3341 3303 3311 1
  3342 3303 3312 1
  3343 3304 3296 1
  3344 3306 3300 1
  3345 3308 3301 1
  3346 3274 3296 am
  3347 3313 3314 1
  3348 3314 3315 1
  3349 3314 3325 1
  3350 3314 3317 1
  3351 3315 3316 2
  3352 3317 3327 1
  3353 3317 3318 1
  3354 3318 3329 1
  3355 3318 3319 1
  3356 3319 3331 1
  3357 3319 3320 1
  3358 3320 3332 1
  3359 3320 3321 2
  3360 3321 3322 2
  3361 3321 3323 2
  3362 3322 3333 1
  3363 3322 3334 1
  3364 3323 3336 1
  3365 3323 3335 1
  3366 3324 3313 1
  3367 3326 3317 1
  3368 3328 3318 1
  3369 3330 3319 1
  3370 3298 3313 am
  3371 3337 3338 1
  3372 3338 3339 1
  3373 3338 3347 1
  3374 3338 3341 1
  3375 3339 3340 2
  3376 3341 3349 1
  3377 3341 3342 1
  3378 3342 3351 1
  3379 3342 3343 1
  3380 3343 3344 2
  3381 3343 3345 2
  3382 3346 3337 1
  3383 3348 3341 1
  3384 3350 3342 1
  3385 3315 3337 am
  3386 3352 3353 1
  3387 3352 3362 1
  3388 3353 3354 1
  3389 3353 3356 1
  3390 3353 3363 1
  3391 3354 3355 2
  3392 3356 3357 1
  3393 3356 3364 1
  3394 3356 3365 1
  3395 3357 3358 ar
  3396 3357 3359 ar
  3397 3358 3361 ar
  3398 3358 3366 1
  3399 3359 3360 ar
  3400 3360 3361 ar
  3401 3360 3367 1
  3402 3361 3368 1
  3403 3339 3352 am
  3404 3369 3370 1
  3405 3370 3379 1
  3406 3370 3373 1
  3407 3370 3371 1
  3408 3371 3372 2
  3409 3373 3381 1
  3410 3373 3374 1
  3411 3374 3383 1
  3412 3374 3375 1
  3413 3375 3385 1
  3414 3375 3376 1
  3415 3376 3387 1
  3416 3376 3377 1
  3417 3377 3388 1
  3418 3377 3389 1
  3419 3377 3390 1
  3420 3378 3369 1
  3421 3380 3373 1
  3422 3382 3374 1
  3423 3384 3375 1
  3424 3386 3376 1
  3425 3369 3354 am
  3426 3391 3392 1
  3427 3392 3397 1
  3428 3392 3395 1
  3429 3392 3393 1
  3430 3393 3394 2
  3431 3395 3398 1
  3432 3395 3399 1
  3433 3395 3400 1
  3434 3396 3391 1
  3435 3371 3391 am
  3436 3401 3402 1
  3437 3402 3410 1
  3438 3402 3403 1
  3439 3402 3405 1
  3440 3403 3404 2
  3441 3405 3406 1
  3442 3405 3412 1
  3443 3406 3408 1
  3444 3406 3413 1
  3445 3406 3407 1
[truncated: 75,327 more chars]
