# Supplementary material for: The pocketome of G-protein-coupled receptors reveals previously untargeted allosteric sites
Source: Nat Commun. 2022 May 10;13:2567. doi: 10.1038/s41467-022-29609-6 (PMC9091257; doi:10.1038/s41467-022-29609-6)
Supplement: Supplementary file 4 — Supplementary Data 1 [file 41467_2022_29609_MOESM4_ESM.zip › docking_files/4amj/mols.mol2]

# TRIPOS MOL2 file generated by SEED

@<TRIPOS>MOLECULE
methanamine
 8 7 0 0 0
****
USER_CHARGES
INVALID_CHARGES
Pose:   1 Cluster:   1 Fr_nu: 250589 TotEn:   -74.58
@<TRIPOS>ATOM
      1 C1        -79.2374  -22.6712  -56.3600 C.3    1 LIG       0.04000
      2 N1        -78.1076  -21.7236  -56.4132 N.4    1 LIG      -0.30000
      3 H1        -80.1614  -22.0921  -56.4059 H      1 LIG       0.09000
      4 H2        -79.1514  -23.3421  -57.2169 H      1 LIG       0.09000
      5 H3        -79.1664  -23.2231  -55.4208 H      1 LIG       0.09000
      6 H4        -77.2045  -22.2141  -56.3733 H      1 LIG       0.33000
      7 H5        -78.1358  -21.0628  -55.6254 H      1 LIG       0.33000
      8 H6        -78.1219  -21.1715  -57.2810 H      1 LIG       0.33000
@<TRIPOS>BOND
      1       1       2 1
      2       1       3 1
      3       1       4 1
      4       1       5 1
      5       2       6 1
      6       2       7 1
      7       2       8 1
@<TRIPOS>ALT_TYPE
CGenFF_4.0_ALT_TYPE_SET
CGenFF_4.0 1 CG334 2 NG3P3 3 HGA3 4 HGA3 5 HGA3 6 HGP2 7 HGP2 8 HGP2
@<TRIPOS>MOLECULE
methanamine
 8 7 0 0 0
****
USER_CHARGES
INVALID_CHARGES
Pose:   2 Cluster:   2 Fr_nu: 250407 TotEn:   -68.97
@<TRIPOS>ATOM
      1 C1        -78.3174  -22.4118  -56.8857 C.3    1 LIG       0.04000
      2 N1        -78.7392  -22.3852  -55.4719 N.4    1 LIG      -0.30000
      3 H1        -77.2410  -22.2333  -56.9164 H      1 LIG       0.09000
      4 H2        -78.5640  -23.3955  -57.2896 H      1 LIG       0.09000
      5 H3        -78.8608  -21.6242  -57.4112 H      1 LIG       0.09000
      6 H4        -79.7504  -22.5484  -55.3792 H      1 LIG       0.33000
      7 H5        -78.5312  -21.4769  -55.0362 H      1 LIG       0.33000
      8 H6        -78.2572  -23.1095  -54.9233 H      1 LIG       0.33000
@<TRIPOS>BOND
      1       1       2 1
      2       1       3 1
      3       1       4 1
      4       1       5 1
      5       2       6 1
      6       2       7 1
      7       2       8 1
@<TRIPOS>ALT_TYPE
CGenFF_4.0_ALT_TYPE_SET
CGenFF_4.0 1 CG334 2 NG3P3 3 HGA3 4 HGA3 5 HGA3 6 HGP2 7 HGP2 8 HGP2
@<TRIPOS>MOLECULE
methanamine
 8 7 0 0 0
****
USER_CHARGES
INVALID_CHARGES
Pose:   3 Cluster:   3 Fr_nu: 252117 TotEn:   -67.47
@<TRIPOS>ATOM
      1 C1        -78.2287  -22.0860  -57.1643 C.3    1 LIG       0.04000
      2 N1        -78.9628  -20.8640  -56.7832 N.4    1 LIG      -0.30000
      3 H1        -78.5815  -22.3937  -58.1503 H      1 LIG       0.09000
      4 H2        -77.1646  -21.8435  -57.1860 H      1 LIG       0.09000
      5 H3        -78.4418  -22.8509  -56.4151 H      1 LIG       0.09000
      6 H4        -78.6712  -20.5248  -55.8572 H      1 LIG       0.33000
      7 H5        -79.9768  -21.0328  -56.7457 H      1 LIG       0.33000
      8 H6        -78.8002  -20.1037  -57.4567 H      1 LIG       0.33000
@<TRIPOS>BOND
      1       1       2 1
      2       1       3 1
      3       1       4 1
      4       1       5 1
      5       2       6 1
      6       2       7 1
      7       2       8 1
@<TRIPOS>ALT_TYPE
CGenFF_4.0_ALT_TYPE_SET
CGenFF_4.0 1 CG334 2 NG3P3 3 HGA3 4 HGA3 5 HGA3 6 HGP2 7 HGP2 8 HGP2
@<TRIPOS>MOLECULE
methanamine
 8 7 0 0 0
****
USER_CHARGES
INVALID_CHARGES
Pose:   4 Cluster:   4 Fr_nu: 240184 TotEn:   -65.56
@<TRIPOS>ATOM
      1 C1        -76.6283  -16.9041  -57.7351 C.3    1 LIG       0.04000
      2 N1        -76.8321  -18.3588  -57.8753 N.4    1 LIG      -0.30000
      3 H1        -75.6045  -16.7417  -57.3933 H      1 LIG       0.09000
      4 H2        -76.7928  -16.4478  -58.7131 H      1 LIG       0.09000
      5 H3        -77.3495  -16.5348  -57.0034 H      1 LIG       0.09000
      6 H4        -77.7849  -18.5747  -58.1967 H      1 LIG       0.33000
      7 H5        -76.6900  -18.8447  -56.9799 H      1 LIG       0.33000
      8 H6        -76.1764  -18.7653  -58.5556 H      1 LIG       0.33000
@<TRIPOS>BOND
      1       1       2 1
      2       1       3 1
      3       1       4 1
      4       1       5 1
      5       2       6 1
      6       2       7 1
      7       2       8 1
@<TRIPOS>ALT_TYPE
CGenFF_4.0_ALT_TYPE_SET
CGenFF_4.0 1 CG334 2 NG3P3 3 HGA3 4 HGA3 5 HGA3 6 HGP2 7 HGP2 8 HGP2
@<TRIPOS>MOLECULE
methanamine
 8 7 0 0 0
****
USER_CHARGES
INVALID_CHARGES
Pose:   5 Cluster:   5 Fr_nu: 1406706 TotEn:   -64.58
@<TRIPOS>ATOM
      1 C1        -78.1830  -22.4735  -57.3061 C.3    1 LIG       0.04000
      2 N1        -77.6839  -21.1982  -57.8555 N.4    1 LIG      -0.30000
      3 H1        -78.6829  -23.0120  -58.1132 H      1 LIG       0.09000
      4 H2        -77.3247  -23.0349  -56.9320 H      1 LIG       0.09000
      5 H3        -78.8807  -22.2395  -56.4997 H      1 LIG       0.09000
      6 H4        -77.2006  -20.6439  -57.1366 H      1 LIG       0.33000
      7 H5        -78.4527  -20.6232  -58.2246 H      1 LIG       0.33000
      8 H6        -77.0186  -21.3560  -58.6240 H      1 LIG       0.33000
@<TRIPOS>BOND
      1       1       2 1
      2       1       3 1
      3       1       4 1
      4       1       5 1
      5       2       6 1
      6       2       7 1
      7       2       8 1
@<TRIPOS>ALT_TYPE
CGenFF_4.0_ALT_TYPE_SET
CGenFF_4.0 1 CG334 2 NG3P3 3 HGA3 4 HGA3 5 HGA3 6 HGP2 7 HGP2 8 HGP2
@<TRIPOS>MOLECULE
methanamine
 8 7 0 0 0
****
USER_CHARGES
INVALID_CHARGES
Pose:   6 Cluster:   6 Fr_nu: 858325 TotEn:    -6.90
@<TRIPOS>ATOM
      1 C1        -50.7450    4.2498  -33.9724 C.3    1 LIG       0.04000
      2 N1        -51.0447    2.8527  -33.6041 N.4    1 LIG      -0.30000
      3 H1        -49.8401    4.5487  -33.4403 H      1 LIG       0.09000
      4 H2        -50.5950    4.2856  -35.0531 H      1 LIG       0.09000
      5 H3        -51.5967    4.8640  -33.6738 H      1 LIG       0.09000
      6 H4        -51.8923    2.5136  -34.0777 H      1 LIG       0.33000
      7 H5        -51.1969    2.7570  -32.5913 H      1 LIG       0.33000
      8 H6        -50.2731    2.2233  -33.8621 H      1 LIG       0.33000
@<TRIPOS>BOND
      1       1       2 1
      2       1       3 1
      3       1       4 1
      4       1       5 1
      5       2       6 1
      6       2       7 1
      7       2       8 1
@<TRIPOS>ALT_TYPE
CGenFF_4.0_ALT_TYPE_SET
CGenFF_4.0 1 CG334 2 NG3P3 3 HGA3 4 HGA3 5 HGA3 6 HGP2 7 HGP2 8 HGP2
@<TRIPOS>MOLECULE
methanol
 6 5 0 0 0
****
USER_CHARGES
INVALID_CHARGES
Pose:   1 Cluster:   1 Fr_nu: 11193004 TotEn:   -15.57
@<TRIPOS>ATOM
      1 C1        -74.8830   -8.2716  -55.9966 C.3    1 LIG      -0.04000
      2 O1        -74.1933   -8.7273  -57.1460 O.3    1 LIG      -0.65000
      3 H1        -75.9064   -8.6545  -56.0091 H      1 LIG       0.09000
      4 H2        -74.8917   -7.1787  -55.9852 H      1 LIG       0.09000
      5 H3        -74.3697   -8.6392  -55.1050 H      1 LIG       0.09000
      6 H4        -73.2911   -8.3674  -57.0991 H      1 LIG       0.42000
@<TRIPOS>BOND
      1       1       2 1
      2       1       3 1
      3       1       4 1
      4       1       5 1
      5       2       6 1
@<TRIPOS>ALT_TYPE
CGenFF_4.0_ALT_TYPE_SET
CGenFF_4.0 1 CG331 2 OG311 3 HGA3 4 HGA3 5 HGA3 6 HGP1
@<TRIPOS>MOLECULE
methanol
 6 5 0 0 0
****
USER_CHARGES
INVALID_CHARGES
Pose:   2 Cluster:   2 Fr_nu: 11156493 TotEn:   -14.77
@<TRIPOS>ATOM
      1 C1        -74.6536   -8.8876  -55.9706 C.3    1 LIG      -0.04000
      2 O1        -75.2738   -9.5664  -57.0472 O.3    1 LIG      -0.65000
      3 H1        -73.9624   -8.1370  -56.3619 H      1 LIG       0.09000
      4 H2        -74.1139   -9.6060  -55.3483 H      1 LIG       0.09000
      5 H3        -75.4223   -8.3944  -55.3712 H      1 LIG       0.09000
      6 H4        -75.8783  -10.2228  -56.6606 H      1 LIG       0.42000
@<TRIPOS>BOND
      1       1       2 1
      2       1       3 1
      3       1       4 1
      4       1       5 1
      5       2       6 1
@<TRIPOS>ALT_TYPE
CGenFF_4.0_ALT_TYPE_SET
CGenFF_4.0 1 CG331 2 OG311 3 HGA3 4 HGA3 5 HGA3 6 HGP1
@<TRIPOS>MOLECULE
methanol
 6 5 0 0 0
****
USER_CHARGES
INVALID_CHARGES
Pose:   3 Cluster:   3 Fr_nu: 4408497 TotEn:   -13.17
@<TRIPOS>ATOM
      1 C1        -51.0358    3.7418  -33.3776 C.3    1 LIG      -0.04000
      2 O1        -49.9736    3.1723  -32.6347 O.3    1 LIG      -0.65000
      3 H1        -51.4252    4.6145  -32.8476 H      1 LIG       0.09000
      4 H2        -51.8274    2.9999  -33.5106 H      1 LIG       0.09000
      5 H3        -50.6600    4.0502  -34.3560 H      1 LIG       0.09000
      6 H4        -49.6553    2.4022  -33.1360 H      1 LIG       0.42000
@<TRIPOS>BOND
      1       1       2 1
      2       1       3 1
      3       1       4 1
      4       1       5 1
      5       2       6 1
@<TRIPOS>ALT_TYPE
CGenFF_4.0_ALT_TYPE_SET
CGenFF_4.0 1 CG331 2 OG311 3 HGA3 4 HGA3 5 HGA3 6 HGP1
@<TRIPOS>MOLECULE
methanol
 6 5 0 0 0
****
USER_CHARGES
INVALID_CHARGES
Pose:   4 Cluster:   4 Fr_nu:  89254 TotEn:   -12.86
@<TRIPOS>ATOM
      1 C1        -58.8950    2.9560  -39.7875 C.3    1 LIG      -0.04000
      2 O1        -58.3167    1.8490  -39.1207 O.3    1 LIG      -0.65000
      3 H1        -58.1042    3.5940  -40.1895 H      1 LIG       0.09000
      4 H2        -59.5136    3.5222  -39.0865 H      1 LIG       0.09000
      5 H3        -59.5179    2.5912  -40.6076 H      1 LIG       0.09000
      6 H4        -59.0485    1.3076  -38.7785 H      1 LIG       0.42000
@<TRIPOS>BOND
      1       1       2 1
      2       1       3 1
      3       1       4 1
      4       1       5 1
      5       2       6 1
@<TRIPOS>ALT_TYPE
CGenFF_4.0_ALT_TYPE_SET
CGenFF_4.0 1 CG331 2 OG311 3 HGA3 4 HGA3 5 HGA3 6 HGP1
@<TRIPOS>MOLECULE
methanol
 6 5 0 0 0
****
USER_CHARGES
INVALID_CHARGES
Pose:   5 Cluster:   5 Fr_nu: 661475 TotEn:   -12.64
@<TRIPOS>ATOM
      1 C1        -72.0605   -8.8052  -44.5770 C.3    1 LIG      -0.04000
      2 O1        -70.9935   -9.5894  -44.0761 O.3    1 LIG      -0.65000
      3 H1        -72.6264   -9.3847  -45.3106 H      1 LIG       0.09000
      4 H2        -71.6617   -7.8998  -45.0414 H      1 LIG       0.09000
      5 H3        -72.7176   -8.5287  -43.7491 H      1 LIG       0.09000
      6 H4        -70.5158   -9.0420  -43.4296 H      1 LIG       0.42000
@<TRIPOS>BOND
      1       1       2 1
      2       1       3 1
      3       1       4 1
      4       1       5 1
      5       2       6 1
@<TRIPOS>ALT_TYPE
CGenFF_4.0_ALT_TYPE_SET
CGenFF_4.0 1 CG331 2 OG311 3 HGA3 4 HGA3 5 HGA3 6 HGP1
@<TRIPOS>MOLECULE
methanol
 6 5 0 0 0
****
USER_CHARGES
INVALID_CHARGES
Pose:   6 Cluster:   6 Fr_nu: 148607 TotEn:   -12.39
@<TRIPOS>ATOM
      1 C1        -47.9321   -7.3225  -38.0183 C.3    1 LIG      -0.04000
      2 O1        -47.4299   -6.4690  -37.0064 O.3    1 LIG      -0.65000
      3 H1        -48.5111   -8.1289  -37.5616 H      1 LIG       0.09000
      4 H2        -47.0998   -7.7372  -38.5926 H      1 LIG       0.09000
      5 H3        -48.5783   -6.7441  -38.6828 H      1 LIG       0.09000
      6 H4        -46.9228   -5.7678  -37.4500 H      1 LIG       0.42000
@<TRIPOS>BOND
      1       1       2 1
      2       1       3 1
      3       1       4 1
      4       1       5 1
      5       2       6 1
@<TRIPOS>ALT_TYPE
CGenFF_4.0_ALT_TYPE_SET
CGenFF_4.0 1 CG331 2 OG311 3 HGA3 4 HGA3 5 HGA3 6 HGP1
@<TRIPOS>MOLECULE
methanol
 6 5 0 0 0
****
USER_CHARGES
INVALID_CHARGES
Pose:   7 Cluster:   7 Fr_nu: 609445 TotEn:   -11.94
@<TRIPOS>ATOM
      1 C1        -70.2288   -5.3162  -47.6218 C.3    1 LIG      -0.04000
      2 O1        -71.4442   -4.6996  -48.0053 O.3    1 LIG      -0.65000
      3 H1        -70.1154   -6.2630  -48.1555 H      1 LIG       0.09000
      4 H2        -70.2328   -5.4920  -46.5431 H      1 LIG       0.09000
      5 H3        -69.3981   -4.6544  -47.8781 H      1 LIG       0.09000
      6 H4        -71.5088   -3.8642  -47.5116 H      1 LIG       0.42000
@<TRIPOS>BOND
      1       1       2 1
      2       1       3 1
      3       1       4 1
      4       1       5 1
      5       2       6 1
@<TRIPOS>ALT_TYPE
CGenFF_4.0_ALT_TYPE_SET
CGenFF_4.0 1 CG331 2 OG311 3 HGA3 4 HGA3 5 HGA3 6 HGP1
@<TRIPOS>MOLECULE
methanol
 6 5 0 0 0
****
USER_CHARGES
INVALID_CHARGES
Pose:   8 Cluster:   8 Fr_nu: 394812 TotEn:   -11.92
@<TRIPOS>ATOM
      1 C1        -47.7138   -8.0049  -37.6208 C.3    1 LIG      -0.04000
      2 O1        -48.2335   -9.0763  -36.8551 O.3    1 LIG      -0.65000
      3 H1        -47.0419   -7.4057  -37.0014 H      1 LIG       0.09000
      4 H2        -48.5363   -7.3861  -37.9886 H      1 LIG       0.09000
      5 H3        -47.1583   -8.4110  -38.4693 H      1 LIG       0.09000
      6 H4        -48.8239   -9.5838  -37.4379 H      1 LIG       0.42000
@<TRIPOS>BOND
      1       1       2 1
      2       1       3 1
      3       1       4 1
      4       1       5 1
      5       2       6 1
@<TRIPOS>ALT_TYPE
CGenFF_4.0_ALT_TYPE_SET
CGenFF_4.0 1 CG331 2 OG311 3 HGA3 4 HGA3 5 HGA3 6 HGP1
@<TRIPOS>MOLECULE
methanol
 6 5 0 0 0
****
USER_CHARGES
INVALID_CHARGES
Pose:   9 Cluster:   9 Fr_nu:  88663 TotEn:   -11.89
@<TRIPOS>ATOM
      1 C1        -71.4851   -8.7084  -43.4364 C.3    1 LIG      -0.04000
      2 O1        -70.7683   -9.8255  -42.9437 O.3    1 LIG      -0.65000
      3 H1        -72.4636   -9.0333  -43.7985 H      1 LIG       0.09000
      4 H2        -70.9212   -8.2415  -44.2478 H      1 LIG       0.09000
      5 H3        -71.6199   -7.9873  -42.6268 H      1 LIG       0.09000
      6 H4        -69.9073   -9.4975  -42.6322 H      1 LIG       0.42000
@<TRIPOS>BOND
      1       1       2 1
      2       1       3 1
      3       1       4 1
      4       1       5 1
      5       2       6 1
@<TRIPOS>ALT_TYPE
CGenFF_4.0_ALT_TYPE_SET
CGenFF_4.0 1 CG331 2 OG311 3 HGA3 4 HGA3 5 HGA3 6 HGP1
@<TRIPOS>MOLECULE
methanol
 6 5 0 0 0
****
USER_CHARGES
INVALID_CHARGES
Pose:  10 Cluster:  10 Fr_nu: 8168252 TotEn:   -11.84
@<TRIPOS>ATOM
      1 C1        -75.5897   -8.1018  -55.2735 C.3    1 LIG      -0.04000
      2 O1        -74.6945   -8.1291  -56.3700 O.3    1 LIG      -0.65000
      3 H1        -76.5203   -8.6039  -55.5494 H      1 LIG       0.09000
      4 H2        -75.7921   -7.0651  -54.9929 H      1 LIG       0.09000
      5 H3        -75.1335   -8.6235  -54.4290 H      1 LIG       0.09000
      6 H4        -73.8824   -7.6750  -56.0870 H      1 LIG       0.42000
@<TRIPOS>BOND
      1       1       2 1
      2       1       3 1
      3       1       4 1
      4       1       5 1
      5       2       6 1
@<TRIPOS>ALT_TYPE
CGenFF_4.0_ALT_TYPE_SET
CGenFF_4.0 1 CG331 2 OG311 3 HGA3 4 HGA3 5 HGA3 6 HGP1
@<TRIPOS>MOLECULE
methanol
 6 5 0 0 0
****
USER_CHARGES
INVALID_CHARGES
Pose:  11 Cluster:  11 Fr_nu: 11103027 TotEn:   -11.76
@<TRIPOS>ATOM
      1 C1        -50.1722    8.1424  -30.2060 C.3    1 LIG      -0.04000
      2 O1        -50.5939    9.3180  -29.5394 O.3    1 LIG      -0.65000
      3 H1        -49.8918    7.3855  -29.4693 H      1 LIG       0.09000
      4 H2        -49.3193    8.3733  -30.8494 H      1 LIG       0.09000
      5 H3        -50.9956    7.7654  -30.8171 H      1 LIG       0.09000
      6 H4        -50.8337    9.9647  -30.2250 H      1 LIG       0.42000
@<TRIPOS>BOND
      1       1       2 1
      2       1       3 1
      3       1       4 1
      4       1       5 1
      5       2       6 1
@<TRIPOS>ALT_TYPE
CGenFF_4.0_ALT_TYPE_SET
CGenFF_4.0 1 CG331 2 OG311 3 HGA3 4 HGA3 5 HGA3 6 HGP1
@<TRIPOS>MOLECULE
methanol
 6 5 0 0 0
****
USER_CHARGES
INVALID_CHARGES
Pose:  12 Cluster:  12 Fr_nu: 4284731 TotEn:   -11.74
@<TRIPOS>ATOM
      1 C1        -43.1049   -5.1827  -48.4562 C.3    1 LIG      -0.04000
      2 O1        -42.5874   -4.7669  -47.2057 O.3    1 LIG      -0.65000
      3 H1        -42.5123   -6.0183  -48.8369 H      1 LIG       0.09000
      4 H2        -43.0720   -4.3480  -49.1610 H      1 LIG       0.09000
      5 H3        -44.1405   -5.5042  -48.3232 H      1 LIG       0.09000
      6 H4        -43.1382   -4.0256  -46.9010 H      1 LIG       0.42000
@<TRIPOS>BOND
      1       1       2 1
      2       1       3 1
      3       1       4 1
      4       1       5 1
      5       2       6 1
@<TRIPOS>ALT_TYPE
CGenFF_4.0_ALT_TYPE_SET
CGenFF_4.0 1 CG331 2 OG311 3 HGA3 4 HGA3 5 HGA3 6 HGP1
@<TRIPOS>MOLECULE
methanol
 6 5 0 0 0
****
USER_CHARGES
INVALID_CHARGES
Pose:  13 Cluster:  13 Fr_nu:   6432 TotEn:   -11.35
@<TRIPOS>ATOM
      1 C1        -87.1993  -28.9673  -33.7501 C.3    1 LIG      -0.04000
      2 O1        -87.3300  -29.9643  -34.7468 O.3    1 LIG      -0.65000
      3 H1        -87.7140  -29.2896  -32.8416 H      1 LIG       0.09000
      4 H2        -87.6294  -28.0301  -34.1122 H      1 LIG       0.09000
      5 H3        -86.1390  -28.8193  -33.5323 H      1 LIG       0.09000
      6 H4        -86.8614  -29.6424  -35.5358 H      1 LIG       0.42000
@<TRIPOS>BOND
      1       1       2 1
      2       1       3 1
      3       1       4 1
      4       1       5 1
      5       2       6 1
@<TRIPOS>ALT_TYPE
CGenFF_4.0_ALT_TYPE_SET
CGenFF_4.0 1 CG331 2 OG311 3 HGA3 4 HGA3 5 HGA3 6 HGP1
@<TRIPOS>MOLECULE
methanol
 6 5 0 0 0
****
USER_CHARGES
INVALID_CHARGES
Pose:  14 Cluster:  14 Fr_nu:  59874 TotEn:   -11.31
@<TRIPOS>ATOM
      1 C1        -65.9690  -10.3782  -37.7607 C.3    1 LIG      -0.04000
      2 O1        -67.1997  -11.0189  -38.0428 O.3    1 LIG      -0.65000
      3 H1        -65.3770  -10.3055  -38.6764 H      1 LIG       0.09000
      4 H2        -65.4237  -10.9507  -37.0061 H      1 LIG       0.09000
      5 H3        -66.1701   -9.3745  -37.3790 H      1 LIG       0.09000
      6 H4        -67.6958  -11.0647  -37.2076 H      1 LIG       0.42000
@<TRIPOS>BOND
      1       1       2 1
      2       1       3 1
      3       1       4 1
      4       1       5 1
      5       2       6 1
@<TRIPOS>ALT_TYPE
CGenFF_4.0_ALT_TYPE_SET
CGenFF_4.0 1 CG331 2 OG311 3 HGA3 4 HGA3 5 HGA3 6 HGP1
@<TRIPOS>MOLECULE
methanol
 6 5 0 0 0
****
USER_CHARGES
INVALID_CHARGES
Pose:  15 Cluster:  15 Fr_nu: 370873 TotEn:   -11.18
@<TRIPOS>ATOM
      1 C1        -71.4831   -9.6129  -44.1159 C.3    1 LIG      -0.04000
      2 O1        -71.4287  -10.5734  -43.0772 O.3    1 LIG      -0.65000
      3 H1        -71.8112  -10.0935  -45.0409 H      1 LIG       0.09000
      4 H2        -70.4942   -9.1685  -44.2546 H      1 LIG       0.09000
      5 H3        -72.1960   -8.8320  -43.8410 H      1 LIG       0.09000
      6 H4        -71.1342  -10.1099  -42.2747 H      1 LIG       0.42000
@<TRIPOS>BOND
      1       1       2 1
      2       1       3 1
      3       1       4 1
      4       1       5 1
      5       2       6 1
@<TRIPOS>ALT_TYPE
CGenFF_4.0_ALT_TYPE_SET
CGenFF_4.0 1 CG331 2 OG311 3 HGA3 4 HGA3 5 HGA3 6 HGP1
@<TRIPOS>MOLECULE
methanol
 6 5 0 0 0
****
USER_CHARGES
INVALID_CHARGES
Pose:  16 Cluster:  16 Fr_nu: 6607610 TotEn:   -11.17
@<TRIPOS>ATOM
      1 C1        -62.4536   -9.7665  -14.8790 C.3    1 LIG      -0.04000
      2 O1        -61.4941  -10.8006  -14.7597 O.3    1 LIG      -0.65000
      3 H1        -62.2907   -9.0247  -14.0933 H      1 LIG       0.09000
      4 H2        -63.4582  -10.1887  -14.7935 H      1 LIG       0.09000
      5 H3        -62.3428   -9.2897  -15.8557 H      1 LIG       0.09000
      6 H4        -61.6710  -11.4380  -15.4725 H      1 LIG       0.42000
@<TRIPOS>BOND
      1       1       2 1
      2       1       3 1
      3       1       4 1
      4       1       5 1
      5       2       6 1
@<TRIPOS>ALT_TYPE
CGenFF_4.0_ALT_TYPE_SET
CGenFF_4.0 1 CG331 2 OG311 3 HGA3 4 HGA3 5 HGA3 6 HGP1
@<TRIPOS>MOLECULE
methanol
 6 5 0 0 0
****
USER_CHARGES
INVALID_CHARGES
Pose:  17 Cluster:  17 Fr_nu: 307312 TotEn:   -11.02
@<TRIPOS>ATOM
      1 C1        -47.1557   -8.9011  -37.9450 C.3    1 LIG      -0.04000
      2 O1        -47.3102   -9.5796  -36.7121 O.3    1 LIG      -0.65000
      3 H1        -46.1430   -8.4963  -38.0146 H      1 LIG       0.09000
      4 H2        -47.8880   -8.0925  -38.0112 H      1 LIG       0.09000
      5 H3        -47.3203   -9.6070  -38.7624 H      1 LIG       0.09000
      6 H4        -48.2194   -9.9238  -36.6876 H      1 LIG       0.42000
@<TRIPOS>BOND
      1       1       2 1
      2       1       3 1
      3       1       4 1
      4       1       5 1
      5       2       6 1
@<TRIPOS>ALT_TYPE
CGenFF_4.0_ALT_TYPE_SET
CGenFF_4.0 1 CG331 2 OG311 3 HGA3 4 HGA3 5 HGA3 6 HGP1
@<TRIPOS>MOLECULE
methanol
 6 5 0 0 0
****
USER_CHARGES
INVALID_CHARGES
Pose:  18 Cluster:  18 Fr_nu: 11166299 TotEn:   -10.75
@<TRIPOS>ATOM
      1 C1        -74.4977   -7.9902  -55.6516 C.3    1 LIG      -0.04000
      2 O1        -75.0646   -7.1416  -56.6330 O.3    1 LIG      -0.65000
      3 H1        -74.3958   -9.0000  -56.0568 H      1 LIG       0.09000
      4 H2        -75.1389   -8.0043  -54.7665 H      1 LIG       0.09000
      5 H3        -73.5112   -7.6084  -55.3785 H      1 LIG       0.09000
      6 H4        -75.1390   -6.2567  -56.2368 H      1 LIG       0.42000
@<TRIPOS>BOND
      1       1       2 1
      2       1       3 1
      3       1       4 1
      4       1       5 1
      5       2       6 1
@<TRIPOS>ALT_TYPE
CGenFF_4.0_ALT_TYPE_SET
CGenFF_4.0 1 CG331 2 OG311 3 HGA3 4 HGA3 5 HGA3 6 HGP1
@<TRIPOS>MOLECULE
methanol
 6 5 0 0 0
****
USER_CHARGES
INVALID_CHARGES
Pose:  19 Cluster:  19 Fr_nu:  88984 TotEn:   -10.71
@<TRIPOS>ATOM
      1 C1        -71.3766   -9.3083  -43.6259 C.3    1 LIG      -0.04000
      2 O1        -70.0831   -9.1038  -44.1639 O.3    1 LIG      -0.65000
      3 H1        -72.1016   -9.3906  -44.4394 H      1 LIG       0.09000
      4 H2        -71.6378   -8.4706  -42.9743 H      1 LIG       0.09000
      5 H3        -71.3778  -10.2335  -43.0449 H      1 LIG       0.09000
      6 H4        -69.4690   -9.0358  -43.4130 H      1 LIG       0.42000
@<TRIPOS>BOND
      1       1       2 1
      2       1       3 1
      3       1       4 1
      4       1       5 1
      5       2       6 1
@<TRIPOS>ALT_TYPE
CGenFF_4.0_ALT_TYPE_SET
CGenFF_4.0 1 CG331 2 OG311 3 HGA3 4 HGA3 5 HGA3 6 HGP1
@<TRIPOS>MOLECULE
methanol
 6 5 0 0 0
****
USER_CHARGES
INVALID_CHARGES
Pose:  20 Cluster:  20 Fr_nu: 11182118 TotEn:   -10.68
@<TRIPOS>ATOM
      1 C1        -46.1850   -8.1030  -29.9797 C.3    1 LIG      -0.04000
      2 O1        -46.6842   -6.7796  -29.9178 O.3    1 LIG      -0.65000
      3 H1        -45.6689   -8.2544  -30.9309 H      1 LIG       0.09000
      4 H2        -47.0129   -8.8104  -29.8856 H      1 LIG       0.09000
      5 H3        -45.4819   -8.2565  -29.1578 H      1 LIG       0.09000
      6 H4        -47.1347   -6.6841  -29.0612 H      1 LIG       0.42000
@<TRIPOS>BOND
      1       1       2 1
      2       1       3 1
      3       1       4 1
      4       1       5 1
      5       2       6 1
@<TRIPOS>ALT_TYPE
CGenFF_4.0_ALT_TYPE_SET
CGenFF_4.0 1 CG331 2 OG311 3 HGA3 4 HGA3 5 HGA3 6 HGP1
@<TRIPOS>MOLECULE
methanol
 6 5 0 0 0
****
USER_CHARGES
INVALID_CHARGES
Pose:  21 Cluster:  21 Fr_nu: 11153193 TotEn:   -10.66
@<TRIPOS>ATOM
      1 C1        -55.6188    0.6177  -17.2094 C.3    1 LIG      -0.04000
      2 O1        -54.8438    1.7381  -17.5947 O.3    1 LIG      -0.65000
      3 H1        -55.2631   -0.2710  -17.7366 H      1 LIG       0.09000
      4 H2        -56.6694    0.8004  -17.4490 H      1 LIG       0.09000
      5 H3        -55.5137    0.4661  -16.1325 H      1 LIG       0.09000
      6 H4        -55.1889    2.5054  -17.1070 H      1 LIG       0.42000
@<TRIPOS>BOND
      1       1       2 1
      2       1       3 1
      3       1       4 1
      4       1       5 1
      5       2       6 1
@<TRIPOS>ALT_TYPE
CGenFF_4.0_ALT_TYPE_SET
CGenFF_4.0 1 CG331 2 OG311 3 HGA3 4 HGA3 5 HGA3 6 HGP1
@<TRIPOS>MOLECULE
methanol
 6 5 0 0 0
****
USER_CHARGES
INVALID_CHARGES
Pose:  22 Cluster:  22 Fr_nu: 9880625 TotEn:   -10.62
@<TRIPOS>ATOM
      1 C1        -47.9068  -23.6094  -28.3326 C.3    1 LIG      -0.04000
      2 O1        -47.3936  -23.1807  -27.0847 O.3    1 LIG      -0.65000
      3 H1        -48.9559  -23.3153  -28.4164 H      1 LIG       0.09000
      4 H2        -47.8144  -24.6956  -28.4120 H      1 LIG       0.09000
      5 H3        -47.3334  -23.1374  -29.1339 H      1 LIG       0.09000
      6 H4        -46.4626  -23.4596  -27.0478 H      1 LIG       0.42000
@<TRIPOS>BOND
      1       1       2 1
      2       1       3 1
      3       1       4 1
      4       1       5 1
      5       2       6 1
@<TRIPOS>ALT_TYPE
CGenFF_4.0_ALT_TYPE_SET
CGenFF_4.0 1 CG331 2 OG311 3 HGA3 4 HGA3 5 HGA3 6 HGP1
@<TRIPOS>MOLECULE
methanol
 6 5 0 0 0
****
USER_CHARGES
INVALID_CHARGES
Pose:  23 Cluster:  23 Fr_nu: 8169818 TotEn:   -10.59
@<TRIPOS>ATOM
      1 C1        -76.0399   -7.6961  -55.6555 C.3    1 LIG      -0.04000
      2 O1        -76.0614   -6.6572  -56.6172 O.3    1 LIG      -0.65000
      3 H1        -76.0424   -8.6637  -56.1633 H      1 LIG       0.09000
      4 H2        -76.9151   -7.6111  -55.0064 H      1 LIG       0.09000
      5 H3        -75.1324   -7.6050  -55.0541 H      1 LIG       0.09000
      6 H4        -76.0587   -5.8161  -56.1290 H      1 LIG       0.42000
@<TRIPOS>BOND
      1       1       2 1
      2       1       3 1
      3       1       4 1
      4       1       5 1
      5       2       6 1
@<TRIPOS>ALT_TYPE
CGenFF_4.0_ALT_TYPE_SET
CGenFF_4.0 1 CG331 2 OG311 3 HGA3 4 HGA3 5 HGA3 6 HGP1
@<TRIPOS>MOLECULE
methanol
 6 5 0 0 0
****
USER_CHARGES
INVALID_CHARGES
Pose:  24 Cluster:  24 Fr_nu: 11199629 TotEn:   -10.53
@<TRIPOS>ATOM
      1 C1        -48.4958  -22.3301  -35.2868 C.3    1 LIG      -0.04000
      2 O1        -48.7616  -21.7241  -34.0352 O.3    1 LIG      -0.65000
      3 H1        -47.8441  -21.6803  -35.8761 H      1 LIG       0.09000
      4 H2        -49.4361  -22.4991  -35.8178 H      1 LIG       0.09000
      5 H3        -47.9970  -23.2876  -35.1194 H      1 LIG       0.09000
      6 H4        -49.3416  -22.3293  -33.5423 H      1 LIG       0.42000
@<TRIPOS>BOND
      1       1       2 1
      2       1       3 1
      3       1       4 1
      4       1       5 1
      5       2       6 1
@<TRIPOS>ALT_TYPE
CGenFF_4.0_ALT_TYPE_SET
CGenFF_4.0 1 CG331 2 OG311 3 HGA3 4 HGA3 5 HGA3 6 HGP1
@<TRIPOS>MOLECULE
methanol
 6 5 0 0 0
****
USER_CHARGES
INVALID_CHARGES
Pose:  25 Cluster:  25 Fr_nu: 291665 TotEn:   -10.15
@<TRIPOS>ATOM
      1 C1        -47.9696   -7.5906  -37.8719 C.3    1 LIG      -0.04000
      2 O1        -48.2379   -7.4285  -36.4912 O.3    1 LIG      -0.65000
      3 H1        -46.9081   -7.8074  -38.0146 H      1 LIG       0.09000
      4 H2        -48.2408   -6.6766  -38.4064 H      1 LIG       0.09000
      5 H3        -48.5639   -8.4238  -38.2540 H      1 LIG       0.09000
      6 H4        -49.1876   -7.2377  -36.4053 H      1 LIG       0.42000
@<TRIPOS>BOND
      1       1       2 1
      2       1       3 1
      3       1       4 1
      4       1       5 1
      5       2       6 1
@<TRIPOS>ALT_TYPE
CGenFF_4.0_ALT_TYPE_SET
CGenFF_4.0 1 CG331 2 OG311 3 HGA3 4 HGA3 5 HGA3 6 HGP1
@<TRIPOS>MOLECULE
methanol
 6 5 0 0 0
****
USER_CHARGES
INVALID_CHARGES
Pose:  26 Cluster:  26 Fr_nu: 225659 TotEn:   -10.06
@<TRIPOS>ATOM
      1 C1        -81.7631   -6.4700  -44.5108 C.3    1 LIG      -0.04000
      2 O1        -83.0635   -5.9328  -44.6682 O.3    1 LIG      -0.65000
      3 H1        -81.6050   -6.7432  -43.4647 H      1 LIG       0.09000
      4 H2        -81.0218   -5.7290  -44.8209 H      1 LIG       0.09000
      5 H3        -81.6684   -7.3609  -45.1360 H      1 LIG       0.09000
      6 H4        -83.1657   -5.7028  -45.6075 H      1 LIG       0.42000
@<TRIPOS>BOND
      1       1       2 1
      2       1       3 1
      3       1       4 1
      4       1       5 1
      5       2       6 1
@<TRIPOS>ALT_TYPE
CGenFF_4.0_ALT_TYPE_SET
CGenFF_4.0 1 CG331 2 OG311 3 HGA3 4 HGA3 5 HGA3 6 HGP1
@<TRIPOS>MOLECULE
methanol
 6 5 0 0 0
****
USER_CHARGES
INVALID_CHARGES
Pose:  27 Cluster:  27 Fr_nu: 10625833 TotEn:    -9.97
@<TRIPOS>ATOM
      1 C1        -47.1443   -7.5451  -28.2568 C.3    1 LIG      -0.04000
      2 O1        -47.0231   -6.4290  -29.1194 O.3    1 LIG      -0.65000
      3 H1        -46.1561   -7.9742  -28.0740 H      1 LIG       0.09000
      4 H2        -47.7983   -8.2915  -28.7149 H      1 LIG       0.09000
      5 H3        -47.5773   -7.2166  -27.3091 H      1 LIG       0.09000
      6 H4        -47.9188   -6.0764  -29.2577 H      1 LIG       0.42000
@<TRIPOS>BOND
      1       1       2 1
      2       1       3 1
      3       1       4 1
      4       1       5 1
      5       2       6 1
@<TRIPOS>ALT_TYPE
CGenFF_4.0_ALT_TYPE_SET
CGenFF_4.0 1 CG331 2 OG311 3 HGA3 4 HGA3 5 HGA3 6 HGP1
@<TRIPOS>MOLECULE
methanol
 6 5 0 0 0
****
USER_CHARGES
INVALID_CHARGES
Pose:  28 Cluster:  28 Fr_nu: 256110 TotEn:    -9.89
@<TRIPOS>ATOM
      1 C1        -47.8685   -7.7203  -37.5868 C.3    1 LIG      -0.04000
      2 O1        -47.0067   -8.7714  -37.1910 O.3    1 LIG      -0.65000
      3 H1        -47.9357   -6.9814  -36.7845 H      1 LIG       0.09000
      4 H2        -48.8596   -8.1243  -37.8083 H      1 LIG       0.09000
      5 H3        -47.4620   -7.2457  -38.4830 H      1 LIG       0.09000
      6 H4        -46.9729   -9.4057  -37.9274 H      1 LIG       0.42000
@<TRIPOS>BOND
      1       1       2 1
      2       1       3 1
      3       1       4 1
      4       1       5 1
      5       2       6 1
@<TRIPOS>ALT_TYPE
CGenFF_4.0_ALT_TYPE_SET
CGenFF_4.0 1 CG331 2 OG311 3 HGA3 4 HGA3 5 HGA3 6 HGP1
@<TRIPOS>MOLECULE
methanol
 6 5 0 0 0
****
USER_CHARGES
INVALID_CHARGES
Pose:  29 Cluster:  29 Fr_nu: 272464 TotEn:    -9.74
@<TRIPOS>ATOM
      1 C1        -47.8170   -7.0969  -37.8317 C.3    1 LIG      -0.04000
      2 O1        -48.0698   -8.4898  -37.8183 O.3    1 LIG      -0.65000
      3 H1        -47.7765   -6.7233  -36.8055 H      1 LIG       0.09000
      4 H2        -48.6096   -6.5870  -38.3853 H      1 LIG       0.09000
      5 H3        -46.8576   -6.9144  -38.3215 H      1 LIG       0.09000
      6 H4        -48.0986   -8.7837  -38.7449 H      1 LIG       0.42000
@<TRIPOS>BOND
      1       1       2 1
      2       1       3 1
      3       1       4 1
      4       1       5 1
      5       2       6 1
@<TRIPOS>ALT_TYPE
CGenFF_4.0_ALT_TYPE_SET
CGenFF_4.0 1 CG331 2 OG311 3 HGA3 4 HGA3 5 HGA3 6 HGP1
@<TRIPOS>MOLECULE
methanol
 6 5 0 0 0
****
USER_CHARGES
INVALID_CHARGES
Pose:  30 Cluster:  30 Fr_nu:  73085 TotEn:    -9.73
@<TRIPOS>ATOM
      1 C1        -81.0727  -21.8137  -32.8846 C.3    1 LIG      -0.04000
      2 O1        -81.8934  -22.9129  -33.2348 O.3    1 LIG      -0.65000
      3 H1        -81.2813  -21.5159  -31.8541 H      1 LIG       0.09000
      4 H2        -81.2699  -20.9798  -33.5630 H      1 LIG       0.09000
      5 H3        -80.0249  -22.1108  -32.9705 H      1 LIG       0.09000
      6 H4        -81.6797  -23.1474  -34.1540 H      1 LIG       0.42000
@<TRIPOS>BOND
      1       1       2 1
      2       1       3 1
      3       1       4 1
      4       1       5 1
      5       2       6 1
@<TRIPOS>ALT_TYPE
CGenFF_4.0_ALT_TYPE_SET
CGenFF_4.0 1 CG331 2 OG311 3 HGA3 4 HGA3 5 HGA3 6 HGP1
@<TRIPOS>MOLECULE
methanol
 6 5 0 0 0
****
USER_CHARGES
INVALID_CHARGES
Pose:  31 Cluster:  31 Fr_nu: 360782 TotEn:    -9.70
@<TRIPOS>ATOM
      1 C1        -47.9945   -8.0840  -37.7962 C.3    1 LIG      -0.04000
      2 O1        -46.7990   -8.3112  -38.5199 O.3    1 LIG      -0.65000
      3 H1        -47.7611   -7.9570  -36.7362 H      1 LIG       0.09000
      4 H2        -48.6706   -8.9320  -37.9322 H      1 LIG       0.09000
      5 H3        -48.4713   -7.1762  -38.1733 H      1 LIG       0.09000
      6 H4        -47.0468   -8.4189  -39.4541 H      1 LIG       0.42000
@<TRIPOS>BOND
      1       1       2 1
      2       1       3 1
      3       1       4 1
      4       1       5 1
      5       2       6 1
@<TRIPOS>ALT_TYPE
CGenFF_4.0_ALT_TYPE_SET
CGenFF_4.0 1 CG331 2 OG311 3 HGA3 4 HGA3 5 HGA3 6 HGP1
@<TRIPOS>MOLECULE
methanol
 6 5 0 0 0
****
USER_CHARGES
INVALID_CHARGES
Pose:  32 Cluster:  32 Fr_nu:   5769 TotEn:    -9.59
@<TRIPOS>ATOM
      1 C1        -85.8342  -27.7358  -32.7469 C.3    1 LIG      -0.04000
      2 O1        -86.6045  -28.3320  -33.7743 O.3    1 LIG      -0.65000
      3 H1        -86.2280  -28.0377  -31.7733 H      1 LIG       0.09000
      4 H2        -85.8726  -26.6480  -32.8460 H      1 LIG       0.09000
      5 H3        -84.7986  -28.0718  -32.8386 H      1 LIG       0.09000
      6 H4        -86.2253  -28.0410  -34.6211 H      1 LIG       0.42000
@<TRIPOS>BOND
      1       1       2 1
      2       1       3 1
      3       1       4 1
      4       1       5 1
      5       2       6 1
@<TRIPOS>ALT_TYPE
CGenFF_4.0_ALT_TYPE_SET
CGenFF_4.0 1 CG331 2 OG311 3 HGA3 4 HGA3 5 HGA3 6 HGP1
@<TRIPOS>MOLECULE
methanol
 6 5 0 0 0
****
USER_CHARGES
INVALID_CHARGES
Pose:  33 Cluster:  33 Fr_nu: 225523 TotEn:    -9.47
@<TRIPOS>ATOM
      1 C1        -81.6779   -7.1239  -44.9421 C.3    1 LIG      -0.04000
      2 O1        -81.4404   -5.7290  -44.8947 O.3    1 LIG      -0.65000
      3 H1        -82.6386   -7.3145  -45.4266 H      1 LIG       0.09000
      4 H2        -81.6834   -7.5282  -43.9266 H      1 LIG       0.09000
      5 H3        -80.8811   -7.6008  -45.5177 H      1 LIG       0.09000
      6 H4        -80.5807   -5.6003  -44.4587 H      1 LIG       0.42000
@<TRIPOS>BOND
      1       1       2 1
      2       1       3 1
      3       1       4 1
      4       1       5 1
      5       2       6 1
@<TRIPOS>ALT_TYPE
CGenFF_4.0_ALT_TYPE_SET
CGenFF_4.0 1 CG331 2 OG311 3 HGA3 4 HGA3 5 HGA3 6 HGP1
@<TRIPOS>MOLECULE
methanol
 6 5 0 0 0
****
USER_CHARGES
INVALID_CHARGES
Pose:  34 Cluster:  34 Fr_nu: 279534 TotEn:    -9.08
@<TRIPOS>ATOM
      1 C1        -47.1068   -8.6468  -37.8906 C.3    1 LIG      -0.04000
      2 O1        -47.4078   -7.5500  -37.0475 O.3    1 LIG      -0.65000
      3 H1        -46.8867   -9.5265  -37.2808 H      1 LIG       0.09000
      4 H2        -46.2460   -8.4003  -38.5174 H      1 LIG       0.09000
      5 H3        -47.9707   -8.8539  -38.5265 H      1 LIG       0.09000
      6 H4        -47.5969   -6.7901  -37.6241 H      1 LIG       0.42000
@<TRIPOS>BOND
      1       1       2 1
      2       1       3 1
      3       1       4 1
      4       1       5 1
      5       2       6 1
@<TRIPOS>ALT_TYPE
CGenFF_4.0_ALT_TYPE_SET
CGenFF_4.0 1 CG331 2 OG311 3 HGA3 4 HGA3 5 HGA3 6 HGP1
@<TRIPOS>MOLECULE
methanol
 6 5 0 0 0
****
USER_CHARGES
INVALID_CHARGES
Pose:  35 Cluster:  35 Fr_nu: 11206525 TotEn:    -8.62
@<TRIPOS>ATOM
      1 C1        -50.8260   10.1160  -30.4174 C.3    1 LIG      -0.04000
      2 O1        -50.1587    9.9548  -29.1792 O.3    1 LIG      -0.65000
      3 H1        -51.8478   10.4601  -30.2393 H      1 LIG       0.09000
      4 H2        -50.8391    9.1629  -30.9521 H      1 LIG       0.09000
      5 H3        -50.2925   10.8593  -31.0145 H      1 LIG       0.09000
      6 H4        -49.2572    9.6491  -29.3783 H      1 LIG       0.42000
@<TRIPOS>BOND
      1       1       2 1
      2       1       3 1
      3       1       4 1
      4       1       5 1
      5       2       6 1
@<TRIPOS>ALT_TYPE
CGenFF_4.0_ALT_TYPE_SET
CGenFF_4.0 1 CG331 2 OG311 3 HGA3 4 HGA3 5 HGA3 6 HGP1
@<TRIPOS>MOLECULE
methanol
 6 5 0 0 0
****
USER_CHARGES
INVALID_CHARGES
Pose:  36 Cluster:  36 Fr_nu:  81603 TotEn:    -8.46
@<TRIPOS>ATOM
      1 C1        -81.4858   -7.2691  -45.0322 C.3    1 LIG      -0.04000
      2 O1        -81.6726   -6.9099  -43.6756 O.3    1 LIG      -0.65000
      3 H1        -82.4306   -7.1642  -45.5712 H      1 LIG       0.09000
      4 H2        -81.1331   -8.3019  -45.0914 H      1 LIG       0.09000
      5 H3        -80.7401   -6.6055  -45.4762 H      1 LIG       0.09000
      6 H4        -80.8141   -7.0158  -43.2313 H      1 LIG       0.42000
@<TRIPOS>BOND
      1       1       2 1
      2       1       3 1
      3       1       4 1
      4       1       5 1
      5       2       6 1
@<TRIPOS>ALT_TYPE
CGenFF_4.0_ALT_TYPE_SET
CGenFF_4.0 1 CG331 2 OG311 3 HGA3 4 HGA3 5 HGA3 6 HGP1
@<TRIPOS>MOLECULE
methanol
 6 5 0 0 0
****
USER_CHARGES
INVALID_CHARGES
Pose:  37 Cluster:  37 Fr_nu:  81491 TotEn:    -8.26
@<TRIPOS>ATOM
      1 C1        -81.6117   -7.1269  -44.9196 C.3    1 LIG      -0.04000
      2 O1        -80.8769   -8.2102  -44.3801 O.3    1 LIG      -0.65000
      3 H1        -82.2706   -7.4911  -45.7117 H      1 LIG       0.09000
      4 H2        -80.9210   -6.3805  -45.3202 H      1 LIG       0.09000
      5 H3        -82.2133   -6.6756  -44.1271 H      1 LIG       0.09000
      6 H4        -80.3050   -7.8478  -43.6820 H      1 LIG       0.42000
@<TRIPOS>BOND
      1       1       2 1
      2       1       3 1
      3       1       4 1
      4       1       5 1
      5       2       6 1
@<TRIPOS>ALT_TYPE
CGenFF_4.0_ALT_TYPE_SET
CGenFF_4.0 1 CG331 2 OG311 3 HGA3 4 HGA3 5 HGA3 6 HGP1
@<TRIPOS>MOLECULE
methanol
 6 5 0 0 0
****
USER_CHARGES
INVALID_CHARGES
Pose:  38 Cluster:  38 Fr_nu:  59705 TotEn:    -7.31
@<TRIPOS>ATOM
      1 C1        -65.9560  -10.3674  -37.7398 C.3    1 LIG      -0.04000
      2 O1        -67.1494   -9.6567  -37.4658 O.3    1 LIG      -0.65000
      3 H1        -65.3453   -9.7976  -38.4444 H      1 LIG       0.09000
      4 H2        -66.2018  -11.3450  -38.1621 H      1 LIG       0.09000
      5 H3        -65.4017  -10.5039  -36.8083 H      1 LIG       0.09000
      6 H4        -67.6636  -10.1931  -36.8384 H      1 LIG       0.42000
@<TRIPOS>BOND
      1       1       2 1
      2       1       3 1
      3       1       4 1
      4       1       5 1
      5       2       6 1
@<TRIPOS>ALT_TYPE
CGenFF_4.0_ALT_TYPE_SET
CGenFF_4.0 1 CG331 2 OG311 3 HGA3 4 HGA3 5 HGA3 6 HGP1
@<TRIPOS>MOLECULE
methanol
 6 5 0 0 0
****
USER_CHARGES
INVALID_CHARGES
Pose:  39 Cluster:  39 Fr_nu: 11063526 TotEn:    -6.80
@<TRIPOS>ATOM
      1 C1        -45.2417   -7.6661  -29.8752 C.3    1 LIG      -0.04000
      2 O1        -44.2843   -6.7055  -30.2815 O.3    1 LIG      -0.65000
      3 H1        -45.9987   -7.1855  -29.2506 H      1 LIG       0.09000
      4 H2        -44.7450   -8.4630  -29.3160 H      1 LIG       0.09000
      5 H3        -45.7194   -8.0890  -30.7621 H      1 LIG       0.09000
      6 H4        -43.6307   -7.1691  -30.8326 H      1 LIG       0.42000
@<TRIPOS>BOND
      1       1       2 1
      2       1       3 1
      3       1       4 1
      4       1       5 1
      5       2       6 1
@<TRIPOS>ALT_TYPE
CGenFF_4.0_ALT_TYPE_SET
CGenFF_4.0 1 CG331 2 OG311 3 HGA3 4 HGA3 5 HGA3 6 HGP1
@<TRIPOS>MOLECULE
methanol
 6 5 0 0 0
****
USER_CHARGES
INVALID_CHARGES
Pose:  40 Cluster:  40 Fr_nu: 11181096 TotEn:    -6.78
@<TRIPOS>ATOM
      1 C1        -51.1245  -21.5260  -34.8165 C.3    1 LIG      -0.04000
      2 O1        -49.9777  -20.9997  -34.1746 O.3    1 LIG      -0.65000
      3 H1        -52.0159  -21.2722  -34.2375 H      1 LIG       0.09000
      4 H2        -51.0295  -22.6115  -34.9019 H      1 LIG       0.09000
      5 H3        -51.2049  -21.0896  -35.8149 H      1 LIG       0.09000
      6 H4        -49.2088  -21.2452  -34.7171 H      1 LIG       0.42000
@<TRIPOS>BOND
      1       1       2 1
      2       1       3 1
      3       1       4 1
      4       1       5 1
      5       2       6 1
@<TRIPOS>ALT_TYPE
CGenFF_4.0_ALT_TYPE_SET
CGenFF_4.0 1 CG331 2 OG311 3 HGA3 4 HGA3 5 HGA3 6 HGP1
@<TRIPOS>MOLECULE
methanol
 6 5 0 0 0
****
USER_CHARGES
INVALID_CHARGES
Pose:  41 Cluster:  41 Fr_nu: 1473221 TotEn:    -6.77
@<TRIPOS>ATOM
      1 C1        -50.2705  -11.8722  -28.7260 C.3    1 LIG      -0.04000
      2 O1        -51.5431  -11.2704  -28.5755 O.3    1 LIG      -0.65000
      3 H1        -50.2334  -12.7978  -28.1462 H      1 LIG       0.09000
      4 H2        -49.4968  -11.1820  -28.3801 H      1 LIG       0.09000
      5 H3        -50.1075  -12.0998  -29.7820 H      1 LIG       0.09000
      6 H4        -51.5370  -10.4537  -29.1034 H      1 LIG       0.42000
@<TRIPOS>BOND
      1       1       2 1
      2       1       3 1
      3       1       4 1
      4       1       5 1
      5       2       6 1
@<TRIPOS>ALT_TYPE
CGenFF_4.0_ALT_TYPE_SET
CGenFF_4.0 1 CG331 2 OG311 3 HGA3 4 HGA3 5 HGA3 6 HGP1
@<TRIPOS>MOLECULE
methanol
 6 5 0 0 0
****
USER_CHARGES
INVALID_CHARGES
Pose:  42 Cluster:  42 Fr_nu: 11182439 TotEn:    -4.67
@<TRIPOS>ATOM
      1 C1        -46.3408   -7.3310  -29.6620 C.3    1 LIG      -0.04000
      2 O1        -45.3102   -6.7520  -30.4411 O.3    1 LIG      -0.65000
      3 H1        -47.0650   -6.5612  -29.3843 H      1 LIG       0.09000
      4 H2        -45.9105   -7.7822  -28.7643 H      1 LIG       0.09000
      5 H3        -46.8410   -8.1030  -30.2514 H      1 LIG       0.09000
      6 H4        -44.6885   -7.4648  -30.6674 H      1 LIG       0.42000
@<TRIPOS>BOND
      1       1       2 1
      2       1       3 1
      3       1       4 1
      4       1       5 1
      5       2       6 1
@<TRIPOS>ALT_TYPE
CGenFF_4.0_ALT_TYPE_SET
CGenFF_4.0 1 CG331 2 OG311 3 HGA3 4 HGA3 5 HGA3 6 HGP1
@<TRIPOS>MOLECULE
methanol
 6 5 0 0 0
****
USER_CHARGES
INVALID_CHARGES
Pose:  43 Cluster:  43 Fr_nu: 11105523 TotEn:    -4.38
@<TRIPOS>ATOM
      1 C1        -88.6752  -30.1252  -34.0554 C.3    1 LIG      -0.04000
      2 O1        -89.2346  -31.1974  -34.7916 O.3    1 LIG      -0.65000
      3 H1        -87.6014  -30.2871  -33.9333 H      1 LIG       0.09000
      4 H2        -89.1585  -30.0625  -33.0770 H      1 LIG       0.09000
      5 H3        -88.8412  -29.1939  -34.6019 H      1 LIG       0.09000
      6 H4        -90.1864  -31.0180  -34.8788 H      1 LIG       0.42000
@<TRIPOS>BOND
      1       1       2 1
      2       1       3 1
      3       1       4 1
      4       1       5 1
      5       2       6 1
@<TRIPOS>ALT_TYPE
CGenFF_4.0_ALT_TYPE_SET
CGenFF_4.0 1 CG331 2 OG311 3 HGA3 4 HGA3 5 HGA3 6 HGP1
@<TRIPOS>MOLECULE
furan
 9 9 0 0 0
****
USER_CHARGES
INVALID_CHARGES
Pose:   1 Cluster:   1 Fr_nu: 3793808 TotEn:   -12.02
@<TRIPOS>ATOM
      1 C1        -56.7516    2.8227  -40.7998 C.2    1 LIG      -0.26000
      2 C2        -57.8883    2.6375  -39.9771 C.2    1 LIG      -0.26000
      3 C3        -55.8067    1.9287  -40.3527 C.2    1 LIG       0.09300
      4 C4        -57.5570    1.6434  -39.0861 C.2    1 LIG       0.09300
      5 O1        -56.2898    1.2059  -39.3084 O.3    1 LIG      -0.29200
      6 H1        -56.6353    3.5209  -41.6161 H      1 LIG       0.17500
      7 H2        -58.8311    3.1627  -40.0275 H      1 LIG       0.17500
      8 H3        -54.7964    1.6947  -40.6555 H      1 LIG       0.13800
      9 H4        -58.0834    1.1597  -38.2761 H      1 LIG       0.13800
@<TRIPOS>BOND
      1       1       2 1
      2       1       3 2
      3       2       4 2
      4       3       5 1
      5       4       5 1
      6       1       6 1
      7       2       7 1
      8       3       8 1
      9       4       9 1
@<TRIPOS>ALT_TYPE
CGenFF_4.0_ALT_TYPE_SET
CGenFF_4.0 1 CG2R51 2 CG2R51 3 CG2R51 4 CG2R51 5 OG2R50 6 HGR51 7 HGR51 8 HGR52 9 HGR52
@<TRIPOS>MOLECULE
furan
 9 9 0 0 0
****
USER_CHARGES
INVALID_CHARGES
Pose:   2 Cluster:   2 Fr_nu: 2571640 TotEn:   -11.29
@<TRIPOS>ATOM
      1 C1        -73.6925   -9.2288  -55.0413 C.2    1 LIG      -0.26000
      2 C2        -74.9436   -8.9715  -54.4316 C.2    1 LIG      -0.26000
      3 C3        -73.6956   -8.5332  -56.2280 C.2    1 LIG       0.09300
      4 C4        -75.6219   -8.1368  -55.2890 C.2    1 LIG       0.09300
      5 O1        -74.8681   -7.8648  -56.3864 O.3    1 LIG      -0.29200
      6 H1        -72.8892   -9.8447  -54.6635 H      1 LIG       0.17500
      7 H2        -75.3054   -9.3472  -53.4854 H      1 LIG       0.17500
      8 H3        -72.9789   -8.4158  -57.0277 H      1 LIG       0.13800
      9 H4        -76.5969   -7.6723  -55.2645 H      1 LIG       0.13800
@<TRIPOS>BOND
      1       1       2 1
      2       1       3 2
      3       2       4 2
      4       3       5 1
      5       4       5 1
      6       1       6 1
      7       2       7 1
      8       3       8 1
      9       4       9 1
@<TRIPOS>ALT_TYPE
CGenFF_4.0_ALT_TYPE_SET
CGenFF_4.0 1 CG2R51 2 CG2R51 3 CG2R51 4 CG2R51 5 OG2R50 6 HGR51 7 HGR51 8 HGR52 9 HGR52
@<TRIPOS>MOLECULE
furan
 9 9 0 0 0
****
USER_CHARGES
INVALID_CHARGES
Pose:   3 Cluster:   3 Fr_nu:  10108 TotEn:   -10.40
@<TRIPOS>ATOM
      1 C1        -57.7707    2.0332  -39.8280 C.2    1 LIG      -0.26000
      2 C2        -56.9572    1.4706  -40.8405 C.2    1 LIG      -0.26000
      3 C3        -56.9133    2.6577  -38.9522 C.2    1 LIG       0.09300
      4 C4        -55.6608    1.7916  -40.5112 C.2    1 LIG       0.09300
      5 O1        -55.6255    2.5152  -39.3616 O.3    1 LIG      -0.29200
      6 H1        -58.8471    1.9886  -39.7466 H      1 LIG       0.17500
      7 H2        -57.2760    0.9025  -41.7024 H      1 LIG       0.17500
      8 H3        -57.0545    3.2184  -38.0397 H      1 LIG       0.13800
      9 H4        -54.7022    1.5909  -40.9671 H      1 LIG       0.13800
@<TRIPOS>BOND
      1       1       2 1
      2       1       3 2
      3       2       4 2
      4       3       5 1
      5       4       5 1
      6       1       6 1
      7       2       7 1
      8       3       8 1
      9       4       9 1
@<TRIPOS>ALT_TYPE
CGenFF_4.0_ALT_TYPE_SET
CGenFF_4.0 1 CG2R51 2 CG2R51 3 CG2R51 4 CG2R51 5 OG2R50 6 HGR51 7 HGR51 8 HGR52 9 HGR52
@<TRIPOS>MOLECULE
furan
 9 9 0 0 0
****
USER_CHARGES
INVALID_CHARGES
Pose:   4 Cluster:   4 Fr_nu: 3897834 TotEn:   -10.17
@<TRIPOS>ATOM
      1 C1        -76.5836   -8.0159  -56.0482 C.2    1 LIG      -0.26000
      2 C2        -75.2548   -7.6053  -55.7860 C.2    1 LIG      -0.26000
      3 C3        -76.4981   -9.3010  -56.5309 C.2    1 LIG       0.09300
      4 C4        -74.4519   -8.6688  -56.1270 C.2    1 LIG       0.09300
      5 O1        -75.2022   -9.7065  -56.5819 O.3    1 LIG      -0.29200
      6 H1        -77.4902   -7.4462  -55.9039 H      1 LIG       0.17500
      7 H2        -74.9236   -6.6532  -55.3969 H      1 LIG       0.17500
      8 H3        -77.2278  -10.0248  -56.8635 H      1 LIG       0.13800
      9 H4        -73.3851   -8.8371  -56.1059 H      1 LIG       0.13800
@<TRIPOS>BOND
      1       1       2 1
      2       1       3 2
      3       2       4 2
      4       3       5 1
      5       4       5 1
      6       1       6 1
      7       2       7 1
      8       3       8 1
      9       4       9 1
@<TRIPOS>ALT_TYPE
CGenFF_4.0_ALT_TYPE_SET
CGenFF_4.0 1 CG2R51 2 CG2R51 3 CG2R51 4 CG2R51 5 OG2R50 6 HGR51 7 HGR51 8 HGR52 9 HGR52
@<TRIPOS>MOLECULE
furan
 9 9 0 0 0
****
USER_CHARGES
INVALID_CHARGES
Pose:   5 Cluster:   5 Fr_nu: 766646 TotEn:   -10.04
@<TRIPOS>ATOM
      1 C1        -56.0748    2.2616  -39.7812 C.2    1 LIG      -0.26000
      2 C2        -57.4122    1.8131  -39.6651 C.2    1 LIG      -0.26000
      3 C3        -55.7122    2.0467  -41.0906 C.2    1 LIG       0.09300
      4 C4        -57.7715    1.3562  -40.9118 C.2    1 LIG       0.09300
      5 O1        -56.7408    1.4952  -41.7864 O.3    1 LIG      -0.29200
      6 H1        -55.4529    2.6876  -39.0073 H      1 LIG       0.17500
      7 H2        -58.0362    1.8219  -38.7832 H      1 LIG       0.17500
      8 H3        -54.8078    2.2233  -41.6545 H      1 LIG       0.13800
      9 H4        -58.6750    0.9258  -41.3184 H      1 LIG       0.13800
@<TRIPOS>BOND
      1       1       2 1
      2       1       3 2
      3       2       4 2
      4       3       5 1
      5       4       5 1
      6       1       6 1
      7       2       7 1
      8       3       8 1
      9       4       9 1
@<TRIPOS>ALT_TYPE
CGenFF_4.0_ALT_TYPE_SET
CGenFF_4.0 1 CG2R51 2 CG2R51 3 CG2R51 4 CG2R51 5 OG2R50 6 HGR51 7 HGR51 8 HGR52 9 HGR52
@<TRIPOS>MOLECULE
furan
 9 9 0 0 0
****
USER_CHARGES
INVALID_CHARGES
Pose:   6 Cluster:   6 Fr_nu: 203175 TotEn:    -9.80
@<TRIPOS>ATOM
      1 C1        -47.6511   -9.6946  -24.0012 C.2    1 LIG      -0.26000
      2 C2        -48.1874  -10.8559  -24.6069 C.2    1 LIG      -0.26000
      3 C3        -47.5085   -9.9915  -22.6657 C.2    1 LIG       0.09300
      4 C4        -48.3342  -11.7797  -23.5983 C.2    1 LIG       0.09300
      5 O1        -47.9226  -11.2606  -22.4119 O.3    1 LIG      -0.29200
      6 H1        -47.4003   -8.7582  -24.4782 H      1 LIG       0.17500
      7 H2        -48.4357  -11.0015  -25.6483 H      1 LIG       0.17500
      8 H3        -47.1458   -9.4385  -21.8114 H      1 LIG       0.13800
      9 H4        -48.6974  -12.7965  -23.5630 H      1 LIG       0.13800
@<TRIPOS>BOND
      1       1       2 1
      2       1       3 2
      3       2       4 2
      4       3       5 1
      5       4       5 1
      6       1       6 1
      7       2       7 1
      8       3       8 1
      9       4       9 1
@<TRIPOS>ALT_TYPE
CGenFF_4.0_ALT_TYPE_SET
CGenFF_4.0 1 CG2R51 2 CG2R51 3 CG2R51 4 CG2R51 5 OG2R50 6 HGR51 7 HGR51 8 HGR52 9 HGR52
@<TRIPOS>MOLECULE
furan
 9 9 0 0 0
****
USER_CHARGES
INVALID_CHARGES
Pose:   7 Cluster:   7 Fr_nu: 144566 TotEn:    -9.76
@<TRIPOS>ATOM
      1 C1        -46.4914   -8.3824  -38.2309 C.2    1 LIG      -0.26000
      2 C2        -45.4446   -9.1574  -38.7848 C.2    1 LIG      -0.26000
      3 C3        -47.2304   -9.2407  -37.4503 C.2    1 LIG       0.09300
      4 C4        -45.6184  -10.4340  -38.3031 C.2    1 LIG       0.09300
      5 O1        -46.7048  -10.4932  -37.4889 O.3    1 LIG      -0.29200
      6 H1        -46.6836   -7.3300  -38.3820 H      1 LIG       0.17500
      7 H2        -44.6613   -8.8267  -39.4515 H      1 LIG       0.17500
      8 H3        -48.1106   -9.1219  -36.8355 H      1 LIG       0.13800
      9 H4        -45.0838  -11.3630  -38.4379 H      1 LIG       0.13800
@<TRIPOS>BOND
      1       1       2 1
      2       1       3 2
      3       2       4 2
      4       3       5 1
      5       4       5 1
      6       1       6 1
      7       2       7 1
      8       3       8 1
      9       4       9 1
@<TRIPOS>ALT_TYPE
CGenFF_4.0_ALT_TYPE_SET
CGenFF_4.0 1 CG2R51 2 CG2R51 3 CG2R51 4 CG2R51 5 OG2R50 6 HGR51 7 HGR51 8 HGR52 9 HGR52
@<TRIPOS>MOLECULE
furan
 9 9 0 0 0
****
USER_CHARGES
INVALID_CHARGES
Pose:   8 Cluster:   8 Fr_nu: 166965 TotEn:    -9.72
@<TRIPOS>ATOM
      1 C1        -48.6670  -11.5345  -25.4089 C.2    1 LIG      -0.26000
      2 C2        -48.2878  -10.2215  -25.7769 C.2    1 LIG      -0.26000
      3 C3        -48.5455  -11.5978  -24.0403 C.2    1 LIG       0.09300
      4 C4        -47.9617   -9.5760  -24.6069 C.2    1 LIG       0.09300
      5 O1        -48.1163  -10.4080  -23.5436 O.3    1 LIG      -0.29200
      6 H1        -48.9881  -12.3348  -26.0599 H      1 LIG       0.17500
      7 H2        -48.2563   -9.7986  -26.7706 H      1 LIG       0.17500
      8 H3        -48.7179  -12.3745  -23.3095 H      1 LIG       0.13800
      9 H4        -47.6207   -8.5778  -24.3738 H      1 LIG       0.13800
@<TRIPOS>BOND
      1       1       2 1
      2       1       3 2
      3       2       4 2
      4       3       5 1
      5       4       5 1
      6       1       6 1
      7       2       7 1
      8       3       8 1
      9       4       9 1
@<TRIPOS>ALT_TYPE
CGenFF_4.0_ALT_TYPE_SET
CGenFF_4.0 1 CG2R51 2 CG2R51 3 CG2R51 4 CG2R51 5 OG2R50 6 HGR51 7 HGR51 8 HGR52 9 HGR52
@<TRIPOS>MOLECULE
furan
 9 9 0 0 0
****
USER_CHARGES
INVALID_CHARGES
Pose:   9 Cluster:   9 Fr_nu: 1012452 TotEn:    -9.19
@<TRIPOS>ATOM
      1 C1        -57.6187    3.2519  -39.4944 C.2    1 LIG      -0.26000
      2 C2        -56.2495    3.0332  -39.7783 C.2    1 LIG      -0.26000
      3 C3        -58.2533    2.0542  -39.7283 C.2    1 LIG       0.09300
      4 C4        -56.1450    1.7175  -40.1654 C.2    1 LIG       0.09300
      5 O1        -57.3621    1.1136  -40.1375 O.3    1 LIG      -0.29200
      6 H1        -58.0848    4.1680  -39.1614 H      1 LIG       0.17500
      7 H2        -55.4400    3.7455  -39.7093 H      1 LIG       0.17500
      8 H3        -59.2794    1.7246  -39.6532 H      1 LIG       0.13800
      9 H4        -55.3200    1.0926  -40.4750 H      1 LIG       0.13800
@<TRIPOS>BOND
      1       1       2 1
      2       1       3 2
      3       2       4 2
      4       3       5 1
      5       4       5 1
      6       1       6 1
      7       2       7 1
      8       3       8 1
      9       4       9 1
@<TRIPOS>ALT_TYPE
CGenFF_4.0_ALT_TYPE_SET
CGenFF_4.0 1 CG2R51 2 CG2R51 3 CG2R51 4 CG2R51 5 OG2R50 6 HGR51 7 HGR51 8 HGR52 9 HGR52
@<TRIPOS>MOLECULE
furan
 9 9 0 0 0
****
USER_CHARGES
INVALID_CHARGES
Pose:  10 Cluster:  10 Fr_nu: 326299 TotEn:    -8.84
@<TRIPOS>ATOM
      1 C1        -61.8696   -5.8954  -56.8637 C.2    1 LIG      -0.26000
      2 C2        -62.3053   -4.5545  -56.9871 C.2    1 LIG      -0.26000
      3 C3        -61.7876   -6.1478  -55.5140 C.2    1 LIG       0.09300
      4 C4        -62.4587   -4.0830  -55.7040 C.2    1 LIG       0.09300
      5 O1        -62.1452   -5.0482  -54.8002 O.3    1 LIG      -0.29200
      6 H1        -61.6432   -6.5908  -57.6590 H      1 LIG       0.17500
      7 H2        -62.4853   -4.0009  -57.8973 H      1 LIG       0.17500
      8 H3        -61.5076   -7.0130  -54.9309 H      1 LIG       0.13800
      9 H4        -62.7670   -3.1350  -55.2878 H      1 LIG       0.13800
@<TRIPOS>BOND
      1       1       2 1
      2       1       3 2
      3       2       4 2
      4       3       5 1
      5       4       5 1
      6       1       6 1
      7       2       7 1
      8       3       8 1
      9       4       9 1
@<TRIPOS>ALT_TYPE
CGenFF_4.0_ALT_TYPE_SET
CGenFF_4.0 1 CG2R51 2 CG2R51 3 CG2R51 4 CG2R51 5 OG2R50 6 HGR51 7 HGR51 8 HGR52 9 HGR52
@<TRIPOS>MOLECULE
furan
 9 9 0 0 0
****
USER_CHARGES
INVALID_CHARGES
Pose:  11 Cluster:  11 Fr_nu: 608325 TotEn:    -8.79
@<TRIPOS>ATOM
      1 C1        -68.4550   -1.3750  -28.6687 C.2    1 LIG      -0.26000
      2 C2        -69.1882   -2.5620  -28.9069 C.2    1 LIG      -0.26000
      3 C3        -67.2032   -1.7744  -28.2619 C.2    1 LIG       0.09300
      4 C4        -68.3320   -3.6021  -28.6289 C.2    1 LIG       0.09300
      5 O1        -67.1200   -3.1304  -28.2351 O.3    1 LIG      -0.29200
      6 H1        -68.7965   -0.3559  -28.7791 H      1 LIG       0.17500
      7 H2        -70.2124   -2.6486  -29.2398 H      1 LIG       0.17500
      8 H3        -66.3071   -1.2452  -27.9719 H      1 LIG       0.13800
      9 H4        -68.4275   -4.6777  -28.6602 H      1 LIG       0.13800
@<TRIPOS>BOND
      1       1       2 1
      2       1       3 2
      3       2       4 2
      4       3       5 1
      5       4       5 1
      6       1       6 1
      7       2       7 1
      8       3       8 1
      9       4       9 1
@<TRIPOS>ALT_TYPE
CGenFF_4.0_ALT_TYPE_SET
CGenFF_4.0 1 CG2R51 2 CG2R51 3 CG2R51 4 CG2R51 5 OG2R50 6 HGR51 7 HGR51 8 HGR52 9 HGR52
@<TRIPOS>MOLECULE
furan
 9 9 0 0 0
****
USER_CHARGES
INVALID_CHARGES
Pose:  12 Cluster:  12 Fr_nu: 1255729 TotEn:    -8.76
@<TRIPOS>ATOM
      1 C1        -48.3119  -10.6159  -23.4779 C.2    1 LIG      -0.26000
      2 C2        -48.1008  -10.0522  -24.7589 C.2    1 LIG      -0.26000
      3 C3        -48.7357  -11.9066  -23.6937 C.2    1 LIG       0.09300
      4 C4        -48.4105  -11.0387  -25.6661 C.2    1 LIG       0.09300
      5 O1        -48.7983  -12.1722  -25.0248 O.3    1 LIG      -0.29200
      6 H1        -48.1731  -10.1407  -22.5176 H      1 LIG       0.17500
      7 H2        -47.7647   -9.0521  -24.9917 H      1 LIG       0.17500
      8 H3        -49.0167  -12.7202  -23.0409 H      1 LIG       0.13800
      9 H4        -48.4067  -11.0898  -26.7451 H      1 LIG       0.13800
@<TRIPOS>BOND
      1       1       2 1
      2       1       3 2
      3       2       4 2
      4       3       5 1
      5       4       5 1
      6       1       6 1
      7       2       7 1
      8       3       8 1
      9       4       9 1
@<TRIPOS>ALT_TYPE
CGenFF_4.0_ALT_TYPE_SET
CGenFF_4.0 1 CG2R51 2 CG2R51 3 CG2R51 4 CG2R51 5 OG2R50 6 HGR51 7 HGR51 8 HGR52 9 HGR52
@<TRIPOS>MOLECULE
furan
 9 9 0 0 0
****
USER_CHARGES
INVALID_CHARGES
Pose:  13 Cluster:  13 Fr_nu: 482415 TotEn:    -8.51
@<TRIPOS>ATOM
      1 C1        -71.1097    3.1595  -49.3670 C.2    1 LIG      -0.26000
      2 C2        -70.7471    3.1990  -47.9994 C.2    1 LIG      -0.26000
      3 C3        -71.3611    4.4614  -49.7331 C.2    1 LIG       0.09300
      4 C4        -70.8027    4.5221  -47.6274 C.2    1 LIG       0.09300
      5 O1        -71.1762    5.2981  -48.6786 O.3    1 LIG      -0.29200
      6 H1        -71.1796    2.2909  -50.0056 H      1 LIG       0.17500
      7 H2        -70.4786    2.3671  -47.3644 H      1 LIG       0.17500
      8 H3        -71.6635    4.9331  -50.6568 H      1 LIG       0.13800
      9 H4        -70.6156    5.0469  -46.7019 H      1 LIG       0.13800
@<TRIPOS>BOND
      1       1       2 1
      2       1       3 2
      3       2       4 2
      4       3       5 1
      5       4       5 1
      6       1       6 1
      7       2       7 1
      8       3       8 1
      9       4       9 1
@<TRIPOS>ALT_TYPE
CGenFF_4.0_ALT_TYPE_SET
CGenFF_4.0 1 CG2R51 2 CG2R51 3 CG2R51 4 CG2R51 5 OG2R50 6 HGR51 7 HGR51 8 HGR52 9 HGR52
@<TRIPOS>MOLECULE
furan
 9 9 0 0 0
****
USER_CHARGES
INVALID_CHARGES
Pose:  14 Cluster:  14 Fr_nu: 1013859 TotEn:    -8.44
@<TRIPOS>ATOM
      1 C1        -57.5887    1.5642  -40.7907 C.2    1 LIG      -0.26000
      2 C2        -56.3024    2.1530  -40.8340 C.2    1 LIG      -0.26000
      3 C3        -58.2301    2.1265  -39.7116 C.2    1 LIG       0.09300
      4 C4        -56.2495    3.0332  -39.7783 C.2    1 LIG       0.09300
      5 O1        -57.4206    3.0231  -39.0892 O.3    1 LIG      -0.29200
      6 H1        -57.9971    0.8223  -41.4617 H      1 LIG       0.17500
      7 H2        -55.5128    1.9601  -41.5457 H      1 LIG       0.17500
      8 H3        -59.2117    2.0031  -39.2777 H      1 LIG       0.13800
      9 H4        -55.4917    3.7052  -39.4027 H      1 LIG       0.13800
@<TRIPOS>BOND
      1       1       2 1
      2       1       3 2
      3       2       4 2
      4       3       5 1
      5       4       5 1
      6       1       6 1
      7       2       7 1
      8       3       8 1
      9       4       9 1
@<TRIPOS>ALT_TYPE
CGenFF_4.0_ALT_TYPE_SET
CGenFF_4.0 1 CG2R51 2 CG2R51 3 CG2R51 4 CG2R51 5 OG2R50 6 HGR51 7 HGR51 8 HGR52 9 HGR52
@<TRIPOS>MOLECULE
furan
 9 9 0 0 0
****
USER_CHARGES
INVALID_CHARGES
Pose:  15 Cluster:  15 Fr_nu: 230646 TotEn:    -8.39
@<TRIPOS>ATOM
      1 C1        -49.2492  -12.0644  -26.9055 C.2    1 LIG      -0.26000
      2 C2        -49.5105  -10.7105  -27.2249 C.2    1 LIG      -0.26000
      3 C3        -49.9094  -12.8141  -27.8511 C.2    1 LIG       0.09300
      4 C4        -50.3115  -10.7295  -28.3429 C.2    1 LIG       0.09300
      5 O1        -50.5593  -12.0080  -28.7310 O.3    1 LIG      -0.29200
      6 H1        -48.6546  -12.4460  -26.0882 H      1 LIG       0.17500
      7 H2        -49.1587   -9.8309  -26.7053 H      1 LIG       0.17500
      8 H3        -50.0093  -13.8752  -28.0275 H      1 LIG       0.13800
      9 H4        -50.7652   -9.9601  -28.9506 H      1 LIG       0.13800
@<TRIPOS>BOND
      1       1       2 1
      2       1       3 2
      3       2       4 2
      4       3       5 1
      5       4       5 1
      6       1       6 1
      7       2       7 1
      8       3       8 1
      9       4       9 1
@<TRIPOS>ALT_TYPE
CGenFF_4.0_ALT_TYPE_SET
CGenFF_4.0 1 CG2R51 2 CG2R51 3 CG2R51 4 CG2R51 5 OG2R50 6 HGR51 7 HGR51 8 HGR52 9 HGR52
@<TRIPOS>MOLECULE
furan
 9 9 0 0 0
****
USER_CHARGES
INVALID_CHARGES
Pose:  16 Cluster:  16 Fr_nu:   8712 TotEn:    -8.35
@<TRIPOS>ATOM
      1 C1        -46.2328   -9.7961  -37.6434 C.2    1 LIG      -0.26000
      2 C2        -47.3248   -9.0838  -37.0924 C.2    1 LIG      -0.26000
      3 C3        -45.7512   -9.0207  -38.6724 C.2    1 LIG       0.09300
      4 C4        -47.4324   -7.9239  -37.8239 C.2    1 LIG       0.09300
      5 O1        -46.4768   -7.8778  -38.7889 O.3    1 LIG      -0.29200
      6 H1        -45.8457  -10.7549  -37.3301 H      1 LIG       0.17500
      7 H2        -47.9544   -9.3789  -36.2654 H      1 LIG       0.17500
      8 H3        -44.9414   -9.1344  -39.3783 H      1 LIG       0.13800
      9 H4        -48.0994   -7.0751  -37.7853 H      1 LIG       0.13800
@<TRIPOS>BOND
      1       1       2 1
      2       1       3 2
      3       2       4 2
      4       3       5 1
      5       4       5 1
      6       1       6 1
      7       2       7 1
      8       3       8 1
      9       4       9 1
@<TRIPOS>ALT_TYPE
CGenFF_4.0_ALT_TYPE_SET
CGenFF_4.0 1 CG2R51 2 CG2R51 3 CG2R51 4 CG2R51 5 OG2R50 6 HGR51 7 HGR51 8 HGR52 9 HGR52
@<TRIPOS>MOLECULE
furan
 9 9 0 0 0
****
USER_CHARGES
INVALID_CHARGES
Pose:  17 Cluster:  17 Fr_nu:  13107 TotEn:    -8.34
@<TRIPOS>ATOM
      1 C1        -70.0743    4.4581  -46.9933 C.2    1 LIG      -0.26000
      2 C2        -70.8056    4.7820  -48.1610 C.2    1 LIG      -0.26000
      3 C3        -70.2907    3.1188  -46.7663 C.2    1 LIG       0.09300
      4 C4        -71.4166    3.6176  -48.5644 C.2    1 LIG       0.09300
      5 O1        -71.1077    2.5990  -47.7195 O.3    1 LIG      -0.29200
      6 H1        -69.4661    5.1183  -46.3920 H      1 LIG       0.17500
      7 H2        -70.8780    5.7439  -48.6478 H      1 LIG       0.17500
      8 H3        -69.9526    2.4244  -46.0110 H      1 LIG       0.13800
      9 H4        -72.0677    3.3614  -49.3874 H      1 LIG       0.13800
@<TRIPOS>BOND
      1       1       2 1
      2       1       3 2
      3       2       4 2
      4       3       5 1
      5       4       5 1
      6       1       6 1
      7       2       7 1
      8       3       8 1
      9       4       9 1
@<TRIPOS>ALT_TYPE
CGenFF_4.0_ALT_TYPE_SET
CGenFF_4.0 1 CG2R51 2 CG2R51 3 CG2R51 4 CG2R51 5 OG2R50 6 HGR51 7 HGR51 8 HGR52 9 HGR52
@<TRIPOS>MOLECULE
furan
 9 9 0 0 0
****
USER_CHARGES
INVALID_CHARGES
Pose:  18 Cluster:  18 Fr_nu:  22281 TotEn:    -8.32
@<TRIPOS>ATOM
      1 C1        -51.7953  -11.7213  -45.4061 C.2    1 LIG      -0.26000
      2 C2        -50.4742  -11.2419  -45.2387 C.2    1 LIG      -0.26000
      3 C3        -52.5343  -11.1686  -44.3860 C.2    1 LIG       0.09300
      4 C4        -50.5001  -10.4304  -44.1284 C.2    1 LIG       0.09300
      5 O1        -51.7522  -10.3803  -43.6029 O.3    1 LIG      -0.29200
      6 H1        -52.1628  -12.3868  -46.1737 H      1 LIG       0.17500
      7 H2        -49.6112  -11.4605  -45.8509 H      1 LIG       0.17500
      8 H3        -53.5728  -11.2328  -44.0954 H      1 LIG       0.13800
      9 H4        -49.7522   -9.8472  -43.6112 H      1 LIG       0.13800
@<TRIPOS>BOND
      1       1       2 1
      2       1       3 2
      3       2       4 2
      4       3       5 1
      5       4       5 1
      6       1       6 1
      7       2       7 1
      8       3       8 1
      9       4       9 1
@<TRIPOS>ALT_TYPE
CGenFF_4.0_ALT_TYPE_SET
CGenFF_4.0 1 CG2R51 2 CG2R51 3 CG2R51 4 CG2R51 5 OG2R50 6 HGR51 7 HGR51 8 HGR52 9 HGR52
@<TRIPOS>MOLECULE
furan
 9 9 0 0 0
****
USER_CHARGES
INVALID_CHARGES
Pose:  19 Cluster:  19 Fr_nu:   6284 TotEn:    -8.31
@<TRIPOS>ATOM
      1 C1        -46.6236   -8.3715  -38.5958 C.2    1 LIG      -0.26000
      2 C2        -47.1271   -9.5818  -38.0621 C.2    1 LIG      -0.26000
      3 C3        -47.3483   -7.3627  -38.0048 C.2    1 LIG       0.09300
      4 C4        -48.1235   -9.2263  -37.1829 C.2    1 LIG       0.09300
      5 O1        -48.2645   -7.8754  -37.1422 O.3    1 LIG      -0.29200
      6 H1        -45.8319   -8.2497  -39.3209 H      1 LIG       0.17500
      7 H2        -46.8040  -10.5874  -38.2896 H      1 LIG       0.17500
      8 H3        -47.3339   -6.2856  -38.0857 H      1 LIG       0.13800
      9 H4        -48.7903   -9.7856  -36.5430 H      1 LIG       0.13800
@<TRIPOS>BOND
      1       1       2 1
      2       1       3 2
      3       2       4 2
      4       3       5 1
      5       4       5 1
      6       1       6 1
      7       2       7 1
      8       3       8 1
      9       4       9 1
@<TRIPOS>ALT_TYPE
CGenFF_4.0_ALT_TYPE_SET
CGenFF_4.0 1 CG2R51 2 CG2R51 3 CG2R51 4 CG2R51 5 OG2R50 6 HGR51 7 HGR51 8 HGR52 9 HGR52
@<TRIPOS>MOLECULE
furan
 9 9 0 0 0
****
USER_CHARGES
INVALID_CHARGES
Pose:  20 Cluster:  20 Fr_nu:  24084 TotEn:    -8.24
@<TRIPOS>ATOM
      1 C1        -49.4685  -10.2264  -26.6107 C.2    1 LIG      -0.26000
      2 C2        -49.9116  -10.5497  -27.9154 C.2    1 LIG      -0.26000
      3 C3        -48.9425  -11.3849  -26.0879 C.2    1 LIG       0.09300
      4 C4        -49.6246  -11.8826  -28.0970 C.2    1 LIG       0.09300
      5 O1        -49.0337  -12.3991  -26.9876 O.3    1 LIG      -0.29200
      6 H1        -49.5258   -9.2690  -26.1133 H      1 LIG       0.17500
      7 H2        -50.3811   -9.8932  -28.6337 H      1 LIG       0.17500
      8 H3        -48.4877  -11.6390  -25.1415 H      1 LIG       0.13800
      9 H4        -49.7697  -12.5739  -28.9144 H      1 LIG       0.13800
@<TRIPOS>BOND
      1       1       2 1
      2       1       3 2
      3       2       4 2
      4       3       5 1
      5       4       5 1
      6       1       6 1
      7       2       7 1
      8       3       8 1
      9       4       9 1
@<TRIPOS>ALT_TYPE
CGenFF_4.0_ALT_TYPE_SET
CGenFF_4.0 1 CG2R51 2 CG2R51 3 CG2R51 4 CG2R51 5 OG2R50 6 HGR51 7 HGR51 8 HGR52 9 HGR52
@<TRIPOS>MOLECULE
furan
 9 9 0 0 0
****
USER_CHARGES
INVALID_CHARGES
Pose:  21 Cluster:  21 Fr_nu: 219159 TotEn:    -8.24
@<TRIPOS>ATOM
      1 C1        -69.6294    4.6278  -46.3660 C.2    1 LIG      -0.26000
      2 C2        -70.0226    3.2904  -46.6110 C.2    1 LIG      -0.26000
      3 C3        -70.6183    5.4206  -46.9002 C.2    1 LIG       0.09300
      4 C4        -71.2238    3.3614  -47.2773 C.2    1 LIG       0.09300
      5 O1        -71.5939    4.6564  -47.4575 O.3    1 LIG      -0.29200
      6 H1        -68.7366    4.9709  -45.8634 H      1 LIG       0.17500
      7 H2        -69.4963    2.3877  -46.3361 H      1 LIG       0.17500
      8 H3        -70.7688    6.4887  -46.9615 H      1 LIG       0.13800
      9 H4        -71.9053    2.6212  -47.6706 H      1 LIG       0.13800
@<TRIPOS>BOND
      1       1       2 1
      2       1       3 2
      3       2       4 2
      4       3       5 1
      5       4       5 1
      6       1       6 1
      7       2       7 1
      8       3       8 1
      9       4       9 1
@<TRIPOS>ALT_TYPE
CGenFF_4.0_ALT_TYPE_SET
CGenFF_4.0 1 CG2R51 2 CG2R51 3 CG2R51 4 CG2R51 5 OG2R50 6 HGR51 7 HGR51 8 HGR52 9 HGR52
@<TRIPOS>MOLECULE
furan
 9 9 0 0 0
****
USER_CHARGES
INVALID_CHARGES
Pose:  22 Cluster:  22 Fr_nu:   6314 TotEn:    -8.22
@<TRIPOS>ATOM
      1 C1        -46.8901   -8.4829  -38.2701 C.2    1 LIG      -0.26000
      2 C2        -47.8931   -7.7629  -37.5781 C.2    1 LIG      -0.26000
      3 C3        -46.7534   -9.6803  -37.6072 C.2    1 LIG       0.09300
      4 C4        -48.2979   -8.5718  -36.5418 C.2    1 LIG       0.09300
      5 O1        -47.6080   -9.7425  -36.5526 O.3    1 LIG      -0.29200
      6 H1        -46.3358   -8.1682  -39.1424 H      1 LIG       0.17500
      7 H2        -48.2736   -6.7777  -37.8064 H      1 LIG       0.17500
      8 H3        -46.1269  -10.5483  -37.7530 H      1 LIG       0.13800
      9 H4        -49.0270   -8.4659  -35.7518 H      1 LIG       0.13800
@<TRIPOS>BOND
      1       1       2 1
      2       1       3 2
      3       2       4 2
      4       3       5 1
      5       4       5 1
      6       1       6 1
      7       2       7 1
      8       3       8 1
      9       4       9 1
@<TRIPOS>ALT_TYPE
CGenFF_4.0_ALT_TYPE_SET
CGenFF_4.0 1 CG2R51 2 CG2R51 3 CG2R51 4 CG2R51 5 OG2R50 6 HGR51 7 HGR51 8 HGR52 9 HGR52
@<TRIPOS>MOLECULE
furan
 9 9 0 0 0
****
USER_CHARGES
INVALID_CHARGES
Pose:  23 Cluster:  23 Fr_nu: 1765572 TotEn:    -7.93
@<TRIPOS>ATOM
      1 C1        -51.2590  -11.7548  -44.6224 C.2    1 LIG      -0.26000
      2 C2        -49.8490  -11.6823  -44.5226 C.2    1 LIG      -0.26000
      3 C3        -51.7546  -11.0006  -43.5843 C.2    1 LIG       0.09300
      4 C4        -49.5836  -10.8889  -43.4308 C.2    1 LIG       0.09300
      5 O1        -50.7399  -10.4693  -42.8533 O.3    1 LIG      -0.29200
      6 H1        -51.8411  -12.2902  -45.3584 H      1 LIG       0.17500
      7 H2        -49.1177  -12.1497  -45.1661 H      1 LIG       0.17500
      8 H3        -52.7515  -10.7550  -43.2481 H      1 LIG       0.13800
      9 H4        -48.6741  -10.5460  -42.9593 H      1 LIG       0.13800
@<TRIPOS>BOND
      1       1       2 1
      2       1       3 2
      3       2       4 2
      4       3       5 1
      5       4       5 1
      6       1       6 1
      7       2       7 1
      8       3       8 1
      9       4       9 1
@<TRIPOS>ALT_TYPE
CGenFF_4.0_ALT_TYPE_SET
CGenFF_4.0 1 CG2R51 2 CG2R51 3 CG2R51 4 CG2R51 5 OG2R50 6 HGR51 7 HGR51 8 HGR52 9 HGR52
@<TRIPOS>MOLECULE
furan
 9 9 0 0 0
****
USER_CHARGES
INVALID_CHARGES
Pose:  24 Cluster:  24 Fr_nu: 1997326 TotEn:    -7.83
@<TRIPOS>ATOM
      1 C1        -50.4399  -10.2203  -43.3440 C.2    1 LIG      -0.26000
      2 C2        -49.2082  -10.3773  -44.0234 C.2    1 LIG      -0.26000
      3 C3        -51.2680  -11.2097  -43.8211 C.2    1 LIG       0.09300
      4 C4        -49.3714  -11.4514  -44.8670 C.2    1 LIG       0.09300
      5 O1        -50.6242  -11.9645  -44.7496 O.3    1 LIG      -0.29200
      6 H1        -50.6927   -9.4786  -42.6002 H      1 LIG       0.17500
      7 H2        -48.3134   -9.7821  -43.9119 H      1 LIG       0.17500
      8 H3        -52.2884  -11.4959  -43.6118 H      1 LIG       0.13800
      9 H4        -48.7268  -11.9492  -45.5767 H      1 LIG       0.13800
@<TRIPOS>BOND
      1       1       2 1
      2       1       3 2
      3       2       4 2
      4       3       5 1
      5       4       5 1
      6       1       6 1
      7       2       7 1
      8       3       8 1
      9       4       9 1
@<TRIPOS>ALT_TYPE
CGenFF_4.0_ALT_TYPE_SET
CGenFF_4.0 1 CG2R51 2 CG2R51 3 CG2R51 4 CG2R51 5 OG2R50 6 HGR51 7 HGR51 8 HGR52 9 HGR52
@<TRIPOS>MOLECULE
furan
 9 9 0 0 0
****
USER_CHARGES
INVALID_CHARGES
Pose:  25 Cluster:  25 Fr_nu: 1995797 TotEn:    -7.78
@<TRIPOS>ATOM
      1 C1        -51.1779  -10.8127  -43.7244 C.2    1 LIG      -0.26000
      2 C2        -50.7363  -11.3166  -44.9712 C.2    1 LIG      -0.26000
      3 C3        -50.0513  -10.6757  -42.9472 C.2    1 LIG       0.09300
      4 C4        -49.3714  -11.4514  -44.8670 C.2    1 LIG       0.09300
      5 O1        -48.9459  -11.0627  -43.6363 O.3    1 LIG      -0.29200
      6 H1        -52.1905  -10.5792  -43.4291 H      1 LIG       0.17500
      7 H2        -51.3377  -11.5519  -45.8374 H      1 LIG       0.17500
      8 H3        -49.8767  -10.3336  -41.9375 H      1 LIG       0.13800
      9 H4        -48.6001  -11.7913  -45.5427 H      1 LIG       0.13800
@<TRIPOS>BOND
      1       1       2 1
      2       1       3 2
      3       2       4 2
      4       3       5 1
      5       4       5 1
      6       1       6 1
      7       2       7 1
      8       3       8 1
      9       4       9 1
@<TRIPOS>ALT_TYPE
CGenFF_4.0_ALT_TYPE_SET
CGenFF_4.0 1 CG2R51 2 CG2R51 3 CG2R51 4 CG2R51 5 OG2R50 6 HGR51 7 HGR51 8 HGR52 9 HGR52
@<TRIPOS>MOLECULE
furan
 9 9 0 0 0
****
USER_CHARGES
INVALID_CHARGES
Pose:  26 Cluster:  26 Fr_nu:  15767 TotEn:    -7.69
@<TRIPOS>ATOM
      1 C1        -52.5459  -11.1685  -44.5447 C.2    1 LIG      -0.26000
      2 C2        -51.2379  -11.1330  -44.0050 C.2    1 LIG      -0.26000
      3 C3        -52.4605  -11.9027  -45.7048 C.2    1 LIG       0.09300
      4 C4        -50.4466  -11.8480  -44.8736 C.2    1 LIG       0.09300
      5 O1        -51.1843  -12.3207  -45.9124 O.3    1 LIG      -0.29200
      6 H1        -53.4389  -10.7153  -44.1392 H      1 LIG       0.17500
      7 H2        -50.9128  -10.6471  -43.0963 H      1 LIG       0.17500
      8 H3        -53.1784  -12.2027  -46.4542 H      1 LIG       0.13800
      9 H4        -49.3962  -12.0992  -44.8936 H      1 LIG       0.13800
@<TRIPOS>BOND
      1       1       2 1
      2       1       3 2
      3       2       4 2
      4       3       5 1
      5       4       5 1
      6       1       6 1
      7       2       7 1
      8       3       8 1
      9       4       9 1
@<TRIPOS>ALT_TYPE
CGenFF_4.0_ALT_TYPE_SET
CGenFF_4.0 1 CG2R51 2 CG2R51 3 CG2R51 4 CG2R51 5 OG2R50 6 HGR51 7 HGR51 8 HGR52 9 HGR52
@<TRIPOS>MOLECULE
furan
 9 9 0 0 0
****
USER_CHARGES
INVALID_CHARGES
Pose:  27 Cluster:  27 Fr_nu: 149265 TotEn:    -7.63
@<TRIPOS>ATOM
      1 C1        -79.4388  -21.0782  -31.7720 C.2    1 LIG      -0.26000
      2 C2        -79.2887  -19.7767  -31.2364 C.2    1 LIG      -0.26000
      3 C3        -80.6597  -21.0920  -32.4054 C.2    1 LIG       0.09300
      4 C4        -80.4284  -19.0880  -31.5809 C.2    1 LIG       0.09300
      5 O1        -81.2692  -19.8827  -32.2937 O.3    1 LIG      -0.29200
      6 H1        -78.7444  -21.9030  -31.7043 H      1 LIG       0.17500
      7 H2        -78.4540  -19.3891  -30.6703 H      1 LIG       0.17500
      8 H3        -81.2089  -21.8434  -32.9540 H      1 LIG       0.13800
      9 H4        -80.7748  -18.0800  -31.4046 H      1 LIG       0.13800
@<TRIPOS>BOND
      1       1       2 1
      2       1       3 2
      3       2       4 2
      4       3       5 1
      5       4       5 1
      6       1       6 1
      7       2       7 1
      8       3       8 1
      9       4       9 1
@<TRIPOS>ALT_TYPE
CGenFF_4.0_ALT_TYPE_SET
CGenFF_4.0 1 CG2R51 2 CG2R51 3 CG2R51 4 CG2R51 5 OG2R50 6 HGR51 7 HGR51 8 HGR52 9 HGR52
@<TRIPOS>MOLECULE
furan
 9 9 0 0 0
****
USER_CHARGES
INVALID_CHARGES
Pose:  28 Cluster:  28 Fr_nu:  85154 TotEn:    -7.62
@<TRIPOS>ATOM
      1 C1        -58.4314    3.3288  -41.3328 C.2    1 LIG      -0.26000
      2 C2        -57.1509    3.4090  -41.9303 C.2    1 LIG      -0.26000
      3 C3        -58.3532    2.3256  -40.3950 C.2    1 LIG       0.09300
      4 C4        -56.3814    2.4491  -41.3150 C.2    1 LIG       0.09300
      5 O1        -57.1069    1.7844  -40.3778 O.3    1 LIG      -0.29200
      6 H1        -59.3025    3.9269  -41.5579 H      1 LIG       0.17500
      7 H2        -56.8291    4.0823  -42.7116 H      1 LIG       0.17500
      8 H3        -59.0576    1.8994  -39.6955 H      1 LIG       0.13800
      9 H4        -55.3548    2.1310  -41.4240 H      1 LIG       0.13800
@<TRIPOS>BOND
      1       1       2 1
      2       1       3 2
      3       2       4 2
      4       3       5 1
      5       4       5 1
      6       1       6 1
      7       2       7 1
      8       3       8 1
      9       4       9 1
@<TRIPOS>ALT_TYPE
CGenFF_4.0_ALT_TYPE_SET
CGenFF_4.0 1 CG2R51 2 CG2R51 3 CG2R51 4 CG2R51 5 OG2R50 6 HGR51 7 HGR51 8 HGR52 9 HGR52
@<TRIPOS>MOLECULE
furan
 9 9 0 0 0
****
USER_CHARGES
INVALID_CHARGES
Pose:  29 Cluster:  29 Fr_nu: 3852199 TotEn:    -7.56
@<TRIPOS>ATOM
      1 C1        -56.3562    1.6833  -40.0374 C.2    1 LIG      -0.26000
      2 C2        -57.6052    2.3125  -40.2548 C.2    1 LIG      -0.26000
      3 C3        -55.5154    2.1540  -41.0190 C.2    1 LIG       0.09300
      4 C4        -57.4385    3.1229  -41.3537 C.2    1 LIG       0.09300
      5 O1        -56.1674    3.0321  -41.8254 O.3    1 LIG      -0.29200
      6 H1        -56.1009    0.9750  -39.2625 H      1 LIG       0.17500
      7 H2        -58.5132    2.1908  -39.6821 H      1 LIG       0.17500
      8 H3        -54.4795    1.9726  -41.2663 H      1 LIG       0.13800
      9 H4        -58.0916    3.7916  -41.8953 H      1 LIG       0.13800
@<TRIPOS>BOND
      1       1       2 1
      2       1       3 2
      3       2       4 2
      4       3       5 1
      5       4       5 1
      6       1       6 1
      7       2       7 1
      8       3       8 1
      9       4       9 1
@<TRIPOS>ALT_TYPE
CGenFF_4.0_ALT_TYPE_SET
CGenFF_4.0 1 CG2R51 2 CG2R51 3 CG2R51 4 CG2R51 5 OG2R50 6 HGR51 7 HGR51 8 HGR52 9 HGR52
@<TRIPOS>MOLECULE
furan
 9 9 0 0 0
****
USER_CHARGES
INVALID_CHARGES
Pose:  30 Cluster:  30 Fr_nu: 150492 TotEn:    -7.42
@<TRIPOS>ATOM
      1 C1        -50.6252  -11.1233  -44.2393 C.2    1 LIG      -0.26000
      2 C2        -49.2432  -10.8387  -44.1284 C.2    1 LIG      -0.26000
      3 C3        -50.9912  -11.7088  -43.0496 C.2    1 LIG       0.09300
      4 C4        -48.8633  -11.2705  -42.8789 C.2    1 LIG       0.09300
      5 O1        -49.9231  -11.8020  -42.2149 O.3    1 LIG      -0.29200
      6 H1        -51.2733  -10.9268  -45.0811 H      1 LIG       0.17500
      7 H2        -48.6041  -10.3765  -44.8668 H      1 LIG       0.17500
      8 H3        -51.9231  -12.0933  -42.6612 H      1 LIG       0.13800
      9 H4        -47.9265  -11.2709  -42.3410 H      1 LIG       0.13800
@<TRIPOS>BOND
      1       1       2 1
      2       1       3 2
      3       2       4 2
      4       3       5 1
      5       4       5 1
      6       1       6 1
      7       2       7 1
      8       3       8 1
      9       4       9 1
@<TRIPOS>ALT_TYPE
CGenFF_4.0_ALT_TYPE_SET
CGenFF_4.0 1 CG2R51 2 CG2R51 3 CG2R51 4 CG2R51 5 OG2R50 6 HGR51 7 HGR51 8 HGR52 9 HGR52
@<TRIPOS>MOLECULE
furan
 9 9 0 0 0
****
USER_CHARGES
INVALID_CHARGES
Pose:  31 Cluster:  31 Fr_nu: 840470 TotEn:    -7.21
@<TRIPOS>ATOM
      1 C1        -70.6873    3.1706  -48.3278 C.2    1 LIG      -0.26000
      2 C2        -70.5203    4.5715  -48.2151 C.2    1 LIG      -0.26000
      3 C3        -70.6308    2.6748  -47.0459 C.2    1 LIG       0.09300
      4 C4        -70.3739    4.8320  -46.8724 C.2    1 LIG       0.09300
      5 O1        -70.4401    3.6811  -46.1529 O.3    1 LIG      -0.29200
      6 H1        -70.8304    2.5942  -49.2303 H      1 LIG       0.17500
      7 H2        -70.5085    5.3002  -49.0127 H      1 LIG       0.17500
      8 H3        -70.7062    1.6833  -46.6238 H      1 LIG       0.13800
      9 H4        -70.2227    5.7345  -46.2982 H      1 LIG       0.13800
@<TRIPOS>BOND
      1       1       2 1
      2       1       3 2
      3       2       4 2
      4       3       5 1
      5       4       5 1
      6       1       6 1
      7       2       7 1
      8       3       8 1
      9       4       9 1
@<TRIPOS>ALT_TYPE
CGenFF_4.0_ALT_TYPE_SET
CGenFF_4.0 1 CG2R51 2 CG2R51 3 CG2R51 4 CG2R51 5 OG2R50 6 HGR51 7 HGR51 8 HGR52 9 HGR52
@<TRIPOS>MOLECULE
furan
 9 9 0 0 0
****
USER_CHARGES
INVALID_CHARGES
Pose:  32 Cluster:  32 Fr_nu: 168021 TotEn:    -7.21
@<TRIPOS>ATOM
      1 C1        -74.0967  -24.0088  -43.9597 C.2    1 LIG      -0.26000
      2 C2        -74.9216  -22.8690  -43.8063 C.2    1 LIG      -0.26000
      3 C3        -73.4676  -24.1906  -42.7501 C.2    1 LIG       0.09300
      4 C4        -74.7379  -22.4356  -42.5139 C.2    1 LIG       0.09300
      5 O1        -73.8531  -23.2359  -41.8633 O.3    1 LIG      -0.29200
      6 H1        -73.9754  -24.6210  -44.8417 H      1 LIG       0.17500
      7 H2        -75.5693  -22.4197  -44.5453 H      1 LIG       0.17500
      8 H3        -72.7565  -24.9140  -42.3785 H      1 LIG       0.13800
      9 H4        -75.1415  -21.6174  -41.9353 H      1 LIG       0.13800
@<TRIPOS>BOND
      1       1       2 1
      2       1       3 2
      3       2       4 2
      4       3       5 1
      5       4       5 1
      6       1       6 1
      7       2       7 1
      8       3       8 1
      9       4       9 1
@<TRIPOS>ALT_TYPE
CGenFF_4.0_ALT_TYPE_SET
CGenFF_4.0 1 CG2R51 2 CG2R51 3 CG2R51 4 CG2R51 5 OG2R50 6 HGR51 7 HGR51 8 HGR52 9 HGR52
@<TRIPOS>MOLECULE
furan
 9 9 0 0 0
****
USER_CHARGES
INVALID_CHARGES
Pose:  33 Cluster:  33 Fr_nu: 115114 TotEn:    -7.19
@<TRIPOS>ATOM
      1 C1        -48.7968  -11.8330  -26.4282 C.2    1 LIG      -0.26000
      2 C2        -49.4747  -12.4298  -27.5180 C.2    1 LIG      -0.26000
      3 C3        -49.1197  -10.4964  -26.4632 C.2    1 LIG       0.09300
      4 C4        -50.1637  -11.4153  -28.1410 C.2    1 LIG       0.09300
      5 O1        -49.9526  -10.2336  -27.5042 O.3    1 LIG      -0.29200
      6 H1        -48.1529  -12.3165  -25.7078 H      1 LIG       0.17500
      7 H2        -49.4628  -13.4693  -27.8122 H      1 LIG       0.17500
      8 H3        -48.8544   -9.6469  -25.8508 H      1 LIG       0.13800
      9 H4        -50.8142  -11.3727  -29.0024 H      1 LIG       0.13800
@<TRIPOS>BOND
      1       1       2 1
      2       1       3 2
      3       2       4 2
      4       3       5 1
      5       4       5 1
      6       1       6 1
      7       2       7 1
      8       3       8 1
      9       4       9 1
@<TRIPOS>ALT_TYPE
CGenFF_4.0_ALT_TYPE_SET
CGenFF_4.0 1 CG2R51 2 CG2R51 3 CG2R51 4 CG2R51 5 OG2R50 6 HGR51 7 HGR51 8 HGR52 9 HGR52
@<TRIPOS>MOLECULE
furan
 9 9 0 0 0
****
USER_CHARGES
INVALID_CHARGES
Pose:  34 Cluster:  34 Fr_nu:  25174 TotEn:    -7.06
@<TRIPOS>ATOM
      1 C1        -50.1485  -12.2939  -43.5059 C.2    1 LIG      -0.26000
      2 C2        -49.0118  -11.8403  -44.2169 C.2    1 LIG      -0.26000
      3 C3        -50.8878  -11.1719  -43.2117 C.2    1 LIG       0.09300
      4 C4        -49.1377  -10.4735  -44.3066 C.2    1 LIG       0.09300
      5 O1        -50.2786  -10.0582  -43.6964 O.3    1 LIG      -0.29200
      6 H1        -50.3974  -13.3112  -43.2406 H      1 LIG       0.17500
      7 H2        -48.2022  -12.4352  -44.6144 H      1 LIG       0.17500
      8 H3        -51.8209  -11.0062  -42.6932 H      1 LIG       0.13800
      9 H4        -48.5336   -9.6946  -44.7486 H      1 LIG       0.13800
@<TRIPOS>BOND
      1       1       2 1
      2       1       3 2
      3       2       4 2
      4       3       5 1
      5       4       5 1
      6       1       6 1
      7       2       7 1
      8       3       8 1
      9       4       9 1
@<TRIPOS>ALT_TYPE
CGenFF_4.0_ALT_TYPE_SET
CGenFF_4.0 1 CG2R51 2 CG2R51 3 CG2R51 4 CG2R51 5 OG2R50 6 HGR51 7 HGR51 8 HGR52 9 HGR52
@<TRIPOS>MOLECULE
furan
 9 9 0 0 0
****
USER_CHARGES
INVALID_CHARGES
Pose:  35 Cluster:  35 Fr_nu: 475470 TotEn:    -6.95
@<TRIPOS>ATOM
      1 C1        -80.5564  -20.3363  -32.4139 C.2    1 LIG      -0.26000
      2 C2        -80.2407  -19.4980  -31.3181 C.2    1 LIG      -0.26000
      3 C3        -79.7988  -21.4734  -32.2556 C.2    1 LIG       0.09300
      4 C4        -79.3129  -20.1827  -30.5682 C.2    1 LIG       0.09300
      5 O1        -79.0381  -21.3878  -31.1329 O.3    1 LIG      -0.29200
      6 H1        -81.2489  -20.1365  -33.2187 H      1 LIG       0.17500
      7 H2        -80.6398  -18.5175  -31.1018 H      1 LIG       0.17500
      8 H3        -79.6930  -22.3863  -32.8234 H      1 LIG       0.13800
      9 H4        -78.7798  -19.9618  -29.6549 H      1 LIG       0.13800
@<TRIPOS>BOND
      1       1       2 1
      2       1       3 2
      3       2       4 2
      4       3       5 1
      5       4       5 1
      6       1       6 1
      7       2       7 1
      8       3       8 1
      9       4       9 1
@<TRIPOS>ALT_TYPE
CGenFF_4.0_ALT_TYPE_SET
CGenFF_4.0 1 CG2R51 2 CG2R51 3 CG2R51 4 CG2R51 5 OG2R50 6 HGR51 7 HGR51 8 HGR52 9 HGR52
@<TRIPOS>MOLECULE
furan
 9 9 0 0 0
****
USER_CHARGES
INVALID_CHARGES
Pose:  36 Cluster:  36 Fr_nu: 169881 TotEn:    -6.82
@<TRIPOS>ATOM
      1 C1        -73.9958  -24.6073  -43.1136 C.2    1 LIG      -0.26000
      2 C2        -73.7117  -23.5312  -42.2392 C.2    1 LIG      -0.26000
      3 C3        -74.9697  -24.1542  -43.9729 C.2    1 LIG       0.09300
      4 C4        -74.5321  -22.4973  -42.6265 C.2    1 LIG       0.09300
      5 O1        -75.3020  -22.8690  -43.6827 O.3    1 LIG      -0.29200
      6 H1        -73.5473  -25.5902  -43.1168 H      1 LIG       0.17500
      7 H2        -72.9980  -23.5117  -41.4282 H      1 LIG       0.17500
      8 H3        -75.5016  -24.5990  -44.8013 H      1 LIG       0.13800
      9 H4        -74.6803  -21.4877  -42.2721 H      1 LIG       0.13800
@<TRIPOS>BOND
      1       1       2 1
      2       1       3 2
      3       2       4 2
      4       3       5 1
      5       4       5 1
      6       1       6 1
      7       2       7 1
      8       3       8 1
      9       4       9 1
@<TRIPOS>ALT_TYPE
CGenFF_4.0_ALT_TYPE_SET
CGenFF_4.0 1 CG2R51 2 CG2R51 3 CG2R51 4 CG2R51 5 OG2R50 6 HGR51 7 HGR51 8 HGR52 9 HGR52
@<TRIPOS>MOLECULE
furan
 9 9 0 0 0
****
USER_CHARGES
INVALID_CHARGES
Pose:  37 Cluster:  37 Fr_nu: 1579296 TotEn:    -6.77
@<TRIPOS>ATOM
      1 C1        -68.2171   -3.2551  -26.7728 C.2    1 LIG      -0.26000
      2 C2        -69.0268   -4.0647  -27.6047 C.2    1 LIG      -0.26000
      3 C3        -67.3891   -2.5501  -27.6150 C.2    1 LIG       0.09300
      4 C4        -68.6359   -3.7967  -28.8960 C.2    1 LIG       0.09300
      5 O1        -67.6380   -2.8744  -28.9109 O.3    1 LIG      -0.29200
      6 H1        -68.2345   -3.1935  -25.6943 H      1 LIG       0.17500
      7 H2        -69.7989   -4.7569  -27.3011 H      1 LIG       0.17500
      8 H3        -66.6110   -1.8173  -27.4577 H      1 LIG       0.13800
      9 H4        -68.9521   -4.1592  -29.8632 H      1 LIG       0.13800
@<TRIPOS>BOND
      1       1       2 1
      2       1       3 2
      3       2       4 2
      4       3       5 1
      5       4       5 1
      6       1       6 1
      7       2       7 1
      8       3       8 1
      9       4       9 1
@<TRIPOS>ALT_TYPE
CGenFF_4.0_ALT_TYPE_SET
CGenFF_4.0 1 CG2R51 2 CG2R51 3 CG2R51 4 CG2R51 5 OG2R50 6 HGR51 7 HGR51 8 HGR52 9 HGR52
@<TRIPOS>MOLECULE
furan
 9 9 0 0 0
****
USER_CHARGES
INVALID_CHARGES
Pose:  38 Cluster:  38 Fr_nu: 141851 TotEn:    -6.71
@<TRIPOS>ATOM
      1 C1        -74.5322  -22.6025  -42.6872 C.2    1 LIG      -0.26000
      2 C2        -73.3500  -23.2470  -42.2510 C.2    1 LIG      -0.26000
      3 C3        -74.6756  -22.9265  -44.0164 C.2    1 LIG       0.09300
      4 C4        -72.8554  -23.9189  -43.3446 C.2    1 LIG       0.09300
      5 O1        -73.6577  -23.7287  -44.4247 O.3    1 LIG      -0.29200
      6 H1        -75.1963  -21.9794  -42.1059 H      1 LIG       0.17500
      7 H2        -72.9132  -23.2247  -41.2630 H      1 LIG       0.17500
      8 H3        -75.4087  -22.6807  -44.7709 H      1 LIG       0.13800
      9 H4        -71.9897  -24.5438  -43.5093 H      1 LIG       0.13800
@<TRIPOS>BOND
      1       1       2 1
      2       1       3 2
      3       2       4 2
      4       3       5 1
      5       4       5 1
      6       1       6 1
      7       2       7 1
      8       3       8 1
      9       4       9 1
@<TRIPOS>ALT_TYPE
CGenFF_4.0_ALT_TYPE_SET
CGenFF_4.0 1 CG2R51 2 CG2R51 3 CG2R51 4 CG2R51 5 OG2R50 6 HGR51 7 HGR51 8 HGR52 9 HGR52
@<TRIPOS>MOLECULE
furan
 9 9 0 0 0
****
USER_CHARGES
INVALID_CHARGES
Pose:  39 Cluster:  39 Fr_nu: 1816638 TotEn:    -6.65
@<TRIPOS>ATOM
      1 C1        -73.7667  -22.9665  -43.4149 C.2    1 LIG      -0.26000
      2 C2        -73.9808  -23.3343  -44.7647 C.2    1 LIG      -0.26000
      3 C3        -74.9225  -22.3466  -43.0000 C.2    1 LIG       0.09300
      4 C4        -75.2522  -22.9131  -45.0784 C.2    1 LIG       0.09300
      5 O1        -75.8329  -22.3102  -44.0080 O.3    1 LIG      -0.29200
      6 H1        -72.8808  -23.1319  -42.8191 H      1 LIG       0.17500
      7 H2        -73.2944  -23.8430  -45.4262 H      1 LIG       0.17500
      8 H3        -75.2388  -21.9013  -42.0680 H      1 LIG       0.13800
      9 H4        -75.8576  -22.9645  -45.9716 H      1 LIG       0.13800
@<TRIPOS>BOND
      1       1       2 1
      2       1       3 2
      3       2       4 2
      4       3       5 1
      5       4       5 1
      6       1       6 1
      7       2       7 1
      8       3       8 1
      9       4       9 1
@<TRIPOS>ALT_TYPE
CGenFF_4.0_ALT_TYPE_SET
CGenFF_4.0 1 CG2R51 2 CG2R51 3 CG2R51 4 CG2R51 5 OG2R50 6 HGR51 7 HGR51 8 HGR52 9 HGR52
@<TRIPOS>MOLECULE
furan
 9 9 0 0 0
****
USER_CHARGES
INVALID_CHARGES
Pose:  40 Cluster:  40 Fr_nu:  16593 TotEn:    -6.64
@<TRIPOS>ATOM
      1 C1        -51.4561  -11.9973  -46.0499 C.2    1 LIG      -0.26000
      2 C2        -52.1766  -11.5814  -44.9049 C.2    1 LIG      -0.26000
      3 C3        -50.1286  -11.7733  -45.7681 C.2    1 LIG       0.09300
      4 C4        -51.2379  -11.1330  -44.0050 C.2    1 LIG       0.09300
      5 O1        -49.9870  -11.2467  -44.5235 O.3    1 LIG      -0.29200
      6 H1        -51.8546  -12.4085  -46.9662 H      1 LIG       0.17500
      7 H2        -53.2462  -11.6056  -44.7543 H      1 LIG       0.17500
      8 H3        -49.2113  -11.9278  -46.3174 H      1 LIG       0.13800
      9 H4        -51.2949  -10.7244  -43.0066 H      1 LIG       0.13800
@<TRIPOS>BOND
      1       1       2 1
      2       1       3 2
      3       2       4 2
      4       3       5 1
      5       4       5 1
      6       1       6 1
      7       2       7 1
      8       3       8 1
      9       4       9 1
@<TRIPOS>ALT_TYPE
CGenFF_4.0_ALT_TYPE_SET
CGenFF_4.0 1 CG2R51 2 CG2R51 3 CG2R51 4 CG2R51 5 OG2R50 6 HGR51 7 HGR51 8 HGR52 9 HGR52
@<TRIPOS>MOLECULE
furan
 9 9 0 0 0
****
USER_CHARGES
INVALID_CHARGES
Pose:  41 Cluster:  41 Fr_nu: 1256135 TotEn:    -6.48
@<TRIPOS>ATOM
      1 C1        -47.9976  -10.7578  -23.4918 C.2    1 LIG      -0.26000
      2 C2        -48.0935  -11.7274  -24.5184 C.2    1 LIG      -0.26000
      3 C3        -48.2627   -9.5456  -24.0855 C.2    1 LIG       0.09300
      4 C4        -48.4105  -11.0387  -25.6661 C.2    1 LIG       0.09300
      5 O1        -48.5155   -9.7081  -25.4106 O.3    1 LIG      -0.29200
      6 H1        -47.7640  -10.9218  -22.4498 H      1 LIG       0.17500
      7 H2        -47.9498  -12.7948  -24.4324 H      1 LIG       0.17500
      8 H3        -48.3094   -8.5294  -23.7218 H      1 LIG       0.13800
      9 H4        -48.5860  -11.3334  -26.6904 H      1 LIG       0.13800
@<TRIPOS>BOND
      1       1       2 1
      2       1       3 2
      3       2       4 2
      4       3       5 1
      5       4       5 1
      6       1       6 1
      7       2       7 1
      8       3       8 1
      9       4       9 1
@<TRIPOS>ALT_TYPE
CGenFF_4.0_ALT_TYPE_SET
CGenFF_4.0 1 CG2R51 2 CG2R51 3 CG2R51 4 CG2R51 5 OG2R50 6 HGR51 7 HGR51 8 HGR52 9 HGR52
@<TRIPOS>MOLECULE
furan
 9 9 0 0 0
****
USER_CHARGES
INVALID_CHARGES
Pose:  42 Cluster:  42 Fr_nu:   9269 TotEn:    -6.38
@<TRIPOS>ATOM
      1 C1        -57.4913    2.0130  -39.3787 C.2    1 LIG      -0.26000
      2 C2        -56.4150    1.4481  -40.1037 C.2    1 LIG      -0.26000
      3 C3        -58.4746    2.2818  -40.3022 C.2    1 LIG       0.09300
      4 C4        -56.8174    1.4118  -41.4186 C.2    1 LIG       0.09300
      5 O1        -58.0718    1.9182  -41.5479 O.3    1 LIG      -0.29200
      6 H1        -57.5435    2.2012  -38.3161 H      1 LIG       0.17500
      7 H2        -55.4649    1.1094  -39.7164 H      1 LIG       0.17500
      8 H3        -59.4656    2.7069  -40.2368 H      1 LIG       0.13800
      9 H4        -56.3529    1.0738  -42.3334 H      1 LIG       0.13800
@<TRIPOS>BOND
      1       1       2 1
      2       1       3 2
      3       2       4 2
      4       3       5 1
      5       4       5 1
      6       1       6 1
      7       2       7 1
      8       3       8 1
      9       4       9 1
@<TRIPOS>ALT_TYPE
CGenFF_4.0_ALT_TYPE_SET
CGenFF_4.0 1 CG2R51 2 CG2R51 3 CG2R51 4 CG2R51 5 OG2R50 6 HGR51 7 HGR51 8 HGR52 9 HGR52
@<TRIPOS>MOLECULE
furan
 9 9 0 0 0
****
USER_CHARGES
INVALID_CHARGES
Pose:  43 Cluster:  43 Fr_nu:   5218 TotEn:    -6.32
@<TRIPOS>ATOM
      1 C1        -73.9031  -23.1098  -44.8371 C.2    1 LIG      -0.26000
      2 C2        -74.8977  -22.7135  -43.9114 C.2    1 LIG      -0.26000
      3 C3        -72.7814  -23.3950  -44.0939 C.2    1 LIG       0.09300
      4 C4        -74.3129  -22.7850  -42.6684 C.2    1 LIG       0.09300
      5 O1        -73.0228  -23.1997  -42.7710 O.3    1 LIG      -0.29200
      6 H1        -73.9925  -23.1783  -45.9116 H      1 LIG       0.17500
      7 H2        -75.9137  -22.4136  -44.1236 H      1 LIG       0.17500
      8 H3        -71.7854  -23.7315  -44.3426 H      1 LIG       0.13800
      9 H4        -74.6614  -22.5851  -41.6657 H      1 LIG       0.13800
@<TRIPOS>BOND
      1       1       2 1
      2       1       3 2
      3       2       4 2
      4       3       5 1
      5       4       5 1
      6       1       6 1
      7       2       7 1
      8       3       8 1
      9       4       9 1
@<TRIPOS>ALT_TYPE
CGenFF_4.0_ALT_TYPE_SET
CGenFF_4.0 1 CG2R51 2 CG2R51 3 CG2R51 4 CG2R51 5 OG2R50 6 HGR51 7 HGR51 8 HGR52 9 HGR52
@<TRIPOS>MOLECULE
furan
 9 9 0 0 0
****
USER_CHARGES
INVALID_CHARGES
Pose:  44 Cluster:  44 Fr_nu: 479284 TotEn:    -6.24
@<TRIPOS>ATOM
      1 C1        -78.9671  -20.6698  -30.1504 C.2    1 LIG      -0.26000
      2 C2        -79.1353  -21.2659  -31.4230 C.2    1 LIG      -0.26000
      3 C3        -79.5260  -19.4160  -30.2391 C.2    1 LIG       0.09300
      4 C4        -79.7850  -20.3341  -32.1986 C.2    1 LIG       0.09300
      5 O1        -80.0268  -19.2036  -31.4843 O.3    1 LIG      -0.29200
      6 H1        -78.4970  -21.0998  -29.2779 H      1 LIG       0.17500
      7 H2        -78.8223  -22.2517  -31.7357 H      1 LIG       0.17500
      8 H3        -79.6426  -18.5985  -29.5426 H      1 LIG       0.13800
      9 H4        -80.1283  -20.3225  -33.2228 H      1 LIG       0.13800
@<TRIPOS>BOND
      1       1       2 1
      2       1       3 2
      3       2       4 2
      4       3       5 1
      5       4       5 1
      6       1       6 1
      7       2       7 1
      8       3       8 1
      9       4       9 1
@<TRIPOS>ALT_TYPE
CGenFF_4.0_ALT_TYPE_SET
CGenFF_4.0 1 CG2R51 2 CG2R51 3 CG2R51 4 CG2R51 5 OG2R50 6 HGR51 7 HGR51 8 HGR52 9 HGR52
@<TRIPOS>MOLECULE
furan
 9 9 0 0 0
****
USER_CHARGES
INVALID_CHARGES
Pose:  45 Cluster:  45 Fr_nu:  83708 TotEn:    -5.96
@<TRIPOS>ATOM
      1 C1        -70.7786    4.6846  -47.9132 C.2    1 LIG      -0.26000
      2 C2        -70.9730    4.9579  -49.2883 C.2    1 LIG      -0.26000
      3 C3        -71.3728    3.4665  -47.6783 C.2    1 LIG       0.09300
      4 C4        -71.6719    3.8873  -49.7956 C.2    1 LIG       0.09300
      5 O1        -71.9195    2.9737  -48.8205 O.3    1 LIG      -0.29200
      6 H1        -70.2697    5.2988  -47.1845 H      1 LIG       0.17500
      7 H2        -70.6445    5.8265  -49.8406 H      1 LIG       0.17500
      8 H3        -71.4860    2.8467  -46.8007 H      1 LIG       0.13800
      9 H4        -72.0484    3.6377  -50.7768 H      1 LIG       0.13800
@<TRIPOS>BOND
      1       1       2 1
      2       1       3 2
      3       2       4 2
      4       3       5 1
      5       4       5 1
      6       1       6 1
      7       2       7 1
      8       3       8 1
      9       4       9 1
@<TRIPOS>ALT_TYPE
CGenFF_4.0_ALT_TYPE_SET
CGenFF_4.0 1 CG2R51 2 CG2R51 3 CG2R51 4 CG2R51 5 OG2R50 6 HGR51 7 HGR51 8 HGR52 9 HGR52
@<TRIPOS>MOLECULE
furan
 9 9 0 0 0
****
USER_CHARGES
INVALID_CHARGES
Pose:  46 Cluster:  46 Fr_nu: 1411448 TotEn:    -5.73
@<TRIPOS>ATOM
      1 C1        -48.5774   -9.8132  -25.0001 C.2    1 LIG      -0.26000
      2 C2        -49.0647   -9.0322  -26.0752 C.2    1 LIG      -0.26000
      3 C3        -48.7932  -11.1252  -25.3525 C.2    1 LIG       0.09300
      4 C4        -49.5434   -9.9226  -27.0080 C.2    1 LIG       0.09300
      5 O1        -49.3815  -11.2005  -26.5751 O.3    1 LIG      -0.29200
      6 H1        -48.1259   -9.4636  -24.0830 H      1 LIG       0.17500
      7 H2        -49.0665   -7.9551  -26.1598 H      1 LIG       0.17500
      8 H3        -48.5947  -12.0712  -24.8702 H      1 LIG       0.13800
      9 H4        -50.0044   -9.8126  -27.9788 H      1 LIG       0.13800
@<TRIPOS>BOND
      1       1       2 1
      2       1       3 2
      3       2       4 2
      4       3       5 1
      5       4       5 1
      6       1       6 1
      7       2       7 1
      8       3       8 1
      9       4       9 1
@<TRIPOS>ALT_TYPE
CGenFF_4.0_ALT_TYPE_SET
CGenFF_4.0 1 CG2R51 2 CG2R51 3 CG2R51 4 CG2R51 5 OG2R50 6 HGR51 7 HGR51 8 HGR52 9 HGR52
@<TRIPOS>MOLECULE
pyrimidine
 10 10 0 0 0
****
USER_CHARGES
INVALID_CHARGES
Pose:   1 Cluster:   1 Fr_nu: 822002 TotEn:   -18.08
@<TRIPOS>ATOM
      1 C1        -58.2634    2.2061  -40.5457 C.ar   1 LIG      -0.13100
      2 C2        -57.6857    2.5436  -41.7527 C.ar   1 LIG       0.28900
      3 C3        -57.3916    1.7774  -39.5657 C.ar   1 LIG       0.28900
      4 C4        -55.6157    2.0398  -40.9601 C.ar   1 LIG       0.50700
      5 N1        -56.3605    2.4722  -41.9954 N.ar   1 LIG      -0.71900
      6 N2        -56.0571    1.6816  -39.7392 N.ar   1 LIG      -0.71900
      7 H1        -59.3301    2.2729  -40.3787 H      1 LIG       0.11500
      8 H2        -58.2911    2.8911  -42.5828 H      1 LIG       0.11400
      9 H3        -57.7532    1.4898  -38.5844 H      1 LIG       0.11400
     10 H4        -54.5477    1.9717  -41.1274 H      1 LIG       0.14100
@<TRIPOS>BOND
      1       1       2 ar
      2       1       3 ar
      3       2       5 ar
      4       3       6 ar
      5       4       5 ar
      6       4       6 ar
      7       1       7 1
      8       2       8 1
      9       3       9 1
     10       4      10 1
@<TRIPOS>ALT_TYPE
CGenFF_4.0_ALT_TYPE_SET
CGenFF_4.0 1 CG2R61 2 CG2R61 3 CG2R61 4 CG2R64 5 NG2R62 6 NG2R62 7 HGR61 8 HGR62 9 HGR62 10 HGR62
@<TRIPOS>MOLECULE
pyrimidine
 10 10 0 0 0
****
USER_CHARGES
INVALID_CHARGES
Pose:   2 Cluster:   2 Fr_nu: 2028940 TotEn:   -16.69
@<TRIPOS>ATOM
      1 C1        -57.3249    3.3925  -38.7801 C.ar   1 LIG      -0.13100
      2 C2        -56.1886    4.0537  -39.1998 C.ar   1 LIG       0.28900
      3 C3        -57.4665    2.0988  -39.2386 C.ar   1 LIG       0.28900
      4 C4        -55.5081    2.2368  -40.3842 C.ar   1 LIG       0.50700
      5 N1        -55.2559    3.5040  -40.0049 N.ar   1 LIG      -0.71900
      6 N2        -56.5743    1.4873  -40.0451 N.ar   1 LIG      -0.71900
      7 H1        -58.0569    3.8581  -38.1339 H      1 LIG       0.11500
      8 H2        -55.9912    5.0745  -38.8909 H      1 LIG       0.11400
      9 H3        -58.3278    1.5002  -38.9624 H      1 LIG       0.11400
     10 H4        -54.7758    1.7708  -41.0321 H      1 LIG       0.14100
@<TRIPOS>BOND
      1       1       2 ar
      2       1       3 ar
      3       2       5 ar
      4       3       6 ar
      5       4       5 ar
      6       4       6 ar
      7       1       7 1
      8       2       8 1
      9       3       9 1
     10       4      10 1
@<TRIPOS>ALT_TYPE
CGenFF_4.0_ALT_TYPE_SET
CGenFF_4.0 1 CG2R61 2 CG2R61 3 CG2R61 4 CG2R64 5 NG2R62 6 NG2R62 7 HGR61 8 HGR62 9 HGR62 10 HGR62
@<TRIPOS>MOLECULE
pyrimidine
 10 10 0 0 0
****
USER_CHARGES
INVALID_CHARGES
Pose:   3 Cluster:   3 Fr_nu: 1095334 TotEn:   -15.61
@<TRIPOS>ATOM
      1 C1        -58.5675    2.6219  -40.2209 C.ar   1 LIG      -0.13100
      2 C2        -58.1621    1.6513  -41.1142 C.ar   1 LIG       0.28900
      3 C3        -57.5544    3.2817  -39.5557 C.ar   1 LIG       0.28900
      4 C4        -55.9764    2.0545  -40.6378 C.ar   1 LIG       0.50700
      5 N1        -56.8702    1.3406  -41.3482 N.ar   1 LIG      -0.71900
      6 N2        -56.2433    3.0225  -39.7403 N.ar   1 LIG      -0.71900
      7 H1        -59.6114    2.8504  -40.0528 H      1 LIG       0.11500
      8 H2        -58.8870    1.0795  -41.6833 H      1 LIG       0.11400
      9 H3        -57.7757    4.0602  -38.8336 H      1 LIG       0.11400
     10 H4        -54.9311    1.8251  -40.8051 H      1 LIG       0.14100
@<TRIPOS>BOND
      1       1       2 ar
      2       1       3 ar
      3       2       5 ar
      4       3       6 ar
      5       4       5 ar
      6       4       6 ar
      7       1       7 1
      8       2       8 1
      9       3       9 1
     10       4      10 1
@<TRIPOS>ALT_TYPE
CGenFF_4.0_ALT_TYPE_SET
CGenFF_4.0 1 CG2R61 2 CG2R61 3 CG2R61 4 CG2R64 5 NG2R62 6 NG2R62 7 HGR61 8 HGR62 9 HGR62 10 HGR62
@<TRIPOS>MOLECULE
pyrimidine
 10 10 0 0 0
****
USER_CHARGES
INVALID_CHARGES
Pose:   4 Cluster:   4 Fr_nu: 1087747 TotEn:   -15.17
@<TRIPOS>ATOM
      1 C1        -79.3742  -21.0940  -31.6060 C.ar   1 LIG      -0.13100
      2 C2        -80.2226  -20.4987  -32.5172 C.ar   1 LIG       0.28900
      3 C3        -79.2000  -20.4127  -30.4188 C.ar   1 LIG       0.28900
      4 C4        -80.6060  -18.7622  -31.1014 C.ar   1 LIG       0.50700
      5 N1        -80.8575  -19.3288  -32.2968 N.ar   1 LIG      -0.71900
      6 N2        -79.8024  -19.2400  -30.1321 N.ar   1 LIG      -0.71900
      7 H1        -78.8778  -22.0334  -31.8094 H      1 LIG       0.11500
      8 H2        -80.4210  -20.9601  -33.4785 H      1 LIG       0.11400
      9 H3        -78.5511  -20.8024  -29.6420 H      1 LIG       0.11400
     10 H4        -81.1021  -17.8210  -30.8980 H      1 LIG       0.14100
@<TRIPOS>BOND
      1       1       2 ar
      2       1       3 ar
      3       2       5 ar
      4       3       6 ar
      5       4       5 ar
      6       4       6 ar
      7       1       7 1
      8       2       8 1
      9       3       9 1
     10       4      10 1
@<TRIPOS>ALT_TYPE
CGenFF_4.0_ALT_TYPE_SET
CGenFF_4.0 1 CG2R61 2 CG2R61 3 CG2R61 4 CG2R64 5 NG2R62 6 NG2R62 7 HGR61 8 HGR62 9 HGR62 10 HGR62
@<TRIPOS>MOLECULE
pyrimidine
 10 10 0 0 0
****
USER_CHARGES
INVALID_CHARGES
Pose:   5 Cluster:   5 Fr_nu: 1482650 TotEn:   -15.05
@<TRIPOS>ATOM
      1 C1        -73.2946   -9.0520  -55.2557 C.ar   1 LIG      -0.13100
      2 C2        -74.1317   -9.8005  -54.4535 C.ar   1 LIG       0.28900
      3 C3        -73.7749   -8.7659  -56.5172 C.ar   1 LIG       0.28900
      4 C4        -75.7014   -9.8961  -56.0949 C.ar   1 LIG       0.50700
      5 N1        -75.3463  -10.2407  -54.8425 N.ar   1 LIG      -0.71900
      6 N2        -74.9781   -9.1735  -56.9715 N.ar   1 LIG      -0.71900
      7 H1        -72.3248   -8.7121  -54.9177 H      1 LIG       0.11500
      8 H2        -73.8399  -10.0750  -53.4457 H      1 LIG       0.11400
      9 H3        -73.1876   -8.1838  -57.2190 H      1 LIG       0.11400
     10 H4        -76.6719  -10.2373  -56.4339 H      1 LIG       0.14100
@<TRIPOS>BOND
      1       1       2 ar
      2       1       3 ar
      3       2       5 ar
      4       3       6 ar
      5       4       5 ar
      6       4       6 ar
      7       1       7 1
      8       2       8 1
      9       3       9 1
     10       4      10 1
@<TRIPOS>ALT_TYPE
CGenFF_4.0_ALT_TYPE_SET
CGenFF_4.0 1 CG2R61 2 CG2R61 3 CG2R61 4 CG2R64 5 NG2R62 6 NG2R62 7 HGR61 8 HGR62 9 HGR62 10 HGR62
@<TRIPOS>MOLECULE
pyrimidine
 10 10 0 0 0
****
USER_CHARGES
INVALID_CHARGES
Pose:   6 Cluster:   6 Fr_nu: 1731140 TotEn:   -14.52
@<TRIPOS>ATOM
      1 C1        -61.8021    2.5799  -43.4702 C.ar   1 LIG      -0.13100
      2 C2        -61.4454    3.4816  -42.4882 C.ar   1 LIG       0.28900
      3 C3        -61.4370    2.9221  -44.7561 C.ar   1 LIG       0.28900
      4 C4        -60.4832    4.8518  -44.0256 C.ar   1 LIG       0.50700
      5 N1        -60.7830    4.6315  -42.7314 N.ar   1 LIG      -0.71900
      6 N2        -60.7745    4.0545  -45.0711 N.ar   1 LIG      -0.71900
      7 H1        -62.3337    1.6647  -43.2465 H      1 LIG       0.11500
      8 H2        -61.6900    3.2985  -41.4475 H      1 LIG       0.11400
      9 H3        -61.6748    2.2760  -45.5942 H      1 LIG       0.11400
     10 H4        -59.9520    5.7687  -44.2499 H      1 LIG       0.14100
@<TRIPOS>BOND
      1       1       2 ar
      2       1       3 ar
      3       2       5 ar
      4       3       6 ar
      5       4       5 ar
      6       4       6 ar
      7       1       7 1
      8       2       8 1
      9       3       9 1
     10       4      10 1
@<TRIPOS>ALT_TYPE
CGenFF_4.0_ALT_TYPE_SET
CGenFF_4.0 1 CG2R61 2 CG2R61 3 CG2R61 4 CG2R64 5 NG2R62 6 NG2R62 7 HGR61 8 HGR62 9 HGR62 10 HGR62
@<TRIPOS>MOLECULE
pyrimidine
 10 10 0 0 0
****
USER_CHARGES
INVALID_CHARGES
Pose:   7 Cluster:   7 Fr_nu: 1912680 TotEn:   -14.21
@<TRIPOS>ATOM
      1 C1        -50.6277    3.5542  -33.9170 C.ar   1 LIG      -0.13100
      2 C2        -50.9254    4.6908  -34.6409 C.ar   1 LIG       0.28900
      3 C3        -50.1078    3.7680  -32.6569 C.ar   1 LIG       0.28900
      4 C4        -50.2218    6.0209  -32.9372 C.ar   1 LIG       0.50700
      5 N1        -50.7344    5.9443  -34.1801 N.ar   1 LIG      -0.71900
      6 N2        -49.8908    4.9924  -32.1333 N.ar   1 LIG      -0.71900
      7 H1        -50.7911    2.5604  -34.3118 H      1 LIG       0.11500
      8 H2        -51.3379    4.6224  -35.6417 H      1 LIG       0.11400
      9 H3        -49.8426    2.9356  -32.0142 H      1 LIG       0.11400
     10 H4        -50.0571    7.0159  -32.5421 H      1 LIG       0.14100
@<TRIPOS>BOND
      1       1       2 ar
      2       1       3 ar
      3       2       5 ar
      4       3       6 ar
      5       4       5 ar
      6       4       6 ar
      7       1       7 1
      8       2       8 1
      9       3       9 1
     10       4      10 1
@<TRIPOS>ALT_TYPE
CGenFF_4.0_ALT_TYPE_SET
CGenFF_4.0 1 CG2R61 2 CG2R61 3 CG2R61 4 CG2R64 5 NG2R62 6 NG2R62 7 HGR61 8 HGR62 9 HGR62 10 HGR62
@<TRIPOS>MOLECULE
pyrimidine
 10 10 0 0 0
****
USER_CHARGES
INVALID_CHARGES
Pose:   8 Cluster:   8 Fr_nu: 4494491 TotEn:   -13.73
@<TRIPOS>ATOM
      1 C1        -50.8335    8.7155  -31.3591 C.ar   1 LIG      -0.13100
      2 C2        -51.1408    9.9300  -31.9379 C.ar   1 LIG       0.28900
      3 C3        -50.3243    8.7764  -30.0781 C.ar   1 LIG       0.28900
      4 C4        -50.4649   11.0452  -30.0760 C.ar   1 LIG       0.50700
      5 N1        -50.9686   11.1184  -31.3228 N.ar   1 LIG      -0.71900
      6 N2        -50.1260    9.9283  -29.4041 N.ar   1 LIG      -0.71900
      7 H1        -50.9819    7.7769  -31.8761 H      1 LIG       0.11500
      8 H2        -51.5461    9.9823  -32.9426 H      1 LIG       0.11400
      9 H3        -50.0528    7.8734  -29.5422 H      1 LIG       0.11400
     10 H4        -50.3152   11.9849  -29.5586 H      1 LIG       0.14100
@<TRIPOS>BOND
      1       1       2 ar
      2       1       3 ar
      3       2       5 ar
      4       3       6 ar
      5       4       5 ar
      6       4       6 ar
      7       1       7 1
      8       2       8 1
      9       3       9 1
     10       4      10 1
@<TRIPOS>ALT_TYPE
CGenFF_4.0_ALT_TYPE_SET
CGenFF_4.0 1 CG2R61 2 CG2R61 3 CG2R61 4 CG2R64 5 NG2R62 6 NG2R62 7 HGR61 8 HGR62 9 HGR62 10 HGR62
@<TRIPOS>MOLECULE
pyrimidine
 10 10 0 0 0
****
USER_CHARGES
INVALID_CHARGES
Pose:   9 Cluster:   9 Fr_nu: 4614912 TotEn:   -13.56
@<TRIPOS>ATOM
      1 C1        -73.7690   -8.6130  -54.9246 C.ar   1 LIG      -0.13100
      2 C2        -74.6177   -8.6215  -53.8364 C.ar   1 LIG       0.28900
      3 C3        -74.3826   -8.5935  -56.1603 C.ar   1 LIG       0.28900
      4 C4        -76.4403   -8.5928  -55.1944 C.ar   1 LIG       0.50700
      5 N1        -75.9632   -8.6118  -53.9353 N.ar   1 LIG      -0.71900
      6 N2        -75.7207   -8.5831  -56.3327 N.ar   1 LIG      -0.71900
      7 H1        -72.6927   -8.6213  -54.8159 H      1 LIG       0.11500
      8 H2        -74.2272   -8.6370  -52.8247 H      1 LIG       0.11400
      9 H3        -73.7976   -8.5863  -57.0736 H      1 LIG       0.11400
     10 H4        -77.5179   -8.5856  -55.3035 H      1 LIG       0.14100
@<TRIPOS>BOND
      1       1       2 ar
      2       1       3 ar
      3       2       5 ar
      4       3       6 ar
      5       4       5 ar
      6       4       6 ar
      7       1       7 1
      8       2       8 1
      9       3       9 1
     10       4      10 1
@<TRIPOS>ALT_TYPE
CGenFF_4.0_ALT_TYPE_SET
CGenFF_4.0 1 CG2R61 2 CG2R61 3 CG2R61 4 CG2R64 5 NG2R62 6 NG2R62 7 HGR61 8 HGR62 9 HGR62 10 HGR62
@<TRIPOS>MOLECULE
pyrimidine
 10 10 0 0 0
****
USER_CHARGES
INVALID_CHARGES
Pose:  10 Cluster:  10 Fr_nu: 292612 TotEn:   -13.53
@<TRIPOS>ATOM
      1 C1        -59.0808    2.8889  -39.7246 C.ar   1 LIG      -0.13100
      2 C2        -58.8474    3.3214  -41.0142 C.ar   1 LIG       0.28900
      3 C3        -58.0465    2.1944  -39.1314 C.ar   1 LIG       0.28900
      4 C4        -56.7649    2.4104  -40.9963 C.ar   1 LIG       0.50700
      5 N1        -57.6967    3.0988  -41.6826 N.ar   1 LIG      -0.71900
      6 N2        -56.8706    1.9360  -39.7403 N.ar   1 LIG      -0.71900
      7 H1        -60.0139    3.0815  -39.2123 H      1 LIG       0.11500
      8 H2        -59.6021    3.8753  -41.5618 H      1 LIG       0.11400
      9 H3        -58.1378    1.8143  -38.1197 H      1 LIG       0.11400
     10 H4        -55.8310    2.2164  -41.5094 H      1 LIG       0.14100
@<TRIPOS>BOND
      1       1       2 ar
      2       1       3 ar
      3       2       5 ar
      4       3       6 ar
      5       4       5 ar
      6       4       6 ar
      7       1       7 1
      8       2       8 1
      9       3       9 1
     10       4      10 1
@<TRIPOS>ALT_TYPE
CGenFF_4.0_ALT_TYPE_SET
CGenFF_4.0 1 CG2R61 2 CG2R61 3 CG2R61 4 CG2R64 5 NG2R62 6 NG2R62 7 HGR61 8 HGR62 9 HGR62 10 HGR62
@<TRIPOS>MOLECULE
pyrimidine
 10 10 0 0 0
****
USER_CHARGES
INVALID_CHARGES
Pose:  11 Cluster:  11 Fr_nu: 173859 TotEn:   -13.42
@<TRIPOS>ATOM
      1 C1        -48.0677   -9.5760  -24.5882 C.ar   1 LIG      -0.13100
      2 C2        -47.8362   -9.9332  -23.2754 C.ar   1 LIG       0.28900
      3 C3        -48.2237  -10.6231  -25.4732 C.ar   1 LIG       0.28900
      4 C4        -47.9303  -12.1412  -23.8070 C.ar   1 LIG       0.50700
      5 N1        -47.7611  -11.2108  -22.8484 N.ar   1 LIG      -0.71900
      6 N2        -48.1607  -11.9225  -25.1158 N.ar   1 LIG      -0.71900
      7 H1        -48.1229   -8.5425  -24.9029 H      1 LIG       0.11500
      8 H2        -47.7006   -9.1790  -22.5079 H      1 LIG       0.11400
      9 H3        -48.4087  -10.4406  -26.5262 H      1 LIG       0.11400
     10 H4        -47.8739  -13.1761  -23.4923 H      1 LIG       0.14100
@<TRIPOS>BOND
      1       1       2 ar
      2       1       3 ar
      3       2       5 ar
      4       3       6 ar
      5       4       5 ar
      6       4       6 ar
      7       1       7 1
      8       2       8 1
      9       3       9 1
     10       4      10 1
@<TRIPOS>ALT_TYPE
CGenFF_4.0_ALT_TYPE_SET
CGenFF_4.0 1 CG2R61 2 CG2R61 3 CG2R61 4 CG2R64 5 NG2R62 6 NG2R62 7 HGR61 8 HGR62 9 HGR62 10 HGR62
@<TRIPOS>MOLECULE
pyrimidine
 10 10 0 0 0
****
USER_CHARGES
INVALID_CHARGES
Pose:  12 Cluster:  12 Fr_nu:  25709 TotEn:   -13.06
@<TRIPOS>ATOM
      1 C1        -80.0771  -21.3201  -32.2591 C.ar   1 LIG      -0.13100
      2 C2        -81.4154  -21.0794  -32.0235 C.ar   1 LIG       0.28900
      3 C3        -79.2000  -20.4127  -31.7012 C.ar   1 LIG       0.28900
      4 C4        -80.9192  -19.2230  -30.8091 C.ar   1 LIG       0.50700
      5 N1        -81.8733  -20.0365  -31.3002 N.ar   1 LIG      -0.71900
      6 N2        -79.5878  -19.3487  -30.9678 N.ar   1 LIG      -0.71900
      7 H1        -79.7378  -22.1649  -32.8435 H      1 LIG       0.11500
      8 H2        -82.1792  -21.7383  -32.4219 H      1 LIG       0.11400
      9 H3        -78.1287  -20.5190  -31.8329 H      1 LIG       0.11400
     10 H4        -81.2588  -18.3764  -30.2250 H      1 LIG       0.14100
@<TRIPOS>BOND
      1       1       2 ar
      2       1       3 ar
      3       2       5 ar
      4       3       6 ar
      5       4       5 ar
      6       4       6 ar
      7       1       7 1
      8       2       8 1
      9       3       9 1
     10       4      10 1
@<TRIPOS>ALT_TYPE
CGenFF_4.0_ALT_TYPE_SET
CGenFF_4.0 1 CG2R61 2 CG2R61 3 CG2R61 4 CG2R64 5 NG2R62 6 NG2R62 7 HGR61 8 HGR62 9 HGR62 10 HGR62
@<TRIPOS>MOLECULE
pyrimidine
 10 10 0 0 0
****
USER_CHARGES
INVALID_CHARGES
Pose:  13 Cluster:  13 Fr_nu: 1068370 TotEn:   -13.02
@<TRIPOS>ATOM
      1 C1        -61.6719    2.2896  -43.3712 C.ar   1 LIG      -0.13100
      2 C2        -60.3079    2.2813  -43.1617 C.ar   1 LIG       0.28900
      3 C3        -62.2584    3.5369  -43.4363 C.ar   1 LIG       0.28900
      4 C4        -60.2518    4.5531  -43.1076 C.ar   1 LIG       0.50700
      5 N1        -59.5638    3.3984  -43.0249 N.ar   1 LIG      -0.71900
      6 N2        -61.5761    4.6938  -43.3081 N.ar   1 LIG      -0.71900
      7 H1        -62.2440    1.3777  -43.4773 H      1 LIG       0.11500
      8 H2        -59.7594    1.3479  -43.0959 H      1 LIG       0.11400
      9 H3        -63.3256    3.6438  -43.5975 H      1 LIG       0.11400
     10 H4        -59.6793    5.4663  -43.0002 H      1 LIG       0.14100
@<TRIPOS>BOND
      1       1       2 ar
      2       1       3 ar
      3       2       5 ar
      4       3       6 ar
      5       4       5 ar
      6       4       6 ar
      7       1       7 1
      8       2       8 1
      9       3       9 1
     10       4      10 1
@<TRIPOS>ALT_TYPE
CGenFF_4.0_ALT_TYPE_SET
CGenFF_4.0 1 CG2R61 2 CG2R61 3 CG2R61 4 CG2R64 5 NG2R62 6 NG2R62 7 HGR61 8 HGR62 9 HGR62 10 HGR62
@<TRIPOS>MOLECULE
pyrimidine
 10 10 0 0 0
****
USER_CHARGES
INVALID_CHARGES
Pose:  14 Cluster:  14 Fr_nu: 2097383 TotEn:   -12.94
@<TRIPOS>ATOM
      1 C1        -58.8875    3.4332  -39.3640 C.ar   1 LIG      -0.13100
      2 C2        -58.0356    2.3557  -39.2313 C.ar   1 LIG       0.28900
      3 C3        -58.2919    4.6243  -39.7254 C.ar   1 LIG       0.28900
      4 C4        -56.2434    3.6409  -39.7820 C.ar   1 LIG       0.50700
      5 N1        -56.7034    2.4242  -39.4334 N.ar   1 LIG      -0.71900
      6 N2        -56.9679    4.7647  -39.9430 N.ar   1 LIG      -0.71900
      7 H1        -59.9528    3.3496  -39.1955 H      1 LIG       0.11500
      8 H2        -58.4123    1.3783  -38.9501 H      1 LIG       0.11400
      9 H3        -58.8807    5.5262  -39.8532 H      1 LIG       0.11400
     10 H4        -55.1766    3.7251  -39.9496 H      1 LIG       0.14100
@<TRIPOS>BOND
      1       1       2 ar
      2       1       3 ar
      3       2       5 ar
      4       3       6 ar
      5       4       5 ar
      6       4       6 ar
      7       1       7 1
      8       2       8 1
      9       3       9 1
     10       4      10 1
@<TRIPOS>ALT_TYPE
CGenFF_4.0_ALT_TYPE_SET
CGenFF_4.0 1 CG2R61 2 CG2R61 3 CG2R61 4 CG2R64 5 NG2R62 6 NG2R62 7 HGR61 8 HGR62 9 HGR62 10 HGR62
@<TRIPOS>MOLECULE
pyrimidine
 10 10 0 0 0
****
USER_CHARGES
INVALID_CHARGES
Pose:  15 Cluster:  15 Fr_nu: 2373102 TotEn:   -12.87
@<TRIPOS>ATOM
      1 C1        -51.2521    3.5602  -33.4884 C.ar   1 LIG      -0.13100
      2 C2        -50.3899    4.5539  -33.0716 C.ar   1 LIG       0.28900
      3 C3        -52.0800    3.8912  -34.5415 C.ar   1 LIG       0.28900
      4 C4        -51.1893    5.9796  -34.6512 C.ar   1 LIG       0.50700
      5 N1        -50.3317    5.7796  -33.6325 N.ar   1 LIG      -0.71900
      6 N2        -52.0754    5.0959  -35.1488 N.ar   1 LIG      -0.71900
      7 H1        -51.2776    2.5855  -33.0198 H      1 LIG       0.11500
      8 H2        -49.7016    4.3866  -32.2503 H      1 LIG       0.11400
      9 H3        -52.7920    3.1753  -34.9377 H      1 LIG       0.11400
     10 H4        -51.1648    6.9559  -35.1197 H      1 LIG       0.14100
@<TRIPOS>BOND
      1       1       2 ar
      2       1       3 ar
      3       2       5 ar
      4       3       6 ar
      5       4       5 ar
      6       4       6 ar
      7       1       7 1
      8       2       8 1
      9       3       9 1
     10       4      10 1
@<TRIPOS>ALT_TYPE
CGenFF_4.0_ALT_TYPE_SET
CGenFF_4.0 1 CG2R61 2 CG2R61 3 CG2R61 4 CG2R64 5 NG2R62 6 NG2R62 7 HGR61 8 HGR62 9 HGR62 10 HGR62
@<TRIPOS>MOLECULE
pyrimidine
 10 10 0 0 0
****
USER_CHARGES
INVALID_CHARGES
Pose:  16 Cluster:  16 Fr_nu: 911375 TotEn:   -12.74
@<TRIPOS>ATOM
      1 C1        -58.5313    3.1655  -40.3492 C.ar   1 LIG      -0.13100
      2 C2        -57.8173    4.2119  -40.8968 C.ar   1 LIG       0.28900
      3 C3        -57.8161    2.0067  -40.1263 C.ar   1 LIG       0.28900
      4 C4        -55.9206    2.9599  -40.9419 C.ar   1 LIG       0.50700
      5 N1        -56.5060    4.1434  -41.2066 N.ar   1 LIG      -0.71900
      6 N2        -56.5048    1.8684  -40.4119 N.ar   1 LIG      -0.71900
      7 H1        -59.5832    3.2483  -40.1106 H      1 LIG       0.11500
      8 H2        -58.2947    5.1626  -41.1079 H      1 LIG       0.11400
      9 H3        -58.2924    1.1306  -39.6995 H      1 LIG       0.11400
     10 H4        -54.8677    2.8765  -41.1818 H      1 LIG       0.14100
@<TRIPOS>BOND
      1       1       2 ar
      2       1       3 ar
      3       2       5 ar
      4       3       6 ar
      5       4       5 ar
      6       4       6 ar
      7       1       7 1
      8       2       8 1
      9       3       9 1
     10       4      10 1
@<TRIPOS>ALT_TYPE
CGenFF_4.0_ALT_TYPE_SET
CGenFF_4.0 1 CG2R61 2 CG2R61 3 CG2R61 4 CG2R64 5 NG2R62 6 NG2R62 7 HGR61 8 HGR62 9 HGR62 10 HGR62
@<TRIPOS>MOLECULE
pyrimidine
 10 10 0 0 0
****
USER_CHARGES
INVALID_CHARGES
Pose:  17 Cluster:  17 Fr_nu:  17265 TotEn:   -12.67
@<TRIPOS>ATOM
      1 C1        -52.5152  -11.5886  -45.0582 C.ar   1 LIG      -0.13100
      2 C2        -52.0945  -12.0492  -46.2891 C.ar   1 LIG       0.28900
      3 C3        -51.5133  -11.2131  -44.1869 C.ar   1 LIG       0.28900
      4 C4        -49.9164  -11.7438  -45.7150 C.ar   1 LIG       0.50700
      5 N1        -50.7982  -12.1403  -46.6522 N.ar   1 LIG      -0.71900
      6 N2        -50.1987  -11.2779  -44.4833 N.ar   1 LIG      -0.71900
      7 H1        -53.5623  -11.5262  -44.7935 H      1 LIG       0.11500
      8 H2        -52.8097  -12.3674  -47.0398 H      1 LIG       0.11400
      9 H3        -51.7470  -10.8391  -43.1960 H      1 LIG       0.11400
     10 H4        -48.8679  -11.8072  -45.9794 H      1 LIG       0.14100
@<TRIPOS>BOND
      1       1       2 ar
      2       1       3 ar
      3       2       5 ar
      4       3       6 ar
      5       4       5 ar
      6       4       6 ar
      7       1       7 1
      8       2       8 1
      9       3       9 1
     10       4      10 1
@<TRIPOS>ALT_TYPE
CGenFF_4.0_ALT_TYPE_SET
CGenFF_4.0 1 CG2R61 2 CG2R61 3 CG2R61 4 CG2R64 5 NG2R62 6 NG2R62 7 HGR61 8 HGR62 9 HGR62 10 HGR62
@<TRIPOS>MOLECULE
pyrimidine
 10 10 0 0 0
****
USER_CHARGES
INVALID_CHARGES
Pose:  18 Cluster:  18 Fr_nu: 1355719 TotEn:   -12.39
@<TRIPOS>ATOM
      1 C1        -68.1919   -0.2932  -28.8033 C.ar   1 LIG      -0.13100
      2 C2        -67.4770   -1.4506  -28.5711 C.ar   1 LIG       0.28900
      3 C3        -69.4934   -0.4700  -29.2262 C.ar   1 LIG       0.28900
      4 C4        -69.2639   -2.7302  -29.1513 C.ar   1 LIG       0.50700
      5 N1        -67.9837   -2.6902  -28.7355 N.ar   1 LIG      -0.71900
      6 N2        -70.0638   -1.6785  -29.4116 N.ar   1 LIG      -0.71900
      7 H1        -67.7600    0.6887  -28.6633 H      1 LIG       0.11500
      8 H2        -66.4461   -1.4116  -28.2364 H      1 LIG       0.11400
      9 H3        -70.1327    0.3810  -29.4347 H      1 LIG       0.11400
     10 H4        -69.6962   -3.7132  -29.2927 H      1 LIG       0.14100
@<TRIPOS>BOND
      1       1       2 ar
      2       1       3 ar
      3       2       5 ar
      4       3       6 ar
      5       4       5 ar
      6       4       6 ar
      7       1       7 1
      8       2       8 1
      9       3       9 1
     10       4      10 1
@<TRIPOS>ALT_TYPE
CGenFF_4.0_ALT_TYPE_SET
CGenFF_4.0 1 CG2R61 2 CG2R61 3 CG2R61 4 CG2R64 5 NG2R62 6 NG2R62 7 HGR61 8 HGR62 9 HGR62 10 HGR62
@<TRIPOS>MOLECULE
pyrimidine
 10 10 0 0 0
****
USER_CHARGES
INVALID_CHARGES
Pose:  19 Cluster:  19 Fr_nu: 413704 TotEn:   -12.17
@<TRIPOS>ATOM
      1 C1        -61.6139  -21.7256  -25.8855 C.ar   1 LIG      -0.13100
      2 C2        -61.2806  -22.7826  -26.7079 C.ar   1 LIG       0.28900
      3 C3        -60.5540  -20.9771  -25.4160 C.ar   1 LIG       0.28900
      4 C4        -59.0689  -22.2887  -26.5302 C.ar   1 LIG       0.50700
      5 N1        -60.0138  -23.0938  -27.0521 N.ar   1 LIG      -0.71900
      6 N2        -59.2641  -21.2314  -25.7193 N.ar   1 LIG      -0.71900
      7 H1        -62.6392  -21.4988  -25.6256 H      1 LIG       0.11500
      8 H2        -62.0463  -23.4276  -27.1250 H      1 LIG       0.11400
      9 H3        -60.7175  -20.1269  -24.7628 H      1 LIG       0.11400
     10 H4        -58.0422  -22.5163  -26.7894 H      1 LIG       0.14100
@<TRIPOS>BOND
      1       1       2 ar
      2       1       3 ar
      3       2       5 ar
      4       3       6 ar
      5       4       5 ar
      6       4       6 ar
      7       1       7 1
      8       2       8 1
      9       3       9 1
     10       4      10 1
@<TRIPOS>ALT_TYPE
CGenFF_4.0_ALT_TYPE_SET
CGenFF_4.0 1 CG2R61 2 CG2R61 3 CG2R61 4 CG2R64 5 NG2R62 6 NG2R62 7 HGR61 8 HGR62 9 HGR62 10 HGR62
@<TRIPOS>MOLECULE
pyrimidine
 10 10 0 0 0
****
USER_CHARGES
INVALID_CHARGES
Pose:  20 Cluster:  20 Fr_nu: 4333532 TotEn:   -12.07
@<TRIPOS>ATOM
      1 C1        -57.9323    2.4370  -39.6520 C.ar   1 LIG      -0.13100
      2 C2        -57.0284    3.0780  -38.8294 C.ar   1 LIG       0.28900
      3 C3        -57.5541    2.3140  -40.9733 C.ar   1 LIG       0.28900
      4 C4        -55.5903    3.3828  -40.5632 C.ar   1 LIG       0.50700
      5 N1        -55.8438    3.5651  -39.2533 N.ar   1 LIG      -0.71900
      6 N2        -56.3862    2.7770  -41.4651 N.ar   1 LIG      -0.71900
      7 H1        -58.8759    2.0561  -39.2849 H      1 LIG       0.11500
      8 H2        -57.2385    3.2219  -37.7751 H      1 LIG       0.11400
      9 H3        -58.1997    1.8254  -41.6951 H      1 LIG       0.11400
     10 H4        -54.6461    3.7651  -40.9312 H      1 LIG       0.14100
@<TRIPOS>BOND
      1       1       2 ar
      2       1       3 ar
      3       2       5 ar
      4       3       6 ar
      5       4       5 ar
      6       4       6 ar
      7       1       7 1
      8       2       8 1
      9       3       9 1
     10       4      10 1
@<TRIPOS>ALT_TYPE
CGenFF_4.0_ALT_TYPE_SET
CGenFF_4.0 1 CG2R61 2 CG2R61 3 CG2R61 4 CG2R64 5 NG2R62 6 NG2R62 7 HGR61 8 HGR62 9 HGR62 10 HGR62
@<TRIPOS>MOLECULE
pyrimidine
 10 10 0 0 0
****
USER_CHARGES
INVALID_CHARGES
Pose:  21 Cluster:  21 Fr_nu: 1754546 TotEn:   -12.06
@<TRIPOS>ATOM
      1 C1        -56.1651    2.9820  -41.1898 C.ar   1 LIG      -0.13100
      2 C2        -57.3339    3.6897  -40.9957 C.ar   1 LIG       0.28900
      3 C3        -56.0789    1.7771  -40.5229 C.ar   1 LIG       0.28900
      4 C4        -58.1427    2.0732  -39.6172 C.ar   1 LIG       0.50700
      5 N1        -58.3470    3.2634  -40.2133 N.ar   1 LIG      -0.71900
      6 N2        -57.0522    1.2903  -39.7254 N.ar   1 LIG      -0.71900
      7 H1        -55.3683    3.3482  -41.8232 H      1 LIG       0.11500
      8 H2        -57.4924    4.6479  -41.4785 H      1 LIG       0.11400
      9 H3        -55.1979    1.1511  -40.6136 H      1 LIG       0.11400
     10 H4        -58.9399    1.7069  -38.9821 H      1 LIG       0.14100
@<TRIPOS>BOND
      1       1       2 ar
      2       1       3 ar
      3       2       5 ar
      4       3       6 ar
      5       4       5 ar
      6       4       6 ar
      7       1       7 1
      8       2       8 1
      9       3       9 1
     10       4      10 1
@<TRIPOS>ALT_TYPE
CGenFF_4.0_ALT_TYPE_SET
CGenFF_4.0 1 CG2R61 2 CG2R61 3 CG2R61 4 CG2R64 5 NG2R62 6 NG2R62 7 HGR61 8 HGR62 9 HGR62 10 HGR62
@<TRIPOS>MOLECULE
pyrimidine
 10 10 0 0 0
****
USER_CHARGES
INVALID_CHARGES
Pose:  22 Cluster:  22 Fr_nu: 2345978 TotEn:   -11.95
@<TRIPOS>ATOM
      1 C1        -76.0825   -8.6976  -54.4799 C.ar   1 LIG      -0.13100
      2 C2        -76.2224   -7.7538  -55.4770 C.ar   1 LIG       0.28900
      3 C3        -74.8555   -9.3262  -54.4208 C.ar   1 LIG       0.28900
      4 C4        -74.0967   -8.1217  -56.1930 C.ar   1 LIG       0.50700
      5 N1        -75.2466   -7.4397  -56.3541 N.ar   1 LIG      -0.71900
      6 N2        -73.8364   -9.0620  -55.2646 N.ar   1 LIG      -0.71900
      7 H1        -76.8825   -8.9297  -53.7899 H      1 LIG       0.11500
      8 H2        -77.1513   -7.2079  -55.6017 H      1 LIG       0.11400
      9 H3        -74.6520  -10.0830  -53.6711 H      1 LIG       0.11400
     10 H4        -73.2958   -7.8903  -56.8846 H      1 LIG       0.14100
@<TRIPOS>BOND
      1       1       2 ar
      2       1       3 ar
      3       2       5 ar
      4       3       6 ar
      5       4       5 ar
      6       4       6 ar
      7       1       7 1
      8       2       8 1
      9       3       9 1
     10       4      10 1
@<TRIPOS>ALT_TYPE
CGenFF_4.0_ALT_TYPE_SET
CGenFF_4.0 1 CG2R61 2 CG2R61 3 CG2R61 4 CG2R64 5 NG2R62 6 NG2R62 7 HGR61 8 HGR62 9 HGR62 10 HGR62
@<TRIPOS>MOLECULE
pyrimidine
 10 10 0 0 0
****
USER_CHARGES
INVALID_CHARGES
Pose:  23 Cluster:  23 Fr_nu: 1885518 TotEn:   -11.80
@<TRIPOS>ATOM
      1 C1        -48.1264   -9.0728  -25.1487 C.ar   1 LIG      -0.13100
      2 C2        -48.1563   -9.4919  -23.8342 C.ar   1 LIG       0.28900
      3 C3        -48.5584   -9.9953  -26.0795 C.ar   1 LIG       0.28900
      4 C4        -48.9706  -11.5235  -24.4480 C.ar   1 LIG       0.50700
      5 N1        -48.5741  -10.7149  -23.4468 N.ar   1 LIG      -0.71900
      6 N2        -48.9887  -11.2343  -25.7632 N.ar   1 LIG      -0.71900
      7 H1        -47.7862   -8.0855  -25.4310 H      1 LIG       0.11500
      8 H2        -47.8354   -8.8360  -23.0322 H      1 LIG       0.11400
      9 H3        -48.5703   -9.7567  -27.1374 H      1 LIG       0.11400
     10 H4        -49.3103  -12.5125  -24.1656 H      1 LIG       0.14100
@<TRIPOS>BOND
      1       1       2 ar
      2       1       3 ar
      3       2       5 ar
      4       3       6 ar
      5       4       5 ar
      6       4       6 ar
      7       1       7 1
      8       2       8 1
      9       3       9 1
     10       4      10 1
@<TRIPOS>ALT_TYPE
CGenFF_4.0_ALT_TYPE_SET
CGenFF_4.0 1 CG2R61 2 CG2R61 3 CG2R61 4 CG2R64 5 NG2R62 6 NG2R62 7 HGR61 8 HGR62 9 HGR62 10 HGR62
@<TRIPOS>MOLECULE
pyrimidine
 10 10 0 0 0
****
USER_CHARGES
INVALID_CHARGES
Pose:  24 Cluster:  24 Fr_nu: 4458181 TotEn:   -11.67
@<TRIPOS>ATOM
      1 C1        -81.2489  -22.2957  -32.8686 C.ar   1 LIG      -0.13100
      2 C2        -82.5990  -22.5037  -33.0649 C.ar   1 LIG       0.28900
      3 C3        -80.7113  -22.8860  -31.7432 C.ar   1 LIG       0.28900
      4 C4        -82.7327  -23.7541  -31.1713 C.ar   1 LIG       0.50700
      5 N1        -83.3740  -23.2302  -32.2332 N.ar   1 LIG      -0.71900
      6 N2        -81.4266  -23.6245  -30.8696 N.ar   1 LIG      -0.71900
      7 H1        -80.6510  -21.7080  -33.5523 H      1 LIG       0.11500
      8 H2        -83.1098  -22.0788  -33.9221 H      1 LIG       0.11400
      9 H3        -79.6586  -22.7776  -31.5052 H      1 LIG       0.11400
     10 H4        -83.3313  -24.3416  -30.4860 H      1 LIG       0.14100
@<TRIPOS>BOND
      1       1       2 ar
      2       1       3 ar
      3       2       5 ar
      4       3       6 ar
      5       4       5 ar
      6       4       6 ar
      7       1       7 1
      8       2       8 1
      9       3       9 1
     10       4      10 1
@<TRIPOS>ALT_TYPE
CGenFF_4.0_ALT_TYPE_SET
CGenFF_4.0 1 CG2R61 2 CG2R61 3 CG2R61 4 CG2R64 5 NG2R62 6 NG2R62 7 HGR61 8 HGR62 9 HGR62 10 HGR62
@<TRIPOS>MOLECULE
pyrimidine
 10 10 0 0 0
****
USER_CHARGES
INVALID_CHARGES
Pose:  25 Cluster:  25 Fr_nu: 2229559 TotEn:   -11.61
@<TRIPOS>ATOM
      1 C1        -51.6845  -11.9254  -45.1238 C.ar   1 LIG      -0.13100
      2 C2        -51.9207  -11.0322  -44.0986 C.ar   1 LIG       0.28900
      3 C3        -50.3615  -12.0898  -45.4794 C.ar   1 LIG       0.28900
      4 C4        -49.6990  -10.5947  -43.9006 C.ar   1 LIG       0.50700
      5 N1        -50.9480  -10.3472  -43.4624 N.ar   1 LIG      -0.71900
      6 N2        -49.3394  -11.4381  -44.8870 N.ar   1 LIG      -0.71900
      7 H1        -52.4845  -12.4614  -45.6167 H      1 LIG       0.11500
      8 H2        -52.9292  -10.8371  -43.7502 H      1 LIG       0.11400
      9 H3        -50.0781  -12.7703  -46.2750 H      1 LIG       0.11400
     10 H4        -48.8979  -10.0572  -43.4080 H      1 LIG       0.14100
@<TRIPOS>BOND
      1       1       2 ar
      2       1       3 ar
      3       2       5 ar
      4       3       6 ar
      5       4       5 ar
      6       4       6 ar
      7       1       7 1
      8       2       8 1
      9       3       9 1
     10       4      10 1
@<TRIPOS>ALT_TYPE
CGenFF_4.0_ALT_TYPE_SET
CGenFF_4.0 1 CG2R61 2 CG2R61 3 CG2R61 4 CG2R64 5 NG2R62 6 NG2R62 7 HGR61 8 HGR62 9 HGR62 10 HGR62
@<TRIPOS>MOLECULE
pyrimidine
 10 10 0 0 0
****
USER_CHARGES
INVALID_CHARGES
Pose:  26 Cluster:  26 Fr_nu: 739842 TotEn:   -11.53
@<TRIPOS>ATOM
      1 C1        -41.9212  -11.8950  -37.5476 C.ar   1 LIG      -0.13100
      2 C2        -40.8381  -12.1012  -38.3774 C.ar   1 LIG       0.28900
      3 C3        -42.0990  -12.8350  -36.5532 C.ar   1 LIG       0.28900
      4 C4        -40.2673  -13.9887  -37.2466 C.ar   1 LIG       0.50700
      5 N1        -39.9874  -13.1413  -38.2550 N.ar   1 LIG      -0.71900
      6 N2        -41.2884  -13.8984  -36.3731 N.ar   1 LIG      -0.71900
      7 H1        -42.5877  -11.0516  -37.6689 H      1 LIG       0.11500
      8 H2        -40.6180  -11.4151  -39.1881 H      1 LIG       0.11400
      9 H3        -42.9236  -12.7571  -35.8529 H      1 LIG       0.11400
     10 H4        -39.6008  -14.8339  -37.1257 H      1 LIG       0.14100
@<TRIPOS>BOND
      1       1       2 ar
      2       1       3 ar
      3       2       5 ar
      4       3       6 ar
      5       4       5 ar
      6       4       6 ar
      7       1       7 1
      8       2       8 1
      9       3       9 1
     10       4      10 1
@<TRIPOS>ALT_TYPE
CGenFF_4.0_ALT_TYPE_SET
CGenFF_4.0 1 CG2R61 2 CG2R61 3 CG2R61 4 CG2R64 5 NG2R62 6 NG2R62 7 HGR61 8 HGR62 9 HGR62 10 HGR62
@<TRIPOS>MOLECULE
pyrimidine
 10 10 0 0 0
****
USER_CHARGES
INVALID_CHARGES
Pose:  27 Cluster:  27 Fr_nu: 3603366 TotEn:   -11.48
@<TRIPOS>ATOM
      1 C1        -81.2177  -21.4860  -33.3994 C.ar   1 LIG      -0.13100
      2 C2        -81.9626  -22.5602  -32.9568 C.ar   1 LIG       0.28900
      3 C3        -80.3799  -20.9145  -32.4639 C.ar   1 LIG       0.28900
      4 C4        -81.0474  -22.4041  -30.8820 C.ar   1 LIG       0.50700
      5 N1        -81.9019  -23.0473  -31.7001 N.ar   1 LIG      -0.71900
      6 N2        -80.2693  -21.3494  -31.1915 N.ar   1 LIG      -0.71900
      7 H1        -81.2865  -21.1160  -34.4136 H      1 LIG       0.11500
      8 H2        -82.6493  -23.0740  -33.6207 H      1 LIG       0.11400
      9 H3        -79.7559  -20.0648  -32.7190 H      1 LIG       0.11400
     10 H4        -80.9792  -22.7737  -29.8661 H      1 LIG       0.14100
@<TRIPOS>BOND
      1       1       2 ar
      2       1       3 ar
      3       2       5 ar
      4       3       6 ar
      5       4       5 ar
      6       4       6 ar
      7       1       7 1
      8       2       8 1
      9       3       9 1
     10       4      10 1
@<TRIPOS>ALT_TYPE
CGenFF_4.0_ALT_TYPE_SET
CGenFF_4.0 1 CG2R61 2 CG2R61 3 CG2R61 4 CG2R64 5 NG2R62 6 NG2R62 7 HGR61 8 HGR62 9 HGR62 10 HGR62
@<TRIPOS>MOLECULE
pyrimidine
 10 10 0 0 0
****
USER_CHARGES
INVALID_CHARGES
Pose:  28 Cluster:  28 Fr_nu: 285075 TotEn:   -11.41
@<TRIPOS>ATOM
      1 C1        -52.1955  -11.1763  -43.9539 C.ar   1 LIG      -0.13100
      2 C2        -51.8384  -12.2548  -44.7375 C.ar   1 LIG       0.28900
      3 C3        -51.1484  -10.4493  -43.4257 C.ar   1 LIG       0.28900
      4 C4        -49.6303  -11.8178  -44.4204 C.ar   1 LIG       0.50700
      5 N1        -50.5607  -12.6054  -44.9924 N.ar   1 LIG      -0.71900
      6 N2        -49.8490  -10.7429  -43.6390 N.ar   1 LIG      -0.71900
      7 H1        -53.2290  -10.9180  -43.7659 H      1 LIG       0.11500
      8 H2        -52.5926  -12.8855  -45.1954 H      1 LIG       0.11400
      9 H3        -51.3309   -9.5847  -42.7967 H      1 LIG       0.11400
     10 H4        -48.5954  -12.0770  -44.6076 H      1 LIG       0.14100
@<TRIPOS>BOND
      1       1       2 ar
      2       1       3 ar
      3       2       5 ar
      4       3       6 ar
      5       4       5 ar
      6       4       6 ar
      7       1       7 1
      8       2       8 1
      9       3       9 1
     10       4      10 1
@<TRIPOS>ALT_TYPE
CGenFF_4.0_ALT_TYPE_SET
CGenFF_4.0 1 CG2R61 2 CG2R61 3 CG2R61 4 CG2R64 5 NG2R62 6 NG2R62 7 HGR61 8 HGR62 9 HGR62 10 HGR62
@<TRIPOS>MOLECULE
pyrimidine
 10 10 0 0 0
****
USER_CHARGES
INVALID_CHARGES
Pose:  29 Cluster:  29 Fr_nu: 4569035 TotEn:   -10.90
@<TRIPOS>ATOM
      1 C1        -79.7925  -21.4692  -31.7253 C.ar   1 LIG      -0.13100
      2 C2        -79.5546  -20.9574  -30.4660 C.ar   1 LIG       0.28900
      3 C3        -80.6862  -22.5189  -31.7842 C.ar   1 LIG       0.28900
      4 C4        -80.9909  -22.4517  -29.5326 C.ar   1 LIG       0.50700
      5 N1        -80.1388  -21.4263  -29.3438 N.ar   1 LIG      -0.71900
      6 N2        -81.3060  -23.0373  -30.7037 N.ar   1 LIG      -0.71900
      7 H1        -79.3096  -21.0735  -32.6087 H      1 LIG       0.11500
      8 H2        -78.8670  -20.1314  -30.3204 H      1 LIG       0.11400
      9 H3        -80.9356  -22.9868  -32.7304 H      1 LIG       0.11400
     10 H4        -81.4737  -22.8488  -28.6481 H      1 LIG       0.14100
@<TRIPOS>BOND
      1       1       2 ar
      2       1       3 ar
      3       2       5 ar
      4       3       6 ar
      5       4       5 ar
      6       4       6 ar
      7       1       7 1
      8       2       8 1
      9       3       9 1
     10       4      10 1
@<TRIPOS>ALT_TYPE
CGenFF_4.0_ALT_TYPE_SET
CGenFF_4.0 1 CG2R61 2 CG2R61 3 CG2R61 4 CG2R64 5 NG2R62 6 NG2R62 7 HGR61 8 HGR62 9 HGR62 10 HGR62
@<TRIPOS>MOLECULE
pyrimidine
 10 10 0 0 0
****
USER_CHARGES
INVALID_CHARGES
Pose:  30 Cluster:  30 Fr_nu: 4605465 TotEn:   -10.85
@<TRIPOS>ATOM
      1 C1        -85.8684  -24.5202  -33.7243 C.ar   1 LIG      -0.13100
      2 C2        -86.8754  -23.9959  -34.5090 C.ar   1 LIG       0.28900
      3 C3        -85.3184  -23.6542  -32.8015 C.ar   1 LIG       0.28900
      4 C4        -86.7031  -21.9807  -33.4715 C.ar   1 LIG       0.50700
      5 N1        -87.3192  -22.7257  -34.4089 N.ar   1 LIG      -0.71900
      6 N2        -85.7128  -22.3732  -32.6475 N.ar   1 LIG      -0.71900
      7 H1        -85.5320  -25.5432  -33.8263 H      1 LIG       0.11500
      8 H2        -87.3676  -24.6011  -35.2624 H      1 LIG       0.11400
      9 H3        -84.5207  -23.9761  -32.1409 H      1 LIG       0.11400
     10 H4        -87.0390  -20.9560  -33.3700 H      1 LIG       0.14100
@<TRIPOS>BOND
      1       1       2 ar
      2       1       3 ar
      3       2       5 ar
      4       3       6 ar
      5       4       5 ar
      6       4       6 ar
      7       1       7 1
      8       2       8 1
      9       3       9 1
     10       4      10 1
@<TRIPOS>ALT_TYPE
CGenFF_4.0_ALT_TYPE_SET
CGenFF_4.0 1 CG2R61 2 CG2R61 3 CG2R61 4 CG2R64 5 NG2R62 6 NG2R62 7 HGR61 8 HGR62 9 HGR62 10 HGR62
@<TRIPOS>MOLECULE
pyrimidine
 10 10 0 0 0
****
USER_CHARGES
INVALID_CHARGES
Pose:  31 Cluster:  31 Fr_nu: 1655542 TotEn:   -10.79
@<TRIPOS>ATOM
      1 C1        -55.6458    3.0412  -40.4429 C.ar   1 LIG      -0.13100
      2 C2        -56.1457    1.9151  -41.0645 C.ar   1 LIG       0.28900
      3 C3        -56.4662    3.6118  -39.4914 C.ar   1 LIG       0.28900
      4 C4        -58.0575    2.0265  -39.8399 C.ar   1 LIG       0.50700
      5 N1        -57.3521    1.3787  -40.7864 N.ar   1 LIG      -0.71900
      6 N2        -57.6827    3.1292  -39.1636 N.ar   1 LIG      -0.71900
      7 H1        -54.6742    3.4501  -40.6859 H      1 LIG       0.11500
      8 H2        -55.5727    1.3978  -41.8263 H      1 LIG       0.11400
      9 H3        -56.1589    4.5002  -38.9503 H      1 LIG       0.11400
     10 H4        -59.0308    1.6180  -39.5972 H      1 LIG       0.14100
@<TRIPOS>BOND
      1       1       2 ar
      2       1       3 ar
      3       2       5 ar
      4       3       6 ar
      5       4       5 ar
      6       4       6 ar
      7       1       7 1
      8       2       8 1
      9       3       9 1
     10       4      10 1
@<TRIPOS>ALT_TYPE
CGenFF_4.0_ALT_TYPE_SET
CGenFF_4.0 1 CG2R61 2 CG2R61 3 CG2R61 4 CG2R64 5 NG2R62 6 NG2R62 7 HGR61 8 HGR62 9 HGR62 10 HGR62
@<TRIPOS>MOLECULE
pyrimidine
 10 10 0 0 0
****
USER_CHARGES
INVALID_CHARGES
Pose:  32 Cluster:  32 Fr_nu:  23725 TotEn:   -10.74
@<TRIPOS>ATOM
      1 C1        -48.7448  -11.2416  -25.9857 C.ar   1 LIG      -0.13100
      2 C2        -49.2997   -9.9971  -26.2042 C.ar   1 LIG       0.28900
      3 C3        -48.9479  -12.1700  -26.9861 C.ar   1 LIG       0.28900
      4 C4        -50.1293  -10.6644  -28.2126 C.ar   1 LIG       0.50700
      5 N1        -50.0007   -9.6729  -27.3105 N.ar   1 LIG      -0.71900
      6 N2        -49.6379  -11.9146  -28.1170 N.ar   1 LIG      -0.71900
      7 H1        -48.1871  -11.4742  -25.0884 H      1 LIG       0.11500
      8 H2        -49.1928   -9.2027  -25.4736 H      1 LIG       0.11400
      9 H3        -48.5500  -13.1756  -26.9031 H      1 LIG       0.11400
     10 H4        -50.6886  -10.4320  -29.1106 H      1 LIG       0.14100
@<TRIPOS>BOND
      1       1       2 ar
      2       1       3 ar
      3       2       5 ar
      4       3       6 ar
      5       4       5 ar
      6       4       6 ar
      7       1       7 1
      8       2       8 1
      9       3       9 1
     10       4      10 1
@<TRIPOS>ALT_TYPE
CGenFF_4.0_ALT_TYPE_SET
CGenFF_4.0 1 CG2R61 2 CG2R61 3 CG2R61 4 CG2R64 5 NG2R62 6 NG2R62 7 HGR61 8 HGR62 9 HGR62 10 HGR62
@<TRIPOS>MOLECULE
pyrimidine
 10 10 0 0 0
****
USER_CHARGES
INVALID_CHARGES
Pose:  33 Cluster:  33 Fr_nu: 1364905 TotEn:   -10.59
@<TRIPOS>ATOM
      1 C1        -76.3029   -9.8587  -55.0542 C.ar   1 LIG      -0.13100
      2 C2        -75.8996   -9.6283  -56.3538 C.ar   1 LIG       0.28900
      3 C3        -75.5460   -9.2459  -54.0767 C.ar   1 LIG       0.28900
      4 C4        -74.1837   -8.3183  -55.6421 C.ar   1 LIG       0.50700
      5 N1        -74.8408   -8.8606  -56.6850 N.ar   1 LIG      -0.71900
      6 N2        -74.4759   -8.4663  -54.3358 N.ar   1 LIG      -0.71900
      7 H1        -77.1567  -10.4794  -54.8173 H      1 LIG       0.11500
      8 H2        -76.4330  -10.0682  -57.1895 H      1 LIG       0.11400
      9 H3        -75.7860   -9.3692  -53.0261 H      1 LIG       0.11400
     10 H4        -73.3282   -7.6977  -55.8790 H      1 LIG       0.14100
@<TRIPOS>BOND
      1       1       2 ar
      2       1       3 ar
      3       2       5 ar
      4       3       6 ar
      5       4       5 ar
      6       4       6 ar
      7       1       7 1
      8       2       8 1
      9       3       9 1
     10       4      10 1
@<TRIPOS>ALT_TYPE
CGenFF_4.0_ALT_TYPE_SET
CGenFF_4.0 1 CG2R61 2 CG2R61 3 CG2R61 4 CG2R64 5 NG2R62 6 NG2R62 7 HGR61 8 HGR62 9 HGR62 10 HGR62
@<TRIPOS>MOLECULE
pyrimidine
 10 10 0 0 0
****
USER_CHARGES
INVALID_CHARGES
Pose:  34 Cluster:  34 Fr_nu: 2985315 TotEn:   -10.53
@<TRIPOS>ATOM
      1 C1        -52.0960  -12.5581  -45.5001 C.ar   1 LIG      -0.13100
      2 C2        -50.8189  -13.0229  -45.2605 C.ar   1 LIG       0.28900
      3 C3        -52.5049  -11.5024  -44.7112 C.ar   1 LIG       0.28900
      4 C4        -50.5103  -11.4785  -43.6214 C.ar   1 LIG       0.50700
      5 N1        -49.9958  -12.5046  -44.3255 N.ar   1 LIG      -0.71900
      6 N2        -51.7353  -10.9361  -43.7588 N.ar   1 LIG      -0.71900
      7 H1        -52.7349  -12.9931  -46.2569 H      1 LIG       0.11500
      8 H2        -50.4102  -13.8499  -45.8309 H      1 LIG       0.11400
      9 H3        -53.4930  -11.0701  -44.8262 H      1 LIG       0.11400
     10 H4        -49.8711  -11.0435  -42.8629 H      1 LIG       0.14100
@<TRIPOS>BOND
      1       1       2 ar
      2       1       3 ar
      3       2       5 ar
      4       3       6 ar
      5       4       5 ar
      6       4       6 ar
      7       1       7 1
      8       2       8 1
      9       3       9 1
     10       4      10 1
@<TRIPOS>ALT_TYPE
CGenFF_4.0_ALT_TYPE_SET
CGenFF_4.0 1 CG2R61 2 CG2R61 3 CG2R61 4 CG2R64 5 NG2R62 6 NG2R62 7 HGR61 8 HGR62 9 HGR62 10 HGR62
@<TRIPOS>MOLECULE
pyrimidine
 10 10 0 0 0
****
USER_CHARGES
INVALID_CHARGES
Pose:  35 Cluster:  35 Fr_nu: 768137 TotEn:   -10.53
@<TRIPOS>ATOM
      1 C1        -78.5657  -20.6294  -30.9697 C.ar   1 LIG      -0.13100
      2 C2        -78.5536  -20.1510  -29.6753 C.ar   1 LIG       0.28900
      3 C3        -79.7451  -20.4474  -31.6624 C.ar   1 LIG       0.28900
      4 C4        -80.6980  -19.4228  -29.8710 C.ar   1 LIG       0.50700
      5 N1        -79.6058  -19.5403  -29.0921 N.ar   1 LIG      -0.71900
      6 N2        -80.8351  -19.8462  -31.1421 N.ar   1 LIG      -0.71900
      7 H1        -77.7068  -21.1157  -31.4123 H      1 LIG       0.11500
      8 H2        -77.6708  -20.2488  -29.0528 H      1 LIG       0.11400
      9 H3        -79.8497  -20.7910  -32.6859 H      1 LIG       0.11400
     10 H4        -81.5586  -18.9370  -29.4277 H      1 LIG       0.14100
@<TRIPOS>BOND
      1       1       2 ar
      2       1       3 ar
      3       2       5 ar
      4       3       6 ar
      5       4       5 ar
      6       4       6 ar
      7       1       7 1
      8       2       8 1
      9       3       9 1
     10       4      10 1
@<TRIPOS>ALT_TYPE
CGenFF_4.0_ALT_TYPE_SET
CGenFF_4.0 1 CG2R61 2 CG2R61 3 CG2R61 4 CG2R64 5 NG2R62 6 NG2R62 7 HGR61 8 HGR62 9 HGR62 10 HGR62
@<TRIPOS>MOLECULE
pyrimidine
 10 10 0 0 0
****
USER_CHARGES
INVALID_CHARGES
Pose:  36 Cluster:  36 Fr_nu:   4921 TotEn:   -10.48
@<TRIPOS>ATOM
      1 C1        -74.4123  -22.7850  -42.6273 C.ar   1 LIG      -0.13100
      2 C2        -73.9436  -24.0829  -42.6101 C.ar   1 LIG       0.28900
      3 C3        -75.0858  -22.4085  -43.7712 C.ar   1 LIG       0.28900
      4 C4        -74.7868  -24.4680  -44.6856 C.ar   1 LIG       0.50700
      5 N1        -74.1137  -24.9547  -43.6257 N.ar   1 LIG      -0.71900
      6 N2        -75.2920  -23.2272  -44.8236 N.ar   1 LIG      -0.71900
      7 H1        -74.2612  -22.1069  -41.7981 H      1 LIG       0.11500
      8 H2        -73.4019  -24.4689  -41.7534 H      1 LIG       0.11400
      9 H3        -75.4900  -21.4076  -43.8767 H      1 LIG       0.11400
     10 H4        -74.9372  -25.1465  -45.5164 H      1 LIG       0.14100
@<TRIPOS>BOND
      1       1       2 ar
      2       1       3 ar
      3       2       5 ar
      4       3       6 ar
      5       4       5 ar
      6       4       6 ar
      7       1       7 1
      8       2       8 1
      9       3       9 1
     10       4      10 1
@<TRIPOS>ALT_TYPE
CGenFF_4.0_ALT_TYPE_SET
CGenFF_4.0 1 CG2R61 2 CG2R61 3 CG2R61 4 CG2R64 5 NG2R62 6 NG2R62 7 HGR61 8 HGR62 9 HGR62 10 HGR62
@<TRIPOS>MOLECULE
pyrimidine
 10 10 0 0 0
****
USER_CHARGES
INVALID_CHARGES
Pose:  37 Cluster:  37 Fr_nu: 4445629 TotEn:   -10.30
@<TRIPOS>ATOM
      1 C1        -52.3243    9.8371  -31.3092 C.ar   1 LIG      -0.13100
      2 C2        -51.8582   10.3139  -30.1010 C.ar   1 LIG       0.28900
      3 C3        -51.4708    8.9901  -31.9862 C.ar   1 LIG       0.28900
      4 C4        -49.9138    9.1607  -30.3389 C.ar   1 LIG       0.50700
      5 N1        -50.6535    9.9951  -29.5839 N.ar   1 LIG      -0.71900
      6 N2        -50.2539    8.6295  -31.5288 N.ar   1 LIG      -0.71900
      7 H1        -53.2954   10.1096  -31.7002 H      1 LIG       0.11500
      8 H2        -52.4587   10.9859  -29.4975 H      1 LIG       0.11400
      9 H3        -51.7502    8.5658  -32.9445 H      1 LIG       0.11400
     10 H4        -48.9410    8.8885  -29.9481 H      1 LIG       0.14100
@<TRIPOS>BOND
      1       1       2 ar
      2       1       3 ar
      3       2       5 ar
      4       3       6 ar
      5       4       5 ar
      6       4       6 ar
      7       1       7 1
      8       2       8 1
      9       3       9 1
     10       4      10 1
@<TRIPOS>ALT_TYPE
CGenFF_4.0_ALT_TYPE_SET
CGenFF_4.0 1 CG2R61 2 CG2R61 3 CG2R61 4 CG2R64 5 NG2R62 6 NG2R62 7 HGR61 8 HGR62 9 HGR62 10 HGR62
@<TRIPOS>MOLECULE
pyrimidine
 10 10 0 0 0
****
USER_CHARGES
INVALID_CHARGES
Pose:  38 Cluster:  38 Fr_nu: 149077 TotEn:   -10.22
@<TRIPOS>ATOM
      1 C1        -74.5903  -22.6769  -42.5440 C.ar   1 LIG      -0.13100
      2 C2        -74.8716  -22.6372  -43.8944 C.ar   1 LIG       0.28900
      3 C3        -73.4159  -23.3129  -42.1972 C.ar   1 LIG       0.28900
      4 C4        -72.9586  -23.7660  -44.3772 C.ar   1 LIG       0.50700
      5 N1        -74.0750  -23.1736  -44.8420 N.ar   1 LIG      -0.71900
      6 N2        -72.5733  -23.8708  -43.0911 N.ar   1 LIG      -0.71900
      7 H1        -75.2477  -22.2382  -41.8053 H      1 LIG       0.11500
      8 H2        -75.7727  -22.1587  -44.2625 H      1 LIG       0.11400
      9 H3        -73.1110  -23.3945  -41.1595 H      1 LIG       0.11400
     10 H4        -72.3008  -24.2063  -45.1165 H      1 LIG       0.14100
@<TRIPOS>BOND
      1       1       2 ar
      2       1       3 ar
      3       2       5 ar
      4       3       6 ar
      5       4       5 ar
      6       4       6 ar
      7       1       7 1
      8       2       8 1
      9       3       9 1
     10       4      10 1
@<TRIPOS>ALT_TYPE
CGenFF_4.0_ALT_TYPE_SET
CGenFF_4.0 1 CG2R61 2 CG2R61 3 CG2R61 4 CG2R64 5 NG2R62 6 NG2R62 7 HGR61 8 HGR62 9 HGR62 10 HGR62
@<TRIPOS>MOLECULE
pyrimidine
 10 10 0 0 0
****
USER_CHARGES
INVALID_CHARGES
Pose:  39 Cluster:  39 Fr_nu:   4466 TotEn:   -10.13
@<TRIPOS>ATOM
      1 C1        -75.1328  -23.0868  -43.1460 C.ar   1 LIG      -0.13100
      2 C2        -75.2456  -24.4343  -43.4219 C.ar   1 LIG       0.28900
      3 C3        -75.5765  -22.2353  -44.1370 C.ar   1 LIG       0.28900
      4 C4        -76.1496  -23.9926  -45.4601 C.ar   1 LIG       0.50700
      5 N1        -75.7511  -24.9239  -44.5729 N.ar   1 LIG      -0.71900
      6 N2        -76.0924  -22.6554  -45.3108 N.ar   1 LIG      -0.71900
      7 H1        -74.7230  -22.7218  -42.2138 H      1 LIG       0.11500
      8 H2        -74.9226  -25.1796  -42.7031 H      1 LIG       0.11400
      9 H3        -75.5274  -21.1592  -44.0111 H      1 LIG       0.11400
     10 H4        -76.5589  -24.3578  -46.3941 H      1 LIG       0.14100
@<TRIPOS>BOND
      1       1       2 ar
      2       1       3 ar
      3       2       5 ar
      4       3       6 ar
      5       4       5 ar
      6       4       6 ar
      7       1       7 1
      8       2       8 1
      9       3       9 1
     10       4      10 1
@<TRIPOS>ALT_TYPE
CGenFF_4.0_ALT_TYPE_SET
CGenFF_4.0 1 CG2R61 2 CG2R61 3 CG2R61 4 CG2R64 5 NG2R62 6 NG2R62 7 HGR61 8 HGR62 9 HGR62 10 HGR62
@<TRIPOS>MOLECULE
pyrimidine
 10 10 0 0 0
****
USER_CHARGES
INVALID_CHARGES
Pose:  40 Cluster:  40 Fr_nu: 174179 TotEn:   -10.13
@<TRIPOS>ATOM
      1 C1        -47.9502  -10.7786  -23.9219 C.ar   1 LIG      -0.13100
      2 C2        -48.0877  -11.9091  -24.7014 C.ar   1 LIG       0.28900
      3 C3        -48.0677   -9.5760  -24.5882 C.ar   1 LIG       0.28900
      4 C4        -48.4162  -10.6465  -26.5629 C.ar   1 LIG       0.50700
      5 N1        -48.3221  -11.8795  -26.0297 N.ar   1 LIG      -0.71900
      6 N2        -48.3013   -9.4726  -25.9130 N.ar   1 LIG      -0.71900
      7 H1        -47.7623  -10.8318  -22.8579 H      1 LIG       0.11500
      8 H2        -48.0106  -12.8994  -24.2660 H      1 LIG       0.11400
      9 H3        -47.9737   -8.6337  -24.0593 H      1 LIG       0.11400
     10 H4        -48.6032  -10.5930  -27.6284 H      1 LIG       0.14100
@<TRIPOS>BOND
      1       1       2 ar
      2       1       3 ar
      3       2       5 ar
      4       3       6 ar
      5       4       5 ar
      6       4       6 ar
      7       1       7 1
      8       2       8 1
      9       3       9 1
     10       4      10 1
@<TRIPOS>ALT_TYPE
CGenFF_4.0_ALT_TYPE_SET
CGenFF_4.0 1 CG2R61 2 CG2R61 3 CG2R61 4 CG2R64 5 NG2R62 6 NG2R62 7 HGR61 8 HGR62 9 HGR62 10 HGR62
@<TRIPOS>MOLECULE
pyrimidine
 10 10 0 0 0
****
USER_CHARGES
INVALID_CHARGES
Pose:  41 Cluster:  41 Fr_nu: 2015502 TotEn:   -10.01
@<TRIPOS>ATOM
      1 C1        -73.6428  -22.9237  -42.7308 C.ar   1 LIG      -0.13100
      2 C2        -74.9764  -22.6343  -42.9367 C.ar   1 LIG       0.28900
      3 C3        -73.0256  -23.6408  -43.7352 C.ar   1 LIG       0.28900
      4 C4        -74.9510  -23.7048  -44.9418 C.ar   1 LIG       0.50700
      5 N1        -75.6642  -23.0107  -44.0346 N.ar   1 LIG      -0.71900
      6 N2        -73.6517  -24.0492  -44.8584 N.ar   1 LIG      -0.71900
      7 H1        -73.1158  -22.6092  -41.8400 H      1 LIG       0.11500
      8 H2        -75.5455  -22.0750  -42.2021 H      1 LIG       0.11400
      9 H3        -71.9789  -23.9156  -43.6621 H      1 LIG       0.11400
     10 H4        -75.4787  -24.0208  -45.8333 H      1 LIG       0.14100
@<TRIPOS>BOND
      1       1       2 ar
      2       1       3 ar
      3       2       5 ar
      4       3       6 ar
      5       4       5 ar
      6       4       6 ar
      7       1       7 1
      8       2       8 1
      9       3       9 1
     10       4      10 1
@<TRIPOS>ALT_TYPE
CGenFF_4.0_ALT_TYPE_SET
CGenFF_4.0 1 CG2R61 2 CG2R61 3 CG2R61 4 CG2R64 5 NG2R62 6 NG2R62 7 HGR61 8 HGR62 9 HGR62 10 HGR62
@<TRIPOS>MOLECULE
pyrimidine
 10 10 0 0 0
****
USER_CHARGES
INVALID_CHARGES
Pose:  42 Cluster:  42 Fr_nu: 1570839 TotEn:    -9.98
@<TRIPOS>ATOM
      1 C1        -77.9084  -13.4047  -45.2479 C.ar   1 LIG      -0.13100
      2 C2        -76.7330  -13.3546  -44.5265 C.ar   1 LIG       0.28900
      3 C3        -78.5715  -14.6146  -45.2256 C.ar   1 LIG       0.28900
      4 C4        -76.9729  -15.5233  -43.8893 C.ar   1 LIG       0.50700
      5 N1        -76.2341  -14.3988  -43.8331 N.ar   1 LIG      -0.71900
      6 N2        -78.1307  -15.6988  -44.5544 N.ar   1 LIG      -0.71900
      7 H1        -78.2853  -12.5512  -45.7954 H      1 LIG       0.11500
      8 H2        -76.1423  -12.4459  -44.4853 H      1 LIG       0.11400
      9 H3        -79.5034  -14.7500  -45.7637 H      1 LIG       0.11400
     10 H4        -76.5951  -16.3783  -43.3421 H      1 LIG       0.14100
@<TRIPOS>BOND
      1       1       2 ar
      2       1       3 ar
      3       2       5 ar
      4       3       6 ar
      5       4       5 ar
      6       4       6 ar
      7       1       7 1
      8       2       8 1
      9       3       9 1
     10       4      10 1
@<TRIPOS>ALT_TYPE
CGenFF_4.0_ALT_TYPE_SET
CGenFF_4.0 1 CG2R61 2 CG2R61 3 CG2R61 4 CG2R64 5 NG2R62 6 NG2R62 7 HGR61 8 HGR62 9 HGR62 10 HGR62
@<TRIPOS>MOLECULE
pyrimidine
 10 10 0 0 0
****
USER_CHARGES
INVALID_CHARGES
Pose:  43 Cluster:  43 Fr_nu:  86081 TotEn:    -9.84
@<TRIPOS>ATOM
      1 C1        -71.0870    5.0969  -49.9825 C.ar   1 LIG      -0.13100
      2 C2        -70.5064    5.6022  -48.8371 C.ar   1 LIG       0.28900
      3 C3        -71.6221    3.8298  -49.8716 C.ar   1 LIG       0.28900
      4 C4        -71.0043    3.7054  -47.6876 C.ar   1 LIG       0.50700
      5 N1        -70.4473    4.9312  -47.6681 N.ar   1 LIG      -0.71900
      6 N2        -71.5981    3.1027  -48.7354 N.ar   1 LIG      -0.71900
      7 H1        -71.1202    5.6574  -50.9071 H      1 LIG       0.11500
      8 H2        -70.0593    6.5903  -48.8278 H      1 LIG       0.11400
      9 H3        -72.0987    3.3494  -50.7192 H      1 LIG       0.11400
     10 H4        -70.9701    3.1435  -46.7623 H      1 LIG       0.14100
@<TRIPOS>BOND
      1       1       2 ar
      2       1       3 ar
      3       2       5 ar
      4       3       6 ar
      5       4       5 ar
      6       4       6 ar
      7       1       7 1
      8       2       8 1
      9       3       9 1
     10       4      10 1
@<TRIPOS>ALT_TYPE
CGenFF_4.0_ALT_TYPE_SET
CGenFF_4.0 1 CG2R61 2 CG2R61 3 CG2R61 4 CG2R64 5 NG2R62 6 NG2R62 7 HGR61 8 HGR62 9 HGR62 10 HGR62
@<TRIPOS>MOLECULE
pyrimidine
 10 10 0 0 0
****
USER_CHARGES
INVALID_CHARGES
Pose:  44 Cluster:  44 Fr_nu: 3479829 TotEn:    -9.74
@<TRIPOS>ATOM
      1 C1        -80.5696  -21.2209  -32.7411 C.ar   1 LIG      -0.13100
      2 C2        -80.3839  -19.8701  -32.5281 C.ar   1 LIG       0.28900
      3 C3        -79.7627  -22.0589  -31.9991 C.ar   1 LIG       0.28900
      4 C4        -78.7565  -20.2845  -30.9961 C.ar   1 LIG       0.50700
      5 N1        -79.4830  -19.3653  -31.6599 N.ar   1 LIG      -0.71900
      6 N2        -78.8420  -21.6233  -31.1143 N.ar   1 LIG      -0.71900
      7 H1        -81.3000  -21.5982  -33.4443 H      1 LIG       0.11500
      8 H2        -80.9721  -19.1347  -33.0660 H      1 LIG       0.11400
      9 H3        -79.8359  -23.1364  -32.0990 H      1 LIG       0.11400
     10 H4        -78.0243  -19.9069  -30.2929 H      1 LIG       0.14100
@<TRIPOS>BOND
      1       1       2 ar
      2       1       3 ar
      3       2       5 ar
      4       3       6 ar
      5       4       5 ar
      6       4       6 ar
      7       1       7 1
      8       2       8 1
      9       3       9 1
     10       4      10 1
@<TRIPOS>ALT_TYPE
CGenFF_4.0_ALT_TYPE_SET
CGenFF_4.0 1 CG2R61 2 CG2R61 3 CG2R61 4 CG2R64 5 NG2R62 6 NG2R62 7 HGR61 8 HGR62 9 HGR62 10 HGR62
@<TRIPOS>MOLECULE
pyrimidine
 10 10 0 0 0
****
USER_CHARGES
INVALID_CHARGES
Pose:  45 Cluster:  45 Fr_nu:    492 TotEn:    -9.55
@<TRIPOS>ATOM
      1 C1        -73.5161  -22.9196  -42.0714 C.ar   1 LIG      -0.13100
      2 C2        -72.7067  -23.8085  -42.7490 C.ar   1 LIG       0.28900
      3 C3        -74.8450  -22.9194  -42.4430 C.ar   1 LIG       0.28900
      4 C4        -74.4654  -24.5432  -43.9878 C.ar   1 LIG       0.50700
      5 N1        -73.1498  -24.6380  -43.7164 N.ar   1 LIG      -0.71900
      6 N2        -75.3557  -23.7207  -43.4008 N.ar   1 LIG      -0.71900
      7 H1        -73.1337  -22.2653  -41.2994 H      1 LIG       0.11500
      8 H2        -71.6477  -23.8800  -42.5259 H      1 LIG       0.11400
      9 H3        -75.5573  -22.2543  -41.9669 H      1 LIG       0.11400
     10 H4        -74.8483  -25.1973  -44.7615 H      1 LIG       0.14100
@<TRIPOS>BOND
      1       1       2 ar
      2       1       3 ar
      3       2       5 ar
      4       3       6 ar
      5       4       5 ar
      6       4       6 ar
      7       1       7 1
      8       2       8 1
      9       3       9 1
     10       4      10 1
@<TRIPOS>ALT_TYPE
CGenFF_4.0_ALT_TYPE_SET
CGenFF_4.0 1 CG2R61 2 CG2R61 3 CG2R61 4 CG2R64 5 NG2R62 6 NG2R62 7 HGR61 8 HGR62 9 HGR62 10 HGR62
@<TRIPOS>MOLECULE
pyrimidine
 10 10 0 0 0
****
USER_CHARGES
INVALID_CHARGES
Pose:  46 Cluster:  46 Fr_nu: 1763857 TotEn:    -9.53
@<TRIPOS>ATOM
      1 C1        -48.3864  -11.3787  -43.9385 C.ar   1 LIG      -0.13100
      2 C2        -49.2105  -10.2804  -44.0765 C.ar   1 LIG       0.28900
      3 C3        -49.0124  -12.5525  -43.5721 C.ar   1 LIG       0.28900
      4 C4        -51.0353  -11.5170  -43.5216 C.ar   1 LIG       0.50700
      5 N1        -50.5442  -10.3140  -43.8751 N.ar   1 LIG      -0.71900
      6 N2        -50.3398  -12.6581  -43.3545 N.ar   1 LIG      -0.71900
      7 H1        -47.3192  -11.3230  -44.1063 H      1 LIG       0.11500
      8 H2        -48.8088   -9.3141  -44.3614 H      1 LIG       0.11400
      9 H3        -48.4468  -13.4683  -43.4386 H      1 LIG       0.11400
     10 H4        -52.1037  -11.5728  -43.3524 H      1 LIG       0.14100
@<TRIPOS>BOND
      1       1       2 ar
      2       1       3 ar
      3       2       5 ar
      4       3       6 ar
      5       4       5 ar
      6       4       6 ar
      7       1       7 1
      8       2       8 1
      9       3       9 1
     10       4      10 1
@<TRIPOS>ALT_TYPE
CGenFF_4.0_ALT_TYPE_SET
CGenFF_4.0 1 CG2R61 2 CG2R61 3 CG2R61 4 CG2R64 5 NG2R62 6 NG2R62 7 HGR61 8 HGR62 9 HGR62 10 HGR62
@<TRIPOS>MOLECULE
pyrimidine
 10 10 0 0 0
****
USER_CHARGES
INVALID_CHARGES
Pose:  47 Cluster:  47 Fr_nu: 4332106 TotEn:    -9.44
@<TRIPOS>ATOM
      1 C1        -79.0463  -20.0368  -31.7829 C.ar   1 LIG      -0.13100
      2 C2        -79.2677  -19.2824  -30.6487 C.ar   1 LIG       0.28900
      3 C3        -80.1156  -20.7950  -32.2138 C.ar   1 LIG       0.28900
      4 C4        -81.4043  -20.0437  -30.4987 C.ar   1 LIG       0.50700
      5 N1        -80.4388  -19.2620  -29.9790 N.ar   1 LIG      -0.71900
      6 N2        -81.3134  -20.8226  -31.5936 N.ar   1 LIG      -0.71900
      7 H1        -78.0962  -20.0342  -32.3002 H      1 LIG       0.11500
      8 H2        -78.4859  -18.6549  -30.2349 H      1 LIG       0.11400
      9 H3        -80.0362  -21.4208  -33.0962 H      1 LIG       0.11400
     10 H4        -82.3553  -20.0473  -29.9803 H      1 LIG       0.14100
@<TRIPOS>BOND
      1       1       2 ar
      2       1       3 ar
      3       2       5 ar
      4       3       6 ar
      5       4       5 ar
      6       4       6 ar
      7       1       7 1
      8       2       8 1
      9       3       9 1
     10       4      10 1
@<TRIPOS>ALT_TYPE
CGenFF_4.0_ALT_TYPE_SET
CGenFF_4.0 1 CG2R61 2 CG2R61 3 CG2R61 4 CG2R64 5 NG2R62 6 NG2R62 7 HGR61 8 HGR62 9 HGR62 10 HGR62
@<TRIPOS>MOLECULE
pyrimidine
 10 10 0 0 0
****
USER_CHARGES
INVALID_CHARGES
Pose:  48 Cluster:  48 Fr_nu: 2292641 TotEn:    -9.42
@<TRIPOS>ATOM
      1 C1        -74.1359  -23.3410  -43.5287 C.ar   1 LIG      -0.13100
      2 C2        -75.2501  -22.5322  -43.6227 C.ar   1 LIG       0.28900
      3 C3        -73.8665  -24.1174  -44.6372 C.ar   1 LIG       0.28900
      4 C4        -75.6788  -23.2819  -45.7254 C.ar   1 LIG       0.50700
      5 N1        -76.0469  -22.4775  -44.7101 N.ar   1 LIG      -0.71900
      6 N2        -74.6196  -24.1130  -45.7566 N.ar   1 LIG      -0.71900
      7 H1        -73.5143  -23.3649  -42.6437 H      1 LIG       0.11500
      8 H2        -75.5415  -21.8867  -42.8013 H      1 LIG       0.11400
      9 H3        -73.0120  -24.7852  -44.6562 H      1 LIG       0.11400
     10 H4        -76.3017  -23.2589  -46.6112 H      1 LIG       0.14100
@<TRIPOS>BOND
      1       1       2 ar
      2       1       3 ar
      3       2       5 ar
      4       3       6 ar
      5       4       5 ar
      6       4       6 ar
      7       1       7 1
      8       2       8 1
      9       3       9 1
     10       4      10 1
@<TRIPOS>ALT_TYPE
CGenFF_4.0_ALT_TYPE_SET
CGenFF_4.0 1 CG2R61 2 CG2R61 3 CG2R61 4 CG2R64 5 NG2R62 6 NG2R62 7 HGR61 8 HGR62 9 HGR62 10 HGR62
@<TRIPOS>MOLECULE
pyrimidine
 10 10 0 0 0
****
USER_CHARGES
INVALID_CHARGES
Pose:  49 Cluster:  49 Fr_nu: 1766076 TotEn:    -9.20
@<TRIPOS>ATOM
      1 C1        -50.6550  -10.6243  -43.4243 C.ar   1 LIG      -0.13100
      2 C2        -50.8580  -11.7902  -42.7145 C.ar   1 LIG       0.28900
      3 C3        -49.4065  -10.4820  -43.9945 C.ar   1 LIG       0.28900
      4 C4        -48.7451  -12.4942  -43.1695 C.ar   1 LIG       0.50700
      5 N1        -49.9215  -12.7501  -42.5663 N.ar   1 LIG      -0.71900
      6 N2        -48.4241  -11.4004  -43.8867 N.ar   1 LIG      -0.71900
      7 H1        -51.4244   -9.8708  -43.5269 H      1 LIG       0.11500
      8 H2        -51.8078  -11.9904  -42.2307 H      1 LIG       0.11400
      9 H3        -49.1538   -9.5986  -44.5706 H      1 LIG       0.11400
     10 H4        -47.9741  -13.2480  -43.0660 H      1 LIG       0.14100
@<TRIPOS>BOND
      1       1       2 ar
      2       1       3 ar
      3       2       5 ar
      4       3       6 ar
      5       4       5 ar
      6       4       6 ar
      7       1       7 1
      8       2       8 1
      9       3       9 1
     10       4      10 1
@<TRIPOS>ALT_TYPE
CGenFF_4.0_ALT_TYPE_SET
CGenFF_4.0 1 CG2R61 2 CG2R61 3 CG2R61 4 CG2R64 5 NG2R62 6 NG2R62 7 HGR61 8 HGR62 9 HGR62 10 HGR62
@<TRIPOS>MOLECULE
pyrimidine
 10 10 0 0 0
****
USER_CHARGES
INVALID_CHARGES
Pose:  50 Cluster:  50 Fr_nu: 1345074 TotEn:    -8.95
@<TRIPOS>ATOM
      1 C1        -71.3319    3.2957  -48.3171 C.ar   1 LIG      -0.13100
      2 C2        -71.2056    4.6202  -48.6834 C.ar   1 LIG       0.28900
      3 C3        -70.8663    2.9775  -47.0577 C.ar   1 LIG       0.28900
      4 C4        -70.2507    5.1338  -46.6856 C.ar   1 LIG       0.50700
      5 N1        -70.6678    5.5693  -47.8896 N.ar   1 LIG      -0.71900
      6 N2        -70.3177    3.8746  -46.2125 N.ar   1 LIG      -0.71900
      7 H1        -71.7674    2.5551  -48.9744 H      1 LIG       0.11500
      8 H2        -71.5433    4.9648  -49.6548 H      1 LIG       0.11400
      9 H3        -70.9226    1.9614  -46.6824 H      1 LIG       0.11400
     10 H4        -69.8136    5.8749  -46.0277 H      1 LIG       0.14100
@<TRIPOS>BOND
      1       1       2 ar
      2       1       3 ar
      3       2       5 ar
      4       3       6 ar
      5       4       5 ar
      6       4       6 ar
      7       1       7 1
      8       2       8 1
      9       3       9 1
     10       4      10 1
@<TRIPOS>ALT_TYPE
CGenFF_4.0_ALT_TYPE_SET
CGenFF_4.0 1 CG2R61 2 CG2R61 3 CG2R61 4 CG2R64 5 NG2R62 6 NG2R62 7 HGR61 8 HGR62 9 HGR62 10 HGR62
@<TRIPOS>MOLECULE
pyrimidine
 10 10 0 0 0
****
USER_CHARGES
INVALID_CHARGES
Pose:  51 Cluster:  51 Fr_nu:  13067 TotEn:    -8.76
@<TRIPOS>ATOM
      1 C1        -69.7160    4.5208  -46.6931 C.ar   1 LIG      -0.13100
      2 C2        -70.2381    5.3435  -47.6704 C.ar   1 LIG       0.28900
      3 C3        -70.1250    3.2038  -46.7402 C.ar   1 LIG       0.28900
      4 C4        -71.4166    3.6176  -48.5644 C.ar   1 LIG       0.50700
      5 N1        -71.0940    4.9236  -48.6250 N.ar   1 LIG      -0.71900
      6 N2        -70.9775    2.7162  -47.6653 N.ar   1 LIG      -0.71900
      7 H1        -69.0309    4.8846  -45.9391 H      1 LIG       0.11500
      8 H2        -69.9745    6.3947  -47.7137 H      1 LIG       0.11400
      9 H3        -69.7682    2.4825  -46.0130 H      1 LIG       0.11400
     10 H4        -72.1034    3.2533  -49.3185 H      1 LIG       0.14100
@<TRIPOS>BOND
      1       1       2 ar
      2       1       3 ar
      3       2       5 ar
      4       3       6 ar
      5       4       5 ar
      6       4       6 ar
      7       1       7 1
      8       2       8 1
      9       3       9 1
     10       4      10 1
@<TRIPOS>ALT_TYPE
CGenFF_4.0_ALT_TYPE_SET
CGenFF_4.0 1 CG2R61 2 CG2R61 3 CG2R61 4 CG2R64 5 NG2R62 6 NG2R62 7 HGR61 8 HGR62 9 HGR62 10 HGR62
@<TRIPOS>MOLECULE
pyrimidine
 10 10 0 0 0
****
USER_CHARGES
INVALID_CHARGES
Pose:  52 Cluster:  52 Fr_nu: 396594 TotEn:    -8.50
@<TRIPOS>ATOM
      1 C1        -49.7503  -10.1716  -27.8904 C.ar   1 LIG      -0.13100
      2 C2        -49.9391  -11.5125  -28.1566 C.ar   1 LIG       0.28900
      3 C3        -49.1168   -9.8828  -26.6991 C.ar   1 LIG       0.28900
      4 C4        -48.9375  -12.0932  -26.2004 C.ar   1 LIG       0.50700
      5 N1        -49.5438  -12.5034  -27.3307 N.ar   1 LIG      -0.71900
      6 N2        -48.6956  -10.8221  -25.8270 N.ar   1 LIG      -0.71900
      7 H1        -50.0779   -9.3973  -28.5712 H      1 LIG       0.11500
      8 H2        -50.4283  -11.8365  -29.0688 H      1 LIG       0.11400
      9 H3        -48.9251   -8.8569  -26.4036 H      1 LIG       0.11400
     10 H4        -48.6104  -12.8682  -25.5181 H      1 LIG       0.14100
@<TRIPOS>BOND
      1       1       2 ar
      2       1       3 ar
      3       2       5 ar
      4       3       6 ar
      5       4       5 ar
      6       4       6 ar
      7       1       7 1
      8       2       8 1
      9       3       9 1
     10       4      10 1
@<TRIPOS>ALT_TYPE
CGenFF_4.0_ALT_TYPE_SET
CGenFF_4.0 1 CG2R61 2 CG2R61 3 CG2R61 4 CG2R64 5 NG2R62 6 NG2R62 7 HGR61 8 HGR62 9 HGR62 10 HGR62
@<TRIPOS>MOLECULE
pyrimidine
 10 10 0 0 0
****
USER_CHARGES
INVALID_CHARGES
Pose:  53 Cluster:  53 Fr_nu: 4494292 TotEn:    -8.16
@<TRIPOS>ATOM
      1 C1        -51.3335    9.2445  -31.7062 C.ar   1 LIG      -0.13100
      2 C2        -51.3660    9.6453  -30.3860 C.ar   1 LIG       0.28900
      3 C3        -50.5034    8.1784  -31.9862 C.ar   1 LIG       0.28900
      4 C4        -49.8767    8.0289  -29.8063 C.ar   1 LIG       0.50700
      5 N1        -50.6479    9.0579  -29.4065 N.ar   1 LIG      -0.71900
      6 N2        -49.7578    7.5446  -31.0573 N.ar   1 LIG      -0.71900
      7 H1        -51.9204    9.7342  -32.4717 H      1 LIG       0.11500
      8 H2        -51.9892   10.4750  -30.0703 H      1 LIG       0.11400
      9 H3        -50.4116    7.7930  -32.9959 H      1 LIG       0.11400
     10 H4        -49.2881    7.5391  -29.0402 H      1 LIG       0.14100
@<TRIPOS>BOND
      1       1       2 ar
      2       1       3 ar
      3       2       5 ar
      4       3       6 ar
      5       4       5 ar
      6       4       6 ar
      7       1       7 1
      8       2       8 1
      9       3       9 1
     10       4      10 1
@<TRIPOS>ALT_TYPE
CGenFF_4.0_ALT_TYPE_SET
CGenFF_4.0 1 CG2R61 2 CG2R61 3 CG2R61 4 CG2R64 5 NG2R62 6 NG2R62 7 HGR61 8 HGR62 9 HGR62 10 HGR62
@<TRIPOS>MOLECULE
pyrimidine
 10 10 0 0 0
****
USER_CHARGES
INVALID_CHARGES
Pose:  54 Cluster:  54 Fr_nu: 4607667 TotEn:    -7.88
@<TRIPOS>ATOM
      1 C1        -87.8040  -29.0426  -33.3330 C.ar   1 LIG      -0.13100
      2 C2        -89.0671  -29.0046  -32.7783 C.ar   1 LIG       0.28900
      3 C3        -87.5957  -30.0275  -34.2766 C.ar   1 LIG       0.28900
      4 C4        -89.7306  -30.7723  -34.0439 C.ar   1 LIG       0.50700
      5 N1        -90.0580  -29.8573  -33.1117 N.ar   1 LIG      -0.71900
      6 N2        -88.5400  -30.9127  -34.6574 N.ar   1 LIG      -0.71900
      7 H1        -87.0277  -28.3457  -33.0465 H      1 LIG       0.11500
      8 H2        -89.3245  -28.2652  -32.0277 H      1 LIG       0.11400
      9 H3        -86.6344  -30.1358  -34.7671 H      1 LIG       0.11400
     10 H4        -90.5074  -31.4709  -34.3301 H      1 LIG       0.14100
@<TRIPOS>BOND
      1       1       2 ar
      2       1       3 ar
      3       2       5 ar
      4       3       6 ar
      5       4       5 ar
      6       4       6 ar
      7       1       7 1
      8       2       8 1
      9       3       9 1
     10       4      10 1
@<TRIPOS>ALT_TYPE
CGenFF_4.0_ALT_TYPE_SET
CGenFF_4.0 1 CG2R61 2 CG2R61 3 CG2R61 4 CG2R64 5 NG2R62 6 NG2R62 7 HGR61 8 HGR62 9 HGR62 10 HGR62
@<TRIPOS>MOLECULE
pyrimidine
 10 10 0 0 0
****
USER_CHARGES
INVALID_CHARGES
Pose:  55 Cluster:  55 Fr_nu: 947998 TotEn:    -7.66
@<TRIPOS>ATOM
      1 C1        -48.5858  -10.5259  -24.9902 C.ar   1 LIG      -0.13100
      2 C2        -48.7302  -11.7881  -25.5292 C.ar   1 LIG       0.28900
      3 C3        -48.7352   -9.4780  -25.8753 C.ar   1 LIG       0.28900
      4 C4        -49.1228  -10.9170  -27.5917 C.ar   1 LIG       0.50700
      5 N1        -48.9999  -12.0210  -26.8304 N.ar   1 LIG      -0.71900
      6 N2        -49.0049   -9.6378  -27.1876 N.ar   1 LIG      -0.71900
      7 H1        -48.3693  -10.3683  -23.9421 H      1 LIG       0.11500
      8 H2        -48.6298  -12.6734  -24.9107 H      1 LIG       0.11400
      9 H3        -48.6387   -8.4497  -25.5440 H      1 LIG       0.11400
     10 H4        -49.3385  -11.0746  -28.6414 H      1 LIG       0.14100
@<TRIPOS>BOND
      1       1       2 ar
      2       1       3 ar
      3       2       5 ar
      4       3       6 ar
      5       4       5 ar
      6       4       6 ar
      7       1       7 1
      8       2       8 1
      9       3       9 1
     10       4      10 1
@<TRIPOS>ALT_TYPE
CGenFF_4.0_ALT_TYPE_SET
CGenFF_4.0 1 CG2R61 2 CG2R61 3 CG2R61 4 CG2R64 5 NG2R62 6 NG2R62 7 HGR61 8 HGR62 9 HGR62 10 HGR62
@<TRIPOS>MOLECULE
pyrimidine
 10 10 0 0 0
****
USER_CHARGES
INVALID_CHARGES
Pose:  56 Cluster:  56 Fr_nu: 482895 TotEn:    -7.47
@<TRIPOS>ATOM
      1 C1        -57.7876    1.8858  -40.0957 C.ar   1 LIG      -0.13100
      2 C2        -58.8839    2.6374  -39.7248 C.ar   1 LIG       0.28900
      3 C3        -56.5592    2.4100  -39.7487 C.ar   1 LIG       0.28900
      4 C4        -57.5461    4.2162  -38.7841 C.ar   1 LIG       0.50700
      5 N1        -58.7993    3.8116  -39.0656 N.ar   1 LIG      -0.71900
      6 N2        -56.4010    3.5770  -39.0904 N.ar   1 LIG      -0.71900
      7 H1        -57.8848    0.9469  -40.6242 H      1 LIG       0.11500
      8 H2        -59.8907    2.3062  -39.9546 H      1 LIG       0.11400
      9 H3        -55.6404    1.8907  -39.9986 H      1 LIG       0.11400
     10 H4        -57.4484    5.1568  -38.2559 H      1 LIG       0.14100
@<TRIPOS>BOND
      1       1       2 ar
      2       1       3 ar
      3       2       5 ar
      4       3       6 ar
      5       4       5 ar
      6       4       6 ar
      7       1       7 1
      8       2       8 1
      9       3       9 1
     10       4      10 1
@<TRIPOS>ALT_TYPE
CGenFF_4.0_ALT_TYPE_SET
CGenFF_4.0 1 CG2R61 2 CG2R61 3 CG2R61 4 CG2R64 5 NG2R62 6 NG2R62 7 HGR61 8 HGR62 9 HGR62 10 HGR62
@<TRIPOS>MOLECULE
pyrimidine
 10 10 0 0 0
****
USER_CHARGES
INVALID_CHARGES
Pose:  57 Cluster:  57 Fr_nu: 4241954 TotEn:    -7.23
@<TRIPOS>ATOM
      1 C1        -73.7839   -8.0265  -55.2820 C.ar   1 LIG      -0.13100
      2 C2        -74.4975   -7.0852  -55.9956 C.ar   1 LIG       0.28900
      3 C3        -74.5276   -9.0544  -54.7394 C.ar   1 LIG       0.28900
      4 C4        -76.4460   -8.1852  -55.5946 C.ar   1 LIG       0.50700
      5 N1        -75.8342   -7.1339  -56.1725 N.ar   1 LIG      -0.71900
      6 N2        -75.8652   -9.1653  -54.8764 N.ar   1 LIG      -0.71900
      7 H1        -72.7114   -7.9625  -55.1559 H      1 LIG       0.11500
      8 H2        -73.9990   -6.2406  -56.4586 H      1 LIG       0.11400
      9 H3        -74.0542   -9.8407  -54.1615 H      1 LIG       0.11400
     10 H4        -77.5200   -8.2488  -55.7198 H      1 LIG       0.14100
@<TRIPOS>BOND
      1       1       2 ar
      2       1       3 ar
      3       2       5 ar
      4       3       6 ar
      5       4       5 ar
      6       4       6 ar
      7       1       7 1
      8       2       8 1
      9       3       9 1
     10       4      10 1
@<TRIPOS>ALT_TYPE
CGenFF_4.0_ALT_TYPE_SET
CGenFF_4.0 1 CG2R61 2 CG2R61 3 CG2R61 4 CG2R64 5 NG2R62 6 NG2R62 7 HGR61 8 HGR62 9 HGR62 10 HGR62
@<TRIPOS>MOLECULE
naphtalene
 18 19 0 0 0
****
USER_CHARGES
INVALID_CHARGES
Pose:   1 Cluster:   1 Fr_nu: 254454 TotEn:   -14.25
@<TRIPOS>ATOM
      1 C1        -71.9074    4.2682  -51.2441 C.ar   1 LIG      -0.11500
      2 C2        -71.3235    5.5058  -51.4976 C.ar   1 LIG      -0.11500
      3 C3        -70.0540    4.3153  -46.7458 C.ar   1 LIG      -0.11500
      4 C4        -69.4701    5.5529  -46.9994 C.ar   1 LIG      -0.11500
      5 C5        -71.7405    3.6587  -50.0003 C.ar   1 LIG      -0.11700
      6 C6        -70.5704    6.1387  -50.5084 C.ar   1 LIG      -0.11700
      7 C7        -70.8072    3.6824  -47.7351 C.ar   1 LIG      -0.11700
      8 C8        -69.6369    6.1624  -48.2432 C.ar   1 LIG      -0.11700
      9 C9        -70.9856    4.2813  -48.9928 C.ar   1 LIG       0.00400
     10 C10       -70.3918    5.5398  -49.2507 C.ar   1 LIG       0.00400
     11 H1        -72.4931    3.7757  -52.0148 H      1 LIG       0.11500
     12 H2        -71.4543    5.9795  -52.4662 H      1 LIG       0.11500
     13 H3        -69.9236    3.8410  -45.7771 H      1 LIG       0.11500
     14 H4        -68.8833    6.0442  -46.2288 H      1 LIG       0.11500
     15 H5        -72.2057    2.6910  -49.8244 H      1 LIG       0.11500
     16 H6        -70.1234    7.1060  -50.7283 H      1 LIG       0.11500
     17 H7        -71.2547    2.7155  -47.5146 H      1 LIG       0.11500
     18 H8        -69.1711    7.1299  -48.4195 H      1 LIG       0.11500
@<TRIPOS>BOND
      1       1       2 ar
      2       1       5 ar
      3       2       6 ar
      4       3       4 ar
      5       3       7 ar
      6       4       8 ar
      7       5       9 ar
      8       6      10 ar
      9       7       9 ar
     10       8      10 ar
     11       9      10 ar
     12       1      11 1
     13       2      12 1
     14       3      13 1
     15       4      14 1
     16       5      15 1
     17       6      16 1
     18       7      17 1
     19       8      18 1
@<TRIPOS>ALT_TYPE
CGenFF_4.0_ALT_TYPE_SET
CGenFF_4.0 1 CG2R61 2 CG2R61 3 CG2R61 4 CG2R61 5 CG2R61 6 CG2R61 7 CG2R61 8 CG2R61 9 CG2R61 10 CG2R61 11 HGR61 12 HGR61 13 HGR61 14 HGR61 15 HGR61 16 HGR61 17 HGR61 18 HGR61
@<TRIPOS>MOLECULE
naphtalene
 18 19 0 0 0
****
USER_CHARGES
INVALID_CHARGES
Pose:   2 Cluster:   2 Fr_nu:   6657 TotEn:   -13.21
@<TRIPOS>ATOM
      1 C1        -75.2415  -23.4836  -46.7122 C.ar   1 LIG      -0.11500
      2 C2        -75.9815  -22.5772  -45.9588 C.ar   1 LIG      -0.11500
      3 C3        -72.4622  -24.4375  -42.8342 C.ar   1 LIG      -0.11500
      4 C4        -73.2023  -23.5310  -42.0809 C.ar   1 LIG      -0.11500
      5 C5        -74.1801  -24.1754  -46.1277 C.ar   1 LIG      -0.11700
      6 C6        -75.6632  -22.3590  -44.6182 C.ar   1 LIG      -0.11700
      7 C7        -72.7806  -24.6557  -44.1749 C.ar   1 LIG      -0.11700
      8 C8        -74.2636  -22.8392  -42.6653 C.ar   1 LIG      -0.11700
      9 C9        -73.8456  -23.9682  -44.7795 C.ar   1 LIG       0.00400
     10 C10       -74.5982  -23.0464  -44.0135 C.ar   1 LIG       0.00400
     11 H1        -75.4894  -23.6527  -47.7560 H      1 LIG       0.11500
     12 H2        -76.8077  -22.0394  -46.4147 H      1 LIG       0.11500
     13 H3        -71.6358  -24.9758  -42.3788 H      1 LIG       0.11500
     14 H4        -72.9531  -23.3613  -41.0376 H      1 LIG       0.11500
     15 H5        -73.6151  -24.8788  -46.7358 H      1 LIG       0.11500
     16 H6        -76.2556  -21.6463  -44.0481 H      1 LIG       0.11500
     17 H7        -72.1887  -25.3691  -44.7446 H      1 LIG       0.11500
     18 H8        -74.8283  -22.1351  -42.0576 H      1 LIG       0.11500
@<TRIPOS>BOND
      1       1       2 ar
      2       1       5 ar
      3       2       6 ar
      4       3       4 ar
      5       3       7 ar
      6       4       8 ar
      7       5       9 ar
      8       6      10 ar
      9       7       9 ar
     10       8      10 ar
     11       9      10 ar
     12       1      11 1
     13       2      12 1
     14       3      13 1
     15       4      14 1
     16       5      15 1
     17       6      16 1
     18       7      17 1
     19       8      18 1
@<TRIPOS>ALT_TYPE
CGenFF_4.0_ALT_TYPE_SET
CGenFF_4.0 1 CG2R61 2 CG2R61 3 CG2R61 4 CG2R61 5 CG2R61 6 CG2R61 7 CG2R61 8 CG2R61 9 CG2R61 10 CG2R61 11 HGR61 12 HGR61 13 HGR61 14 HGR61 15 HGR61 16 HGR61 17 HGR61 18 HGR61
@<TRIPOS>MOLECULE
naphtalene
 18 19 0 0 0
****
USER_CHARGES
INVALID_CHARGES
Pose:   3 Cluster:   3 Fr_nu: 388189 TotEn:   -12.52
@<TRIPOS>ATOM
      1 C1        -71.5169   -2.2903  -30.1848 C.ar   1 LIG      -0.11500
      2 C2        -70.3727   -1.5671  -29.8617 C.ar   1 LIG      -0.11500
      3 C3        -73.4838    1.7011  -32.1528 C.ar   1 LIG      -0.11500
      4 C4        -72.3395    2.4243  -31.8296 C.ar   1 LIG      -0.11500
      5 C5        -72.5795   -1.6626  -30.8355 C.ar   1 LIG      -0.11700
      6 C6        -70.2864   -0.2134  -30.1880 C.ar   1 LIG      -0.11700
      7 C7        -73.5699    0.3473  -31.8266 C.ar   1 LIG      -0.11700
      8 C8        -71.2769    1.7966  -31.1789 C.ar   1 LIG      -0.11700
      9 C9        -72.5100   -0.3007  -31.1715 C.ar   1 LIG       0.00400
     10 C10       -71.3464    0.4347  -30.8429 C.ar   1 LIG       0.00400
     11 H1        -71.5837   -3.3440  -29.9301 H      1 LIG       0.11500
     12 H2        -69.5459   -2.0568  -29.3554 H      1 LIG       0.11500
     13 H3        -74.3110    2.1903  -32.6594 H      1 LIG       0.11500
     14 H4        -72.2738    3.4782  -32.0833 H      1 LIG       0.11500
     15 H5        -73.4644   -2.2474  -31.0780 H      1 LIG       0.11500
     16 H6        -69.3822    0.3323  -29.9263 H      1 LIG       0.11500
     17 H7        -74.4739   -0.1983  -32.0891 H      1 LIG       0.11500
     18 H8        -70.3921    2.3815  -30.9356 H      1 LIG       0.11500
@<TRIPOS>BOND
      1       1       2 ar
      2       1       5 ar
      3       2       6 ar
      4       3       4 ar
      5       3       7 ar
      6       4       8 ar
      7       5       9 ar
      8       6      10 ar
      9       7       9 ar
     10       8      10 ar
     11       9      10 ar
     12       1      11 1
     13       2      12 1
     14       3      13 1
     15       4      14 1
     16       5      15 1
     17       6      16 1
     18       7      17 1
     19       8      18 1
@<TRIPOS>ALT_TYPE
CGenFF_4.0_ALT_TYPE_SET
CGenFF_4.0 1 CG2R61 2 CG2R61 3 CG2R61 4 CG2R61 5 CG2R61 6 CG2R61 7 CG2R61 8 CG2R61 9 CG2R61 10 CG2R61 11 HGR61 12 HGR61 13 HGR61 14 HGR61 15 HGR61 16 HGR61 17 HGR61 18 HGR61
@<TRIPOS>MOLECULE
naphtalene
 18 19 0 0 0
****
USER_CHARGES
INVALID_CHARGES
Pose:   4 Cluster:   4 Fr_nu: 276124 TotEn:   -12.31
@<TRIPOS>ATOM
      1 C1        -61.8992   -7.3142  -56.2958 C.ar   1 LIG      -0.11500
      2 C2        -60.7602   -7.9621  -55.8268 C.ar   1 LIG      -0.11500
      3 C3        -60.2702   -3.1164  -54.4525 C.ar   1 LIG      -0.11500
      4 C4        -59.1313   -3.7644  -53.9835 C.ar   1 LIG      -0.11500
      5 C5        -62.0665   -5.9471  -56.0736 C.ar   1 LIG      -0.11700
      6 C6        -59.7842   -7.2454  -55.1339 C.ar   1 LIG      -0.11700
      7 C7        -61.2462   -3.8332  -55.1454 C.ar   1 LIG      -0.11700
      8 C8        -58.9639   -5.1316  -54.2056 C.ar   1 LIG      -0.11700
      9 C9        -61.0942   -5.2099  -55.3780 C.ar   1 LIG       0.00400
     10 C10       -59.9361   -5.8687  -54.9011 C.ar   1 LIG       0.00400
     11 H1        -62.6589   -7.8728  -56.8346 H      1 LIG       0.11500
     12 H2        -60.6308   -9.0264  -56.0005 H      1 LIG       0.11500
     13 H3        -60.4002   -2.0519  -54.2792 H      1 LIG       0.11500
     14 H4        -58.3726   -3.2056  -53.4435 H      1 LIG       0.11500
     15 H5        -62.9649   -5.4614  -56.4489 H      1 LIG       0.11500
     16 H6        -58.9017   -7.7722  -54.7768 H      1 LIG       0.11500
     17 H7        -62.1282   -3.3061  -55.5031 H      1 LIG       0.11500
     18 H8        -58.0658   -5.6176  -53.8297 H      1 LIG       0.11500
@<TRIPOS>BOND
      1       1       2 ar
      2       1       5 ar
      3       2       6 ar
      4       3       4 ar
      5       3       7 ar
      6       4       8 ar
      7       5       9 ar
      8       6      10 ar
      9       7       9 ar
     10       8      10 ar
     11       9      10 ar
     12       1      11 1
     13       2      12 1
     14       3      13 1
     15       4      14 1
     16       5      15 1
     17       6      16 1
     18       7      17 1
     19       8      18 1
@<TRIPOS>ALT_TYPE
CGenFF_4.0_ALT_TYPE_SET
CGenFF_4.0 1 CG2R61 2 CG2R61 3 CG2R61 4 CG2R61 5 CG2R61 6 CG2R61 7 CG2R61 8 CG2R61 9 CG2R61 10 CG2R61 11 HGR61 12 HGR61 13 HGR61 14 HGR61 15 HGR61 16 HGR61 17 HGR61 18 HGR61
@<TRIPOS>MOLECULE
naphtalene
 18 19 0 0 0
****
USER_CHARGES
INVALID_CHARGES
Pose:   5 Cluster:   5 Fr_nu: 239569 TotEn:   -12.10
@<TRIPOS>ATOM
      1 C1        -70.3043    6.6029  -45.1839 C.ar   1 LIG      -0.11500
      2 C2        -69.8294    7.6819  -45.9236 C.ar   1 LIG      -0.11500
      3 C3        -71.3600    4.2421  -49.3051 C.ar   1 LIG      -0.11500
      4 C4        -70.8851    5.3211  -50.0448 C.ar   1 LIG      -0.11500
      5 C5        -70.8047    5.4754  -45.8356 C.ar   1 LIG      -0.11700
      6 C6        -69.8530    7.6375  -47.3178 C.ar   1 LIG      -0.11700
      7 C7        -71.3363    4.2865  -47.9108 C.ar   1 LIG      -0.11700
      8 C8        -70.3848    6.4488  -49.3932 C.ar   1 LIG      -0.11700
      9 C9        -70.8362    5.4135  -47.2383 C.ar   1 LIG       0.00400
     10 C10       -70.3533    6.5107  -47.9905 C.ar   1 LIG       0.00400
     11 H1        -70.2862    6.6383  -44.0985 H      1 LIG       0.11500
     12 H2        -69.4398    8.5591  -45.4153 H      1 LIG       0.11500
     13 H3        -71.7497    3.3644  -49.8129 H      1 LIG       0.11500
     14 H4        -70.9048    5.2858  -51.1301 H      1 LIG       0.11500
     15 H5        -71.1711    4.6439  -45.2370 H      1 LIG       0.11500
     16 H6        -69.4762    8.4921  -47.8759 H      1 LIG       0.11500
     17 H7        -71.7124    3.4315  -47.3530 H      1 LIG       0.11500
     18 H8        -70.0190    7.2807  -49.9915 H      1 LIG       0.11500
@<TRIPOS>BOND
      1       1       2 ar
      2       1       5 ar
      3       2       6 ar
      4       3       4 ar
      5       3       7 ar
      6       4       8 ar
      7       5       9 ar
      8       6      10 ar
      9       7       9 ar
     10       8      10 ar
     11       9      10 ar
     12       1      11 1
     13       2      12 1
     14       3      13 1
     15       4      14 1
     16       5      15 1
     17       6      16 1
     18       7      17 1
     19       8      18 1
@<TRIPOS>ALT_TYPE
CGenFF_4.0_ALT_TYPE_SET
CGenFF_4.0 1 CG2R61 2 CG2R61 3 CG2R61 4 CG2R61 5 CG2R61 6 CG2R61 7 CG2R61 8 CG2R61 9 CG2R61 10 CG2R61 11 HGR61 12 HGR61 13 HGR61 14 HGR61 15 HGR61 16 HGR61 17 HGR61 18 HGR61
@<TRIPOS>MOLECULE
naphtalene
 18 19 0 0 0
****
USER_CHARGES
INVALID_CHARGES
Pose:   6 Cluster:   6 Fr_nu:  13460 TotEn:   -12.07
@<TRIPOS>ATOM
      1 C1        -50.8301  -12.5805  -47.4946 C.ar   1 LIG      -0.11500
      2 C2        -52.0429  -12.1366  -46.9761 C.ar   1 LIG      -0.11500
      3 C3        -48.6628  -11.6228  -43.2451 C.ar   1 LIG      -0.11500
      4 C4        -49.8757  -11.1788  -42.7267 C.ar   1 LIG      -0.11500
      5 C5        -49.6834  -12.5656  -46.7000 C.ar   1 LIG      -0.11700
      6 C6        -52.1138  -11.6761  -45.6611 C.ar   1 LIG      -0.11700
      7 C7        -48.5920  -12.0834  -44.5602 C.ar   1 LIG      -0.11700
      8 C8        -51.0224  -11.1936  -43.5212 C.ar   1 LIG      -0.11700
      9 C9        -49.7362  -12.1054  -45.3742 C.ar   1 LIG       0.00400
     10 C10       -50.9696  -11.6539  -44.8470 C.ar   1 LIG       0.00400
     11 H1        -50.7754  -12.9384  -48.5186 H      1 LIG       0.11500
     12 H2        -52.9351  -12.1488  -47.5954 H      1 LIG       0.11500
     13 H3        -47.7701  -11.6109  -42.6261 H      1 LIG       0.11500
     14 H4        -49.9295  -10.8197  -41.7031 H      1 LIG       0.11500
     15 H5        -48.7460  -12.9170  -47.1264 H      1 LIG       0.11500
     16 H6        -53.0724  -11.3342  -45.2764 H      1 LIG       0.11500
     17 H7        -47.6335  -12.4259  -44.9444 H      1 LIG       0.11500
     18 H8        -51.9598  -10.8416  -43.0952 H      1 LIG       0.11500
@<TRIPOS>BOND
      1       1       2 ar
      2       1       5 ar
      3       2       6 ar
      4       3       4 ar
      5       3       7 ar
      6       4       8 ar
      7       5       9 ar
      8       6      10 ar
      9       7       9 ar
     10       8      10 ar
     11       9      10 ar
     12       1      11 1
     13       2      12 1
     14       3      13 1
     15       4      14 1
     16       5      15 1
     17       6      16 1
     18       7      17 1
     19       8      18 1
@<TRIPOS>ALT_TYPE
CGenFF_4.0_ALT_TYPE_SET
CGenFF_4.0 1 CG2R61 2 CG2R61 3 CG2R61 4 CG2R61 5 CG2R61 6 CG2R61 7 CG2R61 8 CG2R61 9 CG2R61 10 CG2R61 11 HGR61 12 HGR61 13 HGR61 14 HGR61 15 HGR61 16 HGR61 17 HGR61 18 HGR61
@<TRIPOS>MOLECULE
naphtalene
 18 19 0 0 0
****
USER_CHARGES
INVALID_CHARGES
Pose:   7 Cluster:   7 Fr_nu: 492221 TotEn:   -12.03
@<TRIPOS>ATOM
      1 C1        -74.5917  -23.7772  -43.2022 C.ar   1 LIG      -0.11500
      2 C2        -75.1990  -22.5260  -43.2523 C.ar   1 LIG      -0.11500
      3 C3        -76.6121  -24.9283  -47.4761 C.ar   1 LIG      -0.11500
      4 C4        -77.2193  -23.6771  -47.5260 C.ar   1 LIG      -0.11500
      5 C5        -74.7884  -24.6910  -44.2380 C.ar   1 LIG      -0.11700
      6 C6        -76.0052  -22.1836  -44.3381 C.ar   1 LIG      -0.11700
      7 C7        -75.8058  -25.2707  -46.3902 C.ar   1 LIG      -0.11700
      8 C8        -77.0227  -22.7633  -46.4902 C.ar   1 LIG      -0.11700
      9 C9        -75.5968  -24.3633  -45.3387 C.ar   1 LIG       0.00400
     10 C10       -76.2143  -23.0909  -45.3895 C.ar   1 LIG       0.00400
     11 H1        -73.9647  -24.0434  -42.3564 H      1 LIG       0.11500
     12 H2        -75.0450  -21.8152  -42.4455 H      1 LIG       0.11500
     13 H3        -76.7656  -25.6396  -48.2827 H      1 LIG       0.11500
     14 H4        -77.8474  -23.4120  -48.3714 H      1 LIG       0.11500
     15 H5        -74.3042  -25.6635  -44.1776 H      1 LIG       0.11500
     16 H6        -76.4695  -21.1998  -44.3566 H      1 LIG       0.11500
     17 H7        -75.3409  -26.2542  -46.3723 H      1 LIG       0.11500
     18 H8        -77.5075  -21.7909  -46.5500 H      1 LIG       0.11500
@<TRIPOS>BOND
      1       1       2 ar
      2       1       5 ar
      3       2       6 ar
      4       3       4 ar
      5       3       7 ar
      6       4       8 ar
      7       5       9 ar
      8       6      10 ar
      9       7       9 ar
     10       8      10 ar
     11       9      10 ar
     12       1      11 1
     13       2      12 1
     14       3      13 1
     15       4      14 1
     16       5      15 1
     17       6      16 1
     18       7      17 1
     19       8      18 1
@<TRIPOS>ALT_TYPE
CGenFF_4.0_ALT_TYPE_SET
CGenFF_4.0 1 CG2R61 2 CG2R61 3 CG2R61 4 CG2R61 5 CG2R61 6 CG2R61 7 CG2R61 8 CG2R61 9 CG2R61 10 CG2R61 11 HGR61 12 HGR61 13 HGR61 14 HGR61 15 HGR61 16 HGR61 17 HGR61 18 HGR61
@<TRIPOS>MOLECULE
naphtalene
 18 19 0 0 0
****
USER_CHARGES
INVALID_CHARGES
Pose:   8 Cluster:   8 Fr_nu:  93743 TotEn:   -11.87
@<TRIPOS>ATOM
      1 C1        -49.6918  -12.3000  -27.7114 C.ar   1 LIG      -0.11500
      2 C2        -50.1219  -11.2965  -28.5744 C.ar   1 LIG      -0.11500
      3 C3        -47.5723   -8.9578  -24.8813 C.ar   1 LIG      -0.11500
      4 C4        -48.0024   -7.9543  -25.7443 C.ar   1 LIG      -0.11500
      5 C5        -48.9499  -11.9741  -26.5757 C.ar   1 LIG      -0.11700
      6 C6        -49.8117   -9.9632  -28.3052 C.ar   1 LIG      -0.11700
      7 C7        -47.8826  -10.2911  -25.1505 C.ar   1 LIG      -0.11700
      8 C8        -48.7443   -8.2801  -26.8801 C.ar   1 LIG      -0.11700
      9 C9        -48.6284  -10.6373  -26.2891 C.ar   1 LIG       0.00400
     10 C10       -49.0657   -9.6169  -27.1667 C.ar   1 LIG       0.00400
     11 H1        -49.9331  -13.3379  -27.9218 H      1 LIG       0.11500
     12 H2        -50.6997  -11.5512  -29.4581 H      1 LIG       0.11500
     13 H3        -46.9945   -8.7036  -23.9971 H      1 LIG       0.11500
     14 H4        -47.7596   -6.9168  -25.5342 H      1 LIG       0.11500
     15 H5        -48.6238  -12.7750  -25.9154 H      1 LIG       0.11500
     16 H6        -50.1586   -9.1951  -28.9932 H      1 LIG       0.11500
     17 H7        -47.5363  -11.0590  -24.4619 H      1 LIG       0.11500
     18 H8        -49.0698   -7.4794  -27.5410 H      1 LIG       0.11500
@<TRIPOS>BOND
      1       1       2 ar
      2       1       5 ar
      3       2       6 ar
      4       3       4 ar
      5       3       7 ar
      6       4       8 ar
      7       5       9 ar
      8       6      10 ar
      9       7       9 ar
     10       8      10 ar
     11       9      10 ar
     12       1      11 1
     13       2      12 1
     14       3      13 1
     15       4      14 1
     16       5      15 1
     17       6      16 1
     18       7      17 1
     19       8      18 1
@<TRIPOS>ALT_TYPE
CGenFF_4.0_ALT_TYPE_SET
CGenFF_4.0 1 CG2R61 2 CG2R61 3 CG2R61 4 CG2R61 5 CG2R61 6 CG2R61 7 CG2R61 8 CG2R61 9 CG2R61 10 CG2R61 11 HGR61 12 HGR61 13 HGR61 14 HGR61 15 HGR61 16 HGR61 17 HGR61 18 HGR61
@<TRIPOS>MOLECULE
naphtalene
 18 19 0 0 0
****
USER_CHARGES
INVALID_CHARGES
Pose:   9 Cluster:   9 Fr_nu:  21486 TotEn:   -11.63
@<TRIPOS>ATOM
      1 C1        -83.4739  -22.1564  -31.8261 C.ar   1 LIG      -0.11500
      2 C2        -82.4359  -22.5824  -32.6494 C.ar   1 LIG      -0.11500
      3 C3        -80.5939  -18.6926  -29.9874 C.ar   1 LIG      -0.11500
      4 C4        -79.5559  -19.1188  -30.8106 C.ar   1 LIG      -0.11500
      5 C5        -83.2801  -21.0827  -30.9565 C.ar   1 LIG      -0.11700
      6 C6        -81.2000  -21.9365  -32.6063 C.ar   1 LIG      -0.11700
      7 C7        -81.8299  -19.3385  -30.0305 C.ar   1 LIG      -0.11700
      8 C8        -79.7496  -20.1924  -31.6803 C.ar   1 LIG      -0.11700
      9 C9        -82.0426  -20.4209  -30.8998 C.ar   1 LIG       0.00400
     10 C10       -80.9871  -20.8542  -31.7370 C.ar   1 LIG       0.00400
     11 H1        -84.4357  -22.6599  -31.8597 H      1 LIG       0.11500
     12 H2        -82.5879  -23.4181  -33.3262 H      1 LIG       0.11500
     13 H3        -80.4426  -17.8567  -29.3102 H      1 LIG       0.11500
     14 H4        -78.5940  -18.6158  -30.7756 H      1 LIG       0.11500
     15 H5        -84.1055  -20.7671  -30.3217 H      1 LIG       0.11500
     16 H6        -80.4029  -22.2861  -33.2591 H      1 LIG       0.11500
     17 H7        -82.6271  -18.9883  -29.3783 H      1 LIG       0.11500
     18 H8        -78.9240  -20.5087  -32.3146 H      1 LIG       0.11500
@<TRIPOS>BOND
      1       1       2 ar
      2       1       5 ar
      3       2       6 ar
      4       3       4 ar
      5       3       7 ar
      6       4       8 ar
      7       5       9 ar
      8       6      10 ar
      9       7       9 ar
     10       8      10 ar
     11       9      10 ar
     12       1      11 1
     13       2      12 1
     14       3      13 1
     15       4      14 1
     16       5      15 1
     17       6      16 1
     18       7      17 1
     19       8      18 1
@<TRIPOS>ALT_TYPE
CGenFF_4.0_ALT_TYPE_SET
CGenFF_4.0 1 CG2R61 2 CG2R61 3 CG2R61 4 CG2R61 5 CG2R61 6 CG2R61 7 CG2R61 8 CG2R61 9 CG2R61 10 CG2R61 11 HGR61 12 HGR61 13 HGR61 14 HGR61 15 HGR61 16 HGR61 17 HGR61 18 HGR61
@<TRIPOS>MOLECULE
naphtalene
 18 19 0 0 0
****
USER_CHARGES
INVALID_CHARGES
Pose:  10 Cluster:  10 Fr_nu: 247189 TotEn:   -11.40
@<TRIPOS>ATOM
      1 C1        -70.7043    5.5349  -49.5888 C.ar   1 LIG      -0.11500
      2 C2        -70.9236    4.1611  -49.6276 C.ar   1 LIG      -0.11500
      3 C3        -73.8065    6.1342  -53.2888 C.ar   1 LIG      -0.11500
      4 C4        -74.0257    4.7604  -53.3275 C.ar   1 LIG      -0.11500
      5 C5        -71.3643    6.3732  -50.4878 C.ar   1 LIG      -0.11700
      6 C6        -71.8036    3.6203  -50.5653 C.ar   1 LIG      -0.11700
      7 C7        -72.9264    6.6751  -52.3509 C.ar   1 LIG      -0.11700
      8 C8        -73.3657    3.9220  -52.4286 C.ar   1 LIG      -0.11700
      9 C9        -72.2535    5.8461  -51.4385 C.ar   1 LIG       0.00400
     10 C10       -72.4765    4.4491  -51.4779 C.ar   1 LIG       0.00400
     11 H1        -70.0186    5.9553  -48.8589 H      1 LIG       0.11500
     12 H2        -70.4095    3.5094  -48.9271 H      1 LIG       0.11500
     13 H3        -74.3205    6.7867  -53.9890 H      1 LIG       0.11500
     14 H4        -74.7104    4.3405  -54.0585 H      1 LIG       0.11500
     15 H5        -71.1772    7.4440  -50.4396 H      1 LIG       0.11500
     16 H6        -71.9603    2.5437  -50.5771 H      1 LIG       0.11500
     17 H7        -72.7705    7.7517  -52.3387 H      1 LIG       0.11500
     18 H8        -73.5520    2.8511  -52.4771 H      1 LIG       0.11500
@<TRIPOS>BOND
      1       1       2 ar
      2       1       5 ar
      3       2       6 ar
      4       3       4 ar
      5       3       7 ar
      6       4       8 ar
      7       5       9 ar
      8       6      10 ar
      9       7       9 ar
     10       8      10 ar
     11       9      10 ar
     12       1      11 1
     13       2      12 1
     14       3      13 1
     15       4      14 1
     16       5      15 1
     17       6      16 1
     18       7      17 1
     19       8      18 1
@<TRIPOS>ALT_TYPE
CGenFF_4.0_ALT_TYPE_SET
CGenFF_4.0 1 CG2R61 2 CG2R61 3 CG2R61 4 CG2R61 5 CG2R61 6 CG2R61 7 CG2R61 8 CG2R61 9 CG2R61 10 CG2R61 11 HGR61 12 HGR61 13 HGR61 14 HGR61 15 HGR61 16 HGR61 17 HGR61 18 HGR61
@<TRIPOS>MOLECULE
naphtalene
 18 19 0 0 0
****
USER_CHARGES
INVALID_CHARGES
Pose:  11 Cluster:  11 Fr_nu:  29815 TotEn:   -11.28
@<TRIPOS>ATOM
      1 C1        -52.0647  -14.3840  -46.3680 C.ar   1 LIG      -0.11500
      2 C2        -50.6942  -14.5795  -46.5100 C.ar   1 LIG      -0.11500
      3 C3        -51.2195  -10.5076  -43.5516 C.ar   1 LIG      -0.11500
      4 C4        -49.8490  -10.7032  -43.6937 C.ar   1 LIG      -0.11500
      5 C5        -52.5429  -13.3236  -45.5976 C.ar   1 LIG      -0.11700
      6 C6        -49.7965  -13.7155  -45.8824 C.ar   1 LIG      -0.11700
      7 C7        -52.1173  -11.3715  -44.1794 C.ar   1 LIG      -0.11700
      8 C8        -49.3708  -11.7636  -44.4640 C.ar   1 LIG      -0.11700
      9 C9        -51.6537  -12.4441  -44.9586 C.ar   1 LIG       0.00400
     10 C10       -50.2600  -12.6430  -45.1031 C.ar   1 LIG       0.00400
     11 H1        -52.7631  -15.0572  -46.8564 H      1 LIG       0.11500
     12 H2        -50.3230  -15.4051  -47.1102 H      1 LIG       0.11500
     13 H3        -51.5915   -9.6818  -42.9515 H      1 LIG       0.11500
     14 H4        -49.1511  -10.0305  -43.2039 H      1 LIG       0.11500
     15 H5        -53.6183  -13.1901  -45.5000 H      1 LIG       0.11500
     16 H6        -48.7293  -13.8870  -46.0076 H      1 LIG       0.11500
     17 H7        -53.1843  -11.1994  -44.0547 H      1 LIG       0.11500
     18 H8        -48.2953  -11.8977  -44.5611 H      1 LIG       0.11500
@<TRIPOS>BOND
      1       1       2 ar
      2       1       5 ar
      3       2       6 ar
      4       3       4 ar
      5       3       7 ar
      6       4       8 ar
      7       5       9 ar
      8       6      10 ar
      9       7       9 ar
     10       8      10 ar
     11       9      10 ar
     12       1      11 1
     13       2      12 1
     14       3      13 1
     15       4      14 1
     16       5      15 1
     17       6      16 1
     18       7      17 1
     19       8      18 1
@<TRIPOS>ALT_TYPE
CGenFF_4.0_ALT_TYPE_SET
CGenFF_4.0 1 CG2R61 2 CG2R61 3 CG2R61 4 CG2R61 5 CG2R61 6 CG2R61 7 CG2R61 8 CG2R61 9 CG2R61 10 CG2R61 11 HGR61 12 HGR61 13 HGR61 14 HGR61 15 HGR61 16 HGR61 17 HGR61 18 HGR61
@<TRIPOS>MOLECULE
naphtalene
 18 19 0 0 0
****
USER_CHARGES
INVALID_CHARGES
Pose:  12 Cluster:  12 Fr_nu: 439126 TotEn:   -11.05
@<TRIPOS>ATOM
      1 C1        -72.1101  -24.4956  -41.3210 C.ar   1 LIG      -0.11500
      2 C2        -72.1458  -25.7703  -41.8785 C.ar   1 LIG      -0.11500
      3 C3        -75.9008  -23.1852  -44.0752 C.ar   1 LIG      -0.11500
      4 C4        -75.9364  -24.4599  -44.6326 C.ar   1 LIG      -0.11500
      5 C5        -73.0332  -23.5305  -41.7248 C.ar   1 LIG      -0.11700
      6 C6        -73.1045  -26.0849  -42.8418 C.ar   1 LIG      -0.11700
      7 C7        -74.9420  -22.8706  -43.1117 C.ar   1 LIG      -0.11700
      8 C8        -75.0133  -25.4250  -44.2289 C.ar   1 LIG      -0.11700
      9 C9        -74.0052  -23.8297  -42.6934 C.ar   1 LIG       0.00400
     10 C10       -74.0413  -25.1259  -43.2603 C.ar   1 LIG       0.00400
     11 H1        -71.3631  -24.2511  -40.5714 H      1 LIG       0.11500
     12 H2        -71.4269  -26.5209  -41.5632 H      1 LIG       0.11500
     13 H3        -76.6197  -22.4339  -44.3900 H      1 LIG       0.11500
     14 H4        -76.6826  -24.7034  -45.3832 H      1 LIG       0.11500
     15 H5        -72.9863  -22.5405  -41.2758 H      1 LIG       0.11500
     16 H6        -73.1142  -27.0877  -43.2637 H      1 LIG       0.11500
     17 H7        -74.9330  -21.8680  -42.6894 H      1 LIG       0.11500
     18 H8        -75.0595  -26.4149  -44.6784 H      1 LIG       0.11500
@<TRIPOS>BOND
      1       1       2 ar
      2       1       5 ar
      3       2       6 ar
      4       3       4 ar
      5       3       7 ar
      6       4       8 ar
      7       5       9 ar
      8       6      10 ar
      9       7       9 ar
     10       8      10 ar
     11       9      10 ar
     12       1      11 1
     13       2      12 1
     14       3      13 1
     15       4      14 1
     16       5      15 1
     17       6      16 1
     18       7      17 1
     19       8      18 1
@<TRIPOS>ALT_TYPE
CGenFF_4.0_ALT_TYPE_SET
CGenFF_4.0 1 CG2R61 2 CG2R61 3 CG2R61 4 CG2R61 5 CG2R61 6 CG2R61 7 CG2R61 8 CG2R61 9 CG2R61 10 CG2R61 11 HGR61 12 HGR61 13 HGR61 14 HGR61 15 HGR61 16 HGR61 17 HGR61 18 HGR61
@<TRIPOS>MOLECULE
naphtalene
 18 19 0 0 0
****
USER_CHARGES
INVALID_CHARGES
Pose:  13 Cluster:  13 Fr_nu: 139089 TotEn:   -10.84
@<TRIPOS>ATOM
      1 C1        -71.2448   -1.2397  -30.2810 C.ar   1 LIG      -0.11500
      2 C2        -70.5871   -0.0136  -30.3126 C.ar   1 LIG      -0.11500
      3 C3        -67.7443   -3.0432  -27.4233 C.ar   1 LIG      -0.11500
      4 C4        -67.0867   -1.8170  -27.4550 C.ar   1 LIG      -0.11500
      5 C5        -70.7059   -2.3028  -29.5557 C.ar   1 LIG      -0.11700
      6 C6        -69.3883    0.1543  -29.6192 C.ar   1 LIG      -0.11700
      7 C7        -68.9433   -3.2110  -28.1167 C.ar   1 LIG      -0.11700
      8 C8        -67.6254   -0.7539  -28.1802 C.ar   1 LIG      -0.11700
      9 C9        -69.5000   -2.1518  -28.8518 C.ar   1 LIG       0.00400
     10 C10       -68.8313   -0.9049  -28.8841 C.ar   1 LIG       0.00400
     11 H1        -72.1778   -1.3699  -30.8214 H      1 LIG       0.11500
     12 H2        -71.0076    0.8135  -30.8773 H      1 LIG       0.11500
     13 H3        -67.3243   -3.8708  -26.8585 H      1 LIG       0.11500
     14 H4        -66.1530   -1.6878  -26.9155 H      1 LIG       0.11500
     15 H5        -71.2370   -3.2524  -29.5454 H      1 LIG       0.11500
     16 H6        -68.8916    1.1216  -29.6575 H      1 LIG       0.11500
     17 H7        -69.4401   -4.1781  -28.0776 H      1 LIG       0.11500
     18 H8        -67.0941    0.1956  -28.1913 H      1 LIG       0.11500
@<TRIPOS>BOND
      1       1       2 ar
      2       1       5 ar
      3       2       6 ar
      4       3       4 ar
      5       3       7 ar
      6       4       8 ar
      7       5       9 ar
      8       6      10 ar
      9       7       9 ar
     10       8      10 ar
     11       9      10 ar
     12       1      11 1
     13       2      12 1
     14       3      13 1
     15       4      14 1
     16       5      15 1
     17       6      16 1
     18       7      17 1
     19       8      18 1
@<TRIPOS>ALT_TYPE
CGenFF_4.0_ALT_TYPE_SET
CGenFF_4.0 1 CG2R61 2 CG2R61 3 CG2R61 4 CG2R61 5 CG2R61 6 CG2R61 7 CG2R61 8 CG2R61 9 CG2R61 10 CG2R61 11 HGR61 12 HGR61 13 HGR61 14 HGR61 15 HGR61 16 HGR61 17 HGR61 18 HGR61
@<TRIPOS>MOLECULE
naphtalene
 18 19 0 0 0
****
USER_CHARGES
INVALID_CHARGES
Pose:  14 Cluster:  14 Fr_nu: 172873 TotEn:   -10.83
@<TRIPOS>ATOM
      1 C1        -56.4911    2.1651  -41.2514 C.ar   1 LIG      -0.11500
      2 C2        -57.8658    2.1348  -41.0366 C.ar   1 LIG      -0.11500
      3 C3        -55.9683    5.1915  -37.4777 C.ar   1 LIG      -0.11500
      4 C4        -57.3430    5.1611  -37.2630 C.ar   1 LIG      -0.11500
      5 C5        -55.6714    2.9315  -40.4225 C.ar   1 LIG      -0.11700
      6 C6        -58.4261    2.8707  -39.9922 C.ar   1 LIG      -0.11700
      7 C7        -55.4080    4.4554  -38.5222 C.ar   1 LIG      -0.11700
      8 C8        -58.1629    4.3948  -38.0919 C.ar   1 LIG      -0.11700
      9 C9        -56.2182    3.6786  -39.3664 C.ar   1 LIG       0.00400
     10 C10       -57.6161    3.6478  -39.1480 C.ar   1 LIG       0.00400
     11 H1        -56.0556    1.5924  -42.0650 H      1 LIG       0.11500
     12 H2        -58.5031    1.5377  -41.6823 H      1 LIG       0.11500
     13 H3        -55.3303    5.7884  -36.8322 H      1 LIG       0.11500
     14 H4        -57.7782    5.7351  -36.4502 H      1 LIG       0.11500
     15 H5        -54.5995    2.9406  -40.6092 H      1 LIG       0.11500
     16 H6        -59.5031    2.8319  -39.8424 H      1 LIG       0.11500
     17 H7        -54.3310    4.4938  -38.6713 H      1 LIG       0.11500
     18 H8        -59.2350    4.3862  -37.9058 H      1 LIG       0.11500
@<TRIPOS>BOND
      1       1       2 ar
      2       1       5 ar
      3       2       6 ar
      4       3       4 ar
      5       3       7 ar
      6       4       8 ar
      7       5       9 ar
      8       6      10 ar
      9       7       9 ar
     10       8      10 ar
     11       9      10 ar
     12       1      11 1
     13       2      12 1
     14       3      13 1
     15       4      14 1
     16       5      15 1
     17       6      16 1
     18       7      17 1
     19       8      18 1
@<TRIPOS>ALT_TYPE
CGenFF_4.0_ALT_TYPE_SET
CGenFF_4.0 1 CG2R61 2 CG2R61 3 CG2R61 4 CG2R61 5 CG2R61 6 CG2R61 7 CG2R61 8 CG2R61 9 CG2R61 10 CG2R61 11 HGR61 12 HGR61 13 HGR61 14 HGR61 15 HGR61 16 HGR61 17 HGR61 18 HGR61
@<TRIPOS>MOLECULE
naphtalene
 18 19 0 0 0
****
USER_CHARGES
INVALID_CHARGES
Pose:  15 Cluster:  15 Fr_nu:  74011 TotEn:   -10.69
@<TRIPOS>ATOM
      1 C1        -82.5700  -23.1903  -31.3074 C.ar   1 LIG      -0.11500
      2 C2        -81.8571  -22.7824  -32.4309 C.ar   1 LIG      -0.11500
      3 C3        -79.4361  -20.8026  -28.4525 C.ar   1 LIG      -0.11500
      4 C4        -78.7233  -20.3948  -29.5761 C.ar   1 LIG      -0.11500
      5 C5        -82.1499  -22.8023  -30.0348 C.ar   1 LIG      -0.11700
      6 C6        -80.7215  -21.9851  -32.2863 C.ar   1 LIG      -0.11700
      7 C7        -80.5718  -21.6000  -28.5971 C.ar   1 LIG      -0.11700
      8 C8        -79.1432  -20.7828  -30.8487 C.ar   1 LIG      -0.11700
      9 C9        -81.0090  -21.9999  -29.8705 C.ar   1 LIG       0.00400
     10 C10       -80.2841  -21.5852  -31.0130 C.ar   1 LIG       0.00400
     11 H1        -83.4536  -23.8115  -31.4205 H      1 LIG       0.11500
     12 H2        -82.1851  -23.0848  -33.4212 H      1 LIG       0.11500
     13 H3        -79.1086  -20.5004  -27.4617 H      1 LIG       0.11500
     14 H4        -77.8389  -19.7749  -29.4622 H      1 LIG       0.11500
     15 H5        -82.7223  -23.1332  -29.1706 H      1 LIG       0.11500
     16 H6        -80.1799  -21.6776  -33.1785 H      1 LIG       0.11500
     17 H7        -81.1137  -21.9067  -27.7050 H      1 LIG       0.11500
     18 H8        -78.5705  -20.4526  -31.7130 H      1 LIG       0.11500
@<TRIPOS>BOND
      1       1       2 ar
      2       1       5 ar
      3       2       6 ar
      4       3       4 ar
      5       3       7 ar
      6       4       8 ar
      7       5       9 ar
      8       6      10 ar
      9       7       9 ar
     10       8      10 ar
     11       9      10 ar
     12       1      11 1
     13       2      12 1
     14       3      13 1
     15       4      14 1
     16       5      15 1
     17       6      16 1
     18       7      17 1
     19       8      18 1
@<TRIPOS>ALT_TYPE
CGenFF_4.0_ALT_TYPE_SET
CGenFF_4.0 1 CG2R61 2 CG2R61 3 CG2R61 4 CG2R61 5 CG2R61 6 CG2R61 7 CG2R61 8 CG2R61 9 CG2R61 10 CG2R61 11 HGR61 12 HGR61 13 HGR61 14 HGR61 15 HGR61 16 HGR61 17 HGR61 18 HGR61
@<TRIPOS>MOLECULE
naphtalene
 18 19 0 0 0
****
USER_CHARGES
INVALID_CHARGES
Pose:  16 Cluster:  16 Fr_nu: 439869 TotEn:   -10.43
@<TRIPOS>ATOM
      1 C1        -57.3528    1.8305  -39.3025 C.ar   1 LIG      -0.11500
      2 C2        -56.2283    1.9640  -40.1116 C.ar   1 LIG      -0.11500
      3 C3        -59.7315    5.0403  -42.0795 C.ar   1 LIG      -0.11500
      4 C4        -58.6070    5.1737  -42.8885 C.ar   1 LIG      -0.11500
      5 C5        -58.5077    2.5603  -39.5858 C.ar   1 LIG      -0.11700
      6 C6        -56.2543    2.8276  -41.2069 C.ar   1 LIG      -0.11700
      7 C7        -59.7055    4.1766  -40.9841 C.ar   1 LIG      -0.11700
      8 C8        -57.4520    4.4441  -42.6053 C.ar   1 LIG      -0.11700
      9 C9        -58.5516    3.4343  -40.6842 C.ar   1 LIG       0.00400
     10 C10       -57.4081    3.5700  -41.5069 C.ar   1 LIG       0.00400
     11 H1        -57.3318    1.1584  -38.4496 H      1 LIG       0.11500
     12 H2        -55.3299    1.3952  -39.8904 H      1 LIG       0.11500
     13 H3        -60.6305    5.6089  -42.3003 H      1 LIG       0.11500
     14 H4        -58.6281    5.8470  -43.7404 H      1 LIG       0.11500
     15 H5        -59.3747    2.4405  -38.9394 H      1 LIG       0.11500
     16 H6        -55.3639    2.9158  -41.8261 H      1 LIG       0.11500
     17 H7        -60.5962    4.0879  -40.3657 H      1 LIG       0.11500
     18 H8        -56.5846    4.5643  -43.2511 H      1 LIG       0.11500
@<TRIPOS>BOND
      1       1       2 ar
      2       1       5 ar
      3       2       6 ar
      4       3       4 ar
      5       3       7 ar
      6       4       8 ar
      7       5       9 ar
      8       6      10 ar
      9       7       9 ar
     10       8      10 ar
     11       9      10 ar
     12       1      11 1
     13       2      12 1
     14       3      13 1
     15       4      14 1
     16       5      15 1
     17       6      16 1
     18       7      17 1
     19       8      18 1
@<TRIPOS>ALT_TYPE
CGenFF_4.0_ALT_TYPE_SET
CGenFF_4.0 1 CG2R61 2 CG2R61 3 CG2R61 4 CG2R61 5 CG2R61 6 CG2R61 7 CG2R61 8 CG2R61 9 CG2R61 10 CG2R61 11 HGR61 12 HGR61 13 HGR61 14 HGR61 15 HGR61 16 HGR61 17 HGR61 18 HGR61
@<TRIPOS>MOLECULE
naphtalene
 18 19 0 0 0
****
USER_CHARGES
INVALID_CHARGES
Pose:  17 Cluster:  17 Fr_nu: 282601 TotEn:   -10.16
@<TRIPOS>ATOM
      1 C1        -78.0208    5.5332  -37.1126 C.ar   1 LIG      -0.11500
      2 C2        -79.3395    5.1662  -37.3642 C.ar   1 LIG      -0.11500
      3 C3        -77.9389    2.5845  -33.2432 C.ar   1 LIG      -0.11500
      4 C4        -79.2576    2.2177  -33.4949 C.ar   1 LIG      -0.11500
      5 C5        -77.3386    4.9854  -36.0258 C.ar   1 LIG      -0.11700
      6 C6        -79.9810    4.2502  -36.5302 C.ar   1 LIG      -0.11700
      7 C7        -77.2973    3.5006  -34.0773 C.ar   1 LIG      -0.11700
      8 C8        -79.9399    2.7654  -34.5816 C.ar   1 LIG      -0.11700
      9 C9        -77.9687    4.0619  -35.1757 C.ar   1 LIG       0.00400
     10 C10       -79.3097    3.6889  -35.4317 C.ar   1 LIG       0.00400
     11 H1        -77.5220    6.2468  -37.7618 H      1 LIG       0.11500
     12 H2        -79.8696    5.5930  -38.2106 H      1 LIG       0.11500
     13 H3        -77.4080    2.1579  -32.3968 H      1 LIG       0.11500
     14 H4        -79.7562    1.5052  -32.8445 H      1 LIG       0.11500
     15 H5        -76.3084    5.2871  -35.8479 H      1 LIG       0.11500
     16 H6        -81.0119    3.9774  -36.7461 H      1 LIG       0.11500
     17 H7        -76.2662    3.7726  -33.8618 H      1 LIG       0.11500
     18 H8        -80.9704    2.4645  -34.7593 H      1 LIG       0.11500
@<TRIPOS>BOND
      1       1       2 ar
      2       1       5 ar
      3       2       6 ar
      4       3       4 ar
      5       3       7 ar
      6       4       8 ar
      7       5       9 ar
      8       6      10 ar
      9       7       9 ar
     10       8      10 ar
     11       9      10 ar
     12       1      11 1
     13       2      12 1
     14       3      13 1
     15       4      14 1
     16       5      15 1
     17       6      16 1
     18       7      17 1
     19       8      18 1
@<TRIPOS>ALT_TYPE
CGenFF_4.0_ALT_TYPE_SET
CGenFF_4.0 1 CG2R61 2 CG2R61 3 CG2R61 4 CG2R61 5 CG2R61 6 CG2R61 7 CG2R61 8 CG2R61 9 CG2R61 10 CG2R61 11 HGR61 12 HGR61 13 HGR61 14 HGR61 15 HGR61 16 HGR61 17 HGR61 18 HGR61
@<TRIPOS>MOLECULE
naphtalene
 18 19 0 0 0
****
USER_CHARGES
INVALID_CHARGES
Pose:  18 Cluster:  18 Fr_nu: 302663 TotEn:   -10.03
@<TRIPOS>ATOM
      1 C1        -73.5917  -23.1981  -44.7522 C.ar   1 LIG      -0.11500
      2 C2        -74.5376  -23.0776  -43.7385 C.ar   1 LIG      -0.11500
      3 C3        -70.2213  -24.4172  -41.4618 C.ar   1 LIG      -0.11500
      4 C4        -71.1673  -24.2967  -40.4482 C.ar   1 LIG      -0.11500
      5 C5        -72.2802  -23.5612  -44.4442 C.ar   1 LIG      -0.11700
      6 C6        -74.1759  -23.3197  -42.4131 C.ar   1 LIG      -0.11700
      7 C7        -70.5830  -24.1751  -42.7873 C.ar   1 LIG      -0.11700
      8 C8        -72.4787  -23.9335  -40.7561 C.ar   1 LIG      -0.11700
      9 C9        -71.8985  -23.8087  -43.1155 C.ar   1 LIG       0.00400
     10 C10       -72.8605  -23.6861  -42.0848 C.ar   1 LIG       0.00400
     11 H1        -73.8737  -23.0089  -45.7838 H      1 LIG       0.11500
     12 H2        -75.5583  -22.7951  -43.9794 H      1 LIG       0.11500
     13 H3        -69.2002  -24.6999  -41.2216 H      1 LIG       0.11500
     14 H4        -70.8844  -24.4846  -39.4166 H      1 LIG       0.11500
     15 H5        -71.5574  -23.6489  -45.2527 H      1 LIG       0.11500
     16 H6        -74.9319  -23.2201  -41.6369 H      1 LIG       0.11500
     17 H7        -69.8272  -24.2756  -43.5634 H      1 LIG       0.11500
     18 H8        -73.2016  -23.8450  -39.9476 H      1 LIG       0.11500
@<TRIPOS>BOND
      1       1       2 ar
      2       1       5 ar
      3       2       6 ar
      4       3       4 ar
      5       3       7 ar
      6       4       8 ar
      7       5       9 ar
      8       6      10 ar
      9       7       9 ar
     10       8      10 ar
     11       9      10 ar
     12       1      11 1
     13       2      12 1
     14       3      13 1
     15       4      14 1
     16       5      15 1
     17       6      16 1
     18       7      17 1
     19       8      18 1
@<TRIPOS>ALT_TYPE
CGenFF_4.0_ALT_TYPE_SET
CGenFF_4.0 1 CG2R61 2 CG2R61 3 CG2R61 4 CG2R61 5 CG2R61 6 CG2R61 7 CG2R61 8 CG2R61 9 CG2R61 10 CG2R61 11 HGR61 12 HGR61 13 HGR61 14 HGR61 15 HGR61 16 HGR61 17 HGR61 18 HGR61
@<TRIPOS>MOLECULE
naphtalene
 18 19 0 0 0
****
USER_CHARGES
INVALID_CHARGES
Pose:  19 Cluster:  19 Fr_nu:  18612 TotEn:    -9.59
@<TRIPOS>ATOM
      1 C1        -63.5847  -24.3965  -25.8029 C.ar   1 LIG      -0.11500
      2 C2        -63.9588  -23.2596  -25.0927 C.ar   1 LIG      -0.11500
      3 C3        -59.0819  -22.6162  -26.2801 C.ar   1 LIG      -0.11500
      4 C4        -59.4561  -21.4793  -25.5699 C.ar   1 LIG      -0.11500
      5 C5        -62.2792  -24.5252  -26.2778 C.ar   1 LIG      -0.11700
      6 C6        -63.0291  -22.2471  -24.8546 C.ar   1 LIG      -0.11700
      7 C7        -60.0117  -23.6287  -26.5181 C.ar   1 LIG      -0.11700
      8 C8        -60.7616  -21.3505  -25.0950 C.ar   1 LIG      -0.11700
      9 C9        -61.3301  -23.5159  -26.0475 C.ar   1 LIG       0.00400
     10 C10       -61.7107  -22.3598  -25.3253 C.ar   1 LIG       0.00400
     11 H1        -64.3091  -25.1841  -25.9884 H      1 LIG       0.11500
     12 H2        -64.9754  -23.1605  -24.7232 H      1 LIG       0.11500
     13 H3        -58.0653  -22.7160  -26.6499 H      1 LIG       0.11500
     14 H4        -58.7317  -20.6914  -25.3860 H      1 LIG       0.11500
     15 H5        -62.0090  -25.4224  -26.8310 H      1 LIG       0.11500
     16 H6        -63.3434  -21.3675  -24.2967 H      1 LIG       0.11500
     17 H7        -59.6970  -24.5086  -27.0753 H      1 LIG       0.11500
     18 H8        -61.0323  -20.4530  -24.5425 H      1 LIG       0.11500
@<TRIPOS>BOND
      1       1       2 ar
      2       1       5 ar
      3       2       6 ar
      4       3       4 ar
      5       3       7 ar
      6       4       8 ar
      7       5       9 ar
      8       6      10 ar
      9       7       9 ar
     10       8      10 ar
     11       9      10 ar
     12       1      11 1
     13       2      12 1
     14       3      13 1
     15       4      14 1
     16       5      15 1
     17       6      16 1
     18       7      17 1
     19       8      18 1
@<TRIPOS>ALT_TYPE
CGenFF_4.0_ALT_TYPE_SET
CGenFF_4.0 1 CG2R61 2 CG2R61 3 CG2R61 4 CG2R61 5 CG2R61 6 CG2R61 7 CG2R61 8 CG2R61 9 CG2R61 10 CG2R61 11 HGR61 12 HGR61 13 HGR61 14 HGR61 15 HGR61 16 HGR61 17 HGR61 18 HGR61
@<TRIPOS>MOLECULE
naphtalene
 18 19 0 0 0
****
USER_CHARGES
INVALID_CHARGES
Pose:  20 Cluster:  20 Fr_nu: 471595 TotEn:    -9.57
@<TRIPOS>ATOM
      1 C1        -60.2626    3.5466  -44.8443 C.ar   1 LIG      -0.11500
      2 C2        -61.3432    3.2966  -44.0037 C.ar   1 LIG      -0.11500
      3 C3        -57.3551    4.0054  -40.9702 C.ar   1 LIG      -0.11500
      4 C4        -58.4358    3.7554  -40.1296 C.ar   1 LIG      -0.11500
      5 C5        -58.9985    3.7860  -44.3046 C.ar   1 LIG      -0.11700
      6 C6        -61.1640    3.2849  -42.6202 C.ar   1 LIG      -0.11700
      7 C7        -57.5344    4.0170  -42.3538 C.ar   1 LIG      -0.11700
      8 C8        -59.6999    3.5161  -40.6693 C.ar   1 LIG      -0.11700
      9 C9        -58.7998    3.7782  -42.9143 C.ar   1 LIG       0.00400
     10 C10       -59.8987    3.5239  -42.0595 C.ar   1 LIG       0.00400
     11 H1        -60.4028    3.5561  -45.9213 H      1 LIG       0.11500
     12 H2        -62.3268    3.1101  -44.4249 H      1 LIG       0.11500
     13 H3        -56.3710    4.1919  -40.5496 H      1 LIG       0.11500
     14 H4        -58.2953    3.7474  -39.0528 H      1 LIG       0.11500
     15 H5        -58.1683    3.9796  -44.9807 H      1 LIG       0.11500
     16 H6        -62.0227    3.0867  -41.9821 H      1 LIG       0.11500
     17 H7        -56.6755    4.2145  -42.9917 H      1 LIG       0.11500
     18 H8        -60.5305    3.3232  -39.9932 H      1 LIG       0.11500
@<TRIPOS>BOND
      1       1       2 ar
      2       1       5 ar
      3       2       6 ar
      4       3       4 ar
      5       3       7 ar
      6       4       8 ar
      7       5       9 ar
      8       6      10 ar
      9       7       9 ar
     10       8      10 ar
     11       9      10 ar
     12       1      11 1
     13       2      12 1
     14       3      13 1
     15       4      14 1
     16       5      15 1
     17       6      16 1
     18       7      17 1
     19       8      18 1
@<TRIPOS>ALT_TYPE
CGenFF_4.0_ALT_TYPE_SET
CGenFF_4.0 1 CG2R61 2 CG2R61 3 CG2R61 4 CG2R61 5 CG2R61 6 CG2R61 7 CG2R61 8 CG2R61 9 CG2R61 10 CG2R61 11 HGR61 12 HGR61 13 HGR61 14 HGR61 15 HGR61 16 HGR61 17 HGR61 18 HGR61
@<TRIPOS>MOLECULE
naphtalene
 18 19 0 0 0
****
USER_CHARGES
INVALID_CHARGES
Pose:  21 Cluster:  21 Fr_nu: 150434 TotEn:    -9.55
@<TRIPOS>ATOM
      1 C1        -68.8526   -2.3379  -29.3328 C.ar   1 LIG      -0.11500
      2 C2        -69.2586   -1.0430  -29.6414 C.ar   1 LIG      -0.11500
      3 C3        -65.0344   -0.5600  -26.8970 C.ar   1 LIG      -0.11500
      4 C4        -65.4405    0.7349  -27.2057 C.ar   1 LIG      -0.11500
      5 C5        -67.7010   -2.5465  -28.5732 C.ar   1 LIG      -0.11700
      6 C6        -68.5147    0.0482  -29.1918 C.ar   1 LIG      -0.11700
      7 C7        -65.7784   -1.6513  -27.3466 C.ar   1 LIG      -0.11700
      8 C8        -66.5919    0.9436  -27.9654 C.ar   1 LIG      -0.11700
      9 C9        -66.9400   -1.4598  -28.1123 C.ar   1 LIG       0.00400
     10 C10       -67.3529   -0.1431  -28.4263 C.ar   1 LIG       0.00400
     11 H1        -69.4318   -3.1871  -29.6835 H      1 LIG       0.11500
     12 H2        -70.1553   -0.8817  -30.2326 H      1 LIG       0.11500
     13 H3        -64.1376   -0.7220  -26.3056 H      1 LIG       0.11500
     14 H4        -64.8601    1.5836  -26.8559 H      1 LIG       0.11500
     15 H5        -67.4023   -3.5674  -28.3443 H      1 LIG       0.11500
     16 H6        -68.8510    1.0517  -29.4446 H      1 LIG       0.11500
     17 H7        -65.4424   -2.6545  -27.0931 H      1 LIG       0.11500
     18 H8        -66.8905    1.9645  -28.1950 H      1 LIG       0.11500
@<TRIPOS>BOND
      1       1       2 ar
      2       1       5 ar
      3       2       6 ar
      4       3       4 ar
      5       3       7 ar
      6       4       8 ar
      7       5       9 ar
      8       6      10 ar
      9       7       9 ar
     10       8      10 ar
     11       9      10 ar
     12       1      11 1
     13       2      12 1
     14       3      13 1
     15       4      14 1
     16       5      15 1
     17       6      16 1
     18       7      17 1
     19       8      18 1
@<TRIPOS>ALT_TYPE
CGenFF_4.0_ALT_TYPE_SET
CGenFF_4.0 1 CG2R61 2 CG2R61 3 CG2R61 4 CG2R61 5 CG2R61 6 CG2R61 7 CG2R61 8 CG2R61 9 CG2R61 10 CG2R61 11 HGR61 12 HGR61 13 HGR61 14 HGR61 15 HGR61 16 HGR61 17 HGR61 18 HGR61
@<TRIPOS>MOLECULE
naphtalene
 18 19 0 0 0
****
USER_CHARGES
INVALID_CHARGES
Pose:  22 Cluster:  22 Fr_nu:   2295 TotEn:    -9.36
@<TRIPOS>ATOM
      1 C1        -48.2411  -13.6795  -42.5802 C.ar   1 LIG      -0.11500
      2 C2        -48.3133  -12.3803  -42.0865 C.ar   1 LIG      -0.11500
      3 C3        -52.1560  -12.8457  -45.3462 C.ar   1 LIG      -0.11500
      4 C4        -52.2282  -11.5465  -44.8524 C.ar   1 LIG      -0.11500
      5 C5        -49.1767  -14.1246  -43.5147 C.ar   1 LIG      -0.11700
      6 C6        -49.3212  -11.5213  -42.5252 C.ar   1 LIG      -0.11700
      7 C7        -51.1480  -13.7048  -44.9075 C.ar   1 LIG      -0.11700
      8 C8        -51.2927  -11.1013  -43.9179 C.ar   1 LIG      -0.11700
      9 C9        -50.1980  -13.2735  -43.9674 C.ar   1 LIG       0.00400
     10 C10       -50.2714  -11.9524  -43.4652 C.ar   1 LIG       0.00400
     11 H1        -47.4566  -14.3480  -42.2379 H      1 LIG       0.11500
     12 H2        -47.5843  -12.0347  -41.3593 H      1 LIG       0.11500
     13 H3        -52.8848  -13.1919  -46.0737 H      1 LIG       0.11500
     14 H4        -53.0137  -10.8789  -45.1940 H      1 LIG       0.11500
     15 H5        -49.1012  -15.1443  -43.8866 H      1 LIG       0.11500
     16 H6        -49.3582  -10.5097  -42.1261 H      1 LIG       0.11500
     17 H7        -51.1107  -14.7159  -45.3073 H      1 LIG       0.11500
     18 H8        -51.3684  -10.0819  -43.5452 H      1 LIG       0.11500
@<TRIPOS>BOND
      1       1       2 ar
      2       1       5 ar
      3       2       6 ar
      4       3       4 ar
      5       3       7 ar
      6       4       8 ar
      7       5       9 ar
      8       6      10 ar
      9       7       9 ar
     10       8      10 ar
     11       9      10 ar
     12       1      11 1
     13       2      12 1
     14       3      13 1
     15       4      14 1
     16       5      15 1
     17       6      16 1
     18       7      17 1
     19       8      18 1
@<TRIPOS>ALT_TYPE
CGenFF_4.0_ALT_TYPE_SET
CGenFF_4.0 1 CG2R61 2 CG2R61 3 CG2R61 4 CG2R61 5 CG2R61 6 CG2R61 7 CG2R61 8 CG2R61 9 CG2R61 10 CG2R61 11 HGR61 12 HGR61 13 HGR61 14 HGR61 15 HGR61 16 HGR61 17 HGR61 18 HGR61
@<TRIPOS>MOLECULE
naphtalene
 18 19 0 0 0
****
USER_CHARGES
INVALID_CHARGES
Pose:  23 Cluster:  23 Fr_nu: 186235 TotEn:    -9.17
@<TRIPOS>ATOM
      1 C1        -65.3293   -0.5773  -27.2225 C.ar   1 LIG      -0.11500
      2 C2        -65.1794   -1.4026  -26.1120 C.ar   1 LIG      -0.11500
      3 C3        -69.2498   -3.1180  -28.5815 C.ar   1 LIG      -0.11500
      4 C4        -69.0999   -3.9433  -27.4710 C.ar   1 LIG      -0.11500
      5 C5        -66.3777   -0.7937  -28.1172 C.ar   1 LIG      -0.11700
      6 C6        -66.0773   -2.4474  -25.8918 C.ar   1 LIG      -0.11700
      7 C7        -68.3519   -2.0731  -28.8016 C.ar   1 LIG      -0.11700
      8 C8        -68.0515   -3.7270  -26.5762 C.ar   1 LIG      -0.11700
      9 C9        -67.2908   -1.8407  -27.9114 C.ar   1 LIG       0.00400
     10 C10       -67.1383   -2.6800  -26.7821 C.ar   1 LIG       0.00400
     11 H1        -64.6297    0.2356  -27.3937 H      1 LIG       0.11500
     12 H2        -64.3631   -1.2331  -25.4159 H      1 LIG       0.11500
     13 H3        -70.0662   -3.2869  -29.2780 H      1 LIG       0.11500
     14 H4        -69.7989   -4.7569  -27.3011 H      1 LIG       0.11500
     15 H5        -66.4752   -0.1364  -28.9788 H      1 LIG       0.11500
     16 H6        -65.9413   -3.0798  -25.0169 H      1 LIG       0.11500
     17 H7        -68.4885   -1.4404  -29.6761 H      1 LIG       0.11500
     18 H8        -67.9533   -4.3847  -25.7150 H      1 LIG       0.11500
@<TRIPOS>BOND
      1       1       2 ar
      2       1       5 ar
      3       2       6 ar
      4       3       4 ar
      5       3       7 ar
      6       4       8 ar
      7       5       9 ar
      8       6      10 ar
      9       7       9 ar
     10       8      10 ar
     11       9      10 ar
     12       1      11 1
     13       2      12 1
     14       3      13 1
     15       4      14 1
     16       5      15 1
     17       6      16 1
     18       7      17 1
     19       8      18 1
@<TRIPOS>ALT_TYPE
CGenFF_4.0_ALT_TYPE_SET
CGenFF_4.0 1 CG2R61 2 CG2R61 3 CG2R61 4 CG2R61 5 CG2R61 6 CG2R61 7 CG2R61 8 CG2R61 9 CG2R61 10 CG2R61 11 HGR61 12 HGR61 13 HGR61 14 HGR61 15 HGR61 16 HGR61 17 HGR61 18 HGR61
@<TRIPOS>MOLECULE
naphtalene
 18 19 0 0 0
****
USER_CHARGES
INVALID_CHARGES
Pose:  24 Cluster:  24 Fr_nu:  95612 TotEn:    -8.95
@<TRIPOS>ATOM
      1 C1        -64.1130  -23.2806  -23.3741 C.ar   1 LIG      -0.11500
      2 C2        -64.4693  -22.8461  -24.6473 C.ar   1 LIG      -0.11500
      3 C3        -59.4661  -22.1726  -24.2968 C.ar   1 LIG      -0.11500
      4 C4        -59.8225  -21.7382  -25.5700 C.ar   1 LIG      -0.11500
      5 C5        -62.7806  -23.2236  -22.9641 C.ar   1 LIG      -0.11700
      6 C6        -63.4949  -22.3530  -25.5154 C.ar   1 LIG      -0.11700
      7 C7        -60.4406  -22.6657  -23.4287 C.ar   1 LIG      -0.11700
      8 C8        -61.1548  -21.7951  -25.9802 C.ar   1 LIG      -0.11700
      9 C9        -61.7865  -22.7302  -23.8248 C.ar   1 LIG       0.00400
     10 C10       -62.1490  -22.2885  -25.1195 C.ar   1 LIG       0.00400
     11 H1        -64.8719  -23.6649  -22.6989 H      1 LIG       0.11500
     12 H2        -65.5069  -22.8906  -24.9654 H      1 LIG       0.11500
     13 H3        -58.4285  -22.1282  -23.9780 H      1 LIG       0.11500
     14 H4        -59.0630  -21.3553  -26.2453 H      1 LIG       0.11500
     15 H5        -62.5249  -23.5691  -21.9645 H      1 LIG       0.11500
     16 H6        -63.7962  -22.0183  -26.5059 H      1 LIG       0.11500
     17 H7        -60.1392  -22.9995  -22.4380 H      1 LIG       0.11500
     18 H8        -61.4107  -21.4504  -26.9800 H      1 LIG       0.11500
@<TRIPOS>BOND
      1       1       2 ar
      2       1       5 ar
      3       2       6 ar
      4       3       4 ar
      5       3       7 ar
      6       4       8 ar
      7       5       9 ar
      8       6      10 ar
      9       7       9 ar
     10       8      10 ar
     11       9      10 ar
     12       1      11 1
     13       2      12 1
     14       3      13 1
     15       4      14 1
     16       5      15 1
     17       6      16 1
     18       7      17 1
     19       8      18 1
@<TRIPOS>ALT_TYPE
CGenFF_4.0_ALT_TYPE_SET
CGenFF_4.0 1 CG2R61 2 CG2R61 3 CG2R61 4 CG2R61 5 CG2R61 6 CG2R61 7 CG2R61 8 CG2R61 9 CG2R61 10 CG2R61 11 HGR61 12 HGR61 13 HGR61 14 HGR61 15 HGR61 16 HGR61 17 HGR61 18 HGR61
@<TRIPOS>MOLECULE
naphtalene
 18 19 0 0 0
****
USER_CHARGES
INVALID_CHARGES
Pose:  25 Cluster:  25 Fr_nu: 160132 TotEn:    -8.93
@<TRIPOS>ATOM
      1 C1        -62.1450   -0.6807  -24.9341 C.ar   1 LIG      -0.11500
      2 C2        -62.0810    0.6802  -24.6500 C.ar   1 LIG      -0.11500
      3 C3        -65.9499    0.1097  -27.8617 C.ar   1 LIG      -0.11500
      4 C4        -65.8858    1.4706  -27.5775 C.ar   1 LIG      -0.11500
      5 C5        -63.1215   -1.1676  -25.8035 C.ar   1 LIG      -0.11700
      6 C6        -62.9932    1.5594  -25.2339 C.ar   1 LIG      -0.11700
      7 C7        -65.0375   -0.7696  -27.2778 C.ar   1 LIG      -0.11700
      8 C8        -64.9094    1.9575  -26.7081 C.ar   1 LIG      -0.11700
      9 C9        -64.0480   -0.2969  -26.4003 C.ar   1 LIG       0.00400
     10 C10       -63.9829    1.0869  -26.1112 C.ar   1 LIG       0.00400
     11 H1        -61.4349   -1.3648  -24.4788 H      1 LIG       0.11500
     12 H2        -61.3202    1.0582  -23.9732 H      1 LIG       0.11500
     13 H3        -66.7105   -0.2691  -28.5386 H      1 LIG       0.11500
     14 H4        -66.5971    2.1540  -28.0320 H      1 LIG       0.11500
     15 H5        -63.1531   -2.2352  -26.0109 H      1 LIG       0.11500
     16 H6        -62.9243    2.6193  -24.9979 H      1 LIG       0.11500
     17 H7        -65.1061   -1.8293  -27.5145 H      1 LIG       0.11500
     18 H8        -64.8781    3.0251  -26.4999 H      1 LIG       0.11500
@<TRIPOS>BOND
      1       1       2 ar
      2       1       5 ar
      3       2       6 ar
      4       3       4 ar
      5       3       7 ar
      6       4       8 ar
      7       5       9 ar
      8       6      10 ar
      9       7       9 ar
     10       8      10 ar
     11       9      10 ar
     12       1      11 1
     13       2      12 1
     14       3      13 1
     15       4      14 1
     16       5      15 1
     17       6      16 1
     18       7      17 1
     19       8      18 1
@<TRIPOS>ALT_TYPE
CGenFF_4.0_ALT_TYPE_SET
CGenFF_4.0 1 CG2R61 2 CG2R61 3 CG2R61 4 CG2R61 5 CG2R61 6 CG2R61 7 CG2R61 8 CG2R61 9 CG2R61 10 CG2R61 11 HGR61 12 HGR61 13 HGR61 14 HGR61 15 HGR61 16 HGR61 17 HGR61 18 HGR61
@<TRIPOS>MOLECULE
naphtalene
 18 19 0 0 0
****
USER_CHARGES
INVALID_CHARGES
Pose:  26 Cluster:  26 Fr_nu: 487705 TotEn:    -8.92
@<TRIPOS>ATOM
      1 C1        -60.4479    2.4653  -42.7174 C.ar   1 LIG      -0.11500
      2 C2        -60.8778    3.2858  -41.6788 C.ar   1 LIG      -0.11500
      3 C3        -56.2604    1.6839  -40.3663 C.ar   1 LIG      -0.11500
      4 C4        -56.6905    2.5045  -39.3277 C.ar   1 LIG      -0.11500
      5 C5        -59.1926    1.8595  -42.6551 C.ar   1 LIG      -0.11700
      6 C6        -60.0544    3.5037  -40.5739 C.ar   1 LIG      -0.11700
      7 C7        -57.0840    1.4660  -41.4712 C.ar   1 LIG      -0.11700
      8 C8        -57.9457    3.1103  -39.3899 C.ar   1 LIG      -0.11700
      9 C9        -58.3505    2.0677  -41.5506 C.ar   1 LIG       0.00400
     10 C10       -58.7878    2.9021  -40.4945 C.ar   1 LIG       0.00400
     11 H1        -61.0891    2.2965  -43.5775 H      1 LIG       0.11500
     12 H2        -61.8553    3.7567  -41.7281 H      1 LIG       0.11500
     13 H3        -55.2829    1.2125  -40.3175 H      1 LIG       0.11500
     14 H4        -56.0483    2.6740  -38.4685 H      1 LIG       0.11500
     15 H5        -58.8770    1.2224  -43.4787 H      1 LIG       0.11500
     16 H6        -60.4112    4.1484  -39.7733 H      1 LIG       0.11500
     17 H7        -56.7274    0.8207  -42.2712 H      1 LIG       0.11500
     18 H8        -58.2613    3.7481  -38.5667 H      1 LIG       0.11500
@<TRIPOS>BOND
      1       1       2 ar
      2       1       5 ar
      3       2       6 ar
      4       3       4 ar
      5       3       7 ar
      6       4       8 ar
      7       5       9 ar
      8       6      10 ar
      9       7       9 ar
     10       8      10 ar
     11       9      10 ar
     12       1      11 1
     13       2      12 1
     14       3      13 1
     15       4      14 1
     16       5      15 1
     17       6      16 1
     18       7      17 1
     19       8      18 1
@<TRIPOS>ALT_TYPE
CGenFF_4.0_ALT_TYPE_SET
CGenFF_4.0 1 CG2R61 2 CG2R61 3 CG2R61 4 CG2R61 5 CG2R61 6 CG2R61 7 CG2R61 8 CG2R61 9 CG2R61 10 CG2R61 11 HGR61 12 HGR61 13 HGR61 14 HGR61 15 HGR61 16 HGR61 17 HGR61 18 HGR61
@<TRIPOS>MOLECULE
naphtalene
 18 19 0 0 0
****
USER_CHARGES
INVALID_CHARGES
Pose:  27 Cluster:  27 Fr_nu: 300055 TotEn:    -8.52
@<TRIPOS>ATOM
      1 C1        -59.9263    3.2941  -43.7037 C.ar   1 LIG      -0.11500
      2 C2        -59.4146    4.5792  -43.8571 C.ar   1 LIG      -0.11500
      3 C3        -56.1725    2.1427  -40.8304 C.ar   1 LIG      -0.11500
      4 C4        -55.6608    3.4278  -40.9839 C.ar   1 LIG      -0.11500
      5 C5        -59.2513    2.3632  -42.9135 C.ar   1 LIG      -0.11700
      6 C6        -58.2261    4.9385  -43.2210 C.ar   1 LIG      -0.11700
      7 C7        -57.3611    1.7834  -41.4666 C.ar   1 LIG      -0.11700
      8 C8        -56.3357    4.3587  -41.7742 C.ar   1 LIG      -0.11700
      9 C9        -58.0536    2.7076  -42.2658 C.ar   1 LIG       0.00400
     10 C10       -57.5333    4.0144  -42.4219 C.ar   1 LIG       0.00400
     11 H1        -60.8512    3.0148  -44.1997 H      1 LIG       0.11500
     12 H2        -59.9409    5.3032  -44.4723 H      1 LIG       0.11500
     13 H3        -55.6465    1.4181  -40.2151 H      1 LIG       0.11500
     14 H4        -54.7351    3.7061  -40.4889 H      1 LIG       0.11500
     15 H5        -59.6695    1.3643  -42.8081 H      1 LIG       0.11500
     16 H6        -57.8448    5.9487  -43.3545 H      1 LIG       0.11500
     17 H7        -57.7426    0.7734  -41.3323 H      1 LIG       0.11500
     18 H8        -55.9172    5.3575  -41.8803 H      1 LIG       0.11500
@<TRIPOS>BOND
      1       1       2 ar
      2       1       5 ar
      3       2       6 ar
      4       3       4 ar
      5       3       7 ar
      6       4       8 ar
      7       5       9 ar
      8       6      10 ar
      9       7       9 ar
     10       8      10 ar
     11       9      10 ar
     12       1      11 1
     13       2      12 1
     14       3      13 1
     15       4      14 1
     16       5      15 1
     17       6      16 1
     18       7      17 1
     19       8      18 1
@<TRIPOS>ALT_TYPE
CGenFF_4.0_ALT_TYPE_SET
CGenFF_4.0 1 CG2R61 2 CG2R61 3 CG2R61 4 CG2R61 5 CG2R61 6 CG2R61 7 CG2R61 8 CG2R61 9 CG2R61 10 CG2R61 11 HGR61 12 HGR61 13 HGR61 14 HGR61 15 HGR61 16 HGR61 17 HGR61 18 HGR61
@<TRIPOS>MOLECULE
naphtalene
 18 19 0 0 0
****
USER_CHARGES
INVALID_CHARGES
Pose:  28 Cluster:  28 Fr_nu:   2933 TotEn:    -8.39
@<TRIPOS>ATOM
      1 C1        -78.4503  -19.1604  -27.0419 C.ar   1 LIG      -0.11500
      2 C2        -77.7162  -20.1637  -27.6674 C.ar   1 LIG      -0.11500
      3 C3        -80.9046  -18.3829  -31.1704 C.ar   1 LIG      -0.11500
      4 C4        -80.1704  -19.3862  -31.7958 C.ar   1 LIG      -0.11500
      5 C5        -79.4280  -18.4638  -27.7528 C.ar   1 LIG      -0.11700
      6 C6        -77.9568  -20.4744  -29.0059 C.ar   1 LIG      -0.11700
      7 C7        -80.6640  -18.0723  -29.8317 C.ar   1 LIG      -0.11700
      8 C8        -79.1926  -20.0828  -31.0850 C.ar   1 LIG      -0.11700
      9 C9        -79.6836  -18.7632  -29.1009 C.ar   1 LIG       0.00400
     10 C10       -78.9370  -19.7834  -29.7369 C.ar   1 LIG       0.00400
     11 H1        -78.2621  -18.9186  -25.9999 H      1 LIG       0.11500
     12 H2        -76.9554  -20.7056  -27.1130 H      1 LIG       0.11500
     13 H3        -81.6658  -17.8406  -31.7243 H      1 LIG       0.11500
     14 H4        -80.3580  -19.6266  -32.8381 H      1 LIG       0.11500
     15 H5        -79.9895  -17.6831  -27.2437 H      1 LIG       0.11500
     16 H6        -77.3713  -21.2627  -29.4745 H      1 LIG       0.11500
     17 H7        -81.2501  -17.2845  -29.3631 H      1 LIG       0.11500
     18 H8        -78.6304  -20.8630  -31.5942 H      1 LIG       0.11500
@<TRIPOS>BOND
      1       1       2 ar
      2       1       5 ar
      3       2       6 ar
      4       3       4 ar
      5       3       7 ar
      6       4       8 ar
      7       5       9 ar
      8       6      10 ar
      9       7       9 ar
     10       8      10 ar
     11       9      10 ar
     12       1      11 1
     13       2      12 1
     14       3      13 1
     15       4      14 1
     16       5      15 1
     17       6      16 1
     18       7      17 1
     19       8      18 1
@<TRIPOS>ALT_TYPE
CGenFF_4.0_ALT_TYPE_SET
CGenFF_4.0 1 CG2R61 2 CG2R61 3 CG2R61 4 CG2R61 5 CG2R61 6 CG2R61 7 CG2R61 8 CG2R61 9 CG2R61 10 CG2R61 11 HGR61 12 HGR61 13 HGR61 14 HGR61 15 HGR61 16 HGR61 17 HGR61 18 HGR61
@<TRIPOS>MOLECULE
naphtalene
 18 19 0 0 0
****
USER_CHARGES
INVALID_CHARGES
Pose:  29 Cluster:  29 Fr_nu: 107910 TotEn:    -7.93
@<TRIPOS>ATOM
      1 C1        -36.7379  -15.1352  -37.3622 C.ar   1 LIG      -0.11500
      2 C2        -37.2706  -16.0436  -36.4523 C.ar   1 LIG      -0.11500
      3 C3        -40.9908  -12.7756  -37.4961 C.ar   1 LIG      -0.11500
      4 C4        -41.5234  -13.6840  -36.5863 C.ar   1 LIG      -0.11500
      5 C5        -37.5262  -14.0935  -37.8521 C.ar   1 LIG      -0.11700
      6 C6        -38.5935  -15.9139  -36.0288 C.ar   1 LIG      -0.11700
      7 C7        -39.6677  -12.9053  -37.9196 C.ar   1 LIG      -0.11700
      8 C8        -40.7352  -14.7257  -36.0963 C.ar   1 LIG      -0.11700
      9 C9        -38.8599  -13.9477  -37.4368 C.ar   1 LIG       0.00400
     10 C10       -39.4015  -14.8715  -36.5116 C.ar   1 LIG       0.00400
     11 H1        -35.7081  -15.2370  -37.6919 H      1 LIG       0.11500
     12 H2        -36.6560  -16.8540  -36.0713 H      1 LIG       0.11500
     13 H3        -41.6049  -11.9646  -37.8775 H      1 LIG       0.11500
     14 H4        -42.5536  -13.5826  -36.2580 H      1 LIG       0.11500
     15 H5        -37.0890  -13.3954  -38.5630 H      1 LIG       0.11500
     16 H6        -38.9890  -16.6351  -35.3166 H      1 LIG       0.11500
     17 H7        -39.2723  -12.1835  -38.6312 H      1 LIG       0.11500
     18 H8        -41.1725  -15.4245  -35.3860 H      1 LIG       0.11500
@<TRIPOS>BOND
      1       1       2 ar
      2       1       5 ar
      3       2       6 ar
      4       3       4 ar
      5       3       7 ar
      6       4       8 ar
      7       5       9 ar
      8       6      10 ar
      9       7       9 ar
     10       8      10 ar
     11       9      10 ar
     12       1      11 1
     13       2      12 1
     14       3      13 1
     15       4      14 1
     16       5      15 1
     17       6      16 1
     18       7      17 1
     19       8      18 1
@<TRIPOS>ALT_TYPE
CGenFF_4.0_ALT_TYPE_SET
CGenFF_4.0 1 CG2R61 2 CG2R61 3 CG2R61 4 CG2R61 5 CG2R61 6 CG2R61 7 CG2R61 8 CG2R61 9 CG2R61 10 CG2R61 11 HGR61 12 HGR61 13 HGR61 14 HGR61 15 HGR61 16 HGR61 17 HGR61 18 HGR61
@<TRIPOS>MOLECULE
naphtalene
 18 19 0 0 0
****
USER_CHARGES
INVALID_CHARGES
Pose:  30 Cluster:  30 Fr_nu: 135419 TotEn:    -5.77
@<TRIPOS>ATOM
      1 C1        -60.2244    3.6085  -43.3456 C.ar   1 LIG      -0.11500
      2 C2        -60.5157    4.8410  -42.7686 C.ar   1 LIG      -0.11500
      3 C3        -57.6337    2.3809  -39.4144 C.ar   1 LIG      -0.11500
      4 C4        -57.9251    3.6134  -38.8376 C.ar   1 LIG      -0.11500
      5 C5        -59.4351    2.6851  -42.6594 C.ar   1 LIG      -0.11700
      6 C6        -60.0190    5.1550  -41.5034 C.ar   1 LIG      -0.11700
      7 C7        -58.1305    2.0669  -40.6798 C.ar   1 LIG      -0.11700
      8 C8        -58.7143    4.5369  -39.5237 C.ar   1 LIG      -0.11700
      9 C9        -58.9265    2.9843  -41.3848 C.ar   1 LIG       0.00400
     10 C10       -59.2228    4.2377  -40.7982 C.ar   1 LIG       0.00400
     11 H1        -60.6109    3.3648  -44.3309 H      1 LIG       0.11500
     12 H2        -61.1305    5.5590  -43.3036 H      1 LIG       0.11500
     13 H3        -57.0189    1.6622  -38.8798 H      1 LIG       0.11500
     14 H4        -57.5371    3.8571  -37.8529 H      1 LIG       0.11500
     15 H5        -59.2198    1.7280  -43.1299 H      1 LIG       0.11500
     16 H6        -60.2598    6.1241  -41.0714 H      1 LIG       0.11500
     17 H7        -57.8903    1.0975  -41.1112 H      1 LIG       0.11500
     18 H8        -58.9291    5.4945  -39.0537 H      1 LIG       0.11500
@<TRIPOS>BOND
      1       1       2 ar
      2       1       5 ar
      3       2       6 ar
      4       3       4 ar
      5       3       7 ar
      6       4       8 ar
      7       5       9 ar
      8       6      10 ar
      9       7       9 ar
     10       8      10 ar
     11       9      10 ar
     12       1      11 1
     13       2      12 1
     14       3      13 1
     15       4      14 1
     16       5      15 1
     17       6      16 1
     18       7      17 1
     19       8      18 1
@<TRIPOS>ALT_TYPE
CGenFF_4.0_ALT_TYPE_SET
CGenFF_4.0 1 CG2R61 2 CG2R61 3 CG2R61 4 CG2R61 5 CG2R61 6 CG2R61 7 CG2R61 8 CG2R61 9 CG2R61 10 CG2R61 11 HGR61 12 HGR61 13 HGR61 14 HGR61 15 HGR61 16 HGR61 17 HGR61 18 HGR61
# TRIPOS MOL2 file generated by SEED

@<TRIPOS>MOLECULE
pyrazole
 9 9 0 0 0
****
USER_CHARGES
INVALID_CHARGES
Pose:   1 Cluster:   1 Fr_nu: 3418376 TotEn:   -22.69
@<TRIPOS>ATOM
      1 C1        -74.9649   -9.4847  -54.6852 C.2    1 LIG      -0.25100
      2 C2        -75.5009   -9.8248  -55.9417 C.2    1 LIG       0.13200
      3 C3        -73.8261   -8.7749  -54.9785 C.2    1 LIG      -0.03800
      4 N1        -74.7635   -9.3685  -56.9575 N.2    1 LIG      -0.57800
      5 N2        -73.7524   -8.7343  -56.3398 N.pl3  1 LIG      -0.05900
      6 H1        -75.3497   -9.7200  -53.7039 H      1 LIG       0.15700
      7 H2        -76.3980  -10.3866  -56.1595 H      1 LIG       0.15600
      8 H3        -73.0773   -8.3077  -54.3553 H      1 LIG       0.15900
      9 H4        -73.0417   -8.2949  -56.9113 H      1 LIG       0.32200
@<TRIPOS>BOND
      1       1       2 1
      2       1       3 2
      3       2       4 2
      4       3       5 1
      5       4       5 1
      6       1       6 1
      7       2       7 1
      8       3       8 1
      9       5       9 1
@<TRIPOS>ALT_TYPE
CGenFF_4.0_ALT_TYPE_SET
CGenFF_4.0 1 CG2R51 2 CG2R52 3 CG2R51 4 NG2R50 5 NG2R51 6 HGR51 7 HGR52 8 HGR52 9 HGP1
@<TRIPOS>MOLECULE
pyrazole
 9 9 0 0 0
****
USER_CHARGES
INVALID_CHARGES
Pose:   2 Cluster:   2 Fr_nu: 3226789 TotEn:   -20.65
@<TRIPOS>ATOM
      1 C1        -56.8495    2.5572  -41.0527 C.2    1 LIG      -0.25100
      2 C2        -56.1220    1.6776  -40.2287 C.2    1 LIG       0.13200
      3 C3        -58.1243    2.5307  -40.5421 C.2    1 LIG      -0.03800
      4 N1        -56.8722    1.1322  -39.2676 N.2    1 LIG      -0.57800
      5 N2        -58.0844    1.6705  -39.4843 N.pl3  1 LIG      -0.05900
      6 H1        -56.4994    3.1311  -41.8980 H      1 LIG       0.15700
      7 H2        -55.0766    1.4109  -40.2888 H      1 LIG       0.15600
      8 H3        -59.0361    3.0331  -40.8311 H      1 LIG       0.15900
      9 H4        -58.8440    1.4041  -38.8705 H      1 LIG       0.32200
@<TRIPOS>BOND
      1       1       2 1
      2       1       3 2
      3       2       4 2
      4       3       5 1
      5       4       5 1
      6       1       6 1
      7       2       7 1
      8       3       8 1
      9       5       9 1
@<TRIPOS>ALT_TYPE
CGenFF_4.0_ALT_TYPE_SET
CGenFF_4.0 1 CG2R51 2 CG2R52 3 CG2R51 4 NG2R50 5 NG2R51 6 HGR51 7 HGR52 8 HGR52 9 HGP1
@<TRIPOS>MOLECULE
pyrazole
 9 9 0 0 0
****
USER_CHARGES
INVALID_CHARGES
Pose:   3 Cluster:   3 Fr_nu: 1557412 TotEn:   -20.62
@<TRIPOS>ATOM
      1 C1        -75.2665   -8.5642  -54.8785 C.2    1 LIG      -0.25100
      2 C2        -74.6306   -8.6933  -56.1278 C.2    1 LIG       0.13200
      3 C3        -76.3895   -9.3482  -54.9822 C.2    1 LIG      -0.03800
      4 N1        -75.2943   -9.4962  -56.9637 N.2    1 LIG      -0.57800
      5 N2        -76.3589   -9.8790  -56.2383 N.pl3  1 LIG      -0.05900
      6 H1        -74.9549   -7.9848  -54.0220 H      1 LIG       0.15700
      7 H2        -73.7115   -8.2353  -56.4642 H      1 LIG       0.15600
      8 H3        -77.1906   -9.5695  -54.2919 H      1 LIG       0.15900
      9 H4        -77.0298  -10.5053  -56.6653 H      1 LIG       0.32200
@<TRIPOS>BOND
      1       1       2 1
      2       1       3 2
      3       2       4 2
      4       3       5 1
      5       4       5 1
      6       1       6 1
      7       2       7 1
      8       3       8 1
      9       5       9 1
@<TRIPOS>ALT_TYPE
CGenFF_4.0_ALT_TYPE_SET
CGenFF_4.0 1 CG2R51 2 CG2R52 3 CG2R51 4 NG2R50 5 NG2R51 6 HGR51 7 HGR52 8 HGR52 9 HGP1
@<TRIPOS>MOLECULE
pyrazole
 9 9 0 0 0
****
USER_CHARGES
INVALID_CHARGES
Pose:   4 Cluster:   4 Fr_nu: 11333718 TotEn:   -18.51
@<TRIPOS>ATOM
      1 C1        -50.9427    9.3462  -31.5570 C.2    1 LIG      -0.25100
      2 C2        -50.0299    9.1389  -30.5055 C.2    1 LIG       0.13200
      3 C3        -51.7532   10.3621  -31.1127 C.2    1 LIG      -0.03800
      4 N1        -50.2401    9.9574  -29.4712 N.2    1 LIG      -0.57800
      5 N2        -51.2942   10.6891  -29.8706 N.pl3  1 LIG      -0.05900
      6 H1        -51.0047    8.8323  -32.5048 H      1 LIG       0.15700
      7 H2        -49.2205    8.4250  -30.4496 H      1 LIG       0.15600
      8 H3        -52.5975   10.8688  -31.5574 H      1 LIG       0.15900
      9 H4        -51.6525   11.3968  -29.2417 H      1 LIG       0.32200
@<TRIPOS>BOND
      1       1       2 1
      2       1       3 2
      3       2       4 2
      4       3       5 1
      5       4       5 1
      6       1       6 1
      7       2       7 1
      8       3       8 1
      9       5       9 1
@<TRIPOS>ALT_TYPE
CGenFF_4.0_ALT_TYPE_SET
CGenFF_4.0 1 CG2R51 2 CG2R52 3 CG2R51 4 NG2R50 5 NG2R51 6 HGR51 7 HGR52 8 HGR52 9 HGP1
@<TRIPOS>MOLECULE
pyrazole
 9 9 0 0 0
****
USER_CHARGES
INVALID_CHARGES
Pose:   5 Cluster:   5 Fr_nu: 11199800 TotEn:   -17.01
@<TRIPOS>ATOM
      1 C1        -88.3317  -29.8059  -32.5269 C.2    1 LIG      -0.25100
      2 C2        -88.6244  -30.9489  -33.2948 C.2    1 LIG       0.13200
      3 C3        -87.8120  -28.9101  -33.4290 C.2    1 LIG      -0.03800
      4 N1        -88.3164  -30.7958  -34.5854 N.2    1 LIG      -0.57800
      5 N2        -87.8248  -29.5460  -34.6356 N.pl3  1 LIG      -0.05900
      6 H1        -88.4774  -29.6519  -31.4679 H      1 LIG       0.15700
      7 H2        -89.0489  -31.8873  -32.9677 H      1 LIG       0.15600
      8 H3        -87.4404  -27.9011  -33.3231 H      1 LIG       0.15900
      9 H4        -87.5127  -29.1891  -35.5300 H      1 LIG       0.32200
@<TRIPOS>BOND
      1       1       2 1
      2       1       3 2
      3       2       4 2
      4       3       5 1
      5       4       5 1
      6       1       6 1
      7       2       7 1
      8       3       8 1
      9       5       9 1
@<TRIPOS>ALT_TYPE
CGenFF_4.0_ALT_TYPE_SET
CGenFF_4.0 1 CG2R51 2 CG2R52 3 CG2R51 4 NG2R50 5 NG2R51 6 HGR51 7 HGR52 8 HGR52 9 HGP1
@<TRIPOS>MOLECULE
pyrazole
 9 9 0 0 0
****
USER_CHARGES
INVALID_CHARGES
Pose:   6 Cluster:   6 Fr_nu: 5785122 TotEn:   -16.66
@<TRIPOS>ATOM
      1 C1        -75.1953   -9.3221  -55.1081 C.2    1 LIG      -0.25100
      2 C2        -75.8554   -8.2568  -55.7493 C.2    1 LIG       0.13200
      3 C3        -73.8599   -9.0620  -55.2970 C.2    1 LIG      -0.03800
      4 N1        -75.0092   -7.3848  -56.3039 N.2    1 LIG      -0.57800
      5 N2        -73.8036   -7.9017  -56.0117 N.pl3  1 LIG      -0.05900
      6 H1        -75.6262  -10.1610  -54.5819 H      1 LIG       0.15700
      7 H2        -76.9179   -8.0798  -55.8361 H      1 LIG       0.15600
      8 H3        -72.9650   -9.5874  -54.9960 H      1 LIG       0.15900
      9 H4        -72.9799   -7.4094  -56.3343 H      1 LIG       0.32200
@<TRIPOS>BOND
      1       1       2 1
      2       1       3 2
      3       2       4 2
      4       3       5 1
      5       4       5 1
      6       1       6 1
      7       2       7 1
      8       3       8 1
      9       5       9 1
@<TRIPOS>ALT_TYPE
CGenFF_4.0_ALT_TYPE_SET
CGenFF_4.0 1 CG2R51 2 CG2R52 3 CG2R51 4 NG2R50 5 NG2R51 6 HGR51 7 HGR52 8 HGR52 9 HGP1
@<TRIPOS>MOLECULE
pyrazole
 9 9 0 0 0
****
USER_CHARGES
INVALID_CHARGES
Pose:   7 Cluster:   7 Fr_nu: 2878026 TotEn:   -16.35
@<TRIPOS>ATOM
      1 C1        -74.7894   -8.5118  -54.6439 C.2    1 LIG      -0.25100
      2 C2        -74.3976   -7.5989  -55.6414 C.2    1 LIG       0.13200
      3 C3        -76.1590   -8.5556  -54.7374 C.2    1 LIG      -0.03800
      4 N1        -75.4345   -7.0990  -56.3188 N.2    1 LIG      -0.57800
      5 N2        -76.4914   -7.6999  -55.7461 N.pl3  1 LIG      -0.05900
      6 H1        -74.1668   -9.0620  -53.9539 H      1 LIG       0.15700
      7 H2        -73.3998   -7.2767  -55.9026 H      1 LIG       0.15600
      8 H3        -76.9102   -9.1044  -54.1878 H      1 LIG       0.15900
      9 H4        -77.4158   -7.4773  -56.0936 H      1 LIG       0.32200
@<TRIPOS>BOND
      1       1       2 1
      2       1       3 2
      3       2       4 2
      4       3       5 1
      5       4       5 1
      6       1       6 1
      7       2       7 1
      8       3       8 1
      9       5       9 1
@<TRIPOS>ALT_TYPE
CGenFF_4.0_ALT_TYPE_SET
CGenFF_4.0 1 CG2R51 2 CG2R52 3 CG2R51 4 NG2R50 5 NG2R51 6 HGR51 7 HGR52 8 HGR52 9 HGP1
@<TRIPOS>MOLECULE
pyrazole
 9 9 0 0 0
****
USER_CHARGES
INVALID_CHARGES
Pose:   8 Cluster:   8 Fr_nu: 11175904 TotEn:   -16.08
@<TRIPOS>ATOM
      1 C1        -45.8532   -7.4966  -28.2481 C.2    1 LIG      -0.25100
      2 C2        -46.6312   -7.1583  -29.3715 C.2    1 LIG       0.13200
      3 C3        -44.5787   -7.6329  -28.7417 C.2    1 LIG      -0.03800
      4 N1        -45.9113   -7.0840  -30.4940 N.2    1 LIG      -0.57800
      5 N2        -44.6674   -7.3775  -30.0786 N.pl3  1 LIG      -0.05900
      6 H1        -46.1707   -7.6233  -27.2237 H      1 LIG       0.15700
      7 H2        -47.6931   -6.9632  -29.4190 H      1 LIG       0.15600
      8 H3        -43.6384   -7.8853  -28.2731 H      1 LIG       0.15900
      9 H4        -43.9228   -7.3877  -30.7644 H      1 LIG       0.32200
@<TRIPOS>BOND
      1       1       2 1
      2       1       3 2
      3       2       4 2
      4       3       5 1
      5       4       5 1
      6       1       6 1
      7       2       7 1
      8       3       8 1
      9       5       9 1
@<TRIPOS>ALT_TYPE
CGenFF_4.0_ALT_TYPE_SET
CGenFF_4.0 1 CG2R51 2 CG2R52 3 CG2R51 4 NG2R50 5 NG2R51 6 HGR51 7 HGR52 8 HGR52 9 HGP1
@<TRIPOS>MOLECULE
pyrazole
 9 9 0 0 0
****
USER_CHARGES
INVALID_CHARGES
Pose:   9 Cluster:   9 Fr_nu: 4731341 TotEn:   -16.01
@<TRIPOS>ATOM
      1 C1        -50.8285    4.9359  -33.6615 C.2    1 LIG      -0.25100
      2 C2        -50.3271    5.1607  -32.3654 C.2    1 LIG       0.13200
      3 C3        -50.5407    3.6174  -33.9170 C.2    1 LIG      -0.03800
      4 N1        -49.7636    4.0724  -31.8345 N.2    1 LIG      -0.57800
      5 N2        -49.9093    3.1507  -32.8017 N.pl3  1 LIG      -0.05900
      6 H1        -51.3292    5.6313  -34.3188 H      1 LIG       0.15700
      7 H2        -50.3483    6.0725  -31.7858 H      1 LIG       0.15600
      8 H3        -50.7220    2.9842  -34.7735 H      1 LIG       0.15900
      9 H4        -49.5510    2.2190  -32.6339 H      1 LIG       0.32200
@<TRIPOS>BOND
      1       1       2 1
      2       1       3 2
      3       2       4 2
      4       3       5 1
      5       4       5 1
      6       1       6 1
      7       2       7 1
      8       3       8 1
      9       5       9 1
@<TRIPOS>ALT_TYPE
CGenFF_4.0_ALT_TYPE_SET
CGenFF_4.0 1 CG2R51 2 CG2R52 3 CG2R51 4 NG2R50 5 NG2R51 6 HGR51 7 HGR52 8 HGR52 9 HGP1
@<TRIPOS>MOLECULE
pyrazole
 9 9 0 0 0
****
USER_CHARGES
INVALID_CHARGES
Pose:  10 Cluster:  10 Fr_nu: 3417789 TotEn:   -15.82
@<TRIPOS>ATOM
      1 C1        -74.4434   -8.3945  -54.1011 C.2    1 LIG      -0.25100
      2 C2        -74.0985   -8.2078  -55.4532 C.2    1 LIG       0.13200
      3 C3        -75.5793   -9.1655  -54.1399 C.2    1 LIG      -0.03800
      4 N1        -74.9465   -8.8117  -56.2898 N.2    1 LIG      -0.57800
      5 N2        -75.8356   -9.3856  -55.4614 N.pl3  1 LIG      -0.05900
      6 H1        -73.9393   -8.0232  -53.2211 H      1 LIG       0.15700
      7 H2        -73.2647   -7.6564  -55.8637 H      1 LIG       0.15600
      8 H3        -76.2154   -9.5664  -53.3639 H      1 LIG       0.15900
      9 H4        -76.5976   -9.9140  -55.8675 H      1 LIG       0.32200
@<TRIPOS>BOND
      1       1       2 1
      2       1       3 2
      3       2       4 2
      4       3       5 1
      5       4       5 1
      6       1       6 1
      7       2       7 1
      8       3       8 1
      9       5       9 1
@<TRIPOS>ALT_TYPE
CGenFF_4.0_ALT_TYPE_SET
CGenFF_4.0 1 CG2R51 2 CG2R52 3 CG2R51 4 NG2R50 5 NG2R51 6 HGR51 7 HGR52 8 HGR52 9 HGP1
@<TRIPOS>MOLECULE
pyrazole
 9 9 0 0 0
****
USER_CHARGES
INVALID_CHARGES
Pose:  11 Cluster:  11 Fr_nu: 9117801 TotEn:   -15.70
@<TRIPOS>ATOM
      1 C1        -63.5109   -9.3470  -13.9900 C.2    1 LIG      -0.25100
      2 C2        -62.1420   -9.0623  -14.1531 C.2    1 LIG       0.13200
      3 C3        -63.6622  -10.6119  -14.5035 C.2    1 LIG      -0.03800
      4 N1        -61.4712  -10.0657  -14.7253 N.2    1 LIG      -0.57800
      5 N2        -62.4227  -10.9933  -14.9262 N.pl3  1 LIG      -0.05900
      6 H1        -64.2808   -8.7236  -13.5599 H      1 LIG       0.15700
      7 H2        -61.6051   -8.1653  -13.8794 H      1 LIG       0.15600
      8 H3        -64.5210  -11.2594  -14.6061 H      1 LIG       0.15900
      9 H4        -62.1556  -11.8678  -15.3606 H      1 LIG       0.32200
@<TRIPOS>BOND
      1       1       2 1
      2       1       3 2
      3       2       4 2
      4       3       5 1
      5       4       5 1
      6       1       6 1
      7       2       7 1
      8       3       8 1
      9       5       9 1
@<TRIPOS>ALT_TYPE
CGenFF_4.0_ALT_TYPE_SET
CGenFF_4.0 1 CG2R51 2 CG2R52 3 CG2R51 4 NG2R50 5 NG2R51 6 HGR51 7 HGR52 8 HGR52 9 HGP1
@<TRIPOS>MOLECULE
pyrazole
 9 9 0 0 0
****
USER_CHARGES
INVALID_CHARGES
Pose:  12 Cluster:  12 Fr_nu: 11333509 TotEn:   -15.64
@<TRIPOS>ATOM
      1 C1        -85.2734  -22.3478  -33.3726 C.2    1 LIG      -0.25100
      2 C2        -86.4468  -21.7560  -33.8771 C.2    1 LIG       0.13200
      3 C3        -85.4092  -23.6830  -33.6648 C.2    1 LIG      -0.03800
      4 N1        -87.2676  -22.6424  -34.4468 N.2    1 LIG      -0.57800
      5 N2        -86.6090  -23.8049  -34.3021 N.pl3  1 LIG      -0.05900
      6 H1        -84.4444  -21.8737  -32.8683 H      1 LIG       0.15700
      7 H2        -86.7384  -20.7157  -33.8530 H      1 LIG       0.15600
      8 H3        -84.7758  -24.5382  -33.4788 H      1 LIG       0.15900
      9 H4        -87.0392  -24.6477  -34.6618 H      1 LIG       0.32200
@<TRIPOS>BOND
      1       1       2 1
      2       1       3 2
      3       2       4 2
      4       3       5 1
      5       4       5 1
      6       1       6 1
      7       2       7 1
      8       3       8 1
      9       5       9 1
@<TRIPOS>ALT_TYPE
CGenFF_4.0_ALT_TYPE_SET
CGenFF_4.0 1 CG2R51 2 CG2R52 3 CG2R51 4 NG2R50 5 NG2R51 6 HGR51 7 HGR52 8 HGR52 9 HGP1
@<TRIPOS>MOLECULE
pyrazole
 9 9 0 0 0
****
USER_CHARGES
INVALID_CHARGES
Pose:  13 Cluster:  13 Fr_nu: 9711335 TotEn:   -15.61
@<TRIPOS>ATOM
      1 C1        -56.5371    3.2112  -39.6976 C.2    1 LIG      -0.25100
      2 C2        -56.2473    2.0696  -40.4687 C.2    1 LIG       0.13200
      3 C3        -57.8909    3.1420  -39.4770 C.2    1 LIG      -0.03800
      4 N1        -57.3300    1.3293  -40.7209 N.2    1 LIG      -0.57800
      5 N2        -58.3134    2.0070  -40.1046 N.pl3  1 LIG      -0.05900
      6 H1        -55.8599    3.9771  -39.3493 H      1 LIG       0.15700
      7 H2        -55.2924    1.7465  -40.8579 H      1 LIG       0.15600
      8 H3        -58.5767    3.7847  -38.9440 H      1 LIG       0.15900
      9 H4        -59.2545    1.6375  -40.1544 H      1 LIG       0.32200
@<TRIPOS>BOND
      1       1       2 1
      2       1       3 2
      3       2       4 2
      4       3       5 1
      5       4       5 1
      6       1       6 1
      7       2       7 1
      8       3       8 1
      9       5       9 1
@<TRIPOS>ALT_TYPE
CGenFF_4.0_ALT_TYPE_SET
CGenFF_4.0 1 CG2R51 2 CG2R52 3 CG2R51 4 NG2R50 5 NG2R51 6 HGR51 7 HGR52 8 HGR52 9 HGP1
@<TRIPOS>MOLECULE
pyrazole
 9 9 0 0 0
****
USER_CHARGES
INVALID_CHARGES
Pose:  14 Cluster:  14 Fr_nu: 9455214 TotEn:   -15.41
@<TRIPOS>ATOM
      1 C1        -58.7409    4.4771  -40.8481 C.2    1 LIG      -0.25100
      2 C2        -58.3207    4.7566  -39.5340 C.2    1 LIG       0.13200
      3 C3        -59.6334    3.4422  -40.7104 C.2    1 LIG      -0.03800
      4 N1        -58.8988    3.9634  -38.6281 N.2    1 LIG      -0.57800
      5 N2        -59.6915    3.1754  -39.3741 N.pl3  1 LIG      -0.05900
      6 H1        -58.4401    4.9583  -41.7670 H      1 LIG       0.15700
      7 H2        -57.6168    5.5048  -39.1986 H      1 LIG       0.15600
      8 H3        -60.2174    2.8827  -41.4269 H      1 LIG       0.15900
      9 H4        -60.2467    2.4713  -38.9041 H      1 LIG       0.32200
@<TRIPOS>BOND
      1       1       2 1
      2       1       3 2
      3       2       4 2
      4       3       5 1
      5       4       5 1
      6       1       6 1
      7       2       7 1
      8       3       8 1
      9       5       9 1
@<TRIPOS>ALT_TYPE
CGenFF_4.0_ALT_TYPE_SET
CGenFF_4.0 1 CG2R51 2 CG2R52 3 CG2R51 4 NG2R50 5 NG2R51 6 HGR51 7 HGR52 8 HGR52 9 HGP1
@<TRIPOS>MOLECULE
pyrazole
 9 9 0 0 0
****
USER_CHARGES
INVALID_CHARGES
Pose:  15 Cluster:  15 Fr_nu: 3230152 TotEn:   -15.27
@<TRIPOS>ATOM
      1 C1        -57.8872    2.4417  -40.1603 C.2    1 LIG      -0.25100
      2 C2        -57.3198    1.8028  -39.0416 C.2    1 LIG       0.13200
      3 C3        -56.8495    2.5572  -41.0527 C.2    1 LIG      -0.03800
      4 N1        -56.0224    1.5312  -39.2058 N.2    1 LIG      -0.57800
      5 N2        -55.7658    2.0017  -40.4382 N.pl3  1 LIG      -0.05900
      6 H1        -58.9057    2.7719  -40.3013 H      1 LIG       0.15700
      7 H2        -57.7975    1.5241  -38.1132 H      1 LIG       0.15600
      8 H3        -56.7854    2.9773  -42.0461 H      1 LIG       0.15900
      9 H4        -54.8243    1.9123  -40.7992 H      1 LIG       0.32200
@<TRIPOS>BOND
      1       1       2 1
      2       1       3 2
      3       2       4 2
      4       3       5 1
      5       4       5 1
      6       1       6 1
      7       2       7 1
      8       3       8 1
      9       5       9 1
@<TRIPOS>ALT_TYPE
CGenFF_4.0_ALT_TYPE_SET
CGenFF_4.0 1 CG2R51 2 CG2R52 3 CG2R51 4 NG2R50 5 NG2R51 6 HGR51 7 HGR52 8 HGR52 9 HGP1
@<TRIPOS>MOLECULE
pyrazole
 9 9 0 0 0
****
USER_CHARGES
INVALID_CHARGES
Pose:  16 Cluster:  16 Fr_nu: 10989452 TotEn:   -15.21
@<TRIPOS>ATOM
      1 C1        -80.9905  -21.2451  -31.3812 C.2    1 LIG      -0.25100
      2 C2        -82.3357  -21.6392  -31.5113 C.2    1 LIG       0.13200
      3 C3        -80.3857  -21.7056  -32.5252 C.2    1 LIG      -0.03800
      4 N1        -82.5720  -22.2992  -32.6482 N.2    1 LIG      -0.57800
      5 N2        -81.3672  -22.3232  -33.2431 N.pl3  1 LIG      -0.05900
      6 H1        -80.5240  -20.7025  -30.5723 H      1 LIG       0.15700
      7 H2        -83.1536  -21.4735  -30.8247 H      1 LIG       0.15600
      8 H3        -79.3678  -21.6527  -32.8838 H      1 LIG       0.15900
      9 H4        -81.2854  -22.7820  -34.1418 H      1 LIG       0.32200
@<TRIPOS>BOND
      1       1       2 1
      2       1       3 2
      3       2       4 2
      4       3       5 1
      5       4       5 1
      6       1       6 1
      7       2       7 1
      8       3       8 1
      9       5       9 1
@<TRIPOS>ALT_TYPE
CGenFF_4.0_ALT_TYPE_SET
CGenFF_4.0 1 CG2R51 2 CG2R52 3 CG2R51 4 NG2R50 5 NG2R51 6 HGR51 7 HGR52 8 HGR52 9 HGP1
@<TRIPOS>MOLECULE
pyrazole
 9 9 0 0 0
****
USER_CHARGES
INVALID_CHARGES
Pose:  17 Cluster:  17 Fr_nu: 6673160 TotEn:   -15.12
@<TRIPOS>ATOM
      1 C1        -80.2589  -21.3912  -30.8820 C.2    1 LIG      -0.25100
      2 C2        -81.3334  -22.2566  -30.6019 C.2    1 LIG       0.13200
      3 C3        -79.9294  -21.6642  -32.1871 C.2    1 LIG      -0.03800
      4 N1        -81.6645  -23.0219  -31.6453 N.2    1 LIG      -0.57800
      5 N2        -80.7931  -22.6383  -32.5938 N.pl3  1 LIG      -0.05900
      6 H1        -79.7891  -20.6697  -30.2300 H      1 LIG       0.15700
      7 H2        -81.8886  -22.3619  -29.6808 H      1 LIG       0.15600
      8 H3        -79.1737  -21.2638  -32.8474 H      1 LIG       0.15900
      9 H4        -80.8428  -23.0866  -33.5000 H      1 LIG       0.32200
@<TRIPOS>BOND
      1       1       2 1
      2       1       3 2
      3       2       4 2
      4       3       5 1
      5       4       5 1
      6       1       6 1
      7       2       7 1
      8       3       8 1
      9       5       9 1
@<TRIPOS>ALT_TYPE
CGenFF_4.0_ALT_TYPE_SET
CGenFF_4.0 1 CG2R51 2 CG2R52 3 CG2R51 4 NG2R50 5 NG2R51 6 HGR51 7 HGR52 8 HGR52 9 HGP1
@<TRIPOS>MOLECULE
pyrazole
 9 9 0 0 0
****
USER_CHARGES
INVALID_CHARGES
Pose:  18 Cluster:  18 Fr_nu: 2772318 TotEn:   -14.44
@<TRIPOS>ATOM
      1 C1        -57.1931    1.6598  -41.1361 C.2    1 LIG      -0.25100
      2 C2        -56.0256    2.3048  -40.6860 C.2    1 LIG       0.13200
      3 C3        -58.1394    1.9613  -40.1873 C.2    1 LIG      -0.03800
      4 N1        -56.2109    2.9663  -39.5406 N.2    1 LIG      -0.57800
      5 N2        -57.5059    2.7387  -39.2628 N.pl3  1 LIG      -0.05900
      6 H1        -57.3306    1.0607  -42.0241 H      1 LIG       0.15700
      7 H2        -55.0472    2.3200  -41.1447 H      1 LIG       0.15600
      8 H3        -59.1823    1.6969  -40.0878 H      1 LIG       0.15900
      9 H4        -57.8942    3.1447  -38.4207 H      1 LIG       0.32200
@<TRIPOS>BOND
      1       1       2 1
      2       1       3 2
      3       2       4 2
      4       3       5 1
      5       4       5 1
      6       1       6 1
      7       2       7 1
      8       3       8 1
      9       5       9 1
@<TRIPOS>ALT_TYPE
CGenFF_4.0_ALT_TYPE_SET
CGenFF_4.0 1 CG2R51 2 CG2R52 3 CG2R51 4 NG2R50 5 NG2R51 6 HGR51 7 HGR52 8 HGR52 9 HGP1
@<TRIPOS>MOLECULE
pyrazole
 9 9 0 0 0
****
USER_CHARGES
INVALID_CHARGES
Pose:  19 Cluster:  19 Fr_nu:  10920 TotEn:   -14.44
@<TRIPOS>ATOM
      1 C1        -87.1188  -28.0350  -31.5702 C.2    1 LIG      -0.25100
      2 C2        -85.7190  -27.9556  -31.4441 C.2    1 LIG       0.13200
      3 C3        -87.3487  -27.9269  -32.9200 C.2    1 LIG      -0.03800
      4 N1        -85.1029  -27.8087  -32.6200 N.2    1 LIG      -0.57800
      5 N2        -86.1203  -27.7949  -33.4979 N.pl3  1 LIG      -0.05900
      6 H1        -87.8584  -28.1545  -30.7922 H      1 LIG       0.15700
      7 H2        -85.1221  -27.9982  -30.5443 H      1 LIG       0.15600
      8 H3        -88.2553  -27.9296  -33.5078 H      1 LIG       0.15900
      9 H4        -85.9037  -27.6897  -34.4812 H      1 LIG       0.32200
@<TRIPOS>BOND
      1       1       2 1
      2       1       3 2
      3       2       4 2
      4       3       5 1
      5       4       5 1
      6       1       6 1
      7       2       7 1
      8       3       8 1
      9       5       9 1
@<TRIPOS>ALT_TYPE
CGenFF_4.0_ALT_TYPE_SET
CGenFF_4.0 1 CG2R51 2 CG2R52 3 CG2R51 4 NG2R50 5 NG2R51 6 HGR51 7 HGR52 8 HGR52 9 HGP1
@<TRIPOS>MOLECULE
pyrazole
 9 9 0 0 0
****
USER_CHARGES
INVALID_CHARGES
Pose:  20 Cluster:  20 Fr_nu: 4099480 TotEn:   -14.33
@<TRIPOS>ATOM
      1 C1        -58.6713    4.5035  -40.3921 C.2    1 LIG      -0.25100
      2 C2        -57.4977    4.2170  -39.6693 C.2    1 LIG       0.13200
      3 C3        -59.5058    3.4458  -40.1250 C.2    1 LIG      -0.03800
      4 N1        -57.5758    3.0675  -38.9937 N.2    1 LIG      -0.57800
      5 N2        -58.8085    2.6223  -39.2906 N.pl3  1 LIG      -0.05900
      6 H1        -58.8837    5.3572  -41.0185 H      1 LIG       0.15700
      7 H2        -56.5884    4.7977  -39.6072 H      1 LIG       0.15600
      8 H3        -60.5093    3.2091  -40.4480 H      1 LIG       0.15900
      9 H4        -59.1106    1.7435  -38.8890 H      1 LIG       0.32200
@<TRIPOS>BOND
      1       1       2 1
      2       1       3 2
      3       2       4 2
      4       3       5 1
      5       4       5 1
      6       1       6 1
      7       2       7 1
      8       3       8 1
      9       5       9 1
@<TRIPOS>ALT_TYPE
CGenFF_4.0_ALT_TYPE_SET
CGenFF_4.0 1 CG2R51 2 CG2R52 3 CG2R51 4 NG2R50 5 NG2R51 6 HGR51 7 HGR52 8 HGR52 9 HGP1
@<TRIPOS>MOLECULE
pyrazole
 9 9 0 0 0
****
USER_CHARGES
INVALID_CHARGES
Pose:  21 Cluster:  21 Fr_nu: 11218148 TotEn:   -14.13
@<TRIPOS>ATOM
      1 C1        -51.4969  -23.0035  -34.2262 C.2    1 LIG      -0.25100
      2 C2        -50.2429  -22.3647  -34.1911 C.2    1 LIG       0.13200
      3 C3        -52.4066  -21.9744  -34.2240 C.2    1 LIG      -0.03800
      4 N1        -50.3430  -21.0330  -34.1685 N.2    1 LIG      -0.57800
      5 N2        -51.6707  -20.8265  -34.1895 N.pl3  1 LIG      -0.05900
      6 H1        -51.7121  -24.0615  -34.2505 H      1 LIG       0.15700
      7 H2        -49.2602  -22.8141  -34.1806 H      1 LIG       0.15600
      8 H3        -53.4867  -21.9560  -34.2411 H      1 LIG       0.15900
      9 H4        -52.0078  -19.8720  -34.1764 H      1 LIG       0.32200
@<TRIPOS>BOND
      1       1       2 1
      2       1       3 2
      3       2       4 2
      4       3       5 1
      5       4       5 1
      6       1       6 1
      7       2       7 1
      8       3       8 1
      9       5       9 1
@<TRIPOS>ALT_TYPE
CGenFF_4.0_ALT_TYPE_SET
CGenFF_4.0 1 CG2R51 2 CG2R52 3 CG2R51 4 NG2R50 5 NG2R51 6 HGR51 7 HGR52 8 HGR52 9 HGP1
@<TRIPOS>MOLECULE
pyrazole
 9 9 0 0 0
****
USER_CHARGES
INVALID_CHARGES
Pose:  22 Cluster:  22 Fr_nu: 1083423 TotEn:   -14.09
@<TRIPOS>ATOM
      1 C1        -47.2645   -8.5437  -37.7388 C.2    1 LIG      -0.25100
      2 C2        -46.9786   -9.7032  -36.9934 C.2    1 LIG       0.13200
      3 C3        -46.4245   -8.6168  -38.8231 C.2    1 LIG      -0.03800
      4 N1        -46.0312  -10.4577  -37.5565 N.2    1 LIG      -0.57800
      5 N2        -45.7145   -9.7710  -38.6674 N.pl3  1 LIG      -0.05900
      6 H1        -47.9795   -7.7640  -37.5217 H      1 LIG       0.15700
      7 H2        -47.4207  -10.0296  -36.0629 H      1 LIG       0.15600
      8 H3        -46.2699   -7.9652  -39.6709 H      1 LIG       0.15900
      9 H4        -44.9999  -10.1485  -39.2770 H      1 LIG       0.32200
@<TRIPOS>BOND
      1       1       2 1
      2       1       3 2
      3       2       4 2
      4       3       5 1
      5       4       5 1
      6       1       6 1
      7       2       7 1
      8       3       8 1
      9       5       9 1
@<TRIPOS>ALT_TYPE
CGenFF_4.0_ALT_TYPE_SET
CGenFF_4.0 1 CG2R51 2 CG2R52 3 CG2R51 4 NG2R50 5 NG2R51 6 HGR51 7 HGR52 8 HGR52 9 HGP1
@<TRIPOS>MOLECULE
pyrazole
 9 9 0 0 0
****
USER_CHARGES
INVALID_CHARGES
Pose:  23 Cluster:  23 Fr_nu: 5971158 TotEn:   -13.97
@<TRIPOS>ATOM
      1 C1        -76.2304   -9.7229  -54.5841 C.2    1 LIG      -0.25100
      2 C2        -76.5174   -8.7502  -55.5604 C.2    1 LIG       0.13200
      3 C3        -74.8767   -9.6141  -54.3787 C.2    1 LIG      -0.03800
      4 N1        -75.4333   -8.0732  -55.9482 N.2    1 LIG      -0.57800
      5 N2        -74.4518   -8.6212  -55.2117 N.pl3  1 LIG      -0.05900
      6 H1        -76.9091  -10.4070  -54.0965 H      1 LIG       0.15700
      7 H2        -77.4714   -8.5067  -56.0060 H      1 LIG       0.15600
      8 H3        -74.1926  -10.1434  -53.7312 H      1 LIG       0.15900
      9 H4        -73.5101   -8.2691  -55.3299 H      1 LIG       0.32200
@<TRIPOS>BOND
      1       1       2 1
      2       1       3 2
      3       2       4 2
      4       3       5 1
      5       4       5 1
      6       1       6 1
      7       2       7 1
      8       3       8 1
      9       5       9 1
@<TRIPOS>ALT_TYPE
CGenFF_4.0_ALT_TYPE_SET
CGenFF_4.0 1 CG2R51 2 CG2R52 3 CG2R51 4 NG2R50 5 NG2R51 6 HGR51 7 HGR52 8 HGR52 9 HGP1
@<TRIPOS>MOLECULE
pyrazole
 9 9 0 0 0
****
USER_CHARGES
INVALID_CHARGES
Pose:  24 Cluster:  24 Fr_nu:  95448 TotEn:   -13.96
@<TRIPOS>ATOM
      1 C1        -68.3448   -1.4412  -28.8442 C.2    1 LIG      -0.25100
      2 C2        -67.4049   -2.4253  -28.4840 C.2    1 LIG       0.13200
      3 C3        -69.3825   -2.1459  -29.4038 C.2    1 LIG      -0.03800
      4 N1        -67.8096   -3.6611  -28.7890 N.2    1 LIG      -0.57800
      5 N2        -69.0154   -3.4583  -29.3467 N.pl3  1 LIG      -0.05900
      6 H1        -68.2804   -0.3708  -28.7159 H      1 LIG       0.15700
      7 H2        -66.4415   -2.2935  -28.0125 H      1 LIG       0.15600
      8 H3        -70.3265   -1.8386  -29.8300 H      1 LIG       0.15900
      9 H4        -69.5357   -4.2642  -29.6700 H      1 LIG       0.32200
@<TRIPOS>BOND
      1       1       2 1
      2       1       3 2
      3       2       4 2
      4       3       5 1
      5       4       5 1
      6       1       6 1
      7       2       7 1
      8       3       8 1
      9       5       9 1
@<TRIPOS>ALT_TYPE
CGenFF_4.0_ALT_TYPE_SET
CGenFF_4.0 1 CG2R51 2 CG2R52 3 CG2R51 4 NG2R50 5 NG2R51 6 HGR51 7 HGR52 8 HGR52 9 HGP1
@<TRIPOS>MOLECULE
pyrazole
 9 9 0 0 0
****
USER_CHARGES
INVALID_CHARGES
Pose:  25 Cluster:  25 Fr_nu: 4731528 TotEn:   -13.90
@<TRIPOS>ATOM
      1 C1        -50.2685    4.8358  -32.2794 C.2    1 LIG      -0.25100
      2 C2        -50.7572    5.5084  -33.4154 C.2    1 LIG       0.13200
      3 C3        -50.2714    3.5099  -32.6377 C.2    1 LIG      -0.03800
      4 N1        -51.0491    4.6784  -34.4202 N.2    1 LIG      -0.57800
      5 N2        -50.7429    3.4705  -33.9170 N.pl3  1 LIG      -0.05900
      6 H1        -49.9569    5.2529  -31.3332 H      1 LIG       0.15700
      7 H2        -50.9133    6.5689  -33.5527 H      1 LIG       0.15600
      8 H3        -49.9890    2.6110  -32.1089 H      1 LIG       0.15900
      9 H4        -50.8828    2.6573  -34.5034 H      1 LIG       0.32200
@<TRIPOS>BOND
      1       1       2 1
      2       1       3 2
      3       2       4 2
      4       3       5 1
      5       4       5 1
      6       1       6 1
      7       2       7 1
      8       3       8 1
      9       5       9 1
@<TRIPOS>ALT_TYPE
CGenFF_4.0_ALT_TYPE_SET
CGenFF_4.0 1 CG2R51 2 CG2R52 3 CG2R51 4 NG2R50 5 NG2R51 6 HGR51 7 HGR52 8 HGR52 9 HGP1
@<TRIPOS>MOLECULE
pyrazole
 9 9 0 0 0
****
USER_CHARGES
INVALID_CHARGES
Pose:  26 Cluster:  26 Fr_nu: 9116176 TotEn:   -13.81
@<TRIPOS>ATOM
      1 C1        -86.0345  -36.6875  -33.5439 C.2    1 LIG      -0.25100
      2 C2        -85.6425  -35.3360  -33.5052 C.2    1 LIG       0.13200
      3 C3        -86.6344  -36.8360  -34.7706 C.2    1 LIG      -0.03800
      4 N1        -85.9658  -34.6732  -34.6187 N.2    1 LIG      -0.57800
      5 N2        -86.5674  -35.6120  -35.3689 N.pl3  1 LIG      -0.05900
      6 H1        -85.9008  -37.4484  -32.7892 H      1 LIG       0.15700
      7 H2        -85.1350  -34.8063  -32.7116 H      1 LIG       0.15600
      8 H3        -87.0945  -37.6824  -35.2596 H      1 LIG       0.15900
      9 H4        -86.9121  -35.3470  -36.2830 H      1 LIG       0.32200
@<TRIPOS>BOND
      1       1       2 1
      2       1       3 2
      3       2       4 2
      4       3       5 1
      5       4       5 1
      6       1       6 1
      7       2       7 1
      8       3       8 1
      9       5       9 1
@<TRIPOS>ALT_TYPE
CGenFF_4.0_ALT_TYPE_SET
CGenFF_4.0 1 CG2R51 2 CG2R52 3 CG2R51 4 NG2R50 5 NG2R51 6 HGR51 7 HGR52 8 HGR52 9 HGP1
@<TRIPOS>MOLECULE
pyrazole
 9 9 0 0 0
****
USER_CHARGES
INVALID_CHARGES
Pose:  27 Cluster:  27 Fr_nu: 370158 TotEn:   -13.59
@<TRIPOS>ATOM
      1 C1        -50.9982  -11.8449  -45.9160 C.2    1 LIG      -0.25100
      2 C2        -50.4393  -11.3826  -44.7095 C.2    1 LIG       0.13200
      3 C3        -52.3549  -11.7919  -45.7084 C.2    1 LIG      -0.03800
      4 N1        -51.3652  -11.0595  -43.8027 N.2    1 LIG      -0.57800
      5 N2        -52.5197  -11.3190  -44.4397 N.pl3  1 LIG      -0.05900
      6 H1        -50.4897  -12.1705  -46.8114 H      1 LIG       0.15700
      7 H2        -49.3958  -11.2681  -44.4530 H      1 LIG       0.15600
      8 H3        -53.1987  -12.0445  -46.3342 H      1 LIG       0.15900
      9 H4        -53.3877  -11.1517  -43.9463 H      1 LIG       0.32200
@<TRIPOS>BOND
      1       1       2 1
      2       1       3 2
      3       2       4 2
      4       3       5 1
      5       4       5 1
      6       1       6 1
      7       2       7 1
      8       3       8 1
      9       5       9 1
@<TRIPOS>ALT_TYPE
CGenFF_4.0_ALT_TYPE_SET
CGenFF_4.0 1 CG2R51 2 CG2R52 3 CG2R51 4 NG2R50 5 NG2R51 6 HGR51 7 HGR52 8 HGR52 9 HGP1
@<TRIPOS>MOLECULE
pyrazole
 9 9 0 0 0
****
USER_CHARGES
INVALID_CHARGES
Pose:  28 Cluster:  28 Fr_nu: 115434 TotEn:   -13.40
@<TRIPOS>ATOM
      1 C1        -81.9734  -21.8506  -31.4691 C.2    1 LIG      -0.25100
      2 C2        -81.4805  -20.5673  -31.1657 C.2    1 LIG       0.13200
      3 C3        -81.3710  -22.1772  -32.6594 C.2    1 LIG      -0.03800
      4 N1        -80.6304  -20.1100  -32.0887 N.2    1 LIG      -0.57800
      5 N2        -80.5842  -21.1113  -32.9838 N.pl3  1 LIG      -0.05900
      6 H1        -82.6676  -22.4552  -30.9042 H      1 LIG       0.15700
      7 H2        -81.7058  -19.9461  -30.3106 H      1 LIG       0.15600
      8 H3        -81.4318  -23.0512  -33.2917 H      1 LIG       0.15900
      9 H4        -79.9935  -20.9995  -33.7982 H      1 LIG       0.32200
@<TRIPOS>BOND
      1       1       2 1
      2       1       3 2
      3       2       4 2
      4       3       5 1
      5       4       5 1
      6       1       6 1
      7       2       7 1
      8       3       8 1
      9       5       9 1
@<TRIPOS>ALT_TYPE
CGenFF_4.0_ALT_TYPE_SET
CGenFF_4.0 1 CG2R51 2 CG2R52 3 CG2R51 4 NG2R50 5 NG2R51 6 HGR51 7 HGR52 8 HGR52 9 HGP1
@<TRIPOS>MOLECULE
pyrazole
 9 9 0 0 0
****
USER_CHARGES
INVALID_CHARGES
Pose:  29 Cluster:  29 Fr_nu: 361719 TotEn:   -13.29
@<TRIPOS>ATOM
      1 C1        -44.7775  -10.3346  -38.6120 C.2    1 LIG      -0.25100
      2 C2        -45.4801  -10.6330  -37.4292 C.2    1 LIG       0.13200
      3 C3        -45.3869   -9.2034  -39.0972 C.2    1 LIG      -0.03800
      4 N1        -46.4606   -9.7615  -37.1780 N.2    1 LIG      -0.57800
      5 N2        -46.3786   -8.9043  -38.2098 N.pl3  1 LIG      -0.05900
      6 H1        -43.9454  -10.8644  -39.0517 H      1 LIG       0.15700
      7 H2        -45.3187  -11.4495  -36.7399 H      1 LIG       0.15600
      8 H3        -45.2098   -8.5993  -39.9753 H      1 LIG       0.15900
      9 H4        -47.0352   -8.1348  -38.2471 H      1 LIG       0.32200
@<TRIPOS>BOND
      1       1       2 1
      2       1       3 2
      3       2       4 2
      4       3       5 1
      5       4       5 1
      6       1       6 1
      7       2       7 1
      8       3       8 1
      9       5       9 1
@<TRIPOS>ALT_TYPE
CGenFF_4.0_ALT_TYPE_SET
CGenFF_4.0 1 CG2R51 2 CG2R52 3 CG2R51 4 NG2R50 5 NG2R51 6 HGR51 7 HGR52 8 HGR52 9 HGP1
@<TRIPOS>MOLECULE
pyrazole
 9 9 0 0 0
****
USER_CHARGES
INVALID_CHARGES
Pose:  30 Cluster:  30 Fr_nu: 237292 TotEn:   -12.92
@<TRIPOS>ATOM
      1 C1        -49.3276  -11.7723  -27.1688 C.2    1 LIG      -0.25100
      2 C2        -49.5265  -10.4693  -26.6745 C.2    1 LIG       0.13200
      3 C3        -49.7905  -11.7237  -28.4610 C.2    1 LIG      -0.03800
      4 N1        -50.0730   -9.6525  -27.5789 N.2    1 LIG      -0.57800
      5 N2        -50.2214  -10.4441  -28.6547 N.pl3  1 LIG      -0.05900
      6 H1        -48.9070  -12.6274  -26.6605 H      1 LIG       0.15700
      7 H2        -49.2965  -10.0809  -25.6926 H      1 LIG       0.15600
      8 H3        -49.8529  -12.4680  -29.2417 H      1 LIG       0.15900
      9 H4        -50.6276  -10.0447  -29.4915 H      1 LIG       0.32200
@<TRIPOS>BOND
      1       1       2 1
      2       1       3 2
      3       2       4 2
      4       3       5 1
      5       4       5 1
      6       1       6 1
      7       2       7 1
      8       3       8 1
      9       5       9 1
@<TRIPOS>ALT_TYPE
CGenFF_4.0_ALT_TYPE_SET
CGenFF_4.0 1 CG2R51 2 CG2R52 3 CG2R51 4 NG2R50 5 NG2R51 6 HGR51 7 HGR52 8 HGR52 9 HGP1
@<TRIPOS>MOLECULE
pyrazole
 9 9 0 0 0
****
USER_CHARGES
INVALID_CHARGES
Pose:  31 Cluster:  31 Fr_nu: 524032 TotEn:   -12.67
@<TRIPOS>ATOM
      1 C1        -56.4975    2.2947  -39.9313 C.2    1 LIG      -0.25100
      2 C2        -56.4197    2.5415  -41.3150 C.2    1 LIG       0.13200
      3 C3        -57.7991    1.9080  -39.7241 C.2    1 LIG      -0.03800
      4 N1        -57.5794    2.3294  -41.9427 N.2    1 LIG      -0.57800
      5 N2        -58.3983    1.9450  -40.9489 N.pl3  1 LIG      -0.05900
      6 H1        -55.7195    2.3835  -39.1875 H      1 LIG       0.15700
      7 H2        -55.5663    2.8677  -41.8922 H      1 LIG       0.15600
      8 H3        -58.3412    1.6187  -38.8354 H      1 LIG       0.15900
      9 H4        -59.3592    1.7236  -41.1780 H      1 LIG       0.32200
@<TRIPOS>BOND
      1       1       2 1
      2       1       3 2
      3       2       4 2
      4       3       5 1
      5       4       5 1
      6       1       6 1
      7       2       7 1
      8       3       8 1
      9       5       9 1
@<TRIPOS>ALT_TYPE
CGenFF_4.0_ALT_TYPE_SET
CGenFF_4.0 1 CG2R51 2 CG2R52 3 CG2R51 4 NG2R50 5 NG2R51 6 HGR51 7 HGR52 8 HGR52 9 HGP1
@<TRIPOS>MOLECULE
pyrazole
 9 9 0 0 0
****
USER_CHARGES
INVALID_CHARGES
Pose:  32 Cluster:  32 Fr_nu: 377647 TotEn:   -12.29
@<TRIPOS>ATOM
      1 C1        -79.5404  -19.8990  -29.9711 C.2    1 LIG      -0.25100
      2 C2        -80.4827  -19.0625  -30.5989 C.2    1 LIG       0.13200
      3 C3        -79.0081  -20.6450  -30.9940 C.2    1 LIG      -0.03800
      4 N1        -80.5474  -19.2582  -31.9186 N.2    1 LIG      -0.57800
      5 N2        -79.6390  -20.2261  -32.1284 N.pl3  1 LIG      -0.05900
      6 H1        -79.2820  -19.9536  -28.9238 H      1 LIG       0.15700
      7 H2        -81.1253  -18.3188  -30.1498 H      1 LIG       0.15600
      8 H3        -78.2559  -21.4203  -31.0162 H      1 LIG       0.15900
      9 H4        -79.5011  -20.5571  -33.0751 H      1 LIG       0.32200
@<TRIPOS>BOND
      1       1       2 1
      2       1       3 2
      3       2       4 2
      4       3       5 1
      5       4       5 1
      6       1       6 1
      7       2       7 1
      8       3       8 1
      9       5       9 1
@<TRIPOS>ALT_TYPE
CGenFF_4.0_ALT_TYPE_SET
CGenFF_4.0 1 CG2R51 2 CG2R52 3 CG2R51 4 NG2R50 5 NG2R51 6 HGR51 7 HGR52 8 HGR52 9 HGP1
@<TRIPOS>MOLECULE
pyrazole
 9 9 0 0 0
****
USER_CHARGES
INVALID_CHARGES
Pose:  33 Cluster:  33 Fr_nu: 798579 TotEn:   -12.18
@<TRIPOS>ATOM
      1 C1        -47.6682   -9.6849  -24.1114 C.2    1 LIG      -0.25100
      2 C2        -47.4990   -9.9293  -22.7354 C.2    1 LIG       0.13200
      3 C3        -48.1874  -10.8559  -24.6069 C.2    1 LIG      -0.03800
      4 N1        -47.8800  -11.1590  -22.3795 N.2    1 LIG      -0.57800
      5 N2        -48.2939  -11.6978  -23.5390 N.pl3  1 LIG      -0.05900
      6 H1        -47.4459   -8.7858  -24.6670 H      1 LIG       0.15700
      7 H2        -47.1134   -9.2628  -21.9772 H      1 LIG       0.15600
      8 H3        -48.4819  -11.1600  -25.6010 H      1 LIG       0.15900
      9 H4        -48.6370  -12.6501  -23.5296 H      1 LIG       0.32200
@<TRIPOS>BOND
      1       1       2 1
      2       1       3 2
      3       2       4 2
      4       3       5 1
      5       4       5 1
      6       1       6 1
      7       2       7 1
      8       3       8 1
      9       5       9 1
@<TRIPOS>ALT_TYPE
CGenFF_4.0_ALT_TYPE_SET
CGenFF_4.0 1 CG2R51 2 CG2R52 3 CG2R51 4 NG2R50 5 NG2R51 6 HGR51 7 HGR52 8 HGR52 9 HGP1
@<TRIPOS>MOLECULE
pyrazole
 9 9 0 0 0
****
USER_CHARGES
INVALID_CHARGES
Pose:  34 Cluster:  34 Fr_nu: 346281 TotEn:   -11.91
@<TRIPOS>ATOM
      1 C1        -46.8902   -8.2790  -38.3619 C.2    1 LIG      -0.25100
      2 C2        -46.4779   -9.4424  -37.6849 C.2    1 LIG       0.13200
      3 C3        -47.8931   -7.7629  -37.5781 C.2    1 LIG      -0.03800
      4 N1        -47.1628   -9.6532  -36.5578 N.2    1 LIG      -0.57800
      5 N2        -48.0156   -8.6152  -36.5203 N.pl3  1 LIG      -0.05900
      6 H1        -46.5132   -7.8705  -39.2879 H      1 LIG       0.15700
      7 H2        -45.7072  -10.1457  -37.9662 H      1 LIG       0.15600
      8 H3        -48.5182   -6.8871  -37.6768 H      1 LIG       0.15900
      9 H4        -48.6586   -8.5508  -35.7411 H      1 LIG       0.32200
@<TRIPOS>BOND
      1       1       2 1
      2       1       3 2
      3       2       4 2
      4       3       5 1
      5       4       5 1
      6       1       6 1
      7       2       7 1
      8       3       8 1
      9       5       9 1
@<TRIPOS>ALT_TYPE
CGenFF_4.0_ALT_TYPE_SET
CGenFF_4.0 1 CG2R51 2 CG2R52 3 CG2R51 4 NG2R50 5 NG2R51 6 HGR51 7 HGR52 8 HGR52 9 HGP1
@<TRIPOS>MOLECULE
pyrazole
 9 9 0 0 0
****
USER_CHARGES
INVALID_CHARGES
Pose:  35 Cluster:  35 Fr_nu: 1198719 TotEn:   -11.42
@<TRIPOS>ATOM
      1 C1        -47.9073  -10.1277  -24.9092 C.2    1 LIG      -0.25100
      2 C2        -48.5836  -10.8685  -25.8970 C.2    1 LIG       0.13200
      3 C3        -47.8693  -10.9630  -23.8196 C.2    1 LIG      -0.03800
      4 N1        -48.9487  -12.0811  -25.4725 N.2    1 LIG      -0.57800
      5 N2        -48.5002  -12.1088  -24.2060 N.pl3  1 LIG      -0.05900
      6 H1        -47.5031   -9.1285  -24.9770 H      1 LIG       0.15700
      7 H2        -48.8261  -10.5751  -26.9084 H      1 LIG       0.15600
      8 H3        -47.4615  -10.8470  -22.8258 H      1 LIG       0.15900
      9 H4        -48.6614  -12.9449  -23.6585 H      1 LIG       0.32200
@<TRIPOS>BOND
      1       1       2 1
      2       1       3 2
      3       2       4 2
      4       3       5 1
      5       4       5 1
      6       1       6 1
      7       2       7 1
      8       3       8 1
      9       5       9 1
@<TRIPOS>ALT_TYPE
CGenFF_4.0_ALT_TYPE_SET
CGenFF_4.0 1 CG2R51 2 CG2R52 3 CG2R51 4 NG2R50 5 NG2R51 6 HGR51 7 HGR52 8 HGR52 9 HGP1
@<TRIPOS>MOLECULE
pyrazole
 9 9 0 0 0
****
USER_CHARGES
INVALID_CHARGES
Pose:  36 Cluster:  36 Fr_nu: 8601251 TotEn:   -10.71
@<TRIPOS>ATOM
      1 C1        -81.5124  -20.5221  -31.6586 C.2    1 LIG      -0.25100
      2 C2        -80.7092  -21.2521  -30.7621 C.2    1 LIG       0.13200
      3 C3        -81.3000  -21.1214  -32.8760 C.2    1 LIG      -0.03800
      4 N1        -80.0368  -22.2398  -31.3590 N.2    1 LIG      -0.57800
      5 N2        -80.4171  -22.1348  -32.6437 N.pl3  1 LIG      -0.05900
      6 H1        -82.1561  -19.6799  -31.4520 H      1 LIG       0.15700
      7 H2        -80.5853  -21.1052  -29.6987 H      1 LIG       0.15600
      8 H3        -81.6870  -20.9212  -33.8647 H      1 LIG       0.15900
      9 H4        -80.0318  -22.7894  -33.3128 H      1 LIG       0.32200
@<TRIPOS>BOND
      1       1       2 1
      2       1       3 2
      3       2       4 2
      4       3       5 1
      5       4       5 1
      6       1       6 1
      7       2       7 1
      8       3       8 1
      9       5       9 1
@<TRIPOS>ALT_TYPE
CGenFF_4.0_ALT_TYPE_SET
CGenFF_4.0 1 CG2R51 2 CG2R52 3 CG2R51 4 NG2R50 5 NG2R51 6 HGR51 7 HGR52 8 HGR52 9 HGP1
@<TRIPOS>MOLECULE
pyrazole
 9 9 0 0 0
****
USER_CHARGES
INVALID_CHARGES
Pose:  37 Cluster:  37 Fr_nu: 716541 TotEn:    -9.19
@<TRIPOS>ATOM
      1 C1        -73.4420  -23.9821  -42.7146 C.2    1 LIG      -0.25100
      2 C2        -74.2684  -23.8569  -43.8474 C.2    1 LIG       0.13200
      3 C3        -73.8754  -22.9956  -41.8628 C.2    1 LIG      -0.03800
      4 N1        -75.1594  -22.8690  -43.7291 N.2    1 LIG      -0.57800
      5 N2        -74.8956  -22.3644  -42.5118 N.pl3  1 LIG      -0.05900
      6 H1        -72.6443  -24.6886  -42.5389 H      1 LIG       0.15700
      7 H2        -74.2581  -24.4441  -44.7545 H      1 LIG       0.15600
      8 H3        -73.5555  -22.6914  -40.8766 H      1 LIG       0.15900
      9 H4        -75.4518  -21.5841  -42.1854 H      1 LIG       0.32200
@<TRIPOS>BOND
      1       1       2 1
      2       1       3 2
      3       2       4 2
      4       3       5 1
      5       4       5 1
      6       1       6 1
      7       2       7 1
      8       3       8 1
      9       5       9 1
@<TRIPOS>ALT_TYPE
CGenFF_4.0_ALT_TYPE_SET
CGenFF_4.0 1 CG2R51 2 CG2R52 3 CG2R51 4 NG2R50 5 NG2R51 6 HGR51 7 HGR52 8 HGR52 9 HGP1
@<TRIPOS>MOLECULE
pyrazole
 9 9 0 0 0
****
USER_CHARGES
INVALID_CHARGES
Pose:  38 Cluster:  38 Fr_nu: 11222203 TotEn:    -8.99
@<TRIPOS>ATOM
      1 C1        -55.7629    2.5696  -15.6269 C.2    1 LIG      -0.25100
      2 C2        -54.8151    2.8342  -16.6337 C.2    1 LIG       0.13200
      3 C3        -56.4157    1.4407  -16.0580 C.2    1 LIG      -0.03800
      4 N1        -54.8585    1.9448  -17.6293 N.2    1 LIG      -0.57800
      5 N2        -55.8413    1.1103  -17.2502 N.pl3  1 LIG      -0.05900
      6 H1        -55.9472    3.1193  -14.7157 H      1 LIG       0.15700
      7 H2        -54.0949    3.6383  -16.6837 H      1 LIG       0.15600
      8 H3        -57.2205    0.8573  -15.6346 H      1 LIG       0.15900
      9 H4        -56.0708    0.3331  -17.8568 H      1 LIG       0.32200
@<TRIPOS>BOND
      1       1       2 1
      2       1       3 2
      3       2       4 2
      4       3       5 1
      5       4       5 1
      6       1       6 1
      7       2       7 1
      8       3       8 1
      9       5       9 1
@<TRIPOS>ALT_TYPE
CGenFF_4.0_ALT_TYPE_SET
CGenFF_4.0 1 CG2R51 2 CG2R52 3 CG2R51 4 NG2R50 5 NG2R51 6 HGR51 7 HGR52 8 HGR52 9 HGP1
@<TRIPOS>MOLECULE
4_lactone
 9 9 0 0 0
****
USER_CHARGES
INVALID_CHARGES
Pose:   1 Cluster:   1 Fr_nu: 7882850 TotEn:   -21.89
@<TRIPOS>ATOM
      1 C1        -50.5279   10.4638  -29.6931 C.2    1 LIG       0.04000
      2 C2        -51.8589   10.7776  -30.3997 C.3    1 LIG       0.11000
      3 C3        -51.1416   12.0678  -30.7853 C.3    1 LIG       0.08100
      4 O1        -50.0585    9.5668  -29.0302 O.2    1 LIG      -0.32000
      5 O2        -49.9502   11.6354  -30.0717 O.3    1 LIG      -0.27100
      6 H1        -52.0956   10.1028  -31.2238 H      1 LIG       0.09000
      7 H2        -52.7069   10.8904  -29.7223 H      1 LIG       0.09000
      8 H3        -50.9463   12.2003  -31.8529 H      1 LIG       0.09000
      9 H4        -51.5563   12.9842  -30.3564 H      1 LIG       0.09000
@<TRIPOS>BOND
      1       1       2 1
      2       1       4 2
      3       1       5 1
      4       2       3 1
      5       3       5 1
      6       2       6 1
      7       2       7 1
      8       3       8 1
      9       3       9 1
@<TRIPOS>ALT_TYPE
CGenFF_4.0_ALT_TYPE_SET
CGenFF_4.0 1 CG2O4 2 CG3C41 3 CG3C41 4 OG2D1 5 OG3C51 6 HGA2 7 HGA2 8 HGA2 9 HGA2
@<TRIPOS>MOLECULE
4_lactone
 9 9 0 0 0
****
USER_CHARGES
INVALID_CHARGES
Pose:   2 Cluster:   2 Fr_nu: 7773757 TotEn:   -21.75
@<TRIPOS>ATOM
      1 C1        -50.6078    9.6645  -29.7337 C.2    1 LIG       0.04000
      2 C2        -50.8812    8.8349  -31.0011 C.3    1 LIG       0.11000
      3 C3        -52.1741    9.6445  -31.0332 C.3    1 LIG       0.08100
      4 O1        -49.7354    9.7614  -28.9008 O.2    1 LIG      -0.32000
      5 O2        -51.7797   10.3488  -29.8232 O.3    1 LIG      -0.27100
      6 H1        -50.1828    9.0252  -31.8174 H      1 LIG       0.09000
      7 H2        -50.9956    7.7654  -30.8171 H      1 LIG       0.09000
      8 H3        -52.2841   10.3278  -31.8797 H      1 LIG       0.09000
      9 H4        -53.0932    9.0715  -30.8831 H      1 LIG       0.09000
@<TRIPOS>BOND
      1       1       2 1
      2       1       4 2
      3       1       5 1
      4       2       3 1
      5       3       5 1
      6       2       6 1
      7       2       7 1
      8       3       8 1
      9       3       9 1
@<TRIPOS>ALT_TYPE
CGenFF_4.0_ALT_TYPE_SET
CGenFF_4.0 1 CG2O4 2 CG3C41 3 CG3C41 4 OG2D1 5 OG3C51 6 HGA2 7 HGA2 8 HGA2 9 HGA2
@<TRIPOS>MOLECULE
4_lactone
 9 9 0 0 0
****
USER_CHARGES
INVALID_CHARGES
Pose:   3 Cluster:   3 Fr_nu: 5329931 TotEn:   -19.66
@<TRIPOS>ATOM
      1 C1        -52.3261  -21.2904  -34.0996 C.2    1 LIG       0.04000
      2 C2        -53.1516  -21.8717  -35.2614 C.3    1 LIG       0.11000
      3 C3        -54.1101  -22.2690  -34.1429 C.3    1 LIG       0.08100
      4 O1        -51.2781  -20.7028  -33.9550 O.2    1 LIG      -0.32000
      5 O2        -53.2242  -21.6755  -33.1537 O.3    1 LIG      -0.27100
      6 H1        -53.5249  -21.1225  -35.9613 H      1 LIG       0.09000
      7 H2        -52.6648  -22.6965  -35.7845 H      1 LIG       0.09000
      8 H3        -55.0859  -21.7758  -34.1578 H      1 LIG       0.09000
      9 H4        -54.2282  -23.3442  -33.9827 H      1 LIG       0.09000
@<TRIPOS>BOND
      1       1       2 1
      2       1       4 2
      3       1       5 1
      4       2       3 1
      5       3       5 1
      6       2       6 1
      7       2       7 1
      8       3       8 1
      9       3       9 1
@<TRIPOS>ALT_TYPE
CGenFF_4.0_ALT_TYPE_SET
CGenFF_4.0 1 CG2O4 2 CG3C41 3 CG3C41 4 OG2D1 5 OG3C51 6 HGA2 7 HGA2 8 HGA2 9 HGA2
@<TRIPOS>MOLECULE
4_lactone
 9 9 0 0 0
****
USER_CHARGES
INVALID_CHARGES
Pose:   4 Cluster:   4 Fr_nu: 3839692 TotEn:   -19.64
@<TRIPOS>ATOM
      1 C1        -76.4486  -13.7643  -43.8483 C.2    1 LIG       0.04000
      2 C2        -77.4835  -13.9092  -44.9784 C.3    1 LIG       0.11000
      3 C3        -77.4306  -12.3843  -44.9769 C.3    1 LIG       0.08100
      4 O1        -75.8117  -14.4929  -43.1217 O.2    1 LIG      -0.32000
      5 O2        -76.4522  -12.4053  -43.9008 O.3    1 LIG      -0.27100
      6 H1        -77.0981  -14.3956  -45.8758 H      1 LIG       0.09000
      7 H2        -78.4295  -14.3515  -44.6618 H      1 LIG       0.09000
      8 H3        -77.0251  -11.9236  -45.8817 H      1 LIG       0.09000
      9 H4        -78.3522  -11.8808  -44.6722 H      1 LIG       0.09000
@<TRIPOS>BOND
      1       1       2 1
      2       1       4 2
      3       1       5 1
      4       2       3 1
      5       3       5 1
      6       2       6 1
      7       2       7 1
      8       3       8 1
      9       3       9 1
@<TRIPOS>ALT_TYPE
CGenFF_4.0_ALT_TYPE_SET
CGenFF_4.0 1 CG2O4 2 CG3C41 3 CG3C41 4 OG2D1 5 OG3C51 6 HGA2 7 HGA2 8 HGA2 9 HGA2
@<TRIPOS>MOLECULE
4_lactone
 9 9 0 0 0
****
USER_CHARGES
INVALID_CHARGES
Pose:   5 Cluster:   5 Fr_nu: 2379224 TotEn:   -19.61
@<TRIPOS>ATOM
      1 C1        -50.0464    4.1762  -32.5981 C.2    1 LIG       0.04000
      2 C2        -50.9402    3.3126  -33.5061 C.3    1 LIG       0.11000
      3 C3        -51.2182    4.6454  -34.1947 C.3    1 LIG       0.08100
      4 O1        -49.3221    4.0135  -31.6424 O.2    1 LIG      -0.32000
      5 O2        -50.3397    5.3286  -33.2581 O.3    1 LIG      -0.27100
      6 H1        -50.3942    2.5776  -34.0997 H      1 LIG       0.09000
      7 H2        -51.7889    2.8575  -32.9929 H      1 LIG       0.09000
      8 H3        -50.8567    4.7318  -35.2230 H      1 LIG       0.09000
      9 H4        -52.2465    5.0096  -34.1196 H      1 LIG       0.09000
@<TRIPOS>BOND
      1       1       2 1
      2       1       4 2
      3       1       5 1
      4       2       3 1
      5       3       5 1
      6       2       6 1
      7       2       7 1
      8       3       8 1
      9       3       9 1
@<TRIPOS>ALT_TYPE
CGenFF_4.0_ALT_TYPE_SET
CGenFF_4.0 1 CG2O4 2 CG3C41 3 CG3C41 4 OG2D1 5 OG3C51 6 HGA2 7 HGA2 8 HGA2 9 HGA2
@<TRIPOS>MOLECULE
4_lactone
 9 9 0 0 0
****
USER_CHARGES
INVALID_CHARGES
Pose:   6 Cluster:   6 Fr_nu: 7806158 TotEn:   -19.47
@<TRIPOS>ATOM
      1 C1        -50.5181  -21.3350  -34.4717 C.2    1 LIG       0.04000
      2 C2        -51.1335  -22.2391  -35.5548 C.3    1 LIG       0.11000
      3 C3        -52.4495  -21.7812  -34.9332 C.3    1 LIG       0.08100
      4 O1        -49.4129  -21.0006  -34.1096 O.2    1 LIG      -0.32000
      5 O2        -51.7268  -20.9695  -33.9665 O.3    1 LIG      -0.27100
      6 H1        -50.9487  -21.9005  -36.5755 H      1 LIG       0.09000
      7 H2        -50.8967  -23.2979  -35.4383 H      1 LIG       0.09000
      8 H3        -53.0891  -21.1695  -35.5752 H      1 LIG       0.09000
      9 H4        -53.0364  -22.5626  -34.4427 H      1 LIG       0.09000
@<TRIPOS>BOND
      1       1       2 1
      2       1       4 2
      3       1       5 1
      4       2       3 1
      5       3       5 1
      6       2       6 1
      7       2       7 1
      8       3       8 1
      9       3       9 1
@<TRIPOS>ALT_TYPE
CGenFF_4.0_ALT_TYPE_SET
CGenFF_4.0 1 CG2O4 2 CG3C41 3 CG3C41 4 OG2D1 5 OG3C51 6 HGA2 7 HGA2 8 HGA2 9 HGA2
@<TRIPOS>MOLECULE
4_lactone
 9 9 0 0 0
****
USER_CHARGES
INVALID_CHARGES
Pose:   7 Cluster:   7 Fr_nu: 2936303 TotEn:   -19.42
@<TRIPOS>ATOM
      1 C1        -77.6998  -16.6629  -43.0454 C.2    1 LIG       0.04000
      2 C2        -77.4823  -15.9566  -44.3956 C.3    1 LIG       0.11000
      3 C3        -78.6132  -16.8735  -44.8520 C.3    1 LIG       0.08100
      4 O1        -77.2298  -16.6236  -41.9310 O.2    1 LIG      -0.32000
      5 O2        -78.7016  -17.4509  -43.5200 O.3    1 LIG      -0.27100
      6 H1        -77.7130  -14.8903  -44.3828 H      1 LIG       0.09000
      7 H2        -76.5064  -16.1467  -44.8454 H      1 LIG       0.09000
      8 H3        -79.5427  -16.3733  -45.1371 H      1 LIG       0.09000
      9 H4        -78.3395  -17.6245  -45.5981 H      1 LIG       0.09000
@<TRIPOS>BOND
      1       1       2 1
      2       1       4 2
      3       1       5 1
      4       2       3 1
      5       3       5 1
      6       2       6 1
      7       2       7 1
      8       3       8 1
      9       3       9 1
@<TRIPOS>ALT_TYPE
CGenFF_4.0_ALT_TYPE_SET
CGenFF_4.0 1 CG2O4 2 CG3C41 3 CG3C41 4 OG2D1 5 OG3C51 6 HGA2 7 HGA2 8 HGA2 9 HGA2
@<TRIPOS>MOLECULE
4_lactone
 9 9 0 0 0
****
USER_CHARGES
INVALID_CHARGES
Pose:   8 Cluster:   8 Fr_nu: 6318975 TotEn:   -19.41
@<TRIPOS>ATOM
      1 C1        -49.4918  -23.9243  -27.5300 C.2    1 LIG       0.04000
      2 C2        -49.1045  -24.4709  -28.9158 C.3    1 LIG       0.11000
      3 C3        -47.7189  -23.9627  -28.5290 C.3    1 LIG       0.08100
      4 O1        -50.4878  -23.8460  -26.8473 O.2    1 LIG      -0.32000
      5 O2        -48.2320  -23.4944  -27.2511 O.3    1 LIG      -0.27100
      6 H1        -49.2024  -25.5534  -29.0110 H      1 LIG       0.09000
      7 H2        -49.5842  -23.9538  -29.7485 H      1 LIG       0.09000
      8 H3        -46.9520  -24.7310  -28.3984 H      1 LIG       0.09000
      9 H4        -47.3334  -23.1374  -29.1339 H      1 LIG       0.09000
@<TRIPOS>BOND
      1       1       2 1
      2       1       4 2
      3       1       5 1
      4       2       3 1
      5       3       5 1
      6       2       6 1
      7       2       7 1
      8       3       8 1
      9       3       9 1
@<TRIPOS>ALT_TYPE
CGenFF_4.0_ALT_TYPE_SET
CGenFF_4.0 1 CG2O4 2 CG3C41 3 CG3C41 4 OG2D1 5 OG3C51 6 HGA2 7 HGA2 8 HGA2 9 HGA2
@<TRIPOS>MOLECULE
4_lactone
 9 9 0 0 0
****
USER_CHARGES
INVALID_CHARGES
Pose:   9 Cluster:   9 Fr_nu: 6845130 TotEn:   -19.01
@<TRIPOS>ATOM
      1 C1        -76.1475  -10.7497  -56.8076 C.2    1 LIG       0.04000
      2 C2        -77.2527  -11.7269  -56.3687 C.3    1 LIG       0.11000
      3 C3        -76.7366  -11.3989  -54.9708 C.3    1 LIG       0.08100
      4 O1        -75.7142  -10.2983  -57.8434 O.2    1 LIG      -0.32000
      5 O2        -75.7379  -10.5041  -55.5342 O.3    1 LIG      -0.27100
      6 H1        -78.2644  -11.3850  -56.5924 H      1 LIG       0.09000
      7 H2        -77.0974  -12.7541  -56.7029 H      1 LIG       0.09000
      8 H3        -77.4355  -10.8652  -54.3211 H      1 LIG       0.09000
      9 H4        -76.2732  -12.2300  -54.4321 H      1 LIG       0.09000
@<TRIPOS>BOND
      1       1       2 1
      2       1       4 2
      3       1       5 1
      4       2       3 1
      5       3       5 1
      6       2       6 1
      7       2       7 1
      8       3       8 1
      9       3       9 1
@<TRIPOS>ALT_TYPE
CGenFF_4.0_ALT_TYPE_SET
CGenFF_4.0 1 CG2O4 2 CG3C41 3 CG3C41 4 OG2D1 5 OG3C51 6 HGA2 7 HGA2 8 HGA2 9 HGA2
@<TRIPOS>MOLECULE
4_lactone
 9 9 0 0 0
****
USER_CHARGES
INVALID_CHARGES
Pose:  10 Cluster:  10 Fr_nu: 7547102 TotEn:   -18.93
@<TRIPOS>ATOM
      1 C1        -50.9050    9.6098  -30.2112 C.2    1 LIG       0.04000
      2 C2        -51.9824    9.3250  -31.2729 C.3    1 LIG       0.11000
      3 C3        -51.4881   10.6408  -31.8663 C.3    1 LIG       0.08100
      4 O1        -50.4788    9.0841  -29.2080 O.2    1 LIG      -0.32000
      5 O2        -50.5152   10.7754  -30.7935 O.3    1 LIG      -0.27100
      6 H1        -51.7921    8.4337  -31.8729 H      1 LIG       0.09000
      7 H2        -53.0025    9.3328  -30.8855 H      1 LIG       0.09000
      8 H3        -51.0031   10.5672  -32.8435 H      1 LIG       0.09000
      9 H4        -52.2100   11.4621  -31.8593 H      1 LIG       0.09000
@<TRIPOS>BOND
      1       1       2 1
      2       1       4 2
      3       1       5 1
      4       2       3 1
      5       3       5 1
      6       2       6 1
      7       2       7 1
      8       3       8 1
      9       3       9 1
@<TRIPOS>ALT_TYPE
CGenFF_4.0_ALT_TYPE_SET
CGenFF_4.0 1 CG2O4 2 CG3C41 3 CG3C41 4 OG2D1 5 OG3C51 6 HGA2 7 HGA2 8 HGA2 9 HGA2
@<TRIPOS>MOLECULE
4_lactone
 9 9 0 0 0
****
USER_CHARGES
INVALID_CHARGES
Pose:  11 Cluster:  11 Fr_nu:    926 TotEn:   -18.17
@<TRIPOS>ATOM
      1 C1        -77.3459  -15.8106  -43.1136 C.2    1 LIG       0.04000
      2 C2        -77.8418  -15.2624  -44.4637 C.3    1 LIG       0.11000
      3 C3        -76.5544  -14.4460  -44.3995 C.3    1 LIG       0.08100
      4 O1        -77.7211  -16.6029  -42.2794 O.2    1 LIG      -0.32000
      5 O2        -76.2173  -15.0519  -43.1209 O.3    1 LIG      -0.27100
      6 H1        -77.8898  -16.0095  -45.2574 H      1 LIG       0.09000
      7 H2        -78.7694  -14.6914  -44.3988 H      1 LIG       0.09000
      8 H3        -75.8082  -14.6773  -45.1646 H      1 LIG       0.09000
      9 H4        -76.6859  -13.3642  -44.3093 H      1 LIG       0.09000
@<TRIPOS>BOND
      1       1       2 1
      2       1       4 2
      3       1       5 1
      4       2       3 1
      5       3       5 1
      6       2       6 1
      7       2       7 1
      8       3       8 1
      9       3       9 1
@<TRIPOS>ALT_TYPE
CGenFF_4.0_ALT_TYPE_SET
CGenFF_4.0 1 CG2O4 2 CG3C41 3 CG3C41 4 OG2D1 5 OG3C51 6 HGA2 7 HGA2 8 HGA2 9 HGA2
@<TRIPOS>MOLECULE
4_lactone
 9 9 0 0 0
****
USER_CHARGES
INVALID_CHARGES
Pose:  12 Cluster:  12 Fr_nu:  18709 TotEn:   -18.13
@<TRIPOS>ATOM
      1 C1        -45.7714   -9.8689  -37.8015 C.2    1 LIG       0.04000
      2 C2        -46.1994   -9.2196  -39.1298 C.3    1 LIG       0.11000
      3 C3        -47.1530   -8.4376  -38.2315 C.3    1 LIG       0.08100
      4 O1        -44.9825  -10.7085  -37.4312 O.2    1 LIG      -0.32000
      5 O2        -46.6472   -9.1377  -37.0612 O.3    1 LIG      -0.27100
      6 H1        -45.4155   -8.6337  -39.6122 H      1 LIG       0.09000
      7 H2        -46.6685   -9.9104  -39.8323 H      1 LIG       0.09000
      8 H3        -46.9690   -7.3616  -38.1684 H      1 LIG       0.09000
      9 H4        -48.2171   -8.6344  -38.3887 H      1 LIG       0.09000
@<TRIPOS>BOND
      1       1       2 1
      2       1       4 2
      3       1       5 1
      4       2       3 1
      5       3       5 1
      6       2       6 1
      7       2       7 1
      8       3       8 1
      9       3       9 1
@<TRIPOS>ALT_TYPE
CGenFF_4.0_ALT_TYPE_SET
CGenFF_4.0 1 CG2O4 2 CG3C41 3 CG3C41 4 OG2D1 5 OG3C51 6 HGA2 7 HGA2 8 HGA2 9 HGA2
@<TRIPOS>MOLECULE
4_lactone
 9 9 0 0 0
****
USER_CHARGES
INVALID_CHARGES
Pose:  13 Cluster:  13 Fr_nu: 7862475 TotEn:   -17.72
@<TRIPOS>ATOM
      1 C1        -49.0711  -21.5751  -35.0978 C.2    1 LIG       0.04000
      2 C2        -49.3411  -22.2409  -36.4591 C.3    1 LIG       0.11000
      3 C3        -47.8285  -22.1170  -36.6160 C.3    1 LIG       0.08100
      4 O1        -49.7126  -21.2129  -34.1378 O.2    1 LIG      -0.32000
      5 O2        -47.7292  -21.4952  -35.3049 O.3    1 LIG      -0.27100
      6 H1        -49.7282  -23.2585  -36.3883 H      1 LIG       0.09000
      7 H2        -49.9401  -21.6344  -37.1404 H      1 LIG       0.09000
      8 H3        -47.2778  -23.0606  -36.6575 H      1 LIG       0.09000
      9 H4        -47.4902  -21.4423  -37.4072 H      1 LIG       0.09000
@<TRIPOS>BOND
      1       1       2 1
      2       1       4 2
      3       1       5 1
      4       2       3 1
      5       3       5 1
      6       2       6 1
      7       2       7 1
      8       3       8 1
      9       3       9 1
@<TRIPOS>ALT_TYPE
CGenFF_4.0_ALT_TYPE_SET
CGenFF_4.0 1 CG2O4 2 CG3C41 3 CG3C41 4 OG2D1 5 OG3C51 6 HGA2 7 HGA2 8 HGA2 9 HGA2
@<TRIPOS>MOLECULE
4_lactone
 9 9 0 0 0
****
USER_CHARGES
INVALID_CHARGES
Pose:  14 Cluster:  14 Fr_nu: 2260825 TotEn:   -17.55
@<TRIPOS>ATOM
      1 C1        -74.4852   -8.9088  -56.2304 C.2    1 LIG       0.04000
      2 C2        -73.6477   -9.0053  -54.9426 C.3    1 LIG       0.11000
      3 C3        -75.0067   -8.8639  -54.2636 C.3    1 LIG       0.08100
      4 O1        -74.2914   -8.9224  -57.4248 O.2    1 LIG      -0.32000
      5 O2        -75.6619   -8.7856  -55.5598 O.3    1 LIG      -0.27100
      6 H1        -73.1482   -9.9658  -54.8069 H      1 LIG       0.09000
      7 H2        -72.9561   -8.1738  -54.7978 H      1 LIG       0.09000
      8 H3        -75.3441   -9.7336  -53.6932 H      1 LIG       0.09000
      9 H4        -75.1514   -7.9478  -53.6843 H      1 LIG       0.09000
@<TRIPOS>BOND
      1       1       2 1
      2       1       4 2
      3       1       5 1
      4       2       3 1
      5       3       5 1
      6       2       6 1
      7       2       7 1
      8       3       8 1
      9       3       9 1
@<TRIPOS>ALT_TYPE
CGenFF_4.0_ALT_TYPE_SET
CGenFF_4.0 1 CG2O4 2 CG3C41 3 CG3C41 4 OG2D1 5 OG3C51 6 HGA2 7 HGA2 8 HGA2 9 HGA2
@<TRIPOS>MOLECULE
4_lactone
 9 9 0 0 0
****
USER_CHARGES
INVALID_CHARGES
Pose:  15 Cluster:  15 Fr_nu: 7773821 TotEn:   -17.41
@<TRIPOS>ATOM
      1 C1        -49.8454   10.0633  -29.6983 C.2    1 LIG       0.04000
      2 C2        -49.6643    9.5258  -31.1292 C.3    1 LIG       0.11000
      3 C3        -50.0476    8.1970  -30.4847 C.3    1 LIG       0.08100
      4 O1        -49.7547   11.1252  -29.1250 O.2    1 LIG      -0.32000
      5 O2        -50.1788    8.8467  -29.1900 O.3    1 LIG      -0.27100
      6 H1        -50.3792    9.9266  -31.8494 H      1 LIG       0.09000
      7 H2        -48.6418    9.5937  -31.5043 H      1 LIG       0.09000
      8 H3        -50.9956    7.7654  -30.8171 H      1 LIG       0.09000
      9 H4        -49.2638    7.4346  -30.4740 H      1 LIG       0.09000
@<TRIPOS>BOND
      1       1       2 1
      2       1       4 2
      3       1       5 1
      4       2       3 1
      5       3       5 1
      6       2       6 1
      7       2       7 1
      8       3       8 1
      9       3       9 1
@<TRIPOS>ALT_TYPE
CGenFF_4.0_ALT_TYPE_SET
CGenFF_4.0 1 CG2O4 2 CG3C41 3 CG3C41 4 OG2D1 5 OG3C51 6 HGA2 7 HGA2 8 HGA2 9 HGA2
@<TRIPOS>MOLECULE
4_lactone
 9 9 0 0 0
****
USER_CHARGES
INVALID_CHARGES
Pose:  16 Cluster:  16 Fr_nu: 7823234 TotEn:   -17.38
@<TRIPOS>ATOM
      1 C1        -77.5053  -11.0039  -57.3887 C.2    1 LIG       0.04000
      2 C2        -77.8621  -12.1037  -56.3728 C.3    1 LIG       0.11000
      3 C3        -79.0796  -12.2887  -57.2736 C.3    1 LIG       0.08100
      4 O1        -76.6199  -10.1962  -57.5565 O.2    1 LIG      -0.32000
      5 O2        -78.6138  -11.2221  -58.1459 O.3    1 LIG      -0.27100
      6 H1        -77.1575  -12.9365  -56.3518 H      1 LIG       0.09000
      7 H2        -78.0677  -11.7318  -55.3677 H      1 LIG       0.09000
      8 H3        -79.1375  -13.2446  -57.8012 H      1 LIG       0.09000
      9 H4        -80.0438  -12.0441  -56.8195 H      1 LIG       0.09000
@<TRIPOS>BOND
      1       1       2 1
      2       1       4 2
      3       1       5 1
      4       2       3 1
      5       3       5 1
      6       2       6 1
      7       2       7 1
      8       3       8 1
      9       3       9 1
@<TRIPOS>ALT_TYPE
CGenFF_4.0_ALT_TYPE_SET
CGenFF_4.0 1 CG2O4 2 CG3C41 3 CG3C41 4 OG2D1 5 OG3C51 6 HGA2 7 HGA2 8 HGA2 9 HGA2
@<TRIPOS>MOLECULE
4_lactone
 9 9 0 0 0
****
USER_CHARGES
INVALID_CHARGES
Pose:  17 Cluster:  17 Fr_nu: 6569107 TotEn:   -16.97
@<TRIPOS>ATOM
      1 C1        -51.6892  -21.1799  -34.9323 C.2    1 LIG       0.04000
      2 C2        -51.6730  -21.8494  -36.3182 C.3    1 LIG       0.11000
      3 C3        -53.1899  -21.7773  -36.1706 C.3    1 LIG       0.08100
      4 O1        -50.8821  -20.7886  -34.1200 O.2    1 LIG      -0.32000
      5 O2        -53.0473  -21.1489  -34.8666 O.3    1 LIG      -0.27100
      6 H1        -51.2440  -21.2298  -37.1073 H      1 LIG       0.09000
      7 H2        -51.2439  -22.8526  -36.3231 H      1 LIG       0.09000
      8 H3        -53.7043  -21.1228  -36.8795 H      1 LIG       0.09000
      9 H4        -53.7030  -22.7402  -36.0985 H      1 LIG       0.09000
@<TRIPOS>BOND
      1       1       2 1
      2       1       4 2
      3       1       5 1
      4       2       3 1
      5       3       5 1
      6       2       6 1
      7       2       7 1
      8       3       8 1
      9       3       9 1
@<TRIPOS>ALT_TYPE
CGenFF_4.0_ALT_TYPE_SET
CGenFF_4.0 1 CG2O4 2 CG3C41 3 CG3C41 4 OG2D1 5 OG3C51 6 HGA2 7 HGA2 8 HGA2 9 HGA2
@<TRIPOS>MOLECULE
4_lactone
 9 9 0 0 0
****
USER_CHARGES
INVALID_CHARGES
Pose:  18 Cluster:  18 Fr_nu: 7806049 TotEn:   -16.76
@<TRIPOS>ATOM
      1 C1        -51.1988  -21.7979  -34.0361 C.2    1 LIG       0.04000
      2 C2        -52.4495  -21.7812  -34.9332 C.3    1 LIG       0.11000
      3 C3        -52.8517  -22.9845  -34.0857 C.3    1 LIG       0.08100
      4 O1        -50.1773  -21.1604  -33.9161 O.2    1 LIG      -0.32000
      5 O2        -51.6192  -22.8757  -33.3210 O.3    1 LIG      -0.27100
      6 H1        -53.0697  -20.8912  -34.8165 H      1 LIG       0.09000
      7 H2        -52.2458  -21.9885  -35.9850 H      1 LIG       0.09000
      8 H3        -53.7324  -22.8450  -33.4529 H      1 LIG       0.09000
      9 H4        -52.9113  -23.9377  -34.6182 H      1 LIG       0.09000
@<TRIPOS>BOND
      1       1       2 1
      2       1       4 2
      3       1       5 1
      4       2       3 1
      5       3       5 1
      6       2       6 1
      7       2       7 1
      8       3       8 1
      9       3       9 1
@<TRIPOS>ALT_TYPE
CGenFF_4.0_ALT_TYPE_SET
CGenFF_4.0 1 CG2O4 2 CG3C41 3 CG3C41 4 OG2D1 5 OG3C51 6 HGA2 7 HGA2 8 HGA2 9 HGA2
@<TRIPOS>MOLECULE
4_lactone
 9 9 0 0 0
****
USER_CHARGES
INVALID_CHARGES
Pose:  19 Cluster:  19 Fr_nu: 6948992 TotEn:   -16.70
@<TRIPOS>ATOM
      1 C1        -50.2957  -21.4362  -35.1745 C.2    1 LIG       0.04000
      2 C2        -51.4613  -21.7399  -36.1328 C.3    1 LIG       0.11000
      3 C3        -50.3603  -21.7202  -37.1889 C.3    1 LIG       0.08100
      4 O1        -50.1394  -21.2509  -33.9889 O.2    1 LIG      -0.32000
      5 O2        -49.3660  -21.4321  -36.1671 O.3    1 LIG      -0.27100
      6 H1        -51.9374  -22.7069  -35.9629 H      1 LIG       0.09000
      7 H2        -52.2002  -20.9400  -36.2028 H      1 LIG       0.09000
      8 H3        -50.1633  -22.6742  -37.6856 H      1 LIG       0.09000
      9 H4        -50.4263  -20.9135  -37.9240 H      1 LIG       0.09000
@<TRIPOS>BOND
      1       1       2 1
      2       1       4 2
      3       1       5 1
      4       2       3 1
      5       3       5 1
      6       2       6 1
      7       2       7 1
      8       3       8 1
      9       3       9 1
@<TRIPOS>ALT_TYPE
CGenFF_4.0_ALT_TYPE_SET
CGenFF_4.0 1 CG2O4 2 CG3C41 3 CG3C41 4 OG2D1 5 OG3C51 6 HGA2 7 HGA2 8 HGA2 9 HGA2
@<TRIPOS>MOLECULE
4_lactone
 9 9 0 0 0
****
USER_CHARGES
INVALID_CHARGES
Pose:  20 Cluster:  20 Fr_nu: 4043135 TotEn:   -16.68
@<TRIPOS>ATOM
      1 C1        -60.8421   -1.4136  -25.0581 C.2    1 LIG       0.04000
      2 C2        -62.3424   -1.5059  -25.3893 C.3    1 LIG       0.11000
      3 C3        -62.3727   -0.0956  -24.8078 C.3    1 LIG       0.08100
      4 O1        -59.8607   -2.1145  -25.1579 O.2    1 LIG      -0.32000
      5 O2        -60.9421   -0.1551  -24.5521 O.3    1 LIG      -0.27100
      6 H1        -62.5593   -1.5832  -26.4558 H      1 LIG       0.09000
      7 H2        -62.8785   -2.2660  -24.8187 H      1 LIG       0.09000
      8 H3        -62.6235    0.7020  -25.5124 H      1 LIG       0.09000
      9 H4        -62.9419    0.0204  -23.8814 H      1 LIG       0.09000
@<TRIPOS>BOND
      1       1       2 1
      2       1       4 2
      3       1       5 1
      4       2       3 1
      5       3       5 1
      6       2       6 1
      7       2       7 1
      8       3       8 1
      9       3       9 1
@<TRIPOS>ALT_TYPE
CGenFF_4.0_ALT_TYPE_SET
CGenFF_4.0 1 CG2O4 2 CG3C41 3 CG3C41 4 OG2D1 5 OG3C51 6 HGA2 7 HGA2 8 HGA2 9 HGA2
@<TRIPOS>MOLECULE
4_lactone
 9 9 0 0 0
****
USER_CHARGES
INVALID_CHARGES
Pose:  21 Cluster:  21 Fr_nu: 341840 TotEn:   -16.29
@<TRIPOS>ATOM
      1 C1        -57.3917    1.6785  -40.1391 C.2    1 LIG       0.04000
      2 C2        -58.5631    2.6717  -40.2430 C.3    1 LIG       0.11000
      3 C3        -58.4473    2.3730  -41.7347 C.3    1 LIG       0.08100
      4 O1        -56.7001    1.2011  -39.2684 O.2    1 LIG      -0.32000
      5 O2        -57.3439    1.4600  -41.4806 O.3    1 LIG      -0.27100
      6 H1        -59.4807    2.3302  -39.7614 H      1 LIG       0.09000
      7 H2        -58.3115    3.6900  -39.9420 H      1 LIG       0.09000
      8 H3        -59.3017    1.8582  -42.1824 H      1 LIG       0.09000
      9 H4        -58.1369    3.2137  -42.3613 H      1 LIG       0.09000
@<TRIPOS>BOND
      1       1       2 1
      2       1       4 2
      3       1       5 1
      4       2       3 1
      5       3       5 1
      6       2       6 1
      7       2       7 1
      8       3       8 1
      9       3       9 1
@<TRIPOS>ALT_TYPE
CGenFF_4.0_ALT_TYPE_SET
CGenFF_4.0 1 CG2O4 2 CG3C41 3 CG3C41 4 OG2D1 5 OG3C51 6 HGA2 7 HGA2 8 HGA2 9 HGA2
@<TRIPOS>MOLECULE
4_lactone
 9 9 0 0 0
****
USER_CHARGES
INVALID_CHARGES
Pose:  22 Cluster:  22 Fr_nu: 7703889 TotEn:   -16.26
@<TRIPOS>ATOM
      1 C1        -49.5277  -21.7167  -35.0674 C.2    1 LIG       0.04000
      2 C2        -49.7326  -22.3888  -36.4369 C.3    1 LIG       0.11000
      3 C3        -51.1950  -22.0293  -36.1920 C.3    1 LIG       0.08100
      4 O1        -48.6078  -21.4786  -34.3181 O.2    1 LIG      -0.32000
      5 O2        -50.8479  -21.4282  -34.9138 O.3    1 LIG      -0.27100
      6 H1        -49.2493  -21.8686  -37.2652 H      1 LIG       0.09000
      7 H2        -49.5017  -23.4553  -36.4485 H      1 LIG       0.09000
      8 H3        -51.6239  -21.2952  -36.8795 H      1 LIG       0.09000
      9 H4        -51.8743  -22.8769  -36.0661 H      1 LIG       0.09000
@<TRIPOS>BOND
      1       1       2 1
      2       1       4 2
      3       1       5 1
      4       2       3 1
      5       3       5 1
      6       2       6 1
      7       2       7 1
      8       3       8 1
      9       3       9 1
@<TRIPOS>ALT_TYPE
CGenFF_4.0_ALT_TYPE_SET
CGenFF_4.0 1 CG2O4 2 CG3C41 3 CG3C41 4 OG2D1 5 OG3C51 6 HGA2 7 HGA2 8 HGA2 9 HGA2
@<TRIPOS>MOLECULE
4_lactone
 9 9 0 0 0
****
USER_CHARGES
INVALID_CHARGES
Pose:  23 Cluster:  23 Fr_nu: 1912890 TotEn:   -16.05
@<TRIPOS>ATOM
      1 C1        -37.2164   -9.8815  -46.1023 C.2    1 LIG       0.04000
      2 C2        -38.1406   -9.4645  -47.2604 C.3    1 LIG       0.11000
      3 C3        -38.0293  -10.9380  -47.6404 C.3    1 LIG       0.08100
      4 O1        -36.6814   -9.3555  -45.1528 O.2    1 LIG      -0.32000
      5 O2        -37.1605  -11.1811  -46.4995 O.3    1 LIG      -0.27100
      6 H1        -39.1297   -9.1306  -46.9430 H      1 LIG       0.09000
      7 H2        -37.6883   -8.7588  -47.9591 H      1 LIG       0.09000
      8 H3        -38.9550  -11.5159  -47.5726 H      1 LIG       0.09000
      9 H4        -37.5188  -11.1441  -48.5851 H      1 LIG       0.09000
@<TRIPOS>BOND
      1       1       2 1
      2       1       4 2
      3       1       5 1
      4       2       3 1
      5       3       5 1
      6       2       6 1
      7       2       7 1
      8       3       8 1
      9       3       9 1
@<TRIPOS>ALT_TYPE
CGenFF_4.0_ALT_TYPE_SET
CGenFF_4.0 1 CG2O4 2 CG3C41 3 CG3C41 4 OG2D1 5 OG3C51 6 HGA2 7 HGA2 8 HGA2 9 HGA2
@<TRIPOS>MOLECULE
4_lactone
 9 9 0 0 0
****
USER_CHARGES
INVALID_CHARGES
Pose:  24 Cluster:  24 Fr_nu: 6975386 TotEn:   -16.05
@<TRIPOS>ATOM
      1 C1        -50.4197    9.0763  -30.1518 C.2    1 LIG       0.04000
      2 C2        -51.1135    8.9718  -31.5217 C.3    1 LIG       0.11000
      3 C3        -50.0778    7.8771  -31.7604 C.3    1 LIG       0.08100
      4 O1        -50.5311    9.7339  -29.1421 O.2    1 LIG      -0.32000
      5 O2        -49.5247    8.0914  -30.4324 O.3    1 LIG      -0.27100
      6 H1        -52.1514    8.6389  -31.4712 H      1 LIG       0.09000
      7 H2        -51.0122    9.8642  -32.1415 H      1 LIG       0.09000
      8 H3        -50.4757    6.8649  -31.8729 H      1 LIG       0.09000
      9 H4        -49.3413    8.0868  -32.5410 H      1 LIG       0.09000
@<TRIPOS>BOND
      1       1       2 1
      2       1       4 2
      3       1       5 1
      4       2       3 1
      5       3       5 1
      6       2       6 1
      7       2       7 1
      8       3       8 1
      9       3       9 1
@<TRIPOS>ALT_TYPE
CGenFF_4.0_ALT_TYPE_SET
CGenFF_4.0 1 CG2O4 2 CG3C41 3 CG3C41 4 OG2D1 5 OG3C51 6 HGA2 7 HGA2 8 HGA2 9 HGA2
@<TRIPOS>MOLECULE
4_lactone
 9 9 0 0 0
****
USER_CHARGES
INVALID_CHARGES
Pose:  25 Cluster:  25 Fr_nu: 7789088 TotEn:   -16.04
@<TRIPOS>ATOM
      1 C1        -87.2103  -23.6615  -34.1665 C.2    1 LIG       0.04000
      2 C2        -86.3286  -24.6565  -33.3907 C.3    1 LIG       0.11000
      3 C3        -86.3601  -23.5704  -32.3195 C.3    1 LIG       0.08100
      4 O1        -87.7600  -23.6066  -35.2432 O.2    1 LIG      -0.32000
      5 O2        -87.1948  -22.7362  -33.1699 O.3    1 LIG      -0.27100
      6 H1        -86.8310  -25.5902  -33.1333 H      1 LIG       0.09000
      7 H2        -85.3563  -24.8419  -33.8500 H      1 LIG       0.09000
      8 H3        -86.8706  -23.8366  -31.3899 H      1 LIG       0.09000
      9 H4        -85.4007  -23.0918  -32.1048 H      1 LIG       0.09000
@<TRIPOS>BOND
      1       1       2 1
      2       1       4 2
      3       1       5 1
      4       2       3 1
      5       3       5 1
      6       2       6 1
      7       2       7 1
      8       3       8 1
      9       3       9 1
@<TRIPOS>ALT_TYPE
CGenFF_4.0_ALT_TYPE_SET
CGenFF_4.0 1 CG2O4 2 CG3C41 3 CG3C41 4 OG2D1 5 OG3C51 6 HGA2 7 HGA2 8 HGA2 9 HGA2
@<TRIPOS>MOLECULE
4_lactone
 9 9 0 0 0
****
USER_CHARGES
INVALID_CHARGES
Pose:  26 Cluster:  26 Fr_nu:  67520 TotEn:   -16.01
@<TRIPOS>ATOM
      1 C1        -41.6005  -13.6450  -36.2766 C.2    1 LIG       0.04000
      2 C2        -40.8642  -12.8607  -37.3775 C.3    1 LIG       0.11000
      3 C3        -42.0762  -11.9390  -37.2796 C.3    1 LIG       0.08100
      4 O1        -41.4212  -14.6465  -35.6216 O.2    1 LIG      -0.32000
      5 O2        -42.6511  -12.7820  -36.2430 O.3    1 LIG      -0.27100
      6 H1        -39.9143  -12.4295  -37.0579 H      1 LIG       0.09000
      7 H2        -40.7572  -13.4057  -38.3168 H      1 LIG       0.09000
      8 H3        -41.8748  -10.9291  -36.9122 H      1 LIG       0.09000
      9 H4        -42.7138  -11.9024  -38.1671 H      1 LIG       0.09000
@<TRIPOS>BOND
      1       1       2 1
      2       1       4 2
      3       1       5 1
      4       2       3 1
      5       3       5 1
      6       2       6 1
      7       2       7 1
      8       3       8 1
      9       3       9 1
@<TRIPOS>ALT_TYPE
CGenFF_4.0_ALT_TYPE_SET
CGenFF_4.0 1 CG2O4 2 CG3C41 3 CG3C41 4 OG2D1 5 OG3C51 6 HGA2 7 HGA2 8 HGA2 9 HGA2
@<TRIPOS>MOLECULE
4_lactone
 9 9 0 0 0
****
USER_CHARGES
INVALID_CHARGES
Pose:  27 Cluster:  27 Fr_nu: 3475115 TotEn:   -15.70
@<TRIPOS>ATOM
      1 C1        -49.8319    8.0844  -30.2580 C.2    1 LIG       0.04000
      2 C2        -49.4971    7.9187  -31.7512 C.3    1 LIG       0.11000
      3 C3        -49.5056    6.4334  -31.4026 C.3    1 LIG       0.08100
      4 O1        -50.0421    8.9916  -29.4852 O.2    1 LIG      -0.32000
      5 O2        -49.8222    6.7458  -30.0178 O.3    1 LIG      -0.27100
      6 H1        -50.2882    8.2517  -32.4248 H      1 LIG       0.09000
      7 H2        -48.5295    8.3330  -32.0393 H      1 LIG       0.09000
      8 H3        -50.2952    5.8410  -31.8729 H      1 LIG       0.09000
      9 H4        -48.5424    5.9231  -31.4892 H      1 LIG       0.09000
@<TRIPOS>BOND
      1       1       2 1
      2       1       4 2
      3       1       5 1
      4       2       3 1
      5       3       5 1
      6       2       6 1
      7       2       7 1
      8       3       8 1
      9       3       9 1
@<TRIPOS>ALT_TYPE
CGenFF_4.0_ALT_TYPE_SET
CGenFF_4.0 1 CG2O4 2 CG3C41 3 CG3C41 4 OG2D1 5 OG3C51 6 HGA2 7 HGA2 8 HGA2 9 HGA2
@<TRIPOS>MOLECULE
4_lactone
 9 9 0 0 0
****
USER_CHARGES
INVALID_CHARGES
Pose:  28 Cluster:  28 Fr_nu: 7408051 TotEn:   -15.66
@<TRIPOS>ATOM
      1 C1        -86.1525  -22.7882  -34.2220 C.2    1 LIG       0.04000
      2 C2        -85.2626  -23.8439  -33.5418 C.3    1 LIG       0.11000
      3 C3        -84.2445  -22.7078  -33.5182 C.3    1 LIG       0.08100
      4 O1        -87.2735  -22.7215  -34.6729 O.2    1 LIG      -0.32000
      5 O2        -85.1969  -21.8219  -34.1691 O.3    1 LIG      -0.27100
      6 H1        -85.6274  -24.1733  -32.5677 H      1 LIG       0.09000
      7 H2        -85.0117  -24.6928  -34.1799 H      1 LIG       0.09000
      8 H3        -83.9661  -22.3418  -32.5263 H      1 LIG       0.09000
      9 H4        -83.3531  -22.8606  -34.1329 H      1 LIG       0.09000
@<TRIPOS>BOND
      1       1       2 1
      2       1       4 2
      3       1       5 1
      4       2       3 1
      5       3       5 1
      6       2       6 1
      7       2       7 1
      8       3       8 1
      9       3       9 1
@<TRIPOS>ALT_TYPE
CGenFF_4.0_ALT_TYPE_SET
CGenFF_4.0 1 CG2O4 2 CG3C41 3 CG3C41 4 OG2D1 5 OG3C51 6 HGA2 7 HGA2 8 HGA2 9 HGA2
@<TRIPOS>MOLECULE
4_lactone
 9 9 0 0 0
****
USER_CHARGES
INVALID_CHARGES
Pose:  29 Cluster:  29 Fr_nu: 4602728 TotEn:   -15.48
@<TRIPOS>ATOM
      1 C1        -75.7669   -9.7917  -56.4450 C.2    1 LIG       0.04000
      2 C2        -75.4914  -10.1837  -54.9822 C.3    1 LIG       0.11000
      3 C3        -76.1303   -8.8296  -54.6887 C.3    1 LIG       0.08100
      4 O1        -75.5992  -10.2690  -57.5443 O.2    1 LIG      -0.32000
      5 O2        -76.3247   -8.5971  -56.1112 O.3    1 LIG      -0.27100
      6 H1        -76.0519  -11.0556  -54.6416 H      1 LIG       0.09000
      7 H2        -74.4318  -10.2716  -54.7367 H      1 LIG       0.09000
      8 H3        -77.0821   -8.8614  -54.1515 H      1 LIG       0.09000
      9 H4        -75.4671   -8.0812  -54.2463 H      1 LIG       0.09000
@<TRIPOS>BOND
      1       1       2 1
      2       1       4 2
      3       1       5 1
      4       2       3 1
      5       3       5 1
      6       2       6 1
      7       2       7 1
      8       3       8 1
      9       3       9 1
@<TRIPOS>ALT_TYPE
CGenFF_4.0_ALT_TYPE_SET
CGenFF_4.0 1 CG2O4 2 CG3C41 3 CG3C41 4 OG2D1 5 OG3C51 6 HGA2 7 HGA2 8 HGA2 9 HGA2
@<TRIPOS>MOLECULE
4_lactone
 9 9 0 0 0
****
USER_CHARGES
INVALID_CHARGES
Pose:  30 Cluster:  30 Fr_nu: 7844232 TotEn:   -15.42
@<TRIPOS>ATOM
      1 C1        -74.9779   -9.3561  -56.6903 C.2    1 LIG       0.04000
      2 C2        -75.4554   -9.7026  -55.2687 C.3    1 LIG       0.11000
      3 C3        -74.5200   -8.5644  -54.8721 C.3    1 LIG       0.08100
      4 O1        -75.1743   -9.7470  -57.8186 O.2    1 LIG      -0.32000
      5 O2        -74.1621   -8.3540  -56.2661 O.3    1 LIG      -0.27100
      6 H1        -76.5183   -9.5230  -55.0996 H      1 LIG       0.09000
      7 H2        -75.1619  -10.6977  -54.9305 H      1 LIG       0.09000
      8 H3        -75.0028   -7.6825  -54.4423 H      1 LIG       0.09000
      9 H4        -73.6518   -8.8541  -54.2738 H      1 LIG       0.09000
@<TRIPOS>BOND
      1       1       2 1
      2       1       4 2
      3       1       5 1
      4       2       3 1
      5       3       5 1
      6       2       6 1
      7       2       7 1
      8       3       8 1
      9       3       9 1
@<TRIPOS>ALT_TYPE
CGenFF_4.0_ALT_TYPE_SET
CGenFF_4.0 1 CG2O4 2 CG3C41 3 CG3C41 4 OG2D1 5 OG3C51 6 HGA2 7 HGA2 8 HGA2 9 HGA2
@<TRIPOS>MOLECULE
4_lactone
 9 9 0 0 0
****
USER_CHARGES
INVALID_CHARGES
Pose:  31 Cluster:  31 Fr_nu: 225691 TotEn:   -15.35
@<TRIPOS>ATOM
      1 C1        -46.9933   -9.0738  -37.8473 C.2    1 LIG       0.04000
      2 C2        -48.3409   -8.5211  -37.3496 C.3    1 LIG       0.11000
      3 C3        -47.6933   -7.1728  -37.6507 C.3    1 LIG       0.08100
      4 O1        -46.4753  -10.1560  -38.0046 O.2    1 LIG      -0.32000
      5 O2        -46.4780   -7.8391  -38.0918 O.3    1 LIG      -0.27100
      6 H1        -49.1917   -8.7887  -37.9781 H      1 LIG       0.09000
      7 H2        -48.5446   -8.7252  -36.2971 H      1 LIG       0.09000
      8 H3        -48.1529   -6.5963  -38.4582 H      1 LIG       0.09000
      9 H4        -47.5087   -6.5339  -36.7827 H      1 LIG       0.09000
@<TRIPOS>BOND
      1       1       2 1
      2       1       4 2
      3       1       5 1
      4       2       3 1
      5       3       5 1
      6       2       6 1
      7       2       7 1
      8       3       8 1
      9       3       9 1
@<TRIPOS>ALT_TYPE
CGenFF_4.0_ALT_TYPE_SET
CGenFF_4.0 1 CG2O4 2 CG3C41 3 CG3C41 4 OG2D1 5 OG3C51 6 HGA2 7 HGA2 8 HGA2 9 HGA2
@<TRIPOS>MOLECULE
4_lactone
 9 9 0 0 0
****
USER_CHARGES
INVALID_CHARGES
Pose:  32 Cluster:  32 Fr_nu: 4739278 TotEn:   -14.74
@<TRIPOS>ATOM
      1 C1        -75.1830   -9.8748  -56.4359 C.2    1 LIG       0.04000
      2 C2        -75.2502   -9.9728  -54.9013 C.3    1 LIG       0.11000
      3 C3        -76.2261  -11.1076  -55.1971 C.3    1 LIG       0.08100
      4 O1        -74.6143   -9.1998  -57.2637 O.2    1 LIG      -0.32000
      5 O2        -76.0615  -10.8954  -56.6266 O.3    1 LIG      -0.27100
      6 H1        -74.3100  -10.2668  -54.4321 H      1 LIG       0.09000
      7 H2        -75.6778   -9.0932  -54.4172 H      1 LIG       0.09000
      8 H3        -75.8965  -12.1061  -54.8971 H      1 LIG       0.09000
      9 H4        -77.2589  -10.9357  -54.8818 H      1 LIG       0.09000
@<TRIPOS>BOND
      1       1       2 1
      2       1       4 2
      3       1       5 1
      4       2       3 1
      5       3       5 1
      6       2       6 1
      7       2       7 1
      8       3       8 1
      9       3       9 1
@<TRIPOS>ALT_TYPE
CGenFF_4.0_ALT_TYPE_SET
CGenFF_4.0 1 CG2O4 2 CG3C41 3 CG3C41 4 OG2D1 5 OG3C51 6 HGA2 7 HGA2 8 HGA2 9 HGA2
@<TRIPOS>MOLECULE
4_lactone
 9 9 0 0 0
****
USER_CHARGES
INVALID_CHARGES
Pose:  33 Cluster:  33 Fr_nu: 2260159 TotEn:   -14.72
@<TRIPOS>ATOM
      1 C1        -75.1636   -9.2678  -56.0898 C.2    1 LIG       0.04000
      2 C2        -75.8987   -8.2425  -55.2081 C.3    1 LIG       0.11000
      3 C3        -75.5546   -9.2253  -54.0929 C.3    1 LIG       0.08100
      4 O1        -74.8767   -9.3980  -57.2582 O.2    1 LIG      -0.32000
      5 O2        -74.8919  -10.0992  -55.0483 O.3    1 LIG      -0.27100
      6 H1        -75.4069   -7.2702  -55.1510 H      1 LIG       0.09000
      7 H2        -76.9604   -8.1380  -55.4375 H      1 LIG       0.09000
      8 H3        -74.8590   -8.8563  -53.3342 H      1 LIG       0.09000
      9 H4        -76.4076   -9.7201  -53.6204 H      1 LIG       0.09000
@<TRIPOS>BOND
      1       1       2 1
      2       1       4 2
      3       1       5 1
      4       2       3 1
      5       3       5 1
      6       2       6 1
      7       2       7 1
      8       3       8 1
      9       3       9 1
@<TRIPOS>ALT_TYPE
CGenFF_4.0_ALT_TYPE_SET
CGenFF_4.0 1 CG2O4 2 CG3C41 3 CG3C41 4 OG2D1 5 OG3C51 6 HGA2 7 HGA2 8 HGA2 9 HGA2
@<TRIPOS>MOLECULE
4_lactone
 9 9 0 0 0
****
USER_CHARGES
INVALID_CHARGES
Pose:  34 Cluster:  34 Fr_nu: 7821575 TotEn:   -14.47
@<TRIPOS>ATOM
      1 C1        -75.4248   -9.6194  -55.9146 C.2    1 LIG       0.04000
      2 C2        -75.5817  -10.4983  -54.6608 C.3    1 LIG       0.11000
      3 C3        -74.3854   -9.6908  -54.1662 C.3    1 LIG       0.08100
      4 O1        -75.9682   -9.4896  -56.9880 O.2    1 LIG      -0.32000
      5 O2        -74.3599   -8.9394  -55.4113 O.3    1 LIG      -0.27100
      6 H1        -76.5161  -10.3402  -54.1200 H      1 LIG       0.09000
      7 H2        -75.3983  -11.5598  -54.8353 H      1 LIG       0.09000
      8 H3        -74.5748   -9.0414  -53.3072 H      1 LIG       0.09000
      9 H4        -73.4618  -10.2576  -54.0201 H      1 LIG       0.09000
@<TRIPOS>BOND
      1       1       2 1
      2       1       4 2
      3       1       5 1
      4       2       3 1
      5       3       5 1
      6       2       6 1
      7       2       7 1
      8       3       8 1
      9       3       9 1
@<TRIPOS>ALT_TYPE
CGenFF_4.0_ALT_TYPE_SET
CGenFF_4.0 1 CG2O4 2 CG3C41 3 CG3C41 4 OG2D1 5 OG3C51 6 HGA2 7 HGA2 8 HGA2 9 HGA2
@<TRIPOS>MOLECULE
4_lactone
 9 9 0 0 0
****
USER_CHARGES
INVALID_CHARGES
Pose:  35 Cluster:  35 Fr_nu: 4739022 TotEn:   -14.37
@<TRIPOS>ATOM
      1 C1        -74.5472   -8.0288  -55.8230 C.2    1 LIG       0.04000
      2 C2        -74.6577   -8.5150  -54.3668 C.3    1 LIG       0.11000
      3 C3        -74.3100   -9.8671  -54.9822 C.3    1 LIG       0.08100
      4 O1        -74.6641   -6.9875  -56.4282 O.2    1 LIG      -0.32000
      5 O2        -74.2422   -9.2639  -56.3040 O.3    1 LIG      -0.27100
      6 H1        -73.9068   -8.0920  -53.6977 H      1 LIG       0.09000
      7 H2        -75.6600   -8.4299  -53.9437 H      1 LIG       0.09000
      8 H3        -73.3475  -10.2905  -54.6825 H      1 LIG       0.09000
      9 H4        -75.0950  -10.6263  -54.9269 H      1 LIG       0.09000
@<TRIPOS>BOND
      1       1       2 1
      2       1       4 2
      3       1       5 1
      4       2       3 1
      5       3       5 1
      6       2       6 1
      7       2       7 1
      8       3       8 1
      9       3       9 1
@<TRIPOS>ALT_TYPE
CGenFF_4.0_ALT_TYPE_SET
CGenFF_4.0 1 CG2O4 2 CG3C41 3 CG3C41 4 OG2D1 5 OG3C51 6 HGA2 7 HGA2 8 HGA2 9 HGA2
@<TRIPOS>MOLECULE
4_lactone
 9 9 0 0 0
****
USER_CHARGES
INVALID_CHARGES
Pose:  36 Cluster:  36 Fr_nu:  16099 TotEn:   -14.18
@<TRIPOS>ATOM
      1 C1        -46.4489   -8.9965  -38.0145 C.2    1 LIG       0.04000
      2 C2        -47.5065   -7.8970  -37.8100 C.3    1 LIG       0.11000
      3 C3        -47.9423   -8.7846  -36.6481 C.3    1 LIG       0.08100
      4 O1        -45.5340   -9.2256  -38.7727 O.2    1 LIG      -0.32000
      5 O2        -46.8913   -9.7390  -36.9645 O.3    1 LIG      -0.27100
      6 H1        -47.0921   -6.9259  -37.5346 H      1 LIG       0.09000
      7 H2        -48.2193   -7.8064  -38.6312 H      1 LIG       0.09000
      8 H3        -47.8115   -8.3570  -35.6503 H      1 LIG       0.09000
      9 H4        -48.9347   -9.2335  -36.7440 H      1 LIG       0.09000
@<TRIPOS>BOND
      1       1       2 1
      2       1       4 2
      3       1       5 1
      4       2       3 1
      5       3       5 1
      6       2       6 1
      7       2       7 1
      8       3       8 1
      9       3       9 1
@<TRIPOS>ALT_TYPE
CGenFF_4.0_ALT_TYPE_SET
CGenFF_4.0 1 CG2O4 2 CG3C41 3 CG3C41 4 OG2D1 5 OG3C51 6 HGA2 7 HGA2 8 HGA2 9 HGA2
@<TRIPOS>MOLECULE
4_lactone
 9 9 0 0 0
****
USER_CHARGES
INVALID_CHARGES
Pose:  37 Cluster:  37 Fr_nu: 428326 TotEn:   -14.14
@<TRIPOS>ATOM
      1 C1        -70.7723    4.5028  -46.2802 C.2    1 LIG       0.04000
      2 C2        -69.9961    3.2264  -46.6510 C.3    1 LIG       0.11000
      3 C3        -70.8137    3.3196  -47.9358 C.3    1 LIG       0.08100
      4 O1        -70.8315    5.2732  -45.3490 O.2    1 LIG      -0.32000
      5 O2        -71.4681    4.5238  -47.4487 O.3    1 LIG      -0.27100
      6 H1        -68.9209    3.3753  -46.7620 H      1 LIG       0.09000
      7 H2        -70.2147    2.3704  -46.0105 H      1 LIG       0.09000
      8 H3        -70.2423    3.5121  -48.8479 H      1 LIG       0.09000
      9 H4        -71.5309    2.5103  -48.0982 H      1 LIG       0.09000
@<TRIPOS>BOND
      1       1       2 1
      2       1       4 2
      3       1       5 1
      4       2       3 1
      5       3       5 1
      6       2       6 1
      7       2       7 1
      8       3       8 1
      9       3       9 1
@<TRIPOS>ALT_TYPE
CGenFF_4.0_ALT_TYPE_SET
CGenFF_4.0 1 CG2O4 2 CG3C41 3 CG3C41 4 OG2D1 5 OG3C51 6 HGA2 7 HGA2 8 HGA2 9 HGA2
@<TRIPOS>MOLECULE
4_lactone
 9 9 0 0 0
****
USER_CHARGES
INVALID_CHARGES
Pose:  38 Cluster:  38 Fr_nu: 2975873 TotEn:   -13.93
@<TRIPOS>ATOM
      1 C1        -80.8501  -22.9734  -31.2914 C.2    1 LIG       0.04000
      2 C2        -80.9628  -21.9866  -32.4673 C.3    1 LIG       0.11000
      3 C3        -79.7963  -21.2979  -31.7653 C.3    1 LIG       0.08100
      4 O1        -81.4068  -23.9790  -30.9130 O.2    1 LIG      -0.32000
      5 O2        -79.8113  -22.3080  -30.7189 O.3    1 LIG      -0.27100
      6 H1        -80.7375  -22.4256  -33.4405 H      1 LIG       0.09000
      7 H2        -81.8994  -21.4272  -32.4910 H      1 LIG       0.09000
      8 H3        -78.8488  -21.2969  -32.3112 H      1 LIG       0.09000
      9 H4        -80.0077  -20.3023  -31.3657 H      1 LIG       0.09000
@<TRIPOS>BOND
      1       1       2 1
      2       1       4 2
      3       1       5 1
      4       2       3 1
      5       3       5 1
      6       2       6 1
      7       2       7 1
      8       3       8 1
      9       3       9 1
@<TRIPOS>ALT_TYPE
CGenFF_4.0_ALT_TYPE_SET
CGenFF_4.0 1 CG2O4 2 CG3C41 3 CG3C41 4 OG2D1 5 OG3C51 6 HGA2 7 HGA2 8 HGA2 9 HGA2
@<TRIPOS>MOLECULE
4_lactone
 9 9 0 0 0
****
USER_CHARGES
INVALID_CHARGES
Pose:  39 Cluster:  39 Fr_nu: 948497 TotEn:   -13.60
@<TRIPOS>ATOM
      1 C1        -51.9463    4.2435  -34.8843 C.2    1 LIG       0.04000
      2 C2        -51.2876    3.3367  -33.8293 C.3    1 LIG       0.11000
      3 C3        -50.8181    4.6651  -33.2437 C.3    1 LIG       0.08100
      4 O1        -52.6226    4.1108  -35.8790 O.2    1 LIG      -0.32000
      5 O2        -51.4929    5.3895  -34.3093 O.3    1 LIG      -0.27100
      6 H1        -51.9967    2.7746  -33.2197 H      1 LIG       0.09000
      7 H2        -50.5036    2.6894  -34.2256 H      1 LIG       0.09000
      8 H3        -51.2257    4.9203  -32.2617 H      1 LIG       0.09000
      9 H4        -49.7380    4.8342  -33.2644 H      1 LIG       0.09000
@<TRIPOS>BOND
      1       1       2 1
      2       1       4 2
      3       1       5 1
      4       2       3 1
      5       3       5 1
      6       2       6 1
      7       2       7 1
      8       3       8 1
      9       3       9 1
@<TRIPOS>ALT_TYPE
CGenFF_4.0_ALT_TYPE_SET
CGenFF_4.0 1 CG2O4 2 CG3C41 3 CG3C41 4 OG2D1 5 OG3C51 6 HGA2 7 HGA2 8 HGA2 9 HGA2
@<TRIPOS>MOLECULE
4_lactone
 9 9 0 0 0
****
USER_CHARGES
INVALID_CHARGES
Pose:  40 Cluster:  40 Fr_nu: 7783245 TotEn:   -12.90
@<TRIPOS>ATOM
      1 C1        -51.5565   10.1764  -30.0227 C.2    1 LIG       0.04000
      2 C2        -52.4208   11.3608  -30.4913 C.3    1 LIG       0.11000
      3 C3        -53.1407   10.2828  -31.2962 C.3    1 LIG       0.08100
      4 O1        -50.6122    9.9956  -29.2880 O.2    1 LIG      -0.32000
      5 O2        -52.2425    9.2683  -30.7673 O.3    1 LIG      -0.27100
      6 H1        -53.0048   11.8280  -29.6969 H      1 LIG       0.09000
      7 H2        -51.8771   12.1053  -31.0752 H      1 LIG       0.09000
      8 H3        -54.1784   10.0915  -31.0097 H      1 LIG       0.09000
      9 H4        -53.0543   10.3689  -32.3828 H      1 LIG       0.09000
@<TRIPOS>BOND
      1       1       2 1
      2       1       4 2
      3       1       5 1
      4       2       3 1
      5       3       5 1
      6       2       6 1
      7       2       7 1
      8       3       8 1
      9       3       9 1
@<TRIPOS>ALT_TYPE
CGenFF_4.0_ALT_TYPE_SET
CGenFF_4.0 1 CG2O4 2 CG3C41 3 CG3C41 4 OG2D1 5 OG3C51 6 HGA2 7 HGA2 8 HGA2 9 HGA2
@<TRIPOS>MOLECULE
4_lactone
 9 9 0 0 0
****
USER_CHARGES
INVALID_CHARGES
Pose:  41 Cluster:  41 Fr_nu:  50524 TotEn:   -12.72
@<TRIPOS>ATOM
      1 C1        -80.5016  -19.5643  -31.7795 C.2    1 LIG       0.04000
      2 C2        -79.2255  -20.4220  -31.7060 C.3    1 LIG       0.11000
      3 C3        -80.1954  -21.5657  -31.9872 C.3    1 LIG       0.08100
      4 O1        -80.7998  -18.3963  -31.6746 O.2    1 LIG      -0.32000
      5 O2        -81.3088  -20.6306  -32.0267 O.3    1 LIG      -0.27100
      6 H1        -78.5009  -20.2109  -32.4939 H      1 LIG       0.09000
      7 H2        -78.7520  -20.4323  -30.7229 H      1 LIG       0.09000
      8 H3        -80.0623  -22.0748  -32.9456 H      1 LIG       0.09000
      9 H4        -80.3115  -22.2948  -31.1805 H      1 LIG       0.09000
@<TRIPOS>BOND
      1       1       2 1
      2       1       4 2
      3       1       5 1
      4       2       3 1
      5       3       5 1
      6       2       6 1
      7       2       7 1
      8       3       8 1
      9       3       9 1
@<TRIPOS>ALT_TYPE
CGenFF_4.0_ALT_TYPE_SET
CGenFF_4.0 1 CG2O4 2 CG3C41 3 CG3C41 4 OG2D1 5 OG3C51 6 HGA2 7 HGA2 8 HGA2 9 HGA2
@<TRIPOS>MOLECULE
4_lactone
 9 9 0 0 0
****
USER_CHARGES
INVALID_CHARGES
Pose:  42 Cluster:  42 Fr_nu: 7591225 TotEn:   -12.43
@<TRIPOS>ATOM
      1 C1        -75.6539   -7.8774  -56.0365 C.2    1 LIG       0.04000
      2 C2        -75.7993   -8.4263  -54.6058 C.3    1 LIG       0.11000
      3 C3        -75.3356   -9.7283  -55.2521 C.3    1 LIG       0.08100
      4 O1        -75.8108   -6.8227  -56.6086 O.2    1 LIG      -0.32000
      5 O2        -75.2466   -9.0707  -56.5464 O.3    1 LIG      -0.27100
      6 H1        -75.1094   -7.9828  -53.8862 H      1 LIG       0.09000
      7 H2        -76.8235   -8.4220  -54.2292 H      1 LIG       0.09000
      8 H3        -74.3622  -10.1008  -54.9214 H      1 LIG       0.09000
      9 H4        -76.0707  -10.5377  -55.2624 H      1 LIG       0.09000
@<TRIPOS>BOND
      1       1       2 1
      2       1       4 2
      3       1       5 1
      4       2       3 1
      5       3       5 1
      6       2       6 1
      7       2       7 1
      8       3       8 1
      9       3       9 1
@<TRIPOS>ALT_TYPE
CGenFF_4.0_ALT_TYPE_SET
CGenFF_4.0 1 CG2O4 2 CG3C41 3 CG3C41 4 OG2D1 5 OG3C51 6 HGA2 7 HGA2 8 HGA2 9 HGA2
@<TRIPOS>MOLECULE
4_lactone
 9 9 0 0 0
****
USER_CHARGES
INVALID_CHARGES
Pose:  43 Cluster:  43 Fr_nu: 4739283 TotEn:   -12.43
@<TRIPOS>ATOM
      1 C1        -75.0060   -8.3620  -55.3368 C.2    1 LIG       0.04000
      2 C2        -74.1841   -9.1877  -54.3310 C.3    1 LIG       0.11000
      3 C3        -75.0900   -8.5082  -53.3085 C.3    1 LIG       0.08100
      4 O1        -75.0461   -8.1966  -56.5349 O.2    1 LIG      -0.32000
      5 O2        -75.7770   -7.7923  -54.3721 O.3    1 LIG      -0.27100
      6 H1        -74.3100  -10.2668  -54.4321 H      1 LIG       0.09000
      7 H2        -73.1289   -8.9132  -54.2865 H      1 LIG       0.09000
      8 H3        -75.7691   -9.1697  -52.7637 H      1 LIG       0.09000
      9 H4        -74.5911   -7.8214  -52.6191 H      1 LIG       0.09000
@<TRIPOS>BOND
      1       1       2 1
      2       1       4 2
      3       1       5 1
      4       2       3 1
      5       3       5 1
      6       2       6 1
      7       2       7 1
      8       3       8 1
      9       3       9 1
@<TRIPOS>ALT_TYPE
CGenFF_4.0_ALT_TYPE_SET
CGenFF_4.0 1 CG2O4 2 CG3C41 3 CG3C41 4 OG2D1 5 OG3C51 6 HGA2 7 HGA2 8 HGA2 9 HGA2
@<TRIPOS>MOLECULE
4_lactone
 9 9 0 0 0
****
USER_CHARGES
INVALID_CHARGES
Pose:  44 Cluster:  44 Fr_nu: 4787060 TotEn:   -11.79
@<TRIPOS>ATOM
      1 C1        -74.9128   -8.8554  -56.4204 C.2    1 LIG       0.04000
      2 C2        -75.5704   -8.0809  -55.2642 C.3    1 LIG       0.11000
      3 C3        -76.7299   -9.0385  -55.5221 C.3    1 LIG       0.08100
      4 O1        -73.8650   -8.8372  -57.0256 O.2    1 LIG      -0.32000
      5 O2        -75.9838   -9.6750  -56.5962 O.3    1 LIG      -0.27100
      6 H1        -75.0641   -8.1976  -54.3049 H      1 LIG       0.09000
      7 H2        -75.7646   -7.0301  -55.4858 H      1 LIG       0.09000
      8 H3        -76.9525   -9.7410  -54.7144 H      1 LIG       0.09000
      9 H4        -77.6499   -8.5767  -55.8908 H      1 LIG       0.09000
@<TRIPOS>BOND
      1       1       2 1
      2       1       4 2
      3       1       5 1
      4       2       3 1
      5       3       5 1
      6       2       6 1
      7       2       7 1
      8       3       8 1
      9       3       9 1
@<TRIPOS>ALT_TYPE
CGenFF_4.0_ALT_TYPE_SET
CGenFF_4.0 1 CG2O4 2 CG3C41 3 CG3C41 4 OG2D1 5 OG3C51 6 HGA2 7 HGA2 8 HGA2 9 HGA2
@<TRIPOS>MOLECULE
4_lactone
 9 9 0 0 0
****
USER_CHARGES
INVALID_CHARGES
Pose:  45 Cluster:  45 Fr_nu: 3938366 TotEn:   -11.48
@<TRIPOS>ATOM
      1 C1        -76.1049   -9.6417  -56.5692 C.2    1 LIG       0.04000
      2 C2        -76.3531   -8.9133  -55.2361 C.3    1 LIG       0.11000
      3 C3        -74.8482   -9.0967  -55.0637 C.3    1 LIG       0.08100
      4 O1        -76.7564  -10.0120  -57.5193 O.2    1 LIG      -0.32000
      5 O2        -74.7690   -9.7718  -56.3496 O.3    1 LIG      -0.27100
      6 H1        -76.6949   -7.8832  -55.3482 H      1 LIG       0.09000
      7 H2        -76.9818   -9.4666  -54.5366 H      1 LIG       0.09000
      8 H3        -74.2570   -8.1770  -55.0541 H      1 LIG       0.09000
      9 H4        -74.5441   -9.7547  -54.2451 H      1 LIG       0.09000
@<TRIPOS>BOND
      1       1       2 1
      2       1       4 2
      3       1       5 1
      4       2       3 1
      5       3       5 1
      6       2       6 1
      7       2       7 1
      8       3       8 1
      9       3       9 1
@<TRIPOS>ALT_TYPE
CGenFF_4.0_ALT_TYPE_SET
CGenFF_4.0 1 CG2O4 2 CG3C41 3 CG3C41 4 OG2D1 5 OG3C51 6 HGA2 7 HGA2 8 HGA2 9 HGA2
@<TRIPOS>MOLECULE
4_lactone
 9 9 0 0 0
****
USER_CHARGES
INVALID_CHARGES
Pose:  46 Cluster:  46 Fr_nu: 7525057 TotEn:   -11.45
@<TRIPOS>ATOM
      1 C1        -85.9597  -35.2727  -35.1265 C.2    1 LIG       0.04000
      2 C2        -86.8496  -36.4778  -35.4800 C.3    1 LIG       0.11000
      3 C3        -85.5150  -37.2145  -35.5439 C.3    1 LIG       0.08100
      4 O1        -86.1065  -34.1003  -34.8653 O.2    1 LIG      -0.32000
      5 O2        -84.8071  -35.9908  -35.2021 O.3    1 LIG      -0.27100
      6 H1        -87.5224  -36.7853  -34.6779 H      1 LIG       0.09000
      7 H2        -87.3813  -36.3761  -36.4275 H      1 LIG       0.09000
      8 H3        -85.3659  -37.9909  -34.7886 H      1 LIG       0.09000
      9 H4        -85.2265  -37.5828  -36.5322 H      1 LIG       0.09000
@<TRIPOS>BOND
      1       1       2 1
      2       1       4 2
      3       1       5 1
      4       2       3 1
      5       3       5 1
      6       2       6 1
      7       2       7 1
      8       3       8 1
      9       3       9 1
@<TRIPOS>ALT_TYPE
CGenFF_4.0_ALT_TYPE_SET
CGenFF_4.0 1 CG2O4 2 CG3C41 3 CG3C41 4 OG2D1 5 OG3C51 6 HGA2 7 HGA2 8 HGA2 9 HGA2
@<TRIPOS>MOLECULE
4_lactone
 9 9 0 0 0
****
USER_CHARGES
INVALID_CHARGES
Pose:  47 Cluster:  47 Fr_nu:  30908 TotEn:   -10.79
@<TRIPOS>ATOM
      1 C1        -51.3850  -11.5498  -28.3708 C.2    1 LIG       0.04000
      2 C2        -49.8838  -11.8710  -28.4826 C.3    1 LIG       0.11000
      3 C3        -49.7250  -10.4588  -27.9273 C.3    1 LIG       0.08100
      4 O1        -52.4363  -12.1040  -28.5988 O.2    1 LIG      -0.32000
      5 O2        -51.1700  -10.2998  -27.8799 O.3    1 LIG      -0.27100
      6 H1        -49.5509  -12.6777  -27.8277 H      1 LIG       0.09000
      7 H2        -49.5354  -12.0204  -29.5058 H      1 LIG       0.09000
      8 H3        -49.2788  -10.3888  -26.9315 H      1 LIG       0.09000
      9 H4        -49.2632   -9.7350  -28.6043 H      1 LIG       0.09000
@<TRIPOS>BOND
      1       1       2 1
      2       1       4 2
      3       1       5 1
      4       2       3 1
      5       3       5 1
      6       2       6 1
      7       2       7 1
      8       3       8 1
      9       3       9 1
@<TRIPOS>ALT_TYPE
CGenFF_4.0_ALT_TYPE_SET
CGenFF_4.0 1 CG2O4 2 CG3C41 3 CG3C41 4 OG2D1 5 OG3C51 6 HGA2 7 HGA2 8 HGA2 9 HGA2
@<TRIPOS>MOLECULE
4_lactone
 9 9 0 0 0
****
USER_CHARGES
INVALID_CHARGES
Pose:  48 Cluster:  48 Fr_nu: 4401441 TotEn:   -10.33
@<TRIPOS>ATOM
      1 C1        -47.1465   -6.9262  -28.6018 C.2    1 LIG       0.04000
      2 C2        -47.8589   -7.7209  -27.4926 C.3    1 LIG       0.11000
      3 C3        -47.1896   -6.6977  -26.5798 C.3    1 LIG       0.08100
      4 O1        -47.0484   -6.9668  -29.8072 O.2    1 LIG      -0.32000
      5 O2        -46.5805   -6.0489  -27.7303 O.3    1 LIG      -0.27100
      6 H1        -48.9479   -7.6730  -27.5395 H      1 LIG       0.09000
      7 H2        -47.5105   -8.7497  -27.3880 H      1 LIG       0.09000
      8 H3        -47.8662   -6.0233  -26.0479 H      1 LIG       0.09000
      9 H4        -46.4344   -7.0973  -25.8974 H      1 LIG       0.09000
@<TRIPOS>BOND
      1       1       2 1
      2       1       4 2
      3       1       5 1
      4       2       3 1
      5       3       5 1
      6       2       6 1
      7       2       7 1
      8       3       8 1
      9       3       9 1
@<TRIPOS>ALT_TYPE
CGenFF_4.0_ALT_TYPE_SET
CGenFF_4.0 1 CG2O4 2 CG3C41 3 CG3C41 4 OG2D1 5 OG3C51 6 HGA2 7 HGA2 8 HGA2 9 HGA2
@<TRIPOS>MOLECULE
4_lactone
 9 9 0 0 0
****
USER_CHARGES
INVALID_CHARGES
Pose:  49 Cluster:  49 Fr_nu: 7836197 TotEn:    -9.81
@<TRIPOS>ATOM
      1 C1        -44.9534   -7.2712  -30.3776 C.2    1 LIG       0.04000
      2 C2        -44.0249   -8.0175  -29.4028 C.3    1 LIG       0.11000
      3 C3        -43.0857   -6.8493  -29.6876 C.3    1 LIG       0.08100
      4 O1        -46.0566   -7.4211  -30.8517 O.2    1 LIG      -0.32000
      5 O2        -44.0665   -6.2614  -30.5864 O.3    1 LIG      -0.27100
      6 H1        -44.4074   -8.0799  -28.3828 H      1 LIG       0.09000
      7 H2        -43.6923   -8.9924  -29.7628 H      1 LIG       0.09000
      8 H3        -42.8735   -6.1941  -28.8382 H      1 LIG       0.09000
      9 H4        -42.1614   -7.1045  -30.2131 H      1 LIG       0.09000
@<TRIPOS>BOND
      1       1       2 1
      2       1       4 2
      3       1       5 1
      4       2       3 1
      5       3       5 1
      6       2       6 1
      7       2       7 1
      8       3       8 1
      9       3       9 1
@<TRIPOS>ALT_TYPE
CGenFF_4.0_ALT_TYPE_SET
CGenFF_4.0 1 CG2O4 2 CG3C41 3 CG3C41 4 OG2D1 5 OG3C51 6 HGA2 7 HGA2 8 HGA2 9 HGA2
@<TRIPOS>MOLECULE
4_lactone
 9 9 0 0 0
****
USER_CHARGES
INVALID_CHARGES
Pose:  50 Cluster:  50 Fr_nu: 7755217 TotEn:    -9.03
@<TRIPOS>ATOM
      1 C1        -55.9289    0.6315  -17.6367 C.2    1 LIG       0.04000
      2 C2        -56.6993   -0.5107  -18.3230 C.3    1 LIG       0.11000
      3 C3        -57.4202   -0.5883  -16.9806 C.3    1 LIG       0.08100
      4 O1        -55.0443    1.4078  -17.9184 O.2    1 LIG      -0.32000
      5 O2        -56.6112    0.5059  -16.4669 O.3    1 LIG      -0.27100
      6 H1        -57.3084   -0.1912  -19.1700 H      1 LIG       0.09000
      7 H2        -56.0816   -1.3727  -18.5804 H      1 LIG       0.09000
      8 H3        -58.4827   -0.3306  -16.9979 H      1 LIG       0.09000
      9 H4        -57.2597   -1.5081  -16.4116 H      1 LIG       0.09000
@<TRIPOS>BOND
      1       1       2 1
      2       1       4 2
      3       1       5 1
      4       2       3 1
      5       3       5 1
      6       2       6 1
      7       2       7 1
      8       3       8 1
      9       3       9 1
@<TRIPOS>ALT_TYPE
CGenFF_4.0_ALT_TYPE_SET
CGenFF_4.0 1 CG2O4 2 CG3C41 3 CG3C41 4 OG2D1 5 OG3C51 6 HGA2 7 HGA2 8 HGA2 9 HGA2
@<TRIPOS>MOLECULE
4_lactone
 9 9 0 0 0
****
USER_CHARGES
INVALID_CHARGES
Pose:  51 Cluster:  51 Fr_nu: 2568548 TotEn:    -8.50
@<TRIPOS>ATOM
      1 C1        -80.8397  -34.9056  -35.5327 C.2    1 LIG       0.04000
      2 C2        -79.7676  -34.9851  -34.4312 C.3    1 LIG       0.11000
      3 C3        -80.8132  -34.2355  -33.6111 C.3    1 LIG       0.08100
      4 O1        -80.9657  -35.2580  -36.6835 O.2    1 LIG      -0.32000
      5 O2        -81.7241  -34.2369  -34.7451 O.3    1 LIG      -0.27100
      6 H1        -79.5440  -36.0002  -34.0995 H      1 LIG       0.09000
      7 H2        -78.8551  -34.4309  -34.6571 H      1 LIG       0.09000
      8 H3        -81.2284  -34.7818  -32.7598 H      1 LIG       0.09000
      9 H4        -80.5408  -33.2184  -33.3159 H      1 LIG       0.09000
@<TRIPOS>BOND
      1       1       2 1
      2       1       4 2
      3       1       5 1
      4       2       3 1
      5       3       5 1
      6       2       6 1
      7       2       7 1
      8       3       8 1
      9       3       9 1
@<TRIPOS>ALT_TYPE
CGenFF_4.0_ALT_TYPE_SET
CGenFF_4.0 1 CG2O4 2 CG3C41 3 CG3C41 4 OG2D1 5 OG3C51 6 HGA2 7 HGA2 8 HGA2 9 HGA2
@<TRIPOS>MOLECULE
4_lactone
 9 9 0 0 0
****
USER_CHARGES
INVALID_CHARGES
Pose:  52 Cluster:  52 Fr_nu: 2325946 TotEn:    -5.86
@<TRIPOS>ATOM
      1 C1        -81.5871  -36.0773  -35.7115 C.2    1 LIG       0.04000
      2 C2        -81.2523  -36.2455  -34.2186 C.3    1 LIG       0.11000
      3 C3        -80.8507  -34.7777  -34.3290 C.3    1 LIG       0.08100
      4 O1        -82.0183  -36.7604  -36.6125 O.2    1 LIG      -0.32000
      5 O2        -81.2100  -34.7708  -35.7384 O.3    1 LIG      -0.27100
      6 H1        -82.1184  -36.4534  -33.5884 H      1 LIG       0.09000
      7 H2        -80.4395  -36.9462  -34.0207 H      1 LIG       0.09000
      8 H3        -81.4604  -34.0753  -33.7541 H      1 LIG       0.09000
      9 H4        -79.7875  -34.5674  -34.1845 H      1 LIG       0.09000
@<TRIPOS>BOND
      1       1       2 1
      2       1       4 2
      3       1       5 1
      4       2       3 1
      5       3       5 1
      6       2       6 1
      7       2       7 1
      8       3       8 1
      9       3       9 1
@<TRIPOS>ALT_TYPE
CGenFF_4.0_ALT_TYPE_SET
CGenFF_4.0 1 CG2O4 2 CG3C41 3 CG3C41 4 OG2D1 5 OG3C51 6 HGA2 7 HGA2 8 HGA2 9 HGA2
@<TRIPOS>MOLECULE
4_lactone
 9 9 0 0 0
****
USER_CHARGES
INVALID_CHARGES
Pose:  53 Cluster:  53 Fr_nu: 4476222 TotEn:    -1.90
@<TRIPOS>ATOM
      1 C1        -45.7200   -7.0719  -29.2062 C.2    1 LIG       0.04000
      2 C2        -45.1403   -7.6548  -27.9050 C.3    1 LIG       0.11000
      3 C3        -46.5664   -7.4639  -27.3972 C.3    1 LIG       0.08100
      4 O1        -45.3242   -6.7992  -30.3168 O.2    1 LIG      -0.32000
      5 O2        -46.9692   -6.9279  -28.6880 O.3    1 LIG      -0.27100
      6 H1        -44.8029   -8.6888  -27.9915 H      1 LIG       0.09000
      7 H2        -44.3814   -7.0271  -27.4351 H      1 LIG       0.09000
      8 H3        -47.1095   -8.3812  -27.1543 H      1 LIG       0.09000
      9 H4        -46.6883   -6.7255  -26.6000 H      1 LIG       0.09000
@<TRIPOS>BOND
      1       1       2 1
      2       1       4 2
      3       1       5 1
      4       2       3 1
      5       3       5 1
      6       2       6 1
      7       2       7 1
      8       3       8 1
      9       3       9 1
@<TRIPOS>ALT_TYPE
CGenFF_4.0_ALT_TYPE_SET
CGenFF_4.0 1 CG2O4 2 CG3C41 3 CG3C41 4 OG2D1 5 OG3C51 6 HGA2 7 HGA2 8 HGA2 9 HGA2
@<TRIPOS>MOLECULE
pyridine
 11 11 0 0 0
****
USER_CHARGES
INVALID_CHARGES
Pose:   1 Cluster:   1 Fr_nu: 1009152 TotEn:   -21.56
@<TRIPOS>ATOM
      1 C1        -74.6799   -9.0620  -54.3267 C.ar   1 LIG      -0.11300
      2 C2        -75.7680   -9.7817  -54.8075 C.ar   1 LIG      -0.11700
      3 C3        -73.7785   -8.4951  -55.2207 C.ar   1 LIG      -0.11700
      4 C4        -75.9087   -9.9046  -56.1805 C.ar   1 LIG       0.17700
      5 C5        -74.0080   -8.6758  -56.5751 C.ar   1 LIG       0.17700
      6 N1        -75.0537   -9.3684  -57.0799 N.ar   1 LIG      -0.60000
      7 H1        -74.5343   -8.9437  -53.2571 H      1 LIG       0.11500
      8 H2        -76.4835  -10.2319  -54.1293 H      1 LIG       0.11500
      9 H3        -72.9228   -7.9304  -54.8685 H      1 LIG       0.11500
     10 H4        -76.7405  -10.4564  -56.6056 H      1 LIG       0.12400
     11 H5        -73.3343   -8.2547  -57.3141 H      1 LIG       0.12400
@<TRIPOS>BOND
      1       1       2 ar
      2       1       3 ar
      3       2       4 ar
      4       3       5 ar
      5       4       6 ar
      6       5       6 ar
      7       1       7 1
      8       2       8 1
      9       3       9 1
     10       4      10 1
     11       5      11 1
@<TRIPOS>ALT_TYPE
CGenFF_4.0_ALT_TYPE_SET
CGenFF_4.0 1 CG2R61 2 CG2R61 3 CG2R61 4 CG2R61 5 CG2R61 6 NG2R60 7 HGR61 8 HGR61 9 HGR61 10 HGR62 11 HGR62
@<TRIPOS>MOLECULE
pyridine
 11 11 0 0 0
****
USER_CHARGES
INVALID_CHARGES
Pose:   2 Cluster:   2 Fr_nu: 2101325 TotEn:   -17.64
@<TRIPOS>ATOM
      1 C1        -74.9564   -9.1991  -54.4553 C.ar   1 LIG      -0.11300
      2 C2        -76.0694   -8.4210  -54.7537 C.ar   1 LIG      -0.11700
      3 C3        -73.7967   -9.0620  -55.2099 C.ar   1 LIG      -0.11700
      4 C4        -75.9723   -7.5276  -55.8084 C.ar   1 LIG       0.17700
      5 C5        -73.8014   -8.1402  -56.2443 C.ar   1 LIG       0.17700
      6 N1        -74.8630   -7.3666  -56.5641 N.ar   1 LIG      -0.60000
      7 H1        -74.9930   -9.9115  -53.6366 H      1 LIG       0.11500
      8 H2        -76.9838   -8.5107  -54.1788 H      1 LIG       0.11500
      9 H3        -72.9172   -9.6585  -54.9957 H      1 LIG       0.11500
     10 H4        -76.8128   -6.8982  -56.0812 H      1 LIG       0.12400
     11 H5        -72.9223   -7.9953  -56.8637 H      1 LIG       0.12400
@<TRIPOS>BOND
      1       1       2 ar
      2       1       3 ar
      3       2       4 ar
      4       3       5 ar
      5       4       6 ar
      6       5       6 ar
      7       1       7 1
      8       2       8 1
      9       3       9 1
     10       4      10 1
     11       5      11 1
@<TRIPOS>ALT_TYPE
CGenFF_4.0_ALT_TYPE_SET
CGenFF_4.0 1 CG2R61 2 CG2R61 3 CG2R61 4 CG2R61 5 CG2R61 6 NG2R60 7 HGR61 8 HGR61 9 HGR61 10 HGR62 11 HGR62
@<TRIPOS>MOLECULE
pyridine
 11 11 0 0 0
****
USER_CHARGES
INVALID_CHARGES
Pose:   3 Cluster:   3 Fr_nu: 4127225 TotEn:   -14.70
@<TRIPOS>ATOM
      1 C1        -50.8882   10.4042  -31.6794 C.ar   1 LIG      -0.11300
      2 C2        -50.1217   11.2330  -30.8678 C.ar   1 LIG      -0.11700
      3 C3        -51.1877    9.1130  -31.2596 C.ar   1 LIG      -0.11700
      4 C4        -49.6821   10.7269  -29.6551 C.ar   1 LIG       0.17700
      5 C5        -50.7002    8.7017  -30.0295 C.ar   1 LIG       0.17700
      6 N1        -49.9525    9.4781  -29.2135 N.ar   1 LIG      -0.60000
      7 H1        -51.2510   10.7638  -32.6377 H      1 LIG       0.11500
      8 H2        -49.8763   12.2431  -31.1744 H      1 LIG       0.11500
      9 H3        -51.7831    8.4492  -31.8761 H      1 LIG       0.11500
     10 H4        -49.0808   11.3336  -28.9862 H      1 LIG       0.12400
     11 H5        -50.9047    7.7036  -29.6561 H      1 LIG       0.12400
@<TRIPOS>BOND
      1       1       2 ar
      2       1       3 ar
      3       2       4 ar
      4       3       5 ar
      5       4       6 ar
      6       5       6 ar
      7       1       7 1
      8       2       8 1
      9       3       9 1
     10       4      10 1
     11       5      11 1
@<TRIPOS>ALT_TYPE
CGenFF_4.0_ALT_TYPE_SET
CGenFF_4.0 1 CG2R61 2 CG2R61 3 CG2R61 4 CG2R61 5 CG2R61 6 NG2R60 7 HGR61 8 HGR61 9 HGR61 10 HGR62 11 HGR62
@<TRIPOS>MOLECULE
pyridine
 11 11 0 0 0
****
USER_CHARGES
INVALID_CHARGES
Pose:   4 Cluster:   4 Fr_nu: 1285511 TotEn:   -14.48
@<TRIPOS>ATOM
      1 C1        -76.1390  -10.2579  -54.7847 C.ar   1 LIG      -0.11300
      2 C2        -77.0693  -10.8985  -55.5954 C.ar   1 LIG      -0.11700
      3 C3        -75.0898   -9.5525  -55.3633 C.ar   1 LIG      -0.11700
      4 C4        -76.9072  -10.8042  -56.9682 C.ar   1 LIG       0.17700
      5 C5        -75.0161   -9.5186  -56.7464 C.ar   1 LIG       0.17700
      6 N1        -75.9009  -10.1284  -57.5668 N.ar   1 LIG      -0.60000
      7 H1        -76.2311  -10.3089  -53.7039 H      1 LIG       0.11500
      8 H2        -77.8953  -11.4538  -55.1665 H      1 LIG       0.11500
      9 H3        -74.3526   -9.0458  -54.7509 H      1 LIG       0.11500
     10 H4        -77.6059  -11.2866  -57.6437 H      1 LIG       0.12400
     11 H5        -74.2166   -8.9827  -57.2475 H      1 LIG       0.12400
@<TRIPOS>BOND
      1       1       2 ar
      2       1       3 ar
      3       2       4 ar
      4       3       5 ar
      5       4       6 ar
      6       5       6 ar
      7       1       7 1
      8       2       8 1
      9       3       9 1
     10       4      10 1
     11       5      11 1
@<TRIPOS>ALT_TYPE
CGenFF_4.0_ALT_TYPE_SET
CGenFF_4.0 1 CG2R61 2 CG2R61 3 CG2R61 4 CG2R61 5 CG2R61 6 NG2R60 7 HGR61 8 HGR61 9 HGR61 10 HGR62 11 HGR62
@<TRIPOS>MOLECULE
pyridine
 11 11 0 0 0
****
USER_CHARGES
INVALID_CHARGES
Pose:   5 Cluster:   5 Fr_nu: 2791764 TotEn:   -13.85
@<TRIPOS>ATOM
      1 C1        -57.9597    3.4010  -41.4266 C.ar   1 LIG      -0.11300
      2 C2        -58.5462    2.7044  -40.3759 C.ar   1 LIG      -0.11700
      3 C3        -56.5803    3.3602  -41.5964 C.ar   1 LIG      -0.11700
      4 C4        -57.7158    1.9877  -39.5293 C.ar   1 LIG       0.17700
      5 C5        -55.8379    2.6144  -40.6951 C.ar   1 LIG       0.17700
      6 N1        -56.3720    1.9246  -39.6623 N.ar   1 LIG      -0.60000
      7 H1        -58.5765    3.9752  -42.1115 H      1 LIG       0.11500
      8 H2        -59.6192    2.7216  -40.2245 H      1 LIG       0.11500
      9 H3        -56.1014    3.8959  -42.4081 H      1 LIG       0.11500
     10 H4        -58.1245    1.4279  -38.6946 H      1 LIG       0.12400
     11 H5        -54.7583    2.5505  -40.7828 H      1 LIG       0.12400
@<TRIPOS>BOND
      1       1       2 ar
      2       1       3 ar
      3       2       4 ar
      4       3       5 ar
      5       4       6 ar
      6       5       6 ar
      7       1       7 1
      8       2       8 1
      9       3       9 1
     10       4      10 1
     11       5      11 1
@<TRIPOS>ALT_TYPE
CGenFF_4.0_ALT_TYPE_SET
CGenFF_4.0 1 CG2R61 2 CG2R61 3 CG2R61 4 CG2R61 5 CG2R61 6 NG2R60 7 HGR61 8 HGR61 9 HGR61 10 HGR62 11 HGR62
@<TRIPOS>MOLECULE
pyridine
 11 11 0 0 0
****
USER_CHARGES
INVALID_CHARGES
Pose:   6 Cluster:   6 Fr_nu: 1474402 TotEn:   -13.80
@<TRIPOS>ATOM
      1 C1        -56.5434    3.8348  -39.5405 C.ar   1 LIG      -0.11300
      2 C2        -55.5960    3.2278  -40.3572 C.ar   1 LIG      -0.11700
      3 C3        -57.6483    3.1093  -39.1089 C.ar   1 LIG      -0.11700
      4 C4        -55.7979    1.9035  -40.7113 C.ar   1 LIG       0.17700
      5 C5        -57.7585    1.7905  -39.5191 C.ar   1 LIG       0.17700
      6 N1        -56.8585    1.1666  -40.3120 N.ar   1 LIG      -0.60000
      7 H1        -56.4214    4.8716  -39.2416 H      1 LIG       0.11500
      8 H2        -54.7268    3.7737  -40.7053 H      1 LIG       0.11500
      9 H3        -58.3998    3.5622  -38.4722 H      1 LIG       0.11500
     10 H4        -55.0878    1.3849  -41.3469 H      1 LIG       0.12400
     11 H5        -58.6018    1.1811  -39.2109 H      1 LIG       0.12400
@<TRIPOS>BOND
      1       1       2 ar
      2       1       3 ar
      3       2       4 ar
      4       3       5 ar
      5       4       6 ar
      6       5       6 ar
      7       1       7 1
      8       2       8 1
      9       3       9 1
     10       4      10 1
     11       5      11 1
@<TRIPOS>ALT_TYPE
CGenFF_4.0_ALT_TYPE_SET
CGenFF_4.0 1 CG2R61 2 CG2R61 3 CG2R61 4 CG2R61 5 CG2R61 6 NG2R60 7 HGR61 8 HGR61 9 HGR61 10 HGR62 11 HGR62
@<TRIPOS>MOLECULE
pyridine
 11 11 0 0 0
****
USER_CHARGES
INVALID_CHARGES
Pose:   7 Cluster:   7 Fr_nu: 122189 TotEn:   -13.42
@<TRIPOS>ATOM
      1 C1        -70.4926    3.2070  -47.5514 C.ar   1 LIG      -0.11300
      2 C2        -71.1136    3.4024  -48.7799 C.ar   1 LIG      -0.11700
      3 C3        -70.0585    4.3041  -46.8158 C.ar   1 LIG      -0.11700
      4 C4        -71.2752    4.7045  -49.2251 C.ar   1 LIG       0.17700
      5 C5        -70.2671    5.5659  -47.3490 C.ar   1 LIG       0.17700
      6 N1        -70.8665    5.7952  -48.5389 N.ar   1 LIG      -0.60000
      7 H1        -70.3467    2.2015  -47.1681 H      1 LIG       0.11500
      8 H2        -71.4603    2.5622  -49.3702 H      1 LIG       0.11500
      9 H3        -69.5714    4.1756  -45.8559 H      1 LIG       0.11500
     10 H4        -71.7533    4.9098  -50.1772 H      1 LIG       0.12400
     11 H5        -69.9465    6.4547  -46.8155 H      1 LIG       0.12400
@<TRIPOS>BOND
      1       1       2 ar
      2       1       3 ar
      3       2       4 ar
      4       3       5 ar
      5       4       6 ar
      6       5       6 ar
      7       1       7 1
      8       2       8 1
      9       3       9 1
     10       4      10 1
     11       5      11 1
@<TRIPOS>ALT_TYPE
CGenFF_4.0_ALT_TYPE_SET
CGenFF_4.0 1 CG2R61 2 CG2R61 3 CG2R61 4 CG2R61 5 CG2R61 6 NG2R60 7 HGR61 8 HGR61 9 HGR61 10 HGR62 11 HGR62
@<TRIPOS>MOLECULE
pyridine
 11 11 0 0 0
****
USER_CHARGES
INVALID_CHARGES
Pose:   8 Cluster:   8 Fr_nu: 3377037 TotEn:   -13.35
@<TRIPOS>ATOM
      1 C1        -64.2030   -9.9819  -14.3134 C.ar   1 LIG      -0.11300
      2 C2        -63.6033  -11.2339  -14.3909 C.ar   1 LIG      -0.11700
      3 C3        -63.4116   -8.8392  -14.2776 C.ar   1 LIG      -0.11700
      4 C4        -62.2193  -11.2889  -14.4296 C.ar   1 LIG       0.17700
      5 C5        -62.0363   -9.0013  -14.3211 C.ar   1 LIG       0.17700
      6 N1        -61.4175  -10.2010  -14.3965 N.ar   1 LIG      -0.60000
      7 H1        -65.2850   -9.8969  -14.2803 H      1 LIG       0.11500
      8 H2        -64.2002  -12.1380  -14.4204 H      1 LIG       0.11500
      9 H3        -63.8573   -7.8529  -14.2167 H      1 LIG       0.11500
     10 H4        -61.7036  -12.2415  -14.4898 H      1 LIG       0.12400
     11 H5        -61.3742   -8.1421  -14.2951 H      1 LIG       0.12400
@<TRIPOS>BOND
      1       1       2 ar
      2       1       3 ar
      3       2       4 ar
      4       3       5 ar
      5       4       6 ar
      6       5       6 ar
      7       1       7 1
      8       2       8 1
      9       3       9 1
     10       4      10 1
     11       5      11 1
@<TRIPOS>ALT_TYPE
CGenFF_4.0_ALT_TYPE_SET
CGenFF_4.0 1 CG2R61 2 CG2R61 3 CG2R61 4 CG2R61 5 CG2R61 6 NG2R60 7 HGR61 8 HGR61 9 HGR61 10 HGR62 11 HGR62
@<TRIPOS>MOLECULE
pyridine
 11 11 0 0 0
****
USER_CHARGES
INVALID_CHARGES
Pose:   9 Cluster:   9 Fr_nu: 2101334 TotEn:   -13.25
@<TRIPOS>ATOM
      1 C1        -74.5506  -10.1360  -54.7502 C.ar   1 LIG      -0.11300
      2 C2        -75.9369  -10.0985  -54.8500 C.ar   1 LIG      -0.11700
      3 C3        -73.7967   -9.0620  -55.2099 C.ar   1 LIG      -0.11700
      4 C4        -76.5163   -8.9729  -55.4131 C.ar   1 LIG       0.17700
      5 C5        -74.4719   -7.9829  -55.7572 C.ar   1 LIG       0.17700
      6 N1        -75.8171   -7.9104  -55.8710 N.ar   1 LIG      -0.60000
      7 H1        -74.0586  -11.0010  -54.3155 H      1 LIG       0.11500
      8 H2        -76.5446  -10.9239  -54.4979 H      1 LIG       0.11500
      9 H3        -72.7147   -9.0697  -55.1428 H      1 LIG       0.11500
     10 H4        -77.5938   -8.8952  -55.5138 H      1 LIG       0.12400
     11 H5        -73.9305   -7.1202  -56.1312 H      1 LIG       0.12400
@<TRIPOS>BOND
      1       1       2 ar
      2       1       3 ar
      3       2       4 ar
      4       3       5 ar
      5       4       6 ar
      6       5       6 ar
      7       1       7 1
      8       2       8 1
      9       3       9 1
     10       4      10 1
     11       5      11 1
@<TRIPOS>ALT_TYPE
CGenFF_4.0_ALT_TYPE_SET
CGenFF_4.0 1 CG2R61 2 CG2R61 3 CG2R61 4 CG2R61 5 CG2R61 6 NG2R60 7 HGR61 8 HGR61 9 HGR61 10 HGR62 11 HGR62
@<TRIPOS>MOLECULE
pyridine
 11 11 0 0 0
****
USER_CHARGES
INVALID_CHARGES
Pose:  10 Cluster:  10 Fr_nu: 1687314 TotEn:   -12.86
@<TRIPOS>ATOM
      1 C1        -48.1289  -10.3777  -25.4969 C.ar   1 LIG      -0.11300
      2 C2        -48.3969  -11.6400  -24.9793 C.ar   1 LIG      -0.11700
      3 C3        -47.7636   -9.3447  -24.6410 C.ar   1 LIG      -0.11700
      4 C4        -48.2861  -11.8162  -23.6095 C.ar   1 LIG       0.17700
      5 C5        -47.6814   -9.6235  -23.2863 C.ar   1 LIG       0.17700
      6 N1        -47.9342  -10.8370  -22.7465 N.ar   1 LIG      -0.60000
      7 H1        -48.2054  -10.1991  -26.5653 H      1 LIG       0.11500
      8 H2        -48.6830  -12.4601  -25.6276 H      1 LIG       0.11500
      9 H3        -47.5506   -8.3525  -25.0221 H      1 LIG       0.11500
     10 H4        -48.4850  -12.7819  -23.1566 H      1 LIG       0.12400
     11 H5        -47.4014   -8.8524  -22.5760 H      1 LIG       0.12400
@<TRIPOS>BOND
      1       1       2 ar
      2       1       3 ar
      3       2       4 ar
      4       3       5 ar
      5       4       6 ar
      6       5       6 ar
      7       1       7 1
      8       2       8 1
      9       3       9 1
     10       4      10 1
     11       5      11 1
@<TRIPOS>ALT_TYPE
CGenFF_4.0_ALT_TYPE_SET
CGenFF_4.0 1 CG2R61 2 CG2R61 3 CG2R61 4 CG2R61 5 CG2R61 6 NG2R60 7 HGR61 8 HGR61 9 HGR61 10 HGR62 11 HGR62
@<TRIPOS>MOLECULE
pyridine
 11 11 0 0 0
****
USER_CHARGES
INVALID_CHARGES
Pose:  11 Cluster:  11 Fr_nu: 961294 TotEn:   -12.70
@<TRIPOS>ATOM
      1 C1        -79.2000  -20.4127  -30.4188 C.ar   1 LIG      -0.11300
      2 C2        -79.7514  -19.1451  -30.2695 C.ar   1 LIG      -0.11700
      3 C3        -79.4862  -21.1596  -31.5561 C.ar   1 LIG      -0.11700
      4 C4        -80.5762  -18.6736  -31.2780 C.ar   1 LIG       0.17700
      5 C5        -80.3230  -20.5981  -32.5070 C.ar   1 LIG       0.17700
      6 N1        -80.8774  -19.3700  -32.3969 N.ar   1 LIG      -0.60000
      7 H1        -78.5490  -20.8180  -29.6500 H      1 LIG       0.11500
      8 H2        -79.5419  -18.5450  -29.3916 H      1 LIG       0.11500
      9 H3        -79.0680  -22.1503  -31.6935 H      1 LIG       0.11500
     10 H4        -81.0310  -17.6910  -31.2087 H      1 LIG       0.12400
     11 H5        -80.5784  -21.1397  -33.4120 H      1 LIG       0.12400
@<TRIPOS>BOND
      1       1       2 ar
      2       1       3 ar
      3       2       4 ar
      4       3       5 ar
      5       4       6 ar
      6       5       6 ar
      7       1       7 1
      8       2       8 1
      9       3       9 1
     10       4      10 1
     11       5      11 1
@<TRIPOS>ALT_TYPE
CGenFF_4.0_ALT_TYPE_SET
CGenFF_4.0 1 CG2R61 2 CG2R61 3 CG2R61 4 CG2R61 5 CG2R61 6 NG2R60 7 HGR61 8 HGR61 9 HGR61 10 HGR62 11 HGR62
@<TRIPOS>MOLECULE
pyridine
 11 11 0 0 0
****
USER_CHARGES
INVALID_CHARGES
Pose:  12 Cluster:  12 Fr_nu: 1709456 TotEn:   -12.05
@<TRIPOS>ATOM
      1 C1        -51.0071    4.7661  -34.4832 C.ar   1 LIG      -0.11300
      2 C2        -50.8525    5.9436  -33.7602 C.ar   1 LIG      -0.11700
      3 C3        -50.6277    3.5542  -33.9170 C.ar   1 LIG      -0.11700
      4 C4        -50.3176    5.8561  -32.4850 C.ar   1 LIG       0.17700
      5 C5        -50.1027    3.5737  -32.6349 C.ar   1 LIG       0.17700
      6 N1        -49.9373    4.6974  -31.9016 N.ar   1 LIG      -0.60000
      7 H1        -51.4220    4.7929  -35.4864 H      1 LIG       0.11500
      8 H2        -51.1416    6.8994  -34.1812 H      1 LIG       0.11500
      9 H3        -50.7387    2.6239  -34.4623 H      1 LIG       0.11500
     10 H4        -50.1765    6.7459  -31.8805 H      1 LIG       0.12400
     11 H5        -49.7906    2.6555  -32.1481 H      1 LIG       0.12400
@<TRIPOS>BOND
      1       1       2 ar
      2       1       3 ar
      3       2       4 ar
      4       3       5 ar
      5       4       6 ar
      6       5       6 ar
      7       1       7 1
      8       2       8 1
      9       3       9 1
     10       4      10 1
     11       5      11 1
@<TRIPOS>ALT_TYPE
CGenFF_4.0_ALT_TYPE_SET
CGenFF_4.0 1 CG2R61 2 CG2R61 3 CG2R61 4 CG2R61 5 CG2R61 6 NG2R60 7 HGR61 8 HGR61 9 HGR61 10 HGR62 11 HGR62
@<TRIPOS>MOLECULE
pyridine
 11 11 0 0 0
****
USER_CHARGES
INVALID_CHARGES
Pose:  13 Cluster:  13 Fr_nu: 1400985 TotEn:   -11.89
@<TRIPOS>ATOM
      1 C1        -78.5439  -14.5970  -45.2982 C.ar   1 LIG      -0.11300
      2 C2        -77.8022  -13.4217  -45.2585 C.ar   1 LIG      -0.11700
      3 C3        -78.0963  -15.7187  -44.6091 C.ar   1 LIG      -0.11700
      4 C4        -76.6291  -13.4197  -44.5212 C.ar   1 LIG       0.17700
      5 C5        -76.9099  -15.6139  -43.9011 C.ar   1 LIG       0.17700
      6 N1        -76.1621  -14.4893  -43.8391 N.ar   1 LIG      -0.60000
      7 H1        -79.4688  -14.6391  -45.8657 H      1 LIG       0.11500
      8 H2        -78.1320  -12.5352  -45.7876 H      1 LIG       0.11500
      9 H3        -78.6579  -16.6457  -44.6263 H      1 LIG       0.11500
     10 H4        -76.0146  -12.5277  -44.4590 H      1 LIG       0.12400
     11 H5        -76.5166  -16.4601  -43.3472 H      1 LIG       0.12400
@<TRIPOS>BOND
      1       1       2 ar
      2       1       3 ar
      3       2       4 ar
      4       3       5 ar
      5       4       6 ar
      6       5       6 ar
      7       1       7 1
      8       2       8 1
      9       3       9 1
     10       4      10 1
     11       5      11 1
@<TRIPOS>ALT_TYPE
CGenFF_4.0_ALT_TYPE_SET
CGenFF_4.0 1 CG2R61 2 CG2R61 3 CG2R61 4 CG2R61 5 CG2R61 6 NG2R60 7 HGR61 8 HGR61 9 HGR61 10 HGR62 11 HGR62
@<TRIPOS>MOLECULE
pyridine
 11 11 0 0 0
****
USER_CHARGES
INVALID_CHARGES
Pose:  14 Cluster:  14 Fr_nu:  78488 TotEn:   -11.87
@<TRIPOS>ATOM
      1 C1        -57.6561    2.0354  -40.9939 C.ar   1 LIG      -0.11300
      2 C2        -58.1367    2.3014  -39.7166 C.ar   1 LIG      -0.11700
      3 C3        -56.3403    2.3497  -41.3150 C.ar   1 LIG      -0.11700
      4 C4        -57.2682    2.8781  -38.8039 C.ar   1 LIG       0.17700
      5 C5        -55.5523    2.9245  -40.3309 C.ar   1 LIG       0.17700
      6 N1        -55.9838    3.1978  -39.0791 N.ar   1 LIG      -0.60000
      7 H1        -58.3059    1.5846  -41.7379 H      1 LIG       0.11500
      8 H2        -59.1585    2.0645  -39.4440 H      1 LIG       0.11500
      9 H3        -55.9443    2.1518  -42.3045 H      1 LIG       0.11500
     10 H4        -57.5950    3.1055  -37.7947 H      1 LIG       0.12400
     11 H5        -54.5191    3.1895  -40.5304 H      1 LIG       0.12400
@<TRIPOS>BOND
      1       1       2 ar
      2       1       3 ar
      3       2       4 ar
      4       3       5 ar
      5       4       6 ar
      6       5       6 ar
      7       1       7 1
      8       2       8 1
      9       3       9 1
     10       4      10 1
     11       5      11 1
@<TRIPOS>ALT_TYPE
CGenFF_4.0_ALT_TYPE_SET
CGenFF_4.0 1 CG2R61 2 CG2R61 3 CG2R61 4 CG2R61 5 CG2R61 6 NG2R60 7 HGR61 8 HGR61 9 HGR61 10 HGR62 11 HGR62
@<TRIPOS>MOLECULE
pyridine
 11 11 0 0 0
****
USER_CHARGES
INVALID_CHARGES
Pose:  15 Cluster:  15 Fr_nu:    725 TotEn:   -11.83
@<TRIPOS>ATOM
      1 C1        -77.9538  -15.6909  -45.1013 C.ar   1 LIG      -0.11300
      2 C2        -77.0053  -14.7046  -44.8547 C.ar   1 LIG      -0.11700
      3 C3        -78.2947  -16.5871  -44.0944 C.ar   1 LIG      -0.11700
      4 C4        -76.4314  -14.6574  -43.5945 C.ar   1 LIG       0.17700
      5 C5        -77.6629  -16.4558  -42.8683 C.ar   1 LIG       0.17700
      6 N1        -76.7368  -15.5106  -42.5914 N.ar   1 LIG      -0.60000
      7 H1        -78.4260  -15.7614  -46.0766 H      1 LIG       0.11500
      8 H2        -76.7244  -13.9952  -45.6244 H      1 LIG       0.11500
      9 H3        -79.0311  -17.3643  -44.2643 H      1 LIG       0.11500
     10 H4        -75.6862  -13.9070  -43.3522 H      1 LIG       0.12400
     11 H5        -77.8924  -17.1301  -42.0497 H      1 LIG       0.12400
@<TRIPOS>BOND
      1       1       2 ar
      2       1       3 ar
      3       2       4 ar
      4       3       5 ar
      5       4       6 ar
      6       5       6 ar
      7       1       7 1
      8       2       8 1
      9       3       9 1
     10       4      10 1
     11       5      11 1
@<TRIPOS>ALT_TYPE
CGenFF_4.0_ALT_TYPE_SET
CGenFF_4.0 1 CG2R61 2 CG2R61 3 CG2R61 4 CG2R61 5 CG2R61 6 NG2R60 7 HGR61 8 HGR61 9 HGR61 10 HGR62 11 HGR62
@<TRIPOS>MOLECULE
pyridine
 11 11 0 0 0
****
USER_CHARGES
INVALID_CHARGES
Pose:  16 Cluster:  16 Fr_nu: 3341475 TotEn:   -11.73
@<TRIPOS>ATOM
      1 C1        -60.8292   -3.1393  -55.0673 C.ar   1 LIG      -0.11300
      2 C2        -60.2849   -2.0107  -54.4648 C.ar   1 LIG      -0.11700
      3 C3        -60.4003   -4.4034  -54.6784 C.ar   1 LIG      -0.11700
      4 C4        -59.3220   -2.1984  -53.4863 C.ar   1 LIG       0.17700
      5 C5        -59.4321   -4.4841  -53.6906 C.ar   1 LIG       0.17700
      6 N1        -58.8800   -3.4104  -53.0822 N.ar   1 LIG      -0.60000
      7 H1        -61.5859   -3.0339  -55.8391 H      1 LIG       0.11500
      8 H2        -60.6043   -1.0155  -54.7518 H      1 LIG       0.11500
      9 H3        -60.8103   -5.2972  -55.1347 H      1 LIG       0.11500
     10 H4        -58.8665   -1.3501  -52.9864 H      1 LIG       0.12400
     11 H5        -59.0626   -5.4464  -53.3517 H      1 LIG       0.12400
@<TRIPOS>BOND
      1       1       2 ar
      2       1       3 ar
      3       2       4 ar
      4       3       5 ar
      5       4       6 ar
      6       5       6 ar
      7       1       7 1
      8       2       8 1
      9       3       9 1
     10       4      10 1
     11       5      11 1
@<TRIPOS>ALT_TYPE
CGenFF_4.0_ALT_TYPE_SET
CGenFF_4.0 1 CG2R61 2 CG2R61 3 CG2R61 4 CG2R61 5 CG2R61 6 NG2R60 7 HGR61 8 HGR61 9 HGR61 10 HGR62 11 HGR62
@<TRIPOS>MOLECULE
pyridine
 11 11 0 0 0
****
USER_CHARGES
INVALID_CHARGES
Pose:  17 Cluster:  17 Fr_nu: 1992963 TotEn:   -11.56
@<TRIPOS>ATOM
      1 C1        -50.7133  -10.0582  -43.5889 C.ar   1 LIG      -0.11300
      2 C2        -51.7130  -11.0123  -43.7425 C.ar   1 LIG      -0.11700
      3 C3        -49.4734  -10.2561  -44.1862 C.ar   1 LIG      -0.11700
      4 C4        -51.4247  -12.1380  -44.4971 C.ar   1 LIG       0.17700
      5 C5        -49.2853  -11.4157  -44.9208 C.ar   1 LIG       0.17700
      6 N1        -50.2324  -12.3652  -45.0923 N.ar   1 LIG      -0.60000
      7 H1        -50.9000   -9.1624  -43.0041 H      1 LIG       0.11500
      8 H2        -52.6870  -10.8790  -43.2862 H      1 LIG       0.11500
      9 H3        -48.6792   -9.5260  -44.0795 H      1 LIG       0.11500
     10 H4        -52.1706  -12.9116  -44.6465 H      1 LIG       0.12400
     11 H5        -48.3363  -11.6183  -45.4062 H      1 LIG       0.12400
@<TRIPOS>BOND
      1       1       2 ar
      2       1       3 ar
      3       2       4 ar
      4       3       5 ar
      5       4       6 ar
      6       5       6 ar
      7       1       7 1
      8       2       8 1
      9       3       9 1
     10       4      10 1
     11       5      11 1
@<TRIPOS>ALT_TYPE
CGenFF_4.0_ALT_TYPE_SET
CGenFF_4.0 1 CG2R61 2 CG2R61 3 CG2R61 4 CG2R61 5 CG2R61 6 NG2R60 7 HGR61 8 HGR61 9 HGR61 10 HGR62 11 HGR62
@<TRIPOS>MOLECULE
pyridine
 11 11 0 0 0
****
USER_CHARGES
INVALID_CHARGES
Pose:  18 Cluster:  18 Fr_nu: 1058055 TotEn:   -11.56
@<TRIPOS>ATOM
      1 C1        -50.7244  -11.6938  -44.0097 C.ar   1 LIG      -0.11300
      2 C2        -50.3055  -13.0178  -44.0788 C.ar   1 LIG      -0.11700
      3 C3        -50.3827  -10.9190  -42.9069 C.ar   1 LIG      -0.11700
      4 C4        -49.5529  -13.5156  -43.0273 C.ar   1 LIG       0.17700
      5 C5        -49.6269  -11.5108  -41.9078 C.ar   1 LIG       0.17700
      6 N1        -49.2016  -12.7937  -41.9397 N.ar   1 LIG      -0.60000
      7 H1        -51.3167  -11.2668  -44.8134 H      1 LIG       0.11500
      8 H2        -50.5598  -13.6402  -44.9288 H      1 LIG       0.11500
      9 H3        -50.6987   -9.8848  -42.8314 H      1 LIG       0.11500
     10 H4        -49.2023  -14.5424  -43.0335 H      1 LIG       0.12400
     11 H5        -49.3344  -10.9500  -41.0261 H      1 LIG       0.12400
@<TRIPOS>BOND
      1       1       2 ar
      2       1       3 ar
      3       2       4 ar
      4       3       5 ar
      5       4       6 ar
      6       5       6 ar
      7       1       7 1
      8       2       8 1
      9       3       9 1
     10       4      10 1
     11       5      11 1
@<TRIPOS>ALT_TYPE
CGenFF_4.0_ALT_TYPE_SET
CGenFF_4.0 1 CG2R61 2 CG2R61 3 CG2R61 4 CG2R61 5 CG2R61 6 NG2R60 7 HGR61 8 HGR61 9 HGR61 10 HGR62 11 HGR62
@<TRIPOS>MOLECULE
pyridine
 11 11 0 0 0
****
USER_CHARGES
INVALID_CHARGES
Pose:  19 Cluster:  19 Fr_nu: 3865295 TotEn:   -11.48
@<TRIPOS>ATOM
      1 C1        -49.3476    8.0005  -31.6091 C.ar   1 LIG      -0.11300
      2 C2        -49.3262    9.3530  -31.2878 C.ar   1 LIG      -0.11700
      3 C3        -49.8720    7.0847  -30.7038 C.ar   1 LIG      -0.11700
      4 C4        -49.8372    9.7356  -30.0580 C.ar   1 LIG       0.17700
      5 C5        -50.3584    7.5687  -29.5001 C.ar   1 LIG       0.17700
      6 N1        -50.3546    8.8753  -29.1526 N.ar   1 LIG      -0.60000
      7 H1        -48.9556    7.6606  -32.5631 H      1 LIG       0.11500
      8 H2        -48.9226   10.0846  -31.9780 H      1 LIG       0.11500
      9 H3        -49.8984    6.0254  -30.9329 H      1 LIG       0.11500
     10 H4        -49.8431   10.7789  -29.7601 H      1 LIG       0.12400
     11 H5        -50.7773    6.8959  -28.7590 H      1 LIG       0.12400
@<TRIPOS>BOND
      1       1       2 ar
      2       1       3 ar
      3       2       4 ar
      4       3       5 ar
      5       4       6 ar
      6       5       6 ar
      7       1       7 1
      8       2       8 1
      9       3       9 1
     10       4      10 1
     11       5      11 1
@<TRIPOS>ALT_TYPE
CGenFF_4.0_ALT_TYPE_SET
CGenFF_4.0 1 CG2R61 2 CG2R61 3 CG2R61 4 CG2R61 5 CG2R61 6 NG2R60 7 HGR61 8 HGR61 9 HGR61 10 HGR62 11 HGR62
@<TRIPOS>MOLECULE
pyridine
 11 11 0 0 0
****
USER_CHARGES
INVALID_CHARGES
Pose:  20 Cluster:  20 Fr_nu: 1205886 TotEn:   -11.43
@<TRIPOS>ATOM
      1 C1        -69.7220   -1.4125  -29.2354 C.ar   1 LIG      -0.11300
      2 C2        -69.9671   -2.7514  -28.9516 C.ar   1 LIG      -0.11700
      3 C3        -68.4477   -0.8895  -29.0462 C.ar   1 LIG      -0.11700
      4 C4        -68.9124   -3.5190  -28.4846 C.ar   1 LIG       0.17700
      5 C5        -67.4610   -1.7404  -28.5747 C.ar   1 LIG       0.17700
      6 N1        -67.6612   -3.0463  -28.2880 N.ar   1 LIG      -0.60000
      7 H1        -70.5228   -0.7777  -29.6027 H      1 LIG       0.11500
      8 H2        -70.9524   -3.1806  -29.0919 H      1 LIG       0.11500
      9 H3        -68.2337    0.1514  -29.2603 H      1 LIG       0.11500
     10 H4        -69.0524   -4.5687  -28.2484 H      1 LIG       0.12400
     11 H5        -66.4504   -1.3818  -28.4092 H      1 LIG       0.12400
@<TRIPOS>BOND
      1       1       2 ar
      2       1       3 ar
      3       2       4 ar
      4       3       5 ar
      5       4       6 ar
      6       5       6 ar
      7       1       7 1
      8       2       8 1
      9       3       9 1
     10       4      10 1
     11       5      11 1
@<TRIPOS>ALT_TYPE
CGenFF_4.0_ALT_TYPE_SET
CGenFF_4.0 1 CG2R61 2 CG2R61 3 CG2R61 4 CG2R61 5 CG2R61 6 NG2R60 7 HGR61 8 HGR61 9 HGR61 10 HGR62 11 HGR62
@<TRIPOS>MOLECULE
pyridine
 11 11 0 0 0
****
USER_CHARGES
INVALID_CHARGES
Pose:  21 Cluster:  21 Fr_nu: 4262224 TotEn:   -11.40
@<TRIPOS>ATOM
      1 C1        -56.6943    1.4611  -15.6900 C.ar   1 LIG      -0.11300
      2 C2        -56.1618    0.2570  -16.1369 C.ar   1 LIG      -0.11700
      3 C3        -56.1576    2.6620  -16.1405 C.ar   1 LIG      -0.11700
      4 C4        -55.1011    0.3075  -17.0269 C.ar   1 LIG       0.17700
      5 C5        -55.0969    2.6049  -17.0301 C.ar   1 LIG       0.17700
      6 N1        -54.5528    1.4545  -17.4866 N.ar   1 LIG      -0.60000
      7 H1        -57.5257    1.4636  -14.9915 H      1 LIG       0.11500
      8 H2        -56.5644   -0.6911  -15.7995 H      1 LIG       0.11500
      9 H3        -56.5564    3.6126  -15.8051 H      1 LIG       0.11500
     10 H4        -54.6502   -0.6041  -17.4048 H      1 LIG       0.12400
     11 H5        -54.6415    3.5131  -17.4111 H      1 LIG       0.12400
@<TRIPOS>BOND
      1       1       2 ar
      2       1       3 ar
      3       2       4 ar
      4       3       5 ar
      5       4       6 ar
      6       5       6 ar
      7       1       7 1
      8       2       8 1
      9       3       9 1
     10       4      10 1
     11       5      11 1
@<TRIPOS>ALT_TYPE
CGenFF_4.0_ALT_TYPE_SET
CGenFF_4.0 1 CG2R61 2 CG2R61 3 CG2R61 4 CG2R61 5 CG2R61 6 NG2R60 7 HGR61 8 HGR61 9 HGR61 10 HGR62 11 HGR62
@<TRIPOS>MOLECULE
pyridine
 11 11 0 0 0
****
USER_CHARGES
INVALID_CHARGES
Pose:  22 Cluster:  22 Fr_nu: 2459350 TotEn:   -11.34
@<TRIPOS>ATOM
      1 C1        -45.8946   -7.9771  -27.1788 C.ar   1 LIG      -0.11300
      2 C2        -46.9713   -7.4648  -27.8939 C.ar   1 LIG      -0.11700
      3 C3        -44.6506   -8.0873  -27.7899 C.ar   1 LIG      -0.11700
      4 C4        -46.7535   -7.0799  -29.2070 C.ar   1 LIG       0.17700
      5 C5        -44.5367   -7.6748  -29.1077 C.ar   1 LIG       0.17700
      6 N1        -45.5597   -7.1721  -29.8347 N.ar   1 LIG      -0.60000
      7 H1        -46.0249   -8.2906  -26.1474 H      1 LIG       0.11500
      8 H2        -47.9499   -7.3694  -27.4379 H      1 LIG       0.11500
      9 H3        -43.7972   -8.4843  -27.2519 H      1 LIG       0.11500
     10 H4        -47.5612   -6.6745  -29.8074 H      1 LIG       0.12400
     11 H5        -43.5883   -7.7405  -29.6308 H      1 LIG       0.12400
@<TRIPOS>BOND
      1       1       2 ar
      2       1       3 ar
      3       2       4 ar
      4       3       5 ar
      5       4       6 ar
      6       5       6 ar
      7       1       7 1
      8       2       8 1
      9       3       9 1
     10       4      10 1
     11       5      11 1
@<TRIPOS>ALT_TYPE
CGenFF_4.0_ALT_TYPE_SET
CGenFF_4.0 1 CG2R61 2 CG2R61 3 CG2R61 4 CG2R61 5 CG2R61 6 NG2R60 7 HGR61 8 HGR61 9 HGR61 10 HGR62 11 HGR62
@<TRIPOS>MOLECULE
pyridine
 11 11 0 0 0
****
USER_CHARGES
INVALID_CHARGES
Pose:  23 Cluster:  23 Fr_nu:  32001 TotEn:   -11.12
@<TRIPOS>ATOM
      1 C1        -41.0571  -12.1084  -38.1730 C.ar   1 LIG      -0.11300
      2 C2        -40.2463  -13.2108  -37.9271 C.ar   1 LIG      -0.11700
      3 C3        -42.1186  -11.8289  -37.3196 C.ar   1 LIG      -0.11700
      4 C4        -40.5368  -13.9962  -36.8231 C.ar   1 LIG       0.17700
      5 C5        -42.3255  -12.6762  -36.2430 C.ar   1 LIG       0.17700
      6 N1        -41.5592  -13.7565  -35.9717 N.ar   1 LIG      -0.60000
      7 H1        -40.8625  -11.4687  -39.0286 H      1 LIG       0.11500
      8 H2        -39.4133  -13.4477  -38.5786 H      1 LIG       0.11500
      9 H3        -42.7641  -10.9752  -37.4921 H      1 LIG       0.11500
     10 H4        -39.9344  -14.8674  -36.5883 H      1 LIG       0.12400
     11 H5        -43.1403  -12.5028  -35.5477 H      1 LIG       0.12400
@<TRIPOS>BOND
      1       1       2 ar
      2       1       3 ar
      3       2       4 ar
      4       3       5 ar
      5       4       6 ar
      6       5       6 ar
      7       1       7 1
      8       2       8 1
      9       3       9 1
     10       4      10 1
     11       5      11 1
@<TRIPOS>ALT_TYPE
CGenFF_4.0_ALT_TYPE_SET
CGenFF_4.0 1 CG2R61 2 CG2R61 3 CG2R61 4 CG2R61 5 CG2R61 6 NG2R60 7 HGR61 8 HGR61 9 HGR61 10 HGR62 11 HGR62
@<TRIPOS>MOLECULE
pyridine
 11 11 0 0 0
****
USER_CHARGES
INVALID_CHARGES
Pose:  24 Cluster:  24 Fr_nu: 414275 TotEn:   -11.08
@<TRIPOS>ATOM
      1 C1        -50.0377  -10.8111  -43.6905 C.ar   1 LIG      -0.11300
      2 C2        -48.6579  -10.7317  -43.8421 C.ar   1 LIG      -0.11700
      3 C3        -50.5794  -11.6817  -42.7514 C.ar   1 LIG      -0.11700
      4 C4        -47.8695  -11.5377  -43.0367 C.ar   1 LIG       0.17700
      5 C5        -49.7051  -12.4453  -41.9950 C.ar   1 LIG       0.17700
      6 N1        -48.3593  -12.3956  -42.1138 N.ar   1 LIG      -0.60000
      7 H1        -50.6898  -10.1961  -44.3036 H      1 LIG       0.11500
      8 H2        -48.2136  -10.0601  -44.5674 H      1 LIG       0.11500
      9 H3        -51.6521  -11.7605  -42.6163 H      1 LIG       0.11500
     10 H4        -46.7878  -11.5130  -43.1167 H      1 LIG       0.12400
     11 H5        -50.0766  -13.1405  -41.2493 H      1 LIG       0.12400
@<TRIPOS>BOND
      1       1       2 ar
      2       1       3 ar
      3       2       4 ar
      4       3       5 ar
      5       4       6 ar
      6       5       6 ar
      7       1       7 1
      8       2       8 1
      9       3       9 1
     10       4      10 1
     11       5      11 1
@<TRIPOS>ALT_TYPE
CGenFF_4.0_ALT_TYPE_SET
CGenFF_4.0 1 CG2R61 2 CG2R61 3 CG2R61 4 CG2R61 5 CG2R61 6 NG2R60 7 HGR61 8 HGR61 9 HGR61 10 HGR62 11 HGR62
@<TRIPOS>MOLECULE
pyridine
 11 11 0 0 0
****
USER_CHARGES
INVALID_CHARGES
Pose:  25 Cluster:  25 Fr_nu: 154903 TotEn:   -10.99
@<TRIPOS>ATOM
      1 C1        -49.1652  -11.6944  -25.9547 C.ar   1 LIG      -0.11300
      2 C2        -48.9913  -10.5382  -25.2022 C.ar   1 LIG      -0.11700
      3 C3        -49.4698  -11.5973  -27.3078 C.ar   1 LIG      -0.11700
      4 C4        -49.1318   -9.3188  -25.8450 C.ar   1 LIG       0.17700
      5 C5        -49.5891  -10.3306  -27.8563 C.ar   1 LIG       0.17700
      6 N1        -49.4273   -9.1847  -27.1573 N.ar   1 LIG      -0.60000
      7 H1        -49.0641  -12.6693  -25.4873 H      1 LIG       0.11500
      8 H2        -48.7531  -10.5899  -24.1462 H      1 LIG       0.11500
      9 H3        -49.6103  -12.4852  -27.9138 H      1 LIG       0.11500
     10 H4        -49.0063   -8.3880  -25.3020 H      1 LIG       0.12400
     11 H5        -49.8263  -10.1999  -28.9071 H      1 LIG       0.12400
@<TRIPOS>BOND
      1       1       2 ar
      2       1       3 ar
      3       2       4 ar
      4       3       5 ar
      5       4       6 ar
      6       5       6 ar
      7       1       7 1
      8       2       8 1
      9       3       9 1
     10       4      10 1
     11       5      11 1
@<TRIPOS>ALT_TYPE
CGenFF_4.0_ALT_TYPE_SET
CGenFF_4.0 1 CG2R61 2 CG2R61 3 CG2R61 4 CG2R61 5 CG2R61 6 NG2R60 7 HGR61 8 HGR61 9 HGR61 10 HGR62 11 HGR62
@<TRIPOS>MOLECULE
pyridine
 11 11 0 0 0
****
USER_CHARGES
INVALID_CHARGES
Pose:  26 Cluster:  26 Fr_nu: 3073591 TotEn:   -10.98
@<TRIPOS>ATOM
      1 C1        -60.5680   -6.0632  -55.2573 C.ar   1 LIG      -0.11300
      2 C2        -61.2318   -4.8490  -55.1224 C.ar   1 LIG      -0.11700
      3 C3        -59.3659   -6.2699  -54.5899 C.ar   1 LIG      -0.11700
      4 C4        -60.6563   -3.8814  -54.3148 C.ar   1 LIG       0.17700
      5 C5        -58.8737   -5.2386  -53.8063 C.ar   1 LIG       0.17700
      6 N1        -59.4901   -4.0454  -53.6509 N.ar   1 LIG      -0.60000
      7 H1        -60.9864   -6.8467  -55.8820 H      1 LIG       0.11500
      8 H2        -62.1701   -4.6658  -55.6330 H      1 LIG       0.11500
      9 H3        -58.8308   -7.2083  -54.6808 H      1 LIG       0.11500
     10 H4        -61.1347   -2.9173  -54.1773 H      1 LIG       0.12400
     11 H5        -57.9395   -5.3487  -53.2654 H      1 LIG       0.12400
@<TRIPOS>BOND
      1       1       2 ar
      2       1       3 ar
      3       2       4 ar
      4       3       5 ar
      5       4       6 ar
      6       5       6 ar
      7       1       7 1
      8       2       8 1
      9       3       9 1
     10       4      10 1
     11       5      11 1
@<TRIPOS>ALT_TYPE
CGenFF_4.0_ALT_TYPE_SET
CGenFF_4.0 1 CG2R61 2 CG2R61 3 CG2R61 4 CG2R61 5 CG2R61 6 NG2R60 7 HGR61 8 HGR61 9 HGR61 10 HGR62 11 HGR62
@<TRIPOS>MOLECULE
pyridine
 11 11 0 0 0
****
USER_CHARGES
INVALID_CHARGES
Pose:  27 Cluster:  27 Fr_nu: 626418 TotEn:   -10.92
@<TRIPOS>ATOM
      1 C1        -63.8045   -0.0567  -25.9652 C.ar   1 LIG      -0.11300
      2 C2        -63.4647    1.2668  -25.7080 C.ar   1 LIG      -0.11700
      3 C3        -62.9036   -1.0715  -25.6623 C.ar   1 LIG      -0.11700
      4 C4        -62.2214    1.5207  -25.1515 C.ar   1 LIG       0.17700
      5 C5        -61.6853   -0.7129  -25.1082 C.ar   1 LIG       0.17700
      6 N1        -61.3197    0.5616  -24.8440 N.ar   1 LIG      -0.60000
      7 H1        -64.7695   -0.2967  -26.4015 H      1 LIG       0.11500
      8 H2        -64.1512    2.0739  -25.9355 H      1 LIG       0.11500
      9 H3        -63.1470   -2.1102  -25.8547 H      1 LIG       0.11500
     10 H4        -61.9088    2.5363  -24.9323 H      1 LIG       0.12400
     11 H5        -60.9469   -1.4663  -24.8543 H      1 LIG       0.12400
@<TRIPOS>BOND
      1       1       2 ar
      2       1       3 ar
      3       2       4 ar
      4       3       5 ar
      5       4       6 ar
      6       5       6 ar
      7       1       7 1
      8       2       8 1
      9       3       9 1
     10       4      10 1
     11       5      11 1
@<TRIPOS>ALT_TYPE
CGenFF_4.0_ALT_TYPE_SET
CGenFF_4.0 1 CG2R61 2 CG2R61 3 CG2R61 4 CG2R61 5 CG2R61 6 NG2R60 7 HGR61 8 HGR61 9 HGR61 10 HGR62 11 HGR62
@<TRIPOS>MOLECULE
pyridine
 11 11 0 0 0
****
USER_CHARGES
INVALID_CHARGES
Pose:  28 Cluster:  28 Fr_nu: 318426 TotEn:   -10.64
@<TRIPOS>ATOM
      1 C1        -49.8073  -10.0017  -27.6112 C.ar   1 LIG      -0.11300
      2 C2        -49.1547  -10.0541  -26.3846 C.ar   1 LIG      -0.11700
      3 C3        -50.1393  -11.1820  -28.2668 C.ar   1 LIG      -0.11700
      4 C4        -48.8587  -11.3021  -25.8603 C.ar   1 LIG       0.17700
      5 C5        -49.7990  -12.3794  -27.6584 C.ar   1 LIG       0.17700
      6 N1        -49.1650  -12.4702  -26.4678 N.ar   1 LIG      -0.60000
      7 H1        -50.0560   -9.0427  -28.0557 H      1 LIG       0.11500
      8 H2        -48.8866   -9.1471  -25.8555 H      1 LIG       0.11500
      9 H3        -50.6477  -11.1652  -29.2241 H      1 LIG       0.11500
     10 H4        -48.3502  -11.3966  -24.9066 H      1 LIG       0.12400
     11 H5        -50.0348  -13.3285  -28.1287 H      1 LIG       0.12400
@<TRIPOS>BOND
      1       1       2 ar
      2       1       3 ar
      3       2       4 ar
      4       3       5 ar
      5       4       6 ar
      6       5       6 ar
      7       1       7 1
      8       2       8 1
      9       3       9 1
     10       4      10 1
     11       5      11 1
@<TRIPOS>ALT_TYPE
CGenFF_4.0_ALT_TYPE_SET
CGenFF_4.0 1 CG2R61 2 CG2R61 3 CG2R61 4 CG2R61 5 CG2R61 6 NG2R60 7 HGR61 8 HGR61 9 HGR61 10 HGR62 11 HGR62
@<TRIPOS>MOLECULE
pyridine
 11 11 0 0 0
****
USER_CHARGES
INVALID_CHARGES
Pose:  29 Cluster:  29 Fr_nu: 1994815 TotEn:   -10.60
@<TRIPOS>ATOM
      1 C1        -50.8134  -11.8147  -45.6215 C.ar   1 LIG      -0.11300
      2 C2        -52.1165  -11.8133  -45.1369 C.ar   1 LIG      -0.11700
      3 C3        -49.8009  -11.2169  -44.8795 C.ar   1 LIG      -0.11700
      4 C4        -52.3532  -11.2056  -43.9144 C.ar   1 LIG       0.17700
      5 C5        -50.1412  -10.6356  -43.6687 C.ar   1 LIG       0.17700
      6 N1        -51.3957  -10.6145  -43.1651 N.ar   1 LIG      -0.60000
      7 H1        -50.5873  -12.2803  -46.5762 H      1 LIG       0.11500
      8 H2        -52.9215  -12.2736  -45.6980 H      1 LIG       0.11500
      9 H3        -48.7779  -11.2055  -45.2379 H      1 LIG       0.11500
     10 H4        -53.3526  -11.1776  -43.4932 H      1 LIG       0.12400
     11 H5        -49.3888  -10.1553  -43.0517 H      1 LIG       0.12400
@<TRIPOS>BOND
      1       1       2 ar
      2       1       3 ar
      3       2       4 ar
      4       3       5 ar
      5       4       6 ar
      6       5       6 ar
      7       1       7 1
      8       2       8 1
      9       3       9 1
     10       4      10 1
     11       5      11 1
@<TRIPOS>ALT_TYPE
CGenFF_4.0_ALT_TYPE_SET
CGenFF_4.0 1 CG2R61 2 CG2R61 3 CG2R61 4 CG2R61 5 CG2R61 6 NG2R60 7 HGR61 8 HGR61 9 HGR61 10 HGR62 11 HGR62
@<TRIPOS>MOLECULE
pyridine
 11 11 0 0 0
****
USER_CHARGES
INVALID_CHARGES
Pose:  30 Cluster:  30 Fr_nu: 300821 TotEn:   -10.49
@<TRIPOS>ATOM
      1 C1        -62.1524   -5.3727  -57.6815 C.ar   1 LIG      -0.11300
      2 C2        -61.8005   -6.4559  -56.8840 C.ar   1 LIG      -0.11700
      3 C3        -62.5410   -4.1769  -57.0881 C.ar   1 LIG      -0.11700
      4 C4        -61.8534   -6.2933  -55.5090 C.ar   1 LIG       0.17700
      5 C5        -62.5610   -4.1163  -55.7040 C.ar   1 LIG       0.17700
      6 N1        -62.2260   -5.1473  -54.8962 N.ar   1 LIG      -0.60000
      7 H1        -62.1246   -5.4606  -58.7634 H      1 LIG       0.11500
      8 H2        -61.4941   -7.3975  -57.3246 H      1 LIG       0.11500
      9 H3        -62.8201   -3.3195  -57.6900 H      1 LIG       0.11500
     10 H4        -61.5889   -7.1084  -54.8435 H      1 LIG       0.12400
     11 H5        -62.8573   -3.2068  -55.1917 H      1 LIG       0.12400
@<TRIPOS>BOND
      1       1       2 ar
      2       1       3 ar
      3       2       4 ar
      4       3       5 ar
      5       4       6 ar
      6       5       6 ar
      7       1       7 1
      8       2       8 1
      9       3       9 1
     10       4      10 1
     11       5      11 1
@<TRIPOS>ALT_TYPE
CGenFF_4.0_ALT_TYPE_SET
CGenFF_4.0 1 CG2R61 2 CG2R61 3 CG2R61 4 CG2R61 5 CG2R61 6 NG2R60 7 HGR61 8 HGR61 9 HGR61 10 HGR62 11 HGR62
@<TRIPOS>MOLECULE
pyridine
 11 11 0 0 0
****
USER_CHARGES
INVALID_CHARGES
Pose:  31 Cluster:  31 Fr_nu: 677257 TotEn:   -10.36
@<TRIPOS>ATOM
      1 C1        -80.5336  -21.6411  -32.1242 C.ar   1 LIG      -0.11300
      2 C2        -81.5601  -22.1167  -32.9324 C.ar   1 LIG      -0.11700
      3 C3        -80.2734  -22.2576  -30.9054 C.ar   1 LIG      -0.11700
      4 C4        -82.2914  -23.2031  -32.4799 C.ar   1 LIG       0.17700
      5 C5        -81.0624  -23.3375  -30.5435 C.ar   1 LIG       0.17700
      6 N1        -82.0683  -23.8280  -31.3021 N.ar   1 LIG      -0.60000
      7 H1        -79.9380  -20.7910  -32.4432 H      1 LIG       0.11500
      8 H2        -81.7806  -21.6521  -33.8864 H      1 LIG       0.11500
      9 H3        -79.4786  -21.9034  -30.2588 H      1 LIG       0.11500
     10 H4        -83.1027  -23.6115  -33.0733 H      1 LIG       0.12400
     11 H5        -80.9011  -23.8531  -29.6025 H      1 LIG       0.12400
@<TRIPOS>BOND
      1       1       2 ar
      2       1       3 ar
      3       2       4 ar
      4       3       5 ar
      5       4       6 ar
      6       5       6 ar
      7       1       7 1
      8       2       8 1
      9       3       9 1
     10       4      10 1
     11       5      11 1
@<TRIPOS>ALT_TYPE
CGenFF_4.0_ALT_TYPE_SET
CGenFF_4.0 1 CG2R61 2 CG2R61 3 CG2R61 4 CG2R61 5 CG2R61 6 NG2R60 7 HGR61 8 HGR61 9 HGR61 10 HGR62 11 HGR62
@<TRIPOS>MOLECULE
pyridine
 11 11 0 0 0
****
USER_CHARGES
INVALID_CHARGES
Pose:  32 Cluster:  32 Fr_nu: 714213 TotEn:   -10.29
@<TRIPOS>ATOM
      1 C1        -79.3626  -20.7923  -31.8343 C.ar   1 LIG      -0.11300
      2 C2        -80.4264  -21.4561  -32.4350 C.ar   1 LIG      -0.11700
      3 C3        -79.6086  -19.7019  -31.0074 C.ar   1 LIG      -0.11700
      4 C4        -81.7072  -20.9937  -32.1789 C.ar   1 LIG       0.17700
      5 C5        -80.9259  -19.3178  -30.8154 C.ar   1 LIG       0.17700
      6 N1        -81.9854  -19.9379  -31.3818 N.ar   1 LIG      -0.60000
      7 H1        -78.3437  -21.1238  -32.0107 H      1 LIG       0.11500
      8 H2        -80.2585  -22.3085  -33.0829 H      1 LIG       0.11500
      9 H3        -78.7947  -19.1690  -30.5289 H      1 LIG       0.11500
     10 H4        -82.5707  -21.4769  -32.6239 H      1 LIG       0.12400
     11 H5        -81.1717  -18.4731  -30.1802 H      1 LIG       0.12400
@<TRIPOS>BOND
      1       1       2 ar
      2       1       3 ar
      3       2       4 ar
      4       3       5 ar
      5       4       6 ar
      6       5       6 ar
      7       1       7 1
      8       2       8 1
      9       3       9 1
     10       4      10 1
     11       5      11 1
@<TRIPOS>ALT_TYPE
CGenFF_4.0_ALT_TYPE_SET
CGenFF_4.0 1 CG2R61 2 CG2R61 3 CG2R61 4 CG2R61 5 CG2R61 6 NG2R60 7 HGR61 8 HGR61 9 HGR61 10 HGR62 11 HGR62
@<TRIPOS>MOLECULE
pyridine
 11 11 0 0 0
****
USER_CHARGES
INVALID_CHARGES
Pose:  33 Cluster:  33 Fr_nu: 3701709 TotEn:   -10.14
@<TRIPOS>ATOM
      1 C1        -85.2587  -23.8663  -33.2537 C.ar   1 LIG      -0.11300
      2 C2        -86.2821  -24.6474  -33.7786 C.ar   1 LIG      -0.11700
      3 C3        -85.3402  -22.4804  -33.3302 C.ar   1 LIG      -0.11700
      4 C4        -87.3571  -23.9991  -34.3652 C.ar   1 LIG       0.17700
      5 C5        -86.4572  -21.9291  -33.9370 C.ar   1 LIG       0.17700
      6 N1        -87.4714  -22.6553  -34.4584 N.ar   1 LIG      -0.60000
      7 H1        -84.3987  -24.3368  -32.7864 H      1 LIG       0.11500
      8 H2        -86.2400  -25.7292  -33.7300 H      1 LIG       0.11500
      9 H3        -84.5539  -21.8516  -32.9282 H      1 LIG       0.11500
     10 H4        -88.1808  -24.5635  -34.7896 H      1 LIG       0.12400
     11 H5        -86.5689  -20.8532  -34.0231 H      1 LIG       0.12400
@<TRIPOS>BOND
      1       1       2 ar
      2       1       3 ar
      3       2       4 ar
      4       3       5 ar
      5       4       6 ar
      6       5       6 ar
      7       1       7 1
      8       2       8 1
      9       3       9 1
     10       4      10 1
     11       5      11 1
@<TRIPOS>ALT_TYPE
CGenFF_4.0_ALT_TYPE_SET
CGenFF_4.0 1 CG2R61 2 CG2R61 3 CG2R61 4 CG2R61 5 CG2R61 6 NG2R60 7 HGR61 8 HGR61 9 HGR61 10 HGR62 11 HGR62
@<TRIPOS>MOLECULE
pyridine
 11 11 0 0 0
****
USER_CHARGES
INVALID_CHARGES
Pose:  34 Cluster:  34 Fr_nu: 437180 TotEn:   -10.13
@<TRIPOS>ATOM
      1 C1        -75.0043  -22.7262  -43.5529 C.ar   1 LIG      -0.11300
      2 C2        -75.8499  -22.8696  -44.6472 C.ar   1 LIG      -0.11700
      3 C3        -73.6989  -23.1998  -43.6233 C.ar   1 LIG      -0.11700
      4 C4        -75.3459  -23.4889  -45.7796 C.ar   1 LIG       0.17700
      5 C5        -73.2913  -23.8046  -44.8014 C.ar   1 LIG       0.17700
      6 N1        -74.0839  -23.9619  -45.8853 N.ar   1 LIG      -0.60000
      7 H1        -75.3621  -22.2469  -42.6466 H      1 LIG       0.11500
      8 H2        -76.8710  -22.5077  -44.6150 H      1 LIG       0.11500
      9 H3        -73.0222  -23.0995  -42.7824 H      1 LIG       0.11500
     10 H4        -75.9658  -23.6251  -46.6596 H      1 LIG       0.12400
     11 H5        -72.2832  -24.1917  -44.9076 H      1 LIG       0.12400
@<TRIPOS>BOND
      1       1       2 ar
      2       1       3 ar
      3       2       4 ar
      4       3       5 ar
      5       4       6 ar
      6       5       6 ar
      7       1       7 1
      8       2       8 1
      9       3       9 1
     10       4      10 1
     11       5      11 1
@<TRIPOS>ALT_TYPE
CGenFF_4.0_ALT_TYPE_SET
CGenFF_4.0 1 CG2R61 2 CG2R61 3 CG2R61 4 CG2R61 5 CG2R61 6 NG2R60 7 HGR61 8 HGR61 9 HGR61 10 HGR62 11 HGR62
@<TRIPOS>MOLECULE
pyridine
 11 11 0 0 0
****
USER_CHARGES
INVALID_CHARGES
Pose:  35 Cluster:  35 Fr_nu: 140777 TotEn:   -10.04
@<TRIPOS>ATOM
      1 C1        -49.2328  -10.7399  -44.0873 C.ar   1 LIG      -0.11300
      2 C2        -48.3958  -11.8453  -43.9846 C.ar   1 LIG      -0.11700
      3 C3        -50.4941  -10.7732  -43.5030 C.ar   1 LIG      -0.11700
      4 C4        -48.8634  -12.9509  -43.2926 C.ar   1 LIG       0.17700
      5 C5        -50.8679  -11.9268  -42.8328 C.ar   1 LIG       0.17700
      6 N1        -50.0823  -13.0204  -42.7121 N.ar   1 LIG      -0.60000
      7 H1        -48.9031   -9.8543  -44.6222 H      1 LIG       0.11500
      8 H2        -47.4086  -11.8416  -44.4318 H      1 LIG       0.11500
      9 H3        -51.1636   -9.9233  -43.5708 H      1 LIG       0.11500
     10 H4        -48.2488  -13.8384  -43.1847 H      1 LIG       0.12400
     11 H5        -51.8416  -12.0043  -42.3602 H      1 LIG       0.12400
@<TRIPOS>BOND
      1       1       2 ar
      2       1       3 ar
      3       2       4 ar
      4       3       5 ar
      5       4       6 ar
      6       5       6 ar
      7       1       7 1
      8       2       8 1
      9       3       9 1
     10       4      10 1
     11       5      11 1
@<TRIPOS>ALT_TYPE
CGenFF_4.0_ALT_TYPE_SET
CGenFF_4.0 1 CG2R61 2 CG2R61 3 CG2R61 4 CG2R61 5 CG2R61 6 NG2R60 7 HGR61 8 HGR61 9 HGR61 10 HGR62 11 HGR62
@<TRIPOS>MOLECULE
pyridine
 11 11 0 0 0
****
USER_CHARGES
INVALID_CHARGES
Pose:  36 Cluster:  36 Fr_nu: 1559992 TotEn:   -10.00
@<TRIPOS>ATOM
      1 C1        -68.6029   -3.1453  -26.5050 C.ar   1 LIG      -0.11300
      2 C2        -67.5842   -2.2382  -26.7744 C.ar   1 LIG      -0.11700
      3 C3        -69.0065   -4.0413  -27.4886 C.ar   1 LIG      -0.11700
      4 C4        -67.0059   -2.2674  -28.0332 C.ar   1 LIG       0.17700
      5 C5        -68.3647   -3.9897  -28.7155 C.ar   1 LIG       0.17700
      6 N1        -67.3712   -3.1228  -29.0142 N.ar   1 LIG      -0.60000
      7 H1        -69.0819   -3.1535  -25.5305 H      1 LIG       0.11500
      8 H2        -67.2531   -1.5310  -26.0229 H      1 LIG       0.11500
      9 H3        -69.7989   -4.7569  -27.3011 H      1 LIG       0.11500
     10 H4        -66.2076   -1.5801  -28.2929 H      1 LIG       0.12400
     11 H5        -68.6425   -4.6664  -29.5170 H      1 LIG       0.12400
@<TRIPOS>BOND
      1       1       2 ar
      2       1       3 ar
      3       2       4 ar
      4       3       5 ar
      5       4       6 ar
      6       5       6 ar
      7       1       7 1
      8       2       8 1
      9       3       9 1
     10       4      10 1
     11       5      11 1
@<TRIPOS>ALT_TYPE
CGenFF_4.0_ALT_TYPE_SET
CGenFF_4.0 1 CG2R61 2 CG2R61 3 CG2R61 4 CG2R61 5 CG2R61 6 NG2R60 7 HGR61 8 HGR61 9 HGR61 10 HGR62 11 HGR62
@<TRIPOS>MOLECULE
pyridine
 11 11 0 0 0
****
USER_CHARGES
INVALID_CHARGES
Pose:  37 Cluster:  37 Fr_nu: 966853 TotEn:    -9.93
@<TRIPOS>ATOM
      1 C1        -57.5936    3.2058  -39.4731 C.ar   1 LIG      -0.11300
      2 C2        -58.5083    2.7227  -40.4021 C.ar   1 LIG      -0.11700
      3 C3        -56.2329    3.0044  -39.6760 C.ar   1 LIG      -0.11700
      4 C4        -58.0152    2.0501  -41.5086 C.ar   1 LIG       0.17700
      5 C5        -55.8416    2.3190  -40.8148 C.ar   1 LIG       0.17700
      6 N1        -56.7007    1.8349  -41.7396 N.ar   1 LIG      -0.60000
      7 H1        -57.9405    3.7376  -38.5922 H      1 LIG       0.11500
      8 H2        -59.5734    2.8683  -40.2647 H      1 LIG       0.11500
      9 H3        -55.5018    3.3717  -38.9648 H      1 LIG       0.11500
     10 H4        -58.6878    1.6536  -42.2619 H      1 LIG       0.12400
     11 H5        -54.7920    2.1347  -41.0195 H      1 LIG       0.12400
@<TRIPOS>BOND
      1       1       2 ar
      2       1       3 ar
      3       2       4 ar
      4       3       5 ar
      5       4       6 ar
      6       5       6 ar
      7       1       7 1
      8       2       8 1
      9       3       9 1
     10       4      10 1
     11       5      11 1
@<TRIPOS>ALT_TYPE
CGenFF_4.0_ALT_TYPE_SET
CGenFF_4.0 1 CG2R61 2 CG2R61 3 CG2R61 4 CG2R61 5 CG2R61 6 NG2R60 7 HGR61 8 HGR61 9 HGR61 10 HGR62 11 HGR62
@<TRIPOS>MOLECULE
pyridine
 11 11 0 0 0
****
USER_CHARGES
INVALID_CHARGES
Pose:  38 Cluster:  38 Fr_nu:  94659 TotEn:    -9.91
@<TRIPOS>ATOM
      1 C1        -51.7983  -11.2389  -44.4272 C.ar   1 LIG      -0.11300
      2 C2        -51.4408  -12.5549  -44.6986 C.ar   1 LIG      -0.11700
      3 C3        -51.0036  -10.4678  -43.5864 C.ar   1 LIG      -0.11700
      4 C4        -50.2883  -13.0487  -44.1089 C.ar   1 LIG       0.17700
      5 C5        -49.8708  -11.0550  -43.0463 C.ar   1 LIG       0.17700
      6 N1        -49.4913  -12.3301  -43.2867 N.ar   1 LIG      -0.60000
      7 H1        -52.6950  -10.8153  -44.8697 H      1 LIG       0.11500
      8 H2        -52.0450  -13.1744  -45.3512 H      1 LIG       0.11500
      9 H3        -51.2631   -9.4398  -43.3604 H      1 LIG       0.11500
     10 H4        -49.9667  -14.0691  -44.2887 H      1 LIG       0.12400
     11 H5        -49.2175  -10.4968  -42.3837 H      1 LIG       0.12400
@<TRIPOS>BOND
      1       1       2 ar
      2       1       3 ar
      3       2       4 ar
      4       3       5 ar
      5       4       6 ar
      6       5       6 ar
      7       1       7 1
      8       2       8 1
      9       3       9 1
     10       4      10 1
     11       5      11 1
@<TRIPOS>ALT_TYPE
CGenFF_4.0_ALT_TYPE_SET
CGenFF_4.0 1 CG2R61 2 CG2R61 3 CG2R61 4 CG2R61 5 CG2R61 6 NG2R60 7 HGR61 8 HGR61 9 HGR61 10 HGR62 11 HGR62
@<TRIPOS>MOLECULE
pyridine
 11 11 0 0 0
****
USER_CHARGES
INVALID_CHARGES
Pose:  39 Cluster:  39 Fr_nu:  12151 TotEn:    -9.90
@<TRIPOS>ATOM
      1 C1        -76.8997  -22.2421  -45.3924 C.ar   1 LIG      -0.11300
      2 C2        -75.8788  -22.3090  -44.4508 C.ar   1 LIG      -0.11700
      3 C3        -76.6238  -22.5078  -46.7290 C.ar   1 LIG      -0.11700
      4 C4        -74.6092  -22.6433  -44.8936 C.ar   1 LIG       0.17700
      5 C5        -75.3207  -22.8329  -47.0698 C.ar   1 LIG       0.17700
      6 N1        -74.3027  -22.9078  -46.1834 N.ar   1 LIG      -0.60000
      7 H1        -77.9084  -21.9827  -45.0851 H      1 LIG       0.11500
      8 H2        -76.0708  -22.1062  -43.4037 H      1 LIG       0.11500
      9 H3        -77.4038  -22.4611  -47.4803 H      1 LIG       0.11500
     10 H4        -73.7787  -22.7084  -44.1985 H      1 LIG       0.12400
     11 H5        -75.0526  -23.0483  -48.0989 H      1 LIG       0.12400
@<TRIPOS>BOND
      1       1       2 ar
      2       1       3 ar
      3       2       4 ar
      4       3       5 ar
      5       4       6 ar
      6       5       6 ar
      7       1       7 1
      8       2       8 1
      9       3       9 1
     10       4      10 1
     11       5      11 1
@<TRIPOS>ALT_TYPE
CGenFF_4.0_ALT_TYPE_SET
CGenFF_4.0 1 CG2R61 2 CG2R61 3 CG2R61 4 CG2R61 5 CG2R61 6 NG2R60 7 HGR61 8 HGR61 9 HGR61 10 HGR62 11 HGR62
@<TRIPOS>MOLECULE
pyridine
 11 11 0 0 0
****
USER_CHARGES
INVALID_CHARGES
Pose:  40 Cluster:  40 Fr_nu: 1044552 TotEn:    -9.61
@<TRIPOS>ATOM
      1 C1        -50.8867  -11.5138  -45.4692 C.ar   1 LIG      -0.11300
      2 C2        -49.4974  -11.5165  -45.5248 C.ar   1 LIG      -0.11700
      3 C3        -51.5275  -11.3959  -44.2409 C.ar   1 LIG      -0.11700
      4 C4        -48.8004  -11.3996  -44.3330 C.ar   1 LIG       0.17700
      5 C5        -50.7397  -11.2846  -43.1066 C.ar   1 LIG       0.17700
      6 N1        -49.3878  -11.2834  -43.1210 N.ar   1 LIG      -0.60000
      7 H1        -51.4689  -11.6041  -46.3813 H      1 LIG       0.11500
      8 H2        -48.9766  -11.6069  -46.4710 H      1 LIG       0.11500
      9 H3        -52.6094  -11.3920  -44.1735 H      1 LIG       0.11500
[truncated: 4,908,367 more chars]
