# Supplementary material for: The pocketome of G-protein-coupled receptors reveals previously untargeted allosteric sites
Source: Nat Commun. 2022 May 10;13:2567. doi: 10.1038/s41467-022-29609-6 (PMC9091257; doi:10.1038/s41467-022-29609-6)
Supplement: Supplementary file 4 — Supplementary Data 1 [file 41467_2022_29609_MOESM4_ESM.zip › docking_files/4amj/rec.mol2]

@<TRIPOS>MOLECULE
4amj_align.pdb
4855 4910 298 0 0
PROTEIN
NO_CHARGES


@<TRIPOS>ATOM
      1 N         -91.1220  -36.0050  -45.5070 N.4       1 ALA   -0.2700
      2 CA        -90.7140  -34.6100  -45.5170 C.3       1 ALA    0.0900
      3 CAY       -91.0010  -38.3480  -44.9850 C.3       1 ALA    0.0900
      4 C         -90.6870  -33.9570  -44.1390 C.2       1 ALA    0.0900
      5 O         -89.7120  -33.3020  -43.7810 O.2       1 ALA    0.5100
      6 CB        -91.6410  -33.8120  -46.4550 C.3       1 ALA   -0.5100
      7 CY        -90.4840  -36.9700  -44.8250 C.2       1 ALA   -0.4700
      8 OY        -89.5320  -36.7360  -44.0910 O.2       1 ALA    0.3100
      9 HN        -91.9280  -36.2110  -46.0540 H         1 ALA    0.0700
     10 HA        -89.6900  -34.5570  -45.8570 H         1 ALA    0.0900
     11 HB1       -92.6930  -33.8830  -46.1040 H         1 ALA   -0.2700
     12 HB2       -91.5820  -34.2240  -47.4850 H         1 ALA    0.0900
     13 HB3       -91.3410  -32.7420  -46.4630 H         1 ALA    0.0900
     14 HY1       -90.4000  -39.0440  -44.3620 H         1 ALA    0.0900
     15 HY2       -90.9210  -38.6570  -46.0490 H         1 ALA    0.5100
     16 HY3       -92.0610  -38.3910  -44.6560 H         1 ALA   -0.5100
     17 N         -91.7260  -34.2110  -43.3120 N.am      2 GLU   -0.4700
     18 CA        -91.8160  -33.7720  -41.9250 C.3       2 GLU    0.3100
     19 C         -90.6920  -34.3370  -41.0400 C.2       2 GLU    0.0700
     20 O         -90.2660  -33.6840  -40.0880 O.2       2 GLU    0.0900
     21 CB        -93.1810  -34.1520  -41.3370 C.3       2 GLU   -0.1800
     22 CG        -93.4600  -33.5920  -39.9440 C.3       2 GLU    0.0900
     23 CD        -93.3900  -32.0690  -39.8790 C.2       2 GLU    0.0900
     24 OE1       -93.7450  -31.4010  -40.8820 O.co2     2 GLU   -0.2800
     25 OE2       -92.9830  -31.5380  -38.8180 O.co2     2 GLU    0.0900
     26 HN        -92.5100  -34.7350  -43.6310 H         2 GLU    0.0900
     27 HA        -91.6810  -32.7000  -41.9030 H         2 GLU    0.6200
     28 HB1       -93.2390  -35.2600  -41.2840 H         2 GLU   -0.7600
     29 HB2       -93.9700  -33.7830  -42.0250 H         2 GLU   -0.7600
     30 HG1       -92.7140  -34.0070  -39.2350 H         2 GLU    0.5100
     31 HG2       -94.4780  -33.9080  -39.6280 H         2 GLU   -0.5100
     32 N         -90.2170  -35.5440  -41.3450 N.am      3 LEU   -0.4700
     33 CA        -89.1600  -36.1650  -40.5570 C.3       3 LEU    0.3100
     34 C         -87.8030  -35.5810  -40.9310 C.2       3 LEU    0.0700
     35 O         -87.0040  -35.2610  -40.0520 O.2       3 LEU    0.0900
     36 CB        -89.1390  -37.6940  -40.7430 C.3       3 LEU   -0.1800
     37 CG        -90.2630  -38.5590  -40.1400 C.3       3 LEU    0.0900
     38 CD1       -90.1160  -39.9970  -40.6480 C.3       3 LEU    0.0900
     39 CD2       -90.2890  -38.5060  -38.6120 C.3       3 LEU   -0.0900
     40 HN        -90.5600  -36.0710  -42.1190 H         3 LEU    0.0900
     41 HA        -89.3330  -35.9190  -39.5200 H         3 LEU   -0.2700
     42 HB1       -88.1850  -38.0580  -40.3100 H         3 LEU    0.0900
     43 HB2       -89.1380  -37.8850  -41.8360 H         3 LEU    0.0900
     44 HG        -91.2520  -38.1530  -40.4430 H         3 LEU    0.0900
     45 HD11      -89.1310  -40.4100  -40.3440 H         3 LEU   -0.2700
     46 HD12      -90.1830  -40.0150  -41.7570 H         3 LEU    0.0900
     47 HD13      -90.9170  -40.6340  -40.2150 H         3 LEU    0.0900
     48 HD21      -90.4490  -37.4620  -38.2690 H         3 LEU    0.0900
     49 HD22      -89.3220  -38.8690  -38.2040 H         3 LEU    0.5100
     50 HD23      -91.1180  -39.1370  -38.2260 H         3 LEU   -0.5100
     51 N         -87.5420  -35.4700  -42.2350 N.am      4 LEU   -0.4700
     52 CA        -86.2950  -34.8870  -42.7590 C.3       4 LEU    0.3100
     53 C         -86.0990  -33.4470  -42.2410 C.2       4 LEU    0.0700
     54 O         -84.9860  -33.0070  -41.9510 O.2       4 LEU    0.0900
     55 CB        -86.3240  -34.9090  -44.2860 C.3       4 LEU   -0.1800
     56 CG        -85.0360  -35.1620  -45.0810 C.3       4 LEU    0.0900
     57 CD1       -84.0880  -36.1560  -44.4300 C.3       4 LEU    0.0900
     58 CD2       -85.4190  -35.6350  -46.4800 C.3       4 LEU   -0.0900
     59 HN        -88.1910  -35.7820  -42.9240 H         4 LEU    0.0900
     60 HA        -85.4650  -35.4680  -42.3860 H         4 LEU   -0.2700
     61 HB1       -86.7130  -33.9230  -44.6130 H         4 LEU    0.0900
     62 HB2       -87.0420  -35.7000  -44.5820 H         4 LEU    0.0900
     63 HG        -84.5020  -34.1950  -45.2010 H         4 LEU    0.0900
     64 HD11      -84.6380  -37.0790  -44.1480 H         4 LEU   -0.2700
     65 HD12      -83.6460  -35.7120  -43.5120 H         4 LEU    0.0900
     66 HD13      -83.2790  -36.4280  -45.1410 H         4 LEU    0.0900
     67 HD21      -86.0280  -34.8590  -46.9920 H         4 LEU    0.0900
     68 HD22      -86.0160  -36.5690  -46.4140 H         4 LEU    0.5100
     69 HD23      -84.5030  -35.8180  -47.0810 H         4 LEU   -0.5100
     70 N         -87.2150  -32.7440  -42.0860 N.am      5 SER   -0.4700
     71 CA        -87.2390  -31.3880  -41.6010 C.3       5 SER    0.3100
     72 C         -86.9780  -31.3330  -40.0890 C.2       5 SER    0.0700
     73 O         -86.2830  -30.4470  -39.5850 O.2       5 SER    0.0900
     74 CB        -88.5910  -30.7670  -41.9780 C.3       5 SER    0.0500
     75 OG        -89.0960  -29.9450  -40.9520 O.3       5 SER    0.0900
     76 HN        -88.1060  -33.1340  -42.3030 H         5 SER    0.0900
     77 HA        -86.4250  -30.8450  -42.0580 H         5 SER   -0.6600
     78 HB1       -89.3260  -31.5770  -42.1720 H         5 SER    0.4300
     79 HB2       -88.4690  -30.1500  -42.8930 H         5 SER    0.5100
     80 HG1       -89.6270  -30.5160  -40.3930 H         5 SER   -0.5100
     81 N         -87.5370  -32.2850  -39.3570 N.am      6 GLN   -0.4700
     82 CA        -87.3160  -32.3810  -37.9140 C.3       6 GLN    0.3100
     83 C         -85.8590  -32.7850  -37.5980 C.2       6 GLN    0.0700
     84 O         -85.2770  -32.3270  -36.6140 O.2       6 GLN    0.0900
     85 CB        -88.3080  -33.3740  -37.3320 C.3       6 GLN   -0.1800
     86 CG        -88.4590  -33.3380  -35.8240 C.3       6 GLN    0.0900
     87 CD        -89.6510  -34.1550  -35.3520 C.2       6 GLN    0.0900
     88 NE2       -89.6720  -34.4790  -34.0540 N.am      6 GLN   -0.1800
     89 OE1       -90.5420  -34.4970  -36.1400 O.2       6 GLN    0.0900
     90 HN        -88.1330  -32.9780  -39.7550 H         6 GLN    0.0900
     91 HA        -87.4540  -31.4030  -37.4790 H         6 GLN    0.5500
     92 HB1       -87.9820  -34.3950  -37.6220 H         6 GLN   -0.5500
     93 HB2       -89.3020  -33.1710  -37.7830 H         6 GLN   -0.6200
     94 HG1       -88.5970  -32.2860  -35.4970 H         6 GLN    0.3200
     95 HG2       -87.5400  -33.7490  -35.3560 H         6 GLN    0.3000
     96 HE21      -90.4310  -35.0150  -33.6840 H         6 GLN    0.5100
     97 HE22      -88.9290  -34.1840  -33.4530 H         6 GLN   -0.5100
     98 N         -85.2630  -33.6090  -38.4560 N.am      7 GLN   -0.4700
     99 CA        -83.8690  -33.9980  -38.2980 C.3       7 GLN    0.3100
    100 C         -82.9270  -32.8130  -38.5590 C.2       7 GLN    0.0700
    101 O         -81.9080  -32.6310  -37.8610 O.2       7 GLN    0.0900
    102 CB        -83.5090  -35.1760  -39.2190 C.3       7 GLN   -0.1800
    103 CG        -82.1510  -35.7960  -38.9110 C.3       7 GLN    0.0900
    104 CD        -81.6980  -36.7900  -39.9620 C.2       7 GLN    0.0900
    105 NE2       -80.5180  -37.3690  -39.7620 N.am      7 GLN   -0.1800
    106 OE1       -82.3940  -37.0410  -40.9370 O.2       7 GLN    0.0900
    107 HN        -85.7400  -33.9960  -39.2410 H         7 GLN    0.0900
    108 HA        -83.7180  -34.2750  -37.2640 H         7 GLN    0.5500
    109 HB1       -83.5030  -34.8140  -40.2690 H         7 GLN   -0.5500
    110 HB2       -84.2890  -35.9590  -39.1130 H         7 GLN   -0.6200
    111 HG1       -82.2110  -36.3210  -37.9340 H         7 GLN    0.3200
    112 HG2       -81.3950  -34.9860  -38.8440 H         7 GLN    0.3000
    113 HE21      -80.1680  -38.0320  -40.4230 H         7 GLN    0.5100
    114 HE22      -79.9800  -37.1390  -38.9520 H         7 GLN   -0.5100
    115 N         -83.2690  -32.0090  -39.5630 N.am      8 TRP   -0.4700
    116 CA        -82.4680  -30.8480  -39.8850 C.3       8 TRP    0.3100
    117 C         -82.6280  -29.7380  -38.8570 C.2       8 TRP    0.0700
    118 O         -81.6430  -29.1670  -38.4120 O.2       8 TRP    0.0900
    119 CB        -82.7590  -30.3860  -41.3040 C.3       8 TRP   -0.1800
    120 CG        -81.6000  -29.6350  -41.9200 C.ar      8 TRP    0.0900
    121 CD1       -80.3910  -30.1480  -42.4230 C.ar      8 TRP    0.0900
    122 CD2       -81.5070  -28.1970  -42.1080 C.ar      8 TRP   -0.0300
    123 CE2       -80.1890  -27.9380  -42.7320 C.ar      8 TRP   -0.1500
    124 CE3       -82.3430  -27.1360  -41.8230 C.ar      8 TRP    0.2200
    125 NE1       -79.5760  -29.1340  -42.8890 N.ar      8 TRP   -0.5100
    126 CZ2       -79.7670  -26.6610  -43.0510 C.ar      8 TRP    0.3700
    127 CZ3       -81.9070  -25.8610  -42.1450 C.ar      8 TRP    0.2400
    128 CH2       -80.6500  -25.6250  -42.7500 C.ar      8 TRP    0.1100
    129 HN        -84.0760  -32.1670  -40.1280 H         8 TRP   -0.2500
    130 HA        -81.4280  -31.1180  -39.7830 H         8 TRP    0.1700
    131 HB1       -83.6460  -29.7170  -41.2920 H         8 TRP   -0.2000
    132 HB2       -82.9790  -31.2730  -41.9340 H         8 TRP    0.1400
    133 HD1       -80.1320  -31.1970  -42.4410 H         8 TRP   -0.2700
    134 HE1       -78.6890  -29.2620  -43.2750 H         8 TRP    0.1600
    135 HE3       -83.3110  -27.2760  -41.3650 H         8 TRP   -0.1400
    136 HZ2       -78.8090  -26.4570  -43.5070 H         8 TRP    0.1400
    137 HZ3       -82.5470  -25.0190  -41.9260 H         8 TRP    0.5100
    138 HH2       -80.3670  -24.6110  -42.9860 H         8 TRP   -0.5100
    139 N         -83.8390  -29.4540  -38.3970 N.am      9 GLU   -0.4700
    140 CA        -83.9970  -28.3910  -37.3990 C.3       9 GLU    0.3100
    141 C         -83.2740  -28.6310  -36.0710 C.2       9 GLU    0.0700
    142 O         -82.5510  -27.7550  -35.5940 O.2       9 GLU    0.0900
    143 CB        -85.4690  -28.0910  -37.1130 C.3       9 GLU   -0.1800
    144 CG        -86.1630  -27.3020  -38.2150 C.3       9 GLU    0.0900
    145 CD        -87.5050  -26.7210  -37.7840 C.2       9 GLU    0.0900
    146 OE1       -87.8040  -26.6900  -36.5710 O.co2     9 GLU   -0.2800
    147 OE2       -88.2670  -26.2750  -38.6680 O.co2     9 GLU    0.0900
    148 HN        -84.6630  -29.9270  -38.6960 H         9 GLU    0.0900
    149 HA        -83.5070  -27.5070  -37.7790 H         9 GLU    0.6200
    150 HB1       -85.5320  -27.5090  -36.1690 H         9 GLU   -0.7600
    151 HB2       -86.0050  -29.0540  -36.9780 H         9 GLU   -0.7600
    152 HG1       -86.3350  -27.9730  -39.0840 H         9 GLU    0.5100
    153 HG2       -85.5030  -26.4650  -38.5270 H         9 GLU   -0.5100
    154 N         -83.4850  -29.7990  -35.4630 N.am     10 ALA   -0.4700
    155 CA        -82.8250  -30.1470  -34.1920 C.3      10 ALA    0.3100
    156 C         -81.3040  -30.2750  -34.3810 C.2      10 ALA    0.0700
    157 O         -80.5230  -29.8060  -33.5620 O.2      10 ALA    0.0900
    158 CB        -83.4060  -31.4430  -33.6110 C.3      10 ALA   -0.2700
    159 HN        -84.0980  -30.4880  -35.8400 H        10 ALA    0.0900
    160 HA        -82.9740  -29.3280  -33.5040 H        10 ALA    0.0900
    161 HB1       -83.2590  -32.2810  -34.3260 H        10 ALA    0.0900
    162 HB2       -84.4950  -31.3200  -33.4290 H        10 ALA    0.5100
    163 HB3       -82.8930  -31.6940  -32.6580 H        10 ALA   -0.5100
    164 N         -80.8940  -30.9040  -35.4770 N.am     11 GLY   -0.4700
    165 CA        -79.4820  -31.0510  -35.7790 C.3      11 GLY    0.3100
    166 C         -78.8050  -29.6980  -35.9170 C.2      11 GLY   -0.0200
    167 O         -77.7560  -29.4320  -35.3030 O.2      11 GLY    0.0900
    168 HN        -81.5310  -31.2980  -36.1350 H        11 GLY    0.0900
    169 HA1       -79.3880  -31.5960  -36.7070 H        11 GLY    0.5100
    170 HA2       -79.0190  -31.6050  -34.9750 H        11 GLY   -0.5100
    171 N         -79.3920  -28.8290  -36.7350 N.am     12 MET   -0.4700
    172 CA        -78.7200  -27.5670  -37.0400 C.3      12 MET    0.3100
    173 C         -78.8360  -26.6500  -35.8350 C.2      12 MET    0.0700
    174 O         -77.9380  -25.8750  -35.5720 O.2      12 MET    0.0900
    175 CB        -79.2500  -26.9150  -38.3220 C.3      12 MET   -0.1800
    176 CG        -78.7820  -27.6100  -39.5930 C.3      12 MET    0.0900
    177 SD        -76.9960  -27.5530  -39.9090 S.3      12 MET    0.0900
    178 CE        -76.7470  -25.7870  -40.1460 C.3      12 MET   -0.1400
    179 HN        -80.2780  -28.9890  -37.1620 H        12 MET    0.0900
    180 HA        -77.6650  -27.7760  -37.1440 H        12 MET    0.0900
    181 HB1       -78.9090  -25.8590  -38.3480 H        12 MET   -0.0900
    182 HB2       -80.3600  -26.9330  -38.2950 H        12 MET   -0.2200
    183 HG1       -79.3080  -27.1370  -40.4480 H        12 MET    0.0900
    184 HG2       -79.0970  -28.6720  -39.5320 H        12 MET    0.0900
    185 HE1       -77.0450  -25.2140  -39.2420 H        12 MET    0.0900
    186 HE2       -77.3600  -25.4250  -40.9990 H        12 MET    0.5100
    187 HE3       -75.6770  -25.5740  -40.3510 H        12 MET   -0.5100
    188 N         -79.9070  -26.7880  -35.0570 N.am     13 SER   -0.4700
    189 CA        -79.9980  -26.0520  -33.8130 C.3      13 SER    0.3100
    190 C         -78.8500  -26.3850  -32.8770 C.2      13 SER    0.0700
    191 O         -78.3490  -25.5060  -32.1830 O.2      13 SER    0.0900
    192 CB        -81.3060  -26.3300  -33.0960 C.3      13 SER    0.0500
    193 OG        -82.3820  -25.8020  -33.8190 O.3      13 SER    0.0900
    194 HN        -80.6730  -27.3840  -35.2880 H        13 SER    0.0900
    195 HA        -79.9170  -25.0000  -34.0440 H        13 SER   -0.6600
    196 HB1       -81.2880  -25.8620  -32.0890 H        13 SER    0.4300
    197 HB2       -81.4510  -27.4270  -32.9930 H        13 SER    0.5100
    198 HG1       -82.5640  -26.4310  -34.5210 H        13 SER   -0.5100
    199 N         -78.4620  -27.6600  -32.8400 N.am     14 LEU   -0.4700
    200 CA        -77.3640  -28.1170  -31.9910 C.3      14 LEU    0.3100
    201 C         -76.0330  -27.5730  -32.4660 C.2      14 LEU    0.0700
    202 O         -75.2740  -27.0190  -31.6630 O.2      14 LEU    0.0900
    203 CB        -77.3120  -29.6590  -31.9160 C.3      14 LEU   -0.1800
    204 CG        -78.2940  -30.1860  -30.8650 C.3      14 LEU    0.0900
    205 CD1       -78.7140  -31.6290  -31.1440 C.3      14 LEU    0.0900
    206 CD2       -77.7080  -30.0190  -29.4690 C.3      14 LEU   -0.0900
    207 HN        -78.9060  -28.3610  -33.3920 H        14 LEU    0.0900
    208 HA        -77.5130  -27.7020  -31.0060 H        14 LEU   -0.2700
    209 HB1       -76.2830  -29.9790  -31.6490 H        14 LEU    0.0900
    210 HB2       -77.5740  -30.0830  -32.9080 H        14 LEU    0.0900
    211 HG        -79.1980  -29.5410  -30.8600 H        14 LEU    0.0900
    212 HD11      -77.8240  -32.2940  -31.1410 H        14 LEU   -0.2700
    213 HD12      -79.2030  -31.6950  -32.1400 H        14 LEU    0.0900
    214 HD13      -79.4180  -31.9760  -30.3570 H        14 LEU    0.0900
    215 HD21      -77.5070  -28.9450  -29.2650 H        14 LEU    0.0900
    216 HD22      -76.7510  -30.5790  -29.3900 H        14 LEU    0.5100
    217 HD23      -78.4260  -30.3960  -28.7090 H        14 LEU   -0.5100
    218 N         -75.7430  -27.7580  -33.7590 N.am     15 LEU   -0.4700
    219 CA        -74.5280  -27.2140  -34.3510 C.3      15 LEU    0.3100
    220 C         -74.4340  -25.6860  -34.0850 C.2      15 LEU    0.0700
    221 O         -73.4140  -25.1890  -33.5970 O.2      15 LEU    0.0900
    222 CB        -74.4910  -27.5280  -35.8530 C.3      15 LEU   -0.1800
    223 CG        -73.2490  -27.0650  -36.6170 C.3      15 LEU    0.0900
    224 CD1       -71.9610  -27.4900  -35.8990 C.3      15 LEU    0.0900
    225 CD2       -73.2900  -27.5930  -38.0460 C.3      15 LEU   -0.0900
    226 HN        -76.3400  -28.2720  -34.3700 H        15 LEU    0.0900
    227 HA        -73.6810  -27.6590  -33.8510 H        15 LEU   -0.2700
    228 HB1       -75.3750  -27.0480  -36.3210 H        15 LEU    0.0900
    229 HB2       -74.5720  -28.6280  -35.9720 H        15 LEU    0.0900
    230 HG        -73.2670  -25.9590  -36.7060 H        15 LEU    0.0900
    231 HD11      -72.0030  -28.5720  -35.6490 H        15 LEU   -0.2700
    232 HD12      -71.8450  -26.9120  -34.9560 H        15 LEU    0.0900
    233 HD13      -71.0840  -27.3120  -36.5580 H        15 LEU    0.0900
    234 HD21      -74.1950  -27.2140  -38.5680 H        15 LEU    0.0900
    235 HD22      -73.3240  -28.7040  -38.0390 H        15 LEU    0.5100
    236 HD23      -72.3910  -27.2510  -38.6020 H        15 LEU   -0.5100
    237 N         -75.5220  -24.9580  -34.3410 N.am     16 MET   -0.4700
    238 CA        -75.5550  -23.5140  -34.0970 C.3      16 MET    0.3100
    239 C         -75.3510  -23.1250  -32.6200 C.2      16 MET    0.0700
    240 O         -74.7040  -22.1160  -32.3220 O.2      16 MET    0.0900
    241 CB        -76.8670  -22.9120  -34.6310 C.3      16 MET   -0.1800
    242 CG        -77.0040  -22.9680  -36.1490 C.3      16 MET    0.0900
    243 SD        -75.7110  -22.0150  -36.9780 S.3      16 MET    0.0900
    244 CE        -75.8720  -22.4780  -38.7050 C.3      16 MET   -0.1400
    245 HN        -76.3560  -25.3600  -34.7080 H        16 MET    0.0900
    246 HA        -74.7070  -23.0700  -34.5980 H        16 MET    0.0900
    247 HB1       -76.9210  -21.8500  -34.3110 H        16 MET   -0.0900
    248 HB2       -77.7160  -23.4670  -34.1800 H        16 MET   -0.2200
    249 HG1       -78.0010  -22.5670  -36.4310 H        16 MET    0.0900
    250 HG2       -76.9510  -24.0290  -36.4730 H        16 MET    0.0900
    251 HE1       -76.9250  -22.3920  -39.0500 H        16 MET    0.0900
    252 HE2       -75.5490  -23.5310  -38.8510 H        16 MET    0.5100
    253 HE3       -75.2460  -21.8160  -39.3400 H        16 MET   -0.5100
    254 N         -75.8760  -23.9210  -31.6910 N.am     17 ALA   -0.4700
    255 CA        -75.6280  -23.6800  -30.2650 C.3      17 ALA    0.3100
    256 C         -74.1500  -23.9400  -29.9060 C.2      17 ALA    0.0700
    257 O         -73.5610  -23.2040  -29.1330 O.2      17 ALA    0.0900
    258 CB        -76.5600  -24.5140  -29.3900 C.3      17 ALA   -0.2700
    259 HN        -76.4500  -24.7030  -31.9190 H        17 ALA    0.0900
    260 HA        -75.7840  -22.6270  -30.0760 H        17 ALA    0.0900
    261 HB1       -76.4050  -25.5960  -29.5900 H        17 ALA    0.0900
    262 HB2       -77.6180  -24.2600  -29.6150 H        17 ALA    0.5100
    263 HB3       -76.3480  -24.3180  -28.3170 H        17 ALA   -0.5100
    264 N         -73.5330  -24.9600  -30.4910 N.am     18 LEU   -0.4700
    265 CA        -72.1120  -25.1900  -30.2750 C.3      18 LEU    0.3100
    266 C         -71.2860  -23.9550  -30.7420 C.2      18 LEU    0.0700
    267 O         -70.4350  -23.4350  -30.0010 O.2      18 LEU    0.0900
    268 CB        -71.6460  -26.4830  -30.9920 C.3      18 LEU   -0.1800
    269 CG        -70.1470  -26.8560  -30.9120 C.3      18 LEU    0.0900
    270 CD1       -69.6150  -26.7300  -29.4830 C.3      18 LEU    0.0900
    271 CD2       -69.8530  -28.2630  -31.4580 C.3      18 LEU   -0.0900
    272 HN        -74.0030  -25.6010  -31.0920 H        18 LEU    0.0900
    273 HA        -71.9450  -25.2720  -29.2100 H        18 LEU   -0.2700
    274 HB1       -71.9050  -26.3790  -32.0660 H        18 LEU    0.0900
    275 HB2       -72.2220  -27.3280  -30.5610 H        18 LEU    0.0900
    276 HG        -69.5680  -26.1800  -31.5770 H        18 LEU    0.0900
    277 HD11      -70.1780  -27.4080  -28.8050 H        18 LEU   -0.2700
    278 HD12      -69.7400  -25.6860  -29.1250 H        18 LEU    0.0900
    279 HD13      -68.5410  -27.0110  -29.4540 H        18 LEU    0.0900
    280 HD21      -70.1570  -28.3310  -32.5240 H        18 LEU    0.0900
    281 HD22      -70.4240  -29.0200  -30.8780 H        18 LEU    0.5100
    282 HD23      -68.7650  -28.4780  -31.3840 H        18 LEU   -0.5100
    283 N         -71.5500  -23.4910  -31.9660 N.am     19 VAL   -0.4700
    284 CA        -70.8100  -22.3600  -32.5320 C.3      19 VAL    0.3100
    285 C         -70.9410  -21.1380  -31.6350 C.2      19 VAL    0.0700
    286 O         -69.9480  -20.4800  -31.3130 O.2      19 VAL    0.0900
    287 CB        -71.2690  -22.0260  -33.9550 C.3      19 VAL   -0.0900
    288 CG1       -70.6470  -20.7140  -34.4140 C.3      19 VAL    0.0900
    289 CG2       -70.8690  -23.1650  -34.8780 C.3      19 VAL   -0.2700
    290 HN        -72.2560  -23.8910  -32.5460 H        19 VAL    0.0900
    291 HA        -69.7620  -22.6220  -32.5340 H        19 VAL    0.0900
    292 HB        -72.3750  -21.9380  -33.9750 H        19 VAL    0.0900
    293 HG11      -69.5500  -20.7270  -34.2350 H        19 VAL   -0.2700
    294 HG12      -71.0880  -19.8670  -33.8460 H        19 VAL    0.0900
    295 HG13      -70.8270  -20.5700  -35.5020 H        19 VAL    0.0900
    296 HG21      -71.3480  -24.1110  -34.5470 H        19 VAL    0.0900
    297 HG22      -69.7660  -23.3000  -34.8580 H        19 VAL    0.5100
    298 HG23      -71.2000  -22.9450  -35.9160 H        19 VAL   -0.5100
    299 N         -72.1620  -20.8780  -31.1810 N.am     20 VAL   -0.4700
    300 CA        -72.4210  -19.7130  -30.3650 C.3      20 VAL    0.3100
    301 C         -71.5960  -19.8020  -29.0910 C.2      20 VAL    0.0700
    302 O         -70.9980  -18.8130  -28.6410 O.2      20 VAL    0.0900
    303 CB        -73.9250  -19.5730  -30.0200 C.3      20 VAL   -0.0900
    304 CG1       -74.1350  -18.6170  -28.8310 C.3      20 VAL    0.0900
    305 CG2       -74.6890  -19.0920  -31.2420 C.3      20 VAL   -0.2700
    306 HN        -72.9440  -21.4640  -31.3790 H        20 VAL    0.0900
    307 HA        -72.0850  -18.8460  -30.9130 H        20 VAL    0.0900
    308 HB        -74.3360  -20.5720  -29.7620 H        20 VAL    0.0900
    309 HG11      -73.5830  -17.6680  -29.0010 H        20 VAL   -0.2700
    310 HG12      -73.7560  -19.0850  -27.8980 H        20 VAL    0.0900
    311 HG13      -75.2160  -18.3830  -28.7200 H        20 VAL    0.0900
    312 HG21      -74.4320  -19.7180  -32.1240 H        20 VAL    0.0900
    313 HG22      -74.4210  -18.0370  -31.4660 H        20 VAL    0.5100
    314 HG23      -75.7830  -19.1690  -31.0600 H        20 VAL   -0.5100
    315 N         -71.5960  -21.0010  -28.5180 N.am     21 LEU   -0.4700
    316 CA        -70.9920  -21.2570  -27.2280 C.3      21 LEU    0.3100
    317 C         -69.4850  -21.0960  -27.2930 C.2      21 LEU    0.0700
    318 O         -68.8690  -20.5480  -26.3790 O.2      21 LEU    0.0900
    319 CB        -71.3260  -22.6820  -26.7710 C.3      21 LEU   -0.1800
    320 CG        -71.6670  -22.7870  -25.2930 C.3      21 LEU    0.0900
    321 CD1       -73.0830  -22.2520  -25.0970 C.3      21 LEU    0.0900
    322 CD2       -71.5050  -24.2380  -24.8230 C.3      21 LEU   -0.0900
    323 HN        -72.0190  -21.7890  -28.9580 H        21 LEU    0.0900
    324 HA        -71.3770  -20.5340  -26.5250 H        21 LEU   -0.2700
    325 HB1       -70.4500  -23.3320  -26.9780 H        21 LEU    0.0900
    326 HB2       -72.1930  -23.0470  -27.3600 H        21 LEU    0.0900
    327 HG        -70.9480  -22.1900  -24.6940 H        21 LEU    0.0900
    328 HD11      -73.8040  -22.8500  -25.6950 H        21 LEU   -0.2700
    329 HD12      -73.1370  -21.1940  -25.4300 H        21 LEU    0.0900
    330 HD13      -73.3680  -22.3210  -24.0250 H        21 LEU    0.0900
    331 HD21      -70.4570  -24.5740  -24.9760 H        21 LEU    0.0900
    332 HD22      -72.1800  -24.9020  -25.4060 H        21 LEU    0.5100
    333 HD23      -71.7480  -24.3140  -23.7420 H        21 LEU   -0.5100
    334 N         -68.9060  -21.6130  -28.3720 N.am     22 LEU   -0.4700
    335 CA        -67.4900  -21.4850  -28.6440 C.3      22 LEU    0.3100
    336 C         -67.0870  -20.0030  -28.8160 C.2      22 LEU    0.0700
    337 O         -66.0870  -19.5620  -28.2720 O.2      22 LEU    0.0900
    338 CB        -67.1780  -22.2730  -29.9220 C.3      22 LEU   -0.1800
    339 CG        -65.8190  -22.9220  -30.1790 C.3      22 LEU    0.0900
    340 CD1       -65.0400  -23.2100  -28.8970 C.3      22 LEU    0.0900
    341 CD2       -66.0590  -24.1950  -30.9930 C.3      22 LEU   -0.0900
    342 HN        -69.4300  -22.1200  -29.0520 H        22 LEU    0.0900
    343 HA        -66.9390  -21.8800  -27.8040 H        22 LEU   -0.2700
    344 HB1       -67.3470  -21.5730  -30.7640 H        22 LEU    0.0900
    345 HB2       -67.9230  -23.0910  -29.9690 H        22 LEU    0.0900
    346 HG        -65.2140  -22.2430  -30.8170 H        22 LEU    0.0900
    347 HD11      -65.6180  -23.9010  -28.2460 H        22 LEU   -0.2700
    348 HD12      -64.8630  -22.2640  -28.3410 H        22 LEU    0.0900
    349 HD13      -64.0680  -23.6870  -29.1430 H        22 LEU    0.0900
    350 HD21      -66.5510  -23.9450  -31.9570 H        22 LEU    0.0900
    351 HD22      -66.7200  -24.8860  -30.4280 H        22 LEU    0.5100
    352 HD23      -65.0910  -24.6960  -31.2080 H        22 LEU   -0.5100
    353 N         -67.8690  -19.2320  -29.5760 N.am     23 ILE   -0.4700
    354 CA        -67.5390  -17.8270  -29.8260 C.3      23 ILE    0.3100
    355 C         -67.6250  -17.0640  -28.5100 C.2      23 ILE    0.0700
    356 O         -66.7000  -16.3110  -28.1570 O.2      23 ILE    0.0900
    357 CB        -68.4780  -17.1660  -30.8670 C.3      23 ILE   -0.0900
    358 CG1       -68.2740  -17.7530  -32.2670 C.3      23 ILE    0.0900
    359 CG2       -68.2470  -15.6600  -30.9440 C.3      23 ILE   -0.2700
    360 CD        -69.3980  -17.3870  -33.2250 C.3      23 ILE    0.0900
    361 HN        -68.7020  -19.5740  -30.0040 H        23 ILE    0.0900
    362 HA        -66.5200  -17.7900  -30.1800 H        23 ILE    0.0900
    363 HB        -69.5340  -17.3580  -30.5790 H        23 ILE   -0.1800
    364 HG11      -68.2170  -18.8600  -32.1870 H        23 ILE    0.0900
    365 HG12      -67.3150  -17.3730  -32.6770 H        23 ILE    0.0900
    366 HG21      -67.1630  -15.4460  -31.0620 H        23 ILE   -0.2700
    367 HG22      -68.6050  -15.1740  -30.0110 H        23 ILE    0.0900
    368 HG23      -68.7890  -15.2380  -31.8160 H        23 ILE    0.0900
    369 HD1       -69.3520  -16.3040  -33.4720 H        23 ILE    0.0900
    370 HD2       -70.3810  -17.6010  -32.7540 H        23 ILE    0.5100
    371 HD3       -69.2980  -17.9690  -34.1660 H        23 ILE   -0.5100
    372 N         -68.7230  -17.2670  -27.7680 N.am     24 VAL   -0.4700
    373 CA        -68.9420  -16.5020  -26.5450 C.3      24 VAL    0.3100
    374 C         -67.9550  -16.8940  -25.4540 C.2      24 VAL    0.0700
    375 O         -67.2920  -16.0290  -24.8850 O.2      24 VAL    0.0900
    376 CB        -70.3920  -16.6440  -26.0050 C.3      24 VAL   -0.0900
    377 CG1       -70.5360  -15.9360  -24.6510 C.3      24 VAL    0.0900
    378 CG2       -71.3960  -16.0810  -27.0110 C.3      24 VAL   -0.2700
    379 HN        -69.4230  -17.9350  -28.0110 H        24 VAL    0.0900
    380 HA        -68.7330  -15.4660  -26.7670 H        24 VAL    0.0900
    381 HB        -70.6370  -17.7200  -25.8850 H        24 VAL    0.0900
    382 HG11      -70.1310  -14.9030  -24.7160 H        24 VAL   -0.2700
    383 HG12      -69.9690  -16.4910  -23.8730 H        24 VAL    0.0900
    384 HG13      -71.6080  -15.8800  -24.3640 H        24 VAL    0.0900
    385 HG21      -71.2010  -16.5020  -28.0210 H        24 VAL    0.0900
    386 HG22      -71.2990  -14.9750  -27.0630 H        24 VAL    0.5100
    387 HG23      -72.4290  -16.3530  -26.7080 H        24 VAL   -0.5100
    388 N         -67.8390  -18.1920  -25.1700 N.am     25 ALA   -0.4700
    389 CA        -66.9440  -18.6550  -24.0980 C.3      25 ALA    0.3100
    390 C         -65.5200  -18.1930  -24.3710 C.2      25 ALA    0.0700
    391 O         -64.8900  -17.5990  -23.5010 O.2      25 ALA    0.0900
    392 CB        -66.9890  -20.1760  -23.9430 C.3      25 ALA   -0.2700
    393 HN        -68.3450  -18.8950  -25.6630 H        25 ALA    0.0900
    394 HA        -67.2550  -18.1800  -23.1810 H        25 ALA    0.0900
    395 HB1       -66.6740  -20.6660  -24.8890 H        25 ALA    0.0900
    396 HB2       -68.0230  -20.5020  -23.7010 H        25 ALA    0.5100
    397 HB3       -66.2980  -20.4940  -23.1320 H        25 ALA   -0.5100
    398 N         -65.0210  -18.4620  -25.5780 N.am     26 GLY   -0.4700
    399 CA        -63.6540  -18.0720  -25.9490 C.3      26 GLY    0.3100
    400 C         -63.3590  -16.5770  -25.7480 C.2      26 GLY   -0.0200
    401 O         -62.3030  -16.1950  -25.2180 O.2      26 GLY    0.0900
    402 HN        -65.5490  -18.9370  -26.2770 H        26 GLY    0.0900
    403 HA1       -63.5170  -18.3160  -26.9920 H        26 GLY    0.5100
    404 HA2       -62.9730  -18.6460  -25.3390 H        26 GLY   -0.5100
    405 N         -64.2980  -15.7190  -26.1470 N.am     27 ASN   -0.4700
    406 CA        -64.0380  -14.2760  -26.1650 C.3      27 ASN    0.3100
    407 C         -64.2620  -13.6380  -24.8020 C.2      27 ASN    0.0700
    408 O         -63.5380  -12.7140  -24.4170 O.2      27 ASN    0.0900
    409 CB        -64.7980  -13.5770  -27.3190 C.3      27 ASN   -0.1800
    410 CG        -64.1160  -13.8060  -28.6700 C.2      27 ASN    0.0900
    411 ND2       -64.6880  -14.6740  -29.5030 N.am     27 ASN    0.0900
    412 OD1       -63.0560  -13.2360  -28.9310 O.2      27 ASN    0.5500
    413 HN        -65.2030  -16.0130  -26.4450 H        27 ASN   -0.5500
    414 HA        -62.9750  -14.1330  -26.2810 H        27 ASN   -0.6200
    415 HB1       -64.8390  -12.4850  -27.1200 H        27 ASN    0.3200
    416 HB2       -65.8330  -13.9770  -27.3700 H        27 ASN    0.3000
    417 HD21      -64.3690  -14.7460  -30.4480 H        27 ASN    0.5100
    418 HD22      -65.4380  -15.2540  -29.1840 H        27 ASN   -0.5100
    419 N         -65.2150  -14.1600  -24.0430 N.am     28 VAL   -0.4700
    420 CA        -65.3020  -13.8520  -22.6070 C.3      28 VAL    0.3100
    421 C         -63.9920  -14.2360  -21.8850 C.2      28 VAL    0.0700
    422 O         -63.4740  -13.4660  -21.0650 O.2      28 VAL    0.0900
    423 CB        -66.5280  -14.5250  -21.9490 C.3      28 VAL   -0.0900
    424 CG1       -66.4220  -14.5140  -20.4220 C.3      28 VAL    0.0900
    425 CG2       -67.7900  -13.8070  -22.3960 C.3      28 VAL   -0.2700
    426 HN        -65.9080  -14.7780  -24.4070 H        28 VAL    0.0900
    427 HA        -65.3670  -12.7790  -22.5050 H        28 VAL    0.0900
    428 HB        -66.5990  -15.5750  -22.3010 H        28 VAL    0.0900
    429 HG11      -66.1810  -13.4910  -20.0630 H        28 VAL   -0.2700
    430 HG12      -65.6160  -15.2040  -20.0940 H        28 VAL    0.0900
    431 HG13      -67.3890  -14.8280  -19.9730 H        28 VAL    0.0900
    432 HG21      -67.8900  -13.8630  -23.5020 H        28 VAL    0.0900
    433 HG22      -67.7430  -12.7380  -22.0980 H        28 VAL    0.5100
    434 HG23      -68.6800  -14.2850  -21.9350 H        28 VAL   -0.5100
    435 N         -63.4230  -15.3950  -22.2190 N.am     29 LEU   -0.4700
    436 CA        -62.1440  -15.7900  -21.6160 C.3      29 LEU    0.3100
    437 C         -61.0060  -14.8230  -21.9610 C.2      29 LEU    0.0700
    438 O         -60.2420  -14.4220  -21.0770 O.2      29 LEU    0.0900
    439 CB        -61.7710  -17.2190  -22.0020 C.3      29 LEU   -0.1800
    440 CG        -62.6060  -18.2870  -21.2810 C.3      29 LEU    0.0900
    441 CD1       -62.2510  -19.6870  -21.7710 C.3      29 LEU    0.0900
    442 CD2       -62.4660  -18.1500  -19.7570 C.3      29 LEU   -0.0900
    443 HN        -63.8290  -16.0290  -22.8730 H        29 LEU    0.0900
    444 HA        -62.2430  -15.7080  -20.5440 H        29 LEU   -0.2700
    445 HB1       -60.7000  -17.3830  -21.7580 H        29 LEU    0.0900
    446 HB2       -61.9130  -17.3380  -23.0970 H        29 LEU    0.0900
    447 HG        -63.6830  -18.0960  -21.4700 H        29 LEU    0.0900
    448 HD11      -61.1770  -19.8980  -21.5810 H        29 LEU   -0.2700
    449 HD12      -62.4400  -19.7650  -22.8630 H        29 LEU    0.0900
    450 HD13      -62.8620  -20.4420  -21.2310 H        29 LEU    0.0900
    451 HD21      -62.9780  -17.2280  -19.4080 H        29 LEU    0.0900
    452 HD22      -61.3920  -18.0850  -19.4810 H        29 LEU    0.5100
    453 HD23      -62.9290  -19.0260  -19.2550 H        29 LEU   -0.5100
    454 N         -60.9080  -14.4250  -23.2370 N.am     30 VAL   -0.4700
    455 CA        -59.8920  -13.4850  -23.6400 C.3      30 VAL    0.3100
    456 C         -60.0490  -12.2160  -22.8220 C.2      30 VAL    0.0700
    457 O         -59.0670  -11.7260  -22.2530 O.2      30 VAL    0.0900
    458 CB        -59.9200  -13.1820  -25.1560 C.3      30 VAL   -0.0900
    459 CG1       -59.0570  -11.9550  -25.5100 C.3      30 VAL    0.0900
    460 CG2       -59.4510  -14.3870  -25.9600 C.3      30 VAL   -0.2700
    461 HN        -61.5200  -14.7530  -23.9510 H        30 VAL    0.0900
    462 HA        -58.9360  -13.9070  -23.3680 H        30 VAL    0.0900
    463 HB        -60.9680  -12.9890  -25.4690 H        30 VAL    0.0900
    464 HG11      -58.0480  -12.0560  -25.0570 H        30 VAL   -0.2700
    465 HG12      -59.5320  -11.0320  -25.1150 H        30 VAL    0.0900
    466 HG13      -58.9450  -11.8750  -26.6120 H        30 VAL    0.0900
    467 HG21      -60.1130  -15.2580  -25.7630 H        30 VAL    0.0900
    468 HG22      -58.4140  -14.6570  -25.6660 H        30 VAL    0.5100
    469 HG23      -59.4840  -14.1550  -27.0460 H        30 VAL   -0.5100
    470 N         -61.2760  -11.6990  -22.7500 N.am     31 ILE   -0.4700
    471 CA        -61.5390  -10.4130  -22.0750 C.3      31 ILE    0.3100
    472 C         -61.2740  -10.5240  -20.5760 C.2      31 ILE    0.0700
    473 O         -60.6600   -9.6350  -19.9920 O.2      31 ILE    0.0900
    474 CB        -62.9680   -9.8660  -22.3640 C.3      31 ILE   -0.0900
    475 CG1       -63.1320   -9.5210  -23.8530 C.3      31 ILE    0.0900
    476 CG2       -63.2660   -8.6030  -21.5610 C.3      31 ILE   -0.2700
    477 CD        -64.5720   -9.3070  -24.2860 C.3      31 ILE    0.0900
    478 HN        -62.0670  -12.1550  -23.1470 H        31 ILE    0.0900
    479 HA        -60.7980   -9.7070  -22.4210 H        31 ILE    0.0900
    480 HB        -63.7150  -10.6450  -22.1020 H        31 ILE   -0.1800
    481 HG11      -62.7040  -10.3510  -24.4540 H        31 ILE    0.0900
    482 HG12      -62.5600   -8.5930  -24.0630 H        31 ILE    0.0900
    483 HG21      -62.5360   -7.8060  -21.8180 H        31 ILE   -0.2700
    484 HG22      -63.1870   -8.8180  -20.4730 H        31 ILE    0.0900
    485 HG23      -64.2880   -8.2370  -21.7970 H        31 ILE    0.0900
    486 HD1       -64.9670   -8.3650  -23.8490 H        31 ILE    0.0900
    487 HD2       -65.2030  -10.1520  -23.9340 H        31 ILE    0.5100
    488 HD3       -64.6280   -9.2360  -25.3930 H        31 ILE   -0.5100
    489 N         -61.7320  -11.6080  -19.9500 N.am     32 ALA   -0.4700
    490 CA        -61.5330  -11.8050  -18.5160 C.3      32 ALA    0.3100
    491 C         -60.0470  -12.0350  -18.2030 C.2      32 ALA    0.0700
    492 O         -59.5220  -11.5330  -17.2190 O.2      32 ALA    0.0900
    493 CB        -62.3910  -12.9670  -18.0080 C.3      32 ALA   -0.2700
    494 HN        -62.2280  -12.3280  -20.4280 H        32 ALA    0.0900
    495 HA        -61.8050  -10.8900  -18.0110 H        32 ALA    0.0900
    496 HB1       -62.1150  -13.9050  -18.5350 H        32 ALA    0.0900
    497 HB2       -63.4650  -12.7560  -18.1980 H        32 ALA    0.5100
    498 HB3       -62.2250  -13.1120  -16.9190 H        32 ALA   -0.5100
    499 N         -59.3590  -12.7810  -19.0590 N.am     33 ALA   -0.4700
    500 CA        -57.9220  -12.9850  -18.9110 C.3      33 ALA    0.3100
    501 C         -57.1470  -11.6640  -18.8780 C.2      33 ALA    0.0700
    502 O         -56.3670  -11.4150  -17.9500 O.2      33 ALA    0.0900
    503 CB        -57.3880  -13.8740  -20.0270 C.3      33 ALA   -0.2700
    504 HN        -59.7910  -13.2350  -19.8350 H        33 ALA    0.0900
    505 HA        -57.7450  -13.4430  -17.9490 H        33 ALA    0.0900
    506 HB1       -57.5790  -13.4030  -21.0150 H        33 ALA    0.0900
    507 HB2       -57.8980  -14.8610  -20.0010 H        33 ALA    0.5100
    508 HB3       -56.2920  -14.0150  -19.9080 H        33 ALA   -0.5100
    509 N         -57.3560  -10.8240  -19.8970 N.am     34 ILE   -0.4700
    510 CA        -56.6590   -9.5430  -19.9850 C.3      34 ILE    0.3100
    511 C         -57.0890   -8.6400  -18.8320 C.2      34 ILE    0.0700
    512 O         -56.2650   -7.9640  -18.2420 O.2      34 ILE    0.0900
    513 CB        -56.9050   -8.8310  -21.3370 C.3      34 ILE   -0.0900
    514 CG1       -56.1830   -9.5770  -22.4600 C.3      34 ILE    0.0900
    515 CG2       -56.4160   -7.3950  -21.2760 C.3      34 ILE   -0.2700
    516 CD        -56.7380   -9.3240  -23.8420 C.3      34 ILE    0.0900
    517 HN        -57.9910  -11.0320  -20.6370 H        34 ILE    0.0900
    518 HA        -55.6050   -9.7370  -19.8570 H        34 ILE    0.0900
    519 HB        -57.9920   -8.8400  -21.5670 H        34 ILE   -0.1800
    520 HG11      -56.2480  -10.6650  -22.2520 H        34 ILE    0.0900
    521 HG12      -55.1160   -9.2710  -22.4510 H        34 ILE    0.0900
    522 HG21      -55.3790   -7.3620  -20.8800 H        34 ILE   -0.2700
    523 HG22      -57.0720   -6.8010  -20.6040 H        34 ILE    0.0900
    524 HG23      -56.4220   -6.9510  -22.2940 H        34 ILE    0.0900
    525 HD1       -56.6710   -8.2420  -24.0890 H        34 ILE    0.0900
    526 HD2       -57.8050   -9.6310  -23.8830 H        34 ILE    0.5100
    527 HD3       -56.1540   -9.8960  -24.5950 H        34 ILE   -0.5100
    528 N         -58.3780   -8.6430  -18.5080 N.am     35 GLY   -0.4700
    529 CA        -58.9280   -7.7710  -17.4760 C.3      35 GLY    0.3100
    530 C         -58.5280   -8.1090  -16.0450 C.2      35 GLY   -0.0200
    531 O         -58.7580   -7.3140  -15.1290 O.2      35 GLY    0.0900
    532 HN        -59.0310   -9.2460  -18.9600 H        35 GLY    0.0900
    533 HA1       -60.0040   -7.8280  -17.5510 H        35 GLY    0.5100
    534 HA2       -58.5920   -6.7690  -17.6950 H        35 GLY   -0.5100
    535 N         -57.9240   -9.2780  -15.8360 N.am     36 SER   -0.4700
    536 CA        -57.5760   -9.7230  -14.4820 C.3      36 SER    0.3100
    537 C         -56.1280  -10.1870  -14.3310 C.2      36 SER    0.0700
    538 O         -55.7720  -10.7100  -13.2880 O.2      36 SER    0.0900
    539 CB        -58.5020  -10.8650  -14.0830 C.3      36 SER    0.0500
    540 OG        -58.1320  -12.0530  -14.7560 O.3      36 SER    0.0900
    541 HN        -57.6840   -9.8970  -16.5810 H        36 SER    0.0900
    542 HA        -57.6880   -8.8860  -13.8090 H        36 SER   -0.6600
    543 HB1       -59.5500  -10.6110  -14.3530 H        36 SER    0.4300
    544 HB2       -58.4340  -11.0380  -12.9870 H        36 SER    0.5100
    545 HG1       -58.5030  -11.9830  -15.6380 H        36 SER   -0.5100
    546 N         -55.2970   -9.9970  -15.3550 N.am     37 THR   -0.4700
    547 CA        -53.8970  -10.4190  -15.3240 C.3      37 THR    0.3100
    548 C         -53.0060   -9.2290  -15.6950 C.2      37 THR    0.0700
    549 O         -52.8890   -8.8600  -16.8700 O.2      37 THR    0.0900
    550 CB        -53.6570  -11.5870  -16.2990 C.3      37 THR    0.1400
    551 CG2       -52.2370  -12.1280  -16.2110 C.3      37 THR    0.0900
    552 OG1       -54.5910  -12.6360  -16.0150 O.3      37 THR   -0.6600
    553 HN        -55.5970   -9.5550  -16.1960 H        37 THR    0.4300
    554 HA        -53.6610  -10.7190  -14.3140 H        37 THR   -0.2700
    555 HB        -53.8020  -11.2450  -17.3460 H        37 THR    0.0900
    556 HG1       -55.4160  -12.3740  -16.4310 H        37 THR    0.0900
    557 HG21      -52.0320  -12.4970  -15.1830 H        37 THR    0.0900
    558 HG22      -51.5100  -11.3230  -16.4510 H        37 THR    0.5100
    559 HG23      -52.1090  -12.9720  -16.9230 H        37 THR   -0.5100
    560 N         -52.3580   -8.6460  -14.6830 N.am     38 GLN   -0.4700
    561 CA        -51.6070   -7.3890  -14.8300 C.3      38 GLN    0.3100
    562 C         -50.5670   -7.4910  -15.9420 C.2      38 GLN    0.0700
    563 O         -50.3170   -6.5330  -16.6740 O.2      38 GLN    0.0900
    564 CB        -50.9280   -7.0060  -13.5080 C.3      38 GLN   -0.1800
    565 CG        -51.8950   -6.9040  -12.3190 C.3      38 GLN    0.0900
    566 CD        -52.5110   -5.5190  -12.1190 C.2      38 GLN    0.0900
    567 NE2       -53.5980   -5.4710  -11.3550 N.am     38 GLN   -0.1800
    568 OE1       -52.0220   -4.5150  -12.6350 O.2      38 GLN    0.0900
    569 HN        -52.3560   -9.0430  -13.7680 H        38 GLN    0.0900
    570 HA        -52.3010   -6.6180  -15.1330 H        38 GLN    0.5500
    571 HB1       -50.4260   -6.0240  -13.6410 H        38 GLN   -0.5500
    572 HB2       -50.1600   -7.7730  -13.2720 H        38 GLN   -0.6200
    573 HG1       -51.3440   -7.1710  -11.3920 H        38 GLN    0.3200
    574 HG2       -52.7220   -7.6280  -12.4740 H        38 GLN    0.3000
    575 HE21      -54.0500   -4.5950  -11.1840 H        38 GLN    0.5100
    576 HE22      -53.9630   -6.3100  -10.9510 H        38 GLN   -0.5100
    577 N         -49.9770   -8.6710  -16.0740 N.am     39 ARG   -0.4700
    578 CA        -49.0070   -8.9150  -17.1180 C.3      39 ARG    0.3100
    579 C         -49.5840   -8.9340  -18.5530 C.2      39 ARG    0.0700
    580 O         -48.8480   -8.7780  -19.5290 O.2      39 ARG    0.0900
    581 CB        -48.3300  -10.2420  -16.8380 C.3      39 ARG   -0.1800
    582 CG        -47.1480  -10.5010  -17.7320 C.3      39 ARG    0.0900
    583 CD        -46.7530  -11.9570  -17.7410 C.3      39 ARG    0.0900
    584 NE        -45.3040  -12.0670  -17.6080 N.pl3    39 ARG   -0.1800
    585 CZ        -44.6660  -12.2700  -16.4600 C.cat    39 ARG    0.0900
    586 NH1       -45.3310  -12.4270  -15.3150 N.pl3    39 ARG    0.0900
    587 NH2       -43.3400  -12.3310  -16.4580 N.pl3    39 ARG    0.2000
    588 HN        -50.1750   -9.4360  -15.4670 H        39 ARG    0.0900
    589 HA        -48.2880   -8.1090  -17.1180 H        39 ARG    0.0900
    590 HB1       -49.0710  -11.0570  -16.9820 H        39 ARG   -0.7000
    591 HB2       -47.9870  -10.2510  -15.7820 H        39 ARG    0.4400
    592 HG1       -46.2870   -9.8950  -17.3780 H        39 ARG    0.6400
    593 HG2       -47.4040  -10.1890  -18.7680 H        39 ARG   -0.8000
    594 HD1       -47.0540  -12.4310  -18.6990 H        39 ARG    0.4600
    595 HD2       -47.2240  -12.4890  -16.8870 H        39 ARG    0.4600
    596 HE        -44.7540  -11.9820  -18.4370 H        39 ARG   -0.8000
    597 HH11      -46.3310  -12.3930  -15.3080 H        39 ARG    0.4600
    598 HH12      -44.8320  -12.5800  -14.4630 H        39 ARG    0.4600
    599 HH21      -42.8330  -12.2240  -17.3130 H        39 ARG    0.5100
    600 HH22      -42.8480  -12.4830  -15.6010 H        39 ARG   -0.5100
    601 N         -50.8870   -9.1660  -18.6940 N.am     40 LEU   -0.4700
    602 CA        -51.5170   -9.1180  -20.0080 C.3      40 LEU    0.3100
    603 C         -52.0360   -7.7210  -20.3450 C.2      40 LEU    0.0700
    604 O         -52.4940   -7.4890  -21.4650 O.2      40 LEU    0.0900
    605 CB        -52.6450  -10.1590  -20.1100 C.3      40 LEU   -0.1800
    606 CG        -52.1670  -11.6060  -20.3000 C.3      40 LEU    0.0900
    607 CD1       -53.3320  -12.5860  -20.3510 C.3      40 LEU    0.0900
    608 CD2       -51.3170  -11.7530  -21.5440 C.3      40 LEU   -0.0900
    609 HN        -51.4810   -9.3810  -17.9220 H        40 LEU    0.0900
    610 HA        -50.7590   -9.3140  -20.7510 H        40 LEU   -0.2700
    611 HB1       -53.2910   -9.8900  -20.9730 H        40 LEU    0.0900
    612 HB2       -53.2480  -10.1110  -19.1790 H        40 LEU    0.0900
    613 HG        -51.5000  -11.8800  -19.4550 H        40 LEU    0.0900
    614 HD11      -54.0060  -12.3340  -21.1970 H        40 LEU   -0.2700
    615 HD12      -53.9150  -12.5300  -19.4060 H        40 LEU    0.0900
    616 HD13      -52.9510  -13.6190  -20.4950 H        40 LEU    0.0900
    617 HD21      -50.3400  -11.2460  -21.4010 H        40 LEU    0.0900
    618 HD22      -51.8340  -11.2890  -22.4110 H        40 LEU    0.5100
    619 HD23      -51.1310  -12.8290  -21.7490 H        40 LEU   -0.5100
    620 N         -51.9310   -6.7800  -19.4020 N.am     41 GLN   -0.4700
    621 CA        -52.4670   -5.4520  -19.6000 C.3      41 GLN    0.3100
    622 C         -51.4490   -4.5650  -20.3070 C.2      41 GLN    0.0700
    623 O         -51.0350   -3.5380  -19.8100 O.2      41 GLN    0.0900
    624 CB        -52.9320   -4.8490  -18.2790 C.3      41 GLN   -0.1800
    625 CG        -53.8860   -5.7650  -17.5400 C.3      41 GLN    0.0900
    626 CD        -54.4820   -5.1270  -16.3080 C.2      41 GLN    0.0900
    627 NE2       -55.2810   -4.0720  -16.5120 N.am     41 GLN   -0.1800
    628 OE1       -54.2200   -5.5650  -15.1860 O.2      41 GLN    0.0900
    629 HN        -51.4830   -6.9500  -18.5290 H        41 GLN    0.0900
    630 HA        -53.2940   -5.5250  -20.2900 H        41 GLN    0.5500
    631 HB1       -53.4440   -3.8850  -18.4820 H        41 GLN   -0.5500
    632 HB2       -52.0470   -4.6580  -17.6370 H        41 GLN   -0.6200
    633 HG1       -53.3380   -6.6800  -17.2310 H        41 GLN    0.3200
    634 HG2       -54.7130   -6.0490  -18.2240 H        41 GLN    0.3000
    635 HE21      -55.7060   -3.6080  -15.7340 H        41 GLN    0.5100
    636 HE22      -55.4540   -3.7480  -17.4420 H        41 GLN   -0.5100
    637 N         -51.0750   -4.9640  -21.5070 N.am     42 THR   -0.4700
    638 CA        -50.3260   -4.1130  -22.4030 C.3      42 THR    0.3100
    639 C         -51.2580   -3.2400  -23.2640 C.2      42 THR    0.0700
    640 O         -52.4560   -3.5300  -23.3950 O.2      42 THR    0.0900
    641 CB        -49.5070   -4.9990  -23.3210 C.3      42 THR    0.1400
    642 CG2       -48.4590   -5.8080  -22.4780 C.3      42 THR    0.0900
    643 OG1       -50.4030   -5.8950  -23.9900 O.3      42 THR   -0.6600
    644 HN        -51.2930   -5.8740  -21.8510 H        42 THR    0.4300
    645 HA        -49.6880   -3.4700  -21.8170 H        42 THR   -0.2700
    646 HB        -48.9720   -4.3830  -24.0730 H        42 THR    0.0900
    647 HG1       -49.8640   -6.6260  -24.3000 H        42 THR    0.0900
    648 HG21      -48.9790   -6.4450  -21.7300 H        42 THR    0.0900
    649 HG22      -47.7840   -5.1080  -21.9410 H        42 THR    0.5100
    650 HG23      -47.8620   -6.4650  -23.1460 H        42 THR   -0.5100
    651 N         -50.6970   -2.1610  -23.8210 N.am     43 LEU   -0.4700
    652 CA        -51.3930   -1.3330  -24.7890 C.3      43 LEU    0.3100
    653 C         -51.8880   -2.1680  -25.9700 C.2      43 LEU    0.0700
    654 O         -53.0310   -2.0650  -26.3550 O.2      43 LEU    0.0900
    655 CB        -50.4920   -0.1920  -25.2950 C.3      43 LEU   -0.1800
    656 CG        -50.2110    0.8940  -24.2610 C.3      43 LEU    0.0900
    657 CD1       -49.5120    2.0810  -24.8890 C.3      43 LEU    0.0900
    658 CD2       -51.4960    1.3390  -23.5870 C.3      43 LEU   -0.0900
    659 HN        -49.7690   -1.8750  -23.5960 H        43 LEU    0.0900
    660 HA        -52.2720   -0.9280  -24.3090 H        43 LEU   -0.2700
    661 HB1       -50.9830    0.2790  -26.1720 H        43 LEU    0.0900
    662 HB2       -49.5230   -0.6290  -25.6160 H        43 LEU    0.0900
    663 HG        -49.5690    0.4750  -23.4570 H        43 LEU    0.0900
    664 HD11      -50.2620    2.8150  -25.2540 H        43 LEU   -0.2700
    665 HD12      -48.8970    1.7440  -25.7510 H        43 LEU    0.0900
    666 HD13      -48.8630    2.5790  -24.1380 H        43 LEU    0.0900
    667 HD21      -51.8810    0.5320  -22.9280 H        43 LEU    0.0900
    668 HD22      -52.2660    1.5670  -24.3550 H        43 LEU    0.5100
    669 HD23      -51.3050    2.2410  -22.9680 H        43 LEU   -0.5100
    670 N         -51.0320   -3.0160  -26.5260 N.am     44 THR   -0.4700
    671 CA        -51.4300   -3.8720  -27.6120 C.3      44 THR    0.3100
    672 C         -52.6930   -4.6580  -27.2440 C.2      44 THR    0.0700
    673 O         -53.5920   -4.8330  -28.0720 O.2      44 THR    0.0900
    674 CB        -50.3030   -4.8140  -28.0240 C.3      44 THR    0.1400
    675 CG2       -50.7300   -5.7320  -29.1540 C.3      44 THR    0.0900
    676 OG1       -49.2090   -4.0390  -28.4990 O.3      44 THR   -0.6600
    677 HN        -50.0870   -3.0980  -26.2200 H        44 THR    0.4300
    678 HA        -51.7100   -3.2420  -28.4440 H        44 THR   -0.2700
    679 HB        -49.9720   -5.4170  -27.1510 H        44 THR    0.0900
    680 HG1       -49.5760   -3.4270  -29.1420 H        44 THR    0.0900
    681 HG21      -51.1900   -5.1400  -29.9740 H        44 THR    0.0900
    682 HG22      -51.4780   -6.4660  -28.7830 H        44 THR    0.5100
    683 HG23      -49.8460   -6.2710  -29.5580 H        44 THR   -0.5100
    684 N         -52.7840   -5.0790  -25.9860 N.am     45 ASN   -0.4700
    685 CA        -53.8830   -5.9230  -25.5720 C.3      45 ASN    0.3100
    686 C         -55.1740   -5.1540  -25.3530 C.2      45 ASN    0.0700
    687 O         -56.2330   -5.7510  -25.3160 O.2      45 ASN    0.0900
    688 CB        -53.4990   -6.7690  -24.3590 C.3      45 ASN   -0.1800
    689 CG        -52.7460   -8.0340  -24.7510 C.2      45 ASN    0.0900
    690 ND2       -52.2110   -8.7360  -23.7520 N.am     45 ASN    0.0900
    691 OD1       -52.6570   -8.3840  -25.9330 O.2      45 ASN    0.5500
    692 HN        -52.1160   -4.8380  -25.2870 H        45 ASN   -0.5500
    693 HA        -54.1440   -6.5600  -26.4040 H        45 ASN   -0.6200
    694 HB1       -54.4230   -7.0600  -23.8140 H        45 ASN    0.3200
    695 HB2       -52.8530   -6.1660  -23.6870 H        45 ASN    0.3000
    696 HD21      -52.3150   -8.4220  -22.8080 H        45 ASN    0.5100
    697 HD22      -51.7040   -9.5760  -23.9470 H        45 ASN   -0.5100
    698 N         -55.1090   -3.8300  -25.2930 N.am     46 LEU   -0.4700
    699 CA        -56.3220   -3.0310  -25.3280 C.3      46 LEU    0.3100
    700 C         -56.9800   -3.1880  -26.6930 C.2      46 LEU    0.0700
    701 O         -58.2090   -3.2560  -26.7840 O.2      46 LEU    0.0900
    702 CB        -56.0450   -1.5640  -25.0460 C.3      46 LEU   -0.1800
    703 CG        -55.7700   -1.1650  -23.5920 C.3      46 LEU    0.0900
    704 CD1       -55.1890    0.2530  -23.5160 C.3      46 LEU    0.0900
    705 CD2       -57.0150   -1.2400  -22.7370 C.3      46 LEU   -0.0900
    706 HN        -54.2450   -3.3360  -25.2230 H        46 LEU    0.0900
    707 HA        -56.9990   -3.4280  -24.5850 H        46 LEU   -0.2700
    708 HB1       -56.9270   -0.9850  -25.3910 H        46 LEU    0.0900
    709 HB2       -55.1610   -1.2690  -25.6470 H        46 LEU    0.0900
    710 HG        -55.0480   -1.8820  -23.1450 H        46 LEU    0.0900
    711 HD11      -55.9040    0.9830  -23.9510 H        46 LEU   -0.2700
    712 HD12      -54.2380    0.3030  -24.0890 H        46 LEU    0.0900
    713 HD13      -55.0010    0.5280  -22.4560 H        46 LEU    0.0900
    714 HD21      -57.4160   -2.2760  -22.7350 H        46 LEU    0.0900
    715 HD22      -57.7940   -0.5590  -23.1430 H        46 LEU    0.5100
    716 HD23      -56.7750   -0.9510  -21.6920 H        46 LEU   -0.5100
    717 N         -56.1610   -3.2770  -27.7480 N.am     47 PHE   -0.4700
    718 CA        -56.6840   -3.4680  -29.0970 C.3      47 PHE    0.3100
    719 C         -57.2410   -4.8970  -29.2250 C.2      47 PHE    0.0700
    720 O         -58.2800   -5.1170  -29.8680 O.2      47 PHE    0.0900
    721 CB        -55.6160   -3.1630  -30.1800 C.3      47 PHE   -0.1800
    722 CG        -55.0610   -1.7640  -30.1010 C.ar     47 PHE    0.0900
    723 CD1       -55.9020   -0.6690  -30.0640 C.ar     47 PHE    0.0900
    724 CD2       -53.6860   -1.5420  -30.0790 C.ar     47 PHE    0.0000
    725 CE1       -55.3980    0.6210  -29.9900 C.ar     47 PHE   -0.1150
    726 CE2       -53.1710   -0.2660  -30.0140 C.ar     47 PHE    0.1150
    727 CZ        -54.0220    0.8220  -29.9700 C.ar     47 PHE   -0.1150
    728 HN        -55.1700   -3.2170  -27.6600 H        47 PHE    0.1150
    729 HA        -57.5310   -2.8110  -29.2180 H        47 PHE   -0.1150
    730 HB1       -56.0700   -3.2810  -31.1870 H        47 PHE    0.1150
    731 HB2       -54.7620   -3.8630  -30.0610 H        47 PHE   -0.1150
    732 HD1       -56.9720   -0.8200  -30.0930 H        47 PHE    0.1150
    733 HD2       -53.0120   -2.3850  -30.1160 H        47 PHE   -0.1150
    734 HE1       -56.0690    1.4650  -29.9460 H        47 PHE    0.1150
    735 HE2       -52.1020   -0.1170  -29.9970 H        47 PHE    0.5100
    736 HZ        -53.6210    1.8230  -29.9220 H        47 PHE   -0.5100
    737 N         -56.5620   -5.8640  -28.5970 N.am     48 ILE   -0.4700
    738 CA        -57.0330   -7.2430  -28.6020 C.3      48 ILE    0.3100
    739 C         -58.4220   -7.3520  -27.9590 C.2      48 ILE    0.0700
    740 O         -59.2620   -8.0830  -28.4490 O.2      48 ILE    0.0900
    741 CB        -56.0310   -8.1760  -27.9200 C.3      48 ILE   -0.0900
    742 CG1       -54.7230   -8.2450  -28.7420 C.3      48 ILE    0.0900
    743 CG2       -56.6050   -9.5890  -27.7520 C.3      48 ILE   -0.2700
    744 CD        -54.8690   -8.8800  -30.1040 C.3      48 ILE    0.0900
    745 HN        -55.7140   -5.6870  -28.1030 H        48 ILE    0.0900
    746 HA        -57.1770   -7.5390  -29.6310 H        48 ILE    0.0900
    747 HB        -55.7750   -7.7670  -26.9200 H        48 ILE   -0.1800
    748 HG11      -53.9770   -8.8290  -28.1620 H        48 ILE    0.0900
    749 HG12      -54.3430   -7.2100  -28.8780 H        48 ILE    0.0900
    750 HG21      -57.0230   -9.9490  -28.7160 H        48 ILE   -0.2700
    751 HG22      -57.4180   -9.5790  -26.9950 H        48 ILE    0.0900
    752 HG23      -55.8030  -10.2870  -27.4300 H        48 ILE    0.0900
    753 HD1       -55.7200   -8.4220  -30.6500 H        48 ILE    0.0900
    754 HD2       -55.0620   -9.9690  -29.9940 H        48 ILE    0.5100
    755 HD3       -53.9420   -8.7220  -30.6960 H        48 ILE   -0.5100
    756 N         -58.6500   -6.6090  -26.8800 N.am     49 THR   -0.4700
    757 CA        -59.9040   -6.6120  -26.1680 C.3      49 THR    0.3100
    758 C         -61.0240   -6.0830  -27.0320 C.2      49 THR    0.0700
    759 O         -62.1310   -6.6060  -27.0150 O.2      49 THR    0.0900
    760 CB        -59.8090   -5.7130  -24.9130 C.3      49 THR    0.1400
    761 CG2       -61.1470   -5.6210  -24.2020 C.3      49 THR    0.0900
    762 OG1       -58.8270   -6.2540  -24.0220 O.3      49 THR   -0.6600
    763 HN        -57.9500   -6.0050  -26.5080 H        49 THR    0.4300
    764 HA        -60.1280   -7.6300  -25.8860 H        49 THR   -0.2700
    765 HB        -59.5080   -4.6830  -25.2040 H        49 THR    0.0900
    766 HG1       -57.9780   -6.1150  -24.4480 H        49 THR    0.0900
    767 HG21      -61.5650   -6.6380  -24.0420 H        49 THR    0.0900
    768 HG22      -61.8640   -5.0350  -24.8170 H        49 THR    0.5100
    769 HG23      -61.0170   -5.1320  -23.2120 H        49 THR   -0.5100
    770 N         -60.7090   -5.0270  -27.7790 N.am     50 SER   -0.4700
    771 CA        -61.6110   -4.4410  -28.7320 C.3      50 SER    0.3100
    772 C         -62.0320   -5.4500  -29.8030 C.2      50 SER    0.0700
    773 O         -63.2040   -5.5820  -30.1060 O.2      50 SER    0.0900
    774 CB        -60.9430   -3.2180  -29.3630 C.3      50 SER    0.0500
    775 OG        -61.8130   -2.5620  -30.2450 O.3      50 SER    0.0900
    776 HN        -59.8170   -4.5870  -27.7080 H        50 SER    0.0900
    777 HA        -62.5170   -4.1570  -28.2170 H        50 SER   -0.6600
    778 HB1       -60.0420   -3.5390  -29.9290 H        50 SER    0.4300
    779 HB2       -60.6450   -2.5060  -28.5650 H        50 SER    0.5100
    780 HG1       -61.6700   -2.9640  -31.1050 H        50 SER   -0.5100
    781 N         -61.0640   -6.1590  -30.3590 N.am     51 LEU   -0.4700
    782 CA        -61.2950   -7.2290  -31.3260 C.3      51 LEU    0.3100
    783 C         -62.1620   -8.3700  -30.7360 C.2      51 LEU    0.0700
    784 O         -63.0620   -8.9000  -31.4010 O.2      51 LEU    0.0900
    785 CB        -59.9270   -7.7370  -31.7880 C.3      51 LEU   -0.1800
    786 CG        -59.8090   -8.6020  -33.0160 C.3      51 LEU    0.0900
    787 CD1       -60.5860   -7.9860  -34.1680 C.3      51 LEU    0.0900
    788 CD2       -58.3060   -8.7470  -33.3020 C.3      51 LEU   -0.0900
    789 HN        -60.1070   -5.9890  -30.1350 H        51 LEU    0.0900
    790 HA        -61.8620   -6.8330  -32.1560 H        51 LEU   -0.2700
    791 HB1       -59.5010   -8.3190  -30.9450 H        51 LEU    0.0900
    792 HB2       -59.2970   -6.8420  -31.9670 H        51 LEU    0.0900
    793 HG        -60.2130   -9.6140  -32.7960 H        51 LEU    0.0900
    794 HD11      -60.3120   -6.9150  -34.2850 H        51 LEU   -0.2700
    795 HD12      -61.6770   -8.0520  -33.9670 H        51 LEU    0.0900
    796 HD13      -60.3470   -8.5190  -35.1140 H        51 LEU    0.0900
    797 HD21      -57.7960   -9.2220  -32.4370 H        51 LEU    0.0900
    798 HD22      -57.8550   -7.7450  -33.4730 H        51 LEU    0.5100
    799 HD23      -58.1510   -9.3840  -34.1980 H        51 LEU   -0.5100
    800 N         -61.9200   -8.7000  -29.4650 N.am     52 ALA   -0.4700
    801 CA        -62.7380   -9.6690  -28.7290 C.3      52 ALA    0.3100
    802 C         -64.1700   -9.1870  -28.5070 C.2      52 ALA    0.0700
    803 O         -65.0950  -10.0050  -28.4770 O.2      52 ALA    0.0900
    804 CB        -62.0920  -10.0000  -27.3710 C.3      52 ALA   -0.2700
    805 HN        -61.1640   -8.2970  -28.9550 H        52 ALA    0.0900
    806 HA        -62.8230  -10.5600  -29.3320 H        52 ALA    0.0900
    807 HB1       -61.9980   -9.0790  -26.7580 H        52 ALA    0.0900
    808 HB2       -61.0790  -10.4270  -27.5280 H        52 ALA    0.5100
    809 HB3       -62.7240  -10.7300  -26.8200 H        52 ALA   -0.5100
    810 N         -64.3460   -7.8730  -28.3150 N.am     53 CYS   -0.4700
    811 CA        -65.6840   -7.2830  -28.2050 C.3      53 CYS    0.3100
    812 C         -66.4840   -7.3880  -29.4970 C.2      53 CYS    0.0700
    813 O         -67.6580   -7.7320  -29.4310 O.2      53 CYS    0.0900
    814 CB        -65.6110   -5.8390  -27.7300 C.3      53 CYS   -0.1100
    815 SG        -65.1980   -5.7400  -25.9530 S.3      53 CYS    0.0900
    816 HN        -63.5800   -7.2400  -28.2380 H        53 CYS    0.0900
    817 HA        -66.2520   -7.8780  -27.5040 H        53 CYS   -0.2300
    818 HB1       -66.5920   -5.3510  -27.9140 H        53 CYS    0.1600
    819 HB2       -64.8390   -5.3040  -28.3240 H        53 CYS    0.5100
    820 HG1       -63.9470   -6.1520  -26.1020 H        53 CYS   -0.5100
    821 N         -65.8400   -7.1420  -30.6560 N.am     54 ALA   -0.4700
    822 CA        -66.4380   -7.3760  -31.9630 C.3      54 ALA    0.3100
    823 C         -66.8480   -8.8390  -32.0850 C.2      54 ALA    0.0700
    824 O         -67.9600   -9.1380  -32.4840 O.2      54 ALA    0.0900
    825 CB        -65.4690   -7.0030  -33.0910 C.3      54 ALA   -0.2700
    826 HN        -64.9110   -6.7820  -30.6690 H        54 ALA    0.0900
    827 HA        -67.3350   -6.7790  -32.0290 H        54 ALA    0.0900
    828 HB1       -64.5440   -7.6140  -33.0160 H        54 ALA    0.0900
    829 HB2       -65.1940   -5.9300  -33.0130 H        54 ALA    0.5100
    830 HB3       -65.9430   -7.1960  -34.0770 H        54 ALA   -0.5100
    831 N         -65.9550   -9.7630  -31.7490 N.am     55 ASP   -0.4700
    832 CA        -66.2770  -11.2010  -31.8800 C.3      55 ASP    0.3100
    833 C         -67.3670  -11.6170  -30.8720 C.2      55 ASP    0.0700
    834 O         -68.2430  -12.3880  -31.1930 O.2      55 ASP    0.0900
    835 CB        -65.0110  -12.0660  -31.7860 C.3      55 ASP   -0.2800
    836 CG        -64.1280  -12.0070  -33.0880 C.2      55 ASP    0.0900
    837 OD1       -64.6660  -11.8240  -34.2150 O.co2    55 ASP    0.0900
    838 OD2       -62.8800  -12.1740  -32.9830 O.co2    55 ASP    0.6200
    839 HN        -65.0490   -9.5360  -31.4020 H        55 ASP   -0.7600
    840 HA        -66.7580  -11.3480  -32.8350 H        55 ASP   -0.7600
    841 HB1       -65.3080  -13.1210  -31.6120 H        55 ASP    0.5100
    842 HB2       -64.3980  -11.7130  -30.9300 H        55 ASP   -0.5100
    843 N         -67.3620  -11.0350  -29.6780 N.am     56 LEU   -0.4700
    844 CA        -68.4530  -11.2460  -28.7220 C.3      56 LEU    0.3100
    845 C         -69.8360  -10.8150  -29.2610 C.2      56 LEU    0.0700
    846 O         -70.8360  -11.5360  -29.1320 O.2      56 LEU    0.0900
    847 CB        -68.1450  -10.5140  -27.4060 C.3      56 LEU   -0.1800
    848 CG        -68.9070  -10.9410  -26.1600 C.3      56 LEU    0.0900
    849 CD1       -68.9820  -12.4660  -26.0950 C.3      56 LEU    0.0900
    850 CD2       -68.2680  -10.3420  -24.9000 C.3      56 LEU   -0.0900
    851 HN        -66.6240  -10.4340  -29.3810 H        56 LEU    0.0900
    852 HA        -68.5500  -12.3070  -28.5500 H        56 LEU   -0.2700
    853 HB1       -68.3520   -9.4360  -27.5690 H        56 LEU    0.0900
    854 HB2       -67.0640  -10.6480  -27.1970 H        56 LEU    0.0900
    855 HG        -69.9350  -10.5200  -26.1890 H        56 LEU    0.0900
    856 HD11      -67.9720  -12.9050  -26.2390 H        56 LEU   -0.2700
    857 HD12      -69.6520  -12.8470  -26.8960 H        56 LEU    0.0900
    858 HD13      -69.3680  -12.7840  -25.1020 H        56 LEU    0.0900
    859 HD21      -68.2780   -9.2330  -24.9560 H        56 LEU    0.0900
    860 HD22      -67.2140  -10.6840  -24.8110 H        56 LEU    0.5100
    861 HD23      -68.8390  -10.6570  -24.0000 H        56 LEU   -0.5100
    862 N         -69.9020   -9.6420  -29.8750 N.am     57 VAL   -0.4700
    863 CA        -71.1500   -9.1850  -30.4840 C.3      57 VAL    0.3100
    864 C         -71.6140  -10.1500  -31.5840 C.2      57 VAL    0.0700
    865 O         -72.8180  -10.3730  -31.7600 O.2      57 VAL    0.0900
    866 CB        -71.0130   -7.7450  -31.0450 C.3      57 VAL   -0.0900
    867 CG1       -72.2310   -7.3810  -31.9490 C.3      57 VAL    0.0900
    868 CG2       -70.7900   -6.7660  -29.8790 C.3      57 VAL   -0.2700
    869 HN        -69.1190   -9.0300  -29.9490 H        57 VAL    0.0900
    870 HA        -71.9180   -9.2170  -29.7260 H        57 VAL    0.0900
    871 HB        -70.0790   -7.6730  -31.6430 H        57 VAL    0.0900
    872 HG11      -73.1810   -7.6130  -31.4200 H        57 VAL   -0.2700
    873 HG12      -72.1940   -7.9720  -32.8890 H        57 VAL    0.0900
    874 HG13      -72.2130   -6.2970  -32.1880 H        57 VAL    0.0900
    875 HG21      -69.9740   -7.1330  -29.2210 H        57 VAL    0.0900
    876 HG22      -71.7200   -6.6780  -29.2750 H        57 VAL    0.5100
    877 HG23      -70.5060   -5.7670  -30.2730 H        57 VAL   -0.5100
    878 N         -70.6750  -10.7130  -32.3420 N.am     58 VAL   -0.4700
    879 CA        -71.0400  -11.7090  -33.3450 C.3      58 VAL    0.3100
    880 C         -71.6610  -12.9510  -32.6630 C.2      58 VAL    0.0700
    881 O         -72.6550  -13.5000  -33.1390 O.2      58 VAL    0.0900
    882 CB        -69.8240  -12.0980  -34.2060 C.3      58 VAL   -0.0900
    883 CG1       -70.0840  -13.3680  -35.0330 C.3      58 VAL    0.0900
    884 CG2       -69.4580  -10.8970  -35.0940 C.3      58 VAL   -0.2700
    885 HN        -69.7070  -10.4860  -32.2620 H        58 VAL    0.0900
    886 HA        -71.8190  -11.2880  -33.9650 H        58 VAL    0.0900
    887 HB        -68.9520  -12.2730  -33.5420 H        58 VAL    0.0900
    888 HG11      -71.0480  -13.2770  -35.5780 H        58 VAL   -0.2700
    889 HG12      -70.1400  -14.2500  -34.3610 H        58 VAL    0.0900
    890 HG13      -69.2700  -13.5110  -35.7730 H        58 VAL    0.0900
    891 HG21      -69.2060  -10.0180  -34.4630 H        58 VAL    0.0900
    892 HG22      -70.3190  -10.6310  -35.7440 H        58 VAL    0.5100
    893 HG23      -68.5770  -11.1460  -35.7240 H        58 VAL   -0.5100
    894 N         -71.0690  -13.3670  -31.5490 N.am     59 GLY   -0.4700
    895 CA        -71.5320  -14.5250  -30.7970 C.3      59 GLY    0.3100
    896 C         -72.9020  -14.3780  -30.1810 C.2      59 GLY   -0.0200
    897 O         -73.6980  -15.3010  -30.2230 O.2      59 GLY    0.0900
    898 HN        -70.2730  -12.8980  -31.1740 H        59 GLY    0.0900
    899 HA1       -70.8180  -14.7010  -30.0070 H        59 GLY    0.5100
    900 HA2       -71.5500  -15.3630  -31.4770 H        59 GLY   -0.5100
    901 N         -73.1670  -13.2030  -29.6230 N.am     60 LEU   -0.4700
    902 CA        -74.3650  -12.9270  -28.8660 C.3      60 LEU    0.3100
    903 C         -75.5280  -12.4450  -29.7330 C.2      60 LEU    0.0700
    904 O         -76.6990  -12.6330  -29.3750 O.2      60 LEU    0.0900
    905 CB        -74.0850  -11.8420  -27.8060 C.3      60 LEU   -0.1800
    906 CG        -73.2750  -12.1870  -26.5370 C.3      60 LEU    0.0900
    907 CD1       -73.1600  -10.9740  -25.6120 C.3      60 LEU    0.0900
    908 CD2       -73.8940  -13.3620  -25.7990 C.3      60 LEU   -0.0900
    909 HN        -72.5310  -12.4390  -29.7060 H        60 LEU    0.0900
    910 HA        -74.6830  -13.8450  -28.3930 H        60 LEU   -0.2700
    911 HB1       -75.0710  -11.4660  -27.4640 H        60 LEU    0.0900
    912 HB2       -73.5430  -11.0230  -28.3210 H        60 LEU    0.0900
    913 HG        -72.2570  -12.5190  -26.8330 H        60 LEU    0.0900
    914 HD11      -74.1710  -10.6350  -25.3010 H        60 LEU   -0.2700
    915 HD12      -72.6540  -10.1400  -26.1440 H        60 LEU    0.0900
    916 HD13      -72.5800  -11.2450  -24.7040 H        60 LEU    0.0900
    917 HD21      -73.9150  -14.2590  -26.4550 H        60 LEU    0.0900
    918 HD22      -74.9360  -13.1170  -25.5020 H        60 LEU    0.5100
    919 HD23      -73.2930  -13.6000  -24.8940 H        60 LEU   -0.5100
    920 N         -75.2280  -11.7820  -30.8520 N.am     61 LEU   -0.4700
    921 CA        -76.2790  -11.1670  -31.6590 C.3      61 LEU    0.3100
    922 C         -76.2480  -11.6110  -33.1150 C.2      61 LEU    0.0700
    923 O         -77.2590  -12.0730  -33.6460 O.2      61 LEU    0.0900
    924 CB        -76.2110   -9.6450  -31.5460 C.3      61 LEU   -0.1800
    925 CG        -76.5670   -9.0710  -30.1670 C.3      61 LEU    0.0900
    926 CD1       -76.3660   -7.5640  -30.1090 C.3      61 LEU    0.0900
    927 CD2       -77.9990   -9.4300  -29.8070 C.3      61 LEU   -0.0900
    928 HN        -74.2920  -11.6800  -31.1810 H        61 LEU    0.0900
    929 HA        -77.2320  -11.5280  -31.3030 H        61 LEU   -0.2700
    930 HB1       -76.9110   -9.2130  -32.2910 H        61 LEU    0.0900
    931 HB2       -75.1760   -9.3270  -31.7960 H        61 LEU    0.0900
    932 HG        -75.9240   -9.5520  -29.3990 H        61 LEU    0.0900
    933 HD11      -77.0100   -7.0640  -30.8640 H        61 LEU   -0.2700
    934 HD12      -75.3050   -7.3150  -30.3280 H        61 LEU    0.0900
    935 HD13      -76.6390   -7.1840  -29.1010 H        61 LEU    0.0900
    936 HD21      -78.1220  -10.5340  -29.7780 H        61 LEU    0.0900
    937 HD22      -78.6960   -9.0150  -30.5670 H        61 LEU    0.5100
    938 HD23      -78.2510   -9.0200  -28.8060 H        61 LEU   -0.5100
    939 N         -75.1050  -11.5370  -33.7800 N.am     62 VAL   -0.4700
    940 CA        -75.1340  -11.7520  -35.2250 C.3      62 VAL    0.3100
    941 C         -75.4110  -13.2240  -35.4900 C.2      62 VAL    0.0700
    942 O         -76.3330  -13.5490  -36.2280 O.2      62 VAL    0.0900
    943 CB        -73.8740  -11.2450  -35.9590 C.3      62 VAL   -0.0900
    944 CG1       -73.9560  -11.5490  -37.4480 C.3      62 VAL    0.0900
    945 CG2       -73.6390   -9.7490  -35.7010 C.3      62 VAL   -0.2700
    946 HN        -74.2250  -11.3420  -33.3550 H        62 VAL    0.0900
    947 HA        -76.0040  -11.2390  -35.6050 H        62 VAL    0.0900
    948 HB        -72.9760  -11.7420  -35.5330 H        62 VAL    0.0900
    949 HG11      -74.8450  -11.0510  -37.8900 H        62 VAL   -0.2700
    950 HG12      -74.0480  -12.6440  -37.6060 H        62 VAL    0.0900
    951 HG13      -73.0460  -11.1720  -37.9620 H        62 VAL    0.0900
    952 HG21      -73.5050   -9.5650  -34.6130 H        62 VAL    0.0900
    953 HG22      -74.5140   -9.1630  -36.0540 H        62 VAL    0.5100
    954 HG23      -72.7240   -9.4120  -36.2330 H        62 VAL   -0.5100
    955 N         -74.6420  -14.1240  -34.8840 N.am     63 VAL   -0.4700
    956 CA        -74.8150  -15.5450  -35.1950 C.3      63 VAL    0.3100
    957 C         -76.1640  -16.1480  -34.7390 C.2      63 VAL    0.0700
    958 O         -76.7810  -16.8500  -35.5210 O.2      63 VAL    0.0900
    959 CB        -73.5900  -16.3890  -34.7620 C.3      63 VAL   -0.0900
    960 CG1       -73.9480  -17.8700  -34.6760 C.3      63 VAL    0.0900
    961 CG2       -72.4430  -16.1700  -35.7550 C.3      63 VAL   -0.2700
    962 HN        -73.9410  -13.8850  -34.2170 H        63 VAL    0.0900
    963 HA        -74.9640  -15.6320  -36.2620 H        63 VAL    0.0900
    964 HB        -73.2380  -16.0390  -33.7680 H        63 VAL    0.0900
    965 HG11      -74.4600  -18.1940  -35.6080 H        63 VAL   -0.2700
    966 HG12      -74.6310  -18.0450  -33.8170 H        63 VAL    0.0900
    967 HG13      -73.0260  -18.4760  -34.5500 H        63 VAL    0.0900
    968 HG21      -72.1570  -15.0960  -35.7770 H        63 VAL    0.0900
    969 HG22      -72.7620  -16.4740  -36.7740 H        63 VAL    0.5100
    970 HG23      -71.5560  -16.7660  -35.4470 H        63 VAL   -0.5100
    971 N         -76.6350  -15.8710  -33.5100 N.am     64 PRO   -0.2900
    972 CA        -77.9550  -16.3520  -33.0940 C.3      64 PRO    0.0000
    973 C         -79.0830  -16.0190  -34.0720 C.2      64 PRO    0.0900
    974 O         -79.8560  -16.9120  -34.4550 O.2      64 PRO    0.0900
    975 CB        -78.1810  -15.6560  -31.7400 C.3      64 PRO    0.0200
    976 CG        -76.8130  -15.4650  -31.1800 C.3      64 PRO    0.0900
    977 CD        -75.9040  -15.2530  -32.3830 C.3      64 PRO   -0.1800
    978 HA        -77.9640  -17.4300  -33.0540 H        64 PRO    0.0900
    979 HB1       -78.7980  -16.2900  -31.0680 H        64 PRO    0.0900
    980 HB2       -78.6910  -14.6790  -31.8790 H        64 PRO   -0.1800
    981 HG1       -76.7860  -14.5810  -30.5080 H        64 PRO    0.0900
    982 HG2       -76.4980  -16.3620  -30.6050 H        64 PRO    0.0900
    983 HD1       -75.7460  -14.1720  -32.5830 H        64 PRO    0.5100
    984 HD2       -74.9260  -15.7600  -32.2450 H        64 PRO   -0.5100
    985 N         -79.1790  -14.7580  -34.4920 N.am     65 PHE   -0.4700
    986 CA        -80.2100  -14.3580  -35.4440 C.3      65 PHE    0.3100
    987 C         -80.0360  -15.0910  -36.7660 C.2      65 PHE    0.0700
    988 O         -81.0120  -15.5340  -37.3850 O.2      65 PHE    0.0900
    989 CB        -80.1750  -12.8470  -35.7250 C.3      65 PHE   -0.1800
    990 CG        -80.9440  -12.0060  -34.7400 C.ar     65 PHE    0.0900
    991 CD1       -82.3270  -12.1360  -34.6190 C.ar     65 PHE    0.0900
    992 CD2       -80.2970  -11.0460  -33.9740 C.ar     65 PHE    0.0000
    993 CE1       -83.0420  -11.3380  -33.7350 C.ar     65 PHE   -0.1150
    994 CE2       -81.0030  -10.2520  -33.0870 C.ar     65 PHE    0.1150
    995 CZ        -82.3770  -10.3990  -32.9610 C.ar     65 PHE   -0.1150
    996 HN        -78.5610  -14.0400  -34.1800 H        65 PHE    0.1150
    997 HA        -81.1680  -14.6340  -35.0280 H        65 PHE   -0.1150
    998 HB1       -80.6130  -12.6540  -36.7270 H        65 PHE    0.1150
    999 HB2       -79.1210  -12.4980  -35.6950 H        65 PHE   -0.1150
   1000 HD1       -82.8480  -12.8650  -35.2210 H        65 PHE    0.1150
   1001 HD2       -79.2290  -10.9190  -34.0710 H        65 PHE   -0.1150
   1002 HE1       -84.1140  -11.4500  -33.6500 H        65 PHE    0.1150
   1003 HE2       -80.4830   -9.5180  -32.4910 H        65 PHE    0.5100
   1004 HZ        -82.9270   -9.7840  -32.2630 H        65 PHE   -0.5100
   1005 N         -78.7950  -15.1860  -37.2330 N.am     66 GLY   -0.4700
   1006 CA        -78.5180  -15.8850  -38.4930 C.3      66 GLY    0.3100
   1007 C         -78.7880  -17.3880  -38.3990 C.2      66 GLY   -0.0200
   1008 O         -79.1130  -18.0300  -39.3950 O.2      66 GLY    0.0900
   1009 HN        -78.0110  -14.7950  -36.7580 H        66 GLY    0.0900
   1010 HA1       -77.4790  -15.7270  -38.7410 H        66 GLY    0.5100
   1011 HA2       -79.1520  -15.4590  -39.2570 H        66 GLY   -0.5100
   1012 N         -78.6470  -17.9390  -37.1910 N.am     67 ALA   -0.4700
   1013 CA        -79.0100  -19.3290  -36.9190 C.3      67 ALA    0.3100
   1014 C         -80.5160  -19.5180  -37.1260 C.2      67 ALA    0.0700
   1015 O         -80.9190  -20.4270  -37.8390 O.2      67 ALA    0.0900
   1016 CB        -78.6020  -19.7350  -35.5050 C.3      67 ALA   -0.2700
   1017 HN        -78.2880  -17.4250  -36.4170 H        67 ALA    0.0900
   1018 HA        -78.5100  -19.9520  -37.6460 H        67 ALA    0.0900
   1019 HB1       -79.1120  -19.0880  -34.7590 H        67 ALA    0.0900
   1020 HB2       -77.5040  -19.6220  -35.3810 H        67 ALA    0.5100
   1021 HB3       -78.8920  -20.7910  -35.3170 H        67 ALA   -0.5100
   1022 N         -81.3380  -18.6360  -36.5510 N.am     68 THR   -0.4700
   1023 CA        -82.7850  -18.7490  -36.7230 C.3      68 THR    0.3100
   1024 C         -83.1470  -18.8040  -38.2270 C.2      68 THR    0.0700
   1025 O         -84.0150  -19.5710  -38.6360 O.2      68 THR    0.0900
   1026 CB        -83.5510  -17.6300  -35.9940 C.3      68 THR    0.1400
   1027 CG2       -83.2080  -17.6040  -34.4790 C.3      68 THR    0.0900
   1028 OG1       -83.2540  -16.3620  -36.5850 O.3      68 THR   -0.6600
   1029 HN        -81.0110  -17.8790  -35.9910 H        68 THR    0.4300
   1030 HA        -83.0860  -19.7110  -36.3380 H        68 THR   -0.2700
   1031 HB        -84.6440  -17.8120  -36.0690 H        68 THR    0.0900
   1032 HG1       -82.3150  -16.3770  -36.7840 H        68 THR    0.0900
   1033 HG21      -82.1060  -17.6120  -34.3360 H        68 THR    0.0900
   1034 HG22      -83.6360  -18.5000  -33.9800 H        68 THR    0.5100
   1035 HG23      -83.6200  -16.6830  -34.0140 H        68 THR   -0.5100
   1036 N         -82.4370  -18.0430  -39.0510 N.am     69 LEU   -0.4700
   1037 CA        -82.6580  -18.0420  -40.4990 C.3      69 LEU    0.3100
   1038 C         -82.2060  -19.3330  -41.1870 C.2      69 LEU    0.0700
   1039 O         -82.8400  -19.7990  -42.1260 O.2      69 LEU    0.0900
   1040 CB        -81.9430  -16.8350  -41.1240 C.3      69 LEU   -0.1800
   1041 CG        -82.2000  -16.4680  -42.5830 C.3      69 LEU    0.0900
   1042 CD1       -83.6610  -16.1060  -42.8210 C.3      69 LEU    0.0900
   1043 CD2       -81.3010  -15.3070  -42.9900 C.3      69 LEU   -0.0900
   1044 HN        -81.7190  -17.4350  -38.7200 H        69 LEU    0.0900
   1045 HA        -83.7210  -17.9900  -40.6810 H        69 LEU   -0.2700
   1046 HB1       -80.8530  -17.0200  -41.0260 H        69 LEU    0.0900
   1047 HB2       -82.2160  -15.9480  -40.5160 H        69 LEU    0.0900
   1048 HG        -81.9310  -17.3330  -43.2280 H        69 LEU    0.0900
   1049 HD11      -83.9440  -15.2360  -42.1920 H        69 LEU   -0.2700
   1050 HD12      -84.3120  -16.9640  -42.5530 H        69 LEU    0.0900
   1051 HD13      -83.8150  -15.8370  -43.8880 H        69 LEU    0.0900
   1052 HD21      -80.2330  -15.5900  -42.8710 H        69 LEU    0.0900
   1053 HD22      -81.5070  -14.4250  -42.3470 H        69 LEU    0.5100
   1054 HD23      -81.4810  -15.0430  -44.0540 H        69 LEU   -0.5100
   1055 N         -81.0940  -19.9070  -40.7340 N.am     70 VAL   -0.4700
   1056 CA        -80.5920  -21.1490  -41.3120 C.3      70 VAL    0.3100
   1057 C         -81.4880  -22.3180  -40.8610 C.2      70 VAL    0.0700
   1058 O         -81.9750  -23.0690  -41.6760 O.2      70 VAL    0.0900
   1059 CB        -79.1030  -21.3760  -40.9560 C.3      70 VAL   -0.0900
   1060 CG1       -78.5960  -22.7330  -41.4550 C.3      70 VAL    0.0900
   1061 CG2       -78.2600  -20.2500  -41.5350 C.3      70 VAL   -0.2700
   1062 HN        -80.5600  -19.5190  -39.9870 H        70 VAL    0.0900
   1063 HA        -80.7130  -21.0890  -42.3830 H        70 VAL    0.0900
   1064 HB        -78.9830  -21.3290  -39.8530 H        70 VAL    0.0900
   1065 HG11      -78.8590  -22.8690  -42.5270 H        70 VAL   -0.2700
   1066 HG12      -79.0650  -23.5510  -40.8680 H        70 VAL    0.0900
   1067 HG13      -77.4910  -22.7850  -41.3520 H        70 VAL    0.0900
   1068 HG21      -78.5890  -19.2740  -41.1160 H        70 VAL    0.0900
   1069 HG22      -78.3770  -20.2190  -42.6390 H        70 VAL    0.5100
   1070 HG23      -77.1920  -20.4050  -41.2760 H        70 VAL   -0.5100
   1071 N         -81.7430  -22.4230  -39.5620 N.am     71 VAL   -0.4700
   1072 CA        -82.6270  -23.4290  -39.0110 C.3      71 VAL    0.3100
   1073 C         -84.0750  -23.4090  -39.6050 C.2      71 VAL    0.0700
   1074 O         -84.6060  -24.4800  -39.9400 O.2      71 VAL    0.0900
   1075 CB        -82.6490  -23.3290  -37.4650 C.3      71 VAL   -0.0900
   1076 CG1       -83.6790  -24.2670  -36.8460 C.3      71 VAL    0.0900
   1077 CG2       -81.2780  -23.6440  -36.8950 C.3      71 VAL   -0.2700
   1078 HN        -81.3320  -21.8020  -38.9000 H        71 VAL    0.0900
   1079 HA        -82.2670  -24.3990  -39.3210 H        71 VAL    0.0900
   1080 HB        -82.8910  -22.2850  -37.1740 H        71 VAL    0.0900
   1081 HG11      -83.5580  -25.2920  -37.2570 H        71 VAL   -0.2700
   1082 HG12      -84.7040  -23.9090  -37.0800 H        71 VAL    0.0900
   1083 HG13      -83.5380  -24.3080  -35.7450 H        71 VAL    0.0900
   1084 HG21      -80.5260  -22.9250  -37.2880 H        71 VAL    0.0900
   1085 HG22      -80.9720  -24.6710  -37.1890 H        71 VAL    0.5100
   1086 HG23      -81.3000  -23.5640  -35.7870 H        71 VAL   -0.5100
   1087 N         -84.7140  -22.2370  -39.7370 N.am     72 ARG   -0.4700
   1088 CA        -86.1300  -22.1810  -40.1740 C.3      72 ARG    0.3100
   1089 C         -86.3860  -21.8790  -41.6550 C.2      72 ARG    0.0700
   1090 O         -87.4520  -22.1650  -42.1570 O.2      72 ARG    0.0900
   1091 CB        -86.9500  -21.2230  -39.2980 C.3      72 ARG   -0.1800
   1092 CG        -87.1540  -21.7230  -37.8650 C.3      72 ARG    0.0900
   1093 CD        -88.1620  -22.8790  -37.7530 C.3      72 ARG    0.0900
   1094 NE        -89.5260  -22.3670  -37.6380 N.pl3    72 ARG   -0.1800
   1095 CZ        -90.0450  -21.8550  -36.5210 C.cat    72 ARG    0.0900
   1096 NH1       -89.3380  -21.7990  -35.3930 N.pl3    72 ARG    0.0900
   1097 NH2       -91.2890  -21.3890  -36.5280 N.pl3    72 ARG    0.2000
   1098 HN        -84.2720  -21.3630  -39.5520 H        72 ARG    0.0900
   1099 HA        -86.5350  -23.1800  -40.1120 H        72 ARG    0.0900
   1100 HB1       -87.9470  -21.0810  -39.7670 H        72 ARG   -0.7000
   1101 HB2       -86.4280  -20.2440  -39.2600 H        72 ARG    0.4400
   1102 HG1       -87.5160  -20.8770  -37.2430 H        72 ARG    0.6400
   1103 HG2       -86.1760  -22.0680  -37.4690 H        72 ARG   -0.8000
   1104 HD1       -87.9460  -23.4850  -36.8480 H        72 ARG    0.4600
   1105 HD2       -88.1100  -23.5160  -38.6610 H        72 ARG    0.4600
   1106 HE        -90.1070  -22.4020  -38.4490 H        72 ARG   -0.8000
   1107 HH11      -88.3990  -22.1440  -35.3730 H        72 ARG    0.4600
   1108 HH12      -89.7450  -21.4110  -34.5660 H        72 ARG    0.4600
   1109 HH21      -91.8310  -21.4230  -37.3660 H        72 ARG    0.5100
   1110 HH22      -91.6830  -21.0040  -35.6920 H        72 ARG   -0.5100
   1111 N         -85.4280  -21.3220  -42.3700 N.am     73 GLY   -0.4700
   1112 CA        -85.6390  -21.0130  -43.7770 C.3      73 GLY    0.3100
   1113 C         -86.3350  -19.6830  -44.0310 C.2      73 GLY   -0.0200
   1114 O         -86.6130  -19.3450  -45.1800 O.2      73 GLY    0.0900
   1115 HN        -84.5360  -21.0920  -41.9890 H        73 GLY    0.0900
   1116 HA1       -86.2420  -21.8050  -44.1970 H        73 GLY    0.5100
   1117 HA2       -84.6700  -20.9920  -44.2530 H        73 GLY   -0.5100
   1118 N         -86.6230  -18.9180  -42.9770 N.am     74 THR   -0.4700
   1119 CA        -87.2230  -17.6060  -43.1340 C.3      74 THR    0.3100
   1120 C         -86.8720  -16.7240  -41.9670 C.2      74 THR    0.0700
   1121 O         -86.5190  -17.2110  -40.8870 O.2      74 THR    0.0900
   1122 CB        -88.7960  -17.6360  -43.2180 C.3      74 THR    0.1400
   1123 CG2       -89.2610  -18.3680  -44.4170 C.3      74 THR    0.0900
   1124 OG1       -89.3530  -18.2460  -42.0440 O.3      74 THR   -0.6600
   1125 HN        -86.4410  -19.2100  -42.0410 H        74 THR    0.4300
   1126 HA        -86.8200  -17.1770  -44.0400 H        74 THR   -0.2700
   1127 HB        -89.1850  -16.5970  -43.2990 H        74 THR    0.0900
   1128 HG1       -88.9990  -19.1380  -42.0160 H        74 THR    0.0900
   1129 HG21      -89.0550  -19.4540  -44.3050 H        74 THR    0.0900
   1130 HG22      -88.7290  -17.9970  -45.3180 H        74 THR    0.5100
   1131 HG23      -90.3560  -18.2260  -44.5450 H        74 THR   -0.5100
   1132 N         -87.0610  -15.4260  -42.1850 N.am     75 TRP   -0.4700
   1133 CA        -86.8480  -14.4090  -41.1980 C.3      75 TRP    0.3100
   1134 C         -88.0660  -14.2560  -40.3420 C.2      75 TRP    0.0700
   1135 O         -89.1280  -13.9060  -40.8410 O.2      75 TRP    0.0900
   1136 CB        -86.5110  -13.0610  -41.8640 C.3      75 TRP   -0.1800
   1137 CG        -86.1460  -12.0230  -40.8350 C.ar     75 TRP    0.0900
   1138 CD1       -86.9060  -10.9450  -40.4070 C.ar     75 TRP    0.0900
   1139 CD2       -84.9220  -11.9730  -40.0170 C.ar     75 TRP   -0.0300
   1140 CE2       -85.0590  -10.8070  -39.1500 C.ar     75 TRP   -0.1500
   1141 CE3       -83.7590  -12.7370  -39.9430 C.ar     75 TRP    0.2200
   1142 NE1       -86.2570  -10.2470  -39.4270 N.ar     75 TRP   -0.5100
   1143 CZ2       -84.0670  -10.4430  -38.2380 C.ar     75 TRP    0.3700
   1144 CZ3       -82.7540  -12.3510  -39.0390 C.ar     75 TRP    0.2400
   1145 CH2       -82.9070  -11.2330  -38.2020 C.ar     75 TRP    0.1100
   1146 HN        -87.3680  -15.0940  -43.0730 H        75 TRP   -0.2500
   1147 HA        -86.0340  -14.7260  -40.5620 H        75 TRP    0.1700
   1148 HB1       -87.3910  -12.7040  -42.4390 H        75 TRP   -0.2000
   1149 HB2       -85.6530  -13.1960  -42.5580 H        75 TRP    0.1400
   1150 HD1       -87.8820  -10.6930  -40.7950 H        75 TRP   -0.2700
   1151 HE1       -86.6100   -9.4500  -38.9880 H        75 TRP    0.1600
   1152 HE3       -83.6160  -13.6110  -40.5610 H        75 TRP   -0.1400
   1153 HZ2       -84.1700   -9.5940  -37.5780 H        75 TRP    0.1400
   1154 HZ3       -81.8430  -12.9270  -38.9860 H        75 TRP    0.5100
   1155 HH2       -82.1130  -10.9750  -37.5170 H        75 TRP   -0.5100
   1156 N         -87.9110  -14.4290  -39.0310 N.am     76 LEU   -0.4700
   1157 CA        -89.0510  -14.4020  -38.1060 C.3      76 LEU    0.3100
   1158 C         -89.2100  -13.1270  -37.3250 C.2      76 LEU    0.0700
   1159 O         -90.1650  -13.0110  -36.5630 O.2      76 LEU    0.0900
   1160 CB        -88.9350  -15.5460  -37.0940 C.3      76 LEU   -0.1800
   1161 CG        -88.7960  -16.9210  -37.7420 C.3      76 LEU    0.0900
   1162 CD1       -88.4470  -17.9570  -36.6920 C.3      76 LEU    0.0900
   1163 CD2       -90.0610  -17.2990  -38.5220 C.3      76 LEU   -0.0900
   1164 HN        -87.0160  -14.5830  -38.6190 H        76 LEU    0.0900
   1165 HA        -89.9570  -14.5000  -38.6860 H        76 LEU   -0.2700
   1166 HB1       -89.8430  -15.5460  -36.4550 H        76 LEU    0.0900
   1167 HB2       -88.0460  -15.3630  -36.4550 H        76 LEU    0.0900
   1168 HG        -87.9950  -16.8890  -38.5120 H        76 LEU    0.0900
   1169 HD11      -89.2450  -18.0030  -35.9210 H        76 LEU   -0.2700
   1170 HD12      -87.4900  -17.6860  -36.1960 H        76 LEU    0.0900
   1171 HD13      -88.3530  -18.9580  -37.1650 H        76 LEU    0.0900
   1172 HD21      -90.2510  -16.5550  -39.3250 H        76 LEU    0.0900
   1173 HD22      -90.9350  -17.3150  -37.8380 H        76 LEU    0.5100
   1174 HD23      -89.9330  -18.2990  -38.9900 H        76 LEU   -0.5100
   1175 N         -88.3070  -12.1610  -37.4790 N.am     77 TRP   -0.4700
   1176 CA        -88.2110  -11.1150  -36.4560 C.3      77 TRP    0.3100
   1177 C         -88.6630   -9.7700  -36.8830 C.2      77 TRP    0.0700
   1178 O         -88.5810   -8.8060  -36.0970 O.2      77 TRP    0.0900
   1179 CB        -86.7760  -11.0500  -35.9290 C.3      77 TRP   -0.1800
   1180 CG        -86.2780  -12.4060  -35.5350 C.ar     77 TRP    0.0900
   1181 CD1       -85.3660  -13.2080  -36.2020 C.ar     77 TRP    0.0900
   1182 CD2       -86.7320  -13.1870  -34.4100 C.ar     77 TRP   -0.0300
   1183 CE2       -86.0030  -14.4430  -34.4600 C.ar     77 TRP   -0.1500
   1184 CE3       -87.6430  -12.9700  -33.3760 C.ar     77 TRP    0.2200
   1185 NE1       -85.2070  -14.4000  -35.5540 N.ar     77 TRP   -0.5100
   1186 CZ2       -86.1900  -15.4360  -33.5130 C.ar     77 TRP    0.3700
   1187 CZ3       -87.8330  -13.9850  -32.4260 C.ar     77 TRP    0.2400
   1188 CH2       -87.1190  -15.1860  -32.4940 C.ar     77 TRP    0.1100
   1189 HN        -87.6850  -12.1050  -38.2550 H        77 TRP   -0.2500
   1190 HA        -88.8990  -11.3540  -35.6590 H        77 TRP    0.1700
   1191 HB1       -86.7400  -10.3830  -35.0420 H        77 TRP   -0.2000
   1192 HB2       -86.1110  -10.6400  -36.7200 H        77 TRP    0.1400
   1193 HD1       -84.8510  -12.9290  -37.1090 H        77 TRP   -0.2700
   1194 HE1       -84.6070  -15.1150  -35.8390 H        77 TRP    0.1600
   1195 HE3       -88.1990  -12.0490  -33.2940 H        77 TRP   -0.1400
   1196 HZ2       -85.6510  -16.3710  -33.5420 H        77 TRP    0.1400
   1197 HZ3       -88.5440  -13.8360  -31.6270 H        77 TRP    0.5100
   1198 HH2       -87.2880  -15.9410  -31.7410 H        77 TRP   -0.5100
   1199 N         -89.1290   -9.6550  -38.1240 N.am     78 GLY   -0.4700
   1200 CA        -89.5920   -8.3540  -38.6290 C.3      78 GLY    0.3100
   1201 C         -88.5300   -7.4720  -39.2800 C.2      78 GLY   -0.0200
   1202 O         -87.3180   -7.7690  -39.2350 O.2      78 GLY    0.0900
   1203 HN        -89.1840  -10.4260  -38.7540 H        78 GLY    0.0900
   1204 HA1       -90.0090   -7.8190  -37.7890 H        78 GLY    0.5100
   1205 HA2       -90.3600   -8.5540  -39.3610 H        78 GLY   -0.5100
   1206 N         -88.9830   -6.3790  -39.9010 N.am     79 SER   -0.4700
   1207 CA        -88.1180   -5.6050  -40.7920 C.3      79 SER    0.3100
   1208 C         -87.1570   -4.7120  -40.0160 C.2      79 SER    0.0700
   1209 O         -86.0290   -4.5280  -40.4270 O.2      79 SER    0.0900
   1210 CB        -88.9300   -4.8050  -41.8170 C.3      79 SER    0.0500
   1211 OG        -89.6290   -3.7720  -41.1710 O.3      79 SER    0.0900
   1212 HN        -89.9160   -6.0480  -39.7890 H        79 SER    0.0900
   1213 HA        -87.4620   -6.2970  -41.2990 H        79 SER   -0.6600
   1214 HB1       -89.6600   -5.4720  -42.3230 H        79 SER    0.4300
   1215 HB2       -88.2480   -4.3610  -42.5740 H        79 SER    0.5100
   1216 HG1       -89.0420   -3.0120  -41.1780 H        79 SER   -0.5100
   1217 N         -87.5770   -4.1770  -38.8790 N.am     80 PHE   -0.4700
   1218 CA        -86.6800   -3.3470  -38.1100 C.3      80 PHE    0.3100
   1219 C         -85.4720   -4.1690  -37.6140 C.2      80 PHE    0.0700
   1220 O         -84.3130   -3.7460  -37.7300 O.2      80 PHE    0.0900
   1221 CB        -87.3830   -2.6870  -36.9390 C.3      80 PHE   -0.1800
   1222 CG        -86.4510   -1.8990  -36.0860 C.ar     80 PHE    0.0900
   1223 CD1       -85.9550   -0.6800  -36.5330 C.ar     80 PHE    0.0900
   1224 CD2       -86.0040   -2.4030  -34.8720 C.ar     80 PHE    0.0000
   1225 CE1       -85.0640    0.0520  -35.7630 C.ar     80 PHE   -0.1150
   1226 CE2       -85.1090   -1.6780  -34.0940 C.ar     80 PHE    0.1150
   1227 CZ        -84.6410   -0.4440  -34.5400 C.ar     80 PHE   -0.1150
   1228 HN        -88.4960   -4.3140  -38.5160 H        80 PHE    0.1150
   1229 HA        -86.2790   -2.5950  -38.7720 H        80 PHE   -0.1150
   1230 HB1       -87.8460   -3.4660  -36.2970 H        80 PHE    0.1150
   1231 HB2       -88.1600   -1.9900  -37.3180 H        80 PHE   -0.1150
   1232 HD1       -86.2680   -0.2990  -37.4940 H        80 PHE    0.1150
   1233 HD2       -86.3550   -3.3660  -34.5290 H        80 PHE   -0.1150
   1234 HE1       -84.7020    1.0060  -36.1160 H        80 PHE    0.1150
   1235 HE2       -84.7760   -2.0700  -33.1440 H        80 PHE    0.5100
   1236 HZ        -83.9500    0.1240  -33.9340 H        80 PHE   -0.5100
   1237 N         -85.7440   -5.3420  -37.0360 N.am     81 LEU   -0.4700
   1238 CA        -84.6730   -6.1630  -36.5110 C.3      81 LEU    0.3100
   1239 C         -83.8150   -6.7530  -37.6500 C.2      81 LEU    0.0700
   1240 O         -82.6090   -6.9670  -37.4990 O.2      81 LEU    0.0900
   1241 CB        -85.2090   -7.2310  -35.5620 C.3      81 LEU   -0.1800
   1242 CG        -85.6560   -6.7510  -34.1580 C.3      81 LEU    0.0900
   1243 CD1       -86.2220   -7.9480  -33.3970 C.3      81 LEU    0.0900
   1244 CD2       -84.5540   -6.0630  -33.3430 C.3      81 LEU   -0.0900
   1245 HN        -86.6720   -5.6970  -36.9440 H        81 LEU    0.0900
   1246 HA        -83.9830   -5.5140  -35.9910 H        81 LEU   -0.2700
   1247 HB1       -84.4120   -7.9910  -35.4210 H        81 LEU    0.0900
   1248 HB2       -86.0830   -7.7100  -36.0500 H        81 LEU    0.0900
   1249 HG        -86.4330   -5.9640  -34.2580 H        81 LEU    0.0900
   1250 HD11      -85.4470   -8.7370  -33.2940 H        81 LEU   -0.2700
   1251 HD12      -87.0870   -8.3720  -33.9500 H        81 LEU    0.0900
   1252 HD13      -86.5440   -7.6320  -32.3820 H        81 LEU    0.0900
   1253 HD21      -84.1840   -5.1650  -33.8830 H        81 LEU    0.0900
   1254 HD22      -83.7030   -6.7620  -33.1930 H        81 LEU    0.5100
   1255 HD23      -84.9560   -5.7450  -32.3580 H        81 LEU   -0.5100
   1256 N         -84.4230   -6.9950  -38.8010 N.am     82 CYS   -0.4700
   1257 CA        -83.6620   -7.4020  -39.9720 C.3      82 CYS    0.3100
   1258 C         -82.5800   -6.3740  -40.3270 C.2      82 CYS    0.0700
   1259 O         -81.4290   -6.7420  -40.5860 O.2      82 CYS    0.0900
   1260 CB        -84.5950   -7.5930  -41.1620 C.3      82 CYS   -0.1000
   1261 SG        -83.8050   -7.7840  -42.7750 S.3      82 CYS    0.0900
   1262 HN        -85.4100   -6.9110  -38.9160 H        82 CYS    0.0900
   1263 HA        -83.1530   -8.3260  -39.7390 H        82 CYS   -0.0800
   1264 HB1       -85.2680   -6.7120  -41.2060 H        82 CYS    0.5100
   1265 HB2       -85.2080   -8.4970  -40.9660 H        82 CYS   -0.5100
   1266 N         -82.9560   -5.1000  -40.3390 N.am     83 GLU   -0.4700
   1267 CA        -82.0320   -4.0050  -40.6340 C.3      83 GLU    0.3100
   1268 C         -81.0200   -3.7830  -39.5200 C.2      83 GLU    0.0700
   1269 O         -79.8670   -3.4700  -39.7880 O.2      83 GLU    0.0900
   1270 CB        -82.7890   -2.6920  -40.9150 C.3      83 GLU   -0.1800
   1271 CG        -83.4770   -2.6750  -42.2740 C.3      83 GLU    0.0900
   1272 CD        -84.1610   -1.3440  -42.6090 C.2      83 GLU    0.0900
   1273 OE1       -83.7910   -0.2920  -42.0250 O.co2    83 GLU   -0.2800
   1274 OE2       -85.0650   -1.3550  -43.4840 O.co2    83 GLU    0.0900
   1275 HN        -83.8970   -4.8300  -40.1460 H        83 GLU    0.0900
   1276 HA        -81.4450   -4.2880  -41.4950 H        83 GLU    0.6200
   1277 HB1       -82.0660   -1.8490  -40.8720 H        83 GLU   -0.7600
   1278 HB2       -83.5560   -2.5490  -40.1260 H        83 GLU   -0.7600
   1279 HG1       -84.2480   -3.4750  -42.2930 H        83 GLU    0.5100
   1280 HG2       -82.7190   -2.8810  -43.0600 H        83 GLU   -0.5100
   1281 N         -81.4460   -3.9440  -38.2710 N.am     84 LEU   -0.4700
   1282 CA        -80.5350   -3.7960  -37.1590 C.3      84 LEU    0.3100
   1283 C         -79.4880   -4.9010  -37.1730 C.2      84 LEU    0.0700
   1284 O         -78.2970   -4.6390  -36.9870 O.2      84 LEU    0.0900
   1285 CB        -81.2870   -3.7650  -35.8240 C.3      84 LEU   -0.1800
   1286 CG        -80.4260   -3.6590  -34.5610 C.3      84 LEU    0.0900
   1287 CD1       -79.5570   -2.4020  -34.6550 C.3      84 LEU    0.0900
   1288 CD2       -81.2380   -3.6440  -33.2610 C.3      84 LEU   -0.0900
   1289 HN        -82.3910   -4.1700  -38.0490 H        84 LEU    0.0900
   1290 HA        -79.9870   -2.8760  -37.3000 H        84 LEU   -0.2700
   1291 HB1       -81.8860   -4.6970  -35.7490 H        84 LEU    0.0900
   1292 HB2       -81.9740   -2.8940  -35.8400 H        84 LEU    0.0900
   1293 HG        -79.7770   -4.5560  -34.4710 H        84 LEU    0.0900
   1294 HD11      -80.1990   -1.5000  -34.7410 H        84 LEU   -0.2700
   1295 HD12      -78.9040   -2.4590  -35.5520 H        84 LEU    0.0900
   1296 HD13      -78.9300   -2.3070  -33.7420 H        84 LEU    0.0900
   1297 HD21      -81.8310   -4.5790  -33.1710 H        84 LEU    0.0900
   1298 HD22      -81.9360   -2.7800  -33.2610 H        84 LEU    0.5100
   1299 HD23      -80.5550   -3.5730  -32.3880 H        84 LEU   -0.5100
   1300 N         -79.9420   -6.1260  -37.4040 N.am     85 TRP   -0.4700
   1301 CA        -79.0980   -7.2790  -37.4660 C.3      85 TRP    0.3100
   1302 C         -78.0800   -7.1230  -38.5670 C.2      85 TRP    0.0700
   1303 O         -76.8940   -7.3780  -38.3590 O.2      85 TRP    0.0900
   1304 CB        -79.9450   -8.5310  -37.6830 C.3      85 TRP   -0.1800
   1305 CG        -79.1480   -9.7470  -38.0410 C.ar     85 TRP    0.0900
   1306 CD1       -78.1900  -10.3820  -37.2590 C.ar     85 TRP    0.0900
   1307 CD2       -79.2240  -10.5450  -39.2770 C.ar     85 TRP   -0.0300
   1308 CE2       -78.2560  -11.6300  -39.1240 C.ar     85 TRP   -0.1500
   1309 CE3       -79.9780  -10.4800  -40.4390 C.ar     85 TRP    0.2200
   1310 NE1       -77.6820  -11.4800  -37.9070 N.ar     85 TRP   -0.5100
   1311 CZ2       -78.0550  -12.5850  -40.1050 C.ar     85 TRP    0.3700
   1312 CZ3       -79.7640  -11.4420  -41.4290 C.ar     85 TRP    0.2400
   1313 CH2       -78.8220  -12.4740  -41.2640 C.ar     85 TRP    0.1100
   1314 HN        -80.9120   -6.3010  -37.5470 H        85 TRP   -0.2500
   1315 HA        -78.5510   -7.3490  -36.5380 H        85 TRP    0.1700
   1316 HB1       -80.6660   -8.3340  -38.5060 H        85 TRP   -0.2000
   1317 HB2       -80.5080   -8.7460  -36.7500 H        85 TRP    0.1400
   1318 HD1       -77.8850  -10.0550  -36.2760 H        85 TRP   -0.2700
   1319 HE1       -77.0000  -12.0730  -37.5400 H        85 TRP    0.1600
   1320 HE3       -80.7200   -9.7100  -40.5920 H        85 TRP   -0.1400
   1321 HZ2       -77.3410  -13.3880  -39.9960 H        85 TRP    0.1400
   1322 HZ3       -80.3360  -11.3930  -42.3440 H        85 TRP    0.5100
   1323 HH2       -78.6900  -13.1980  -42.0540 H        85 TRP   -0.5100
   1324 N         -78.5200   -6.7100  -39.7480 N.am     86 THR   -0.4700
   1325 CA        -77.6030   -6.4900  -40.8880 C.3      86 THR    0.3100
   1326 C         -76.5750   -5.3870  -40.6060 C.2      86 THR    0.0700
   1327 O         -75.3960   -5.5350  -40.9420 O.2      86 THR    0.0900
   1328 CB        -78.3730   -6.1410  -42.1710 C.3      86 THR    0.1400
   1329 CG2       -77.4340   -5.9730  -43.3870 C.3      86 THR    0.0900
   1330 OG1       -79.2890   -7.2040  -42.4420 O.3      86 THR   -0.6600
   1331 HN        -79.4850   -6.5310  -39.9210 H        86 THR    0.4300
   1332 HA        -77.0310   -7.3950  -41.0310 H        86 THR   -0.2700
   1333 HB        -78.9370   -5.1940  -42.0360 H        86 THR    0.0900
   1334 HG1       -79.9650   -7.1510  -41.7620 H        86 THR    0.0900
   1335 HG21      -76.8760   -6.9160  -43.5710 H        86 THR    0.0900
   1336 HG22      -76.7020   -5.1610  -43.1900 H        86 THR    0.5100
   1337 HG23      -78.0280   -5.7290  -44.2930 H        86 THR   -0.5100
   1338 N         -77.0170   -4.3110  -39.9610 N.am     87 SER   -0.4700
   1339 CA        -76.1300   -3.2320  -39.5250 C.3      87 SER    0.3100
   1340 C         -75.0710   -3.6810  -38.5640 C.2      87 SER    0.0700
   1341 O         -73.9140   -3.2750  -38.7010 O.2      87 SER    0.0900
   1342 CB        -76.9220   -2.1020  -38.8740 C.3      87 SER    0.0500
   1343 OG        -77.6900   -1.4460  -39.8540 O.3      87 SER    0.0900
   1344 HN        -77.9830   -4.1900  -39.7440 H        87 SER    0.0900
   1345 HA        -75.6010   -2.8660  -40.3930 H        87 SER   -0.6600
   1346 HB1       -76.2260   -1.3710  -38.4080 H        87 SER    0.4300
   1347 HB2       -77.6000   -2.5130  -38.0970 H        87 SER    0.5100
   1348 HG1       -78.4640   -1.9940  -39.9940 H        87 SER   -0.5100
   1349 N         -75.4600   -4.4990  -37.5880 N.am     88 LEU   -0.4700
   1350 CA        -74.5040   -5.0520  -36.6300 C.3      88 LEU    0.3100
   1351 C         -73.4940   -6.0160  -37.2620 C.2      88 LEU    0.0700
   1352 O         -72.3280   -6.0220  -36.8970 O.2      88 LEU    0.0900
   1353 CB        -75.2320   -5.7760  -35.5130 C.3      88 LEU   -0.1800
   1354 CG        -75.8950   -4.9280  -34.4300 C.3      88 LEU    0.0900
   1355 CD1       -76.7520   -5.8280  -33.5180 C.3      88 LEU    0.0900
   1356 CD2       -74.8260   -4.1660  -33.6570 C.3      88 LEU   -0.0900
   1357 HN        -76.4120   -4.7710  -37.4690 H        88 LEU    0.0900
   1358 HA        -73.9200   -4.2350  -36.2310 H        88 LEU   -0.2700
   1359 HB1       -74.4960   -6.4390  -35.0120 H        88 LEU    0.0900
   1360 HB2       -76.0230   -6.3990  -35.9790 H        88 LEU    0.0900
   1361 HG        -76.5390   -4.1570  -34.9050 H        88 LEU    0.0900
   1362 HD11      -76.1150   -6.5980  -33.0350 H        88 LEU   -0.2700
   1363 HD12      -77.5340   -6.3390  -34.1190 H        88 LEU    0.0900
   1364 HD13      -77.2310   -5.2150  -32.7250 H        88 LEU    0.0900
   1365 HD21      -74.2580   -3.5020  -34.3440 H        88 LEU    0.0900
   1366 HD22      -74.1170   -4.8800  -33.1880 H        88 LEU    0.5100
   1367 HD23      -75.3020   -3.5400  -32.8720 H        88 LEU   -0.5100
   1368 N         -73.9580   -6.8430  -38.1900 N.am     89 ASP   -0.4700
   1369 CA        -73.0990   -7.7140  -39.0040 C.3      89 ASP    0.3100
   1370 C         -72.0050   -6.8920  -39.7370 C.2      89 ASP    0.0700
   1371 O         -70.8170   -7.1180  -39.5550 O.2      89 ASP    0.0900
   1372 CB        -74.0100   -8.4500  -40.0020 C.3      89 ASP   -0.2800
   1373 CG        -73.3680   -9.6510  -40.6890 C.2      89 ASP    0.0900
   1374 OD1       -72.1210   -9.8190  -40.7720 O.co2    89 ASP    0.0900
   1375 OD2       -74.1730  -10.4530  -41.2320 O.co2    89 ASP    0.6200
   1376 HN        -74.9330   -6.9090  -38.3810 H        89 ASP   -0.7600
   1377 HA        -72.5910   -8.4100  -38.3530 H        89 ASP   -0.7600
   1378 HB1       -74.3190   -7.7310  -40.7900 H        89 ASP    0.5100
   1379 HB2       -74.9090   -8.8070  -39.4590 H        89 ASP   -0.5100
   1380 N         -72.4100   -5.9200  -40.5500 N.am     90 VAL   -0.4700
   1381 CA        -71.4670   -5.0450  -41.2490 C.3      90 VAL    0.3100
   1382 C         -70.5200   -4.3110  -40.2760 C.2      90 VAL    0.0700
   1383 O         -69.2950   -4.2520  -40.4970 O.2      90 VAL    0.0900
   1384 CB        -72.2240   -4.0690  -42.1830 C.3      90 VAL   -0.0900
   1385 CG1       -71.2850   -3.0070  -42.8160 C.3      90 VAL    0.0900
   1386 CG2       -72.9400   -4.9040  -43.2630 C.3      90 VAL   -0.2700
   1387 HN        -73.3760   -5.7430  -40.7190 H        90 VAL    0.0900
   1388 HA        -70.7930   -5.6650  -41.8200 H        90 VAL    0.0900
   1389 HB        -73.0110   -3.5480  -41.5960 H        90 VAL    0.0900
   1390 HG11      -70.4970   -3.5060  -43.4180 H        90 VAL   -0.2700
   1391 HG12      -70.7970   -2.4100  -42.0170 H        90 VAL    0.0900
   1392 HG13      -71.8690   -2.3360  -43.4810 H        90 VAL    0.0900
   1393 HG21      -73.6570   -5.6070  -42.7890 H        90 VAL    0.0900
   1394 HG22      -72.1960   -5.4920  -43.8410 H        90 VAL    0.5100
   1395 HG23      -73.5010   -4.2340  -43.9490 H        90 VAL   -0.5100
   1396 N         -71.0720   -3.8140  -39.1700 N.am     91 LEU   -0.4700
   1397 CA        -70.2930   -3.1520  -38.1570 C.3      91 LEU    0.3100
   1398 C         -69.1410   -3.9710  -37.6320 C.2      91 LEU    0.0700
   1399 O         -68.0380   -3.4480  -37.5280 O.2      91 LEU    0.0900
   1400 CB        -71.1480   -2.7290  -36.9610 C.3      91 LEU   -0.1800
   1401 CG        -70.3730   -2.1120  -35.7740 C.3      91 LEU    0.0900
   1402 CD1       -69.8810   -0.7100  -36.1210 C.3      91 LEU    0.0900
   1403 CD2       -71.1940   -2.0950  -34.4940 C.3      91 LEU   -0.0900
   1404 HN        -72.0510   -3.8790  -38.9950 H        91 LEU    0.0900
   1405 HA        -69.8350   -2.2860  -38.6080 H        91 LEU   -0.2700
   1406 HB1       -71.6900   -3.6250  -36.5900 H        91 LEU    0.0900
   1407 HB2       -71.8890   -1.9800  -37.3140 H        91 LEU    0.0900
   1408 HG        -69.5010   -2.7570  -35.5300 H        91 LEU    0.0900
   1409 HD11      -70.7410   -0.0080  -36.1810 H        91 LEU   -0.2700
   1410 HD12      -69.3630   -0.7220  -37.1030 H        91 LEU    0.0900
   1411 HD13      -69.1840   -0.3480  -35.3350 H        91 LEU    0.0900
   1412 HD21      -71.3270   -3.1290  -34.1110 H        91 LEU    0.0900
   1413 HD22      -72.1970   -1.6590  -34.6940 H        91 LEU    0.5100
   1414 HD23      -70.6740   -1.4940  -33.7180 H        91 LEU   -0.5100
   1415 N         -69.4000   -5.2220  -37.2610 N.am     92 CYS   -0.4700
   1416 CA        -68.3880   -6.0850  -36.6640 C.3      92 CYS    0.3100
   1417 C         -67.2360   -6.5010  -37.6050 C.2      92 CYS    0.0700
   1418 O         -66.0860   -6.6340  -37.1560 O.2      92 CYS    0.0900
   1419 CB        -69.0600   -7.3150  -36.0420 C.3      92 CYS   -0.1100
   1420 SG        -70.0530   -6.8270  -34.5770 S.3      92 CYS    0.0900
   1421 HN        -70.3030   -5.6280  -37.3750 H        92 CYS    0.0900
   1422 HA        -67.8610   -5.5190  -35.9100 H        92 CYS   -0.2300
   1423 HB1       -68.2790   -8.0450  -35.7440 H        92 CYS    0.1600
   1424 HB2       -69.7140   -7.7940  -36.8010 H        92 CYS    0.5100
   1425 HG1       -71.0910   -6.3960  -35.2790 H        92 CYS   -0.5100
   1426 N         -67.5380   -6.7000  -38.8900 N.am     93 VAL   -0.4700
   1427 CA        -66.4920   -6.9820  -39.8660 C.3      93 VAL    0.3100
   1428 C         -65.5900   -5.7590  -40.0160 C.2      93 VAL    0.0700
   1429 O         -64.3650   -5.8820  -39.9930 O.2      93 VAL    0.0900
   1430 CB        -67.0630   -7.3990  -41.2470 C.3      93 VAL   -0.0900
   1431 CG1       -65.9220   -7.6740  -42.2420 C.3      93 VAL    0.0900
   1432 CG2       -67.9650   -8.6200  -41.0910 C.3      93 VAL   -0.2700
   1433 HN        -68.4720   -6.6670  -39.2330 H        93 VAL    0.0900
   1434 HA        -65.8790   -7.7760  -39.4670 H        93 VAL    0.0900
   1435 HB        -67.7070   -6.5860  -41.6410 H        93 VAL    0.0900
   1436 HG11      -65.1760   -8.3600  -41.7880 H        93 VAL   -0.2700
   1437 HG12      -65.4140   -6.7220  -42.5070 H        93 VAL    0.0900
   1438 HG13      -66.3280   -8.1490  -43.1610 H        93 VAL    0.0900
   1439 HG21      -68.8100   -8.3860  -40.4090 H        93 VAL    0.0900
   1440 HG22      -67.3860   -9.4660  -40.6610 H        93 VAL    0.5100
   1441 HG23      -68.3780   -8.9150  -42.0790 H        93 VAL   -0.5100
   1442 N         -66.2200   -4.5940  -40.1630 N.am     94 THR   -0.4700
   1443 CA        -65.5490   -3.2990  -40.3570 C.3      94 THR    0.3100
   1444 C         -64.6720   -2.9710  -39.1610 C.2      94 THR    0.0700
   1445 O         -63.4860   -2.6720  -39.3200 O.2      94 THR    0.0900
   1446 CB        -66.5810   -2.1640  -40.6190 C.3      94 THR    0.1400
   1447 CG2       -65.9220   -0.8380  -40.8900 C.3      94 THR    0.0900
   1448 OG1       -67.4650   -2.4960  -41.7310 O.3      94 THR   -0.6600
   1449 HN        -67.2160   -4.5480  -40.1470 H        94 THR    0.4300
   1450 HA        -64.8790   -3.3940  -41.1980 H        94 THR   -0.2700
   1451 HB        -67.2010   -2.0090  -39.7100 H        94 THR    0.0900
   1452 HG1       -67.2220   -1.9050  -42.4470 H        94 THR    0.0900
   1453 HG21      -65.2690   -0.9110  -41.7860 H        94 THR    0.0900
   1454 HG22      -65.2980   -0.5400  -40.0200 H        94 THR    0.5100
   1455 HG23      -66.6960   -0.0620  -41.0780 H        94 THR   -0.5100
   1456 N         -65.2140   -3.1060  -37.9530 N.am     95 ALA   -0.4700
   1457 CA        -64.4370   -2.8720  -36.7310 C.3      95 ALA    0.3100
   1458 C         -63.2330   -3.8150  -36.6010 C.2      95 ALA    0.0700
   1459 O         -62.1370   -3.3860  -36.2350 O.2      95 ALA    0.0900
   1460 CB        -65.3260   -2.9720  -35.5080 C.3      95 ALA   -0.2700
   1461 HN        -66.1670   -3.3700  -37.8240 H        95 ALA    0.0900
   1462 HA        -63.9980   -1.8870  -36.7950 H        95 ALA    0.0900
   1463 HB1       -65.7830   -3.9840  -35.4490 H        95 ALA    0.0900
   1464 HB2       -66.1400   -2.2190  -35.5690 H        95 ALA    0.5100
   1465 HB3       -64.7270   -2.8010  -34.5880 H        95 ALA   -0.5100
   1466 N         -63.4360   -5.1050  -36.8900 N.am     96 SER   -0.4700
   1467 CA        -62.3830   -6.0930  -36.8110 C.3      96 SER    0.3100
   1468 C         -61.1710   -5.7660  -37.6800 C.2      96 SER    0.0700
   1469 O         -60.0330   -5.7110  -37.1770 O.2      96 SER    0.0900
   1470 CB        -62.9110   -7.4810  -37.2020 C.3      96 SER    0.0500
   1471 OG        -63.8510   -7.9380  -36.2690 O.3      96 SER    0.0900
   1472 HN        -64.3270   -5.4450  -37.1760 H        96 SER    0.0900
   1473 HA        -62.0120   -6.1060  -35.7960 H        96 SER   -0.6600
   1474 HB1       -62.0670   -8.2030  -37.2400 H        96 SER    0.4300
   1475 HB2       -63.3970   -7.4270  -38.2000 H        96 SER    0.5100
   1476 HG1       -64.6770   -7.5010  -36.4880 H        96 SER   -0.5100
   1477 N         -61.4080   -5.5810  -38.9810 N.am     97 ILE   -0.4700
   1478 CA        -60.3210   -5.3010  -39.8990 C.3      97 ILE    0.3100
   1479 C         -59.6760   -3.9170  -39.6070 C.2      97 ILE    0.0700
   1480 O         -58.4580   -3.7680  -39.7060 O.2      97 ILE    0.0900
   1481 CB        -60.7380   -5.5020  -41.3830 C.3      97 ILE   -0.0900
   1482 CG1       -59.5310   -5.4140  -42.3300 C.3      97 ILE    0.0900
   1483 CG2       -61.7880   -4.4950  -41.8110 C.3      97 ILE   -0.2700
   1484 CD        -58.3760   -6.3410  -42.0270 C.3      97 ILE    0.0900
   1485 HN        -62.3230   -5.6240  -39.3710 H        97 ILE    0.0900
   1486 HA        -59.5050   -5.9640  -39.6530 H        97 ILE    0.0900
   1487 HB        -61.1460   -6.5280  -41.5090 H        97 ILE   -0.1800
   1488 HG11      -59.1490   -4.3720  -42.2990 H        97 ILE    0.0900
   1489 HG12      -59.8860   -5.6360  -43.3580 H        97 ILE    0.0900
   1490 HG21      -61.3400   -3.4790  -41.8750 H        97 ILE   -0.2700
   1491 HG22      -62.6150   -4.4710  -41.0680 H        97 ILE    0.0900
   1492 HG23      -62.1900   -4.7690  -42.8090 H        97 ILE    0.0900
   1493 HD1       -58.7460   -7.3810  -41.8910 H        97 ILE    0.0900
   1494 HD2       -57.8690   -6.0210  -41.0910 H        97 ILE    0.5100
   1495 HD3       -57.6500   -6.3300  -42.8680 H        97 ILE   -0.5100
   1496 N         -60.4570   -2.9070  -39.2360 N.am     98 GLU   -0.4700
   1497 CA        -59.8430   -1.6440  -38.8610 C.3      98 GLU    0.3100
   1498 C         -58.9590   -1.7870  -37.6070 C.2      98 GLU    0.0700
   1499 O         -57.8950   -1.1680  -37.5090 O.2      98 GLU    0.0900
   1500 CB        -60.8840   -0.5450  -38.6420 C.3      98 GLU   -0.1800
   1501 CG        -61.5410   -0.0590  -39.9090 C.3      98 GLU    0.0900
   1502 CD        -62.4480    1.1370  -39.6740 C.2      98 GLU    0.0900
   1503 OE1       -62.4560    1.6590  -38.5210 O.co2    98 GLU   -0.2800
   1504 OE2       -63.1440    1.5590  -40.6520 O.co2    98 GLU    0.0900
   1505 HN        -61.4520   -2.9650  -39.2000 H        98 GLU    0.0900
   1506 HA        -59.1660   -1.3600  -39.6520 H        98 GLU    0.6200
   1507 HB1       -60.3860    0.3180  -38.1530 H        98 GLU   -0.7600
   1508 HB2       -61.6730   -0.9370  -37.9660 H        98 GLU   -0.7600
   1509 HG1       -62.1500   -0.8830  -40.3400 H        98 GLU    0.5100
   1510 HG2       -60.7550    0.2320  -40.6370 H        98 GLU   -0.5100
   1511 N         -59.4010   -2.6110  -36.6610 N.am     99 THR   -0.4700
   1512 CA        -58.6300   -2.8660  -35.4560 C.3      99 THR    0.3100
   1513 C         -57.3460   -3.6760  -35.7670 C.2      99 THR    0.0700
   1514 O         -56.2780   -3.3720  -35.2520 O.2      99 THR    0.0900
   1515 CB        -59.4850   -3.5660  -34.3940 C.3      99 THR    0.1400
   1516 CG2       -58.6820   -3.8410  -33.1480 C.3      99 THR    0.0900
   1517 OG1       -60.6020   -2.7520  -34.0500 O.3      99 THR   -0.6600
   1518 HN        -60.2740   -3.0880  -36.7360 H        99 THR    0.4300
   1519 HA        -58.2740   -1.9170  -35.0820 H        99 THR   -0.2700
   1520 HB        -59.8570   -4.5360  -34.7890 H        99 THR    0.0900
   1521 HG1       -61.1800   -2.7570  -34.8150 H        99 THR    0.0900
   1522 HG21      -58.1550   -2.9180  -32.8220 H        99 THR    0.0900
   1523 HG22      -57.9240   -4.6280  -33.3520 H        99 THR    0.5100
   1524 HG23      -59.3540   -4.1730  -32.3290 H        99 THR   -0.5100
   1525 N         -57.4330   -4.6610  -36.6570 N.am    100 LEU   -0.4700
   1526 CA        -56.2390   -5.3970  -37.0970 C.3     100 LEU    0.3100
   1527 C         -55.2190   -4.4730  -37.7330 C.2     100 LEU    0.0700
   1528 O         -54.0050   -4.6470  -37.5700 O.2     100 LEU    0.0900
   1529 CB        -56.5950   -6.5250  -38.0840 C.3     100 LEU   -0.1800
   1530 CG        -57.3270   -7.7080  -37.4080 C.3     100 LEU    0.0900
   1531 CD1       -57.8520   -8.7500  -38.4030 C.3     100 LEU    0.0900
   1532 CD2       -56.3900   -8.3650  -36.4160 C.3     100 LEU   -0.0900
   1533 HN        -58.3010   -4.9410  -37.0610 H       100 LEU    0.0900
   1534 HA        -55.7630   -5.8090  -36.2190 H       100 LEU   -0.2700
   1535 HB1       -55.6600   -6.9030  -38.5470 H       100 LEU    0.0900
   1536 HB2       -57.2480   -6.1100  -38.8800 H       100 LEU    0.0900
   1537 HG        -58.1860   -7.3080  -36.8280 H       100 LEU    0.0900
   1538 HD11      -57.0100   -9.1780  -38.9880 H       100 LEU   -0.2700
   1539 HD12      -58.5660   -8.2740  -39.1090 H       100 LEU    0.0900
   1540 HD13      -58.3590   -9.5730  -37.8560 H       100 LEU    0.0900
   1541 HD21      -56.2220   -7.6950  -35.5470 H       100 LEU    0.0900
   1542 HD22      -55.4110   -8.5720  -36.8990 H       100 LEU    0.5100
   1543 HD23      -56.8340   -9.3160  -36.0490 H       100 LEU   -0.5100
   1544 N         -55.7290   -3.4740  -38.4400 N.am    101 CYS   -0.4700
   1545 CA        -54.8950   -2.5520  -39.1790 C.3     101 CYS    0.3100
   1546 C         -54.1710   -1.6420  -38.1490 C.2     101 CYS    0.0700
   1547 O         -52.9520   -1.4410  -38.2110 O.2     101 CYS    0.0900
   1548 CB        -55.8020   -1.8710  -40.2190 C.3     101 CYS   -0.1100
   1549 SG        -55.0650   -0.7290  -41.3150 S.3     101 CYS    0.0900
   1550 HN        -56.7120   -3.3150  -38.4930 H       101 CYS    0.0900
   1551 HA        -54.0970   -3.1010  -39.6560 H       101 CYS   -0.2300
   1552 HB1       -56.6010   -1.3450  -39.6600 H       101 CYS    0.1600
   1553 HB2       -56.2670   -2.6780  -40.8220 H       101 CYS    0.5100
   1554 HG1       -54.5710   -1.6520  -42.1290 H       101 CYS   -0.5100
   1555 N         -54.8800   -1.2350  -37.1030 N.am    102 VAL   -0.4700
   1556 CA        -54.2760   -0.4870  -36.0020 C.3     102 VAL    0.3100
   1557 C         -53.1950   -1.2880  -35.2720 C.2     102 VAL    0.0700
   1558 O         -52.1130   -0.7690  -34.9890 O.2     102 VAL    0.0900
   1559 CB        -55.3430   -0.0290  -34.9770 C.3     102 VAL   -0.0900
   1560 CG1       -54.6940    0.4510  -33.6900 C.3     102 VAL    0.0900
   1561 CG2       -56.2360    1.0620  -35.5840 C.3     102 VAL   -0.2700
   1562 HN        -55.8570   -1.4210  -37.0220 H       102 VAL    0.0900
   1563 HA        -53.7720    0.3700  -36.4210 H       102 VAL    0.0900
   1564 HB        -56.0210   -0.8800  -34.7490 H       102 VAL    0.0900
   1565 HG11      -53.8900    1.1840  -33.9170 H       102 VAL   -0.2700
   1566 HG12      -54.2480   -0.4080  -33.1470 H       102 VAL    0.0900
   1567 HG13      -55.4530    0.9470  -33.0460 H       102 VAL    0.0900
   1568 HG21      -56.7540    0.6730  -36.4870 H       102 VAL    0.0900
   1569 HG22      -55.6160    1.9360  -35.8790 H       102 VAL    0.5100
   1570 HG23      -57.0020    1.3790  -34.8450 H       102 VAL   -0.5100
   1571 N         -53.4900   -2.5530  -34.9660 N.am    103 ILE   -0.4700
   1572 CA        -52.5190   -3.4440  -34.3450 C.3     103 ILE    0.3100
   1573 C         -51.2400   -3.5460  -35.2150 C.2     103 ILE    0.0700
   1574 O         -50.1330   -3.4860  -34.7170 O.2     103 ILE    0.0900
   1575 CB        -53.1270   -4.8490  -34.1040 C.3     103 ILE   -0.0900
   1576 CG1       -54.1930   -4.7990  -33.0000 C.3     103 ILE    0.0900
   1577 CG2       -52.0590   -5.8820  -33.7310 C.3     103 ILE   -0.2700
   1578 CD        -55.0260   -6.0650  -32.9000 C.3     103 ILE    0.0900
   1579 HN        -54.3880   -2.9450  -35.1480 H       103 ILE    0.0900
   1580 HA        -52.2150   -3.0030  -33.4070 H       103 ILE    0.0900
   1581 HB        -53.6440   -5.1820  -35.0280 H       103 ILE   -0.1800
   1582 HG11      -54.8710   -3.9440  -33.2020 H       103 ILE    0.0900
   1583 HG12      -53.6850   -4.6310  -32.0260 H       103 ILE    0.0900
   1584 HG21      -51.5370   -5.5730  -32.8010 H       103 ILE   -0.2700
   1585 HG22      -51.3100   -5.9620  -34.5480 H       103 ILE    0.0900
   1586 HG23      -52.5340   -6.8710  -33.5600 H       103 ILE    0.0900
   1587 HD1       -54.4080   -6.8990  -32.5060 H       103 ILE    0.0900
   1588 HD2       -55.4060   -6.3480  -33.9050 H       103 ILE    0.5100
   1589 HD3       -55.8820   -5.9010  -32.2100 H       103 ILE   -0.5100
   1590 N         -51.3940   -3.6960  -36.5200 N.am    104 ALA   -0.4700
   1591 CA        -50.2260   -3.7790  -37.3960 C.3     104 ALA    0.3100
   1592 C         -49.3900   -2.5160  -37.2820 C.2     104 ALA    0.0700
   1593 O         -48.1750   -2.6130  -37.2100 O.2     104 ALA    0.0900
   1594 CB        -50.6440   -3.9950  -38.8340 C.3     104 ALA   -0.2700
   1595 HN        -52.2890   -3.7580  -36.9550 H       104 ALA    0.0900
   1596 HA        -49.6130   -4.6000  -37.0560 H       104 ALA    0.0900
   1597 HB1       -51.2810   -3.1520  -39.1780 H       104 ALA    0.0900
   1598 HB2       -51.2250   -4.9380  -38.9220 H       104 ALA    0.5100
   1599 HB3       -49.7450   -4.0480  -39.4850 H       104 ALA   -0.5100
   1600 N         -50.0520   -1.3500  -37.2450 N.am    105 ILE   -0.4700
   1601 CA        -49.3940   -0.0590  -37.1780 C.3     105 ILE    0.3100
   1602 C         -48.7380    0.1430  -35.8160 C.2     105 ILE    0.0700
   1603 O         -47.6460    0.6840  -35.7380 O.2     105 ILE    0.0900
   1604 CB        -50.3770    1.0960  -37.4960 C.3     105 ILE   -0.0900
   1605 CG1       -50.8370    1.0080  -38.9440 C.3     105 ILE    0.0900
   1606 CG2       -49.7550    2.4950  -37.3040 C.3     105 ILE   -0.2700
   1607 CD        -52.0110    1.9190  -39.2700 C.3     105 ILE    0.0900
   1608 HN        -51.0480   -1.3200  -37.2630 H       105 ILE    0.0900
   1609 HA        -48.5830   -0.0650  -37.8910 H       105 ILE    0.0900
   1610 HB        -51.2600    1.0060  -36.8300 H       105 ILE   -0.1800
   1611 HG11      -51.1350   -0.0410  -39.1560 H       105 ILE    0.0900
   1612 HG12      -49.9850    1.2800  -39.6030 H       105 ILE    0.0900
   1613 HG21      -48.8750    2.6160  -37.9720 H       105 ILE   -0.2700
   1614 HG22      -49.4190    2.6180  -36.2510 H       105 ILE    0.0900
   1615 HG23      -50.5010    3.2790  -37.5530 H       105 ILE    0.0900
   1616 HD1       -51.6840    2.9810  -39.2570 H       105 ILE    0.0900
   1617 HD2       -52.8140    1.7850  -38.5150 H       105 ILE    0.5100
   1618 HD3       -52.4040    1.6800  -40.2820 H       105 ILE   -0.5100
   1619 N         -49.4010   -0.3020  -34.7470 N.am    106 ASP   -0.4700
   1620 CA        -48.8570   -0.2140  -33.4080 C.3     106 ASP    0.3100
   1621 C         -47.5170   -0.9730  -33.3400 C.2     106 ASP    0.0700
   1622 O         -46.5420   -0.4740  -32.7660 O.2     106 ASP    0.0900
   1623 CB        -49.8680   -0.7960  -32.4430 C.3     106 ASP   -0.2800
   1624 CG        -49.3700   -0.8860  -31.0200 C.2     106 ASP    0.0900
   1625 OD1       -49.3450    0.1600  -30.3410 O.co2   106 ASP    0.0900
   1626 OD2       -49.0900   -2.0140  -30.5390 O.co2   106 ASP    0.6200
   1627 HN        -50.3040   -0.7160  -34.8220 H       106 ASP   -0.7600
   1628 HA        -48.6630    0.8250  -33.1840 H       106 ASP   -0.7600
   1629 HB1       -50.1360   -1.8180  -32.7810 H       106 ASP    0.5100
   1630 HB2       -50.7770   -0.1570  -32.4520 H       106 ASP   -0.5100
   1631 N         -47.4720   -2.1800  -33.9220 N.am    107 ARG   -0.4700
   1632 CA        -46.2740   -3.0040  -33.8610 C.3     107 ARG    0.3100
   1633 C         -45.1640   -2.4220  -34.7370 C.2     107 ARG    0.0700
   1634 O         -43.9920   -2.4160  -34.3550 O.2     107 ARG    0.0900
   1635 CB        -46.5610   -4.4500  -34.2530 C.3     107 ARG   -0.1800
   1636 CG        -47.4790   -5.1990  -33.2970 C.3     107 ARG    0.0900
   1637 CD        -46.9010   -5.4000  -31.9060 C.3     107 ARG    0.0900
   1638 NE        -47.0220   -4.1890  -31.0910 N.pl3   107 ARG   -0.1800
   1639 CZ        -46.2790   -3.8820  -30.0240 C.cat   107 ARG    0.0900
   1640 NH1       -45.3050   -4.6650  -29.5830 N.pl3   107 ARG    0.0900
   1641 NH2       -46.5090   -2.7510  -29.3940 N.pl3   107 ARG    0.2000
   1642 HN        -48.2480   -2.5630  -34.4170 H       107 ARG    0.0900
   1643 HA        -45.8970   -2.9620  -32.8490 H       107 ARG    0.0900
   1644 HB1       -45.5940   -4.9950  -34.3050 H       107 ARG   -0.7000
   1645 HB2       -47.0300   -4.4520  -35.2600 H       107 ARG    0.4400
   1646 HG1       -47.7020   -6.1960  -33.7310 H       107 ARG    0.6400
   1647 HG2       -48.4270   -4.6270  -33.2020 H       107 ARG   -0.8000
   1648 HD1       -45.8210   -5.6520  -31.9810 H       107 ARG    0.4600
   1649 HD2       -47.4470   -6.2160  -31.3850 H       107 ARG    0.4600
   1650 HE        -47.7250   -3.5330  -31.3580 H       107 ARG   -0.8000
   1651 HH11      -45.1010   -5.5240  -30.0530 H       107 ARG    0.4600
   1652 HH12      -44.7730   -4.3970  -28.7800 H       107 ARG    0.4600
   1653 HH21      -47.3200   -2.2100  -29.6170 H       107 ARG    0.5100
   1654 HH22      -45.8730   -2.4330  -28.6900 H       107 ARG   -0.5100
   1655 N         -45.5380   -1.9320  -35.9070 N.am    108 TYR   -0.4700
   1656 CA        -44.5960   -1.2770  -36.7610 C.3     108 TYR    0.3100
   1657 C         -43.9110   -0.0930  -36.0320 C.2     108 TYR    0.0700
   1658 O         -42.6850    0.0400  -36.0820 O.2     108 TYR    0.0900
   1659 CB        -45.2730   -0.8020  -38.0410 C.3     108 TYR   -0.1800
   1660 CG        -44.3100   -0.1240  -38.9590 C.ar    108 TYR    0.0900
   1661 CD1       -43.4960   -0.8680  -39.8070 C.ar    108 TYR    0.0900
   1662 CD2       -44.1540    1.2470  -38.9310 C.ar    108 TYR    0.0000
   1663 CE1       -42.5820   -0.2510  -40.6490 C.ar    108 TYR   -0.1150
   1664 CE2       -43.2440    1.8730  -39.7720 C.ar    108 TYR    0.1150
   1665 CZ        -42.4630    1.1140  -40.6270 C.ar    108 TYR   -0.1150
   1666 OH        -41.5480    1.7190  -41.4530 O.3     108 TYR    0.1150
   1667 HN        -46.4760   -1.9970  -36.2420 H       108 TYR    0.1100
   1668 HA        -43.8080   -1.9790  -36.9920 H       108 TYR   -0.5400
   1669 HB1       -46.0740   -0.0730  -37.7940 H       108 TYR    0.4300
   1670 HB2       -45.7020   -1.6710  -38.5840 H       108 TYR   -0.1150
   1671 HD1       -43.5740   -1.9460  -39.8090 H       108 TYR    0.1150
   1672 HD2       -44.7440    1.8390  -38.2480 H       108 TYR   -0.1150
   1673 HE1       -41.9730   -0.8400  -41.3160 H       108 TYR    0.1150
   1674 HE2       -43.1480    2.9490  -39.7610 H       108 TYR    0.5100
   1675 HH        -40.7530    1.1810  -41.4590 H       108 TYR   -0.5100
   1676 N         -44.6930    0.7450  -35.3510 N.am    109 LEU   -0.4700
   1677 CA        -44.1420    1.8490  -34.5700 C.3     109 LEU    0.3100
   1678 C         -43.3010    1.3490  -33.3800 C.2     109 LEU    0.0700
   1679 O         -42.2610    1.9240  -33.0570 O.2     109 LEU    0.0900
   1680 CB        -45.2540    2.7970  -34.1060 C.3     109 LEU   -0.1800
   1681 CG        -45.9480    3.5430  -35.2680 C.3     109 LEU    0.0900
   1682 CD1       -47.3140    4.1170  -34.8880 C.3     109 LEU    0.0900
   1683 CD2       -45.0510    4.6440  -35.8380 C.3     109 LEU   -0.0900
   1684 HN        -45.6850    0.6550  -35.3430 H       109 LEU    0.0900
   1685 HA        -43.4360    2.3780  -35.1940 H       109 LEU   -0.2700
   1686 HB1       -44.8150    3.5480  -33.4150 H       109 LEU    0.0900
   1687 HB2       -46.0170    2.2070  -33.5580 H       109 LEU    0.0900
   1688 HG        -46.0820    2.8360  -36.1140 H       109 LEU    0.0900
   1689 HD11      -47.2040    4.8400  -34.0520 H       109 LEU   -0.2700
   1690 HD12      -47.9900    3.2980  -34.5610 H       109 LEU    0.0900
   1691 HD13      -47.7580    4.6450  -35.7580 H       109 LEU    0.0900
   1692 HD21      -44.1050    4.2050  -36.2220 H       109 LEU    0.0900
   1693 HD22      -44.8030    5.3790  -35.0430 H       109 LEU    0.5100
   1694 HD23      -45.5690    5.1590  -36.6750 H       109 LEU   -0.5100
   1695 N         -43.7340    0.2550  -32.7600 N.am    110 ALA   -0.4700
   1696 CA        -43.0250   -0.3450  -31.6390 C.3     110 ALA    0.3100
   1697 C         -41.6380   -0.8440  -32.0420 C.2     110 ALA    0.0700
   1698 O         -40.6740   -0.6940  -31.2870 O.2     110 ALA    0.0900
   1699 CB        -43.8280   -1.5000  -31.0500 C.3     110 ALA   -0.2700
   1700 HN        -44.5710   -0.2080  -33.0400 H       110 ALA    0.0900
   1701 HA        -42.8690    0.4210  -30.8940 H       110 ALA    0.0900
   1702 HB1       -43.9950   -2.2820  -31.8220 H       110 ALA    0.0900
   1703 HB2       -44.8160   -1.1330  -30.6980 H       110 ALA    0.5100
   1704 HB3       -43.2730   -1.9520  -30.2010 H       110 ALA   -0.5100
   1705 N         -41.5490   -1.4260  -33.2330 N.am    111 ILE   -0.4700
   1706 CA        -40.3380   -2.0840  -33.6790 C.3     111 ILE    0.3100
   1707 C         -39.2940   -1.1190  -34.3030 C.2     111 ILE    0.0700
   1708 O         -38.1010   -1.2940  -34.1210 O.2     111 ILE    0.0900
   1709 CB        -40.7000   -3.2310  -34.6440 C.3     111 ILE   -0.0900
   1710 CG1       -39.5940   -4.2830  -34.6860 C.3     111 ILE    0.0900
   1711 CG2       -41.0090   -2.6960  -36.0370 C.3     111 ILE   -0.2700
   1712 CD        -40.0020   -5.5440  -35.4210 C.3     111 ILE    0.0900
   1713 HN        -42.3120   -1.4340  -33.8750 H       111 ILE    0.0900
   1714 HA        -39.8200   -2.4670  -32.8120 H       111 ILE    0.0900
   1715 HB        -41.5890   -3.7700  -34.2530 H       111 ILE   -0.1800
   1716 HG11      -39.3170   -4.5510  -33.6450 H       111 ILE    0.0900
   1717 HG12      -38.7070   -3.8470  -35.1930 H       111 ILE    0.0900
   1718 HG21      -40.0800   -2.3230  -36.5180 H       111 ILE   -0.2700
   1719 HG22      -41.7350   -1.8580  -35.9680 H       111 ILE    0.0900
   1720 HG23      -41.4330   -3.5060  -36.6680 H       111 ILE    0.0900
   1721 HD1       -40.0960   -5.3390  -36.5090 H       111 ILE    0.0900
   1722 HD2       -40.9840   -5.9020  -35.0420 H       111 ILE    0.5100
   1723 HD3       -39.2340   -6.3330  -35.2740 H       111 ILE   -0.5100
   1724 N         -39.7480   -0.0850  -35.0090 N.am    112 THR   -0.4700
   1725 CA        -38.8620    0.8330  -35.7160 C.3     112 THR    0.3100
   1726 C         -38.4540    1.9930  -34.8360 C.2     112 THR    0.0700
   1727 O         -37.3520    2.4980  -34.9750 O.2     112 THR    0.0900
   1728 CB        -39.5110    1.3860  -36.9930 C.3     112 THR    0.1400
   1729 CG2       -39.7520    0.2610  -37.9620 C.3     112 THR    0.0900
   1730 OG1       -40.7580    2.0090  -36.6690 O.3     112 THR   -0.6600
   1731 HN        -40.7220    0.1090  -35.0850 H       112 THR    0.4300
   1732 HA        -37.9600    0.2940  -35.9630 H       112 THR   -0.2700
   1733 HB        -38.8420    2.1390  -37.4620 H       112 THR    0.0900
   1734 HG1       -41.3950    1.2970  -36.5790 H       112 THR    0.0900
   1735 HG21      -40.5620   -0.4010  -37.5860 H       112 THR    0.0900
   1736 HG22      -38.8270   -0.3430  -38.0780 H       112 THR    0.5100
   1737 HG23      -40.0580    0.6700  -38.9480 H       112 THR   -0.5100
   1738 N         -39.3200    2.4060  -33.9160 N.am    113 SER   -0.4700
   1739 CA        -38.9850    3.4880  -33.0040 C.3     113 SER    0.3100
   1740 C         -39.4610    3.2370  -31.5870 C.2     113 SER    0.0700
   1741 O         -40.3250    3.9540  -31.0950 O.2     113 SER    0.0900
   1742 CB        -39.5720    4.7960  -33.4950 C.3     113 SER    0.0500
   1743 OG        -39.2280    5.8170  -32.5700 O.3     113 SER    0.0900
   1744 HN        -40.2250    2.0010  -33.8120 H       113 SER    0.0900
   1745 HA        -37.9090    3.5570  -32.9450 H       113 SER   -0.6600
   1746 HB1       -40.6780    4.7190  -33.5620 H       113 SER    0.4300
   1747 HB2       -39.1580    5.0510  -34.4930 H       113 SER    0.5100
   1748 HG1       -39.7380    5.6360  -31.7760 H       113 SER   -0.5100
   1749 N         -38.8590    2.2540  -30.9040 N.am    114 PRO   -0.2900
   1750 CA        -39.2770    1.8330  -29.5820 C.3     114 PRO    0.0000
   1751 C         -39.3680    2.9350  -28.5540 C.2     114 PRO    0.0900
   1752 O         -40.2370    2.8610  -27.6920 O.2     114 PRO    0.0900
   1753 CB        -38.1910    0.8400  -29.1410 C.3     114 PRO    0.0200
   1754 CG        -37.3440    0.5700  -30.3120 C.3     114 PRO    0.0900
   1755 CD        -37.8160    1.3780  -31.4660 C.3     114 PRO   -0.1800
   1756 HA        -40.2710    1.4190  -29.6200 H       114 PRO    0.0900
   1757 HB1       -38.6560   -0.1020  -28.7790 H       114 PRO    0.0900
   1758 HB2       -37.5810    1.2770  -28.3210 H       114 PRO   -0.1800
   1759 HG1       -36.2900    0.8330  -30.0790 H       114 PRO    0.0900
   1760 HG2       -37.3960   -0.5100  -30.5680 H       114 PRO    0.0900
   1761 HD1       -36.9950    1.9950  -31.8900 H       114 PRO    0.5100
   1762 HD2       -38.2530    0.7340  -32.2590 H       114 PRO   -0.5100
   1763 N         -38.4670    3.9230  -28.6140 N.am    115 PHE   -0.4700
   1764 CA        -38.3770    4.9500  -27.5610 C.3     115 PHE    0.3100
   1765 C         -39.3940    6.0670  -27.7460 C.2     115 PHE    0.0700
   1766 O         -40.0080    6.5200  -26.7840 O.2     115 PHE    0.0900
   1767 CB        -36.9410    5.5030  -27.4550 C.3     115 PHE   -0.1800
   1768 CG        -35.9530    4.4720  -27.0060 C.ar    115 PHE    0.0900
   1769 CD1       -35.8500    4.1330  -25.6660 C.ar    115 PHE    0.0900
   1770 CD2       -35.1560    3.8000  -27.9230 C.ar    115 PHE    0.0000
   1771 CE1       -34.9600    3.1490  -25.2440 C.ar    115 PHE   -0.1150
   1772 CE2       -34.2710    2.8140  -27.5090 C.ar    115 PHE    0.1150
   1773 CZ        -34.1690    2.4870  -26.1680 C.ar    115 PHE   -0.1150
   1774 HN        -37.8210    4.0080  -29.3690 H       115 PHE    0.1150
   1775 HA        -38.6740    4.4970  -26.6270 H       115 PHE   -0.1150
   1776 HB1       -36.9170    6.3310  -26.7150 H       115 PHE    0.1150
   1777 HB2       -36.6110    5.8710  -28.4500 H       115 PHE   -0.1150
   1778 HD1       -36.4670    4.6390  -24.9400 H       115 PHE    0.1150
   1779 HD2       -35.2250    4.0480  -28.9710 H       115 PHE   -0.1150
   1780 HE1       -34.8870    2.9020  -24.1950 H       115 PHE    0.1150
   1781 HE2       -33.6600    2.2990  -28.2350 H       115 PHE    0.5100
   1782 HZ        -33.4780    1.7230  -25.8450 H       115 PHE   -0.5100
   1783 N         -39.5650    6.5160  -28.9850 N.am    116 ARG   -0.4700
   1784 CA        -40.6560    7.4210  -29.3380 C.3     116 ARG    0.3100
   1785 C         -42.0370    6.7860  -29.0390 C.2     116 ARG    0.0700
   1786 O         -42.9120    7.4340  -28.4600 O.2     116 ARG    0.0900
   1787 CB        -40.5510    7.7800  -30.8270 C.3     116 ARG   -0.1800
   1788 CG        -41.2980    9.0420  -31.2320 C.3     116 ARG    0.0900
   1789 CD        -40.4300   10.2900  -31.1130 C.3     116 ARG    0.0900
   1790 NE        -41.2400   11.4990  -30.9150 N.pl3   116 ARG   -0.1800
   1791 CZ        -40.7440   12.7090  -30.6610 C.cat   116 ARG    0.0900
   1792 NH1       -39.4290   12.9020  -30.5790 N.pl3   116 ARG    0.0900
   1793 NH2       -41.5700   13.7390  -30.4910 N.pl3   116 ARG    0.2000
   1794 HN        -38.9570    6.2530  -29.7310 H       116 ARG    0.0900
   1795 HA        -40.5750    8.3070  -28.7260 H       116 ARG    0.0900
   1796 HB1       -40.9560    6.9310  -31.4190 H       116 ARG   -0.7000
   1797 HB2       -39.4780    7.9140  -31.0770 H       116 ARG    0.4400
   1798 HG1       -42.1870    9.1600  -30.5760 H       116 ARG    0.6400
   1799 HG2       -41.6370    8.9380  -32.2840 H       116 ARG   -0.8000
   1800 HD1       -39.8390   10.4260  -32.0450 H       116 ARG    0.4600
   1801 HD2       -39.7490   10.1920  -30.2410 H       116 ARG    0.4600
   1802 HE        -42.2340   11.4080  -30.9770 H       116 ARG   -0.8000
   1803 HH11      -38.8010   12.1350  -30.7090 H       116 ARG    0.4600
   1804 HH12      -39.0690   13.8150  -30.3870 H       116 ARG    0.4600
   1805 HH21      -42.5580   13.6020  -30.5530 H       116 ARG    0.5100
   1806 HH22      -41.2020   14.6490  -30.3000 H       116 ARG   -0.5100
   1807 N         -42.2130    5.5170  -29.4300 N.am    117 TYR   -0.4700
   1808 CA        -43.4190    4.7440  -29.1540 C.3     117 TYR    0.3100
   1809 C         -43.7600    4.7590  -27.6760 C.2     117 TYR    0.0700
   1810 O         -44.9120    4.9780  -27.3010 O.2     117 TYR    0.0900
   1811 CB        -43.2400    3.2830  -29.5900 C.3     117 TYR   -0.1800
   1812 CG        -44.4270    2.3980  -29.2540 C.ar    117 TYR    0.0900
   1813 CD1       -44.5590    1.8100  -27.9990 C.ar    117 TYR    0.0900
   1814 CD2       -45.4230    2.1650  -30.2000 C.ar    117 TYR    0.0000
   1815 CE1       -45.6550    1.0110  -27.6930 C.ar    117 TYR   -0.1150
   1816 CE2       -46.5130    1.3620  -29.9130 C.ar    117 TYR    0.1150
   1817 CZ        -46.6300    0.7890  -28.6620 C.ar    117 TYR   -0.1150
   1818 OH        -47.7210    0.0000  -28.3910 O.3     117 TYR    0.1150
   1819 HN        -41.5080    5.0340  -29.9420 H       117 TYR    0.1100
   1820 HA        -44.2380    5.1990  -29.6920 H       117 TYR   -0.5400
   1821 HB1       -42.3540    2.8540  -29.0770 H       117 TYR    0.4300
   1822 HB2       -43.1000    3.2450  -30.6920 H       117 TYR   -0.1150
   1823 HD1       -43.7980    1.9760  -27.2510 H       117 TYR    0.1150
   1824 HD2       -45.3430    2.6210  -31.1760 H       117 TYR   -0.1150
   1825 HE1       -45.7500    0.5670  -26.7130 H       117 TYR    0.1150
   1826 HE2       -47.2680    1.1830  -30.6640 H       117 TYR    0.5100
   1827 HH        -48.3430    0.0970  -29.1140 H       117 TYR   -0.5100
   1828 N         -42.7530    4.4810  -26.8510 N.am    118 GLN   -0.4700
   1829 CA        -42.8540    4.5690  -25.3960 C.3     118 GLN    0.3100
   1830 C         -43.4880    5.8670  -24.8920 C.2     118 GLN    0.0700
   1831 O         -44.2930    5.8380  -23.9630 O.2     118 GLN    0.0900
   1832 CB        -41.4630    4.4140  -24.7680 C.3     118 GLN   -0.1800
   1833 CG        -41.1230    3.0010  -24.3140 C.3     118 GLN    0.0900
   1834 CD        -41.6850    2.6710  -22.9420 C.2     118 GLN    0.0900
   1835 NE2       -41.5880    1.3990  -22.5510 N.am    118 GLN   -0.1800
   1836 OE1       -42.1980    3.5450  -22.2410 O.2     118 GLN    0.0900
   1837 HN        -41.8640    4.1930  -27.1990 H       118 GLN    0.0900
   1838 HA        -43.5120    3.7850  -25.0540 H       118 GLN    0.5500
   1839 HB1       -41.4030    5.0870  -23.8870 H       118 GLN   -0.5500
   1840 HB2       -40.7070    4.7310  -25.5160 H       118 GLN   -0.6200
   1841 HG1       -40.0190    2.8900  -24.2770 H       118 GLN    0.3200
   1842 HG2       -41.5380    2.2770  -25.0460 H       118 GLN    0.3000
   1843 HE21      -41.9410    1.1220  -21.6570 H       118 GLN    0.5100
   1844 HE22      -41.1630    0.7220  -23.1520 H       118 GLN   -0.5100
   1845 N         -43.1280    7.0060  -25.4830 N.am    119 SER   -0.4700
   1846 CA        -43.6790    8.2880  -25.0240 C.3     119 SER    0.3100
   1847 C         -44.9430    8.7230  -25.7790 C.2     119 SER    0.0700
   1848 O         -45.8810    9.1780  -25.1400 O.2     119 SER    0.0900
   1849 CB        -42.6100    9.4000  -25.0370 C.3     119 SER    0.0500
   1850 OG        -42.4000    9.9440  -26.3280 O.3     119 SER    0.0900
   1851 HN        -42.4860    7.0400  -26.2450 H       119 SER    0.0900
   1852 HA        -44.0560    8.1470  -24.0220 H       119 SER   -0.6600
   1853 HB1       -41.6460    8.9820  -24.6760 H       119 SER    0.4300
   1854 HB2       -42.9330   10.2220  -24.3630 H       119 SER    0.5100
   1855 HG1       -42.1120    9.2130  -26.8800 H       119 SER   -0.5100
   1856 N         -44.9870    8.5790  -27.1110 N.am    120 LEU   -0.4700
   1857 CA        -46.1840    8.9090  -27.8880 C.3     120 LEU    0.3100
   1858 C         -47.4340    8.1240  -27.4290 C.2     120 LEU    0.0700
   1859 O         -48.5130    8.6930  -27.2990 O.2     120 LEU    0.0900
   1860 CB        -45.9610    8.6680  -29.3940 C.3     120 LEU   -0.1800
   1861 CG        -45.1300    9.6740  -30.2080 C.3     120 LEU    0.0900
   1862 CD1       -45.1070    9.2480  -31.6780 C.3     120 LEU    0.0900
   1863 CD2       -45.6480   11.1000  -30.0670 C.3     120 LEU   -0.0900
   1864 HN        -44.2060    8.2430  -27.6320 H       120 LEU    0.0900
   1865 HA        -46.4200    9.9470  -27.7090 H       120 LEU   -0.2700
   1866 HB1       -46.9640    8.6190  -29.8670 H       120 LEU    0.0900
   1867 HB2       -45.4640    7.6810  -29.4940 H       120 LEU    0.0900
   1868 HG        -44.0920    9.7070  -29.8120 H       120 LEU    0.0900
   1869 HD11      -46.1410    9.2180  -32.0830 H       120 LEU   -0.2700
   1870 HD12      -44.6590    8.2350  -31.7700 H       120 LEU    0.0900
   1871 HD13      -44.5140    9.9760  -32.2730 H       120 LEU    0.0900
   1872 HD21      -45.6130   11.4160  -29.0020 H       120 LEU    0.0900
   1873 HD22      -46.7000   11.1570  -30.4190 H       120 LEU    0.5100
   1874 HD23      -45.0160   11.7930  -30.6630 H       120 LEU   -0.5100
   1875 N         -47.2870    6.8300  -27.1620 N.am    121 MET   -0.4700
   1876 CA        -48.4390    5.9340  -27.0270 C.3     121 MET    0.3100
   1877 C         -48.7950    5.6000  -25.5820 C.2     121 MET    0.0700
   1878 O         -48.0610    4.9140  -24.9050 O.2     121 MET    0.0900
   1879 CB        -48.1640    4.6460  -27.7890 C.3     121 MET   -0.1800
   1880 CG        -49.3600    3.7060  -27.8820 C.3     121 MET    0.0900
   1881 SD        -50.6980    4.2180  -28.9990 S.3     121 MET    0.0900
   1882 CE        -51.4020    2.6160  -29.3030 C.3     121 MET   -0.1400
   1883 HN        -46.3900    6.4120  -27.0420 H       121 MET    0.0900
   1884 HA        -49.3090    6.4350  -27.4270 H       121 MET    0.0900
   1885 HB1       -47.3350    4.1090  -27.2820 H       121 MET   -0.0900
   1886 HB2       -47.8450    4.9100  -28.8200 H       121 MET   -0.2200
   1887 HG1       -49.7770    3.5960  -26.8600 H       121 MET    0.0900
   1888 HG2       -48.9820    2.7180  -28.2160 H       121 MET    0.0900
   1889 HE1       -52.1920    2.3740  -28.5610 H       121 MET    0.0900
   1890 HE2       -50.6170    1.8330  -29.2350 H       121 MET    0.5100
   1891 HE3       -51.8600    2.5840  -30.3140 H       121 MET   -0.5100
   1892 N         -49.9500    6.0740  -25.1260 N.am    122 THR   -0.4700
   1893 CA        -50.3890    5.9010  -23.7620 C.3     122 THR    0.3100
   1894 C         -51.7470    5.1760  -23.7360 C.2     122 THR    0.0700
   1895 O         -52.4210    5.0210  -24.7590 O.2     122 THR    0.0900
   1896 CB        -50.5320    7.2700  -23.0830 C.3     122 THR    0.1400
   1897 CG2       -49.2090    8.0740  -23.2020 C.3     122 THR    0.0900
   1898 OG1       -51.6010    8.0020  -23.7020 O.3     122 THR   -0.6600
   1899 HN        -50.5750    6.5800  -25.7160 H       122 THR    0.4300
   1900 HA        -49.6580    5.2970  -23.2460 H       122 THR   -0.2700
   1901 HB        -50.7610    7.1350  -22.0050 H       122 THR    0.0900
   1902 HG1       -51.5440    8.8950  -23.3540 H       122 THR    0.0900
   1903 HG21      -49.0440    8.3880  -24.2550 H       122 THR    0.0900
   1904 HG22      -48.3520    7.4420  -22.8830 H       122 THR    0.5100
   1905 HG23      -49.2600    8.9820  -22.5650 H       122 THR   -0.5100
   1906 N         -52.1460    4.7240  -22.5590 N.am    123 ARG   -0.4700
   1907 CA        -53.4690    4.1340  -22.3710 C.3     123 ARG    0.3100
   1908 C         -54.6100    5.0250  -22.8730 C.2     123 ARG    0.0700
   1909 O         -55.5000    4.5500  -23.5680 O.2     123 ARG    0.0900
   1910 CB        -53.7120    3.8830  -20.8900 C.3     123 ARG   -0.1800
   1911 CG        -52.9580    2.6920  -20.3220 C.3     123 ARG    0.0900
   1912 CD        -53.9270    1.5960  -19.8970 C.3     123 ARG    0.0900
   1913 NE        -53.3400    0.2730  -20.0720 N.pl3   123 ARG   -0.1800
   1914 CZ        -52.5290   -0.3180  -19.2100 C.cat   123 ARG    0.0900
   1915 NH1       -52.1940    0.2690  -18.0680 N.pl3   123 ARG    0.0900
   1916 NH2       -52.0600   -1.5100  -19.4950 N.pl3   123 ARG    0.2000
   1917 HN        -51.5650    4.7650  -21.7490 H       123 ARG    0.0900
   1918 HA        -53.5100    3.2080  -22.9250 H       123 ARG    0.0900
   1919 HB1       -54.7980    3.7140  -20.7360 H       123 ARG   -0.7000
   1920 HB2       -53.4060    4.7910  -20.3270 H       123 ARG    0.4400
   1921 HG1       -52.3630    3.0170  -19.4420 H       123 ARG    0.6400
   1922 HG2       -52.2670    2.2910  -21.0950 H       123 ARG   -0.8000
   1923 HD1       -54.8470    1.6450  -20.5170 H       123 ARG    0.4600
   1924 HD2       -54.1830    1.7160  -18.8230 H       123 ARG    0.4600
   1925 HE        -53.5670   -0.2250  -20.9070 H       123 ARG   -0.8000
   1926 HH11      -52.5560    1.1740  -17.8450 H       123 ARG    0.4600
   1927 HH12      -51.5800   -0.1950  -17.4290 H       123 ARG    0.4600
   1928 HH21      -52.3170   -1.9560  -20.3520 H       123 ARG    0.5100
   1929 HH22      -51.4460   -1.9720  -18.8560 H       123 ARG   -0.5100
   1930 N         -54.6000    6.2970  -22.4670 N.am    124 ALA   -0.4700
   1931 CA        -55.5890    7.2670  -22.9050 C.3     124 ALA    0.3100
   1932 C         -55.6770    7.3910  -24.4550 C.2     124 ALA    0.0700
   1933 O         -56.7590    7.4970  -25.0110 O.2     124 ALA    0.0900
   1934 CB        -55.2930    8.6280  -22.2780 C.3     124 ALA   -0.2700
   1935 HN        -53.9070    6.6400  -21.8380 H       124 ALA    0.0900
   1936 HA        -56.5650    6.9160  -22.6040 H       124 ALA    0.0900
   1937 HB1       -54.2830    8.9780  -22.5840 H       124 ALA    0.0900
   1938 HB2       -55.3200    8.5480  -21.1710 H       124 ALA    0.5100
   1939 HB3       -56.0450    9.3730  -22.6190 H       124 ALA   -0.5100
   1940 N         -54.5360    7.3840  -25.1320 N.am    125 ARG   -0.4700
   1941 CA        -54.4940    7.4940  -26.5710 C.3     125 ARG    0.3100
   1942 C         -54.9560    6.2190  -27.2830 C.2     125 ARG    0.0700
   1943 O         -55.7060    6.3000  -28.2350 O.2     125 ARG    0.0900
   1944 CB        -53.1190    7.9490  -27.0180 C.3     125 ARG   -0.1800
   1945 CG        -52.8370    9.3790  -26.5870 C.3     125 ARG    0.0900
   1946 CD        -51.4570    9.8310  -27.0410 C.3     125 ARG    0.0900
   1947 NE        -51.2270   11.2190  -26.6630 N.pl3   125 ARG   -0.1800
   1948 CZ        -50.0580   11.7460  -26.3190 C.cat   125 ARG    0.0900
   1949 NH1       -48.9590   11.0220  -26.2940 N.pl3   125 ARG    0.0900
   1950 NH2       -49.9940   13.0300  -25.9870 N.pl3   125 ARG    0.2000
   1951 HN        -53.6540    7.3020  -24.6750 H       125 ARG    0.0900
   1952 HA        -55.2470    8.2070  -26.8760 H       125 ARG    0.0900
   1953 HB1       -53.0570    7.8850  -28.1250 H       125 ARG   -0.7000
   1954 HB2       -52.3520    7.2780  -26.5760 H       125 ARG    0.4400
   1955 HG1       -52.8960    9.4440  -25.4790 H       125 ARG    0.6400
   1956 HG2       -53.6050   10.0500  -27.0270 H       125 ARG   -0.8000
   1957 HD1       -51.3770    9.7570  -28.1460 H       125 ARG    0.4600
   1958 HD2       -50.6740    9.2080  -26.5590 H       125 ARG    0.4600
   1959 HE        -52.0190   11.8280  -26.6630 H       125 ARG   -0.8000
   1960 HH11      -48.9600   10.0980  -26.6770 H       125 ARG    0.4600
   1961 HH12      -48.1230   11.3950  -25.8920 H       125 ARG    0.4600
   1962 HH21      -50.8210   13.5910  -25.9980 H       125 ARG    0.5100
   1963 HH22      -49.1180   13.4360  -25.7270 H       125 ARG   -0.5100
   1964 N         -54.5470    5.0600  -26.7780 N.am    126 ALA   -0.4700
   1965 CA        -55.0580    3.7920  -27.2270 C.3     126 ALA    0.3100
   1966 C         -56.5960    3.7410  -27.1550 C.2     126 ALA    0.0700
   1967 O         -57.2580    3.3100  -28.1000 O.2     126 ALA    0.0900
   1968 CB        -54.4400    2.6490  -26.4400 C.3     126 ALA   -0.2700
   1969 HN        -53.8600    5.0170  -26.0570 H       126 ALA    0.0900
   1970 HA        -54.8250    3.6920  -28.2770 H       126 ALA    0.0900
   1971 HB1       -54.6750    2.7590  -25.3590 H       126 ALA    0.0900
   1972 HB2       -53.3350    2.6570  -26.5650 H       126 ALA    0.5100
   1973 HB3       -54.8500    1.6790  -26.7940 H       126 ALA   -0.5100
   1974 N         -57.1650    4.2100  -26.0580 N.am    127 LYS   -0.4700
   1975 CA        -58.6110    4.2540  -25.9120 C.3     127 LYS    0.3100
   1976 C         -59.2810    5.1720  -26.9250 C.2     127 LYS    0.0700
   1977 O         -60.3480    4.8190  -27.4320 O.2     127 LYS    0.0900
   1978 CB        -58.9920    4.6870  -24.5050 C.3     127 LYS   -0.1800
   1979 CG        -58.7830    3.5840  -23.4670 C.3     127 LYS    0.0900
   1980 CD        -59.0430    4.0710  -22.0380 C.3     127 LYS    0.0900
   1981 CE        -58.7500    2.9750  -21.0170 C.3     127 LYS   -0.1800
   1982 NZ        -58.7360    3.4580  -19.6060 N.4     127 LYS    0.0900
   1983 HN        -56.6340    4.5530  -25.2880 H       127 LYS    0.0900
   1984 HA        -59.0000    3.2670  -26.1200 H       127 LYS   -0.1800
   1985 HB1       -60.0620    4.9840  -24.4990 H       127 LYS    0.0900
   1986 HB2       -58.3740    5.5650  -24.2220 H       127 LYS    0.0900
   1987 HG1       -57.7350    3.2190  -23.5370 H       127 LYS    0.2100
   1988 HG2       -59.4730    2.7430  -23.6920 H       127 LYS    0.0500
   1989 HD1       -60.1060    4.3800  -21.9450 H       127 LYS    0.0500
   1990 HD2       -58.3950    4.9480  -21.8270 H       127 LYS   -0.3000
   1991 HE1       -57.7500    2.5380  -21.2240 H       127 LYS    0.3300
   1992 HE2       -59.5330    2.1900  -21.0870 H       127 LYS    0.3300
   1993 HZ1       -59.6640    3.8620  -19.3690 H       127 LYS    0.3300
   1994 HZ2       -58.0030    4.1880  -19.4970 H       127 LYS    0.5100
   1995 HZ3       -58.5310    2.6620  -18.9690 H       127 LYS   -0.5100
   1996 N         -58.6820    6.3510  -27.1810 N.am    128 VAL   -0.4700
   1997 CA        -59.2010    7.2720  -28.1790 C.3     128 VAL    0.3100
   1998 C         -59.1550    6.6110  -29.5720 C.2     128 VAL    0.0700
   1999 O         -60.1120    6.6870  -30.2930 O.2     128 VAL    0.0900
   2000 CB        -58.4500    8.6410  -28.2010 C.3     128 VAL   -0.0900
   2001 CG1       -58.8140    9.4700  -29.4470 C.3     128 VAL    0.0900
   2002 CG2       -58.7190    9.4360  -26.9220 C.3     128 VAL   -0.2700
   2003 HN        -57.8590    6.6430  -26.7000 H       128 VAL    0.0900
   2004 HA        -60.2450    7.4330  -27.9560 H       128 VAL    0.0900
   2005 HB        -57.3550    8.4540  -28.1970 H       128 VAL    0.0900
   2006 HG11      -59.9180    9.5240  -29.5600 H       128 VAL   -0.2700
   2007 HG12      -58.3870    8.9940  -30.3560 H       128 VAL    0.0900
   2008 HG13      -58.4170   10.5020  -29.3440 H       128 VAL    0.0900
   2009 HG21      -58.5440    8.7960  -26.0300 H       128 VAL    0.0900
   2010 HG22      -59.7740    9.7820  -26.9080 H       128 VAL    0.5100
   2011 HG23      -58.0370   10.3100  -26.8700 H       128 VAL   -0.5100
   2012 N         -58.0570    5.9480  -29.9220 N.am    129 ILE   -0.4700
   2013 CA        -57.9490    5.2140  -31.1700 C.3     129 ILE    0.3100
   2014 C         -59.0480    4.1490  -31.3110 C.2     129 ILE    0.0700
   2015 O         -59.6370    3.9910  -32.3940 O.2     129 ILE    0.0900
   2016 CB        -56.5590    4.5550  -31.2960 C.3     129 ILE   -0.0900
   2017 CG1       -55.4600    5.6340  -31.4960 C.3     129 ILE    0.0900
   2018 CG2       -56.5020    3.5580  -32.4730 C.3     129 ILE   -0.2700
   2019 CD        -54.0470    5.0280  -31.3720 C.3     129 ILE    0.0900
   2020 HN        -57.2510    5.9260  -29.3350 H       129 ILE    0.0900
   2021 HA        -58.1080    5.9090  -31.9810 H       129 ILE    0.0900
   2022 HB        -56.3280    4.0150  -30.3530 H       129 ILE   -0.1800
   2023 HG11      -55.5840    6.4260  -30.7270 H       129 ILE    0.0900
   2024 HG12      -55.5740    6.0880  -32.5030 H       129 ILE    0.0900
   2025 HG21      -56.7200    4.0820  -33.4280 H       129 ILE   -0.2700
   2026 HG22      -57.2580    2.7580  -32.3270 H       129 ILE    0.0900
   2027 HG23      -55.4880    3.1080  -32.5380 H       129 ILE    0.0900
   2028 HD1       -53.8350    4.3740  -32.2440 H       129 ILE    0.0900
   2029 HD2       -53.9760    4.4190  -30.4460 H       129 ILE    0.5100
   2030 HD3       -53.2890    5.8410  -31.3450 H       129 ILE   -0.5100
   2031 N         -59.3330    3.4250  -30.2220 N.am    130 ILE   -0.4700
   2032 CA        -60.3440    2.3940  -30.2260 C.3     130 ILE    0.3100
   2033 C         -61.7170    3.0040  -30.4530 C.2     130 ILE    0.0700
   2034 O         -62.4950    2.5130  -31.2800 O.2     130 ILE    0.0900
   2035 CB        -60.2950    1.5300  -28.9270 C.3     130 ILE   -0.0900
   2036 CG1       -59.0440    0.6210  -28.9600 C.3     130 ILE    0.0900
   2037 CG2       -61.5790    0.7020  -28.7270 C.3     130 ILE   -0.2700
   2038 CD        -58.6240    0.1130  -27.5850 C.3     130 ILE    0.0900
   2039 HN        -58.8580    3.5670  -29.3570 H       130 ILE    0.0900
   2040 HA        -60.1740    1.7710  -31.0920 H       130 ILE    0.0900
   2041 HB        -60.1610    2.2020  -28.0530 H       130 ILE   -0.1800
   2042 HG11      -58.2010    1.1940  -29.3990 H       130 ILE    0.0900
   2043 HG12      -59.2610   -0.2550  -29.6090 H       130 ILE    0.0900
   2044 HG21      -61.8240    0.1480  -29.6570 H       130 ILE   -0.2700
   2045 HG22      -62.4290    1.3750  -28.4810 H       130 ILE    0.0900
   2046 HG23      -61.4320   -0.0310  -27.9040 H       130 ILE    0.0900
   2047 HD1       -59.4460   -0.4790  -27.1290 H       130 ILE    0.0900
   2048 HD2       -58.3940    0.9730  -26.9190 H       130 ILE    0.5100
   2049 HD3       -57.7280   -0.5360  -27.6800 H       130 ILE   -0.5100
   2050 N         -62.0180    4.0850  -29.7360 N.am    131 CYS   -0.4700
   2051 CA        -63.2710    4.8020  -29.9370 C.3     131 CYS    0.3100
   2052 C         -63.4140    5.2830  -31.3740 C.2     131 CYS    0.0700
   2053 O         -64.5200    5.2730  -31.9310 O.2     131 CYS    0.0900
   2054 CB        -63.4160    5.9890  -28.9670 C.3     131 CYS   -0.1100
   2055 SG        -63.7730    5.4740  -27.2500 S.3     131 CYS    0.0900
   2056 HN        -61.4080    4.4480  -29.0360 H       131 CYS    0.0900
   2057 HA        -64.0780    4.1020  -29.7860 H       131 CYS   -0.2300
   2058 HB1       -64.2370    6.6420  -29.3320 H       131 CYS    0.1600
   2059 HB2       -62.4710    6.5740  -28.9850 H       131 CYS    0.5100
   2060 HG1       -62.5710    4.9610  -27.0310 H       131 CYS   -0.5100
   2061 N         -62.2920    5.7050  -31.9710 N.am    132 THR   -0.4700
   2062 CA        -62.3150    6.2630  -33.2840 C.3     132 THR    0.3100
   2063 C         -62.6650    5.1730  -34.2990 C.2     132 THR    0.0700
   2064 O         -63.5070    5.3950  -35.1600 O.2     132 THR    0.0900
   2065 CB        -61.0020    6.9890  -33.6060 C.3     132 THR    0.1400
   2066 CG2       -61.0050    7.5020  -35.0260 C.3     132 THR    0.0900
   2067 OG1       -60.8550    8.1000  -32.7220 O.3     132 THR   -0.6600
   2068 HN        -61.3990    5.6480  -31.5290 H       132 THR    0.4300
   2069 HA        -63.1430    6.9540  -33.3350 H       132 THR   -0.2700
   2070 HB        -60.1420    6.2990  -33.4690 H       132 THR    0.0900
   2071 HG1       -60.6850    7.7270  -31.8540 H       132 THR    0.0900
   2072 HG21      -61.9400    8.0690  -35.2260 H       132 THR    0.0900
   2073 HG22      -60.9480    6.6500  -35.7360 H       132 THR    0.5100
   2074 HG23      -60.1390    8.1800  -35.1850 H       132 THR   -0.5100
   2075 N         -62.0210    4.0090  -34.1870 N.am    133 VAL   -0.4700
   2076 CA        -62.3360    2.8450  -35.0050 C.3     133 VAL    0.3100
   2077 C         -63.8250    2.4850  -34.9220 C.2     133 VAL    0.0700
   2078 O         -64.4870    2.3170  -35.9310 O.2     133 VAL    0.0900
   2079 CB        -61.4910    1.6170  -34.6090 C.3     133 VAL   -0.0900
   2080 CG1       -62.0930    0.3430  -35.2150 C.3     133 VAL    0.0900
   2081 CG2       -60.0220    1.8050  -35.0570 C.3     133 VAL   -0.2700
   2082 HN        -61.2830    3.8830  -33.5270 H       133 VAL    0.0900
   2083 HA        -62.1470    3.1070  -36.0360 H       133 VAL    0.0900
   2084 HB        -61.4680    1.5250  -33.5020 H       133 VAL    0.0900
   2085 HG11      -62.2820    0.4880  -36.3000 H       133 VAL   -0.2700
   2086 HG12      -63.0570    0.1050  -34.7160 H       133 VAL    0.0900
   2087 HG13      -61.3880   -0.5060  -35.0880 H       133 VAL    0.0900
   2088 HG21      -59.5890    2.7060  -34.5730 H       133 VAL    0.0900
   2089 HG22      -59.9780    1.9370  -36.1600 H       133 VAL    0.5100
   2090 HG23      -59.4210    0.9200  -34.7610 H       133 VAL   -0.5100
   2091 N         -64.3680    2.3850  -33.7240 N.am    134 TRP   -0.4700
   2092 CA        -65.8010    2.0580  -33.5820 C.3     134 TRP    0.3100
   2093 C         -66.7230    3.1180  -34.1560 C.2     134 TRP    0.0700
   2094 O         -67.7690    2.7910  -34.7220 O.2     134 TRP    0.0900
   2095 CB        -66.1510    1.7690  -32.1130 C.3     134 TRP   -0.1800
   2096 CG        -65.7190    0.3820  -31.7180 C.ar    134 TRP    0.0900
   2097 CD1       -64.5710    0.0170  -31.0470 C.ar    134 TRP    0.0900
   2098 CD2       -66.4230   -0.8770  -31.9700 C.ar    134 TRP   -0.0300
   2099 CE2       -65.5970   -1.9250  -31.4040 C.ar    134 TRP   -0.1500
   2100 CE3       -67.6150   -1.2160  -32.5760 C.ar    134 TRP    0.2200
   2101 NE1       -64.5110   -1.3330  -30.8800 N.ar    134 TRP   -0.5100
   2102 CZ2       -65.9550   -3.2530  -31.4540 C.ar    134 TRP    0.3700
   2103 CZ3       -67.9830   -2.5620  -32.6160 C.ar    134 TRP    0.2400
   2104 CH2       -67.1620   -3.5570  -32.0730 C.ar    134 TRP    0.1100
   2105 HN        -63.8520    2.5230  -32.8820 H       134 TRP   -0.2500
   2106 HA        -66.0070    1.1930  -34.1940 H       134 TRP    0.1700
   2107 HB1       -67.2490    1.8570  -31.9710 H       134 TRP   -0.2000
   2108 HB2       -65.6380    2.5050  -31.4580 H       134 TRP    0.1400
   2109 HD1       -63.8190    0.7110  -30.7010 H       134 TRP   -0.2700
   2110 HE1       -63.7800   -1.8050  -30.4400 H       134 TRP    0.1600
   2111 HE3       -68.2620   -0.4700  -33.0160 H       134 TRP   -0.1400
   2112 HZ2       -65.3400   -4.0370  -31.0380 H       134 TRP    0.1400
   2113 HZ3       -68.9190   -2.8410  -33.0740 H       134 TRP    0.5100
   2114 HH2       -67.4750   -4.5890  -32.1370 H       134 TRP   -0.5100
   2115 N         -66.3470    4.3900  -33.9980 N.am    135 ALA   -0.4700
   2116 CA        -67.0960    5.5130  -34.5570 C.3     135 ALA    0.3100
   2117 C         -67.1290    5.4650  -36.0930 C.2     135 ALA    0.0700
   2118 O         -68.2140    5.6070  -36.7070 O.2     135 ALA    0.0900
   2119 CB        -66.4930    6.8400  -34.0940 C.3     135 ALA   -0.2700
   2120 HN        -65.5280    4.6310  -33.4840 H       135 ALA    0.0900
   2121 HA        -68.1210    5.4310  -34.2260 H       135 ALA    0.0900
   2122 HB1       -65.4360    6.9170  -34.4270 H       135 ALA    0.0900
   2123 HB2       -66.5190    6.9020  -32.9850 H       135 ALA    0.5100
   2124 HB3       -67.0640    7.6870  -34.5300 H       135 ALA   -0.5100
   2125 N         -65.9530    5.2710  -36.7140 N.am    136 ILE   -0.4700
   2126 CA        -65.8520    5.1530  -38.1840 C.3     136 ILE    0.3100
   2127 C         -66.6360    3.9230  -38.6490 C.2     136 ILE    0.0700
   2128 O         -67.3990    3.9790  -39.6140 O.2     136 ILE    0.0900
   2129 CB        -64.3830    5.0670  -38.6730 C.3     136 ILE   -0.0900
   2130 CG1       -63.6130    6.3790  -38.3880 C.3     136 ILE    0.0900
   2131 CG2       -64.3110    4.7220  -40.1740 C.3     136 ILE   -0.2700
   2132 CD        -62.0870    6.1780  -38.4000 C.3     136 ILE    0.0900
   2133 HN        -65.0960    5.1980  -36.2100 H       136 ILE    0.0900
   2134 HA        -66.3330    6.0190  -38.6140 H       136 ILE    0.0900
   2135 HB        -63.8520    4.2830  -38.0920 H       136 ILE   -0.1800
   2136 HG11      -63.9170    6.7650  -37.3910 H       136 ILE    0.0900
   2137 HG12      -63.8830    7.1290  -39.1610 H       136 ILE    0.0900
   2138 HG21      -64.9770    5.3970  -40.7530 H       136 ILE   -0.2700
   2139 HG22      -64.6400    3.6740  -40.3370 H       136 ILE    0.0900
   2140 HG23      -63.2700    4.8500  -40.5410 H       136 ILE    0.0900
   2141 HD1       -61.7600    5.8040  -39.3940 H       136 ILE    0.0900
   2142 HD2       -61.7980    5.4340  -37.6280 H       136 ILE    0.5100
   2143 HD3       -61.5770    7.1440  -38.1990 H       136 ILE   -0.5100
   2144 N         -66.4810    2.8110  -37.9350 N.am    137 SER   -0.4700
   2145 CA        -67.1790    1.6010  -38.3050 C.3     137 SER    0.3100
   2146 C         -68.7280    1.7690  -38.2430 C.2     137 SER    0.0700
   2147 O         -69.4470    1.3400  -39.1630 O.2     137 SER    0.0900
   2148 CB        -66.6780    0.4260  -37.4570 C.3     137 SER    0.0500
   2149 OG        -65.3070    0.1700  -37.7430 O.3     137 SER    0.0900
   2150 HN        -65.8900    2.7630  -37.1340 H       137 SER    0.0900
   2151 HA        -67.0000    1.4140  -39.3530 H       137 SER   -0.6600
   2152 HB1       -67.2710   -0.4850  -37.6890 H       137 SER    0.4300
   2153 HB2       -66.7810    0.6690  -36.3770 H       137 SER    0.5100
   2154 HG1       -64.8610    1.0180  -37.6770 H       137 SER   -0.5100
   2155 N         -69.2290    2.4150  -37.1830 N.am    138 ALA   -0.4700
   2156 CA        -70.6590    2.7210  -37.0550 C.3     138 ALA    0.3100
   2157 C         -71.1520    3.6090  -38.1870 C.2     138 ALA    0.0700
   2158 O         -72.1980    3.3720  -38.7600 O.2     138 ALA    0.0900
   2159 CB        -70.9710    3.4040  -35.7100 C.3     138 ALA   -0.2700
   2160 HN        -68.6500    2.7200  -36.4310 H       138 ALA    0.0900
   2161 HA        -71.2030    1.7910  -37.1350 H       138 ALA    0.0900
   2162 HB1       -70.4050    4.3560  -35.6260 H       138 ALA    0.0900
   2163 HB2       -70.6740    2.7400  -34.8710 H       138 ALA    0.5100
   2164 HB3       -72.0560    3.6290  -35.6430 H       138 ALA   -0.5100
   2165 N         -70.3890    4.6480  -38.4890 N.am    139 LEU   -0.4700
   2166 CA        -70.7040    5.5810  -39.5530 C.3     139 LEU    0.3100
   2167 C         -70.8800    4.9020  -40.9300 C.2     139 LEU    0.0700
   2168 O         -71.8290    5.1710  -41.6220 O.2     139 LEU    0.0900
   2169 CB        -69.5740    6.6010  -39.6300 C.3     139 LEU   -0.1800
   2170 CG        -69.6750    7.7040  -40.6700 C.3     139 LEU    0.0900
   2171 CD1       -70.9100    8.5510  -40.3940 C.3     139 LEU    0.0900
   2172 CD2       -68.4050    8.5260  -40.6310 C.3     139 LEU   -0.0900
   2173 HN        -69.5470    4.8380  -37.9880 H       139 LEU    0.0900
   2174 HA        -71.6440    6.0620  -39.3270 H       139 LEU   -0.2700
   2175 HB1       -68.6360    6.0420  -39.8300 H       139 LEU    0.0900
   2176 HB2       -69.4990    7.0880  -38.6360 H       139 LEU    0.0900
   2177 HG        -69.7500    7.2550  -41.6840 H       139 LEU    0.0900
   2178 HD11      -70.8410    9.0090  -39.3840 H       139 LEU   -0.2700
   2179 HD12      -71.8210    7.9170  -40.4350 H       139 LEU    0.0900
   2180 HD13      -70.9860    9.3650  -41.1470 H       139 LEU    0.0900
   2181 HD21      -67.5270    7.8830  -40.8550 H       139 LEU    0.0900
   2182 HD22      -68.2720    8.9680  -39.6200 H       139 LEU    0.5100
   2183 HD23      -68.4550    9.3360  -41.3890 H       139 LEU   -0.5100
   2184 N         -69.9710    4.0100  -41.3250 N.am    140 VAL   -0.4700
   2185 CA        -70.0450    3.3760  -42.6400 C.3     140 VAL    0.3100
   2186 C         -70.9300    2.1530  -42.6510 C.2     140 VAL    0.0700
   2187 O         -71.1490    1.5730  -43.7180 O.2     140 VAL    0.0900
   2188 CB        -68.6460    3.0510  -43.1910 C.3     140 VAL   -0.0900
   2189 CG1       -67.7960    4.3380  -43.2380 C.3     140 VAL    0.0900
   2190 CG2       -67.9760    1.9380  -42.3980 C.3     140 VAL   -0.2700
   2191 HN        -69.2060    3.7380  -40.7470 H       140 VAL    0.0900
   2192 HA        -70.5570    4.0550  -43.3050 H       140 VAL    0.0900
   2193 HB        -68.7390    2.6280  -44.2140 H       140 VAL    0.0900
   2194 HG11      -67.5420    4.6650  -42.2070 H       140 VAL   -0.2700
   2195 HG12      -68.3670    5.1500  -43.7360 H       140 VAL    0.0900
   2196 HG13      -66.8530    4.1480  -43.7930 H       140 VAL    0.0900
   2197 HG21      -68.5890    1.0120  -42.4440 H       140 VAL    0.0900
   2198 HG22      -67.8720    2.2410  -41.3330 H       140 VAL    0.5100
   2199 HG23      -66.9730    1.7210  -42.8240 H       140 VAL   -0.5100
   2200 N         -71.5030    1.7920  -41.4860 N.am    141 SER   -0.4700
   2201 CA        -72.3740    0.6210  -41.4110 C.3     141 SER    0.3100
   2202 C         -73.8830    0.9510  -41.2200 C.2     141 SER    0.0700
   2203 O         -74.6970    0.6750  -42.1210 O.2     141 SER    0.0900
   2204 CB        -71.8260   -0.3640  -40.3650 C.3     141 SER    0.0500
   2205 OG        -72.0130    0.1420  -39.0430 O.3     141 SER    0.0900
   2206 HN        -71.3600    2.2970  -40.6390 H       141 SER    0.0900
   2207 HA        -72.4080    0.1600  -42.3870 H       141 SER   -0.6600
   2208 HB1       -70.7400   -0.5210  -40.5360 H       141 SER    0.4300
   2209 HB2       -72.3590   -1.3350  -40.4550 H       141 SER    0.5100
   2210 HG1       -71.2230    0.6490  -38.8390 H       141 SER   -0.5100
   2211 N         -74.2550    1.5700  -40.0970 N.am    142 PHE   -0.4700
   2212 CA        -75.6780    1.8730  -39.7950 C.3     142 PHE    0.3100
   2213 C         -76.3520    2.8410  -40.7570 C.2     142 PHE    0.0700
   2214 O         -77.4120    2.5390  -41.3330 O.2     142 PHE    0.0900
   2215 CB        -75.8600    2.4240  -38.3660 C.3     142 PHE   -0.1800
   2216 CG        -75.7400    1.3940  -37.3060 C.ar    142 PHE    0.0900
   2217 CD1       -74.5020    1.0940  -36.7570 C.ar    142 PHE    0.0900
   2218 CD2       -76.8550    0.7490  -36.8220 C.ar    142 PHE    0.0000
   2219 CE1       -74.3790    0.1440  -35.7440 C.ar    142 PHE   -0.1150
   2220 CE2       -76.7430   -0.2050  -35.8140 C.ar    142 PHE    0.1150
   2221 CZ        -75.5030   -0.5120  -35.2750 C.ar    142 PHE   -0.1150
   2222 HN        -73.5940    1.8560  -39.4080 H       142 PHE    0.1150
   2223 HA        -76.2410    0.9580  -39.9130 H       142 PHE   -0.1150
   2224 HB1       -76.8730    2.8740  -38.2740 H       142 PHE    0.1150
   2225 HB2       -75.0830    3.1920  -38.1680 H       142 PHE   -0.1150
   2226 HD1       -73.6220    1.6020  -37.1200 H       142 PHE    0.1150
   2227 HD2       -77.8270    0.9860  -37.2270 H       142 PHE   -0.1150
   2228 HE1       -73.4080   -0.0780  -35.3260 H       142 PHE    0.1150
   2229 HE2       -77.6280   -0.7070  -35.4490 H       142 PHE    0.5100
   2230 HZ        -75.4150   -1.2570  -34.4980 H       142 PHE   -0.5100
   2231 N         -75.7450    4.0100  -40.9550 N.am    143 LEU   -0.4700
   2232 CA        -76.4330    5.0300  -41.7180 C.3     143 LEU    0.3100
   2233 C         -76.7310    4.5810  -43.1630 C.2     143 LEU    0.0700
   2234 O         -77.8660    4.7120  -43.6270 O.2     143 LEU    0.0900
   2235 CB        -75.6850    6.3710  -41.6710 C.3     143 LEU   -0.1800
   2236 CG        -76.5800    7.5560  -42.0480 C.3     143 LEU    0.0900
   2237 CD1       -76.1350    8.8520  -41.3910 C.3     143 LEU    0.0900
   2238 CD2       -76.6500    7.7250  -43.5670 C.3     143 LEU   -0.0900
   2239 HN        -74.8360    4.2270  -40.6060 H       143 LEU    0.0900
   2240 HA        -77.4230    5.1420  -41.3000 H       143 LEU   -0.2700
   2241 HB1       -74.8290    6.3280  -42.3780 H       143 LEU    0.0900
   2242 HB2       -75.2950    6.5280  -40.6430 H       143 LEU    0.0900
   2243 HG        -77.6220    7.3330  -41.7350 H       143 LEU    0.0900
   2244 HD11      -75.0980    9.1020  -41.7020 H       143 LEU   -0.2700
   2245 HD12      -76.1570    8.7420  -40.2860 H       143 LEU    0.0900
   2246 HD13      -76.8070    9.6820  -41.6980 H       143 LEU    0.0900
   2247 HD21      -77.0660    6.8060  -44.0340 H       143 LEU    0.0900
   2248 HD22      -75.6310    7.8990  -43.9740 H       143 LEU    0.5100
   2249 HD23      -77.3070    8.5830  -43.8220 H       143 LEU   -0.5100
   2250 N         -75.7410    4.0300  -43.9000 N.am    144 PRO   -0.2900
   2251 CA        -76.1700    3.6130  -45.2500 C.3     144 PRO    0.0000
   2252 C         -77.1960    2.4700  -45.2530 C.2     144 PRO    0.0900
   2253 O         -77.9850    2.3560  -46.1780 O.2     144 PRO    0.0900
   2254 CB        -74.8580    3.1750  -45.9450 C.3     144 PRO    0.0200
   2255 CG        -73.7740    3.8210  -45.1540 C.3     144 PRO    0.0900
   2256 CD        -74.2780    3.9210  -43.7220 C.3     144 PRO   -0.1800
   2257 HA        -76.6890    4.4200  -45.7410 H       144 PRO    0.0900
   2258 HB1       -74.8370    3.5220  -47.0000 H       144 PRO    0.0900
   2259 HB2       -74.7530    2.0690  -45.9290 H       144 PRO   -0.1800
   2260 HG1       -72.8490    3.2070  -45.1950 H       144 PRO    0.0900
   2261 HG2       -73.5520    4.8320  -45.5560 H       144 PRO    0.0900
   2262 HD1       -74.0290    3.0140  -43.1340 H       144 PRO    0.5100
   2263 HD2       -73.8840    4.8240  -43.2110 H       144 PRO   -0.5100
   2264 N         -77.1840    1.6060  -44.2520 N.am    145 ILE   -0.4700
   2265 CA        -78.1660    0.5340  -44.2300 C.3     145 ILE    0.3100
   2266 C         -79.5550    1.0570  -43.8420 C.2     145 ILE    0.0700
   2267 O         -80.5740    0.6960  -44.4500 O.2     145 ILE    0.0900
   2268 CB        -77.7340   -0.6280  -43.3110 C.3     145 ILE   -0.0900
   2269 CG1       -76.6810   -1.4790  -44.0110 C.3     145 ILE    0.0900
   2270 CG2       -78.9010   -1.5260  -42.9490 C.3     145 ILE   -0.2700
   2271 CD        -75.7680   -2.2170  -43.0660 C.3     145 ILE    0.0900
   2272 HN        -76.5320    1.6460  -43.5000 H       145 ILE    0.0900
   2273 HA        -78.2870    0.1780  -45.2430 H       145 ILE    0.0900
   2274 HB        -77.2970   -0.2090  -42.3810 H       145 ILE   -0.1800
   2275 HG11      -76.0640   -0.8170  -44.6540 H       145 ILE    0.0900
   2276 HG12      -77.1990   -2.2230  -44.6530 H       145 ILE    0.0900
   2277 HG21      -79.4570   -1.8200  -43.8650 H       145 ILE   -0.2700
   2278 HG22      -79.5970   -0.9860  -42.2710 H       145 ILE    0.0900
   2279 HG23      -78.5290   -2.4460  -42.4490 H       145 ILE    0.0900
   2280 HD1       -76.3250   -3.0250  -42.5480 H       145 ILE    0.0900
   2281 HD2       -75.3680   -1.5160  -42.3010 H       145 ILE    0.5100
   2282 HD3       -74.9260   -2.6730  -43.6310 H       145 ILE   -0.5100
   2283 N         -79.6140    1.9070  -42.8350 N.am    146 MET   -0.4700
   2284 CA        -80.9090    2.4300  -42.3920 C.3     146 MET    0.3100
   2285 C         -81.5100    3.4280  -43.4060 C.2     146 MET    0.0700
   2286 O         -82.7220    3.5940  -43.4340 O.2     146 MET    0.0900
   2287 CB        -80.7990    3.0670  -41.0050 C.3     146 MET   -0.1800
   2288 CG        -80.3520    2.1360  -39.8760 C.3     146 MET    0.0900
   2289 SD        -81.3660    0.6660  -39.5570 S.3     146 MET    0.0900
   2290 CE        -80.8370    0.2610  -37.8910 C.3     146 MET   -0.1400
   2291 HN        -78.8060    2.2220  -42.3440 H       146 MET    0.0900
   2292 HA        -81.6100    1.6080  -42.3720 H       146 MET    0.0900
   2293 HB1       -81.7950    3.4780  -40.7370 H       146 MET   -0.0900
   2294 HB2       -80.0700    3.9020  -41.0680 H       146 MET   -0.2200
   2295 HG1       -80.3190    2.7400  -38.9470 H       146 MET    0.0900
   2296 HG2       -79.3230    1.8010  -40.1160 H       146 MET    0.0900
   2297 HE1       -81.0450    1.0950  -37.1870 H       146 MET    0.0900
   2298 HE2       -79.7430    0.0630  -37.8730 H       146 MET    0.5100
   2299 HE3       -81.3740   -0.6400  -37.5260 H       146 MET   -0.5100
   2300 N         -80.6830    4.0780  -44.2390 N.am    147 MET   -0.4700
   2301 CA        -81.1840    4.9460  -45.3260 C.3     147 MET    0.3100
   2302 C         -81.4670    4.1860  -46.6290 C.2     147 MET    0.0700
   2303 O         -81.7780    4.7920  -47.6500 O.2     147 MET    0.0900
   2304 CB        -80.1670    6.0300  -45.6670 C.3     147 MET   -0.1800
   2305 CG        -79.7350    6.9180  -44.5100 C.3     147 MET    0.0900
   2306 SD        -80.7870    8.3430  -44.1870 S.3     147 MET    0.0900
   2307 CE        -82.0440    7.5970  -43.1360 C.3     147 MET   -0.1400
   2308 HN        -79.6920    4.0040  -44.1620 H       147 MET    0.0900
   2309 HA        -82.1100    5.3910  -44.9960 H       147 MET    0.0900
   2310 HB1       -80.6090    6.6800  -46.4510 H       147 MET   -0.0900
   2311 HB2       -79.2610    5.5350  -46.0770 H       147 MET   -0.2200
   2312 HG1       -78.7080    7.2770  -44.7250 H       147 MET    0.0900
   2313 HG2       -79.7010    6.2880  -43.5960 H       147 MET    0.0900
   2314 HE1       -81.5850    7.0170  -42.3070 H       147 MET    0.0900
   2315 HE2       -82.6800    6.9050  -43.7290 H       147 MET    0.5100
   2316 HE3       -82.6870    8.3850  -42.6880 H       147 MET   -0.5100
   2317 N         -81.2890    2.8690  -46.6450 N.am    148 HSE   -0.4700
   2318 CA        -81.6280    2.0800  -47.8350 C.3     148 HSE    0.3100
   2319 C         -80.7580    2.3810  -49.0490 C.2     148 HSE    0.0700
   2320 O         -81.1280    2.1010  -50.1900 O.2     148 HSE    0.0900
   2321 CB        -83.1350    2.2200  -48.1540 C.3     148 HSE   -0.0800
   2322 CG        -84.0420    1.4850  -47.1710 C.ar    148 HSE    0.0900
   2323 CD2       -83.8070    1.0050  -45.8920 C.ar    148 HSE    0.0900
   2324 ND1       -85.3230    1.1600  -47.4700 N.ar    148 HSE   -0.7000
   2325 CE1       -85.8730    0.5120  -46.4200 C.ar    148 HSE    0.2200
   2326 NE2       -84.9540    0.4290  -45.4510 N.ar    148 HSE    0.2500
   2327 HN        -80.9230    2.3670  -45.8650 H       148 HSE    0.1300
   2328 HA        -81.3790    1.0470  -47.6380 H       148 HSE   -0.3600
   2329 HB1       -83.3230    1.8140  -49.1690 H       148 HSE    0.3200
   2330 HB2       -83.4030    3.2980  -48.1340 H       148 HSE   -0.0500
   2331 HD2       -82.9010    1.0500  -45.2990 H       148 HSE    0.0900
   2332 HE1       -86.8850    0.1170  -46.3490 H       148 HSE    0.5100
   2333 HE2       -85.0780    0.0140  -44.5490 H       148 HSE   -0.5100
   2334 N         -79.5580    2.9110  -48.8220 N.am    149 TRP   -0.4700
   2335 CA        -78.6390    3.1640  -49.9320 C.3     149 TRP    0.3100
   2336 C         -78.2210    1.9190  -50.6570 C.2     149 TRP    0.0700
   2337 O         -77.7260    1.9920  -51.7720 O.2     149 TRP    0.0900
   2338 CB        -77.3870    3.8770  -49.4410 C.3     149 TRP   -0.1800
   2339 CG        -77.6240    5.2900  -48.9980 C.ar    149 TRP    0.0900
   2340 CD1       -78.8220    5.9840  -48.9950 C.ar    149 TRP    0.0900
   2341 CD2       -76.6330    6.2480  -48.4840 C.ar    149 TRP   -0.0300
   2342 CE2       -77.3650    7.4810  -48.2020 C.ar    149 TRP   -0.1500
   2343 CE3       -75.2650    6.2080  -48.2450 C.ar    149 TRP    0.2200
   2344 NE1       -78.6520    7.2460  -48.5120 N.ar    149 TRP   -0.5100
   2345 CZ2       -76.7440    8.6150  -47.6950 C.ar    149 TRP    0.3700
   2346 CZ3       -74.6400    7.3610  -47.7360 C.ar    149 TRP    0.2400
   2347 CH2       -75.3610    8.5310  -47.4630 C.ar    149 TRP    0.1100
   2348 HN        -79.2390    3.1540  -47.9100 H       149 TRP   -0.2500
   2349 HA        -79.1540    3.7710  -50.6620 H       149 TRP    0.1700
   2350 HB1       -76.6410    3.8920  -50.2630 H       149 TRP   -0.2000
   2351 HB2       -76.9710    3.3100  -48.5800 H       149 TRP    0.1400
   2352 HD1       -79.7660    5.5790  -49.3320 H       149 TRP   -0.2700
   2353 HE1       -79.3710    7.8960  -48.4030 H       149 TRP    0.1600
   2354 HE3       -74.6790    5.3220  -48.4380 H       149 TRP   -0.1400
   2355 HZ2       -77.2810    9.5280  -47.4850 H       149 TRP    0.1400
   2356 HZ3       -73.5770    7.3430  -47.5500 H       149 TRP    0.5100
   2357 HH2       -74.8410    9.3890  -47.0630 H       149 TRP   -0.5100
   2358 N         -78.3730    0.7710  -50.0130 N.am    150 TRP   -0.4700
   2359 CA        -77.9920   -0.5320  -50.5880 C.3     150 TRP    0.3100
   2360 C         -79.0680   -1.1830  -51.4310 C.2     150 TRP    0.0700
   2361 O         -78.7990   -2.1970  -52.0830 O.2     150 TRP    0.0900
   2362 CB        -77.6360   -1.5120  -49.4700 C.3     150 TRP   -0.1800
   2363 CG        -78.7810   -1.6560  -48.4880 C.ar    150 TRP    0.0900
   2364 CD1       -79.1100   -0.7920  -47.4600 C.ar    150 TRP    0.0900
   2365 CD2       -79.7900   -2.7320  -48.4220 C.ar    150 TRP   -0.0300
   2366 CE2       -80.6630   -2.4020  -47.2990 C.ar    150 TRP   -0.1500
   2367 CE3       -80.0360   -3.8990  -49.1500 C.ar    150 TRP    0.2200
   2368 NE1       -80.2090   -1.2330  -46.7760 N.ar    150 TRP   -0.5100
   2369 CZ2       -81.7380   -3.2040  -46.9370 C.ar    150 TRP    0.3700
   2370 CZ3       -81.1310   -4.7080  -48.7730 C.ar    150 TRP    0.2400
   2371 CH2       -81.9600   -4.3680  -47.6930 C.ar    150 TRP    0.1100
   2372 HN        -78.7600    0.7370  -49.0950 H       150 TRP   -0.2500
   2373 HA        -77.1450   -0.3790  -51.2400 H       150 TRP    0.1700
   2374 HB1       -76.7410   -1.1410  -48.9280 H       150 TRP   -0.2000
   2375 HB2       -77.4110   -2.5060  -49.9100 H       150 TRP    0.1400
   2376 HD1       -78.5700    0.1130  -47.2260 H       150 TRP   -0.2700
   2377 HE1       -80.6130   -0.7710  -46.0160 H       150 TRP    0.1600
   2378 HE3       -79.4150   -4.1920  -49.9830 H       150 TRP   -0.1400
   2379 HZ2       -82.3890   -2.9590  -46.1110 H       150 TRP    0.1400
   2380 HZ3       -81.3360   -5.6110  -49.3290 H       150 TRP    0.5100
   2381 HH2       -82.7860   -5.0140  -47.4370 H       150 TRP   -0.5100
   2382 N         -80.2860   -0.6350  -51.4400 N.am    151 ARG   -0.4700
   2383 CA        -81.3960   -1.2810  -52.1920 C.3     151 ARG    0.3100
   2384 C         -81.3080   -1.1870  -53.6970 C.2     151 ARG    0.0700
   2385 O         -80.9350   -0.1580  -54.2590 O.2     151 ARG    0.0900
   2386 CB        -82.7620   -0.7870  -51.7190 C.3     151 ARG   -0.1800
   2387 CG        -83.0390   -1.3220  -50.3360 C.3     151 ARG    0.0900
   2388 CD        -84.4410   -1.0440  -49.8820 C.3     151 ARG    0.0900
   2389 NE        -84.7660   -1.8730  -48.7330 N.pl3   151 ARG   -0.1800
   2390 CZ        -85.9900   -2.0180  -48.2300 C.cat   151 ARG    0.0900
   2391 NH1       -87.0320   -1.4000  -48.7680 N.pl3   151 ARG    0.0900
   2392 NH2       -86.1750   -2.7980  -47.1770 N.pl3   151 ARG    0.2000
   2393 HN        -80.5010    0.2100  -50.9560 H       151 ARG    0.0900
   2394 HA        -81.3160   -2.3470  -52.0460 H       151 ARG    0.0900
   2395 HB1       -83.5490   -1.1370  -52.4210 H       151 ARG   -0.7000
   2396 HB2       -82.7700    0.3240  -51.6970 H       151 ARG    0.4400
   2397 HG1       -82.3300   -0.8540  -49.6220 H       151 ARG    0.6400
   2398 HG2       -82.8750   -2.4210  -50.3390 H       151 ARG   -0.8000
   2399 HD1       -85.1610   -1.2800  -50.6940 H       151 ARG    0.4600
   2400 HD2       -84.5400    0.0210  -49.5800 H       151 ARG    0.4600
   2401 HE        -84.0200   -2.3670  -48.2890 H       151 ARG   -0.8000
   2402 HH11      -87.9580   -1.6340  -48.4750 H       151 ARG    0.4600
   2403 HH12      -86.8910   -0.6980  -49.4660 H       151 ARG    0.4600
   2404 HH21      -85.3980   -3.2730  -46.7640 H       151 ARG    0.5100
   2405 HH22      -87.0910   -2.9120  -46.7930 H       151 ARG   -0.5100
   2406 N         -81.6400   -2.2990  -54.3380 N.am    152 ASP   -0.4700
   2407 CA        -81.7100   -2.3560  -55.7920 C.3     152 ASP    0.3100
   2408 C         -83.1710   -2.3310  -56.2820 C.2     152 ASP    0.0700
   2409 O         -84.1040   -2.3420  -55.4840 O.2     152 ASP    0.0900
   2410 CB        -81.0040   -3.6130  -56.2930 C.3     152 ASP   -0.2800
   2411 CG        -80.4010   -3.4170  -57.6670 C.2     152 ASP    0.0900
   2412 OD1       -80.7380   -2.4190  -58.3270 O.co2   152 ASP    0.0900
   2413 OD2       -79.5530   -4.2170  -58.0780 O.co2   152 ASP    0.6200
   2414 HN        -81.8570   -3.1440  -53.8570 H       152 ASP   -0.7600
   2415 HA        -81.2350   -1.4720  -56.1890 H       152 ASP   -0.7600
   2416 HB1       -81.7360   -4.4460  -56.3420 H       152 ASP    0.5100
   2417 HB2       -80.1920   -3.8810  -55.5840 H       152 ASP   -0.5100
   2418 N         -83.3530   -2.2740  -57.5960 N.am    153 GLU   -0.4700
   2419 CA        -84.6710   -2.1770  -58.2360 C.3     153 GLU    0.3100
   2420 C         -85.0390   -3.3790  -59.1070 C.2     153 GLU    0.0700
   2421 O         -86.1490   -3.4830  -59.5580 O.2     153 GLU    0.0900
   2422 CB        -84.7210   -0.9080  -59.0680 C.3     153 GLU   -0.1800
   2423 CG        -84.5450    0.3310  -58.2140 C.3     153 GLU    0.0900
   2424 CD        -84.3570    1.5840  -59.0280 C.2     153 GLU    0.0900
   2425 OE1       -84.7470    1.5750  -60.2100 O.co2   153 GLU   -0.2800
   2426 OE2       -83.8150    2.5710  -58.4880 O.co2   153 GLU    0.0900
   2427 HN        -82.5800   -2.2940  -58.2240 H       153 GLU    0.0900
   2428 HA        -85.4260   -2.1590  -57.4640 H       153 GLU    0.6200
   2429 HB1       -85.7030   -0.8550  -59.5870 H       153 GLU   -0.7600
   2430 HB2       -83.9130   -0.9420  -59.8290 H       153 GLU   -0.7600
   2431 HG1       -83.6540    0.1970  -57.5660 H       153 GLU    0.5100
   2432 HG2       -85.4450    0.4590  -57.5770 H       153 GLU   -0.5100
   2433 N         -84.0810   -4.2530  -59.3660 N.am    154 ASP   -0.4700
   2434 CA        -84.3140   -5.6140  -59.8190 C.3     154 ASP    0.3100
   2435 C         -85.6160   -6.1920  -59.2250 C.2     154 ASP    0.0700
   2436 O         -85.9130   -5.9490  -58.0460 O.2     154 ASP    0.0900
   2437 CB        -83.1110   -6.4610  -59.3560 C.3     154 ASP   -0.2800
   2438 CG        -83.1690   -7.9080  -59.8220 C.2     154 ASP    0.0900
   2439 OD1       -83.8340   -8.2070  -60.8360 O.co2   154 ASP    0.0900
   2440 OD2       -82.5200   -8.7550  -59.1730 O.co2   154 ASP    0.6200
   2441 HN        -83.1210   -4.0070  -59.2580 H       154 ASP   -0.7600
   2442 HA        -84.4000   -5.6150  -60.8960 H       154 ASP   -0.7600
   2443 HB1       -83.0760   -6.4540  -58.2460 H       154 ASP    0.5100
   2444 HB2       -82.1800   -6.0060  -59.7540 H       154 ASP   -0.5100
   2445 N         -86.3980   -6.9390  -60.0360 N.am    155 PRO   -0.2900
   2446 CA        -87.5760   -7.6790  -59.5570 C.3     155 PRO    0.0000
   2447 C         -87.3380   -8.6290  -58.3920 C.2     155 PRO    0.0900
   2448 O         -88.1430   -8.6630  -57.4560 O.2     155 PRO    0.0900
   2449 CB        -88.0120   -8.4630  -60.8010 C.3     155 PRO    0.0200
   2450 CG        -87.6900   -7.5270  -61.9250 C.3     155 PRO    0.0900
   2451 CD        -86.4310   -6.7950  -61.5100 C.3     155 PRO   -0.1800
   2452 HA        -88.3180   -7.0000  -59.1670 H       155 PRO    0.0900
   2453 HB1       -89.0990   -8.6940  -60.7700 H       155 PRO    0.0900
   2454 HB2       -87.4460   -9.4130  -60.8960 H       155 PRO   -0.1800
   2455 HG1       -87.5190   -8.0930  -62.8650 H       155 PRO    0.0900
   2456 HG2       -88.5220   -6.8090  -62.0840 H       155 PRO    0.0900
   2457 HD1       -85.5260   -7.2600  -61.9560 H       155 PRO    0.5100
   2458 HD2       -86.4780   -5.7200  -61.7840 H       155 PRO   -0.5100
   2459 N         -86.2570   -9.4070  -58.4340 N.am    156 GLN   -0.4700
   2460 CA        -85.9730  -10.3220  -57.3290 C.3     156 GLN    0.3100
   2461 C         -85.7120   -9.5660  -56.0130 C.2     156 GLN    0.0700
   2462 O         -86.1330  -10.0140  -54.9420 O.2     156 GLN    0.0900
   2463 CB        -84.8010  -11.2670  -57.6420 C.3     156 GLN   -0.1800
   2464 CG        -85.1040  -12.3700  -58.6610 C.3     156 GLN    0.0900
   2465 CD        -84.5700  -12.0890  -60.0660 C.2     156 GLN    0.0900
   2466 NE2       -84.0360  -10.9920  -60.3340 N.am    156 GLN   -0.1800
   2467 OE1       -84.6980  -13.0550  -60.9560 O.2     156 GLN    0.0900
   2468 HN        -85.6130   -9.4020  -59.1950 H       156 GLN    0.0900
   2469 HA        -86.8680  -10.8960  -57.1400 H       156 GLN    0.5500
   2470 HB1       -84.4830  -11.7490  -56.6940 H       156 GLN   -0.5500
   2471 HB2       -83.9610  -10.6560  -58.0350 H       156 GLN   -0.6200
   2472 HG1       -86.2070  -12.4950  -58.7300 H       156 GLN    0.3200
   2473 HG2       -84.6520  -13.3180  -58.3020 H       156 GLN    0.3000
   2474 HE21      -83.8210  -10.3480  -59.6010 H       156 GLN    0.5100
   2475 HE22      -83.8250  -10.7590  -61.2840 H       156 GLN   -0.5100
   2476 N         -85.0210   -8.4210  -56.0980 N.am    157 ALA   -0.4700
   2477 CA        -84.7530   -7.5770  -54.9240 C.3     157 ALA    0.3100
   2478 C         -86.0610   -7.0260  -54.3600 C.2     157 ALA    0.0700
   2479 O         -86.2770   -7.0150  -53.1360 O.2     157 ALA    0.0900
   2480 CB        -83.7850   -6.4350  -55.2690 C.3     157 ALA   -0.2700
   2481 HN        -84.6570   -8.0890  -56.9650 H       157 ALA    0.0900
   2482 HA        -84.3280   -8.2050  -54.1540 H       157 ALA    0.0900
   2483 HB1       -84.2200   -5.7950  -56.0660 H       157 ALA    0.0900
   2484 HB2       -82.8230   -6.8530  -55.6350 H       157 ALA    0.5100
   2485 HB3       -83.6040   -5.8090  -54.3700 H       157 ALA   -0.5100
   2486 N         -86.9430   -6.5870  -55.2550 N.am    158 LEU   -0.4700
   2487 CA        -88.2330   -6.0030  -54.8320 C.3     158 LEU    0.3100
   2488 C         -89.1200   -7.0360  -54.1420 C.2     158 LEU    0.0700
   2489 O         -89.7330   -6.7520  -53.1280 O.2     158 LEU    0.0900
   2490 CB        -88.9600   -5.3490  -56.0090 C.3     158 LEU   -0.1800
   2491 CG        -88.3290   -4.0360  -56.5130 C.3     158 LEU    0.0900
   2492 CD1       -89.1190   -3.5660  -57.7240 C.3     158 LEU    0.0900
   2493 CD2       -88.2310   -2.9350  -55.4500 C.3     158 LEU   -0.0900
   2494 HN        -86.7750   -6.6300  -56.2370 H       158 LEU    0.0900
   2495 HA        -88.0300   -5.2690  -54.0660 H       158 LEU   -0.2700
   2496 HB1       -90.0040   -5.1350  -55.6970 H       158 LEU    0.0900
   2497 HB2       -88.9770   -6.0730  -56.8510 H       158 LEU    0.0900
   2498 HG        -87.2680   -4.2090  -56.7960 H       158 LEU    0.0900
   2499 HD11      -90.1800   -3.3900  -57.4420 H       158 LEU   -0.2700
   2500 HD12      -89.0870   -4.3390  -58.5200 H       158 LEU    0.0900
   2501 HD13      -88.6920   -2.6140  -58.1080 H       158 LEU    0.0900
   2502 HD21      -87.6100   -3.2820  -54.5970 H       158 LEU    0.0900
   2503 HD22      -89.2450   -2.6850  -55.0710 H       158 LEU    0.5100
   2504 HD23      -87.7610   -2.0290  -55.8870 H       158 LEU   -0.5100
   2505 N         -89.1280   -8.2550  -54.6570 N.am    159 LYS   -0.4700
   2506 CA        -89.8050   -9.3490  -53.9850 C.3     159 LYS    0.3100
   2507 C         -89.2920   -9.5840  -52.5680 C.2     159 LYS    0.0700
   2508 O         -90.0840   -9.8140  -51.6440 O.2     159 LYS    0.0900
   2509 CB        -89.6660  -10.6490  -54.7910 C.3     159 LYS   -0.1800
   2510 CG        -90.4220  -11.8140  -54.1570 C.3     159 LYS    0.0900
   2511 CD        -90.3370  -13.1020  -54.9640 C.3     159 LYS    0.0900
   2512 CE        -91.3150  -14.1440  -54.4310 C.3     159 LYS   -0.1800
   2513 NZ        -91.3580  -15.3490  -55.3010 N.4     159 LYS    0.0900
   2514 HN        -88.6750   -8.4740  -55.5170 H       159 LYS    0.0900
   2515 HA        -90.8470   -9.0840  -53.8810 H       159 LYS   -0.1800
   2516 HB1       -88.5900  -10.9150  -54.8590 H       159 LYS    0.0900
   2517 HB2       -90.0600  -10.4800  -55.8160 H       159 LYS    0.0900
   2518 HG1       -91.4910  -11.5290  -54.0570 H       159 LYS    0.2100
   2519 HG2       -90.0030  -12.0010  -53.1470 H       159 LYS    0.0500
   2520 HD1       -89.3040  -13.5050  -54.9030 H       159 LYS    0.0500
   2521 HD2       -90.5760  -12.8850  -56.0280 H       159 LYS   -0.3000
   2522 HE1       -92.3390  -13.7150  -54.3950 H       159 LYS    0.3300
   2523 HE2       -91.0020  -14.4690  -53.4150 H       159 LYS    0.3300
   2524 HZ1       -90.4120  -15.7790  -55.3460 H       159 LYS    0.3300
   2525 HZ2       -91.6590  -15.0760  -56.2590 H       159 LYS    0.5100
   2526 HZ3       -92.0340  -16.0370  -54.9100 H       159 LYS   -0.5100
   2527 N         -87.9680   -9.5850  -52.3990 N.am    160 CYS   -0.4700
   2528 CA        -87.3890   -9.7990  -51.0810 C.3     160 CYS    0.3100
   2529 C         -87.7850   -8.6770  -50.1220 C.2     160 CYS    0.0700
   2530 O         -88.0750   -8.9360  -48.9560 O.2     160 CYS    0.0900
   2531 CB        -85.8520   -9.9110  -51.1330 C.3     160 CYS   -0.1000
   2532 SG        -85.1640  -10.0190  -49.4650 S.3     160 CYS    0.0900
   2533 HN        -87.3300   -9.4430  -53.1520 H       160 CYS    0.0900
   2534 HA        -87.8120  -10.7080  -50.6810 H       160 CYS   -0.0800
   2535 HB1       -85.4400   -9.0190  -51.6520 H       160 CYS    0.5100
   2536 HB2       -85.5730  -10.8150  -51.7140 H       160 CYS   -0.5100
   2537 N         -87.7620   -7.4320  -50.6000 N.am    161 TYR   -0.4700
   2538 CA        -88.0780   -6.2940  -49.7560 C.3     161 TYR    0.3100
   2539 C         -89.5650   -6.3160  -49.3390 C.2     161 TYR    0.0700
   2540 O         -89.8940   -5.9120  -48.2440 O.2     161 TYR    0.0900
   2541 CB        -87.7160   -4.9600  -50.4340 C.3     161 TYR   -0.1800
   2542 CG        -86.2900   -4.8630  -50.9920 C.ar    161 TYR    0.0900
   2543 CD1       -85.2340   -5.5930  -50.4240 C.ar    161 TYR    0.0900
   2544 CD2       -85.9890   -4.0120  -52.0800 C.ar    161 TYR    0.0000
   2545 CE1       -83.9450   -5.5030  -50.9270 C.ar    161 TYR   -0.1150
   2546 CE2       -84.6890   -3.9190  -52.5790 C.ar    161 TYR    0.1150
   2547 CZ        -83.6740   -4.6670  -51.9960 C.ar    161 TYR   -0.1150
   2548 OH        -82.3880   -4.6080  -52.4670 O.3     161 TYR    0.1150
   2549 HN        -87.5310   -7.2270  -51.5480 H       161 TYR    0.1100
   2550 HA        -87.5240   -6.4030  -48.8360 H       161 TYR   -0.5400
   2551 HB1       -87.8250   -4.1400  -49.6930 H       161 TYR    0.4300
   2552 HB2       -88.4050   -4.7950  -51.2910 H       161 TYR   -0.1150
   2553 HD1       -85.4300   -6.2370  -49.5790 H       161 TYR    0.1150
   2554 HD2       -86.7760   -3.4260  -52.5300 H       161 TYR   -0.1150
   2555 HE1       -83.1500   -6.0870  -50.4840 H       161 TYR    0.1150
   2556 HE2       -84.4740   -3.2690  -53.4140 H       161 TYR    0.5100
   2557 HH        -81.8500   -5.2010  -51.9360 H       161 TYR   -0.5100
   2558 N         -90.4540   -6.8220  -50.1950 N.am    162 GLN   -0.4700
   2559 CA        -91.8870   -6.9490  -49.8560 C.3     162 GLN    0.3100
   2560 C         -92.2640   -8.1740  -48.9840 C.2     162 GLN    0.0700
   2561 O         -93.3990   -8.2970  -48.5510 O.2     162 GLN    0.0900
   2562 CB        -92.7270   -6.9570  -51.1440 C.3     162 GLN   -0.1800
   2563 CG        -92.8990   -5.5740  -51.7830 C.3     162 GLN    0.0900
   2564 CD        -93.0310   -5.6150  -53.3000 C.2     162 GLN    0.0900
   2565 NE2       -93.2260   -4.4480  -53.9110 N.am    162 GLN   -0.1800
   2566 OE1       -92.9520   -6.6760  -53.9170 O.2     162 GLN    0.0900
   2567 HN        -90.1900   -7.1380  -51.1030 H       162 GLN    0.0900
   2568 HA        -92.1620   -6.1130  -49.2300 H       162 GLN    0.5500
   2569 HB1       -93.7340   -7.3630  -50.9050 H       162 GLN   -0.5500
   2570 HB2       -92.2360   -7.6270  -51.8810 H       162 GLN   -0.6200
   2571 HG1       -92.0150   -4.9500  -51.5270 H       162 GLN    0.3200
   2572 HG2       -93.8120   -5.0990  -51.3660 H       162 GLN    0.3000
   2573 HE21      -93.3190   -4.4140  -54.9070 H       162 GLN    0.5100
   2574 HE22      -93.2780   -3.6060  -53.3750 H       162 GLN   -0.5100
   2575 N         -91.3300   -9.0840  -48.7310 N.am    163 ASP   -0.4700
   2576 CA        -91.6190  -10.3250  -48.0190 C.3     163 ASP    0.3100
   2577 C         -90.9950  -10.2300  -46.6230 C.2     163 ASP    0.0700
   2578 O         -89.7720  -10.2490  -46.4920 O.2     163 ASP    0.0900
   2579 CB        -91.0480  -11.4830  -48.8400 C.3     163 ASP   -0.2800
   2580 CG        -91.0580  -12.8280  -48.1090 C.2     163 ASP    0.0900
   2581 OD1       -91.5340  -12.9460  -46.9470 O.co2   163 ASP    0.0900
   2582 OD2       -90.5550  -13.7910  -48.7320 O.co2   163 ASP    0.6200
   2583 HN        -90.3840   -8.9580  -49.0180 H       163 ASP   -0.7600
   2584 HA        -92.6890  -10.4200  -47.9070 H       163 ASP   -0.7600
   2585 HB1       -89.9980  -11.2430  -49.1090 H       163 ASP    0.5100
   2586 HB2       -91.6480  -11.5890  -49.7680 H       163 ASP   -0.5100
   2587 N         -91.8200  -10.1220  -45.5550 N.am    164 PRO   -0.2900
   2588 CA        -91.2650  -10.0600  -44.1810 C.3     164 PRO    0.0000
   2589 C         -90.3810  -11.2650  -43.7960 C.2     164 PRO    0.0900
   2590 O         -89.5460  -11.1370  -42.9160 O.2     164 PRO    0.0900
   2591 CB        -92.5130  -10.0510  -43.2930 C.3     164 PRO    0.0200
   2592 CG        -93.6230   -9.6180  -44.1830 C.3     164 PRO    0.0900
   2593 CD        -93.2910  -10.1650  -45.5390 C.3     164 PRO   -0.1800
   2594 HA        -90.6280   -9.1960  -44.0730 H       164 PRO    0.0900
   2595 HB1       -92.3880   -9.3410  -42.4480 H       164 PRO    0.0900
   2596 HB2       -92.7110  -11.0650  -42.8830 H       164 PRO   -0.1800
   2597 HG1       -94.5930  -10.0260  -43.8250 H       164 PRO    0.0900
   2598 HG2       -93.6900   -8.5090  -44.2150 H       164 PRO    0.0900
   2599 HD1       -93.6440  -11.2100  -45.6590 H       164 PRO    0.5100
   2600 HD2       -93.7020   -9.5280  -46.3510 H       164 PRO   -0.5100
   2601 N         -90.6010  -12.4220  -44.4320 N.am    165 GLY   -0.4700
   2602 CA        -89.7980  -13.6170  -44.2070 C.3     165 GLY    0.3100
   2603 C         -88.4760  -13.6730  -44.9660 C.2     165 GLY   -0.0200
   2604 O         -87.7620  -14.6590  -44.8430 O.2     165 GLY    0.0900
   2605 HN        -91.3360  -12.5170  -45.0980 H       165 GLY    0.0900
   2606 HA1       -90.3980  -14.4640  -44.5060 H       165 GLY    0.5100
   2607 HA2       -89.5860  -13.6650  -43.1490 H       165 GLY   -0.5100
   2608 N         -88.1620  -12.6350  -45.7550 N.am    166 CYS   -0.4700
   2609 CA        -86.8800  -12.4860  -46.4490 C.3     166 CYS    0.3100
   2610 C         -86.0320  -11.3980  -45.7740 C.2     166 CYS    0.0700
   2611 O         -86.4540  -10.2330  -45.6680 O.2     166 CYS    0.0900
   2612 CB        -87.0840  -12.0990  -47.9230 C.3     166 CYS   -0.1000
   2613 SG        -85.5330  -12.0210  -48.8810 S.3     166 CYS    0.0900
   2614 HN        -88.8120  -11.8950  -45.9090 H       166 CYS    0.0900
   2615 HA        -86.3550  -13.4270  -46.3810 H       166 CYS   -0.0800
   2616 HB1       -87.5790  -11.1060  -47.9570 H       166 CYS    0.5100
   2617 HB2       -87.7590  -12.8460  -48.3900 H       166 CYS   -0.5100
   2618 N         -84.8380  -11.7770  -45.3190 N.am    167 CYS   -0.4700
   2619 CA        -83.8340  -10.8040  -44.8790 C.3     167 CYS    0.3100
   2620 C         -82.5180  -11.1060  -45.5960 C.2     167 CYS    0.0700
   2621 O         -81.4620  -11.1690  -44.9960 O.2     167 CYS    0.0900
   2622 CB        -83.6500  -10.8520  -43.3640 C.3     167 CYS   -0.1000
   2623 SG        -82.6790   -9.4950  -42.6530 S.3     167 CYS    0.0900
   2624 HN        -84.5760  -12.7370  -45.2590 H       167 CYS    0.0900
   2625 HA        -84.1660   -9.8210  -45.1830 H       167 CYS   -0.0800
   2626 HB1       -83.1530  -11.8110  -43.1120 H       167 CYS    0.5100
   2627 HB2       -84.6580  -10.8450  -42.8980 H       167 CYS   -0.5100
   2628 N         -82.6150  -11.3350  -46.8930 N.am    168 ASP   -0.4700
   2629 CA        -81.4630  -11.4370  -47.7520 C.3     168 ASP    0.3100
   2630 C         -80.8640  -10.0420  -47.9220 C.2     168 ASP    0.0700
   2631 O         -81.5850   -9.0780  -48.2020 O.2     168 ASP    0.0900
   2632 CB        -81.8620  -12.0100  -49.1270 C.3     168 ASP   -0.2800
   2633 CG        -82.0700  -13.5380  -49.1000 C.2     168 ASP    0.0900
   2634 OD1       -82.0430  -14.1410  -48.0000 O.co2   168 ASP    0.0900
   2635 OD2       -82.2700  -14.1360  -50.1820 O.co2   168 ASP    0.6200
   2636 HN        -83.4990  -11.4500  -47.3400 H       168 ASP   -0.7600
   2637 HA        -80.7430  -12.0810  -47.2700 H       168 ASP   -0.7600
   2638 HB1       -81.0620  -11.7760  -49.8610 H       168 ASP    0.5100
   2639 HB2       -82.8100  -11.5320  -49.4570 H       168 ASP   -0.5100
   2640 N         -79.5390   -9.9410  -47.7880 N.am    169 PHE   -0.4700
   2641 CA        -78.8450   -8.6750  -48.0200 C.3     169 PHE    0.3100
   2642 C         -78.5420   -8.5680  -49.5210 C.2     169 PHE    0.0700
   2643 O         -77.4020   -8.6900  -49.9700 O.2     169 PHE    0.0900
   2644 CB        -77.6110   -8.5670  -47.0950 C.3     169 PHE   -0.1800
   2645 CG        -77.0540   -7.1800  -46.9610 C.ar    169 PHE    0.0900
   2646 CD1       -77.8880   -6.0550  -46.8660 C.ar    169 PHE    0.0900
   2647 CD2       -75.6810   -6.9860  -46.9230 C.ar    169 PHE    0.0000
   2648 CE1       -77.3730   -4.7740  -46.7790 C.ar    169 PHE   -0.1150
   2649 CE2       -75.1620   -5.7120  -46.8210 C.ar    169 PHE    0.1150
   2650 CZ        -76.0040   -4.6050  -46.7500 C.ar    169 PHE   -0.1150
   2651 HN        -78.9690  -10.7150  -47.5260 H       169 PHE    0.1150
   2652 HA        -79.5370   -7.8700  -47.8210 H       169 PHE   -0.1150
   2653 HB1       -76.7970   -9.2060  -47.5000 H       169 PHE    0.1150
   2654 HB2       -77.8910   -8.9050  -46.0740 H       169 PHE   -0.1150
   2655 HD1       -78.9590   -6.1940  -46.8600 H       169 PHE    0.1150
   2656 HD2       -75.0150   -7.8360  -46.9730 H       169 PHE   -0.1150
   2657 HE1       -78.0320   -3.9180  -46.7340 H       169 PHE    0.1150
   2658 HE2       -74.0910   -5.5720  -46.7960 H       169 PHE    0.5100
   2659 HZ        -75.5840   -3.6130  -46.6720 H       169 PHE   -0.5100
   2660 N         -79.6110   -8.3420  -50.2880 N.am    170 VAL   -0.4700
   2661 CA        -79.5510   -8.1740  -51.7420 C.3     170 VAL    0.3100
   2662 C         -79.3900   -6.6850  -52.0630 C.2     170 VAL    0.0700
   2663 O         -80.2890   -5.8710  -51.8240 O.2     170 VAL    0.0900
   2664 CB        -80.8460   -8.7020  -52.4360 C.3     170 VAL   -0.0900
   2665 CG1       -80.6730   -8.7060  -53.9560 C.3     170 VAL    0.0900
   2666 CG2       -81.2090  -10.1000  -51.9490 C.3     170 VAL   -0.2700
   2667 HN        -80.5230   -8.2760  -49.8930 H       170 VAL    0.0900
   2668 HA        -78.6900   -8.7160  -52.1030 H       170 VAL    0.0900
   2669 HB        -81.7030   -8.0500  -52.1630 H       170 VAL    0.0900
   2670 HG11      -79.8230   -9.3610  -54.2430 H       170 VAL   -0.2700
   2671 HG12      -80.4630   -7.6750  -54.3140 H       170 VAL    0.0900
   2672 HG13      -81.5960   -9.0890  -54.4410 H       170 VAL    0.0900
   2673 HG21      -81.5570  -10.0600  -50.8960 H       170 VAL    0.0900
   2674 HG22      -80.3170  -10.7620  -52.0020 H       170 VAL    0.5100
   2675 HG23      -82.0230  -10.5190  -52.5770 H       170 VAL   -0.5100
   2676 N         -78.2430   -6.3240  -52.6030 N.am    171 THR   -0.4700
   2677 CA        -77.8400   -4.9150  -52.6670 C.3     171 THR    0.3100
   2678 C         -77.6450   -4.5440  -54.1040 C.2     171 THR    0.0700
   2679 O         -77.3480   -5.3830  -54.9120 O.2     171 THR    0.0900
   2680 CB        -76.5040   -4.6360  -51.8670 C.3     171 THR    0.1400
   2681 CG2       -76.4910   -5.3570  -50.5010 C.3     171 THR    0.0900
   2682 OG1       -75.3580   -5.0800  -52.6070 O.3     171 THR   -0.6600
   2683 HN        -77.6040   -6.9850  -52.9890 H       171 THR    0.4300
   2684 HA        -78.6460   -4.3270  -52.2550 H       171 THR   -0.2700
   2685 HB        -76.4050   -3.5440  -51.6820 H       171 THR    0.0900
   2686 HG1       -75.3660   -4.5870  -53.4310 H       171 THR    0.0900
   2687 HG21      -76.3970   -6.4540  -50.6500 H       171 THR    0.0900
   2688 HG22      -77.4380   -5.1530  -49.9580 H       171 THR    0.5100
   2689 HG23      -75.6290   -5.0050  -49.8960 H       171 THR   -0.5100
   2690 N         -77.8080   -3.2740  -54.4300 N.am    172 ASN   -0.4700
   2691 CA        -77.3520   -2.7560  -55.6910 C.3     172 ASN    0.3100
   2692 C         -75.8170   -2.8490  -55.8270 C.2     172 ASN    0.0700
   2693 O         -75.0810   -3.0430  -54.8600 O.2     172 ASN    0.0900
   2694 CB        -77.8480   -1.3080  -55.8710 C.3     172 ASN   -0.1800
   2695 CG        -77.1610   -0.3410  -54.9450 C.2     172 ASN    0.0900
   2696 ND2       -77.9350    0.3360  -54.0940 N.am    172 ASN    0.0900
   2697 OD1       -75.9450   -0.2280  -54.9770 O.2     172 ASN    0.5500
   2698 HN        -78.2510   -2.6210  -53.8200 H       172 ASN   -0.5500
   2699 HA        -77.7400   -3.3890  -56.4770 H       172 ASN   -0.6200
   2700 HB1       -78.9400   -1.2730  -55.6730 H       172 ASN    0.3200
   2701 HB2       -77.6570   -0.9890  -56.9180 H       172 ASN    0.3000
   2702 HD21      -77.5250    0.9920  -53.4590 H       172 ASN    0.5100
   2703 HD22      -78.9240    0.1900  -54.0920 H       172 ASN   -0.5100
   2704 N         -75.3460   -2.7190  -57.0570 N.am    173 ARG   -0.4700
   2705 CA        -73.9560   -2.9080  -57.3850 C.3     173 ARG    0.3100
   2706 C         -73.0490   -1.8270  -56.8670 C.2     173 ARG    0.0700
   2707 O         -71.9150   -2.1170  -56.5180 O.2     173 ARG    0.0900
   2708 CB        -73.7950   -2.9840  -58.8980 C.3     173 ARG   -0.1800
   2709 CG        -74.3810   -4.2660  -59.4480 C.3     173 ARG    0.0900
   2710 CD        -74.1330   -4.4380  -60.9370 C.3     173 ARG    0.0900
   2711 NE        -74.7230   -5.7130  -61.3540 N.pl3   173 ARG   -0.1800
   2712 CZ        -75.7800   -5.8590  -62.1520 C.cat   173 ARG    0.0900
   2713 NH1       -76.3810   -4.8120  -62.7160 N.pl3   173 ARG    0.0900
   2714 NH2       -76.2330   -7.0830  -62.4010 N.pl3   173 ARG    0.2000
   2715 HN        -75.9400   -2.4830  -57.8220 H       173 ARG    0.0900
   2716 HA        -73.6190   -3.8210  -56.9200 H       173 ARG    0.0900
   2717 HB1       -72.7150   -2.9370  -59.1520 H       173 ARG   -0.7000
   2718 HB2       -74.3110   -2.1180  -59.3640 H       173 ARG    0.4400
   2719 HG1       -75.4760   -4.2650  -59.2660 H       173 ARG    0.6400
   2720 HG2       -73.9280   -5.1250  -58.9100 H       173 ARG   -0.8000
   2721 HD1       -73.0440   -4.4630  -61.1520 H       173 ARG    0.4600
   2722 HD2       -74.6170   -3.6190  -61.5110 H       173 ARG    0.4600
   2723 HE        -74.2930   -6.5470  -61.0100 H       173 ARG   -0.8000
   2724 HH11      -76.0390   -3.8880  -62.5450 H       173 ARG    0.4600
   2725 HH12      -77.1730   -4.9500  -63.3100 H       173 ARG    0.4600
   2726 HH21      -75.7810   -7.8770  -61.9930 H       173 ARG    0.5100
   2727 HH22      -77.0260   -7.2110  -62.9970 H       173 ARG   -0.5100
   2728 N         -73.5380   -0.5880  -56.8200 N.am    174 ALA   -0.4700
   2729 CA        -72.7440    0.5450  -56.3390 C.3     174 ALA    0.3100
   2730 C         -72.3600    0.3470  -54.8560 C.2     174 ALA    0.0700
   2731 O         -71.2070    0.5660  -54.4510 O.2     174 ALA    0.0900
   2732 CB        -73.4660    1.8720  -56.5380 C.3     174 ALA   -0.2700
   2733 HN        -74.4680   -0.3760  -57.1120 H       174 ALA    0.0900
   2734 HA        -71.8110    0.5470  -56.8830 H       174 ALA    0.0900
   2735 HB1       -74.4280    1.8690  -55.9830 H       174 ALA    0.0900
   2736 HB2       -73.6790    2.0280  -57.6170 H       174 ALA    0.5100
   2737 HB3       -72.8390    2.7050  -56.1560 H       174 ALA   -0.5100
   2738 N         -73.3290   -0.1150  -54.0730 N.am    175 TYR   -0.4700
   2739 CA        -73.1130   -0.3770  -52.6710 C.3     175 TYR    0.3100
   2740 C         -72.2270   -1.5880  -52.4960 C.2     175 TYR    0.0700
   2741 O         -71.3140   -1.5820  -51.6780 O.2     175 TYR    0.0900
   2742 CB        -74.4430   -0.5360  -51.9470 C.3     175 TYR   -0.1800
   2743 CG        -74.2810   -0.8180  -50.4970 C.ar    175 TYR    0.0900
   2744 CD1       -74.1400   -2.1080  -50.0690 C.ar    175 TYR    0.0900
   2745 CD2       -74.3150    0.2050  -49.5240 C.ar    175 TYR    0.0000
   2746 CE1       -73.9770   -2.3960  -48.7400 C.ar    175 TYR   -0.1150
   2747 CE2       -74.1280   -0.0900  -48.1680 C.ar    175 TYR    0.1150
   2748 CZ        -73.9540   -1.3860  -47.7900 C.ar    175 TYR   -0.1150
   2749 OH        -73.7880   -1.7860  -46.4730 O.3     175 TYR    0.1150
   2750 HN        -74.2460   -0.3020  -54.4170 H       175 TYR    0.1100
   2751 HA        -72.5570    0.4520  -52.2570 H       175 TYR   -0.5400
   2752 HB1       -75.0060   -1.3860  -52.3900 H       175 TYR    0.4300
   2753 HB2       -75.0310    0.4010  -52.0410 H       175 TYR   -0.1150
   2754 HD1       -74.1590   -2.9120  -50.7890 H       175 TYR    0.1150
   2755 HD2       -74.4880    1.2270  -49.8290 H       175 TYR   -0.1150
   2756 HE1       -73.8630   -3.4230  -48.4290 H       175 TYR    0.1150
   2757 HE2       -74.1230    0.6990  -47.4310 H       175 TYR    0.5100
   2758 HH        -73.7890   -1.0000  -45.9210 H       175 TYR   -0.5100
   2759 N         -72.4720   -2.6450  -53.2590 N.am    176 ALA   -0.4700
   2760 CA        -71.5830   -3.8240  -53.1800 C.3     176 ALA    0.3100
   2761 C         -70.1370   -3.3990  -53.3630 C.2     176 ALA    0.0700
   2762 O         -69.2900   -3.7470  -52.5530 O.2     176 ALA    0.0900
   2763 CB        -71.9410   -4.9180  -54.1940 C.3     176 ALA   -0.2700
   2764 HN        -73.2360   -2.6930  -53.8970 H       176 ALA    0.0900
   2765 HA        -71.6590   -4.2190  -52.1780 H       176 ALA    0.0900
   2766 HB1       -71.8670   -4.5190  -55.2280 H       176 ALA    0.0900
   2767 HB2       -72.9810   -5.2680  -54.0220 H       176 ALA    0.5100
   2768 HB3       -71.2380   -5.7720  -54.0920 H       176 ALA   -0.5100
   2769 N         -69.8720   -2.6060  -54.4030 N.am    177 ILE   -0.4700
   2770 CA        -68.5130   -2.1400  -54.6440 C.3     177 ILE    0.3100
   2771 C         -68.0050   -1.1570  -53.5670 C.2     177 ILE    0.0700
   2772 O         -66.9600   -1.3830  -52.9990 O.2     177 ILE    0.0900
   2773 CB        -68.3680   -1.5470  -56.0730 C.3     177 ILE   -0.0900
   2774 CG1       -68.6340   -2.6470  -57.1360 C.3     177 ILE    0.0900
   2775 CG2       -66.9880   -0.9160  -56.2970 C.3     177 ILE   -0.2700
   2776 CD        -68.9150   -2.0430  -58.4930 C.3     177 ILE    0.0900
   2777 HN        -70.5720   -2.3040  -55.0450 H       177 ILE    0.0900
   2778 HA        -67.8470   -2.9810  -54.5200 H       177 ILE    0.0900
   2779 HB        -69.1480   -0.7710  -56.2230 H       177 ILE   -0.1800
   2780 HG11      -69.5070   -3.2560  -56.8190 H       177 ILE    0.0900
   2781 HG12      -67.7430   -3.3070  -57.2080 H       177 ILE    0.0900
   2782 HG21      -66.1920   -1.6800  -56.1630 H       177 ILE   -0.2700
   2783 HG22      -66.8230   -0.0990  -55.5630 H       177 ILE    0.0900
   2784 HG23      -66.9210   -0.5100  -57.3290 H       177 ILE    0.0900
   2785 HD1       -68.2420   -1.1770  -58.6730 H       177 ILE    0.0900
   2786 HD2       -69.9670   -1.6900  -58.5400 H       177 ILE    0.5100
   2787 HD3       -68.7390   -2.8000  -59.2880 H       177 ILE   -0.5100
   2788 N         -68.7030   -0.0540  -53.3310 N.am    178 ALA   -0.4700
   2789 CA        -68.1780    1.0110  -52.4750 C.3     178 ALA    0.3100
   2790 C         -68.0640    0.5510  -51.0080 C.2     178 ALA    0.0700
   2791 O         -67.0590    0.8330  -50.3300 O.2     178 ALA    0.0900
   2792 CB        -69.0410    2.2740  -52.5550 C.3     178 ALA   -0.2700
   2793 HN        -69.6070    0.0980  -53.7230 H       178 ALA    0.0900
   2794 HA        -67.1710    1.2290  -52.7980 H       178 ALA    0.0900
   2795 HB1       -70.0790    2.0490  -52.2280 H       178 ALA    0.0900
   2796 HB2       -69.0720    2.6450  -53.6020 H       178 ALA    0.5100
   2797 HB3       -68.6240    3.0600  -51.8910 H       178 ALA   -0.5100
   2798 N         -69.0640   -0.1960  -50.5400 N.am    179 SER   -0.4700
   2799 CA        -69.0450   -0.6430  -49.1560 C.3     179 SER    0.3100
   2800 C         -67.9760   -1.7150  -48.9190 C.2     179 SER    0.0700
   2801 O         -67.3630   -1.7270  -47.8320 O.2     179 SER    0.0900
   2802 CB        -70.4120   -1.1510  -48.7000 C.3     179 SER    0.0500
   2803 OG        -70.3640   -1.6810  -47.3670 O.3     179 SER    0.0900
   2804 HN        -69.8420   -0.4740  -51.0960 H       179 SER    0.0900
   2805 HA        -68.7400    0.1940  -48.5460 H       179 SER   -0.6600
   2806 HB1       -70.7530   -1.9560  -49.3850 H       179 SER    0.4300
   2807 HB2       -71.1410   -0.3140  -48.7200 H       179 SER    0.5100
   2808 HG1       -71.2570   -1.9730  -47.1670 H       179 SER   -0.5100
   2809 N         -67.7600   -2.6000  -49.9030 N.am    180 SER   -0.4700
   2810 CA        -66.6840   -3.5960  -49.8200 C.3     180 SER    0.3100
   2811 C         -65.2860   -2.9540  -49.7860 C.2     180 SER    0.0700
   2812 O         -64.4160   -3.3780  -49.0380 O.2     180 SER    0.0900
   2813 CB        -66.7330   -4.5760  -50.9930 C.3     180 SER    0.0500
   2814 OG        -67.8670   -5.3850  -50.8820 O.3     180 SER    0.0900
   2815 HN        -68.3170   -2.6220  -50.7300 H       180 SER    0.0900
   2816 HA        -66.7980   -4.1270  -48.8870 H       180 SER   -0.6600
   2817 HB1       -65.8280   -5.2210  -50.9850 H       180 SER    0.4300
   2818 HB2       -66.7800   -4.0170  -51.9510 H       180 SER    0.5100
   2819 HG1       -68.5660   -4.9250  -51.3530 H       180 SER   -0.5100
   2820 N         -65.0840   -1.9510  -50.6320 N.am    181 ILE   -0.4700
   2821 CA        -63.8360   -1.2170  -50.6590 C.3     181 ILE    0.3100
   2822 C         -63.5950   -0.4620  -49.3370 C.2     181 ILE    0.0700
   2823 O         -62.5340   -0.5660  -48.7440 O.2     181 ILE    0.0900
   2824 CB        -63.7910   -0.2930  -51.8890 C.3     181 ILE   -0.0900
   2825 CG1       -63.6810   -1.1600  -53.1590 C.3     181 ILE    0.0900
   2826 CG2       -62.5930    0.6500  -51.8410 C.3     181 ILE   -0.2700
   2827 CD        -63.8090   -0.3910  -54.4560 C.3     181 ILE    0.0900
   2828 HN        -65.7790   -1.6600  -51.2840 H       181 ILE    0.0900
   2829 HA        -63.0260   -1.9300  -50.6930 H       181 ILE    0.0900
   2830 HB        -64.7250    0.3070  -51.9250 H       181 ILE   -0.1800
   2831 HG11      -64.4830   -1.9280  -53.1280 H       181 ILE    0.0900
   2832 HG12      -62.6940   -1.6690  -53.1500 H       181 ILE    0.0900
   2833 HG21      -61.6480    0.0660  -51.8140 H       181 ILE   -0.2700
   2834 HG22      -62.6460    1.2820  -50.9280 H       181 ILE    0.0900
   2835 HG23      -62.5850    1.2970  -52.7430 H       181 ILE    0.0900
   2836 HD1       -62.9130    0.2470  -54.6110 H       181 ILE    0.0900
   2837 HD2       -64.7080    0.2620  -54.4210 H       181 ILE    0.5100
   2838 HD3       -63.8930   -1.0980  -55.3080 H       181 ILE   -0.5100
   2839 N         -64.6210    0.2370  -48.8480 N.am    182 ILE   -0.4700
   2840 CA        -64.4980    1.0950  -47.6820 C.3     182 ILE    0.3100
   2841 C         -64.3390    0.2940  -46.4010 C.2     182 ILE    0.0700
   2842 O         -63.5080    0.6340  -45.5640 O.2     182 ILE    0.0900
   2843 CB        -65.6810    2.1030  -47.5800 C.3     182 ILE   -0.0900
   2844 CG1       -65.4510    3.2370  -48.5620 C.3     182 ILE    0.0900
   2845 CG2       -65.7800    2.6820  -46.1790 C.3     182 ILE   -0.2700
   2846 CD        -66.7030    4.0190  -48.9160 C.3     182 ILE    0.0900
   2847 HN        -65.5260    0.2010  -49.2640 H       182 ILE    0.0900
   2848 HA        -63.5630    1.6280  -47.7620 H       182 ILE    0.0900
   2849 HB        -66.6300    1.5820  -47.8300 H       182 ILE   -0.1800
   2850 HG11      -65.0280    2.8120  -49.4960 H       182 ILE    0.0900
   2851 HG12      -64.7140    3.9400  -48.1190 H       182 ILE    0.0900
   2852 HG21      -64.7870    3.0560  -45.8480 H       182 ILE   -0.2700
   2853 HG22      -66.1190    1.8980  -45.4690 H       182 ILE    0.0900
   2854 HG23      -66.4990    3.5300  -46.1700 H       182 ILE    0.0900
   2855 HD1       -67.1420    4.4730  -48.0020 H       182 ILE    0.0900
   2856 HD2       -67.4560    3.3410  -49.3720 H       182 ILE    0.5100
   2857 HD3       -66.4520    4.8330  -49.6300 H       182 ILE   -0.5100
   2858 N         -65.1620   -0.7450  -46.2390 N.am    183 SER   -0.4700
   2859 CA        -65.1530   -1.5160  -45.0290 C.3     183 SER    0.3100
   2860 C         -64.0640   -2.5570  -45.0440 C.2     183 SER    0.0700
   2861 O         -63.5670   -2.9000  -43.9860 O.2     183 SER    0.0900
   2862 CB        -66.5010   -2.2050  -44.7770 C.3     183 SER    0.0500
   2863 OG        -67.4780   -1.3080  -44.3350 O.3     183 SER    0.0900
   2864 HN        -65.8100   -1.0290  -46.9410 H       183 SER    0.0900
   2865 HA        -64.9220   -0.8460  -44.2140 H       183 SER   -0.6600
   2866 HB1       -66.3700   -2.9890  -44.0010 H       183 SER    0.4300
   2867 HB2       -66.8560   -2.6720  -45.7200 H       183 SER    0.5100
   2868 HG1       -67.8000   -0.8590  -45.1210 H       183 SER   -0.5100
   2869 N         -63.7100   -3.1010  -46.2050 N.am    184 PHE   -0.4700
   2870 CA        -62.8580   -4.2930  -46.2290 C.3     184 PHE    0.3100
   2871 C         -61.5700   -4.1560  -47.0240 C.2     184 PHE    0.0700
   2872 O         -60.4770   -4.2860  -46.4700 O.2     184 PHE    0.0900
   2873 CB        -63.6620   -5.5250  -46.7010 C.3     184 PHE   -0.1800
   2874 CG        -62.8730   -6.8030  -46.7290 C.ar    184 PHE    0.0900
   2875 CD1       -62.6400   -7.5300  -45.5600 C.ar    184 PHE    0.0900
   2876 CD2       -62.3610   -7.2830  -47.9270 C.ar    184 PHE    0.0000
   2877 CE1       -61.9010   -8.7150  -45.6020 C.ar    184 PHE   -0.1150
   2878 CE2       -61.6420   -8.4580  -47.9660 C.ar    184 PHE    0.1150
   2879 CZ        -61.4220   -9.1850  -46.8060 C.ar    184 PHE   -0.1150
   2880 HN        -63.9990   -2.7330  -47.0860 H       184 PHE    0.1150
   2881 HA        -62.4790   -4.4540  -45.2300 H       184 PHE   -0.1150
   2882 HB1       -64.0290   -5.3460  -47.7350 H       184 PHE    0.1150
   2883 HB2       -64.5200   -5.6860  -46.0140 H       184 PHE   -0.1150
   2884 HD1       -63.0330   -7.1750  -44.6200 H       184 PHE    0.1150
   2885 HD2       -62.5260   -6.7290  -48.8400 H       184 PHE   -0.1150
   2886 HE1       -61.7050   -9.2620  -44.6920 H       184 PHE    0.1150
   2887 HE2       -61.2480   -8.8160  -48.9050 H       184 PHE    0.5100
   2888 HZ        -60.8780  -10.1160  -46.8460 H       184 PHE   -0.5100
   2889 N         -61.6700   -3.9430  -48.3300 N.am    185 TYR   -0.4700
   2890 CA        -60.4750   -3.9730  -49.1700 C.3     185 TYR    0.3100
   2891 C         -59.4140   -2.9210  -48.8180 C.2     185 TYR    0.0700
   2892 O         -58.2300   -3.2420  -48.7990 O.2     185 TYR    0.0900
   2893 CB        -60.8360   -3.8610  -50.6400 C.3     185 TYR   -0.1800
   2894 CG        -61.4300   -5.1340  -51.1960 C.ar    185 TYR    0.0900
   2895 CD1       -60.6530   -6.2730  -51.3680 C.ar    185 TYR    0.0900
   2896 CD2       -62.7700   -5.2030  -51.5430 C.ar    185 TYR    0.0000
   2897 CE1       -61.1970   -7.4470  -51.8630 C.ar    185 TYR   -0.1150
   2898 CE2       -63.3110   -6.3680  -52.0640 C.ar    185 TYR    0.1150
   2899 CZ        -62.5190   -7.4890  -52.2260 C.ar    185 TYR   -0.1150
   2900 OH        -63.0570   -8.6560  -52.7400 O.3     185 TYR    0.1150
   2901 HN        -62.5370   -3.7600  -48.7860 H       185 TYR    0.1100
   2902 HA        -59.9590   -4.9040  -48.9820 H       185 TYR   -0.5400
   2903 HB1       -59.9220   -3.6340  -51.2290 H       185 TYR    0.4300
   2904 HB2       -61.5880   -3.0550  -50.7750 H       185 TYR   -0.1150
   2905 HD1       -59.6050   -6.2420  -51.1100 H       185 TYR    0.1150
   2906 HD2       -63.4010   -4.3380  -51.4050 H       185 TYR   -0.1150
   2907 HE1       -60.5800   -8.3290  -51.9630 H       185 TYR    0.1150
   2908 HE2       -64.3530   -6.3990  -52.3440 H       185 TYR    0.5100
   2909 HH        -64.0090   -8.5490  -52.7870 H       185 TYR   -0.5100
   2910 N         -59.8180   -1.6850  -48.5310 N.am    186 ILE   -0.4700
   2911 CA        -58.8410   -0.6760  -48.1900 C.3     186 ILE    0.3100
   2912 C         -58.0660   -1.0180  -46.9060 C.2     186 ILE    0.0700
   2913 O         -56.8380   -1.0800  -46.9430 O.2     186 ILE    0.0900
   2914 CB        -59.4100    0.7530  -48.1730 C.3     186 ILE   -0.0900
   2915 CG1       -59.6440    1.1990  -49.6080 C.3     186 ILE    0.0900
   2916 CG2       -58.4290    1.7090  -47.4810 C.3     186 ILE   -0.2700
   2917 CD        -60.2380    2.5930  -49.7710 C.3     186 ILE    0.0900
   2918 HN        -60.7760   -1.4090  -48.5350 H       186 ILE    0.0900
   2919 HA        -58.0470   -0.7400  -48.9190 H       186 ILE    0.0900
   2920 HB        -60.3780    0.7590  -47.6280 H       186 ILE   -0.1800
   2921 HG11      -60.3360    0.4720  -50.0850 H       186 ILE    0.0900
   2922 HG12      -58.6710    1.1740  -50.1400 H       186 ILE    0.0900
   2923 HG21      -57.4110    1.5850  -47.9060 H       186 ILE   -0.2700
   2924 HG22      -58.3890    1.4860  -46.3940 H       186 ILE    0.0900
   2925 HG23      -58.7530    2.7610  -47.6350 H       186 ILE    0.0900
   2926 HD1       -59.4880    3.3620  -49.4870 H       186 ILE    0.0900
   2927 HD2       -61.1270    2.7050  -49.1150 H       186 ILE    0.5100
   2928 HD3       -60.5300    2.7570  -50.8310 H       186 ILE   -0.5100
   2929 N         -58.7710   -1.2690  -45.7870 N.am    187 PRO   -0.2900
   2930 CA        -58.0350   -1.6560  -44.5930 C.3     187 PRO    0.0000
   2931 C         -57.3010   -2.9880  -44.7350 C.2     187 PRO    0.0900
   2932 O         -56.2680   -3.1730  -44.0880 O.2     187 PRO    0.0900
   2933 CB        -59.1070   -1.7420  -43.4960 C.3     187 PRO    0.0200
   2934 CG        -60.4130   -1.5520  -44.1620 C.3     187 PRO    0.0900
   2935 CD        -60.1870   -0.9750  -45.5070 C.3     187 PRO   -0.1800
   2936 HA        -57.2500   -0.9460  -44.3940 H       187 PRO    0.0900
   2937 HB1       -58.9440   -0.9500  -42.7350 H       187 PRO    0.0900
   2938 HB2       -59.0700   -2.7330  -42.9970 H       187 PRO   -0.1800
   2939 HG1       -60.9330   -2.5290  -44.2540 H       187 PRO    0.0900
   2940 HG2       -61.0440   -0.8650  -43.5600 H       187 PRO    0.0900
   2941 HD1       -60.8320   -1.4600  -46.2700 H       187 PRO    0.5100
   2942 HD2       -60.3540    0.1220  -45.5120 H       187 PRO   -0.5100
   2943 N         -57.7950   -3.9050  -45.5630 N.am    188 LEU   -0.4700
   2944 CA        -57.0500   -5.1430  -45.8340 C.3     188 LEU    0.3100
   2945 C         -55.6870   -4.8590  -46.4850 C.2     188 LEU    0.0700
   2946 O         -54.6800   -5.4350  -46.1050 O.2     188 LEU    0.0900
   2947 CB        -57.8210   -6.0870  -46.7510 C.3     188 LEU   -0.1800
   2948 CG        -57.2120   -7.5030  -46.8660 C.3     188 LEU    0.0900
   2949 CD1       -57.4850   -8.2980  -45.5830 C.3     188 LEU    0.0900
   2950 CD2       -57.7870   -8.2060  -48.0610 C.3     188 LEU   -0.0900
   2951 HN        -58.6710   -3.7980  -46.0260 H       188 LEU    0.0900
   2952 HA        -56.8590   -5.6240  -44.8860 H       188 LEU   -0.2700
   2953 HB1       -57.8550   -5.6380  -47.7660 H       188 LEU    0.0900
   2954 HB2       -58.8570   -6.1830  -46.3650 H       188 LEU    0.0900
   2955 HG        -56.1160   -7.4230  -47.0270 H       188 LEU    0.0900
   2956 HD11      -58.5800   -8.3900  -45.4160 H       188 LEU   -0.2700
   2957 HD12      -57.0360   -7.7750  -44.7120 H       188 LEU    0.0900
   2958 HD13      -57.0530   -9.3180  -45.6710 H       188 LEU    0.0900
   2959 HD21      -57.5570   -7.6360  -48.9870 H       188 LEU    0.0900
   2960 HD22      -58.8910   -8.2840  -47.9570 H       188 LEU    0.5100
   2961 HD23      -57.3470   -9.2210  -48.1500 H       188 LEU   -0.5100
   2962 N         -55.6650   -3.9690  -47.4670 N.am    189 LEU   -0.4700
   2963 CA        -54.4360   -3.6670  -48.1850 C.3     189 LEU    0.3100
   2964 C         -53.4470   -2.9290  -47.2960 C.2     189 LEU    0.0700
   2965 O         -52.2670   -3.2440  -47.2870 O.2     189 LEU    0.0900
   2966 CB        -54.7310   -2.8730  -49.4570 C.3     189 LEU   -0.1800
   2967 CG        -55.5380   -3.6600  -50.5340 C.3     189 LEU    0.0900
   2968 CD1       -55.8130   -2.8240  -51.7940 C.3     189 LEU    0.0900
   2969 CD2       -54.8820   -4.9850  -50.9540 C.3     189 LEU   -0.0900
   2970 HN        -56.4800   -3.4740  -47.7560 H       189 LEU    0.0900
   2971 HA        -53.9540   -4.6020  -48.4300 H       189 LEU   -0.2700
   2972 HB1       -53.7650   -2.5580  -49.9050 H       189 LEU    0.0900
   2973 HB2       -55.3110   -1.9680  -49.1780 H       189 LEU    0.0900
   2974 HG        -56.5080   -3.9770  -50.0940 H       189 LEU    0.0900
   2975 HD11      -54.8560   -2.5070  -52.2580 H       189 LEU   -0.2700
   2976 HD12      -56.3950   -1.9160  -51.5250 H       189 LEU    0.0900
   2977 HD13      -56.3830   -3.4290  -52.5310 H       189 LEU    0.0900
   2978 HD21      -54.7770   -5.6550  -50.0740 H       189 LEU    0.0900
   2979 HD22      -53.8710   -4.7910  -51.3730 H       189 LEU    0.5100
   2980 HD23      -55.5110   -5.4950  -51.7140 H       189 LEU   -0.5100
   2981 N         -53.9400   -1.9790  -46.5100 N.am    190 ILE   -0.4700
   2982 CA        -53.1110   -1.2920  -45.5340 C.3     190 ILE    0.3100
   2983 C         -52.4960   -2.2950  -44.5770 C.2     190 ILE    0.0700
   2984 O         -51.2810   -2.2850  -44.3550 O.2     190 ILE    0.0900
   2985 CB        -53.9140   -0.1940  -44.7720 C.3     190 ILE   -0.0900
   2986 CG1       -54.2780    0.9420  -45.7480 C.3     190 ILE    0.0900
   2987 CG2       -53.0910    0.3790  -43.6130 C.3     190 ILE   -0.2700
   2988 CD        -55.2610    1.9600  -45.2230 C.3     190 ILE    0.0900
   2989 HN        -54.8950   -1.6960  -46.5530 H       190 ILE    0.0900
   2990 HA        -52.2810   -0.8460  -46.0620 H       190 ILE    0.0900
   2991 HB        -54.8510   -0.6360  -44.3710 H       190 ILE   -0.1800
   2992 HG11      -54.7110    0.4850  -46.6610 H       190 ILE    0.0900
   2993 HG12      -53.3430    1.4750  -46.0190 H       190 ILE    0.0900
   2994 HG21      -52.1530    0.8340  -43.9990 H       190 ILE   -0.2700
   2995 HG22      -52.8250   -0.4310  -42.9010 H       190 ILE    0.0900
   2996 HG23      -53.6740    1.1640  -43.0860 H       190 ILE    0.0900
   2997 HD1       -54.8520    2.4540  -44.3160 H       190 ILE    0.0900
   2998 HD2       -56.2160    1.4600  -44.9520 H       190 ILE    0.5100
   2999 HD3       -55.4510    2.7360  -45.9940 H       190 ILE   -0.5100
   3000 N         -53.3310   -3.1700  -44.0180 N.am    191 MET   -0.4700
   3001 CA        -52.8900   -4.1300  -43.0180 C.3     191 MET    0.3100
   3002 C         -51.7770   -5.0460  -43.5550 C.2     191 MET    0.0700
   3003 O         -50.7910   -5.2920  -42.8620 O.2     191 MET    0.0900
   3004 CB        -54.0570   -4.9740  -42.5280 C.3     191 MET   -0.1800
   3005 CG        -53.6350   -6.0280  -41.5020 C.3     191 MET    0.0900
   3006 SD        -54.8130   -7.3440  -41.2490 S.3     191 MET    0.0900
   3007 CE        -54.6350   -8.2310  -42.7980 C.3     191 MET   -0.1400
   3008 HN        -54.2970   -3.2060  -44.2590 H       191 MET    0.0900
   3009 HA        -52.4530   -3.5800  -42.1970 H       191 MET    0.0900
   3010 HB1       -54.5190   -5.4870  -43.3980 H       191 MET   -0.0900
   3011 HB2       -54.8120   -4.3050  -42.0630 H       191 MET   -0.2200
   3012 HG1       -53.4610   -5.5120  -40.5350 H       191 MET    0.0900
   3013 HG2       -52.6730   -6.4670  -41.8400 H       191 MET    0.0900
   3014 HE1       -53.5950   -8.5960  -42.9380 H       191 MET    0.0900
   3015 HE2       -54.8830   -7.5650  -43.6520 H       191 MET    0.5100
   3016 HE3       -55.3120   -9.1120  -42.8160 H       191 MET   -0.5100
   3017 N         -51.9680   -5.5640  -44.7720 N.am    192 ILE   -0.4700
   3018 CA        -50.9840   -6.4100  -45.4500 C.3     192 ILE    0.3100
   3019 C         -49.6700   -5.6800  -45.7930 C.2     192 ILE    0.0700
   3020 O         -48.5980   -6.2480  -45.6190 O.2     192 ILE    0.0900
   3021 CB        -51.5620   -7.0140  -46.7480 C.3     192 ILE   -0.0900
   3022 CG1       -52.5900   -8.0840  -46.4130 C.3     192 ILE    0.0900
   3023 CG2       -50.4600   -7.6510  -47.5850 C.3     192 ILE   -0.2700
   3024 CD        -53.2560   -8.6910  -47.6430 C.3     192 ILE    0.0900
   3025 HN        -52.8070   -5.3940  -45.2810 H       192 ILE    0.0900
   3026 HA        -50.7000   -7.1980  -44.7680 H       192 ILE    0.0900
   3027 HB        -52.0530   -6.2110  -47.3390 H       192 ILE   -0.1800
   3028 HG11      -53.3770   -7.6320  -45.7720 H       192 ILE    0.0900
   3029 HG12      -52.0870   -8.8960  -45.8460 H       192 ILE    0.0900
   3030 HG21      -49.8490   -8.3330  -46.9560 H       192 ILE   -0.2700
   3031 HG22      -49.7970   -6.8630  -48.0010 H       192 ILE    0.0900
   3032 HG23      -50.9080   -8.2390  -48.4140 H       192 ILE    0.0900
   3033 HD1       -52.5900   -9.4540  -48.1000 H       192 ILE    0.0900
   3034 HD2       -53.4550   -7.8970  -48.3950 H       192 ILE    0.5100
   3035 HD3       -54.2100   -9.1810  -47.3540 H       192 ILE   -0.5100
   3036 N         -49.7640   -4.4460  -46.2980 N.am    193 PHE   -0.4700
   3037 CA        -48.6070   -3.6020  -46.5300 C.3     193 PHE    0.3100
   3038 C         -47.8090   -3.3690  -45.2260 C.2     193 PHE    0.0700
   3039 O         -46.6020   -3.5580  -45.1980 O.2     193 PHE    0.0900
   3040 CB        -49.0480   -2.2830  -47.1780 C.3     193 PHE   -0.1800
   3041 CG        -47.9610   -1.2390  -47.2750 C.ar    193 PHE    0.0900
   3042 CD1       -47.0810   -1.2190  -48.3540 C.ar    193 PHE    0.0900
   3043 CD2       -47.8400   -0.2490  -46.2980 C.ar    193 PHE    0.0000
   3044 CE1       -46.0940   -0.2400  -48.4470 C.ar    193 PHE   -0.1150
   3045 CE2       -46.8520    0.7250  -46.3820 C.ar    193 PHE    0.1150
   3046 CZ        -45.9780    0.7270  -47.4550 C.ar    193 PHE   -0.1150
   3047 HN        -50.6450   -4.0460  -46.5400 H       193 PHE    0.1150
   3048 HA        -47.9250   -4.1330  -47.1780 H       193 PHE   -0.1150
   3049 HB1       -49.8720   -1.8410  -46.5780 H       193 PHE    0.1150
   3050 HB2       -49.3960   -2.4860  -48.2130 H       193 PHE   -0.1150
   3051 HD1       -47.1650   -1.9700  -49.1250 H       193 PHE    0.1150
   3052 HD2       -48.5260   -0.2400  -45.4630 H       193 PHE   -0.1150
   3053 HE1       -45.4190   -0.2320  -49.2900 H       193 PHE    0.1150
   3054 HE2       -46.7660    1.4780  -45.6120 H       193 PHE    0.5100
   3055 HZ        -45.2060    1.4780  -47.5210 H       193 PHE   -0.5100
   3056 N         -48.4840   -3.0200  -44.1330 N.am    194 VAL   -0.4700
   3057 CA        -47.7960   -2.7470  -42.8700 C.3     194 VAL    0.3100
   3058 C         -47.2560   -4.0280  -42.2300 C.2     194 VAL    0.0700
   3059 O         -46.1680   -4.0070  -41.6610 O.2     194 VAL    0.0900
   3060 CB        -48.6800   -1.9550  -41.8910 C.3     194 VAL   -0.0900
   3061 CG1       -47.9970   -1.7970  -40.5260 C.3     194 VAL    0.0900
   3062 CG2       -49.0540   -0.5940  -42.4940 C.3     194 VAL   -0.2700
   3063 HN        -49.4780   -2.9300  -44.1250 H       194 VAL    0.0900
   3064 HA        -46.9030   -2.1840  -43.0980 H       194 VAL    0.0900
   3065 HB        -49.6440   -2.4910  -41.7560 H       194 VAL    0.0900
   3066 HG11      -46.9610   -1.4180  -40.6590 H       194 VAL   -0.2700
   3067 HG12      -47.9530   -2.7790  -40.0090 H       194 VAL    0.0900
   3068 HG13      -48.5620   -1.0710  -39.9020 H       194 VAL    0.0900
   3069 HG21      -49.6120   -0.7370  -43.4440 H       194 VAL    0.0900
   3070 HG22      -48.1340   -0.0100  -42.7090 H       194 VAL    0.5100
   3071 HG23      -49.6980   -0.0310  -41.7850 H       194 VAL   -0.5100
   3072 N         -47.9810   -5.1400  -42.3300 N.am    195 ALA   -0.4700
   3073 CA        -47.5060   -6.3860  -41.7500 C.3     195 ALA    0.3100
   3074 C         -46.2270   -6.8970  -42.4450 C.2     195 ALA    0.0700
   3075 O         -45.3610   -7.4690  -41.7940 O.2     195 ALA    0.0900
   3076 CB        -48.5940   -7.4730  -41.7680 C.3     195 ALA   -0.2700
   3077 HN        -48.8620   -5.1690  -42.7950 H       195 ALA    0.0900
   3078 HA        -47.2030   -6.1820  -40.7340 H       195 ALA    0.0900
   3079 HB1       -48.9110   -7.6780  -42.8120 H       195 ALA    0.0900
   3080 HB2       -49.4800   -7.1310  -41.1900 H       195 ALA    0.5100
   3081 HB3       -48.1980   -8.4110  -41.3260 H       195 ALA   -0.5100
   3082 N         -46.1250   -6.7120  -43.7650 N.am    196 LEU   -0.4700
   3083 CA        -44.9210   -7.0780  -44.5080 C.3     196 LEU    0.3100
   3084 C         -43.7260   -6.1990  -44.1410 C.2     196 LEU    0.0700
   3085 O         -42.6070   -6.6750  -44.1200 O.2     196 LEU    0.0900
   3086 CB        -45.1360   -6.9950  -46.0120 C.3     196 LEU   -0.1800
   3087 CG        -46.0420   -8.0430  -46.6430 C.3     196 LEU    0.0900
   3088 CD1       -46.0780   -7.8330  -48.1420 C.3     196 LEU    0.0900
   3089 CD2       -45.6360   -9.4710  -46.2880 C.3     196 LEU   -0.0900
   3090 HN        -46.8660   -6.3150  -44.3020 H       196 LEU    0.0900
   3091 HA        -44.6550   -8.0870  -44.2280 H       196 LEU   -0.2700
   3092 HB1       -44.1420   -7.0740  -46.4990 H       196 LEU    0.0900
   3093 HB2       -45.5700   -5.9980  -46.2340 H       196 LEU    0.0900
   3094 HG        -47.0680   -7.9500  -46.2280 H       196 LEU    0.0900
   3095 HD11      -45.0550   -7.9280  -48.5660 H       196 LEU   -0.2700
   3096 HD12      -46.4630   -6.8170  -48.3730 H       196 LEU    0.0900
   3097 HD13      -46.7310   -8.5970  -48.6160 H       196 LEU    0.0900
   3098 HD21      -45.6760   -9.6170  -45.1880 H       196 LEU    0.0900
   3099 HD22      -44.5970   -9.6650  -46.6340 H       196 LEU    0.5100
   3100 HD23      -46.3310  -10.1920  -46.7670 H       196 LEU   -0.5100
   3101 N         -43.9630   -4.9290  -43.8460 N.am    197 ARG   -0.4700
   3102 CA        -42.9020   -4.0790  -43.3470 C.3     197 ARG    0.3100
   3103 C         -42.4430   -4.5060  -41.9670 C.2     197 ARG    0.0700
   3104 O         -41.2700   -4.3590  -41.6360 O.2     197 ARG    0.0900
   3105 CB        -43.3330   -2.6180  -43.2660 C.3     197 ARG   -0.1800
   3106 CG        -43.6840   -1.9970  -44.5900 C.3     197 ARG    0.0900
   3107 CD        -42.4680   -1.4250  -45.2720 C.3     197 ARG    0.0900
   3108 NE        -42.7100   -1.2770  -46.7060 N.pl3   197 ARG   -0.1800
   3109 CZ        -41.8830   -0.6750  -47.5550 C.cat   197 ARG    0.0900
   3110 NH1       -40.7330   -0.1450  -47.1300 N.pl3   197 ARG    0.0900
   3111 NH2       -42.2120   -0.6070  -48.8430 N.pl3   197 ARG    0.2000
   3112 HN        -44.8620   -4.5100  -43.9520 H       197 ARG    0.0900
   3113 HA        -42.0590   -4.1790  -44.0150 H       197 ARG    0.0900
   3114 HB1       -42.5040   -2.0330  -42.8150 H       197 ARG   -0.7000
   3115 HB2       -44.2220   -2.5530  -42.6040 H       197 ARG    0.4400
   3116 HG1       -44.4250   -1.1870  -44.4260 H       197 ARG    0.6400
   3117 HG2       -44.1370   -2.7720  -45.2450 H       197 ARG   -0.8000
   3118 HD1       -41.6000   -2.1030  -45.1350 H       197 ARG    0.4600
   3119 HD2       -42.2370   -0.4210  -44.8560 H       197 ARG    0.4600
   3120 HE        -43.5570   -1.6580  -47.0740 H       197 ARG   -0.8000
   3121 HH11      -40.4850   -0.1990  -46.1620 H       197 ARG    0.4600
   3122 HH12      -40.1210    0.3050  -47.7790 H       197 ARG    0.4600
   3123 HH21      -43.0720   -1.0080  -49.1610 H       197 ARG    0.5100
   3124 HH22      -41.6000   -0.1560  -49.4920 H       197 ARG   -0.5100
   3125 N         -43.3720   -4.9760  -41.1430 N.am    198 VAL   -0.4700
   3126 CA        -43.0410   -5.3690  -39.7830 C.3     198 VAL    0.3100
   3127 C         -42.1570   -6.6040  -39.8890 C.2     198 VAL    0.0700
   3128 O         -41.1980   -6.7400  -39.1640 O.2     198 VAL    0.0900
   3129 CB        -44.3080   -5.6330  -38.9470 C.3     198 VAL   -0.0900
   3130 CG1       -44.0040   -6.3500  -37.6390 C.3     198 VAL    0.0900
   3131 CG2       -45.0190   -4.3240  -38.6730 C.3     198 VAL   -0.2700
   3132 HN        -44.3260   -5.0790  -41.4150 H       198 VAL    0.0900
   3133 HA        -42.4630   -4.5720  -39.3400 H       198 VAL    0.0900
   3134 HB        -45.0080   -6.2560  -39.5430 H       198 VAL    0.0900
   3135 HG11      -43.1810   -5.8310  -37.1020 H       198 VAL   -0.2700
   3136 HG12      -43.6880   -7.3950  -37.8440 H       198 VAL    0.0900
   3137 HG13      -44.9050   -6.3520  -36.9890 H       198 VAL    0.0900
   3138 HG21      -45.1490   -3.7550  -39.6190 H       198 VAL    0.0900
   3139 HG22      -44.4210   -3.7080  -37.9680 H       198 VAL    0.5100
   3140 HG23      -46.0220   -4.5220  -38.2380 H       198 VAL   -0.5100
   3141 N         -42.4800   -7.4840  -40.8320 N.am    199 TYR   -0.4700
   3142 CA        -41.7210   -8.7060  -41.0580 C.3     199 TYR    0.3100
   3143 C         -40.2820   -8.3950  -41.4890 C.2     199 TYR    0.0700
   3144 O         -39.3360   -8.9300  -40.9280 O.2     199 TYR    0.0900
   3145 CB        -42.4310   -9.5330  -42.1280 C.3     199 TYR   -0.1800
   3146 CG        -41.7700  -10.8460  -42.4730 C.ar    199 TYR    0.0900
   3147 CD1       -41.9650  -11.9690  -41.6780 C.ar    199 TYR    0.0900
   3148 CD2       -40.9800  -10.9690  -43.6110 C.ar    199 TYR    0.0000
   3149 CE1       -41.3740  -13.1780  -41.9950 C.ar    199 TYR   -0.1150
   3150 CE2       -40.3880  -12.1750  -43.9420 C.ar    199 TYR    0.1150
   3151 CZ        -40.5890  -13.2720  -43.1330 C.ar    199 TYR   -0.1150
   3152 OH        -40.0000  -14.4700  -43.4700 O.3     199 TYR    0.1150
   3153 HN        -43.2640   -7.3450  -41.4310 H       199 TYR    0.1100
   3154 HA        -41.6640   -9.2520  -40.1270 H       199 TYR   -0.5400
   3155 HB1       -42.4760   -8.9400  -43.0660 H       199 TYR    0.4300
   3156 HB2       -43.4560   -9.7710  -41.7760 H       199 TYR   -0.1150
   3157 HD1       -42.5870  -11.8950  -40.7980 H       199 TYR    0.1150
   3158 HD2       -40.8260  -10.1100  -44.2470 H       199 TYR   -0.1150
   3159 HE1       -41.5220  -14.0400  -41.3620 H       199 TYR    0.1150
   3160 HE2       -39.7710  -12.2550  -44.8250 H       199 TYR    0.5100
   3161 HH        -40.3660  -15.1510  -42.9010 H       199 TYR   -0.5100
   3162 N         -40.1430   -7.5240  -42.4790 N.am    200 ARG   -0.4700
   3163 CA        -38.8560   -7.0370  -42.9290 C.3     200 ARG    0.3100
   3164 C         -38.0210   -6.4750  -41.7810 C.2     200 ARG    0.0700
   3165 O         -36.8520   -6.8140  -41.6520 O.2     200 ARG    0.0900
   3166 CB        -39.0410   -5.9800  -44.0080 C.3     200 ARG   -0.1800
   3167 CG        -37.7540   -5.3160  -44.4790 C.3     200 ARG    0.0900
   3168 CD        -38.0470   -4.2160  -45.4910 C.3     200 ARG    0.0900
   3169 NE        -38.5370   -4.7600  -46.7650 N.pl3   200 ARG   -0.1800
   3170 CZ        -39.0940   -4.0440  -47.7450 C.cat   200 ARG    0.0900
   3171 NH1       -39.2580   -2.7270  -47.6260 N.pl3   200 ARG    0.0900
   3172 NH2       -39.4980   -4.6540  -48.8570 N.pl3   200 ARG    0.2000
   3173 HN        -40.9330   -7.1580  -42.9670 H       200 ARG    0.0900
   3174 HA        -38.2960   -7.8770  -43.3140 H       200 ARG    0.0900
   3175 HB1       -39.7140   -5.1920  -43.6100 H       200 ARG   -0.7000
   3176 HB2       -39.5260   -6.4590  -44.8850 H       200 ARG    0.4400
   3177 HG1       -37.0990   -6.0800  -44.9480 H       200 ARG    0.6400
   3178 HG2       -37.2280   -4.8780  -43.6050 H       200 ARG   -0.8000
   3179 HD1       -37.1180   -3.6440  -45.7020 H       200 ARG    0.4600
   3180 HD2       -38.8310   -3.5360  -45.0910 H       200 ARG    0.4600
   3181 HE        -38.4450   -5.7450  -46.9100 H       200 ARG   -0.8000
   3182 HH11      -38.9630   -2.2600  -46.7940 H       200 ARG    0.4600
   3183 HH12      -39.6770   -2.2070  -48.3710 H       200 ARG    0.4600
   3184 HH21      -39.3840   -5.6420  -48.9540 H       200 ARG    0.5100
   3185 HH22      -39.9160   -4.1220  -49.5950 H       200 ARG   -0.5100
   3186 N         -38.6290   -5.6410  -40.9360 N.am    201 GLU   -0.4700
   3187 CA        -37.9470   -5.0700  -39.7780 C.3     201 GLU    0.3100
   3188 C         -37.5590   -6.1050  -38.7430 C.2     201 GLU    0.0700
   3189 O         -36.4780   -6.0210  -38.1570 O.2     201 GLU    0.0900
   3190 CB        -38.8020   -3.9960  -39.0990 C.3     201 GLU   -0.1800
   3191 CG        -38.9770   -2.7240  -39.9070 C.3     201 GLU    0.0900
   3192 CD        -37.6590   -2.1090  -40.3320 C.2     201 GLU    0.0900
   3193 OE1       -36.7290   -2.0380  -39.4910 O.co2   201 GLU   -0.2800
   3194 OE2       -37.5690   -1.7100  -41.5160 O.co2   201 GLU    0.0900
   3195 HN        -39.5800   -5.3710  -41.0580 H       201 GLU    0.0900
   3196 HA        -37.0160   -4.6430  -40.1210 H       201 GLU    0.6200
   3197 HB1       -38.3250   -3.7310  -38.1320 H       201 GLU   -0.7600
   3198 HB2       -39.8060   -4.4240  -38.9000 H       201 GLU   -0.7600
   3199 HG1       -39.5300   -1.9810  -39.2930 H       201 GLU    0.5100
   3200 HG2       -39.5680   -2.9560  -40.8190 H       201 GLU   -0.5100
   3201 N         -38.4420   -7.0670  -38.4890 N.am    202 ALA   -0.4700
   3202 CA        -38.1200   -8.1460  -37.5680 C.3     202 ALA    0.3100
   3203 C         -36.8710   -8.9120  -38.0600 C.2     202 ALA    0.0700
   3204 O         -36.0250   -9.3140  -37.2720 O.2     202 ALA    0.0900
   3205 CB        -39.3040   -9.0880  -37.4110 C.3     202 ALA   -0.2700
   3206 HN        -39.3460   -7.0910  -38.9070 H       202 ALA    0.0900
   3207 HA        -37.8600   -7.7080  -36.6160 H       202 ALA    0.0900
   3208 HB1       -39.5750   -9.5290  -38.3930 H       202 ALA    0.0900
   3209 HB2       -40.1820   -8.5290  -37.0200 H       202 ALA    0.5100
   3210 HB3       -39.0430   -9.9110  -36.7120 H       202 ALA   -0.5100
   3211 N         -36.7660   -9.0970  -39.3750 N.am    203 LYS   -0.4700
   3212 CA        -35.6540   -9.8250  -39.9620 C.3     203 LYS    0.3100
   3213 C         -34.3300   -9.0610  -39.8790 C.2     203 LYS    0.0700
   3214 O         -33.2680   -9.6660  -39.7310 O.2     203 LYS    0.0900
   3215 CB        -35.9410  -10.2100  -41.4200 C.3     203 LYS   -0.1800
   3216 CG        -36.4410  -11.6350  -41.5740 C.3     203 LYS    0.0900
   3217 CD        -36.6400  -12.0330  -43.0270 C.3     203 LYS    0.0900
   3218 CE        -35.3420  -11.9360  -43.8160 C.3     203 LYS   -0.1800
   3219 NZ        -35.3880  -12.6920  -45.1020 N.4     203 LYS    0.0900
   3220 HN        -37.4440   -8.7440  -40.0140 H       203 LYS    0.0900
   3221 HA        -35.4910  -10.7120  -39.3690 H       203 LYS   -0.1800
   3222 HB1       -35.0060  -10.0960  -42.0080 H       203 LYS    0.0900
   3223 HB2       -36.7080   -9.5180  -41.8270 H       203 LYS    0.0900
   3224 HG1       -37.4100  -11.7340  -41.0400 H       203 LYS    0.2100
   3225 HG2       -35.7040  -12.3250  -41.1120 H       203 LYS    0.0500
   3226 HD1       -37.3960  -11.3610  -43.4870 H       203 LYS    0.0500
   3227 HD2       -37.0160  -13.0770  -43.0690 H       203 LYS   -0.3000
   3228 HE1       -34.5100  -12.3570  -43.2120 H       203 LYS    0.3300
   3229 HE2       -35.1360  -10.8730  -44.0620 H       203 LYS    0.3300
   3230 HZ1       -36.1510  -12.3140  -45.6990 H       203 LYS    0.3300
   3231 HZ2       -35.5670  -13.6980  -44.9070 H       203 LYS    0.5100
   3232 HZ3       -34.4780  -12.5910  -45.5960 H       203 LYS   -0.5100
   3233 N         -34.3790   -7.7400  -39.9910 N.am    204 GLU   -0.4700
   3234 CA        -33.1970   -6.9340  -39.7360 C.3     204 GLU    0.3100
   3235 C         -32.7240   -6.9570  -38.2700 C.2     204 GLU    0.0700
   3236 O         -31.5280   -6.8330  -38.0040 O.2     204 GLU    0.0900
   3237 CB        -33.3940   -5.5210  -40.2740 C.3     204 GLU   -0.1800
   3238 CG        -33.3520   -5.5440  -41.7950 C.3     204 GLU    0.0900
   3239 CD        -33.2990   -4.1760  -42.4170 C.2     204 GLU    0.0900
   3240 OE1       -34.1130   -3.3100  -42.0280 O.co2   204 GLU   -0.2800
   3241 OE2       -32.4530   -3.9810  -43.3150 O.co2   204 GLU    0.0900
   3242 HN        -35.2090   -7.2520  -40.2490 H       204 GLU    0.0900
   3243 HA        -32.3570   -7.4070  -40.2210 H       204 GLU    0.6200
   3244 HB1       -32.5880   -4.8600  -39.8890 H       204 GLU   -0.7600
   3245 HB2       -34.3740   -5.1250  -39.9330 H       204 GLU   -0.7600
   3246 HG1       -34.2620   -6.0610  -42.1670 H       204 GLU    0.5100
   3247 HG2       -32.4530   -6.1100  -42.1180 H       204 GLU   -0.5100
   3248 N         -33.6410   -7.1630  -37.3250 N.am    205 GLN   -0.4700
   3249 CA        -33.2800   -7.2810  -35.9100 C.3     205 GLN    0.3100
   3250 C         -32.5220   -8.5780  -35.5740 C.2     205 GLN    0.0700
   3251 O         -31.9400   -8.6830  -34.4920 O.2     205 GLN    0.0900
   3252 CB        -34.5300   -7.2470  -35.0180 C.3     205 GLN   -0.1800
   3253 CG        -35.2400   -5.9060  -34.8400 C.3     205 GLN    0.0900
   3254 CD        -36.3960   -6.0480  -33.8500 C.2     205 GLN    0.0900
   3255 NE2       -36.5710   -5.0510  -32.9750 N.am    205 GLN   -0.1800
   3256 OE1       -37.1130   -7.0580  -33.8590 O.2     205 GLN    0.0900
   3257 HN        -34.6110   -7.2450  -37.5380 H       205 GLN    0.0900
   3258 HA        -32.6230   -6.4590  -35.6650 H       205 GLN    0.5500
   3259 HB1       -34.2300   -7.6010  -34.0100 H       205 GLN   -0.5500
   3260 HB2       -35.2650   -7.9590  -35.4470 H       205 GLN   -0.6200
   3261 HG1       -35.6390   -5.5630  -35.8190 H       205 GLN    0.3200
   3262 HG2       -34.5210   -5.1510  -34.4550 H       205 GLN    0.3000
   3263 HE21      -37.2120   -5.1600  -32.2150 H       205 GLN    0.5100
   3264 HE22      -36.0620   -4.1980  -33.0810 H       205 GLN   -0.5100
   3265 N         -32.5620   -9.5780  -36.4610 N.am    206 ILE   -0.4700
   3266 CA        -31.9730  -10.8980  -36.1570 C.3     206 ILE    0.3100
   3267 C         -30.5460  -11.0270  -36.6880 C.2     206 ILE    0.0700
   3268 O         -29.9600  -12.0910  -36.5940 O.2     206 ILE    0.0900
   3269 CB        -32.7890  -12.0990  -36.7600 C.3     206 ILE   -0.0900
   3270 CG1       -32.7550  -12.0980  -38.3040 C.3     206 ILE    0.0900
   3271 CG2       -34.2170  -12.1220  -36.2500 C.3     206 ILE   -0.2700
   3272 CD        -32.5720  -13.4660  -38.9270 C.3     206 ILE    0.0900
   3273 HN        -32.9870   -9.4800  -37.3570 H       206 ILE    0.0900
   3274 HA        -31.9310  -10.9910  -35.0810 H       206 ILE    0.0900
   3275 HB        -32.2890  -13.0510  -36.4820 H       206 ILE   -0.1800
   3276 HG11      -31.9180  -11.4470  -38.6350 H       206 ILE    0.0900
   3277 HG12      -33.7110  -11.6710  -38.6730 H       206 ILE    0.0900
   3278 HG21      -34.7370  -11.1800  -36.5290 H       206 ILE   -0.2700
   3279 HG22      -34.2220  -12.2160  -35.1430 H       206 ILE    0.0900
   3280 HG23      -34.7650  -12.9770  -36.7010 H       206 ILE    0.0900
   3281 HD1       -33.4060  -14.1370  -38.6280 H       206 ILE    0.0900
   3282 HD2       -31.6160  -13.9140  -38.5810 H       206 ILE    0.5100
   3283 HD3       -32.5660  -13.3800  -40.0350 H       206 ILE   -0.5100
   3284 N         -29.9890   -9.9560  -37.2450 N.am    207 ARG   -0.4700
   3285 CA        -28.7310  -10.0340  -37.9770 C.3     207 ARG    0.3100
   3286 C         -27.5610  -10.6110  -37.1320 C.2     207 ARG    0.0700
   3287 O         -26.7020  -11.3320  -37.6540 O.2     207 ARG    0.0900
   3288 CB        -28.3830   -8.6510  -38.5310 C.3     207 ARG   -0.1800
   3289 CG        -27.5400   -8.6760  -39.7860 C.3     207 ARG    0.0900
   3290 CD        -27.1310   -7.2680  -40.2000 C.3     207 ARG    0.0900
   3291 NE        -28.3020   -6.4370  -40.4970 N.pl3   207 ARG   -0.1800
   3292 CZ        -28.8570   -6.2820  -41.7020 C.cat   207 ARG    0.0900
   3293 NH1       -28.3630   -6.8940  -42.7840 N.pl3   207 ARG    0.0900
   3294 NH2       -29.9230   -5.4980  -41.8250 N.pl3   207 ARG    0.2000
   3295 HN        -30.4060   -9.0520  -37.1880 H       207 ARG    0.0900
   3296 HA        -28.8470  -10.7470  -38.7790 H       207 ARG    0.0900
   3297 HB1       -27.8300   -8.0900  -37.7490 H       207 ARG   -0.7000
   3298 HB2       -29.3290   -8.1170  -38.7570 H       207 ARG    0.4400
   3299 HG1       -28.1210   -9.1430  -40.6090 H       207 ARG    0.6400
   3300 HG2       -26.6270   -9.2820  -39.6020 H       207 ARG   -0.8000
   3301 HD1       -26.5030   -7.3120  -41.1150 H       207 ARG    0.4600
   3302 HD2       -26.5690   -6.7810  -39.3750 H       207 ARG    0.4600
   3303 HE        -28.7200   -5.9450  -39.7350 H       207 ARG   -0.8000
   3304 HH11      -27.5600   -7.4840  -42.7010 H       207 ARG    0.4600
   3305 HH12      -28.7970   -6.7620  -43.6750 H       207 ARG    0.4600
   3306 HH21      -30.2970   -5.0330  -41.0230 H       207 ARG    0.5100
   3307 HH22      -30.3500   -5.3710  -42.7200 H       207 ARG   -0.5100
   3308 N         -27.5680  -10.3120  -35.8270 N.am    208 LYS   -0.4700
   3309 CA        -26.4970  -10.6790  -34.9130 C.3     208 LYS    0.3100
   3310 C         -26.9590  -11.6390  -33.8070 C.2     208 LYS    0.0700
   3311 O         -26.2120  -11.9360  -32.8690 O.2     208 LYS    0.0900
   3312 CB        -25.9330   -9.4080  -34.2780 C.3     208 LYS   -0.1800
   3313 CG        -25.3810   -8.3780  -35.2840 C.3     208 LYS    0.0900
   3314 CD        -25.1150   -7.0780  -34.5420 C.3     208 LYS    0.0900
   3315 CE        -24.1870   -6.1290  -35.2870 C.3     208 LYS   -0.1800
   3316 NZ        -24.1470   -4.8410  -34.5300 N.4     208 LYS    0.0900
   3317 HN        -28.3270   -9.8130  -35.4160 H       208 LYS    0.0900
   3318 HA        -25.7320  -11.1990  -35.4720 H       208 LYS   -0.1800
   3319 HB1       -25.1120   -9.6980  -33.5900 H       208 LYS    0.0900
   3320 HB2       -26.7410   -8.9230  -33.6920 H       208 LYS    0.0900
   3321 HG1       -26.1210   -8.2070  -36.0940 H       208 LYS    0.2100
   3322 HG2       -24.4380   -8.7570  -35.7320 H       208 LYS    0.0500
   3323 HD1       -24.6590   -7.3190  -33.5590 H       208 LYS    0.0500
   3324 HD2       -26.0850   -6.5640  -34.3730 H       208 LYS   -0.3000
   3325 HE1       -24.5690   -5.9280  -36.3100 H       208 LYS    0.3300
   3326 HE2       -23.1590   -6.5440  -35.3380 H       208 LYS    0.3300
   3327 HZ1       -23.7890   -5.0150  -33.5690 H       208 LYS    0.3300
   3328 HZ2       -25.1060   -4.4410  -34.4760 H       208 LYS    0.5100
   3329 HZ3       -23.5190   -4.1720  -35.0180 H       208 LYS   -0.5100
   3330 N         -28.1780  -12.1650  -33.9350 N.am    209 ILE   -0.4700
   3331 CA        -28.7890  -12.9320  -32.8420 C.3     209 ILE    0.3100
   3332 C         -28.1510  -14.3100  -32.6070 C.2     209 ILE    0.0700
   3333 O         -28.1880  -14.8070  -31.4940 O.2     209 ILE    0.0900
   3334 CB        -30.3400  -13.0260  -32.9990 C.3     209 ILE   -0.0900
   3335 CG1       -31.0080  -12.8350  -31.6240 C.3     209 ILE    0.0900
   3336 CG2       -30.7810  -14.3040  -33.7170 C.3     209 ILE   -0.2700
   3337 CD        -30.6880  -11.4950  -30.9610 C.3     209 ILE    0.0900
   3338 HN        -28.7200  -12.0640  -34.7650 H       209 ILE    0.0900
   3339 HA        -28.5400  -12.4400  -31.9140 H       209 ILE    0.0900
   3340 HB        -30.6950  -12.1470  -33.5780 H       209 ILE   -0.1800
   3341 HG11      -30.6690  -13.6500  -30.9520 H       209 ILE    0.0900
   3342 HG12      -32.1090  -12.9090  -31.7540 H       209 ILE    0.0900
   3343 HG21      -30.6090  -15.1880  -33.0660 H       209 ILE   -0.2700
   3344 HG22      -30.1950  -14.4340  -34.6520 H       209 ILE    0.0900
   3345 HG23      -31.8640  -14.2480  -33.9590 H       209 ILE    0.0900
   3346 HD1       -30.6880  -10.6840  -31.7210 H       209 ILE    0.0900
   3347 HD2       -29.6830  -11.5370  -30.4890 H       209 ILE    0.5100
   3348 HD3       -31.4530  -11.2610  -30.1910 H       209 ILE   -0.5100
   3349 N         -27.5350  -14.8930  -33.6320 N.am    210 ASP   -0.4700
   3350 CA        -26.7600  -16.1370  -33.4860 C.3     210 ASP    0.3100
   3351 C         -25.3140  -15.9480  -33.0070 C.2     210 ASP    0.0700
   3352 O         -24.5630  -16.9190  -32.9980 O.2     210 ASP    0.0900
   3353 CB        -26.7130  -16.9100  -34.8140 C.3     210 ASP   -0.2800
   3354 CG        -28.0780  -17.4130  -35.2440 C.2     210 ASP    0.0900
   3355 OD1       -28.9390  -17.6290  -34.3570 O.co2   210 ASP    0.0900
   3356 OD2       -28.2840  -17.5860  -36.4700 O.co2   210 ASP    0.6200
   3357 HN        -27.5700  -14.5100  -34.5510 H       210 ASP   -0.7600
   3358 HA        -27.2310  -16.7360  -32.7210 H       210 ASP   -0.7600
   3359 HB1       -26.0350  -17.7830  -34.7010 H       210 ASP    0.5100
   3360 HB2       -26.3170  -16.2420  -35.6080 H       210 ASP   -0.5100
   3361 N         -24.9210  -14.7220  -32.6290 N.am    211 ARG   -0.4700
   3362 CA        -23.6360  -14.4960  -31.9620 C.3     211 ARG    0.3100
   3363 C         -23.6210  -15.1410  -30.5870 C.2     211 ARG    0.0700
   3364 O         -24.5550  -14.9450  -29.7810 O.2     211 ARG    0.0900
   3365 CB        -23.3410  -13.0000  -31.7700 C.3     211 ARG   -0.1800
   3366 CG        -22.9910  -12.2170  -33.0360 C.3     211 ARG    0.0900
   3367 CD        -22.5970  -10.7860  -32.6820 C.3     211 ARG    0.0900
   3368 NE        -22.1790  -10.0030  -33.8450 N.pl3   211 ARG   -0.1800
   3369 CZ        -21.7320   -8.7480  -33.7650 C.cat   211 ARG    0.0900
   3370 NH1       -21.6550   -8.1320  -32.5780 N.pl3   211 ARG    0.0900
   3371 NH2       -21.3660   -8.1010  -34.8660 N.pl3   211 ARG    0.2000
   3372 HN        -25.4830  -13.9130  -32.7850 H       211 ARG    0.0900
   3373 HA        -22.8670  -14.9480  -32.5700 H       211 ARG    0.0900
   3374 HB1       -22.4890  -12.9080  -31.0650 H       211 ARG   -0.7000
   3375 HB2       -24.2380  -12.5310  -31.3150 H       211 ARG    0.4400
   3376 HG1       -23.8700  -12.2010  -33.7160 H       211 ARG    0.6400
   3377 HG2       -22.1450  -12.7150  -33.5580 H       211 ARG   -0.8000
   3378 HD1       -21.7450  -10.8040  -31.9690 H       211 ARG    0.4600
   3379 HD2       -23.4650  -10.2670  -32.2250 H       211 ARG    0.4600
   3380 HE        -22.2300  -10.4310  -34.7480 H       211 ARG   -0.8000
   3381 HH11      -21.9320   -8.6120  -31.7450 H       211 ARG    0.4600
   3382 HH12      -21.3200   -7.1910  -32.5240 H       211 ARG    0.4600
   3383 HH21      -21.4250   -8.5550  -35.7550 H       211 ARG    0.5100
   3384 HH22      -21.0310   -7.1610  -34.8060 H       211 ARG   -0.5100
   3385 N         -22.5360  -15.8690  -30.2920 N.am    212 ALA   -0.4700
   3386 CA        -22.3430  -16.4140  -28.9400 C.3     212 ALA    0.3100
   3387 C         -22.4910  -15.3190  -27.8830 C.2     212 ALA    0.0700
   3388 O         -23.1060  -15.5400  -26.8340 O.2     212 ALA    0.0900
   3389 CB        -20.9810  -17.0960  -28.8240 C.3     212 ALA   -0.2700
   3390 HN        -21.8240  -16.0700  -30.9600 H       212 ALA    0.0900
   3391 HA        -23.1350  -17.1230  -28.7500 H       212 ALA    0.0900
   3392 HB1       -20.1700  -16.3660  -29.0300 H       212 ALA    0.0900
   3393 HB2       -20.9090  -17.9240  -29.5620 H       212 ALA    0.5100
   3394 HB3       -20.8450  -17.4970  -27.7970 H       212 ALA   -0.5100
   3395 N         -21.9680  -14.1220  -28.1880 N.am    213 SER   -0.4700
   3396 CA        -22.0210  -12.9730  -27.2770 C.3     213 SER    0.3100
   3397 C         -23.4350  -12.5230  -26.8650 C.2     213 SER    0.0700
   3398 O         -23.5910  -11.8760  -25.8120 O.2     213 SER    0.0900
   3399 CB        -21.2560  -11.7790  -27.8610 C.3     213 SER    0.0500
   3400 OG        -21.8550  -11.3040  -29.0460 O.3     213 SER    0.0900
   3401 HN        -21.5150  -13.9590  -29.0600 H       213 SER    0.0900
   3402 HA        -21.5850  -13.2730  -26.3350 H       213 SER   -0.6600
   3403 HB1       -20.2140  -12.0880  -28.0930 H       213 SER    0.4300
   3404 HB2       -21.2400  -10.9530  -27.1190 H       213 SER    0.5100
   3405 HG1       -22.7450  -11.0390  -28.8040 H       213 SER   -0.5100
   3406 N         -24.4450  -12.8870  -27.6690 N.am    214 LYS   -0.4700
   3407 CA        -25.8520  -12.5280  -27.3880 C.3     214 LYS    0.3100
   3408 C         -26.7560  -13.6900  -26.9170 C.2     214 LYS    0.0700
   3409 O         -27.9510  -13.4950  -26.6840 O.2     214 LYS    0.0900
   3410 CB        -26.4580  -11.8470  -28.6300 C.3     214 LYS   -0.1800
   3411 CG        -25.8140  -10.4930  -28.9190 C.3     214 LYS    0.0900
   3412 CD        -26.2280   -9.9570  -30.2690 C.3     214 LYS    0.0900
   3413 CE        -25.7410   -8.5450  -30.4980 C.3     214 LYS   -0.1800
   3414 NZ        -26.1920   -7.6210  -29.4380 N.4     214 LYS    0.0900
   3415 HN        -24.2920  -13.4190  -28.4980 H       214 LYS    0.0900
   3416 HA        -25.8700  -11.8610  -26.5390 H       214 LYS   -0.1800
   3417 HB1       -27.5460  -11.6990  -28.4630 H       214 LYS    0.0900
   3418 HB2       -26.3150  -12.5090  -29.5090 H       214 LYS    0.0900
   3419 HG1       -24.7080  -10.6050  -28.8960 H       214 LYS    0.2100
   3420 HG2       -26.1170   -9.7700  -28.1310 H       214 LYS    0.0500
   3421 HD1       -27.3380   -9.9700  -30.3370 H       214 LYS    0.0500
   3422 HD2       -25.8120  -10.6140  -31.0620 H       214 LYS   -0.3000
   3423 HE1       -26.1360   -8.1660  -31.4650 H       214 LYS    0.3300
   3424 HE2       -24.6300   -8.5310  -30.5070 H       214 LYS    0.3300
   3425 HZ1       -25.8280   -7.9430  -28.5180 H       214 LYS    0.3300
   3426 HZ2       -27.2320   -7.6030  -29.4120 H       214 LYS    0.5100
   3427 HZ3       -25.8340   -6.6650  -29.6360 H       214 LYS   -0.5100
   3428 N         -26.1860  -14.8840  -26.7530 N.am    215 ARG   -0.4700
   3429 CA        -26.9680  -16.0990  -26.4730 C.3     215 ARG    0.3100
   3430 C         -27.7930  -16.0250  -25.1830 C.2     215 ARG    0.0700
   3431 O         -28.9820  -16.3540  -25.1910 O.2     215 ARG    0.0900
   3432 CB        -26.0330  -17.3300  -26.4530 C.3     215 ARG   -0.1800
   3433 CG        -26.7040  -18.6760  -26.2130 C.3     215 ARG    0.0900
   3434 CD        -25.7520  -19.8530  -26.4660 C.3     215 ARG    0.0900
   3435 NE        -24.5730  -19.7560  -25.6010 N.pl3   215 ARG   -0.1800
   3436 CZ        -24.4560  -20.2560  -24.3720 C.cat   215 ARG    0.0900
   3437 NH1       -25.4200  -20.9770  -23.8120 N.pl3   215 ARG    0.0900
   3438 NH2       -23.3390  -20.0480  -23.6930 N.pl3   215 ARG    0.2000
   3439 HN        -25.1980  -15.0070  -26.8120 H       215 ARG    0.0900
   3440 HA        -27.7160  -16.2050  -27.2440 H       215 ARG    0.0900
   3441 HB1       -25.2820  -17.1750  -25.6510 H       215 ARG   -0.7000
   3442 HB2       -25.5120  -17.3790  -27.4320 H       215 ARG    0.4400
   3443 HG1       -27.5790  -18.7680  -26.8900 H       215 ARG    0.6400
   3444 HG2       -27.0570  -18.7190  -25.1610 H       215 ARG   -0.8000
   3445 HD1       -25.4060  -19.8420  -27.5210 H       215 ARG    0.4600
   3446 HD2       -26.2650  -20.8120  -26.2430 H       215 ARG    0.4600
   3447 HE        -23.7820  -19.2680  -25.9670 H       215 ARG   -0.8000
   3448 HH11      -26.2650  -21.1570  -24.3140 H       215 ARG    0.4600
   3449 HH12      -25.3000  -21.3380  -22.8880 H       215 ARG    0.4600
   3450 HH21      -22.5950  -19.5200  -24.1030 H       215 ARG    0.5100
   3451 HH22      -23.2390  -20.4180  -22.7690 H       215 ARG   -0.5100
   3452 N         -27.1940  -15.5680  -24.0870 N.am    216 LYS   -0.4700
   3453 CA        -27.8410  -15.6940  -22.7780 C.3     216 LYS    0.3100
   3454 C         -29.1450  -14.9030  -22.6220 C.2     216 LYS    0.0700
   3455 O         -30.2240  -15.5110  -22.5360 O.2     216 LYS    0.0900
   3456 CB        -26.8720  -15.3630  -21.6360 C.3     216 LYS   -0.1800
   3457 CG        -27.3340  -15.8410  -20.2620 C.3     216 LYS    0.0900
   3458 CD        -26.4060  -15.3550  -19.1520 C.3     216 LYS    0.0900
   3459 CE        -27.0480  -15.4410  -17.7740 C.3     216 LYS   -0.1800
   3460 NZ        -26.0890  -15.0120  -16.7210 N.4     216 LYS    0.0900
   3461 HN        -26.2990  -15.1290  -24.1050 H       216 LYS    0.0900
   3462 HA        -28.1940  -16.7110  -22.6810 H       216 LYS   -0.1800
   3463 HB1       -26.7400  -14.2610  -21.5980 H       216 LYS    0.0900
   3464 HB2       -25.8920  -15.8360  -21.8610 H       216 LYS    0.0900
   3465 HG1       -27.3590  -16.9510  -20.2540 H       216 LYS    0.2100
   3466 HG2       -28.3590  -15.4570  -20.0700 H       216 LYS    0.0500
   3467 HD1       -26.1280  -14.2980  -19.3530 H       216 LYS    0.0500
   3468 HD2       -25.4850  -15.9760  -19.1570 H       216 LYS   -0.3000
   3469 HE1       -27.3490  -16.4880  -17.5580 H       216 LYS    0.3300
   3470 HE2       -27.9340  -14.7710  -17.7250 H       216 LYS    0.3300
   3471 HZ1       -25.7980  -14.0290  -16.8960 H       216 LYS    0.3300
   3472 HZ2       -25.2530  -15.6300  -16.7400 H       216 LYS    0.5100
   3473 HZ3       -26.5450  -15.0780  -15.7890 H       216 LYS   -0.5100
   3474 N         -29.0660  -13.5680  -22.5720 N.am    217 THR   -0.4700
   3475 CA        -30.2570  -12.7480  -22.2650 C.3     217 THR    0.3100
   3476 C         -30.9620  -12.2060  -23.5230 C.2     217 THR    0.0700
   3477 O         -32.1870  -12.3540  -23.6820 O.2     217 THR    0.0900
   3478 CB        -29.9130  -11.5650  -21.3330 C.3     217 THR    0.1400
   3479 CG2       -31.1560  -11.0700  -20.5890 C.3     217 THR    0.0900
   3480 OG1       -28.9220  -11.9690  -20.3800 O.3     217 THR   -0.6600
   3481 HN        -28.2160  -13.0740  -22.7370 H       217 THR    0.4300
   3482 HA        -30.9870  -13.3900  -21.7950 H       217 THR   -0.2700
   3483 HB        -29.5130  -10.7180  -21.9310 H       217 THR    0.0900
   3484 HG1       -28.7510  -11.1990  -19.8340 H       217 THR    0.0900
   3485 HG21      -31.5820  -11.8900  -19.9720 H       217 THR    0.0900
   3486 HG22      -31.9260  -10.7380  -21.3190 H       217 THR    0.5100
   3487 HG23      -30.8850  -10.2260  -19.9200 H       217 THR   -0.5100
   3488 N         -30.1760  -11.5900  -24.4100 N.am    218 SER   -0.4700
   3489 CA        -30.6940  -10.8860  -25.5820 C.3     218 SER    0.3100
   3490 C         -31.4940  -11.7530  -26.5780 C.2     218 SER    0.0700
   3491 O         -32.5940  -11.3790  -27.0110 O.2     218 SER    0.0900
   3492 CB        -29.5360  -10.2080  -26.2950 C.3     218 SER    0.0500
   3493 OG        -29.8630   -9.9270  -27.6330 O.3     218 SER    0.0900
   3494 HN        -29.1840  -11.5830  -24.3100 H       218 SER    0.0900
   3495 HA        -31.4200  -10.1570  -25.2510 H       218 SER   -0.6600
   3496 HB1       -28.6480  -10.8750  -26.2800 H       218 SER    0.4300
   3497 HB2       -29.2900   -9.2540  -25.7820 H       218 SER    0.5100
   3498 HG1       -30.7130   -9.4800  -27.6100 H       218 SER   -0.5100
   3499 N         -30.9380  -12.9000  -26.9520 N.am    219 ARG   -0.4700
   3500 CA        -31.5510  -13.7670  -27.9670 C.3     219 ARG    0.3100
   3501 C         -32.8800  -14.3540  -27.5020 C.2     219 ARG    0.0700
   3502 O         -33.7970  -14.5720  -28.3060 O.2     219 ARG    0.0900
   3503 CB        -30.6000  -14.9040  -28.3190 C.3     219 ARG   -0.1800
   3504 CG        -31.1300  -15.9170  -29.3180 C.3     219 ARG    0.0900
   3505 CD        -30.2090  -17.1150  -29.3500 C.3     219 ARG    0.0900
   3506 NE        -30.7790  -18.1890  -30.1440 N.pl3   219 ARG   -0.1800
   3507 CZ        -30.7510  -18.2520  -31.4710 C.cat   219 ARG    0.0900
   3508 NH1       -30.1760  -17.2970  -32.1850 N.pl3   219 ARG    0.0900
   3509 NH2       -31.3160  -19.2830  -32.0870 N.pl3   219 ARG    0.2000
   3510 HN        -30.0820  -13.2250  -26.5600 H       219 ARG    0.0900
   3511 HA        -31.7630  -13.1670  -28.8390 H       219 ARG    0.0900
   3512 HB1       -30.3470  -15.4430  -27.3830 H       219 ARG   -0.7000
   3513 HB2       -29.6740  -14.4590  -28.7410 H       219 ARG    0.4400
   3514 HG1       -31.1810  -15.4560  -30.3280 H       219 ARG    0.6400
   3515 HG2       -32.1520  -16.2380  -29.0190 H       219 ARG   -0.8000
   3516 HD1       -30.0520  -17.4980  -28.3200 H       219 ARG    0.4600
   3517 HD2       -29.2370  -16.8320  -29.8060 H       219 ARG    0.4600
   3518 HE        -31.2250  -18.9380  -29.6550 H       219 ARG   -0.8000
   3519 HH11      -29.8930  -17.4780  -33.1270 H       219 ARG    0.4600
   3520 HH12      -30.0250  -16.3940  -31.7820 H       219 ARG    0.4600
   3521 HH21      -31.7580  -20.0040  -31.5530 H       219 ARG    0.5100
   3522 HH22      -31.3000  -19.3390  -33.0850 H       219 ARG   -0.5100
   3523 N         -32.9790  -14.6190  -26.2050 N.am    220 VAL   -0.4700
   3524 CA        -34.1880  -15.1800  -25.6500 C.3     220 VAL    0.3100
   3525 C         -35.3260  -14.1690  -25.7630 C.2     220 VAL    0.0700
   3526 O         -36.4400  -14.5110  -26.1650 O.2     220 VAL    0.0900
   3527 CB        -33.9820  -15.6210  -24.1880 C.3     220 VAL   -0.0900
   3528 CG1       -35.2960  -16.1300  -23.5800 C.3     220 VAL    0.0900
   3529 CG2       -32.8970  -16.6960  -24.1400 C.3     220 VAL   -0.2700
   3530 HN        -32.2340  -14.4460  -25.5650 H       220 VAL    0.0900
   3531 HA        -34.4710  -16.0260  -26.2580 H       220 VAL    0.0900
   3532 HB        -33.6130  -14.7570  -23.5940 H       220 VAL    0.0900
   3533 HG11      -35.7650  -16.8770  -24.2560 H       220 VAL   -0.2700
   3534 HG12      -36.0020  -15.2840  -23.4410 H       220 VAL    0.0900
   3535 HG13      -35.0960  -16.6150  -22.6000 H       220 VAL    0.0900
   3536 HG21      -31.9420  -16.2950  -24.5420 H       220 VAL    0.0900
   3537 HG22      -33.2020  -17.5690  -24.7560 H       220 VAL    0.5100
   3538 HG23      -32.7320  -17.0190  -23.0900 H       220 VAL   -0.5100
   3539 N         -35.0280  -12.9160  -25.4350 N.am    221 MET   -0.4700
   3540 CA        -36.0260  -11.8620  -25.4780 C.3     221 MET    0.3100
   3541 C         -36.4940  -11.6070  -26.9100 C.2     221 MET    0.0700
   3542 O         -37.6820  -11.4100  -27.1510 O.2     221 MET    0.0900
   3543 CB        -35.4830  -10.5930  -24.8100 C.3     221 MET   -0.1800
   3544 CG        -35.3210  -10.7660  -23.3030 C.3     221 MET    0.0900
   3545 SD        -34.6180   -9.3390  -22.4450 S.3     221 MET    0.0900
   3546 CE        -34.6240   -9.9130  -20.7400 C.3     221 MET   -0.1400
   3547 HN        -34.1140  -12.6460  -25.1470 H       221 MET    0.0900
   3548 HA        -36.9080  -12.2120  -24.9620 H       221 MET    0.0900
   3549 HB1       -36.1850   -9.7540  -25.0040 H       221 MET   -0.0900
   3550 HB2       -34.4950  -10.3450  -25.2530 H       221 MET   -0.2200
   3551 HG1       -34.6680  -11.6460  -23.1290 H       221 MET    0.0900
   3552 HG2       -36.3220  -10.9840  -22.8750 H       221 MET    0.0900
   3553 HE1       -34.1620  -10.9200  -20.6510 H       221 MET    0.0900
   3554 HE2       -35.6660   -9.9790  -20.3600 H       221 MET    0.5100
   3555 HE3       -34.0480   -9.2130  -20.0980 H       221 MET   -0.5100
   3556 N         -35.5710  -11.6680  -27.8660 N.am    222 LEU   -0.4700
   3557 CA        -35.9250  -11.4600  -29.2690 C.3     222 LEU    0.3100
   3558 C         -36.7810  -12.5930  -29.8550 C.2     222 LEU    0.0700
   3559 O         -37.6560  -12.3310  -30.6790 O.2     222 LEU    0.0900
   3560 CB        -34.6830  -11.2460  -30.1370 C.3     222 LEU   -0.1800
   3561 CG        -34.9910  -10.6270  -31.5080 C.3     222 LEU    0.0900
   3562 CD1       -35.5450   -9.2150  -31.3520 C.3     222 LEU    0.0900
   3563 CD2       -33.7630  -10.6320  -32.4060 C.3     222 LEU   -0.0900
   3564 HN        -34.6110  -11.8550  -27.6730 H       222 LEU    0.0900
   3565 HA        -36.5670  -10.5930  -29.3210 H       222 LEU   -0.2700
   3566 HB1       -34.1890  -12.2290  -30.2960 H       222 LEU    0.0900
   3567 HB2       -33.9830  -10.5760  -29.5950 H       222 LEU    0.0900
   3568 HG        -35.7380  -11.2580  -32.0360 H       222 LEU    0.0900
   3569 HD11      -34.8900   -8.6200  -30.6810 H       222 LEU   -0.2700
   3570 HD12      -36.5640   -9.2550  -30.9110 H       222 LEU    0.0900
   3571 HD13      -35.5870   -8.7130  -32.3430 H       222 LEU    0.0900
   3572 HD21      -33.4120  -11.6730  -32.5670 H       222 LEU    0.0900
   3573 HD22      -32.9440  -10.0510  -31.9300 H       222 LEU    0.5100
   3574 HD23      -34.0130  -10.1860  -33.3930 H       222 LEU   -0.5100
   3575 N         -36.5160  -13.8400  -29.4530 N.am    223 MET   -0.4700
   3576 CA        -37.3220  -14.9740  -29.8910 C.3     223 MET    0.3100
   3577 C         -38.7180  -14.9210  -29.2770 C.2     223 MET    0.0700
   3578 O         -39.6840  -15.3390  -29.9090 O.2     223 MET    0.0900
   3579 CB        -36.6600  -16.3160  -29.5420 C.3     223 MET   -0.1800
   3580 CG        -35.4410  -16.6880  -30.3760 C.3     223 MET    0.0900
   3581 SD        -35.7440  -16.8870  -32.1490 S.3     223 MET    0.0900
   3582 CE        -35.2730  -15.2810  -32.7990 C.3     223 MET   -0.1400
   3583 HN        -35.7600  -14.0490  -28.8370 H       223 MET    0.0900
   3584 HA        -37.4490  -14.8920  -30.9610 H       223 MET    0.0900
   3585 HB1       -37.4200  -17.1160  -29.6690 H       223 MET   -0.0900
   3586 HB2       -36.3500  -16.2790  -28.4780 H       223 MET   -0.2200
   3587 HG1       -35.0350  -17.6400  -29.9750 H       223 MET    0.0900
   3588 HG2       -34.6780  -15.8950  -30.2330 H       223 MET    0.0900
   3589 HE1       -34.2090  -15.0520  -32.5780 H       223 MET    0.0900
   3590 HE2       -35.8980  -14.4840  -32.3420 H       223 MET    0.5100
   3591 HE3       -35.4080  -15.2590  -33.9020 H       223 MET   -0.5100
   3592 N         -38.8140  -14.4100  -28.0490 N.am    224 ARG   -0.4700
   3593 CA        -40.0870  -14.2320  -27.3890 C.3     224 ARG    0.3100
   3594 C         -40.9270  -13.1860  -28.1280 C.2     224 ARG    0.0700
   3595 O         -42.0800  -13.4460  -28.5000 O.2     224 ARG    0.0900
   3596 CB        -39.8740  -13.8090  -25.9330 C.3     224 ARG   -0.1800
   3597 CG        -41.0630  -14.1220  -25.0400 C.3     224 ARG    0.0900
   3598 CD        -40.8830  -13.6450  -23.6040 C.3     224 ARG    0.0900
   3599 NE        -39.7060  -14.2230  -22.9430 N.pl3   224 ARG   -0.1800
   3600 CZ        -39.3950  -14.0270  -21.6620 C.cat   224 ARG    0.0900
   3601 NH1       -40.1730  -13.2800  -20.8760 N.pl3   224 ARG    0.0900
   3602 NH2       -38.3020  -14.5920  -21.1550 N.pl3   224 ARG    0.2000
   3603 HN        -38.0110  -14.1280  -27.5310 H       224 ARG    0.0900
   3604 HA        -40.6230  -15.1680  -27.4340 H       224 ARG    0.0900
   3605 HB1       -39.6860  -12.7140  -25.9040 H       224 ARG   -0.7000
   3606 HB2       -38.9810  -14.3370  -25.5350 H       224 ARG    0.4400
   3607 HG1       -41.2200  -15.2210  -25.0310 H       224 ARG    0.6400
   3608 HG2       -41.9650  -13.6330  -25.4660 H       224 ARG   -0.8000
   3609 HD1       -41.7740  -13.9320  -23.0060 H       224 ARG    0.4600
   3610 HD2       -40.7570  -12.5410  -23.5970 H       224 ARG    0.4600
   3611 HE        -39.0990  -14.8010  -23.4880 H       224 ARG   -0.8000
   3612 HH11      -41.0010  -12.8590  -21.2460 H       224 ARG    0.4600
   3613 HH12      -39.9280  -13.1410  -19.9160 H       224 ARG    0.4600
   3614 HH21      -37.7180  -15.1600  -21.7360 H       224 ARG    0.5100
   3615 HH22      -38.0630  -14.4480  -20.1950 H       224 ARG   -0.5100
   3616 N         -40.3380  -12.0060  -28.3520 N.am    225 GLU   -0.4700
   3617 CA        -41.0080  -10.9260  -29.0700 C.3     225 GLU    0.3100
   3618 C         -41.4820  -11.3940  -30.4340 C.2     225 GLU    0.0700
   3619 O         -42.6140  -11.1260  -30.8210 O.2     225 GLU    0.0900
   3620 CB        -40.0970   -9.7150  -29.2410 C.3     225 GLU   -0.1800
   3621 CG        -40.1030   -8.7560  -28.0620 C.3     225 GLU    0.0900
   3622 CD        -39.0980   -7.6060  -28.2210 C.2     225 GLU    0.0900
   3623 OE1       -38.5720   -7.3780  -29.3460 O.co2   225 GLU   -0.2800
   3624 OE2       -38.8400   -6.9140  -27.2060 O.co2   225 GLU    0.0900
   3625 HN        -39.4130  -11.8110  -28.0380 H       225 GLU    0.0900
   3626 HA        -41.8890  -10.6510  -28.5070 H       225 GLU    0.6200
   3627 HB1       -40.4180   -9.1600  -30.1460 H       225 GLU   -0.7600
   3628 HB2       -39.0590  -10.0780  -29.3900 H       225 GLU   -0.7600
   3629 HG1       -39.8500   -9.3180  -27.1390 H       225 GLU    0.5100
   3630 HG2       -41.1200   -8.3210  -27.9570 H       225 GLU   -0.5100
   3631 N         -40.6250  -12.1170  -31.1450 N.am    226 HSE   -0.4700
   3632 CA        -40.9500  -12.5940  -32.4780 C.3     226 HSE    0.3100
   3633 C         -42.0550  -13.6180  -32.5370 C.2     226 HSE    0.0700
   3634 O         -42.7910  -13.6840  -33.5260 O.2     226 HSE    0.0900
   3635 CB        -39.6910  -13.0960  -33.1580 C.3     226 HSE   -0.0800
   3636 CG        -38.8300  -11.9790  -33.6860 C.ar    226 HSE    0.0900
   3637 CD2       -38.7170  -10.6420  -33.2950 C.ar    226 HSE    0.0900
   3638 ND1       -38.0380  -12.1320  -34.7610 N.ar    226 HSE   -0.7000
   3639 CE1       -37.4190  -10.9610  -35.0240 C.ar    226 HSE    0.2200
   3640 NE2       -37.8380  -10.0470  -34.1340 N.ar    226 HSE    0.2500
   3641 HN        -39.7240  -12.3650  -30.7970 H       226 HSE    0.1300
   3642 HA        -41.3810  -11.7760  -33.0360 H       226 HSE   -0.3600
   3643 HB1       -39.9780  -13.7530  -34.0060 H       226 HSE    0.3200
   3644 HB2       -39.0960  -13.6830  -32.4260 H       226 HSE   -0.0500
   3645 HD2       -39.2110  -10.1210  -32.4840 H       226 HSE    0.0900
   3646 HE1       -36.6980  -10.7650  -35.8160 H       226 HSE    0.5100
   3647 HE2       -37.5570   -9.0880  -34.0870 H       226 HSE   -0.5100
   3648 N         -42.1890  -14.4060  -31.4790 N.am    227 LYS   -0.4700
   3649 CA        -43.2290  -15.3940  -31.3750 C.3     227 LYS    0.3100
   3650 C         -44.5940  -14.6840  -31.1660 C.2     227 LYS    0.0700
   3651 O         -45.5920  -15.0540  -31.7920 O.2     227 LYS    0.0900
   3652 CB        -42.9130  -16.3410  -30.2150 C.3     227 LYS   -0.1800
   3653 CG        -43.7790  -17.5840  -30.1200 C.3     227 LYS    0.0900
   3654 CD        -43.9410  -18.0040  -28.6580 C.3     227 LYS    0.0900
   3655 CE        -44.9350  -19.1410  -28.4630 C.3     227 LYS   -0.1800
   3656 NZ        -44.3290  -20.4680  -28.7510 N.4     227 LYS    0.0900
   3657 HN        -41.5690  -14.3470  -30.7010 H       227 LYS    0.0900
   3658 HA        -43.2770  -15.9380  -32.3070 H       227 LYS   -0.1800
   3659 HB1       -43.0270  -15.7720  -29.2690 H       227 LYS    0.0900
   3660 HB2       -41.8560  -16.6660  -30.3160 H       227 LYS    0.0900
   3661 HG1       -43.3040  -18.4100  -30.6920 H       227 LYS    0.2100
   3662 HG2       -44.7780  -17.3740  -30.5570 H       227 LYS    0.0500
   3663 HD1       -44.2870  -17.1260  -28.0740 H       227 LYS    0.0500
   3664 HD2       -42.9510  -18.3280  -28.2710 H       227 LYS   -0.3000
   3665 HE1       -45.7970  -19.0060  -29.1510 H       227 LYS    0.3300
   3666 HE2       -45.2860  -19.1530  -27.4080 H       227 LYS    0.3300
   3667 HZ1       -43.5240  -20.6280  -28.1130 H       227 LYS    0.3300
   3668 HZ2       -44.0000  -20.4920  -29.7380 H       227 LYS    0.5100
   3669 HZ3       -45.0400  -21.2130  -28.6060 H       227 LYS   -0.5100
   3670 N         -44.6290  -13.6670  -30.3040 N.am    228 ALA   -0.4700
   3671 CA        -45.8240  -12.8400  -30.1150 C.3     228 ALA    0.3100
   3672 C         -46.2110  -12.1480  -31.4270 C.2     228 ALA    0.0700
   3673 O         -47.3860  -12.1020  -31.8080 O.2     228 ALA    0.0900
   3674 CB        -45.5920  -11.8050  -29.0360 C.3     228 ALA   -0.2700
   3675 HN        -43.8400  -13.4230  -29.7460 H       228 ALA    0.0900
   3676 HA        -46.6410  -13.4910  -29.8420 H       228 ALA    0.0900
   3677 HB1       -44.7450  -11.1430  -29.3160 H       228 ALA    0.0900
   3678 HB2       -45.3460  -12.3080  -28.0760 H       228 ALA    0.5100
   3679 HB3       -46.5030  -11.1820  -28.9080 H       228 ALA   -0.5100
   3680 N         -45.2110  -11.6340  -32.1350 N.am    229 LEU   -0.4700
   3681 CA        -45.4450  -11.0310  -33.4240 C.3     229 LEU    0.3100
   3682 C         -46.0830  -12.0280  -34.4010 C.2     229 LEU    0.0700
   3683 O         -46.9300  -11.6560  -35.2140 O.2     229 LEU    0.0900
   3684 CB        -44.1550  -10.4790  -34.0270 C.3     229 LEU   -0.1800
   3685 CG        -43.6480   -9.1000  -33.5850 C.3     229 LEU    0.0900
   3686 CD1       -42.4230   -8.7100  -34.3990 C.3     229 LEU    0.0900
   3687 CD2       -44.7240   -8.0310  -33.7160 C.3     229 LEU   -0.0900
   3688 HN        -44.2670  -11.6420  -31.8130 H       229 LEU    0.0900
   3689 HA        -46.1620  -10.2350  -33.2900 H       229 LEU   -0.2700
   3690 HB1       -44.3020  -10.4340  -35.1250 H       229 LEU    0.0900
   3691 HB2       -43.3510  -11.2080  -33.7970 H       229 LEU    0.0900
   3692 HG        -43.3820   -9.1310  -32.5070 H       229 LEU    0.0900
   3693 HD11      -42.6790   -8.6700  -35.4800 H       229 LEU   -0.2700
   3694 HD12      -41.6170   -9.4610  -34.2540 H       229 LEU    0.0900
   3695 HD13      -42.0630   -7.7080  -34.0830 H       229 LEU    0.0900
   3696 HD21      -45.6000   -8.2900  -33.0840 H       229 LEU    0.0900
   3697 HD22      -45.0590   -7.9570  -34.7730 H       229 LEU    0.5100
   3698 HD23      -44.3240   -7.0490  -33.3820 H       229 LEU   -0.5100
   3699 N         -45.6470  -13.2820  -34.3390 N.am    230 LYS   -0.4700
   3700 CA        -46.1230  -14.3160  -35.2400 C.3     230 LYS    0.3100
   3701 C         -47.5800  -14.6960  -34.8750 C.2     230 LYS    0.0700
   3702 O         -48.3870  -14.9590  -35.7510 O.2     230 LYS    0.0900
   3703 CB        -45.2050  -15.5350  -35.1620 C.3     230 LYS   -0.1800
   3704 CG        -45.2860  -16.4770  -36.3560 C.3     230 LYS    0.0900
   3705 CD        -44.2840  -17.6220  -36.2230 C.3     230 LYS    0.0900
   3706 CE        -44.6120  -18.7920  -37.1480 C.3     230 LYS   -0.1800
   3707 NZ        -44.1400  -20.1030  -36.5990 N.4     230 LYS    0.0900
   3708 HN        -44.9690  -13.5710  -33.6660 H       230 LYS    0.0900
   3709 HA        -46.1320  -13.9130  -36.2430 H       230 LYS   -0.1800
   3710 HB1       -45.4690  -16.1090  -34.2490 H       230 LYS    0.0900
   3711 HB2       -44.1580  -15.1760  -35.0720 H       230 LYS    0.0900
   3712 HG1       -45.0680  -15.9080  -37.2850 H       230 LYS    0.2100
   3713 HG2       -46.3120  -16.8950  -36.4220 H       230 LYS    0.0500
   3714 HD1       -44.2880  -17.9840  -35.1730 H       230 LYS    0.0500
   3715 HD2       -43.2690  -17.2440  -36.4680 H       230 LYS   -0.3000
   3716 HE1       -44.1140  -18.6410  -38.1300 H       230 LYS    0.3300
   3717 HE2       -45.7130  -18.8610  -37.2850 H       230 LYS    0.3300
   3718 HZ1       -44.5980  -20.2800  -35.6820 H       230 LYS    0.3300
   3719 HZ2       -43.1090  -20.0730  -36.4710 H       230 LYS    0.5100
   3720 HZ3       -44.3860  -20.8640  -37.2620 H       230 LYS   -0.5100
   3721 N         -47.9050  -14.7160  -33.5780 N.am    231 THR   -0.4700
   3722 CA        -49.2780  -14.8750  -33.1370 C.3     231 THR    0.3100
   3723 C         -50.1830  -13.8050  -33.7930 C.2     231 THR    0.0700
   3724 O         -51.1850  -14.1490  -34.4210 O.2     231 THR    0.0900
   3725 CB        -49.3760  -14.8170  -31.6000 C.3     231 THR    0.1400
   3726 CG2       -50.8510  -14.9620  -31.1070 C.3     231 THR    0.0900
   3727 OG1       -48.5750  -15.8650  -31.0370 O.3     231 THR   -0.6600
   3728 HN        -47.2220  -14.6220  -32.8580 H       231 THR    0.4300
   3729 HA        -49.6350  -15.8280  -33.4970 H       231 THR   -0.2700
   3730 HB        -49.0040  -13.8370  -31.2320 H       231 THR    0.0900
   3731 HG1       -48.4070  -15.6090  -30.1270 H       231 THR    0.0900
   3732 HG21      -51.2720  -15.9350  -31.4390 H       231 THR    0.0900
   3733 HG22      -51.4730  -14.1440  -31.5280 H       231 THR    0.5100
   3734 HG23      -50.8840  -14.9230  -29.9970 H       231 THR   -0.5100
   3735 N         -49.7830  -12.5270  -33.7060 N.am    232 LEU   -0.4700
   3736 CA        -50.5000  -11.4300  -34.3870 C.3     232 LEU    0.3100
   3737 C         -50.5770  -11.6410  -35.8790 C.2     232 LEU    0.0700
   3738 O         -51.6120  -11.4220  -36.4810 O.2     232 LEU    0.0900
   3739 CB        -49.8820  -10.0740  -34.0850 C.3     232 LEU   -0.1800
   3740 CG        -49.9350   -9.7110  -32.5940 C.3     232 LEU    0.0900
   3741 CD1       -49.2690   -8.3630  -32.3560 C.3     232 LEU    0.0900
   3742 CD2       -51.3520   -9.7280  -32.0760 C.3     232 LEU   -0.0900
   3743 HN        -48.9820  -12.2600  -33.1760 H       232 LEU    0.0900
   3744 HA        -51.5260  -11.4510  -34.0510 H       232 LEU   -0.2700
   3745 HB1       -50.4270   -9.2970  -34.6610 H       232 LEU    0.0900
   3746 HB2       -48.8210  -10.0850  -34.4120 H       232 LEU    0.0900
   3747 HG        -49.4080  -10.4930  -32.0050 H       232 LEU    0.0900
   3748 HD11      -49.7920   -7.5720  -32.9350 H       232 LEU   -0.2700
   3749 HD12      -48.2090   -8.4010  -32.6860 H       232 LEU    0.0900
   3750 HD13      -49.3170   -8.1030  -31.2770 H       232 LEU    0.0900
   3751 HD21      -51.7310  -10.7720  -32.0350 H       232 LEU    0.0900
   3752 HD22      -52.0090   -9.1380  -32.7500 H       232 LEU    0.5100
   3753 HD23      -51.3850   -9.3000  -31.0520 H       232 LEU   -0.5100
   3754 N         -49.5000  -12.1180  -36.4840 N.am    233 GLY   -0.4700
   3755 CA        -49.4960  -12.3600  -37.9200 C.3     233 GLY    0.3100
   3756 C         -50.4750  -13.4600  -38.2910 C.2     233 GLY   -0.0200
   3757 O         -51.0650  -13.4330  -39.3670 O.2     233 GLY    0.0900
   3758 HN        -48.6580  -12.3290  -35.9940 H       233 GLY    0.0900
   3759 HA1       -48.4980  -12.6540  -38.2120 H       233 GLY    0.5100
   3760 HA2       -49.7760  -11.4450  -38.4200 H       233 GLY   -0.5100
   3761 N         -50.6470  -14.4380  -37.4010 N.am    234 ILE   -0.4700
   3762 CA        -51.5710  -15.5480  -37.6430 C.3     234 ILE    0.3100
   3763 C         -53.0600  -15.0960  -37.5540 C.2     234 ILE    0.0700
   3764 O         -53.8670  -15.4310  -38.4230 O.2     234 ILE    0.0900
   3765 CB        -51.2700  -16.7640  -36.7310 C.3     234 ILE   -0.0900
   3766 CG1       -49.9190  -17.3980  -37.1130 C.3     234 ILE    0.0900
   3767 CG2       -52.3580  -17.8260  -36.8720 C.3     234 ILE   -0.2700
   3768 CD        -49.3290  -18.3110  -36.0500 C.3     234 ILE    0.0900
   3769 HN        -50.1570  -14.4580  -36.5330 H       234 ILE    0.0900
   3770 HA        -51.4760  -15.8330  -38.6810 H       234 ILE    0.0900
   3771 HB        -51.2210  -16.4260  -35.6740 H       234 ILE   -0.1800
   3772 HG11      -49.1930  -16.5820  -37.3140 H       234 ILE    0.0900
   3773 HG12      -50.0610  -17.9890  -38.0420 H       234 ILE    0.0900
   3774 HG21      -52.4130  -18.1790  -37.9240 H       234 ILE   -0.2700
   3775 HG22      -53.3440  -17.3990  -36.5890 H       234 ILE    0.0900
   3776 HG23      -52.1250  -18.6940  -36.2190 H       234 ILE    0.0900
   3777 HD1       -50.0240  -19.1510  -35.8380 H       234 ILE    0.0900
   3778 HD2       -49.1650  -17.7410  -35.1100 H       234 ILE    0.5100
   3779 HD3       -48.3640  -18.7320  -36.4040 H       234 ILE   -0.5100
   3780 N         -53.4190  -14.2970  -36.5530 N.am    235 ILE   -0.4700
   3781 CA        -54.7780  -13.7790  -36.4980 C.3     235 ILE    0.3100
   3782 C         -55.1130  -12.9360  -37.7280 C.2     235 ILE    0.0700
   3783 O         -56.1980  -13.0820  -38.2910 O.2     235 ILE    0.0900
   3784 CB        -55.1430  -13.0820  -35.1650 C.3     235 ILE   -0.0900
   3785 CG1       -54.5470  -11.7000  -35.0450 C.3     235 ILE    0.0900
   3786 CG2       -54.7650  -13.9480  -33.9550 C.3     235 ILE   -0.2700
   3787 CD        -54.9970  -10.9670  -33.7850 C.3     235 ILE    0.0900
   3788 HN        -52.7980  -14.0270  -35.8220 H       235 ILE    0.0900
   3789 HA        -55.4420  -14.6140  -36.6590 H       235 ILE    0.0900
   3790 HB        -56.2370  -12.8870  -35.1450 H       235 ILE   -0.1800
   3791 HG11      -54.8480  -11.1030  -35.9320 H       235 ILE    0.0900
   3792 HG12      -53.4390  -11.7890  -35.0300 H       235 ILE    0.0900
   3793 HG21      -53.6600  -13.9950  -33.8510 H       235 ILE   -0.2700
   3794 HG22      -55.1520  -14.9810  -34.0920 H       235 ILE    0.0900
   3795 HG23      -55.1910  -13.5090  -33.0280 H       235 ILE    0.0900
   3796 HD1       -54.5430  -11.4380  -32.8870 H       235 ILE    0.0900
   3797 HD2       -56.1020  -11.0180  -33.6920 H       235 ILE    0.5100
   3798 HD3       -54.6740   -9.9050  -33.8300 H       235 ILE   -0.5100
   3799 N         -54.1530  -12.1460  -38.2160 N.am    236 MET   -0.4700
   3800 CA        -54.3480  -11.3650  -39.4530 C.3     236 MET    0.3100
   3801 C         -54.5620  -12.2480  -40.6870 C.2     236 MET    0.0700
   3802 O         -55.4570  -11.9910  -41.5050 O.2     236 MET    0.0900
   3803 CB        -53.1660  -10.4430  -39.7180 C.3     236 MET   -0.1800
   3804 CG        -52.9820   -9.3970  -38.6320 C.3     236 MET    0.0900
   3805 SD        -51.5890   -8.2560  -38.8440 S.3     236 MET    0.0900
   3806 CE        -51.7370   -7.4200  -37.2630 C.3     236 MET   -0.1400
   3807 HN        -53.2670  -12.0480  -37.7690 H       236 MET    0.0900
   3808 HA        -55.2520  -10.7870  -39.3400 H       236 MET    0.0900
   3809 HB1       -53.3250   -9.9280  -40.6880 H       236 MET   -0.0900
   3810 HB2       -52.2410  -11.0550  -39.7840 H       236 MET   -0.2200
   3811 HG1       -52.8530   -9.9340  -37.6710 H       236 MET    0.0900
   3812 HG2       -53.9170   -8.8030  -38.5810 H       236 MET    0.0900
   3813 HE1       -51.6270   -8.1320  -36.4180 H       236 MET    0.0900
   3814 HE2       -52.7340   -6.9370  -37.1760 H       236 MET    0.5100
   3815 HE3       -50.9490   -6.6440  -37.1640 H       236 MET   -0.5100
   3816 N         -53.7340  -13.2820  -40.8280 N.am    237 GLY   -0.4700
   3817 CA        -53.8000  -14.1470  -41.9930 C.3     237 GLY    0.3100
   3818 C         -55.0670  -14.9840  -41.9350 C.2     237 GLY   -0.0200
   3819 O         -55.7350  -15.1960  -42.9310 O.2     237 GLY    0.0900
   3820 HN        -53.0390  -13.5060  -40.1480 H       237 GLY    0.0900
   3821 HA1       -52.9350  -14.7920  -41.9950 H       237 GLY    0.5100
   3822 HA2       -53.8080  -13.5310  -42.8800 H       237 GLY   -0.5100
   3823 N         -55.4020  -15.4880  -40.7630 N.am    238 VAL   -0.4700
   3824 CA        -56.5930  -16.3110  -40.6530 C.3     238 VAL    0.3100
   3825 C         -57.8610  -15.4620  -40.9030 C.2     238 VAL    0.0700
   3826 O         -58.8140  -15.9470  -41.5370 O.2     238 VAL    0.0900
   3827 CB        -56.6020  -17.0820  -39.3120 C.3     238 VAL   -0.0900
   3828 CG1       -57.9940  -17.5990  -38.9730 C.3     238 VAL    0.0900
   3829 CG2       -55.5460  -18.2150  -39.3480 C.3     238 VAL   -0.2700
   3830 HN        -54.8750  -15.3340  -39.9310 H       238 VAL    0.0900
   3831 HA        -56.6000  -17.0010  -41.4840 H       238 VAL    0.0900
   3832 HB        -56.2580  -16.4050  -38.5000 H       238 VAL    0.0900
   3833 HG11      -58.4230  -18.1380  -39.8450 H       238 VAL   -0.2700
   3834 HG12      -58.6610  -16.7480  -38.7190 H       238 VAL    0.0900
   3835 HG13      -57.9380  -18.3010  -38.1140 H       238 VAL    0.0900
   3836 HG21      -54.5340  -17.7880  -39.5120 H       238 VAL    0.0900
   3837 HG22      -55.7740  -18.9170  -40.1790 H       238 VAL    0.5100
   3838 HG23      -55.5480  -18.7660  -38.3830 H       238 VAL   -0.5100
   3839 N         -57.8580  -14.1880  -40.4690 N.am    239 PHE   -0.4700
   3840 CA        -58.9830  -13.2940  -40.7610 C.3     239 PHE    0.3100
   3841 C         -59.1400  -13.1340  -42.2680 C.2     239 PHE    0.0700
   3842 O         -60.2570  -13.2330  -42.8320 O.2     239 PHE    0.0900
   3843 CB        -58.7740  -11.9370  -40.1080 C.3     239 PHE   -0.1800
   3844 CG        -59.9050  -10.9780  -40.3310 C.ar    239 PHE    0.0900
   3845 CD1       -59.9210  -10.1550  -41.4590 C.ar    239 PHE    0.0900
   3846 CD2       -60.9400  -10.8840  -39.4200 C.ar    239 PHE    0.0000
   3847 CE1       -60.9640   -9.2660  -41.6700 C.ar    239 PHE   -0.1150
   3848 CE2       -61.9950  -10.0080  -39.6320 C.ar    239 PHE    0.1150
   3849 CZ        -62.0070   -9.1900  -40.7500 C.ar    239 PHE   -0.1150
   3850 HN        -57.1060  -13.8030  -39.9390 H       239 PHE    0.1150
   3851 HA        -59.8830  -13.7570  -40.3850 H       239 PHE   -0.1150
   3852 HB1       -57.8580  -11.4670  -40.5240 H       239 PHE    0.1150
   3853 HB2       -58.6700  -12.0720  -39.0100 H       239 PHE   -0.1150
   3854 HD1       -59.1130  -10.2110  -42.1740 H       239 PHE    0.1150
   3855 HD2       -60.9280  -11.4990  -38.5330 H       239 PHE   -0.1150
   3856 HE1       -60.9680   -8.6350  -42.5460 H       239 PHE    0.1150
   3857 HE2       -62.8080   -9.9630  -38.9240 H       239 PHE    0.5100
   3858 HZ        -62.8190   -8.4960  -40.9070 H       239 PHE   -0.5100
   3859 N         -58.0080  -12.8880  -42.9290 N.am    240 THR   -0.4700
   3860 CA        -57.9800  -12.7940  -44.3870 C.3     240 THR    0.3100
   3861 C         -58.5110  -14.0610  -45.0700 C.2     240 THR    0.0700
   3862 O         -59.3590  -13.9860  -45.9690 O.2     240 THR    0.0900
   3863 CB        -56.5680  -12.5100  -44.9050 C.3     240 THR    0.1400
   3864 CG2       -56.5520  -12.3510  -46.4580 C.3     240 THR    0.0900
   3865 OG1       -56.0630  -11.3230  -44.2790 O.3     240 THR   -0.6600
   3866 HN        -57.1360  -12.7580  -42.4630 H       240 THR    0.4300
   3867 HA        -58.6500  -12.0000  -44.6810 H       240 THR   -0.2700
   3868 HB        -55.8970  -13.3610  -44.6640 H       240 THR    0.0900
   3869 HG1       -55.9080  -11.5550  -43.3600 H       240 THR    0.0900
   3870 HG21      -57.3400  -11.6350  -46.7770 H       240 THR    0.0900
   3871 HG22      -56.7480  -13.3330  -46.9410 H       240 THR    0.5100
   3872 HG23      -55.5650  -11.9630  -46.7880 H       240 THR   -0.5100
   3873 N         -58.0250  -15.2240  -44.6480 N.am    241 LEU   -0.4700
   3874 CA        -58.4850  -16.4920  -45.2270 C.3     241 LEU    0.3100
   3875 C         -59.9850  -16.6740  -45.0190 C.2     241 LEU    0.0700
   3876 O         -60.6880  -17.0970  -45.9250 O.2     241 LEU    0.0900
   3877 CB        -57.7060  -17.6900  -44.6600 C.3     241 LEU   -0.1800
   3878 CG        -56.2570  -17.8360  -45.1810 C.3     241 LEU    0.0900
   3879 CD1       -55.5740  -19.0450  -44.5230 C.3     241 LEU    0.0900
   3880 CD2       -56.2020  -17.9410  -46.7070 C.3     241 LEU   -0.0900
   3881 HN        -57.3370  -15.2880  -43.9290 H       241 LEU    0.0900
   3882 HA        -58.3480  -16.4340  -46.2980 H       241 LEU   -0.2700
   3883 HB1       -58.2600  -18.6170  -44.9150 H       241 LEU    0.0900
   3884 HB2       -57.6670  -17.5860  -43.5550 H       241 LEU    0.0900
   3885 HG        -55.6840  -16.9140  -44.9440 H       241 LEU    0.0900
   3886 HD11      -56.1340  -19.9750  -44.7600 H       241 LEU   -0.2700
   3887 HD12      -55.5540  -18.9130  -43.4210 H       241 LEU    0.0900
   3888 HD13      -54.5360  -19.1480  -44.9080 H       241 LEU    0.0900
   3889 HD21      -56.4680  -16.9650  -47.1670 H       241 LEU    0.0900
   3890 HD22      -56.9240  -18.7080  -47.0590 H       241 LEU    0.5100
   3891 HD23      -55.1750  -18.2170  -47.0300 H       241 LEU   -0.5100
   3892 N         -60.4830  -16.2930  -43.8500 N.am    242 CYS   -0.4700
   3893 CA        -61.9000  -16.4430  -43.5450 C.3     242 CYS    0.3100
   3894 C         -62.8570  -15.4970  -44.2950 C.2     242 CYS    0.0700
   3895 O         -63.9550  -15.9320  -44.6720 O.2     242 CYS    0.0900
   3896 CB        -62.1260  -16.3260  -42.0430 C.3     242 CYS   -0.1100
   3897 SG        -61.5390  -17.7750  -41.1570 S.3     242 CYS    0.0900
   3898 HN        -59.9160  -15.8900  -43.1360 H       242 CYS    0.0900
   3899 HA        -62.2210  -17.4100  -43.9000 H       242 CYS   -0.2300
   3900 HB1       -63.2130  -16.1910  -41.8570 H       242 CYS    0.1600
   3901 HB2       -61.5950  -15.4230  -41.6730 H       242 CYS    0.5100
   3902 HG1       -60.2550  -17.5240  -41.3630 H       242 CYS   -0.5100
   3903 N         -62.4470  -14.2330  -44.5310 N.am    243 TRP   -0.4700
   3904 CA        -63.3260  -13.2170  -45.1710 C.3     243 TRP    0.3100
   3905 C         -63.0590  -12.9410  -46.6290 C.2     243 TRP    0.0700
   3906 O         -63.9840  -12.6070  -47.3790 O.2     243 TRP    0.0900
   3907 CB        -63.3120  -11.9150  -44.3920 C.3     243 TRP   -0.1800
   3908 CG        -64.1440  -11.9870  -43.1510 C.ar    243 TRP    0.0900
   3909 CD1       -63.6880  -12.0370  -41.8330 C.ar    243 TRP    0.0900
   3910 CD2       -65.6100  -12.0560  -43.0560 C.ar    243 TRP   -0.0300
   3911 CE2       -65.9230  -12.1480  -41.6460 C.ar    243 TRP   -0.1500
   3912 CE3       -66.6550  -12.0860  -43.9810 C.ar    243 TRP    0.2200
   3913 NE1       -64.7390  -12.1150  -40.9610 N.ar    243 TRP   -0.5100
   3914 CZ2       -67.2320  -12.2340  -41.1860 C.ar    243 TRP    0.3700
   3915 CZ3       -67.9680  -12.1730  -43.5100 C.ar    243 TRP    0.2400
   3916 CH2       -68.2380  -12.2600  -42.1300 C.ar    243 TRP    0.1100
   3917 HN        -61.5320  -13.9210  -44.2840 H       243 TRP   -0.2500
   3918 HA        -64.3280  -13.6200  -45.2070 H       243 TRP    0.1700
   3919 HB1       -63.7080  -11.1020  -45.0380 H       243 TRP   -0.2000
   3920 HB2       -62.2660  -11.6760  -44.1050 H       243 TRP    0.1400
   3921 HD1       -62.6470  -12.0190  -41.5410 H       243 TRP   -0.2700
   3922 HE1       -64.6560  -12.1420  -39.9890 H       243 TRP    0.1600
   3923 HE3       -66.4710  -12.0440  -45.0450 H       243 TRP   -0.1400
   3924 HZ2       -67.4700  -12.2790  -40.1340 H       243 TRP    0.1400
   3925 HZ3       -68.7870  -12.1720  -44.2130 H       243 TRP    0.5100
   3926 HH2       -69.2620  -12.3520  -41.8000 H       243 TRP   -0.5100
   3927 N         -61.8200  -13.0840  -47.0770 N.am    244 LEU   -0.4700
   3928 CA        -61.5050  -12.7890  -48.4920 C.3     244 LEU    0.3100
   3929 C         -62.4080  -13.5510  -49.4750 C.2     244 LEU    0.0700
   3930 O         -62.9460  -12.9500  -50.3900 O.2     244 LEU    0.0900
   3931 CB        -60.0030  -12.9910  -48.7930 C.3     244 LEU   -0.1800
   3932 CG        -59.4850  -12.5550  -50.1740 C.3     244 LEU    0.0900
   3933 CD1       -59.9640  -11.1410  -50.5400 C.3     244 LEU    0.0900
   3934 CD2       -57.9460  -12.6800  -50.2520 C.3     244 LEU   -0.0900
   3935 HN        -61.0670  -13.3900  -46.5010 H       244 LEU    0.0900
   3936 HA        -61.7880  -11.7640  -48.6860 H       244 LEU   -0.2700
   3937 HB1       -59.7840  -14.0730  -48.6820 H       244 LEU    0.0900
   3938 HB2       -59.4310  -12.4250  -48.0290 H       244 LEU    0.0900
   3939 HG        -59.8500  -13.2710  -50.9410 H       244 LEU    0.0900
   3940 HD11      -59.5980  -10.4090  -49.7890 H       244 LEU   -0.2700
   3941 HD12      -61.0730  -11.1100  -50.5550 H       244 LEU    0.0900
   3942 HD13      -59.5680  -10.8540  -51.5370 H       244 LEU    0.0900
   3943 HD21      -57.6400  -13.7340  -50.0790 H       244 LEU    0.0900
   3944 HD22      -57.4750  -12.0420  -49.4750 H       244 LEU    0.5100
   3945 HD23      -57.5920  -12.3680  -51.2570 H       244 LEU   -0.5100
   3946 N         -62.6330  -14.8520  -49.2750 N.am    245 PRO   -0.2900
   3947 CA        -63.4870  -15.5610  -50.2320 C.3     245 PRO    0.0000
   3948 C         -64.9130  -14.9750  -50.3240 C.2     245 PRO    0.0900
   3949 O         -65.4120  -14.7320  -51.4180 O.2     245 PRO    0.0900
   3950 CB        -63.5300  -17.0070  -49.6700 C.3     245 PRO    0.0200
   3951 CG        -62.3540  -17.1180  -48.7820 C.3     245 PRO    0.0900
   3952 CD        -62.1640  -15.7420  -48.1990 C.3     245 PRO   -0.1800
   3953 HA        -63.0850  -15.4770  -51.2290 H       245 PRO    0.0900
   3954 HB1       -63.4700  -17.7500  -50.4940 H       245 PRO    0.0900
   3955 HB2       -64.4700  -17.1790  -49.1000 H       245 PRO   -0.1800
   3956 HG1       -62.5390  -17.8620  -47.9780 H       245 PRO    0.0900
   3957 HG2       -61.4570  -17.4270  -49.3570 H       245 PRO    0.0900
   3958 HD1       -62.7810  -15.5950  -47.2870 H       245 PRO    0.5100
   3959 HD2       -61.0980  -15.5380  -47.9720 H       245 PRO   -0.5100
   3960 N         -65.5730  -14.7330  -49.1840 N.am    246 PHE   -0.4700
   3961 CA        -66.8410  -13.9870  -49.2080 C.3     246 PHE    0.3100
   3962 C         -66.7870  -12.6690  -50.0160 C.2     246 PHE    0.0700
   3963 O         -67.6050  -12.4630  -50.9350 O.2     246 PHE    0.0900
   3964 CB        -67.3140  -13.6970  -47.7940 C.3     246 PHE   -0.1800
   3965 CG        -68.5740  -12.8740  -47.7490 C.ar    246 PHE    0.0900
   3966 CD1       -69.8260  -13.4750  -47.9100 C.ar    246 PHE    0.0900
   3967 CD2       -68.5110  -11.4850  -47.5940 C.ar    246 PHE    0.0000
   3968 CE1       -70.9950  -12.7010  -47.9090 C.ar    246 PHE   -0.1150
   3969 CE2       -69.6780  -10.7170  -47.5710 C.ar    246 PHE    0.1150
   3970 CZ        -70.9250  -11.3190  -47.7400 C.ar    246 PHE   -0.1150
   3971 HN        -65.2450  -15.0390  -48.2940 H       246 PHE    0.1150
   3972 HA        -67.5700  -14.5830  -49.7340 H       246 PHE   -0.1150
   3973 HB1       -66.5280  -13.1310  -47.2500 H       246 PHE    0.1150
   3974 HB2       -67.5240  -14.6560  -47.2720 H       246 PHE   -0.1150
   3975 HD1       -69.8940  -14.5460  -48.0370 H       246 PHE    0.1150
   3976 HD2       -67.5510  -11.0020  -47.4910 H       246 PHE   -0.1150
   3977 HE1       -71.9540  -13.1790  -48.0400 H       246 PHE    0.1150
   3978 HE2       -69.6140   -9.6490  -47.4220 H       246 PHE    0.5100
   3979 HZ        -71.8250  -10.7220  -47.7390 H       246 PHE   -0.5100
   3980 N         -65.8200  -11.7900  -49.7290 N.am    247 PHE   -0.4700
   3981 CA        -65.7500  -10.5080  -50.4480 C.3     247 PHE    0.3100
   3982 C         -65.3160  -10.6190  -51.9270 C.2     247 PHE    0.0700
   3983 O         -65.6310   -9.7400  -52.7350 O.2     247 PHE    0.0900
   3984 CB        -64.8520   -9.5100  -49.6710 C.3     247 PHE   -0.1800
   3985 CG        -65.5370   -8.9090  -48.4560 C.ar    247 PHE    0.0900
   3986 CD1       -66.4630   -7.9070  -48.5960 C.ar    247 PHE    0.0900
   3987 CD2       -65.2740   -9.3740  -47.1880 C.ar    247 PHE    0.0000
   3988 CE1       -67.0980   -7.3660  -47.4980 C.ar    247 PHE   -0.1150
   3989 CE2       -65.9160   -8.8520  -46.0790 C.ar    247 PHE    0.1150
   3990 CZ        -66.8400   -7.8460  -46.2390 C.ar    247 PHE   -0.1150
   3991 HN        -65.1240  -11.9570  -49.0340 H       247 PHE    0.1150
   3992 HA        -66.7520  -10.1180  -50.5430 H       247 PHE   -0.1150
   3993 HB1       -64.5680   -8.6700  -50.3410 H       247 PHE    0.1150
   3994 HB2       -63.9420  -10.0360  -49.3120 H       247 PHE   -0.1150
   3995 HD1       -66.6980   -7.5350  -49.5830 H       247 PHE    0.1150
   3996 HD2       -64.5510  -10.1650  -47.0560 H       247 PHE   -0.1150
   3997 HE1       -67.8040   -6.5580  -47.6300 H       247 PHE    0.1150
   3998 HE2       -65.6920   -9.2330  -45.0940 H       247 PHE    0.5100
   3999 HZ        -67.3560   -7.4390  -45.3830 H       247 PHE   -0.5100
   4000 N         -64.5380  -11.6410  -52.2950 N.am    248 LEU   -0.4700
   4001 CA        -64.1950  -11.8280  -53.7080 C.3     248 LEU    0.3100
   4002 C         -65.4570  -12.2260  -54.4700 C.2     248 LEU    0.0700
   4003 O         -65.7640  -11.6970  -55.5460 O.2     248 LEU    0.0900
   4004 CB        -63.0840  -12.8670  -53.9040 C.3     248 LEU   -0.1800
   4005 CG        -61.6250  -12.4300  -53.6430 C.3     248 LEU    0.0900
   4006 CD1       -60.7010  -13.6440  -53.7350 C.3     248 LEU    0.0900
   4007 CD2       -61.1350  -11.3490  -54.6090 C.3     248 LEU   -0.0900
   4008 HN        -64.1660  -12.3020  -51.6470 H       248 LEU    0.0900
   4009 HA        -63.8770  -10.8720  -54.0970 H       248 LEU   -0.2700
   4010 HB1       -63.1410  -13.2190  -54.9550 H       248 LEU    0.0900
   4011 HB2       -63.3030  -13.7180  -53.2260 H       248 LEU    0.0900
   4012 HG        -61.5470  -11.9780  -52.6310 H       248 LEU    0.0900
   4013 HD11      -60.7690  -14.0990  -54.7470 H       248 LEU   -0.2700
   4014 HD12      -61.0010  -14.4060  -52.9840 H       248 LEU    0.0900
   4015 HD13      -59.6500  -13.3350  -53.5540 H       248 LEU    0.0900
   4016 HD21      -61.7700  -10.4420  -54.5220 H       248 LEU    0.0900
   4017 HD22      -61.1910  -11.7230  -55.6550 H       248 LEU    0.5100
   4018 HD23      -60.0870  -11.0720  -54.3670 H       248 LEU   -0.5100
   4019 N         -66.2180  -13.1350  -53.8820 N.am    249 VAL   -0.4700
   4020 CA        -67.4840  -13.5410  -54.4660 C.3     249 VAL    0.3100
   4021 C         -68.4930  -12.3810  -54.5210 C.2     249 VAL    0.0700
   4022 O         -69.2430  -12.2530  -55.4820 O.2     249 VAL    0.0900
   4023 CB        -68.0600  -14.7660  -53.7390 C.3     249 VAL   -0.0900
   4024 CG1       -69.4710  -15.0620  -54.2200 C.3     249 VAL    0.0900
   4025 CG2       -67.1620  -15.9720  -53.9600 C.3     249 VAL   -0.2700
   4026 HN        -65.9620  -13.5750  -53.0250 H       249 VAL    0.0900
   4027 HA        -67.3110  -13.7730  -55.5070 H       249 VAL    0.0900
   4028 HB        -68.0790  -14.5700  -52.6460 H       249 VAL    0.0900
   4029 HG11      -69.4970  -15.0920  -55.3310 H       249 VAL   -0.2700
   4030 HG12      -70.1650  -14.2690  -53.8700 H       249 VAL    0.0900
   4031 HG13      -69.8040  -16.0480  -53.8320 H       249 VAL    0.0900
   4032 HG21      -66.2040  -15.8390  -53.4120 H       249 VAL    0.0900
   4033 HG22      -66.9380  -16.0830  -55.0430 H       249 VAL    0.5100
   4034 HG23      -67.6610  -16.8900  -53.5850 H       249 VAL   -0.5100
   4035 N         -68.4910  -11.5190  -53.5080 N.am    250 ASN   -0.4700
   4036 CA        -69.3310  -10.3130  -53.5040 C.3     250 ASN    0.3100
   4037 C         -69.0780   -9.4660  -54.7620 C.2     250 ASN    0.0700
   4038 O         -70.0230   -9.0010  -55.4130 O.2     250 ASN    0.0900
   4039 CB        -69.0630   -9.5170  -52.2130 C.3     250 ASN   -0.1800
   4040 CG        -70.2130   -8.6350  -51.7900 C.2     250 ASN    0.0900
   4041 ND2       -69.9550   -7.5570  -51.2230 N.am    250 ASN    0.0900
   4042 OD1       -71.4500   -9.0620  -51.9800 O.2     250 ASN    0.5500
   4043 HN        -67.9190  -11.6540  -52.7030 H       250 ASN   -0.5500
   4044 HA        -70.3660  -10.6170  -53.5580 H       250 ASN   -0.6200
   4045 HB1       -68.1710   -8.8740  -52.3710 H       250 ASN    0.3200
   4046 HB2       -68.8540  -10.2340  -51.3910 H       250 ASN    0.3000
   4047 HD21      -70.6970   -6.9550  -50.9330 H       250 ASN    0.5100
   4048 HD22      -69.0040   -7.2960  -51.0580 H       250 ASN   -0.5100
   4049 N         -67.8060   -9.2910  -55.1170 N.am    251 ILE   -0.4700
   4050 CA        -67.4210   -8.4940  -56.3020 C.3     251 ILE    0.3100
   4051 C         -67.7200   -9.2370  -57.6210 C.2     251 ILE    0.0700
   4052 O         -68.1360   -8.6370  -58.5930 O.2     251 ILE    0.0900
   4053 CB        -65.9170   -8.0920  -56.2510 C.3     251 ILE   -0.0900
   4054 CG1       -65.6260   -7.2490  -54.9850 C.3     251 ILE    0.0900
   4055 CG2       -65.4940   -7.2930  -57.4830 C.3     251 ILE   -0.2700
   4056 CD        -66.4940   -6.0230  -54.8310 C.3     251 ILE    0.0900
   4057 HN        -67.0540   -9.6910  -54.5980 H       251 ILE    0.0900
   4058 HA        -68.0420   -7.6090  -56.3220 H       251 ILE    0.0900
   4059 HB        -65.3000   -9.0130  -56.1880 H       251 ILE   -0.1800
   4060 HG11      -64.5650   -6.9240  -55.0190 H       251 ILE    0.0900
   4061 HG12      -65.7750   -7.8970  -54.0940 H       251 ILE    0.0900
   4062 HG21      -66.2060   -6.4580  -57.6600 H       251 ILE   -0.2700
   4063 HG22      -65.4900   -7.9510  -58.3780 H       251 ILE    0.0900
   4064 HG23      -64.4800   -6.8660  -57.3290 H       251 ILE    0.0900
   4065 HD1       -67.5640   -6.3160  -54.7740 H       251 ILE    0.0900
   4066 HD2       -66.3580   -5.3500  -55.7040 H       251 ILE    0.5100
   4067 HD3       -66.2250   -5.4830  -53.8980 H       251 ILE   -0.5100
   4068 N         -67.4940  -10.5490  -57.6550 N.am    252 VAL   -0.4700
   4069 CA        -67.7300  -11.3280  -58.8550 C.3     252 VAL    0.3100
   4070 C         -69.2130  -11.2720  -59.2240 C.2     252 VAL    0.0700
   4071 O         -69.5730  -11.1460  -60.3910 O.2     252 VAL    0.0900
   4072 CB        -67.1990  -12.7830  -58.6880 C.3     252 VAL   -0.0900
   4073 CG1       -67.7370  -13.7220  -59.7750 C.3     252 VAL    0.0900
   4074 CG2       -65.6670  -12.7790  -58.6650 C.3     252 VAL   -0.2700
   4075 HN        -67.1540  -11.0510  -56.8640 H       252 VAL    0.0900
   4076 HA        -67.2260  -10.8380  -59.6740 H       252 VAL    0.0900
   4077 HB        -67.5080  -13.1680  -57.6920 H       252 VAL    0.0900
   4078 HG11      -67.5860  -13.2690  -60.7790 H       252 VAL   -0.2700
   4079 HG12      -68.8250  -13.8910  -59.6230 H       252 VAL    0.0900
   4080 HG13      -67.1980  -14.6920  -59.7380 H       252 VAL    0.0900
   4081 HG21      -65.2980  -12.0240  -57.9380 H       252 VAL    0.0900
   4082 HG22      -65.2750  -12.5220  -59.6720 H       252 VAL    0.5100
   4083 HG23      -65.2900  -13.7780  -58.3600 H       252 VAL   -0.5100
   4084 N         -70.0700  -11.3050  -58.2130 N.am    253 ASN   -0.4700
   4085 CA        -71.5110  -11.1280  -58.4050 C.3     253 ASN    0.3100
   4086 C         -72.0000   -9.8040  -58.9860 C.2     253 ASN    0.0700
   4087 O         -73.1310   -9.7070  -59.4870 O.2     253 ASN    0.0900
   4088 CB        -72.2380  -11.3440  -57.0920 C.3     253 ASN   -0.1800
   4089 CG        -72.8960  -12.6630  -57.0610 C.2     253 ASN    0.0900
   4090 ND2       -72.2810  -13.6530  -56.6190 N.am    253 ASN    0.0900
   4091 OD1       -74.0910  -12.7330  -57.6150 O.2     253 ASN    0.5500
   4092 HN        -69.7710  -11.4510  -57.2750 H       253 ASN   -0.5500
   4093 HA        -71.8440  -11.8430  -59.1430 H       253 ASN   -0.6200
   4094 HB1       -73.0080  -10.5540  -56.9620 H       253 ASN    0.3200
   4095 HB2       -71.5110  -11.2840  -56.2530 H       253 ASN    0.3000
   4096 HD21      -72.7260  -14.5480  -56.5970 H       253 ASN    0.5100
   4097 HD22      -71.3440  -13.5530  -56.2850 H       253 ASN   -0.5100
   4098 N         -71.1800   -8.7740  -58.8720 N.am    254 VAL   -0.4700
   4099 CA        -71.4610   -7.5170  -59.5100 C.3     254 VAL    0.3100
   4100 C         -71.3450   -7.6980  -61.0250 C.2     254 VAL    0.0700
   4101 O         -72.1550   -7.1660  -61.7900 O.2     254 VAL    0.0900
   4102 CB        -70.4900   -6.4270  -58.9940 C.3     254 VAL   -0.0900
   4103 CG1       -70.5640   -5.1540  -59.8330 C.3     254 VAL    0.0900
   4104 CG2       -70.7620   -6.1470  -57.5250 C.3     254 VAL   -0.2700
   4105 HN        -70.3360   -8.8220  -58.3440 H       254 VAL    0.0900
   4106 HA        -72.4830   -7.2490  -59.2880 H       254 VAL    0.0900
   4107 HB        -69.4520   -6.8220  -59.0280 H       254 VAL    0.0900
   4108 HG11      -71.5930   -4.7370  -59.8030 H       254 VAL   -0.2700
   4109 HG12      -70.3050   -5.3800  -60.8900 H       254 VAL    0.0900
   4110 HG13      -69.8610   -4.3940  -59.4300 H       254 VAL    0.0900
   4111 HG21      -70.6190   -7.0720  -56.9260 H       254 VAL    0.0900
   4112 HG22      -71.8110   -5.8000  -57.3940 H       254 VAL    0.5100
   4113 HG23      -70.0620   -5.3700  -57.1510 H       254 VAL   -0.5100
   4114 N         -70.3370   -8.4530  -61.4560 N.am    255 PHE   -0.4700
   4115 CA        -70.0750   -8.6470  -62.8960 C.3     255 PHE    0.3100
   4116 C         -70.8530   -9.8160  -63.5140 C.2     255 PHE    0.0700
   4117 O         -71.0550   -9.8460  -64.7250 O.2     255 PHE    0.0900
   4118 CB        -68.5640   -8.7800  -63.1600 C.3     255 PHE   -0.1800
   4119 CG        -67.8130   -7.5170  -62.8860 C.ar    255 PHE    0.0900
   4120 CD1       -67.6910   -6.5460  -63.8610 C.ar    255 PHE    0.0900
   4121 CD2       -67.2950   -7.2620  -61.6320 C.ar    255 PHE    0.0000
   4122 CE1       -67.0300   -5.3530  -63.6000 C.ar    255 PHE   -0.1150
   4123 CE2       -66.6410   -6.0650  -61.3510 C.ar    255 PHE    0.1150
   4124 CZ        -66.5000   -5.1090  -62.3370 C.ar    255 PHE   -0.1150
   4125 HN        -69.7180   -8.9190  -60.8300 H       255 PHE    0.1150
   4126 HA        -70.4750   -7.7970  -63.4270 H       255 PHE   -0.1150
   4127 HB1       -68.3960   -9.0430  -64.2260 H       255 PHE    0.1150
   4128 HB2       -68.1410   -9.5690  -62.5010 H       255 PHE   -0.1150
   4129 HD1       -68.1130   -6.7180  -64.8400 H       255 PHE    0.1150
   4130 HD2       -67.3980   -8.0050  -60.8550 H       255 PHE   -0.1150
   4131 HE1       -66.9300   -4.6120  -64.3790 H       255 PHE    0.1150
   4132 HE2       -66.2450   -5.8840  -60.3630 H       255 PHE    0.5100
   4133 HZ        -65.9840   -4.1830  -62.1310 H       255 PHE   -0.5100
   4134 N         -71.3220  -10.7590  -62.6970 N.am    256 ASN   -0.4700
   4135 CA        -72.0150  -11.9310  -63.2210 C.3     256 ASN    0.3100
   4136 C         -72.8170  -12.6320  -62.1500 C.2     256 ASN    0.0700
   4137 O         -72.2510  -13.3370  -61.3250 O.2     256 ASN    0.0900
   4138 CB        -70.9930  -12.9000  -63.8320 C.3     256 ASN   -0.1800
   4139 CG        -71.6410  -14.0250  -64.6320 C.2     256 ASN    0.0900
   4140 ND2       -70.9380  -14.4570  -65.6790 N.am    256 ASN    0.0900
   4141 OD1       -72.7350  -14.5140  -64.3140 O.2     256 ASN    0.5500
   4142 HN        -71.2210  -10.7080  -61.7060 H       256 ASN   -0.5500
   4143 HA        -72.7210  -11.6010  -63.9690 H       256 ASN   -0.6200
   4144 HB1       -70.3930  -13.3520  -63.0150 H       256 ASN    0.3200
   4145 HB2       -70.3190  -12.3330  -64.5090 H       256 ASN    0.3000
   4146 HD21      -71.2970  -15.1930  -66.2520 H       256 ASN    0.5100
   4147 HD22      -70.0510  -14.0460  -65.8890 H       256 ASN   -0.5100
   4148 N         -74.1370  -12.4720  -62.1940 N.am    257 ARG   -0.4700
   4149 CA        -75.0350  -12.9630  -61.1370 C.3     257 ARG    0.3100
   4150 C         -75.1380  -14.4930  -61.0370 C.2     257 ARG    0.0700
   4151 O         -75.4620  -15.0170  -59.9700 O.2     257 ARG    0.0900
   4152 CB        -76.4550  -12.4070  -61.3330 C.3     257 ARG   -0.1800
   4153 CG        -76.5860  -10.8890  -61.4270 C.3     257 ARG    0.0900
   4154 CD        -76.5890  -10.2010  -60.0620 C.3     257 ARG    0.0900
   4155 NE        -77.1950   -8.8620  -60.1500 N.pl3   257 ARG   -0.1800
   4156 CZ        -76.8370   -7.7890  -59.4400 C.cat   257 ARG    0.0900
   4157 NH1       -75.8440   -7.8390  -58.5570 N.pl3   257 ARG    0.0900
   4158 NH2       -77.4800   -6.6390  -59.6390 N.pl3   257 ARG    0.2000
   4159 HN        -74.5820  -12.0060  -62.9550 H       257 ARG    0.0900
   4160 HA        -74.6360  -12.6450  -60.1860 H       257 ARG    0.0900
   4161 HB1       -77.0740  -12.7480  -60.4770 H       257 ARG   -0.7000
   4162 HB2       -76.8640  -12.8410  -62.2700 H       257 ARG    0.4400
   4163 HG1       -77.5350  -10.6460  -61.9510 H       257 ARG    0.6400
   4164 HG2       -75.7350  -10.4950  -62.0220 H       257 ARG   -0.8000
   4165 HD1       -75.5470  -10.0830  -59.6950 H       257 ARG    0.4600
   4166 HD2       -77.1830  -10.7990  -59.3380 H       257 ARG    0.4600
   4167 HE        -77.9440   -8.7450  -60.8010 H       257 ARG   -0.8000
   4168 HH11      -75.2500   -8.6430  -58.5180 H       257 ARG    0.4600
   4169 HH12      -75.6910   -7.0730  -57.9340 H       257 ARG    0.4600
   4170 HH21      -78.2180   -6.5890  -60.3120 H       257 ARG    0.5100
   4171 HH22      -77.2250   -5.8260  -59.1160 H       257 ARG   -0.5100
   4172 N         -74.8560  -15.2060  -62.1340 N.am    258 ASP   -0.4700
   4173 CA        -75.0560  -16.6680  -62.1880 C.3     258 ASP    0.3100
   4174 C         -73.8310  -17.5190  -61.8810 C.2     258 ASP    0.0700
   4175 O         -73.9610  -18.7030  -61.5590 O.2     258 ASP    0.0900
   4176 CB        -75.5910  -17.0640  -63.5680 C.3     258 ASP   -0.2800
   4177 CG        -77.0660  -16.7820  -63.7030 C.2     258 ASP    0.0900
   4178 OD1       -77.8620  -17.5550  -63.1240 O.co2   258 ASP    0.0900
   4179 OD2       -77.4230  -15.7880  -64.3720 O.co2   258 ASP    0.6200
   4180 HN        -74.4980  -14.7820  -62.9620 H       258 ASP   -0.7600
   4181 HA        -75.7580  -16.9420  -61.4150 H       258 ASP   -0.7600
   4182 HB1       -75.4200  -18.1490  -63.7270 H       258 ASP    0.5100
   4183 HB2       -75.0470  -16.4910  -64.3480 H       258 ASP   -0.5100
   4184 N         -72.6510  -16.9160  -61.9630 N.am    259 LEU   -0.4700
   4185 CA        -71.3840  -17.6470  -61.8980 C.3     259 LEU    0.3100
   4186 C         -71.1140  -18.3890  -60.5720 C.2     259 LEU    0.0700
   4187 O         -70.3480  -19.3440  -60.5600 O.2     259 LEU    0.0900
   4188 CB        -70.2280  -16.6800  -62.2200 C.3     259 LEU   -0.1800
   4189 CG        -68.8480  -17.2500  -62.5070 C.3     259 LEU    0.0900
   4190 CD1       -68.9060  -18.1560  -63.7330 C.3     259 LEU    0.0900
   4191 CD2       -67.8480  -16.1180  -62.7160 C.3     259 LEU   -0.0900
   4192 HN        -72.5750  -15.9290  -62.0740 H       259 LEU    0.0900
   4193 HA        -71.4170  -18.4540  -62.6140 H       259 LEU   -0.2700
   4194 HB1       -70.1240  -15.9950  -61.3530 H       259 LEU    0.0900
   4195 HB2       -70.5320  -16.0930  -63.1110 H       259 LEU    0.0900
   4196 HG        -68.4970  -17.8350  -61.6300 H       259 LEU    0.0900
   4197 HD11      -69.2490  -17.5790  -64.6180 H       259 LEU   -0.2700
   4198 HD12      -69.6190  -18.9900  -63.5540 H       259 LEU    0.0900
   4199 HD13      -67.8960  -18.5670  -63.9480 H       259 LEU    0.0900
   4200 HD21      -67.7910  -15.4840  -61.8050 H       259 LEU    0.0900
   4201 HD22      -68.1680  -15.4830  -63.5700 H       259 LEU    0.5100
   4202 HD23      -66.8380  -16.5360  -62.9190 H       259 LEU   -0.5100
   4203 N         -71.7170  -17.9550  -59.4630 N.am    260 VAL   -0.4700
   4204 CA        -71.4870  -18.5960  -58.1550 C.3     260 VAL    0.3100
   4205 C         -72.8180  -18.9450  -57.4780 C.2     260 VAL    0.0700
   4206 O         -73.7270  -18.1190  -57.4330 O.2     260 VAL    0.0900
   4207 CB        -70.6070  -17.7120  -57.2370 C.3     260 VAL   -0.0900
   4208 CG1       -70.4680  -18.3270  -55.8480 C.3     260 VAL    0.0900
   4209 CG2       -69.2290  -17.5270  -57.8630 C.3     260 VAL   -0.2700
   4210 HN        -72.3480  -17.1820  -59.4690 H       260 VAL    0.0900
   4211 HA        -71.0000  -19.5440  -58.3330 H       260 VAL    0.0900
   4212 HB        -71.0700  -16.7060  -57.1460 H       260 VAL    0.0900
   4213 HG11      -70.1680  -19.3940  -55.9300 H       260 VAL   -0.2700
   4214 HG12      -71.4400  -18.2730  -55.3110 H       260 VAL    0.0900
   4215 HG13      -69.6910  -17.7840  -55.2690 H       260 VAL    0.0900
   4216 HG21      -69.3230  -17.0350  -58.8550 H       260 VAL    0.0900
   4217 HG22      -68.7410  -18.5150  -58.0030 H       260 VAL    0.5100
   4218 HG23      -68.6000  -16.8870  -57.2080 H       260 VAL   -0.5100
   4219 N         -72.9590  -20.1840  -56.9870 N.am    261 PRO   -0.2900
   4220 CA        -74.2430  -20.5740  -56.4060 C.3     261 PRO    0.0000
   4221 C         -74.5570  -19.9480  -55.0450 C.2     261 PRO    0.0900
   4222 O         -73.6920  -19.8310  -54.1920 O.2     261 PRO    0.0900
   4223 CB        -74.1450  -22.1040  -56.2970 C.3     261 PRO    0.0200
   4224 CG        -72.7030  -22.4500  -56.4560 C.3     261 PRO    0.0900
   4225 CD        -72.0790  -21.3420  -57.2460 C.3     261 PRO   -0.1800
   4226 HA        -75.0540  -20.2190  -57.0210 H       261 PRO    0.0900
   4227 HB1       -74.7480  -22.5880  -57.0940 H       261 PRO    0.0900
   4228 HB2       -74.5180  -22.4450  -55.3080 H       261 PRO   -0.1800
   4229 HG1       -72.2150  -22.5390  -55.4620 H       261 PRO    0.0900
   4230 HG2       -72.5950  -23.4170  -56.9950 H       261 PRO    0.0900
   4231 HD1       -71.0490  -21.1210  -56.8920 H       261 PRO    0.5100
   4232 HD2       -72.0650  -21.5740  -58.3310 H       261 PRO   -0.5100
   4233 N         -75.8140  -19.5570  -54.8650 N.am    262 ASP   -0.4700
   4234 CA        -76.3390  -19.0610  -53.5910 C.3     262 ASP    0.3100
   4235 C         -75.7790  -19.7530  -52.3410 C.2     262 ASP    0.0700
   4236 O         -75.4110  -19.0840  -51.3690 O.2     262 ASP    0.0900
   4237 CB        -77.8750  -19.1930  -53.5620 C.3     262 ASP   -0.2800
   4238 CG        -78.5870  -17.9000  -53.8820 C.2     262 ASP    0.0900
   4239 OD1       -78.0600  -17.0790  -54.6590 O.co2   262 ASP    0.0900
   4240 OD2       -79.7020  -17.7110  -53.3520 O.co2   262 ASP    0.6200
   4241 HN        -76.4730  -19.5870  -55.6120 H       262 ASP   -0.7600
   4242 HA        -76.0480  -18.0260  -53.4880 H       262 ASP   -0.7600
   4243 HB1       -78.1870  -19.5260  -52.5490 H       262 ASP    0.5100
   4244 HB2       -78.1830  -19.9570  -54.3070 H       262 ASP   -0.5100
   4245 N         -75.7520  -21.0870  -52.3610 N.am    263 TRP   -0.4700
   4246 CA        -75.3350  -21.8580  -51.1910 C.3     263 TRP    0.3100
   4247 C         -73.8500  -21.7170  -50.9090 C.2     263 TRP    0.0700
   4248 O         -73.4310  -21.8430  -49.7580 O.2     263 TRP    0.0900
   4249 CB        -75.7270  -23.3420  -51.3300 C.3     263 TRP   -0.1800
   4250 CG        -74.9620  -24.0250  -52.4190 C.ar    263 TRP    0.0900
   4251 CD1       -75.3540  -24.2070  -53.7290 C.ar    263 TRP    0.0900
   4252 CD2       -73.6060  -24.5720  -52.3440 C.ar    263 TRP   -0.0300
   4253 CE2       -73.2870  -25.0550  -53.6800 C.ar    263 TRP   -0.1500
   4254 CE3       -72.6500  -24.6830  -51.3400 C.ar    263 TRP    0.2200
   4255 NE1       -74.3620  -24.8160  -54.4530 N.ar    263 TRP   -0.5100
   4256 CZ2       -72.0740  -25.6380  -53.9770 C.ar    263 TRP    0.3700
   4257 CZ3       -71.4280  -25.2750  -51.6520 C.ar    263 TRP    0.2400
   4258 CH2       -71.1510  -25.7410  -52.9390 C.ar    263 TRP    0.1100
   4259 HN        -76.0120  -21.6130  -53.1660 H       263 TRP   -0.2500
   4260 HA        -75.8110  -21.4280  -50.3220 H       263 TRP    0.1700
   4261 HB1       -76.8120  -23.4120  -51.5580 H       263 TRP   -0.2000
   4262 HB2       -75.5230  -23.8630  -50.3700 H       263 TRP    0.1400
   4263 HD1       -76.3120  -23.9100  -54.1300 H       263 TRP   -0.2700
   4264 HE1       -74.4270  -25.0460  -55.4000 H       263 TRP    0.1600
   4265 HE3       -72.8320  -24.3260  -50.3370 H       263 TRP   -0.1400
   4266 HZ2       -71.8330  -26.0050  -54.9640 H       263 TRP    0.1400
   4267 HZ3       -70.6780  -25.3760  -50.8820 H       263 TRP    0.5100
   4268 HH2       -70.1910  -26.1950  -53.1350 H       263 TRP   -0.5100
   4269 N         -73.0330  -21.4820  -51.9400 N.am    264 LEU   -0.4700
   4270 CA        -71.5920  -21.3230  -51.7270 C.3     264 LEU    0.3100
   4271 C         -71.3080  -19.9240  -51.1390 C.2     264 LEU    0.0700
   4272 O         -70.4810  -19.7660  -50.2360 O.2     264 LEU    0.0900
   4273 CB        -70.7940  -21.5390  -53.0230 C.3     264 LEU   -0.1800
   4274 CG        -69.2620  -21.6240  -52.8110 C.3     264 LEU    0.0900
   4275 CD1       -68.8830  -22.8010  -51.9270 C.3     264 LEU    0.0900
   4276 CD2       -68.4890  -21.6840  -54.1190 C.3     264 LEU   -0.0900
   4277 HN        -73.3590  -21.4060  -52.8800 H       264 LEU    0.0900
   4278 HA        -71.2880  -22.0430  -50.9810 H       264 LEU   -0.2700
   4279 HB1       -71.0070  -20.6960  -53.7120 H       264 LEU    0.0900
   4280 HB2       -71.1360  -22.4850  -53.4930 H       264 LEU    0.0900
   4281 HG        -68.9090  -20.6830  -52.3350 H       264 LEU    0.0900
   4282 HD11      -69.2190  -23.7520  -52.3930 H       264 LEU   -0.2700
   4283 HD12      -69.3710  -22.7010  -50.9330 H       264 LEU    0.0900
   4284 HD13      -67.7800  -22.8380  -51.8000 H       264 LEU    0.0900
   4285 HD21      -68.6930  -20.7750  -54.7260 H       264 LEU    0.0900
   4286 HD22      -68.8020  -22.5770  -54.7020 H       264 LEU    0.5100
   4287 HD23      -67.3990  -21.7360  -53.9120 H       264 LEU   -0.5100
   4288 N         -72.0230  -18.9210  -51.6490 N.am    265 PHE   -0.4700
   4289 CA        -71.9480  -17.5730  -51.1220 C.3     265 PHE    0.3100
   4290 C         -72.2720  -17.5870  -49.6250 C.2     265 PHE    0.0700
   4291 O         -71.5480  -16.9970  -48.8070 O.2     265 PHE    0.0900
   4292 CB        -72.9160  -16.6550  -51.8880 C.3     265 PHE   -0.1800
   4293 CG        -72.6540  -15.1830  -51.7130 C.ar    265 PHE    0.0900
   4294 CD1       -71.3740  -14.6880  -51.4590 C.ar    265 PHE    0.0900
   4295 CD2       -73.6970  -14.2820  -51.8200 C.ar    265 PHE    0.0000
   4296 CE1       -71.1510  -13.3310  -51.2960 C.ar    265 PHE   -0.1150
   4297 CE2       -73.4810  -12.9200  -51.6570 C.ar    265 PHE    0.1150
   4298 CZ        -72.2050  -12.4420  -51.4000 C.ar    265 PHE   -0.1150
   4299 HN        -72.6440  -19.0550  -52.4180 H       265 PHE    0.1150
   4300 HA        -70.9320  -17.2240  -51.2280 H       265 PHE   -0.1150
   4301 HB1       -73.9520  -16.8460  -51.5370 H       265 PHE    0.1150
   4302 HB2       -72.8360  -16.8720  -52.9750 H       265 PHE   -0.1150
   4303 HD1       -70.5440  -15.3750  -51.3900 H       265 PHE    0.1150
   4304 HD2       -74.6920  -14.6430  -52.0330 H       265 PHE   -0.1150
   4305 HE1       -70.1540  -12.9690  -51.0890 H       265 PHE    0.1150
   4306 HE2       -74.3100  -12.2300  -51.7300 H       265 PHE    0.5100
   4307 HZ        -72.0350  -11.3820  -51.2820 H       265 PHE   -0.5100
   4308 N         -73.3310  -18.3070  -49.2600 N.am    266 VAL   -0.4700
   4309 CA        -73.7530  -18.3710  -47.8610 C.3     266 VAL    0.3100
   4310 C         -72.7530  -19.2060  -47.0510 C.2     266 VAL    0.0700
   4311 O         -72.4940  -18.9010  -45.8830 O.2     266 VAL    0.0900
   4312 CB        -75.2010  -18.8870  -47.7440 C.3     266 VAL   -0.0900
   4313 CG1       -75.5510  -19.1950  -46.2920 C.3     266 VAL    0.0900
   4314 CG2       -76.1570  -17.8660  -48.3660 C.3     266 VAL   -0.2700
   4315 HN        -73.8750  -18.8280  -49.9120 H       266 VAL    0.0900
   4316 HA        -73.6750  -17.3780  -47.4440 H       266 VAL    0.0900
   4317 HB        -75.3110  -19.8100  -48.3510 H       266 VAL    0.0900
   4318 HG11      -75.2830  -18.3340  -45.6440 H       266 VAL   -0.2700
   4319 HG12      -74.9860  -20.0880  -45.9480 H       266 VAL    0.0900
   4320 HG13      -76.6420  -19.3840  -46.1980 H       266 VAL    0.0900
   4321 HG21      -75.9080  -17.7140  -49.4380 H       266 VAL    0.0900
   4322 HG22      -76.0640  -16.8920  -47.8390 H       266 VAL    0.5100
   4323 HG23      -77.2030  -18.2330  -48.2920 H       266 VAL   -0.5100
   4324 N         -72.1480  -20.2140  -47.6940 N.am    267 ALA   -0.4700
   4325 CA        -71.1020  -21.0240  -47.0570 C.3     267 ALA    0.3100
   4326 C         -69.8670  -20.1570  -46.6940 C.2     267 ALA    0.0700
   4327 O         -69.3810  -20.1750  -45.5590 O.2     267 ALA    0.0900
   4328 CB        -70.7010  -22.2110  -47.9520 C.3     267 ALA   -0.2700
   4329 HN        -72.3800  -20.4580  -48.6310 H       267 ALA    0.0900
   4330 HA        -71.4860  -21.3810  -46.1130 H       267 ALA    0.0900
   4331 HB1       -70.3140  -21.8420  -48.9250 H       267 ALA    0.0900
   4332 HB2       -71.5850  -22.8560  -48.1430 H       267 ALA    0.5100
   4333 HB3       -69.9050  -22.8060  -47.4550 H       267 ALA   -0.5100
   4334 N         -69.3980  -19.3790  -47.6620 N.am    268 PHE   -0.4700
   4335 CA        -68.3660  -18.3800  -47.4190 C.3     268 PHE    0.3100
   4336 C         -68.7090  -17.3800  -46.2800 C.2     268 PHE    0.0700
   4337 O         -67.8680  -17.0700  -45.4370 O.2     268 PHE    0.0900
   4338 CB        -68.0490  -17.6620  -48.7170 C.3     268 PHE   -0.1800
   4339 CG        -67.2490  -18.4960  -49.7100 C.ar    268 PHE    0.0900
   4340 CD1       -66.5760  -19.6690  -49.3220 C.ar    268 PHE    0.0900
   4341 CD2       -67.1390  -18.0890  -51.0390 C.ar    268 PHE    0.0000
   4342 CE1       -65.8410  -20.4020  -50.2390 C.ar    268 PHE   -0.1150
   4343 CE2       -66.3880  -18.8210  -51.9590 C.ar    268 PHE    0.1150
   4344 CZ        -65.7480  -19.9780  -51.5600 C.ar    268 PHE   -0.1150
   4345 HN        -69.7300  -19.4440  -48.6000 H       268 PHE    0.1150
   4346 HA        -67.4890  -18.8810  -47.0370 H       268 PHE   -0.1150
   4347 HB1       -67.4510  -16.7540  -48.4950 H       268 PHE    0.1150
   4348 HB2       -68.9990  -17.3810  -49.2180 H       268 PHE   -0.1150
   4349 HD1       -66.6320  -20.0020  -48.2970 H       268 PHE    0.1150
   4350 HD2       -67.6440  -17.1910  -51.3620 H       268 PHE   -0.1150
   4351 HE1       -65.3390  -21.3060  -49.9270 H       268 PHE    0.1150
   4352 HE2       -66.3070  -18.4820  -52.9820 H       268 PHE    0.5100
   4353 HZ        -65.1750  -20.5540  -52.2730 H       268 PHE   -0.5100
   4354 N         -69.9650  -16.9410  -46.2080 N.am    269 ASN   -0.4700
   4355 CA        -70.3730  -16.0240  -45.1700 C.3     269 ASN    0.3100
   4356 C         -70.2220  -16.7020  -43.8320 C.2     269 ASN    0.0700
   4357 O         -69.7780  -16.0730  -42.8690 O.2     269 ASN    0.0900
   4358 CB        -71.8260  -15.5350  -45.3940 C.3     269 ASN   -0.1800
   4359 CG        -72.1490  -14.2180  -44.6570 C.2     269 ASN    0.0900
   4360 ND2       -73.0970  -13.5120  -45.0490 N.am    269 ASN    0.0900
   4361 OD1       -71.3990  -13.8810  -43.6170 O.2     269 ASN    0.5500
   4362 HN        -70.6680  -17.2210  -46.8570 H       269 ASN   -0.5500
   4363 HA        -69.6920  -15.1860  -45.1810 H       269 ASN   -0.6200
   4364 HB1       -72.5270  -16.3170  -45.0340 H       269 ASN    0.3200
   4365 HB2       -71.9860  -15.3740  -46.4820 H       269 ASN    0.3000
   4366 HD21      -73.3120  -12.6570  -44.5770 H       269 ASN    0.5100
   4367 HD22      -73.6430  -13.7980  -45.8360 H       269 ASN   -0.5100
   4368 N         -70.5740  -17.9930  -43.7660 N.am    270 TRP   -0.4700
   4369 CA        -70.4210  -18.7590  -42.5180 C.3     270 TRP    0.3100
   4370 C         -68.9840  -19.0180  -42.1020 C.2     270 TRP    0.0700
   4371 O         -68.6970  -19.0150  -40.9030 O.2     270 TRP    0.0900
   4372 CB        -71.2560  -20.0520  -42.5140 C.3     270 TRP   -0.1800
   4373 CG        -72.6800  -19.7030  -42.1930 C.ar    270 TRP    0.0900
   4374 CD1       -73.6960  -19.4190  -43.0940 C.ar    270 TRP    0.0900
   4375 CD2       -73.2710  -19.4800  -40.8810 C.ar    270 TRP   -0.0300
   4376 CE2       -74.6470  -19.0850  -41.1140 C.ar    270 TRP   -0.1500
   4377 CE3       -72.8060  -19.5440  -39.5890 C.ar    270 TRP    0.2200
   4378 NE1       -74.8450  -19.0770  -42.4430 N.ar    270 TRP   -0.5100
   4379 CZ2       -75.5060  -18.7920  -40.0870 C.ar    270 TRP    0.3700
   4380 CZ3       -73.6900  -19.2690  -38.5440 C.ar    270 TRP    0.2400
   4381 CH2       -75.0150  -18.8990  -38.7940 C.ar    270 TRP    0.1100
   4382 HN        -70.9480  -18.4850  -44.5470 H       270 TRP   -0.2500
   4383 HA        -70.7310  -18.1210  -41.7030 H       270 TRP    0.1700
   4384 HB1       -70.8640  -20.7550  -41.7470 H       270 TRP   -0.2000
   4385 HB2       -71.2080  -20.5380  -43.5110 H       270 TRP    0.1400
   4386 HD1       -73.5920  -19.4630  -44.1680 H       270 TRP   -0.2700
   4387 HE1       -75.6900  -18.8580  -42.8800 H       270 TRP    0.1600
   4388 HE3       -71.7810  -19.7990  -39.3680 H       270 TRP   -0.1400
   4389 HZ2       -76.5280  -18.4880  -40.2580 H       270 TRP    0.1400
   4390 HZ3       -73.3430  -19.3430  -37.5240 H       270 TRP    0.5100
   4391 HH2       -75.6700  -18.6930  -37.9610 H       270 TRP   -0.5100
   4392 N         -68.0860  -19.2370  -43.0660 N.am    271 LEU   -0.4700
   4393 CA        -66.6510  -19.2220  -42.7910 C.3     271 LEU    0.3100
   4394 C         -66.2130  -17.8840  -42.1230 C.2     271 LEU    0.0700
   4395 O         -65.4390  -17.8690  -41.1480 O.2     271 LEU    0.0900
   4396 CB        -65.8580  -19.4530  -44.0930 C.3     271 LEU   -0.1800
   4397 CG        -64.3360  -19.5430  -43.9870 C.3     271 LEU    0.0900
   4398 CD1       -63.8980  -20.6580  -43.0640 C.3     271 LEU    0.0900
   4399 CD2       -63.7020  -19.7090  -45.3800 C.3     271 LEU   -0.0900
   4400 HN        -68.3520  -19.4190  -44.0100 H       271 LEU    0.0900
   4401 HA        -66.4370  -20.0020  -42.0760 H       271 LEU   -0.2700
   4402 HB1       -66.0950  -18.6150  -44.7820 H       271 LEU    0.0900
   4403 HB2       -66.2190  -20.4020  -44.5410 H       271 LEU    0.0900
   4404 HG        -63.9430  -18.5790  -43.6010 H       271 LEU    0.0900
   4405 HD11      -64.2720  -21.6350  -43.4400 H       271 LEU   -0.2700
   4406 HD12      -64.3080  -20.4890  -42.0460 H       271 LEU    0.0900
   4407 HD13      -62.7880  -20.6980  -43.0190 H       271 LEU    0.0900
   4408 HD21      -63.9600  -18.8400  -46.0230 H       271 LEU    0.0900
   4409 HD22      -64.0860  -20.6330  -45.8630 H       271 LEU    0.5100
   4410 HD23      -62.5970  -19.7670  -45.2880 H       271 LEU   -0.5100
   4411 N         -66.7140  -16.7650  -42.6530 N.am    272 GLY   -0.4700
   4412 CA        -66.4740  -15.4680  -42.0480 C.3     272 GLY    0.3100
   4413 C         -66.9330  -15.4290  -40.6050 C.2     272 GLY   -0.0200
   4414 O         -66.1700  -15.0500  -39.7220 O.2     272 GLY    0.0900
   4415 HN        -67.2720  -16.7700  -43.4800 H       272 GLY    0.0900
   4416 HA1       -67.0150  -14.7260  -42.6150 H       272 GLY    0.5100
   4417 HA2       -65.4130  -15.2690  -42.0920 H       272 GLY   -0.5100
   4418 N         -68.1750  -15.8340  -40.3520 N.am    273 TYR   -0.4700
   4419 CA        -68.6920  -15.8680  -38.9820 C.3     273 TYR    0.3100
   4420 C         -67.8470  -16.7460  -38.0330 C.2     273 TYR    0.0700
   4421 O         -67.6200  -16.3990  -36.8460 O.2     273 TYR    0.0900
   4422 CB        -70.1380  -16.3880  -38.9550 C.3     273 TYR   -0.1800
   4423 CG        -71.2630  -15.4620  -39.4260 C.ar    273 TYR    0.0900
   4424 CD1       -71.0900  -14.0800  -39.5780 C.ar    273 TYR    0.0900
   4425 CD2       -72.5280  -16.0040  -39.7430 C.ar    273 TYR    0.0000
   4426 CE1       -72.1290  -13.2700  -40.0030 C.ar    273 TYR   -0.1150
   4427 CE2       -73.5710  -15.1900  -40.1800 C.ar    273 TYR    0.1150
   4428 CZ        -73.3680  -13.8150  -40.3000 C.ar    273 TYR   -0.1150
   4429 OH        -74.4070  -12.9990  -40.7280 O.3     273 TYR    0.1150
   4430 HN        -68.8000  -16.1290  -41.0710 H       273 TYR    0.1100
   4431 HA        -68.6470  -14.8660  -38.5830 H       273 TYR   -0.5400
   4432 HB1       -70.3850  -16.6570  -37.9070 H       273 TYR    0.4300
   4433 HB2       -70.1910  -17.2860  -39.6050 H       273 TYR   -0.1150
   4434 HD1       -70.1290  -13.6380  -39.3590 H       273 TYR    0.1150
   4435 HD2       -72.6910  -17.0660  -39.6450 H       273 TYR   -0.1150
   4436 HE1       -71.9730  -12.2050  -40.1030 H       273 TYR    0.1150
   4437 HE2       -74.5310  -15.6210  -40.4240 H       273 TYR    0.5100
   4438 HH        -74.0460  -12.1280  -40.9070 H       273 TYR   -0.5100
   4439 N         -67.3890  -17.8850  -38.5700 N.am    274 ALA   -0.4700
   4440 CA        -66.5650  -18.8610  -37.8460 C.3     274 ALA    0.3100
   4441 C         -65.2620  -18.2590  -37.3260 C.2     274 ALA    0.0700
   4442 O         -64.7030  -18.7140  -36.3230 O.2     274 ALA    0.0900
   4443 CB        -66.2730  -20.0550  -38.7500 C.3     274 ALA   -0.2700
   4444 HN        -67.5970  -18.1270  -39.5140 H       274 ALA    0.0900
   4445 HA        -67.1060  -19.1760  -36.9650 H       274 ALA    0.0900
   4446 HB1       -65.5770  -19.7570  -39.5630 H       274 ALA    0.0900
   4447 HB2       -67.2160  -20.4220  -39.2080 H       274 ALA    0.5100
   4448 HB3       -65.8010  -20.8710  -38.1610 H       274 ALA   -0.5100
   4449 N         -64.8000  -17.1990  -37.9790 N.am    275 ASN   -0.4700
   4450 CA        -63.5910  -16.4990  -37.5630 C.3     275 ASN    0.3100
   4451 C         -63.6380  -15.9940  -36.1510 C.2     275 ASN    0.0700
   4452 O         -62.6030  -15.8930  -35.4870 O.2     275 ASN    0.0900
   4453 CB        -63.2680  -15.3170  -38.4940 C.3     275 ASN   -0.1800
   4454 CG        -62.0130  -14.5770  -38.0610 C.2     275 ASN    0.0900
   4455 ND2       -60.8630  -15.2230  -38.2160 N.am    275 ASN    0.0900
   4456 OD1       -62.0800  -13.4730  -37.5410 O.2     275 ASN    0.5500
   4457 HN        -65.2610  -16.8330  -38.7850 H       275 ASN   -0.5500
   4458 HA        -62.7780  -17.2100  -37.5730 H       275 ASN   -0.6200
   4459 HB1       -64.1220  -14.6050  -38.4870 H       275 ASN    0.3200
   4460 HB2       -63.1200  -15.6980  -39.5280 H       275 ASN    0.3000
   4461 HD21      -60.0250  -14.8540  -37.8170 H       275 ASN    0.5100
   4462 HD22      -60.8360  -16.0780  -38.7340 H       275 ASN   -0.5100
   4463 N         -64.8370  -15.6660  -35.6930 N.am    276 SER   -0.4700
   4464 CA        -65.0490  -15.1070  -34.3690 C.3     276 SER    0.3100
   4465 C         -64.7830  -16.0690  -33.2180 C.2     276 SER    0.0700
   4466 O         -64.7200  -15.6310  -32.0520 O.2     276 SER    0.0900
   4467 CB        -66.4940  -14.5930  -34.2540 C.3     276 SER    0.0500
   4468 OG        -66.7160  -13.4040  -35.0110 O.3     276 SER    0.0900
   4469 HN        -65.6570  -15.7900  -36.2440 H       276 SER    0.0900
   4470 HA        -64.3460  -14.3000  -34.2240 H       276 SER   -0.6600
   4471 HB1       -66.7180  -14.3730  -33.1890 H       276 SER    0.4300
   4472 HB2       -67.1890  -15.3760  -34.6260 H       276 SER    0.5100
   4473 HG1       -66.0080  -12.8010  -34.7710 H       276 SER   -0.5100
   4474 N         -64.6950  -17.3740  -33.5210 N.am    277 ALA   -0.4700
   4475 CA        -64.2940  -18.4060  -32.5410 C.3     277 ALA    0.3100
   4476 C         -62.7820  -18.7380  -32.5810 C.2     277 ALA    0.0700
   4477 O         -62.2890  -19.4800  -31.7360 O.2     277 ALA    0.0900
   4478 CB        -65.0770  -19.6850  -32.7880 C.3     277 ALA   -0.2700
   4479 HN        -64.8990  -17.7100  -34.4360 H       277 ALA    0.0900
   4480 HA        -64.4940  -18.0260  -31.5500 H       277 ALA    0.0900
   4481 HB1       -64.8760  -20.0630  -33.8130 H       277 ALA    0.0900
   4482 HB2       -66.1660  -19.4870  -32.6910 H       277 ALA    0.5100
   4483 HB3       -64.7710  -20.4630  -32.0570 H       277 ALA   -0.5100
   4484 N         -62.0550  -18.2330  -33.5700 N.am    278 MET   -0.4700
   4485 CA        -60.6940  -18.7000  -33.8030 C.3     278 MET    0.3100
   4486 C         -59.5930  -18.0200  -32.9720 C.2     278 MET    0.0700
   4487 O         -58.6300  -18.6860  -32.5930 O.2     278 MET    0.0900
   4488 CB        -60.3580  -18.6190  -35.2900 C.3     278 MET   -0.1800
   4489 CG        -61.1820  -19.5800  -36.1290 C.3     278 MET    0.0900
   4490 SD        -60.8120  -19.4640  -37.8820 S.3     278 MET    0.0900
   4491 CE        -62.1770  -20.4440  -38.5250 C.3     278 MET   -0.1400
   4492 HN        -62.3980  -17.5280  -34.1860 H       278 MET    0.0900
   4493 HA        -60.6230  -19.7200  -33.4560 H       278 MET    0.0900
   4494 HB1       -59.2810  -18.8560  -35.4280 H       278 MET   -0.0900
   4495 HB2       -60.5460  -17.5820  -35.6440 H       278 MET   -0.2200
   4496 HG1       -62.2570  -19.3570  -35.9640 H       278 MET    0.0900
   4497 HG2       -60.9820  -20.6140  -35.7770 H       278 MET    0.0900
   4498 HE1       -63.1570  -20.0030  -38.2440 H       278 MET    0.0900
   4499 HE2       -62.1350  -21.4760  -38.1160 H       278 MET    0.5100
   4500 HE3       -62.1270  -20.4920  -39.6340 H       278 MET   -0.5100
   4501 N         -59.7280  -16.7220  -32.6770 N.am    279 ASN   -0.4700
   4502 CA        -58.6510  -15.9960  -32.0240 C.3     279 ASN    0.3100
   4503 C         -58.3570  -16.5100  -30.6170 C.2     279 ASN    0.0700
   4504 O         -57.2010  -16.6160  -30.2580 O.2     279 ASN    0.0900
   4505 CB        -58.9080  -14.4880  -31.9830 C.3     279 ASN   -0.1800
   4506 CG        -58.7540  -13.8310  -33.3340 C.2     279 ASN    0.0900
   4507 ND2       -58.9510  -12.5180  -33.3680 N.am    279 ASN    0.0900
   4508 OD1       -58.4960  -14.4830  -34.3340 O.2     279 ASN    0.5500
   4509 HN        -60.5550  -16.2050  -32.8860 H       279 ASN   -0.5500
   4510 HA        -57.7420  -16.1990  -32.5700 H       279 ASN   -0.6200
   4511 HB1       -58.1870  -14.0180  -31.2790 H       279 ASN    0.3200
   4512 HB2       -59.9430  -14.3080  -31.6200 H       279 ASN    0.3000
   4513 HD21      -58.8650  -12.0220  -34.2310 H       279 ASN    0.5100
   4514 HD22      -59.1870  -12.0270  -32.5290 H       279 ASN   -0.5100
   4515 N         -59.3860  -16.8100  -29.8110 N.am    280 PRO   -0.2900
   4516 CA        -59.1050  -17.3680  -28.4900 C.3     280 PRO    0.0000
   4517 C         -58.2490  -18.6390  -28.5330 C.2     280 PRO    0.0900
   4518 O         -57.3820  -18.8350  -27.6850 O.2     280 PRO    0.0900
   4519 CB        -60.5030  -17.6660  -27.9570 C.3     280 PRO    0.0200
   4520 CG        -61.3290  -16.5580  -28.5490 C.3     280 PRO    0.0900
   4521 CD        -60.8190  -16.4800  -29.9540 C.3     280 PRO   -0.1800
   4522 HA        -58.5310  -16.6730  -27.8970 H       280 PRO    0.0900
   4523 HB1       -60.5250  -17.6370  -26.8480 H       280 PRO    0.0900
   4524 HB2       -60.8600  -18.6600  -28.2990 H       280 PRO   -0.1800
   4525 HG1       -62.4110  -16.8050  -28.5260 H       280 PRO    0.0900
   4526 HG2       -61.1650  -15.6020  -28.0080 H       280 PRO    0.0900
   4527 HD1       -61.3190  -17.2220  -30.6110 H       280 PRO    0.5100
   4528 HD2       -60.9360  -15.4600  -30.3750 H       280 PRO   -0.5100
   4529 N         -58.4920  -19.4880  -29.5190 N.am    281 ILE   -0.4700
   4530 CA        -57.6790  -20.6670  -29.7020 C.3     281 ILE    0.3100
   4531 C         -56.2450  -20.2770  -30.0730 C.2     281 ILE    0.0700
   4532 O         -55.3030  -20.8060  -29.5120 O.2     281 ILE    0.0900
   4533 CB        -58.2950  -21.6040  -30.7690 C.3     281 ILE   -0.0900
   4534 CG1       -59.5880  -22.2270  -30.2300 C.3     281 ILE    0.0900
   4535 CG2       -57.3260  -22.7050  -31.1860 C.3     281 ILE   -0.2700
   4536 CD        -60.5890  -22.5860  -31.3170 C.3     281 ILE    0.0900
   4537 HN        -59.2350  -19.3550  -30.1700 H       281 ILE    0.0900
   4538 HA        -57.6120  -21.1750  -28.7510 H       281 ILE    0.0900
   4539 HB        -58.5670  -21.0030  -31.6640 H       281 ILE   -0.1800
   4540 HG11      -60.0660  -21.5060  -29.5340 H       281 ILE    0.0900
   4541 HG12      -59.3280  -23.1500  -29.6700 H       281 ILE    0.0900
   4542 HG21      -56.9110  -23.2080  -30.2860 H       281 ILE   -0.2700
   4543 HG22      -56.4860  -22.2690  -31.7670 H       281 ILE    0.0900
   4544 HG23      -57.8550  -23.4610  -31.8030 H       281 ILE    0.0900
   4545 HD1       -60.1420  -23.3200  -32.0210 H       281 ILE    0.0900
   4546 HD2       -60.8700  -21.6740  -31.8870 H       281 ILE    0.5100
   4547 HD3       -61.4960  -23.0380  -30.8620 H       281 ILE   -0.5100
   4548 N         -56.0870  -19.3490  -31.0140 N.am    282 ILE   -0.4700
   4549 CA        -54.7740  -18.9410  -31.4960 C.3     282 ILE    0.3100
   4550 C         -53.9210  -18.3160  -30.3700 C.2     282 ILE    0.0700
   4551 O         -52.7160  -18.5280  -30.3020 O.2     282 ILE    0.0900
   4552 CB        -54.9230  -18.0000  -32.7020 C.3     282 ILE   -0.0900
   4553 CG1       -55.5650  -18.7780  -33.8730 C.3     282 ILE    0.0900
   4554 CG2       -53.5840  -17.3700  -33.0980 C.3     282 ILE   -0.2700
   4555 CD        -55.9600  -17.9140  -35.0560 C.3     282 ILE    0.0900
   4556 HN        -56.8660  -18.8890  -31.4340 H       282 ILE    0.0900
   4557 HA        -54.2270  -19.8290  -31.7760 H       282 ILE    0.0900
   4558 HB        -55.6430  -17.1940  -32.4460 H       282 ILE   -0.1800
   4559 HG11      -56.4740  -19.2910  -33.4950 H       282 ILE    0.0900
   4560 HG12      -54.8390  -19.5420  -34.2240 H       282 ILE    0.0900
   4561 HG21      -52.8050  -18.1560  -33.1930 H       282 ILE   -0.2700
   4562 HG22      -53.2630  -16.6450  -32.3190 H       282 ILE    0.0900
   4563 HG23      -53.6840  -16.8500  -34.0740 H       282 ILE    0.0900
   4564 HD1       -55.0650  -17.3990  -35.4680 H       282 ILE    0.0900
   4565 HD2       -56.6940  -17.1450  -34.7350 H       282 ILE    0.5100
   4566 HD3       -56.4050  -18.5460  -35.8550 H       282 ILE   -0.5100
   4567 N         -54.5550  -17.6020  -29.4550 N.am    283 TYR   -0.4700
   4568 CA        -53.8640  -17.0330  -28.3120 C.3     283 TYR    0.3100
   4569 C         -53.3450  -18.0830  -27.3120 C.2     283 TYR    0.0700
   4570 O         -52.5520  -17.7610  -26.4210 O.2     283 TYR    0.0900
   4571 CB        -54.7570  -16.0250  -27.5650 C.3     283 TYR   -0.1800
   4572 CG        -55.2590  -14.8510  -28.3860 C.ar    283 TYR    0.0900
   4573 CD1       -54.5310  -14.3400  -29.4500 C.ar    283 TYR    0.0900
   4574 CD2       -56.4910  -14.2570  -28.0940 C.ar    283 TYR    0.0000
   4575 CE1       -55.0090  -13.2630  -30.1870 C.ar    283 TYR   -0.1150
   4576 CE2       -56.9720  -13.1720  -28.8150 C.ar    283 TYR    0.1150
   4577 CZ        -56.2370  -12.6850  -29.8600 C.ar    283 TYR   -0.1150
   4578 OH        -56.7280  -11.6270  -30.5830 O.3     283 TYR    0.1150
   4579 HN        -55.5340  -17.4220  -29.5080 H       283 TYR    0.1100
   4580 HA        -52.9720  -16.5440  -28.6730 H       283 TYR   -0.5400
   4581 HB1       -54.1810  -15.5980  -26.7170 H       283 TYR    0.4300
   4582 HB2       -55.6560  -16.5570  -27.1870 H       283 TYR   -0.1150
   4583 HD1       -53.5820  -14.7840  -29.7090 H       283 TYR    0.1150
   4584 HD2       -57.0840  -14.6530  -27.2840 H       283 TYR   -0.1150
   4585 HE1       -54.4300  -12.8730  -31.0130 H       283 TYR    0.1150
   4586 HE2       -57.9180  -12.7200  -28.5550 H       283 TYR    0.5100
   4587 HH        -57.5740  -11.3770  -30.2040 H       283 TYR   -0.5100
   4588 N         -53.7880  -19.3290  -27.4370 N.am    284 CYS   -0.4700
   4589 CA        -53.2160  -20.4150  -26.6450 C.3     284 CYS    0.3100
   4590 C         -51.7520  -20.7100  -27.0280 C.2     284 CYS    0.0700
   4591 O         -51.0940  -21.5010  -26.3720 O.2     284 CYS    0.0900
   4592 CB        -54.0640  -21.6960  -26.7690 C.3     284 CYS   -0.1100
   4593 SG        -55.6670  -21.5440  -25.9450 S.3     284 CYS    0.0900
   4594 HN        -54.5190  -19.5760  -28.0680 H       284 CYS    0.0900
   4595 HA        -53.1780  -20.0910  -25.6160 H       284 CYS   -0.2300
   4596 HB1       -53.4960  -22.5390  -26.3220 H       284 CYS    0.1600
   4597 HB2       -54.2200  -21.9130  -27.8460 H       284 CYS    0.5100
   4598 HG1       -56.1640  -20.6810  -26.8190 H       284 CYS   -0.5100
   4599 N         -51.2480  -20.0930  -28.0960 N.am    285 ARG   -0.4700
   4600 CA        -49.8240  -20.1090  -28.3890 C.3     285 ARG    0.3100
   4601 C         -48.9900  -19.3890  -27.3170 C.2     285 ARG    0.0700
   4602 O         -47.7790  -19.5740  -27.2380 O.2     285 ARG    0.0900
   4603 CB        -49.5560  -19.4470  -29.7290 C.3     285 ARG   -0.1800
   4604 CG        -49.9320  -20.2880  -30.9310 C.3     285 ARG    0.0900
   4605 CD        -49.7250  -19.5170  -32.2350 C.3     285 ARG    0.0900
   4606 NE        -48.5850  -18.6050  -32.1510 N.pl3   285 ARG   -0.1800
   4607 CZ        -47.3870  -18.8060  -32.7030 C.cat   285 ARG    0.0900
   4608 NH1       -47.1310  -19.8830  -33.4330 N.pl3   285 ARG    0.0900
   4609 NH2       -46.4360  -17.8940  -32.5370 N.pl3   285 ARG    0.2000
   4610 HN        -51.8220  -19.5940  -28.7410 H       285 ARG    0.0900
   4611 HA        -49.4950  -21.1380  -28.4040 H       285 ARG    0.0900
   4612 HB1       -48.4720  -19.2120  -29.7910 H       285 ARG   -0.7000
   4613 HB2       -50.1340  -18.5000  -29.7710 H       285 ARG    0.4400
   4614 HG1       -50.9980  -20.5860  -30.8480 H       285 ARG    0.6400
   4615 HG2       -49.3030  -21.2030  -30.9450 H       285 ARG   -0.8000
   4616 HD1       -50.6290  -18.9110  -32.4580 H       285 ARG    0.4600
   4617 HD2       -49.5290  -20.2290  -33.0640 H       285 ARG    0.4600
   4618 HE        -48.7140  -17.7590  -31.6360 H       285 ARG   -0.8000
   4619 HH11      -47.8450  -20.5700  -33.5790 H       285 ARG    0.4600
   4620 HH12      -46.2260  -20.0110  -33.8370 H       285 ARG    0.4600
   4621 HH21      -46.6210  -17.0690  -32.0030 H       285 ARG    0.5100
   4622 HH22      -45.5340  -18.0320  -32.9460 H       285 ARG   -0.5100
   4623 N         -49.6340  -18.5450  -26.5200 N.am    286 SER   -0.4700
   4624 CA        -48.9550  -17.7790  -25.4910 C.3     286 SER    0.3100
   4625 C         -49.1240  -18.4630  -24.1460 C.2     286 SER    0.0700
   4626 O         -50.2630  -18.8160  -23.7750 O.2     286 SER    0.0900
   4627 CB        -49.5210  -16.3600  -25.4100 C.3     286 SER    0.0500
   4628 OG        -49.4540  -15.8470  -24.0860 O.3     286 SER    0.0900
   4629 HN        -50.6180  -18.3980  -26.5920 H       286 SER    0.0900
   4630 HA        -47.9030  -17.7490  -25.7360 H       286 SER   -0.6600
   4631 HB1       -50.5850  -16.3660  -25.7310 H       286 SER    0.4300
   4632 HB2       -48.9370  -15.6910  -26.0770 H       286 SER    0.5100
   4633 HG1       -49.5160  -14.8930  -24.1680 H       286 SER   -0.5100
   4634 N         -47.9990  -18.6500  -23.4120 N.am    287 PRO   -0.2900
   4635 CA        -48.0100  -19.1860  -22.0490 C.3     287 PRO    0.0000
   4636 C         -48.8900  -18.3770  -21.1130 C.2     287 PRO    0.0900
   4637 O         -49.6940  -18.9590  -20.3840 O.2     287 PRO    0.0900
   4638 CB        -46.5440  -19.0800  -21.5940 C.3     287 PRO    0.0200
   4639 CG        -45.7250  -18.9220  -22.8290 C.3     287 PRO    0.0900
   4640 CD        -46.6330  -18.5670  -23.9680 C.3     287 PRO   -0.1800
   4641 HA        -48.4100  -20.1870  -22.0460 H       287 PRO    0.0900
   4642 HB1       -46.2440  -19.9980  -21.0450 H       287 PRO    0.0900
   4643 HB2       -46.4090  -18.2030  -20.9260 H       287 PRO   -0.1800
   4644 HG1       -44.9730  -18.1180  -22.6810 H       287 PRO    0.0900
   4645 HG2       -45.1950  -19.8730  -23.0530 H       287 PRO    0.0900
   4646 HD1       -46.4390  -17.5340  -24.3280 H       287 PRO    0.5100
   4647 HD2       -46.5260  -19.2870  -24.8070 H       287 PRO   -0.5100
   4648 N         -48.7380  -17.0530  -21.1470 N.am    288 ASP   -0.4700
   4649 CA        -49.4870  -16.1600  -20.2660 C.3     288 ASP    0.3100
   4650 C         -50.9980  -16.2950  -20.4210 C.2     288 ASP    0.0700
   4651 O         -51.7110  -16.3780  -19.4240 O.2     288 ASP    0.0900
   4652 CB        -49.0710  -14.7060  -20.5140 C.3     288 ASP   -0.2800
   4653 CG        -47.6360  -14.4260  -20.0850 C.2     288 ASP    0.0900
   4654 OD1       -47.2430  -14.8750  -18.9880 O.co2   288 ASP    0.0900
   4655 OD2       -46.8990  -13.7500  -20.8390 O.co2   288 ASP    0.6200
   4656 HN        -48.1040  -16.6130  -21.7780 H       288 ASP   -0.7600
   4657 HA        -49.2810  -16.4420  -19.2450 H       288 ASP   -0.7600
   4658 HB1       -49.7470  -14.0330  -19.9440 H       288 ASP    0.5100
   4659 HB2       -49.1640  -14.4820  -21.5990 H       288 ASP   -0.5100
   4660 N         -51.4770  -16.3270  -21.6720 N.am    289 PHE   -0.4700
   4661 CA        -52.9070  -16.5480  -21.9750 C.3     289 PHE    0.3100
   4662 C         -53.3710  -17.9300  -21.5260 C.2     289 PHE    0.0700
   4663 O         -54.4090  -18.0640  -20.8910 O.2     289 PHE    0.0900
   4664 CB        -53.2080  -16.3650  -23.4860 C.3     289 PHE   -0.1800
   4665 CG        -53.5770  -14.9540  -23.8650 C.ar    289 PHE    0.0900
   4666 CD1       -54.8230  -14.4310  -23.5080 C.ar    289 PHE    0.0900
   4667 CD2       -52.6860  -14.1360  -24.5680 C.ar    289 PHE    0.0000
   4668 CE1       -55.1620  -13.1260  -23.8310 C.ar    289 PHE   -0.1150
   4669 CE2       -53.0290  -12.8280  -24.9000 C.ar    289 PHE    0.1150
   4670 CZ        -54.2630  -12.3240  -24.5300 C.ar    289 PHE   -0.1150
   4671 HN        -50.8820  -16.2010  -22.4620 H       289 PHE    0.1150
   4672 HA        -53.4800  -15.8390  -21.3950 H       289 PHE   -0.1150
   4673 HB1       -54.0620  -17.0160  -23.7700 H       289 PHE    0.1150
   4674 HB2       -52.3070  -16.6380  -24.0750 H       289 PHE   -0.1150
   4675 HD1       -55.5290  -15.0510  -22.9750 H       289 PHE    0.1150
   4676 HD2       -51.7200  -14.5250  -24.8580 H       289 PHE   -0.1150
   4677 HE1       -56.1240  -12.7300  -23.5410 H       289 PHE    0.1150
   4678 HE2       -52.3330  -12.2070  -25.4460 H       289 PHE    0.5100
   4679 HZ        -54.5290  -11.3090  -24.7820 H       289 PHE   -0.5100
   4680 N         -52.5830  -18.9530  -21.8530 N.am    290 ARG   -0.4700
   4681 CA        -52.8570  -20.3320  -21.4160 C.3     290 ARG    0.3100
   4682 C         -53.0290  -20.4220  -19.8890 C.2     290 ARG    0.0700
   4683 O         -53.9910  -21.0080  -19.4050 O.2     290 ARG    0.0900
   4684 CB        -51.7290  -21.2430  -21.8750 C.3     290 ARG   -0.1800
   4685 CG        -52.1640  -22.5550  -22.4990 C.3     290 ARG    0.0900
   4686 CD        -51.1340  -23.0490  -23.5040 C.3     290 ARG    0.0900
   4687 NE        -49.7500  -22.8150  -23.0550 N.pl3   290 ARG   -0.1800
   4688 CZ        -48.6930  -22.6670  -23.8590 C.cat   290 ARG    0.0900
   4689 NH1       -48.8110  -22.7260  -25.1720 N.pl3   290 ARG    0.0900
   4690 NH2       -47.4920  -22.4560  -23.3410 N.pl3   290 ARG    0.2000
   4691 HN        -51.7680  -18.8300  -22.4130 H       290 ARG    0.0900
   4692 HA        -53.7970  -20.6440  -21.8470 H       290 ARG    0.0900
   4693 HB1       -51.0940  -21.4750  -20.9930 H       290 ARG   -0.7000
   4694 HB2       -51.1220  -20.6900  -22.6220 H       290 ARG    0.4400
   4695 HG1       -53.1380  -22.4100  -23.0130 H       290 ARG    0.6400
   4696 HG2       -52.2900  -23.3170  -21.6990 H       290 ARG   -0.8000
   4697 HD1       -51.2670  -22.5130  -24.4680 H       290 ARG    0.4600
   4698 HD2       -51.2570  -24.1430  -23.6560 H       290 ARG    0.4600
   4699 HE        -49.5890  -22.7640  -22.0710 H       290 ARG   -0.8000
   4700 HH11      -49.7190  -22.7340  -25.5920 H       290 ARG    0.4600
   4701 HH12      -47.9940  -22.7620  -25.7460 H       290 ARG    0.4600
   4702 HH21      -47.3770  -22.4070  -22.3490 H       290 ARG    0.5100
   4703 HH22      -46.7010  -22.3440  -23.9430 H       290 ARG   -0.5100
   4704 N         -52.1220  -19.7960  -19.1400 N.am    291 LYS   -0.4700
   4705 CA        -52.1840  -19.8020  -17.6720 C.3     291 LYS    0.3100
   4706 C         -53.4040  -19.0910  -17.1210 C.2     291 LYS    0.0700
   4707 O         -54.0380  -19.5940  -16.2010 O.2     291 LYS    0.0900
   4708 CB        -50.8890  -19.2310  -17.0430 C.3     291 LYS   -0.1800
   4709 CG        -49.8940  -20.3250  -16.6530 C.3     291 LYS    0.0900
   4710 CD        -48.4340  -19.9760  -16.9340 C.3     291 LYS    0.0900
   4711 CE        -47.5860  -21.2370  -17.0810 C.3     291 LYS   -0.1800
   4712 NZ        -46.1880  -20.9340  -17.5000 N.4     291 LYS    0.0900
   4713 HN        -51.3600  -19.2950  -19.5420 H       291 LYS    0.0900
   4714 HA        -52.3320  -20.8230  -17.3520 H       291 LYS   -0.1800
   4715 HB1       -51.1580  -18.6500  -16.1350 H       291 LYS    0.0900
   4716 HB2       -50.4060  -18.5510  -17.7760 H       291 LYS    0.0900
   4717 HG1       -50.1470  -21.2470  -17.2170 H       291 LYS    0.2100
   4718 HG2       -50.0020  -20.5260  -15.5660 H       291 LYS    0.0500
   4719 HD1       -48.0360  -19.3640  -16.0970 H       291 LYS    0.0500
   4720 HD2       -48.3740  -19.3840  -17.8720 H       291 LYS   -0.3000
   4721 HE1       -48.0320  -21.8980  -17.8540 H       291 LYS    0.3300
   4722 HE2       -47.5360  -21.7690  -16.1070 H       291 LYS    0.3300
   4723 HZ1       -45.7380  -20.3240  -16.7880 H       291 LYS    0.3300
   4724 HZ2       -46.2000  -20.4440  -18.4180 H       291 LYS    0.5100
   4725 HZ3       -45.6510  -21.8200  -17.5870 H       291 LYS   -0.5100
   4726 N         -53.7380  -17.9290  -17.6790 N.am    292 ALA   -0.4700
   4727 CA        -54.9410  -17.2050  -17.2640 C.3     292 ALA    0.3100
   4728 C         -56.2180  -17.9910  -17.6170 C.2     292 ALA    0.0700
   4729 O         -57.1930  -17.9920  -16.8510 O.2     292 ALA    0.0900
   4730 CB        -54.9720  -15.8140  -17.8870 C.3     292 ALA   -0.2700
   4731 HN        -53.1900  -17.5030  -18.3950 H       292 ALA    0.0900
   4732 HA        -54.9320  -17.1340  -16.1860 H       292 ALA    0.0900
   4733 HB1       -54.9700  -15.8910  -18.9960 H       292 ALA    0.0900
   4734 HB2       -54.0770  -15.2370  -17.5710 H       292 ALA    0.5100
   4735 HB3       -55.8920  -15.2780  -17.5700 H       292 ALA   -0.5100
   4736 N         -56.2270  -18.6390  -18.7860 N.am    293 PHE   -0.4700
   4737 CA        -57.3910  -19.4230  -19.1890 C.3     293 PHE    0.3100
   4738 C         -57.6040  -20.5670  -18.2070 C.2     293 PHE    0.0700
   4739 O         -58.7300  -20.7990  -17.7520 O.2     293 PHE    0.0900
   4740 CB        -57.2430  -20.0000  -20.6080 C.3     293 PHE   -0.1800
   4741 CG        -57.3260  -18.9770  -21.7150 C.ar    293 PHE    0.0900
   4742 CD1       -57.9450  -17.7390  -21.5380 C.ar    293 PHE    0.0900
   4743 CD2       -56.8020  -19.2750  -22.9650 C.ar    293 PHE    0.0000
   4744 CE1       -58.0100  -16.8230  -22.5810 C.ar    293 PHE   -0.1150
   4745 CE2       -56.8720  -18.3590  -24.0080 C.ar    293 PHE    0.1150
   4746 CZ        -57.4760  -17.1340  -23.8140 C.ar    293 PHE   -0.1150
   4747 HN        -55.4570  -18.6180  -19.4200 H       293 PHE    0.1150
   4748 HA        -58.2530  -18.7750  -19.1440 H       293 PHE   -0.1150
   4749 HB1       -58.0550  -20.7370  -20.7860 H       293 PHE    0.1150
   4750 HB2       -56.2520  -20.4950  -20.6970 H       293 PHE   -0.1150
   4751 HD1       -58.3770  -17.4900  -20.5810 H       293 PHE    0.1150
   4752 HD2       -56.3330  -20.2330  -23.1310 H       293 PHE   -0.1150
   4753 HE1       -58.4800  -15.8630  -22.4260 H       293 PHE    0.1150
   4754 HE2       -56.4530  -18.6070  -24.9710 H       293 PHE    0.5100
   4755 HZ        -57.5290  -16.4220  -24.6250 H       293 PHE   -0.5100
   4756 N         -56.5210  -21.2780  -17.8770 N.am    294 LYS   -0.4700
   4757 CA        -56.5970  -22.3870  -16.9230 C.3     294 LYS    0.3100
   4758 C         -57.1130  -21.9210  -15.5660 C.2     294 LYS    0.0700
   4759 O         -58.0890  -22.4600  -15.0410 O.2     294 LYS    0.0900
   4760 CB        -55.2480  -23.1070  -16.8100 C.3     294 LYS   -0.1800
   4761 CG        -55.1310  -24.2340  -17.8300 C.3     294 LYS    0.0900
   4762 CD        -53.7070  -24.5490  -18.2620 C.3     294 LYS    0.0900
   4763 CE        -53.7320  -25.5780  -19.3880 C.3     294 LYS   -0.1800
   4764 NZ        -52.4110  -25.7820  -20.0450 N.4     294 LYS    0.0900
   4765 HN        -55.6210  -21.0880  -18.2620 H       294 LYS    0.0900
   4766 HA        -57.3580  -23.0700  -17.2690 H       294 LYS   -0.1800
   4767 HB1       -55.1460  -23.5290  -15.7880 H       294 LYS    0.0900
   4768 HB2       -54.4300  -22.3760  -16.9800 H       294 LYS    0.0900
   4769 HG1       -55.7150  -23.9510  -18.7300 H       294 LYS    0.2100
   4770 HG2       -55.5720  -25.1520  -17.3880 H       294 LYS    0.0500
   4771 HD1       -53.1360  -24.9540  -17.3990 H       294 LYS    0.0500
   4772 HD2       -53.2100  -23.6200  -18.6170 H       294 LYS   -0.3000
   4773 HE1       -54.4420  -25.2440  -20.1740 H       294 LYS    0.3300
   4774 HE2       -54.0510  -26.5610  -18.9790 H       294 LYS    0.3300
   4775 HZ1       -51.7200  -26.1120  -19.3410 H       294 LYS    0.3300
   4776 HZ2       -52.0850  -24.8830  -20.4560 H       294 LYS    0.5100
   4777 HZ3       -52.5040  -26.4930  -20.7990 H       294 LYS   -0.5100
   4778 N         -56.5000  -20.8670  -15.0360 N.am    295 ARG   -0.4700
   4779 CA        -56.9390  -20.2730  -13.7800 C.3     295 ARG    0.3100
   4780 C         -58.4090  -19.8580  -13.7690 C.2     295 ARG    0.0700
   4781 O         -59.1070  -20.1000  -12.7900 O.2     295 ARG    0.0900
   4782 CB        -56.0690  -19.0640  -13.4690 C.3     295 ARG   -0.1800
   4783 CG        -56.4350  -18.3230  -12.1960 C.3     295 ARG    0.0900
   4784 CD        -55.5090  -17.1400  -11.9950 C.3     295 ARG    0.0900
   4785 NE        -55.5870  -16.2220  -13.1390 N.pl3   295 ARG   -0.1800
   4786 CZ        -56.1150  -15.0010  -13.1250 C.cat   295 ARG    0.0900
   4787 NH1       -56.6120  -14.4710  -12.0090 N.pl3   295 ARG    0.0900
   4788 NH2       -56.1200  -14.2930  -14.2450 N.pl3   295 ARG    0.2000
   4789 HN        -55.7140  -20.4380  -15.4730 H       295 ARG    0.0900
   4790 HA        -56.8520  -21.0170  -13.0020 H       295 ARG    0.0900
   4791 HB1       -56.1450  -18.3540  -14.3180 H       295 ARG   -0.7000
   4792 HB2       -55.0170  -19.4080  -13.3800 H       295 ARG    0.4400
   4793 HG1       -56.3480  -19.0120  -11.3290 H       295 ARG    0.6400
   4794 HG2       -57.4850  -17.9640  -12.2670 H       295 ARG   -0.8000
   4795 HD1       -54.4590  -17.4900  -11.9050 H       295 ARG    0.4600
   4796 HD2       -55.8040  -16.5770  -11.0830 H       295 ARG    0.4600
   4797 HE        -55.2080  -16.5440  -14.0050 H       295 ARG   -0.8000
   4798 HH11      -56.5930  -14.9920  -11.1560 H       295 ARG    0.4600
   4799 HH12      -57.0040  -13.5510  -12.0240 H       295 ARG    0.4600
   4800 HH21      -56.6410  -13.4410  -14.2960 H       295 ARG    0.5100
   4801 HH22      -55.6010  -14.6110  -15.0390 H       295 ARG   -0.5100
   4802 N         -58.8740  -19.2160  -14.8390 N.am    296 LEU   -0.4700
   4803 CA        -60.2350  -18.6650  -14.8890 C.3     296 LEU    0.3100
   4804 C         -61.2840  -19.7680  -14.9710 C.2     296 LEU    0.0700
   4805 O         -62.3580  -19.6570  -14.3830 O.2     296 LEU    0.0900
   4806 CB        -60.4020  -17.7040  -16.0800 C.3     296 LEU   -0.1800
   4807 CG        -59.8410  -16.2940  -15.9120 C.3     296 LEU    0.0900
   4808 CD1       -59.6860  -15.6400  -17.2820 C.3     296 LEU    0.0900
   4809 CD2       -60.7470  -15.4810  -15.0060 C.3     296 LEU   -0.0900
   4810 HN        -58.3180  -19.0790  -15.6570 H       296 LEU    0.0900
   4811 HA        -60.4170  -18.1450  -13.9610 H       296 LEU   -0.2700
   4812 HB1       -61.4880  -17.6120  -16.2900 H       296 LEU    0.0900
   4813 HB2       -59.9020  -18.1640  -16.9580 H       296 LEU    0.0900
   4814 HG        -58.8530  -16.3450  -15.4080 H       296 LEU    0.0900
   4815 HD11      -60.6710  -15.5810  -17.7910 H       296 LEU   -0.2700
   4816 HD12      -58.9970  -16.2420  -17.9120 H       296 LEU    0.0900
   4817 HD13      -59.2840  -14.6100  -17.1660 H       296 LEU    0.0900
   4818 HD21      -60.8190  -15.9610  -14.0070 H       296 LEU    0.0900
   4819 HD22      -61.7660  -15.4210  -15.4450 H       296 LEU    0.5100
   4820 HD23      -60.3340  -14.4570  -14.8780 H       296 LEU   -0.5100
   4821 N         -60.9680  -20.8240  -15.7120 N.am    297 LEU   -0.4700
   4822 CA        -61.8410  -21.9880  -15.7980 C.3     297 LEU    0.3100
   4823 C         -61.8620  -22.7980  -14.4790 C.2     297 LEU    0.0700
   4824 O         -62.7390  -23.6430  -14.2830 O.2     297 LEU    0.0900
   4825 CB        -61.4220  -22.8710  -16.9800 C.3     297 LEU   -0.1800
   4826 CG        -61.6350  -22.2500  -18.3650 C.3     297 LEU    0.0900
   4827 CD1       -60.7720  -22.9330  -19.4150 C.3     297 LEU    0.0900
   4828 CD2       -63.1070  -22.2850  -18.7530 C.3     297 LEU   -0.0900
   4829 HN        -60.1240  -20.8680  -16.2390 H       297 LEU    0.0900
   4830 HA        -62.8540  -21.6400  -15.9270 H       297 LEU   -0.2700
   4831 HB1       -62.0070  -23.8140  -16.9310 H       297 LEU    0.0900
   4832 HB2       -60.3440  -23.1090  -16.8700 H       297 LEU    0.0900
   4833 HG        -61.3740  -21.1700  -18.3240 H       297 LEU    0.0900
   4834 HD11      -61.0270  -24.0130  -19.4750 H       297 LEU   -0.2700
   4835 HD12      -59.6980  -22.8370  -19.1430 H       297 LEU    0.0900
   4836 HD13      -60.9480  -22.4700  -20.4100 H       297 LEU    0.0900
   4837 HD21      -63.7110  -21.7150  -18.0150 H       297 LEU    0.0900
   4838 HD22      -63.4680  -23.3360  -18.7720 H       297 LEU    0.5100
   4839 HD23      -63.2450  -21.8260  -19.7550 H       297 LEU   -0.5100
   4840 N         -60.8980  -22.5670  -13.5680 N.am    298 ALA   -0.4700
   4841 CA        -60.8520  -23.1950  -12.2660 C.3     298 ALA    0.3100
   4842 CAT       -62.5800  -20.1980  -10.6370 C.3     298 ALA    0.0700
   4843 C         -61.4360  -22.2900  -11.1850 C.2     298 ALA    0.0900
   4844 O         -61.4230  -22.6250  -10.0010 O.2     298 ALA   -0.2700
   4845 CB        -59.3830  -23.5270  -11.9290 C.3     298 ALA    0.0900
   4846 NT        -61.9890  -21.1220  -11.5710 N.am    298 ALA    0.0900
   4847 HN        -60.1530  -21.9330  -13.7580 H       298 ALA    0.0900
   4848 HNT       -62.0140  -20.8460  -12.5290 H       298 ALA    0.5100
   4849 HA        -61.4490  -24.0930  -12.2960 H       298 ALA   -0.5100
   4850 HB1       -58.7750  -22.5970  -11.9140 H       298 ALA   -0.4700
   4851 HB2       -58.9640  -24.2130  -12.6970 H       298 ALA    0.3100
   4852 HB3       -59.3220  -24.0050  -10.9280 H       298 ALA   -0.1100
   4853 HT1       -61.8120  -19.8700   -9.9040 H       298 ALA    0.0900
   4854 HT2       -63.4100  -20.6930  -10.0920 H       298 ALA    0.0900
   4855 HT3       -62.9600  -19.3060  -11.1810 H       298 ALA    0.0900
@<TRIPOS>BOND
     1    1    2 1
     2    2   10 1
     3    2    4 1
     4    2    6 1
     5    4    5 2
     6    6   11 1
     7    6   12 1
     8    6   13 1
     9    3    7 1
    10    3   14 1
    11    3   15 1
    12    3   16 1
    13    7    1 1
    14    7    8 2
    15    9    1 1
    16   17   18 1
    17   18   19 1
    18   18   27 1
    19   18   21 1
    20   19   20 2
    21   21   29 1
    22   21   22 1
    23   22   31 1
    24   22   23 1
    25   23   24 2
    26   23   25 2
    27   26   17 1
    28   28   21 1
    29   30   22 1
    30    4   17 am
    31   32   33 1
    32   33   41 1
    33   33   34 1
    34   33   36 1
    35   34   35 2
    36   36   37 1
    37   36   43 1
    38   37   39 1
    39   37   44 1
    40   37   38 1
    41   38   45 1
    42   38   47 1
    43   38   46 1
    44   39   48 1
    45   39   49 1
    46   39   50 1
    47   40   32 1
    48   42   36 1
    49   19   32 am
    50   51   52 1
    51   52   60 1
    52   52   53 1
    53   52   55 1
    54   53   54 2
    55   55   56 1
    56   55   62 1
    57   56   58 1
    58   56   63 1
    59   56   57 1
    60   57   64 1
    61   57   66 1
    62   57   65 1
    63   58   67 1
    64   58   68 1
    65   58   69 1
    66   59   51 1
    67   61   55 1
    68   34   51 am
    69   70   71 1
    70   71   74 1
    71   71   72 1
    72   71   77 1
    73   72   73 2
    74   74   79 1
    75   74   75 1
    76   76   70 1
    77   78   74 1
    78   80   75 1
    79   53   70 am
    80   81   82 1
    81   82   91 1
    82   82   85 1
    83   82   83 1
    84   83   84 2
    85   85   93 1
    86   85   86 1
    87   86   95 1
    88   86   87 1
    89   87   89 2
    90   87   88 am
    91   88   96 1
    92   88   97 1
    93   90   81 1
    94   92   85 1
    95   94   86 1
    96   72   81 am
    97   98   99 1
    98   99  108 1
    99   99  102 1
   100   99  100 1
   101  100  101 2
   102  102  110 1
   103  102  103 1
   104  103  112 1
   105  103  104 1
   106  104  106 2
   107  104  105 am
   108  105  113 1
   109  105  114 1
   110  107   98 1
   111  109  102 1
   112  111  103 1
   113   83   98 am
   114  115  116 1
   115  116  119 1
   116  116  130 1
   117  116  117 1
   118  117  118 2
   119  119  132 1
   120  119  120 1
   121  120  121 ar
   122  120  122 ar
   123  121  133 1
   124  121  125 ar
   125  122  123 ar
   126  122  124 ar
   127  123  125 ar
   128  123  126 ar
   129  124  127 ar
   130  124  135 1
   131  125  134 1
   132  126  136 1
   133  126  128 ar
   134  127  128 ar
   135  127  137 1
   136  128  138 1
   137  129  115 1
   138  131  119 1
   139  100  115 am
   140  139  140 1
   141  140  141 1
   142  140  149 1
   143  140  143 1
   144  141  142 2
   145  143  151 1
   146  143  144 1
   147  144  153 1
   148  144  145 1
   149  145  146 2
   150  145  147 2
   151  148  139 1
   152  150  143 1
   153  152  144 1
   154  117  139 am
   155  154  155 1
   156  155  160 1
   157  155  158 1
   158  155  156 1
   159  156  157 2
   160  158  161 1
   161  158  162 1
   162  158  163 1
   163  159  154 1
   164  141  154 am
   165  164  165 1
   166  165  170 1
   167  165  166 1
   168  166  167 2
   169  168  164 1
   170  169  165 1
   171  156  164 am
   172  171  172 1
   173  172  180 1
   174  172  175 1
   175  172  173 1
   176  173  174 2
   177  175  182 1
   178  175  176 1
   179  176  184 1
   180  176  177 1
   181  177  178 1
   182  178  185 1
   183  178  186 1
   184  178  187 1
   185  179  171 1
   186  181  175 1
   187  183  176 1
   188  166  171 am
   189  188  189 1
   190  189  192 1
   191  189  190 1
   192  189  195 1
   193  190  191 2
   194  192  197 1
   195  192  193 1
   196  194  188 1
   197  196  192 1
   198  198  193 1
   199  173  188 am
   200  199  200 1
   201  200  208 1
   202  200  201 1
   203  200  203 1
   204  201  202 2
   205  203  204 1
   206  203  210 1
   207  204  206 1
   208  204  211 1
   209  204  205 1
   210  205  212 1
   211  205  214 1
   212  205  213 1
   213  206  215 1
   214  206  216 1
   215  206  217 1
   216  207  199 1
   217  209  203 1
   218  190  199 am
   219  218  219 1
   220  219  227 1
   221  219  220 1
   222  219  222 1
   223  220  221 2
   224  222  223 1
   225  222  229 1
   226  223  225 1
   227  223  230 1
   228  223  224 1
   229  224  231 1
   230  224  233 1
   231  224  232 1
   232  225  234 1
   233  225  235 1
   234  225  236 1
   235  226  218 1
   236  228  222 1
   237  201  218 am
   238  237  238 1
   239  238  246 1
   240  238  241 1
   241  238  239 1
   242  239  240 2
   243  241  248 1
   244  241  242 1
   245  242  250 1
   246  242  243 1
   247  243  244 1
   248  244  251 1
   249  244  252 1
   250  244  253 1
   251  245  237 1
   252  247  241 1
   253  249  242 1
   254  220  237 am
   255  254  255 1
   256  255  260 1
   257  255  258 1
   258  255  256 1
   259  256  257 2
   260  258  261 1
   261  258  262 1
   262  258  263 1
   263  259  254 1
   264  239  254 am
   265  264  265 1
   266  265  273 1
   267  265  266 1
   268  265  268 1
   269  266  267 2
   270  268  269 1
   271  268  275 1
   272  269  271 1
   273  269  276 1
   274  269  270 1
   275  270  277 1
   276  270  279 1
   277  270  278 1
   278  271  280 1
   279  271  281 1
   280  271  282 1
   281  272  264 1
   282  274  268 1
   283  256  264 am
   284  283  284 1
   285  284  285 1
   286  284  291 1
   287  284  287 1
   288  285  286 2
   289  287  289 1
   290  287  292 1
   291  287  288 1
   292  288  293 1
   293  288  294 1
   294  288  295 1
   295  289  297 1
   296  289  298 1
   297  289  296 1
   298  290  283 1
   299  266  283 am
   300  299  300 1
   301  300  301 1
   302  300  307 1
   303  300  303 1
   304  301  302 2
   305  303  305 1
   306  303  308 1
   307  303  304 1
   308  304  309 1
   309  304  310 1
   310  304  311 1
   311  305  313 1
   312  305  314 1
   313  305  312 1
   314  306  299 1
   315  285  299 am
   316  315  316 1
   317  316  324 1
   318  316  317 1
   319  316  319 1
   320  317  318 2
   321  319  320 1
   322  319  326 1
   323  320  322 1
   324  320  327 1
   325  320  321 1
   326  321  328 1
   327  321  330 1
   328  321  329 1
   329  322  331 1
   330  322  332 1
   331  322  333 1
   332  323  315 1
   333  325  319 1
   334  301  315 am
   335  334  335 1
   336  335  343 1
   337  335  336 1
   338  335  338 1
   339  336  337 2
   340  338  339 1
   341  338  345 1
   342  339  341 1
   343  339  346 1
   344  339  340 1
   345  340  347 1
   346  340  349 1
   347  340  348 1
   348  341  350 1
   349  341  351 1
   350  341  352 1
   351  342  334 1
   352  344  338 1
   353  317  334 am
   354  353  354 1
   355  354  362 1
   356  354  357 1
   357  354  355 1
   358  355  356 2
   359  357  363 1
   360  357  359 1
   361  357  358 1
   362  358  365 1
   363  359  366 1
   364  359  367 1
   365  359  368 1
   366  360  358 1
   367  360  369 1
   368  360  370 1
   369  360  371 1
   370  361  353 1
   371  364  358 1
   372  336  353 am
   373  372  373 1
   374  373  374 1
   375  373  380 1
   376  373  376 1
   377  374  375 2
   378  376  378 1
   379  376  381 1
   380  376  377 1
   381  377  382 1
   382  377  383 1
   383  377  384 1
   384  378  386 1
   385  378  387 1
   386  378  385 1
   387  379  372 1
   388  355  372 am
   389  388  389 1
   390  389  394 1
   391  389  392 1
   392  389  390 1
   393  390  391 2
   394  392  395 1
   395  392  396 1
   396  392  397 1
   397  393  388 1
   398  374  388 am
   399  398  399 1
   400  399  404 1
   401  399  400 1
   402  400  401 2
   403  402  398 1
   404  403  399 1
   405  390  398 am
   406  405  406 1
   407  406  414 1
   408  406  409 1
   409  406  407 1
   410  407  408 2
   411  409  416 1
   412  409  410 1
   413  410  412 2
   414  410  411 am
   415  411  417 1
   416  411  418 1
   417  413  405 1
   418  415  409 1
   419  400  405 am
   420  419  420 1
   421  420  421 1
   422  420  427 1
   423  420  423 1
   424  421  422 2
   425  423  425 1
   426  423  428 1
   427  423  424 1
   428  424  429 1
   429  424  430 1
   430  424  431 1
   431  425  433 1
   432  425  434 1
   433  425  432 1
   434  426  419 1
   435  407  419 am
   436  435  436 1
   437  436  444 1
   438  436  437 1
   439  436  439 1
   440  437  438 2
   441  439  440 1
   442  439  446 1
   443  440  442 1
   444  440  447 1
   445  440  441 1
   446  441  448 1
   447  441  450 1
   448  441  449 1
   449  442  451 1
   450  442  452 1
   451  442  453 1
   452  443  435 1
   453  445  439 1
   454  421  435 am
   455  454  455 1
   456  455  456 1
   457  455  462 1
   458  455  458 1
   459  456  457 2
   460  458  460 1
   461  458  463 1
   462  458  459 1
   463  459  464 1
   464  459  465 1
   465  459  466 1
   466  460  468 1
   467  460  469 1
   468  460  467 1
   469  461  454 1
   470  437  454 am
   471  470  471 1
   472  471  479 1
   473  471  474 1
   474  471  472 1
   475  472  473 2
   476  474  480 1
   477  474  476 1
   478  474  475 1
   479  475  482 1
   480  476  483 1
   481  476  484 1
   482  476  485 1
   483  477  475 1
   484  477  486 1
   485  477  487 1
   486  477  488 1
   487  478  470 1
   488  481  475 1
   489  456  470 am
   490  489  490 1
   491  490  495 1
   492  490  493 1
   493  490  491 1
   494  491  492 2
   495  493  496 1
   496  493  497 1
   497  493  498 1
   498  494  489 1
   499  472  489 am
   500  499  500 1
   501  500  505 1
   502  500  503 1
   503  500  501 1
   504  501  502 2
   505  503  506 1
   506  503  507 1
   507  503  508 1
   508  504  499 1
   509  491  499 am
   510  509  510 1
   511  510  518 1
   512  510  513 1
   513  510  511 1
   514  511  512 2
   515  513  519 1
   516  513  515 1
   517  513  514 1
   518  514  521 1
   519  515  522 1
   520  515  523 1
   521  515  524 1
   522  516  514 1
   523  516  525 1
   524  516  526 1
   525  516  527 1
   526  517  509 1
   527  520  514 1
   528  501  509 am
   529  528  529 1
   530  529  534 1
   531  529  530 1
   532  530  531 2
   533  532  528 1
   534  533  529 1
   535  511  528 am
   536  535  536 1
   537  536  539 1
   538  536  537 1
   539  536  542 1
   540  537  538 2
   541  539  544 1
   542  539  540 1
   543  541  535 1
   544  543  539 1
   545  545  540 1
   546  530  535 am
   547  546  547 1
   548  547  554 1
   549  547  550 1
   550  547  548 1
   551  548  549 2
   552  550  555 1
   553  550  551 1
   554  550  552 1
   555  551  557 1
   556  551  558 1
   557  551  559 1
   558  552  556 1
   559  553  546 1
   560  537  546 am
   561  560  561 1
   562  561  570 1
   563  561  564 1
   564  561  562 1
   565  562  563 2
   566  564  572 1
   567  564  565 1
   568  565  574 1
   569  565  566 1
   570  566  568 2
   571  566  567 am
   572  567  575 1
   573  567  576 1
   574  569  560 1
   575  571  564 1
   576  573  565 1
   577  548  560 am
   578  577  578 1
   579  578  579 1
   580  578  589 1
   581  578  581 1
   582  579  580 2
   583  581  591 1
   584  581  582 1
   585  582  593 1
   586  582  583 1
   587  583  595 1
   588  583  584 1
   589  584  596 1
   590  584  585 2
   591  585  586 2
   592  585  587 2
   593  586  597 1
   594  586  598 1
   595  587  600 1
   596  587  599 1
   597  588  577 1
   598  590  581 1
   599  592  582 1
   600  594  583 1
   601  562  577 am
   602  601  602 1
   603  602  610 1
   604  602  603 1
   605  602  605 1
   606  603  604 2
   607  605  606 1
   608  605  612 1
   609  606  608 1
   610  606  613 1
   611  606  607 1
   612  607  614 1
   613  607  616 1
   614  607  615 1
   615  608  617 1
   616  608  618 1
   617  608  619 1
   618  609  601 1
   619  611  605 1
   620  579  601 am
   621  620  621 1
   622  621  630 1
   623  621  624 1
   624  621  622 1
   625  622  623 2
   626  624  632 1
   627  624  625 1
   628  625  634 1
   629  625  626 1
   630  626  628 2
   631  626  627 am
   632  627  635 1
   633  627  636 1
   634  629  620 1
   635  631  624 1
   636  633  625 1
   637  603  620 am
   638  637  638 1
   639  638  645 1
   640  638  641 1
   641  638  639 1
   642  639  640 2
   643  641  646 1
   644  641  642 1
   645  641  643 1
   646  642  648 1
   647  642  649 1
   648  642  650 1
   649  643  647 1
   650  644  637 1
   651  622  637 am
   652  651  652 1
   653  652  660 1
   654  652  653 1
   655  652  655 1
   656  653  654 2
   657  655  656 1
   658  655  662 1
   659  656  658 1
   660  656  663 1
   661  656  657 1
   662  657  664 1
   663  657  666 1
   664  657  665 1
   665  658  667 1
   666  658  668 1
   667  658  669 1
   668  659  651 1
   669  661  655 1
   670  639  651 am
   671  670  671 1
   672  671  678 1
   673  671  674 1
   674  671  672 1
   675  672  673 2
   676  674  679 1
   677  674  675 1
   678  674  676 1
   679  675  681 1
   680  675  682 1
   681  675  683 1
   682  676  680 1
   683  677  670 1
   684  653  670 am
   685  684  685 1
   686  685  693 1
   687  685  688 1
   688  685  686 1
   689  686  687 2
   690  688  695 1
   691  688  689 1
   692  689  691 2
   693  689  690 am
   694  690  696 1
   695  690  697 1
   696  692  684 1
   697  694  688 1
   698  672  684 am
   699  698  699 1
   700  699  707 1
   701  699  700 1
   702  699  702 1
   703  700  701 2
   704  702  703 1
   705  702  709 1
   706  703  705 1
   707  703  710 1
   708  703  704 1
   709  704  711 1
   710  704  713 1
   711  704  712 1
   712  705  714 1
   713  705  715 1
   714  705  716 1
   715  706  698 1
   716  708  702 1
   717  686  698 am
   718  717  718 1
   719  718  729 1
   720  718  721 1
   721  718  719 1
   722  719  720 2
   723  721  731 1
   724  721  722 1
   725  722  723 ar
   726  722  724 ar
   727  723  732 1
   728  723  725 ar
   729  724  726 ar
   730  724  733 1
   731  725  734 1
   732  725  727 ar
   733  726  727 ar
   734  726  735 1
   735  727  736 1
   736  728  717 1
   737  730  721 1
   738  700  717 am
   739  737  738 1
   740  738  746 1
   741  738  741 1
   742  738  739 1
   743  739  740 2
   744  741  747 1
   745  741  743 1
   746  741  742 1
   747  742  749 1
   748  743  750 1
   749  743  751 1
   750  743  752 1
   751  744  742 1
   752  744  753 1
   753  744  754 1
   754  744  755 1
   755  745  737 1
   756  748  742 1
   757  719  737 am
   758  756  757 1
   759  757  764 1
   760  757  760 1
   761  757  758 1
   762  758  759 2
   763  760  765 1
   764  760  761 1
   765  760  762 1
   766  761  767 1
   767  761  768 1
   768  761  769 1
   769  762  766 1
   770  763  756 1
   771  739  756 am
   772  770  771 1
   773  771  774 1
   774  771  772 1
   775  771  777 1
   776  772  773 2
   777  774  779 1
   778  774  775 1
   779  776  770 1
   780  778  774 1
   781  780  775 1
   782  758  770 am
   783  781  782 1
   784  782  790 1
   785  782  783 1
   786  782  785 1
   787  783  784 2
   788  785  786 1
   789  785  792 1
   790  786  788 1
   791  786  793 1
   792  786  787 1
   793  787  794 1
   794  787  796 1
   795  787  795 1
   796  788  797 1
   797  788  798 1
   798  788  799 1
   799  789  781 1
   800  791  785 1
   801  772  781 am
   802  800  801 1
   803  801  806 1
   804  801  804 1
   805  801  802 1
   806  802  803 2
   807  804  807 1
   808  804  808 1
   809  804  809 1
   810  805  800 1
   811  783  800 am
   812  810  811 1
   813  811  817 1
   814  811  814 1
   815  811  812 1
   816  812  813 2
   817  814  819 1
   818  814  815 1
   819  816  810 1
   820  818  814 1
   821  820  815 1
   822  802  810 am
   823  821  822 1
   824  822  827 1
   825  822  825 1
   826  822  823 1
   827  823  824 2
   828  825  828 1
   829  825  829 1
   830  825  830 1
   831  826  821 1
   832  812  821 am
   833  831  832 1
   834  832  840 1
   835  832  835 1
   836  832  833 1
   837  833  834 2
   838  835  842 1
   839  835  836 1
   840  836  837 2
   841  836  838 2
   842  839  831 1
   843  841  835 1
   844  823  831 am
   845  843  844 1
   846  844  852 1
   847  844  845 1
   848  844  847 1
   849  845  846 2
   850  847  848 1
   851  847  854 1
   852  848  850 1
   853  848  855 1
   854  848  849 1
   855  849  856 1
   856  849  858 1
   857  849  857 1
   858  850  859 1
   859  850  860 1
   860  850  861 1
   861  851  843 1
   862  853  847 1
   863  833  843 am
   864  862  863 1
   865  863  864 1
   866  863  870 1
   867  863  866 1
   868  864  865 2
   869  866  868 1
   870  866  871 1
   871  866  867 1
   872  867  872 1
   873  867  873 1
   874  867  874 1
   875  868  876 1
   876  868  877 1
   877  868  875 1
   878  869  862 1
   879  845  862 am
   880  878  879 1
   881  879  880 1
   882  879  886 1
   883  879  882 1
   884  880  881 2
   885  882  884 1
   886  882  887 1
   887  882  883 1
   888  883  888 1
   889  883  889 1
   890  883  890 1
   891  884  892 1
   892  884  893 1
   893  884  891 1
   894  885  878 1
   895  864  878 am
   896  894  895 1
   897  895  900 1
   898  895  896 1
   899  896  897 2
   900  898  894 1
   901  899  895 1
   902  880  894 am
   903  901  902 1
   904  902  910 1
   905  902  903 1
   906  902  905 1
   907  903  904 2
   908  905  906 1
   909  905  912 1
   910  906  908 1
   911  906  913 1
   912  906  907 1
   913  907  914 1
   914  907  916 1
   915  907  915 1
   916  908  917 1
   917  908  918 1
   918  908  919 1
   919  909  901 1
   920  911  905 1
   921  896  901 am
   922  920  921 1
   923  921  929 1
   924  921  922 1
   925  921  924 1
   926  922  923 2
   927  924  925 1
   928  924  931 1
   929  925  927 1
   930  925  932 1
   931  925  926 1
   932  926  933 1
   933  926  935 1
   934  926  934 1
   935  927  936 1
   936  927  937 1
   937  927  938 1
   938  928  920 1
   939  930  924 1
   940  903  920 am
   941  939  940 1
   942  940  941 1
   943  940  947 1
   944  940  943 1
   945  941  942 2
   946  943  945 1
   947  943  948 1
   948  943  944 1
   949  944  949 1
   950  944  950 1
   951  944  951 1
   952  945  953 1
   953  945  954 1
   954  945  952 1
   955  946  939 1
   956  922  939 am
   957  955  956 1
   958  956  957 1
   959  956  963 1
   960  956  959 1
   961  957  958 2
   962  959  961 1
   963  959  964 1
   964  959  960 1
   965  960  965 1
   966  960  966 1
   967  960  967 1
   968  961  969 1
   969  961  970 1
   970  961  968 1
   971  962  955 1
   972  941  955 am
   973  971  972 1
   974  971  977 1
   975  972  978 1
   976  972  973 1
   977  972  975 1
   978  973  974 2
   979  975  980 1
   980  975  976 1
   981  976  977 1
   982  976  982 1
   983  977  984 1
   984  979  975 1
   985  981  976 1
   986  983  977 1
   987  957  971 am
   988  985  986 1
   989  986  997 1
   990  986  989 1
   991  986  987 1
   992  987  988 2
   993  989  999 1
   994  989  990 1
   995  990  991 ar
   996  990  992 ar
   997  991 1000 1
   998  991  993 ar
   999  992  994 ar
  1000  992 1001 1
  1001  993 1002 1
  1002  993  995 ar
  1003  994  995 ar
  1004  994 1003 1
  1005  995 1004 1
  1006  996  985 1
  1007  998  989 1
  1008  973  985 am
  1009 1005 1006 1
  1010 1006 1011 1
  1011 1006 1007 1
  1012 1007 1008 2
  1013 1009 1005 1
  1014 1010 1006 1
  1015  987 1005 am
  1016 1012 1013 1
  1017 1013 1018 1
  1018 1013 1016 1
  1019 1013 1014 1
  1020 1014 1015 2
  1021 1016 1019 1
  1022 1016 1020 1
  1023 1016 1021 1
  1024 1017 1012 1
  1025 1007 1012 am
  1026 1022 1023 1
  1027 1023 1030 1
  1028 1023 1026 1
  1029 1023 1024 1
  1030 1024 1025 2
  1031 1026 1031 1
  1032 1026 1027 1
  1033 1026 1028 1
  1034 1027 1033 1
  1035 1027 1034 1
  1036 1027 1035 1
  1037 1028 1032 1
  1038 1029 1022 1
  1039 1014 1022 am
  1040 1036 1037 1
  1041 1037 1045 1
  1042 1037 1038 1
  1043 1037 1040 1
  1044 1038 1039 2
  1045 1040 1041 1
  1046 1040 1047 1
  1047 1041 1043 1
  1048 1041 1048 1
  1049 1041 1042 1
  1050 1042 1049 1
  1051 1042 1051 1
  1052 1042 1050 1
  1053 1043 1052 1
  1054 1043 1053 1
  1055 1043 1054 1
  1056 1044 1036 1
  1057 1046 1040 1
  1058 1024 1036 am
  1059 1055 1056 1
  1060 1056 1057 1
  1061 1056 1063 1
  1062 1056 1059 1
  1063 1057 1058 2
  1064 1059 1061 1
  1065 1059 1064 1
  1066 1059 1060 1
  1067 1060 1065 1
  1068 1060 1066 1
  1069 1060 1067 1
  1070 1061 1069 1
  1071 1061 1070 1
  1072 1061 1068 1
  1073 1062 1055 1
  1074 1038 1055 am
  1075 1071 1072 1
  1076 1072 1073 1
  1077 1072 1079 1
  1078 1072 1075 1
  1079 1073 1074 2
  1080 1075 1077 1
  1081 1075 1080 1
  1082 1075 1076 1
  1083 1076 1081 1
  1084 1076 1082 1
  1085 1076 1083 1
  1086 1077 1085 1
  1087 1077 1086 1
  1088 1077 1084 1
  1089 1078 1071 1
  1090 1057 1071 am
  1091 1087 1088 1
  1092 1088 1089 1
  1093 1088 1099 1
  1094 1088 1091 1
  1095 1089 1090 2
  1096 1091 1101 1
  1097 1091 1092 1
  1098 1092 1103 1
  1099 1092 1093 1
  1100 1093 1105 1
  1101 1093 1094 1
  1102 1094 1106 1
  1103 1094 1095 2
  1104 1095 1096 2
  1105 1095 1097 2
  1106 1096 1107 1
  1107 1096 1108 1
  1108 1097 1110 1
  1109 1097 1109 1
  1110 1098 1087 1
  1111 1100 1091 1
  1112 1102 1092 1
  1113 1104 1093 1
  1114 1073 1087 am
  1115 1111 1112 1
  1116 1112 1117 1
  1117 1112 1113 1
  1118 1113 1114 2
  1119 1115 1111 1
  1120 1116 1112 1
  1121 1089 1111 am
  1122 1118 1119 1
  1123 1119 1126 1
  1124 1119 1122 1
  1125 1119 1120 1
  1126 1120 1121 2
  1127 1122 1127 1
  1128 1122 1123 1
  1129 1122 1124 1
  1130 1123 1129 1
  1131 1123 1130 1
  1132 1123 1131 1
  1133 1124 1128 1
  1134 1125 1118 1
  1135 1113 1118 am
  1136 1132 1133 1
  1137 1133 1136 1
  1138 1133 1147 1
  1139 1133 1134 1
  1140 1134 1135 2
  1141 1136 1149 1
  1142 1136 1137 1
  1143 1137 1138 ar
  1144 1137 1139 ar
  1145 1138 1150 1
  1146 1138 1142 ar
  1147 1139 1140 ar
  1148 1139 1141 ar
  1149 1140 1142 ar
  1150 1140 1143 ar
  1151 1141 1144 ar
  1152 1141 1152 1
  1153 1142 1151 1
  1154 1143 1153 1
  1155 1143 1145 ar
  1156 1144 1145 ar
  1157 1144 1154 1
  1158 1145 1155 1
  1159 1146 1132 1
  1160 1148 1136 1
  1161 1120 1132 am
  1162 1156 1157 1
  1163 1157 1165 1
  1164 1157 1158 1
  1165 1157 1160 1
  1166 1158 1159 2
  1167 1160 1161 1
  1168 1160 1167 1
  1169 1161 1163 1
  1170 1161 1168 1
  1171 1161 1162 1
  1172 1162 1169 1
  1173 1162 1171 1
  1174 1162 1170 1
  1175 1163 1172 1
  1176 1163 1173 1
  1177 1163 1174 1
  1178 1164 1156 1
  1179 1166 1160 1
  1180 1134 1156 am
  1181 1175 1176 1
  1182 1176 1179 1
  1183 1176 1190 1
  1184 1176 1177 1
  1185 1177 1178 2
  1186 1179 1192 1
  1187 1179 1180 1
  1188 1180 1181 ar
  1189 1180 1182 ar
  1190 1181 1193 1
  1191 1181 1185 ar
  1192 1182 1183 ar
  1193 1182 1184 ar
  1194 1183 1185 ar
  1195 1183 1186 ar
  1196 1184 1187 ar
  1197 1184 1195 1
  1198 1185 1194 1
  1199 1186 1196 1
  1200 1186 1188 ar
  1201 1187 1188 ar
  1202 1187 1197 1
  1203 1188 1198 1
  1204 1189 1175 1
  1205 1191 1179 1
  1206 1158 1175 am
  1207 1199 1200 1
  1208 1200 1205 1
  1209 1200 1201 1
  1210 1201 1202 2
  1211 1203 1199 1
  1212 1204 1200 1
  1213 1177 1199 am
  1214 1206 1207 1
  1215 1207 1210 1
  1216 1207 1208 1
  1217 1207 1213 1
  1218 1208 1209 2
  1219 1210 1215 1
  1220 1210 1211 1
  1221 1212 1206 1
  1222 1214 1210 1
  1223 1216 1211 1
  1224 1201 1206 am
  1225 1217 1218 1
  1226 1218 1229 1
  1227 1218 1221 1
  1228 1218 1219 1
  1229 1219 1220 2
  1230 1221 1231 1
  1231 1221 1222 1
  1232 1222 1223 ar
  1233 1222 1224 ar
  1234 1223 1232 1
  1235 1223 1225 ar
  1236 1224 1226 ar
  1237 1224 1233 1
  1238 1225 1234 1
  1239 1225 1227 ar
  1240 1226 1227 ar
  1241 1226 1235 1
  1242 1227 1236 1
  1243 1228 1217 1
  1244 1230 1221 1
  1245 1208 1217 am
  1246 1237 1238 1
  1247 1238 1246 1
  1248 1238 1239 1
  1249 1238 1241 1
  1250 1239 1240 2
  1251 1241 1242 1
  1252 1241 1248 1
  1253 1242 1244 1
  1254 1242 1249 1
  1255 1242 1243 1
  1256 1243 1250 1
  1257 1243 1252 1
  1258 1243 1251 1
  1259 1244 1253 1
  1260 1244 1254 1
  1261 1244 1255 1
  1262 1245 1237 1
  1263 1247 1241 1
  1264 1219 1237 am
  1265 1256 1257 1
  1266 1257 1263 1
  1267 1257 1260 1
  1268 1257 1258 1
  1269 1258 1259 2
  1270 1260 1265 1
  1271 1260 1261 1
  1272 1262 1256 1
  1273 1264 1260 1
  1274 1239 1256 am
  1275 1266 1267 1
  1276 1267 1268 1
  1277 1267 1276 1
  1278 1267 1270 1
  1279 1268 1269 2
  1280 1270 1278 1
  1281 1270 1271 1
  1282 1271 1280 1
  1283 1271 1272 1
  1284 1272 1273 2
  1285 1272 1274 2
  1286 1275 1266 1
  1287 1277 1270 1
  1288 1279 1271 1
  1289 1258 1266 am
  1290 1281 1282 1
  1291 1282 1290 1
  1292 1282 1283 1
  1293 1282 1285 1
  1294 1283 1284 2
  1295 1285 1286 1
  1296 1285 1292 1
  1297 1286 1288 1
  1298 1286 1293 1
  1299 1286 1287 1
  1300 1287 1294 1
  1301 1287 1296 1
  1302 1287 1295 1
  1303 1288 1297 1
  1304 1288 1298 1
  1305 1288 1299 1
  1306 1289 1281 1
  1307 1291 1285 1
  1308 1268 1281 am
  1309 1300 1301 1
  1310 1301 1304 1
  1311 1301 1315 1
  1312 1301 1302 1
  1313 1302 1303 2
  1314 1304 1317 1
  1315 1304 1305 1
  1316 1305 1306 ar
  1317 1305 1307 ar
  1318 1306 1318 1
  1319 1306 1310 ar
  1320 1307 1308 ar
  1321 1307 1309 ar
  1322 1308 1310 ar
  1323 1308 1311 ar
  1324 1309 1312 ar
  1325 1309 1320 1
  1326 1310 1319 1
  1327 1311 1321 1
  1328 1311 1313 ar
  1329 1312 1313 ar
  1330 1312 1322 1
  1331 1313 1323 1
  1332 1314 1300 1
  1333 1316 1304 1
  1334 1283 1300 am
  1335 1324 1325 1
  1336 1325 1332 1
  1337 1325 1328 1
  1338 1325 1326 1
  1339 1326 1327 2
  1340 1328 1333 1
  1341 1328 1329 1
  1342 1328 1330 1
  1343 1329 1335 1
  1344 1329 1336 1
  1345 1329 1337 1
  1346 1330 1334 1
  1347 1331 1324 1
  1348 1302 1324 am
  1349 1338 1339 1
  1350 1339 1342 1
  1351 1339 1340 1
  1352 1339 1345 1
  1353 1340 1341 2
  1354 1342 1347 1
  1355 1342 1343 1
  1356 1344 1338 1
  1357 1346 1342 1
  1358 1348 1343 1
  1359 1326 1338 am
  1360 1349 1350 1
  1361 1350 1358 1
  1362 1350 1351 1
  1363 1350 1353 1
  1364 1351 1352 2
  1365 1353 1354 1
  1366 1353 1360 1
  1367 1354 1356 1
  1368 1354 1361 1
  1369 1354 1355 1
  1370 1355 1362 1
  1371 1355 1364 1
  1372 1355 1363 1
  1373 1356 1365 1
  1374 1356 1366 1
  1375 1356 1367 1
  1376 1357 1349 1
  1377 1359 1353 1
  1378 1340 1349 am
  1379 1368 1369 1
  1380 1369 1377 1
  1381 1369 1372 1
  1382 1369 1370 1
  1383 1370 1371 2
  1384 1372 1379 1
  1385 1372 1373 1
  1386 1373 1374 2
  1387 1373 1375 2
  1388 1376 1368 1
  1389 1378 1372 1
  1390 1351 1368 am
  1391 1380 1381 1
  1392 1381 1382 1
  1393 1381 1388 1
  1394 1381 1384 1
  1395 1382 1383 2
  1396 1384 1386 1
  1397 1384 1389 1
  1398 1384 1385 1
  1399 1385 1390 1
  1400 1385 1391 1
  1401 1385 1392 1
  1402 1386 1394 1
  1403 1386 1395 1
  1404 1386 1393 1
  1405 1387 1380 1
  1406 1370 1380 am
  1407 1396 1397 1
  1408 1397 1405 1
  1409 1397 1398 1
  1410 1397 1400 1
  1411 1398 1399 2
  1412 1400 1401 1
  1413 1400 1407 1
  1414 1401 1403 1
  1415 1401 1408 1
  1416 1401 1402 1
  1417 1402 1409 1
  1418 1402 1411 1
  1419 1402 1410 1
  1420 1403 1412 1
  1421 1403 1413 1
  1422 1403 1414 1
  1423 1404 1396 1
  1424 1406 1400 1
  1425 1382 1396 am
  1426 1415 1416 1
  1427 1416 1422 1
  1428 1416 1419 1
  1429 1416 1417 1
  1430 1417 1418 2
  1431 1419 1424 1
  1432 1419 1420 1
  1433 1421 1415 1
  1434 1423 1419 1
  1435 1425 1420 1
  1436 1398 1415 am
  1437 1426 1427 1
  1438 1427 1428 1
  1439 1427 1434 1
  1440 1427 1430 1
  1441 1428 1429 2
  1442 1430 1432 1
  1443 1430 1435 1
  1444 1430 1431 1
  1445 1431 1436 1
  1446 1431 1437 1
  1447 1431 1438 1
  1448 1432 1440 1
  1449 1432 1441 1
  1450 1432 1439 1
  1451 1433 1426 1
  1452 1417 1426 am
  1453 1442 1443 1
  1454 1443 1450 1
  1455 1443 1446 1
  1456 1443 1444 1
  1457 1444 1445 2
  1458 1446 1451 1
  1459 1446 1447 1
  1460 1446 1448 1
  1461 1447 1453 1
  1462 1447 1454 1
  1463 1447 1455 1
  1464 1448 1452 1
  1465 1449 1442 1
  1466 1428 1442 am
  1467 1456 1457 1
  1468 1457 1462 1
  1469 1457 1460 1
  1470 1457 1458 1
  1471 1458 1459 2
  1472 1460 1463 1
  1473 1460 1464 1
  1474 1460 1465 1
  1475 1461 1456 1
  1476 1444 1456 am
  1477 1466 1467 1
  1478 1467 1470 1
  1479 1467 1468 1
  1480 1467 1473 1
  1481 1468 1469 2
  1482 1470 1475 1
  1483 1470 1471 1
  1484 1472 1466 1
  1485 1474 1470 1
  1486 1476 1471 1
  1487 1458 1466 am
  1488 1477 1478 1
  1489 1478 1486 1
  1490 1478 1481 1
  1491 1478 1479 1
  1492 1479 1480 2
  1493 1481 1487 1
  1494 1481 1483 1
  1495 1481 1482 1
  1496 1482 1489 1
  1497 1483 1490 1
  1498 1483 1491 1
  1499 1483 1492 1
  1500 1484 1482 1
  1501 1484 1493 1
  1502 1484 1494 1
  1503 1484 1495 1
  1504 1485 1477 1
  1505 1488 1482 1
  1506 1468 1477 am
  1507 1496 1497 1
  1508 1497 1498 1
  1509 1497 1506 1
  1510 1497 1500 1
  1511 1498 1499 2
  1512 1500 1508 1
  1513 1500 1501 1
  1514 1501 1510 1
  1515 1501 1502 1
  1516 1502 1503 2
  1517 1502 1504 2
  1518 1505 1496 1
  1519 1507 1500 1
  1520 1509 1501 1
  1521 1479 1496 am
  1522 1511 1512 1
  1523 1512 1519 1
  1524 1512 1515 1
  1525 1512 1513 1
  1526 1513 1514 2
  1527 1515 1520 1
  1528 1515 1516 1
  1529 1515 1517 1
  1530 1516 1522 1
  1531 1516 1523 1
  1532 1516 1524 1
  1533 1517 1521 1
  1534 1518 1511 1
  1535 1498 1511 am
  1536 1525 1526 1
  1537 1526 1534 1
  1538 1526 1527 1
  1539 1526 1529 1
  1540 1527 1528 2
  1541 1529 1530 1
  1542 1529 1536 1
  1543 1530 1532 1
  1544 1530 1537 1
  1545 1530 1531 1
  1546 1531 1538 1
  1547 1531 1540 1
  1548 1531 1539 1
  1549 1532 1541 1
  1550 1532 1542 1
  1551 1532 1543 1
  1552 1533 1525 1
  1553 1535 1529 1
  1554 1513 1525 am
  1555 1544 1545 1
  1556 1545 1551 1
  1557 1545 1548 1
  1558 1545 1546 1
  1559 1546 1547 2
  1560 1548 1553 1
  1561 1548 1549 1
  1562 1550 1544 1
  1563 1552 1548 1
  1564 1554 1549 1
  1565 1527 1544 am
  1566 1555 1556 1
  1567 1556 1557 1
  1568 1556 1563 1
  1569 1556 1559 1
  1570 1557 1558 2
  1571 1559 1561 1
  1572 1559 1564 1
  1573 1559 1560 1
  1574 1560 1565 1
  1575 1560 1566 1
  1576 1560 1567 1
  1577 1561 1569 1
  1578 1561 1570 1
  1579 1561 1568 1
  1580 1562 1555 1
  1581 1546 1555 am
  1582 1571 1572 1
  1583 1572 1580 1
  1584 1572 1575 1
  1585 1572 1573 1
  1586 1573 1574 2
  1587 1575 1581 1
  1588 1575 1577 1
  1589 1575 1576 1
  1590 1576 1583 1
  1591 1577 1584 1
  1592 1577 1585 1
  1593 1577 1586 1
  1594 1578 1576 1
  1595 1578 1587 1
  1596 1578 1588 1
  1597 1578 1589 1
  1598 1579 1571 1
  1599 1582 1576 1
  1600 1557 1571 am
  1601 1590 1591 1
  1602 1591 1596 1
  1603 1591 1594 1
  1604 1591 1592 1
  1605 1592 1593 2
  1606 1594 1597 1
  1607 1594 1598 1
  1608 1594 1599 1
  1609 1595 1590 1
  1610 1573 1590 am
  1611 1600 1601 1
  1612 1601 1609 1
  1613 1601 1604 1
  1614 1601 1602 1
  1615 1602 1603 2
  1616 1604 1610 1
  1617 1604 1606 1
  1618 1604 1605 1
  1619 1605 1612 1
  1620 1606 1613 1
  1621 1606 1614 1
  1622 1606 1615 1
  1623 1607 1605 1
  1624 1607 1616 1
  1625 1607 1617 1
  1626 1607 1618 1
  1627 1608 1600 1
  1628 1611 1605 1
  1629 1592 1600 am
  1630 1619 1620 1
  1631 1620 1628 1
  1632 1620 1623 1
  1633 1620 1621 1
  1634 1621 1622 2
  1635 1623 1630 1
  1636 1623 1624 1
  1637 1624 1625 2
  1638 1624 1626 2
  1639 1627 1619 1
  1640 1629 1623 1
  1641 1602 1619 am
  1642 1631 1632 1
  1643 1632 1633 1
  1644 1632 1643 1
  1645 1632 1635 1
  1646 1633 1634 2
  1647 1635 1645 1
  1648 1635 1636 1
  1649 1636 1647 1
  1650 1636 1637 1
  1651 1637 1649 1
  1652 1637 1638 1
  1653 1638 1650 1
  1654 1638 1639 2
  1655 1639 1640 2
  1656 1639 1641 2
  1657 1640 1651 1
  1658 1640 1652 1
  1659 1641 1654 1
  1660 1641 1653 1
  1661 1642 1631 1
  1662 1644 1635 1
  1663 1646 1636 1
  1664 1648 1637 1
  1665 1621 1631 am
  1666 1655 1656 1
  1667 1656 1668 1
  1668 1656 1659 1
  1669 1656 1657 1
  1670 1657 1658 2
  1671 1659 1660 1
  1672 1659 1670 1
  1673 1660 1661 ar
  1674 1660 1662 ar
  1675 1661 1671 1
  1676 1661 1663 ar
  1677 1662 1664 ar
  1678 1662 1672 1
  1679 1663 1673 1
  1680 1663 1665 ar
  1681 1664 1665 ar
  1682 1664 1674 1
  1683 1665 1666 1
  1684 1666 1675 1
  1685 1667 1655 1
  1686 1669 1659 1
  1687 1633 1655 am
  1688 1676 1677 1
  1689 1677 1685 1
  1690 1677 1678 1
  1691 1677 1680 1
  1692 1678 1679 2
  1693 1680 1681 1
  1694 1680 1687 1
  1695 1681 1683 1
  1696 1681 1688 1
  1697 1681 1682 1
  1698 1682 1689 1
  1699 1682 1691 1
  1700 1682 1690 1
  1701 1683 1692 1
  1702 1683 1693 1
  1703 1683 1694 1
  1704 1684 1676 1
  1705 1686 1680 1
  1706 1657 1676 am
  1707 1695 1696 1
  1708 1696 1701 1
  1709 1696 1699 1
  1710 1696 1697 1
  1711 1697 1698 2
  1712 1699 1702 1
  1713 1699 1703 1
  1714 1699 1704 1
  1715 1700 1695 1
  1716 1678 1695 am
  1717 1705 1706 1
  1718 1706 1714 1
  1719 1706 1709 1
  1720 1706 1707 1
  1721 1707 1708 2
  1722 1709 1715 1
  1723 1709 1711 1
  1724 1709 1710 1
  1725 1710 1717 1
  1726 1711 1718 1
  1727 1711 1719 1
  1728 1711 1720 1
  1729 1712 1710 1
  1730 1712 1721 1
  1731 1712 1722 1
  1732 1712 1723 1
  1733 1713 1705 1
  1734 1716 1710 1
  1735 1697 1705 am
  1736 1724 1725 1
  1737 1725 1732 1
  1738 1725 1728 1
  1739 1725 1726 1
  1740 1726 1727 2
  1741 1728 1733 1
  1742 1728 1729 1
  1743 1728 1730 1
  1744 1729 1735 1
  1745 1729 1736 1
  1746 1729 1737 1
  1747 1730 1734 1
  1748 1731 1724 1
  1749 1707 1724 am
  1750 1738 1739 1
  1751 1739 1742 1
  1752 1739 1740 1
  1753 1739 1745 1
  1754 1740 1741 2
  1755 1742 1747 1
  1756 1742 1743 1
  1757 1744 1738 1
  1758 1746 1742 1
  1759 1748 1743 1
  1760 1726 1738 am
  1761 1749 1750 1
  1762 1749 1755 1
  1763 1750 1756 1
  1764 1750 1751 1
  1765 1750 1753 1
  1766 1751 1752 2
  1767 1753 1758 1
  1768 1753 1754 1
  1769 1754 1755 1
  1770 1754 1760 1
  1771 1755 1762 1
  1772 1757 1753 1
  1773 1759 1754 1
  1774 1761 1755 1
  1775 1740 1749 am
  1776 1763 1764 1
  1777 1764 1775 1
  1778 1764 1767 1
  1779 1764 1765 1
  1780 1765 1766 2
  1781 1767 1777 1
  1782 1767 1768 1
  1783 1768 1769 ar
  1784 1768 1770 ar
  1785 1769 1778 1
  1786 1769 1771 ar
  1787 1770 1772 ar
  1788 1770 1779 1
  1789 1771 1780 1
  1790 1771 1773 ar
  1791 1772 1773 ar
  1792 1772 1781 1
  1793 1773 1782 1
  1794 1774 1763 1
  1795 1776 1767 1
  1796 1751 1763 am
  1797 1783 1784 1
  1798 1784 1785 1
  1799 1784 1795 1
  1800 1784 1787 1
  1801 1785 1786 2
  1802 1787 1797 1
  1803 1787 1788 1
  1804 1788 1799 1
  1805 1788 1789 1
  1806 1789 1801 1
  1807 1789 1790 1
  1808 1790 1802 1
  1809 1790 1791 2
  1810 1791 1792 2
  1811 1791 1793 2
  1812 1792 1803 1
  1813 1792 1804 1
  1814 1793 1806 1
  1815 1793 1805 1
  1816 1794 1783 1
  1817 1796 1787 1
  1818 1798 1788 1
  1819 1800 1789 1
  1820 1765 1783 am
  1821 1807 1808 1
  1822 1808 1820 1
  1823 1808 1811 1
  1824 1808 1809 1
  1825 1809 1810 2
  1826 1811 1812 1
  1827 1811 1822 1
  1828 1812 1813 ar
  1829 1812 1814 ar
  1830 1813 1823 1
  1831 1813 1815 ar
  1832 1814 1816 ar
  1833 1814 1824 1
  1834 1815 1825 1
  1835 1815 1817 ar
  1836 1816 1817 ar
  1837 1816 1826 1
  1838 1817 1818 1
  1839 1818 1827 1
  1840 1819 1807 1
  1841 1821 1811 1
  1842 1785 1807 am
  1843 1828 1829 1
  1844 1829 1838 1
  1845 1829 1832 1
  1846 1829 1830 1
  1847 1830 1831 2
  1848 1832 1840 1
  1849 1832 1833 1
  1850 1833 1842 1
  1851 1833 1834 1
  1852 1834 1836 2
  1853 1834 1835 am
  1854 1835 1843 1
  1855 1835 1844 1
  1856 1837 1828 1
  1857 1839 1832 1
  1858 1841 1833 1
  1859 1809 1828 am
  1860 1845 1846 1
  1861 1846 1849 1
  1862 1846 1847 1
  1863 1846 1852 1
  1864 1847 1848 2
  1865 1849 1854 1
  1866 1849 1850 1
  1867 1851 1845 1
  1868 1853 1849 1
  1869 1855 1850 1
  1870 1830 1845 am
  1871 1856 1857 1
  1872 1857 1865 1
  1873 1857 1858 1
  1874 1857 1860 1
  1875 1858 1859 2
  1876 1860 1861 1
  1877 1860 1867 1
  1878 1861 1863 1
  1879 1861 1868 1
  1880 1861 1862 1
  1881 1862 1869 1
  1882 1862 1871 1
  1883 1862 1870 1
  1884 1863 1872 1
  1885 1863 1873 1
  1886 1863 1874 1
  1887 1864 1856 1
  1888 1866 1860 1
  1889 1847 1856 am
  1890 1875 1876 1
  1891 1876 1884 1
  1892 1876 1879 1
  1893 1876 1877 1
  1894 1877 1878 2
  1895 1879 1886 1
  1896 1879 1880 1
  1897 1880 1888 1
  1898 1880 1881 1
  1899 1881 1882 1
  1900 1882 1889 1
  1901 1882 1890 1
  1902 1882 1891 1
  1903 1883 1875 1
  1904 1885 1879 1
  1905 1887 1880 1
  1906 1858 1875 am
  1907 1892 1893 1
  1908 1893 1900 1
  1909 1893 1896 1
  1910 1893 1894 1
  1911 1894 1895 2
  1912 1896 1901 1
  1913 1896 1897 1
  1914 1896 1898 1
  1915 1897 1903 1
  1916 1897 1904 1
  1917 1897 1905 1
  1918 1898 1902 1
  1919 1899 1892 1
  1920 1877 1892 am
  1921 1906 1907 1
  1922 1907 1908 1
  1923 1907 1918 1
  1924 1907 1910 1
  1925 1908 1909 2
  1926 1910 1920 1
  1927 1910 1911 1
  1928 1911 1922 1
  1929 1911 1912 1
  1930 1912 1924 1
  1931 1912 1913 1
  1932 1913 1925 1
  1933 1913 1914 2
  1934 1914 1915 2
  1935 1914 1916 2
  1936 1915 1926 1
  1937 1915 1927 1
  1938 1916 1929 1
  1939 1916 1928 1
  1940 1917 1906 1
  1941 1919 1910 1
  1942 1921 1911 1
  1943 1923 1912 1
  1944 1894 1906 am
  1945 1930 1931 1
  1946 1931 1936 1
  1947 1931 1934 1
  1948 1931 1932 1
  1949 1932 1933 2
  1950 1934 1937 1
  1951 1934 1938 1
  1952 1934 1939 1
  1953 1935 1930 1
  1954 1908 1930 am
  1955 1940 1941 1
  1956 1941 1942 1
  1957 1941 1952 1
  1958 1941 1944 1
  1959 1942 1943 2
  1960 1944 1954 1
  1961 1944 1945 1
  1962 1945 1956 1
  1963 1945 1946 1
  1964 1946 1958 1
  1965 1946 1947 1
  1966 1947 1959 1
  1967 1947 1948 2
  1968 1948 1949 2
  1969 1948 1950 2
  1970 1949 1960 1
  1971 1949 1961 1
  1972 1950 1963 1
  1973 1950 1962 1
  1974 1951 1940 1
  1975 1953 1944 1
  1976 1955 1945 1
  1977 1957 1946 1
  1978 1932 1940 am
  1979 1964 1965 1
  1980 1965 1970 1
  1981 1965 1968 1
  1982 1965 1966 1
  1983 1966 1967 2
  1984 1968 1971 1
  1985 1968 1972 1
  1986 1968 1973 1
  1987 1969 1964 1
  1988 1942 1964 am
  1989 1974 1975 1
  1990 1975 1984 1
  1991 1975 1978 1
  1992 1975 1976 1
  1993 1976 1977 2
  1994 1978 1986 1
  1995 1978 1979 1
  1996 1979 1988 1
  1997 1979 1980 1
  1998 1980 1990 1
  1999 1980 1981 1
  2000 1981 1992 1
  2001 1981 1982 1
  2002 1982 1993 1
  2003 1982 1994 1
  2004 1982 1995 1
  2005 1983 1974 1
  2006 1985 1978 1
  2007 1987 1979 1
  2008 1989 1980 1
  2009 1991 1981 1
  2010 1966 1974 am
  2011 1996 1997 1
  2012 1997 1998 1
  2013 1997 2004 1
  2014 1997 2000 1
  2015 1998 1999 2
  2016 2000 2002 1
  2017 2000 2005 1
  2018 2000 2001 1
  2019 2001 2006 1
  2020 2001 2007 1
  2021 2001 2008 1
  2022 2002 2010 1
  2023 2002 2011 1
  2024 2002 2009 1
  2025 2003 1996 1
  2026 1976 1996 am
  2027 2012 2013 1
  2028 2013 2021 1
  2029 2013 2016 1
  2030 2013 2014 1
  2031 2014 2015 2
  2032 2016 2022 1
  2033 2016 2018 1
  2034 2016 2017 1
  2035 2017 2024 1
  2036 2018 2025 1
  2037 2018 2026 1
  2038 2018 2027 1
  2039 2019 2017 1
  2040 2019 2028 1
  2041 2019 2029 1
  2042 2019 2030 1
  2043 2020 2012 1
  2044 2023 2017 1
  2045 1998 2012 am
  2046 2031 2032 1
  2047 2032 2040 1
  2048 2032 2035 1
  2049 2032 2033 1
  2050 2033 2034 2
  2051 2035 2041 1
  2052 2035 2037 1
  2053 2035 2036 1
  2054 2036 2043 1
  2055 2037 2044 1
  2056 2037 2045 1
  2057 2037 2046 1
  2058 2038 2036 1
  2059 2038 2047 1
  2060 2038 2048 1
  2061 2038 2049 1
  2062 2039 2031 1
  2063 2042 2036 1
  2064 2014 2031 am
  2065 2050 2051 1
  2066 2051 2057 1
  2067 2051 2054 1
  2068 2051 2052 1
  2069 2052 2053 2
  2070 2054 2059 1
  2071 2054 2055 1
  2072 2056 2050 1
  2073 2058 2054 1
  2074 2060 2055 1
  2075 2033 2050 am
  2076 2061 2062 1
  2077 2062 2069 1
  2078 2062 2065 1
  2079 2062 2063 1
  2080 2063 2064 2
  2081 2065 2070 1
  2082 2065 2066 1
  2083 2065 2067 1
  2084 2066 2072 1
  2085 2066 2073 1
  2086 2066 2074 1
  2087 2067 2071 1
  2088 2068 2061 1
  2089 2052 2061 am
  2090 2075 2076 1
  2091 2076 2077 1
  2092 2076 2083 1
  2093 2076 2079 1
  2094 2077 2078 2
  2095 2079 2081 1
  2096 2079 2084 1
  2097 2079 2080 1
  2098 2080 2085 1
  2099 2080 2086 1
  2100 2080 2087 1
  2101 2081 2089 1
  2102 2081 2090 1
  2103 2081 2088 1
  2104 2082 2075 1
  2105 2063 2075 am
  2106 2091 2092 1
  2107 2092 2095 1
  2108 2092 2106 1
  2109 2092 2093 1
  2110 2093 2094 2
  2111 2095 2108 1
  2112 2095 2096 1
  2113 2096 2097 ar
  2114 2096 2098 ar
  2115 2097 2109 1
  2116 2097 2101 ar
  2117 2098 2099 ar
  2118 2098 2100 ar
  2119 2099 2101 ar
  2120 2099 2102 ar
  2121 2100 2103 ar
  2122 2100 2111 1
  2123 2101 2110 1
  2124 2102 2112 1
  2125 2102 2104 ar
  2126 2103 2104 ar
  2127 2103 2113 1
  2128 2104 2114 1
  2129 2105 2091 1
  2130 2107 2095 1
  2131 2077 2091 am
  2132 2115 2116 1
  2133 2116 2121 1
  2134 2116 2119 1
  2135 2116 2117 1
  2136 2117 2118 2
  2137 2119 2122 1
  2138 2119 2123 1
  2139 2119 2124 1
  2140 2120 2115 1
  2141 2093 2115 am
  2142 2125 2126 1
  2143 2126 2134 1
  2144 2126 2129 1
  2145 2126 2127 1
  2146 2127 2128 2
  2147 2129 2135 1
  2148 2129 2131 1
  2149 2129 2130 1
  2150 2130 2137 1
  2151 2131 2138 1
  2152 2131 2139 1
  2153 2131 2140 1
  2154 2132 2130 1
  2155 2132 2141 1
  2156 2132 2142 1
  2157 2132 2143 1
  2158 2133 2125 1
  2159 2136 2130 1
  2160 2117 2125 am
  2161 2144 2145 1
  2162 2145 2148 1
  2163 2145 2146 1
  2164 2145 2151 1
  2165 2146 2147 2
  2166 2148 2153 1
  2167 2148 2149 1
  2168 2150 2144 1
  2169 2152 2148 1
  2170 2154 2149 1
  2171 2127 2144 am
  2172 2155 2156 1
  2173 2156 2161 1
  2174 2156 2159 1
  2175 2156 2157 1
  2176 2157 2158 2
  2177 2159 2162 1
  2178 2159 2163 1
  2179 2159 2164 1
  2180 2160 2155 1
  2181 2146 2155 am
  2182 2165 2166 1
  2183 2166 2174 1
  2184 2166 2167 1
  2185 2166 2169 1
  2186 2167 2168 2
  2187 2169 2170 1
  2188 2169 2176 1
  2189 2170 2172 1
  2190 2170 2177 1
  2191 2170 2171 1
  2192 2171 2178 1
  2193 2171 2180 1
  2194 2171 2179 1
  2195 2172 2181 1
  2196 2172 2182 1
  2197 2172 2183 1
  2198 2173 2165 1
  2199 2175 2169 1
  2200 2157 2165 am
  2201 2184 2185 1
  2202 2185 2186 1
  2203 2185 2192 1
  2204 2185 2188 1
  2205 2186 2187 2
  2206 2188 2190 1
  2207 2188 2193 1
  2208 2188 2189 1
  2209 2189 2194 1
  2210 2189 2195 1
  2211 2189 2196 1
  2212 2190 2198 1
  2213 2190 2199 1
  2214 2190 2197 1
  2215 2191 2184 1
  2216 2167 2184 am
  2217 2200 2201 1
  2218 2201 2204 1
  2219 2201 2202 1
  2220 2201 2207 1
  2221 2202 2203 2
  2222 2204 2209 1
  2223 2204 2205 1
  2224 2206 2200 1
  2225 2208 2204 1
  2226 2210 2205 1
  2227 2186 2200 am
  2228 2211 2212 1
  2229 2212 2223 1
  2230 2212 2215 1
  2231 2212 2213 1
  2232 2213 2214 2
  2233 2215 2225 1
  2234 2215 2216 1
  2235 2216 2217 ar
  2236 2216 2218 ar
  2237 2217 2226 1
  2238 2217 2219 ar
  2239 2218 2220 ar
  2240 2218 2227 1
  2241 2219 2228 1
  2242 2219 2221 ar
  2243 2220 2221 ar
  2244 2220 2229 1
  2245 2221 2230 1
  2246 2222 2211 1
  2247 2224 2215 1
  2248 2202 2211 am
  2249 2231 2232 1
  2250 2232 2240 1
  2251 2232 2233 1
  2252 2232 2235 1
  2253 2233 2234 2
  2254 2235 2236 1
  2255 2235 2242 1
  2256 2236 2238 1
  2257 2236 2243 1
  2258 2236 2237 1
  2259 2237 2244 1
  2260 2237 2246 1
  2261 2237 2245 1
  2262 2238 2247 1
  2263 2238 2248 1
  2264 2238 2249 1
  2265 2239 2231 1
  2266 2241 2235 1
  2267 2213 2231 am
  2268 2250 2251 1
  2269 2250 2256 1
  2270 2251 2257 1
  2271 2251 2252 1
  2272 2251 2254 1
  2273 2252 2253 2
  2274 2254 2259 1
  2275 2254 2255 1
  2276 2255 2256 1
  2277 2255 2261 1
  2278 2256 2263 1
  2279 2258 2254 1
  2280 2260 2255 1
  2281 2262 2256 1
  2282 2233 2250 am
  2283 2264 2265 1
  2284 2265 2273 1
  2285 2265 2268 1
  2286 2265 2266 1
  2287 2266 2267 2
  2288 2268 2274 1
  2289 2268 2270 1
  2290 2268 2269 1
  2291 2269 2276 1
  2292 2270 2277 1
  2293 2270 2278 1
  2294 2270 2279 1
  2295 2271 2269 1
  2296 2271 2280 1
  2297 2271 2281 1
  2298 2271 2282 1
  2299 2272 2264 1
  2300 2275 2269 1
  2301 2252 2264 am
  2302 2283 2284 1
  2303 2284 2292 1
  2304 2284 2287 1
  2305 2284 2285 1
  2306 2285 2286 2
  2307 2287 2294 1
  2308 2287 2288 1
  2309 2288 2296 1
  2310 2288 2289 1
  2311 2289 2290 1
  2312 2290 2297 1
  2313 2290 2298 1
  2314 2290 2299 1
  2315 2291 2283 1
  2316 2293 2287 1
  2317 2295 2288 1
  2318 2266 2283 am
  2319 2300 2301 1
  2320 2301 2309 1
  2321 2301 2304 1
  2322 2301 2302 1
  2323 2302 2303 2
  2324 2304 2311 1
  2325 2304 2305 1
  2326 2305 2313 1
  2327 2305 2306 1
  2328 2306 2307 1
  2329 2307 2314 1
  2330 2307 2315 1
  2331 2307 2316 1
  2332 2308 2300 1
  2333 2310 2304 1
  2334 2312 2305 1
  2335 2285 2300 am
  2336 2317 2318 1
  2337 2317 2327 1
  2338 2318 2319 1
  2339 2318 2321 1
  2340 2318 2328 1
  2341 2319 2320 2
  2342 2321 2322 1
  2343 2321 2329 1
  2344 2321 2330 1
  2345 2322 2323 ar
  2346 2322 2324 ar
  2347 2323 2326 ar
  2348 2323 2331 1
  2349 2324 2325 ar
  2350 2325 2326 ar
  2351 2325 2332 1
  2352 2326 2333 1
  2353 2302 2317 am
  2354 2334 2335 1
  2355 2335 2338 1
  2356 2335 2349 1
  2357 2335 2336 1
  2358 2336 2337 2
  2359 2338 2351 1
  2360 2338 2339 1
  2361 2339 2340 ar
  2362 2339 2341 ar
  2363 2340 2352 1
  2364 2340 2344 ar
  2365 2341 2342 ar
  2366 2341 2343 ar
  2367 2342 2344 ar
  2368 2342 2345 ar
  2369 2343 2346 ar
  2370 2343 2354 1
  2371 2344 2353 1
  2372 2345 2355 1
  2373 2345 2347 ar
  2374 2346 2347 ar
  2375 2346 2356 1
  2376 2347 2357 1
  2377 2348 2334 1
  2378 2350 2338 1
  2379 2334 2319 am
  2380 2358 2359 1
[truncated: 104,225 more chars]
