# Supplementary material for: The pocketome of G-protein-coupled receptors reveals previously untargeted allosteric sites
Source: Nat Commun. 2022 May 10;13:2567. doi: 10.1038/s41467-022-29609-6 (PMC9091257; doi:10.1038/s41467-022-29609-6)
Supplement: Supplementary file 4 — Supplementary Data 1 [file 41467_2022_29609_MOESM4_ESM.zip › docking_files/4bey/mols.mol2]

# TRIPOS MOL2 file generated by SEED

@<TRIPOS>MOLECULE
methanamine
 8 7 0 0 0
****
USER_CHARGES
INVALID_CHARGES
Pose:   1 Cluster:   1 Fr_nu: 150346 TotEn:  -103.50
@<TRIPOS>ATOM
      1 C1        -83.8650   -8.8944  -33.7909 C.3    1 LIG       0.04000
      2 N1        -84.0053   -8.9383  -35.2592 N.4    1 LIG      -0.30000
      3 H1        -83.2154   -8.0531  -33.5426 H      1 LIG       0.09000
      4 H2        -84.8607   -8.7611  -33.3639 H      1 LIG       0.09000
      5 H3        -83.4232   -9.8395  -33.4693 H      1 LIG       0.09000
      6 H4        -84.6103   -9.7156  -35.5549 H      1 LIG       0.33000
      7 H5        -83.0937   -9.0636  -35.7188 H      1 LIG       0.33000
      8 H6        -84.4183   -8.0691  -35.6224 H      1 LIG       0.33000
@<TRIPOS>BOND
      1       1       2 1
      2       1       3 1
      3       1       4 1
      4       1       5 1
      5       2       6 1
      6       2       7 1
      7       2       8 1
@<TRIPOS>ALT_TYPE
CGenFF_4.0_ALT_TYPE_SET
CGenFF_4.0 1 CG334 2 NG3P3 3 HGA3 4 HGA3 5 HGA3 6 HGP2 7 HGP2 8 HGP2
@<TRIPOS>MOLECULE
methanamine
 8 7 0 0 0
****
USER_CHARGES
INVALID_CHARGES
Pose:   2 Cluster:   2 Fr_nu: 149516 TotEn:   -97.65
@<TRIPOS>ATOM
      1 C1        -82.7747   -8.3691  -33.2912 C.3    1 LIG       0.04000
      2 N1        -83.2706   -8.1548  -34.6643 N.4    1 LIG      -0.30000
      3 H1        -82.7324   -9.4456  -33.1156 H      1 LIG       0.09000
      4 H2        -81.7820   -7.9205  -33.2206 H      1 LIG       0.09000
      5 H3        -83.4732   -7.8867  -32.6048 H      1 LIG       0.09000
      6 H4        -83.3321   -7.1530  -34.8887 H      1 LIG       0.33000
      7 H5        -84.2082   -8.5584  -34.7910 H      1 LIG       0.33000
      8 H6        -82.6496   -8.5900  -35.3593 H      1 LIG       0.33000
@<TRIPOS>BOND
      1       1       2 1
      2       1       3 1
      3       1       4 1
      4       1       5 1
      5       2       6 1
      6       2       7 1
      7       2       8 1
@<TRIPOS>ALT_TYPE
CGenFF_4.0_ALT_TYPE_SET
CGenFF_4.0 1 CG334 2 NG3P3 3 HGA3 4 HGA3 5 HGA3 6 HGP2 7 HGP2 8 HGP2
@<TRIPOS>MOLECULE
methanamine
 8 7 0 0 0
****
USER_CHARGES
INVALID_CHARGES
Pose:   3 Cluster:   3 Fr_nu: 150123 TotEn:   -97.09
@<TRIPOS>ATOM
      1 C1        -84.0698   -8.7608  -33.9973 C.3    1 LIG       0.04000
      2 N1        -82.6199   -9.0345  -33.9988 N.4    1 LIG      -0.30000
      3 H1        -84.5673   -9.5928  -34.4991 H      1 LIG       0.09000
      4 H2        -84.3934   -8.6791  -32.9579 H      1 LIG       0.09000
      5 H3        -84.2335   -7.8244  -34.5342 H      1 LIG       0.09000
      6 H4        -82.0954   -8.2803  -33.5364 H      1 LIG       0.33000
      7 H5        -82.2564   -9.1218  -34.9571 H      1 LIG       0.33000
      8 H6        -82.4032   -9.9102  -33.5046 H      1 LIG       0.33000
@<TRIPOS>BOND
      1       1       2 1
      2       1       3 1
      3       1       4 1
      4       1       5 1
      5       2       6 1
      6       2       7 1
      7       2       8 1
@<TRIPOS>ALT_TYPE
CGenFF_4.0_ALT_TYPE_SET
CGenFF_4.0 1 CG334 2 NG3P3 3 HGA3 4 HGA3 5 HGA3 6 HGP2 7 HGP2 8 HGP2
@<TRIPOS>MOLECULE
methanamine
 8 7 0 0 0
****
USER_CHARGES
INVALID_CHARGES
Pose:   4 Cluster:   4 Fr_nu: 2145727 TotEn:   -94.05
@<TRIPOS>ATOM
      1 C1        -82.8271   -9.1638  -33.0780 C.3    1 LIG       0.04000
      2 N1        -81.4202   -9.4251  -33.4382 N.4    1 LIG      -0.30000
      3 H1        -83.4335   -9.9708  -33.4931 H      1 LIG       0.09000
      4 H2        -82.8947   -9.1421  -31.9887 H      1 LIG       0.09000
      5 H3        -83.1085   -8.2006  -33.5080 H      1 LIG       0.09000
      6 H4        -80.7973   -8.6932  -33.0721 H      1 LIG       0.33000
      7 H5        -81.2946   -9.4563  -34.4586 H      1 LIG       0.33000
      8 H6        -81.0971  -10.3249  -33.0587 H      1 LIG       0.33000
@<TRIPOS>BOND
      1       1       2 1
      2       1       3 1
      3       1       4 1
      4       1       5 1
      5       2       6 1
      6       2       7 1
      7       2       8 1
@<TRIPOS>ALT_TYPE
CGenFF_4.0_ALT_TYPE_SET
CGenFF_4.0 1 CG334 2 NG3P3 3 HGA3 4 HGA3 5 HGA3 6 HGP2 7 HGP2 8 HGP2
@<TRIPOS>MOLECULE
methanol
 6 5 0 0 0
****
USER_CHARGES
INVALID_CHARGES
Pose:   1 Cluster:   1 Fr_nu: 9200758 TotEn:   -15.03
@<TRIPOS>ATOM
      1 C1        -52.7105  -22.3685  -26.1670 C.3    1 LIG      -0.04000
      2 O1        -51.8832  -21.2298  -26.3199 O.3    1 LIG      -0.65000
      3 H1        -53.3607  -22.2335  -25.2992 H      1 LIG       0.09000
      4 H2        -52.0880  -23.2571  -26.0345 H      1 LIG       0.09000
      5 H3        -53.3233  -22.4857  -27.0639 H      1 LIG       0.09000
      6 H4        -51.3219  -21.3871  -27.0983 H      1 LIG       0.42000
@<TRIPOS>BOND
      1       1       2 1
      2       1       3 1
      3       1       4 1
      4       1       5 1
      5       2       6 1
@<TRIPOS>ALT_TYPE
CGenFF_4.0_ALT_TYPE_SET
CGenFF_4.0 1 CG331 2 OG311 3 HGA3 4 HGA3 5 HGA3 6 HGP1
@<TRIPOS>MOLECULE
methanol
 6 5 0 0 0
****
USER_CHARGES
INVALID_CHARGES
Pose:   2 Cluster:   2 Fr_nu: 9197585 TotEn:   -14.86
@<TRIPOS>ATOM
      1 C1        -46.5365   -9.7138  -32.7933 C.3    1 LIG      -0.04000
      2 O1        -47.1323   -8.5289  -33.2890 O.3    1 LIG      -0.65000
      3 H1        -47.2940  -10.3213  -32.2921 H      1 LIG       0.09000
      4 H2        -45.7387   -9.4558  -32.0922 H      1 LIG       0.09000
      5 H3        -46.1159  -10.2769  -33.6297 H      1 LIG       0.09000
      6 H4        -46.4300   -8.0173  -33.7258 H      1 LIG       0.42000
@<TRIPOS>BOND
      1       1       2 1
      2       1       3 1
      3       1       4 1
      4       1       5 1
      5       2       6 1
@<TRIPOS>ALT_TYPE
CGenFF_4.0_ALT_TYPE_SET
CGenFF_4.0 1 CG331 2 OG311 3 HGA3 4 HGA3 5 HGA3 6 HGP1
@<TRIPOS>MOLECULE
methanol
 6 5 0 0 0
****
USER_CHARGES
INVALID_CHARGES
Pose:   3 Cluster:   3 Fr_nu:  64814 TotEn:   -14.75
@<TRIPOS>ATOM
      1 C1        -81.5199   -9.2702  -32.9829 C.3    1 LIG      -0.04000
      2 O1        -81.9589   -8.2586  -33.8709 O.3    1 LIG      -0.65000
      3 H1        -81.6058   -8.9146  -31.9532 H      1 LIG       0.09000
      4 H2        -80.4810   -9.5262  -33.2058 H      1 LIG       0.09000
      5 H3        -82.1473  -10.1550  -33.1139 H      1 LIG       0.09000
      6 H4        -81.8677   -8.6110  -34.7727 H      1 LIG       0.42000
@<TRIPOS>BOND
      1       1       2 1
      2       1       3 1
      3       1       4 1
      4       1       5 1
      5       2       6 1
@<TRIPOS>ALT_TYPE
CGenFF_4.0_ALT_TYPE_SET
CGenFF_4.0 1 CG331 2 OG311 3 HGA3 4 HGA3 5 HGA3 6 HGP1
@<TRIPOS>MOLECULE
methanol
 6 5 0 0 0
****
USER_CHARGES
INVALID_CHARGES
Pose:   4 Cluster:   4 Fr_nu:  64664 TotEn:   -14.36
@<TRIPOS>ATOM
      1 C1        -84.0819   -9.1142  -33.9381 C.3    1 LIG      -0.04000
      2 O1        -82.8732   -8.3923  -34.0877 O.3    1 LIG      -0.65000
      3 H1        -84.5827   -8.8011  -33.0186 H      1 LIG       0.09000
      4 H2        -83.8656  -10.1850  -33.9012 H      1 LIG       0.09000
      5 H3        -84.7294   -8.9044  -34.7926 H      1 LIG       0.09000
      6 H4        -82.4587   -8.6974  -34.9129 H      1 LIG       0.42000
@<TRIPOS>BOND
      1       1       2 1
      2       1       3 1
      3       1       4 1
      4       1       5 1
      5       2       6 1
@<TRIPOS>ALT_TYPE
CGenFF_4.0_ALT_TYPE_SET
CGenFF_4.0 1 CG331 2 OG311 3 HGA3 4 HGA3 5 HGA3 6 HGP1
@<TRIPOS>MOLECULE
methanol
 6 5 0 0 0
****
USER_CHARGES
INVALID_CHARGES
Pose:   5 Cluster:   5 Fr_nu: 177164 TotEn:   -14.05
@<TRIPOS>ATOM
      1 C1        -64.1280  -10.9160  -38.7159 C.3    1 LIG      -0.04000
      2 O1        -63.0453  -11.4332  -39.4674 O.3    1 LIG      -0.65000
      3 H1        -64.1189  -11.3530  -37.7143 H      1 LIG       0.09000
      4 H2        -65.0685  -11.1529  -39.2197 H      1 LIG       0.09000
      5 H3        -64.0213   -9.8315  -38.6387 H      1 LIG       0.09000
      6 H4        -63.0872  -11.0228  -40.3481 H      1 LIG       0.42000
@<TRIPOS>BOND
      1       1       2 1
      2       1       3 1
      3       1       4 1
      4       1       5 1
      5       2       6 1
@<TRIPOS>ALT_TYPE
CGenFF_4.0_ALT_TYPE_SET
CGenFF_4.0 1 CG331 2 OG311 3 HGA3 4 HGA3 5 HGA3 6 HGP1
@<TRIPOS>MOLECULE
methanol
 6 5 0 0 0
****
USER_CHARGES
INVALID_CHARGES
Pose:   6 Cluster:   6 Fr_nu: 219157 TotEn:   -14.02
@<TRIPOS>ATOM
      1 C1        -76.6017  -25.1810  -44.6000 C.3    1 LIG      -0.04000
      2 O1        -76.5151  -26.3846  -45.3406 O.3    1 LIG      -0.65000
      3 H1        -75.6595  -25.0070  -44.0745 H      1 LIG       0.09000
      4 H2        -77.4235  -25.2517  -43.8829 H      1 LIG       0.09000
      5 H3        -76.7910  -24.3534  -45.2877 H      1 LIG       0.09000
      6 H4        -77.3683  -26.5042  -45.7918 H      1 LIG       0.42000
@<TRIPOS>BOND
      1       1       2 1
      2       1       3 1
      3       1       4 1
      4       1       5 1
      5       2       6 1
@<TRIPOS>ALT_TYPE
CGenFF_4.0_ALT_TYPE_SET
CGenFF_4.0 1 CG331 2 OG311 3 HGA3 4 HGA3 5 HGA3 6 HGP1
@<TRIPOS>MOLECULE
methanol
 6 5 0 0 0
****
USER_CHARGES
INVALID_CHARGES
Pose:   7 Cluster:   7 Fr_nu: 226740 TotEn:   -13.90
@<TRIPOS>ATOM
      1 C1        -66.6345   -7.8572  -49.0576 C.3    1 LIG      -0.04000
      2 O1        -67.3943   -8.9661  -48.6132 O.3    1 LIG      -0.65000
      3 H1        -65.5777   -8.1321  -49.0999 H      1 LIG       0.09000
      4 H2        -66.7765   -7.0185  -48.3713 H      1 LIG       0.09000
      5 H3        -66.9742   -7.5705  -50.0555 H      1 LIG       0.09000
      6 H4        -68.3245   -8.6835  -48.5887 H      1 LIG       0.42000
@<TRIPOS>BOND
      1       1       2 1
      2       1       3 1
      3       1       4 1
      4       1       5 1
      5       2       6 1
@<TRIPOS>ALT_TYPE
CGenFF_4.0_ALT_TYPE_SET
CGenFF_4.0 1 CG331 2 OG311 3 HGA3 4 HGA3 5 HGA3 6 HGP1
@<TRIPOS>MOLECULE
methanol
 6 5 0 0 0
****
USER_CHARGES
INVALID_CHARGES
Pose:   8 Cluster:   8 Fr_nu: 1223306 TotEn:   -13.21
@<TRIPOS>ATOM
      1 C1        -75.7151  -17.5142  -43.4079 C.3    1 LIG      -0.04000
      2 O1        -75.8060  -16.6430  -42.2956 O.3    1 LIG      -0.65000
      3 H1        -75.0827  -18.3679  -43.1522 H      1 LIG       0.09000
      4 H2        -75.2920  -16.9760  -44.2599 H      1 LIG       0.09000
      5 H3        -76.7161  -17.8690  -43.6642 H      1 LIG       0.09000
      6 H4        -76.3739  -15.8994  -42.5610 H      1 LIG       0.42000
@<TRIPOS>BOND
      1       1       2 1
      2       1       3 1
      3       1       4 1
      4       1       5 1
      5       2       6 1
@<TRIPOS>ALT_TYPE
CGenFF_4.0_ALT_TYPE_SET
CGenFF_4.0 1 CG331 2 OG311 3 HGA3 4 HGA3 5 HGA3 6 HGP1
@<TRIPOS>MOLECULE
methanol
 6 5 0 0 0
****
USER_CHARGES
INVALID_CHARGES
Pose:   9 Cluster:   9 Fr_nu: 1223349 TotEn:   -12.78
@<TRIPOS>ATOM
      1 C1        -75.7151  -17.5142  -43.4079 C.3    1 LIG      -0.04000
      2 O1        -74.4395  -17.6355  -42.8059 O.3    1 LIG      -0.65000
      3 H1        -76.4901  -17.7264  -42.6672 H      1 LIG       0.09000
      4 H2        -75.7929  -18.2149  -44.2431 H      1 LIG       0.09000
      5 H3        -75.8379  -16.4937  -43.7782 H      1 LIG       0.09000
      6 H4        -73.7796  -17.4403  -43.4931 H      1 LIG       0.42000
@<TRIPOS>BOND
      1       1       2 1
      2       1       3 1
      3       1       4 1
      4       1       5 1
      5       2       6 1
@<TRIPOS>ALT_TYPE
CGenFF_4.0_ALT_TYPE_SET
CGenFF_4.0 1 CG331 2 OG311 3 HGA3 4 HGA3 5 HGA3 6 HGP1
@<TRIPOS>MOLECULE
methanol
 6 5 0 0 0
****
USER_CHARGES
INVALID_CHARGES
Pose:  10 Cluster:  10 Fr_nu:  65157 TotEn:   -12.55
@<TRIPOS>ATOM
      1 C1        -82.2644   -9.0967  -33.0282 C.3    1 LIG      -0.04000
      2 O1        -83.1786   -9.2219  -34.1019 O.3    1 LIG      -0.65000
      3 H1        -82.8119   -9.0793  -32.0826 H      1 LIG       0.09000
      4 H2        -81.6881   -8.1754  -33.1447 H      1 LIG       0.09000
      5 H3        -81.5854   -9.9526  -33.0378 H      1 LIG       0.09000
      6 H4        -82.6561   -9.2336  -34.9220 H      1 LIG       0.42000
@<TRIPOS>BOND
      1       1       2 1
      2       1       3 1
      3       1       4 1
      4       1       5 1
      5       2       6 1
@<TRIPOS>ALT_TYPE
CGenFF_4.0_ALT_TYPE_SET
CGenFF_4.0 1 CG331 2 OG311 3 HGA3 4 HGA3 5 HGA3 6 HGP1
@<TRIPOS>MOLECULE
methanol
 6 5 0 0 0
****
USER_CHARGES
INVALID_CHARGES
Pose:  11 Cluster:  11 Fr_nu:  65241 TotEn:   -12.36
@<TRIPOS>ATOM
      1 C1        -83.7756   -9.2643  -33.6734 C.3    1 LIG      -0.04000
      2 O1        -84.0177   -8.8342  -35.0003 O.3    1 LIG      -0.65000
      3 H1        -84.6749   -9.1141  -33.0711 H      1 LIG       0.09000
      4 H2        -82.9426   -8.6962  -33.2515 H      1 LIG       0.09000
      5 H3        -83.5208  -10.3266  -33.6849 H      1 LIG       0.09000
      6 H4        -83.1985   -8.9830  -35.5027 H      1 LIG       0.42000
@<TRIPOS>BOND
      1       1       2 1
      2       1       3 1
      3       1       4 1
      4       1       5 1
      5       2       6 1
@<TRIPOS>ALT_TYPE
CGenFF_4.0_ALT_TYPE_SET
CGenFF_4.0 1 CG331 2 OG311 3 HGA3 4 HGA3 5 HGA3 6 HGP1
@<TRIPOS>MOLECULE
methanol
 6 5 0 0 0
****
USER_CHARGES
INVALID_CHARGES
Pose:  12 Cluster:  12 Fr_nu: 5808244 TotEn:   -11.67
@<TRIPOS>ATOM
      1 C1        -52.8670  -22.3647  -27.4480 C.3    1 LIG      -0.04000
      2 O1        -52.8235  -21.6634  -26.2188 O.3    1 LIG      -0.65000
      3 H1        -52.0951  -21.9767  -28.1172 H      1 LIG       0.09000
      4 H2        -53.8533  -22.2435  -27.9030 H      1 LIG       0.09000
      5 H3        -52.6828  -23.4249  -27.2591 H      1 LIG       0.09000
      6 H4        -53.5215  -22.0354  -25.6530 H      1 LIG       0.42000
@<TRIPOS>BOND
      1       1       2 1
      2       1       3 1
      3       1       4 1
      4       1       5 1
      5       2       6 1
@<TRIPOS>ALT_TYPE
CGenFF_4.0_ALT_TYPE_SET
CGenFF_4.0 1 CG331 2 OG311 3 HGA3 4 HGA3 5 HGA3 6 HGP1
@<TRIPOS>MOLECULE
methanol
 6 5 0 0 0
****
USER_CHARGES
INVALID_CHARGES
Pose:  13 Cluster:  13 Fr_nu: 251543 TotEn:   -11.53
@<TRIPOS>ATOM
      1 C1        -66.3115   -7.5138  -49.2630 C.3    1 LIG      -0.04000
      2 O1        -66.9083   -7.9377  -48.0512 O.3    1 LIG      -0.65000
      3 H1        -66.0120   -8.3871  -49.8476 H      1 LIG       0.09000
      4 H2        -65.4393   -6.8928  -49.0430 H      1 LIG       0.09000
      5 H3        -67.0384   -6.9293  -49.8318 H      1 LIG       0.09000
      6 H4        -67.1600   -7.1363  -47.5611 H      1 LIG       0.42000
@<TRIPOS>BOND
      1       1       2 1
      2       1       3 1
      3       1       4 1
      4       1       5 1
      5       2       6 1
@<TRIPOS>ALT_TYPE
CGenFF_4.0_ALT_TYPE_SET
CGenFF_4.0 1 CG331 2 OG311 3 HGA3 4 HGA3 5 HGA3 6 HGP1
@<TRIPOS>MOLECULE
methanol
 6 5 0 0 0
****
USER_CHARGES
INVALID_CHARGES
Pose:  14 Cluster:  14 Fr_nu: 702783 TotEn:   -11.46
@<TRIPOS>ATOM
      1 C1        -69.0334   -8.6629  -48.4195 C.3    1 LIG      -0.04000
      2 O1        -67.7207   -8.7434  -47.8955 O.3    1 LIG      -0.65000
      3 H1        -69.3828   -9.6639  -48.6845 H      1 LIG       0.09000
      4 H2        -69.0354   -8.0191  -49.3028 H      1 LIG       0.09000
      5 H3        -69.6940   -8.2382  -47.6600 H      1 LIG       0.09000
      6 H4        -67.4461   -7.8374  -47.6728 H      1 LIG       0.42000
@<TRIPOS>BOND
      1       1       2 1
      2       1       3 1
      3       1       4 1
      4       1       5 1
      5       2       6 1
@<TRIPOS>ALT_TYPE
CGenFF_4.0_ALT_TYPE_SET
CGenFF_4.0 1 CG331 2 OG311 3 HGA3 4 HGA3 5 HGA3 6 HGP1
@<TRIPOS>MOLECULE
methanol
 6 5 0 0 0
****
USER_CHARGES
INVALID_CHARGES
Pose:  15 Cluster:  15 Fr_nu: 586160 TotEn:   -10.97
@<TRIPOS>ATOM
      1 C1        -75.8666  -17.5671  -42.9426 C.3    1 LIG      -0.04000
      2 O1        -75.2365  -17.7302  -41.6853 O.3    1 LIG      -0.65000
      3 H1        -75.8695  -16.5088  -43.2150 H      1 LIG       0.09000
      4 H2        -76.8914  -17.9433  -42.8892 H      1 LIG       0.09000
      5 H3        -75.3115  -18.1330  -43.6944 H      1 LIG       0.09000
      6 H4        -75.2536  -18.6803  -41.4784 H      1 LIG       0.42000
@<TRIPOS>BOND
      1       1       2 1
      2       1       3 1
      3       1       4 1
      4       1       5 1
      5       2       6 1
@<TRIPOS>ALT_TYPE
CGenFF_4.0_ALT_TYPE_SET
CGenFF_4.0 1 CG331 2 OG311 3 HGA3 4 HGA3 5 HGA3 6 HGP1
@<TRIPOS>MOLECULE
methanol
 6 5 0 0 0
****
USER_CHARGES
INVALID_CHARGES
Pose:  16 Cluster:  16 Fr_nu: 214258 TotEn:   -10.47
@<TRIPOS>ATOM
      1 C1        -66.0597   -7.3370  -49.5420 C.3    1 LIG      -0.04000
      2 O1        -66.1066   -8.5359  -48.7904 O.3    1 LIG      -0.65000
      3 H1        -66.8903   -7.3183  -50.2518 H      1 LIG       0.09000
      4 H2        -65.1082   -7.2781  -50.0767 H      1 LIG       0.09000
      5 H3        -66.1460   -6.4870  -48.8611 H      1 LIG       0.09000
      6 H4        -65.3553   -8.5156  -48.1732 H      1 LIG       0.42000
@<TRIPOS>BOND
      1       1       2 1
      2       1       3 1
      3       1       4 1
      4       1       5 1
      5       2       6 1
@<TRIPOS>ALT_TYPE
CGenFF_4.0_ALT_TYPE_SET
CGenFF_4.0 1 CG331 2 OG311 3 HGA3 4 HGA3 5 HGA3 6 HGP1
@<TRIPOS>MOLECULE
methanol
 6 5 0 0 0
****
USER_CHARGES
INVALID_CHARGES
Pose:  17 Cluster:  17 Fr_nu: 2599995 TotEn:   -10.39
@<TRIPOS>ATOM
      1 C1        -62.6690   -2.3837  -24.8775 C.3    1 LIG      -0.04000
      2 O1        -61.6103   -2.2384  -25.8063 O.3    1 LIG      -0.65000
      3 H1        -62.9639   -1.4003  -24.5033 H      1 LIG       0.09000
      4 H2        -62.3436   -3.0180  -24.0490 H      1 LIG       0.09000
      5 H3        -63.5201   -2.8506  -25.3788 H      1 LIG       0.09000
      6 H4        -61.3769   -3.1306  -26.1151 H      1 LIG       0.42000
@<TRIPOS>BOND
      1       1       2 1
      2       1       3 1
      3       1       4 1
      4       1       5 1
      5       2       6 1
@<TRIPOS>ALT_TYPE
CGenFF_4.0_ALT_TYPE_SET
CGenFF_4.0 1 CG331 2 OG311 3 HGA3 4 HGA3 5 HGA3 6 HGP1
@<TRIPOS>MOLECULE
methanol
 6 5 0 0 0
****
USER_CHARGES
INVALID_CHARGES
Pose:  18 Cluster:  18 Fr_nu: 219365 TotEn:    -9.10
@<TRIPOS>ATOM
      1 C1        -76.6017  -25.1810  -44.6000 C.3    1 LIG      -0.04000
      2 O1        -77.4223  -24.3832  -45.4336 O.3    1 LIG      -0.65000
      3 H1        -75.5623  -24.8568  -44.6928 H      1 LIG       0.09000
      4 H2        -76.6948  -26.2301  -44.8921 H      1 LIG       0.09000
      5 H3        -76.9266  -25.0631  -43.5636 H      1 LIG       0.09000
      6 H4        -78.3349  -24.7007  -45.3240 H      1 LIG       0.42000
@<TRIPOS>BOND
      1       1       2 1
      2       1       3 1
      3       1       4 1
      4       1       5 1
      5       2       6 1
@<TRIPOS>ALT_TYPE
CGenFF_4.0_ALT_TYPE_SET
CGenFF_4.0 1 CG331 2 OG311 3 HGA3 4 HGA3 5 HGA3 6 HGP1
@<TRIPOS>MOLECULE
methanol
 6 5 0 0 0
****
USER_CHARGES
INVALID_CHARGES
Pose:  19 Cluster:  19 Fr_nu: 140795 TotEn:    -8.93
@<TRIPOS>ATOM
      1 C1        -47.2949  -10.1497  -32.6360 C.3    1 LIG      -0.04000
      2 O1        -47.7697   -9.3106  -33.6727 O.3    1 LIG      -0.65000
      3 H1        -46.9376   -9.5367  -31.8049 H      1 LIG       0.09000
      4 H2        -46.4838  -10.7762  -33.0157 H      1 LIG       0.09000
      5 H3        -48.1132  -10.7861  -32.2908 H      1 LIG       0.09000
      6 H4        -48.0774   -9.8899  -34.3907 H      1 LIG       0.42000
@<TRIPOS>BOND
      1       1       2 1
      2       1       3 1
      3       1       4 1
      4       1       5 1
      5       2       6 1
@<TRIPOS>ALT_TYPE
CGenFF_4.0_ALT_TYPE_SET
CGenFF_4.0 1 CG331 2 OG311 3 HGA3 4 HGA3 5 HGA3 6 HGP1
@<TRIPOS>MOLECULE
methanol
 6 5 0 0 0
****
USER_CHARGES
INVALID_CHARGES
Pose:  20 Cluster:  20 Fr_nu: 181748 TotEn:    -4.52
@<TRIPOS>ATOM
      1 C1        -63.9964  -10.7252  -39.0610 C.3    1 LIG      -0.04000
      2 O1        -65.3207  -11.0460  -39.4452 O.3    1 LIG      -0.65000
      3 H1        -63.7308   -9.7405  -39.4534 H      1 LIG       0.09000
      4 H2        -63.3099  -11.4815  -39.4500 H      1 LIG       0.09000
      5 H3        -63.9368  -10.7084  -37.9702 H      1 LIG       0.09000
      6 H4        -65.5193  -11.9248  -39.0792 H      1 LIG       0.42000
@<TRIPOS>BOND
      1       1       2 1
      2       1       3 1
      3       1       4 1
      4       1       5 1
      5       2       6 1
@<TRIPOS>ALT_TYPE
CGenFF_4.0_ALT_TYPE_SET
CGenFF_4.0 1 CG331 2 OG311 3 HGA3 4 HGA3 5 HGA3 6 HGP1
@<TRIPOS>MOLECULE
furan
 9 9 0 0 0
****
USER_CHARGES
INVALID_CHARGES
Pose:   1 Cluster:   1 Fr_nu:   4343 TotEn:   -13.51
@<TRIPOS>ATOM
      1 C1        -68.3554   -7.4903  -49.4126 C.2    1 LIG      -0.26000
      2 C2        -67.0292   -7.1449  -49.7665 C.2    1 LIG      -0.26000
      3 C3        -68.2553   -8.3201  -48.3201 C.2    1 LIG       0.09300
      4 C4        -66.2134   -7.7881  -48.8650 C.2    1 LIG       0.09300
      5 O1        -66.9530   -8.5065  -47.9799 O.3    1 LIG      -0.29200
      6 H1        -69.2696   -7.1745  -49.8939 H      1 LIG       0.17500
      7 H2        -66.7082   -6.5068  -50.5772 H      1 LIG       0.17500
      8 H3        -68.9780   -8.8324  -47.7017 H      1 LIG       0.13800
      9 H4        -65.1431   -7.8339  -48.7258 H      1 LIG       0.13800
@<TRIPOS>BOND
      1       1       2 1
      2       1       3 2
      3       2       4 2
      4       3       5 1
      5       4       5 1
      6       1       6 1
      7       2       7 1
      8       3       8 1
      9       4       9 1
@<TRIPOS>ALT_TYPE
CGenFF_4.0_ALT_TYPE_SET
CGenFF_4.0 1 CG2R51 2 CG2R51 3 CG2R51 4 CG2R51 5 OG2R50 6 HGR51 7 HGR51 8 HGR52 9 HGR52
@<TRIPOS>MOLECULE
furan
 9 9 0 0 0
****
USER_CHARGES
INVALID_CHARGES
Pose:   2 Cluster:   2 Fr_nu:  26617 TotEn:   -12.37
@<TRIPOS>ATOM
      1 C1        -70.5945   -8.5825  -48.0250 C.2    1 LIG      -0.26000
      2 C2        -69.9746   -8.1494  -49.2213 C.2    1 LIG      -0.26000
      3 C3        -69.5808   -9.0288  -47.2093 C.2    1 LIG       0.09300
      4 C4        -68.6262   -8.3617  -49.0514 C.2    1 LIG       0.09300
      5 O1        -68.3779   -8.8975  -47.8275 O.3    1 LIG      -0.29200
      6 H1        -71.6484   -8.5714  -47.7871 H      1 LIG       0.17500
      7 H2        -70.4509   -7.7342  -50.0977 H      1 LIG       0.17500
      8 H3        -69.5514   -9.4456  -46.2131 H      1 LIG       0.13800
      9 H4        -67.7588   -8.1937  -49.6731 H      1 LIG       0.13800
@<TRIPOS>BOND
      1       1       2 1
      2       1       3 2
      3       2       4 2
      4       3       5 1
      5       4       5 1
      6       1       6 1
      7       2       7 1
      8       3       8 1
      9       4       9 1
@<TRIPOS>ALT_TYPE
CGenFF_4.0_ALT_TYPE_SET
CGenFF_4.0 1 CG2R51 2 CG2R51 3 CG2R51 4 CG2R51 5 OG2R50 6 HGR51 7 HGR51 8 HGR52 9 HGR52
@<TRIPOS>MOLECULE
furan
 9 9 0 0 0
****
USER_CHARGES
INVALID_CHARGES
Pose:   3 Cluster:   3 Fr_nu:  65972 TotEn:   -12.12
@<TRIPOS>ATOM
      1 C1        -71.3590  -10.1781  -41.4175 C.2    1 LIG      -0.26000
      2 C2        -69.9912  -10.4484  -41.1740 C.2    1 LIG      -0.26000
      3 C3        -72.0675  -11.0266  -40.5989 C.2    1 LIG       0.09300
      4 C4        -69.9614  -11.4426  -40.2240 C.2    1 LIG       0.09300
      5 O1        -71.2230  -11.8006  -39.8681 O.3    1 LIG      -0.29200
      6 H1        -71.7762   -9.4557  -42.1040 H      1 LIG       0.17500
      7 H2        -69.1342   -9.9772  -41.6334 H      1 LIG       0.17500
      8 H3        -73.1210  -11.1930  -40.4270 H      1 LIG       0.13800
      9 H4        -69.1655  -11.9748  -39.7236 H      1 LIG       0.13800
@<TRIPOS>BOND
      1       1       2 1
      2       1       3 2
      3       2       4 2
      4       3       5 1
      5       4       5 1
      6       1       6 1
      7       2       7 1
      8       3       8 1
      9       4       9 1
@<TRIPOS>ALT_TYPE
CGenFF_4.0_ALT_TYPE_SET
CGenFF_4.0 1 CG2R51 2 CG2R51 3 CG2R51 4 CG2R51 5 OG2R50 6 HGR51 7 HGR51 8 HGR52 9 HGR52
@<TRIPOS>MOLECULE
furan
 9 9 0 0 0
****
USER_CHARGES
INVALID_CHARGES
Pose:   4 Cluster:   4 Fr_nu: 363298 TotEn:   -11.04
@<TRIPOS>ATOM
      1 C1        -72.1607  -10.3348  -41.0213 C.2    1 LIG      -0.26000
      2 C2        -70.8927  -10.4083  -40.3968 C.2    1 LIG      -0.26000
      3 C3        -72.3168  -11.5158  -41.7090 C.2    1 LIG       0.09300
      4 C4        -70.3644  -11.6290  -40.7471 C.2    1 LIG       0.09300
      5 O1        -71.2264  -12.3103  -41.5468 O.3    1 LIG      -0.29200
      6 H1        -72.8716   -9.5225  -40.9764 H      1 LIG       0.17500
      7 H2        -70.4228   -9.6646  -39.7695 H      1 LIG       0.17500
      8 H3        -73.1037  -11.9225  -42.3273 H      1 LIG       0.13800
      9 H4        -69.4368  -12.1346  -40.5217 H      1 LIG       0.13800
@<TRIPOS>BOND
      1       1       2 1
      2       1       3 2
      3       2       4 2
      4       3       5 1
      5       4       5 1
      6       1       6 1
      7       2       7 1
      8       3       8 1
      9       4       9 1
@<TRIPOS>ALT_TYPE
CGenFF_4.0_ALT_TYPE_SET
CGenFF_4.0 1 CG2R51 2 CG2R51 3 CG2R51 4 CG2R51 5 OG2R50 6 HGR51 7 HGR51 8 HGR52 9 HGR52
@<TRIPOS>MOLECULE
furan
 9 9 0 0 0
****
USER_CHARGES
INVALID_CHARGES
Pose:   5 Cluster:   5 Fr_nu: 517148 TotEn:   -10.94
@<TRIPOS>ATOM
      1 C1        -68.3963   -8.1463  -48.6764 C.2    1 LIG      -0.26000
      2 C2        -69.3879   -8.8540  -47.9560 C.2    1 LIG      -0.26000
      3 C3        -69.0712   -7.2827  -49.5075 C.2    1 LIG       0.09300
      4 C4        -70.5981   -8.3723  -48.3980 C.2    1 LIG       0.09300
      5 O1        -70.4138   -7.4141  -49.3438 O.3    1 LIG      -0.29200
      6 H1        -67.3239   -8.2528  -48.6000 H      1 LIG       0.17500
      7 H2        -69.2391   -9.6193  -47.2079 H      1 LIG       0.17500
      8 H3        -68.7587   -6.5482  -50.2354 H      1 LIG       0.13800
      9 H4        -71.6262   -8.5952  -48.1523 H      1 LIG       0.13800
@<TRIPOS>BOND
      1       1       2 1
      2       1       3 2
      3       2       4 2
      4       3       5 1
      5       4       5 1
      6       1       6 1
      7       2       7 1
      8       3       8 1
      9       4       9 1
@<TRIPOS>ALT_TYPE
CGenFF_4.0_ALT_TYPE_SET
CGenFF_4.0 1 CG2R51 2 CG2R51 3 CG2R51 4 CG2R51 5 OG2R50 6 HGR51 7 HGR51 8 HGR52 9 HGR52
@<TRIPOS>MOLECULE
furan
 9 9 0 0 0
****
USER_CHARGES
INVALID_CHARGES
Pose:   6 Cluster:   6 Fr_nu: 858496 TotEn:   -10.41
@<TRIPOS>ATOM
      1 C1        -53.6586    5.4886  -34.4908 C.2    1 LIG      -0.26000
      2 C2        -52.3357    4.9934  -34.5796 C.2    1 LIG      -0.26000
      3 C3        -54.2750    4.7566  -33.5027 C.2    1 LIG       0.09300
      4 C4        -52.2380    3.9942  -33.6393 C.2    1 LIG       0.09300
      5 O1        -53.4158    3.8437  -32.9785 O.3    1 LIG      -0.29200
      6 H1        -54.1069    6.2797  -35.0743 H      1 LIG       0.17500
      7 H2        -51.5516    5.3236  -35.2455 H      1 LIG       0.17500
      8 H3        -55.2674    4.7635  -33.0759 H      1 LIG       0.13800
      9 H4        -51.4420    3.3311  -33.3332 H      1 LIG       0.13800
@<TRIPOS>BOND
      1       1       2 1
      2       1       3 2
      3       2       4 2
      4       3       5 1
      5       4       5 1
      6       1       6 1
      7       2       7 1
      8       3       8 1
      9       4       9 1
@<TRIPOS>ALT_TYPE
CGenFF_4.0_ALT_TYPE_SET
CGenFF_4.0 1 CG2R51 2 CG2R51 3 CG2R51 4 CG2R51 5 OG2R50 6 HGR51 7 HGR51 8 HGR52 9 HGR52
@<TRIPOS>MOLECULE
furan
 9 9 0 0 0
****
USER_CHARGES
INVALID_CHARGES
Pose:   7 Cluster:   7 Fr_nu: 240366 TotEn:    -9.86
@<TRIPOS>ATOM
      1 C1        -65.2855   -4.0044  -56.9553 C.2    1 LIG      -0.26000
      2 C2        -64.6178   -3.6437  -58.1500 C.2    1 LIG      -0.26000
      3 C3        -66.2686   -4.8943  -57.3208 C.2    1 LIG       0.09300
      4 C4        -65.2405   -4.3391  -59.1604 C.2    1 LIG       0.09300
      5 O1        -66.2478   -5.1038  -58.6632 O.3    1 LIG      -0.29200
      6 H1        -65.0766   -3.6585  -55.9533 H      1 LIG       0.17500
      7 H2        -63.7867   -2.9624  -58.2608 H      1 LIG       0.17500
      8 H3        -67.0240   -5.4398  -56.7741 H      1 LIG       0.13800
      9 H4        -65.0937   -4.3963  -60.2291 H      1 LIG       0.13800
@<TRIPOS>BOND
      1       1       2 1
      2       1       3 2
      3       2       4 2
      4       3       5 1
      5       4       5 1
      6       1       6 1
      7       2       7 1
      8       3       8 1
      9       4       9 1
@<TRIPOS>ALT_TYPE
CGenFF_4.0_ALT_TYPE_SET
CGenFF_4.0 1 CG2R51 2 CG2R51 3 CG2R51 4 CG2R51 5 OG2R50 6 HGR51 7 HGR51 8 HGR52 9 HGR52
@<TRIPOS>MOLECULE
furan
 9 9 0 0 0
****
USER_CHARGES
INVALID_CHARGES
Pose:   8 Cluster:   8 Fr_nu: 188722 TotEn:    -9.85
@<TRIPOS>ATOM
      1 C1        -76.4227  -25.4767  -44.5699 C.2    1 LIG      -0.26000
      2 C2        -75.1970  -25.1229  -43.9570 C.2    1 LIG      -0.26000
      3 C3        -76.2190  -26.7078  -45.1487 C.2    1 LIG       0.09300
      4 C4        -74.3317  -26.1630  -44.2049 C.2    1 LIG       0.09300
      5 O1        -74.9470  -27.1332  -44.9307 O.3    1 LIG      -0.29200
      6 H1        -77.3397  -24.9057  -44.5879 H      1 LIG       0.17500
      7 H2        -74.9725  -24.2225  -43.4036 H      1 LIG       0.17500
      8 H3        -76.8449  -27.3786  -45.7190 H      1 LIG       0.13800
      9 H4        -73.3003  -26.3549  -43.9472 H      1 LIG       0.13800
@<TRIPOS>BOND
      1       1       2 1
      2       1       3 2
      3       2       4 2
      4       3       5 1
      5       4       5 1
      6       1       6 1
      7       2       7 1
      8       3       8 1
      9       4       9 1
@<TRIPOS>ALT_TYPE
CGenFF_4.0_ALT_TYPE_SET
CGenFF_4.0 1 CG2R51 2 CG2R51 3 CG2R51 4 CG2R51 5 OG2R50 6 HGR51 7 HGR51 8 HGR52 9 HGR52
@<TRIPOS>MOLECULE
furan
 9 9 0 0 0
****
USER_CHARGES
INVALID_CHARGES
Pose:   9 Cluster:   9 Fr_nu:  11457 TotEn:    -9.84
@<TRIPOS>ATOM
      1 C1        -65.6928   -3.3376  -58.4550 C.2    1 LIG      -0.26000
      2 C2        -66.2714   -4.0485  -57.3766 C.2    1 LIG      -0.26000
      3 C3        -64.3495   -3.2443  -58.1740 C.2    1 LIG       0.09300
      4 C4        -65.2405   -4.3391  -56.5136 C.2    1 LIG       0.09300
      5 O1        -64.0656   -3.8524  -56.9925 O.3    1 LIG      -0.29200
      6 H1        -66.1923   -2.9421  -59.3276 H      1 LIG       0.17500
      7 H2        -67.3100   -4.3159  -57.2450 H      1 LIG       0.17500
      8 H3        -63.5075   -2.8020  -58.6864 H      1 LIG       0.13800
      9 H4        -65.1811   -4.8574  -55.5676 H      1 LIG       0.13800
@<TRIPOS>BOND
      1       1       2 1
      2       1       3 2
      3       2       4 2
      4       3       5 1
      5       4       5 1
      6       1       6 1
      7       2       7 1
      8       3       8 1
      9       4       9 1
@<TRIPOS>ALT_TYPE
CGenFF_4.0_ALT_TYPE_SET
CGenFF_4.0 1 CG2R51 2 CG2R51 3 CG2R51 4 CG2R51 5 OG2R50 6 HGR51 7 HGR51 8 HGR52 9 HGR52
@<TRIPOS>MOLECULE
furan
 9 9 0 0 0
****
USER_CHARGES
INVALID_CHARGES
Pose:  10 Cluster:  10 Fr_nu:  41868 TotEn:    -9.82
@<TRIPOS>ATOM
      1 C1        -74.4613  -25.9760  -45.1217 C.2    1 LIG      -0.26000
      2 C2        -75.6583  -25.3349  -44.7224 C.2    1 LIG      -0.26000
      3 C3        -74.8105  -27.2642  -45.4541 C.2    1 LIG       0.09300
      4 C4        -76.6536  -26.2771  -44.8395 C.2    1 LIG       0.09300
      5 O1        -76.1451  -27.4558  -45.2850 O.3    1 LIG      -0.29200
      6 H1        -73.4683  -25.5522  -45.1616 H      1 LIG       0.17500
      7 H2        -75.7804  -24.3138  -44.3909 H      1 LIG       0.17500
      8 H3        -74.2567  -28.1206  -45.8104 H      1 LIG       0.13800
      9 H4        -77.7180  -26.2669  -44.6551 H      1 LIG       0.13800
@<TRIPOS>BOND
      1       1       2 1
      2       1       3 2
      3       2       4 2
      4       3       5 1
      5       4       5 1
      6       1       6 1
      7       2       7 1
      8       3       8 1
      9       4       9 1
@<TRIPOS>ALT_TYPE
CGenFF_4.0_ALT_TYPE_SET
CGenFF_4.0 1 CG2R51 2 CG2R51 3 CG2R51 4 CG2R51 5 OG2R50 6 HGR51 7 HGR51 8 HGR52 9 HGR52
@<TRIPOS>MOLECULE
furan
 9 9 0 0 0
****
USER_CHARGES
INVALID_CHARGES
Pose:  11 Cluster:  11 Fr_nu:  10565 TotEn:    -9.42
@<TRIPOS>ATOM
      1 C1        -52.5369    5.7676  -33.0303 C.2    1 LIG      -0.26000
      2 C2        -53.6406    4.9205  -32.7706 C.2    1 LIG      -0.26000
      3 C3        -51.6071    4.9936  -33.6850 C.2    1 LIG       0.09300
      4 C4        -53.3067    3.6893  -33.2852 C.2    1 LIG       0.09300
      5 O1        -52.0687    3.7256  -33.8444 O.3    1 LIG      -0.29200
      6 H1        -52.4319    6.8114  -32.7721 H      1 LIG       0.17500
      7 H2        -54.5641    5.1755  -32.2710 H      1 LIG       0.17500
      8 H3        -50.6215    5.1859  -34.0834 H      1 LIG       0.13800
      9 H4        -53.8131    2.7363  -33.3318 H      1 LIG       0.13800
@<TRIPOS>BOND
      1       1       2 1
      2       1       3 2
      3       2       4 2
      4       3       5 1
      5       4       5 1
      6       1       6 1
      7       2       7 1
      8       3       8 1
      9       4       9 1
@<TRIPOS>ALT_TYPE
CGenFF_4.0_ALT_TYPE_SET
CGenFF_4.0 1 CG2R51 2 CG2R51 3 CG2R51 4 CG2R51 5 OG2R50 6 HGR51 7 HGR51 8 HGR52 9 HGR52
@<TRIPOS>MOLECULE
furan
 9 9 0 0 0
****
USER_CHARGES
INVALID_CHARGES
Pose:  12 Cluster:  12 Fr_nu:  19813 TotEn:    -9.06
@<TRIPOS>ATOM
      1 C1        -74.6452  -26.3048  -45.0620 C.2    1 LIG      -0.26000
      2 C2        -75.9721  -26.7342  -45.3029 C.2    1 LIG      -0.26000
      3 C3        -74.7411  -25.0204  -44.5792 C.2    1 LIG       0.09300
      4 C4        -76.7843  -25.6817  -44.9498 C.2    1 LIG       0.09300
      5 O1        -76.0416  -24.6332  -44.5076 O.3    1 LIG      -0.29200
      6 H1        -73.7330  -26.8615  -45.2210 H      1 LIG       0.17500
      7 H2        -76.2960  -27.6913  -45.6856 H      1 LIG       0.17500
      8 H3        -74.0165  -24.2868  -44.2567 H      1 LIG       0.13800
      9 H4        -77.8537  -25.5287  -44.9538 H      1 LIG       0.13800
@<TRIPOS>BOND
      1       1       2 1
      2       1       3 2
      3       2       4 2
      4       3       5 1
      5       4       5 1
      6       1       6 1
      7       2       7 1
      8       3       8 1
      9       4       9 1
@<TRIPOS>ALT_TYPE
CGenFF_4.0_ALT_TYPE_SET
CGenFF_4.0 1 CG2R51 2 CG2R51 3 CG2R51 4 CG2R51 5 OG2R50 6 HGR51 7 HGR51 8 HGR52 9 HGR52
@<TRIPOS>MOLECULE
furan
 9 9 0 0 0
****
USER_CHARGES
INVALID_CHARGES
Pose:  13 Cluster:  13 Fr_nu:   9819 TotEn:    -9.05
@<TRIPOS>ATOM
      1 C1        -52.0017    5.9694  -32.6716 C.2    1 LIG      -0.26000
      2 C2        -52.9545    5.0671  -33.2019 C.2    1 LIG      -0.26000
      3 C3        -50.7868    5.3286  -32.7449 C.2    1 LIG       0.09300
      4 C4        -52.2539    3.9393  -33.5616 C.2    1 LIG       0.09300
      5 O1        -50.9318    4.0907  -33.2863 O.3    1 LIG      -0.29200
      6 H1        -52.1784    6.9622  -32.2840 H      1 LIG       0.17500
      7 H2        -54.0188    5.2198  -33.3089 H      1 LIG       0.17500
      8 H3        -49.7789    5.6032  -32.4695 H      1 LIG       0.13800
      9 H4        -52.5345    2.9939  -34.0024 H      1 LIG       0.13800
@<TRIPOS>BOND
      1       1       2 1
      2       1       3 2
      3       2       4 2
      4       3       5 1
      5       4       5 1
      6       1       6 1
      7       2       7 1
      8       3       8 1
      9       4       9 1
@<TRIPOS>ALT_TYPE
CGenFF_4.0_ALT_TYPE_SET
CGenFF_4.0 1 CG2R51 2 CG2R51 3 CG2R51 4 CG2R51 5 OG2R50 6 HGR51 7 HGR51 8 HGR52 9 HGR52
@<TRIPOS>MOLECULE
furan
 9 9 0 0 0
****
USER_CHARGES
INVALID_CHARGES
Pose:  14 Cluster:  14 Fr_nu:   2620 TotEn:    -9.02
@<TRIPOS>ATOM
      1 C1        -51.5521    4.6614  -33.8640 C.2    1 LIG      -0.26000
      2 C2        -52.8380    4.0902  -33.7107 C.2    1 LIG      -0.26000
      3 C3        -51.4680    5.6686  -32.9310 C.2    1 LIG       0.09300
      4 C4        -53.4479    4.7890  -32.6950 C.2    1 LIG       0.09300
      5 O1        -52.6193    5.7529  -32.2142 O.3    1 LIG      -0.29200
      6 H1        -50.7832    4.3751  -34.5668 H      1 LIG       0.17500
      7 H2        -53.2666    3.2714  -34.2705 H      1 LIG       0.17500
      8 H3        -50.6981    6.3779  -32.6639 H      1 LIG       0.13800
      9 H4        -54.4168    4.7265  -32.2214 H      1 LIG       0.13800
@<TRIPOS>BOND
      1       1       2 1
      2       1       3 2
      3       2       4 2
      4       3       5 1
      5       4       5 1
      6       1       6 1
      7       2       7 1
      8       3       8 1
      9       4       9 1
@<TRIPOS>ALT_TYPE
CGenFF_4.0_ALT_TYPE_SET
CGenFF_4.0 1 CG2R51 2 CG2R51 3 CG2R51 4 CG2R51 5 OG2R50 6 HGR51 7 HGR51 8 HGR52 9 HGR52
@<TRIPOS>MOLECULE
furan
 9 9 0 0 0
****
USER_CHARGES
INVALID_CHARGES
Pose:  15 Cluster:  15 Fr_nu: 133593 TotEn:    -8.90
@<TRIPOS>ATOM
      1 C1        -64.8734   -4.5258  -57.1604 C.2    1 LIG      -0.26000
      2 C2        -64.6545   -3.1950  -57.5898 C.2    1 LIG      -0.26000
      3 C3        -65.4445   -5.1819  -58.2260 C.2    1 LIG       0.09300
      4 C4        -65.1072   -3.1328  -58.8872 C.2    1 LIG       0.09300
      5 O1        -65.5902   -4.3399  -59.2825 O.3    1 LIG      -0.29200
      6 H1        -64.6442   -4.9531  -56.1950 H      1 LIG       0.17500
      7 H2        -64.2207   -2.3829  -57.0244 H      1 LIG       0.17500
      8 H3        -65.7859   -6.1944  -58.3846 H      1 LIG       0.13800
      9 H4        -65.1532   -2.3460  -59.6260 H      1 LIG       0.13800
@<TRIPOS>BOND
      1       1       2 1
      2       1       3 2
      3       2       4 2
      4       3       5 1
      5       4       5 1
      6       1       6 1
      7       2       7 1
      8       3       8 1
      9       4       9 1
@<TRIPOS>ALT_TYPE
CGenFF_4.0_ALT_TYPE_SET
CGenFF_4.0 1 CG2R51 2 CG2R51 3 CG2R51 4 CG2R51 5 OG2R50 6 HGR51 7 HGR51 8 HGR52 9 HGR52
@<TRIPOS>MOLECULE
furan
 9 9 0 0 0
****
USER_CHARGES
INVALID_CHARGES
Pose:  16 Cluster:  16 Fr_nu:  66059 TotEn:    -8.79
@<TRIPOS>ATOM
      1 C1        -75.2272  -26.5632  -45.6493 C.2    1 LIG      -0.26000
      2 C2        -76.1370  -25.6861  -45.0120 C.2    1 LIG      -0.26000
      3 C3        -73.9694  -26.1128  -45.3220 C.2    1 LIG       0.09300
      4 C4        -75.3703  -24.7623  -44.3406 C.2    1 LIG       0.09300
      5 O1        -74.0479  -25.0154  -44.5244 O.3    1 LIG      -0.29200
      6 H1        -75.4592  -27.4166  -46.2699 H      1 LIG       0.17500
      7 H2        -77.2165  -25.7228  -45.0385 H      1 LIG       0.17500
      8 H3        -72.9701  -26.4455  -45.5624 H      1 LIG       0.13800
      9 H4        -75.6012  -23.9087  -43.7201 H      1 LIG       0.13800
@<TRIPOS>BOND
      1       1       2 1
      2       1       3 2
      3       2       4 2
      4       3       5 1
      5       4       5 1
      6       1       6 1
      7       2       7 1
      8       3       8 1
      9       4       9 1
@<TRIPOS>ALT_TYPE
CGenFF_4.0_ALT_TYPE_SET
CGenFF_4.0 1 CG2R51 2 CG2R51 3 CG2R51 4 CG2R51 5 OG2R50 6 HGR51 7 HGR51 8 HGR52 9 HGR52
@<TRIPOS>MOLECULE
furan
 9 9 0 0 0
****
USER_CHARGES
INVALID_CHARGES
Pose:  17 Cluster:  17 Fr_nu: 1266754 TotEn:    -8.72
@<TRIPOS>ATOM
      1 C1        -64.1480   -4.5119  -57.3661 C.2    1 LIG      -0.26000
      2 C2        -64.0455   -3.8551  -58.6156 C.2    1 LIG      -0.26000
      3 C3        -65.4795   -4.4741  -57.0228 C.2    1 LIG       0.09300
      4 C4        -65.3216   -3.4628  -58.9468 C.2    1 LIG       0.09300
      5 O1        -66.2016   -3.8364  -57.9811 O.3    1 LIG      -0.29200
      6 H1        -63.3511   -4.9567  -56.7878 H      1 LIG       0.17500
      7 H2        -63.1531   -3.6886  -59.2016 H      1 LIG       0.17500
      8 H3        -66.0439   -4.8373  -56.1763 H      1 LIG       0.13800
      9 H4        -65.7471   -2.9374  -59.7894 H      1 LIG       0.13800
@<TRIPOS>BOND
      1       1       2 1
      2       1       3 2
      3       2       4 2
      4       3       5 1
      5       4       5 1
      6       1       6 1
      7       2       7 1
      8       3       8 1
      9       4       9 1
@<TRIPOS>ALT_TYPE
CGenFF_4.0_ALT_TYPE_SET
CGenFF_4.0 1 CG2R51 2 CG2R51 3 CG2R51 4 CG2R51 5 OG2R50 6 HGR51 7 HGR51 8 HGR52 9 HGR52
@<TRIPOS>MOLECULE
furan
 9 9 0 0 0
****
USER_CHARGES
INVALID_CHARGES
Pose:  18 Cluster:  18 Fr_nu:   4308 TotEn:    -8.50
@<TRIPOS>ATOM
      1 C1        -68.0929   -8.0709  -47.6971 C.2    1 LIG      -0.26000
      2 C2        -66.7993   -7.4982  -47.6548 C.2    1 LIG      -0.26000
      3 C3        -68.2053   -8.6699  -48.9303 C.2    1 LIG       0.09300
      4 C4        -66.2134   -7.7881  -48.8650 C.2    1 LIG       0.09300
      5 O1        -67.0638   -8.5022  -49.6482 O.3    1 LIG      -0.29200
      6 H1        -68.8489   -8.0494  -46.9256 H      1 LIG       0.17500
      7 H2        -66.3501   -6.9436  -46.8436 H      1 LIG       0.17500
      8 H3        -68.9894   -9.2267  -49.4223 H      1 LIG       0.13800
      9 H4        -65.2489   -7.5698  -49.3000 H      1 LIG       0.13800
@<TRIPOS>BOND
      1       1       2 1
      2       1       3 2
      3       2       4 2
      4       3       5 1
      5       4       5 1
      6       1       6 1
      7       2       7 1
      8       3       8 1
      9       4       9 1
@<TRIPOS>ALT_TYPE
CGenFF_4.0_ALT_TYPE_SET
CGenFF_4.0 1 CG2R51 2 CG2R51 3 CG2R51 4 CG2R51 5 OG2R50 6 HGR51 7 HGR51 8 HGR52 9 HGR52
@<TRIPOS>MOLECULE
furan
 9 9 0 0 0
****
USER_CHARGES
INVALID_CHARGES
Pose:  19 Cluster:  19 Fr_nu:   4443 TotEn:    -8.45
@<TRIPOS>ATOM
      1 C1        -68.1013   -7.7767  -49.2625 C.2    1 LIG      -0.26000
      2 C2        -67.4615   -6.9487  -50.2155 C.2    1 LIG      -0.26000
      3 C3        -67.0954   -8.3759  -48.5406 C.2    1 LIG       0.09300
      4 C4        -66.1103   -7.1009  -50.0080 C.2    1 LIG       0.09300
      5 O1        -65.8788   -7.9692  -48.9886 O.3    1 LIG      -0.29200
      6 H1        -69.1627   -7.9193  -49.1199 H      1 LIG       0.17500
      7 H2        -67.9271   -6.3196  -50.9604 H      1 LIG       0.17500
      8 H3        -67.0805   -9.0774  -47.7192 H      1 LIG       0.13800
      9 H4        -65.2305   -6.6836  -50.4757 H      1 LIG       0.13800
@<TRIPOS>BOND
      1       1       2 1
      2       1       3 2
      3       2       4 2
      4       3       5 1
      5       4       5 1
      6       1       6 1
      7       2       7 1
      8       3       8 1
      9       4       9 1
@<TRIPOS>ALT_TYPE
CGenFF_4.0_ALT_TYPE_SET
CGenFF_4.0 1 CG2R51 2 CG2R51 3 CG2R51 4 CG2R51 5 OG2R50 6 HGR51 7 HGR51 8 HGR52 9 HGR52
@<TRIPOS>MOLECULE
furan
 9 9 0 0 0
****
USER_CHARGES
INVALID_CHARGES
Pose:  20 Cluster:  20 Fr_nu: 133910 TotEn:    -8.43
@<TRIPOS>ATOM
      1 C1        -65.7957   -4.9282  -58.4084 C.2    1 LIG      -0.26000
      2 C2        -64.7064   -4.0598  -58.6582 C.2    1 LIG      -0.26000
      3 C3        -66.3317   -4.5323  -57.2051 C.2    1 LIG       0.09300
      4 C4        -64.6545   -3.1950  -57.5898 C.2    1 LIG       0.09300
      5 O1        -65.6419   -3.4763  -56.6996 O.3    1 LIG      -0.29200
      6 H1        -66.1460   -5.7414  -59.0276 H      1 LIG       0.17500
      7 H2        -64.0423   -4.0636  -59.5105 H      1 LIG       0.17500
      8 H3        -67.1606   -4.8793  -56.6055 H      1 LIG       0.13800
      9 H4        -64.0101   -2.3685  -57.3277 H      1 LIG       0.13800
@<TRIPOS>BOND
      1       1       2 1
      2       1       3 2
      3       2       4 2
      4       3       5 1
      5       4       5 1
      6       1       6 1
      7       2       7 1
      8       3       8 1
      9       4       9 1
@<TRIPOS>ALT_TYPE
CGenFF_4.0_ALT_TYPE_SET
CGenFF_4.0 1 CG2R51 2 CG2R51 3 CG2R51 4 CG2R51 5 OG2R50 6 HGR51 7 HGR51 8 HGR52 9 HGR52
@<TRIPOS>MOLECULE
furan
 9 9 0 0 0
****
USER_CHARGES
INVALID_CHARGES
Pose:  21 Cluster:  21 Fr_nu: 223778 TotEn:    -8.14
@<TRIPOS>ATOM
      1 C1        -65.9472   -7.4294  -49.9873 C.2    1 LIG      -0.26000
      2 C2        -66.2922   -8.0680  -48.7723 C.2    1 LIG      -0.26000
      3 C3        -67.0802   -6.7735  -50.4093 C.2    1 LIG       0.09300
      4 C4        -67.6115   -7.7568  -48.5383 C.2    1 LIG       0.09300
      5 O1        -68.0992   -6.9679  -49.5316 O.3    1 LIG      -0.29200
      6 H1        -64.9923   -7.4456  -50.4925 H      1 LIG       0.17500
      7 H2        -65.6586   -8.6786  -48.1454 H      1 LIG       0.17500
      8 H3        -67.3121   -6.1573  -51.2658 H      1 LIG       0.13800
      9 H4        -68.3100   -8.0048  -47.7525 H      1 LIG       0.13800
@<TRIPOS>BOND
      1       1       2 1
      2       1       3 2
      3       2       4 2
      4       3       5 1
      5       4       5 1
      6       1       6 1
      7       2       7 1
      8       3       8 1
      9       4       9 1
@<TRIPOS>ALT_TYPE
CGenFF_4.0_ALT_TYPE_SET
CGenFF_4.0 1 CG2R51 2 CG2R51 3 CG2R51 4 CG2R51 5 OG2R50 6 HGR51 7 HGR51 8 HGR52 9 HGR52
@<TRIPOS>MOLECULE
furan
 9 9 0 0 0
****
USER_CHARGES
INVALID_CHARGES
Pose:  22 Cluster:  22 Fr_nu: 862232 TotEn:    -8.11
@<TRIPOS>ATOM
      1 C1        -52.7418    5.3201  -32.7220 C.2    1 LIG      -0.26000
      2 C2        -51.3375    5.4114  -32.8723 C.2    1 LIG      -0.26000
      3 C3        -53.2275    4.8797  -33.9312 C.2    1 LIG       0.09300
      4 C4        -51.0651    5.0202  -34.1625 C.2    1 LIG       0.09300
      5 O1        -52.2119    4.6944  -34.8147 O.3    1 LIG      -0.29200
      6 H1        -53.3269    5.5473  -31.8426 H      1 LIG       0.17500
      7 H2        -50.6142    5.7231  -32.1325 H      1 LIG       0.17500
      8 H3        -54.2173    4.6592  -34.3038 H      1 LIG       0.13800
      9 H4        -50.1562    4.9239  -34.7384 H      1 LIG       0.13800
@<TRIPOS>BOND
      1       1       2 1
      2       1       3 2
      3       2       4 2
      4       3       5 1
      5       4       5 1
      6       1       6 1
      7       2       7 1
      8       3       8 1
      9       4       9 1
@<TRIPOS>ALT_TYPE
CGenFF_4.0_ALT_TYPE_SET
CGenFF_4.0 1 CG2R51 2 CG2R51 3 CG2R51 4 CG2R51 5 OG2R50 6 HGR51 7 HGR51 8 HGR52 9 HGR52
@<TRIPOS>MOLECULE
furan
 9 9 0 0 0
****
USER_CHARGES
INVALID_CHARGES
Pose:  23 Cluster:  23 Fr_nu:  40499 TotEn:    -8.02
@<TRIPOS>ATOM
      1 C1        -52.2225    3.7523  -33.8995 C.2    1 LIG      -0.26000
      2 C2        -53.2510    4.4353  -33.2075 C.2    1 LIG      -0.26000
      3 C3        -51.0375    4.2151  -33.3763 C.2    1 LIG       0.09300
      4 C4        -52.6213    5.2666  -32.3106 C.2    1 LIG       0.09300
      5 O1        -51.2719    5.1383  -32.4072 O.3    1 LIG      -0.29200
      6 H1        -52.3312    3.0154  -34.6821 H      1 LIG       0.17500
      7 H2        -54.3179    4.3341  -33.3451 H      1 LIG       0.17500
      8 H3        -49.9978    3.9983  -33.5738 H      1 LIG       0.13800
      9 H4        -52.9722    5.9737  -31.5732 H      1 LIG       0.13800
@<TRIPOS>BOND
      1       1       2 1
      2       1       3 2
      3       2       4 2
      4       3       5 1
      5       4       5 1
      6       1       6 1
      7       2       7 1
      8       3       8 1
      9       4       9 1
@<TRIPOS>ALT_TYPE
CGenFF_4.0_ALT_TYPE_SET
CGenFF_4.0 1 CG2R51 2 CG2R51 3 CG2R51 4 CG2R51 5 OG2R50 6 HGR51 7 HGR51 8 HGR52 9 HGR52
@<TRIPOS>MOLECULE
furan
 9 9 0 0 0
****
USER_CHARGES
INVALID_CHARGES
Pose:  24 Cluster:  24 Fr_nu:   9756 TotEn:    -7.98
@<TRIPOS>ATOM
      1 C1        -54.2361    4.9577  -33.4593 C.2    1 LIG      -0.26000
      2 C2        -52.9368    4.9323  -32.8985 C.2    1 LIG      -0.26000
      3 C3        -54.2545    3.9784  -34.4251 C.2    1 LIG       0.09300
      4 C4        -52.2539    3.9393  -33.5616 C.2    1 LIG       0.09300
      5 O1        -53.0501    3.3529  -34.4936 O.3    1 LIG      -0.29200
      6 H1        -55.0564    5.6086  -33.1932 H      1 LIG       0.17500
      7 H2        -52.5470    5.5593  -32.1096 H      1 LIG       0.17500
      8 H3        -55.0070    3.6205  -35.1126 H      1 LIG       0.13800
      9 H4        -51.2495    3.5477  -33.4914 H      1 LIG       0.13800
@<TRIPOS>BOND
      1       1       2 1
      2       1       3 2
      3       2       4 2
      4       3       5 1
      5       4       5 1
      6       1       6 1
      7       2       7 1
      8       3       8 1
      9       4       9 1
@<TRIPOS>ALT_TYPE
CGenFF_4.0_ALT_TYPE_SET
CGenFF_4.0 1 CG2R51 2 CG2R51 3 CG2R51 4 CG2R51 5 OG2R50 6 HGR51 7 HGR51 8 HGR52 9 HGR52
@<TRIPOS>MOLECULE
furan
 9 9 0 0 0
****
USER_CHARGES
INVALID_CHARGES
Pose:  25 Cluster:  25 Fr_nu: 353356 TotEn:    -7.95
@<TRIPOS>ATOM
      1 C1        -44.6601  -11.8005  -43.9919 C.2    1 LIG      -0.26000
      2 C2        -45.9461  -11.2639  -44.2399 C.2    1 LIG      -0.26000
      3 C3        -44.8443  -13.1446  -43.7653 C.2    1 LIG       0.09300
      4 C4        -46.8244  -12.3184  -44.1473 C.2    1 LIG       0.09300
      5 O1        -46.1607  -13.4685  -43.8584 O.3    1 LIG      -0.29200
      6 H1        -43.7171  -11.2734  -43.9793 H      1 LIG       0.17500
      7 H2        -46.2009  -10.2370  -44.4589 H      1 LIG       0.17500
      8 H3        -44.1765  -13.9629  -43.5382 H      1 LIG       0.13800
      9 H4        -47.8954  -12.4110  -44.2546 H      1 LIG       0.13800
@<TRIPOS>BOND
      1       1       2 1
      2       1       3 2
      3       2       4 2
      4       3       5 1
      5       4       5 1
      6       1       6 1
      7       2       7 1
      8       3       8 1
      9       4       9 1
@<TRIPOS>ALT_TYPE
CGenFF_4.0_ALT_TYPE_SET
CGenFF_4.0 1 CG2R51 2 CG2R51 3 CG2R51 4 CG2R51 5 OG2R50 6 HGR51 7 HGR51 8 HGR52 9 HGR52
@<TRIPOS>MOLECULE
furan
 9 9 0 0 0
****
USER_CHARGES
INVALID_CHARGES
Pose:  26 Cluster:  26 Fr_nu:    788 TotEn:    -7.91
@<TRIPOS>ATOM
      1 C1        -66.0061   -3.9708  -57.4775 C.2    1 LIG      -0.26000
      2 C2        -64.9387   -3.1358  -57.0691 C.2    1 LIG      -0.26000
      3 C3        -65.4918   -4.8026  -58.4447 C.2    1 LIG       0.09300
      4 C4        -63.8482   -3.5171  -57.8158 C.2    1 LIG       0.09300
      5 O1        -64.1770   -4.5327  -58.6567 O.3    1 LIG      -0.29200
      6 H1        -67.0231   -3.9664  -57.1129 H      1 LIG       0.17500
      7 H2        -64.9613   -2.3541  -56.3236 H      1 LIG       0.17500
      8 H3        -65.9085   -5.5981  -59.0453 H      1 LIG       0.13800
      9 H4        -62.8221   -3.1830  -57.8648 H      1 LIG       0.13800
@<TRIPOS>BOND
      1       1       2 1
      2       1       3 2
      3       2       4 2
      4       3       5 1
      5       4       5 1
      6       1       6 1
      7       2       7 1
      8       3       8 1
      9       4       9 1
@<TRIPOS>ALT_TYPE
CGenFF_4.0_ALT_TYPE_SET
CGenFF_4.0 1 CG2R51 2 CG2R51 3 CG2R51 4 CG2R51 5 OG2R50 6 HGR51 7 HGR51 8 HGR52 9 HGR52
@<TRIPOS>MOLECULE
furan
 9 9 0 0 0
****
USER_CHARGES
INVALID_CHARGES
Pose:  27 Cluster:  27 Fr_nu:  43215 TotEn:    -7.73
@<TRIPOS>ATOM
      1 C1        -65.3488   -4.2304  -57.1005 C.2    1 LIG      -0.26000
      2 C2        -65.3705   -4.4560  -58.4976 C.2    1 LIG      -0.26000
      3 C3        -64.6917   -3.0361  -56.9167 C.2    1 LIG       0.09300
      4 C4        -64.7254   -3.3833  -59.0679 C.2    1 LIG       0.09300
      5 O1        -64.3086   -2.5132  -58.1109 O.3    1 LIG      -0.29200
      6 H1        -65.7600   -4.8599  -56.3247 H      1 LIG       0.17500
      7 H2        -65.8027   -5.2953  -59.0232 H      1 LIG       0.17500
      8 H3        -64.4307   -2.4527  -56.0456 H      1 LIG       0.13800
      9 H4        -64.4932   -3.1055  -60.0857 H      1 LIG       0.13800
@<TRIPOS>BOND
      1       1       2 1
      2       1       3 2
      3       2       4 2
      4       3       5 1
      5       4       5 1
      6       1       6 1
      7       2       7 1
      8       3       8 1
      9       4       9 1
@<TRIPOS>ALT_TYPE
CGenFF_4.0_ALT_TYPE_SET
CGenFF_4.0 1 CG2R51 2 CG2R51 3 CG2R51 4 CG2R51 5 OG2R50 6 HGR51 7 HGR51 8 HGR52 9 HGR52
@<TRIPOS>MOLECULE
furan
 9 9 0 0 0
****
USER_CHARGES
INVALID_CHARGES
Pose:  28 Cluster:  28 Fr_nu:   2834 TotEn:    -7.70
@<TRIPOS>ATOM
      1 C1        -53.2445    4.2849  -34.8586 C.2    1 LIG      -0.26000
      2 C2        -54.1588    4.7219  -33.8706 C.2    1 LIG      -0.26000
      3 C3        -52.0399    4.1162  -34.2162 C.2    1 LIG       0.09300
      4 C4        -53.4479    4.7890  -32.6950 C.2    1 LIG       0.09300
      5 O1        -52.1554    4.4212  -32.8972 O.3    1 LIG      -0.29200
      6 H1        -53.4389    4.1147  -35.9076 H      1 LIG       0.17500
      7 H2        -55.2053    4.9583  -33.9992 H      1 LIG       0.17500
      8 H3        -51.0584    3.8004  -34.5388 H      1 LIG       0.13800
      9 H4        -53.7026    5.0649  -31.6821 H      1 LIG       0.13800
@<TRIPOS>BOND
      1       1       2 1
      2       1       3 2
      3       2       4 2
      4       3       5 1
      5       4       5 1
      6       1       6 1
      7       2       7 1
      8       3       8 1
      9       4       9 1
@<TRIPOS>ALT_TYPE
CGenFF_4.0_ALT_TYPE_SET
CGenFF_4.0 1 CG2R51 2 CG2R51 3 CG2R51 4 CG2R51 5 OG2R50 6 HGR51 7 HGR51 8 HGR52 9 HGR52
@<TRIPOS>MOLECULE
furan
 9 9 0 0 0
****
USER_CHARGES
INVALID_CHARGES
Pose:  29 Cluster:  29 Fr_nu: 860112 TotEn:    -7.69
@<TRIPOS>ATOM
      1 C1        -53.5860    4.8133  -32.7408 C.2    1 LIG      -0.26000
      2 C2        -52.2906    5.1342  -33.2120 C.2    1 LIG      -0.26000
      3 C3        -54.3305    4.4994  -33.8541 C.2    1 LIG       0.09300
      4 C4        -52.3357    4.9934  -34.5796 C.2    1 LIG       0.09300
      5 O1        -53.5757    4.6066  -34.9789 O.3    1 LIG      -0.29200
      6 H1        -53.9337    4.8115  -31.7179 H      1 LIG       0.17500
      7 H2        -51.4314    5.4308  -32.6279 H      1 LIG       0.17500
      8 H3        -55.3558    4.1952  -34.0063 H      1 LIG       0.13800
      9 H4        -51.6098    5.1238  -35.3688 H      1 LIG       0.13800
@<TRIPOS>BOND
      1       1       2 1
      2       1       3 2
      3       2       4 2
      4       3       5 1
      5       4       5 1
      6       1       6 1
      7       2       7 1
      8       3       8 1
      9       4       9 1
@<TRIPOS>ALT_TYPE
CGenFF_4.0_ALT_TYPE_SET
CGenFF_4.0 1 CG2R51 2 CG2R51 3 CG2R51 4 CG2R51 5 OG2R50 6 HGR51 7 HGR51 8 HGR52 9 HGR52
@<TRIPOS>MOLECULE
furan
 9 9 0 0 0
****
USER_CHARGES
INVALID_CHARGES
Pose:  30 Cluster:  30 Fr_nu:  11468 TotEn:    -7.62
@<TRIPOS>ATOM
      1 C1        -65.1904   -3.0920  -58.3626 C.2    1 LIG      -0.26000
      2 C2        -64.6256   -3.2435  -57.0737 C.2    1 LIG      -0.26000
      3 C3        -66.1100   -4.1059  -58.4983 C.2    1 LIG       0.09300
      4 C4        -65.2405   -4.3391  -56.5136 C.2    1 LIG       0.09300
      5 O1        -66.1467   -4.8705  -57.3756 O.3    1 LIG      -0.29200
      6 H1        -64.9561   -2.3385  -59.1006 H      1 LIG       0.17500
      7 H2        -63.8657   -2.6307  -56.6108 H      1 LIG       0.17500
      8 H3        -66.7837   -4.4033  -59.2887 H      1 LIG       0.13800
      9 H4        -65.1501   -4.8416  -55.5616 H      1 LIG       0.13800
@<TRIPOS>BOND
      1       1       2 1
      2       1       3 2
      3       2       4 2
      4       3       5 1
      5       4       5 1
      6       1       6 1
      7       2       7 1
      8       3       8 1
      9       4       9 1
@<TRIPOS>ALT_TYPE
CGenFF_4.0_ALT_TYPE_SET
CGenFF_4.0 1 CG2R51 2 CG2R51 3 CG2R51 4 CG2R51 5 OG2R50 6 HGR51 7 HGR51 8 HGR52 9 HGR52
@<TRIPOS>MOLECULE
furan
 9 9 0 0 0
****
USER_CHARGES
INVALID_CHARGES
Pose:  31 Cluster:  31 Fr_nu: 486544 TotEn:    -7.61
@<TRIPOS>ATOM
      1 C1        -46.7820  -10.0158  -31.2006 C.2    1 LIG      -0.26000
      2 C2        -46.7268  -10.6382  -32.4706 C.2    1 LIG      -0.26000
      3 C3        -46.9062   -8.6672  -31.4412 C.2    1 LIG       0.09300
      4 C4        -46.8214   -9.6256  -33.3967 C.2    1 LIG       0.09300
      5 O1        -46.9312   -8.4211  -32.7774 O.3    1 LIG      -0.29200
      6 H1        -46.7363  -10.4907  -30.2312 H      1 LIG       0.17500
      7 H2        -46.6303  -11.6930  -32.6841 H      1 LIG       0.17500
      8 H3        -46.9862   -7.7984  -30.8042 H      1 LIG       0.13800
      9 H4        -46.8258   -9.5983  -34.4766 H      1 LIG       0.13800
@<TRIPOS>BOND
      1       1       2 1
      2       1       3 2
      3       2       4 2
      4       3       5 1
      5       4       5 1
      6       1       6 1
      7       2       7 1
      8       3       8 1
      9       4       9 1
@<TRIPOS>ALT_TYPE
CGenFF_4.0_ALT_TYPE_SET
CGenFF_4.0 1 CG2R51 2 CG2R51 3 CG2R51 4 CG2R51 5 OG2R50 6 HGR51 7 HGR51 8 HGR52 9 HGR52
@<TRIPOS>MOLECULE
furan
 9 9 0 0 0
****
USER_CHARGES
INVALID_CHARGES
Pose:  32 Cluster:  32 Fr_nu:    438 TotEn:    -7.41
@<TRIPOS>ATOM
      1 C1        -64.4002   -3.6294  -58.1598 C.2    1 LIG      -0.26000
      2 C2        -65.7847   -3.8797  -58.3143 C.2    1 LIG      -0.26000
      3 C3        -63.9697   -4.4690  -57.1589 C.2    1 LIG       0.09300
      4 C4        -66.1014   -4.8544  -57.3969 C.2    1 LIG       0.09300
      5 O1        -65.0005   -5.2191  -56.6887 O.3    1 LIG      -0.29200
      6 H1        -63.7924   -2.9249  -58.7089 H      1 LIG       0.17500
      7 H2        -66.4663   -3.4087  -59.0078 H      1 LIG       0.17500
      8 H3        -63.0120   -4.6449  -56.6910 H      1 LIG       0.13800
      9 H4        -67.0157   -5.3681  -57.1375 H      1 LIG       0.13800
@<TRIPOS>BOND
      1       1       2 1
      2       1       3 2
      3       2       4 2
      4       3       5 1
      5       4       5 1
      6       1       6 1
      7       2       7 1
      8       3       8 1
      9       4       9 1
@<TRIPOS>ALT_TYPE
CGenFF_4.0_ALT_TYPE_SET
CGenFF_4.0 1 CG2R51 2 CG2R51 3 CG2R51 4 CG2R51 5 OG2R50 6 HGR51 7 HGR51 8 HGR52 9 HGR52
@<TRIPOS>MOLECULE
furan
 9 9 0 0 0
****
USER_CHARGES
INVALID_CHARGES
Pose:  33 Cluster:  33 Fr_nu: 210860 TotEn:    -7.37
@<TRIPOS>ATOM
      1 C1        -54.1638    4.7566  -33.5360 C.2    1 LIG      -0.26000
      2 C2        -54.8620    5.4417  -34.5589 C.2    1 LIG      -0.26000
      3 C3        -53.4853    3.7332  -34.1560 C.2    1 LIG       0.09300
      4 C4        -54.5602    4.7883  -35.7311 C.2    1 LIG       0.09300
      5 O1        -53.7215    3.7457  -35.4941 O.3    1 LIG      -0.29200
      6 H1        -54.1565    4.9803  -32.4790 H      1 LIG       0.17500
      7 H2        -55.5046    6.3040  -34.4548 H      1 LIG       0.17500
      8 H3        -52.8264    2.9524  -33.8049 H      1 LIG       0.13800
      9 H4        -54.8460    4.9334  -36.7627 H      1 LIG       0.13800
@<TRIPOS>BOND
      1       1       2 1
      2       1       3 2
      3       2       4 2
      4       3       5 1
      5       4       5 1
      6       1       6 1
      7       2       7 1
      8       3       8 1
      9       4       9 1
@<TRIPOS>ALT_TYPE
CGenFF_4.0_ALT_TYPE_SET
CGenFF_4.0 1 CG2R51 2 CG2R51 3 CG2R51 4 CG2R51 5 OG2R50 6 HGR51 7 HGR51 8 HGR52 9 HGR52
@<TRIPOS>MOLECULE
furan
 9 9 0 0 0
****
USER_CHARGES
INVALID_CHARGES
Pose:  34 Cluster:  34 Fr_nu:  77758 TotEn:    -7.08
@<TRIPOS>ATOM
      1 C1        -51.6222    5.2408  -33.7744 C.2    1 LIG      -0.26000
      2 C2        -52.4541    4.0958  -33.7774 C.2    1 LIG      -0.26000
      3 C3        -52.4667    6.3265  -33.7824 C.2    1 LIG       0.09300
      4 C4        -53.7477    4.5634  -33.7870 C.2    1 LIG       0.09300
      5 O1        -53.7640    5.9222  -33.7900 O.3    1 LIG      -0.29200
      6 H1        -50.5423    5.2710  -33.7677 H      1 LIG       0.17500
      7 H2        -52.1490    3.0593  -33.7730 H      1 LIG       0.17500
      8 H3        -52.3102    7.3954  -33.7826 H      1 LIG       0.13800
      9 H4        -54.7158    4.0841  -33.7922 H      1 LIG       0.13800
@<TRIPOS>BOND
      1       1       2 1
      2       1       3 2
      3       2       4 2
      4       3       5 1
      5       4       5 1
      6       1       6 1
      7       2       7 1
      8       3       8 1
      9       4       9 1
@<TRIPOS>ALT_TYPE
CGenFF_4.0_ALT_TYPE_SET
CGenFF_4.0 1 CG2R51 2 CG2R51 3 CG2R51 4 CG2R51 5 OG2R50 6 HGR51 7 HGR51 8 HGR52 9 HGR52
@<TRIPOS>MOLECULE
furan
 9 9 0 0 0
****
USER_CHARGES
INVALID_CHARGES
Pose:  35 Cluster:  35 Fr_nu:   4044 TotEn:    -6.43
@<TRIPOS>ATOM
      1 C1        -76.5756  -17.7797  -42.4291 C.2    1 LIG      -0.26000
      2 C2        -75.3398  -18.1741  -41.8629 C.2    1 LIG      -0.26000
      3 C3        -76.3209  -17.5139  -43.7544 C.2    1 LIG       0.09300
      4 C4        -74.4182  -18.1213  -42.8826 C.2    1 LIG       0.09300
      5 O1        -75.0082  -17.7198  -44.0389 O.3    1 LIG      -0.29200
      6 H1        -77.5320  -17.6988  -41.9332 H      1 LIG       0.17500
      7 H2        -75.1454  -18.4612  -40.8396 H      1 LIG       0.17500
      8 H3        -76.9332  -17.1878  -44.5826 H      1 LIG       0.13800
      9 H4        -73.3596  -18.3277  -42.9448 H      1 LIG       0.13800
@<TRIPOS>BOND
      1       1       2 1
      2       1       3 2
      3       2       4 2
      4       3       5 1
      5       4       5 1
      6       1       6 1
      7       2       7 1
      8       3       8 1
      9       4       9 1
@<TRIPOS>ALT_TYPE
CGenFF_4.0_ALT_TYPE_SET
CGenFF_4.0 1 CG2R51 2 CG2R51 3 CG2R51 4 CG2R51 5 OG2R50 6 HGR51 7 HGR51 8 HGR52 9 HGR52
@<TRIPOS>MOLECULE
furan
 9 9 0 0 0
****
USER_CHARGES
INVALID_CHARGES
Pose:  36 Cluster:  36 Fr_nu: 289899 TotEn:    -6.25
@<TRIPOS>ATOM
      1 C1        -52.3732    5.2118  -34.4777 C.2    1 LIG      -0.26000
      2 C2        -53.4223    4.2673  -34.5796 C.2    1 LIG      -0.26000
      3 C3        -52.4289    5.7079  -33.1959 C.2    1 LIG       0.09300
      4 C4        -54.0443    4.2534  -33.3528 C.2    1 LIG       0.09300
      5 O1        -53.4447    5.1287  -32.5037 O.3    1 LIG      -0.29200
      6 H1        -51.6653    5.4959  -35.2428 H      1 LIG       0.17500
      7 H2        -53.6913    3.6711  -35.4395 H      1 LIG       0.17500
      8 H3        -51.8477    6.4371  -32.6505 H      1 LIG       0.13800
      9 H4        -54.8820    3.7063  -32.9456 H      1 LIG       0.13800
@<TRIPOS>BOND
      1       1       2 1
      2       1       3 2
      3       2       4 2
      4       3       5 1
      5       4       5 1
      6       1       6 1
      7       2       7 1
      8       3       8 1
      9       4       9 1
@<TRIPOS>ALT_TYPE
CGenFF_4.0_ALT_TYPE_SET
CGenFF_4.0 1 CG2R51 2 CG2R51 3 CG2R51 4 CG2R51 5 OG2R50 6 HGR51 7 HGR51 8 HGR52 9 HGR52
@<TRIPOS>MOLECULE
pyrimidine
 10 10 0 0 0
****
USER_CHARGES
INVALID_CHARGES
Pose:   1 Cluster:   1 Fr_nu: 668308 TotEn:   -18.86
@<TRIPOS>ATOM
      1 C1        -71.8710   -9.8858  -41.4253 C.ar   1 LIG      -0.13100
      2 C2        -72.2282  -10.9642  -40.6418 C.ar   1 LIG       0.28900
      3 C3        -70.5149   -9.6797  -41.5750 C.ar   1 LIG       0.28900
      4 C4        -70.0460  -11.4793  -40.2679 C.ar   1 LIG       0.50700
      5 N1        -71.3386  -11.7849  -40.0457 N.ar   1 LIG      -0.71900
      6 N2        -69.5710  -10.4596  -41.0084 N.ar   1 LIG      -0.71900
      7 H1        -72.6063   -9.2436  -41.8915 H      1 LIG       0.11500
      8 H2        -73.2711  -11.2050  -40.4665 H      1 LIG       0.11400
      9 H3        -70.1383   -8.8564  -42.1723 H      1 LIG       0.11400
     10 H4        -69.3097  -12.1214  -39.8003 H      1 LIG       0.14100
@<TRIPOS>BOND
      1       1       2 ar
      2       1       3 ar
      3       2       5 ar
      4       3       6 ar
      5       4       5 ar
      6       4       6 ar
      7       1       7 1
      8       2       8 1
      9       3       9 1
     10       4      10 1
@<TRIPOS>ALT_TYPE
CGenFF_4.0_ALT_TYPE_SET
CGenFF_4.0 1 CG2R61 2 CG2R61 3 CG2R61 4 CG2R64 5 NG2R62 6 NG2R62 7 HGR61 8 HGR62 9 HGR62 10 HGR62
@<TRIPOS>MOLECULE
pyrimidine
 10 10 0 0 0
****
USER_CHARGES
INVALID_CHARGES
Pose:   2 Cluster:   2 Fr_nu: 2074220 TotEn:   -18.22
@<TRIPOS>ATOM
      1 C1        -73.0906   -9.7369  -42.1853 C.ar   1 LIG      -0.13100
      2 C2        -73.1311  -10.8148  -41.3245 C.ar   1 LIG       0.28900
      3 C3        -71.8465   -9.4262  -42.6948 C.ar   1 LIG       0.28900
      4 C4        -70.8918  -11.1382  -41.5439 C.ar   1 LIG       0.50700
      5 N1        -72.0469  -11.5405  -40.9807 N.ar   1 LIG      -0.71900
      6 N2        -70.7216  -10.1079  -42.3943 N.ar   1 LIG      -0.71900
      7 H1        -73.9764   -9.1723  -42.4437 H      1 LIG       0.11500
      8 H2        -74.0646  -11.1339  -40.8739 H      1 LIG       0.11400
      9 H3        -71.7156   -8.5949  -43.3790 H      1 LIG       0.11400
     10 H4        -70.0046  -11.7027  -41.2844 H      1 LIG       0.14100
@<TRIPOS>BOND
      1       1       2 ar
      2       1       3 ar
      3       2       5 ar
      4       3       6 ar
      5       4       5 ar
      6       4       6 ar
      7       1       7 1
      8       2       8 1
      9       3       9 1
     10       4      10 1
@<TRIPOS>ALT_TYPE
CGenFF_4.0_ALT_TYPE_SET
CGenFF_4.0 1 CG2R61 2 CG2R61 3 CG2R61 4 CG2R64 5 NG2R62 6 NG2R62 7 HGR61 8 HGR62 9 HGR62 10 HGR62
@<TRIPOS>MOLECULE
pyrimidine
 10 10 0 0 0
****
USER_CHARGES
INVALID_CHARGES
Pose:   3 Cluster:   3 Fr_nu:   3337 TotEn:   -17.63
@<TRIPOS>ATOM
      1 C1        -66.5902   -6.9715  -49.8664 C.ar   1 LIG      -0.13100
      2 C2        -67.9610   -6.9322  -50.0213 C.ar   1 LIG       0.28900
      3 C3        -66.1234   -7.8368  -48.8983 C.ar   1 LIG       0.28900
      4 C4        -68.2411   -8.4807  -48.3809 C.ar   1 LIG       0.50700
      5 N1        -68.8192   -7.6760  -49.2929 N.ar   1 LIG      -0.71900
      6 N2        -66.9234   -8.6091  -48.1342 N.ar   1 LIG      -0.71900
      7 H1        -65.9251   -6.3634  -50.4648 H      1 LIG       0.11500
      8 H2        -68.4206   -6.2818  -50.7576 H      1 LIG       0.11400
      9 H3        -65.0609   -7.9356  -48.7038 H      1 LIG       0.11400
     10 H4        -68.9069   -9.0888  -47.7809 H      1 LIG       0.14100
@<TRIPOS>BOND
      1       1       2 ar
      2       1       3 ar
      3       2       5 ar
      4       3       6 ar
      5       4       5 ar
      6       4       6 ar
      7       1       7 1
      8       2       8 1
      9       3       9 1
     10       4      10 1
@<TRIPOS>ALT_TYPE
CGenFF_4.0_ALT_TYPE_SET
CGenFF_4.0 1 CG2R61 2 CG2R61 3 CG2R61 4 CG2R64 5 NG2R62 6 NG2R62 7 HGR61 8 HGR62 9 HGR62 10 HGR62
@<TRIPOS>MOLECULE
pyrimidine
 10 10 0 0 0
****
USER_CHARGES
INVALID_CHARGES
Pose:   4 Cluster:   4 Fr_nu: 430852 TotEn:   -16.99
@<TRIPOS>ATOM
      1 C1        -72.2507  -10.4053  -42.5672 C.ar   1 LIG      -0.13100
      2 C2        -72.2188  -11.7084  -42.1139 C.ar   1 LIG       0.28900
      3 C3        -71.1231   -9.6544  -42.3055 C.ar   1 LIG       0.28900
      4 C4        -70.1323  -11.4137  -41.2615 C.ar   1 LIG       0.50700
      5 N1        -71.1720  -12.2473  -41.4551 N.ar   1 LIG      -0.71900
      6 N2        -70.0417  -10.1282  -41.6526 N.ar   1 LIG      -0.71900
      7 H1        -73.1043   -9.9990  -43.0932 H      1 LIG       0.11500
      8 H2        -73.0596  -12.3749  -42.2729 H      1 LIG       0.11400
      9 H3        -71.0562   -8.6193  -42.6227 H      1 LIG       0.11400
     10 H4        -69.2781  -11.8200  -40.7339 H      1 LIG       0.14100
@<TRIPOS>BOND
      1       1       2 ar
      2       1       3 ar
      3       2       5 ar
      4       3       6 ar
      5       4       5 ar
      6       4       6 ar
      7       1       7 1
      8       2       8 1
      9       3       9 1
     10       4      10 1
@<TRIPOS>ALT_TYPE
CGenFF_4.0_ALT_TYPE_SET
CGenFF_4.0 1 CG2R61 2 CG2R61 3 CG2R61 4 CG2R64 5 NG2R62 6 NG2R62 7 HGR61 8 HGR62 9 HGR62 10 HGR62
@<TRIPOS>MOLECULE
pyrimidine
 10 10 0 0 0
****
USER_CHARGES
INVALID_CHARGES
Pose:   5 Cluster:   5 Fr_nu: 3515974 TotEn:   -15.57
@<TRIPOS>ATOM
      1 C1        -84.1224   -9.0715  -33.9678 C.ar   1 LIG      -0.13100
      2 C2        -83.3451   -9.8784  -33.1620 C.ar   1 LIG       0.28900
      3 C3        -85.3991   -8.8210  -33.5080 C.ar   1 LIG       0.28900
      4 C4        -85.0348  -10.0876  -31.6559 C.ar   1 LIG       0.50700
      5 N1        -83.7710  -10.4054  -31.9953 N.ar   1 LIG      -0.71900
      6 N2        -85.8900   -9.3147  -32.3524 N.ar   1 LIG      -0.71900
      7 H1        -83.7549   -8.6622  -34.8993 H      1 LIG       0.11500
      8 H2        -82.3279  -10.1309  -33.4410 H      1 LIG       0.11400
      9 H3        -86.0835   -8.1981  -34.0736 H      1 LIG       0.11400
     10 H4        -85.4034  -10.4982  -30.7239 H      1 LIG       0.14100
@<TRIPOS>BOND
      1       1       2 ar
      2       1       3 ar
      3       2       5 ar
      4       3       6 ar
      5       4       5 ar
      6       4       6 ar
      7       1       7 1
      8       2       8 1
      9       3       9 1
     10       4      10 1
@<TRIPOS>ALT_TYPE
CGenFF_4.0_ALT_TYPE_SET
CGenFF_4.0 1 CG2R61 2 CG2R61 3 CG2R61 4 CG2R64 5 NG2R62 6 NG2R62 7 HGR61 8 HGR62 9 HGR62 10 HGR62
@<TRIPOS>MOLECULE
pyrimidine
 10 10 0 0 0
****
USER_CHARGES
INVALID_CHARGES
Pose:   6 Cluster:   6 Fr_nu: 2479317 TotEn:   -15.38
@<TRIPOS>ATOM
      1 C1        -72.3053   -9.6211  -41.7760 C.ar   1 LIG      -0.13100
      2 C2        -71.2813   -9.1938  -42.5966 C.ar   1 LIG       0.28900
      3 C3        -71.9509  -10.5371  -40.8068 C.ar   1 LIG       0.28900
      4 C4        -69.7876  -10.5139  -41.5043 C.ar   1 LIG       0.50700
      5 N1        -70.0062   -9.6210  -42.4884 N.ar   1 LIG      -0.71900
      6 N2        -70.6970  -11.0070  -40.6420 N.ar   1 LIG      -0.71900
      7 H1        -73.3196   -9.2615  -41.8855 H      1 LIG       0.11500
      8 H2        -71.4639   -8.4746  -43.3877 H      1 LIG       0.11400
      9 H3        -72.6880  -10.9310  -40.1154 H      1 LIG       0.11400
     10 H4        -68.7723  -10.8749  -41.3952 H      1 LIG       0.14100
@<TRIPOS>BOND
      1       1       2 ar
      2       1       3 ar
      3       2       5 ar
      4       3       6 ar
      5       4       5 ar
      6       4       6 ar
      7       1       7 1
      8       2       8 1
      9       3       9 1
     10       4      10 1
@<TRIPOS>ALT_TYPE
CGenFF_4.0_ALT_TYPE_SET
CGenFF_4.0 1 CG2R61 2 CG2R61 3 CG2R61 4 CG2R64 5 NG2R62 6 NG2R62 7 HGR61 8 HGR62 9 HGR62 10 HGR62
@<TRIPOS>MOLECULE
pyrimidine
 10 10 0 0 0
****
USER_CHARGES
INVALID_CHARGES
Pose:   7 Cluster:   7 Fr_nu: 3748115 TotEn:   -14.99
@<TRIPOS>ATOM
      1 C1        -82.9069   -8.8210  -33.5080 C.ar   1 LIG      -0.13100
      2 C2        -83.0213   -8.8582  -32.1332 C.ar   1 LIG       0.28900
      3 C3        -84.0360   -9.1879  -34.2112 C.ar   1 LIG       0.28900
      4 C4        -85.1787   -9.5589  -32.2815 C.ar   1 LIG       0.50700
      5 N1        -84.1464   -9.2236  -31.4844 N.ar   1 LIG      -0.71900
      6 N2        -85.1932   -9.5639  -33.6281 N.ar   1 LIG      -0.71900
      7 H1        -81.9916   -8.5239  -34.0022 H      1 LIG       0.11500
      8 H2        -82.1861   -8.5871  -31.4966 H      1 LIG       0.11400
      9 H3        -84.0415   -9.1904  -35.2958 H      1 LIG       0.11400
     10 H4        -86.0948   -9.8575  -31.7869 H      1 LIG       0.14100
@<TRIPOS>BOND
      1       1       2 ar
      2       1       3 ar
      3       2       5 ar
      4       3       6 ar
      5       4       5 ar
      6       4       6 ar
      7       1       7 1
      8       2       8 1
      9       3       9 1
     10       4      10 1
@<TRIPOS>ALT_TYPE
CGenFF_4.0_ALT_TYPE_SET
CGenFF_4.0 1 CG2R61 2 CG2R61 3 CG2R61 4 CG2R64 5 NG2R62 6 NG2R62 7 HGR61 8 HGR62 9 HGR62 10 HGR62
@<TRIPOS>MOLECULE
pyrimidine
 10 10 0 0 0
****
USER_CHARGES
INVALID_CHARGES
Pose:   8 Cluster:   8 Fr_nu: 349784 TotEn:   -14.70
@<TRIPOS>ATOM
      1 C1        -70.1818   -8.0333  -48.3904 C.ar   1 LIG      -0.13100
      2 C2        -69.5680   -7.3798  -49.4395 C.ar   1 LIG       0.28900
      3 C3        -69.3356   -8.6772  -47.5110 C.ar   1 LIG       0.28900
      4 C4        -67.5148   -8.0158  -48.7001 C.ar   1 LIG       0.50700
      5 N1        -68.2320   -7.3506  -49.6255 N.ar   1 LIG      -0.71900
      6 N2        -67.9923   -8.6892  -47.6360 N.ar   1 LIG      -0.71900
      7 H1        -71.2564   -8.0405  -48.2656 H      1 LIG       0.11500
      8 H2        -70.1513   -6.8459  -50.1818 H      1 LIG       0.11400
      9 H3        -69.7263   -9.2183  -46.6560 H      1 LIG       0.11400
     10 H4        -66.4389   -8.0097  -48.8254 H      1 LIG       0.14100
@<TRIPOS>BOND
      1       1       2 ar
      2       1       3 ar
      3       2       5 ar
      4       3       6 ar
      5       4       5 ar
      6       4       6 ar
      7       1       7 1
      8       2       8 1
      9       3       9 1
     10       4      10 1
@<TRIPOS>ALT_TYPE
CGenFF_4.0_ALT_TYPE_SET
CGenFF_4.0 1 CG2R61 2 CG2R61 3 CG2R61 4 CG2R64 5 NG2R62 6 NG2R62 7 HGR61 8 HGR62 9 HGR62 10 HGR62
@<TRIPOS>MOLECULE
pyrimidine
 10 10 0 0 0
****
USER_CHARGES
INVALID_CHARGES
Pose:   9 Cluster:   9 Fr_nu: 525961 TotEn:   -14.24
@<TRIPOS>ATOM
      1 C1        -46.3665   -9.2291  -30.8467 C.ar   1 LIG      -0.13100
      2 C2        -46.7903   -8.4868  -31.9302 C.ar   1 LIG       0.28900
      3 C3        -46.1930  -10.5783  -31.0784 C.ar   1 LIG       0.28900
      4 C4        -46.8232  -10.3379  -33.2491 C.ar   1 LIG       0.50700
      5 N1        -47.0291   -9.0107  -33.1503 N.ar   1 LIG      -0.71900
      6 N2        -46.4130  -11.1684  -32.2716 N.ar   1 LIG      -0.71900
      7 H1        -46.1827   -8.7825  -29.8788 H      1 LIG       0.11500
      8 H2        -46.9545   -7.4182  -31.8441 H      1 LIG       0.11400
      9 H3        -45.8628  -11.2423  -30.2869 H      1 LIG       0.11400
     10 H4        -47.0084  -10.7855  -34.2179 H      1 LIG       0.14100
@<TRIPOS>BOND
      1       1       2 ar
      2       1       3 ar
      3       2       5 ar
      4       3       6 ar
      5       4       5 ar
      6       4       6 ar
      7       1       7 1
      8       2       8 1
      9       3       9 1
     10       4      10 1
@<TRIPOS>ALT_TYPE
CGenFF_4.0_ALT_TYPE_SET
CGenFF_4.0 1 CG2R61 2 CG2R61 3 CG2R61 4 CG2R64 5 NG2R62 6 NG2R62 7 HGR61 8 HGR62 9 HGR62 10 HGR62
@<TRIPOS>MOLECULE
pyrimidine
 10 10 0 0 0
****
USER_CHARGES
INVALID_CHARGES
Pose:  10 Cluster:  10 Fr_nu: 3404376 TotEn:   -13.41
@<TRIPOS>ATOM
      1 C1        -80.8654   -8.7971  -32.8447 C.ar   1 LIG      -0.13100
      2 C2        -82.2185   -9.0043  -33.0199 C.ar   1 LIG       0.28900
      3 C3        -80.5231   -7.8717  -31.8800 C.ar   1 LIG       0.28900
      4 C4        -82.7116   -7.4853  -31.4022 C.ar   1 LIG       0.50700
      5 N1        -83.1725   -8.3633  -32.3133 N.ar   1 LIG      -0.71900
      6 N2        -81.4235   -7.1947  -31.1375 N.ar   1 LIG      -0.71900
      7 H1        -80.1216   -9.3254  -33.4259 H      1 LIG       0.11500
      8 H2        -82.5835   -9.7127  -33.7555 H      1 LIG       0.11400
      9 H3        -79.4838   -7.6416  -31.6716 H      1 LIG       0.11400
     10 H4        -83.4561   -6.9554  -30.8209 H      1 LIG       0.14100
@<TRIPOS>BOND
      1       1       2 ar
      2       1       3 ar
      3       2       5 ar
      4       3       6 ar
      5       4       5 ar
      6       4       6 ar
      7       1       7 1
      8       2       8 1
      9       3       9 1
     10       4      10 1
@<TRIPOS>ALT_TYPE
CGenFF_4.0_ALT_TYPE_SET
CGenFF_4.0 1 CG2R61 2 CG2R61 3 CG2R61 4 CG2R64 5 NG2R62 6 NG2R62 7 HGR61 8 HGR62 9 HGR62 10 HGR62
@<TRIPOS>MOLECULE
pyrimidine
 10 10 0 0 0
****
USER_CHARGES
INVALID_CHARGES
Pose:  11 Cluster:  11 Fr_nu: 3681667 TotEn:   -13.07
@<TRIPOS>ATOM
      1 C1        -73.3556   -9.6247  -41.8401 C.ar   1 LIG      -0.13100
      2 C2        -72.7794   -8.8489  -42.8253 C.ar   1 LIG       0.28900
      3 C3        -72.5228  -10.5509  -41.2462 C.ar   1 LIG       0.28900
      4 C4        -70.7819   -9.8993  -42.5544 C.ar   1 LIG       0.50700
      5 N1        -71.4907   -8.9599  -43.2090 N.ar   1 LIG      -0.71900
      6 N2        -71.2261  -10.7159  -41.5800 N.ar   1 LIG      -0.71900
      7 H1        -74.3925   -9.5142  -41.5524 H      1 LIG       0.11500
      8 H2        -73.3557   -8.0939  -43.3490 H      1 LIG       0.11400
      9 H3        -72.8865  -11.2062  -40.4621 H      1 LIG       0.11400
     10 H4        -69.7439  -10.0109  -42.8431 H      1 LIG       0.14100
@<TRIPOS>BOND
      1       1       2 ar
      2       1       3 ar
      3       2       5 ar
      4       3       6 ar
      5       4       5 ar
      6       4       6 ar
      7       1       7 1
      8       2       8 1
      9       3       9 1
     10       4      10 1
@<TRIPOS>ALT_TYPE
CGenFF_4.0_ALT_TYPE_SET
CGenFF_4.0 1 CG2R61 2 CG2R61 3 CG2R61 4 CG2R64 5 NG2R62 6 NG2R62 7 HGR61 8 HGR62 9 HGR62 10 HGR62
@<TRIPOS>MOLECULE
pyrimidine
 10 10 0 0 0
****
USER_CHARGES
INVALID_CHARGES
Pose:  12 Cluster:  12 Fr_nu: 884504 TotEn:   -13.02
@<TRIPOS>ATOM
      1 C1        -80.3744  -28.1295  -34.2452 C.ar   1 LIG      -0.13100
      2 C2        -80.9670  -28.5099  -35.4320 C.ar   1 LIG       0.28900
      3 C3        -79.8383  -29.1530  -33.4907 C.ar   1 LIG       0.28900
      4 C4        -80.4773  -30.6938  -35.0349 C.ar   1 LIG       0.50700
      5 N1        -81.0365  -29.7877  -35.8593 N.ar   1 LIG      -0.71900
      6 N2        -79.8722  -30.4512  -33.8564 N.ar   1 LIG      -0.71900
      7 H1        -80.3330  -27.0965  -33.9269 H      1 LIG       0.11500
      8 H2        -81.4158  -27.7753  -36.0917 H      1 LIG       0.11400
      9 H3        -79.3525  -28.9513  -32.5421 H      1 LIG       0.11400
     10 H4        -80.5195  -31.7283  -35.3528 H      1 LIG       0.14100
@<TRIPOS>BOND
      1       1       2 ar
      2       1       3 ar
      3       2       5 ar
      4       3       6 ar
      5       4       5 ar
      6       4       6 ar
      7       1       7 1
      8       2       8 1
      9       3       9 1
     10       4      10 1
@<TRIPOS>ALT_TYPE
CGenFF_4.0_ALT_TYPE_SET
CGenFF_4.0 1 CG2R61 2 CG2R61 3 CG2R61 4 CG2R64 5 NG2R62 6 NG2R62 7 HGR61 8 HGR62 9 HGR62 10 HGR62
@<TRIPOS>MOLECULE
pyrimidine
 10 10 0 0 0
****
USER_CHARGES
INVALID_CHARGES
Pose:  13 Cluster:  13 Fr_nu:   1692 TotEn:   -12.89
@<TRIPOS>ATOM
      1 C1        -51.1590    5.2666  -34.0150 C.ar   1 LIG      -0.13100
      2 C2        -52.1853    4.5274  -34.5670 C.ar   1 LIG       0.28900
      3 C3        -51.3858    5.7444  -32.7405 C.ar   1 LIG       0.28900
      4 C4        -53.4479    4.7890  -32.6950 C.ar   1 LIG       0.50700
      5 N1        -53.3476    4.2683  -33.9328 N.ar   1 LIG      -0.71900
      6 N2        -52.5228    5.5239  -32.0485 N.ar   1 LIG      -0.71900
      7 H1        -50.2369    5.4591  -34.5468 H      1 LIG       0.11500
      8 H2        -52.0985    4.1108  -35.5646 H      1 LIG       0.11400
      9 H3        -50.6371    6.3361  -32.2251 H      1 LIG       0.11400
     10 H4        -54.3715    4.5973  -32.1627 H      1 LIG       0.14100
@<TRIPOS>BOND
      1       1       2 ar
      2       1       3 ar
      3       2       5 ar
      4       3       6 ar
      5       4       5 ar
      6       4       6 ar
      7       1       7 1
      8       2       8 1
      9       3       9 1
     10       4      10 1
@<TRIPOS>ALT_TYPE
CGenFF_4.0_ALT_TYPE_SET
CGenFF_4.0 1 CG2R61 2 CG2R61 3 CG2R61 4 CG2R64 5 NG2R62 6 NG2R62 7 HGR61 8 HGR62 9 HGR62 10 HGR62
@<TRIPOS>MOLECULE
pyrimidine
 10 10 0 0 0
****
USER_CHARGES
INVALID_CHARGES
Pose:  14 Cluster:  14 Fr_nu: 558659 TotEn:   -12.83
@<TRIPOS>ATOM
      1 C1        -70.5930   -8.3113  -47.8980 C.ar   1 LIG      -0.13100
      2 C2        -70.8010   -7.3299  -48.8456 C.ar   1 LIG       0.28900
      3 C3        -69.3247   -8.8540  -47.8689 C.ar   1 LIG       0.28900
      4 C4        -68.6558   -7.5099  -49.5757 C.ar   1 LIG       0.50700
      5 N1        -69.8513   -6.9033  -49.7037 N.ar   1 LIG      -0.71900
      6 N2        -68.3283   -8.4758  -48.6962 N.ar   1 LIG      -0.71900
      7 H1        -71.3735   -8.6343  -47.2221 H      1 LIG       0.11500
      8 H2        -71.7663   -6.8452  -48.9439 H      1 LIG       0.11400
      9 H3        -69.0670   -9.6320  -47.1585 H      1 LIG       0.11400
     10 H4        -67.8746   -7.1874  -50.2530 H      1 LIG       0.14100
@<TRIPOS>BOND
      1       1       2 ar
      2       1       3 ar
      3       2       5 ar
      4       3       6 ar
      5       4       5 ar
      6       4       6 ar
      7       1       7 1
      8       2       8 1
      9       3       9 1
     10       4      10 1
@<TRIPOS>ALT_TYPE
CGenFF_4.0_ALT_TYPE_SET
CGenFF_4.0 1 CG2R61 2 CG2R61 3 CG2R61 4 CG2R64 5 NG2R62 6 NG2R62 7 HGR61 8 HGR62 9 HGR62 10 HGR62
@<TRIPOS>MOLECULE
pyrimidine
 10 10 0 0 0
****
USER_CHARGES
INVALID_CHARGES
Pose:  15 Cluster:  15 Fr_nu: 860455 TotEn:   -12.80
@<TRIPOS>ATOM
      1 C1        -55.9038    5.9444  -35.4069 C.ar   1 LIG      -0.13100
      2 C2        -55.8022    4.6118  -35.7510 C.ar   1 LIG       0.28900
      3 C3        -55.6582    6.8440  -36.4240 C.ar   1 LIG       0.28900
      4 C4        -55.2698    5.1538  -37.8934 C.ar   1 LIG       0.50700
      5 N1        -55.4861    4.1795  -36.9893 N.ar   1 LIG      -0.71900
      6 N2        -55.3373    6.4823  -37.6835 N.ar   1 LIG      -0.71900
      7 H1        -56.1591    6.2630  -34.4052 H      1 LIG       0.11500
      8 H2        -55.9775    3.8317  -35.0181 H      1 LIG       0.11400
      9 H3        -55.7136    7.9130  -36.2487 H      1 LIG       0.11400
     10 H4        -55.0130    4.8350  -38.8962 H      1 LIG       0.14100
@<TRIPOS>BOND
      1       1       2 ar
      2       1       3 ar
      3       2       5 ar
      4       3       6 ar
      5       4       5 ar
      6       4       6 ar
      7       1       7 1
      8       2       8 1
      9       3       9 1
     10       4      10 1
@<TRIPOS>ALT_TYPE
CGenFF_4.0_ALT_TYPE_SET
CGenFF_4.0 1 CG2R61 2 CG2R61 3 CG2R61 4 CG2R64 5 NG2R62 6 NG2R62 7 HGR61 8 HGR62 9 HGR62 10 HGR62
@<TRIPOS>MOLECULE
pyrimidine
 10 10 0 0 0
****
USER_CHARGES
INVALID_CHARGES
Pose:  16 Cluster:  16 Fr_nu: 225091 TotEn:   -12.80
@<TRIPOS>ATOM
      1 C1        -54.7587    5.5216  -34.4135 C.ar   1 LIG      -0.13100
      2 C2        -54.0562    5.1161  -35.5300 C.ar   1 LIG       0.28900
      3 C3        -54.4479    4.8639  -33.2410 C.ar   1 LIG       0.28900
      4 C4        -52.9076    3.5794  -34.3108 C.ar   1 LIG       0.50700
      5 N1        -53.1202    4.1445  -35.5145 N.ar   1 LIG      -0.71900
      6 N2        -53.5244    3.8842  -33.1531 N.ar   1 LIG      -0.71900
      7 H1        -55.5046    6.3040  -34.4548 H      1 LIG       0.11500
      8 H2        -54.2322    5.5751  -36.4967 H      1 LIG       0.11400
      9 H3        -54.9485    5.1135  -32.3117 H      1 LIG       0.11400
     10 H4        -52.1616    2.7952  -34.2694 H      1 LIG       0.14100
@<TRIPOS>BOND
      1       1       2 ar
      2       1       3 ar
      3       2       5 ar
      4       3       6 ar
      5       4       5 ar
      6       4       6 ar
      7       1       7 1
      8       2       8 1
      9       3       9 1
     10       4      10 1
@<TRIPOS>ALT_TYPE
CGenFF_4.0_ALT_TYPE_SET
CGenFF_4.0 1 CG2R61 2 CG2R61 3 CG2R61 4 CG2R64 5 NG2R62 6 NG2R62 7 HGR61 8 HGR62 9 HGR62 10 HGR62
@<TRIPOS>MOLECULE
pyrimidine
 10 10 0 0 0
****
USER_CHARGES
INVALID_CHARGES
Pose:  17 Cluster:  17 Fr_nu:  94161 TotEn:   -12.69
@<TRIPOS>ATOM
      1 C1        -67.0742  -18.9849  -52.0424 C.ar   1 LIG      -0.13100
      2 C2        -67.9042  -19.4515  -53.0413 C.ar   1 LIG       0.28900
      3 C3        -65.8983  -19.6854  -51.8674 C.ar   1 LIG       0.28900
      4 C4        -66.4420  -21.1167  -53.5475 C.ar   1 LIG       0.50700
      5 N1        -67.6183  -20.5186  -53.8158 N.ar   1 LIG      -0.71900
      6 N2        -65.5490  -20.7599  -52.6046 N.ar   1 LIG      -0.71900
      7 H1        -67.3290  -18.1261  -51.4359 H      1 LIG       0.11500
      8 H2        -68.8505  -18.9655  -53.2525 H      1 LIG       0.11400
      9 H3        -65.1832  -19.3935  -51.1060 H      1 LIG       0.11400
     10 H4        -66.1873  -21.9773  -54.1538 H      1 LIG       0.14100
@<TRIPOS>BOND
      1       1       2 ar
      2       1       3 ar
      3       2       5 ar
      4       3       6 ar
      5       4       5 ar
      6       4       6 ar
      7       1       7 1
      8       2       8 1
      9       3       9 1
     10       4      10 1
@<TRIPOS>ALT_TYPE
CGenFF_4.0_ALT_TYPE_SET
CGenFF_4.0 1 CG2R61 2 CG2R61 3 CG2R61 4 CG2R64 5 NG2R62 6 NG2R62 7 HGR61 8 HGR62 9 HGR62 10 HGR62
@<TRIPOS>MOLECULE
pyrimidine
 10 10 0 0 0
****
USER_CHARGES
INVALID_CHARGES
Pose:  18 Cluster:  18 Fr_nu:   3191 TotEn:   -12.55
@<TRIPOS>ATOM
      1 C1        -76.6196  -25.2240  -44.5662 C.ar   1 LIG      -0.13100
      2 C2        -75.5834  -24.5775  -43.9237 C.ar   1 LIG       0.28900
      3 C3        -76.2525  -26.2696  -45.3885 C.ar   1 LIG       0.28900
      4 C4        -74.0564  -25.9532  -44.8946 C.ar   1 LIG       0.50700
      5 N1        -74.2854  -24.9170  -44.0656 N.ar   1 LIG      -0.71900
      6 N2        -74.9757  -26.6626  -45.5768 N.ar   1 LIG      -0.71900
      7 H1        -77.6522  -24.9302  -44.4340 H      1 LIG       0.11500
      8 H2        -75.7743  -23.7434  -43.2573 H      1 LIG       0.11400
      9 H3        -76.9975  -26.8370  -45.9357 H      1 LIG       0.11400
     10 H4        -73.0224  -26.2469  -45.0280 H      1 LIG       0.14100
@<TRIPOS>BOND
      1       1       2 ar
      2       1       3 ar
      3       2       5 ar
      4       3       6 ar
      5       4       5 ar
      6       4       6 ar
      7       1       7 1
      8       2       8 1
      9       3       9 1
     10       4      10 1
@<TRIPOS>ALT_TYPE
CGenFF_4.0_ALT_TYPE_SET
CGenFF_4.0 1 CG2R61 2 CG2R61 3 CG2R61 4 CG2R64 5 NG2R62 6 NG2R62 7 HGR61 8 HGR62 9 HGR62 10 HGR62
@<TRIPOS>MOLECULE
pyrimidine
 10 10 0 0 0
****
USER_CHARGES
INVALID_CHARGES
Pose:  19 Cluster:  19 Fr_nu: 258719 TotEn:   -12.52
@<TRIPOS>ATOM
      1 C1        -65.8737   -3.6883  -56.9310 C.ar   1 LIG      -0.13100
      2 C2        -64.6950   -2.9740  -56.8603 C.ar   1 LIG       0.28900
      3 C3        -66.0863   -4.3745  -58.1091 C.ar   1 LIG       0.28900
      4 C4        -64.1089   -3.6374  -58.9540 C.ar   1 LIG       0.50700
      5 N1        -63.7866   -2.9264  -57.8567 N.ar   1 LIG      -0.71900
      6 N2        -65.2220   -4.3711  -59.1451 N.ar   1 LIG      -0.71900
      7 H1        -66.5848   -3.7088  -56.1160 H      1 LIG       0.11500
      8 H2        -64.4412   -2.4031  -55.9737 H      1 LIG       0.11400
      9 H3        -66.9849   -4.9634  -58.2573 H      1 LIG       0.11400
     10 H4        -63.3976   -3.6162  -59.7705 H      1 LIG       0.14100
@<TRIPOS>BOND
      1       1       2 ar
      2       1       3 ar
      3       2       5 ar
      4       3       6 ar
      5       4       5 ar
      6       4       6 ar
      7       1       7 1
      8       2       8 1
      9       3       9 1
     10       4      10 1
@<TRIPOS>ALT_TYPE
CGenFF_4.0_ALT_TYPE_SET
CGenFF_4.0 1 CG2R61 2 CG2R61 3 CG2R61 4 CG2R64 5 NG2R62 6 NG2R62 7 HGR61 8 HGR62 9 HGR62 10 HGR62
@<TRIPOS>MOLECULE
pyrimidine
 10 10 0 0 0
****
USER_CHARGES
INVALID_CHARGES
Pose:  20 Cluster:  20 Fr_nu: 3516336 TotEn:   -12.06
@<TRIPOS>ATOM
      1 C1        -83.5367  -10.2427  -32.8721 C.ar   1 LIG      -0.13100
      2 C2        -84.2279  -10.5724  -31.7241 C.ar   1 LIG       0.28900
      3 C3        -84.1885   -9.3869  -33.7363 C.ar   1 LIG       0.28900
      4 C4        -85.9897   -9.2814  -32.3538 C.ar   1 LIG       0.50700
      5 N1        -85.4606  -10.1083  -31.4319 N.ar   1 LIG      -0.71900
      6 N2        -85.4200   -8.8853  -33.5080 N.ar   1 LIG      -0.71900
      7 H1        -82.5485  -10.6300  -33.0810 H      1 LIG       0.11500
      8 H2        -83.7964  -11.2392  -30.9854 H      1 LIG       0.11400
      9 H3        -83.7246   -9.0718  -34.6648 H      1 LIG       0.11400
     10 H4        -86.9796   -8.8943  -32.1453 H      1 LIG       0.14100
@<TRIPOS>BOND
      1       1       2 ar
      2       1       3 ar
      3       2       5 ar
      4       3       6 ar
      5       4       5 ar
      6       4       6 ar
      7       1       7 1
      8       2       8 1
      9       3       9 1
     10       4      10 1
@<TRIPOS>ALT_TYPE
CGenFF_4.0_ALT_TYPE_SET
CGenFF_4.0 1 CG2R61 2 CG2R61 3 CG2R61 4 CG2R64 5 NG2R62 6 NG2R62 7 HGR61 8 HGR62 9 HGR62 10 HGR62
@<TRIPOS>MOLECULE
pyrimidine
 10 10 0 0 0
****
USER_CHARGES
INVALID_CHARGES
Pose:  21 Cluster:  21 Fr_nu: 225341 TotEn:   -11.51
@<TRIPOS>ATOM
      1 C1        -54.6179    5.6847  -34.4343 C.ar   1 LIG      -0.13100
      2 C2        -54.6509    4.3430  -34.7556 C.ar   1 LIG       0.28900
      3 C3        -53.3802    6.1846  -34.0847 C.ar   1 LIG       0.28900
      4 C4        -52.4171    4.1473  -34.3829 C.ar   1 LIG       0.50700
      5 N1        -53.5655    3.5417  -34.7404 N.ar   1 LIG      -0.71900
      6 N2        -52.2546    5.4416  -34.0480 N.ar   1 LIG      -0.71900
      7 H1        -55.5046    6.3040  -34.4548 H      1 LIG       0.11500
      8 H2        -55.5791    3.8610  -35.0427 H      1 LIG       0.11400
      9 H3        -53.2557    7.2279  -33.8155 H      1 LIG       0.11400
     10 H4        -51.5294    3.5271  -34.3611 H      1 LIG       0.14100
@<TRIPOS>BOND
      1       1       2 ar
      2       1       3 ar
      3       2       5 ar
      4       3       6 ar
      5       4       5 ar
      6       4       6 ar
      7       1       7 1
      8       2       8 1
      9       3       9 1
     10       4      10 1
@<TRIPOS>ALT_TYPE
CGenFF_4.0_ALT_TYPE_SET
CGenFF_4.0 1 CG2R61 2 CG2R61 3 CG2R61 4 CG2R64 5 NG2R62 6 NG2R62 7 HGR61 8 HGR62 9 HGR62 10 HGR62
@<TRIPOS>MOLECULE
pyrimidine
 10 10 0 0 0
****
USER_CHARGES
INVALID_CHARGES
Pose:  22 Cluster:  22 Fr_nu:   3509 TotEn:   -11.48
@<TRIPOS>ATOM
      1 C1        -76.1695  -25.8126  -44.3859 C.ar   1 LIG      -0.13100
      2 C2        -74.9566  -25.4573  -43.8318 C.ar   1 LIG       0.28900
      3 C3        -76.1758  -26.9914  -45.1032 C.ar   1 LIG       0.28900
      4 C4        -73.9655  -27.3170  -44.6840 C.ar   1 LIG       0.50700
      5 N1        -73.8303  -26.1888  -43.9615 N.ar   1 LIG      -0.71900
      6 N2        -75.0881  -27.7713  -45.2733 N.ar   1 LIG      -0.71900
      7 H1        -77.0574  -25.2065  -44.2659 H      1 LIG       0.11500
      8 H2        -74.8540  -24.5471  -43.2510 H      1 LIG       0.11400
      9 H3        -77.0830  -27.3519  -45.5760 H      1 LIG       0.11400
     10 H4        -73.0764  -27.9235  -44.8052 H      1 LIG       0.14100
@<TRIPOS>BOND
      1       1       2 ar
      2       1       3 ar
      3       2       5 ar
      4       3       6 ar
      5       4       5 ar
      6       4       6 ar
      7       1       7 1
      8       2       8 1
      9       3       9 1
     10       4      10 1
@<TRIPOS>ALT_TYPE
CGenFF_4.0_ALT_TYPE_SET
CGenFF_4.0 1 CG2R61 2 CG2R61 3 CG2R61 4 CG2R64 5 NG2R62 6 NG2R62 7 HGR61 8 HGR62 9 HGR62 10 HGR62
@<TRIPOS>MOLECULE
pyrimidine
 10 10 0 0 0
****
USER_CHARGES
INVALID_CHARGES
Pose:  23 Cluster:  23 Fr_nu: 2020968 TotEn:   -11.24
@<TRIPOS>ATOM
      1 C1        -45.8693  -10.8615  -44.2695 C.ar   1 LIG      -0.13100
      2 C2        -44.5468  -11.2171  -44.0994 C.ar   1 LIG       0.28900
      3 C3        -46.7217  -11.8858  -44.6274 C.ar   1 LIG       0.28900
      4 C4        -45.0109  -13.3824  -44.6124 C.ar   1 LIG       0.50700
      5 N1        -44.0813  -12.4728  -44.2633 N.ar   1 LIG      -0.71900
      6 N2        -46.3251  -13.1626  -44.8082 N.ar   1 LIG      -0.71900
      7 H1        -46.2151   -9.8458  -44.1314 H      1 LIG       0.11500
      8 H2        -43.8027  -10.4798  -43.8183 H      1 LIG       0.11400
      9 H3        -47.7792  -11.7025  -44.7841 H      1 LIG       0.11400
     10 H4        -44.6646  -14.3992  -44.7518 H      1 LIG       0.14100
@<TRIPOS>BOND
      1       1       2 ar
      2       1       3 ar
      3       2       5 ar
      4       3       6 ar
      5       4       5 ar
      6       4       6 ar
      7       1       7 1
      8       2       8 1
      9       3       9 1
     10       4      10 1
@<TRIPOS>ALT_TYPE
CGenFF_4.0_ALT_TYPE_SET
CGenFF_4.0 1 CG2R61 2 CG2R61 3 CG2R61 4 CG2R64 5 NG2R62 6 NG2R62 7 HGR61 8 HGR62 9 HGR62 10 HGR62
@<TRIPOS>MOLECULE
pyrimidine
 10 10 0 0 0
****
USER_CHARGES
INVALID_CHARGES
Pose:  24 Cluster:  24 Fr_nu: 644537 TotEn:   -11.19
@<TRIPOS>ATOM
      1 C1        -60.9056  -10.5555  -55.4064 C.ar   1 LIG      -0.13100
      2 C2        -60.3514  -11.1082  -54.2698 C.ar   1 LIG       0.28900
      3 C3        -60.6472  -11.2270  -56.5838 C.ar   1 LIG       0.28900
      4 C4        -59.4215  -12.7918  -55.4812 C.ar   1 LIG       0.50700
      5 N1        -59.6013  -12.2296  -54.2708 N.ar   1 LIG      -0.71900
      6 N2        -59.9063  -12.3521  -56.6581 N.ar   1 LIG      -0.71900
      7 H1        -61.5035   -9.6545  -55.3763 H      1 LIG       0.11500
      8 H2        -60.4997  -10.6504  -53.2978 H      1 LIG       0.11400
      9 H3        -61.0402  -10.8677  -57.5287 H      1 LIG       0.11400
     10 H4        -58.8220  -13.6934  -55.5117 H      1 LIG       0.14100
@<TRIPOS>BOND
      1       1       2 ar
      2       1       3 ar
      3       2       5 ar
      4       3       6 ar
      5       4       5 ar
      6       4       6 ar
      7       1       7 1
      8       2       8 1
      9       3       9 1
     10       4      10 1
@<TRIPOS>ALT_TYPE
CGenFF_4.0_ALT_TYPE_SET
CGenFF_4.0 1 CG2R61 2 CG2R61 3 CG2R61 4 CG2R64 5 NG2R62 6 NG2R62 7 HGR61 8 HGR62 9 HGR62 10 HGR62
@<TRIPOS>MOLECULE
pyrimidine
 10 10 0 0 0
****
USER_CHARGES
INVALID_CHARGES
Pose:  25 Cluster:  25 Fr_nu: 283120 TotEn:   -11.16
@<TRIPOS>ATOM
      1 C1        -55.0872    5.4414  -34.2750 C.ar   1 LIG      -0.13100
      2 C2        -54.8412    4.3773  -35.1186 C.ar   1 LIG       0.28900
      3 C3        -55.6636    6.5487  -34.8629 C.ar   1 LIG       0.28900
      4 C4        -55.6912    5.5205  -36.8900 C.ar   1 LIG       0.50700
      5 N1        -55.1316    4.3828  -36.4362 N.ar   1 LIG      -0.71900
      6 N2        -55.9799    6.6229  -36.1724 N.ar   1 LIG      -0.71900
      7 H1        -54.8437    5.4096  -33.2214 H      1 LIG       0.11500
      8 H2        -54.3901    3.4637  -34.7470 H      1 LIG       0.11400
      9 H3        -55.8934    7.4339  -34.2798 H      1 LIG       0.11400
     10 H4        -55.9340    5.5529  -37.9451 H      1 LIG       0.14100
@<TRIPOS>BOND
      1       1       2 ar
      2       1       3 ar
      3       2       5 ar
      4       3       6 ar
      5       4       5 ar
      6       4       6 ar
      7       1       7 1
      8       2       8 1
      9       3       9 1
     10       4      10 1
@<TRIPOS>ALT_TYPE
CGenFF_4.0_ALT_TYPE_SET
CGenFF_4.0 1 CG2R61 2 CG2R61 3 CG2R61 4 CG2R64 5 NG2R62 6 NG2R62 7 HGR61 8 HGR62 9 HGR62 10 HGR62
@<TRIPOS>MOLECULE
pyrimidine
 10 10 0 0 0
****
USER_CHARGES
INVALID_CHARGES
Pose:  26 Cluster:  26 Fr_nu: 3760332 TotEn:   -11.07
@<TRIPOS>ATOM
      1 C1        -52.6557  -23.5034  -26.8935 C.ar   1 LIG      -0.13100
      2 C2        -51.6015  -23.5647  -27.7819 C.ar   1 LIG       0.28900
      3 C3        -52.7571  -22.3347  -26.1670 C.ar   1 LIG       0.28900
      4 C4        -50.9155  -21.4802  -27.1894 C.ar   1 LIG       0.50700
      5 N1        -50.7091  -22.5679  -27.9560 N.ar   1 LIG      -0.71900
      6 N2        -51.9012  -21.2989  -26.2899 N.ar   1 LIG      -0.71900
      7 H1        -53.3568  -24.3186  -26.7741 H      1 LIG       0.11500
      8 H2        -51.4406  -24.4438  -28.3965 H      1 LIG       0.11400
      9 H3        -53.5530  -22.1947  -25.4436 H      1 LIG       0.11400
     10 H4        -50.2130  -20.6643  -27.3079 H      1 LIG       0.14100
@<TRIPOS>BOND
      1       1       2 ar
      2       1       3 ar
      3       2       5 ar
      4       3       6 ar
      5       4       5 ar
      6       4       6 ar
      7       1       7 1
      8       2       8 1
      9       3       9 1
     10       4      10 1
@<TRIPOS>ALT_TYPE
CGenFF_4.0_ALT_TYPE_SET
CGenFF_4.0 1 CG2R61 2 CG2R61 3 CG2R61 4 CG2R64 5 NG2R62 6 NG2R62 7 HGR61 8 HGR62 9 HGR62 10 HGR62
@<TRIPOS>MOLECULE
pyrimidine
 10 10 0 0 0
****
USER_CHARGES
INVALID_CHARGES
Pose:  27 Cluster:  27 Fr_nu: 397492 TotEn:   -10.85
@<TRIPOS>ATOM
      1 C1        -50.3551    5.9762  -34.5940 C.ar   1 LIG      -0.13100
      2 C2        -51.2476    5.2131  -35.3190 C.ar   1 LIG       0.28900
      3 C3        -50.6547    6.1356  -33.2565 C.ar   1 LIG       0.28900
      4 C4        -52.5323    4.8732  -33.4748 C.ar   1 LIG       0.50700
      5 N1        -52.3505    4.6445  -34.7893 N.ar   1 LIG      -0.71900
      6 N2        -51.7389    5.5963  -32.6616 N.ar   1 LIG      -0.71900
      7 H1        -49.4780    6.4208  -35.0449 H      1 LIG       0.11500
      8 H2        -51.0957    5.0326  -36.3776 H      1 LIG       0.11400
      9 H3        -50.0120    6.7196  -32.6066 H      1 LIG       0.11400
     10 H4        -53.4111    4.4292  -33.0233 H      1 LIG       0.14100
@<TRIPOS>BOND
      1       1       2 ar
      2       1       3 ar
      3       2       5 ar
      4       3       6 ar
      5       4       5 ar
      6       4       6 ar
      7       1       7 1
      8       2       8 1
      9       3       9 1
     10       4      10 1
@<TRIPOS>ALT_TYPE
CGenFF_4.0_ALT_TYPE_SET
CGenFF_4.0 1 CG2R61 2 CG2R61 3 CG2R61 4 CG2R64 5 NG2R62 6 NG2R62 7 HGR61 8 HGR62 9 HGR62 10 HGR62
@<TRIPOS>MOLECULE
pyrimidine
 10 10 0 0 0
****
USER_CHARGES
INVALID_CHARGES
Pose:  28 Cluster:  28 Fr_nu: 619704 TotEn:   -10.71
@<TRIPOS>ATOM
      1 C1        -64.9205   -4.9865  -56.5696 C.ar   1 LIG      -0.13100
      2 C2        -66.1282   -4.6439  -57.1428 C.ar   1 LIG       0.28900
      3 C3        -63.7964   -4.5415  -57.2347 C.ar   1 LIG       0.28900
      4 C4        -65.0729   -3.5476  -58.8314 C.ar   1 LIG       0.50700
      5 N1        -66.2415   -3.9227  -58.2774 N.ar   1 LIG      -0.71900
      6 N2        -63.8359   -3.8173  -58.3723 N.ar   1 LIG      -0.71900
      7 H1        -64.8591   -5.5663  -55.6584 H      1 LIG       0.11500
      8 H2        -67.0662   -4.9492  -56.6918 H      1 LIG       0.11400
      9 H3        -62.8027   -4.7623  -56.8602 H      1 LIG       0.11400
     10 H4        -65.1341   -2.9680  -59.7444 H      1 LIG       0.14100
@<TRIPOS>BOND
      1       1       2 ar
      2       1       3 ar
      3       2       5 ar
      4       3       6 ar
      5       4       5 ar
      6       4       6 ar
      7       1       7 1
      8       2       8 1
      9       3       9 1
     10       4      10 1
@<TRIPOS>ALT_TYPE
CGenFF_4.0_ALT_TYPE_SET
CGenFF_4.0 1 CG2R61 2 CG2R61 3 CG2R61 4 CG2R64 5 NG2R62 6 NG2R62 7 HGR61 8 HGR62 9 HGR62 10 HGR62
@<TRIPOS>MOLECULE
pyrimidine
 10 10 0 0 0
****
USER_CHARGES
INVALID_CHARGES
Pose:  29 Cluster:  29 Fr_nu: 2022508 TotEn:   -10.71
@<TRIPOS>ATOM
      1 C1        -45.3834  -11.2569  -43.5999 C.ar   1 LIG      -0.13100
      2 C2        -46.5637  -11.1832  -44.3112 C.ar   1 LIG       0.28900
      3 C3        -44.6463  -12.4088  -43.7840 C.ar   1 LIG       0.28900
      4 C4        -46.1925  -13.2264  -45.2357 C.ar   1 LIG       0.50700
      5 N1        -47.0003  -12.1531  -45.1412 N.ar   1 LIG      -0.71900
      6 N2        -45.0223  -13.4176  -44.5971 N.ar   1 LIG      -0.71900
      7 H1        -45.0575  -10.4635  -42.9407 H      1 LIG       0.11500
      8 H2        -47.2101  -10.3161  -44.2307 H      1 LIG       0.11400
      9 H3        -43.7047  -12.5572  -43.2665 H      1 LIG       0.11400
     10 H4        -46.5192  -14.0214  -45.8948 H      1 LIG       0.14100
@<TRIPOS>BOND
      1       1       2 ar
      2       1       3 ar
      3       2       5 ar
      4       3       6 ar
      5       4       5 ar
      6       4       6 ar
      7       1       7 1
      8       2       8 1
      9       3       9 1
     10       4      10 1
@<TRIPOS>ALT_TYPE
CGenFF_4.0_ALT_TYPE_SET
CGenFF_4.0 1 CG2R61 2 CG2R61 3 CG2R61 4 CG2R64 5 NG2R62 6 NG2R62 7 HGR61 8 HGR62 9 HGR62 10 HGR62
@<TRIPOS>MOLECULE
pyrimidine
 10 10 0 0 0
****
USER_CHARGES
INVALID_CHARGES
Pose:  30 Cluster:  30 Fr_nu:   9630 TotEn:   -10.63
@<TRIPOS>ATOM
      1 C1        -68.7773   -6.8864  -50.2358 C.ar   1 LIG      -0.13100
      2 C2        -68.6049   -7.8614  -49.2745 C.ar   1 LIG       0.28900
      3 C3        -67.6200   -6.4069  -50.8141 C.ar   1 LIG       0.28900
      4 C4        -66.3480   -7.7914  -49.5366 C.ar   1 LIG       0.50700
      5 N1        -67.4002   -8.3389  -48.8990 N.ar   1 LIG      -0.71900
      6 N2        -66.3841   -6.8382  -50.4873 N.ar   1 LIG      -0.71900
      7 H1        -69.7560   -6.5217  -50.5174 H      1 LIG       0.11500
      8 H2        -69.4564   -8.2984  -48.7643 H      1 LIG       0.11400
      9 H3        -67.6554   -5.6387  -51.5791 H      1 LIG       0.11400
     10 H4        -65.3679   -8.1557  -49.2540 H      1 LIG       0.14100
@<TRIPOS>BOND
      1       1       2 ar
      2       1       3 ar
      3       2       5 ar
      4       3       6 ar
      5       4       5 ar
      6       4       6 ar
      7       1       7 1
      8       2       8 1
      9       3       9 1
     10       4      10 1
@<TRIPOS>ALT_TYPE
CGenFF_4.0_ALT_TYPE_SET
CGenFF_4.0 1 CG2R61 2 CG2R61 3 CG2R61 4 CG2R64 5 NG2R62 6 NG2R62 7 HGR61 8 HGR62 9 HGR62 10 HGR62
@<TRIPOS>MOLECULE
pyrimidine
 10 10 0 0 0
****
USER_CHARGES
INVALID_CHARGES
Pose:  31 Cluster:  31 Fr_nu: 2667351 TotEn:   -10.58
@<TRIPOS>ATOM
      1 C1        -55.5028    5.3926  -34.8567 C.ar   1 LIG      -0.13100
      2 C2        -54.8170    5.2216  -33.6714 C.ar   1 LIG       0.28900
      3 C3        -54.7224    5.4722  -35.9919 C.ar   1 LIG       0.28900
      4 C4        -52.8245    5.2254  -34.7654 C.ar   1 LIG       0.50700
      5 N1        -53.4732    5.1336  -33.5890 N.ar   1 LIG      -0.71900
      6 N2        -53.3756    5.3924  -35.9829 N.ar   1 LIG      -0.71900
      7 H1        -56.5818    5.4600  -34.8935 H      1 LIG       0.11500
      8 H2        -55.3453    5.1485  -32.7270 H      1 LIG       0.11400
      9 H3        -55.1720    5.6071  -36.9696 H      1 LIG       0.11400
     10 H4        -51.7440    5.1590  -34.7287 H      1 LIG       0.14100
@<TRIPOS>BOND
      1       1       2 ar
      2       1       3 ar
      3       2       5 ar
      4       3       6 ar
      5       4       5 ar
      6       4       6 ar
      7       1       7 1
      8       2       8 1
      9       3       9 1
     10       4      10 1
@<TRIPOS>ALT_TYPE
CGenFF_4.0_ALT_TYPE_SET
CGenFF_4.0 1 CG2R61 2 CG2R61 3 CG2R61 4 CG2R64 5 NG2R62 6 NG2R62 7 HGR61 8 HGR62 9 HGR62 10 HGR62
@<TRIPOS>MOLECULE
pyrimidine
 10 10 0 0 0
****
USER_CHARGES
INVALID_CHARGES
Pose:  32 Cluster:  32 Fr_nu: 973658 TotEn:   -10.50
@<TRIPOS>ATOM
      1 C1        -55.6454    5.9794  -34.8337 C.ar   1 LIG      -0.13100
      2 C2        -54.4305    6.4897  -34.4238 C.ar   1 LIG       0.28900
      3 C3        -55.6298    4.6650  -35.2535 C.ar   1 LIG       0.28900
      4 C4        -53.3979    4.5103  -34.8516 C.ar   1 LIG       0.50700
      5 N1        -53.2827    5.7806  -34.4196 N.ar   1 LIG      -0.71900
      6 N2        -54.5200    3.8982  -35.2758 N.ar   1 LIG      -0.71900
      7 H1        -56.5508    6.5712  -34.8267 H      1 LIG       0.11500
      8 H2        -54.3441    7.5137  -34.0771 H      1 LIG       0.11400
      9 H3        -56.5368    4.1776  -35.5945 H      1 LIG       0.11400
     10 H4        -52.4912    3.9178  -34.8598 H      1 LIG       0.14100
@<TRIPOS>BOND
      1       1       2 ar
      2       1       3 ar
      3       2       5 ar
      4       3       6 ar
      5       4       5 ar
      6       4       6 ar
      7       1       7 1
      8       2       8 1
      9       3       9 1
     10       4      10 1
@<TRIPOS>ALT_TYPE
CGenFF_4.0_ALT_TYPE_SET
CGenFF_4.0 1 CG2R61 2 CG2R61 3 CG2R61 4 CG2R64 5 NG2R62 6 NG2R62 7 HGR61 8 HGR62 9 HGR62 10 HGR62
@<TRIPOS>MOLECULE
pyrimidine
 10 10 0 0 0
****
USER_CHARGES
INVALID_CHARGES
Pose:  33 Cluster:  33 Fr_nu:   8475 TotEn:   -10.45
@<TRIPOS>ATOM
      1 C1        -53.3086    4.1722  -32.8632 C.ar   1 LIG      -0.13100
      2 C2        -53.1545    5.2125  -31.9696 C.ar   1 LIG       0.28900
      3 C3        -52.2041    3.8818  -33.6376 C.ar   1 LIG       0.28900
      4 C4        -51.0094    5.5417  -32.6455 C.ar   1 LIG       0.50700
      5 N1        -52.0146    5.9213  -31.8339 N.ar   1 LIG      -0.71900
      6 N2        -51.0342    4.5487  -33.5549 N.ar   1 LIG      -0.71900
      7 H1        -54.2350    3.6205  -32.9511 H      1 LIG       0.11500
      8 H2        -53.9682    5.5136  -31.3187 H      1 LIG       0.11400
      9 H3        -52.2303    3.0811  -34.3687 H      1 LIG       0.11400
     10 H4        -50.0821    6.0947  -32.5585 H      1 LIG       0.14100
@<TRIPOS>BOND
      1       1       2 ar
      2       1       3 ar
      3       2       5 ar
      4       3       6 ar
      5       4       5 ar
      6       4       6 ar
      7       1       7 1
      8       2       8 1
      9       3       9 1
     10       4      10 1
@<TRIPOS>ALT_TYPE
CGenFF_4.0_ALT_TYPE_SET
CGenFF_4.0 1 CG2R61 2 CG2R61 3 CG2R61 4 CG2R64 5 NG2R62 6 NG2R62 7 HGR61 8 HGR62 9 HGR62 10 HGR62
@<TRIPOS>MOLECULE
pyrimidine
 10 10 0 0 0
****
USER_CHARGES
INVALID_CHARGES
Pose:  34 Cluster:  34 Fr_nu:  17826 TotEn:   -10.43
@<TRIPOS>ATOM
      1 C1        -75.8677  -24.7449  -44.7144 C.ar   1 LIG      -0.13100
      2 C2        -76.7444  -25.7973  -44.8830 C.ar   1 LIG       0.28900
      3 C3        -74.5296  -25.0560  -44.8438 C.ar   1 LIG       0.28900
      4 C4        -75.0247  -27.2354  -45.2591 C.ar   1 LIG       0.50700
      5 N1        -76.3559  -27.0599  -45.1573 N.ar   1 LIG      -0.71900
      6 N2        -74.0710  -26.2952  -45.1166 N.ar   1 LIG      -0.71900
      7 H1        -76.2073  -23.7416  -44.4948 H      1 LIG       0.11500
      8 H2        -77.8157  -25.6495  -44.7995 H      1 LIG       0.11400
      9 H3        -73.7661  -24.2946  -44.7275 H      1 LIG       0.11400
     10 H4        -74.6844  -28.2401  -45.4779 H      1 LIG       0.14100
@<TRIPOS>BOND
      1       1       2 ar
      2       1       3 ar
      3       2       5 ar
      4       3       6 ar
      5       4       5 ar
      6       4       6 ar
      7       1       7 1
      8       2       8 1
      9       3       9 1
     10       4      10 1
@<TRIPOS>ALT_TYPE
CGenFF_4.0_ALT_TYPE_SET
CGenFF_4.0 1 CG2R61 2 CG2R61 3 CG2R61 4 CG2R64 5 NG2R62 6 NG2R62 7 HGR61 8 HGR62 9 HGR62 10 HGR62
@<TRIPOS>MOLECULE
pyrimidine
 10 10 0 0 0
****
USER_CHARGES
INVALID_CHARGES
Pose:  35 Cluster:  35 Fr_nu:  85471 TotEn:   -10.32
@<TRIPOS>ATOM
      1 C1        -61.6628   -2.4401  -24.8759 C.ar   1 LIG      -0.13100
      2 C2        -62.7412   -3.0375  -24.2556 C.ar   1 LIG       0.28900
      3 C3        -60.9237   -1.5794  -24.0905 C.ar   1 LIG       0.28900
      4 C4        -62.2821   -1.9592  -22.3079 C.ar   1 LIG       0.50700
      5 N1        -63.0809   -2.8189  -22.9683 N.ar   1 LIG      -0.71900
      6 N2        -61.2060   -1.3146  -22.7980 N.ar   1 LIG      -0.71900
      7 H1        -61.4134   -2.6338  -25.9106 H      1 LIG       0.11500
      8 H2        -63.3809   -3.7290  -24.7930 H      1 LIG       0.11400
      9 H3        -60.0582   -1.0628  -24.4910 H      1 LIG       0.11400
     10 H4        -62.5324   -1.7643  -21.2723 H      1 LIG       0.14100
@<TRIPOS>BOND
      1       1       2 ar
      2       1       3 ar
      3       2       5 ar
      4       3       6 ar
      5       4       5 ar
      6       4       6 ar
      7       1       7 1
      8       2       8 1
      9       3       9 1
     10       4      10 1
@<TRIPOS>ALT_TYPE
CGenFF_4.0_ALT_TYPE_SET
CGenFF_4.0 1 CG2R61 2 CG2R61 3 CG2R61 4 CG2R64 5 NG2R62 6 NG2R62 7 HGR61 8 HGR62 9 HGR62 10 HGR62
@<TRIPOS>MOLECULE
pyrimidine
 10 10 0 0 0
****
USER_CHARGES
INVALID_CHARGES
Pose:  36 Cluster:  36 Fr_nu: 142291 TotEn:   -10.27
@<TRIPOS>ATOM
      1 C1        -64.1631   -3.5542  -58.7644 C.ar   1 LIG      -0.13100
      2 C2        -64.8574   -4.5883  -59.3587 C.ar   1 LIG       0.28900
      3 C3        -64.5912   -3.1950  -57.5028 C.ar   1 LIG       0.28900
      4 C4        -66.2133   -4.7869  -57.5451 C.ar   1 LIG       0.50700
      5 N1        -65.8914   -5.2294  -58.7755 N.ar   1 LIG      -0.71900
      6 N2        -65.6169   -3.7919  -56.8609 N.ar   1 LIG      -0.71900
      7 H1        -63.3371   -3.0575  -59.2556 H      1 LIG       0.11500
      8 H2        -64.5934   -4.9400  -60.3501 H      1 LIG       0.11400
      9 H3        -64.1071   -2.3925  -56.9569 H      1 LIG       0.11400
     10 H4        -67.0410   -5.2833  -57.0534 H      1 LIG       0.14100
@<TRIPOS>BOND
      1       1       2 ar
      2       1       3 ar
      3       2       5 ar
      4       3       6 ar
      5       4       5 ar
      6       4       6 ar
      7       1       7 1
      8       2       8 1
      9       3       9 1
     10       4      10 1
@<TRIPOS>ALT_TYPE
CGenFF_4.0_ALT_TYPE_SET
CGenFF_4.0 1 CG2R61 2 CG2R61 3 CG2R61 4 CG2R64 5 NG2R62 6 NG2R62 7 HGR61 8 HGR62 9 HGR62 10 HGR62
@<TRIPOS>MOLECULE
pyrimidine
 10 10 0 0 0
****
USER_CHARGES
INVALID_CHARGES
Pose:  37 Cluster:  37 Fr_nu: 1009672 TotEn:   -10.22
@<TRIPOS>ATOM
      1 C1        -76.2108  -25.8843  -44.9068 C.ar   1 LIG      -0.13100
      2 C2        -76.1085  -27.0625  -45.6180 C.ar   1 LIG       0.28900
      3 C3        -75.0529  -25.1393  -44.8160 C.ar   1 LIG       0.28900
      4 C4        -73.9088  -26.6753  -46.0402 C.ar   1 LIG       0.50700
      5 N1        -74.9689  -27.4901  -46.2000 N.ar   1 LIG      -0.71900
      6 N2        -73.8799  -25.5061  -45.3724 N.ar   1 LIG      -0.71900
      7 H1        -77.1382  -25.5656  -44.4500 H      1 LIG       0.11500
      8 H2        -76.9661  -27.7147  -45.7430 H      1 LIG       0.11400
      9 H3        -75.0357  -24.1986  -44.2763 H      1 LIG       0.11400
     10 H4        -72.9799  -26.9946  -46.4965 H      1 LIG       0.14100
@<TRIPOS>BOND
      1       1       2 ar
      2       1       3 ar
      3       2       5 ar
      4       3       6 ar
      5       4       5 ar
      6       4       6 ar
      7       1       7 1
      8       2       8 1
      9       3       9 1
     10       4      10 1
@<TRIPOS>ALT_TYPE
CGenFF_4.0_ALT_TYPE_SET
CGenFF_4.0 1 CG2R61 2 CG2R61 3 CG2R61 4 CG2R64 5 NG2R62 6 NG2R62 7 HGR61 8 HGR62 9 HGR62 10 HGR62
@<TRIPOS>MOLECULE
pyrimidine
 10 10 0 0 0
****
USER_CHARGES
INVALID_CHARGES
Pose:  38 Cluster:  38 Fr_nu: 3633925 TotEn:    -9.58
@<TRIPOS>ATOM
      1 C1        -45.3905   -9.2439  -32.0797 C.ar   1 LIG      -0.13100
      2 C2        -45.3635  -10.1685  -31.0556 C.ar   1 LIG       0.28900
      3 C3        -46.5346   -9.2407  -32.8511 C.ar   1 LIG       0.28900
      4 C4        -47.4313  -10.9266  -31.6180 C.ar   1 LIG       0.50700
      5 N1        -46.3701  -11.0283  -30.7953 N.ar   1 LIG      -0.71900
      6 N2        -47.5782  -10.0713  -32.6478 N.ar   1 LIG      -0.71900
      7 H1        -44.5682   -8.5660  -32.2659 H      1 LIG       0.11500
      8 H2        -44.5056  -10.2455  -30.3963 H      1 LIG       0.11400
      9 H3        -46.6469   -8.5497  -33.6796 H      1 LIG       0.11400
     10 H4        -48.2542  -11.6060  -31.4326 H      1 LIG       0.14100
@<TRIPOS>BOND
      1       1       2 ar
      2       1       3 ar
      3       2       5 ar
      4       3       6 ar
      5       4       5 ar
      6       4       6 ar
      7       1       7 1
      8       2       8 1
      9       3       9 1
     10       4      10 1
@<TRIPOS>ALT_TYPE
CGenFF_4.0_ALT_TYPE_SET
CGenFF_4.0 1 CG2R61 2 CG2R61 3 CG2R61 4 CG2R64 5 NG2R62 6 NG2R62 7 HGR61 8 HGR62 9 HGR62 10 HGR62
@<TRIPOS>MOLECULE
pyrimidine
 10 10 0 0 0
****
USER_CHARGES
INVALID_CHARGES
Pose:  39 Cluster:  39 Fr_nu:   8595 TotEn:    -9.58
@<TRIPOS>ATOM
      1 C1        -51.6206    5.1305  -33.7030 C.ar   1 LIG      -0.13100
      2 C2        -52.4862    6.1835  -33.9185 C.ar   1 LIG       0.28900
      3 C3        -52.2041    3.8818  -33.6376 C.ar   1 LIG       0.28900
      4 C4        -54.2675    4.7727  -33.9775 C.ar   1 LIG       0.50700
      5 N1        -53.8202    6.0401  -34.0608 N.ar   1 LIG      -0.71900
      6 N2        -53.5291    3.6655  -33.7709 N.ar   1 LIG      -0.71900
      7 H1        -50.5542    5.2747  -33.5922 H      1 LIG       0.11500
      8 H2        -52.1197    7.2022  -33.9844 H      1 LIG       0.11400
      9 H3        -51.6041    2.9938  -33.4706 H      1 LIG       0.11400
     10 H4        -55.3354    4.6282  -34.0872 H      1 LIG       0.14100
@<TRIPOS>BOND
      1       1       2 ar
      2       1       3 ar
      3       2       5 ar
      4       3       6 ar
      5       4       5 ar
      6       4       6 ar
      7       1       7 1
      8       2       8 1
      9       3       9 1
     10       4      10 1
@<TRIPOS>ALT_TYPE
CGenFF_4.0_ALT_TYPE_SET
CGenFF_4.0 1 CG2R61 2 CG2R61 3 CG2R61 4 CG2R64 5 NG2R62 6 NG2R62 7 HGR61 8 HGR62 9 HGR62 10 HGR62
@<TRIPOS>MOLECULE
pyrimidine
 10 10 0 0 0
****
USER_CHARGES
INVALID_CHARGES
Pose:  40 Cluster:  40 Fr_nu: 973013 TotEn:    -9.48
@<TRIPOS>ATOM
      1 C1        -54.5003    4.7150  -34.2152 C.ar   1 LIG      -0.13100
      2 C2        -54.3193    5.0453  -32.8875 C.ar   1 LIG       0.28900
      3 C3        -53.3481    4.4528  -34.9276 C.ar   1 LIG       0.28900
      4 C4        -52.0648    4.8390  -33.0916 C.ar   1 LIG       0.50700
      5 N1        -53.1113    5.1169  -32.2910 N.ar   1 LIG      -0.71900
      6 N2        -52.1093    4.5058  -34.3957 N.ar   1 LIG      -0.71900
      7 H1        -55.4815    4.6652  -34.6679 H      1 LIG       0.11500
      8 H2        -55.1664    5.2683  -32.2479 H      1 LIG       0.11400
      9 H3        -53.3903    4.1854  -35.9779 H      1 LIG       0.11400
     10 H4        -51.0822    4.8900  -32.6388 H      1 LIG       0.14100
@<TRIPOS>BOND
      1       1       2 ar
      2       1       3 ar
      3       2       5 ar
      4       3       6 ar
      5       4       5 ar
      6       4       6 ar
      7       1       7 1
      8       2       8 1
      9       3       9 1
     10       4      10 1
@<TRIPOS>ALT_TYPE
CGenFF_4.0_ALT_TYPE_SET
CGenFF_4.0 1 CG2R61 2 CG2R61 3 CG2R61 4 CG2R64 5 NG2R62 6 NG2R62 7 HGR61 8 HGR62 9 HGR62 10 HGR62
@<TRIPOS>MOLECULE
pyrimidine
 10 10 0 0 0
****
USER_CHARGES
INVALID_CHARGES
Pose:  41 Cluster:  41 Fr_nu: 349862 TotEn:    -9.32
@<TRIPOS>ATOM
      1 C1        -68.1061   -7.5191  -49.2819 C.ar   1 LIG      -0.13100
      2 C2        -69.3233   -7.1236  -49.7983 C.ar   1 LIG       0.28900
      3 C3        -68.1637   -8.2693  -48.1252 C.ar   1 LIG       0.28900
      4 C4        -70.4344   -8.1674  -48.1122 C.ar   1 LIG       0.50700
      5 N1        -70.5110   -7.4312  -49.2372 N.ar   1 LIG      -0.71900
      6 N2        -69.3147   -8.6129  -47.5110 N.ar   1 LIG      -0.71900
      7 H1        -67.1681   -7.2579  -49.7530 H      1 LIG       0.11500
      8 H2        -69.3783   -6.5306  -50.7047 H      1 LIG       0.11400
      9 H3        -67.2583   -8.6249  -47.6453 H      1 LIG       0.11400
     10 H4        -71.3735   -8.4281  -47.6396 H      1 LIG       0.14100
@<TRIPOS>BOND
      1       1       2 ar
      2       1       3 ar
      3       2       5 ar
      4       3       6 ar
      5       4       5 ar
      6       4       6 ar
      7       1       7 1
      8       2       8 1
      9       3       9 1
     10       4      10 1
@<TRIPOS>ALT_TYPE
CGenFF_4.0_ALT_TYPE_SET
CGenFF_4.0 1 CG2R61 2 CG2R61 3 CG2R61 4 CG2R64 5 NG2R62 6 NG2R62 7 HGR61 8 HGR62 9 HGR62 10 HGR62
@<TRIPOS>MOLECULE
pyrimidine
 10 10 0 0 0
****
USER_CHARGES
INVALID_CHARGES
Pose:  42 Cluster:  42 Fr_nu: 1484795 TotEn:    -9.18
@<TRIPOS>ATOM
      1 C1        -46.5676  -11.8588  -31.6513 C.ar   1 LIG      -0.13100
      2 C2        -46.9074  -10.9189  -32.6029 C.ar   1 LIG       0.28900
      3 C3        -46.4891  -11.3941  -30.3544 C.ar   1 LIG       0.28900
      4 C4        -47.0450   -9.2930  -31.0203 C.ar   1 LIG       0.50700
      5 N1        -47.1538   -9.6226  -32.3214 N.ar   1 LIG      -0.71900
      6 N2        -46.7221  -10.1128  -30.0018 N.ar   1 LIG      -0.71900
      7 H1        -46.3752  -12.8925  -31.9055 H      1 LIG       0.11500
      8 H2        -46.9933  -11.1906  -33.6494 H      1 LIG       0.11400
      9 H3        -46.2280  -12.0592  -29.5384 H      1 LIG       0.11400
     10 H4        -47.2366   -8.2578  -30.7656 H      1 LIG       0.14100
@<TRIPOS>BOND
      1       1       2 ar
      2       1       3 ar
      3       2       5 ar
      4       3       6 ar
      5       4       5 ar
      6       4       6 ar
      7       1       7 1
      8       2       8 1
      9       3       9 1
     10       4      10 1
@<TRIPOS>ALT_TYPE
CGenFF_4.0_ALT_TYPE_SET
CGenFF_4.0 1 CG2R61 2 CG2R61 3 CG2R61 4 CG2R64 5 NG2R62 6 NG2R62 7 HGR61 8 HGR62 9 HGR62 10 HGR62
@<TRIPOS>MOLECULE
pyrimidine
 10 10 0 0 0
****
USER_CHARGES
INVALID_CHARGES
Pose:  43 Cluster:  43 Fr_nu: 619168 TotEn:    -9.08
@<TRIPOS>ATOM
      1 C1        -65.1036   -3.4531  -58.7903 C.ar   1 LIG      -0.13100
      2 C2        -63.8703   -3.7695  -58.2579 C.ar   1 LIG       0.28900
      3 C3        -66.1953   -3.9075  -58.0791 C.ar   1 LIG       0.28900
      4 C4        -64.8452   -4.8611  -56.5186 C.ar   1 LIG       0.50700
      5 N1        -63.7039   -4.4745  -57.1197 N.ar   1 LIG      -0.71900
      6 N2        -66.1024   -4.6171  -56.9353 N.ar   1 LIG      -0.71900
      7 H1        -65.2078   -2.8859  -59.7055 H      1 LIG       0.11500
      8 H2        -62.9546   -3.4554  -58.7470 H      1 LIG       0.11400
      9 H3        -67.2055   -3.7082  -58.4200 H      1 LIG       0.11400
     10 H4        -64.7412   -5.4299  -55.6028 H      1 LIG       0.14100
@<TRIPOS>BOND
      1       1       2 ar
      2       1       3 ar
      3       2       5 ar
      4       3       6 ar
      5       4       5 ar
      6       4       6 ar
      7       1       7 1
      8       2       8 1
      9       3       9 1
     10       4      10 1
@<TRIPOS>ALT_TYPE
CGenFF_4.0_ALT_TYPE_SET
CGenFF_4.0 1 CG2R61 2 CG2R61 3 CG2R61 4 CG2R64 5 NG2R62 6 NG2R62 7 HGR61 8 HGR62 9 HGR62 10 HGR62
@<TRIPOS>MOLECULE
pyrimidine
 10 10 0 0 0
****
USER_CHARGES
INVALID_CHARGES
Pose:  44 Cluster:  44 Fr_nu: 932467 TotEn:    -9.01
@<TRIPOS>ATOM
      1 C1        -52.3024    4.9130  -34.6428 C.ar   1 LIG      -0.13100
      2 C2        -53.3264    5.1844  -35.5273 C.ar   1 LIG       0.28900
      3 C3        -52.6843    4.7034  -33.3335 C.ar   1 LIG       0.28900
      4 C4        -54.8703    5.0257  -33.8666 C.ar   1 LIG       0.50700
      5 N1        -54.6264    5.2485  -35.1720 N.ar   1 LIG      -0.71900
      6 N2        -53.9639    4.7525  -32.9087 N.ar   1 LIG      -0.71900
      7 H1        -51.2678    4.8677  -34.9555 H      1 LIG       0.11500
      8 H2        -53.1234    5.3632  -36.5776 H      1 LIG       0.11400
      9 H3        -51.9495    4.4843  -32.5664 H      1 LIG       0.11400
     10 H4        -55.9061    5.0721  -33.5530 H      1 LIG       0.14100
@<TRIPOS>BOND
      1       1       2 ar
      2       1       3 ar
      3       2       5 ar
      4       3       6 ar
      5       4       5 ar
      6       4       6 ar
      7       1       7 1
      8       2       8 1
      9       3       9 1
     10       4      10 1
@<TRIPOS>ALT_TYPE
CGenFF_4.0_ALT_TYPE_SET
CGenFF_4.0 1 CG2R61 2 CG2R61 3 CG2R61 4 CG2R64 5 NG2R62 6 NG2R62 7 HGR61 8 HGR62 9 HGR62 10 HGR62
@<TRIPOS>MOLECULE
pyrimidine
 10 10 0 0 0
****
USER_CHARGES
INVALID_CHARGES
Pose:  45 Cluster:  45 Fr_nu:  97510 TotEn:    -8.88
@<TRIPOS>ATOM
      1 C1        -62.5869   -2.5252  -25.0372 C.ar   1 LIG      -0.13100
      2 C2        -63.6119   -1.6843  -25.4204 C.ar   1 LIG       0.28900
      3 C3        -61.5258   -1.9195  -24.3960 C.ar   1 LIG       0.28900
      4 C4        -62.5208    0.1172  -24.5655 C.ar   1 LIG       0.50700
      5 N1        -63.6116   -0.3533  -25.1996 N.ar   1 LIG      -0.71900
      6 N2        -61.4594   -0.5959  -24.1429 N.ar   1 LIG      -0.71900
      7 H1        -62.6135   -3.5898  -25.2274 H      1 LIG       0.11500
      8 H2        -64.4878   -2.0695  -25.9310 H      1 LIG       0.11400
      9 H3        -60.6735   -2.4992  -24.0584 H      1 LIG       0.11400
     10 H4        -62.4935    1.1833  -24.3760 H      1 LIG       0.14100
@<TRIPOS>BOND
      1       1       2 ar
      2       1       3 ar
      3       2       5 ar
      4       3       6 ar
      5       4       5 ar
      6       4       6 ar
      7       1       7 1
      8       2       8 1
      9       3       9 1
     10       4      10 1
@<TRIPOS>ALT_TYPE
CGenFF_4.0_ALT_TYPE_SET
CGenFF_4.0 1 CG2R61 2 CG2R61 3 CG2R61 4 CG2R64 5 NG2R62 6 NG2R62 7 HGR61 8 HGR62 9 HGR62 10 HGR62
@<TRIPOS>MOLECULE
pyrimidine
 10 10 0 0 0
****
USER_CHARGES
INVALID_CHARGES
Pose:  46 Cluster:  46 Fr_nu:  78733 TotEn:    -8.83
@<TRIPOS>ATOM
      1 C1        -51.3355    4.8693  -34.9259 C.ar   1 LIG      -0.13100
      2 C2        -52.5045    4.9104  -35.6581 C.ar   1 LIG       0.28900
      3 C3        -51.4870    4.6610  -33.5703 C.ar   1 LIG       0.28900
      4 C4        -53.7477    4.5634  -33.7870 C.ar   1 LIG       0.50700
      5 N1        -53.7322    4.7606  -35.1190 N.ar   1 LIG      -0.71900
      6 N2        -52.6825    4.5035  -32.9651 N.ar   1 LIG      -0.71900
      7 H1        -50.3636    4.9927  -35.3847 H      1 LIG       0.11500
      8 H2        -52.4854    5.0698  -36.7308 H      1 LIG       0.11400
      9 H3        -50.6253    4.6141  -32.9133 H      1 LIG       0.11400
     10 H4        -54.7207    4.4409  -33.3272 H      1 LIG       0.14100
@<TRIPOS>BOND
      1       1       2 ar
      2       1       3 ar
      3       2       5 ar
      4       3       6 ar
      5       4       5 ar
      6       4       6 ar
      7       1       7 1
      8       2       8 1
      9       3       9 1
     10       4      10 1
@<TRIPOS>ALT_TYPE
CGenFF_4.0_ALT_TYPE_SET
CGenFF_4.0 1 CG2R61 2 CG2R61 3 CG2R61 4 CG2R64 5 NG2R62 6 NG2R62 7 HGR61 8 HGR62 9 HGR62 10 HGR62
@<TRIPOS>MOLECULE
pyrimidine
 10 10 0 0 0
****
USER_CHARGES
INVALID_CHARGES
Pose:  47 Cluster:  47 Fr_nu: 142312 TotEn:    -7.88
@<TRIPOS>ATOM
      1 C1        -64.4528   -2.5155  -58.6957 C.ar   1 LIG      -0.13100
      2 C2        -64.8659   -3.1970  -59.8225 C.ar   1 LIG       0.28900
      3 C3        -64.5912   -3.1950  -57.5028 C.ar   1 LIG       0.28900
      4 C4        -65.4597   -5.0017  -58.5745 C.ar   1 LIG       0.50700
      5 N1        -65.3759   -4.4458  -59.7981 N.ar   1 LIG      -0.71900
      6 N2        -65.0927   -4.4437  -57.4050 N.ar   1 LIG      -0.71900
      7 H1        -64.0473   -1.5138  -58.7445 H      1 LIG       0.11500
      8 H2        -64.7959   -2.7437  -60.8053 H      1 LIG       0.11400
      9 H3        -64.2942   -2.7401  -56.5640 H      1 LIG       0.11400
     10 H4        -65.8668   -6.0042  -58.5252 H      1 LIG       0.14100
@<TRIPOS>BOND
      1       1       2 ar
      2       1       3 ar
      3       2       5 ar
      4       3       6 ar
      5       4       5 ar
      6       4       6 ar
      7       1       7 1
      8       2       8 1
      9       3       9 1
     10       4      10 1
@<TRIPOS>ALT_TYPE
CGenFF_4.0_ALT_TYPE_SET
CGenFF_4.0 1 CG2R61 2 CG2R61 3 CG2R61 4 CG2R64 5 NG2R62 6 NG2R62 7 HGR61 8 HGR62 9 HGR62 10 HGR62
@<TRIPOS>MOLECULE
pyrimidine
 10 10 0 0 0
****
USER_CHARGES
INVALID_CHARGES
Pose:  48 Cluster:  48 Fr_nu: 1414393 TotEn:    -7.45
@<TRIPOS>ATOM
      1 C1        -44.0875  -12.7189  -43.6939 C.ar   1 LIG      -0.13100
      2 C2        -44.9074  -13.8053  -43.4659 C.ar   1 LIG       0.28900
      3 C3        -44.7064  -11.6041  -44.2212 C.ar   1 LIG       0.28900
      4 C4        -46.7158  -12.6667  -44.2405 C.ar   1 LIG       0.50700
      5 N1        -46.2307  -13.8138  -43.7286 N.ar   1 LIG      -0.71900
      6 N2        -46.0234  -11.5429  -44.5079 N.ar   1 LIG      -0.71900
      7 H1        -43.0286  -12.7400  -43.4737 H      1 LIG       0.11500
      8 H2        -44.5106  -14.7266  -43.0535 H      1 LIG       0.11400
      9 H3        -44.1433  -10.7020  -44.4348 H      1 LIG       0.11400
     10 H4        -47.7758  -12.6457  -44.4621 H      1 LIG       0.14100
@<TRIPOS>BOND
      1       1       2 ar
      2       1       3 ar
      3       2       5 ar
      4       3       6 ar
      5       4       5 ar
      6       4       6 ar
      7       1       7 1
      8       2       8 1
      9       3       9 1
     10       4      10 1
@<TRIPOS>ALT_TYPE
CGenFF_4.0_ALT_TYPE_SET
CGenFF_4.0 1 CG2R61 2 CG2R61 3 CG2R61 4 CG2R64 5 NG2R62 6 NG2R62 7 HGR61 8 HGR62 9 HGR62 10 HGR62
@<TRIPOS>MOLECULE
pyrimidine
 10 10 0 0 0
****
USER_CHARGES
INVALID_CHARGES
Pose:  49 Cluster:  49 Fr_nu: 3759570 TotEn:    -7.41
@<TRIPOS>ATOM
      1 C1        -46.3175  -10.7642  -31.9565 C.ar   1 LIG      -0.13100
      2 C2        -46.3474  -10.4276  -30.6184 C.ar   1 LIG       0.28900
      3 C3        -46.5686   -9.7323  -32.8375 C.ar   1 LIG       0.28900
      4 C4        -46.8306   -8.2642  -31.1219 C.ar   1 LIG       0.50700
      5 N1        -46.6017   -9.1828  -30.1642 N.ar   1 LIG      -0.71900
      6 N2        -46.8300   -8.4656  -32.4535 N.ar   1 LIG      -0.71900
      7 H1        -46.1109  -11.7714  -32.2927 H      1 LIG       0.11500
      8 H2        -46.1624  -11.1721  -29.8518 H      1 LIG       0.11400
      9 H3        -46.5671   -9.9008  -33.9089 H      1 LIG       0.11400
     10 H4        -47.0386   -7.2559  -30.7854 H      1 LIG       0.14100
@<TRIPOS>BOND
      1       1       2 ar
      2       1       3 ar
      3       2       5 ar
      4       3       6 ar
      5       4       5 ar
      6       4       6 ar
      7       1       7 1
      8       2       8 1
      9       3       9 1
     10       4      10 1
@<TRIPOS>ALT_TYPE
CGenFF_4.0_ALT_TYPE_SET
CGenFF_4.0 1 CG2R61 2 CG2R61 3 CG2R61 4 CG2R64 5 NG2R62 6 NG2R62 7 HGR61 8 HGR62 9 HGR62 10 HGR62
@<TRIPOS>MOLECULE
pyrimidine
 10 10 0 0 0
****
USER_CHARGES
INVALID_CHARGES
Pose:  50 Cluster:  50 Fr_nu: 391620 TotEn:    -7.32
@<TRIPOS>ATOM
      1 C1        -69.7831  -10.6019  -41.3943 C.ar   1 LIG      -0.13100
      2 C2        -70.6600   -9.9529  -42.2395 C.ar   1 LIG       0.28900
      3 C3        -70.3233  -11.6290  -40.6477 C.ar   1 LIG       0.28900
      4 C4        -72.3714  -11.2930  -41.5746 C.ar   1 LIG       0.50700
      5 N1        -71.9654  -10.2737  -42.3552 N.ar   1 LIG      -0.71900
      6 N2        -71.6180  -12.0027  -40.7129 N.ar   1 LIG      -0.71900
      7 H1        -68.7403  -10.3234  -41.3215 H      1 LIG       0.11500
      8 H2        -70.3268   -9.1324  -42.8657 H      1 LIG       0.11400
      9 H3        -69.7115  -12.1967  -39.9550 H      1 LIG       0.11400
     10 H4        -73.4157  -11.5713  -41.6465 H      1 LIG       0.14100
@<TRIPOS>BOND
      1       1       2 ar
      2       1       3 ar
      3       2       5 ar
      4       3       6 ar
      5       4       5 ar
      6       4       6 ar
      7       1       7 1
      8       2       8 1
      9       3       9 1
     10       4      10 1
@<TRIPOS>ALT_TYPE
CGenFF_4.0_ALT_TYPE_SET
CGenFF_4.0 1 CG2R61 2 CG2R61 3 CG2R61 4 CG2R64 5 NG2R62 6 NG2R62 7 HGR61 8 HGR62 9 HGR62 10 HGR62
@<TRIPOS>MOLECULE
pyrimidine
 10 10 0 0 0
****
USER_CHARGES
INVALID_CHARGES
Pose:  51 Cluster:  51 Fr_nu: 1502098 TotEn:    -7.07
@<TRIPOS>ATOM
      1 C1        -54.1573    4.8606  -33.9651 C.ar   1 LIG      -0.13100
      2 C2        -53.2789    3.8419  -33.6567 C.ar   1 LIG       0.28900
      3 C3        -53.6127    5.9357  -34.6369 C.ar   1 LIG       0.28900
      4 C4        -51.5578    4.9639  -34.6294 C.ar   1 LIG       0.50700
      5 N1        -51.9679    3.8608  -33.9749 N.ar   1 LIG      -0.71900
      6 N2        -52.3122    6.0209  -34.9860 N.ar   1 LIG      -0.71900
      7 H1        -55.2046    4.8190  -33.6973 H      1 LIG       0.11500
      8 H2        -53.6153    2.9560  -33.1292 H      1 LIG       0.11400
      9 H3        -54.2253    6.7844  -34.9211 H      1 LIG       0.11400
     10 H4        -50.5090    5.0062  -34.8966 H      1 LIG       0.14100
@<TRIPOS>BOND
      1       1       2 ar
      2       1       3 ar
      3       2       5 ar
      4       3       6 ar
      5       4       5 ar
      6       4       6 ar
      7       1       7 1
      8       2       8 1
      9       3       9 1
     10       4      10 1
@<TRIPOS>ALT_TYPE
CGenFF_4.0_ALT_TYPE_SET
CGenFF_4.0 1 CG2R61 2 CG2R61 3 CG2R61 4 CG2R64 5 NG2R62 6 NG2R62 7 HGR61 8 HGR62 9 HGR62 10 HGR62
@<TRIPOS>MOLECULE
pyrimidine
 10 10 0 0 0
****
USER_CHARGES
INVALID_CHARGES
Pose:  52 Cluster:  52 Fr_nu:   9205 TotEn:    -6.62
@<TRIPOS>ATOM
      1 C1        -50.8024    5.7875  -33.0950 C.ar   1 LIG      -0.13100
      2 C2        -51.9165    6.5975  -33.1797 C.ar   1 LIG       0.28900
      3 C3        -51.0241    4.4428  -33.3115 C.ar   1 LIG       0.28900
      4 C4        -53.2422    4.8106  -33.6453 C.ar   1 LIG       0.50700
      5 N1        -53.1561    6.1408  -33.4540 N.ar   1 LIG      -0.71900
      6 N2        -52.2354    3.9179  -33.5898 N.ar   1 LIG      -0.71900
      7 H1        -49.8195    6.1809  -32.8732 H      1 LIG       0.11500
      8 H2        -51.8406    7.6682  -33.0244 H      1 LIG       0.11400
      9 H3        -50.2091    3.7286  -33.2650 H      1 LIG       0.11400
     10 H4        -54.2265    4.4163  -33.8663 H      1 LIG       0.14100
@<TRIPOS>BOND
      1       1       2 ar
      2       1       3 ar
      3       2       5 ar
      4       3       6 ar
      5       4       5 ar
      6       4       6 ar
      7       1       7 1
      8       2       8 1
      9       3       9 1
     10       4      10 1
@<TRIPOS>ALT_TYPE
CGenFF_4.0_ALT_TYPE_SET
CGenFF_4.0 1 CG2R61 2 CG2R61 3 CG2R61 4 CG2R64 5 NG2R62 6 NG2R62 7 HGR61 8 HGR62 9 HGR62 10 HGR62
@<TRIPOS>MOLECULE
pyrimidine
 10 10 0 0 0
****
USER_CHARGES
INVALID_CHARGES
Pose:  53 Cluster:  53 Fr_nu:  77090 TotEn:    -4.95
@<TRIPOS>ATOM
      1 C1        -53.7809    4.4610  -33.7870 C.ar   1 LIG      -0.13100
      2 C2        -54.8974    5.2722  -33.7870 C.ar   1 LIG       0.28900
      3 C3        -53.2979    4.1101  -35.0310 C.ar   1 LIG       0.28900
      4 C4        -54.9377    5.3018  -36.0596 C.ar   1 LIG       0.50700
      5 N1        -55.5036    5.7129  -34.9089 N.ar   1 LIG      -0.71900
      6 N2        -53.8536    4.5139  -36.1922 N.ar   1 LIG      -0.71900
      7 H1        -53.3149    4.1222  -32.8714 H      1 LIG       0.11500
      8 H2        -55.3487    5.5998  -32.8568 H      1 LIG       0.11400
      9 H3        -52.4246    3.4748  -35.1315 H      1 LIG       0.11400
     10 H4        -55.4047    5.6401  -36.9764 H      1 LIG       0.14100
@<TRIPOS>BOND
      1       1       2 ar
      2       1       3 ar
      3       2       5 ar
      4       3       6 ar
      5       4       5 ar
      6       4       6 ar
      7       1       7 1
      8       2       8 1
      9       3       9 1
     10       4      10 1
@<TRIPOS>ALT_TYPE
CGenFF_4.0_ALT_TYPE_SET
CGenFF_4.0 1 CG2R61 2 CG2R61 3 CG2R61 4 CG2R64 5 NG2R62 6 NG2R62 7 HGR61 8 HGR62 9 HGR62 10 HGR62
@<TRIPOS>MOLECULE
naphtalene
 18 19 0 0 0
****
USER_CHARGES
INVALID_CHARGES
Pose:   1 Cluster:   1 Fr_nu:  36587 TotEn:   -15.01
@<TRIPOS>ATOM
      1 C1        -66.2658   -7.3427  -50.0692 C.ar   1 LIG      -0.11500
      2 C2        -65.9633   -8.2022  -49.0172 C.ar   1 LIG      -0.11500
      3 C3        -70.9537   -7.4006  -48.7680 C.ar   1 LIG      -0.11500
      4 C4        -70.6511   -8.2601  -47.7161 C.ar   1 LIG      -0.11500
      5 C5        -67.5814   -6.9257  -50.2742 C.ar   1 LIG      -0.11700
      6 C6        -66.9749   -8.6479  -48.1663 C.ar   1 LIG      -0.11700
      7 C7        -69.9420   -6.9548  -49.6190 C.ar   1 LIG      -0.11700
      8 C8        -69.3356   -8.6772  -47.5110 C.ar   1 LIG      -0.11700
      9 C9        -68.6124   -7.3644  -49.4274 C.ar   1 LIG       0.00400
     10 C10       -68.3046   -8.2385  -48.3578 C.ar   1 LIG       0.00400
     11 H1        -65.4780   -6.9965  -50.7317 H      1 LIG       0.11500
     12 H2        -64.9388   -8.5260  -48.8584 H      1 LIG       0.11500
     13 H3        -71.9782   -7.0762  -48.9273 H      1 LIG       0.11500
     14 H4        -71.4396   -8.6071  -47.0547 H      1 LIG       0.11500
     15 H5        -67.7948   -6.2539  -51.1031 H      1 LIG       0.11500
     16 H6        -66.7155   -9.3190  -47.3501 H      1 LIG       0.11500
     17 H7        -70.2015   -6.2831  -50.4345 H      1 LIG       0.11500
     18 H8        -69.1220   -9.3496  -46.6826 H      1 LIG       0.11500
@<TRIPOS>BOND
      1       1       2 ar
      2       1       5 ar
      3       2       6 ar
      4       3       4 ar
      5       3       7 ar
      6       4       8 ar
      7       5       9 ar
      8       6      10 ar
      9       7       9 ar
     10       8      10 ar
     11       9      10 ar
     12       1      11 1
     13       2      12 1
     14       3      13 1
     15       4      14 1
     16       5      15 1
     17       6      16 1
     18       7      17 1
     19       8      18 1
@<TRIPOS>ALT_TYPE
CGenFF_4.0_ALT_TYPE_SET
CGenFF_4.0 1 CG2R61 2 CG2R61 3 CG2R61 4 CG2R61 5 CG2R61 6 CG2R61 7 CG2R61 8 CG2R61 9 CG2R61 10 CG2R61 11 HGR61 12 HGR61 13 HGR61 14 HGR61 15 HGR61 16 HGR61 17 HGR61 18 HGR61
@<TRIPOS>MOLECULE
naphtalene
 18 19 0 0 0
****
USER_CHARGES
INVALID_CHARGES
Pose:   2 Cluster:   2 Fr_nu:   6908 TotEn:   -14.19
@<TRIPOS>ATOM
      1 C1        -73.4430  -28.3698  -46.8287 C.ar   1 LIG      -0.11500
      2 C2        -74.8136  -28.5653  -46.9708 C.ar   1 LIG      -0.11500
      3 C3        -74.2882  -24.4934  -44.0123 C.ar   1 LIG      -0.11500
      4 C4        -75.6588  -24.6890  -44.1545 C.ar   1 LIG      -0.11500
      5 C5        -72.9649  -27.3094  -46.0583 C.ar   1 LIG      -0.11700
      6 C6        -75.7113  -27.7015  -46.3431 C.ar   1 LIG      -0.11700
      7 C7        -73.3905  -25.3575  -44.6401 C.ar   1 LIG      -0.11700
      8 C8        -76.1370  -25.7493  -44.9249 C.ar   1 LIG      -0.11700
      9 C9        -73.8541  -26.4299  -45.4193 C.ar   1 LIG       0.00400
     10 C10       -75.2478  -26.6288  -45.5639 C.ar   1 LIG       0.00400
     11 H1        -72.7446  -29.0424  -47.3181 H      1 LIG       0.11500
     12 H2        -75.1848  -29.3913  -47.5705 H      1 LIG       0.11500
     13 H3        -73.9163  -23.6676  -43.4125 H      1 LIG       0.11500
     14 H4        -76.3567  -24.0153  -43.6661 H      1 LIG       0.11500
     15 H5        -71.8895  -27.1754  -45.9615 H      1 LIG       0.11500
     16 H6        -76.7784  -27.8735  -46.4674 H      1 LIG       0.11500
     17 H7        -72.3235  -25.1857  -44.5149 H      1 LIG       0.11500
     18 H8        -77.2124  -25.8831  -45.0225 H      1 LIG       0.11500
@<TRIPOS>BOND
      1       1       2 ar
      2       1       5 ar
      3       2       6 ar
      4       3       4 ar
      5       3       7 ar
      6       4       8 ar
      7       5       9 ar
      8       6      10 ar
      9       7       9 ar
     10       8      10 ar
     11       9      10 ar
     12       1      11 1
     13       2      12 1
     14       3      13 1
     15       4      14 1
     16       5      15 1
     17       6      16 1
     18       7      17 1
     19       8      18 1
@<TRIPOS>ALT_TYPE
CGenFF_4.0_ALT_TYPE_SET
CGenFF_4.0 1 CG2R61 2 CG2R61 3 CG2R61 4 CG2R61 5 CG2R61 6 CG2R61 7 CG2R61 8 CG2R61 9 CG2R61 10 CG2R61 11 HGR61 12 HGR61 13 HGR61 14 HGR61 15 HGR61 16 HGR61 17 HGR61 18 HGR61
@<TRIPOS>MOLECULE
naphtalene
 18 19 0 0 0
****
USER_CHARGES
INVALID_CHARGES
Pose:   3 Cluster:   3 Fr_nu:  49460 TotEn:   -13.58
@<TRIPOS>ATOM
      1 C1        -49.7099    7.7407  -33.4359 C.ar   1 LIG      -0.11500
      2 C2        -50.7698    8.5842  -33.7553 C.ar   1 LIG      -0.11500
      3 C3        -52.6578    3.8895  -33.8248 C.ar   1 LIG      -0.11500
      4 C4        -53.7177    4.7331  -34.1442 C.ar   1 LIG      -0.11500
      5 C5        -49.9097    6.3614  -33.3721 C.ar   1 LIG      -0.11700
      6 C6        -52.0335    8.0517  -34.0122 C.ar   1 LIG      -0.11700
      7 C7        -51.3941    4.4220  -33.5680 C.ar   1 LIG      -0.11700
      8 C8        -53.5180    6.1124  -34.2079 C.ar   1 LIG      -0.11700
      9 C9        -51.1750    5.8080  -33.6277 C.ar   1 LIG       0.00400
     10 C10       -52.2527    6.6658  -33.9524 C.ar   1 LIG       0.00400
     11 H1        -48.7265    8.1558  -33.2355 H      1 LIG       0.11500
     12 H2        -50.6132    9.6578  -33.8050 H      1 LIG       0.11500
     13 H3        -52.8138    2.8156  -33.7751 H      1 LIG       0.11500
     14 H4        -54.7011    4.3175  -34.3431 H      1 LIG       0.11500
     15 H5        -49.0668    5.7211  -33.1201 H      1 LIG       0.11500
     16 H6        -52.8474    8.7298  -34.2605 H      1 LIG       0.11500
     17 H7        -50.5802    3.7438  -33.3205 H      1 LIG       0.11500
     18 H8        -54.3610    6.7530  -34.4592 H      1 LIG       0.11500
@<TRIPOS>BOND
      1       1       2 ar
      2       1       5 ar
      3       2       6 ar
      4       3       4 ar
      5       3       7 ar
      6       4       8 ar
      7       5       9 ar
      8       6      10 ar
      9       7       9 ar
     10       8      10 ar
     11       9      10 ar
     12       1      11 1
     13       2      12 1
     14       3      13 1
     15       4      14 1
     16       5      15 1
     17       6      16 1
     18       7      17 1
     19       8      18 1
@<TRIPOS>ALT_TYPE
CGenFF_4.0_ALT_TYPE_SET
CGenFF_4.0 1 CG2R61 2 CG2R61 3 CG2R61 4 CG2R61 5 CG2R61 6 CG2R61 7 CG2R61 8 CG2R61 9 CG2R61 10 CG2R61 11 HGR61 12 HGR61 13 HGR61 14 HGR61 15 HGR61 16 HGR61 17 HGR61 18 HGR61
@<TRIPOS>MOLECULE
naphtalene
 18 19 0 0 0
****
USER_CHARGES
INVALID_CHARGES
Pose:   4 Cluster:   4 Fr_nu:  27945 TotEn:   -13.45
@<TRIPOS>ATOM
      1 C1        -61.5882   -2.2502  -58.9204 C.ar   1 LIG      -0.11500
      2 C2        -61.8944   -2.9758  -60.0678 C.ar   1 LIG      -0.11500
      3 C3        -65.7686   -3.6937  -56.8923 C.ar   1 LIG      -0.11500
      4 C4        -66.0747   -4.4193  -58.0398 C.ar   1 LIG      -0.11500
      5 C5        -62.4722   -2.2444  -57.8410 C.ar   1 LIG      -0.11700
      6 C6        -63.0855   -3.6983  -60.1404 C.ar   1 LIG      -0.11700
      7 C7        -64.5772   -2.9713  -56.8197 C.ar   1 LIG      -0.11700
      8 C8        -65.1908   -4.4252  -59.1192 C.ar   1 LIG      -0.11700
      9 C9        -63.6758   -2.9659  -57.8967 C.ar   1 LIG       0.00400
     10 C10       -63.9871   -3.7037  -59.0636 C.ar   1 LIG       0.00400
     11 H1        -60.6609   -1.6875  -58.8647 H      1 LIG       0.11500
     12 H2        -61.2054   -2.9799  -60.9074 H      1 LIG       0.11500
     13 H3        -66.4572   -3.6893  -56.0521 H      1 LIG       0.11500
     14 H4        -67.0027   -4.9807  -58.0955 H      1 LIG       0.11500
     15 H5        -62.2124   -1.6697  -56.9543 H      1 LIG       0.11500
     16 H6        -63.3042   -4.2588  -61.0470 H      1 LIG       0.11500
     17 H7        -64.3584   -2.4115  -55.9128 H      1 LIG       0.11500
     18 H8        -65.4507   -4.9991  -60.0064 H      1 LIG       0.11500
@<TRIPOS>BOND
      1       1       2 ar
      2       1       5 ar
      3       2       6 ar
      4       3       4 ar
      5       3       7 ar
      6       4       8 ar
      7       5       9 ar
      8       6      10 ar
      9       7       9 ar
     10       8      10 ar
     11       9      10 ar
     12       1      11 1
     13       2      12 1
     14       3      13 1
     15       4      14 1
     16       5      15 1
     17       6      16 1
     18       7      17 1
     19       8      18 1
@<TRIPOS>ALT_TYPE
CGenFF_4.0_ALT_TYPE_SET
CGenFF_4.0 1 CG2R61 2 CG2R61 3 CG2R61 4 CG2R61 5 CG2R61 6 CG2R61 7 CG2R61 8 CG2R61 9 CG2R61 10 CG2R61 11 HGR61 12 HGR61 13 HGR61 14 HGR61 15 HGR61 16 HGR61 17 HGR61 18 HGR61
@<TRIPOS>MOLECULE
naphtalene
 18 19 0 0 0
****
USER_CHARGES
INVALID_CHARGES
Pose:   5 Cluster:   5 Fr_nu:  72973 TotEn:   -13.35
@<TRIPOS>ATOM
      1 C1        -50.9068    5.3880  -33.6048 C.ar   1 LIG      -0.11500
      2 C2        -51.8476    5.3520  -32.5798 C.ar   1 LIG      -0.11500
      3 C3        -54.4707    4.9650  -36.8901 C.ar   1 LIG      -0.11500
      4 C4        -55.4113    4.9290  -35.8650 C.ar   1 LIG      -0.11500
      5 C5        -51.3193    5.3011  -34.9348 C.ar   1 LIG      -0.11700
      6 C6        -53.2042    5.2290  -32.8807 C.ar   1 LIG      -0.11700
      7 C7        -53.1139    5.0881  -36.5891 C.ar   1 LIG      -0.11700
      8 C8        -54.9989    5.0159  -34.5350 C.ar   1 LIG      -0.11700
      9 C9        -52.6809    5.1768  -35.2561 C.ar   1 LIG       0.00400
     10 C10       -53.6374    5.1402  -34.2137 C.ar   1 LIG       0.00400
     11 H1        -49.8507    5.4832  -33.3699 H      1 LIG       0.11500
     12 H2        -51.5254    5.4200  -31.5448 H      1 LIG       0.11500
     13 H3        -54.7922    4.8971  -37.9256 H      1 LIG       0.11500
     14 H4        -56.4671    4.8323  -36.1004 H      1 LIG       0.11500
     15 H5        -50.5664    5.3308  -35.7198 H      1 LIG       0.11500
     16 H6        -53.9221    5.2035  -32.0635 H      1 LIG       0.11500
     17 H7        -52.3963    5.1144  -37.4065 H      1 LIG       0.11500
     18 H8        -55.7516    4.9853  -33.7498 H      1 LIG       0.11500
@<TRIPOS>BOND
      1       1       2 ar
      2       1       5 ar
      3       2       6 ar
      4       3       4 ar
      5       3       7 ar
      6       4       8 ar
      7       5       9 ar
      8       6      10 ar
      9       7       9 ar
     10       8      10 ar
     11       9      10 ar
     12       1      11 1
     13       2      12 1
     14       3      13 1
     15       4      14 1
     16       5      15 1
     17       6      16 1
     18       7      17 1
     19       8      18 1
@<TRIPOS>ALT_TYPE
CGenFF_4.0_ALT_TYPE_SET
CGenFF_4.0 1 CG2R61 2 CG2R61 3 CG2R61 4 CG2R61 5 CG2R61 6 CG2R61 7 CG2R61 8 CG2R61 9 CG2R61 10 CG2R61 11 HGR61 12 HGR61 13 HGR61 14 HGR61 15 HGR61 16 HGR61 17 HGR61 18 HGR61
@<TRIPOS>MOLECULE
naphtalene
 18 19 0 0 0
****
USER_CHARGES
INVALID_CHARGES
Pose:   6 Cluster:   6 Fr_nu:   9039 TotEn:   -12.99
@<TRIPOS>ATOM
      1 C1        -64.6576   -0.4963  -25.7134 C.ar   1 LIG      -0.11500
      2 C2        -64.1768   -1.7902  -25.8905 C.ar   1 LIG      -0.11500
      3 C3        -60.6514    0.6482  -23.2007 C.ar   1 LIG      -0.11500
      4 C4        -60.1707   -0.6458  -23.3779 C.ar   1 LIG      -0.11500
      5 C5        -63.9045    0.4372  -25.0007 C.ar   1 LIG      -0.11700
      6 C6        -62.9411   -2.1557  -25.3558 C.ar   1 LIG      -0.11700
      7 C7        -61.8871    1.0136  -23.7355 C.ar   1 LIG      -0.11700
      8 C8        -60.9237   -1.5794  -24.0905 C.ar   1 LIG      -0.11700
      9 C9        -62.6585    0.0868  -24.4555 C.ar   1 LIG       0.00400
     10 C10       -62.1697   -1.2290  -24.6357 C.ar   1 LIG       0.00400
     11 H1        -65.6199   -0.2126  -26.1293 H      1 LIG       0.11500
     12 H2        -64.7637   -2.5162  -26.4456 H      1 LIG       0.11500
     13 H3        -60.0647    1.3748  -22.6457 H      1 LIG       0.11500
     14 H4        -59.2090   -0.9294  -22.9605 H      1 LIG       0.11500
     15 H5        -64.3002    1.4429  -24.8743 H      1 LIG       0.11500
     16 H6        -62.5846   -3.1725  -25.5070 H      1 LIG       0.11500
     17 H7        -62.2430    2.0306  -23.5849 H      1 LIG       0.11500
     18 H8        -60.5285   -2.5854  -24.2164 H      1 LIG       0.11500
@<TRIPOS>BOND
      1       1       2 ar
      2       1       5 ar
      3       2       6 ar
      4       3       4 ar
      5       3       7 ar
      6       4       8 ar
      7       5       9 ar
      8       6      10 ar
      9       7       9 ar
     10       8      10 ar
     11       9      10 ar
     12       1      11 1
     13       2      12 1
     14       3      13 1
     15       4      14 1
     16       5      15 1
     17       6      16 1
     18       7      17 1
     19       8      18 1
@<TRIPOS>ALT_TYPE
CGenFF_4.0_ALT_TYPE_SET
CGenFF_4.0 1 CG2R61 2 CG2R61 3 CG2R61 4 CG2R61 5 CG2R61 6 CG2R61 7 CG2R61 8 CG2R61 9 CG2R61 10 CG2R61 11 HGR61 12 HGR61 13 HGR61 14 HGR61 15 HGR61 16 HGR61 17 HGR61 18 HGR61
@<TRIPOS>MOLECULE
naphtalene
 18 19 0 0 0
****
USER_CHARGES
INVALID_CHARGES
Pose:   7 Cluster:   7 Fr_nu:  22346 TotEn:   -12.71
@<TRIPOS>ATOM
      1 C1        -73.3109  -29.5546  -45.2667 C.ar   1 LIG      -0.11500
      2 C2        -74.5243  -29.4455  -45.9394 C.ar   1 LIG      -0.11500
      3 C3        -73.9836  -25.1387  -43.3380 C.ar   1 LIG      -0.11500
      4 C4        -75.1970  -25.0297  -44.0108 C.ar   1 LIG      -0.11500
      5 C5        -72.8689  -28.5132  -44.4502 C.ar   1 LIG      -0.11700
      6 C6        -75.3004  -28.2948  -45.7984 C.ar   1 LIG      -0.11700
      7 C7        -73.2076  -26.2896  -43.4790 C.ar   1 LIG      -0.11700
      8 C8        -75.6391  -26.0710  -44.8273 C.ar   1 LIG      -0.11700
      9 C9        -73.6371  -27.3475  -44.2967 C.ar   1 LIG       0.00400
     10 C10       -74.8709  -27.2367  -44.9809 C.ar   1 LIG       0.00400
     11 H1        -72.7070  -30.4505  -45.3773 H      1 LIG       0.11500
     12 H2        -74.8677  -30.2569  -46.5746 H      1 LIG       0.11500
     13 H3        -73.6397  -24.3275  -42.7024 H      1 LIG       0.11500
     14 H4        -75.7999  -24.1331  -43.9010 H      1 LIG       0.11500
     15 H5        -71.9170  -28.6200  -43.9342 H      1 LIG       0.11500
     16 H6        -76.2457  -28.2314  -46.3333 H      1 LIG       0.11500
     17 H7        -72.2627  -26.3531  -42.9434 H      1 LIG       0.11500
     18 H8        -76.5907  -25.9641  -45.3441 H      1 LIG       0.11500
@<TRIPOS>BOND
      1       1       2 ar
      2       1       5 ar
      3       2       6 ar
      4       3       4 ar
      5       3       7 ar
      6       4       8 ar
      7       5       9 ar
      8       6      10 ar
      9       7       9 ar
     10       8      10 ar
     11       9      10 ar
     12       1      11 1
     13       2      12 1
     14       3      13 1
     15       4      14 1
     16       5      15 1
     17       6      16 1
     18       7      17 1
     19       8      18 1
@<TRIPOS>ALT_TYPE
CGenFF_4.0_ALT_TYPE_SET
CGenFF_4.0 1 CG2R61 2 CG2R61 3 CG2R61 4 CG2R61 5 CG2R61 6 CG2R61 7 CG2R61 8 CG2R61 9 CG2R61 10 CG2R61 11 HGR61 12 HGR61 13 HGR61 14 HGR61 15 HGR61 16 HGR61 17 HGR61 18 HGR61
@<TRIPOS>MOLECULE
naphtalene
 18 19 0 0 0
****
USER_CHARGES
INVALID_CHARGES
Pose:   8 Cluster:   8 Fr_nu: 110465 TotEn:   -12.48
@<TRIPOS>ATOM
      1 C1        -60.7653   -1.4789  -24.2371 C.ar   1 LIG      -0.11500
      2 C2        -61.6425   -2.2028  -25.0391 C.ar   1 LIG      -0.11500
      3 C3        -63.1506   -2.9826  -20.2719 C.ar   1 LIG      -0.11500
      4 C4        -64.0277   -3.7065  -21.0741 C.ar   1 LIG      -0.11500
      5 C5        -60.9171   -1.4888  -22.8502 C.ar   1 LIG      -0.11700
      6 C6        -62.6747   -2.9394  -24.4577 C.ar   1 LIG      -0.11700
      7 C7        -62.1182   -2.2460  -20.8535 C.ar   1 LIG      -0.11700
      8 C8        -63.8760   -3.6966  -22.4610 C.ar   1 LIG      -0.11700
      9 C9        -61.9506   -2.2247  -22.2477 C.ar   1 LIG       0.00400
     10 C10       -62.8425   -2.9608  -23.0635 C.ar   1 LIG       0.00400
     11 H1        -59.9622   -0.9052  -24.6903 H      1 LIG       0.11500
     12 H2        -61.5232   -2.1947  -26.1187 H      1 LIG       0.11500
     13 H3        -63.2692   -2.9905  -19.1921 H      1 LIG       0.11500
     14 H4        -64.8314   -4.2788  -20.6204 H      1 LIG       0.11500
     15 H5        -60.2200   -0.9152  -22.2428 H      1 LIG       0.11500
     16 H6        -63.3483   -3.4983  -25.1040 H      1 LIG       0.11500
     17 H7        -61.4443   -1.6879  -20.2070 H      1 LIG       0.11500
     18 H8        -64.5735   -4.2695  -23.0687 H      1 LIG       0.11500
@<TRIPOS>BOND
      1       1       2 ar
      2       1       5 ar
      3       2       6 ar
      4       3       4 ar
      5       3       7 ar
      6       4       8 ar
      7       5       9 ar
      8       6      10 ar
      9       7       9 ar
     10       8      10 ar
     11       9      10 ar
     12       1      11 1
     13       2      12 1
     14       3      13 1
     15       4      14 1
     16       5      15 1
     17       6      16 1
     18       7      17 1
     19       8      18 1
@<TRIPOS>ALT_TYPE
CGenFF_4.0_ALT_TYPE_SET
CGenFF_4.0 1 CG2R61 2 CG2R61 3 CG2R61 4 CG2R61 5 CG2R61 6 CG2R61 7 CG2R61 8 CG2R61 9 CG2R61 10 CG2R61 11 HGR61 12 HGR61 13 HGR61 14 HGR61 15 HGR61 16 HGR61 17 HGR61 18 HGR61
@<TRIPOS>MOLECULE
naphtalene
 18 19 0 0 0
****
USER_CHARGES
INVALID_CHARGES
Pose:   9 Cluster:   9 Fr_nu: 122939 TotEn:   -12.41
@<TRIPOS>ATOM
      1 C1        -51.6475    5.5967  -38.9889 C.ar   1 LIG      -0.11500
      2 C2        -52.7447    5.6924  -39.8397 C.ar   1 LIG      -0.11500
      3 C3        -54.6222    4.6303  -35.2619 C.ar   1 LIG      -0.11500
      4 C4        -55.7193    4.7260  -36.1128 C.ar   1 LIG      -0.11500
      5 C5        -51.8352    5.3088  -37.6367 C.ar   1 LIG      -0.11700
      6 C6        -54.0337    5.5005  -39.3418 C.ar   1 LIG      -0.11700
      7 C7        -53.3331    4.8221  -35.7599 C.ar   1 LIG      -0.11700
      8 C8        -55.5317    5.0140  -37.4650 C.ar   1 LIG      -0.11700
      9 C9        -53.1256    5.1127  -37.1182 C.ar   1 LIG       0.00400
     10 C10       -54.2413    5.2101  -37.9835 C.ar   1 LIG       0.00400
     11 H1        -50.6443    5.7467  -39.3770 H      1 LIG       0.11500
     12 H2        -52.5975    5.9163  -40.8923 H      1 LIG       0.11500
     13 H3        -54.7687    4.4062  -34.2091 H      1 LIG       0.11500
     14 H4        -56.7223    4.5773  -35.7239 H      1 LIG       0.11500
     15 H5        -50.9630    5.2391  -36.9900 H      1 LIG       0.11500
     16 H6        -54.8767    5.5795  -40.0251 H      1 LIG       0.11500
     17 H7        -52.4902    4.7422  -35.0766 H      1 LIG       0.11500
     18 H8        -56.4039    5.0844  -38.1118 H      1 LIG       0.11500
@<TRIPOS>BOND
      1       1       2 ar
      2       1       5 ar
      3       2       6 ar
      4       3       4 ar
      5       3       7 ar
      6       4       8 ar
      7       5       9 ar
      8       6      10 ar
      9       7       9 ar
     10       8      10 ar
     11       9      10 ar
     12       1      11 1
     13       2      12 1
     14       3      13 1
     15       4      14 1
     16       5      15 1
     17       6      16 1
     18       7      17 1
     19       8      18 1
@<TRIPOS>ALT_TYPE
CGenFF_4.0_ALT_TYPE_SET
CGenFF_4.0 1 CG2R61 2 CG2R61 3 CG2R61 4 CG2R61 5 CG2R61 6 CG2R61 7 CG2R61 8 CG2R61 9 CG2R61 10 CG2R61 11 HGR61 12 HGR61 13 HGR61 14 HGR61 15 HGR61 16 HGR61 17 HGR61 18 HGR61
@<TRIPOS>MOLECULE
naphtalene
 18 19 0 0 0
****
USER_CHARGES
INVALID_CHARGES
Pose:  10 Cluster:  10 Fr_nu:   1131 TotEn:   -12.41
@<TRIPOS>ATOM
      1 C1        -58.2632  -25.2169  -21.8226 C.ar   1 LIG      -0.11500
      2 C2        -57.0517  -24.5413  -21.7098 C.ar   1 LIG      -0.11500
      3 C3        -60.3593  -21.1719  -23.5307 C.ar   1 LIG      -0.11500
      4 C4        -59.1477  -20.4964  -23.4178 C.ar   1 LIG      -0.11500
      5 C5        -59.3916  -24.5519  -22.3033 C.ar   1 LIG      -0.11700
      6 C6        -56.9638  -23.1984  -22.0771 C.ar   1 LIG      -0.11700
      7 C7        -60.4471  -22.5150  -23.1634 C.ar   1 LIG      -0.11700
      8 C8        -58.0193  -21.1613  -22.9371 C.ar   1 LIG      -0.11700
      9 C9        -59.3215  -23.2000  -22.6776 C.ar   1 LIG       0.00400
     10 C10       -58.0894  -22.5132  -22.5628 C.ar   1 LIG       0.00400
     11 H1        -58.3312  -26.2622  -21.5360 H      1 LIG       0.11500
     12 H2        -56.1738  -25.0600  -21.3357 H      1 LIG       0.11500
     13 H3        -61.2377  -20.6537  -23.9049 H      1 LIG       0.11500
     14 H4        -59.0807  -19.4507  -23.7032 H      1 LIG       0.11500
     15 H5        -60.3284  -25.0997  -22.3827 H      1 LIG       0.11500
     16 H6        -56.0065  -22.6903  -21.9810 H      1 LIG       0.11500
     17 H7        -61.4043  -23.0231  -23.2603 H      1 LIG       0.11500
     18 H8        -57.0826  -20.6135  -22.8569 H      1 LIG       0.11500
@<TRIPOS>BOND
      1       1       2 ar
      2       1       5 ar
      3       2       6 ar
      4       3       4 ar
      5       3       7 ar
      6       4       8 ar
      7       5       9 ar
      8       6      10 ar
      9       7       9 ar
     10       8      10 ar
     11       9      10 ar
     12       1      11 1
     13       2      12 1
     14       3      13 1
     15       4      14 1
     16       5      15 1
     17       6      16 1
     18       7      17 1
     19       8      18 1
@<TRIPOS>ALT_TYPE
CGenFF_4.0_ALT_TYPE_SET
CGenFF_4.0 1 CG2R61 2 CG2R61 3 CG2R61 4 CG2R61 5 CG2R61 6 CG2R61 7 CG2R61 8 CG2R61 9 CG2R61 10 CG2R61 11 HGR61 12 HGR61 13 HGR61 14 HGR61 15 HGR61 16 HGR61 17 HGR61 18 HGR61
@<TRIPOS>MOLECULE
naphtalene
 18 19 0 0 0
****
USER_CHARGES
INVALID_CHARGES
Pose:  11 Cluster:  11 Fr_nu:  24788 TotEn:   -12.32
@<TRIPOS>ATOM
      1 C1        -51.8809    6.2161  -37.6977 C.ar   1 LIG      -0.11500
      2 C2        -53.0732    6.9339  -37.6854 C.ar   1 LIG      -0.11500
      3 C3        -53.0719    4.1653  -33.4494 C.ar   1 LIG      -0.11500
      4 C4        -54.2641    4.8833  -33.4371 C.ar   1 LIG      -0.11500
      5 C5        -51.5782    5.3467  -36.6494 C.ar   1 LIG      -0.11700
      6 C6        -53.9672    6.7852  -36.6248 C.ar   1 LIG      -0.11700
      7 C7        -52.1779    4.3140  -34.5101 C.ar   1 LIG      -0.11700
      8 C8        -54.5670    5.7527  -34.4854 C.ar   1 LIG      -0.11700
      9 C9        -52.4664    5.1847  -35.5736 C.ar   1 LIG       0.00400
     10 C10       -53.6787    5.9147  -35.5611 C.ar   1 LIG       0.00400
     11 H1        -51.1851    6.3326  -38.5234 H      1 LIG       0.11500
     12 H2        -53.3080    7.6102  -38.5021 H      1 LIG       0.11500
     13 H3        -52.8365    3.4886  -32.6328 H      1 LIG       0.11500
     14 H4        -54.9590    4.7674  -32.6105 H      1 LIG       0.11500
     15 H5        -50.6402    4.7960  -36.6797 H      1 LIG       0.11500
     16 H6        -54.8935    7.3559  -36.6362 H      1 LIG       0.11500
     17 H7        -51.2521    3.7426  -34.4989 H      1 LIG       0.11500
     18 H8        -55.5046    6.3040  -34.4548 H      1 LIG       0.11500
@<TRIPOS>BOND
      1       1       2 ar
      2       1       5 ar
      3       2       6 ar
      4       3       4 ar
      5       3       7 ar
      6       4       8 ar
      7       5       9 ar
      8       6      10 ar
      9       7       9 ar
     10       8      10 ar
     11       9      10 ar
     12       1      11 1
     13       2      12 1
     14       3      13 1
     15       4      14 1
     16       5      15 1
     17       6      16 1
     18       7      17 1
     19       8      18 1
@<TRIPOS>ALT_TYPE
CGenFF_4.0_ALT_TYPE_SET
CGenFF_4.0 1 CG2R61 2 CG2R61 3 CG2R61 4 CG2R61 5 CG2R61 6 CG2R61 7 CG2R61 8 CG2R61 9 CG2R61 10 CG2R61 11 HGR61 12 HGR61 13 HGR61 14 HGR61 15 HGR61 16 HGR61 17 HGR61 18 HGR61
@<TRIPOS>MOLECULE
naphtalene
 18 19 0 0 0
****
USER_CHARGES
INVALID_CHARGES
Pose:  12 Cluster:  12 Fr_nu: 279623 TotEn:   -11.98
@<TRIPOS>ATOM
      1 C1        -52.5859    3.9895  -34.2108 C.ar   1 LIG      -0.11500
      2 C2        -51.5731    4.9361  -34.3339 C.ar   1 LIG      -0.11500
      3 C3        -55.8949    7.3905  -35.2861 C.ar   1 LIG      -0.11500
      4 C4        -54.8820    8.3370  -35.4092 C.ar   1 LIG      -0.11500
      5 C5        -53.9156    4.3586  -34.4159 C.ar   1 LIG      -0.11700
      6 C6        -51.8860    6.2552  -34.6626 C.ar   1 LIG      -0.11700
      7 C7        -55.5819    6.0712  -34.9574 C.ar   1 LIG      -0.11700
      8 C8        -53.5523    7.9680  -35.2040 C.ar   1 LIG      -0.11700
      9 C9        -54.2489    5.6821  -34.7474 C.ar   1 LIG       0.00400
     10 C10       -53.2190    6.6446  -34.8725 C.ar   1 LIG       0.00400
     11 H1        -52.3417    2.9628  -33.9544 H      1 LIG       0.11500
     12 H2        -50.5382    4.6476  -34.1743 H      1 LIG       0.11500
     13 H3        -56.9302    7.6783  -35.4458 H      1 LIG       0.11500
     14 H4        -55.1269    9.3639  -35.6642 H      1 LIG       0.11500
     15 H5        -54.6910    3.6021  -34.3140 H      1 LIG       0.11500
     16 H6        -51.0782    6.9784  -34.7541 H      1 LIG       0.11500
     17 H7        -56.3898    5.3481  -34.8668 H      1 LIG       0.11500
     18 H8        -52.7768    8.7245  -35.3052 H      1 LIG       0.11500
@<TRIPOS>BOND
      1       1       2 ar
      2       1       5 ar
      3       2       6 ar
      4       3       4 ar
      5       3       7 ar
      6       4       8 ar
      7       5       9 ar
      8       6      10 ar
      9       7       9 ar
     10       8      10 ar
     11       9      10 ar
     12       1      11 1
     13       2      12 1
     14       3      13 1
     15       4      14 1
     16       5      15 1
     17       6      16 1
     18       7      17 1
     19       8      18 1
@<TRIPOS>ALT_TYPE
CGenFF_4.0_ALT_TYPE_SET
CGenFF_4.0 1 CG2R61 2 CG2R61 3 CG2R61 4 CG2R61 5 CG2R61 6 CG2R61 7 CG2R61 8 CG2R61 9 CG2R61 10 CG2R61 11 HGR61 12 HGR61 13 HGR61 14 HGR61 15 HGR61 16 HGR61 17 HGR61 18 HGR61
@<TRIPOS>MOLECULE
naphtalene
 18 19 0 0 0
****
USER_CHARGES
INVALID_CHARGES
Pose:  13 Cluster:  13 Fr_nu:  20902 TotEn:   -11.91
@<TRIPOS>ATOM
      1 C1        -51.5134    5.1888  -35.0895 C.ar   1 LIG      -0.11500
      2 C2        -52.3098    4.2728  -34.4086 C.ar   1 LIG      -0.11500
      3 C3        -55.3380    6.5020  -37.7952 C.ar   1 LIG      -0.11500
      4 C4        -56.1342    5.5860  -37.1142 C.ar   1 LIG      -0.11500
      5 C5        -52.0631    5.9745  -36.1029 C.ar   1 LIG      -0.11700
      6 C6        -53.6587    4.1390  -34.7382 C.ar   1 LIG      -0.11700
      7 C7        -53.9890    6.6359  -37.4654 C.ar   1 LIG      -0.11700
      8 C8        -55.5847    4.8002  -36.1008 C.ar   1 LIG      -0.11700
      9 C9        -53.4190    5.8531  -36.4481 C.ar   1 LIG       0.00400
     10 C10       -54.2287    4.9216  -35.7556 C.ar   1 LIG       0.00400
     11 H1        -50.4632    5.2921  -34.8327 H      1 LIG       0.11500
     12 H2        -51.8809    3.6618  -33.6196 H      1 LIG       0.11500
     13 H3        -55.7663    7.1136  -38.5843 H      1 LIG       0.11500
     14 H4        -57.1840    5.4821  -37.3723 H      1 LIG       0.11500
     15 H5        -51.4217    6.6837  -36.6221 H      1 LIG       0.11500
     16 H6        -54.2626    3.4170  -34.1925 H      1 LIG       0.11500
     17 H7        -53.3855    7.3585  -38.0107 H      1 LIG       0.11500
     18 H8        -56.2257    4.0903  -35.5820 H      1 LIG       0.11500
@<TRIPOS>BOND
      1       1       2 ar
      2       1       5 ar
      3       2       6 ar
      4       3       4 ar
      5       3       7 ar
      6       4       8 ar
      7       5       9 ar
      8       6      10 ar
      9       7       9 ar
     10       8      10 ar
     11       9      10 ar
     12       1      11 1
     13       2      12 1
     14       3      13 1
     15       4      14 1
     16       5      15 1
     17       6      16 1
     18       7      17 1
     19       8      18 1
@<TRIPOS>ALT_TYPE
CGenFF_4.0_ALT_TYPE_SET
CGenFF_4.0 1 CG2R61 2 CG2R61 3 CG2R61 4 CG2R61 5 CG2R61 6 CG2R61 7 CG2R61 8 CG2R61 9 CG2R61 10 CG2R61 11 HGR61 12 HGR61 13 HGR61 14 HGR61 15 HGR61 16 HGR61 17 HGR61 18 HGR61
@<TRIPOS>MOLECULE
naphtalene
 18 19 0 0 0
****
USER_CHARGES
INVALID_CHARGES
Pose:  14 Cluster:  14 Fr_nu:  18528 TotEn:   -11.81
@<TRIPOS>ATOM
      1 C1        -61.4208    1.4903  -21.6065 C.ar   1 LIG      -0.11500
      2 C2        -60.2059    0.8191  -21.7082 C.ar   1 LIG      -0.11500
      3 C3        -63.4539   -1.7318  -24.6326 C.ar   1 LIG      -0.11500
      4 C4        -62.2390   -2.4029  -24.7342 C.ar   1 LIG      -0.11500
      5 C5        -62.5353    1.0273  -22.3066 C.ar   1 LIG      -0.11700
      6 C6        -60.1007   -0.3175  -22.5102 C.ar   1 LIG      -0.11700
      7 C7        -63.5591   -0.5952  -23.8304 C.ar   1 LIG      -0.11700
      8 C8        -61.1244   -1.9400  -24.0342 C.ar   1 LIG      -0.11700
      9 C9        -62.4476   -0.1151  -23.1187 C.ar   1 LIG       0.00400
     10 C10       -61.2121   -0.7976  -23.2221 C.ar   1 LIG       0.00400
     11 H1        -61.5020    2.3754  -20.9823 H      1 LIG       0.11500
     12 H2        -59.3390    1.1802  -21.1625 H      1 LIG       0.11500
     13 H3        -64.3215   -2.0925  -25.1780 H      1 LIG       0.11500
     14 H4        -62.1580   -3.2871  -25.3596 H      1 LIG       0.11500
     15 H5        -63.4748    1.5681  -22.2125 H      1 LIG       0.11500
     16 H6        -59.1413   -0.8267  -22.5745 H      1 LIG       0.11500
     17 H7        -64.5188   -0.0867  -23.7656 H      1 LIG       0.11500
     18 H8        -60.1846   -2.4802  -24.1287 H      1 LIG       0.11500
@<TRIPOS>BOND
      1       1       2 ar
      2       1       5 ar
      3       2       6 ar
      4       3       4 ar
      5       3       7 ar
      6       4       8 ar
      7       5       9 ar
      8       6      10 ar
      9       7       9 ar
     10       8      10 ar
     11       9      10 ar
     12       1      11 1
     13       2      12 1
     14       3      13 1
     15       4      14 1
     16       5      15 1
     17       6      16 1
     18       7      17 1
     19       8      18 1
@<TRIPOS>ALT_TYPE
CGenFF_4.0_ALT_TYPE_SET
CGenFF_4.0 1 CG2R61 2 CG2R61 3 CG2R61 4 CG2R61 5 CG2R61 6 CG2R61 7 CG2R61 8 CG2R61 9 CG2R61 10 CG2R61 11 HGR61 12 HGR61 13 HGR61 14 HGR61 15 HGR61 16 HGR61 17 HGR61 18 HGR61
@<TRIPOS>MOLECULE
naphtalene
 18 19 0 0 0
****
USER_CHARGES
INVALID_CHARGES
Pose:  15 Cluster:  15 Fr_nu: 496551 TotEn:   -11.73
@<TRIPOS>ATOM
      1 C1        -48.3213  -10.0567  -28.1012 C.ar   1 LIG      -0.11500
      2 C2        -48.6565  -11.2590  -28.7167 C.ar   1 LIG      -0.11500
      3 C3        -46.2333   -8.5299  -32.2221 C.ar   1 LIG      -0.11500
      4 C4        -46.5686   -9.7323  -32.8375 C.ar   1 LIG      -0.11500
      5 C5        -47.6347   -9.0742  -28.8153 C.ar   1 LIG      -0.11700
      6 C6        -48.3066  -11.4836  -30.0483 C.ar   1 LIG      -0.11700
      7 C7        -46.5833   -8.3053  -30.8904 C.ar   1 LIG      -0.11700
      8 C8        -47.2551  -10.7149  -32.1235 C.ar   1 LIG      -0.11700
      9 C9        -47.2744   -9.2831  -30.1565 C.ar   1 LIG       0.00400
     10 C10       -47.6153  -10.5059  -30.7822 C.ar   1 LIG       0.00400
     11 H1        -48.5935   -9.8826  -27.0643 H      1 LIG       0.11500
     12 H2        -49.1912  -12.0232  -28.1600 H      1 LIG       0.11500
     13 H3        -45.6986   -7.7651  -32.7784 H      1 LIG       0.11500
     14 H4        -46.2949   -9.9063  -33.8739 H      1 LIG       0.11500
     15 H5        -47.3826   -8.1420  -28.3138 H      1 LIG       0.11500
     16 H6        -48.5793  -12.4307  -30.5094 H      1 LIG       0.11500
     17 H7        -46.3113   -7.3579  -30.4298 H      1 LIG       0.11500
     18 H8        -47.5066  -11.6474  -32.6246 H      1 LIG       0.11500
@<TRIPOS>BOND
      1       1       2 ar
      2       1       5 ar
      3       2       6 ar
      4       3       4 ar
      5       3       7 ar
      6       4       8 ar
      7       5       9 ar
      8       6      10 ar
      9       7       9 ar
     10       8      10 ar
     11       9      10 ar
     12       1      11 1
     13       2      12 1
     14       3      13 1
     15       4      14 1
     16       5      15 1
     17       6      16 1
     18       7      17 1
     19       8      18 1
@<TRIPOS>ALT_TYPE
CGenFF_4.0_ALT_TYPE_SET
CGenFF_4.0 1 CG2R61 2 CG2R61 3 CG2R61 4 CG2R61 5 CG2R61 6 CG2R61 7 CG2R61 8 CG2R61 9 CG2R61 10 CG2R61 11 HGR61 12 HGR61 13 HGR61 14 HGR61 15 HGR61 16 HGR61 17 HGR61 18 HGR61
@<TRIPOS>MOLECULE
naphtalene
 18 19 0 0 0
****
USER_CHARGES
INVALID_CHARGES
Pose:  16 Cluster:  16 Fr_nu:  41017 TotEn:   -11.67
@<TRIPOS>ATOM
      1 C1        -45.2630  -16.0250  -46.0625 C.ar   1 LIG      -0.11500
      2 C2        -46.6108  -15.7229  -46.2332 C.ar   1 LIG      -0.11500
      3 C3        -44.4856  -11.5575  -44.2989 C.ar   1 LIG      -0.11500
      4 C4        -45.8334  -11.2556  -44.4697 C.ar   1 LIG      -0.11500
      5 C5        -44.3935  -15.0676  -45.5390 C.ar   1 LIG      -0.11700
      6 C6        -47.0943  -14.4626  -45.8813 C.ar   1 LIG      -0.11700
      7 C7        -44.0020  -12.8180  -44.6509 C.ar   1 LIG      -0.11700
      8 C8        -46.7029  -12.2128  -44.9933 C.ar   1 LIG      -0.11700
      9 C9        -44.8630  -13.7938  -45.1792 C.ar   1 LIG       0.00400
     10 C10       -46.2335  -13.4867  -45.3530 C.ar   1 LIG       0.00400
     11 H1        -44.8870  -17.0062  -46.3372 H      1 LIG       0.11500
     12 H2        -47.2868  -16.4691  -46.6406 H      1 LIG       0.11500
     13 H3        -43.8089  -10.8118  -43.8913 H      1 LIG       0.11500
     14 H4        -46.2085  -10.2738  -44.1962 H      1 LIG       0.11500
     15 H5        -43.3438  -15.3256  -45.4146 H      1 LIG       0.11500
     16 H6        -48.1517  -14.2485  -46.0229 H      1 LIG       0.11500
     17 H7        -42.9449  -13.0321  -44.5084 H      1 LIG       0.11500
     18 H8        -47.7526  -11.9549  -45.1185 H      1 LIG       0.11500
@<TRIPOS>BOND
      1       1       2 ar
      2       1       5 ar
      3       2       6 ar
      4       3       4 ar
      5       3       7 ar
      6       4       8 ar
      7       5       9 ar
      8       6      10 ar
      9       7       9 ar
     10       8      10 ar
     11       9      10 ar
     12       1      11 1
     13       2      12 1
     14       3      13 1
     15       4      14 1
     16       5      15 1
     17       6      16 1
     18       7      17 1
     19       8      18 1
@<TRIPOS>ALT_TYPE
CGenFF_4.0_ALT_TYPE_SET
CGenFF_4.0 1 CG2R61 2 CG2R61 3 CG2R61 4 CG2R61 5 CG2R61 6 CG2R61 7 CG2R61 8 CG2R61 9 CG2R61 10 CG2R61 11 HGR61 12 HGR61 13 HGR61 14 HGR61 15 HGR61 16 HGR61 17 HGR61 18 HGR61
@<TRIPOS>MOLECULE
naphtalene
 18 19 0 0 0
****
USER_CHARGES
INVALID_CHARGES
Pose:  17 Cluster:  17 Fr_nu:  57350 TotEn:   -11.48
@<TRIPOS>ATOM
      1 C1        -71.0483  -25.1306  -46.9111 C.ar   1 LIG      -0.11500
      2 C2        -71.3499  -24.5295  -45.6927 C.ar   1 LIG      -0.11500
      3 C3        -75.2187  -27.6288  -46.7104 C.ar   1 LIG      -0.11500
      4 C4        -75.5201  -27.0276  -45.4920 C.ar   1 LIG      -0.11500
      5 C5        -71.9322  -26.0525  -47.4728 C.ar   1 LIG      -0.11700
      6 C6        -72.5363  -24.8477  -45.0313 C.ar   1 LIG      -0.11700
      7 C7        -74.0322  -27.3104  -47.3718 C.ar   1 LIG      -0.11700
      8 C8        -74.6364  -26.1058  -44.9301 C.ar   1 LIG      -0.11700
      9 C9        -73.1310  -26.3848  -46.8210 C.ar   1 LIG       0.00400
     10 C10       -73.4375  -25.7734  -45.5820 C.ar   1 LIG       0.00400
     11 H1        -70.1243  -24.8829  -47.4252 H      1 LIG       0.11500
     12 H2        -70.6613  -23.8117  -45.2564 H      1 LIG       0.11500
     13 H3        -75.9071  -28.3466  -47.1474 H      1 LIG       0.11500
     14 H4        -76.4436  -27.2767  -44.9776 H      1 LIG       0.11500
     15 H5        -71.6757  -26.5104  -48.4260 H      1 LIG       0.11500
     16 H6        -72.7519  -24.3652  -44.0802 H      1 LIG       0.11500
     17 H7        -73.8172  -27.7924  -48.3233 H      1 LIG       0.11500
     18 H8        -74.8922  -25.6483  -43.9766 H      1 LIG       0.11500
@<TRIPOS>BOND
      1       1       2 ar
      2       1       5 ar
      3       2       6 ar
      4       3       4 ar
      5       3       7 ar
      6       4       8 ar
      7       5       9 ar
      8       6      10 ar
      9       7       9 ar
     10       8      10 ar
     11       9      10 ar
     12       1      11 1
     13       2      12 1
     14       3      13 1
     15       4      14 1
     16       5      15 1
     17       6      16 1
     18       7      17 1
     19       8      18 1
@<TRIPOS>ALT_TYPE
CGenFF_4.0_ALT_TYPE_SET
CGenFF_4.0 1 CG2R61 2 CG2R61 3 CG2R61 4 CG2R61 5 CG2R61 6 CG2R61 7 CG2R61 8 CG2R61 9 CG2R61 10 CG2R61 11 HGR61 12 HGR61 13 HGR61 14 HGR61 15 HGR61 16 HGR61 17 HGR61 18 HGR61
@<TRIPOS>MOLECULE
naphtalene
 18 19 0 0 0
****
USER_CHARGES
INVALID_CHARGES
Pose:  18 Cluster:  18 Fr_nu: 139771 TotEn:   -11.33
@<TRIPOS>ATOM
      1 C1        -64.8473   -5.2320  -56.5360 C.ar   1 LIG      -0.11500
      2 C2        -66.0893   -4.7967  -56.9885 C.ar   1 LIG      -0.11500
      3 C3        -62.6702   -2.6916  -60.0687 C.ar   1 LIG      -0.11500
      4 C4        -63.9123   -2.2563  -60.5210 C.ar   1 LIG      -0.11500
      5 C5        -63.6834   -4.8199  -57.1858 C.ar   1 LIG      -0.11700
      6 C6        -66.1724   -3.9476  -58.0923 C.ar   1 LIG      -0.11700
      7 C7        -62.5871   -3.5407  -58.9647 C.ar   1 LIG      -0.11700
      8 C8        -65.0761   -2.6684  -59.8714 C.ar   1 LIG      -0.11700
      9 C9        -63.7483   -3.9655  -58.2986 C.ar   1 LIG       0.00400
     10 C10       -65.0113   -3.5229  -58.7586 C.ar   1 LIG       0.00400
     11 H1        -64.7832   -5.8935  -55.6770 H      1 LIG       0.11500
     12 H2        -66.9947   -5.1179  -56.4817 H      1 LIG       0.11500
     13 H3        -61.7642   -2.3706  -60.5750 H      1 LIG       0.11500
     14 H4        -63.9758   -1.5961  -61.3810 H      1 LIG       0.11500
     15 H5        -62.7234   -5.1731  -56.8151 H      1 LIG       0.11500
     16 H6        -67.1538   -3.6194  -58.4284 H      1 LIG       0.11500
     17 H7        -61.6056   -3.8682  -58.6283 H      1 LIG       0.11500
     18 H8        -66.0364   -2.3160  -60.2424 H      1 LIG       0.11500
@<TRIPOS>BOND
      1       1       2 ar
      2       1       5 ar
      3       2       6 ar
      4       3       4 ar
      5       3       7 ar
      6       4       8 ar
      7       5       9 ar
      8       6      10 ar
      9       7       9 ar
     10       8      10 ar
     11       9      10 ar
     12       1      11 1
     13       2      12 1
     14       3      13 1
     15       4      14 1
     16       5      15 1
     17       6      16 1
     18       7      17 1
     19       8      18 1
@<TRIPOS>ALT_TYPE
CGenFF_4.0_ALT_TYPE_SET
CGenFF_4.0 1 CG2R61 2 CG2R61 3 CG2R61 4 CG2R61 5 CG2R61 6 CG2R61 7 CG2R61 8 CG2R61 9 CG2R61 10 CG2R61 11 HGR61 12 HGR61 13 HGR61 14 HGR61 15 HGR61 16 HGR61 17 HGR61 18 HGR61
@<TRIPOS>MOLECULE
naphtalene
 18 19 0 0 0
****
USER_CHARGES
INVALID_CHARGES
Pose:  19 Cluster:  19 Fr_nu:  27480 TotEn:   -11.11
@<TRIPOS>ATOM
      1 C1        -61.1794  -22.6807  -24.0140 C.ar   1 LIG      -0.11500
      2 C2        -60.7740  -21.4148  -23.6018 C.ar   1 LIG      -0.11500
      3 C3        -56.6432  -24.3315  -23.4050 C.ar   1 LIG      -0.11500
      4 C4        -56.2379  -23.0655  -22.9928 C.ar   1 LIG      -0.11500
      5 C5        -60.2569  -23.7259  -24.0697 C.ar   1 LIG      -0.11700
      6 C6        -59.4447  -21.1891  -23.2437 C.ar   1 LIG      -0.11700
      7 C7        -57.9727  -24.5572  -23.7630 C.ar   1 LIG      -0.11700
      8 C8        -57.1603  -22.0203  -22.9371 C.ar   1 LIG      -0.11700
      9 C9        -58.9147  -23.5168  -23.7130 C.ar   1 LIG       0.00400
     10 C10       -58.5025  -22.2294  -23.2938 C.ar   1 LIG       0.00400
     11 H1        -62.2143  -22.8557  -24.2932 H      1 LIG       0.11500
     12 H2        -61.4930  -20.6019  -23.5585 H      1 LIG       0.11500
     13 H3        -55.9246  -25.1451  -23.4483 H      1 LIG       0.11500
     14 H4        -55.2026  -22.8908  -22.7151 H      1 LIG       0.11500
     15 H5        -60.5960  -24.7072  -24.3953 H      1 LIG       0.11500
     16 H6        -59.1501  -20.1917  -22.9240 H      1 LIG       0.11500
     17 H7        -58.2672  -25.5548  -24.0819 H      1 LIG       0.11500
     18 H8        -56.8213  -21.0387  -22.6122 H      1 LIG       0.11500
@<TRIPOS>BOND
      1       1       2 ar
      2       1       5 ar
      3       2       6 ar
      4       3       4 ar
      5       3       7 ar
      6       4       8 ar
      7       5       9 ar
      8       6      10 ar
      9       7       9 ar
     10       8      10 ar
     11       9      10 ar
     12       1      11 1
     13       2      12 1
     14       3      13 1
     15       4      14 1
     16       5      15 1
     17       6      16 1
     18       7      17 1
     19       8      18 1
@<TRIPOS>ALT_TYPE
CGenFF_4.0_ALT_TYPE_SET
CGenFF_4.0 1 CG2R61 2 CG2R61 3 CG2R61 4 CG2R61 5 CG2R61 6 CG2R61 7 CG2R61 8 CG2R61 9 CG2R61 10 CG2R61 11 HGR61 12 HGR61 13 HGR61 14 HGR61 15 HGR61 16 HGR61 17 HGR61 18 HGR61
@<TRIPOS>MOLECULE
naphtalene
 18 19 0 0 0
****
USER_CHARGES
INVALID_CHARGES
Pose:  20 Cluster:  20 Fr_nu:  43294 TotEn:   -10.22
@<TRIPOS>ATOM
      1 C1        -65.3702  -19.7537  -51.9545 C.ar   1 LIG      -0.11500
      2 C2        -64.8322  -20.6741  -51.0599 C.ar   1 LIG      -0.11500
      3 C3        -61.1642  -17.3080  -51.9671 C.ar   1 LIG      -0.11500
      4 C4        -60.6263  -18.2284  -51.0725 C.ar   1 LIG      -0.11500
      5 C5        -64.5962  -18.6846  -52.4066 C.ar   1 LIG      -0.11700
      6 C6        -63.5183  -20.5292  -50.6141 C.ar   1 LIG      -0.11700
      7 C7        -62.4782  -17.4530  -52.4131 C.ar   1 LIG      -0.11700
      8 C8        -61.4003  -19.2975  -50.6203 C.ar   1 LIG      -0.11700
      9 C9        -63.2717  -18.5231  -51.9683 C.ar   1 LIG       0.00400
     10 C10       -62.7247  -19.4591  -51.0586 C.ar   1 LIG       0.00400
     11 H1        -66.3934  -19.8668  -52.3008 H      1 LIG       0.11500
     12 H2        -65.4356  -21.5062  -50.7088 H      1 LIG       0.11500
     13 H3        -60.5612  -16.4756  -52.3189 H      1 LIG       0.11500
     14 H4        -59.6036  -18.1141  -50.7255 H      1 LIG       0.11500
     15 H5        -65.0375  -17.9770  -53.1055 H      1 LIG       0.11500
     16 H6        -63.1182  -21.2608  -49.9152 H      1 LIG       0.11500
     17 H7        -62.8778  -16.7218  -53.1125 H      1 LIG       0.11500
     18 H8        -60.9593  -20.0049  -49.9208 H      1 LIG       0.11500
@<TRIPOS>BOND
      1       1       2 ar
      2       1       5 ar
      3       2       6 ar
      4       3       4 ar
      5       3       7 ar
      6       4       8 ar
      7       5       9 ar
      8       6      10 ar
      9       7       9 ar
     10       8      10 ar
     11       9      10 ar
     12       1      11 1
     13       2      12 1
     14       3      13 1
     15       4      14 1
     16       5      15 1
     17       6      16 1
     18       7      17 1
     19       8      18 1
@<TRIPOS>ALT_TYPE
CGenFF_4.0_ALT_TYPE_SET
CGenFF_4.0 1 CG2R61 2 CG2R61 3 CG2R61 4 CG2R61 5 CG2R61 6 CG2R61 7 CG2R61 8 CG2R61 9 CG2R61 10 CG2R61 11 HGR61 12 HGR61 13 HGR61 14 HGR61 15 HGR61 16 HGR61 17 HGR61 18 HGR61
@<TRIPOS>MOLECULE
naphtalene
 18 19 0 0 0
****
USER_CHARGES
INVALID_CHARGES
Pose:  21 Cluster:  21 Fr_nu: 330722 TotEn:   -10.18
@<TRIPOS>ATOM
      1 C1        -83.2692  -10.5596  -32.1597 C.ar   1 LIG      -0.11500
      2 C2        -83.1295   -9.7663  -33.2946 C.ar   1 LIG      -0.11500
      3 C3        -87.8768   -9.0703  -31.6859 C.ar   1 LIG      -0.11500
      4 C4        -87.7370   -8.2769  -32.8207 C.ar   1 LIG      -0.11500
      5 C5        -84.4830  -10.5882  -31.4725 C.ar   1 LIG      -0.11700
      6 C6        -84.2029   -8.9984  -33.7466 C.ar   1 LIG      -0.11700
      7 C7        -86.8032   -9.8382  -31.2338 C.ar   1 LIG      -0.11700
      8 C8        -86.5232   -8.2483  -33.5080 C.ar   1 LIG      -0.11700
      9 C9        -85.5742   -9.8216  -31.9132 C.ar   1 LIG       0.00400
     10 C10       -85.4320   -9.0148  -33.0672 C.ar   1 LIG       0.00400
     11 H1        -82.4330  -11.1568  -31.8079 H      1 LIG       0.11500
     12 H2        -82.1842   -9.7450  -33.8290 H      1 LIG       0.11500
     13 H3        -88.8221   -9.0921  -31.1509 H      1 LIG       0.11500
     14 H4        -88.5731   -7.6789  -33.1712 H      1 LIG       0.11500
     15 H5        -84.5694  -11.2153  -30.5875 H      1 LIG       0.11500
     16 H6        -84.0714   -8.3860  -34.6363 H      1 LIG       0.11500
     17 H7        -86.9352  -10.4512  -30.3447 H      1 LIG       0.11500
     18 H8        -86.4364   -7.6206  -34.3926 H      1 LIG       0.11500
@<TRIPOS>BOND
      1       1       2 ar
      2       1       5 ar
      3       2       6 ar
      4       3       4 ar
      5       3       7 ar
      6       4       8 ar
      7       5       9 ar
      8       6      10 ar
      9       7       9 ar
     10       8      10 ar
     11       9      10 ar
     12       1      11 1
     13       2      12 1
     14       3      13 1
     15       4      14 1
     16       5      15 1
     17       6      16 1
     18       7      17 1
     19       8      18 1
@<TRIPOS>ALT_TYPE
CGenFF_4.0_ALT_TYPE_SET
CGenFF_4.0 1 CG2R61 2 CG2R61 3 CG2R61 4 CG2R61 5 CG2R61 6 CG2R61 7 CG2R61 8 CG2R61 9 CG2R61 10 CG2R61 11 HGR61 12 HGR61 13 HGR61 14 HGR61 15 HGR61 16 HGR61 17 HGR61 18 HGR61
@<TRIPOS>MOLECULE
naphtalene
 18 19 0 0 0
****
USER_CHARGES
INVALID_CHARGES
Pose:  22 Cluster:  22 Fr_nu:  49291 TotEn:   -10.08
@<TRIPOS>ATOM
      1 C1        -51.6156    7.4393  -33.0401 C.ar   1 LIG      -0.11500
      2 C2        -51.6470    6.1616  -32.4895 C.ar   1 LIG      -0.11500
      3 C3        -54.9823    6.1192  -36.2952 C.ar   1 LIG      -0.11500
      4 C4        -55.0136    4.8415  -35.7445 C.ar   1 LIG      -0.11500
      5 C5        -52.4355    7.7530  -34.1245 C.ar   1 LIG      -0.11700
      6 C6        -52.4984    5.1926  -33.0210 C.ar   1 LIG      -0.11700
      7 C7        -54.1309    7.0883  -35.7636 C.ar   1 LIG      -0.11700
      8 C8        -54.1937    4.5277  -34.6602 C.ar   1 LIG      -0.11700
      9 C9        -53.2987    6.7900  -34.6723 C.ar   1 LIG       0.00400
     10 C10       -53.3305    5.4907  -34.1124 C.ar   1 LIG       0.00400
     11 H1        -50.9522    8.1931  -32.6263 H      1 LIG       0.11500
     12 H2        -51.0085    5.9185  -31.6452 H      1 LIG       0.11500
     13 H3        -55.6208    6.3631  -37.1396 H      1 LIG       0.11500
     14 H4        -55.6762    4.0877  -36.1596 H      1 LIG       0.11500
     15 H5        -52.3940    8.7581  -34.5391 H      1 LIG       0.11500
     16 H6        -52.5069    4.2005  -32.5744 H      1 LIG       0.11500
     17 H7        -54.1231    8.0805  -36.2098 H      1 LIG       0.11500
     18 H8        -54.2344    3.5224  -34.2459 H      1 LIG       0.11500
@<TRIPOS>BOND
      1       1       2 ar
      2       1       5 ar
      3       2       6 ar
      4       3       4 ar
      5       3       7 ar
      6       4       8 ar
      7       5       9 ar
      8       6      10 ar
      9       7       9 ar
     10       8      10 ar
     11       9      10 ar
     12       1      11 1
     13       2      12 1
     14       3      13 1
     15       4      14 1
     16       5      15 1
     17       6      16 1
     18       7      17 1
     19       8      18 1
@<TRIPOS>ALT_TYPE
CGenFF_4.0_ALT_TYPE_SET
CGenFF_4.0 1 CG2R61 2 CG2R61 3 CG2R61 4 CG2R61 5 CG2R61 6 CG2R61 7 CG2R61 8 CG2R61 9 CG2R61 10 CG2R61 11 HGR61 12 HGR61 13 HGR61 14 HGR61 15 HGR61 16 HGR61 17 HGR61 18 HGR61
@<TRIPOS>MOLECULE
naphtalene
 18 19 0 0 0
****
USER_CHARGES
INVALID_CHARGES
Pose:  23 Cluster:  23 Fr_nu: 239982 TotEn:    -9.40
@<TRIPOS>ATOM
      1 C1        -70.8708  -10.4226  -40.5925 C.ar   1 LIG      -0.11500
      2 C2        -71.9967  -11.1305  -41.0023 C.ar   1 LIG      -0.11500
      3 C3        -70.8670   -7.9900  -44.8062 C.ar   1 LIG      -0.11500
      4 C4        -71.9929   -8.6980  -45.2159 C.ar   1 LIG      -0.11500
      5 C5        -70.3047   -9.4634  -41.4328 C.ar   1 LIG      -0.11700
      6 C6        -72.5610  -10.8821  -42.2538 C.ar   1 LIG      -0.11700
      7 C7        -70.3028   -8.2384  -43.5546 C.ar   1 LIG      -0.11700
      8 C8        -72.5590   -9.6573  -44.3758 C.ar   1 LIG      -0.11700
      9 C9        -70.8594   -9.2003  -42.6960 C.ar   1 LIG       0.00400
     10 C10       -72.0043   -9.9203  -43.1126 C.ar   1 LIG       0.00400
     11 H1        -70.4317  -10.6168  -39.6183 H      1 LIG       0.11500
     12 H2        -72.4368  -11.8769  -40.3473 H      1 LIG       0.11500
     13 H3        -70.4264   -7.2433  -45.4608 H      1 LIG       0.11500
     14 H4        -72.4307   -8.5044  -46.1908 H      1 LIG       0.11500
     15 H5        -69.4245   -8.9223  -41.0919 H      1 LIG       0.11500
     16 H6        -73.4413  -11.4470  -42.5533 H      1 LIG       0.11500
     17 H7        -69.4230   -7.6729  -43.2550 H      1 LIG       0.11500
     18 H8        -73.4389  -10.1991  -44.7168 H      1 LIG       0.11500
@<TRIPOS>BOND
      1       1       2 ar
      2       1       5 ar
      3       2       6 ar
      4       3       4 ar
      5       3       7 ar
      6       4       8 ar
      7       5       9 ar
      8       6      10 ar
      9       7       9 ar
     10       8      10 ar
     11       9      10 ar
     12       1      11 1
     13       2      12 1
     14       3      13 1
     15       4      14 1
     16       5      15 1
     17       6      16 1
     18       7      17 1
     19       8      18 1
@<TRIPOS>ALT_TYPE
CGenFF_4.0_ALT_TYPE_SET
CGenFF_4.0 1 CG2R61 2 CG2R61 3 CG2R61 4 CG2R61 5 CG2R61 6 CG2R61 7 CG2R61 8 CG2R61 9 CG2R61 10 CG2R61 11 HGR61 12 HGR61 13 HGR61 14 HGR61 15 HGR61 16 HGR61 17 HGR61 18 HGR61
@<TRIPOS>MOLECULE
naphtalene
 18 19 0 0 0
****
USER_CHARGES
INVALID_CHARGES
Pose:  24 Cluster:  24 Fr_nu: 126515 TotEn:    -9.24
@<TRIPOS>ATOM
      1 C1        -50.3619    7.5787  -34.5636 C.ar   1 LIG      -0.11500
      2 C2        -50.3619    6.7607  -33.4377 C.ar   1 LIG      -0.11500
      3 C3        -54.2981    5.2649  -36.2443 C.ar   1 LIG      -0.11500
      4 C4        -54.2980    4.4469  -35.1183 C.ar   1 LIG      -0.11500
      5 C5        -51.3390    7.4150  -35.5459 C.ar   1 LIG      -0.11700
      6 C6        -51.3388    5.7759  -33.2896 C.ar   1 LIG      -0.11700
      7 C7        -53.3211    6.2499  -36.3923 C.ar   1 LIG      -0.11700
      8 C8        -53.3209    4.6106  -34.1360 C.ar   1 LIG      -0.11700
      9 C9        -52.3300    6.4287  -35.4134 C.ar   1 LIG       0.00400
     10 C10       -52.3299    5.5969  -34.2684 C.ar   1 LIG       0.00400
     11 H1        -49.6008    8.3449  -34.6785 H      1 LIG       0.11500
     12 H2        -49.6009    6.8892  -32.6734 H      1 LIG       0.11500
     13 H3        -55.0591    5.1370  -37.0090 H      1 LIG       0.11500
     14 H4        -55.0585    3.6800  -35.0046 H      1 LIG       0.11500
     15 H5        -51.3194    8.0655  -36.4179 H      1 LIG       0.11500
     16 H6        -51.3199    5.1482  -32.4011 H      1 LIG       0.11500
     17 H7        -53.3407    6.8780  -37.2804 H      1 LIG       0.11500
     18 H8        -53.3399    3.9597  -33.2642 H      1 LIG       0.11500
@<TRIPOS>BOND
      1       1       2 ar
      2       1       5 ar
      3       2       6 ar
      4       3       4 ar
      5       3       7 ar
      6       4       8 ar
      7       5       9 ar
      8       6      10 ar
      9       7       9 ar
     10       8      10 ar
     11       9      10 ar
     12       1      11 1
     13       2      12 1
     14       3      13 1
     15       4      14 1
     16       5      15 1
     17       6      16 1
     18       7      17 1
     19       8      18 1
@<TRIPOS>ALT_TYPE
CGenFF_4.0_ALT_TYPE_SET
CGenFF_4.0 1 CG2R61 2 CG2R61 3 CG2R61 4 CG2R61 5 CG2R61 6 CG2R61 7 CG2R61 8 CG2R61 9 CG2R61 10 CG2R61 11 HGR61 12 HGR61 13 HGR61 14 HGR61 15 HGR61 16 HGR61 17 HGR61 18 HGR61
@<TRIPOS>MOLECULE
naphtalene
 18 19 0 0 0
****
USER_CHARGES
INVALID_CHARGES
Pose:  25 Cluster:  25 Fr_nu: 141313 TotEn:    -8.66
@<TRIPOS>ATOM
      1 C1        -41.2857  -12.0498  -44.5472 C.ar   1 LIG      -0.11500
      2 C2        -41.7304  -10.8660  -45.1285 C.ar   1 LIG      -0.11500
      3 C3        -45.8922  -13.5341  -44.0468 C.ar   1 LIG      -0.11500
      4 C4        -46.3367  -12.3503  -44.6281 C.ar   1 LIG      -0.11500
      5 C5        -42.2060  -13.0124  -44.1313 C.ar   1 LIG      -0.11700
      6 C6        -43.0968  -10.6403  -45.2961 C.ar   1 LIG      -0.11700
      7 C7        -44.5256  -13.7599  -43.8793 C.ar   1 LIG      -0.11700
      8 C8        -45.4166  -11.3876  -45.0440 C.ar   1 LIG      -0.11700
      9 C9        -43.5853  -12.8019  -44.2921 C.ar   1 LIG       0.00400
     10 C10       -44.0373  -11.5981  -44.8832 C.ar   1 LIG       0.00400
     11 H1        -40.2219  -12.2247  -44.4165 H      1 LIG       0.11500
     12 H2        -41.0132  -10.1174  -45.4522 H      1 LIG       0.11500
     13 H3        -46.6090  -14.2834  -43.7230 H      1 LIG       0.11500
     14 H4        -47.4007  -12.1753  -44.7572 H      1 LIG       0.11500
     15 H5        -41.8358  -13.9302  -43.6790 H      1 LIG       0.11500
     16 H6        -43.4219   -9.7080  -45.7533 H      1 LIG       0.11500
     17 H7        -44.2008  -14.6925  -43.4228 H      1 LIG       0.11500
     18 H8        -45.7866  -10.4694  -45.4956 H      1 LIG       0.11500
@<TRIPOS>BOND
      1       1       2 ar
      2       1       5 ar
      3       2       6 ar
      4       3       4 ar
      5       3       7 ar
      6       4       8 ar
      7       5       9 ar
      8       6      10 ar
      9       7       9 ar
     10       8      10 ar
     11       9      10 ar
     12       1      11 1
     13       2      12 1
     14       3      13 1
     15       4      14 1
     16       5      15 1
     17       6      16 1
     18       7      17 1
     19       8      18 1
@<TRIPOS>ALT_TYPE
CGenFF_4.0_ALT_TYPE_SET
CGenFF_4.0 1 CG2R61 2 CG2R61 3 CG2R61 4 CG2R61 5 CG2R61 6 CG2R61 7 CG2R61 8 CG2R61 9 CG2R61 10 CG2R61 11 HGR61 12 HGR61 13 HGR61 14 HGR61 15 HGR61 16 HGR61 17 HGR61 18 HGR61
# TRIPOS MOL2 file generated by SEED

@<TRIPOS>MOLECULE
pyrazole
 9 9 0 0 0
****
USER_CHARGES
INVALID_CHARGES
Pose:   1 Cluster:   1 Fr_nu: 1682612 TotEn:   -22.44
@<TRIPOS>ATOM
      1 C1        -70.8944  -10.1387  -41.1921 C.2    1 LIG      -0.25100
      2 C2        -71.5982  -11.1250  -40.4755 C.2    1 LIG       0.13200
      3 C3        -69.5710  -10.4361  -40.9760 C.2    1 LIG      -0.03800
      4 N1        -70.7891  -11.9848  -39.8511 N.2    1 LIG      -0.57800
      5 N2        -69.5630  -11.5398  -40.1747 N.pl3  1 LIG      -0.05900
      6 H1        -71.2900   -9.3261  -41.7833 H      1 LIG       0.15700
      7 H2        -72.6672  -11.2528  -40.3818 H      1 LIG       0.15600
      8 H3        -68.6550   -9.9710  -41.3108 H      1 LIG       0.15900
      9 H4        -68.7605  -12.0381  -39.8106 H      1 LIG       0.32200
@<TRIPOS>BOND
      1       1       2 1
      2       1       3 2
      3       2       4 2
      4       3       5 1
      5       4       5 1
      6       1       6 1
      7       2       7 1
      8       3       8 1
      9       5       9 1
@<TRIPOS>ALT_TYPE
CGenFF_4.0_ALT_TYPE_SET
CGenFF_4.0 1 CG2R51 2 CG2R52 3 CG2R51 4 NG2R50 5 NG2R51 6 HGR51 7 HGR52 8 HGR52 9 HGP1
@<TRIPOS>MOLECULE
pyrazole
 9 9 0 0 0
****
USER_CHARGES
INVALID_CHARGES
Pose:   2 Cluster:   2 Fr_nu: 405810 TotEn:   -21.08
@<TRIPOS>ATOM
      1 C1        -70.1872  -10.6177  -41.3288 C.2    1 LIG      -0.25100
      2 C2        -70.0414  -11.4095  -40.1740 C.2    1 LIG       0.13200
      3 C3        -71.4665  -10.1244  -41.2475 C.2    1 LIG      -0.03800
      4 N1        -71.1402  -11.4213  -39.4147 N.2    1 LIG      -0.57800
      5 N2        -71.9887  -10.6307  -40.0937 N.pl3  1 LIG      -0.05900
      6 H1        -69.4663  -10.4297  -42.1107 H      1 LIG       0.15700
      7 H2        -69.1804  -11.9789  -39.8543 H      1 LIG       0.15600
      8 H3        -72.0401   -9.4753  -41.8933 H      1 LIG       0.15900
      9 H4        -72.9139  -10.4804  -39.7114 H      1 LIG       0.32200
@<TRIPOS>BOND
      1       1       2 1
      2       1       3 2
      3       2       4 2
      4       3       5 1
      5       4       5 1
      6       1       6 1
      7       2       7 1
      8       3       8 1
      9       5       9 1
@<TRIPOS>ALT_TYPE
CGenFF_4.0_ALT_TYPE_SET
CGenFF_4.0 1 CG2R51 2 CG2R52 3 CG2R51 4 NG2R50 5 NG2R51 6 HGR51 7 HGR52 8 HGR52 9 HGP1
@<TRIPOS>MOLECULE
pyrazole
 9 9 0 0 0
****
USER_CHARGES
INVALID_CHARGES
Pose:   3 Cluster:   3 Fr_nu: 989742 TotEn:   -19.03
@<TRIPOS>ATOM
      1 C1        -69.3504   -7.5748  -49.3104 C.2    1 LIG      -0.25100
      2 C2        -68.0627   -7.9932  -48.9249 C.2    1 LIG       0.13200
      3 C3        -70.1862   -8.1252  -48.3696 C.2    1 LIG      -0.03800
      4 N1        -68.0744   -8.7507  -47.8249 N.2    1 LIG      -0.57800
      5 N2        -69.3796   -8.8127  -47.5110 N.pl3  1 LIG      -0.05900
      6 H1        -69.6339   -6.9598  -50.1517 H      1 LIG       0.15700
      7 H2        -67.1162   -7.7781  -49.4000 H      1 LIG       0.15600
      8 H3        -71.2581   -8.0922  -48.2381 H      1 LIG       0.15900
      9 H4        -69.6516   -9.3458  -46.6946 H      1 LIG       0.32200
@<TRIPOS>BOND
      1       1       2 1
      2       1       3 2
      3       2       4 2
      4       3       5 1
      5       4       5 1
      6       1       6 1
      7       2       7 1
      8       3       8 1
      9       5       9 1
@<TRIPOS>ALT_TYPE
CGenFF_4.0_ALT_TYPE_SET
CGenFF_4.0 1 CG2R51 2 CG2R52 3 CG2R51 4 NG2R50 5 NG2R51 6 HGR51 7 HGR52 8 HGR52 9 HGP1
@<TRIPOS>MOLECULE
pyrazole
 9 9 0 0 0
****
USER_CHARGES
INVALID_CHARGES
Pose:   4 Cluster:   4 Fr_nu: 220199 TotEn:   -18.89
@<TRIPOS>ATOM
      1 C1        -76.9374  -17.8643  -43.5736 C.2    1 LIG      -0.25100
      2 C2        -76.5081  -17.7806  -42.2355 C.2    1 LIG       0.13200
      3 C3        -75.9347  -17.2625  -44.2941 C.2    1 LIG      -0.03800
      4 N1        -75.3249  -17.1737  -42.1105 N.2    1 LIG      -0.57800
      5 N2        -75.0020  -16.8706  -43.3793 N.pl3  1 LIG      -0.05900
      6 H1        -77.8458  -18.3002  -43.9624 H      1 LIG       0.15700
      7 H2        -77.0085  -18.1361  -41.3461 H      1 LIG       0.15600
      8 H3        -75.8049  -17.0799  -45.3510 H      1 LIG       0.15900
      9 H4        -74.1265  -16.3918  -43.5499 H      1 LIG       0.32200
@<TRIPOS>BOND
      1       1       2 1
      2       1       3 2
      3       2       4 2
      4       3       5 1
      5       4       5 1
      6       1       6 1
      7       2       7 1
      8       3       8 1
      9       5       9 1
@<TRIPOS>ALT_TYPE
CGenFF_4.0_ALT_TYPE_SET
CGenFF_4.0 1 CG2R51 2 CG2R52 3 CG2R51 4 NG2R50 5 NG2R51 6 HGR51 7 HGR52 8 HGR52 9 HGP1
@<TRIPOS>MOLECULE
pyrazole
 9 9 0 0 0
****
USER_CHARGES
INVALID_CHARGES
Pose:   5 Cluster:   5 Fr_nu: 8627794 TotEn:   -18.79
@<TRIPOS>ATOM
      1 C1        -85.4323   -8.9234  -33.5080 C.2    1 LIG      -0.25100
      2 C2        -85.2303   -9.8591  -32.4758 C.2    1 LIG       0.13200
      3 C3        -84.3353   -9.0676  -34.3218 C.2    1 LIG      -0.03800
      4 N1        -84.0944  -10.5470  -32.6185 N.2    1 LIG      -0.57800
      5 N2        -83.5727  -10.0433  -33.7500 N.pl3  1 LIG      -0.05900
      6 H1        -86.2576   -8.2402  -33.6442 H      1 LIG       0.15700
      7 H2        -85.8632  -10.0680  -31.6252 H      1 LIG       0.15600
      8 H3        -84.0343   -8.5735  -35.2342 H      1 LIG       0.15900
      9 H4        -82.6879  -10.4118  -34.0756 H      1 LIG       0.32200
@<TRIPOS>BOND
      1       1       2 1
      2       1       3 2
      3       2       4 2
      4       3       5 1
      5       4       5 1
      6       1       6 1
      7       2       7 1
      8       3       8 1
      9       5       9 1
@<TRIPOS>ALT_TYPE
CGenFF_4.0_ALT_TYPE_SET
CGenFF_4.0 1 CG2R51 2 CG2R52 3 CG2R51 4 NG2R50 5 NG2R51 6 HGR51 7 HGR52 8 HGR52 9 HGP1
@<TRIPOS>MOLECULE
pyrazole
 9 9 0 0 0
****
USER_CHARGES
INVALID_CHARGES
Pose:   6 Cluster:   6 Fr_nu: 819592 TotEn:   -18.56
@<TRIPOS>ATOM
      1 C1        -70.5306  -10.0690  -41.4273 C.2    1 LIG      -0.25100
      2 C2        -70.3777  -11.3377  -40.8367 C.2    1 LIG       0.13200
      3 C3        -71.8861   -9.9325  -41.6016 C.2    1 LIG      -0.03800
      4 N1        -71.5429  -11.9626  -40.6483 N.2    1 LIG      -0.57800
      5 N2        -72.4411  -11.0829  -41.1231 N.pl3  1 LIG      -0.05900
      6 H1        -69.7659   -9.3527  -41.6896 H      1 LIG       0.15700
      7 H2        -69.4655  -11.8332  -40.5362 H      1 LIG       0.15600
      8 H3        -72.4918   -9.1395  -42.0159 H      1 LIG       0.15900
      9 H4        -73.4213  -11.3342  -41.0915 H      1 LIG       0.32200
@<TRIPOS>BOND
      1       1       2 1
      2       1       3 2
      3       2       4 2
      4       3       5 1
      5       4       5 1
      6       1       6 1
      7       2       7 1
      8       3       8 1
      9       5       9 1
@<TRIPOS>ALT_TYPE
CGenFF_4.0_ALT_TYPE_SET
CGenFF_4.0 1 CG2R51 2 CG2R52 3 CG2R51 4 NG2R50 5 NG2R51 6 HGR51 7 HGR52 8 HGR52 9 HGP1
@<TRIPOS>MOLECULE
pyrazole
 9 9 0 0 0
****
USER_CHARGES
INVALID_CHARGES
Pose:   7 Cluster:   7 Fr_nu: 263824 TotEn:   -18.36
@<TRIPOS>ATOM
      1 C1        -75.2347  -25.0761  -44.3945 C.2    1 LIG      -0.25100
      2 C2        -74.7112  -26.2240  -45.0192 C.2    1 LIG       0.13200
      3 C3        -76.5863  -25.1436  -44.6294 C.2    1 LIG      -0.03800
      4 N1        -75.6534  -26.9664  -45.6067 N.2    1 LIG      -0.57800
      5 N2        -76.7826  -26.2836  -45.3521 N.pl3  1 LIG      -0.05900
      6 H1        -74.7071  -24.3074  -43.8495 H      1 LIG       0.15700
      7 H2        -73.6823  -26.5502  -45.0713 H      1 LIG       0.15600
      8 H3        -77.4072  -24.4966  -44.3557 H      1 LIG       0.15900
      9 H4        -77.6564  -26.6536  -45.7048 H      1 LIG       0.32200
@<TRIPOS>BOND
      1       1       2 1
      2       1       3 2
      3       2       4 2
      4       3       5 1
      5       4       5 1
      6       1       6 1
      7       2       7 1
      8       3       8 1
      9       5       9 1
@<TRIPOS>ALT_TYPE
CGenFF_4.0_ALT_TYPE_SET
CGenFF_4.0 1 CG2R51 2 CG2R52 3 CG2R51 4 NG2R50 5 NG2R51 6 HGR51 7 HGR52 8 HGR52 9 HGP1
@<TRIPOS>MOLECULE
pyrazole
 9 9 0 0 0
****
USER_CHARGES
INVALID_CHARGES
Pose:   8 Cluster:   8 Fr_nu: 8419089 TotEn:   -18.08
@<TRIPOS>ATOM
      1 C1        -73.1398  -10.3918  -41.9269 C.2    1 LIG      -0.25100
      2 C2        -71.9960  -10.9047  -41.2862 C.2    1 LIG       0.13200
      3 C3        -73.4899  -11.3625  -42.8333 C.2    1 LIG      -0.03800
      4 N1        -71.6431  -12.1079  -41.7464 N.2    1 LIG      -0.57800
      5 N2        -72.5706  -12.3593  -42.6859 N.pl3  1 LIG      -0.05900
      6 H1        -73.6413   -9.4508  -41.7557 H      1 LIG       0.15700
      7 H2        -71.4045  -10.4516  -40.5035 H      1 LIG       0.15600
      8 H3        -74.2909  -11.4313  -43.5551 H      1 LIG       0.15900
      9 H4        -72.5151  -13.2340  -43.1924 H      1 LIG       0.32200
@<TRIPOS>BOND
      1       1       2 1
      2       1       3 2
      3       2       4 2
      4       3       5 1
      5       4       5 1
      6       1       6 1
      7       2       7 1
      8       3       8 1
      9       5       9 1
@<TRIPOS>ALT_TYPE
CGenFF_4.0_ALT_TYPE_SET
CGenFF_4.0 1 CG2R51 2 CG2R52 3 CG2R51 4 NG2R50 5 NG2R51 6 HGR51 7 HGR52 8 HGR52 9 HGP1
@<TRIPOS>MOLECULE
pyrazole
 9 9 0 0 0
****
USER_CHARGES
INVALID_CHARGES
Pose:   9 Cluster:   9 Fr_nu: 264715 TotEn:   -17.31
@<TRIPOS>ATOM
      1 C1        -67.8739   -7.1637  -49.7974 C.2    1 LIG      -0.25100
      2 C2        -68.0813   -8.1896  -48.8560 C.2    1 LIG       0.13200
      3 C3        -66.5108   -6.9989  -49.8308 C.2    1 LIG      -0.03800
      4 N1        -66.9413   -8.6447  -48.3296 N.2    1 LIG      -0.57800
      5 N2        -66.0043   -7.9013  -48.9423 N.pl3  1 LIG      -0.05900
      6 H1        -68.6089   -6.6198  -50.3722 H      1 LIG       0.15700
      7 H2        -69.0158   -8.6244  -48.5312 H      1 LIG       0.15600
      8 H3        -65.8702   -6.3342  -50.3923 H      1 LIG       0.15900
      9 H4        -65.0336   -8.0617  -48.7040 H      1 LIG       0.32200
@<TRIPOS>BOND
      1       1       2 1
      2       1       3 2
      3       2       4 2
      4       3       5 1
      5       4       5 1
      6       1       6 1
      7       2       7 1
      8       3       8 1
      9       5       9 1
@<TRIPOS>ALT_TYPE
CGenFF_4.0_ALT_TYPE_SET
CGenFF_4.0 1 CG2R51 2 CG2R52 3 CG2R51 4 NG2R50 5 NG2R51 6 HGR51 7 HGR52 8 HGR52 9 HGP1
@<TRIPOS>MOLECULE
pyrazole
 9 9 0 0 0
****
USER_CHARGES
INVALID_CHARGES
Pose:  10 Cluster:  10 Fr_nu: 1400695 TotEn:   -16.78
@<TRIPOS>ATOM
      1 C1        -70.5856   -8.1583  -48.5239 C.2    1 LIG      -0.25100
      2 C2        -69.3246   -8.3700  -47.9350 C.2    1 LIG       0.13200
      3 C3        -71.4714   -8.7608  -47.6643 C.2    1 LIG      -0.03800
      4 N1        -69.3984   -9.0534  -46.7898 N.2    1 LIG      -0.57800
      5 N2        -70.7165   -9.2763  -46.6520 N.pl3  1 LIG      -0.05900
      6 H1        -70.8205   -7.6410  -49.4423 H      1 LIG       0.15700
      7 H2        -68.3547   -8.0553  -48.2929 H      1 LIG       0.15600
      8 H3        -72.5463   -8.8687  -47.6825 H      1 LIG       0.15900
      9 H4        -71.0334   -9.7913  -45.8401 H      1 LIG       0.32200
@<TRIPOS>BOND
      1       1       2 1
      2       1       3 2
      3       2       4 2
      4       3       5 1
      5       4       5 1
      6       1       6 1
      7       2       7 1
      8       3       8 1
      9       5       9 1
@<TRIPOS>ALT_TYPE
CGenFF_4.0_ALT_TYPE_SET
CGenFF_4.0 1 CG2R51 2 CG2R52 3 CG2R51 4 NG2R50 5 NG2R51 6 HGR51 7 HGR52 8 HGR52 9 HGP1
@<TRIPOS>MOLECULE
pyrazole
 9 9 0 0 0
****
USER_CHARGES
INVALID_CHARGES
Pose:  11 Cluster:  11 Fr_nu:  95662 TotEn:   -16.29
@<TRIPOS>ATOM
      1 C1        -82.2803   -8.9645  -31.5709 C.2    1 LIG      -0.25100
      2 C2        -82.0318   -7.6369  -31.9678 C.2    1 LIG       0.13200
      3 C3        -82.2367   -9.6859  -32.7388 C.2    1 LIG      -0.03800
      4 N1        -81.8439   -7.5190  -33.2849 N.2    1 LIG      -0.57800
      5 N2        -81.9744   -8.7818  -33.7258 N.pl3  1 LIG      -0.05900
      6 H1        -82.4647   -9.3460  -30.5775 H      1 LIG       0.15700
      7 H2        -81.9802   -6.7502  -31.3522 H      1 LIG       0.15600
      8 H3        -82.3679  -10.7369  -32.9520 H      1 LIG       0.15900
      9 H4        -81.8738   -8.9560  -34.7180 H      1 LIG       0.32200
@<TRIPOS>BOND
      1       1       2 1
      2       1       3 2
      3       2       4 2
      4       3       5 1
      5       4       5 1
      6       1       6 1
      7       2       7 1
      8       3       8 1
      9       5       9 1
@<TRIPOS>ALT_TYPE
CGenFF_4.0_ALT_TYPE_SET
CGenFF_4.0 1 CG2R51 2 CG2R52 3 CG2R51 4 NG2R50 5 NG2R51 6 HGR51 7 HGR52 8 HGR52 9 HGP1
@<TRIPOS>MOLECULE
pyrazole
 9 9 0 0 0
****
USER_CHARGES
INVALID_CHARGES
Pose:  12 Cluster:  12 Fr_nu: 2862033 TotEn:   -16.15
@<TRIPOS>ATOM
      1 C1        -79.7295  -29.1254  -34.0749 C.2    1 LIG      -0.25100
      2 C2        -80.0051  -30.0867  -35.0657 C.2    1 LIG       0.13200
      3 C3        -80.6332  -28.1187  -34.3126 C.2    1 LIG      -0.03800
      4 N1        -81.0057  -29.7235  -35.8725 N.2    1 LIG      -0.57800
      5 N2        -81.3668  -28.5227  -35.3891 N.pl3  1 LIG      -0.05900
      6 H1        -78.9814  -29.1572  -33.2967 H      1 LIG       0.15700
      7 H2        -79.5182  -31.0367  -35.2338 H      1 LIG       0.15600
      8 H3        -80.8146  -27.1716  -33.8251 H      1 LIG       0.15900
      9 H4        -82.1244  -28.0303  -35.8455 H      1 LIG       0.32200
@<TRIPOS>BOND
      1       1       2 1
      2       1       3 2
      3       2       4 2
      4       3       5 1
      5       4       5 1
      6       1       6 1
      7       2       7 1
      8       3       8 1
      9       5       9 1
@<TRIPOS>ALT_TYPE
CGenFF_4.0_ALT_TYPE_SET
CGenFF_4.0 1 CG2R51 2 CG2R52 3 CG2R51 4 NG2R50 5 NG2R51 6 HGR51 7 HGR52 8 HGR52 9 HGP1
@<TRIPOS>MOLECULE
pyrazole
 9 9 0 0 0
****
USER_CHARGES
INVALID_CHARGES
Pose:  13 Cluster:  13 Fr_nu: 5775064 TotEn:   -16.06
@<TRIPOS>ATOM
      1 C1        -53.2191  -22.5739  -28.4926 C.2    1 LIG      -0.25100
      2 C2        -53.1739  -21.5464  -27.5314 C.2    1 LIG       0.13200
      3 C3        -51.9794  -23.1615  -28.4255 C.2    1 LIG      -0.03800
      4 N1        -51.9988  -21.4823  -26.8999 N.2    1 LIG      -0.57800
      5 N2        -51.2939  -22.4771  -27.4653 N.pl3  1 LIG      -0.05900
      6 H1        -54.0356  -22.8511  -29.1429 H      1 LIG       0.15700
      7 H2        -53.9483  -20.8412  -27.2652 H      1 LIG       0.15600
      8 H3        -51.5326  -23.9848  -28.9639 H      1 LIG       0.15900
      9 H4        -50.3454  -22.6331  -27.1479 H      1 LIG       0.32200
@<TRIPOS>BOND
      1       1       2 1
      2       1       3 2
      3       2       4 2
      4       3       5 1
      5       4       5 1
      6       1       6 1
      7       2       7 1
      8       3       8 1
      9       5       9 1
@<TRIPOS>ALT_TYPE
CGenFF_4.0_ALT_TYPE_SET
CGenFF_4.0 1 CG2R51 2 CG2R52 3 CG2R51 4 NG2R50 5 NG2R51 6 HGR51 7 HGR52 8 HGR52 9 HGP1
@<TRIPOS>MOLECULE
pyrazole
 9 9 0 0 0
****
USER_CHARGES
INVALID_CHARGES
Pose:  14 Cluster:  14 Fr_nu: 9186613 TotEn:   -15.87
@<TRIPOS>ATOM
      1 C1        -51.0150  -23.1956  -26.8220 C.2    1 LIG      -0.25100
      2 C2        -50.8874  -21.8009  -26.6796 C.2    1 LIG       0.13200
      3 C3        -52.3193  -23.4577  -26.4806 C.2    1 LIG      -0.03800
      4 N1        -52.0203  -21.2177  -26.2791 N.2    1 LIG      -0.57800
      5 N2        -52.8723  -22.2510  -26.1670 N.pl3  1 LIG      -0.05900
      6 H1        -50.2670  -23.9114  -27.1297 H      1 LIG       0.15700
      7 H2        -50.0160  -21.1852  -26.8504 H      1 LIG       0.15600
      8 H3        -52.8902  -24.3737  -26.4313 H      1 LIG       0.15900
      9 H4        -53.8205  -22.0603  -25.8682 H      1 LIG       0.32200
@<TRIPOS>BOND
      1       1       2 1
      2       1       3 2
      3       2       4 2
      4       3       5 1
      5       4       5 1
      6       1       6 1
      7       2       7 1
      8       3       8 1
      9       5       9 1
@<TRIPOS>ALT_TYPE
CGenFF_4.0_ALT_TYPE_SET
CGenFF_4.0 1 CG2R51 2 CG2R52 3 CG2R51 4 NG2R50 5 NG2R51 6 HGR51 7 HGR52 8 HGR52 9 HGP1
@<TRIPOS>MOLECULE
pyrazole
 9 9 0 0 0
****
USER_CHARGES
INVALID_CHARGES
Pose:  15 Cluster:  15 Fr_nu: 9183578 TotEn:   -15.34
@<TRIPOS>ATOM
      1 C1        -46.1931  -10.0560  -31.3511 C.2    1 LIG      -0.25100
      2 C2        -46.4530   -9.6656  -32.6784 C.2    1 LIG       0.13200
      3 C3        -46.4221   -8.9232  -30.6089 C.2    1 LIG      -0.03800
      4 N1        -46.8192   -8.3849  -32.7769 N.2    1 LIG      -0.57800
      5 N2        -46.7913   -7.9607  -31.5021 N.pl3  1 LIG      -0.05900
      6 H1        -45.8838  -11.0230  -30.9829 H      1 LIG       0.15700
      7 H2        -46.3902  -10.2608  -33.5782 H      1 LIG       0.15600
      8 H3        -46.3550   -8.7193  -29.5500 H      1 LIG       0.15900
      9 H4        -47.0350   -6.9967  -31.3121 H      1 LIG       0.32200
@<TRIPOS>BOND
      1       1       2 1
      2       1       3 2
      3       2       4 2
      4       3       5 1
      5       4       5 1
      6       1       6 1
      7       2       7 1
      8       3       8 1
      9       5       9 1
@<TRIPOS>ALT_TYPE
CGenFF_4.0_ALT_TYPE_SET
CGenFF_4.0 1 CG2R51 2 CG2R52 3 CG2R51 4 NG2R50 5 NG2R51 6 HGR51 7 HGR52 8 HGR52 9 HGP1
@<TRIPOS>MOLECULE
pyrazole
 9 9 0 0 0
****
USER_CHARGES
INVALID_CHARGES
Pose:  16 Cluster:  16 Fr_nu: 9023588 TotEn:   -15.34
@<TRIPOS>ATOM
      1 C1        -85.0670   -9.1622  -33.4703 C.2    1 LIG      -0.25100
      2 C2        -84.4860   -9.0047  -32.1978 C.2    1 LIG       0.13200
      3 C3        -83.9974   -9.2785  -34.3241 C.2    1 LIG      -0.03800
      4 N1        -83.1510   -9.0193  -32.2351 N.2    1 LIG      -0.57800
      5 N2        -82.8841   -9.1875  -33.5414 N.pl3  1 LIG      -0.05900
      6 H1        -86.1143   -9.1886  -33.7328 H      1 LIG       0.15700
      7 H2        -84.9798   -8.8793  -31.2447 H      1 LIG       0.15600
      8 H3        -83.9298   -9.4124  -35.3941 H      1 LIG       0.15900
      9 H4        -81.9151   -9.2298  -33.8312 H      1 LIG       0.32200
@<TRIPOS>BOND
      1       1       2 1
      2       1       3 2
      3       2       4 2
      4       3       5 1
      5       4       5 1
      6       1       6 1
      7       2       7 1
      8       3       8 1
      9       5       9 1
@<TRIPOS>ALT_TYPE
CGenFF_4.0_ALT_TYPE_SET
CGenFF_4.0 1 CG2R51 2 CG2R52 3 CG2R51 4 NG2R50 5 NG2R51 6 HGR51 7 HGR52 8 HGR52 9 HGP1
@<TRIPOS>MOLECULE
pyrazole
 9 9 0 0 0
****
USER_CHARGES
INVALID_CHARGES
Pose:  17 Cluster:  17 Fr_nu: 280007 TotEn:   -14.90
@<TRIPOS>ATOM
      1 C1        -66.3480   -7.7914  -49.5366 C.2    1 LIG      -0.25100
      2 C2        -66.2857   -8.6610  -48.4313 C.2    1 LIG       0.13200
      3 C3        -67.6901   -7.5637  -49.7191 C.2    1 LIG      -0.03800
      4 N1        -67.4923   -8.9649  -47.9457 N.2    1 LIG      -0.57800
      5 N2        -68.3254   -8.2825  -48.7495 N.pl3  1 LIG      -0.05900
      6 H1        -65.5345   -7.3855  -50.1195 H      1 LIG       0.15700
      7 H2        -65.4114   -9.0865  -47.9598 H      1 LIG       0.15600
      8 H3        -68.2381   -6.9703  -50.4368 H      1 LIG       0.15900
      9 H4        -69.3209   -8.3542  -48.5802 H      1 LIG       0.32200
@<TRIPOS>BOND
      1       1       2 1
      2       1       3 2
      3       2       4 2
      4       3       5 1
      5       4       5 1
      6       1       6 1
      7       2       7 1
      8       3       8 1
      9       5       9 1
@<TRIPOS>ALT_TYPE
CGenFF_4.0_ALT_TYPE_SET
CGenFF_4.0 1 CG2R51 2 CG2R52 3 CG2R51 4 NG2R50 5 NG2R51 6 HGR51 7 HGR52 8 HGR52 9 HGP1
@<TRIPOS>MOLECULE
pyrazole
 9 9 0 0 0
****
USER_CHARGES
INVALID_CHARGES
Pose:  18 Cluster:  18 Fr_nu:  95741 TotEn:   -14.75
@<TRIPOS>ATOM
      1 C1        -83.9399   -9.5382  -32.0792 C.2    1 LIG      -0.25100
      2 C2        -84.7730   -8.6977  -32.8417 C.2    1 LIG       0.13200
      3 C3        -82.9103   -9.8630  -32.9283 C.2    1 LIG      -0.03800
      4 N1        -84.3124   -8.5007  -34.0799 N.2    1 LIG      -0.57800
      5 N2        -83.1786   -9.2219  -34.1019 N.pl3  1 LIG      -0.05900
      6 H1        -84.0668   -9.8630  -31.0571 H      1 LIG       0.15700
      7 H2        -85.6969   -8.2209  -32.5470 H      1 LIG       0.15600
      8 H3        -82.0320  -10.4804  -32.8066 H      1 LIG       0.15900
      9 H4        -82.6347   -9.2341  -34.9556 H      1 LIG       0.32200
@<TRIPOS>BOND
      1       1       2 1
      2       1       3 2
      3       2       4 2
      4       3       5 1
      5       4       5 1
      6       1       6 1
      7       2       7 1
      8       3       8 1
      9       5       9 1
@<TRIPOS>ALT_TYPE
CGenFF_4.0_ALT_TYPE_SET
CGenFF_4.0 1 CG2R51 2 CG2R52 3 CG2R51 4 NG2R50 5 NG2R51 6 HGR51 7 HGR52 8 HGR52 9 HGP1
@<TRIPOS>MOLECULE
pyrazole
 9 9 0 0 0
****
USER_CHARGES
INVALID_CHARGES
Pose:  19 Cluster:  19 Fr_nu: 197504 TotEn:   -14.43
@<TRIPOS>ATOM
      1 C1        -45.6955   -9.7105  -31.7432 C.2    1 LIG      -0.25100
      2 C2        -46.2924   -8.4894  -32.1100 C.2    1 LIG       0.13200
      3 C3        -46.2049  -10.6230  -32.6345 C.2    1 LIG      -0.03800
      4 N1        -47.1177   -8.6117  -33.1531 N.2    1 LIG      -0.57800
      5 N2        -47.0430   -9.9203  -33.4495 N.pl3  1 LIG      -0.05900
      6 H1        -44.9937   -9.9030  -30.9452 H      1 LIG       0.15700
      7 H2        -46.1608   -7.5156  -31.6604 H      1 LIG       0.15600
      8 H3        -46.0518  -11.6854  -32.7579 H      1 LIG       0.15900
      9 H4        -47.5949  -10.2689  -34.2232 H      1 LIG       0.32200
@<TRIPOS>BOND
      1       1       2 1
      2       1       3 2
      3       2       4 2
      4       3       5 1
      5       4       5 1
      6       1       6 1
      7       2       7 1
      8       3       8 1
      9       5       9 1
@<TRIPOS>ALT_TYPE
CGenFF_4.0_ALT_TYPE_SET
CGenFF_4.0 1 CG2R51 2 CG2R52 3 CG2R51 4 NG2R50 5 NG2R51 6 HGR51 7 HGR52 8 HGR52 9 HGP1
@<TRIPOS>MOLECULE
pyrazole
 9 9 0 0 0
****
USER_CHARGES
INVALID_CHARGES
Pose:  20 Cluster:  20 Fr_nu: 9029533 TotEn:   -14.33
@<TRIPOS>ATOM
      1 C1        -71.1988   -9.9121  -41.7313 C.2    1 LIG      -0.25100
      2 C2        -71.3988  -11.2312  -41.2822 C.2    1 LIG       0.13200
      3 C3        -69.8360   -9.7430  -41.7039 C.2    1 LIG      -0.03800
      4 N1        -70.2547  -11.8559  -40.9910 N.2    1 LIG      -0.57800
      5 N2        -69.3226  -10.9253  -41.2578 N.pl3  1 LIG      -0.05900
      6 H1        -71.9382   -9.1852  -42.0335 H      1 LIG       0.15700
      7 H2        -72.3307  -11.7633  -41.1545 H      1 LIG       0.15600
      8 H3        -69.2000   -8.9061  -41.9537 H      1 LIG       0.15900
      9 H4        -68.3501  -11.1647  -41.1104 H      1 LIG       0.32200
@<TRIPOS>BOND
      1       1       2 1
      2       1       3 2
      3       2       4 2
      4       3       5 1
      5       4       5 1
      6       1       6 1
      7       2       7 1
      8       3       8 1
      9       5       9 1
@<TRIPOS>ALT_TYPE
CGenFF_4.0_ALT_TYPE_SET
CGenFF_4.0 1 CG2R51 2 CG2R52 3 CG2R51 4 NG2R50 5 NG2R51 6 HGR51 7 HGR52 8 HGR52 9 HGP1
@<TRIPOS>MOLECULE
pyrazole
 9 9 0 0 0
****
USER_CHARGES
INVALID_CHARGES
Pose:  21 Cluster:  21 Fr_nu: 198261 TotEn:   -14.16
@<TRIPOS>ATOM
      1 C1        -44.6911  -12.0483  -44.1618 C.2    1 LIG      -0.25100
      2 C2        -45.3120  -13.3110  -44.1161 C.2    1 LIG       0.13200
      3 C3        -45.7233  -11.1530  -44.0225 C.2    1 LIG      -0.03800
      4 N1        -46.6359  -13.2293  -43.9598 N.2    1 LIG      -0.57800
      5 N2        -46.8556  -11.9046  -43.9060 N.pl3  1 LIG      -0.05900
      6 H1        -43.6424  -11.8185  -44.2785 H      1 LIG       0.15700
      7 H2        -44.8549  -14.2873  -44.1907 H      1 LIG       0.15600
      8 H3        -45.7538  -10.0732  -43.9987 H      1 LIG       0.15900
      9 H4        -47.8076  -11.5808  -43.7897 H      1 LIG       0.32200
@<TRIPOS>BOND
      1       1       2 1
      2       1       3 2
      3       2       4 2
      4       3       5 1
      5       4       5 1
      6       1       6 1
      7       2       7 1
      8       3       8 1
      9       5       9 1
@<TRIPOS>ALT_TYPE
CGenFF_4.0_ALT_TYPE_SET
CGenFF_4.0 1 CG2R51 2 CG2R52 3 CG2R51 4 NG2R50 5 NG2R51 6 HGR51 7 HGR52 8 HGR52 9 HGP1
@<TRIPOS>MOLECULE
pyrazole
 9 9 0 0 0
****
USER_CHARGES
INVALID_CHARGES
Pose:  22 Cluster:  22 Fr_nu: 1618898 TotEn:   -13.85
@<TRIPOS>ATOM
      1 C1        -47.4347  -12.3897  -30.4076 C.2    1 LIG      -0.25100
      2 C2        -48.5634  -11.6759  -30.8530 C.2    1 LIG       0.13200
      3 C3        -46.4650  -12.1159  -31.3410 C.2    1 LIG      -0.03800
      4 N1        -48.3334  -10.9994  -31.9814 N.2    1 LIG      -0.57800
      5 N2        -47.0490  -11.2867  -32.2530 N.pl3  1 LIG      -0.05900
      6 H1        -47.3367  -13.0148  -29.5324 H      1 LIG       0.15700
      7 H2        -49.5441  -11.6209  -30.4026 H      1 LIG       0.15600
      8 H3        -45.4361  -12.4312  -31.4375 H      1 LIG       0.15900
      9 H4        -46.6323  -10.8825  -33.0823 H      1 LIG       0.32200
@<TRIPOS>BOND
      1       1       2 1
      2       1       3 2
      3       2       4 2
      4       3       5 1
      5       4       5 1
      6       1       6 1
      7       2       7 1
      8       3       8 1
      9       5       9 1
@<TRIPOS>ALT_TYPE
CGenFF_4.0_ALT_TYPE_SET
CGenFF_4.0 1 CG2R51 2 CG2R52 3 CG2R51 4 NG2R50 5 NG2R51 6 HGR51 7 HGR52 8 HGR52 9 HGP1
@<TRIPOS>MOLECULE
pyrazole
 9 9 0 0 0
****
USER_CHARGES
INVALID_CHARGES
Pose:  23 Cluster:  23 Fr_nu: 277206 TotEn:   -13.63
@<TRIPOS>ATOM
      1 C1        -52.4105    4.8364  -34.6124 C.2    1 LIG      -0.25100
      2 C2        -52.3002    3.9928  -33.4908 C.2    1 LIG       0.13200
      3 C3        -53.7313    5.2126  -34.6305 C.2    1 LIG      -0.03800
      4 N1        -53.4586    3.8418  -32.8433 N.2    1 LIG      -0.57800
      5 N2        -54.3093    4.5958  -33.5600 N.pl3  1 LIG      -0.05900
      6 H1        -51.6408    5.1316  -35.3101 H      1 LIG       0.15700
      7 H2        -51.4241    3.4812  -33.1187 H      1 LIG       0.15600
      8 H3        -54.2997    5.8474  -35.2949 H      1 LIG       0.15900
      9 H4        -55.2756    4.6433  -33.2621 H      1 LIG       0.32200
@<TRIPOS>BOND
      1       1       2 1
      2       1       3 2
      3       2       4 2
      4       3       5 1
      5       4       5 1
      6       1       6 1
      7       2       7 1
      8       3       8 1
      9       5       9 1
@<TRIPOS>ALT_TYPE
CGenFF_4.0_ALT_TYPE_SET
CGenFF_4.0 1 CG2R51 2 CG2R52 3 CG2R51 4 NG2R50 5 NG2R51 6 HGR51 7 HGR52 8 HGR52 9 HGP1
@<TRIPOS>MOLECULE
pyrazole
 9 9 0 0 0
****
USER_CHARGES
INVALID_CHARGES
Pose:  24 Cluster:  24 Fr_nu: 264948 TotEn:   -13.34
@<TRIPOS>ATOM
      1 C1        -76.2553  -26.7328  -45.4571 C.2    1 LIG      -0.25100
      2 C2        -74.8853  -26.4105  -45.4888 C.2    1 LIG       0.13200
      3 C3        -76.8395  -25.6836  -44.7904 C.2    1 LIG      -0.03800
      4 N1        -74.6152  -25.2475  -44.8900 N.2    1 LIG      -0.57800
      5 N2        -75.8235  -24.8297  -44.4759 N.pl3  1 LIG      -0.05900
      6 H1        -76.7509  -27.6031  -45.8613 H      1 LIG       0.15700
      7 H2        -74.0724  -26.9748  -45.9228 H      1 LIG       0.15600
      8 H3        -77.8631  -25.4736  -44.5157 H      1 LIG       0.15900
      9 H4        -75.8823  -23.9490  -43.9803 H      1 LIG       0.32200
@<TRIPOS>BOND
      1       1       2 1
      2       1       3 2
      3       2       4 2
      4       3       5 1
      5       4       5 1
      6       1       6 1
      7       2       7 1
      8       3       8 1
      9       5       9 1
@<TRIPOS>ALT_TYPE
CGenFF_4.0_ALT_TYPE_SET
CGenFF_4.0 1 CG2R51 2 CG2R52 3 CG2R51 4 NG2R50 5 NG2R51 6 HGR51 7 HGR52 8 HGR52 9 HGP1
@<TRIPOS>MOLECULE
pyrazole
 9 9 0 0 0
****
USER_CHARGES
INVALID_CHARGES
Pose:  25 Cluster:  25 Fr_nu: 273468 TotEn:   -13.26
@<TRIPOS>ATOM
      1 C1        -62.9759   -1.9427  -23.6512 C.2    1 LIG      -0.25100
      2 C2        -61.8436   -1.1670  -23.9639 C.2    1 LIG       0.13200
      3 C3        -62.9361   -2.9844  -24.5456 C.2    1 LIG      -0.03800
      4 N1        -61.1360   -1.6727  -24.9776 N.2    1 LIG      -0.57800
      5 N2        -61.8254   -2.7775  -25.3096 N.pl3  1 LIG      -0.05900
      6 H1        -63.7172   -1.7719  -22.8846 H      1 LIG       0.15700
      7 H2        -61.5047   -0.2539  -23.4958 H      1 LIG       0.15600
      8 H3        -63.5847   -3.8337  -24.7050 H      1 LIG       0.15900
      9 H4        -61.4807   -3.3465  -26.0727 H      1 LIG       0.32200
@<TRIPOS>BOND
      1       1       2 1
      2       1       3 2
      3       2       4 2
      4       3       5 1
      5       4       5 1
      6       1       6 1
      7       2       7 1
      8       3       8 1
      9       5       9 1
@<TRIPOS>ALT_TYPE
CGenFF_4.0_ALT_TYPE_SET
CGenFF_4.0 1 CG2R51 2 CG2R52 3 CG2R51 4 NG2R50 5 NG2R51 6 HGR51 7 HGR52 8 HGR52 9 HGP1
@<TRIPOS>MOLECULE
pyrazole
 9 9 0 0 0
****
USER_CHARGES
INVALID_CHARGES
Pose:  26 Cluster:  26 Fr_nu:  62120 TotEn:   -13.22
@<TRIPOS>ATOM
      1 C1        -61.6221   -2.1455  -24.2016 C.2    1 LIG      -0.25100
      2 C2        -62.4963   -1.9087  -23.1239 C.2    1 LIG       0.13200
      3 C3        -62.3146   -3.0003  -25.0240 C.2    1 LIG      -0.03800
      4 N1        -63.6557   -2.5601  -23.2476 N.2    1 LIG      -0.57800
      5 N2        -63.5149   -3.2148  -24.4128 N.pl3  1 LIG      -0.05900
      6 H1        -60.6292   -1.7516  -24.3611 H      1 LIG       0.15700
      7 H2        -62.3367   -1.2888  -22.2532 H      1 LIG       0.15600
      8 H3        -62.0661   -3.4665  -25.9665 H      1 LIG       0.15900
      9 H4        -64.2805   -3.7950  -24.7323 H      1 LIG       0.32200
@<TRIPOS>BOND
      1       1       2 1
      2       1       3 2
      3       2       4 2
      4       3       5 1
      5       4       5 1
      6       1       6 1
      7       2       7 1
      8       3       8 1
      9       5       9 1
@<TRIPOS>ALT_TYPE
CGenFF_4.0_ALT_TYPE_SET
CGenFF_4.0 1 CG2R51 2 CG2R52 3 CG2R51 4 NG2R50 5 NG2R51 6 HGR51 7 HGR52 8 HGR52 9 HGP1
@<TRIPOS>MOLECULE
pyrazole
 9 9 0 0 0
****
USER_CHARGES
INVALID_CHARGES
Pose:  27 Cluster:  27 Fr_nu: 9184586 TotEn:   -13.09
@<TRIPOS>ATOM
      1 C1        -46.6914   -9.3639  -30.7006 C.2    1 LIG      -0.25100
      2 C2        -47.1741  -10.1378  -31.7729 C.2    1 LIG       0.13200
      3 C3        -45.8146   -8.4809  -31.2820 C.2    1 LIG      -0.03800
      4 N1        -46.6478   -9.7781  -32.9465 N.2    1 LIG      -0.57800
      5 N2        -45.8253   -8.7682  -32.6153 N.pl3  1 LIG      -0.05900
      6 H1        -46.9437   -9.4349  -29.6529 H      1 LIG       0.15700
      7 H2        -47.8871  -10.9495  -31.7479 H      1 LIG       0.15600
      8 H3        -45.1962   -7.6933  -30.8760 H      1 LIG       0.15900
      9 H4        -45.2970   -8.3186  -33.3526 H      1 LIG       0.32200
@<TRIPOS>BOND
      1       1       2 1
      2       1       3 2
      3       2       4 2
      4       3       5 1
      5       4       5 1
      6       1       6 1
      7       2       7 1
      8       3       8 1
      9       5       9 1
@<TRIPOS>ALT_TYPE
CGenFF_4.0_ALT_TYPE_SET
CGenFF_4.0 1 CG2R51 2 CG2R52 3 CG2R51 4 NG2R50 5 NG2R51 6 HGR51 7 HGR52 8 HGR52 9 HGP1
@<TRIPOS>MOLECULE
pyrazole
 9 9 0 0 0
****
USER_CHARGES
INVALID_CHARGES
Pose:  28 Cluster:  28 Fr_nu: 941839 TotEn:   -13.03
@<TRIPOS>ATOM
      1 C1        -53.9651    5.7920  -35.8000 C.2    1 LIG      -0.25100
      2 C2        -54.4385    4.9212  -36.7997 C.2    1 LIG       0.13200
      3 C3        -54.7860    5.5581  -34.7240 C.2    1 LIG      -0.03800
      4 N1        -55.4793    4.1886  -36.3948 N.2    1 LIG      -0.57800
      5 N2        -55.6667    4.5984  -35.1287 N.pl3  1 LIG      -0.05900
      6 H1        -53.1434    6.4911  -35.8511 H      1 LIG       0.15700
      7 H2        -54.0687    4.7902  -37.8066 H      1 LIG       0.15600
      8 H3        -54.8235    5.9801  -33.7301 H      1 LIG       0.15900
      9 H4        -56.4191    4.1804  -34.5958 H      1 LIG       0.32200
@<TRIPOS>BOND
      1       1       2 1
      2       1       3 2
      3       2       4 2
      4       3       5 1
      5       4       5 1
      6       1       6 1
      7       2       7 1
      8       3       8 1
      9       5       9 1
@<TRIPOS>ALT_TYPE
CGenFF_4.0_ALT_TYPE_SET
CGenFF_4.0 1 CG2R51 2 CG2R52 3 CG2R51 4 NG2R50 5 NG2R51 6 HGR51 7 HGR52 8 HGR52 9 HGP1
@<TRIPOS>MOLECULE
pyrazole
 9 9 0 0 0
****
USER_CHARGES
INVALID_CHARGES
Pose:  29 Cluster:  29 Fr_nu:  63151 TotEn:   -12.99
@<TRIPOS>ATOM
      1 C1        -61.9105   -1.6026  -24.7968 C.2    1 LIG      -0.25100
      2 C2        -63.0572   -0.8447  -24.4925 C.2    1 LIG       0.13200
      3 C3        -62.3939   -2.8548  -25.0878 C.2    1 LIG      -0.03800
      4 N1        -64.1841   -1.5560  -24.5822 N.2    1 LIG      -0.57800
      5 N2        -63.7481   -2.7739  -24.9461 N.pl3  1 LIG      -0.05900
      6 H1        -60.8780   -1.2861  -24.8049 H      1 LIG       0.15700
      7 H2        -63.1186    0.1962  -24.2087 H      1 LIG       0.15600
      8 H3        -61.9072   -3.7759  -25.3742 H      1 LIG       0.15900
      9 H4        -64.4322   -3.5080  -25.0794 H      1 LIG       0.32200
@<TRIPOS>BOND
      1       1       2 1
      2       1       3 2
      3       2       4 2
      4       3       5 1
      5       4       5 1
      6       1       6 1
      7       2       7 1
      8       3       8 1
      9       5       9 1
@<TRIPOS>ALT_TYPE
CGenFF_4.0_ALT_TYPE_SET
CGenFF_4.0 1 CG2R51 2 CG2R52 3 CG2R51 4 NG2R50 5 NG2R51 6 HGR51 7 HGR52 8 HGR52 9 HGP1
@<TRIPOS>MOLECULE
pyrazole
 9 9 0 0 0
****
USER_CHARGES
INVALID_CHARGES
Pose:  30 Cluster:  30 Fr_nu: 8629124 TotEn:   -12.89
@<TRIPOS>ATOM
      1 C1        -84.9209  -10.2792  -31.9302 C.2    1 LIG      -0.25100
      2 C2        -85.7621   -9.2359  -32.3611 C.2    1 LIG       0.13200
      3 C3        -83.9439  -10.3523  -32.8928 C.2    1 LIG      -0.03800
      4 N1        -85.3551   -8.6856  -33.5080 N.2    1 LIG      -0.57800
      5 N2        -84.2473   -9.3857  -33.8061 N.pl3  1 LIG      -0.05900
      6 H1        -85.0091  -10.8923  -31.0455 H      1 LIG       0.15700
      7 H2        -86.6551   -8.8539  -31.8873 H      1 LIG       0.15600
      8 H3        -83.0810  -10.9921  -33.0089 H      1 LIG       0.15900
      9 H4        -83.7454   -9.1511  -34.6533 H      1 LIG       0.32200
@<TRIPOS>BOND
      1       1       2 1
      2       1       3 2
      3       2       4 2
      4       3       5 1
      5       4       5 1
      6       1       6 1
      7       2       7 1
      8       3       8 1
      9       5       9 1
@<TRIPOS>ALT_TYPE
CGenFF_4.0_ALT_TYPE_SET
CGenFF_4.0 1 CG2R51 2 CG2R52 3 CG2R51 4 NG2R50 5 NG2R51 6 HGR51 7 HGR52 8 HGR52 9 HGP1
@<TRIPOS>MOLECULE
pyrazole
 9 9 0 0 0
****
USER_CHARGES
INVALID_CHARGES
Pose:  31 Cluster:  31 Fr_nu: 326309 TotEn:   -12.61
@<TRIPOS>ATOM
      1 C1        -65.3383  -20.0400  -52.6666 C.2    1 LIG      -0.25100
      2 C2        -66.4346  -20.5514  -53.3866 C.2    1 LIG       0.13200
      3 C3        -65.8081  -18.8776  -52.1058 C.2    1 LIG      -0.03800
      4 N1        -67.5191  -19.7774  -53.2934 N.2    1 LIG      -0.57800
      5 N2        -67.1068  -18.7678  -52.5081 N.pl3  1 LIG      -0.05900
      6 H1        -64.3465  -20.4555  -52.5669 H      1 LIG       0.15700
      7 H2        -66.4883  -21.4557  -53.9759 H      1 LIG       0.15600
      8 H3        -65.3451  -18.1342  -51.4731 H      1 LIG       0.15900
      9 H4        -67.7662  -18.0324  -52.2869 H      1 LIG       0.32200
@<TRIPOS>BOND
      1       1       2 1
      2       1       3 2
      3       2       4 2
      4       3       5 1
      5       4       5 1
      6       1       6 1
      7       2       7 1
      8       3       8 1
      9       5       9 1
@<TRIPOS>ALT_TYPE
CGenFF_4.0_ALT_TYPE_SET
CGenFF_4.0 1 CG2R51 2 CG2R52 3 CG2R51 4 NG2R50 5 NG2R51 6 HGR51 7 HGR52 8 HGR52 9 HGP1
@<TRIPOS>MOLECULE
pyrazole
 9 9 0 0 0
****
USER_CHARGES
INVALID_CHARGES
Pose:  32 Cluster:  32 Fr_nu: 281175 TotEn:   -12.57
@<TRIPOS>ATOM
      1 C1        -64.8691   -3.3126  -57.3471 C.2    1 LIG      -0.25100
      2 C2        -65.5720   -3.5576  -58.5420 C.2    1 LIG       0.13200
      3 C3        -65.2405   -4.3391  -56.5136 C.2    1 LIG      -0.03800
      4 N1        -66.3322   -4.6539  -58.4775 N.2    1 LIG      -0.57800
      5 N2        -66.1091   -5.1070  -57.2321 N.pl3  1 LIG      -0.05900
      6 H1        -64.1879   -2.5055  -57.1211 H      1 LIG       0.15700
      7 H2        -65.5623   -2.9828  -59.4570 H      1 LIG       0.15600
      8 H3        -64.9728   -4.5855  -55.4962 H      1 LIG       0.15900
      9 H4        -66.5864   -5.9490  -56.9355 H      1 LIG       0.32200
@<TRIPOS>BOND
      1       1       2 1
      2       1       3 2
      3       2       4 2
      4       3       5 1
      5       4       5 1
      6       1       6 1
      7       2       7 1
      8       3       8 1
      9       5       9 1
@<TRIPOS>ALT_TYPE
CGenFF_4.0_ALT_TYPE_SET
CGenFF_4.0 1 CG2R51 2 CG2R52 3 CG2R51 4 NG2R50 5 NG2R51 6 HGR51 7 HGR52 8 HGR52 9 HGP1
@<TRIPOS>MOLECULE
pyrazole
 9 9 0 0 0
****
USER_CHARGES
INVALID_CHARGES
Pose:  33 Cluster:  33 Fr_nu: 1364765 TotEn:   -12.48
@<TRIPOS>ATOM
      1 C1        -46.4007  -11.1385  -32.2481 C.2    1 LIG      -0.25100
      2 C2        -46.9101  -10.2034  -33.1688 C.2    1 LIG       0.13200
      3 C3        -46.6306  -10.5704  -31.0189 C.2    1 LIG      -0.03800
      4 N1        -47.4251   -9.1234  -32.5754 N.2    1 LIG      -0.57800
      5 N2        -47.2405   -9.3762  -31.2684 N.pl3  1 LIG      -0.05900
      6 H1        -45.9328  -12.0914  -32.4466 H      1 LIG       0.15700
      7 H2        -46.9272  -10.2637  -34.2477 H      1 LIG       0.15600
      8 H3        -46.4180  -10.8998  -30.0121 H      1 LIG       0.15900
      9 H4        -47.5546   -8.6862  -30.5976 H      1 LIG       0.32200
@<TRIPOS>BOND
      1       1       2 1
      2       1       3 2
      3       2       4 2
      4       3       5 1
      5       4       5 1
      6       1       6 1
      7       2       7 1
      8       3       8 1
      9       5       9 1
@<TRIPOS>ALT_TYPE
CGenFF_4.0_ALT_TYPE_SET
CGenFF_4.0 1 CG2R51 2 CG2R52 3 CG2R51 4 NG2R50 5 NG2R51 6 HGR51 7 HGR52 8 HGR52 9 HGP1
@<TRIPOS>MOLECULE
pyrazole
 9 9 0 0 0
****
USER_CHARGES
INVALID_CHARGES
Pose:  34 Cluster:  34 Fr_nu: 9186798 TotEn:   -12.29
@<TRIPOS>ATOM
      1 C1        -45.4424  -25.0502  -37.4791 C.2    1 LIG      -0.25100
      2 C2        -45.4223  -24.4584  -36.2020 C.2    1 LIG       0.13200
      3 C3        -46.5426  -24.5037  -38.0934 C.2    1 LIG      -0.03800
      4 N1        -46.4295  -23.6015  -36.0148 N.2    1 LIG      -0.57800
      5 N2        -47.0930  -23.6507  -37.1825 N.pl3  1 LIG      -0.05900
      6 H1        -44.7556  -25.7714  -37.8970 H      1 LIG       0.15700
      7 H2        -44.7158  -24.6161  -35.3996 H      1 LIG       0.15600
      8 H3        -46.9751  -24.6436  -39.0736 H      1 LIG       0.15900
      9 H4        -47.9185  -23.0746  -37.2895 H      1 LIG       0.32200
@<TRIPOS>BOND
      1       1       2 1
      2       1       3 2
      3       2       4 2
      4       3       5 1
      5       4       5 1
      6       1       6 1
      7       2       7 1
      8       3       8 1
      9       5       9 1
@<TRIPOS>ALT_TYPE
CGenFF_4.0_ALT_TYPE_SET
CGenFF_4.0 1 CG2R51 2 CG2R52 3 CG2R51 4 NG2R50 5 NG2R51 6 HGR51 7 HGR52 8 HGR52 9 HGP1
@<TRIPOS>MOLECULE
pyrazole
 9 9 0 0 0
****
USER_CHARGES
INVALID_CHARGES
Pose:  35 Cluster:  35 Fr_nu: 259253 TotEn:   -12.21
@<TRIPOS>ATOM
      1 C1        -52.7372    4.1350  -33.7603 C.2    1 LIG      -0.25100
      2 C2        -53.3728    4.8474  -32.7259 C.2    1 LIG       0.13200
      3 C3        -51.4302    4.5546  -33.7135 C.2    1 LIG      -0.03800
      4 N1        -52.5384    5.6581  -32.0697 N.2    1 LIG      -0.57800
      5 N2        -51.3649    5.4576  -32.6932 N.pl3  1 LIG      -0.05900
      6 H1        -53.1654    3.4170  -34.4441 H      1 LIG       0.15700
      7 H2        -54.4095    4.8101  -32.4231 H      1 LIG       0.15600
      8 H3        -50.5609    4.2997  -34.3023 H      1 LIG       0.15900
      9 H4        -50.5562    5.9740  -32.3707 H      1 LIG       0.32200
@<TRIPOS>BOND
      1       1       2 1
      2       1       3 2
      3       2       4 2
      4       3       5 1
      5       4       5 1
      6       1       6 1
      7       2       7 1
      8       3       8 1
      9       5       9 1
@<TRIPOS>ALT_TYPE
CGenFF_4.0_ALT_TYPE_SET
CGenFF_4.0 1 CG2R51 2 CG2R52 3 CG2R51 4 NG2R50 5 NG2R51 6 HGR51 7 HGR52 8 HGR52 9 HGP1
@<TRIPOS>MOLECULE
pyrazole
 9 9 0 0 0
****
USER_CHARGES
INVALID_CHARGES
Pose:  36 Cluster:  36 Fr_nu: 198218 TotEn:   -12.10
@<TRIPOS>ATOM
      1 C1        -44.7272  -11.1011  -44.9259 C.2    1 LIG      -0.25100
      2 C2        -45.2605  -12.2865  -45.4665 C.2    1 LIG       0.13200
      3 C3        -45.7913  -10.5007  -44.2986 C.2    1 LIG      -0.03800
      4 N1        -46.5622  -12.4323  -45.2053 N.2    1 LIG      -0.57800
      5 N2        -46.8559  -11.3308  -44.4936 N.pl3  1 LIG      -0.05900
      6 H1        -43.7134  -10.7330  -44.9820 H      1 LIG       0.15700
      7 H2        -44.7550  -13.0499  -46.0404 H      1 LIG       0.15600
      8 H3        -45.8854   -9.5773  -43.7455 H      1 LIG       0.15900
      9 H4        -47.8078  -11.2073  -44.1723 H      1 LIG       0.32200
@<TRIPOS>BOND
      1       1       2 1
      2       1       3 2
      3       2       4 2
      4       3       5 1
      5       4       5 1
      6       1       6 1
      7       2       7 1
      8       3       8 1
      9       5       9 1
@<TRIPOS>ALT_TYPE
CGenFF_4.0_ALT_TYPE_SET
CGenFF_4.0 1 CG2R51 2 CG2R52 3 CG2R51 4 NG2R50 5 NG2R51 6 HGR51 7 HGR52 8 HGR52 9 HGP1
@<TRIPOS>MOLECULE
pyrazole
 9 9 0 0 0
****
USER_CHARGES
INVALID_CHARGES
Pose:  37 Cluster:  37 Fr_nu: 971565 TotEn:   -12.08
@<TRIPOS>ATOM
      1 C1        -59.9319  -12.0179  -54.3001 C.2    1 LIG      -0.25100
      2 C2        -58.5931  -11.5829  -54.3001 C.2    1 LIG       0.13200
      3 C3        -60.6554  -10.9023  -54.6443 C.2    1 LIG      -0.03800
      4 N1        -58.4704  -10.2918  -54.6192 N.2    1 LIG      -0.57800
      5 N2        -59.7414   -9.9058  -54.8230 N.pl3  1 LIG      -0.05900
      6 H1        -60.3192  -13.0023  -54.0820 H      1 LIG       0.15700
      7 H2        -57.7016  -12.1528  -54.0804 H      1 LIG       0.15600
      8 H3        -61.7144  -10.7311  -54.7730 H      1 LIG       0.15900
      9 H4        -59.9144   -8.9424  -55.0812 H      1 LIG       0.32200
@<TRIPOS>BOND
      1       1       2 1
      2       1       3 2
      3       2       4 2
      4       3       5 1
      5       4       5 1
      6       1       6 1
      7       2       7 1
      8       3       8 1
      9       5       9 1
@<TRIPOS>ALT_TYPE
CGenFF_4.0_ALT_TYPE_SET
CGenFF_4.0 1 CG2R51 2 CG2R52 3 CG2R51 4 NG2R50 5 NG2R51 6 HGR51 7 HGR52 8 HGR52 9 HGP1
@<TRIPOS>MOLECULE
pyrazole
 9 9 0 0 0
****
USER_CHARGES
INVALID_CHARGES
Pose:  38 Cluster:  38 Fr_nu: 220057 TotEn:   -12.01
@<TRIPOS>ATOM
      1 C1        -76.0187  -17.4120  -42.2368 C.2    1 LIG      -0.25100
      2 C2        -74.7897  -18.0905  -42.3414 C.2    1 LIG       0.13200
      3 C3        -76.6718  -17.7019  -43.4098 C.2    1 LIG      -0.03800
      4 N1        -74.6669  -18.7611  -43.4899 N.2    1 LIG      -0.57800
      5 N2        -75.8273  -18.5055  -44.1179 N.pl3  1 LIG      -0.05900
      6 H1        -76.3815  -16.7991  -41.4250 H      1 LIG       0.15700
      7 H2        -73.9781  -18.1239  -41.6286 H      1 LIG       0.15600
      8 H3        -77.6385  -17.4134  -43.7967 H      1 LIG       0.15900
      9 H4        -75.9769  -18.9120  -45.0329 H      1 LIG       0.32200
@<TRIPOS>BOND
      1       1       2 1
      2       1       3 2
      3       2       4 2
      4       3       5 1
      5       4       5 1
      6       1       6 1
      7       2       7 1
      8       3       8 1
      9       5       9 1
@<TRIPOS>ALT_TYPE
CGenFF_4.0_ALT_TYPE_SET
CGenFF_4.0 1 CG2R51 2 CG2R52 3 CG2R51 4 NG2R50 5 NG2R51 6 HGR51 7 HGR52 8 HGR52 9 HGP1
@<TRIPOS>MOLECULE
pyrazole
 9 9 0 0 0
****
USER_CHARGES
INVALID_CHARGES
Pose:  39 Cluster:  39 Fr_nu: 755517 TotEn:   -11.92
@<TRIPOS>ATOM
      1 C1        -76.6394  -17.6217  -43.6618 C.2    1 LIG      -0.25100
      2 C2        -76.6891  -17.5697  -42.2559 C.2    1 LIG       0.13200
      3 C3        -75.4102  -18.1668  -43.9420 C.2    1 LIG      -0.03800
      4 N1        -75.5799  -18.0441  -41.6828 N.2    1 LIG      -0.57800
      5 N2        -74.8215  -18.3995  -42.7338 N.pl3  1 LIG      -0.05900
      6 H1        -77.3893  -17.3088  -44.3733 H      1 LIG       0.15700
      7 H2        -77.4872  -17.2053  -41.6250 H      1 LIG       0.15600
      8 H3        -74.9118  -18.4026  -44.8711 H      1 LIG       0.15900
      9 H4        -73.9072  -18.7949  -42.5534 H      1 LIG       0.32200
@<TRIPOS>BOND
      1       1       2 1
      2       1       3 2
      3       2       4 2
      4       3       5 1
      5       4       5 1
      6       1       6 1
      7       2       7 1
      8       3       8 1
      9       5       9 1
@<TRIPOS>ALT_TYPE
CGenFF_4.0_ALT_TYPE_SET
CGenFF_4.0 1 CG2R51 2 CG2R52 3 CG2R51 4 NG2R50 5 NG2R51 6 HGR51 7 HGR52 8 HGR52 9 HGP1
@<TRIPOS>MOLECULE
pyrazole
 9 9 0 0 0
****
USER_CHARGES
INVALID_CHARGES
Pose:  40 Cluster:  40 Fr_nu: 261948 TotEn:   -11.76
@<TRIPOS>ATOM
      1 C1        -65.8902   -3.3549  -58.2749 C.2    1 LIG      -0.25100
      2 C2        -64.4878   -3.3549  -58.1522 C.2    1 LIG       0.13200
      3 C3        -66.3260   -4.1366  -57.2330 C.2    1 LIG      -0.03800
      4 N1        -64.0610   -4.0790  -57.1142 N.2    1 LIG      -0.57800
      5 N2        -65.2019   -4.5412  -56.5749 N.pl3  1 LIG      -0.05900
      6 H1        -66.5005   -2.8576  -59.0142 H      1 LIG       0.15700
      7 H2        -63.7589   -2.8579  -58.7763 H      1 LIG       0.15600
      8 H3        -67.3122   -4.4365  -56.9093 H      1 LIG       0.15900
      9 H4        -65.1398   -5.1324  -55.7555 H      1 LIG       0.32200
@<TRIPOS>BOND
      1       1       2 1
      2       1       3 2
      3       2       4 2
      4       3       5 1
      5       4       5 1
      6       1       6 1
      7       2       7 1
      8       3       8 1
      9       5       9 1
@<TRIPOS>ALT_TYPE
CGenFF_4.0_ALT_TYPE_SET
CGenFF_4.0 1 CG2R51 2 CG2R52 3 CG2R51 4 NG2R50 5 NG2R51 6 HGR51 7 HGR52 8 HGR52 9 HGP1
@<TRIPOS>MOLECULE
pyrazole
 9 9 0 0 0
****
USER_CHARGES
INVALID_CHARGES
Pose:  41 Cluster:  41 Fr_nu: 259500 TotEn:   -11.68
@<TRIPOS>ATOM
      1 C1        -52.2032    5.2973  -32.9756 C.2    1 LIG      -0.25100
      2 C2        -51.7272    4.4989  -34.0328 C.2    1 LIG       0.13200
      3 C3        -53.4479    4.7890  -32.6950 C.2    1 LIG      -0.03800
      4 N1        -52.5984    3.5549  -34.3988 N.2    1 LIG      -0.57800
      5 N2        -53.6343    3.7569  -33.5669 N.pl3  1 LIG      -0.05900
      6 H1        -51.7131    6.1251  -32.4847 H      1 LIG       0.15700
      7 H2        -50.7819    4.5658  -34.5523 H      1 LIG       0.15600
      8 H3        -54.2016    5.0640  -31.9713 H      1 LIG       0.15900
      9 H4        -54.4416    3.1518  -33.6508 H      1 LIG       0.32200
@<TRIPOS>BOND
      1       1       2 1
      2       1       3 2
      3       2       4 2
      4       3       5 1
      5       4       5 1
      6       1       6 1
      7       2       7 1
      8       3       8 1
      9       5       9 1
@<TRIPOS>ALT_TYPE
CGenFF_4.0_ALT_TYPE_SET
CGenFF_4.0 1 CG2R51 2 CG2R52 3 CG2R51 4 NG2R50 5 NG2R51 6 HGR51 7 HGR52 8 HGR52 9 HGP1
@<TRIPOS>MOLECULE
pyrazole
 9 9 0 0 0
****
USER_CHARGES
INVALID_CHARGES
Pose:  42 Cluster:  42 Fr_nu: 2277075 TotEn:   -11.53
@<TRIPOS>ATOM
      1 C1        -52.6317    4.5940  -34.0850 C.2    1 LIG      -0.25100
      2 C2        -52.1947    5.2784  -32.9350 C.2    1 LIG       0.13200
      3 C3        -53.8943    4.1576  -33.7658 C.2    1 LIG      -0.03800
      4 N1        -53.1057    5.2796  -31.9583 N.2    1 LIG      -0.57800
      5 N2        -54.1279    4.5906  -32.4936 N.pl3  1 LIG      -0.05900
      6 H1        -52.1061    4.4389  -35.0156 H      1 LIG       0.15700
      7 H2        -51.2502    5.7760  -32.7678 H      1 LIG       0.15600
      8 H3        -54.6300    3.5888  -34.3159 H      1 LIG       0.15900
      9 H4        -54.9582    4.4507  -31.9317 H      1 LIG       0.32200
@<TRIPOS>BOND
      1       1       2 1
      2       1       3 2
      3       2       4 2
      4       3       5 1
      5       4       5 1
      6       1       6 1
      7       2       7 1
      8       3       8 1
      9       5       9 1
@<TRIPOS>ALT_TYPE
CGenFF_4.0_ALT_TYPE_SET
CGenFF_4.0 1 CG2R51 2 CG2R52 3 CG2R51 4 NG2R50 5 NG2R51 6 HGR51 7 HGR52 8 HGR52 9 HGP1
@<TRIPOS>MOLECULE
pyrazole
 9 9 0 0 0
****
USER_CHARGES
INVALID_CHARGES
Pose:  43 Cluster:  43 Fr_nu: 557526 TotEn:   -11.31
@<TRIPOS>ATOM
      1 C1        -65.5091   -3.8462  -56.7343 C.2    1 LIG      -0.25100
      2 C2        -66.0113   -4.9224  -57.4902 C.2    1 LIG       0.13200
      3 C3        -64.6545   -3.1950  -57.5898 C.2    1 LIG      -0.03800
      4 N1        -65.5171   -4.9563  -58.7306 N.2    1 LIG      -0.57800
      5 N2        -64.6955   -3.8933  -58.7608 N.pl3  1 LIG      -0.05900
      6 H1        -65.7349   -3.5789  -55.7126 H      1 LIG       0.15700
      7 H2        -66.7165   -5.6837  -57.1888 H      1 LIG       0.15600
      8 H3        -64.0331   -2.3189  -57.4728 H      1 LIG       0.15900
      9 H4        -64.1893   -3.7027  -59.6165 H      1 LIG       0.32200
@<TRIPOS>BOND
      1       1       2 1
      2       1       3 2
      3       2       4 2
      4       3       5 1
      5       4       5 1
      6       1       6 1
      7       2       7 1
      8       3       8 1
      9       5       9 1
@<TRIPOS>ALT_TYPE
CGenFF_4.0_ALT_TYPE_SET
CGenFF_4.0 1 CG2R51 2 CG2R52 3 CG2R51 4 NG2R50 5 NG2R51 6 HGR51 7 HGR52 8 HGR52 9 HGP1
@<TRIPOS>MOLECULE
pyrazole
 9 9 0 0 0
****
USER_CHARGES
INVALID_CHARGES
Pose:  44 Cluster:  44 Fr_nu: 264192 TotEn:   -10.93
@<TRIPOS>ATOM
      1 C1        -66.2134   -7.7881  -48.8650 C.2    1 LIG      -0.25100
      2 C2        -67.4701   -7.9310  -48.2469 C.2    1 LIG       0.13200
      3 C3        -66.4908   -7.2011  -50.0753 C.2    1 LIG      -0.03800
      4 N1        -68.4713   -7.4715  -49.0021 N.2    1 LIG      -0.57800
      5 N2        -67.8441   -7.0341  -50.1072 N.pl3  1 LIG      -0.05900
      6 H1        -65.2419   -8.0702  -48.4867 H      1 LIG       0.15700
      7 H2        -67.6981   -8.3512  -47.2778 H      1 LIG       0.15600
      8 H3        -65.8617   -6.8961  -50.8991 H      1 LIG       0.15900
      9 H4        -68.4038   -6.6324  -50.8489 H      1 LIG       0.32200
@<TRIPOS>BOND
      1       1       2 1
      2       1       3 2
      3       2       4 2
      4       3       5 1
      5       4       5 1
      6       1       6 1
      7       2       7 1
      8       3       8 1
      9       5       9 1
@<TRIPOS>ALT_TYPE
CGenFF_4.0_ALT_TYPE_SET
CGenFF_4.0 1 CG2R51 2 CG2R52 3 CG2R51 4 NG2R50 5 NG2R51 6 HGR51 7 HGR52 8 HGR52 9 HGP1
@<TRIPOS>MOLECULE
pyrazole
 9 9 0 0 0
****
USER_CHARGES
INVALID_CHARGES
Pose:  45 Cluster:  45 Fr_nu: 3249892 TotEn:   -10.68
@<TRIPOS>ATOM
      1 C1        -52.8147    5.1371  -33.6630 C.2    1 LIG      -0.25100
      2 C2        -53.0295    4.6854  -34.9789 C.2    1 LIG       0.13200
      3 C3        -54.0465    5.0443  -33.0627 C.2    1 LIG      -0.03800
      4 N1        -54.2980    4.3317  -35.2020 N.2    1 LIG      -0.57800
      5 N2        -54.8914    4.5610  -34.0182 N.pl3  1 LIG      -0.05900
      6 H1        -51.8958    5.4812  -33.2118 H      1 LIG       0.15700
      7 H2        -52.3147    4.5997  -35.7848 H      1 LIG       0.15600
      8 H3        -54.3907    5.2755  -32.0650 H      1 LIG       0.15900
      9 H4        -55.8811    4.3666  -33.9324 H      1 LIG       0.32200
@<TRIPOS>BOND
      1       1       2 1
      2       1       3 2
      3       2       4 2
      4       3       5 1
      5       4       5 1
      6       1       6 1
      7       2       7 1
      8       3       8 1
      9       5       9 1
@<TRIPOS>ALT_TYPE
CGenFF_4.0_ALT_TYPE_SET
CGenFF_4.0 1 CG2R51 2 CG2R52 3 CG2R51 4 NG2R50 5 NG2R51 6 HGR51 7 HGR52 8 HGR52 9 HGP1
@<TRIPOS>MOLECULE
pyrazole
 9 9 0 0 0
****
USER_CHARGES
INVALID_CHARGES
Pose:  46 Cluster:  46 Fr_nu: 255157 TotEn:   -10.64
@<TRIPOS>ATOM
      1 C1        -67.5372   -7.9527  -48.2797 C.2    1 LIG      -0.25100
      2 C2        -66.1718   -8.1505  -48.5598 C.2    1 LIG       0.13200
      3 C3        -68.0377   -7.3598  -49.4131 C.2    1 LIG      -0.03800
      4 N1        -65.8269   -7.7185  -49.7756 N.2    1 LIG      -0.57800
      5 N2        -66.9828   -7.2434  -50.2699 N.pl3  1 LIG      -0.05900
      6 H1        -68.0831   -8.2049  -47.3826 H      1 LIG       0.15700
      7 H2        -65.4136   -8.5910  -47.9282 H      1 LIG       0.15600
      8 H3        -69.0265   -7.0158  -49.6801 H      1 LIG       0.15900
      9 H4        -66.9797   -6.8497  -51.2025 H      1 LIG       0.32200
@<TRIPOS>BOND
      1       1       2 1
      2       1       3 2
      3       2       4 2
      4       3       5 1
      5       4       5 1
      6       1       6 1
      7       2       7 1
      8       3       8 1
      9       5       9 1
@<TRIPOS>ALT_TYPE
CGenFF_4.0_ALT_TYPE_SET
CGenFF_4.0 1 CG2R51 2 CG2R52 3 CG2R51 4 NG2R50 5 NG2R51 6 HGR51 7 HGR52 8 HGR52 9 HGP1
@<TRIPOS>MOLECULE
pyrazole
 9 9 0 0 0
****
USER_CHARGES
INVALID_CHARGES
Pose:  47 Cluster:  47 Fr_nu: 681290 TotEn:   -10.59
@<TRIPOS>ATOM
      1 C1        -74.8370  -26.3266  -44.6843 C.2    1 LIG      -0.25100
      2 C2        -75.1970  -25.2095  -43.9070 C.2    1 LIG       0.13200
      3 C3        -75.9861  -26.6604  -45.3586 C.2    1 LIG      -0.03800
      4 N1        -76.4747  -24.8570  -44.0715 N.2    1 LIG      -0.57800
      5 N2        -76.9278  -25.7578  -44.9600 N.pl3  1 LIG      -0.05900
      6 H1        -73.8789  -26.8209  -44.7480 H      1 LIG       0.15700
      7 H2        -74.5816  -24.6378  -43.2271 H      1 LIG       0.15600
      8 H3        -76.2140  -27.4426  -46.0682 H      1 LIG       0.15900
      9 H4        -77.8956  -25.6993  -45.2510 H      1 LIG       0.32200
@<TRIPOS>BOND
      1       1       2 1
      2       1       3 2
      3       2       4 2
      4       3       5 1
      5       4       5 1
      6       1       6 1
      7       2       7 1
      8       3       8 1
      9       5       9 1
@<TRIPOS>ALT_TYPE
CGenFF_4.0_ALT_TYPE_SET
CGenFF_4.0 1 CG2R51 2 CG2R52 3 CG2R51 4 NG2R50 5 NG2R51 6 HGR51 7 HGR52 8 HGR52 9 HGP1
@<TRIPOS>MOLECULE
pyrazole
 9 9 0 0 0
****
USER_CHARGES
INVALID_CHARGES
Pose:  48 Cluster:  48 Fr_nu: 278510 TotEn:   -10.13
@<TRIPOS>ATOM
      1 C1        -52.3000    5.7123  -32.4909 C.2    1 LIG      -0.25100
      2 C2        -52.9734    4.6724  -33.1593 C.2    1 LIG       0.13200
      3 C3        -50.9680    5.4416  -32.6884 C.2    1 LIG      -0.03800
      4 N1        -52.1382    3.8057  -33.7383 N.2    1 LIG      -0.57800
      5 N2        -50.9262    4.3005  -33.4345 N.pl3  1 LIG      -0.05900
      6 H1        -52.7204    6.5427  -31.9430 H      1 LIG       0.15700
      7 H2        -54.0380    4.5095  -33.2482 H      1 LIG       0.15600
      8 H3        -50.0666    5.9454  -32.3705 H      1 LIG       0.15900
      9 H4        -50.1087    3.8056  -33.7685 H      1 LIG       0.32200
@<TRIPOS>BOND
      1       1       2 1
      2       1       3 2
      3       2       4 2
      4       3       5 1
      5       4       5 1
      6       1       6 1
      7       2       7 1
      8       3       8 1
      9       5       9 1
@<TRIPOS>ALT_TYPE
CGenFF_4.0_ALT_TYPE_SET
CGenFF_4.0 1 CG2R51 2 CG2R52 3 CG2R51 4 NG2R50 5 NG2R51 6 HGR51 7 HGR52 8 HGR52 9 HGP1
@<TRIPOS>MOLECULE
pyrazole
 9 9 0 0 0
****
USER_CHARGES
INVALID_CHARGES
Pose:  49 Cluster:  49 Fr_nu: 8782707 TotEn:   -10.09
@<TRIPOS>ATOM
      1 C1        -61.9331   -3.2128  -17.2919 C.2    1 LIG      -0.25100
      2 C2        -61.0709   -3.5462  -16.2302 C.2    1 LIG       0.13200
      3 C3        -61.0927   -2.8466  -18.3147 C.2    1 LIG      -0.03800
      4 N1        -59.7816   -3.4045  -16.5490 N.2    1 LIG      -0.57800
      5 N2        -59.8274   -2.9781  -17.8227 N.pl3  1 LIG      -0.05900
      6 H1        -63.0127   -3.2353  -17.3139 H      1 LIG       0.15700
      7 H2        -61.3283   -3.8860  -15.2372 H      1 LIG       0.15600
      8 H3        -61.2769   -2.5096  -19.3246 H      1 LIG       0.15900
      9 H4        -58.9530   -2.7931  -18.2980 H      1 LIG       0.32200
@<TRIPOS>BOND
      1       1       2 1
      2       1       3 2
      3       2       4 2
      4       3       5 1
      5       4       5 1
      6       1       6 1
      7       2       7 1
      8       3       8 1
      9       5       9 1
@<TRIPOS>ALT_TYPE
CGenFF_4.0_ALT_TYPE_SET
CGenFF_4.0 1 CG2R51 2 CG2R52 3 CG2R51 4 NG2R50 5 NG2R51 6 HGR51 7 HGR52 8 HGR52 9 HGP1
@<TRIPOS>MOLECULE
pyrazole
 9 9 0 0 0
****
USER_CHARGES
INVALID_CHARGES
Pose:  50 Cluster:  50 Fr_nu: 3605470 TotEn:   -10.01
@<TRIPOS>ATOM
      1 C1        -46.9495  -10.9847  -30.6109 C.2    1 LIG      -0.25100
      2 C2        -47.4231   -9.8365  -31.2735 C.2    1 LIG       0.13200
      3 C3        -46.4869  -11.7960  -31.6180 C.2    1 LIG      -0.03800
      4 N1        -47.2748   -9.9079  -32.5989 N.2    1 LIG      -0.57800
      5 N2        -46.7027  -11.1108  -32.7775 N.pl3  1 LIG      -0.05900
      6 H1        -46.9432  -11.1954  -29.5517 H      1 LIG       0.15700
      7 H2        -47.8706   -8.9507  -30.8457 H      1 LIG       0.15600
      8 H3        -46.0359  -12.7778  -31.6144 H      1 LIG       0.15900
      9 H4        -46.4871  -11.4036  -33.7222 H      1 LIG       0.32200
@<TRIPOS>BOND
      1       1       2 1
      2       1       3 2
      3       2       4 2
      4       3       5 1
      5       4       5 1
      6       1       6 1
      7       2       7 1
      8       3       8 1
      9       5       9 1
@<TRIPOS>ALT_TYPE
CGenFF_4.0_ALT_TYPE_SET
CGenFF_4.0 1 CG2R51 2 CG2R52 3 CG2R51 4 NG2R50 5 NG2R51 6 HGR51 7 HGR52 8 HGR52 9 HGP1
@<TRIPOS>MOLECULE
pyrazole
 9 9 0 0 0
****
USER_CHARGES
INVALID_CHARGES
Pose:  51 Cluster:  51 Fr_nu: 1442171 TotEn:    -9.75
@<TRIPOS>ATOM
      1 C1        -68.5965   -8.2085  -48.8743 C.2    1 LIG      -0.25100
      2 C2        -69.4954   -7.4312  -49.6290 C.2    1 LIG       0.13200
      3 C3        -69.3879   -8.8540  -47.9560 C.2    1 LIG      -0.03800
      4 N1        -70.7611   -7.5690  -49.2252 N.2    1 LIG      -0.57800
      5 N2        -70.6633   -8.4405  -48.2069 N.pl3  1 LIG      -0.05900
      6 H1        -67.5249   -8.2905  -48.9809 H      1 LIG       0.15700
      7 H2        -69.2809   -6.7696  -50.4560 H      1 LIG       0.15600
      8 H3        -69.1634   -9.5527  -47.1630 H      1 LIG       0.15900
      9 H4        -71.5108   -8.7098  -47.7232 H      1 LIG       0.32200
@<TRIPOS>BOND
      1       1       2 1
      2       1       3 2
      3       2       4 2
      4       3       5 1
      5       4       5 1
      6       1       6 1
      7       2       7 1
      8       3       8 1
      9       5       9 1
@<TRIPOS>ALT_TYPE
CGenFF_4.0_ALT_TYPE_SET
CGenFF_4.0 1 CG2R51 2 CG2R52 3 CG2R51 4 NG2R50 5 NG2R51 6 HGR51 7 HGR52 8 HGR52 9 HGP1
@<TRIPOS>MOLECULE
pyrazole
 9 9 0 0 0
****
USER_CHARGES
INVALID_CHARGES
Pose:  52 Cluster:  52 Fr_nu: 989161 TotEn:    -8.72
@<TRIPOS>ATOM
      1 C1        -69.3024   -8.5749  -47.5110 C.2    1 LIG      -0.25100
      2 C2        -70.4109   -8.2147  -48.3004 C.2    1 LIG       0.13200
      3 C3        -68.2167   -8.1058  -48.2093 C.2    1 LIG      -0.03800
      4 N1        -70.0616   -7.5666  -49.4148 N.2    1 LIG      -0.57800
      5 N2        -68.7213   -7.5157  -49.3307 N.pl3  1 LIG      -0.05900
      6 H1        -69.2910   -9.1003  -46.5675 H      1 LIG       0.15700
      7 H2        -71.4588   -8.3980  -48.1104 H      1 LIG       0.15600
      8 H3        -67.1544   -8.1399  -48.0149 H      1 LIG       0.15900
      9 H4        -68.2109   -7.0627  -50.0784 H      1 LIG       0.32200
@<TRIPOS>BOND
      1       1       2 1
      2       1       3 2
      3       2       4 2
      4       3       5 1
      5       4       5 1
      6       1       6 1
      7       2       7 1
      8       3       8 1
      9       5       9 1
@<TRIPOS>ALT_TYPE
CGenFF_4.0_ALT_TYPE_SET
CGenFF_4.0 1 CG2R51 2 CG2R52 3 CG2R51 4 NG2R50 5 NG2R51 6 HGR51 7 HGR52 8 HGR52 9 HGP1
@<TRIPOS>MOLECULE
pyrazole
 9 9 0 0 0
****
USER_CHARGES
INVALID_CHARGES
Pose:  53 Cluster:  53 Fr_nu: 558455 TotEn:    -8.21
@<TRIPOS>ATOM
      1 C1        -65.2603   -4.8285  -58.6269 C.2    1 LIG      -0.25100
      2 C2        -66.0700   -4.5918  -57.4999 C.2    1 LIG       0.13200
      3 C3        -64.2511   -3.9024  -58.5252 C.2    1 LIG      -0.03800
      4 N1        -65.6145   -3.5937  -56.7382 N.2    1 LIG      -0.57800
      5 N2        -64.5075   -3.1950  -57.3876 N.pl3  1 LIG      -0.05900
      6 H1        -65.3890   -5.5673  -59.4041 H      1 LIG       0.15700
      7 H2        -66.9734   -5.1046  -57.2021 H      1 LIG       0.15600
      8 H3        -63.3944   -3.6863  -59.1471 H      1 LIG       0.15900
      9 H4        -63.9725   -2.4291  -56.9977 H      1 LIG       0.32200
@<TRIPOS>BOND
      1       1       2 1
      2       1       3 2
      3       2       4 2
      4       3       5 1
      5       4       5 1
      6       1       6 1
      7       2       7 1
      8       3       8 1
      9       5       9 1
@<TRIPOS>ALT_TYPE
CGenFF_4.0_ALT_TYPE_SET
CGenFF_4.0 1 CG2R51 2 CG2R52 3 CG2R51 4 NG2R50 5 NG2R51 6 HGR51 7 HGR52 8 HGR52 9 HGP1
@<TRIPOS>MOLECULE
4_lactone
 9 9 0 0 0
****
USER_CHARGES
INVALID_CHARGES
Pose:   1 Cluster:   1 Fr_nu: 4930026 TotEn:   -24.65
@<TRIPOS>ATOM
      1 C1        -72.2507  -11.5022  -41.3687 C.2    1 LIG       0.04000
      2 C2        -73.2021  -10.3728  -41.8027 C.3    1 LIG       0.11000
      3 C3        -73.3778  -11.2431  -43.0435 C.3    1 LIG       0.08100
      4 O1        -71.5435  -11.7594  -40.4211 O.2    1 LIG      -0.32000
      5 O2        -72.4532  -12.2266  -42.5019 O.3    1 LIG      -0.27100
      6 H1        -74.0847  -10.2661  -41.1702 H      1 LIG       0.09000
      7 H2        -72.7094   -9.4123  -41.9627 H      1 LIG       0.09000
      8 H3        -74.3760  -11.6651  -43.1886 H      1 LIG       0.09000
      9 H4        -73.0055  -10.8134  -43.9776 H      1 LIG       0.09000
@<TRIPOS>BOND
      1       1       2 1
      2       1       4 2
      3       1       5 1
      4       2       3 1
      5       3       5 1
      6       2       6 1
      7       2       7 1
      8       3       8 1
      9       3       9 1
@<TRIPOS>ALT_TYPE
CGenFF_4.0_ALT_TYPE_SET
CGenFF_4.0 1 CG2O4 2 CG3C41 3 CG3C41 4 OG2D1 5 OG3C51 6 HGA2 7 HGA2 8 HGA2 9 HGA2
@<TRIPOS>MOLECULE
4_lactone
 9 9 0 0 0
****
USER_CHARGES
INVALID_CHARGES
Pose:   2 Cluster:   2 Fr_nu: 3943436 TotEn:   -23.20
@<TRIPOS>ATOM
      1 C1        -72.5815  -10.7482  -41.3212 C.2    1 LIG       0.04000
      2 C2        -73.8015   -9.8653  -41.6395 C.3    1 LIG       0.11000
      3 C3        -73.0460   -9.6041  -42.9391 C.3    1 LIG       0.08100
      4 O1        -72.2036  -11.4564  -40.4157 O.2    1 LIG      -0.32000
      5 O2        -71.9632  -10.4705  -42.5003 O.3    1 LIG      -0.27100
      6 H1        -74.7373  -10.4175  -41.7385 H      1 LIG       0.09000
      7 H2        -73.9150   -9.0066  -40.9759 H      1 LIG       0.09000
      8 H3        -73.5220   -9.9824  -43.8479 H      1 LIG       0.09000
      9 H4        -72.7033   -8.5763  -43.0870 H      1 LIG       0.09000
@<TRIPOS>BOND
      1       1       2 1
      2       1       4 2
      3       1       5 1
      4       2       3 1
      5       3       5 1
      6       2       6 1
      7       2       7 1
      8       3       8 1
      9       3       9 1
@<TRIPOS>ALT_TYPE
CGenFF_4.0_ALT_TYPE_SET
CGenFF_4.0 1 CG2O4 2 CG3C41 3 CG3C41 4 OG2D1 5 OG3C51 6 HGA2 7 HGA2 8 HGA2 9 HGA2
@<TRIPOS>MOLECULE
4_lactone
 9 9 0 0 0
****
USER_CHARGES
INVALID_CHARGES
Pose:   3 Cluster:   3 Fr_nu: 6373326 TotEn:   -23.15
@<TRIPOS>ATOM
      1 C1        -71.5147  -11.5370  -40.6505 C.2    1 LIG       0.04000
      2 C2        -72.5093  -10.5273  -41.2510 C.3    1 LIG       0.11000
      3 C3        -72.0442  -11.1303  -42.5731 C.3    1 LIG       0.08100
      4 O1        -71.1250  -11.8611  -39.5516 O.2    1 LIG      -0.32000
      5 O2        -71.1454  -12.0274  -41.8641 O.3    1 LIG      -0.27100
      6 H1        -73.5505  -10.7155  -40.9848 H      1 LIG       0.09000
      7 H2        -72.2390   -9.4833  -41.0845 H      1 LIG       0.09000
      8 H3        -72.8031  -11.6813  -43.1353 H      1 LIG       0.09000
      9 H4        -71.4967  -10.4526  -43.2339 H      1 LIG       0.09000
@<TRIPOS>BOND
      1       1       2 1
      2       1       4 2
      3       1       5 1
      4       2       3 1
      5       3       5 1
      6       2       6 1
      7       2       7 1
      8       3       8 1
      9       3       9 1
@<TRIPOS>ALT_TYPE
CGenFF_4.0_ALT_TYPE_SET
CGenFF_4.0 1 CG2O4 2 CG3C41 3 CG3C41 4 OG2D1 5 OG3C51 6 HGA2 7 HGA2 8 HGA2 9 HGA2
@<TRIPOS>MOLECULE
4_lactone
 9 9 0 0 0
****
USER_CHARGES
INVALID_CHARGES
Pose:   4 Cluster:   4 Fr_nu: 2070718 TotEn:   -22.04
@<TRIPOS>ATOM
      1 C1        -72.1261  -11.1462  -41.9878 C.2    1 LIG       0.04000
      2 C2        -73.4492  -10.6952  -42.6321 C.3    1 LIG       0.11000
      3 C3        -72.9741   -9.3090  -42.2069 C.3    1 LIG       0.08100
      4 O1        -71.5313  -12.1835  -41.8020 O.2    1 LIG      -0.32000
      5 O2        -71.7651   -9.8828  -41.6371 O.3    1 LIG      -0.27100
      6 H1        -73.5026  -10.8682  -43.7080 H      1 LIG       0.09000
      7 H2        -74.3410  -11.0673  -42.1250 H      1 LIG       0.09000
      8 H3        -72.7464   -8.6159  -43.0214 H      1 LIG       0.09000
      9 H4        -73.5825   -8.8152  -41.4443 H      1 LIG       0.09000
@<TRIPOS>BOND
      1       1       2 1
      2       1       4 2
      3       1       5 1
      4       2       3 1
      5       3       5 1
      6       2       6 1
      7       2       7 1
      8       3       8 1
      9       3       9 1
@<TRIPOS>ALT_TYPE
CGenFF_4.0_ALT_TYPE_SET
CGenFF_4.0 1 CG2O4 2 CG3C41 3 CG3C41 4 OG2D1 5 OG3C51 6 HGA2 7 HGA2 8 HGA2 9 HGA2
@<TRIPOS>MOLECULE
4_lactone
 9 9 0 0 0
****
USER_CHARGES
INVALID_CHARGES
Pose:   5 Cluster:   5 Fr_nu: 6402020 TotEn:   -21.85
@<TRIPOS>ATOM
      1 C1        -83.2565   -8.5263  -32.3214 C.2    1 LIG       0.04000
      2 C2        -82.3095   -8.8128  -33.5005 C.3    1 LIG       0.11000
      3 C3        -83.6112   -8.8850  -34.2932 C.3    1 LIG       0.08100
      4 O1        -83.1642   -8.3037  -31.1355 O.2    1 LIG      -0.32000
      5 O2        -84.3768   -8.6060  -33.0884 O.3    1 LIG      -0.27100
      6 H1        -81.6472   -7.9829  -33.7519 H      1 LIG       0.09000
      7 H2        -81.7565   -9.7492  -33.4101 H      1 LIG       0.09000
      8 H3        -83.7497   -8.1064  -35.0482 H      1 LIG       0.09000
      9 H4        -83.8574   -9.8666  -34.7073 H      1 LIG       0.09000
@<TRIPOS>BOND
      1       1       2 1
      2       1       4 2
      3       1       5 1
      4       2       3 1
      5       3       5 1
      6       2       6 1
      7       2       7 1
      8       3       8 1
      9       3       9 1
@<TRIPOS>ALT_TYPE
CGenFF_4.0_ALT_TYPE_SET
CGenFF_4.0 1 CG2O4 2 CG3C41 3 CG3C41 4 OG2D1 5 OG3C51 6 HGA2 7 HGA2 8 HGA2 9 HGA2
@<TRIPOS>MOLECULE
4_lactone
 9 9 0 0 0
****
USER_CHARGES
INVALID_CHARGES
Pose:   6 Cluster:   6 Fr_nu: 6468832 TotEn:   -21.51
@<TRIPOS>ATOM
      1 C1        -85.3650   -8.9882  -33.5315 C.2    1 LIG       0.04000
      2 C2        -84.0399   -8.8676  -34.3053 C.3    1 LIG       0.11000
      3 C3        -83.4250   -9.1522  -32.9383 C.3    1 LIG       0.08100
      4 O1        -86.5488   -8.9117  -33.7703 O.2    1 LIG      -0.32000
      5 O2        -84.7499   -9.2361  -32.3441 O.3    1 LIG      -0.27100
      6 H1        -83.8933   -9.6410  -35.0609 H      1 LIG       0.09000
      7 H2        -83.8511   -7.8731  -34.7128 H      1 LIG       0.09000
      8 H3        -82.8830  -10.0977  -32.8502 H      1 LIG       0.09000
      9 H4        -82.8412   -8.3357  -32.5045 H      1 LIG       0.09000
@<TRIPOS>BOND
      1       1       2 1
      2       1       4 2
      3       1       5 1
      4       2       3 1
      5       3       5 1
      6       2       6 1
      7       2       7 1
      8       3       8 1
      9       3       9 1
@<TRIPOS>ALT_TYPE
CGenFF_4.0_ALT_TYPE_SET
CGenFF_4.0 1 CG2O4 2 CG3C41 3 CG3C41 4 OG2D1 5 OG3C51 6 HGA2 7 HGA2 8 HGA2 9 HGA2
@<TRIPOS>MOLECULE
4_lactone
 9 9 0 0 0
****
USER_CHARGES
INVALID_CHARGES
Pose:   7 Cluster:   7 Fr_nu: 3352027 TotEn:   -21.48
@<TRIPOS>ATOM
      1 C1        -51.8491  -21.6914  -27.1225 C.2    1 LIG       0.04000
      2 C2        -52.9677  -22.6956  -27.4534 C.3    1 LIG       0.11000
      3 C3        -51.9351  -23.2472  -28.4319 C.3    1 LIG       0.08100
      4 O1        -51.6862  -20.7478  -26.3827 O.2    1 LIG      -0.32000
      5 O2        -50.9786  -22.2334  -28.0159 O.3    1 LIG      -0.27100
      6 H1        -53.2346  -23.3540  -26.6254 H      1 LIG       0.09000
      7 H2        -53.8533  -22.2435  -27.9030 H      1 LIG       0.09000
      8 H3        -51.5718  -24.2561  -28.2183 H      1 LIG       0.09000
      9 H4        -52.1893  -23.1491  -29.4909 H      1 LIG       0.09000
@<TRIPOS>BOND
      1       1       2 1
      2       1       4 2
      3       1       5 1
      4       2       3 1
      5       3       5 1
      6       2       6 1
      7       2       7 1
      8       3       8 1
      9       3       9 1
@<TRIPOS>ALT_TYPE
CGenFF_4.0_ALT_TYPE_SET
CGenFF_4.0 1 CG2O4 2 CG3C41 3 CG3C41 4 OG2D1 5 OG3C51 6 HGA2 7 HGA2 8 HGA2 9 HGA2
@<TRIPOS>MOLECULE
4_lactone
 9 9 0 0 0
****
USER_CHARGES
INVALID_CHARGES
Pose:   8 Cluster:   8 Fr_nu: 3941878 TotEn:   -20.14
@<TRIPOS>ATOM
      1 C1        -72.1824  -11.0239  -42.7701 C.2    1 LIG       0.04000
      2 C2        -73.0875   -9.8890  -42.2584 C.3    1 LIG       0.11000
      3 C3        -72.4779   -9.1204  -43.4270 C.3    1 LIG       0.08100
      4 O1        -71.9282  -12.1681  -42.4690 O.2    1 LIG      -0.32000
      5 O2        -71.6792  -10.2801  -43.7914 O.3    1 LIG      -0.27100
      6 H1        -74.1550  -10.1010  -42.3363 H      1 LIG       0.09000
      7 H2        -72.8262   -9.5252  -41.2633 H      1 LIG       0.09000
      8 H3        -73.1722   -8.8422  -44.2246 H      1 LIG       0.09000
      9 H4        -71.8486   -8.2688  -43.1544 H      1 LIG       0.09000
@<TRIPOS>BOND
      1       1       2 1
      2       1       4 2
      3       1       5 1
      4       2       3 1
      5       3       5 1
      6       2       6 1
      7       2       7 1
      8       3       8 1
      9       3       9 1
@<TRIPOS>ALT_TYPE
CGenFF_4.0_ALT_TYPE_SET
CGenFF_4.0 1 CG2O4 2 CG3C41 3 CG3C41 4 OG2D1 5 OG3C51 6 HGA2 7 HGA2 8 HGA2 9 HGA2
@<TRIPOS>MOLECULE
4_lactone
 9 9 0 0 0
****
USER_CHARGES
INVALID_CHARGES
Pose:   9 Cluster:   9 Fr_nu: 6046528 TotEn:   -19.87
@<TRIPOS>ATOM
      1 C1        -80.8298   -8.0804  -32.2470 C.2    1 LIG       0.04000
      2 C2        -81.4687   -9.1801  -33.1140 C.3    1 LIG       0.11000
      3 C3        -82.3927   -8.0471  -33.5503 C.3    1 LIG       0.08100
      4 O1        -79.9212   -7.9838  -31.4537 O.2    1 LIG      -0.32000
      5 O2        -81.6892   -7.1189  -32.6790 O.3    1 LIG      -0.27100
      6 H1        -80.8090   -9.5776  -33.8869 H      1 LIG       0.09000
      7 H2        -81.9384   -9.9817  -32.5417 H      1 LIG       0.09000
      8 H3        -82.3163   -7.7512  -34.6002 H      1 LIG       0.09000
      9 H4        -83.4412   -8.1550  -33.2594 H      1 LIG       0.09000
@<TRIPOS>BOND
      1       1       2 1
      2       1       4 2
      3       1       5 1
      4       2       3 1
      5       3       5 1
      6       2       6 1
      7       2       7 1
      8       3       8 1
      9       3       9 1
@<TRIPOS>ALT_TYPE
CGenFF_4.0_ALT_TYPE_SET
CGenFF_4.0 1 CG2O4 2 CG3C41 3 CG3C41 4 OG2D1 5 OG3C51 6 HGA2 7 HGA2 8 HGA2 9 HGA2
@<TRIPOS>MOLECULE
4_lactone
 9 9 0 0 0
****
USER_CHARGES
INVALID_CHARGES
Pose:  10 Cluster:  10 Fr_nu: 1065519 TotEn:   -19.84
@<TRIPOS>ATOM
      1 C1        -69.9790   -8.7290  -47.1680 C.2    1 LIG       0.04000
      2 C2        -71.0504   -8.8499  -46.0695 C.3    1 LIG       0.11000
      3 C3        -71.9304   -9.3039  -47.2302 C.3    1 LIG       0.08100
      4 O1        -68.8157   -8.4059  -47.2492 O.2    1 LIG      -0.32000
      5 O2        -70.8196   -9.1405  -48.1548 O.3    1 LIG      -0.27100
      6 H1        -70.8321   -9.6081  -45.3158 H      1 LIG       0.09000
      7 H2        -71.3253   -7.8995  -45.6091 H      1 LIG       0.09000
      8 H3        -72.2709  -10.3421  -47.1886 H      1 LIG       0.09000
      9 H4        -72.7620   -8.6391  -47.4797 H      1 LIG       0.09000
@<TRIPOS>BOND
      1       1       2 1
      2       1       4 2
      3       1       5 1
      4       2       3 1
      5       3       5 1
      6       2       6 1
      7       2       7 1
      8       3       8 1
      9       3       9 1
@<TRIPOS>ALT_TYPE
CGenFF_4.0_ALT_TYPE_SET
CGenFF_4.0 1 CG2O4 2 CG3C41 3 CG3C41 4 OG2D1 5 OG3C51 6 HGA2 7 HGA2 8 HGA2 9 HGA2
@<TRIPOS>MOLECULE
4_lactone
 9 9 0 0 0
****
USER_CHARGES
INVALID_CHARGES
Pose:  11 Cluster:  11 Fr_nu: 3890046 TotEn:   -19.82
@<TRIPOS>ATOM
      1 C1        -70.9097   -8.7792  -45.0597 C.2    1 LIG       0.04000
      2 C2        -72.3938   -9.1755  -44.9623 C.3    1 LIG       0.11000
      3 C3        -72.3924   -8.1937  -43.7944 C.3    1 LIG       0.08100
      4 O1        -69.9555   -9.0538  -45.7515 O.2    1 LIG      -0.32000
      5 O2        -70.9800   -7.9197  -44.0080 O.3    1 LIG      -0.27100
      6 H1        -72.9910   -8.8821  -45.8271 H      1 LIG       0.09000
      7 H2        -72.5590  -10.2223  -44.7020 H      1 LIG       0.09000
      8 H3        -73.0022   -7.2962  -43.9295 H      1 LIG       0.09000
      9 H4        -72.5720   -8.6326  -42.8091 H      1 LIG       0.09000
@<TRIPOS>BOND
      1       1       2 1
      2       1       4 2
      3       1       5 1
      4       2       3 1
      5       3       5 1
      6       2       6 1
      7       2       7 1
      8       3       8 1
      9       3       9 1
@<TRIPOS>ALT_TYPE
CGenFF_4.0_ALT_TYPE_SET
CGenFF_4.0 1 CG2O4 2 CG3C41 3 CG3C41 4 OG2D1 5 OG3C51 6 HGA2 7 HGA2 8 HGA2 9 HGA2
@<TRIPOS>MOLECULE
4_lactone
 9 9 0 0 0
****
USER_CHARGES
INVALID_CHARGES
Pose:  12 Cluster:  12 Fr_nu: 5608214 TotEn:   -19.75
@<TRIPOS>ATOM
      1 C1        -71.3876  -10.7887  -41.1841 C.2    1 LIG       0.04000
      2 C2        -72.7166  -10.0785  -41.4979 C.3    1 LIG       0.11000
      3 C3        -71.8787   -9.3690  -42.5573 C.3    1 LIG       0.08100
      4 O1        -70.9841  -11.6276  -40.4109 O.2    1 LIG      -0.32000
      5 O2        -70.7010  -10.1179  -42.1476 O.3    1 LIG      -0.27100
      6 H1        -73.4970  -10.7405  -41.8764 H      1 LIG       0.09000
      7 H2        -73.0878   -9.4497  -40.6869 H      1 LIG       0.09000
      8 H3        -72.1498   -9.5801  -43.5953 H      1 LIG       0.09000
      9 H4        -71.7428   -8.2941  -42.4092 H      1 LIG       0.09000
@<TRIPOS>BOND
      1       1       2 1
      2       1       4 2
      3       1       5 1
      4       2       3 1
      5       3       5 1
      6       2       6 1
      7       2       7 1
      8       3       8 1
      9       3       9 1
@<TRIPOS>ALT_TYPE
CGenFF_4.0_ALT_TYPE_SET
CGenFF_4.0 1 CG2O4 2 CG3C41 3 CG3C41 4 OG2D1 5 OG3C51 6 HGA2 7 HGA2 8 HGA2 9 HGA2
@<TRIPOS>MOLECULE
4_lactone
 9 9 0 0 0
****
USER_CHARGES
INVALID_CHARGES
Pose:  13 Cluster:  13 Fr_nu:  22379 TotEn:   -19.74
@<TRIPOS>ATOM
      1 C1        -69.1084   -8.9714  -47.6900 C.2    1 LIG       0.04000
      2 C2        -70.2633   -8.5358  -46.7703 C.3    1 LIG       0.11000
      3 C3        -71.1169   -8.8482  -47.9958 C.3    1 LIG       0.08100
      4 O1        -67.9054   -9.0827  -47.6214 O.2    1 LIG      -0.32000
      5 O2        -69.9289   -9.2290  -48.7436 O.3    1 LIG      -0.27100
      6 H1        -70.4161   -9.1869  -45.9082 H      1 LIG       0.09000
      7 H2        -70.2248   -7.4863  -46.4738 H      1 LIG       0.09000
      8 H3        -71.8113   -9.6859  -47.8882 H      1 LIG       0.09000
      9 H4        -71.6204   -7.9908  -48.4508 H      1 LIG       0.09000
@<TRIPOS>BOND
      1       1       2 1
      2       1       4 2
      3       1       5 1
      4       2       3 1
      5       3       5 1
      6       2       6 1
      7       2       7 1
      8       3       8 1
      9       3       9 1
@<TRIPOS>ALT_TYPE
CGenFF_4.0_ALT_TYPE_SET
CGenFF_4.0 1 CG2O4 2 CG3C41 3 CG3C41 4 OG2D1 5 OG3C51 6 HGA2 7 HGA2 8 HGA2 9 HGA2
@<TRIPOS>MOLECULE
4_lactone
 9 9 0 0 0
****
USER_CHARGES
INVALID_CHARGES
Pose:  14 Cluster:  14 Fr_nu: 6316274 TotEn:   -19.67
@<TRIPOS>ATOM
      1 C1        -70.7152  -11.4222  -40.3033 C.2    1 LIG       0.04000
      2 C2        -71.1422  -10.4470  -41.4150 C.3    1 LIG       0.11000
      3 C3        -69.6692  -10.0504  -41.3834 C.3    1 LIG       0.08100
      4 O1        -71.2345  -12.2628  -39.6047 O.2    1 LIG      -0.32000
      5 O2        -69.4166  -11.0188  -40.3280 O.3    1 LIG      -0.27100
      6 H1        -71.4817  -10.9353  -42.3298 H      1 LIG       0.09000
      7 H2        -71.8470   -9.6806  -41.0886 H      1 LIG       0.09000
      8 H3        -69.0974  -10.2801  -42.2867 H      1 LIG       0.09000
      9 H4        -69.4626   -9.0298  -41.0500 H      1 LIG       0.09000
@<TRIPOS>BOND
      1       1       2 1
      2       1       4 2
      3       1       5 1
      4       2       3 1
      5       3       5 1
      6       2       6 1
      7       2       7 1
      8       3       8 1
      9       3       9 1
@<TRIPOS>ALT_TYPE
CGenFF_4.0_ALT_TYPE_SET
CGenFF_4.0 1 CG2O4 2 CG3C41 3 CG3C41 4 OG2D1 5 OG3C51 6 HGA2 7 HGA2 8 HGA2 9 HGA2
@<TRIPOS>MOLECULE
4_lactone
 9 9 0 0 0
****
USER_CHARGES
INVALID_CHARGES
Pose:  15 Cluster:  15 Fr_nu: 6404507 TotEn:   -19.51
@<TRIPOS>ATOM
      1 C1        -84.4699   -9.0318  -32.5836 C.2    1 LIG       0.04000
      2 C2        -84.0038   -9.6458  -33.9159 C.3    1 LIG       0.11000
      3 C3        -82.7131   -8.8951  -33.6022 C.3    1 LIG       0.08100
      4 O1        -85.4656   -9.0409  -31.8959 O.2    1 LIG      -0.32000
      5 O2        -83.2915   -8.3880  -32.3677 O.3    1 LIG      -0.27100
      6 H1        -83.9333  -10.7346  -33.9041 H      1 LIG       0.09000
      7 H2        -84.5583   -9.2929  -34.7870 H      1 LIG       0.09000
      8 H3        -81.8366   -9.5197  -33.4100 H      1 LIG       0.09000
      9 H4        -82.4603   -8.0838  -34.2903 H      1 LIG       0.09000
@<TRIPOS>BOND
      1       1       2 1
      2       1       4 2
      3       1       5 1
      4       2       3 1
      5       3       5 1
      6       2       6 1
      7       2       7 1
      8       3       8 1
      9       3       9 1
@<TRIPOS>ALT_TYPE
CGenFF_4.0_ALT_TYPE_SET
CGenFF_4.0 1 CG2O4 2 CG3C41 3 CG3C41 4 OG2D1 5 OG3C51 6 HGA2 7 HGA2 8 HGA2 9 HGA2
@<TRIPOS>MOLECULE
4_lactone
 9 9 0 0 0
****
USER_CHARGES
INVALID_CHARGES
Pose:  16 Cluster:  16 Fr_nu: 5608496 TotEn:   -19.42
@<TRIPOS>ATOM
      1 C1        -70.7143  -11.6879  -40.5612 C.2    1 LIG       0.04000
      2 C2        -71.1008  -10.4309  -41.3611 C.3    1 LIG       0.11000
      3 C3        -72.4797  -11.0839  -41.3743 C.3    1 LIG       0.08100
      4 O1        -69.7224  -12.1449  -40.0401 O.2    1 LIG      -0.32000
      5 O2        -71.9680  -12.2126  -40.6128 O.3    1 LIG      -0.27100
      6 H1        -71.0224   -9.5012  -40.7953 H      1 LIG       0.09000
      7 H2        -70.6051  -10.3496  -42.3298 H      1 LIG       0.09000
      8 H3        -73.2619  -10.5501  -40.8276 H      1 LIG       0.09000
      9 H4        -72.8450  -11.3948  -42.3570 H      1 LIG       0.09000
@<TRIPOS>BOND
      1       1       2 1
      2       1       4 2
      3       1       5 1
      4       2       3 1
      5       3       5 1
      6       2       6 1
      7       2       7 1
      8       3       8 1
      9       3       9 1
@<TRIPOS>ALT_TYPE
CGenFF_4.0_ALT_TYPE_SET
CGenFF_4.0 1 CG2O4 2 CG3C41 3 CG3C41 4 OG2D1 5 OG3C51 6 HGA2 7 HGA2 8 HGA2 9 HGA2
@<TRIPOS>MOLECULE
4_lactone
 9 9 0 0 0
****
USER_CHARGES
INVALID_CHARGES
Pose:  17 Cluster:  17 Fr_nu:   9980 TotEn:   -19.30
@<TRIPOS>ATOM
      1 C1        -68.4381   -8.9123  -48.1745 C.2    1 LIG       0.04000
      2 C2        -69.8282   -8.6540  -48.7828 C.3    1 LIG       0.11000
      3 C3        -70.3044   -8.9472  -47.3633 C.3    1 LIG       0.08100
      4 O1        -67.2872   -8.9210  -48.5483 O.2    1 LIG      -0.32000
      5 O2        -68.9321   -9.1636  -46.9325 O.3    1 LIG      -0.27100
      6 H1        -69.9790   -7.6311  -49.1312 H      1 LIG       0.09000
      7 H2        -70.1239   -9.3800  -49.5420 H      1 LIG       0.09000
      8 H3        -70.7651   -8.1078  -46.8353 H      1 LIG       0.09000
      9 H4        -70.9095   -9.8505  -47.2459 H      1 LIG       0.09000
@<TRIPOS>BOND
      1       1       2 1
      2       1       4 2
      3       1       5 1
      4       2       3 1
      5       3       5 1
      6       2       6 1
      7       2       7 1
      8       3       8 1
      9       3       9 1
@<TRIPOS>ALT_TYPE
CGenFF_4.0_ALT_TYPE_SET
CGenFF_4.0 1 CG2O4 2 CG3C41 3 CG3C41 4 OG2D1 5 OG3C51 6 HGA2 7 HGA2 8 HGA2 9 HGA2
@<TRIPOS>MOLECULE
4_lactone
 9 9 0 0 0
****
USER_CHARGES
INVALID_CHARGES
Pose:  18 Cluster:  18 Fr_nu: 4930130 TotEn:   -19.18
@<TRIPOS>ATOM
      1 C1        -71.0322   -9.5451  -44.2043 C.2    1 LIG       0.04000
      2 C2        -72.4701   -8.9999  -44.1402 C.3    1 LIG       0.11000
      3 C3        -72.5701   -9.9152  -42.9236 C.3    1 LIG       0.08100
      4 O1        -70.0534   -9.4030  -44.9015 O.2    1 LIG      -0.32000
      5 O2        -71.1918  -10.3396  -43.1120 O.3    1 LIG      -0.27100
      6 H1        -72.5322   -7.9301  -43.9345 H      1 LIG       0.09000
      7 H2        -73.0899   -9.2768  -44.9946 H      1 LIG       0.09000
      8 H3        -72.7094   -9.4123  -41.9627 H      1 LIG       0.09000
      9 H4        -73.2654  -10.7536  -43.0201 H      1 LIG       0.09000
@<TRIPOS>BOND
      1       1       2 1
      2       1       4 2
      3       1       5 1
      4       2       3 1
      5       3       5 1
      6       2       6 1
      7       2       7 1
      8       3       8 1
      9       3       9 1
@<TRIPOS>ALT_TYPE
CGenFF_4.0_ALT_TYPE_SET
CGenFF_4.0 1 CG2O4 2 CG3C41 3 CG3C41 4 OG2D1 5 OG3C51 6 HGA2 7 HGA2 8 HGA2 9 HGA2
@<TRIPOS>MOLECULE
4_lactone
 9 9 0 0 0
****
USER_CHARGES
INVALID_CHARGES
Pose:  19 Cluster:  19 Fr_nu: 2600952 TotEn:   -18.75
@<TRIPOS>ATOM
      1 C1        -70.8213   -8.5942  -47.0226 C.2    1 LIG       0.04000
      2 C2        -72.1042   -9.2867  -46.5289 C.3    1 LIG       0.11000
      3 C3        -71.5675   -8.9002  -45.1540 C.3    1 LIG       0.08100
      4 O1        -70.2849   -8.3576  -48.0812 O.2    1 LIG      -0.32000
      5 O2        -70.4020   -8.2826  -45.7669 O.3    1 LIG      -0.27100
      6 H1        -73.0254   -8.7884  -46.8350 H      1 LIG       0.09000
      7 H2        -72.1422  -10.3566  -46.7399 H      1 LIG       0.09000
      8 H3        -72.1654   -8.1715  -44.5998 H      1 LIG       0.09000
      9 H4        -71.2859   -9.7348  -44.5060 H      1 LIG       0.09000
@<TRIPOS>BOND
      1       1       2 1
      2       1       4 2
      3       1       5 1
      4       2       3 1
      5       3       5 1
      6       2       6 1
      7       2       7 1
      8       3       8 1
      9       3       9 1
@<TRIPOS>ALT_TYPE
CGenFF_4.0_ALT_TYPE_SET
CGenFF_4.0 1 CG2O4 2 CG3C41 3 CG3C41 4 OG2D1 5 OG3C51 6 HGA2 7 HGA2 8 HGA2 9 HGA2
@<TRIPOS>MOLECULE
4_lactone
 9 9 0 0 0
****
USER_CHARGES
INVALID_CHARGES
Pose:  20 Cluster:  20 Fr_nu: 6243619 TotEn:   -18.70
@<TRIPOS>ATOM
      1 C1        -81.7306   -8.2330  -32.3516 C.2    1 LIG       0.04000
      2 C2        -81.4449   -9.6213  -32.9518 C.3    1 LIG       0.11000
      3 C3        -82.9559   -9.6417  -33.1621 C.3    1 LIG       0.08100
      4 O1        -81.1002   -7.3292  -31.8516 O.2    1 LIG      -0.32000
      5 O2        -83.0706   -8.3190  -32.5680 O.3    1 LIG      -0.27100
      6 H1        -80.8405   -9.5983  -33.8599 H      1 LIG       0.09000
      7 H2        -81.0559  -10.3453  -32.2339 H      1 LIG       0.09000
      8 H3        -83.2891   -9.6462  -34.2035 H      1 LIG       0.09000
      9 H4        -83.5026  -10.3909  -32.5831 H      1 LIG       0.09000
@<TRIPOS>BOND
      1       1       2 1
      2       1       4 2
      3       1       5 1
      4       2       3 1
      5       3       5 1
      6       2       6 1
      7       2       7 1
      8       3       8 1
      9       3       9 1
@<TRIPOS>ALT_TYPE
CGenFF_4.0_ALT_TYPE_SET
CGenFF_4.0 1 CG2O4 2 CG3C41 3 CG3C41 4 OG2D1 5 OG3C51 6 HGA2 7 HGA2 8 HGA2 9 HGA2
@<TRIPOS>MOLECULE
4_lactone
 9 9 0 0 0
****
USER_CHARGES
INVALID_CHARGES
Pose:  21 Cluster:  21 Fr_nu: 3351789 TotEn:   -18.62
@<TRIPOS>ATOM
      1 C1        -52.2050  -22.1599  -26.4173 C.2    1 LIG       0.04000
      2 C2        -53.2251  -22.9010  -27.3001 C.3    1 LIG       0.11000
      3 C3        -53.8087  -23.3251  -25.9557 C.3    1 LIG       0.08100
      4 O1        -51.2339  -21.4551  -26.5739 O.2    1 LIG      -0.32000
      5 O2        -52.7765  -22.5767  -25.2557 O.3    1 LIG      -0.27100
      6 H1        -53.8533  -22.2435  -27.9030 H      1 LIG       0.09000
      7 H2        -52.7934  -23.7012  -27.9036 H      1 LIG       0.09000
      8 H3        -54.8076  -22.9414  -25.7308 H      1 LIG       0.09000
      9 H4        -53.7511  -24.3940  -25.7326 H      1 LIG       0.09000
@<TRIPOS>BOND
      1       1       2 1
      2       1       4 2
      3       1       5 1
      4       2       3 1
      5       3       5 1
      6       2       6 1
      7       2       7 1
      8       3       8 1
      9       3       9 1
@<TRIPOS>ALT_TYPE
CGenFF_4.0_ALT_TYPE_SET
CGenFF_4.0 1 CG2O4 2 CG3C41 3 CG3C41 4 OG2D1 5 OG3C51 6 HGA2 7 HGA2 8 HGA2 9 HGA2
@<TRIPOS>MOLECULE
4_lactone
 9 9 0 0 0
****
USER_CHARGES
INVALID_CHARGES
Pose:  22 Cluster:  22 Fr_nu: 354545 TotEn:   -17.53
@<TRIPOS>ATOM
      1 C1        -74.5326  -18.3797  -42.9545 C.2    1 LIG       0.04000
      2 C2        -75.6077  -17.5377  -43.6645 C.3    1 LIG       0.11000
      3 C3        -76.3247  -17.6508  -42.3225 C.3    1 LIG       0.08100
      4 O1        -73.4548  -18.8610  -43.2212 O.2    1 LIG      -0.32000
      5 O2        -75.2275  -18.4413  -41.7870 O.3    1 LIG      -0.27100
      6 H1        -75.2774  -16.5355  -43.9421 H      1 LIG       0.09000
      7 H2        -76.0881  -18.0443  -44.5032 H      1 LIG       0.09000
      8 H3        -76.4523  -16.7140  -41.7732 H      1 LIG       0.09000
      9 H4        -77.2599  -18.2173  -42.3336 H      1 LIG       0.09000
@<TRIPOS>BOND
      1       1       2 1
      2       1       4 2
      3       1       5 1
      4       2       3 1
      5       3       5 1
      6       2       6 1
      7       2       7 1
      8       3       8 1
      9       3       9 1
@<TRIPOS>ALT_TYPE
CGenFF_4.0_ALT_TYPE_SET
CGenFF_4.0 1 CG2O4 2 CG3C41 3 CG3C41 4 OG2D1 5 OG3C51 6 HGA2 7 HGA2 8 HGA2 9 HGA2
@<TRIPOS>MOLECULE
4_lactone
 9 9 0 0 0
****
USER_CHARGES
INVALID_CHARGES
Pose:  23 Cluster:  23 Fr_nu: 1897294 TotEn:   -17.42
@<TRIPOS>ATOM
      1 C1        -76.4860  -17.9250  -42.7946 C.2    1 LIG       0.04000
      2 C2        -76.3831  -17.3848  -44.2322 C.3    1 LIG       0.11000
      3 C3        -77.8848  -17.6541  -44.2479 C.3    1 LIG       0.08100
      4 O1        -75.7427  -18.1279  -41.8615 O.2    1 LIG      -0.32000
      5 O2        -77.8261  -18.1412  -42.8787 O.3    1 LIG      -0.27100
      6 H1        -76.0894  -16.3358  -44.2940 H      1 LIG       0.09000
      7 H2        -75.7827  -18.0055  -44.8993 H      1 LIG       0.09000
      8 H3        -78.5236  -16.7709  -44.3346 H      1 LIG       0.09000
      9 H4        -78.2168  -18.4346  -44.9381 H      1 LIG       0.09000
@<TRIPOS>BOND
      1       1       2 1
      2       1       4 2
      3       1       5 1
      4       2       3 1
      5       3       5 1
      6       2       6 1
      7       2       7 1
      8       3       8 1
      9       3       9 1
@<TRIPOS>ALT_TYPE
CGenFF_4.0_ALT_TYPE_SET
CGenFF_4.0 1 CG2O4 2 CG3C41 3 CG3C41 4 OG2D1 5 OG3C51 6 HGA2 7 HGA2 8 HGA2 9 HGA2
@<TRIPOS>MOLECULE
4_lactone
 9 9 0 0 0
****
USER_CHARGES
INVALID_CHARGES
Pose:  24 Cluster:  24 Fr_nu:   9243 TotEn:   -17.22
@<TRIPOS>ATOM
      1 C1        -75.3788  -17.6647  -41.7233 C.2    1 LIG       0.04000
      2 C2        -75.3182  -18.2515  -43.1451 C.3    1 LIG       0.11000
      3 C3        -75.5796  -16.8060  -43.5576 C.3    1 LIG       0.08100
      4 O1        -75.2775  -18.0665  -40.5864 O.2    1 LIG      -0.32000
      5 O2        -75.6113  -16.3985  -42.1618 O.3    1 LIG      -0.27100
      6 H1        -74.3417  -18.6532  -43.4200 H      1 LIG       0.09000
      7 H2        -76.1169  -18.9606  -43.3686 H      1 LIG       0.09000
      8 H3        -74.7689  -16.3150  -44.1028 H      1 LIG       0.09000
      9 H4        -76.5378  -16.6225  -44.0515 H      1 LIG       0.09000
@<TRIPOS>BOND
      1       1       2 1
      2       1       4 2
      3       1       5 1
      4       2       3 1
      5       3       5 1
      6       2       6 1
      7       2       7 1
      8       3       8 1
      9       3       9 1
@<TRIPOS>ALT_TYPE
CGenFF_4.0_ALT_TYPE_SET
CGenFF_4.0 1 CG2O4 2 CG3C41 3 CG3C41 4 OG2D1 5 OG3C51 6 HGA2 7 HGA2 8 HGA2 9 HGA2
@<TRIPOS>MOLECULE
4_lactone
 9 9 0 0 0
****
USER_CHARGES
INVALID_CHARGES
Pose:  25 Cluster:  25 Fr_nu: 6200283 TotEn:   -17.13
@<TRIPOS>ATOM
      1 C1        -81.0045   -7.5740  -31.6181 C.2    1 LIG       0.04000
      2 C2        -81.5067   -9.0289  -31.6001 C.3    1 LIG       0.11000
      3 C3        -81.2535   -8.9443  -33.1023 C.3    1 LIG       0.08100
      4 O1        -80.8185   -6.6835  -30.8202 O.2    1 LIG      -0.32000
      5 O2        -80.8032   -7.5683  -32.9632 O.3    1 LIG      -0.27100
      6 H1        -80.8623   -9.7158  -31.0492 H      1 LIG       0.09000
      7 H2        -82.5504   -9.1361  -31.3001 H      1 LIG       0.09000
      8 H3        -80.4601   -9.5913  -33.4861 H      1 LIG       0.09000
      9 H4        -82.1426   -9.0140  -33.7351 H      1 LIG       0.09000
@<TRIPOS>BOND
      1       1       2 1
      2       1       4 2
      3       1       5 1
      4       2       3 1
      5       3       5 1
      6       2       6 1
      7       2       7 1
      8       3       8 1
      9       3       9 1
@<TRIPOS>ALT_TYPE
CGenFF_4.0_ALT_TYPE_SET
CGenFF_4.0 1 CG2O4 2 CG3C41 3 CG3C41 4 OG2D1 5 OG3C51 6 HGA2 7 HGA2 8 HGA2 9 HGA2
@<TRIPOS>MOLECULE
4_lactone
 9 9 0 0 0
****
USER_CHARGES
INVALID_CHARGES
Pose:  26 Cluster:  26 Fr_nu: 5665680 TotEn:   -16.58
@<TRIPOS>ATOM
      1 C1        -53.7195  -22.7208  -25.6641 C.2    1 LIG       0.04000
      2 C2        -54.0516  -24.0755  -26.3151 C.3    1 LIG       0.11000
      3 C3        -55.0119  -24.2019  -25.1362 C.3    1 LIG       0.08100
      4 O1        -52.9879  -21.7815  -25.8803 O.2    1 LIG      -0.32000
      5 O2        -54.5950  -22.9002  -24.6388 O.3    1 LIG      -0.27100
      6 H1        -54.5171  -23.9949  -27.2986 H      1 LIG       0.09000
      7 H2        -53.2186  -24.7803  -26.3263 H      1 LIG       0.09000
      8 H3        -56.0752  -24.2146  -25.3906 H      1 LIG       0.09000
      9 H4        -54.7805  -24.9975  -24.4227 H      1 LIG       0.09000
@<TRIPOS>BOND
      1       1       2 1
      2       1       4 2
      3       1       5 1
      4       2       3 1
      5       3       5 1
      6       2       6 1
      7       2       7 1
      8       3       8 1
      9       3       9 1
@<TRIPOS>ALT_TYPE
CGenFF_4.0_ALT_TYPE_SET
CGenFF_4.0 1 CG2O4 2 CG3C41 3 CG3C41 4 OG2D1 5 OG3C51 6 HGA2 7 HGA2 8 HGA2 9 HGA2
@<TRIPOS>MOLECULE
4_lactone
 9 9 0 0 0
****
USER_CHARGES
INVALID_CHARGES
Pose:  27 Cluster:  27 Fr_nu: 6489682 TotEn:   -16.46
@<TRIPOS>ATOM
      1 C1        -47.3584  -10.3972  -32.0122 C.2    1 LIG       0.04000
      2 C2        -46.3574   -9.7767  -31.0211 C.3    1 LIG       0.11000
      3 C3        -45.7434   -9.1898  -32.2886 C.3    1 LIG       0.08100
      4 O1        -48.3329  -11.1131  -31.9667 O.2    1 LIG      -0.32000
      5 O2        -46.7592   -9.8423  -33.0998 O.3    1 LIG      -0.27100
      6 H1        -46.8009   -9.0562  -30.3323 H      1 LIG       0.09000
      7 H2        -45.7442  -10.5075  -30.4913 H      1 LIG       0.09000
      8 H3        -45.7932   -8.1013  -32.3789 H      1 LIG       0.09000
      9 H4        -44.7403   -9.5479  -32.5363 H      1 LIG       0.09000
@<TRIPOS>BOND
      1       1       2 1
      2       1       4 2
      3       1       5 1
      4       2       3 1
      5       3       5 1
      6       2       6 1
      7       2       7 1
      8       3       8 1
      9       3       9 1
@<TRIPOS>ALT_TYPE
CGenFF_4.0_ALT_TYPE_SET
CGenFF_4.0 1 CG2O4 2 CG3C41 3 CG3C41 4 OG2D1 5 OG3C51 6 HGA2 7 HGA2 8 HGA2 9 HGA2
@<TRIPOS>MOLECULE
4_lactone
 9 9 0 0 0
****
USER_CHARGES
INVALID_CHARGES
Pose:  28 Cluster:  28 Fr_nu:  10492 TotEn:   -16.24
@<TRIPOS>ATOM
      1 C1        -75.9867  -26.8915  -44.8581 C.2    1 LIG       0.04000
      2 C2        -76.8630  -25.6322  -44.7339 C.3    1 LIG       0.11000
      3 C3        -75.5501  -24.9805  -44.3104 C.3    1 LIG       0.08100
      4 O1        -76.1307  -28.0529  -45.1656 O.2    1 LIG      -0.32000
      5 O2        -74.8532  -26.2470  -44.4715 O.3    1 LIG      -0.27100
      6 H1        -77.2806  -25.2849  -45.6802 H      1 LIG       0.09000
      7 H2        -77.6308  -25.6983  -43.9613 H      1 LIG       0.09000
      8 H3        -75.1601  -24.2166  -44.9885 H      1 LIG       0.09000
      9 H4        -75.5103  -24.6288  -43.2758 H      1 LIG       0.09000
@<TRIPOS>BOND
      1       1       2 1
      2       1       4 2
      3       1       5 1
      4       2       3 1
      5       3       5 1
      6       2       6 1
      7       2       7 1
      8       3       8 1
      9       3       9 1
@<TRIPOS>ALT_TYPE
CGenFF_4.0_ALT_TYPE_SET
CGenFF_4.0 1 CG2O4 2 CG3C41 3 CG3C41 4 OG2D1 5 OG3C51 6 HGA2 7 HGA2 8 HGA2 9 HGA2
@<TRIPOS>MOLECULE
4_lactone
 9 9 0 0 0
****
USER_CHARGES
INVALID_CHARGES
Pose:  29 Cluster:  29 Fr_nu: 3920529 TotEn:   -16.23
@<TRIPOS>ATOM
      1 C1        -52.6602  -22.2159  -27.4131 C.2    1 LIG       0.04000
      2 C2        -52.5976  -23.6966  -27.8288 C.3    1 LIG       0.11000
      3 C3        -53.5389  -23.2377  -28.9384 C.3    1 LIG       0.08100
      4 O1        -52.1937  -21.5108  -26.5474 O.2    1 LIG      -0.32000
      5 O2        -53.5014  -21.8767  -28.4266 O.3    1 LIG      -0.27100
      6 H1        -51.6094  -24.0271  -28.1524 H      1 LIG       0.09000
      7 H2        -53.0262  -24.3831  -27.0967 H      1 LIG       0.09000
      8 H3        -53.1385  -23.2976  -29.9541 H      1 LIG       0.09000
      9 H4        -54.5497  -23.6531  -28.9013 H      1 LIG       0.09000
@<TRIPOS>BOND
      1       1       2 1
      2       1       4 2
      3       1       5 1
      4       2       3 1
      5       3       5 1
      6       2       6 1
      7       2       7 1
      8       3       8 1
      9       3       9 1
@<TRIPOS>ALT_TYPE
CGenFF_4.0_ALT_TYPE_SET
CGenFF_4.0 1 CG2O4 2 CG3C41 3 CG3C41 4 OG2D1 5 OG3C51 6 HGA2 7 HGA2 8 HGA2 9 HGA2
@<TRIPOS>MOLECULE
4_lactone
 9 9 0 0 0
****
USER_CHARGES
INVALID_CHARGES
Pose:  30 Cluster:  30 Fr_nu: 6304885 TotEn:   -16.22
@<TRIPOS>ATOM
      1 C1        -83.2788  -10.4299  -32.5602 C.2    1 LIG       0.04000
      2 C2        -82.5754   -9.2425  -33.2419 C.3    1 LIG       0.11000
      3 C3        -83.9349   -9.0534  -33.9082 C.3    1 LIG       0.08100
      4 O1        -82.9984  -11.2960  -31.7630 O.2    1 LIG      -0.32000
      5 O2        -84.4622  -10.2036  -33.1910 O.3    1 LIG      -0.27100
      6 H1        -82.2703   -8.4514  -32.5552 H      1 LIG       0.09000
      7 H2        -81.7579   -9.5302  -33.9050 H      1 LIG       0.09000
      8 H3        -84.4676   -8.1354  -33.6453 H      1 LIG       0.09000
      9 H4        -83.9557   -9.2104  -34.9902 H      1 LIG       0.09000
@<TRIPOS>BOND
      1       1       2 1
      2       1       4 2
      3       1       5 1
      4       2       3 1
      5       3       5 1
      6       2       6 1
      7       2       7 1
      8       3       8 1
      9       3       9 1
@<TRIPOS>ALT_TYPE
CGenFF_4.0_ALT_TYPE_SET
CGenFF_4.0 1 CG2O4 2 CG3C41 3 CG3C41 4 OG2D1 5 OG3C51 6 HGA2 7 HGA2 8 HGA2 9 HGA2
@<TRIPOS>MOLECULE
4_lactone
 9 9 0 0 0
****
USER_CHARGES
INVALID_CHARGES
Pose:  31 Cluster:  31 Fr_nu: 1691830 TotEn:   -16.06
@<TRIPOS>ATOM
      1 C1        -70.4328   -8.3885  -44.8265 C.2    1 LIG       0.04000
      2 C2        -71.1468   -7.4768  -43.8125 C.3    1 LIG       0.11000
      3 C3        -70.5984   -8.4777  -42.7999 C.3    1 LIG       0.08100
      4 O1        -70.2696   -8.4359  -46.0246 O.2    1 LIG      -0.32000
      5 O2        -69.9771   -9.2417  -43.8704 O.3    1 LIG      -0.27100
      6 H1        -70.7345   -6.4684  -43.7527 H      1 LIG       0.09000
      7 H2        -72.2326   -7.4565  -43.9194 H      1 LIG       0.09000
      8 H3        -69.8550   -8.0852  -42.1008 H      1 LIG       0.09000
      9 H4        -71.3485   -9.0690  -42.2675 H      1 LIG       0.09000
@<TRIPOS>BOND
      1       1       2 1
      2       1       4 2
      3       1       5 1
      4       2       3 1
      5       3       5 1
      6       2       6 1
      7       2       7 1
      8       3       8 1
      9       3       9 1
@<TRIPOS>ALT_TYPE
CGenFF_4.0_ALT_TYPE_SET
CGenFF_4.0 1 CG2O4 2 CG3C41 3 CG3C41 4 OG2D1 5 OG3C51 6 HGA2 7 HGA2 8 HGA2 9 HGA2
@<TRIPOS>MOLECULE
4_lactone
 9 9 0 0 0
****
USER_CHARGES
INVALID_CHARGES
Pose:  32 Cluster:  32 Fr_nu: 912874 TotEn:   -15.58
@<TRIPOS>ATOM
      1 C1        -47.9121  -10.8149  -32.4041 C.2    1 LIG       0.04000
      2 C2        -46.4254  -11.1983  -32.2951 C.3    1 LIG       0.11000
      3 C3        -46.2799   -9.7666  -31.7883 C.3    1 LIG       0.08100
      4 O1        -48.9469  -11.3398  -32.7480 O.2    1 LIG      -0.32000
      5 O2        -47.7096   -9.5505  -31.9459 O.3    1 LIG      -0.27100
      6 H1        -46.2199  -11.9825  -31.5648 H      1 LIG       0.09000
      7 H2        -45.9495  -11.4131  -33.2533 H      1 LIG       0.09000
      8 H3        -45.9691   -9.6627  -30.7451 H      1 LIG       0.09000
      9 H4        -45.6994   -9.0964  -32.4282 H      1 LIG       0.09000
@<TRIPOS>BOND
      1       1       2 1
      2       1       4 2
      3       1       5 1
      4       2       3 1
      5       3       5 1
      6       2       6 1
      7       2       7 1
      8       3       8 1
      9       3       9 1
@<TRIPOS>ALT_TYPE
CGenFF_4.0_ALT_TYPE_SET
CGenFF_4.0 1 CG2O4 2 CG3C41 3 CG3C41 4 OG2D1 5 OG3C51 6 HGA2 7 HGA2 8 HGA2 9 HGA2
@<TRIPOS>MOLECULE
4_lactone
 9 9 0 0 0
****
USER_CHARGES
INVALID_CHARGES
Pose:  33 Cluster:  33 Fr_nu: 2399235 TotEn:   -14.76
@<TRIPOS>ATOM
      1 C1        -53.1734  -22.6990  -26.8655 C.2    1 LIG       0.04000
      2 C2        -54.2652  -23.7007  -27.2822 C.3    1 LIG       0.11000
      3 C3        -53.0762  -24.5042  -27.8004 C.3    1 LIG       0.08100
      4 O1        -53.1119  -21.6212  -26.3187 O.2    1 LIG      -0.32000
      5 O2        -52.1612  -23.4668  -27.3510 O.3    1 LIG      -0.27100
      6 H1        -54.8070  -24.1431  -26.4448 H      1 LIG       0.09000
      7 H2        -54.9499  -23.3222  -28.0430 H      1 LIG       0.09000
      8 H3        -52.8892  -25.4544  -27.2927 H      1 LIG       0.09000
      9 H4        -53.0328  -24.6359  -28.8851 H      1 LIG       0.09000
@<TRIPOS>BOND
      1       1       2 1
      2       1       4 2
      3       1       5 1
      4       2       3 1
      5       3       5 1
      6       2       6 1
      7       2       7 1
      8       3       8 1
      9       3       9 1
@<TRIPOS>ALT_TYPE
CGenFF_4.0_ALT_TYPE_SET
CGenFF_4.0 1 CG2O4 2 CG3C41 3 CG3C41 4 OG2D1 5 OG3C51 6 HGA2 7 HGA2 8 HGA2 9 HGA2
@<TRIPOS>MOLECULE
4_lactone
 9 9 0 0 0
****
USER_CHARGES
INVALID_CHARGES
Pose:  34 Cluster:  34 Fr_nu: 138627 TotEn:   -14.58
@<TRIPOS>ATOM
      1 C1        -67.1677   -8.1379  -49.4816 C.2    1 LIG       0.04000
      2 C2        -66.9596   -6.9841  -50.4790 C.3    1 LIG       0.11000
      3 C3        -65.7386   -6.6945  -49.6111 C.3    1 LIG       0.08100
      4 O1        -67.9600   -9.0358  -49.3074 O.2    1 LIG      -0.32000
      5 O2        -66.0645   -7.8219  -48.7518 O.3    1 LIG      -0.27100
      6 H1        -66.7493   -7.3094  -51.4990 H      1 LIG       0.09000
      7 H2        -67.7471   -6.2290  -50.4571 H      1 LIG       0.09000
      8 H3        -64.7688   -6.8264  -50.0987 H      1 LIG       0.09000
      9 H4        -65.7641   -5.7497  -49.0613 H      1 LIG       0.09000
@<TRIPOS>BOND
      1       1       2 1
      2       1       4 2
      3       1       5 1
      4       2       3 1
      5       3       5 1
      6       2       6 1
      7       2       7 1
      8       3       8 1
      9       3       9 1
@<TRIPOS>ALT_TYPE
CGenFF_4.0_ALT_TYPE_SET
CGenFF_4.0 1 CG2O4 2 CG3C41 3 CG3C41 4 OG2D1 5 OG3C51 6 HGA2 7 HGA2 8 HGA2 9 HGA2
@<TRIPOS>MOLECULE
4_lactone
 9 9 0 0 0
****
USER_CHARGES
INVALID_CHARGES
Pose:  35 Cluster:  35 Fr_nu: 5125361 TotEn:   -14.46
@<TRIPOS>ATOM
      1 C1        -60.1026   -3.1357  -16.7270 C.2    1 LIG       0.04000
      2 C2        -60.6137   -2.8078  -18.1414 C.3    1 LIG       0.11000
      3 C3        -61.5607   -3.9737  -17.8733 C.3    1 LIG       0.08100
      4 O1        -59.2630   -2.7187  -15.9618 O.2    1 LIG      -0.32000
      5 O2        -60.9749   -4.1650  -16.5558 O.3    1 LIG      -0.27100
      6 H1        -61.0831   -1.8268  -18.2291 H      1 LIG       0.09000
      7 H2        -59.8760   -2.9673  -18.9295 H      1 LIG       0.09000
      8 H3        -62.6217   -3.7170  -17.8094 H      1 LIG       0.09000
      9 H4        -61.4181   -4.8527  -18.5079 H      1 LIG       0.09000
@<TRIPOS>BOND
      1       1       2 1
      2       1       4 2
      3       1       5 1
      4       2       3 1
      5       3       5 1
      6       2       6 1
      7       2       7 1
      8       3       8 1
      9       3       9 1
@<TRIPOS>ALT_TYPE
CGenFF_4.0_ALT_TYPE_SET
CGenFF_4.0 1 CG2O4 2 CG3C41 3 CG3C41 4 OG2D1 5 OG3C51 6 HGA2 7 HGA2 8 HGA2 9 HGA2
@<TRIPOS>MOLECULE
4_lactone
 9 9 0 0 0
****
USER_CHARGES
INVALID_CHARGES
Pose:  36 Cluster:  36 Fr_nu: 6490583 TotEn:   -13.88
@<TRIPOS>ATOM
      1 C1        -50.8242  -21.8154  -26.6202 C.2    1 LIG       0.04000
      2 C2        -51.5253  -23.1850  -26.5785 C.3    1 LIG       0.11000
      3 C3        -52.7348  -22.3509  -26.1670 C.3    1 LIG       0.08100
      4 O1        -49.7212  -21.3840  -26.8683 O.2    1 LIG      -0.32000
      5 O2        -51.9413  -21.1346  -26.2484 O.3    1 LIG      -0.27100
      6 H1        -51.5981  -23.6780  -27.5492 H      1 LIG       0.09000
      7 H2        -51.1347  -23.8622  -25.8172 H      1 LIG       0.09000
      8 H3        -53.5656  -22.3386  -26.8777 H      1 LIG       0.09000
      9 H4        -53.1031  -22.5231  -25.1519 H      1 LIG       0.09000
@<TRIPOS>BOND
      1       1       2 1
      2       1       4 2
      3       1       5 1
      4       2       3 1
      5       3       5 1
      6       2       6 1
      7       2       7 1
      8       3       8 1
      9       3       9 1
@<TRIPOS>ALT_TYPE
CGenFF_4.0_ALT_TYPE_SET
CGenFF_4.0 1 CG2O4 2 CG3C41 3 CG3C41 4 OG2D1 5 OG3C51 6 HGA2 7 HGA2 8 HGA2 9 HGA2
@<TRIPOS>MOLECULE
4_lactone
 9 9 0 0 0
****
USER_CHARGES
INVALID_CHARGES
Pose:  37 Cluster:  37 Fr_nu: 6429863 TotEn:   -13.79
@<TRIPOS>ATOM
      1 C1        -47.1308   -9.9634  -31.8062 C.2    1 LIG       0.04000
      2 C2        -46.5905   -9.6971  -30.3898 C.3    1 LIG       0.11000
      3 C3        -46.6215   -8.2419  -30.8473 C.3    1 LIG       0.08100
      4 O1        -47.4611  -10.9190  -32.4710 O.2    1 LIG      -0.32000
      5 O2        -47.1314   -8.6469  -32.1479 O.3    1 LIG      -0.27100
      6 H1        -47.2868   -9.9575  -29.5911 H      1 LIG       0.09000
      7 H2        -45.5997  -10.1154  -30.2052 H      1 LIG       0.09000
      8 H3        -47.3284   -7.5948  -30.3208 H      1 LIG       0.09000
      9 H4        -45.6470   -7.7533  -30.9322 H      1 LIG       0.09000
@<TRIPOS>BOND
      1       1       2 1
      2       1       4 2
      3       1       5 1
      4       2       3 1
      5       3       5 1
      6       2       6 1
      7       2       7 1
      8       3       8 1
      9       3       9 1
@<TRIPOS>ALT_TYPE
CGenFF_4.0_ALT_TYPE_SET
CGenFF_4.0 1 CG2O4 2 CG3C41 3 CG3C41 4 OG2D1 5 OG3C51 6 HGA2 7 HGA2 8 HGA2 9 HGA2
@<TRIPOS>MOLECULE
4_lactone
 9 9 0 0 0
****
USER_CHARGES
INVALID_CHARGES
Pose:  38 Cluster:  38 Fr_nu:   1637 TotEn:   -13.78
@<TRIPOS>ATOM
      1 C1        -67.3198   -8.3108  -48.3424 C.2    1 LIG       0.04000
      2 C2        -66.7317   -6.9702  -48.8181 C.3    1 LIG       0.11000
      3 C3        -65.8919   -7.8666  -49.7231 C.3    1 LIG       0.08100
      4 O1        -68.1502   -8.6902  -47.5482 O.2    1 LIG      -0.32000
      5 O2        -66.5381   -9.0490  -49.1754 O.3    1 LIG      -0.27100
      6 H1        -67.4495   -6.3240  -49.3257 H      1 LIG       0.09000
      7 H2        -66.1829   -6.4263  -48.0475 H      1 LIG       0.09000
      8 H3        -66.0789   -7.7652  -50.7956 H      1 LIG       0.09000
      9 H4        -64.8172   -7.8663  -49.5213 H      1 LIG       0.09000
@<TRIPOS>BOND
      1       1       2 1
      2       1       4 2
      3       1       5 1
      4       2       3 1
      5       3       5 1
      6       2       6 1
      7       2       7 1
      8       3       8 1
      9       3       9 1
@<TRIPOS>ALT_TYPE
CGenFF_4.0_ALT_TYPE_SET
CGenFF_4.0 1 CG2O4 2 CG3C41 3 CG3C41 4 OG2D1 5 OG3C51 6 HGA2 7 HGA2 8 HGA2 9 HGA2
@<TRIPOS>MOLECULE
4_lactone
 9 9 0 0 0
****
USER_CHARGES
INVALID_CHARGES
Pose:  39 Cluster:  39 Fr_nu: 2399401 TotEn:   -13.70
@<TRIPOS>ATOM
      1 C1        -52.8724  -21.9898  -26.7148 C.2    1 LIG       0.04000
      2 C2        -53.0295  -22.2060  -28.2306 C.3    1 LIG       0.11000
      3 C3        -53.8882  -23.3878  -27.7901 C.3    1 LIG       0.08100
      4 O1        -52.3081  -21.2141  -25.9770 O.2    1 LIG      -0.32000
      5 O2        -53.6483  -23.0596  -26.3935 O.3    1 LIG      -0.27100
      6 H1        -53.5587  -21.4010  -28.7430 H      1 LIG       0.09000
      7 H2        -52.1000  -22.4597  -28.7429 H      1 LIG       0.09000
      8 H3        -54.9499  -23.3222  -28.0430 H      1 LIG       0.09000
      9 H4        -53.4956  -24.3764  -28.0436 H      1 LIG       0.09000
@<TRIPOS>BOND
      1       1       2 1
      2       1       4 2
      3       1       5 1
      4       2       3 1
      5       3       5 1
      6       2       6 1
      7       2       7 1
      8       3       8 1
      9       3       9 1
@<TRIPOS>ALT_TYPE
CGenFF_4.0_ALT_TYPE_SET
CGenFF_4.0 1 CG2O4 2 CG3C41 3 CG3C41 4 OG2D1 5 OG3C51 6 HGA2 7 HGA2 8 HGA2 9 HGA2
@<TRIPOS>MOLECULE
4_lactone
 9 9 0 0 0
****
USER_CHARGES
INVALID_CHARGES
Pose:  40 Cluster:  40 Fr_nu:  79648 TotEn:   -12.95
@<TRIPOS>ATOM
      1 C1        -55.0387    4.5212  -36.0469 C.2    1 LIG       0.04000
      2 C2        -55.0836    5.6337  -34.9842 C.3    1 LIG       0.11000
      3 C3        -54.0319    4.7690  -34.2955 C.3    1 LIG       0.08100
      4 O1        -55.5771    4.2712  -37.1014 O.2    1 LIG      -0.32000
      5 O2        -54.0996    3.7998  -35.3780 O.3    1 LIG      -0.27100
      6 H1        -54.7382    6.6051  -35.3412 H      1 LIG       0.09000
      7 H2        -56.0411    5.7177  -34.4676 H      1 LIG       0.09000
      8 H3        -53.0355    5.2114  -34.2122 H      1 LIG       0.09000
      9 H4        -54.3347    4.3279  -33.3419 H      1 LIG       0.09000
@<TRIPOS>BOND
      1       1       2 1
      2       1       4 2
      3       1       5 1
      4       2       3 1
      5       3       5 1
      6       2       6 1
      7       2       7 1
      8       3       8 1
      9       3       9 1
@<TRIPOS>ALT_TYPE
CGenFF_4.0_ALT_TYPE_SET
CGenFF_4.0 1 CG2O4 2 CG3C41 3 CG3C41 4 OG2D1 5 OG3C51 6 HGA2 7 HGA2 8 HGA2 9 HGA2
@<TRIPOS>MOLECULE
4_lactone
 9 9 0 0 0
****
USER_CHARGES
INVALID_CHARGES
Pose:  41 Cluster:  41 Fr_nu: 2355286 TotEn:   -12.90
@<TRIPOS>ATOM
      1 C1        -46.4077  -12.7166  -43.9342 C.2    1 LIG       0.04000
      2 C2        -46.1756  -11.2100  -44.1473 C.3    1 LIG       0.11000
      3 C3        -44.7112  -11.6308  -44.2260 C.3    1 LIG       0.08100
      4 O1        -47.3463  -13.4589  -43.7541 O.2    1 LIG      -0.32000
      5 O2        -45.0845  -13.0205  -44.0138 O.3    1 LIG      -0.27100
      6 H1        -46.6063  -10.8191  -45.0704 H      1 LIG       0.09000
      7 H2        -46.4463  -10.5921  -43.2896 H      1 LIG       0.09000
      8 H3        -44.2284  -11.4867  -45.1964 H      1 LIG       0.09000
      9 H4        -44.0700  -11.2598  -43.4217 H      1 LIG       0.09000
@<TRIPOS>BOND
      1       1       2 1
      2       1       4 2
      3       1       5 1
      4       2       3 1
      5       3       5 1
      6       2       6 1
      7       2       7 1
      8       3       8 1
      9       3       9 1
@<TRIPOS>ALT_TYPE
CGenFF_4.0_ALT_TYPE_SET
CGenFF_4.0 1 CG2O4 2 CG3C41 3 CG3C41 4 OG2D1 5 OG3C51 6 HGA2 7 HGA2 8 HGA2 9 HGA2
@<TRIPOS>MOLECULE
4_lactone
 9 9 0 0 0
****
USER_CHARGES
INVALID_CHARGES
Pose:  42 Cluster:  42 Fr_nu: 2104275 TotEn:   -12.81
@<TRIPOS>ATOM
      1 C1        -64.0338  -23.3276  -35.2752 C.2    1 LIG       0.04000
      2 C2        -64.9246  -24.5412  -35.5960 C.3    1 LIG       0.11000
      3 C3        -66.0529  -23.5805  -35.2327 C.3    1 LIG       0.08100
      4 O1        -62.8526  -23.0648  -35.2641 O.2    1 LIG      -0.32000
      5 O2        -65.0876  -22.5261  -34.9642 O.3    1 LIG      -0.27100
      6 H1        -64.8888  -24.8566  -36.6399 H      1 LIG       0.09000
      7 H2        -64.7854  -25.3867  -34.9203 H      1 LIG       0.09000
      8 H3        -66.7273  -23.3111  -36.0501 H      1 LIG       0.09000
      9 H4        -66.6235  -23.8404  -34.3369 H      1 LIG       0.09000
@<TRIPOS>BOND
      1       1       2 1
      2       1       4 2
      3       1       5 1
      4       2       3 1
      5       3       5 1
      6       2       6 1
      7       2       7 1
      8       3       8 1
      9       3       9 1
@<TRIPOS>ALT_TYPE
CGenFF_4.0_ALT_TYPE_SET
CGenFF_4.0 1 CG2O4 2 CG3C41 3 CG3C41 4 OG2D1 5 OG3C51 6 HGA2 7 HGA2 8 HGA2 9 HGA2
@<TRIPOS>MOLECULE
4_lactone
 9 9 0 0 0
****
USER_CHARGES
INVALID_CHARGES
Pose:  43 Cluster:  43 Fr_nu: 1158116 TotEn:   -12.58
@<TRIPOS>ATOM
      1 C1        -47.9863  -11.4528  -31.6407 C.2    1 LIG       0.04000
      2 C2        -46.7559  -12.1279  -31.0086 C.3    1 LIG       0.11000
      3 C3        -47.7009  -12.3347  -29.8287 C.3    1 LIG       0.08100
      4 O1        -48.2683  -10.9065  -32.6829 O.2    1 LIG      -0.32000
      5 O2        -48.7729  -11.6697  -30.5526 O.3    1 LIG      -0.27100
      6 H1        -46.4329  -13.0352  -31.5214 H      1 LIG       0.09000
      7 H2        -45.9180  -11.4513  -30.8325 H      1 LIG       0.09000
      8 H3        -47.9528  -13.3739  -29.6001 H      1 LIG       0.09000
      9 H4        -47.4387  -11.7954  -28.9143 H      1 LIG       0.09000
@<TRIPOS>BOND
      1       1       2 1
      2       1       4 2
      3       1       5 1
      4       2       3 1
      5       3       5 1
      6       2       6 1
      7       2       7 1
      8       3       8 1
      9       3       9 1
@<TRIPOS>ALT_TYPE
CGenFF_4.0_ALT_TYPE_SET
CGenFF_4.0 1 CG2O4 2 CG3C41 3 CG3C41 4 OG2D1 5 OG3C51 6 HGA2 7 HGA2 8 HGA2 9 HGA2
@<TRIPOS>MOLECULE
4_lactone
 9 9 0 0 0
****
USER_CHARGES
INVALID_CHARGES
Pose:  44 Cluster:  44 Fr_nu: 259290 TotEn:   -11.94
@<TRIPOS>ATOM
      1 C1        -65.1865   -4.8060  -58.6259 C.2    1 LIG       0.04000
      2 C2        -65.7670   -3.3862  -58.4981 C.3    1 LIG       0.11000
      3 C3        -64.6074   -3.1950  -57.5251 C.3    1 LIG       0.08100
      4 O1        -65.4384   -5.8226  -59.2320 O.2    1 LIG      -0.32000
      5 O2        -64.1765   -4.5663  -57.7471 O.3    1 LIG      -0.27100
      6 H1        -65.7161   -2.7997  -59.4168 H      1 LIG       0.09000
      7 H2        -66.7654   -3.3512  -58.0591 H      1 LIG       0.09000
      8 H3        -63.8430   -2.4771  -57.8345 H      1 LIG       0.09000
      9 H4        -64.8897   -3.0265  -56.4822 H      1 LIG       0.09000
@<TRIPOS>BOND
      1       1       2 1
      2       1       4 2
      3       1       5 1
      4       2       3 1
      5       3       5 1
      6       2       6 1
      7       2       7 1
      8       3       8 1
      9       3       9 1
@<TRIPOS>ALT_TYPE
CGenFF_4.0_ALT_TYPE_SET
CGenFF_4.0 1 CG2O4 2 CG3C41 3 CG3C41 4 OG2D1 5 OG3C51 6 HGA2 7 HGA2 8 HGA2 9 HGA2
@<TRIPOS>MOLECULE
4_lactone
 9 9 0 0 0
****
USER_CHARGES
INVALID_CHARGES
Pose:  45 Cluster:  45 Fr_nu: 998942 TotEn:   -11.90
@<TRIPOS>ATOM
      1 C1        -74.7315  -25.1790  -44.6558 C.2    1 LIG       0.04000
      2 C2        -75.7271  -26.1870  -45.2575 C.3    1 LIG       0.11000
      3 C3        -76.7597  -25.3134  -44.5515 C.3    1 LIG       0.08100
      4 O1        -73.5345  -25.0017  -44.6487 O.2    1 LIG      -0.32000
      5 O2        -75.7047  -24.4459  -44.0515 O.3    1 LIG      -0.27100
      6 H1        -75.7655  -26.1785  -46.3479 H      1 LIG       0.09000
      7 H2        -75.6209  -27.2022  -44.8715 H      1 LIG       0.09000
      8 H3        -77.4498  -24.7733  -45.2055 H      1 LIG       0.09000
      9 H4        -77.3051  -25.7944  -43.7349 H      1 LIG       0.09000
@<TRIPOS>BOND
      1       1       2 1
      2       1       4 2
      3       1       5 1
      4       2       3 1
      5       3       5 1
      6       2       6 1
      7       2       7 1
      8       3       8 1
      9       3       9 1
@<TRIPOS>ALT_TYPE
CGenFF_4.0_ALT_TYPE_SET
CGenFF_4.0 1 CG2O4 2 CG3C41 3 CG3C41 4 OG2D1 5 OG3C51 6 HGA2 7 HGA2 8 HGA2 9 HGA2
@<TRIPOS>MOLECULE
4_lactone
 9 9 0 0 0
****
USER_CHARGES
INVALID_CHARGES
Pose:  46 Cluster:  46 Fr_nu: 1587176 TotEn:   -11.66
@<TRIPOS>ATOM
      1 C1        -68.0274   -8.1525  -47.9350 C.2    1 LIG       0.04000
      2 C2        -69.3541   -8.5836  -47.2845 C.3    1 LIG       0.11000
      3 C3        -69.8077   -8.7310  -48.7338 C.3    1 LIG       0.08100
      4 O1        -66.9296   -7.7951  -47.5724 O.2    1 LIG      -0.32000
      5 O2        -68.4984   -8.3043  -49.2018 O.3    1 LIG      -0.27100
      6 H1        -69.2892   -9.5101  -46.7119 H      1 LIG       0.09000
      7 H2        -69.8456   -7.7958  -46.7112 H      1 LIG       0.09000
      8 H3        -70.0389   -9.7498  -49.0564 H      1 LIG       0.09000
      9 H4        -70.5934   -8.0414  -49.0545 H      1 LIG       0.09000
@<TRIPOS>BOND
      1       1       2 1
      2       1       4 2
      3       1       5 1
      4       2       3 1
      5       3       5 1
      6       2       6 1
      7       2       7 1
      8       3       8 1
      9       3       9 1
@<TRIPOS>ALT_TYPE
CGenFF_4.0_ALT_TYPE_SET
CGenFF_4.0 1 CG2O4 2 CG3C41 3 CG3C41 4 OG2D1 5 OG3C51 6 HGA2 7 HGA2 8 HGA2 9 HGA2
@<TRIPOS>MOLECULE
4_lactone
 9 9 0 0 0
****
USER_CHARGES
INVALID_CHARGES
Pose:  47 Cluster:  47 Fr_nu: 6491522 TotEn:   -11.45
@<TRIPOS>ATOM
      1 C1        -52.7925  -23.0832  -25.4076 C.2    1 LIG       0.04000
      2 C2        -53.2291  -24.5520  -25.2620 C.3    1 LIG       0.11000
      3 C3        -52.3338  -24.5069  -24.0274 C.3    1 LIG       0.08100
      4 O1        -52.9936  -22.1628  -26.1670 O.2    1 LIG      -0.32000
      5 O2        -52.0106  -23.1143  -24.2952 O.3    1 LIG      -0.27100
      6 H1        -54.2950  -24.6829  -25.0695 H      1 LIG       0.09000
      7 H2        -52.8889  -25.2000  -26.0714 H      1 LIG       0.09000
      8 H3        -52.8441  -24.6250  -23.0676 H      1 LIG       0.09000
      9 H4        -51.4436  -25.1407  -24.0669 H      1 LIG       0.09000
@<TRIPOS>BOND
      1       1       2 1
      2       1       4 2
      3       1       5 1
      4       2       3 1
      5       3       5 1
      6       2       6 1
      7       2       7 1
      8       3       8 1
      9       3       9 1
@<TRIPOS>ALT_TYPE
CGenFF_4.0_ALT_TYPE_SET
CGenFF_4.0 1 CG2O4 2 CG3C41 3 CG3C41 4 OG2D1 5 OG3C51 6 HGA2 7 HGA2 8 HGA2 9 HGA2
@<TRIPOS>MOLECULE
4_lactone
 9 9 0 0 0
****
USER_CHARGES
INVALID_CHARGES
Pose:  48 Cluster:  48 Fr_nu:  17837 TotEn:   -11.34
@<TRIPOS>ATOM
      1 C1        -63.9304   -4.4058  -57.7625 C.2    1 LIG       0.04000
      2 C2        -65.0361   -3.8779  -56.8310 C.3    1 LIG       0.11000
      3 C3        -65.9540   -4.3248  -57.9649 C.3    1 LIG       0.08100
      4 O1        -62.7243   -4.5040  -57.7509 O.2    1 LIG      -0.32000
      5 O2        -64.8061   -4.7796  -58.7337 O.3    1 LIG      -0.27100
      6 H1        -65.1335   -4.4322  -55.8963 H      1 LIG       0.09000
      7 H2        -64.9919   -2.8023  -56.6523 H      1 LIG       0.09000
      8 H3        -66.6326   -5.1488  -57.7281 H      1 LIG       0.09000
      9 H4        -66.4910   -3.5240  -58.4805 H      1 LIG       0.09000
@<TRIPOS>BOND
      1       1       2 1
      2       1       4 2
      3       1       5 1
      4       2       3 1
      5       3       5 1
      6       2       6 1
      7       2       7 1
      8       3       8 1
      9       3       9 1
@<TRIPOS>ALT_TYPE
CGenFF_4.0_ALT_TYPE_SET
CGenFF_4.0 1 CG2O4 2 CG3C41 3 CG3C41 4 OG2D1 5 OG3C51 6 HGA2 7 HGA2 8 HGA2 9 HGA2
@<TRIPOS>MOLECULE
4_lactone
 9 9 0 0 0
****
USER_CHARGES
INVALID_CHARGES
Pose:  49 Cluster:  49 Fr_nu: 5365654 TotEn:   -11.24
@<TRIPOS>ATOM
      1 C1        -47.4605   -9.9758  -32.5053 C.2    1 LIG       0.04000
      2 C2        -46.7085  -11.3061  -32.6901 C.3    1 LIG       0.11000
      3 C3        -46.9841  -11.4607  -31.1975 C.3    1 LIG       0.08100
      4 O1        -47.7952   -9.0364  -33.1908 O.2    1 LIG      -0.32000
      5 O2        -47.6699  -10.1783  -31.1768 O.3    1 LIG      -0.27100
      6 H1        -47.2168  -12.0183  -33.3419 H      1 LIG       0.09000
      7 H2        -45.6601  -11.1898  -32.9695 H      1 LIG       0.09000
      8 H3        -47.6533  -12.2803  -30.9218 H      1 LIG       0.09000
      9 H4        -46.1016  -11.4548  -30.5519 H      1 LIG       0.09000
@<TRIPOS>BOND
      1       1       2 1
      2       1       4 2
      3       1       5 1
      4       2       3 1
      5       3       5 1
      6       2       6 1
      7       2       7 1
      8       3       8 1
      9       3       9 1
@<TRIPOS>ALT_TYPE
CGenFF_4.0_ALT_TYPE_SET
CGenFF_4.0 1 CG2O4 2 CG3C41 3 CG3C41 4 OG2D1 5 OG3C51 6 HGA2 7 HGA2 8 HGA2 9 HGA2
@<TRIPOS>MOLECULE
4_lactone
 9 9 0 0 0
****
USER_CHARGES
INVALID_CHARGES
Pose:  50 Cluster:  50 Fr_nu:   9326 TotEn:   -10.96
@<TRIPOS>ATOM
      1 C1        -75.1473  -26.5901  -44.8602 C.2    1 LIG       0.04000
      2 C2        -75.1885  -25.2898  -44.0376 C.3    1 LIG       0.11000
      3 C3        -76.6110  -25.2034  -44.5824 C.3    1 LIG       0.08100
      4 O1        -74.3539  -27.4728  -45.0963 O.2    1 LIG      -0.32000
      5 O2        -76.4233  -26.4491  -45.3094 O.3    1 LIG      -0.27100
      6 H1        -75.1021  -25.4411  -42.9605 H      1 LIG       0.09000
      7 H2        -74.4989  -24.5196  -44.3873 H      1 LIG       0.09000
      8 H3        -77.4087  -25.2866  -43.8392 H      1 LIG       0.09000
      9 H4        -76.8065  -24.3681  -45.2604 H      1 LIG       0.09000
@<TRIPOS>BOND
      1       1       2 1
      2       1       4 2
      3       1       5 1
      4       2       3 1
      5       3       5 1
      6       2       6 1
      7       2       7 1
      8       3       8 1
      9       3       9 1
@<TRIPOS>ALT_TYPE
CGenFF_4.0_ALT_TYPE_SET
CGenFF_4.0 1 CG2O4 2 CG3C41 3 CG3C41 4 OG2D1 5 OG3C51 6 HGA2 7 HGA2 8 HGA2 9 HGA2
@<TRIPOS>MOLECULE
4_lactone
 9 9 0 0 0
****
USER_CHARGES
INVALID_CHARGES
Pose:  51 Cluster:  51 Fr_nu: 1300832 TotEn:   -10.84
@<TRIPOS>ATOM
      1 C1        -54.1959    4.5921  -33.4635 C.2    1 LIG       0.04000
      2 C2        -55.0998    5.6335  -34.1474 C.3    1 LIG       0.11000
      3 C3        -54.7706    4.8293  -35.4015 C.3    1 LIG       0.08100
      4 O1        -53.7913    4.3560  -32.3478 O.2    1 LIG      -0.32000
      5 O2        -53.9437    3.9229  -34.6203 O.3    1 LIG      -0.27100
      6 H1        -56.1412    5.6007  -33.8236 H      1 LIG       0.09000
      7 H2        -54.7069    6.6511  -34.1195 H      1 LIG       0.09000
      8 H3        -55.6129    4.3085  -35.8650 H      1 LIG       0.09000
      9 H4        -54.1839    5.3562  -36.1591 H      1 LIG       0.09000
@<TRIPOS>BOND
      1       1       2 1
      2       1       4 2
      3       1       5 1
      4       2       3 1
      5       3       5 1
      6       2       6 1
      7       2       7 1
      8       3       8 1
      9       3       9 1
@<TRIPOS>ALT_TYPE
CGenFF_4.0_ALT_TYPE_SET
CGenFF_4.0 1 CG2O4 2 CG3C41 3 CG3C41 4 OG2D1 5 OG3C51 6 HGA2 7 HGA2 8 HGA2 9 HGA2
@<TRIPOS>MOLECULE
4_lactone
 9 9 0 0 0
****
USER_CHARGES
INVALID_CHARGES
Pose:  52 Cluster:  52 Fr_nu: 1643056 TotEn:   -10.70
@<TRIPOS>ATOM
      1 C1        -53.6680    4.7261  -32.7288 C.2    1 LIG       0.04000
      2 C2        -54.3172    5.2973  -34.0021 C.3    1 LIG       0.11000
      3 C3        -53.8183    3.9957  -34.6226 C.3    1 LIG       0.08100
      4 O1        -53.5187    5.0604  -31.5754 O.2    1 LIG      -0.32000
      5 O2        -53.2515    3.5882  -33.3465 O.3    1 LIG      -0.27100
      6 H1        -55.4009    5.4070  -33.9389 H      1 LIG       0.09000
      7 H2        -53.8463    6.2099  -34.3711 H      1 LIG       0.09000
      8 H3        -54.5948    3.3029  -34.9584 H      1 LIG       0.09000
      9 H4        -53.0460    4.1042  -35.3890 H      1 LIG       0.09000
@<TRIPOS>BOND
      1       1       2 1
      2       1       4 2
      3       1       5 1
      4       2       3 1
      5       3       5 1
      6       2       6 1
      7       2       7 1
      8       3       8 1
      9       3       9 1
@<TRIPOS>ALT_TYPE
CGenFF_4.0_ALT_TYPE_SET
CGenFF_4.0 1 CG2O4 2 CG3C41 3 CG3C41 4 OG2D1 5 OG3C51 6 HGA2 7 HGA2 8 HGA2 9 HGA2
@<TRIPOS>MOLECULE
4_lactone
 9 9 0 0 0
****
USER_CHARGES
INVALID_CHARGES
Pose:  53 Cluster:  53 Fr_nu:  11194 TotEn:   -10.46
@<TRIPOS>ATOM
      1 C1        -67.6462   -7.7711  -49.1221 C.2    1 LIG       0.04000
      2 C2        -66.3467   -7.1543  -49.6699 C.3    1 LIG       0.11000
      3 C3        -65.6948   -8.0319  -48.6056 C.3    1 LIG       0.08100
      4 O1        -68.8335   -7.6945  -49.3428 O.2    1 LIG      -0.32000
      5 O2        -66.9993   -8.5266  -48.1944 O.3    1 LIG      -0.27100
      6 H1        -66.1277   -7.4228  -50.7045 H      1 LIG       0.09000
      7 H2        -66.2642   -6.0776  -49.5128 H      1 LIG       0.09000
      8 H3        -65.0581   -8.8376  -48.9811 H      1 LIG       0.09000
      9 H4        -65.1943   -7.4963  -47.7944 H      1 LIG       0.09000
@<TRIPOS>BOND
      1       1       2 1
      2       1       4 2
      3       1       5 1
      4       2       3 1
      5       3       5 1
      6       2       6 1
      7       2       7 1
      8       3       8 1
      9       3       9 1
@<TRIPOS>ALT_TYPE
CGenFF_4.0_ALT_TYPE_SET
CGenFF_4.0 1 CG2O4 2 CG3C41 3 CG3C41 4 OG2D1 5 OG3C51 6 HGA2 7 HGA2 8 HGA2 9 HGA2
@<TRIPOS>MOLECULE
4_lactone
 9 9 0 0 0
****
USER_CHARGES
INVALID_CHARGES
Pose:  54 Cluster:  54 Fr_nu: 103135 TotEn:   -10.33
@<TRIPOS>ATOM
      1 C1        -65.5203   -4.7157  -58.6794 C.2    1 LIG       0.04000
      2 C2        -64.7644   -4.2580  -57.4191 C.3    1 LIG       0.11000
      3 C3        -66.0325   -4.7234  -56.7096 C.3    1 LIG       0.08100
      4 O1        -65.3233   -4.7588  -59.8726 O.2    1 LIG      -0.32000
      5 O2        -66.6201   -5.1094  -57.9829 O.3    1 LIG      -0.27100
      6 H1        -63.8634   -4.8351  -57.2058 H      1 LIG       0.09000
      7 H2        -64.5671   -3.1854  -57.3832 H      1 LIG       0.09000
      8 H3        -65.9144   -5.5822  -56.0432 H      1 LIG       0.09000
      9 H4        -66.6145   -3.9377  -56.2203 H      1 LIG       0.09000
@<TRIPOS>BOND
      1       1       2 1
      2       1       4 2
      3       1       5 1
      4       2       3 1
      5       3       5 1
      6       2       6 1
      7       2       7 1
      8       3       8 1
      9       3       9 1
@<TRIPOS>ALT_TYPE
CGenFF_4.0_ALT_TYPE_SET
CGenFF_4.0 1 CG2O4 2 CG3C41 3 CG3C41 4 OG2D1 5 OG3C51 6 HGA2 7 HGA2 8 HGA2 9 HGA2
@<TRIPOS>MOLECULE
4_lactone
 9 9 0 0 0
****
USER_CHARGES
INVALID_CHARGES
Pose:  55 Cluster:  55 Fr_nu:   7363 TotEn:   -10.09
@<TRIPOS>ATOM
      1 C1        -52.7555    4.7792  -32.7823 C.2    1 LIG       0.04000
      2 C2        -51.7099    4.3752  -33.8372 C.3    1 LIG       0.11000
      3 C3        -50.7936    5.2710  -33.0091 C.3    1 LIG       0.08100
      4 O1        -53.9222    4.5568  -32.5504 O.2    1 LIG      -0.32000
      5 O2        -51.8843    5.5631  -32.0923 O.3    1 LIG      -0.27100
      6 H1        -51.4621    3.3126  -33.8346 H      1 LIG       0.09000
      7 H2        -51.9346    4.7284  -34.8449 H      1 LIG       0.09000
      8 H3        -49.9667    4.7647  -32.5037 H      1 LIG       0.09000
      9 H4        -50.4381    6.1748  -33.5114 H      1 LIG       0.09000
@<TRIPOS>BOND
      1       1       2 1
      2       1       4 2
      3       1       5 1
      4       2       3 1
      5       3       5 1
      6       2       6 1
      7       2       7 1
      8       3       8 1
      9       3       9 1
@<TRIPOS>ALT_TYPE
CGenFF_4.0_ALT_TYPE_SET
CGenFF_4.0 1 CG2O4 2 CG3C41 3 CG3C41 4 OG2D1 5 OG3C51 6 HGA2 7 HGA2 8 HGA2 9 HGA2
@<TRIPOS>MOLECULE
4_lactone
 9 9 0 0 0
****
USER_CHARGES
INVALID_CHARGES
Pose:  56 Cluster:  56 Fr_nu:  51388 TotEn:    -9.82
@<TRIPOS>ATOM
      1 C1        -68.5972   -8.0861  -48.9366 C.2    1 LIG       0.04000
      2 C2        -69.3888   -8.5219  -47.6905 C.3    1 LIG       0.11000
      3 C3        -70.5872   -8.0543  -48.5108 C.3    1 LIG       0.08100
      4 O1        -67.4421   -8.0572  -49.2959 O.2    1 LIG      -0.32000
      5 O2        -69.7091   -7.6872  -49.6107 O.3    1 LIG      -0.27100
      6 H1        -69.3436   -9.5927  -47.4860 H      1 LIG       0.09000
      7 H2        -69.1687   -7.9369  -46.7961 H      1 LIG       0.09000
      8 H3        -71.2948   -8.8350  -48.8032 H      1 LIG       0.09000
      9 H4        -71.1197   -7.1853  -48.1147 H      1 LIG       0.09000
@<TRIPOS>BOND
      1       1       2 1
      2       1       4 2
      3       1       5 1
      4       2       3 1
      5       3       5 1
      6       2       6 1
      7       2       7 1
      8       3       8 1
      9       3       9 1
@<TRIPOS>ALT_TYPE
CGenFF_4.0_ALT_TYPE_SET
CGenFF_4.0 1 CG2O4 2 CG3C41 3 CG3C41 4 OG2D1 5 OG3C51 6 HGA2 7 HGA2 8 HGA2 9 HGA2
@<TRIPOS>MOLECULE
4_lactone
 9 9 0 0 0
****
USER_CHARGES
INVALID_CHARGES
Pose:  57 Cluster:  57 Fr_nu: 6156782 TotEn:    -9.56
@<TRIPOS>ATOM
      1 C1        -60.1701   -2.7389  -16.8808 C.2    1 LIG       0.04000
      2 C2        -60.2496   -2.5077  -18.4005 C.3    1 LIG       0.11000
      3 C3        -60.9482   -1.2165  -17.9850 C.3    1 LIG       0.08100
      4 O1        -59.7430   -3.5838  -16.1271 O.2    1 LIG      -0.32000
      5 O2        -60.8009   -1.5715  -16.5822 O.3    1 LIG      -0.27100
      6 H1        -59.2790   -2.3866  -18.8840 H      1 LIG       0.09000
      7 H2        -60.8694   -3.2335  -18.9295 H      1 LIG       0.09000
      8 H3        -60.4162   -0.2918  -18.2248 H      1 LIG       0.09000
      9 H4        -62.0006   -1.1366  -18.2708 H      1 LIG       0.09000
@<TRIPOS>BOND
      1       1       2 1
      2       1       4 2
      3       1       5 1
      4       2       3 1
      5       3       5 1
      6       2       6 1
      7       2       7 1
      8       3       8 1
      9       3       9 1
@<TRIPOS>ALT_TYPE
CGenFF_4.0_ALT_TYPE_SET
CGenFF_4.0 1 CG2O4 2 CG3C41 3 CG3C41 4 OG2D1 5 OG3C51 6 HGA2 7 HGA2 8 HGA2 9 HGA2
@<TRIPOS>MOLECULE
4_lactone
 9 9 0 0 0
****
USER_CHARGES
INVALID_CHARGES
Pose:  58 Cluster:  58 Fr_nu:   7292 TotEn:    -8.79
@<TRIPOS>ATOM
      1 C1        -52.5453    5.0771  -32.5560 C.2    1 LIG       0.04000
      2 C2        -53.8474    4.2617  -32.6492 C.3    1 LIG       0.11000
      3 C3        -53.3422    3.9558  -34.0560 C.3    1 LIG       0.08100
      4 O1        -51.9802    5.7671  -31.7381 O.2    1 LIG      -0.32000
      5 O2        -52.1563    4.7645  -33.8212 O.3    1 LIG      -0.27100
      6 H1        -53.8908    3.4119  -31.9663 H      1 LIG       0.09000
      7 H2        -54.7553    4.8644  -32.5918 H      1 LIG       0.09000
      8 H3        -53.0856    2.9108  -34.2503 H      1 LIG       0.09000
      9 H4        -53.9478    4.3584  -34.8726 H      1 LIG       0.09000
@<TRIPOS>BOND
      1       1       2 1
      2       1       4 2
      3       1       5 1
      4       2       3 1
      5       3       5 1
      6       2       6 1
      7       2       7 1
      8       3       8 1
      9       3       9 1
@<TRIPOS>ALT_TYPE
CGenFF_4.0_ALT_TYPE_SET
CGenFF_4.0 1 CG2O4 2 CG3C41 3 CG3C41 4 OG2D1 5 OG3C51 6 HGA2 7 HGA2 8 HGA2 9 HGA2
@<TRIPOS>MOLECULE
4_lactone
 9 9 0 0 0
****
USER_CHARGES
INVALID_CHARGES
Pose:  59 Cluster:  59 Fr_nu: 902937 TotEn:    -8.71
@<TRIPOS>ATOM
      1 C1        -52.1248    5.3695  -32.5440 C.2    1 LIG       0.04000
      2 C2        -50.6527    5.0696  -32.8788 C.3    1 LIG       0.11000
      3 C3        -51.0865    5.4439  -34.2929 C.3    1 LIG       0.08100
      4 O1        -52.8382    5.3601  -31.5666 O.2    1 LIG      -0.32000
      5 O2        -52.4424    5.6891  -33.8272 O.3    1 LIG      -0.27100
      6 H1        -49.9411    5.7485  -32.4064 H      1 LIG       0.09000
      7 H2        -50.3658    4.0272  -32.7308 H      1 LIG       0.09000
      8 H3        -50.6314    6.3492  -34.7040 H      1 LIG       0.09000
      9 H4        -51.0540    4.6335  -35.0263 H      1 LIG       0.09000
@<TRIPOS>BOND
      1       1       2 1
      2       1       4 2
      3       1       5 1
      4       2       3 1
      5       3       5 1
      6       2       6 1
      7       2       7 1
      8       3       8 1
      9       3       9 1
@<TRIPOS>ALT_TYPE
CGenFF_4.0_ALT_TYPE_SET
CGenFF_4.0 1 CG2O4 2 CG3C41 3 CG3C41 4 OG2D1 5 OG3C51 6 HGA2 7 HGA2 8 HGA2 9 HGA2
@<TRIPOS>MOLECULE
4_lactone
 9 9 0 0 0
****
USER_CHARGES
INVALID_CHARGES
Pose:  60 Cluster:  60 Fr_nu: 662273 TotEn:    -8.26
@<TRIPOS>ATOM
      1 C1        -66.1832   -4.1350  -57.9997 C.2    1 LIG       0.04000
      2 C2        -65.5615   -3.1241  -58.9800 C.3    1 LIG       0.11000
      3 C3        -65.1214   -4.3849  -59.7180 C.3    1 LIG       0.08100
      4 O1        -66.8198   -4.1057  -56.9710 O.2    1 LIG      -0.32000
      5 O2        -65.7578   -5.2155  -58.7077 O.3    1 LIG      -0.27100
      6 H1        -66.2911   -2.5013  -59.4999 H      1 LIG       0.09000
      7 H2        -64.7597   -2.5219  -58.5497 H      1 LIG       0.09000
      8 H3        -65.5680   -4.5366  -60.7044 H      1 LIG       0.09000
      9 H4        -64.0421   -4.5560  -59.7572 H      1 LIG       0.09000
@<TRIPOS>BOND
      1       1       2 1
      2       1       4 2
      3       1       5 1
      4       2       3 1
      5       3       5 1
      6       2       6 1
      7       2       7 1
      8       3       8 1
      9       3       9 1
@<TRIPOS>ALT_TYPE
CGenFF_4.0_ALT_TYPE_SET
CGenFF_4.0 1 CG2O4 2 CG3C41 3 CG3C41 4 OG2D1 5 OG3C51 6 HGA2 7 HGA2 8 HGA2 9 HGA2
@<TRIPOS>MOLECULE
pyridine
 11 11 0 0 0
****
USER_CHARGES
INVALID_CHARGES
Pose:   1 Cluster:   1 Fr_nu: 591963 TotEn:   -18.98
@<TRIPOS>ATOM
      1 C1        -70.5497   -9.7003  -41.6436 C.ar   1 LIG      -0.11300
      2 C2        -71.8927   -9.9914  -41.4321 C.ar   1 LIG      -0.11700
      3 C3        -69.5710  -10.4993  -41.0631 C.ar   1 LIG      -0.11700
      4 C4        -72.2022  -11.0840  -40.6382 C.ar   1 LIG       0.17700
      5 C5        -69.9844  -11.5690  -40.2855 C.ar   1 LIG       0.17700
      6 N1        -71.2794  -11.8831  -40.0573 N.ar   1 LIG      -0.60000
      7 H1        -70.2662   -8.8518  -42.2592 H      1 LIG       0.11500
      8 H2        -72.6724   -9.3827  -41.8748 H      1 LIG       0.11500
      9 H3        -68.5179  -10.2909  -41.2138 H      1 LIG       0.11500
     10 H4        -73.2350  -11.3526  -40.4426 H      1 LIG       0.12400
     11 H5        -69.2608  -12.2227  -39.8096 H      1 LIG       0.12400
@<TRIPOS>BOND
      1       1       2 ar
      2       1       3 ar
      3       2       4 ar
      4       3       5 ar
      5       4       6 ar
      6       5       6 ar
      7       1       7 1
      8       2       8 1
      9       3       9 1
     10       4      10 1
     11       5      11 1
@<TRIPOS>ALT_TYPE
CGenFF_4.0_ALT_TYPE_SET
CGenFF_4.0 1 CG2R61 2 CG2R61 3 CG2R61 4 CG2R61 5 CG2R61 6 NG2R60 7 HGR61 8 HGR61 9 HGR61 10 HGR62 11 HGR62
@<TRIPOS>MOLECULE
pyridine
 11 11 0 0 0
****
USER_CHARGES
INVALID_CHARGES
Pose:   2 Cluster:   2 Fr_nu:   3144 TotEn:   -18.94
@<TRIPOS>ATOM
      1 C1        -68.4477   -6.9647  -50.0902 C.ar   1 LIG      -0.11300
      2 C2        -69.1512   -7.7637  -49.1958 C.ar   1 LIG      -0.11700
      3 C3        -67.0574   -6.9715  -50.0748 C.ar   1 LIG      -0.11700
      4 C4        -68.4232   -8.5452  -48.3131 C.ar   1 LIG       0.17700
      5 C5        -66.4231   -7.7882  -49.1526 C.ar   1 LIG       0.17700
      6 N1        -67.0725   -8.5781  -48.2682 N.ar   1 LIG      -0.60000
      7 H1        -68.9820   -6.3374  -50.7974 H      1 LIG       0.11500
      8 H2        -70.2349   -7.7747  -49.1900 H      1 LIG       0.11500
      9 H3        -66.4882   -6.3563  -50.7625 H      1 LIG       0.11500
     10 H4        -68.9252   -9.1856  -47.5954 H      1 LIG       0.12400
     11 H5        -65.3401   -7.8295  -49.0990 H      1 LIG       0.12400
@<TRIPOS>BOND
      1       1       2 ar
      2       1       3 ar
      3       2       4 ar
      4       3       5 ar
      5       4       6 ar
      6       5       6 ar
      7       1       7 1
      8       2       8 1
      9       3       9 1
     10       4      10 1
     11       5      11 1
@<TRIPOS>ALT_TYPE
CGenFF_4.0_ALT_TYPE_SET
CGenFF_4.0 1 CG2R61 2 CG2R61 3 CG2R61 4 CG2R61 5 CG2R61 6 NG2R60 7 HGR61 8 HGR61 9 HGR61 10 HGR62 11 HGR62
@<TRIPOS>MOLECULE
pyridine
 11 11 0 0 0
****
USER_CHARGES
INVALID_CHARGES
Pose:   3 Cluster:   3 Fr_nu: 311358 TotEn:   -17.92
@<TRIPOS>ATOM
      1 C1        -69.4741   -7.1794  -49.3531 C.ar   1 LIG      -0.11300
      2 C2        -68.0852   -7.1781  -49.4172 C.ar   1 LIG      -0.11700
      3 C3        -70.1191   -7.9405  -48.3846 C.ar   1 LIG      -0.11700
      4 C4        -67.3927   -7.9487  -48.4972 C.ar   1 LIG       0.17700
      5 C5        -69.3356   -8.6772  -47.5110 C.ar   1 LIG       0.17700
      6 N1        -67.9842   -8.7010  -47.5424 N.ar   1 LIG      -0.60000
      7 H1        -70.0528   -6.5889  -50.0571 H      1 LIG       0.11500
      8 H2        -67.5612   -6.5922  -50.1634 H      1 LIG       0.11500
      9 H3        -71.2008   -7.9571  -48.3163 H      1 LIG       0.11500
     10 H4        -66.3083   -7.9818  -48.5058 H      1 LIG       0.12400
     11 H5        -69.7895   -9.2882  -46.7377 H      1 LIG       0.12400
@<TRIPOS>BOND
      1       1       2 ar
      2       1       3 ar
      3       2       4 ar
      4       3       5 ar
      5       4       6 ar
      6       5       6 ar
      7       1       7 1
      8       2       8 1
      9       3       9 1
     10       4      10 1
     11       5      11 1
@<TRIPOS>ALT_TYPE
CGenFF_4.0_ALT_TYPE_SET
CGenFF_4.0 1 CG2R61 2 CG2R61 3 CG2R61 4 CG2R61 5 CG2R61 6 NG2R60 7 HGR61 8 HGR61 9 HGR61 10 HGR62 11 HGR62
@<TRIPOS>MOLECULE
pyridine
 11 11 0 0 0
****
USER_CHARGES
INVALID_CHARGES
Pose:   4 Cluster:   4 Fr_nu: 2347845 TotEn:   -15.98
@<TRIPOS>ATOM
      1 C1        -70.4146   -9.9000  -42.3462 C.ar   1 LIG      -0.11300
      2 C2        -71.6986  -10.3051  -42.6931 C.ar   1 LIG      -0.11700
      3 C3        -69.6518  -10.6849  -41.4888 C.ar   1 LIG      -0.11700
      4 C4        -72.1699  -11.4939  -42.1599 C.ar   1 LIG       0.17700
      5 C5        -70.2147  -11.8566  -41.0092 C.ar   1 LIG       0.17700
      6 N1        -71.4585  -12.2829  -41.3238 N.ar   1 LIG      -0.60000
      7 H1        -70.0094   -8.9738  -42.7427 H      1 LIG       0.11500
      8 H2        -72.3110   -9.7094  -43.3600 H      1 LIG       0.11500
      9 H3        -68.6486  -10.3886  -41.2042 H      1 LIG       0.11500
     10 H4        -73.1651  -11.8533  -42.3995 H      1 LIG       0.12400
     11 H5        -69.6618  -12.5043  -40.3367 H      1 LIG       0.12400
@<TRIPOS>BOND
      1       1       2 ar
      2       1       3 ar
      3       2       4 ar
      4       3       5 ar
      5       4       6 ar
      6       5       6 ar
      7       1       7 1
      8       2       8 1
      9       3       9 1
     10       4      10 1
     11       5      11 1
@<TRIPOS>ALT_TYPE
CGenFF_4.0_ALT_TYPE_SET
CGenFF_4.0 1 CG2R61 2 CG2R61 3 CG2R61 4 CG2R61 5 CG2R61 6 NG2R60 7 HGR61 8 HGR61 9 HGR61 10 HGR62 11 HGR62
@<TRIPOS>MOLECULE
pyridine
 11 11 0 0 0
****
USER_CHARGES
INVALID_CHARGES
Pose:   5 Cluster:   5 Fr_nu: 2296055 TotEn:   -15.49
@<TRIPOS>ATOM
      1 C1        -72.9707   -9.9396  -41.2393 C.ar   1 LIG      -0.11300
      2 C2        -71.7353  -10.4482  -40.8541 C.ar   1 LIG      -0.11700
      3 C3        -73.7186  -10.6028  -42.2057 C.ar   1 LIG      -0.11700
      4 C4        -71.2960  -11.6138  -41.4610 C.ar   1 LIG       0.17700
      5 C5        -73.1904  -11.7613  -42.7523 C.ar   1 LIG       0.17700
      6 N1        -71.9942  -12.2858  -42.4035 N.ar   1 LIG      -0.60000
      7 H1        -73.3496   -9.0278  -40.7875 H      1 LIG       0.11500
      8 H2        -71.1353   -9.9483  -40.1026 H      1 LIG       0.11500
      9 H3        -74.6840  -10.2244  -42.5218 H      1 LIG       0.11500
     10 H4        -70.3390  -12.0506  -41.1955 H      1 LIG       0.12400
     11 H5        -73.7335  -12.3160  -43.5104 H      1 LIG       0.12400
@<TRIPOS>BOND
      1       1       2 ar
      2       1       3 ar
      3       2       4 ar
      4       3       5 ar
      5       4       6 ar
      6       5       6 ar
      7       1       7 1
      8       2       8 1
      9       3       9 1
     10       4      10 1
     11       5      11 1
@<TRIPOS>ALT_TYPE
CGenFF_4.0_ALT_TYPE_SET
CGenFF_4.0 1 CG2R61 2 CG2R61 3 CG2R61 4 CG2R61 5 CG2R61 6 NG2R60 7 HGR61 8 HGR61 9 HGR61 10 HGR62 11 HGR62
@<TRIPOS>MOLECULE
pyridine
 11 11 0 0 0
****
USER_CHARGES
INVALID_CHARGES
Pose:   6 Cluster:   6 Fr_nu: 883313 TotEn:   -14.09
@<TRIPOS>ATOM
      1 C1        -72.2884   -9.3619  -44.1654 C.ar   1 LIG      -0.11300
      2 C2        -72.3440   -9.7883  -45.4876 C.ar   1 LIG      -0.11700
      3 C3        -71.2321   -8.5627  -43.7423 C.ar   1 LIG      -0.11700
      4 C4        -71.3266   -9.3914  -46.3404 C.ar   1 LIG       0.17700
      5 C5        -70.2644   -8.2209  -44.6731 C.ar   1 LIG       0.17700
      6 N1        -70.2845   -8.6160  -45.9659 N.ar   1 LIG      -0.60000
      7 H1        -73.0664   -9.6523  -43.4658 H      1 LIG       0.11500
      8 H2        -73.1579  -10.4114  -45.8396 H      1 LIG       0.11500
      9 H3        -71.1680   -8.2190  -42.7162 H      1 LIG       0.11500
     10 H4        -71.3241   -9.6980  -47.3811 H      1 LIG       0.12400
     11 H5        -69.4194   -7.6001  -44.3940 H      1 LIG       0.12400
@<TRIPOS>BOND
      1       1       2 ar
      2       1       3 ar
      3       2       4 ar
      4       3       5 ar
      5       4       6 ar
      6       5       6 ar
      7       1       7 1
      8       2       8 1
      9       3       9 1
     10       4      10 1
     11       5      11 1
@<TRIPOS>ALT_TYPE
CGenFF_4.0_ALT_TYPE_SET
CGenFF_4.0 1 CG2R61 2 CG2R61 3 CG2R61 4 CG2R61 5 CG2R61 6 NG2R60 7 HGR61 8 HGR61 9 HGR61 10 HGR62 11 HGR62
@<TRIPOS>MOLECULE
pyridine
 11 11 0 0 0
****
USER_CHARGES
INVALID_CHARGES
Pose:   7 Cluster:   7 Fr_nu:  68582 TotEn:   -13.91
@<TRIPOS>ATOM
      1 C1        -52.6220    4.5107  -34.5536 C.ar   1 LIG      -0.11300
      2 C2        -51.4430    4.9869  -33.9912 C.ar   1 LIG      -0.11700
      3 C3        -53.7809    4.4610  -33.7870 C.ar   1 LIG      -0.11700
      4 C4        -51.4752    5.3982  -32.6684 C.ar   1 LIG       0.17700
      5 C5        -53.7085    4.8956  -32.4733 C.ar   1 LIG       0.17700
      6 N1        -52.5815    5.3646  -31.8922 N.ar   1 LIG      -0.60000
      7 H1        -52.6374    4.1783  -35.5872 H      1 LIG       0.11500
      8 H2        -50.5279    5.0350  -34.5698 H      1 LIG       0.11500
      9 H3        -54.7113    4.0931  -34.2044 H      1 LIG       0.11500
     10 H4        -50.5818    5.7773  -32.1835 H      1 LIG       0.12400
     11 H5        -54.5840    4.8767  -31.8326 H      1 LIG       0.12400
@<TRIPOS>BOND
      1       1       2 ar
      2       1       3 ar
      3       2       4 ar
      4       3       5 ar
      5       4       6 ar
      6       5       6 ar
      7       1       7 1
      8       2       8 1
      9       3       9 1
     10       4      10 1
     11       5      11 1
@<TRIPOS>ALT_TYPE
CGenFF_4.0_ALT_TYPE_SET
CGenFF_4.0 1 CG2R61 2 CG2R61 3 CG2R61 4 CG2R61 5 CG2R61 6 NG2R60 7 HGR61 8 HGR61 9 HGR61 10 HGR62 11 HGR62
@<TRIPOS>MOLECULE
pyridine
 11 11 0 0 0
****
USER_CHARGES
INVALID_CHARGES
Pose:   8 Cluster:   8 Fr_nu: 406038 TotEn:   -13.63
@<TRIPOS>ATOM
      1 C1        -79.3309  -28.7384  -33.4652 C.ar   1 LIG      -0.11300
      2 C2        -79.1416  -30.0429  -33.9075 C.ar   1 LIG      -0.11700
      3 C3        -80.1730  -27.8863  -34.1708 C.ar   1 LIG      -0.11700
      4 C4        -79.8121  -30.4434  -35.0520 C.ar   1 LIG       0.17700
      5 C5        -80.7971  -28.3832  -35.3037 C.ar   1 LIG       0.17700
      6 N1        -80.6379  -29.6443  -35.7641 N.ar   1 LIG      -0.60000
      7 H1        -78.8225  -28.3863  -32.5726 H      1 LIG       0.11500
      8 H2        -78.4902  -30.7247  -33.3732 H      1 LIG       0.11500
      9 H3        -80.3350  -26.8652  -33.8448 H      1 LIG       0.11500
     10 H4        -79.6976  -31.4509  -35.4380 H      1 LIG       0.12400
     11 H5        -81.4633  -27.7590  -35.8903 H      1 LIG       0.12400
@<TRIPOS>BOND
      1       1       2 ar
      2       1       3 ar
      3       2       4 ar
      4       3       5 ar
      5       4       6 ar
      6       5       6 ar
      7       1       7 1
      8       2       8 1
      9       3       9 1
     10       4      10 1
     11       5      11 1
@<TRIPOS>ALT_TYPE
CGenFF_4.0_ALT_TYPE_SET
CGenFF_4.0 1 CG2R61 2 CG2R61 3 CG2R61 4 CG2R61 5 CG2R61 6 NG2R60 7 HGR61 8 HGR61 9 HGR61 10 HGR62 11 HGR62
@<TRIPOS>MOLECULE
pyridine
 11 11 0 0 0
****
USER_CHARGES
INVALID_CHARGES
Pose:   9 Cluster:   9 Fr_nu:  22306 TotEn:   -13.50
@<TRIPOS>ATOM
      1 C1        -69.9640   -8.0215  -49.2497 C.ar   1 LIG      -0.11300
      2 C2        -70.9040   -8.3296  -48.2726 C.ar   1 LIG      -0.11700
      3 C3        -68.6158   -8.2629  -49.0103 C.ar   1 LIG      -0.11700
      4 C4        -70.4480   -8.8731  -47.0824 C.ar   1 LIG       0.17700
      5 C5        -68.2622   -8.8091  -47.7870 C.ar   1 LIG       0.17700
      6 N1        -69.1467   -9.1217  -46.8135 N.ar   1 LIG      -0.60000
      7 H1        -70.2815   -7.5933  -50.1957 H      1 LIG       0.11500
      8 H2        -71.9600   -8.1503  -48.4374 H      1 LIG       0.11500
      9 H3        -67.8655   -8.0300  -49.7572 H      1 LIG       0.11500
     10 H4        -71.1413   -9.1305  -46.2886 H      1 LIG       0.12400
     11 H5        -67.2237   -9.0161  -47.5501 H      1 LIG       0.12400
@<TRIPOS>BOND
      1       1       2 ar
      2       1       3 ar
      3       2       4 ar
      4       3       5 ar
      5       4       6 ar
      6       5       6 ar
      7       1       7 1
      8       2       8 1
      9       3       9 1
     10       4      10 1
     11       5      11 1
@<TRIPOS>ALT_TYPE
CGenFF_4.0_ALT_TYPE_SET
CGenFF_4.0 1 CG2R61 2 CG2R61 3 CG2R61 4 CG2R61 5 CG2R61 6 NG2R60 7 HGR61 8 HGR61 9 HGR61 10 HGR62 11 HGR62
@<TRIPOS>MOLECULE
pyridine
 11 11 0 0 0
****
USER_CHARGES
INVALID_CHARGES
Pose:  10 Cluster:  10 Fr_nu: 128206 TotEn:   -12.97
@<TRIPOS>ATOM
      1 C1        -64.5912   -3.1950  -57.5028 C.ar   1 LIG      -0.11300
      2 C2        -65.7735   -3.8496  -57.1759 C.ar   1 LIG      -0.11700
      3 C3        -63.8793   -3.5804  -58.6332 C.ar   1 LIG      -0.11700
      4 C4        -66.1978   -4.8751  -58.0053 C.ar   1 LIG       0.17700
      5 C5        -64.3882   -4.6182  -59.3973 C.ar   1 LIG       0.17700
      6 N1        -65.5332   -5.2778  -59.1116 N.ar   1 LIG      -0.60000
      7 H1        -64.2249   -2.3864  -56.8773 H      1 LIG       0.11500
      8 H2        -66.3450   -3.5659  -56.2998 H      1 LIG       0.11500
      9 H3        -62.9550   -3.0847  -58.9071 H      1 LIG       0.11500
     10 H4        -67.1135   -5.4171  -57.7934 H      1 LIG       0.12400
     11 H5        -63.8708   -4.9577  -60.2886 H      1 LIG       0.12400
@<TRIPOS>BOND
      1       1       2 ar
      2       1       3 ar
      3       2       4 ar
      4       3       5 ar
      5       4       6 ar
      6       5       6 ar
      7       1       7 1
      8       2       8 1
      9       3       9 1
     10       4      10 1
     11       5      11 1
@<TRIPOS>ALT_TYPE
CGenFF_4.0_ALT_TYPE_SET
CGenFF_4.0 1 CG2R61 2 CG2R61 3 CG2R61 4 CG2R61 5 CG2R61 6 NG2R60 7 HGR61 8 HGR61 9 HGR61 10 HGR62 11 HGR62
@<TRIPOS>MOLECULE
pyridine
 11 11 0 0 0
****
USER_CHARGES
INVALID_CHARGES
Pose:  11 Cluster:  11 Fr_nu: 569584 TotEn:   -12.90
@<TRIPOS>ATOM
      1 C1        -45.5174  -10.7729  -31.3562 C.ar   1 LIG      -0.11300
      2 C2        -45.3734   -9.3955  -31.4794 C.ar   1 LIG      -0.11700
      3 C3        -46.5513  -11.4207  -32.0231 C.ar   1 LIG      -0.11700
      4 C4        -46.2825   -8.7170  -32.2750 C.ar   1 LIG       0.17700
      5 C5        -47.4078  -10.6515  -32.7941 C.ar   1 LIG       0.17700
      6 N1        -47.2997   -9.3116  -32.9379 N.ar   1 LIG      -0.60000
      7 H1        -44.8255  -11.3405  -30.7412 H      1 LIG       0.11500
      8 H2        -44.5748   -8.8697  -30.9691 H      1 LIG       0.11500
      9 H3        -46.6830  -12.4936  -31.9412 H      1 LIG       0.11500
     10 H4        -46.2133   -7.6418  -32.4031 H      1 LIG       0.12400
     11 H5        -48.2310  -11.1080  -33.3339 H      1 LIG       0.12400
@<TRIPOS>BOND
      1       1       2 ar
      2       1       3 ar
      3       2       4 ar
      4       3       5 ar
      5       4       6 ar
      6       5       6 ar
      7       1       7 1
      8       2       8 1
      9       3       9 1
     10       4      10 1
     11       5      11 1
@<TRIPOS>ALT_TYPE
CGenFF_4.0_ALT_TYPE_SET
CGenFF_4.0 1 CG2R61 2 CG2R61 3 CG2R61 4 CG2R61 5 CG2R61 6 NG2R60 7 HGR61 8 HGR61 9 HGR61 10 HGR62 11 HGR62
@<TRIPOS>MOLECULE
pyridine
 11 11 0 0 0
****
USER_CHARGES
INVALID_CHARGES
Pose:  12 Cluster:  12 Fr_nu: 3501410 TotEn:   -12.69
@<TRIPOS>ATOM
      1 C1        -51.3157  -23.6231  -27.5521 C.ar   1 LIG      -0.11300
      2 C2        -50.5028  -22.5042  -27.6949 C.ar   1 LIG      -0.11700
      3 C3        -52.4664  -23.5451  -26.7754 C.ar   1 LIG      -0.11700
      4 C4        -50.8815  -21.3403  -27.0455 C.ar   1 LIG       0.17700
      5 C5        -52.7571  -22.3347  -26.1670 C.ar   1 LIG       0.17700
      6 N1        -51.9916  -21.2263  -26.2825 N.ar   1 LIG      -0.60000
      7 H1        -51.0527  -24.5544  -28.0447 H      1 LIG       0.11500
      8 H2        -49.6015  -22.5418  -28.2956 H      1 LIG       0.11500
      9 H3        -53.1147  -24.4048  -26.6496 H      1 LIG       0.11500
     10 H4        -50.2810  -20.4402  -27.1251 H      1 LIG       0.12400
     11 H5        -53.6424  -22.2212  -25.5499 H      1 LIG       0.12400
@<TRIPOS>BOND
      1       1       2 ar
      2       1       3 ar
      3       2       4 ar
      4       3       5 ar
      5       4       6 ar
      6       5       6 ar
      7       1       7 1
      8       2       8 1
      9       3       9 1
     10       4      10 1
     11       5      11 1
@<TRIPOS>ALT_TYPE
CGenFF_4.0_ALT_TYPE_SET
CGenFF_4.0 1 CG2R61 2 CG2R61 3 CG2R61 4 CG2R61 5 CG2R61 6 NG2R60 7 HGR61 8 HGR61 9 HGR61 10 HGR62 11 HGR62
@<TRIPOS>MOLECULE
pyridine
 11 11 0 0 0
****
USER_CHARGES
INVALID_CHARGES
Pose:  13 Cluster:  13 Fr_nu: 585645 TotEn:   -12.27
@<TRIPOS>ATOM
      1 C1        -65.5161  -19.6328  -52.0467 C.ar   1 LIG      -0.11300
      2 C2        -66.7584  -19.0094  -52.0829 C.ar   1 LIG      -0.11700
      3 C3        -65.2556  -20.7012  -52.8975 C.ar   1 LIG      -0.11700
      4 C4        -67.6986  -19.4886  -52.9808 C.ar   1 LIG       0.17700
      5 C5        -66.2631  -21.1048  -53.7588 C.ar   1 LIG       0.17700
      6 N1        -67.4823  -20.5239  -53.8226 N.ar   1 LIG      -0.60000
      7 H1        -64.7527  -19.2871  -51.3562 H      1 LIG       0.11500
      8 H2        -66.9835  -18.1747  -51.4292 H      1 LIG       0.11500
      9 H3        -64.2946  -21.2026  -52.8863 H      1 LIG       0.11500
     10 H4        -68.6827  -19.0366  -53.0473 H      1 LIG       0.12400
     11 H5        -66.1112  -21.9338  -54.4423 H      1 LIG       0.12400
@<TRIPOS>BOND
      1       1       2 ar
      2       1       3 ar
      3       2       4 ar
      4       3       5 ar
      5       4       6 ar
      6       5       6 ar
      7       1       7 1
      8       2       8 1
      9       3       9 1
     10       4      10 1
     11       5      11 1
@<TRIPOS>ALT_TYPE
CGenFF_4.0_ALT_TYPE_SET
CGenFF_4.0 1 CG2R61 2 CG2R61 3 CG2R61 4 CG2R61 5 CG2R61 6 NG2R60 7 HGR61 8 HGR61 9 HGR61 10 HGR62 11 HGR62
@<TRIPOS>MOLECULE
pyridine
 11 11 0 0 0
****
USER_CHARGES
INVALID_CHARGES
Pose:  14 Cluster:  14 Fr_nu:   1175 TotEn:   -11.94
@<TRIPOS>ATOM
      1 C1        -52.2976    5.2414  -32.2713 C.ar   1 LIG      -0.11300
      2 C2        -51.1344    4.7856  -32.8814 C.ar   1 LIG      -0.11700
      3 C3        -53.5286    4.7262  -32.6617 C.ar   1 LIG      -0.11700
      4 C4        -51.2550    3.8213  -33.8691 C.ar   1 LIG       0.17700
      5 C5        -53.5422    3.7648  -33.6594 C.ar   1 LIG       0.17700
      6 N1        -52.4331    3.2973  -34.2753 N.ar   1 LIG      -0.60000
      7 H1        -52.2450    5.9971  -31.4933 H      1 LIG       0.11500
      8 H2        -50.1640    5.1727  -32.5930 H      1 LIG       0.11500
      9 H3        -54.4485    5.0670  -32.2003 H      1 LIG       0.11500
     10 H4        -50.3775    3.4335  -34.3757 H      1 LIG       0.12400
     11 H5        -54.4764    3.3313  -34.0009 H      1 LIG       0.12400
@<TRIPOS>BOND
      1       1       2 ar
      2       1       3 ar
      3       2       4 ar
      4       3       5 ar
      5       4       6 ar
      6       5       6 ar
      7       1       7 1
      8       2       8 1
      9       3       9 1
     10       4      10 1
     11       5      11 1
@<TRIPOS>ALT_TYPE
CGenFF_4.0_ALT_TYPE_SET
CGenFF_4.0 1 CG2R61 2 CG2R61 3 CG2R61 4 CG2R61 5 CG2R61 6 NG2R60 7 HGR61 8 HGR61 9 HGR61 10 HGR62 11 HGR62
@<TRIPOS>MOLECULE
pyridine
 11 11 0 0 0
****
USER_CHARGES
INVALID_CHARGES
Pose:  15 Cluster:  15 Fr_nu: 134937 TotEn:   -11.69
@<TRIPOS>ATOM
      1 C1        -55.3732    6.7286  -35.5643 C.ar   1 LIG      -0.11300
      2 C2        -55.3732    6.6074  -36.9494 C.ar   1 LIG      -0.11700
      3 C3        -55.3732    5.5860  -34.7720 C.ar   1 LIG      -0.11700
      4 C4        -55.3733    5.3311  -37.4887 C.ar   1 LIG       0.17700
      5 C5        -55.3735    4.3554  -35.4088 C.ar   1 LIG       0.17700
      6 N1        -55.3735    4.1980  -36.7515 N.ar   1 LIG      -0.60000
      7 H1        -55.3739    7.7117  -35.1031 H      1 LIG       0.11500
      8 H2        -55.3729    7.4841  -37.5866 H      1 LIG       0.11500
      9 H3        -55.3737    5.6565  -33.6902 H      1 LIG       0.11500
     10 H4        -55.3736    5.1833  -38.5636 H      1 LIG       0.12400
     11 H5        -55.3743    3.4335  -34.8366 H      1 LIG       0.12400
@<TRIPOS>BOND
      1       1       2 ar
      2       1       3 ar
      3       2       4 ar
      4       3       5 ar
      5       4       6 ar
      6       5       6 ar
      7       1       7 1
      8       2       8 1
      9       3       9 1
     10       4      10 1
     11       5      11 1
@<TRIPOS>ALT_TYPE
CGenFF_4.0_ALT_TYPE_SET
CGenFF_4.0 1 CG2R61 2 CG2R61 3 CG2R61 4 CG2R61 5 CG2R61 6 NG2R60 7 HGR61 8 HGR61 9 HGR61 10 HGR62 11 HGR62
@<TRIPOS>MOLECULE
pyridine
 11 11 0 0 0
****
USER_CHARGES
INVALID_CHARGES
Pose:  16 Cluster:  16 Fr_nu: 3238623 TotEn:   -11.68
@<TRIPOS>ATOM
      1 C1        -83.5558  -10.1714  -32.8486 C.ar   1 LIG      -0.11300
      2 C2        -84.2521  -10.5036  -31.6919 C.ar   1 LIG      -0.11700
      3 C3        -84.1330   -9.3145  -33.7790 C.ar   1 LIG      -0.11700
      4 C4        -85.5127   -9.9568  -31.5142 C.ar   1 LIG       0.17700
      5 C5        -85.3991   -8.8210  -33.5080 C.ar   1 LIG       0.17700
      6 N1        -86.1063   -9.1211  -32.3956 N.ar   1 LIG      -0.60000
      7 H1        -82.5653  -10.5800  -33.0249 H      1 LIG       0.11500
      8 H2        -83.8217  -11.1692  -30.9528 H      1 LIG       0.11500
      9 H3        -83.6089   -9.0421  -34.6880 H      1 LIG       0.11500
     10 H4        -86.0966  -10.1852  -30.6287 H      1 LIG       0.12400
     11 H5        -85.8942   -8.1496  -34.2018 H      1 LIG       0.12400
@<TRIPOS>BOND
      1       1       2 ar
      2       1       3 ar
      3       2       4 ar
      4       3       5 ar
      5       4       6 ar
      6       5       6 ar
      7       1       7 1
      8       2       8 1
      9       3       9 1
     10       4      10 1
     11       5      11 1
@<TRIPOS>ALT_TYPE
CGenFF_4.0_ALT_TYPE_SET
CGenFF_4.0 1 CG2R61 2 CG2R61 3 CG2R61 4 CG2R61 5 CG2R61 6 NG2R60 7 HGR61 8 HGR61 9 HGR61 10 HGR62 11 HGR62
@<TRIPOS>MOLECULE
pyridine
 11 11 0 0 0
****
USER_CHARGES
INVALID_CHARGES
Pose:  17 Cluster:  17 Fr_nu: 1414349 TotEn:   -11.65
@<TRIPOS>ATOM
      1 C1        -62.1209  -24.2319  -33.9933 C.ar   1 LIG      -0.11300
      2 C2        -61.0283  -23.4955  -33.5494 C.ar   1 LIG      -0.11700
      3 C3        -62.6430  -23.9959  -35.2601 C.ar   1 LIG      -0.11700
      4 C4        -60.4985  -22.5421  -34.4038 C.ar   1 LIG       0.17700
      5 C5        -62.0411  -23.0199  -36.0379 C.ar   1 LIG       0.17700
      6 N1        -60.9784  -22.2843  -35.6411 N.ar   1 LIG      -0.60000
      7 H1        -62.5652  -24.9880  -33.3528 H      1 LIG       0.11500
      8 H2        -60.6046  -23.6627  -32.5660 H      1 LIG       0.11500
      9 H3        -63.4946  -24.5575  -35.6268 H      1 LIG       0.11500
     10 H4        -59.6462  -21.9412  -34.1043 H      1 LIG       0.12400
     11 H5        -62.4104  -22.7964  -37.0334 H      1 LIG       0.12400
@<TRIPOS>BOND
      1       1       2 ar
      2       1       3 ar
      3       2       4 ar
      4       3       5 ar
      5       4       6 ar
      6       5       6 ar
      7       1       7 1
      8       2       8 1
      9       3       9 1
     10       4      10 1
     11       5      11 1
@<TRIPOS>ALT_TYPE
CGenFF_4.0_ALT_TYPE_SET
CGenFF_4.0 1 CG2R61 2 CG2R61 3 CG2R61 4 CG2R61 5 CG2R61 6 NG2R60 7 HGR61 8 HGR61 9 HGR61 10 HGR62 11 HGR62
@<TRIPOS>MOLECULE
pyridine
 11 11 0 0 0
****
USER_CHARGES
INVALID_CHARGES
Pose:  18 Cluster:  18 Fr_nu: 181089 TotEn:   -11.59
@<TRIPOS>ATOM
      1 C1        -75.1970  -25.0297  -44.0108 C.ar   1 LIG      -0.11300
      2 C2        -76.2621  -25.4766  -44.7848 C.ar   1 LIG      -0.11700
      3 C3        -74.0408  -25.7967  -43.9200 C.ar   1 LIG      -0.11700
      4 C4        -76.1222  -26.6877  -45.4431 C.ar   1 LIG       0.17700
      5 C5        -74.0005  -26.9937  -44.6168 C.ar   1 LIG       0.17700
      6 N1        -75.0149  -27.4606  -45.3788 N.ar   1 LIG      -0.60000
      7 H1        -75.2681  -24.0858  -43.4788 H      1 LIG       0.11500
      8 H2        -77.1727  -24.8952  -44.8703 H      1 LIG       0.11500
      9 H3        -73.1983  -25.4684  -43.3221 H      1 LIG       0.11500
     10 H4        -76.9246  -27.0801  -46.0590 H      1 LIG       0.12400
     11 H5        -73.1221  -27.6296  -44.5787 H      1 LIG       0.12400
@<TRIPOS>BOND
      1       1       2 ar
      2       1       3 ar
      3       2       4 ar
      4       3       5 ar
      5       4       6 ar
      6       5       6 ar
      7       1       7 1
      8       2       8 1
      9       3       9 1
     10       4      10 1
     11       5      11 1
@<TRIPOS>ALT_TYPE
CGenFF_4.0_ALT_TYPE_SET
CGenFF_4.0 1 CG2R61 2 CG2R61 3 CG2R61 4 CG2R61 5 CG2R61 6 NG2R60 7 HGR61 8 HGR61 9 HGR61 10 HGR62 11 HGR62
@<TRIPOS>MOLECULE
pyridine
 11 11 0 0 0
****
USER_CHARGES
INVALID_CHARGES
Pose:  19 Cluster:  19 Fr_nu: 515023 TotEn:   -11.55
@<TRIPOS>ATOM
      1 C1        -56.0603    5.6660  -34.9454 C.ar   1 LIG      -0.11300
      2 C2        -56.2706    5.3867  -36.2911 C.ar   1 LIG      -0.11700
      3 C3        -54.9492    5.1386  -34.2969 C.ar   1 LIG      -0.11700
      4 C4        -55.3476    4.5809  -36.9381 C.ar   1 LIG       0.17700
      5 C5        -54.0856    4.3437  -35.0331 C.ar   1 LIG       0.17700
      6 N1        -54.2567    4.0502  -36.3417 N.ar   1 LIG      -0.60000
      7 H1        -56.7615    6.2931  -34.4028 H      1 LIG       0.11500
      8 H2        -57.1295    5.7872  -36.8169 H      1 LIG       0.11500
      9 H3        -54.7655    5.3426  -33.2482 H      1 LIG       0.11500
     10 H4        -55.4670    4.3333  -37.9877 H      1 LIG       0.12400
     11 H5        -53.2044    3.9073  -34.5742 H      1 LIG       0.12400
@<TRIPOS>BOND
      1       1       2 ar
      2       1       3 ar
      3       2       4 ar
      4       3       5 ar
      5       4       6 ar
      6       5       6 ar
      7       1       7 1
      8       2       8 1
      9       3       9 1
     10       4      10 1
     11       5      11 1
@<TRIPOS>ALT_TYPE
CGenFF_4.0_ALT_TYPE_SET
CGenFF_4.0 1 CG2R61 2 CG2R61 3 CG2R61 4 CG2R61 5 CG2R61 6 NG2R60 7 HGR61 8 HGR61 9 HGR61 10 HGR62 11 HGR62
@<TRIPOS>MOLECULE
pyridine
 11 11 0 0 0
****
USER_CHARGES
INVALID_CHARGES
Pose:  20 Cluster:  20 Fr_nu:   7407 TotEn:   -11.53
@<TRIPOS>ATOM
      1 C1        -53.0258    6.1008  -33.8766 C.ar   1 LIG      -0.11300
      2 C2        -54.2478    5.5725  -34.2777 C.ar   1 LIG      -0.11700
      3 C3        -51.9791    5.2461  -33.5489 C.ar   1 LIG      -0.11700
      4 C4        -54.3711    4.1936  -34.3340 C.ar   1 LIG       0.17700
      5 C5        -52.2041    3.8818  -33.6376 C.ar   1 LIG       0.17700
      6 N1        -53.3773    3.3315  -34.0232 N.ar   1 LIG      -0.60000
      7 H1        -52.8895    7.1765  -33.8189 H      1 LIG       0.11500
      8 H2        -55.0773    6.2196  -34.5381 H      1 LIG       0.11500
      9 H3        -51.0180    5.6356  -33.2332 H      1 LIG       0.11500
     10 H4        -55.3041    3.7323  -34.6405 H      1 LIG       0.12400
     11 H5        -51.4207    3.1722  -33.3923 H      1 LIG       0.12400
@<TRIPOS>BOND
      1       1       2 ar
      2       1       3 ar
      3       2       4 ar
      4       3       5 ar
      5       4       6 ar
      6       5       6 ar
      7       1       7 1
      8       2       8 1
      9       3       9 1
     10       4      10 1
     11       5      11 1
@<TRIPOS>ALT_TYPE
CGenFF_4.0_ALT_TYPE_SET
CGenFF_4.0 1 CG2R61 2 CG2R61 3 CG2R61 4 CG2R61 5 CG2R61 6 NG2R60 7 HGR61 8 HGR61 9 HGR61 10 HGR62 11 HGR62
@<TRIPOS>MOLECULE
pyridine
 11 11 0 0 0
****
USER_CHARGES
INVALID_CHARGES
Pose:  21 Cluster:  21 Fr_nu: 823528 TotEn:   -11.48
@<TRIPOS>ATOM
      1 C1        -53.5599    5.2929  -35.0985 C.ar   1 LIG      -0.11300
      2 C2        -54.6475    5.2552  -34.2332 C.ar   1 LIG      -0.11700
      3 C3        -52.3024    4.9130  -34.6428 C.ar   1 LIG      -0.11700
      4 C4        -54.4266    4.8335  -32.9319 C.ar   1 LIG       0.17700
      5 C5        -52.1865    4.5068  -33.3232 C.ar   1 LIG       0.17700
      6 N1        -53.2198    4.4571  -32.4529 N.ar   1 LIG      -0.60000
      7 H1        -53.6919    5.6183  -36.1261 H      1 LIG       0.11500
      8 H2        -55.6367    5.5464  -34.5666 H      1 LIG       0.11500
      9 H3        -51.4402    4.9348  -35.2996 H      1 LIG       0.11500
     10 H4        -55.2423    4.7868  -32.2180 H      1 LIG       0.12400
     11 H5        -51.2274    4.2012  -32.9180 H      1 LIG       0.12400
@<TRIPOS>BOND
      1       1       2 ar
      2       1       3 ar
      3       2       4 ar
      4       3       5 ar
      5       4       6 ar
      6       5       6 ar
      7       1       7 1
      8       2       8 1
      9       3       9 1
     10       4      10 1
     11       5      11 1
@<TRIPOS>ALT_TYPE
CGenFF_4.0_ALT_TYPE_SET
CGenFF_4.0 1 CG2R61 2 CG2R61 3 CG2R61 4 CG2R61 5 CG2R61 6 NG2R60 7 HGR61 8 HGR61 9 HGR61 10 HGR62 11 HGR62
@<TRIPOS>MOLECULE
pyridine
 11 11 0 0 0
****
USER_CHARGES
INVALID_CHARGES
Pose:  22 Cluster:  22 Fr_nu: 2520389 TotEn:   -11.13
@<TRIPOS>ATOM
      1 C1        -71.5370   -9.0677  -42.4699 C.ar   1 LIG      -0.11300
      2 C2        -72.8374   -9.4555  -42.1672 C.ar   1 LIG      -0.11700
      3 C3        -70.4648   -9.7546  -41.9116 C.ar   1 LIG      -0.11700
      4 C4        -73.0108  -10.5282  -41.3074 C.ar   1 LIG       0.17700
      5 C5        -70.7443  -10.8137  -41.0631 C.ar   1 LIG       0.17700
      6 N1        -71.9942  -11.2197  -40.7455 N.ar   1 LIG      -0.60000
      7 H1        -71.3595   -8.2312  -43.1391 H      1 LIG       0.11500
      8 H2        -73.6883   -8.9350  -42.5909 H      1 LIG       0.11500
      9 H3        -69.4426   -9.4695  -42.1330 H      1 LIG       0.11500
     10 H4        -74.0054  -10.8693  -41.0397 H      1 LIG       0.12400
     11 H5        -69.9437  -11.3819  -40.6009 H      1 LIG       0.12400
@<TRIPOS>BOND
      1       1       2 ar
      2       1       3 ar
      3       2       4 ar
      4       3       5 ar
      5       4       6 ar
      6       5       6 ar
      7       1       7 1
      8       2       8 1
      9       3       9 1
     10       4      10 1
     11       5      11 1
@<TRIPOS>ALT_TYPE
CGenFF_4.0_ALT_TYPE_SET
CGenFF_4.0 1 CG2R61 2 CG2R61 3 CG2R61 4 CG2R61 5 CG2R61 6 NG2R60 7 HGR61 8 HGR61 9 HGR61 10 HGR62 11 HGR62
@<TRIPOS>MOLECULE
pyridine
 11 11 0 0 0
****
USER_CHARGES
INVALID_CHARGES
Pose:  23 Cluster:  23 Fr_nu:   2918 TotEn:   -11.04
@<TRIPOS>ATOM
      1 C1        -75.9538  -26.6631  -45.4157 C.ar   1 LIG      -0.11300
      2 C2        -74.7020  -27.0243  -45.9012 C.ar   1 LIG      -0.11700
      3 C3        -76.0914  -25.5073  -44.6552 C.ar   1 LIG      -0.11700
      4 C4        -73.6279  -26.2023  -45.6005 C.ar   1 LIG       0.17700
      5 C5        -74.9551  -24.7533  -44.4100 C.ar   1 LIG       0.17700
      6 N1        -73.7224  -25.0722  -44.8647 N.ar   1 LIG      -0.60000
      7 H1        -76.8205  -27.2816  -45.6291 H      1 LIG       0.11500
      8 H2        -74.5713  -27.9206  -46.4963 H      1 LIG       0.11500
      9 H3        -77.0574  -25.2065  -44.2659 H      1 LIG       0.11500
     10 H4        -72.6307  -26.4406  -45.9555 H      1 LIG       0.12400
     11 H5        -75.0081  -23.8432  -43.8215 H      1 LIG       0.12400
@<TRIPOS>BOND
      1       1       2 ar
      2       1       3 ar
      3       2       4 ar
      4       3       5 ar
      5       4       6 ar
      6       5       6 ar
      7       1       7 1
      8       2       8 1
      9       3       9 1
     10       4      10 1
     11       5      11 1
@<TRIPOS>ALT_TYPE
CGenFF_4.0_ALT_TYPE_SET
CGenFF_4.0 1 CG2R61 2 CG2R61 3 CG2R61 4 CG2R61 5 CG2R61 6 NG2R60 7 HGR61 8 HGR61 9 HGR61 10 HGR62 11 HGR62
@<TRIPOS>MOLECULE
pyridine
 11 11 0 0 0
****
USER_CHARGES
INVALID_CHARGES
Pose:  24 Cluster:  24 Fr_nu: 3458869 TotEn:   -10.97
@<TRIPOS>ATOM
      1 C1        -46.4306   -8.8134  -30.7279 C.ar   1 LIG      -0.11300
      2 C2        -45.9434   -9.0065  -32.0157 C.ar   1 LIG      -0.11700
      3 C3        -47.4000   -9.6719  -30.2213 C.ar   1 LIG      -0.11700
      4 C4        -46.4541  -10.0644  -32.7505 C.ar   1 LIG       0.17700
      5 C5        -47.8457  -10.6998  -31.0365 C.ar   1 LIG       0.17700
      6 N1        -47.3961  -10.9190  -32.2925 N.ar   1 LIG      -0.60000
      7 H1        -46.0561   -7.9949  -30.1205 H      1 LIG       0.11500
      8 H2        -45.1877   -8.3501  -32.4311 H      1 LIG       0.11500
      9 H3        -47.7947   -9.5400  -29.2203 H      1 LIG       0.11500
     10 H4        -46.1070  -10.2571  -33.7602 H      1 LIG       0.12400
     11 H5        -48.6015  -11.3967  -30.6892 H      1 LIG       0.12400
@<TRIPOS>BOND
      1       1       2 ar
      2       1       3 ar
      3       2       4 ar
      4       3       5 ar
      5       4       6 ar
      6       5       6 ar
      7       1       7 1
      8       2       8 1
      9       3       9 1
     10       4      10 1
     11       5      11 1
@<TRIPOS>ALT_TYPE
CGenFF_4.0_ALT_TYPE_SET
CGenFF_4.0 1 CG2R61 2 CG2R61 3 CG2R61 4 CG2R61 5 CG2R61 6 NG2R60 7 HGR61 8 HGR61 9 HGR61 10 HGR62 11 HGR62
@<TRIPOS>MOLECULE
pyridine
 11 11 0 0 0
****
USER_CHARGES
INVALID_CHARGES
Pose:  25 Cluster:  25 Fr_nu: 1849109 TotEn:   -10.85
@<TRIPOS>ATOM
      1 C1        -45.3991  -11.3988  -44.6403 C.ar   1 LIG      -0.11300
      2 C2        -46.7503  -11.7088  -44.5331 C.ar   1 LIG      -0.11700
      3 C3        -44.4473  -12.2825  -44.1440 C.ar   1 LIG      -0.11700
      4 C4        -47.0949  -12.9056  -43.9258 C.ar   1 LIG       0.17700
      5 C5        -44.8950  -13.4534  -43.5539 C.ar   1 LIG       0.17700
      6 N1        -46.1989  -13.7890  -43.4316 N.ar   1 LIG      -0.60000
      7 H1        -45.0885  -10.4699  -45.1091 H      1 LIG       0.11500
      8 H2        -47.5096  -11.0353  -44.9132 H      1 LIG       0.11500
      9 H3        -43.3885  -12.0613  -44.2160 H      1 LIG       0.11500
     10 H4        -48.1354  -13.1932  -43.8176 H      1 LIG       0.12400
     11 H5        -44.1933  -14.1760  -43.1502 H      1 LIG       0.12400
@<TRIPOS>BOND
      1       1       2 ar
      2       1       3 ar
      3       2       4 ar
      4       3       5 ar
      5       4       6 ar
      6       5       6 ar
      7       1       7 1
      8       2       8 1
      9       3       9 1
     10       4      10 1
     11       5      11 1
@<TRIPOS>ALT_TYPE
CGenFF_4.0_ALT_TYPE_SET
CGenFF_4.0 1 CG2R61 2 CG2R61 3 CG2R61 4 CG2R61 5 CG2R61 6 NG2R60 7 HGR61 8 HGR61 9 HGR61 10 HGR62 11 HGR62
@<TRIPOS>MOLECULE
pyridine
 11 11 0 0 0
****
USER_CHARGES
INVALID_CHARGES
Pose:  26 Cluster:  26 Fr_nu: 197802 TotEn:   -10.83
@<TRIPOS>ATOM
      1 C1        -53.8569    6.4911  -34.7711 C.ar   1 LIG      -0.11300
      2 C2        -52.8566    5.5259  -34.8012 C.ar   1 LIG      -0.11700
      3 C3        -55.1817    6.1177  -34.9679 C.ar   1 LIG      -0.11700
      4 C4        -53.2302    4.2115  -35.0301 C.ar   1 LIG       0.17700
      5 C5        -55.4513    4.7768  -35.1896 C.ar   1 LIG       0.17700
      6 N1        -54.5064    3.8106  -35.2259 N.ar   1 LIG      -0.60000
      7 H1        -53.6045    7.5325  -34.5952 H      1 LIG       0.11500
      8 H2        -51.8174    5.7939  -34.6501 H      1 LIG       0.11500
      9 H3        -55.9780    6.8531  -34.9492 H      1 LIG       0.11500
     10 H4        -52.4874    3.4214  -35.0633 H      1 LIG       0.12400
     11 H5        -56.4681    4.4333  -35.3496 H      1 LIG       0.12400
@<TRIPOS>BOND
      1       1       2 ar
      2       1       3 ar
      3       2       4 ar
      4       3       5 ar
      5       4       6 ar
      6       5       6 ar
      7       1       7 1
      8       2       8 1
      9       3       9 1
     10       4      10 1
     11       5      11 1
@<TRIPOS>ALT_TYPE
CGenFF_4.0_ALT_TYPE_SET
CGenFF_4.0 1 CG2R61 2 CG2R61 3 CG2R61 4 CG2R61 5 CG2R61 6 NG2R60 7 HGR61 8 HGR61 9 HGR61 10 HGR62 11 HGR62
@<TRIPOS>MOLECULE
pyridine
 11 11 0 0 0
****
USER_CHARGES
INVALID_CHARGES
Pose:  27 Cluster:  27 Fr_nu: 2272285 TotEn:   -10.74
@<TRIPOS>ATOM
      1 C1        -54.6116    5.0010  -36.2313 C.ar   1 LIG      -0.11300
      2 C2        -55.3237    5.0060  -35.0371 C.ar   1 LIG      -0.11700
      3 C3        -53.2263    4.8833  -36.2077 C.ar   1 LIG      -0.11700
      4 C4        -54.6093    4.8915  -33.8555 C.ar   1 LIG       0.17700
      5 C5        -52.6058    4.7745  -34.9737 C.ar   1 LIG       0.17700
      6 N1        -53.2639    4.7755  -33.7927 N.ar   1 LIG      -0.60000
      7 H1        -55.1351    5.0895  -37.1785 H      1 LIG       0.11500
      8 H2        -56.4037    5.0964  -35.0314 H      1 LIG       0.11500
      9 H3        -52.6506    4.8776  -37.1262 H      1 LIG       0.11500
     10 H4        -55.1184    4.8906  -32.8974 H      1 LIG       0.12400
     11 H5        -51.5272    4.6811  -34.9003 H      1 LIG       0.12400
@<TRIPOS>BOND
      1       1       2 ar
      2       1       3 ar
      3       2       4 ar
      4       3       5 ar
      5       4       6 ar
      6       5       6 ar
      7       1       7 1
      8       2       8 1
      9       3       9 1
     10       4      10 1
     11       5      11 1
@<TRIPOS>ALT_TYPE
CGenFF_4.0_ALT_TYPE_SET
CGenFF_4.0 1 CG2R61 2 CG2R61 3 CG2R61 4 CG2R61 5 CG2R61 6 NG2R60 7 HGR61 8 HGR61 9 HGR61 10 HGR62 11 HGR62
@<TRIPOS>MOLECULE
pyridine
 11 11 0 0 0
****
USER_CHARGES
INVALID_CHARGES
Pose:  28 Cluster:  28 Fr_nu: 467355 TotEn:   -10.73
@<TRIPOS>ATOM
      1 C1        -46.2704  -10.3929  -30.9983 C.ar   1 LIG      -0.11300
      2 C2        -46.2241   -9.0732  -30.5633 C.ar   1 LIG      -0.11700
      3 C3        -46.5878  -10.6717  -32.3230 C.ar   1 LIG      -0.11700
      4 C4        -46.5012   -8.0764  -31.4849 C.ar   1 LIG       0.17700
      5 C5        -46.8489   -9.6034  -33.1658 C.ar   1 LIG       0.17700
      6 N1        -46.8136   -8.3083  -32.7796 N.ar   1 LIG      -0.60000
      7 H1        -46.0602  -11.2028  -30.3061 H      1 LIG       0.11500
      8 H2        -45.9786   -8.8323  -29.5355 H      1 LIG       0.11500
      9 H3        -46.6303  -11.6930  -32.6841 H      1 LIG       0.11500
     10 H4        -46.4786   -7.0311  -31.1950 H      1 LIG       0.12400
     11 H5        -47.1022   -9.7668  -34.2082 H      1 LIG       0.12400
@<TRIPOS>BOND
      1       1       2 ar
      2       1       3 ar
      3       2       4 ar
      4       3       5 ar
      5       4       6 ar
      6       5       6 ar
      7       1       7 1
      8       2       8 1
      9       3       9 1
     10       4      10 1
     11       5      11 1
@<TRIPOS>ALT_TYPE
CGenFF_4.0_ALT_TYPE_SET
CGenFF_4.0 1 CG2R61 2 CG2R61 3 CG2R61 4 CG2R61 5 CG2R61 6 NG2R60 7 HGR61 8 HGR61 9 HGR61 10 HGR62 11 HGR62
@<TRIPOS>MOLECULE
pyridine
 11 11 0 0 0
****
USER_CHARGES
INVALID_CHARGES
Pose:  29 Cluster:  29 Fr_nu:  33599 TotEn:   -10.69
@<TRIPOS>ATOM
      1 C1        -53.1883    6.3268  -34.9372 C.ar   1 LIG      -0.11300
      2 C2        -51.8969    5.8189  -35.0252 C.ar   1 LIG      -0.11700
      3 C3        -54.1288    5.6851  -34.1392 C.ar   1 LIG      -0.11700
      4 C4        -51.5989    4.6756  -34.3014 C.ar   1 LIG       0.17700
      5 C5        -53.7310    4.5477  -33.4552 C.ar   1 LIG       0.17700
      6 N1        -52.4858    4.0246  -33.5159 N.ar   1 LIG      -0.60000
      7 H1        -53.4613    7.2206  -35.4900 H      1 LIG       0.11500
      8 H2        -51.1474    6.3027  -35.6407 H      1 LIG       0.11500
      9 H3        -55.1415    6.0628  -34.0559 H      1 LIG       0.11500
     10 H4        -50.6059    4.2399  -34.3368 H      1 LIG       0.12400
     11 H5        -54.4266    4.0094  -32.8198 H      1 LIG       0.12400
@<TRIPOS>BOND
      1       1       2 ar
      2       1       3 ar
      3       2       4 ar
      4       3       5 ar
      5       4       6 ar
      6       5       6 ar
      7       1       7 1
      8       2       8 1
      9       3       9 1
     10       4      10 1
     11       5      11 1
@<TRIPOS>ALT_TYPE
CGenFF_4.0_ALT_TYPE_SET
CGenFF_4.0 1 CG2R61 2 CG2R61 3 CG2R61 4 CG2R61 5 CG2R61 6 NG2R60 7 HGR61 8 HGR61 9 HGR61 10 HGR62 11 HGR62
@<TRIPOS>MOLECULE
pyridine
 11 11 0 0 0
****
USER_CHARGES
INVALID_CHARGES
Pose:  30 Cluster:  30 Fr_nu: 1312489 TotEn:   -10.69
@<TRIPOS>ATOM
      1 C1        -46.5274  -11.5359  -30.2995 C.ar   1 LIG      -0.11300
      2 C2        -46.9665  -10.2868  -29.8754 C.ar   1 LIG      -0.11700
      3 C3        -46.5676  -11.8588  -31.6513 C.ar   1 LIG      -0.11700
      4 C4        -47.4332   -9.4031  -30.8352 C.ar   1 LIG       0.17700
      5 C5        -47.0524  -10.9050  -32.5316 C.ar   1 LIG       0.17700
      6 N1        -47.4877   -9.6810  -32.1571 N.ar   1 LIG      -0.60000
      7 H1        -46.1551  -12.2568  -29.5777 H      1 LIG       0.11500
      8 H2        -46.9440  -10.0133  -28.8269 H      1 LIG       0.11500
      9 H3        -46.2310  -12.8268  -32.0046 H      1 LIG       0.11500
     10 H4        -47.7872   -8.4165  -30.5554 H      1 LIG       0.12400
     11 H5        -47.1055  -11.1072  -33.5963 H      1 LIG       0.12400
@<TRIPOS>BOND
      1       1       2 ar
      2       1       3 ar
      3       2       4 ar
      4       3       5 ar
      5       4       6 ar
      6       5       6 ar
      7       1       7 1
      8       2       8 1
      9       3       9 1
     10       4      10 1
     11       5      11 1
@<TRIPOS>ALT_TYPE
CGenFF_4.0_ALT_TYPE_SET
CGenFF_4.0 1 CG2R61 2 CG2R61 3 CG2R61 4 CG2R61 5 CG2R61 6 NG2R60 7 HGR61 8 HGR61 9 HGR61 10 HGR62 11 HGR62
@<TRIPOS>MOLECULE
pyridine
 11 11 0 0 0
****
USER_CHARGES
INVALID_CHARGES
Pose:  31 Cluster:  31 Fr_nu: 1228552 TotEn:   -10.06
@<TRIPOS>ATOM
      1 C1        -63.7218   -4.5121  -57.4189 C.ar   1 LIG      -0.11300
      2 C2        -64.7689   -4.8578  -56.5720 C.ar   1 LIG      -0.11700
      3 C3        -63.9958   -3.9412  -58.6568 C.ar   1 LIG      -0.11700
      4 C4        -66.0619   -4.6141  -57.0063 C.ar   1 LIG       0.17700
      5 C5        -65.3233   -3.7387  -58.9979 C.ar   1 LIG       0.17700
      6 N1        -66.3672   -4.0615  -58.2017 N.ar   1 LIG      -0.60000
      7 H1        -62.6942   -4.6878  -57.1151 H      1 LIG       0.11500
      8 H2        -64.5790   -5.3036  -55.6025 H      1 LIG       0.11500
      9 H3        -63.1955   -3.6642  -59.3335 H      1 LIG       0.11500
     10 H4        -66.9132   -4.8661  -56.3827 H      1 LIG       0.12400
     11 H5        -65.5909   -3.2974  -59.9524 H      1 LIG       0.12400
@<TRIPOS>BOND
      1       1       2 ar
      2       1       3 ar
      3       2       4 ar
      4       3       5 ar
      5       4       6 ar
      6       5       6 ar
      7       1       7 1
      8       2       8 1
      9       3       9 1
     10       4      10 1
     11       5      11 1
@<TRIPOS>ALT_TYPE
CGenFF_4.0_ALT_TYPE_SET
CGenFF_4.0 1 CG2R61 2 CG2R61 3 CG2R61 4 CG2R61 5 CG2R61 6 NG2R60 7 HGR61 8 HGR61 9 HGR61 10 HGR62 11 HGR62
@<TRIPOS>MOLECULE
pyridine
 11 11 0 0 0
****
USER_CHARGES
INVALID_CHARGES
Pose:  32 Cluster:  32 Fr_nu: 440103 TotEn:    -9.91
@<TRIPOS>ATOM
      1 C1        -52.7311    5.5009  -33.0571 C.ar   1 LIG      -0.11300
      2 C2        -51.6604    5.1784  -33.8833 C.ar   1 LIG      -0.11700
      3 C3        -54.0252    5.1727  -33.4455 C.ar   1 LIG      -0.11700
      4 C4        -51.9346    4.5329  -35.0783 C.ar   1 LIG       0.17700
      5 C5        -54.1937    4.5277  -34.6602 C.ar   1 LIG       0.17700
      6 N1        -53.1781    4.1981  -35.4895 N.ar   1 LIG      -0.60000
      7 H1        -52.5575    6.0076  -32.1125 H      1 LIG       0.11500
      8 H2        -50.6433    5.4241  -33.6007 H      1 LIG       0.11500
      9 H3        -54.8752    5.4148  -32.8177 H      1 LIG       0.11500
     10 H4        -51.1340    4.2602  -35.7578 H      1 LIG       0.12400
     11 H5        -55.1828    4.2505  -35.0098 H      1 LIG       0.12400
@<TRIPOS>BOND
      1       1       2 ar
      2       1       3 ar
      3       2       4 ar
      4       3       5 ar
      5       4       6 ar
      6       5       6 ar
      7       1       7 1
      8       2       8 1
      9       3       9 1
     10       4      10 1
     11       5      11 1
@<TRIPOS>ALT_TYPE
CGenFF_4.0_ALT_TYPE_SET
CGenFF_4.0 1 CG2R61 2 CG2R61 3 CG2R61 4 CG2R61 5 CG2R61 6 NG2R60 7 HGR61 8 HGR61 9 HGR61 10 HGR62 11 HGR62
@<TRIPOS>MOLECULE
pyridine
 11 11 0 0 0
****
USER_CHARGES
INVALID_CHARGES
Pose:  33 Cluster:  33 Fr_nu:   6807 TotEn:    -9.82
@<TRIPOS>ATOM
      1 C1        -64.7383   -4.2973  -59.5514 C.ar   1 LIG      -0.11300
      2 C2        -65.4718   -5.1852  -58.7723 C.ar   1 LIG      -0.11700
      3 C3        -64.1993   -3.1541  -58.9719 C.ar   1 LIG      -0.11700
      4 C4        -65.6363   -4.8865  -57.4293 C.ar   1 LIG       0.17700
      5 C5        -64.4210   -2.9462  -57.6201 C.ar   1 LIG       0.17700
      6 N1        -65.1280   -3.7860  -56.8310 N.ar   1 LIG      -0.60000
      7 H1        -64.5876   -4.4956  -60.6083 H      1 LIG       0.11500
      8 H2        -65.9008   -6.0826  -59.2025 H      1 LIG       0.11500
      9 H3        -63.6246   -2.4477  -59.5600 H      1 LIG       0.11500
     10 H4        -66.2004   -5.5471  -56.7793 H      1 LIG       0.12400
     11 H5        -64.0228   -2.0694  -57.1199 H      1 LIG       0.12400
@<TRIPOS>BOND
      1       1       2 ar
      2       1       3 ar
      3       2       4 ar
      4       3       5 ar
      5       4       6 ar
      6       5       6 ar
      7       1       7 1
      8       2       8 1
      9       3       9 1
     10       4      10 1
     11       5      11 1
@<TRIPOS>ALT_TYPE
CGenFF_4.0_ALT_TYPE_SET
CGenFF_4.0 1 CG2R61 2 CG2R61 3 CG2R61 4 CG2R61 5 CG2R61 6 NG2R60 7 HGR61 8 HGR61 9 HGR61 10 HGR62 11 HGR62
@<TRIPOS>MOLECULE
pyridine
 11 11 0 0 0
****
USER_CHARGES
INVALID_CHARGES
Pose:  34 Cluster:  34 Fr_nu: 866100 TotEn:    -9.51
@<TRIPOS>ATOM
      1 C1        -65.5642  -24.8451  -36.8962 C.ar   1 LIG      -0.11300
      2 C2        -64.1794  -24.9541  -36.9561 C.ar   1 LIG      -0.11700
      3 C3        -66.1531  -24.0799  -35.8958 C.ar   1 LIG      -0.11700
      4 C4        -63.4341  -24.2839  -35.9995 C.ar   1 LIG       0.17700
      5 C5        -65.3195  -23.4490  -34.9865 C.ar   1 LIG       0.17700
      6 N1        -63.9703  -23.5315  -35.0126 N.ar   1 LIG      -0.60000
      7 H1        -66.1834  -25.3560  -37.6275 H      1 LIG       0.11500
      8 H2        -63.6986  -25.5448  -37.7272 H      1 LIG       0.11500
      9 H3        -67.2306  -23.9811  -35.8294 H      1 LIG       0.11500
     10 H4        -62.3505  -24.3376  -36.0028 H      1 LIG       0.12400
     11 H5        -65.7287  -22.8409  -34.1863 H      1 LIG       0.12400
@<TRIPOS>BOND
      1       1       2 ar
      2       1       3 ar
      3       2       4 ar
      4       3       5 ar
      5       4       6 ar
      6       5       6 ar
      7       1       7 1
      8       2       8 1
      9       3       9 1
     10       4      10 1
     11       5      11 1
@<TRIPOS>ALT_TYPE
CGenFF_4.0_ALT_TYPE_SET
CGenFF_4.0 1 CG2R61 2 CG2R61 3 CG2R61 4 CG2R61 5 CG2R61 6 NG2R60 7 HGR61 8 HGR61 9 HGR61 10 HGR62 11 HGR62
@<TRIPOS>MOLECULE
pyridine
 11 11 0 0 0
****
USER_CHARGES
INVALID_CHARGES
Pose:  35 Cluster:  35 Fr_nu:   2212 TotEn:    -9.45
@<TRIPOS>ATOM
      1 C1        -65.4304   -4.3740  -57.5832 C.ar   1 LIG      -0.11300
      2 C2        -64.8147   -4.7824  -58.7610 C.ar   1 LIG      -0.11700
      3 C3        -64.8943   -3.3177  -56.8551 C.ar   1 LIG      -0.11700
      4 C4        -63.6740   -4.1072  -59.1645 C.ar   1 LIG       0.17700
      5 C5        -63.7500   -2.7082  -57.3437 C.ar   1 LIG       0.17700
      6 N1        -63.1238   -3.0770  -58.4837 N.ar   1 LIG      -0.60000
      7 H1        -66.3260   -4.8784  -57.2330 H      1 LIG       0.11500
      8 H2        -65.2150   -5.6030  -59.3449 H      1 LIG       0.11500
      9 H3        -65.3572   -2.9827  -55.9339 H      1 LIG       0.11500
     10 H4        -63.1566   -4.3878  -60.0759 H      1 LIG       0.12400
     11 H5        -63.2915   -1.8802  -56.8131 H      1 LIG       0.12400
@<TRIPOS>BOND
      1       1       2 ar
      2       1       3 ar
      3       2       4 ar
      4       3       5 ar
      5       4       6 ar
      6       5       6 ar
      7       1       7 1
      8       2       8 1
      9       3       9 1
     10       4      10 1
     11       5      11 1
@<TRIPOS>ALT_TYPE
CGenFF_4.0_ALT_TYPE_SET
CGenFF_4.0 1 CG2R61 2 CG2R61 3 CG2R61 4 CG2R61 5 CG2R61 6 NG2R60 7 HGR61 8 HGR61 9 HGR61 10 HGR62 11 HGR62
@<TRIPOS>MOLECULE
pyridine
 11 11 0 0 0
****
USER_CHARGES
INVALID_CHARGES
Pose:  36 Cluster:  36 Fr_nu:  37591 TotEn:    -9.33
@<TRIPOS>ATOM
      1 C1        -64.4331   -2.8662  -57.0945 C.ar   1 LIG      -0.11300
      2 C2        -63.9622   -2.2439  -58.2453 C.ar   1 LIG      -0.11700
      3 C3        -65.1642   -4.0443  -57.1974 C.ar   1 LIG      -0.11700
      4 C4        -64.2473   -2.8355  -59.4654 C.ar   1 LIG       0.17700
      5 C5        -65.3957   -4.5552  -58.4644 C.ar   1 LIG       0.17700
      6 N1        -64.9545   -3.9791  -59.6051 N.ar   1 LIG      -0.60000
      7 H1        -64.2312   -2.4333  -56.1193 H      1 LIG       0.11500
      8 H2        -63.3901   -1.3252  -58.1890 H      1 LIG       0.11500
      9 H3        -65.5416   -4.5464  -56.3139 H      1 LIG       0.11500
     10 H4        -63.9027   -2.3890  -60.3922 H      1 LIG       0.12400
     11 H5        -65.9612   -5.4713  -58.5995 H      1 LIG       0.12400
@<TRIPOS>BOND
      1       1       2 ar
      2       1       3 ar
      3       2       4 ar
      4       3       5 ar
      5       4       6 ar
      6       5       6 ar
      7       1       7 1
      8       2       8 1
      9       3       9 1
     10       4      10 1
     11       5      11 1
@<TRIPOS>ALT_TYPE
CGenFF_4.0_ALT_TYPE_SET
CGenFF_4.0 1 CG2R61 2 CG2R61 3 CG2R61 4 CG2R61 5 CG2R61 6 NG2R60 7 HGR61 8 HGR61 9 HGR61 10 HGR62 11 HGR62
@<TRIPOS>MOLECULE
pyridine
 11 11 0 0 0
****
USER_CHARGES
INVALID_CHARGES
Pose:  37 Cluster:  37 Fr_nu:   7014 TotEn:    -9.11
@<TRIPOS>ATOM
      1 C1        -52.2041    3.8818  -33.6376 C.ar   1 LIG      -0.11300
      2 C2        -53.5245    3.8399  -33.2040 C.ar   1 LIG      -0.11700
      3 C3        -51.7258    5.0168  -34.2828 C.ar   1 LIG      -0.11700
      4 C4        -54.3195    4.9502  -33.4380 C.ar   1 LIG       0.17700
      5 C5        -52.6014    6.0744  -34.4688 C.ar   1 LIG       0.17700
      6 N1        -53.8906    6.0704  -34.0615 N.ar   1 LIG      -0.60000
      7 H1        -51.5492    3.0313  -33.4737 H      1 LIG       0.11500
      8 H2        -53.9187    2.9659  -32.6987 H      1 LIG       0.11500
      9 H3        -50.7003    5.0715  -34.6299 H      1 LIG       0.11500
     10 H4        -55.3566    4.9669  -33.1195 H      1 LIG       0.12400
     11 H5        -52.2783    6.9825  -34.9672 H      1 LIG       0.12400
@<TRIPOS>BOND
      1       1       2 ar
      2       1       3 ar
      3       2       4 ar
      4       3       5 ar
      5       4       6 ar
      6       5       6 ar
      7       1       7 1
      8       2       8 1
      9       3       9 1
     10       4      10 1
     11       5      11 1
@<TRIPOS>ALT_TYPE
CGenFF_4.0_ALT_TYPE_SET
CGenFF_4.0 1 CG2R61 2 CG2R61 3 CG2R61 4 CG2R61 5 CG2R61 6 NG2R60 7 HGR61 8 HGR61 9 HGR61 10 HGR62 11 HGR62
@<TRIPOS>MOLECULE
pyridine
 11 11 0 0 0
****
USER_CHARGES
INVALID_CHARGES
Pose:  38 Cluster:  38 Fr_nu: 1189788 TotEn:    -9.10
@<TRIPOS>ATOM
      1 C1        -53.2696    4.8101  -35.9807 C.ar   1 LIG      -0.11300
      2 C2        -53.5676    5.2197  -37.2756 C.ar   1 LIG      -0.11700
      3 C3        -54.2980    4.4469  -35.1183 C.ar   1 LIG      -0.11700
      4 C4        -54.8996    5.2487  -37.6562 C.ar   1 LIG       0.17700
      5 C5        -55.5972    4.5107  -35.5955 C.ar   1 LIG       0.17700
      6 N1        -55.9257    4.9036  -36.8467 N.ar   1 LIG      -0.60000
      7 H1        -52.2378    4.7745  -35.6441 H      1 LIG       0.11500
      8 H2        -52.7823    5.5070  -37.9650 H      1 LIG       0.11500
      9 H3        -54.0892    4.1249  -34.1045 H      1 LIG       0.11500
     10 H4        -55.1841    5.5612  -38.6555 H      1 LIG       0.12400
     11 H5        -56.4357    4.2389  -34.9626 H      1 LIG       0.12400
@<TRIPOS>BOND
      1       1       2 ar
      2       1       3 ar
      3       2       4 ar
      4       3       5 ar
      5       4       6 ar
      6       5       6 ar
      7       1       7 1
      8       2       8 1
      9       3       9 1
     10       4      10 1
     11       5      11 1
@<TRIPOS>ALT_TYPE
CGenFF_4.0_ALT_TYPE_SET
CGenFF_4.0 1 CG2R61 2 CG2R61 3 CG2R61 4 CG2R61 5 CG2R61 6 NG2R60 7 HGR61 8 HGR61 9 HGR61 10 HGR62 11 HGR62
@<TRIPOS>MOLECULE
pyridine
 11 11 0 0 0
****
USER_CHARGES
INVALID_CHARGES
Pose:  39 Cluster:  39 Fr_nu: 3205747 TotEn:    -8.94
@<TRIPOS>ATOM
      1 C1        -71.0978  -11.5064  -40.4775 C.ar   1 LIG      -0.11300
      2 C2        -69.7548  -11.2949  -40.7686 C.ar   1 LIG      -0.11700
      3 C3        -72.0764  -10.9259  -41.2765 C.ar   1 LIG      -0.11700
      4 C4        -69.4452  -10.5010  -41.8612 C.ar   1 LIG       0.17700
      5 C5        -71.6630  -10.1483  -42.3462 C.ar   1 LIG       0.17700
      6 N1        -70.3680   -9.9201  -42.6603 N.ar   1 LIG      -0.60000
      7 H1        -71.3812  -12.1220  -39.6290 H      1 LIG       0.11500
      8 H2        -68.9750  -11.7376  -40.1598 H      1 LIG       0.11500
      9 H3        -73.1295  -11.0766  -41.0681 H      1 LIG       0.11500
     10 H4        -68.4124  -10.3054  -42.1298 H      1 LIG       0.12400
     11 H5        -72.3866   -9.6724  -42.9999 H      1 LIG       0.12400
@<TRIPOS>BOND
      1       1       2 ar
      2       1       3 ar
      3       2       4 ar
      4       3       5 ar
      5       4       6 ar
      6       5       6 ar
      7       1       7 1
      8       2       8 1
      9       3       9 1
     10       4      10 1
     11       5      11 1
@<TRIPOS>ALT_TYPE
CGenFF_4.0_ALT_TYPE_SET
CGenFF_4.0 1 CG2R61 2 CG2R61 3 CG2R61 4 CG2R61 5 CG2R61 6 NG2R60 7 HGR61 8 HGR61 9 HGR61 10 HGR62 11 HGR62
@<TRIPOS>MOLECULE
pyridine
 11 11 0 0 0
****
USER_CHARGES
INVALID_CHARGES
Pose:  40 Cluster:  40 Fr_nu: 2276057 TotEn:    -8.93
@<TRIPOS>ATOM
      1 C1        -52.7366    4.4002  -34.2444 C.ar   1 LIG      -0.11300
      2 C2        -52.3128    4.8423  -35.4926 C.ar   1 LIG      -0.11700
      3 C3        -54.0928    4.2095  -34.0041 C.ar   1 LIG      -0.11700
      4 C4        -53.2773    5.0776  -36.4592 C.ar   1 LIG       0.17700
      5 C5        -54.9776    4.4734  -35.0372 C.ar   1 LIG       0.17700
      6 N1        -54.6035    4.9040  -36.2629 N.ar   1 LIG      -0.60000
      7 H1        -52.0114    4.2053  -33.4600 H      1 LIG       0.11500
      8 H2        -51.2609    4.9975  -35.7025 H      1 LIG       0.11500
      9 H3        -54.4460    3.8660  -33.0386 H      1 LIG       0.11500
     10 H4        -52.9979    5.4237  -37.4487 H      1 LIG       0.12400
     11 H5        -56.0460    4.3414  -34.9013 H      1 LIG       0.12400
@<TRIPOS>BOND
      1       1       2 ar
      2       1       3 ar
      3       2       4 ar
      4       3       5 ar
      5       4       6 ar
      6       5       6 ar
      7       1       7 1
      8       2       8 1
      9       3       9 1
     10       4      10 1
     11       5      11 1
@<TRIPOS>ALT_TYPE
CGenFF_4.0_ALT_TYPE_SET
CGenFF_4.0 1 CG2R61 2 CG2R61 3 CG2R61 4 CG2R61 5 CG2R61 6 NG2R60 7 HGR61 8 HGR61 9 HGR61 10 HGR62 11 HGR62
@<TRIPOS>MOLECULE
pyridine
 11 11 0 0 0
****
USER_CHARGES
INVALID_CHARGES
Pose:  41 Cluster:  41 Fr_nu: 354254 TotEn:    -8.74
@<TRIPOS>ATOM
      1 C1        -51.4266    5.1649  -35.3180 C.ar   1 LIG      -0.11300
      2 C2        -52.5387    4.6337  -34.6743 C.ar   1 LIG      -0.11700
      3 C3        -50.5341    5.9610  -34.6090 C.ar   1 LIG      -0.11700
      4 C4        -52.7117    4.9262  -33.3310 C.ar   1 LIG       0.17700
      5 C5        -50.7969    6.1943  -33.2687 C.ar   1 LIG       0.17700
      6 N1        -51.8665    5.6957  -32.6091 N.ar   1 LIG      -0.60000
      7 H1        -51.2563    4.9593  -36.3706 H      1 LIG       0.11500
      8 H2        -53.2474    4.0103  -35.2069 H      1 LIG       0.11500
      9 H3        -49.6608    6.3861  -35.0904 H      1 LIG       0.11500
     10 H4        -53.5634    4.5362  -32.7837 H      1 LIG       0.12400
     11 H5        -50.1323    6.8093  -32.6708 H      1 LIG       0.12400
@<TRIPOS>BOND
      1       1       2 ar
      2       1       3 ar
      3       2       4 ar
      4       3       5 ar
      5       4       6 ar
      6       5       6 ar
      7       1       7 1
      8       2       8 1
      9       3       9 1
     10       4      10 1
     11       5      11 1
@<TRIPOS>ALT_TYPE
CGenFF_4.0_ALT_TYPE_SET
CGenFF_4.0 1 CG2R61 2 CG2R61 3 CG2R61 4 CG2R61 5 CG2R61 6 NG2R60 7 HGR61 8 HGR61 9 HGR61 10 HGR62 11 HGR62
@<TRIPOS>MOLECULE
pyridine
 11 11 0 0 0
****
USER_CHARGES
INVALID_CHARGES
Pose:  42 Cluster:  42 Fr_nu: 442018 TotEn:    -8.55
@<TRIPOS>ATOM
      1 C1        -52.6735    3.6307  -34.0626 C.ar   1 LIG      -0.11300
      2 C2        -51.3800    4.0019  -33.7130 C.ar   1 LIG      -0.11700
      3 C3        -53.6854    4.5843  -34.0743 C.ar   1 LIG      -0.11700
      4 C4        -51.1521    5.3288  -33.3859 C.ar   1 LIG       0.17700
      5 C5        -53.3543    5.8851  -33.7308 C.ar   1 LIG       0.17700
      6 N1        -52.1094    6.2834  -33.3856 N.ar   1 LIG      -0.60000
      7 H1        -52.8928    2.6000  -34.3248 H      1 LIG       0.11500
      8 H2        -50.5757    3.2757  -33.6974 H      1 LIG       0.11500
      9 H3        -54.7011    4.3175  -34.3431 H      1 LIG       0.11500
     10 H4        -50.1605    5.6686  -33.1059 H      1 LIG       0.12400
     11 H5        -54.1070    6.6667  -33.7234 H      1 LIG       0.12400
@<TRIPOS>BOND
      1       1       2 ar
      2       1       3 ar
      3       2       4 ar
      4       3       5 ar
      5       4       6 ar
      6       5       6 ar
      7       1       7 1
      8       2       8 1
      9       3       9 1
     10       4      10 1
     11       5      11 1
@<TRIPOS>ALT_TYPE
CGenFF_4.0_ALT_TYPE_SET
CGenFF_4.0 1 CG2R61 2 CG2R61 3 CG2R61 4 CG2R61 5 CG2R61 6 NG2R60 7 HGR61 8 HGR61 9 HGR61 10 HGR62 11 HGR62
@<TRIPOS>MOLECULE
pyridine
 11 11 0 0 0
****
USER_CHARGES
INVALID_CHARGES
Pose:  43 Cluster:  43 Fr_nu: 2116432 TotEn:    -8.28
@<TRIPOS>ATOM
      1 C1        -65.0717   -2.9430  -58.7280 C.ar   1 LIG      -0.11300
      2 C2        -65.2912   -3.7744  -57.6355 C.ar   1 LIG      -0.11700
      3 C3        -63.7907   -2.8198  -59.2546 C.ar   1 LIG      -0.11700
      4 C4        -64.2049   -4.4555  -57.1102 C.ar   1 LIG       0.17700
      5 C5        -62.7716   -3.5434  -58.6568 C.ar   1 LIG       0.17700
      6 N1        -62.9462   -4.3611  -57.5944 N.ar   1 LIG      -0.60000
      7 H1        -65.8972   -2.3915  -59.1679 H      1 LIG       0.11500
      8 H2        -66.2811   -3.8860  -57.2087 H      1 LIG       0.11500
      9 H3        -63.5961   -2.1771  -60.1057 H      1 LIG       0.11500
     10 H4        -64.3238   -5.1161  -56.2578 H      1 LIG       0.12400
     11 H5        -61.7541   -3.4820  -59.0288 H      1 LIG       0.12400
@<TRIPOS>BOND
      1       1       2 ar
      2       1       3 ar
      3       2       4 ar
      4       3       5 ar
      5       4       6 ar
      6       5       6 ar
      7       1       7 1
      8       2       8 1
      9       3       9 1
     10       4      10 1
     11       5      11 1
@<TRIPOS>ALT_TYPE
CGenFF_4.0_ALT_TYPE_SET
CGenFF_4.0 1 CG2R61 2 CG2R61 3 CG2R61 4 CG2R61 5 CG2R61 6 NG2R60 7 HGR61 8 HGR61 9 HGR61 10 HGR62 11 HGR62
@<TRIPOS>MOLECULE
pyridine
 11 11 0 0 0
****
USER_CHARGES
INVALID_CHARGES
Pose:  44 Cluster:  44 Fr_nu: 459872 TotEn:    -7.84
@<TRIPOS>ATOM
      1 C1        -51.4700    4.2192  -33.7087 C.ar   1 LIG      -0.11300
      2 C2        -52.7685    3.7247  -33.7591 C.ar   1 LIG      -0.11700
      3 C3        -51.0540    5.1613  -34.6428 C.ar   1 LIG      -0.11700
      4 C4        -53.6055    4.2007  -34.7554 C.ar   1 LIG       0.17700
      5 C5        -51.9677    5.5728  -35.5997 C.ar   1 LIG       0.17700
      6 N1        -53.2373    5.1152  -35.6803 N.ar   1 LIG      -0.60000
      7 H1        -50.7832    3.8704  -32.9432 H      1 LIG       0.11500
      8 H2        -53.1146    2.9902  -33.0412 H      1 LIG       0.11500
      9 H3        -50.0462    5.5602  -34.6230 H      1 LIG       0.11500
     10 H4        -54.6276    3.8461  -34.8375 H      1 LIG       0.12400
     11 H5        -51.6931    6.3053  -36.3517 H      1 LIG       0.12400
@<TRIPOS>BOND
      1       1       2 ar
      2       1       3 ar
      3       2       4 ar
      4       3       5 ar
      5       4       6 ar
      6       5       6 ar
      7       1       7 1
      8       2       8 1
      9       3       9 1
     10       4      10 1
     11       5      11 1
@<TRIPOS>ALT_TYPE
CGenFF_4.0_ALT_TYPE_SET
CGenFF_4.0 1 CG2R61 2 CG2R61 3 CG2R61 4 CG2R61 5 CG2R61 6 NG2R60 7 HGR61 8 HGR61 9 HGR61 10 HGR62 11 HGR62
@<TRIPOS>MOLECULE
pyridine
 11 11 0 0 0
****
USER_CHARGES
INVALID_CHARGES
Pose:  45 Cluster:  45 Fr_nu:   2746 TotEn:    -7.45
@<TRIPOS>ATOM
      1 C1        -66.1234   -7.8368  -48.8983 C.ar   1 LIG      -0.11300
      2 C2        -67.3914   -7.9865  -48.3480 C.ar   1 LIG      -0.11700
      3 C3        -65.9722   -7.1782  -50.1134 C.ar   1 LIG      -0.11700
      4 C4        -68.4675   -7.4636  -49.0469 C.ar   1 LIG       0.17700
      5 C5        -67.1118   -6.6917  -50.7334 C.ar   1 LIG       0.17700
      6 N1        -68.3600   -6.8178  -50.2296 N.ar   1 LIG      -0.60000
      7 H1        -65.2546   -8.2334  -48.3814 H      1 LIG       0.11500
      8 H2        -67.5330   -8.4959  -47.4020 H      1 LIG       0.11500
      9 H3        -64.9933   -7.0503  -50.5614 H      1 LIG       0.11500
     10 H4        -69.4771   -7.5545  -48.6600 H      1 LIG       0.12400
     11 H5        -67.0485   -6.1709  -51.6832 H      1 LIG       0.12400
@<TRIPOS>BOND
      1       1       2 ar
      2       1       3 ar
      3       2       4 ar
      4       3       5 ar
      5       4       6 ar
      6       5       6 ar
      7       1       7 1
      8       2       8 1
      9       3       9 1
     10       4      10 1
     11       5      11 1
@<TRIPOS>ALT_TYPE
CGenFF_4.0_ALT_TYPE_SET
CGenFF_4.0 1 CG2R61 2 CG2R61 3 CG2R61 4 CG2R61 5 CG2R61 6 NG2R60 7 HGR61 8 HGR61 9 HGR61 10 HGR62 11 HGR62
@<TRIPOS>MOLECULE
pyridine
 11 11 0 0 0
****
USER_CHARGES
INVALID_CHARGES
Pose:  46 Cluster:  46 Fr_nu: 3058068 TotEn:    -7.30
@<TRIPOS>ATOM
      1 C1        -54.5291  -24.5653  -23.6013 C.ar   1 LIG      -0.11300
      2 C2        -53.3845  -24.6090  -22.8132 C.ar   1 LIG      -0.11700
      3 C3        -54.5397  -23.7969  -24.7601 C.ar   1 LIG      -0.11700
      4 C4        -52.2855  -23.8721  -23.2244 C.ar   1 LIG       0.17700
      5 C5        -53.3891  -23.0962  -25.0840 C.ar   1 LIG       0.17700
      6 N1        -52.2582  -23.1141  -24.3434 N.ar   1 LIG      -0.60000
      7 H1        -55.4116  -25.1284  -23.3126 H      1 LIG       0.11500
      8 H2        -53.3534  -25.2013  -21.9061 H      1 LIG       0.11500
      9 H3        -55.4210  -23.7475  -25.3894 H      1 LIG       0.11500
     10 H4        -51.3687  -23.8728  -22.6441 H      1 LIG       0.12400
     11 H5        -53.3456  -22.4813  -25.9770 H      1 LIG       0.12400
@<TRIPOS>BOND
      1       1       2 ar
      2       1       3 ar
      3       2       4 ar
      4       3       5 ar
      5       4       6 ar
      6       5       6 ar
      7       1       7 1
      8       2       8 1
      9       3       9 1
     10       4      10 1
     11       5      11 1
@<TRIPOS>ALT_TYPE
CGenFF_4.0_ALT_TYPE_SET
CGenFF_4.0 1 CG2R61 2 CG2R61 3 CG2R61 4 CG2R61 5 CG2R61 6 NG2R60 7 HGR61 8 HGR61 9 HGR61 10 HGR62 11 HGR62
@<TRIPOS>MOLECULE
pyridine
 11 11 0 0 0
****
USER_CHARGES
INVALID_CHARGES
Pose:  47 Cluster:  47 Fr_nu: 2083165 TotEn:    -6.53
@<TRIPOS>ATOM
      1 C1        -84.4104   -0.5462  -47.4324 C.ar   1 LIG      -0.11300
      2 C2        -84.5200   -0.4046  -48.8112 C.ar   1 LIG      -0.11700
      3 C3        -84.2453   -1.8114  -46.8800 C.ar   1 LIG      -0.11700
      4 C4        -84.4589   -1.5504  -49.5877 C.ar   1 LIG       0.17700
      5 C5        -84.1967   -2.8944  -47.7429 C.ar   1 LIG       0.17700
      6 N1        -84.2996   -2.7961  -49.0874 N.ar   1 LIG      -0.60000
      7 H1        -84.4542    0.3278  -46.7895 H      1 LIG       0.11500
      8 H2        -84.6489    0.5718  -49.2637 H      1 LIG       0.11500
      9 H3        -84.1581   -1.9457  -45.8078 H      1 LIG       0.11500
     10 H4        -84.5398   -1.4932  -50.6682 H      1 LIG       0.12400
     11 H5        -84.0701   -3.9027  -47.3628 H      1 LIG       0.12400
@<TRIPOS>BOND
      1       1       2 ar
      2       1       3 ar
      3       2       4 ar
      4       3       5 ar
      5       4       6 ar
      6       5       6 ar
      7       1       7 1
      8       2       8 1
      9       3       9 1
     10       4      10 1
     11       5      11 1
@<TRIPOS>ALT_TYPE
CGenFF_4.0_ALT_TYPE_SET
CGenFF_4.0 1 CG2R61 2 CG2R61 3 CG2R61 4 CG2R61 5 CG2R61 6 NG2R60 7 HGR61 8 HGR61 9 HGR61 10 HGR62 11 HGR62
@<TRIPOS>MOLECULE
pyridine
 11 11 0 0 0
****
USER_CHARGES
INVALID_CHARGES
Pose:  48 Cluster:  48 Fr_nu: 3307350 TotEn:    -3.58
@<TRIPOS>ATOM
      1 C1        -61.0611   -2.9014  -18.4017 C.ar   1 LIG      -0.11300
      2 C2        -61.2001   -4.0945  -17.7015 C.ar   1 LIG      -0.11700
      3 C3        -60.2722   -1.8827  -17.8789 C.ar   1 LIG      -0.11700
      4 C4        -60.5348   -4.2181  -16.4924 C.ar   1 LIG       0.17700
      5 C5        -59.6487   -2.1052  -16.6618 C.ar   1 LIG       0.17700
      6 N1        -59.7600   -3.2508  -15.9525 N.ar   1 LIG      -0.60000
      7 H1        -61.5672   -2.7654  -19.3528 H      1 LIG       0.11500
      8 H2        -61.8095   -4.9021  -18.0899 H      1 LIG       0.11500
      9 H3        -60.1500   -0.9440  -18.4071 H      1 LIG       0.11500
     10 H4        -60.6114   -5.1289  -15.9078 H      1 LIG       0.12400
     11 H5        -59.0230   -1.3424  -16.2101 H      1 LIG       0.12400
@<TRIPOS>BOND
      1       1       2 ar
      2       1       3 ar
      3       2       4 ar
      4       3       5 ar
      5       4       6 ar
      6       5       6 ar
      7       1       7 1
      8       2       8 1
      9       3       9 1
     10       4      10 1
     11       5      11 1
@<TRIPOS>ALT_TYPE
CGenFF_4.0_ALT_TYPE_SET
CGenFF_4.0 1 CG2R61 2 CG2R61 3 CG2R61 4 CG2R61 5 CG2R61 6 NG2R60 7 HGR61 8 HGR61 9 HGR61 10 HGR62 11 HGR62
@<TRIPOS>MOLECULE
cyclopropane
 9 9 0 0 0
****
USER_CHARGES
INVALID_CHARGES
Pose:   1 Cluster:   1 Fr_nu:  19181 TotEn:    -8.42
@<TRIPOS>ATOM
      1 C1        -66.3527   -7.9706  -48.6975 C.3    1 LIG      -0.18000
      2 C2        -66.7613   -7.5147  -50.0676 C.3    1 LIG      -0.18000
      3 C3        -67.7435   -8.2380  -49.1933 C.3    1 LIG      -0.18000
      4 H1        -65.6720   -8.8097  -48.6263 H      1 LIG       0.09000
      5 H2        -66.2266   -7.2164  -47.9312 H      1 LIG       0.09000
      6 H3        -66.9103   -6.4536  -50.2235 H      1 LIG       0.09000
      7 H4        -66.3560   -8.0467  -50.9191 H      1 LIG       0.09000
      8 H5        -67.9989   -9.2568  -49.4561 H      1 LIG       0.09000
      9 H6        -68.5528   -7.6634  -48.7606 H      1 LIG       0.09000
@<TRIPOS>BOND
      1       1       2 1
      2       1       3 1
      3       2       3 1
      4       1       4 1
      5       1       5 1
      6       2       6 1
      7       2       7 1
      8       3       8 1
      9       3       9 1
@<TRIPOS>ALT_TYPE
CGenFF_4.0_ALT_TYPE_SET
CGenFF_4.0 1 CG3C31 2 CG3C31 3 CG3C31 4 HGA2 5 HGA2 6 HGA2 7 HGA2 8 HGA2 9 HGA2
@<TRIPOS>MOLECULE
cyclopropane
 9 9 0 0 0
****
USER_CHARGES
INVALID_CHARGES
Pose:   2 Cluster:   2 Fr_nu: 156784 TotEn:    -8.18
@<TRIPOS>ATOM
      1 C1        -65.3309   -4.1266  -58.3185 C.3    1 LIG      -0.18000
      2 C2        -64.8725   -3.9045  -56.9070 C.3    1 LIG      -0.18000
      3 C3        -66.2400   -4.4624  -57.1730 C.3    1 LIG      -0.18000
      4 H1        -65.5708   -3.2552  -58.9149 H      1 LIG       0.09000
      5 H2        -64.8894   -4.9472  -58.8696 H      1 LIG       0.09000
      6 H3        -64.1224   -4.5758  -56.5079 H      1 LIG       0.09000
      7 H4        -64.8037   -2.8838  -56.5526 H      1 LIG       0.09000
      8 H5        -67.0915   -3.8170  -56.9980 H      1 LIG       0.09000
      9 H6        -66.4098   -5.5090  -56.9534 H      1 LIG       0.09000
@<TRIPOS>BOND
      1       1       2 1
      2       1       3 1
      3       2       3 1
      4       1       4 1
      5       1       5 1
      6       2       6 1
      7       2       7 1
      8       3       8 1
      9       3       9 1
@<TRIPOS>ALT_TYPE
CGenFF_4.0_ALT_TYPE_SET
CGenFF_4.0 1 CG3C31 2 CG3C31 3 CG3C31 4 HGA2 5 HGA2 6 HGA2 7 HGA2 8 HGA2 9 HGA2
@<TRIPOS>MOLECULE
cyclopropane
 9 9 0 0 0
****
USER_CHARGES
INVALID_CHARGES
Pose:   3 Cluster:   3 Fr_nu: 144927 TotEn:    -7.87
@<TRIPOS>ATOM
      1 C1        -75.7490  -17.1603  -43.8682 C.3    1 LIG      -0.18000
      2 C2        -76.5796  -17.7327  -42.7572 C.3    1 LIG      -0.18000
      3 C3        -75.2693  -18.3686  -43.1189 C.3    1 LIG      -0.18000
      4 H1        -76.0973  -17.3013  -44.8837 H      1 LIG       0.09000
      5 H2        -75.2426  -16.2208  -43.6875 H      1 LIG       0.09000
      6 H3        -76.6322  -17.1783  -41.8285 H      1 LIG       0.09000
      7 H4        -77.4872  -18.2592  -43.0242 H      1 LIG       0.09000
      8 H5        -75.2950  -19.3229  -43.6297 H      1 LIG       0.09000
      9 H6        -74.4403  -18.2416  -42.4340 H      1 LIG       0.09000
@<TRIPOS>BOND
      1       1       2 1
      2       1       3 1
      3       2       3 1
      4       1       4 1
      5       1       5 1
      6       2       6 1
      7       2       7 1
      8       3       8 1
      9       3       9 1
@<TRIPOS>ALT_TYPE
CGenFF_4.0_ALT_TYPE_SET
CGenFF_4.0 1 CG3C31 2 CG3C31 3 CG3C31 4 HGA2 5 HGA2 6 HGA2 7 HGA2 8 HGA2 9 HGA2
@<TRIPOS>MOLECULE
cyclopropane
 9 9 0 0 0
****
USER_CHARGES
INVALID_CHARGES
Pose:   4 Cluster:   4 Fr_nu:  35448 TotEn:    -7.27
@<TRIPOS>ATOM
      1 C1        -69.6452   -8.1750  -49.0370 C.3    1 LIG      -0.18000
      2 C2        -69.1193   -8.7312  -47.7463 C.3    1 LIG      -0.18000
      3 C3        -68.1742   -8.4185  -48.8692 C.3    1 LIG      -0.18000
      4 H1        -70.1965   -8.8424  -49.6875 H      1 LIG       0.09000
      5 H2        -69.9894   -7.1486  -49.0415 H      1 LIG       0.09000
      6 H3        -69.1095   -8.0791  -46.8819 H      1 LIG       0.09000
      7 H4        -69.3163   -9.7731  -47.5274 H      1 LIG       0.09000
      8 H5        -67.7353   -9.2499  -49.4063 H      1 LIG       0.09000
      9 H6        -67.5289   -7.5558  -48.7606 H      1 LIG       0.09000
@<TRIPOS>BOND
      1       1       2 1
      2       1       3 1
      3       2       3 1
      4       1       4 1
      5       1       5 1
      6       2       6 1
      7       2       7 1
      8       3       8 1
      9       3       9 1
@<TRIPOS>ALT_TYPE
CGenFF_4.0_ALT_TYPE_SET
CGenFF_4.0 1 CG3C31 2 CG3C31 3 CG3C31 4 HGA2 5 HGA2 6 HGA2 7 HGA2 8 HGA2 9 HGA2
@<TRIPOS>MOLECULE
cyclopropane
 9 9 0 0 0
****
USER_CHARGES
INVALID_CHARGES
Pose:   5 Cluster:   5 Fr_nu: 312419 TotEn:    -7.18
@<TRIPOS>ATOM
      1 C1        -75.1920  -25.1089  -44.2608 C.3    1 LIG      -0.18000
      2 C2        -76.6276  -25.2299  -44.6804 C.3    1 LIG      -0.18000
      3 C3        -75.6031  -26.1799  -45.2280 C.3    1 LIG      -0.18000
      4 H1        -74.6218  -24.2728  -44.6457 H      1 LIG       0.09000
      5 H2        -74.9331  -25.4108  -43.2539 H      1 LIG       0.09000
      6 H3        -77.3352  -25.6132  -43.9560 H      1 LIG       0.09000
      7 H4        -77.0244  -24.4754  -45.3480 H      1 LIG       0.09000
      8 H5        -75.3100  -26.0646  -46.2639 H      1 LIG       0.09000
      9 H6        -75.6209  -27.2022  -44.8715 H      1 LIG       0.09000
@<TRIPOS>BOND
      1       1       2 1
      2       1       3 1
      3       2       3 1
      4       1       4 1
      5       1       5 1
      6       2       6 1
      7       2       7 1
      8       3       8 1
      9       3       9 1
@<TRIPOS>ALT_TYPE
CGenFF_4.0_ALT_TYPE_SET
CGenFF_4.0 1 CG3C31 2 CG3C31 3 CG3C31 4 HGA2 5 HGA2 6 HGA2 7 HGA2 8 HGA2 9 HGA2
@<TRIPOS>MOLECULE
cyclopropane
 9 9 0 0 0
****
USER_CHARGES
INVALID_CHARGES
Pose:   6 Cluster:   6 Fr_nu:   1758 TotEn:    -6.46
@<TRIPOS>ATOM
      1 C1        -52.2597    5.5358  -32.8560 C.3    1 LIG      -0.18000
      2 C2        -53.3134    5.5306  -33.9243 C.3    1 LIG      -0.18000
      3 C3        -53.5154    4.7364  -32.6672 C.3    1 LIG      -0.18000
      4 H1        -51.3415    4.9954  -33.0492 H      1 LIG       0.09000
      5 H2        -52.1418    6.4366  -32.2674 H      1 LIG       0.09000
      6 H3        -53.9049    6.4281  -34.0549 H      1 LIG       0.09000
      7 H4        -53.1051    4.9868  -34.8371 H      1 LIG       0.09000
      8 H5        -53.4427    3.6583  -32.7337 H      1 LIG       0.09000
      9 H6        -54.2424    5.0999  -31.9517 H      1 LIG       0.09000
@<TRIPOS>BOND
      1       1       2 1
      2       1       3 1
      3       2       3 1
      4       1       4 1
      5       1       5 1
      6       2       6 1
      7       2       7 1
      8       3       8 1
      9       3       9 1
@<TRIPOS>ALT_TYPE
CGenFF_4.0_ALT_TYPE_SET
CGenFF_4.0 1 CG3C31 2 CG3C31 3 CG3C31 4 HGA2 5 HGA2 6 HGA2 7 HGA2 8 HGA2 9 HGA2
@<TRIPOS>MOLECULE
cyclopropane
 9 9 0 0 0
****
USER_CHARGES
INVALID_CHARGES
Pose:   7 Cluster:   7 Fr_nu: 184623 TotEn:    -6.44
@<TRIPOS>ATOM
      1 C1        -53.5326    4.2075  -33.1407 C.3    1 LIG      -0.18000
      2 C2        -52.1599    4.2338  -33.7464 C.3    1 LIG      -0.18000
      3 C3        -53.3708    4.2158  -34.6325 C.3    1 LIG      -0.18000
      4 H1        -53.8613    3.2876  -32.6736 H      1 LIG       0.09000
      5 H2        -53.8929    5.1119  -32.6673 H      1 LIG       0.09000
      6 H3        -51.5962    5.1560  -33.6806 H      1 LIG       0.09000
      7 H4        -51.5640    3.3317  -33.6873 H      1 LIG       0.09000
      8 H5        -53.5903    3.3017  -35.1695 H      1 LIG       0.09000
      9 H6        -53.6222    5.1261  -35.1624 H      1 LIG       0.09000
@<TRIPOS>BOND
      1       1       2 1
      2       1       3 1
      3       2       3 1
      4       1       4 1
      5       1       5 1
      6       2       6 1
      7       2       7 1
      8       3       8 1
      9       3       9 1
@<TRIPOS>ALT_TYPE
CGenFF_4.0_ALT_TYPE_SET
CGenFF_4.0 1 CG3C31 2 CG3C31 3 CG3C31 4 HGA2 5 HGA2 6 HGA2 7 HGA2 8 HGA2 9 HGA2
@<TRIPOS>MOLECULE
cyclopropane
 9 9 0 0 0
****
USER_CHARGES
INVALID_CHARGES
Pose:   8 Cluster:   8 Fr_nu: 314562 TotEn:    -6.26
@<TRIPOS>ATOM
      1 C1        -65.7994   -4.3622  -58.3725 C.3    1 LIG      -0.18000
      2 C2        -64.9665   -4.2173  -59.6123 C.3    1 LIG      -0.18000
      3 C3        -64.4141   -3.7924  -58.2833 C.3    1 LIG      -0.18000
      4 H1        -66.6335   -3.6842  -58.2420 H      1 LIG       0.09000
      5 H2        -65.9601   -5.3605  -57.9861 H      1 LIG       0.09000
      6 H3        -64.5666   -5.1182  -60.0605 H      1 LIG       0.09000
      7 H4        -65.2395   -3.4418  -60.3169 H      1 LIG       0.09000
      8 H5        -64.3157   -2.7311  -58.0931 H      1 LIG       0.09000
      9 H6        -63.6430   -4.4078  -57.8370 H      1 LIG       0.09000
@<TRIPOS>BOND
      1       1       2 1
      2       1       3 1
      3       2       3 1
      4       1       4 1
      5       1       5 1
      6       2       6 1
      7       2       7 1
      8       3       8 1
      9       3       9 1
@<TRIPOS>ALT_TYPE
CGenFF_4.0_ALT_TYPE_SET
CGenFF_4.0 1 CG3C31 2 CG3C31 3 CG3C31 4 HGA2 5 HGA2 6 HGA2 7 HGA2 8 HGA2 9 HGA2
@<TRIPOS>MOLECULE
cyclopropane
 9 9 0 0 0
****
USER_CHARGES
INVALID_CHARGES
Pose:   9 Cluster:   9 Fr_nu: 617642 TotEn:    -6.16
@<TRIPOS>ATOM
      1 C1        -55.6847    4.9406  -35.4222 C.3    1 LIG      -0.18000
      2 C2        -54.9819    5.4324  -34.1909 C.3    1 LIG      -0.18000
      3 C3        -54.2980    4.4612  -35.1080 C.3    1 LIG      -0.18000
      4 H1        -56.5019    4.2421  -35.2926 H      1 LIG       0.09000
      5 H2        -55.8046    5.6330  -36.2456 H      1 LIG       0.09000
      6 H3        -54.6287    6.4560  -34.1856 H      1 LIG       0.09000
      7 H4        -55.3256    5.0652  -33.2321 H      1 LIG       0.09000
      8 H5        -54.1817    3.4403  -34.7666 H      1 LIG       0.09000
      9 H6        -53.4851    4.8314  -35.7201 H      1 LIG       0.09000
@<TRIPOS>BOND
      1       1       2 1
      2       1       3 1
      3       2       3 1
      4       1       4 1
      5       1       5 1
      6       2       6 1
      7       2       7 1
      8       3       8 1
      9       3       9 1
@<TRIPOS>ALT_TYPE
CGenFF_4.0_ALT_TYPE_SET
CGenFF_4.0 1 CG3C31 2 CG3C31 3 CG3C31 4 HGA2 5 HGA2 6 HGA2 7 HGA2 8 HGA2 9 HGA2
@<TRIPOS>MOLECULE
pyrrole
 10 10 0 0 0
****
USER_CHARGES
INVALID_CHARGES
Pose:   1 Cluster:   1 Fr_nu:  94935 TotEn:   -20.91
@<TRIPOS>ATOM
      1 C1        -84.7484   -8.7198  -32.6134 C.2    1 LIG      -0.25700
      2 C2        -83.8716   -9.6740  -32.0409 C.2    1 LIG      -0.25700
      3 C3        -84.2965   -8.4585  -33.8881 C.2    1 LIG      -0.04700
      4 C4        -82.9105   -9.9668  -32.9833 C.2    1 LIG      -0.04700
      5 N1        -83.1786   -9.2219  -34.1019 N.pl3  1 LIG      -0.36000
      6 H1        -85.6150   -8.2723  -32.1472 H      1 LIG       0.15400
      7 H2        -83.9321  -10.1018  -31.0502 H      1 LIG       0.15400
      8 H3        -84.6687   -7.7992  -34.6595 H      1 LIG       0.14000
[truncated: 3,100,745 more chars]
