# Supplementary material for: The pocketome of G-protein-coupled receptors reveals previously untargeted allosteric sites
Source: Nat Commun. 2022 May 10;13:2567. doi: 10.1038/s41467-022-29609-6 (PMC9091257; doi:10.1038/s41467-022-29609-6)
Supplement: Supplementary file 4 — Supplementary Data 1 [file 41467_2022_29609_MOESM4_ESM.zip › docking_files/4bey/rec.mol2]

@<TRIPOS>MOLECULE
4bey_align.pdb
5173 5255 326 0 0
PROTEIN
NO_CHARGES


@<TRIPOS>ATOM
      1 N         -85.3200  -14.4620  -65.3820 N.4       1 MET   -0.2700
      2 CA        -84.7600  -14.0730  -64.1000 C.3       1 MET    0.0900
      3 CAY       -85.4010  -15.5350  -67.5280 C.3       1 MET    0.0900
      4 C         -84.4110  -15.2540  -63.1920 C.2       1 MET    0.0900
      5 O         -85.0750  -16.2920  -63.1810 O.2       1 MET    0.5100
      6 CB        -85.6800  -13.0650  -63.3610 C.3       1 MET   -0.5100
      7 CG        -87.0350  -13.6380  -62.8910 C.3       1 MET   -0.4700
      8 SD        -88.2940  -12.3870  -62.4720 S.3       1 MET    0.3100
      9 CE        -87.3720  -11.4180  -61.2410 C.3       1 MET    0.0700
     10 CY        -84.6540  -15.1760  -66.3000 C.2       1 MET    0.0900
     11 OY        -83.4870  -15.5100  -66.1500 O.2       1 MET   -0.1800
     12 HN        -86.2550  -14.1580  -65.5450 H         1 MET    0.0900
     13 HA        -83.7930  -13.6300  -64.2820 H         1 MET    0.0900
     14 HB1       -85.8830  -12.2150  -64.0460 H         1 MET   -0.1400
     15 HB2       -85.1360  -12.6880  -62.4700 H         1 MET    0.0900
     16 HG1       -86.8460  -14.2700  -61.9980 H         1 MET    0.0900
     17 HG2       -87.4300  -14.2860  -63.7000 H         1 MET   -0.0900
     18 HE1       -86.5500  -10.8390  -61.7150 H         1 MET   -0.2200
     19 HE2       -86.9220  -12.0900  -60.4800 H         1 MET    0.0900
     20 HE3       -88.0490  -10.6980  -60.7330 H         1 MET    0.0900
     21 HY1       -84.7400  -16.1110  -68.2090 H         1 MET    0.0900
     22 HY2       -85.7360  -14.6110  -68.0460 H         1 MET    0.5100
     23 HY3       -86.2800  -16.1610  -67.2620 H         1 MET   -0.5100
     24 N         -83.3490  -15.1020  -62.3770 N.am      2 CYS   -0.4700
     25 CA        -82.9020  -16.1450  -61.4690 C.3       2 CYS    0.3100
     26 C         -83.6010  -16.3150  -60.1130 C.2       2 CYS    0.0700
     27 O         -83.5050  -17.3880  -59.5240 O.2       2 CYS    0.0900
     28 CB        -81.3880  -15.9510  -61.2670 C.3       2 CYS   -0.1000
     29 SG        -80.5560  -15.0740  -62.6020 S.3       2 CYS    0.0900
     30 HN        -82.8180  -14.2590  -62.3610 H         2 CYS    0.0900
     31 HA        -83.1160  -17.1080  -61.9080 H         2 CYS   -0.0800
     32 HB1       -80.9250  -16.9530  -61.1560 H         2 CYS    0.5100
     33 HB2       -81.2370  -15.3870  -60.3230 H         2 CYS   -0.5100
     34 N         -84.4180  -15.3510  -59.7010 N.am      3 GLY   -0.4700
     35 CA        -84.9010  -15.3470  -58.3380 C.3       3 GLY    0.3100
     36 C         -86.2330  -14.6300  -58.3390 C.2       3 GLY   -0.0200
     37 O         -86.7560  -14.3640  -59.4120 O.2       3 GLY    0.0900
     38 HN        -84.7270  -14.6110  -60.2930 H         3 GLY    0.0900
     39 HA1       -84.1940  -14.8250  -57.7110 H         3 GLY    0.5100
     40 HA2       -85.0200  -16.3650  -57.9980 H         3 GLY   -0.5100
     41 N         -86.8710  -14.4290  -57.1870 N.am      4 THR   -0.4700
     42 CA        -88.0290  -13.5730  -57.1810 C.3       4 THR    0.3100
     43 C         -87.8460  -12.4360  -56.2180 C.2       4 THR    0.0700
     44 O         -87.2630  -12.6280  -55.1820 O.2       4 THR    0.0900
     45 CB        -89.3060  -14.3180  -56.8380 C.3       4 THR    0.1400
     46 CG2       -89.0390  -15.7360  -56.5260 C.3       4 THR    0.0900
     47 OG1       -89.9680  -13.6750  -55.7440 O.3       4 THR   -0.6600
     48 HN        -86.5930  -14.8380  -56.3220 H         4 THR    0.4300
     49 HA        -88.1150  -13.1340  -58.1640 H         4 THR   -0.2700
     50 HB        -89.9860  -14.3240  -57.7160 H         4 THR    0.0900
     51 HG1       -89.3000  -13.5540  -55.0650 H         4 THR    0.0900
     52 HG21      -88.2190  -15.8140  -55.7810 H         4 THR    0.0900
     53 HG22      -88.7360  -16.2750  -57.4470 H         4 THR    0.5100
     54 HG23      -89.9510  -16.2060  -56.0990 H         4 THR   -0.5100
     55 N         -88.3610  -11.2580  -56.5330 N.am      5 GLU   -0.4700
     56 CA        -88.0710  -10.1070  -55.7050 C.3       5 GLU    0.3100
     57 C         -89.2790   -9.4110  -55.1360 C.2       5 GLU    0.0700
     58 O         -90.3960   -9.6150  -55.5870 O.2       5 GLU    0.0900
     59 CB        -87.1810   -9.1200  -56.4430 C.3       5 GLU   -0.1800
     60 CG        -87.8500   -8.3040  -57.4940 C.3       5 GLU    0.0900
     61 CD        -86.9080   -7.9730  -58.6580 C.2       5 GLU    0.0900
     62 OE1       -85.8060   -7.4510  -58.4150 O.co2     5 GLU   -0.2800
     63 OE2       -87.2660   -8.2520  -59.8260 O.co2     5 GLU    0.0900
     64 HN        -88.9490  -11.1130  -57.3240 H         5 GLU    0.0900
     65 HA        -87.5790  -10.4570  -54.8090 H         5 GLU    0.6200
     66 HB1       -86.3600   -9.6910  -56.9230 H         5 GLU   -0.7600
     67 HB2       -86.7470   -8.4250  -55.6930 H         5 GLU   -0.7600
     68 HG1       -88.2060   -7.3520  -57.0430 H         5 GLU    0.5100
     69 HG2       -88.7210   -8.8670  -57.8910 H         5 GLU   -0.5100
     70 N         -89.0340   -8.5800  -54.1240 N.am      6 GLY   -0.4700
     71 CA        -90.0740   -7.9760  -53.3110 C.3       6 GLY    0.3100
     72 C         -89.6150   -6.6150  -52.8650 C.2       6 GLY   -0.0200
     73 O         -88.5210   -6.1910  -53.2050 O.2       6 GLY    0.0900
     74 HN        -88.1030   -8.3310  -53.8740 H         6 GLY    0.0900
     75 HA1       -90.2540   -8.6050  -52.4520 H         6 GLY    0.5100
     76 HA2       -90.9730   -7.8870  -53.9020 H         6 GLY   -0.5100
     77 N         -90.4720   -5.8930  -52.1520 N.am      7 PRO   -0.2900
     78 CA        -90.0610   -4.5750  -51.6830 C.3       7 PRO    0.0000
     79 C         -88.8120   -4.5870  -50.7710 C.2       7 PRO    0.0900
     80 O         -87.8910   -3.7810  -50.9750 O.2       7 PRO    0.0900
     81 CB        -91.3160   -4.0640  -50.9640 C.3       7 PRO    0.0200
     82 CG        -92.4430   -4.7690  -51.6680 C.3       7 PRO    0.0900
     83 CD        -91.9100   -6.1300  -51.9700 C.3       7 PRO   -0.1800
     84 HA        -89.7330   -3.9640  -52.5090 H         7 PRO    0.0900
     85 HB1       -91.4120   -2.9620  -51.0620 H         7 PRO    0.0900
     86 HB2       -91.2930   -4.3290  -49.8850 H         7 PRO   -0.1800
     87 HG1       -93.3380   -4.8320  -51.0150 H         7 PRO    0.0900
     88 HG2       -92.7170   -4.2360  -52.6040 H         7 PRO    0.0900
     89 HD1       -92.0790   -6.8320  -51.1270 H         7 PRO    0.5100
     90 HD2       -92.3500   -6.5440  -52.9020 H         7 PRO   -0.5100
     91 N         -88.7790   -5.4660  -49.7680 N.am      8 ASN   -0.4700
     92 CA        -87.5600   -5.6440  -48.9560 C.3       8 ASN    0.3100
     93 C         -86.5700   -6.7910  -49.1470 C.2       8 ASN    0.0700
     94 O         -85.7230   -6.9700  -48.2930 O.2       8 ASN    0.0900
     95 CB        -87.8590   -5.3980  -47.4870 C.3       8 ASN   -0.1800
     96 CG        -88.3850   -4.0190  -47.2780 C.2       8 ASN    0.0900
     97 ND2       -89.4780   -3.9160  -46.5330 N.am      8 ASN    0.0900
     98 OD1       -87.8510   -3.0510  -47.8220 O.2       8 ASN    0.5500
     99 HN        -89.5620   -6.0320  -49.5260 H         8 ASN   -0.5500
    100 HA        -86.8160   -4.9470  -49.3110 H         8 ASN   -0.6200
    101 HB1       -86.9280   -5.5240  -46.8940 H         8 ASN    0.3200
    102 HB2       -88.6160   -6.1310  -47.1360 H         8 ASN    0.3000
    103 HD21      -89.8800   -3.0170  -46.3570 H         8 ASN    0.5100
    104 HD22      -89.9000   -4.7360  -46.1480 H         8 ASN   -0.5100
    105 N         -86.7370   -7.6310  -50.1630 N.am      9 PHE   -0.4700
    106 CA        -85.8970   -8.8270  -50.2730 C.3       9 PHE    0.3100
    107 C         -85.5880   -9.2720  -51.7180 C.2       9 PHE    0.0700
    108 O         -86.0310   -8.6530  -52.7040 O.2       9 PHE    0.0900
    109 CB        -86.5790  -10.0000  -49.5840 C.3       9 PHE   -0.1800
    110 CG        -87.9350  -10.3170  -50.1670 C.ar      9 PHE    0.0900
    111 CD1       -89.0660   -9.6760  -49.6890 C.ar      9 PHE    0.0900
    112 CD2       -88.0750  -11.2350  -51.1990 C.ar      9 PHE    0.0000
    113 CE1       -90.2980   -9.9410  -50.2060 C.ar      9 PHE   -0.1150
    114 CE2       -89.3160  -11.5020  -51.7280 C.ar      9 PHE    0.1150
    115 CZ        -90.4360  -10.8520  -51.2240 C.ar      9 PHE   -0.1150
    116 HN        -87.4190   -7.4910  -50.8760 H         9 PHE    0.1150
    117 HA        -84.9450   -8.6160  -49.8090 H         9 PHE   -0.1150
    118 HB1       -86.7250   -9.7620  -48.5090 H         9 PHE    0.1150
    119 HB2       -85.9490  -10.9090  -49.6920 H         9 PHE   -0.1150
    120 HD1       -88.9690   -8.9550  -48.8920 H         9 PHE    0.1150
    121 HD2       -87.2060  -11.7420  -51.5880 H         9 PHE   -0.1150
    122 HE1       -91.1680   -9.4340  -49.8140 H         9 PHE    0.1150
    123 HE2       -89.4200  -12.2140  -52.5330 H         9 PHE    0.5100
    124 HZ        -91.4140  -11.0620  -51.6310 H         9 PHE   -0.5100
    125 N         -84.7420  -10.2970  -51.8240 N.am     10 TYR   -0.4700
    126 CA        -84.5760  -11.0500  -53.0340 C.3      10 TYR    0.3100
    127 C         -84.4540  -12.5230  -52.6820 C.2      10 TYR    0.0700
    128 O         -83.4500  -12.9370  -52.1060 O.2      10 TYR    0.0900
    129 CB        -83.3000  -10.5610  -53.7440 C.3      10 TYR   -0.1800
    130 CG        -82.9020  -11.3430  -54.9840 C.ar     10 TYR    0.0900
    131 CD1       -83.5330  -11.1170  -56.2130 C.ar     10 TYR    0.0900
    132 CD2       -81.8940  -12.3060  -54.9240 C.ar     10 TYR    0.0000
    133 CE1       -83.1860  -11.8330  -57.3270 C.ar     10 TYR   -0.1150
    134 CE2       -81.5440  -13.0330  -56.0320 C.ar     10 TYR    0.1150
    135 CZ        -82.1870  -12.7960  -57.2380 C.ar     10 TYR   -0.1150
    136 OH        -81.7940  -13.5320  -58.3560 O.3      10 TYR    0.1150
    137 HN        -84.1790  -10.5910  -51.0550 H        10 TYR    0.1100
    138 HA        -85.4450  -10.8960  -53.6560 H        10 TYR   -0.5400
    139 HB1       -82.4480  -10.6280  -53.0350 H        10 TYR    0.4300
    140 HB2       -83.4490   -9.5070  -54.0630 H        10 TYR   -0.1150
    141 HD1       -84.3050  -10.3660  -56.2830 H        10 TYR    0.1150
    142 HD2       -81.3810  -12.4800  -53.9890 H        10 TYR   -0.1150
    143 HE1       -83.6840  -11.6520  -58.2680 H        10 TYR    0.1150
    144 HE2       -80.7740  -13.7870  -55.9670 H        10 TYR    0.5100
    145 HH        -82.0710  -13.0500  -59.1390 H        10 TYR   -0.5100
    146 N         -85.3970  -13.3490  -53.1120 N.am     11 VAL   -0.4700
    147 CA        -85.2730  -14.7810  -52.8710 C.3      11 VAL    0.3100
    148 C         -84.5560  -15.4360  -54.0460 C.2      11 VAL    0.0700
    149 O         -84.9500  -15.2800  -55.2090 O.2      11 VAL    0.0900
    150 CB        -86.6340  -15.4700  -52.6100 C.3      11 VAL   -0.0900
    151 CG1       -86.4580  -16.9860  -52.5170 C.3      11 VAL    0.0900
    152 CG2       -87.2740  -14.9180  -51.3460 C.3      11 VAL   -0.2700
    153 HN        -86.2070  -13.0400  -53.6030 H        11 VAL    0.0900
    154 HA        -84.6280  -14.9100  -52.0150 H        11 VAL    0.0900
    155 HB        -87.3350  -15.2310  -53.4390 H        11 VAL    0.0900
    156 HG11      -85.6350  -17.2310  -51.8110 H        11 VAL   -0.2700
    157 HG12      -86.2030  -17.3980  -53.5160 H        11 VAL    0.0900
    158 HG13      -87.3940  -17.4540  -52.1460 H        11 VAL    0.0900
    159 HG21      -87.4420  -13.8250  -51.4490 H        11 VAL    0.0900
    160 HG22      -86.6050  -15.0930  -50.4770 H        11 VAL    0.5100
    161 HG23      -88.2530  -15.4120  -51.1700 H        11 VAL   -0.5100
    162 N         -83.4760  -16.1670  -53.7580 N.am     12 PRO   -0.2900
    163 CA        -82.6950  -16.8110  -54.8250 C.3      12 PRO    0.0000
    164 C         -83.3840  -18.0320  -55.4250 C.2      12 PRO    0.0900
    165 O         -82.7900  -19.1060  -55.4480 O.2      12 PRO    0.0900
    166 CB        -81.4500  -17.2970  -54.0920 C.3      12 PRO    0.0200
    167 CG        -81.4160  -16.5460  -52.8170 C.3      12 PRO    0.0900
    168 CD        -82.8160  -16.2490  -52.4500 C.3      12 PRO   -0.1800
    169 HA        -82.5060  -16.1160  -55.6270 H        12 PRO    0.0900
    170 HB1       -80.5380  -17.0890  -54.6930 H        12 PRO    0.0900
    171 HB2       -81.5120  -18.3900  -53.9000 H        12 PRO   -0.1800
    172 HG1       -80.9320  -17.1550  -52.0260 H        12 PRO    0.0900
    173 HG2       -80.8450  -15.6010  -52.9440 H        12 PRO    0.0900
    174 HD1       -83.2640  -17.0640  -51.8420 H        12 PRO    0.5100
    175 HD2       -82.9050  -15.2820  -51.9110 H        12 PRO   -0.5100
    176 N         -84.6170  -17.9000  -55.8780 N.am     13 PHE   -0.4700
    177 CA        -85.3150  -19.0420  -56.4350 C.3      13 PHE    0.3100
    178 C         -86.3610  -18.5540  -57.4280 C.2      13 PHE    0.0700
    179 O         -86.9070  -17.4780  -57.2250 O.2      13 PHE    0.0900
    180 CB        -85.9970  -19.7890  -55.3060 C.3      13 PHE   -0.1800
    181 CG        -86.4810  -21.1440  -55.6760 C.ar     13 PHE    0.0900
    182 CD1       -85.6450  -22.2350  -55.5730 C.ar     13 PHE    0.0900
    183 CD2       -87.7890  -21.3340  -56.0920 C.ar     13 PHE    0.0000
    184 CE1       -86.0920  -23.4980  -55.8900 C.ar     13 PHE   -0.1150
    185 CE2       -88.2430  -22.5880  -56.4050 C.ar     13 PHE    0.1150
    186 CZ        -87.3920  -23.6770  -56.3050 C.ar     13 PHE   -0.1150
    187 HN        -85.1120  -17.0340  -55.8590 H        13 PHE    0.1150
    188 HA        -84.5960  -19.6740  -56.9340 H        13 PHE   -0.1150
    189 HB1       -86.8820  -19.2090  -54.9660 H        13 PHE    0.1150
    190 HB2       -85.2790  -19.9180  -54.4680 H        13 PHE   -0.1150
    191 HD1       -84.6280  -22.0960  -55.2380 H        13 PHE    0.1150
    192 HD2       -88.4550  -20.4870  -56.1700 H        13 PHE   -0.1150
    193 HE1       -85.4250  -24.3440  -55.8150 H        13 PHE    0.1150
    194 HE2       -89.2630  -22.7280  -56.7310 H        13 PHE    0.5100
    195 HZ        -87.7490  -24.6660  -56.5520 H        13 PHE   -0.5100
    196 N         -86.6800  -19.3180  -58.4780 N.am     14 SER   -0.4700
    197 CA        -87.6860  -18.8370  -59.4370 C.3      14 SER    0.3100
    198 C         -89.1510  -19.0840  -59.0230 C.2      14 SER    0.0700
    199 O         -89.4950  -20.1570  -58.5290 O.2      14 SER    0.0900
    200 CB        -87.4390  -19.4120  -60.8230 C.3      14 SER    0.0500
    201 OG        -88.4020  -18.9180  -61.7280 O.3      14 SER    0.0900
    202 HN        -86.2700  -20.2100  -58.6530 H        14 SER    0.0900
    203 HA        -87.6310  -17.7600  -59.4640 H        14 SER   -0.6600
    204 HB1       -87.5100  -20.5200  -60.7910 H        14 SER    0.4300
    205 HB2       -86.4280  -19.1170  -61.1780 H        14 SER    0.5100
    206 HG1       -88.1080  -18.0380  -61.9730 H        14 SER   -0.5100
    207 N         -90.0160  -18.0870  -59.2390 N.am     15 ASN   -0.4700
    208 CA        -91.4430  -18.2000  -58.9030 C.3      15 ASN    0.3100
    209 C         -92.3080  -18.7300  -60.0370 C.2      15 ASN    0.0700
    210 O         -93.5390  -18.6940  -59.9730 O.2      15 ASN    0.0900
    211 CB        -92.0220  -16.8970  -58.3470 C.3      15 ASN   -0.1800
    212 CG        -93.0360  -17.1560  -57.2580 C.2      15 ASN    0.0900
    213 ND2       -93.6190  -16.0850  -56.7100 N.am     15 ASN    0.0900
    214 OD1       -93.2780  -18.3130  -56.8960 O.2      15 ASN    0.5500
    215 HN        -89.7310  -17.2190  -59.6390 H        15 ASN   -0.5500
    216 HA        -91.5430  -18.9870  -58.1710 H        15 ASN   -0.6200
    217 HB1       -92.5170  -16.3370  -59.1690 H        15 ASN    0.3200
    218 HB2       -91.1990  -16.2800  -57.9290 H        15 ASN    0.3000
    219 HD21      -94.2970  -16.2010  -55.9850 H        15 ASN    0.5100
    220 HD22      -93.3760  -15.1670  -57.0260 H        15 ASN   -0.5100
    221 N         -91.6560  -19.1690  -61.1030 N.am     16 LYS   -0.4700
    222 CA        -92.3540  -19.7850  -62.2050 C.3      16 LYS    0.3100
    223 C         -93.2870  -20.9090  -61.7260 C.2      16 LYS    0.0700
    224 O         -94.3110  -21.1660  -62.3580 O.2      16 LYS    0.0900
    225 CB        -91.3600  -20.2980  -63.2510 C.3      16 LYS   -0.1800
    226 CG        -90.7850  -21.6660  -62.9430 C.3      16 LYS    0.0900
    227 CD        -89.7110  -22.0220  -63.9470 C.3      16 LYS    0.0900
    228 CE        -88.6440  -22.9220  -63.3200 C.3      16 LYS   -0.1800
    229 NZ        -87.2830  -22.6740  -63.9140 N.4      16 LYS    0.0900
    230 HN        -90.6650  -19.0940  -61.1920 H        16 LYS    0.0900
    231 HA        -93.0100  -19.0460  -62.6410 H        16 LYS   -0.1800
    232 HB1       -90.5220  -19.5740  -63.3220 H        16 LYS    0.0900
    233 HB2       -91.8780  -20.3480  -64.2310 H        16 LYS    0.0900
    234 HG1       -91.5950  -22.4250  -62.9840 H        16 LYS    0.2100
    235 HG2       -90.3480  -21.6630  -61.9210 H        16 LYS    0.0500
    236 HD1       -89.2310  -21.0890  -64.3160 H        16 LYS    0.0500
    237 HD2       -90.1750  -22.5500  -64.8070 H        16 LYS   -0.3000
    238 HE1       -88.9010  -23.9880  -63.4970 H        16 LYS    0.3300
    239 HE2       -88.5780  -22.7210  -62.2290 H        16 LYS    0.3300
    240 HZ1       -87.0100  -21.6840  -63.7530 H        16 LYS    0.3300
    241 HZ2       -87.3110  -22.8650  -64.9360 H        16 LYS    0.5100
    242 HZ3       -86.5890  -23.3030  -63.4630 H        16 LYS   -0.5100
    243 N         -92.9650  -21.5600  -60.6100 N.am     17 THR   -0.4700
    244 CA        -93.8870  -22.5410  -60.0400 C.3      17 THR    0.3100
    245 C         -94.8810  -21.9650  -59.0220 C.2      17 THR    0.0700
    246 O         -95.6930  -22.6950  -58.4600 O.2      17 THR    0.0900
    247 CB        -93.1630  -23.7470  -59.4100 C.3      17 THR    0.1400
    248 CG2       -92.5610  -24.6270  -60.4930 C.3      17 THR    0.0900
    249 OG1       -92.1390  -23.2940  -58.5110 O.3      17 THR   -0.6600
    250 HN        -92.1070  -21.4130  -60.1250 H        17 THR    0.4300
    251 HA        -94.5340  -22.8780  -60.8370 H        17 THR   -0.2700
    252 HB        -93.8890  -24.3690  -58.8430 H        17 THR    0.0900
    253 HG1       -91.8390  -24.0730  -58.0380 H        17 THR    0.0900
    254 HG21      -91.8300  -24.0460  -61.0940 H        17 THR    0.0900
    255 HG22      -93.3610  -24.9960  -61.1690 H        17 THR    0.5100
    256 HG23      -92.0350  -25.4900  -60.0310 H        17 THR   -0.5100
    257 N         -94.8200  -20.6590  -58.7920 N.am     18 GLY   -0.4700
    258 CA        -95.7040  -20.0030  -57.8440 C.3      18 GLY    0.3100
    259 C         -95.4990  -20.3010  -56.3650 C.2      18 GLY   -0.0200
    260 O         -96.2870  -19.8200  -55.5570 O.2      18 GLY    0.0900
    261 HN        -94.1650  -20.0690  -59.2580 H        18 GLY    0.0900
    262 HA1       -96.7100  -20.2990  -58.1040 H        18 GLY    0.5100
    263 HA2       -95.5790  -18.9400  -57.9880 H        18 GLY   -0.5100
    264 N         -94.4590  -21.0640  -55.9960 N.am     19 VAL   -0.4700
    265 CA        -94.2070  -21.4920  -54.5920 C.3      19 VAL    0.3100
    266 C         -93.4970  -20.4900  -53.6530 C.2      19 VAL    0.0700
    267 O         -93.5620  -20.6020  -52.4390 O.2      19 VAL    0.0900
    268 CB        -93.4140  -22.8290  -54.5230 C.3      19 VAL   -0.0900
    269 CG1       -94.0710  -23.8870  -55.3920 C.3      19 VAL    0.0900
    270 CG2       -91.9610  -22.6090  -54.9030 C.3      19 VAL   -0.2700
    271 HN        -93.7920  -21.3850  -56.6640 H        19 VAL    0.0900
    272 HA        -95.1650  -21.6050  -54.1060 H        19 VAL    0.0900
    273 HB        -93.3830  -23.1850  -53.4720 H        19 VAL    0.0900
    274 HG11      -93.9420  -23.6340  -56.4660 H        19 VAL   -0.2700
    275 HG12      -95.1580  -23.9390  -55.1690 H        19 VAL    0.0900
    276 HG13      -93.6030  -24.8760  -55.2030 H        19 VAL    0.0900
    277 HG21      -91.4420  -22.0290  -54.1100 H        19 VAL    0.0900
    278 HG22      -91.9000  -22.0400  -55.8550 H        19 VAL    0.5100
    279 HG23      -91.4480  -23.5880  -55.0200 H        19 VAL   -0.5100
    280 N         -92.7970  -19.5310  -54.2320 N.am     20 VAL   -0.4700
    281 CA        -91.9770  -18.6160  -53.4710 C.3      20 VAL    0.3100
    282 C         -92.7790  -17.6680  -52.5940 C.2      20 VAL    0.0700
    283 O         -93.7360  -17.0440  -53.0540 O.2      20 VAL    0.0900
    284 CB        -91.0230  -17.8200  -54.3820 C.3      20 VAL   -0.0900
    285 CG1       -90.3250  -16.7190  -53.5830 C.3      20 VAL    0.0900
    286 CG2       -90.0320  -18.7760  -55.0280 C.3      20 VAL   -0.2700
    287 HN        -92.8040  -19.3950  -55.2190 H        20 VAL    0.0900
    288 HA        -91.4120  -19.1950  -52.7570 H        20 VAL    0.0900
    289 HB        -91.6000  -17.3640  -55.2150 H        20 VAL    0.0900
    290 HG11      -90.0470  -17.0960  -52.5760 H        20 VAL   -0.2700
    291 HG12      -91.0070  -15.8500  -53.4610 H        20 VAL    0.0900
    292 HG13      -89.4010  -16.3970  -54.1090 H        20 VAL    0.0900
    293 HG21      -90.5500  -19.4180  -55.7730 H        20 VAL    0.0900
    294 HG22      -89.5780  -19.4290  -54.2520 H        20 VAL    0.5100
    295 HG23      -89.2350  -18.2020  -55.5470 H        20 VAL   -0.5100
    296 N         -92.3470  -17.5590  -51.3290 N.am     21 ARG   -0.4700
    297 CA        -92.9430  -16.6540  -50.3560 C.3      21 ARG    0.3100
    298 C         -91.9350  -15.6410  -49.8110 C.2      21 ARG    0.0700
    299 O         -90.7320  -15.8240  -49.9360 O.2      21 ARG    0.0900
    300 CB        -93.5420  -17.4510  -49.1970 C.3      21 ARG   -0.1800
    301 CG        -94.4190  -18.6010  -49.6340 C.3      21 ARG    0.0900
    302 CD        -95.7780  -18.1420  -50.1350 C.3      21 ARG    0.0900
    303 NE        -96.5430  -19.2920  -50.6100 N.pl3    21 ARG   -0.1800
    304 CZ        -96.8650  -19.5080  -51.8810 C.cat    21 ARG    0.0900
    305 NH1       -96.5170  -18.6390  -52.8170 N.pl3    21 ARG    0.0900
    306 NH2       -97.5450  -20.5950  -52.2120 N.pl3    21 ARG    0.2000
    307 HN        -91.5840  -18.1030  -50.9920 H        21 ARG    0.0900
    308 HA        -93.7100  -16.0800  -50.8540 H        21 ARG    0.0900
    309 HB1       -94.1500  -16.7620  -48.5720 H        21 ARG   -0.7000
    310 HB2       -92.7110  -17.8570  -48.5820 H        21 ARG    0.4400
    311 HG1       -94.5670  -19.2860  -48.7720 H        21 ARG    0.6400
    312 HG2       -93.9050  -19.1540  -50.4490 H        21 ARG   -0.8000
    313 HD1       -95.6570  -17.4310  -50.9790 H        21 ARG    0.4600
    314 HD2       -96.3490  -17.6610  -49.3110 H        21 ARG    0.4600
    315 HE        -96.8430  -19.9630  -49.9330 H        21 ARG   -0.8000
    316 HH11      -96.0090  -17.8140  -52.5690 H        21 ARG    0.4600
    317 HH12      -96.7620  -18.8060  -53.7720 H        21 ARG    0.4600
    318 HH21      -97.8150  -21.2510  -51.5060 H        21 ARG    0.5100
    319 HH22      -97.7890  -20.7610  -53.1680 H        21 ARG   -0.5100
    320 N         -92.4510  -14.5520  -49.2390 N.am     22 SER   -0.4700
    321 CA        -91.6700  -13.5780  -48.4900 C.3      22 SER    0.3100
    322 C         -90.8670  -14.3070  -47.4230 C.2      22 SER    0.0700
    323 O         -91.4220  -15.1170  -46.6750 O.2      22 SER    0.0900
    324 CB        -92.6200  -12.5880  -47.8120 C.3      22 SER    0.0500
    325 OG        -91.9990  -11.4350  -47.2770 O.3      22 SER    0.0900
    326 HN        -93.4250  -14.3520  -49.3020 H        22 SER    0.0900
    327 HA        -91.0120  -13.0670  -49.1750 H        22 SER   -0.6600
    328 HB1       -93.1370  -13.1080  -46.9770 H        22 SER    0.4300
    329 HB2       -93.3700  -12.2500  -48.5580 H        22 SER    0.5100
    330 HG1       -92.6710  -10.9900  -46.7540 H        22 SER   -0.5100
    331 N         -89.5500  -14.0270  -47.3490 N.am     23 PRO   -0.2900
    332 CA        -88.6850  -14.5830  -46.2940 C.3      23 PRO    0.0000
    333 C         -89.0520  -14.0290  -44.8960 C.2      23 PRO    0.0900
    334 O         -88.6230  -14.5620  -43.8810 O.2      23 PRO    0.0900
    335 CB        -87.2720  -14.1410  -46.7080 C.3      23 PRO    0.0200
    336 CG        -87.4090  -13.5160  -48.0630 C.3      23 PRO    0.0900
    337 CD        -88.8280  -13.0690  -48.2000 C.3      23 PRO   -0.1800
    338 HA        -88.8190  -15.6510  -46.2270 H        23 PRO    0.0900
    339 HB1       -86.5890  -15.0150  -46.7520 H        23 PRO    0.0900
    340 HB2       -86.8670  -13.4050  -45.9810 H        23 PRO   -0.1800
    341 HG1       -86.7230  -12.6460  -48.1570 H        23 PRO    0.0900
    342 HG2       -87.1620  -14.2550  -48.8540 H        23 PRO    0.0900
    343 HD1       -88.9720  -12.0360  -47.8240 H        23 PRO    0.5100
    344 HD2       -89.1830  -13.1440  -49.2500 H        23 PRO   -0.5100
    345 N         -89.8200  -12.9430  -44.8720 N.am     24 PHE   -0.4700
    346 CA        -90.3850  -12.3910  -43.6590 C.3      24 PHE    0.3100
    347 C         -91.7330  -13.0150  -43.2570 C.2      24 PHE    0.0700
    348 O         -92.3050  -12.6430  -42.2320 O.2      24 PHE    0.0900
    349 CB        -90.5930  -10.8860  -43.8330 C.3      24 PHE   -0.1800
    350 CG        -89.3470  -10.1440  -44.1570 C.ar     24 PHE    0.0900
    351 CD1       -88.1460  -10.4830  -43.5470 C.ar     24 PHE    0.0900
    352 CD2       -89.3570   -9.1110  -45.0880 C.ar     24 PHE    0.0000
    353 CE1       -86.9730   -9.7860  -43.8480 C.ar     24 PHE   -0.1150
    354 CE2       -88.1970   -8.4160  -45.3980 C.ar     24 PHE    0.1150
    355 CZ        -87.0050   -8.7540  -44.7750 C.ar     24 PHE   -0.1150
    356 HN        -90.0450  -12.4510  -45.7080 H        24 PHE    0.1150
    357 HA        -89.7040  -12.5900  -42.8450 H        24 PHE   -0.1150
    358 HB1       -90.9930  -10.4610  -42.8880 H        24 PHE    0.1150
    359 HB2       -91.3070  -10.7090  -44.6650 H        24 PHE   -0.1150
    360 HD1       -88.1190  -11.2920  -42.8320 H        24 PHE    0.1150
    361 HD2       -90.2820   -8.8450  -45.5760 H        24 PHE   -0.1150
    362 HE1       -86.0460  -10.0490  -43.3600 H        24 PHE    0.1150
    363 HE2       -88.2220   -7.6150  -46.1230 H        24 PHE    0.5100
    364 HZ        -86.1010   -8.2140  -45.0120 H        24 PHE   -0.5100
    365 N         -92.2350  -13.9550  -44.0630 N.am     25 GLU   -0.4700
    366 CA        -93.5860  -14.5090  -43.9020 C.3      25 GLU    0.3100
    367 C         -93.6890  -16.0260  -43.6860 C.2      25 GLU    0.0700
    368 O         -94.3030  -16.4760  -42.7350 O.2      25 GLU    0.0900
    369 CB        -94.5450  -14.0040  -44.9780 C.3      25 GLU   -0.1800
    370 CG        -94.7640  -12.4920  -45.0270 C.3      25 GLU    0.0900
    371 CD        -95.0510  -11.8320  -43.6730 C.2      25 GLU    0.0900
    372 OE1       -95.5860  -12.4950  -42.7420 O.co2    25 GLU   -0.2800
    373 OE2       -94.7400  -10.6200  -43.5520 O.co2    25 GLU    0.0900
    374 HN        -91.7060  -14.3290  -44.8210 H        25 GLU    0.0900
    375 HA        -93.9440  -14.2200  -42.9250 H        25 GLU    0.6200
    376 HB1       -95.5300  -14.4870  -44.8100 H        25 GLU   -0.7600
    377 HB2       -94.1490  -14.3240  -45.9630 H        25 GLU   -0.7600
    378 HG1       -95.6270  -12.2860  -45.6960 H        25 GLU    0.5100
    379 HG2       -93.8530  -12.0190  -45.4500 H        25 GLU   -0.5100
    380 N         -93.2090  -16.8190  -44.6240 N.am     26 ALA   -0.4700
    381 CA        -93.2970  -18.2730  -44.4840 C.3      26 ALA    0.3100
    382 C         -91.9690  -18.9730  -44.8020 C.2      26 ALA    0.0700
    383 O         -91.0920  -18.3860  -45.4520 O.2      26 ALA    0.0900
    384 CB        -94.4160  -18.8250  -45.4280 C.3      26 ALA   -0.2700
    385 HN        -92.7730  -16.4730  -45.4510 H        26 ALA    0.0900
    386 HA        -93.5230  -18.5020  -43.4540 H        26 ALA    0.0900
    387 HB1       -94.1820  -18.5750  -46.4840 H        26 ALA    0.0900
    388 HB2       -95.3930  -18.3680  -45.1630 H        26 ALA    0.5100
    389 HB3       -94.4810  -19.9300  -45.3310 H        26 ALA   -0.5100
    390 N         -91.8190  -20.2350  -44.3580 N.am     27 PRO   -0.2900
    391 CA        -90.6410  -21.0660  -44.6410 C.3      27 PRO    0.0000
    392 C         -90.1940  -21.1470  -46.0990 C.2      27 PRO    0.0900
    393 O         -90.9840  -21.1610  -47.0550 O.2      27 PRO    0.0900
    394 CB        -91.0770  -22.4460  -44.1690 C.3      27 PRO    0.0200
    395 CG        -91.9790  -22.1690  -43.0540 C.3      27 PRO    0.0900
    396 CD        -92.6850  -20.8700  -43.3510 C.3      27 PRO   -0.1800
    397 HA        -89.7710  -20.6700  -44.1410 H        27 PRO    0.0900
    398 HB1       -90.2040  -23.0450  -43.8330 H        27 PRO    0.0900
    399 HB2       -91.6010  -22.9970  -44.9770 H        27 PRO   -0.1800
    400 HG1       -92.7200  -22.9910  -42.9500 H        27 PRO    0.0900
    401 HG2       -91.4030  -22.0840  -42.1090 H        27 PRO    0.0900
    402 HD1       -93.6980  -21.0420  -43.7730 H        27 PRO    0.5100
    403 HD2       -92.7560  -20.2280  -42.4480 H        27 PRO   -0.5100
    404 N         -88.8710  -21.2130  -46.2150 N.am     28 GLN   -0.4700
    405 CA        -88.0970  -21.2700  -47.4460 C.3      28 GLN    0.3100
    406 C         -87.7290  -22.6670  -47.9520 C.2      28 GLN    0.0700
    407 O         -86.7890  -22.8010  -48.7030 O.2      28 GLN    0.0900
    408 CB        -86.9320  -20.2830  -47.4070 C.3      28 GLN   -0.1800
    409 CG        -87.3870  -18.8820  -47.0130 C.3      28 GLN    0.0900
    410 CD        -88.2240  -18.1930  -48.0870 C.2      28 GLN    0.0900
    411 NE2       -89.4120  -17.7000  -47.7070 N.am     28 GLN   -0.1800
    412 OE1       -87.7940  -18.0910  -49.2420 O.2      28 GLN    0.0900
    413 HN        -88.3090  -21.2270  -45.3950 H        28 GLN    0.0900
    414 HA        -88.7580  -21.0350  -48.2660 H        28 GLN    0.5500
    415 HB1       -86.4590  -20.2420  -48.4110 H        28 GLN   -0.5500
    416 HB2       -86.1810  -20.6400  -46.6700 H        28 GLN   -0.6200
    417 HG1       -86.4910  -18.2570  -46.8150 H        28 GLN    0.3200
    418 HG2       -87.9970  -18.9500  -46.0870 H        28 GLN    0.3000
    419 HE21      -89.7790  -17.9210  -46.8030 H        28 GLN    0.5100
    420 HE22      -89.9320  -17.1120  -48.3280 H        28 GLN   -0.5100
    421 N         -88.3650  -23.7130  -47.4210 N.am     29 TYR   -0.4700
    422 CA        -87.9590  -25.0990  -47.6620 C.3      29 TYR    0.3100
    423 C         -87.8830  -25.4900  -49.1300 C.2      29 TYR    0.0700
    424 O         -87.4360  -26.5820  -49.4700 O.2      29 TYR    0.0900
    425 CB        -88.8830  -26.0690  -46.9220 C.3      29 TYR   -0.1800
    426 CG        -88.8800  -25.8410  -45.4220 C.ar     29 TYR    0.0900
    427 CD1       -87.6750  -25.7430  -44.7280 C.ar     29 TYR    0.0900
    428 CD2       -90.0640  -25.7020  -44.7060 C.ar     29 TYR    0.0000
    429 CE1       -87.6460  -25.5250  -43.3740 C.ar     29 TYR   -0.1150
    430 CE2       -90.0450  -25.4870  -43.3480 C.ar     29 TYR    0.1150
    431 CZ        -88.8330  -25.4000  -42.6810 C.ar     29 TYR   -0.1150
    432 OH        -88.7820  -25.1800  -41.3190 O.3      29 TYR    0.1150
    433 HN        -89.1580  -23.5950  -46.8290 H        29 TYR    0.1100
    434 HA        -86.9420  -25.2150  -47.3190 H        29 TYR   -0.5400
    435 HB1       -88.5490  -27.1130  -47.1030 H        29 TYR    0.4300
    436 HB2       -89.9270  -25.9350  -47.2800 H        29 TYR   -0.1150
    437 HD1       -86.7440  -25.8410  -45.2680 H        29 TYR    0.1150
    438 HD2       -91.0100  -25.7650  -45.2220 H        29 TYR   -0.1150
    439 HE1       -86.7030  -25.4500  -42.8540 H        29 TYR    0.1150
    440 HE2       -90.9720  -25.3850  -42.8020 H        29 TYR    0.5100
    441 HH        -89.6260  -24.8100  -41.0460 H        29 TYR   -0.5100
    442 N         -88.3760  -24.6360  -50.0140 N.am     30 TYR   -0.4700
    443 CA        -88.0360  -24.7740  -51.4320 C.3      30 TYR    0.3100
    444 C         -86.5990  -24.3240  -51.8260 C.2      30 TYR    0.0700
    445 O         -86.0410  -24.8160  -52.8070 O.2      30 TYR    0.0900
    446 CB        -89.0450  -24.0500  -52.3010 C.3      30 TYR   -0.1800
    447 CG        -89.2210  -22.6150  -51.9260 C.ar     30 TYR    0.0900
    448 CD1       -90.1660  -22.2480  -50.9940 C.ar     30 TYR    0.0900
    449 CD2       -88.4430  -21.6260  -52.5080 C.ar     30 TYR    0.0000
    450 CE1       -90.3470  -20.9400  -50.6570 C.ar     30 TYR   -0.1150
    451 CE2       -88.6130  -20.3080  -52.1690 C.ar     30 TYR    0.1150
    452 CZ        -89.5730  -19.9720  -51.2460 C.ar     30 TYR   -0.1150
    453 OH        -89.7610  -18.6530  -50.9140 O.3      30 TYR    0.1150
    454 HN        -88.9790  -23.8830  -49.7630 H        30 TYR    0.1100
    455 HA        -88.0240  -25.8270  -51.6710 H        30 TYR   -0.5400
    456 HB1       -90.0360  -24.5430  -52.2040 H        30 TYR    0.4300
    457 HB2       -88.7070  -24.0780  -53.3600 H        30 TYR   -0.1150
    458 HD1       -90.7720  -23.0070  -50.5210 H        30 TYR    0.1150
    459 HD2       -87.6930  -21.8970  -53.2370 H        30 TYR   -0.1150
    460 HE1       -91.0980  -20.6660  -49.9290 H        30 TYR    0.1150
    461 HE2       -88.0000  -19.5430  -52.6220 H        30 TYR    0.5100
    462 HH        -88.9980  -18.3630  -50.4090 H        30 TYR   -0.5100
    463 N         -86.0190  -23.3750  -51.0900 N.am     31 LEU   -0.4700
    464 CA        -84.6200  -22.9980  -51.2600 C.3      31 LEU    0.3100
    465 C         -83.7180  -24.1440  -50.8680 C.2      31 LEU    0.0700
    466 O         -82.7340  -24.4110  -51.5440 O.2      31 LEU    0.0900
    467 CB        -84.2460  -21.8200  -50.3660 C.3      31 LEU   -0.1800
    468 CG        -84.7080  -20.4180  -50.7270 C.3      31 LEU    0.0900
    469 CD1       -84.1390  -19.4450  -49.7180 C.3      31 LEU    0.0900
    470 CD2       -84.2300  -20.0820  -52.1160 C.3      31 LEU   -0.0900
    471 HN        -86.5200  -22.8780  -50.3860 H        31 LEU    0.0900
    472 HA        -84.4720  -22.7380  -52.2980 H        31 LEU   -0.2700
    473 HB1       -83.1400  -21.7910  -50.3160 H        31 LEU    0.0900
    474 HB2       -84.6500  -22.0410  -49.3570 H        31 LEU    0.0900
    475 HG        -85.8180  -20.3720  -50.7120 H        31 LEU    0.0900
    476 HD11      -83.0400  -19.3510  -49.8550 H        31 LEU   -0.2700
    477 HD12      -84.3380  -19.8080  -48.6870 H        31 LEU    0.0900
    478 HD13      -84.5990  -18.4430  -49.8570 H        31 LEU    0.0900
    479 HD21      -84.6460  -20.8060  -52.8490 H        31 LEU    0.0900
    480 HD22      -83.1210  -20.1330  -52.1570 H        31 LEU    0.5100
    481 HD23      -84.5680  -19.0620  -52.3960 H        31 LEU   -0.5100
    482 N         -84.0240  -24.7820  -49.7380 N.am     32 ALA   -0.4700
    483 CA        -83.2440  -25.9190  -49.2530 C.3      32 ALA    0.3100
    484 C         -84.0880  -26.8140  -48.3520 C.2      32 ALA    0.0700
    485 O         -84.9820  -26.3250  -47.6720 O.2      32 ALA    0.0900
    486 CB        -81.9680  -25.4190  -48.5070 C.3      32 ALA   -0.2700
    487 HN        -84.8000  -24.5110  -49.1720 H        32 ALA    0.0900
    488 HA        -82.9690  -26.5250  -50.1030 H        32 ALA    0.0900
    489 HB1       -82.2120  -24.5280  -47.8890 H        32 ALA    0.0900
    490 HB2       -81.1860  -25.1370  -49.2430 H        32 ALA    0.5100
    491 HB3       -81.5830  -26.2190  -47.8390 H        32 ALA   -0.5100
    492 N         -83.7520  -28.1050  -48.3030 N.am     33 GLU   -0.4700
    493 CA        -84.4580  -29.0810  -47.4880 C.3      33 GLU    0.3100
    494 C         -84.4870  -28.6110  -46.0430 C.2      33 GLU    0.0700
    495 O         -83.6890  -27.7690  -45.6580 O.2      33 GLU    0.0900
    496 CB        -83.7570  -30.4290  -47.5640 C.3      33 GLU   -0.1800
    497 CG        -83.9150  -31.1380  -48.8870 C.3      33 GLU    0.0900
    498 CD        -85.3400  -31.6170  -49.1190 C.2      33 GLU    0.0900
    499 OE1       -85.8960  -32.2880  -48.2110 O.co2    33 GLU   -0.2800
    500 OE2       -85.9100  -31.3240  -50.2000 O.co2    33 GLU    0.0900
    501 HN        -82.9890  -28.4640  -48.8330 H        33 GLU    0.0900
    502 HA        -85.4690  -29.1590  -47.8580 H        33 GLU    0.6200
    503 HB1       -84.1660  -31.0830  -46.7650 H        33 GLU   -0.7600
    504 HB2       -82.6730  -30.2710  -47.3790 H        33 GLU   -0.7600
    505 HG1       -83.2380  -32.0190  -48.9100 H        33 GLU    0.5100
    506 HG2       -83.6370  -30.4430  -49.7080 H        33 GLU   -0.5100
    507 N         -85.4440  -29.0890  -45.2340 N.am     34 PRO   -0.2900
    508 CA        -85.3910  -28.6270  -43.8520 C.3      34 PRO    0.0000
    509 C         -84.1370  -29.0750  -43.0780 C.2      34 PRO    0.0900
    510 O         -83.6480  -28.2810  -42.2800 O.2      34 PRO    0.0900
    511 CB        -86.6650  -29.2200  -43.2510 C.3      34 PRO    0.0200
    512 CG        -87.5570  -29.3020  -44.3610 C.3      34 PRO    0.0900
    513 CD        -86.7130  -29.7790  -45.4920 C.3      34 PRO   -0.1800
    514 HA        -85.3300  -27.5510  -43.8130 H        34 PRO    0.0900
    515 HB1       -87.0760  -28.5620  -42.4570 H        34 PRO    0.0900
    516 HB2       -86.4710  -30.2270  -42.8200 H        34 PRO   -0.1800
    517 HG1       -88.3810  -30.0190  -44.1540 H        34 PRO    0.0900
    518 HG2       -87.9950  -28.3080  -44.5890 H        34 PRO    0.0900
    519 HD1       -86.5690  -30.8790  -45.4650 H        34 PRO    0.5100
    520 HD2       -87.1290  -29.4740  -46.4750 H        34 PRO   -0.5100
    521 N         -83.6170  -30.2850  -43.3050 N.am     35 TRP   -0.4700
    522 CA        -82.4420  -30.7460  -42.5660 C.3      35 TRP    0.3100
    523 C         -81.2660  -29.8100  -42.7530 C.2      35 TRP    0.0700
    524 O         -80.4740  -29.6090  -41.8480 O.2      35 TRP    0.0900
    525 CB        -82.0470  -32.1900  -42.9110 C.3      35 TRP   -0.1800
    526 CG        -81.5080  -32.4080  -44.3010 C.ar     35 TRP    0.0900
    527 CD1       -82.1980  -32.8810  -45.3870 C.ar     35 TRP    0.0900
    528 CD2       -80.1600  -32.1910  -44.7520 C.ar     35 TRP   -0.0300
    529 CE2       -80.1120  -32.5480  -46.1140 C.ar     35 TRP   -0.1500
    530 CE3       -78.9880  -31.7290  -44.1350 C.ar     35 TRP    0.2200
    531 NE1       -81.3670  -32.9660  -46.4740 N.ar     35 TRP   -0.5100
    532 CZ2       -78.9510  -32.4520  -46.8650 C.ar     35 TRP    0.3700
    533 CZ3       -77.8360  -31.6500  -44.8860 C.ar     35 TRP    0.2400
    534 CH2       -77.8260  -32.0050  -46.2310 C.ar     35 TRP    0.1100
    535 HN        -83.9990  -30.9150  -43.9760 H        35 TRP   -0.2500
    536 HA        -82.6710  -30.6710  -41.5140 H        35 TRP    0.1700
    537 HB1       -82.9460  -32.8310  -42.7930 H        35 TRP   -0.2000
    538 HB2       -81.2680  -32.5170  -42.1910 H        35 TRP    0.1400
    539 HD1       -83.2450  -33.1480  -45.3860 H        35 TRP   -0.2700
    540 HE1       -81.6270  -33.2750  -47.3610 H        35 TRP    0.1600
    541 HE3       -78.9710  -31.4360  -43.0950 H        35 TRP   -0.1400
    542 HZ2       -78.9170  -32.7150  -47.9120 H        35 TRP    0.1400
    543 HZ3       -76.9230  -31.3050  -44.4230 H        35 TRP    0.5100
    544 HH2       -76.9040  -31.9260  -46.7890 H        35 TRP   -0.5100
    545 N         -81.1570  -29.2300  -43.9380 N.am     36 GLN   -0.4700
    546 CA        -80.1650  -28.2190  -44.1980 C.3      36 GLN    0.3100
    547 C         -80.4350  -26.9650  -43.3830 C.2      36 GLN    0.0700
    548 O         -79.5260  -26.2050  -43.0980 O.2      36 GLN    0.0900
    549 CB        -80.1650  -27.8780  -45.6700 C.3      36 GLN   -0.1800
    550 CG        -79.9300  -29.0830  -46.5410 C.3      36 GLN    0.0900
    551 CD        -79.9110  -28.7190  -48.0110 C.2      36 GLN    0.0900
    552 NE2       -78.7840  -28.9600  -48.6550 N.am     36 GLN   -0.1800
    553 OE1       -80.8800  -28.2060  -48.5560 O.2      36 GLN    0.0900
    554 HN        -81.7540  -29.4670  -44.7010 H        36 GLN    0.0900
    555 HA        -79.2010  -28.6030  -43.8970 H        36 GLN    0.5500
    556 HB1       -79.3660  -27.1330  -45.8660 H        36 GLN   -0.5500
    557 HB2       -81.1470  -27.4310  -45.9340 H        36 GLN   -0.6200
    558 HG1       -80.7400  -29.8230  -46.3680 H        36 GLN    0.3200
    559 HG2       -78.9540  -29.5410  -46.2750 H        36 GLN    0.3000
    560 HE21      -78.7060  -28.7420  -49.6270 H        36 GLN    0.5100
    561 HE22      -78.0070  -29.3610  -48.1690 H        36 GLN   -0.5100
    562 N         -81.6800  -26.7280  -42.9900 N.am     37 PHE   -0.4700
    563 CA        -81.9500  -25.5920  -42.1090 C.3      37 PHE    0.3100
    564 C         -81.5010  -25.9010  -40.6750 C.2      37 PHE    0.0700
    565 O         -81.0290  -25.0240  -39.9390 O.2      37 PHE    0.0900
    566 CB        -83.4190  -25.1680  -42.1710 C.3      37 PHE   -0.1800
    567 CG        -83.7020  -24.1740  -43.2450 C.ar     37 PHE    0.0900
    568 CD1       -83.6030  -22.8140  -42.9860 C.ar     37 PHE    0.0900
    569 CD2       -84.0570  -24.5910  -44.5320 C.ar     37 PHE    0.0000
    570 CE1       -83.8670  -21.8840  -44.0030 C.ar     37 PHE   -0.1150
    571 CE2       -84.3150  -23.6610  -45.5490 C.ar     37 PHE    0.1150
    572 CZ        -84.2170  -22.3080  -45.2820 C.ar     37 PHE   -0.1150
    573 HN        -82.4580  -27.2890  -43.2650 H        37 PHE    0.1150
    574 HA        -81.3150  -24.7750  -42.4200 H        37 PHE   -0.1150
    575 HB1       -83.7090  -24.7040  -41.2050 H        37 PHE    0.1150
    576 HB2       -84.0510  -26.0600  -42.3700 H        37 PHE   -0.1150
    577 HD1       -83.3230  -22.4710  -42.0000 H        37 PHE    0.1150
    578 HD2       -84.1360  -25.6470  -44.7460 H        37 PHE   -0.1150
    579 HE1       -83.7980  -20.8270  -43.7910 H        37 PHE    0.1150
    580 HE2       -84.5880  -24.0010  -46.5380 H        37 PHE    0.5100
    581 HZ        -84.4120  -21.5850  -46.0600 H        37 PHE   -0.5100
    582 N         -81.6430  -27.1730  -40.3120 N.am     38 SER   -0.4700
    583 CA        -81.1890  -27.7040  -39.0460 C.3      38 SER    0.3100
    584 C         -79.6660  -27.6680  -38.8980 C.2      38 SER    0.0700
    585 O         -79.1390  -27.4000  -37.8010 O.2      38 SER    0.0900
    586 CB        -81.6240  -29.1520  -38.9450 C.3      38 SER    0.0500
    587 OG        -83.0050  -29.2200  -38.8190 O.3      38 SER    0.0900
    588 HN        -82.0810  -27.8340  -40.9150 H        38 SER    0.0900
    589 HA        -81.6240  -27.1170  -38.2510 H        38 SER   -0.6600
    590 HB1       -81.1570  -29.6250  -38.0550 H        38 SER    0.4300
    591 HB2       -81.3180  -29.7040  -39.8600 H        38 SER    0.5100
    592 HG1       -83.3620  -28.6720  -39.5210 H        38 SER   -0.5100
    593 N         -78.9870  -27.9950  -40.0020 N.am     39 MET   -0.4700
    594 CA        -77.5510  -28.0190  -40.0910 C.3      39 MET    0.3100
    595 C         -77.0290  -26.6340  -39.9490 C.2      39 MET    0.0700
    596 O         -76.0300  -26.4030  -39.2720 O.2      39 MET    0.0900
    597 CB        -77.1180  -28.5460  -41.4360 C.3      39 MET   -0.1800
    598 CG        -76.9850  -30.0320  -41.4740 C.3      39 MET    0.0900
    599 SD        -76.7300  -30.7020  -39.8270 S.3      39 MET    0.0900
    600 CE        -75.0220  -30.2600  -39.4540 C.3      39 MET   -0.1400
    601 HN        -79.4630  -28.2440  -40.8420 H        39 MET    0.0900
    602 HA        -77.1760  -28.6520  -39.3000 H        39 MET    0.0900
    603 HB1       -76.1370  -28.0960  -41.6950 H        39 MET   -0.0900
    604 HB2       -77.8680  -28.2380  -42.1960 H        39 MET   -0.2200
    605 HG1       -76.1280  -30.2990  -42.1270 H        39 MET    0.0900
    606 HG2       -77.9080  -30.4630  -41.9180 H        39 MET    0.0900
    607 HE1       -74.8780  -29.1580  -39.4750 H        39 MET    0.0900
    608 HE2       -74.3370  -30.7100  -40.2040 H        39 MET    0.5100
    609 HE3       -74.7440  -30.6230  -38.4420 H        39 MET   -0.5100
    610 N         -77.7110  -25.6980  -40.5950 N.am     40 LEU   -0.4700
    611 CA        -77.3260  -24.3180  -40.4670 C.3      40 LEU    0.3100
    612 C         -77.4400  -23.9510  -39.0050 C.2      40 LEU    0.0700
    613 O         -76.5440  -23.3160  -38.4580 O.2      40 LEU    0.0900
    614 CB        -78.2160  -23.4290  -41.3110 C.3      40 LEU   -0.1800
    615 CG        -78.2780  -21.9620  -40.8910 C.3      40 LEU    0.0900
    616 CD1       -76.9720  -21.2550  -41.0750 C.3      40 LEU    0.0900
    617 CD2       -79.3830  -21.2530  -41.6700 C.3      40 LEU   -0.0900
    618 HN        -78.4930  -25.9000  -41.1780 H        40 LEU    0.0900
    619 HA        -76.2980  -24.2270  -40.7850 H        40 LEU   -0.2700
    620 HB1       -79.2470  -23.8410  -41.2730 H        40 LEU    0.0900
    621 HB2       -77.8500  -23.4710  -42.3580 H        40 LEU    0.0900
    622 HG        -78.5660  -21.9080  -39.8190 H        40 LEU    0.0900
    623 HD11      -76.6700  -21.2850  -42.1440 H        40 LEU   -0.2700
    624 HD12      -76.1850  -21.7530  -40.4700 H        40 LEU    0.0900
    625 HD13      -77.0700  -20.1940  -40.7640 H        40 LEU    0.0900
    626 HD21      -80.3640  -21.7320  -41.4630 H        40 LEU    0.0900
    627 HD22      -79.1800  -21.3190  -42.7600 H        40 LEU    0.5100
    628 HD23      -79.4380  -20.1860  -41.3630 H        40 LEU   -0.5100
    629 N         -78.5340  -24.3880  -38.3670 N.am     41 ALA   -0.4700
    630 CA        -78.7750  -24.1580  -36.9430 C.3      41 ALA    0.3100
    631 C         -77.7280  -24.8690  -36.1120 C.2      41 ALA    0.0700
    632 O         -77.1480  -24.2690  -35.2190 O.2      41 ALA    0.0900
    633 CB        -80.1730  -24.6240  -36.5410 C.3      41 ALA   -0.2700
    634 HN        -79.2460  -24.8960  -38.8440 H        41 ALA    0.0900
    635 HA        -78.6640  -23.1010  -36.7530 H        41 ALA    0.0900
    636 HB1       -80.2870  -25.7110  -36.7450 H        41 ALA    0.0900
    637 HB2       -80.9380  -24.0710  -37.1260 H        41 ALA    0.5100
    638 HB3       -80.3330  -24.4480  -35.4560 H        41 ALA   -0.5100
    639 N         -77.4760  -26.1420  -36.4010 N.am     42 ALA   -0.4700
    640 CA        -76.3540  -26.8280  -35.7950 C.3      42 ALA    0.3100
    641 C         -75.0530  -26.0020  -35.9220 C.2      42 ALA    0.0700
    642 O         -74.3120  -25.8230  -34.9300 O.2      42 ALA    0.0900
    643 CB        -76.1710  -28.2170  -36.3820 C.3      42 ALA   -0.2700
    644 HN        -78.0360  -26.6700  -37.0350 H        42 ALA    0.0900
    645 HA        -76.5410  -26.8930  -34.7340 H        42 ALA    0.0900
    646 HB1       -75.9860  -28.1480  -37.4760 H        42 ALA    0.0900
    647 HB2       -77.0880  -28.8220  -36.2160 H        42 ALA    0.5100
    648 HB3       -75.3010  -28.7170  -35.9060 H        42 ALA   -0.5100
    649 N         -74.7660  -25.4710  -37.1100 N.am     43 TYR   -0.4700
    650 CA        -73.5690  -24.6600  -37.2010 C.3      43 TYR    0.3100
    651 C         -73.6470  -23.4450  -36.2700 C.2      43 TYR    0.0700
    652 O         -72.7180  -23.1880  -35.5070 O.2      43 TYR    0.0900
    653 CB        -73.2210  -24.2510  -38.6360 C.3      43 TYR   -0.1800
    654 CG        -71.7620  -23.8930  -38.7520 C.ar     43 TYR    0.0900
    655 CD1       -70.7890  -24.8820  -38.6570 C.ar     43 TYR    0.0900
    656 CD2       -71.3500  -22.5650  -38.9010 C.ar     43 TYR    0.0000
    657 CE1       -69.4350  -24.5740  -38.7350 C.ar     43 TYR   -0.1150
    658 CE2       -70.0000  -22.2440  -38.9800 C.ar     43 TYR    0.1150
    659 CZ        -69.0480  -23.2610  -38.8980 C.ar     43 TYR   -0.1150
    660 OH        -67.6960  -22.9910  -38.9690 O.3      43 TYR    0.1150
    661 HN        -75.3180  -25.5960  -37.9300 H        43 TYR    0.1100
    662 HA        -72.7580  -25.2350  -36.7800 H        43 TYR   -0.5400
    663 HB1       -73.8170  -23.3610  -38.9320 H        43 TYR    0.4300
    664 HB2       -73.4240  -25.0940  -39.3300 H        43 TYR   -0.1150
    665 HD1       -71.0900  -25.9110  -38.5210 H        43 TYR    0.1150
    666 HD2       -72.0890  -21.7810  -38.9550 H        43 TYR   -0.1150
    667 HE1       -68.6930  -25.3560  -38.6670 H        43 TYR    0.1150
    668 HE2       -69.6910  -21.2160  -39.1040 H        43 TYR    0.5100
    669 HH        -67.5880  -22.0440  -39.0820 H        43 TYR   -0.5100
    670 N         -74.7520  -22.7120  -36.3010 N.am     44 MET   -0.4700
    671 CA        -74.9070  -21.5970  -35.3700 C.3      44 MET    0.3100
    672 C         -74.7280  -22.0320  -33.9020 C.2      44 MET    0.0700
    673 O         -74.2010  -21.2640  -33.0690 O.2      44 MET    0.0900
    674 CB        -76.2550  -20.8820  -35.5550 C.3      44 MET   -0.1800
    675 CG        -76.4240  -20.1580  -36.8760 C.3      44 MET    0.0900
    676 SD        -75.0940  -19.0160  -37.2760 S.3      44 MET    0.0900
    677 CE        -74.1050  -20.0490  -38.3650 C.3      44 MET   -0.1400
    678 HN        -75.5020  -22.8810  -36.9360 H        44 MET    0.0900
    679 HA        -74.0950  -20.9070  -35.5460 H        44 MET    0.0900
    680 HB1       -76.3680  -20.1400  -34.7360 H        44 MET   -0.0900
    681 HB2       -77.0630  -21.6380  -35.4680 H        44 MET   -0.2200
    682 HG1       -77.3820  -19.5960  -36.8390 H        44 MET    0.0900
    683 HG2       -76.4970  -20.9200  -37.6780 H        44 MET    0.0900
    684 HE1       -74.7300  -20.5160  -39.1550 H        44 MET    0.0900
    685 HE2       -73.6190  -20.8640  -37.7860 H        44 MET    0.5100
    686 HE3       -73.3210  -19.4400  -38.8630 H        44 MET   -0.5100
    687 N         -75.1500  -23.2680  -33.5940 N.am     45 PHE   -0.4700
    688 CA        -74.9640  -23.8200  -32.2580 C.3      45 PHE    0.3100
    689 C         -73.4610  -23.9220  -31.8870 C.2      45 PHE    0.0700
    690 O         -73.0220  -23.4380  -30.8260 O.2      45 PHE    0.0900
    691 CB        -75.6790  -25.1790  -32.0810 C.3      45 PHE   -0.1800
    692 CG        -75.8110  -25.5970  -30.6210 C.ar     45 PHE    0.0900
    693 CD1       -76.2310  -24.6760  -29.6590 C.ar     45 PHE    0.0900
    694 CD2       -75.4980  -26.8920  -30.1990 C.ar     45 PHE    0.0000
    695 CE1       -76.3380  -25.0330  -28.3430 C.ar     45 PHE   -0.1150
    696 CE2       -75.6170  -27.2450  -28.8530 C.ar     45 PHE    0.1150
    697 CZ        -76.0340  -26.3100  -27.9480 C.ar     45 PHE   -0.1150
    698 HN        -75.6040  -23.8570  -34.2580 H        45 PHE    0.1150
    699 HA        -75.3560  -23.1040  -31.5500 H        45 PHE   -0.1150
    700 HB1       -75.1000  -25.9710  -32.6020 H        45 PHE    0.1150
    701 HB2       -76.7040  -25.1150  -32.5030 H        45 PHE   -0.1150
    702 HD1       -76.4740  -23.6660  -29.9580 H        45 PHE    0.1150
    703 HD2       -75.1610  -27.6240  -30.9180 H        45 PHE   -0.1150
    704 HE1       -76.6630  -24.3060  -27.6120 H        45 PHE    0.1150
    705 HE2       -75.3820  -28.2470  -28.5300 H        45 PHE    0.5100
    706 HZ        -76.1260  -26.5810  -26.9060 H        45 PHE   -0.5100
    707 N         -72.6930  -24.5520  -32.7750 N.am     46 LEU   -0.4700
    708 CA        -71.2530  -24.6800  -32.6310 C.3      46 LEU    0.3100
    709 C         -70.6040  -23.3420  -32.3110 C.2      46 LEU    0.0700
    710 O         -69.7960  -23.2350  -31.4000 O.2      46 LEU    0.0900
    711 CB        -70.6370  -25.2190  -33.9310 C.3      46 LEU   -0.1800
    712 CG        -69.2140  -25.7730  -33.8340 C.3      46 LEU    0.0900
    713 CD1       -69.1760  -26.6910  -32.6390 C.3      46 LEU    0.0900
    714 CD2       -68.7710  -26.5270  -35.0810 C.3      46 LEU   -0.0900
    715 HN        -73.0790  -24.9720  -33.5920 H        46 LEU    0.0900
    716 HA        -71.0550  -25.3550  -31.8110 H        46 LEU   -0.2700
    717 HB1       -70.6290  -24.3920  -34.6720 H        46 LEU    0.0900
    718 HB2       -71.2930  -26.0330  -34.3050 H        46 LEU    0.0900
    719 HG        -68.4880  -24.9430  -33.7040 H        46 LEU    0.0900
    720 HD11      -70.0220  -27.4100  -32.6830 H        46 LEU   -0.2700
    721 HD12      -69.2640  -26.0980  -31.7030 H        46 LEU    0.0900
    722 HD13      -68.2240  -27.2620  -32.6320 H        46 LEU    0.0900
    723 HD21      -68.8010  -25.8540  -35.9650 H        46 LEU    0.0900
    724 HD22      -69.4520  -27.3850  -35.2660 H        46 LEU    0.5100
    725 HD23      -67.7310  -26.8960  -34.9500 H        46 LEU   -0.5100
    726 N         -70.9520  -22.3120  -33.0760 N.am     47 LEU   -0.4700
    727 CA        -70.2490  -21.0460  -32.9710 C.3      47 LEU    0.3100
    728 C         -70.5810  -20.3400  -31.6860 C.2      47 LEU    0.0700
    729 O         -69.7730  -19.5950  -31.1940 O.2      47 LEU    0.0900
    730 CB        -70.5370  -20.1310  -34.1760 C.3      47 LEU   -0.1800
    731 CG        -70.0940  -20.5880  -35.5830 C.3      47 LEU    0.0900
    732 CD1       -70.3320  -19.4640  -36.5530 C.3      47 LEU    0.0900
    733 CD2       -68.6360  -21.0310  -35.6530 C.3      47 LEU   -0.0900
    734 HN        -71.6930  -22.3600  -33.7390 H        47 LEU    0.0900
    735 HA        -69.1910  -21.2600  -32.9140 H        47 LEU   -0.2700
    736 HB1       -70.0390  -19.1600  -33.9760 H        47 LEU    0.0900
    737 HB2       -71.6340  -19.9760  -34.2130 H        47 LEU    0.0900
    738 HG        -70.6810  -21.4800  -35.8900 H        47 LEU    0.0900
    739 HD11      -69.7450  -18.5700  -36.2520 H        47 LEU   -0.2700
    740 HD12      -71.4090  -19.1950  -36.5640 H        47 LEU    0.0900
    741 HD13      -70.0120  -19.7720  -37.5720 H        47 LEU    0.0900
    742 HD21      -68.4630  -21.8860  -34.9650 H        47 LEU    0.0900
    743 HD22      -67.9710  -20.1930  -35.3500 H        47 LEU    0.5100
    744 HD23      -68.3870  -21.3520  -36.6870 H        47 LEU   -0.5100
    745 N         -71.7700  -20.5730  -31.1380 N.am     48 ILE   -0.4700
    746 CA        -72.1410  -19.9770  -29.8520 C.3      48 ILE    0.3100
    747 C         -71.4360  -20.7340  -28.7350 C.2      48 ILE    0.0700
    748 O         -70.8430  -20.1390  -27.8320 O.2      48 ILE    0.0900
    749 CB        -73.6660  -20.0350  -29.5930 C.3      48 ILE   -0.0900
    750 CG1       -74.4470  -19.2950  -30.6930 C.3      48 ILE    0.0900
    751 CG2       -73.9850  -19.4610  -28.2030 C.3      48 ILE   -0.2700
    752 CD        -75.9610  -19.6190  -30.7610 C.3      48 ILE    0.0900
    753 HN        -72.4540  -21.1530  -31.5720 H        48 ILE    0.0900
    754 HA        -71.8080  -18.9490  -29.8600 H        48 ILE    0.0900
    755 HB        -74.0110  -21.0900  -29.6480 H        48 ILE   -0.1800
    756 HG11      -73.9940  -19.5550  -31.6730 H        48 ILE    0.0900
    757 HG12      -74.3340  -18.2040  -30.5220 H        48 ILE    0.0900
    758 HG21      -73.4940  -18.4730  -28.0760 H        48 ILE   -0.2700
    759 HG22      -73.6090  -20.1480  -27.4150 H        48 ILE    0.0900
    760 HG23      -75.0830  -19.3290  -28.0910 H        48 ILE    0.0900
    761 HD1       -76.4520  -19.3520  -29.8010 H        48 ILE    0.0900
    762 HD2       -76.1090  -20.7040  -30.9450 H        48 ILE    0.5100
    763 HD3       -76.4360  -19.0330  -31.5770 H        48 ILE   -0.5100
    764 N         -71.5080  -22.0600  -28.8230 N.am     49 MET   -0.4700
    765 CA        -70.9280  -22.9400  -27.8350 C.3      49 MET    0.3100
    766 C         -69.4360  -22.7340  -27.6920 C.2      49 MET    0.0700
    767 O         -68.9340  -22.7260  -26.5820 O.2      49 MET    0.0900
    768 CB        -71.2740  -24.4020  -28.1410 C.3      49 MET   -0.1800
    769 CG        -72.7190  -24.7840  -27.8240 C.3      49 MET    0.0900
    770 SD        -73.2490  -24.6400  -26.0770 S.3      49 MET    0.0900
    771 CE        -73.7990  -22.9340  -26.0080 C.3      49 MET   -0.1400
    772 HN        -71.9710  -22.5100  -29.5830 H        49 MET    0.0900
    773 HA        -71.3160  -22.6580  -26.8680 H        49 MET    0.0900
    774 HB1       -70.6010  -25.0530  -27.5450 H        49 MET   -0.0900
    775 HB2       -71.0910  -24.5870  -29.2200 H        49 MET   -0.2200
    776 HG1       -72.8630  -25.8360  -28.1450 H        49 MET    0.0900
    777 HG2       -73.3750  -24.1360  -28.4400 H        49 MET    0.0900
    778 HE1       -74.1910  -22.5960  -26.9910 H        49 MET    0.0900
    779 HE2       -72.9530  -22.2700  -25.7300 H        49 MET    0.5100
    780 HE3       -74.6110  -22.8210  -25.2580 H        49 MET   -0.5100
    781 N         -68.7170  -22.6060  -28.8070 N.am     50 LEU   -0.4700
    782 CA        -67.3230  -22.1820  -28.7760 C.3      50 LEU    0.3100
    783 C         -67.1520  -20.6580  -28.6720 C.2      50 LEU    0.0700
    784 O         -66.3570  -20.1750  -27.9000 O.2      50 LEU    0.0900
    785 CB        -66.5610  -22.7250  -29.9860 C.3      50 LEU   -0.1800
    786 CG        -66.7050  -24.2320  -30.2260 C.3      50 LEU    0.0900
    787 CD1       -65.8510  -24.7570  -31.3990 C.3      50 LEU    0.0900
    788 CD2       -66.4530  -25.0100  -28.9530 C.3      50 LEU   -0.0900
    789 HN        -69.1000  -22.7940  -29.7080 H        50 LEU    0.0900
    790 HA        -66.8820  -22.5480  -27.8610 H        50 LEU   -0.2700
    791 HB1       -65.4830  -22.4990  -29.8460 H        50 LEU    0.0900
    792 HB2       -66.9250  -22.1950  -30.8910 H        50 LEU    0.0900
    793 HG        -67.7710  -24.4560  -30.4390 H        50 LEU    0.0900
    794 HD11      -64.7750  -24.5600  -31.2040 H        50 LEU   -0.2700
    795 HD12      -66.1420  -24.2400  -32.3390 H        50 LEU    0.0900
    796 HD13      -65.9970  -25.8520  -31.5130 H        50 LEU    0.0900
    797 HD21      -67.1820  -24.7080  -28.1700 H        50 LEU    0.0900
    798 HD22      -65.4270  -24.8030  -28.5800 H        50 LEU    0.5100
    799 HD23      -66.5680  -26.0980  -29.1450 H        50 LEU   -0.5100
    800 N         -67.9060  -19.8830  -29.4270 N.am     51 GLY   -0.4700
    801 CA        -67.6280  -18.4660  -29.5140 C.3      51 GLY    0.3100
    802 C         -67.8000  -17.7090  -28.2280 C.2      51 GLY   -0.0200
    803 O         -67.0340  -16.7970  -27.9570 O.2      51 GLY    0.0900
    804 HN        -68.6790  -20.2260  -29.9550 H        51 GLY    0.0900
    805 HA1       -68.3000  -18.0500  -30.2490 H        51 GLY    0.5100
    806 HA2       -66.6040  -18.3580  -29.8420 H        51 GLY   -0.5100
    807 N         -68.8330  -18.0540  -27.4570 N.am     52 PHE   -0.4700
    808 CA        -69.1320  -17.3690  -26.1970 C.3      52 PHE    0.3100
    809 C         -68.1450  -17.6300  -25.0720 C.2      52 PHE    0.0700
    810 O         -67.6460  -16.6740  -24.4870 O.2      52 PHE    0.0900
    811 CB        -70.5630  -17.6500  -25.7060 C.3      52 PHE   -0.1800
    812 CG        -70.8560  -17.0380  -24.3660 C.ar     52 PHE    0.0900
    813 CD1       -71.1660  -15.6910  -24.2670 C.ar     52 PHE    0.0900
    814 CD2       -70.7770  -17.7920  -23.2000 C.ar     52 PHE    0.0000
    815 CE1       -71.4150  -15.1080  -23.0240 C.ar     52 PHE   -0.1150
    816 CE2       -71.0210  -17.2090  -21.9640 C.ar     52 PHE    0.1150
    817 CZ        -71.3450  -15.8710  -21.8790 C.ar     52 PHE   -0.1150
    818 HN        -69.4490  -18.7970  -27.7050 H        52 PHE    0.1150
    819 HA        -69.0010  -16.3100  -26.3620 H        52 PHE   -0.1150
    820 HB1       -70.7130  -18.7460  -25.6110 H        52 PHE    0.1150
    821 HB2       -71.2920  -17.2270  -26.4300 H        52 PHE   -0.1150
    822 HD1       -71.2140  -15.0870  -25.1590 H        52 PHE    0.1150
    823 HD2       -70.5230  -18.8400  -23.2560 H        52 PHE   -0.1150
    824 HE1       -71.6630  -14.0600  -22.9590 H        52 PHE    0.1150
    825 HE2       -70.9570  -17.8060  -21.0660 H        52 PHE    0.5100
    826 HZ        -71.5440  -15.4220  -20.9170 H        52 PHE   -0.5100
    827 N         -67.8670  -18.9090  -24.7440 N.am     53 PRO   -0.2900
    828 CA        -66.9520  -19.0900  -23.6230 C.3      53 PRO    0.0000
    829 C         -65.6350  -18.4150  -23.9010 C.2      53 PRO    0.0900
    830 O         -65.1350  -17.6560  -23.0810 O.2      53 PRO    0.0900
    831 CB        -66.6980  -20.5910  -23.6170 C.3      53 PRO    0.0200
    832 CG        -67.8740  -21.1690  -24.2330 C.3      53 PRO    0.0900
    833 CD        -68.3230  -20.1980  -25.2790 C.3      53 PRO   -0.1800
    834 HA        -67.3880  -18.7030  -22.7160 H        53 PRO    0.0900
    835 HB1       -66.5730  -20.9660  -22.5790 H        53 PRO    0.0900
    836 HB2       -65.7860  -20.8390  -24.2000 H        53 PRO   -0.1800
    837 HG1       -67.6280  -22.1490  -24.6940 H        53 PRO    0.0900
    838 HG2       -68.6740  -21.3190  -23.4770 H        53 PRO    0.0900
    839 HD1       -67.8400  -20.3990  -26.2590 H        53 PRO    0.5100
    840 HD2       -69.4270  -20.1980  -25.3930 H        53 PRO   -0.5100
    841 N         -65.0880  -18.6410  -25.0830 N.am     54 ILE   -0.4700
    842 CA        -63.7220  -18.2210  -25.2800 C.3      54 ILE    0.3100
    843 C         -63.6260  -16.7130  -25.4060 C.2      54 ILE    0.0700
    844 O         -62.6170  -16.1160  -25.0540 O.2      54 ILE    0.0900
    845 CB        -62.9980  -18.9880  -26.4060 C.3      54 ILE   -0.0900
    846 CG1       -62.7950  -18.1150  -27.6350 C.3      54 ILE    0.0900
    847 CG2       -63.6630  -20.3450  -26.6580 C.3      54 ILE   -0.2700
    848 CD        -61.3510  -17.8620  -27.8880 C.3      54 ILE    0.0900
    849 HN        -65.5590  -19.0790  -25.8420 H        54 ILE    0.0900
    850 HA        -63.2020  -18.3740  -24.3460 H        54 ILE    0.0900
    851 HB        -61.9370  -19.1480  -26.1190 H        54 ILE   -0.1800
    852 HG11      -63.3130  -17.1450  -27.4820 H        54 ILE    0.0900
    853 HG12      -63.2360  -18.6220  -28.5200 H        54 ILE    0.0900
    854 HG21      -64.7680  -20.2460  -26.6000 H        54 ILE   -0.2700
    855 HG22      -63.3310  -21.0770  -25.8900 H        54 ILE    0.0900
    856 HG23      -63.3940  -20.7170  -27.6700 H        54 ILE    0.0900
    857 HD1       -60.7630  -18.7850  -27.6970 H        54 ILE    0.0900
    858 HD2       -60.9830  -17.0610  -27.2110 H        54 ILE    0.5100
    859 HD3       -61.2000  -17.5580  -28.9460 H        54 ILE   -0.5100
    860 N         -64.6700  -16.0710  -25.8930 N.am     55 ASN   -0.4700
    861 CA        -64.6190  -14.6210  -25.9700 C.3      55 ASN    0.3100
    862 C         -64.9530  -13.9310  -24.6910 C.2      55 ASN    0.0700
    863 O         -64.4660  -12.8430  -24.4160 O.2      55 ASN    0.0900
    864 CB        -65.5180  -14.0830  -27.0780 C.3      55 ASN   -0.1800
    865 CG        -64.8290  -14.0940  -28.4040 C.2      55 ASN    0.0900
    866 ND2       -65.2530  -14.9990  -29.2950 N.am     55 ASN    0.0900
    867 OD1       -63.8940  -13.3150  -28.6260 O.2      55 ASN    0.5500
    868 HN        -65.4980  -16.5240  -26.2140 H        55 ASN   -0.5500
    869 HA        -63.5930  -14.3360  -26.1550 H        55 ASN   -0.6200
    870 HB1       -65.8100  -13.0390  -26.8360 H        55 ASN    0.3200
    871 HB2       -66.4310  -14.7110  -27.1450 H        55 ASN    0.3000
    872 HD21      -64.8260  -15.0500  -30.1980 H        55 ASN    0.5100
    873 HD22      -65.9960  -15.6240  -29.0570 H        55 ASN   -0.5100
    874 N         -65.8450  -14.5540  -23.9340 N.am     56 PHE   -0.4700
    875 CA        -66.3000  -13.9900  -22.6850 C.3      56 PHE    0.3100
    876 C         -65.1890  -14.1870  -21.6610 C.2      56 PHE    0.0700
    877 O         -64.8520  -13.2700  -20.9160 O.2      56 PHE    0.0900
    878 CB        -67.6090  -14.6530  -22.2380 C.3      56 PHE   -0.1800
    879 CG        -67.9890  -14.3280  -20.8360 C.ar     56 PHE    0.0900
    880 CD1       -68.5860  -13.1130  -20.5280 C.ar     56 PHE    0.0900
    881 CD2       -67.7190  -15.2170  -19.8160 C.ar     56 PHE    0.0000
    882 CE1       -68.9150  -12.7970  -19.2340 C.ar     56 PHE   -0.1150
    883 CE2       -68.0330  -14.9010  -18.5080 C.ar     56 PHE    0.1150
    884 CZ        -68.6390  -13.6910  -18.2180 C.ar     56 PHE   -0.1150
    885 HN        -66.2400  -15.4320  -24.1900 H        56 PHE    0.1150
    886 HA        -66.4470  -12.9290  -22.8320 H        56 PHE   -0.1150
    887 HB1       -67.5050  -15.7570  -22.3050 H        56 PHE    0.1150
    888 HB2       -68.4390  -14.3080  -22.8930 H        56 PHE   -0.1150
    889 HD1       -68.7940  -12.4070  -21.3180 H        56 PHE    0.1150
    890 HD2       -67.2570  -16.1670  -20.0420 H        56 PHE   -0.1150
    891 HE1       -69.3880  -11.8520  -19.0100 H        56 PHE    0.1150
    892 HE2       -67.8070  -15.5970  -17.7140 H        56 PHE    0.5100
    893 HZ        -68.8960  -13.4470  -17.1970 H        56 PHE   -0.5100
    894 N         -64.6100  -15.3860  -21.6520 N.am     57 LEU   -0.4700
    895 CA        -63.5020  -15.7030  -20.7680 C.3      57 LEU    0.3100
    896 C         -62.4050  -14.6490  -20.8660 C.2      57 LEU    0.0700
    897 O         -61.8720  -14.2000  -19.8630 O.2      57 LEU    0.0900
    898 CB        -62.9360  -17.0850  -21.0870 C.3      57 LEU   -0.1800
    899 CG        -61.8380  -17.5500  -20.1330 C.3      57 LEU    0.0900
    900 CD1       -62.3920  -17.8860  -18.7440 C.3      57 LEU    0.0900
    901 CD2       -61.0650  -18.7220  -20.7180 C.3      57 LEU   -0.0900
    902 HN        -64.9120  -16.1220  -22.2530 H        57 LEU    0.0900
    903 HA        -63.8660  -15.6720  -19.7520 H        57 LEU   -0.2700
    904 HB1       -62.5190  -17.0640  -22.1160 H        57 LEU    0.0900
    905 HB2       -63.7660  -17.8210  -21.0490 H        57 LEU    0.0900
    906 HG        -61.0790  -16.7450  -20.0340 H        57 LEU    0.0900
    907 HD11      -63.1460  -18.6990  -18.8200 H        57 LEU   -0.2700
    908 HD12      -62.8810  -16.9910  -18.3040 H        57 LEU    0.0900
    909 HD13      -61.5700  -18.2260  -18.0800 H        57 LEU    0.0900
    910 HD21      -60.7440  -18.4890  -21.7560 H        57 LEU    0.0900
    911 HD22      -61.7100  -19.6260  -20.7420 H        57 LEU    0.5100
    912 HD23      -60.1610  -18.9240  -20.1040 H        57 LEU   -0.5100
    913 N         -62.0940  -14.2380  -22.0890 N.am     58 THR   -0.4700
    914 CA        -61.2000  -13.1150  -22.3320 C.3      58 THR    0.3100
    915 C         -61.5440  -11.8530  -21.5360 C.2      58 THR    0.0700
    916 O         -60.6630  -11.2500  -20.9330 O.2      58 THR    0.0900
    917 CB        -61.1420  -12.7560  -23.8260 C.3      58 THR    0.1400
    918 CG2       -60.1860  -11.5810  -24.0520 C.3      58 THR    0.0900
    919 OG1       -60.7140  -13.9020  -24.5670 O.3      58 THR   -0.6600
    920 HN        -62.4600  -14.6840  -22.9020 H        58 THR    0.4300
    921 HA        -60.2180  -13.3890  -21.9770 H        58 THR   -0.2700
    922 HB        -62.1470  -12.4480  -24.1820 H        58 THR    0.0900
    923 HG1       -61.5130  -14.3780  -24.8030 H        58 THR    0.0900
    924 HG21      -59.2150  -11.7760  -23.5500 H        58 THR    0.0900
    925 HG22      -60.6230  -10.6510  -23.6300 H        58 THR    0.5100
    926 HG23      -60.0030  -11.4480  -25.1400 H        58 THR   -0.5100
    927 N         -62.8050  -11.4370  -21.5280 N.am     59 LEU   -0.4700
    928 CA        -63.1780  -10.2520  -20.7720 C.3      59 LEU    0.3100
    929 C         -63.0220  -10.5370  -19.2950 C.2      59 LEU    0.0700
    930 O         -62.5760   -9.6960  -18.5230 O.2      59 LEU    0.0900
    931 CB        -64.6240   -9.8530  -21.0550 C.3      59 LEU   -0.1800
    932 CG        -64.9710   -9.5670  -22.5150 C.3      59 LEU    0.0900
    933 CD1       -66.4000   -9.0630  -22.6330 C.3      59 LEU    0.0900
    934 CD2       -63.9860   -8.5720  -23.1270 C.3      59 LEU   -0.0900
    935 HN        -63.5330  -11.9040  -22.0240 H        59 LEU    0.0900
    936 HA        -62.5100   -9.4530  -21.0550 H        59 LEU   -0.2700
    937 HB1       -64.8470   -8.9400  -20.4650 H        59 LEU    0.0900
    938 HB2       -65.2800  -10.6780  -20.7040 H        59 LEU    0.0900
    939 HG        -64.8580  -10.4970  -23.1110 H        59 LEU    0.0900
    940 HD11      -66.5240   -8.1270  -22.0470 H        59 LEU   -0.2700
    941 HD12      -67.1040   -9.8260  -22.2350 H        59 LEU    0.0900
    942 HD13      -66.6410   -8.8510  -23.6960 H        59 LEU    0.0900
    943 HD21      -62.9900   -9.0480  -23.2510 H        59 LEU    0.0900
    944 HD22      -63.8760   -7.6890  -22.4610 H        59 LEU    0.5100
    945 HD23      -64.3500   -8.2440  -24.1240 H        59 LEU   -0.5100
    946 N         -63.3950  -11.7480  -18.9130 N.am     60 TYR   -0.4700
    947 CA        -63.4540  -12.1130  -17.5160 C.3      60 TYR    0.3100
    948 C         -62.0680  -12.1380  -16.9000 C.2      60 TYR    0.0700
    949 O         -61.7890  -11.4790  -15.9020 O.2      60 TYR    0.0900
    950 CB        -64.1190  -13.4770  -17.3850 C.3      60 TYR   -0.1800
    951 CG        -64.2300  -13.9350  -15.9710 C.ar     60 TYR    0.0900
    952 CD1       -65.1650  -13.3760  -15.1130 C.ar     60 TYR    0.0900
    953 CD2       -63.3970  -14.9280  -15.4830 C.ar     60 TYR    0.0000
    954 CE1       -65.2680  -13.7980  -13.8100 C.ar     60 TYR   -0.1150
    955 CE2       -63.4990  -15.3550  -14.1840 C.ar     60 TYR    0.1150
    956 CZ        -64.4310  -14.7860  -13.3550 C.ar     60 TYR   -0.1150
    957 OH        -64.5190  -15.2140  -12.0570 O.3      60 TYR    0.1150
    958 HN        -63.6490  -12.4580  -19.5660 H        60 TYR    0.1100
    959 HA        -64.0230  -11.3590  -16.9900 H        60 TYR   -0.5400
    960 HB1       -63.5200  -14.2340  -17.9340 H        60 TYR    0.4300
    961 HB2       -65.1470  -13.4280  -17.8010 H        60 TYR   -0.1150
    962 HD1       -65.8210  -12.5970  -15.4740 H        60 TYR    0.1150
    963 HD2       -62.6580  -15.3720  -16.1340 H        60 TYR   -0.1150
    964 HE1       -66.0010  -13.3570  -13.1510 H        60 TYR    0.1150
    965 HE2       -62.8490  -16.1360  -13.8170 H        60 TYR    0.5100
    966 HH        -65.2150  -14.7120  -11.6260 H        60 TYR   -0.5100
    967 N         -61.1980  -12.9110  -17.5310 N.am     61 VAL   -0.4700
    968 CA        -59.7980  -13.0330  -17.1570 C.3      61 VAL    0.3100
    969 C         -59.0650  -11.6860  -17.1090 C.2      61 VAL    0.0700
    970 O         -58.1730  -11.5050  -16.3000 O.2      61 VAL    0.0900
    971 CB        -59.0980  -14.0300  -18.1000 C.3      61 VAL   -0.0900
    972 CG1       -57.9450  -13.4000  -18.7940 C.3      61 VAL    0.0900
    973 CG2       -58.6790  -15.2760  -17.3580 C.3      61 VAL   -0.2700
    974 HN        -61.4730  -13.4600  -18.3160 H        61 VAL    0.0900
    975 HA        -59.7490  -13.3780  -16.1350 H        61 VAL    0.0900
    976 HB        -59.8270  -14.3880  -18.8570 H        61 VAL    0.0900
    977 HG11      -57.2000  -13.0450  -18.0510 H        61 VAL   -0.2700
    978 HG12      -58.2920  -12.5310  -19.3910 H        61 VAL    0.0900
    979 HG13      -57.4550  -14.1410  -19.4610 H        61 VAL    0.0900
    980 HG21      -59.5700  -15.7750  -16.9190 H        61 VAL    0.0900
    981 HG22      -57.9810  -15.0100  -16.5370 H        61 VAL    0.5100
    982 HG23      -58.1840  -15.9830  -18.0570 H        61 VAL   -0.5100
    983 N         -59.4450  -10.7310  -17.9500 N.am     62 THR   -0.4700
    984 CA        -58.8510   -9.4030  -17.8920 C.3      62 THR    0.3100
    985 C         -59.2220   -8.7520  -16.5810 C.2      62 THR    0.0700
    986 O         -58.3920   -8.1060  -15.9300 O.2      62 THR    0.0900
    987 CB        -59.3480   -8.5110  -19.0280 C.3      62 THR    0.1400
    988 CG2       -58.7660   -7.1140  -18.9210 C.3      62 THR    0.0900
    989 OG1       -58.9370   -9.0680  -20.2720 O.3      62 THR   -0.6600
    990 HN        -60.1440  -10.8770  -18.6470 H        62 THR    0.4300
    991 HA        -57.7790   -9.5190  -17.9540 H        62 THR   -0.2700
    992 HB        -60.4560   -8.4480  -19.0060 H        62 THR    0.0900
    993 HG1       -59.5610   -9.7710  -20.4650 H        62 THR    0.0900
    994 HG21      -57.6570   -7.1570  -18.9710 H        62 THR    0.0900
    995 HG22      -59.0590   -6.6550  -17.9530 H        62 THR    0.5100
    996 HG23      -59.1340   -6.4860  -19.7600 H        62 THR   -0.5100
    997 N         -60.4870   -8.9230  -16.1960 N.am     63 VAL   -0.4700
    998 CA        -60.9850   -8.4240  -14.9140 C.3      63 VAL    0.3100
    999 C         -60.2060   -9.0230  -13.7080 C.2      63 VAL    0.0700
   1000 O         -59.9340   -8.3210  -12.7440 O.2      63 VAL    0.0900
   1001 CB        -62.5460   -8.5790  -14.8110 C.3      63 VAL   -0.0900
   1002 CG1       -63.0460   -8.4340  -13.3790 C.3      63 VAL    0.0900
   1003 CG2       -63.2250   -7.5700  -15.7010 C.3      63 VAL   -0.2700
   1004 HN        -61.1530   -9.4010  -16.7650 H        63 VAL    0.0900
   1005 HA        -60.7080   -7.3830  -14.8330 H        63 VAL    0.0900
   1006 HB        -62.8330   -9.5830  -15.1920 H        63 VAL    0.0900
   1007 HG11      -62.6280   -7.5120  -12.9200 H        63 VAL   -0.2700
   1008 HG12      -62.7240   -9.3080  -12.7740 H        63 VAL    0.0900
   1009 HG13      -64.1550   -8.3630  -13.3700 H        63 VAL    0.0900
   1010 HG21      -62.9160   -7.7230  -16.7570 H        63 VAL    0.0900
   1011 HG22      -62.9380   -6.5420  -15.3930 H        63 VAL    0.5100
   1012 HG23      -64.3270   -7.6860  -15.6330 H        63 VAL   -0.5100
   1013 N         -59.8150  -10.2980  -13.7990 N.am     64 GLN   -0.4700
   1014 CA        -59.0850  -10.9780  -12.7270 C.3      64 GLN    0.3100
   1015 C         -57.5690  -10.7660  -12.6550 C.2      64 GLN    0.0700
   1016 O         -56.9800  -11.0060  -11.6060 O.2      64 GLN    0.0900
   1017 CB        -59.3490  -12.4820  -12.7810 C.3      64 GLN   -0.1800
   1018 CG        -60.8070  -12.8510  -12.8490 C.3      64 GLN    0.0900
   1019 CD        -61.5180  -12.6850  -11.5240 C.2      64 GLN    0.0900
   1020 NE2       -61.7400  -13.8100  -10.8350 N.am     64 GLN   -0.1800
   1021 OE1       -61.8690  -11.5700  -11.1140 O.2      64 GLN    0.0900
   1022 HN        -60.0050  -10.8480  -14.6080 H        64 GLN    0.0900
   1023 HA        -59.4150  -10.5710  -11.7840 H        64 GLN    0.5500
   1024 HB1       -58.9130  -12.9480  -11.8740 H        64 GLN   -0.5500
   1025 HB2       -58.8410  -12.8960  -13.6780 H        64 GLN   -0.6200
   1026 HG1       -60.8950  -13.9130  -13.1650 H        64 GLN    0.3200
   1027 HG2       -61.3070  -12.2040  -13.6010 H        64 GLN    0.3000
   1028 HE21      -62.2060  -13.7710   -9.9520 H        64 GLN    0.5100
   1029 HE22      -61.4410  -14.6900  -11.2050 H        64 GLN   -0.5100
   1030 N         -56.9370  -10.3560  -13.7580 N.am     65 HSD   -0.4700
   1031 CA        -55.4740  -10.2200  -13.8160 C.3      65 HSD    0.3100
   1032 C         -54.9940   -8.8240  -14.1670 C.2      65 HSD    0.0700
   1033 O         -55.1680   -8.3670  -15.2870 O.2      65 HSD    0.0900
   1034 CB        -54.8790  -11.2210  -14.7920 C.3      65 HSD   -0.0900
   1035 CG        -55.2120  -12.6320  -14.4560 C.ar     65 HSD    0.0900
   1036 CD2       -54.3400  -13.4730  -13.8070 C.ar     65 HSD    0.0900
   1037 ND1       -56.3480  -13.3460  -14.6530 N.ar     65 HSD   -0.3600
   1038 CE1       -56.1280  -14.6020  -14.1430 C.ar     65 HSD    0.3200
   1039 NE2       -54.9090  -14.6590  -13.6370 N.ar     65 HSD   -0.0500
   1040 HN        -57.4300  -10.1250  -14.5940 H        65 HSD    0.2500
   1041 HA        -55.0840  -10.3870  -12.8240 H        65 HSD    0.1300
   1042 HB1       -53.7740  -11.1110  -14.7890 H        65 HSD   -0.7000
   1043 HB2       -55.2650  -11.0020  -15.8110 H        65 HSD    0.2200
   1044 HD1       -57.1820  -13.0080  -15.0890 H        65 HSD    0.1000
   1045 HD2       -53.3330  -13.2940  -13.4500 H        65 HSD    0.5100
   1046 HE1       -56.8600  -15.4080  -14.1650 H        65 HSD   -0.5100
   1047 N         -54.3550   -8.1630  -13.2070 N.am     66 LYS   -0.4700
   1048 CA        -53.9510   -6.7690  -13.3300 C.3      66 LYS    0.3100
   1049 C         -52.9520   -6.5370  -14.4490 C.2      66 LYS    0.0700
   1050 O         -52.9300   -5.4790  -15.0760 O.2      66 LYS    0.0900
   1051 CB        -53.3360   -6.3310  -12.0040 C.3      66 LYS   -0.1800
   1052 CG        -52.7270   -4.9430  -11.9800 C.3      66 LYS    0.0900
   1053 CD        -51.6990   -4.8360  -10.8550 C.3      66 LYS    0.0900
   1054 CE        -50.2910   -5.1010  -11.3630 C.3      66 LYS   -0.1800
   1055 NZ        -49.8240   -4.0210  -12.2810 N.4      66 LYS    0.0900
   1056 HN        -54.1200   -8.6010  -12.3430 H        66 LYS    0.0900
   1057 HA        -54.8220   -6.1770  -13.5650 H        66 LYS   -0.1800
   1058 HB1       -52.5400   -7.0580  -11.7400 H        66 LYS    0.0900
   1059 HB2       -54.1310   -6.3690  -11.2290 H        66 LYS    0.0900
   1060 HG1       -53.5280   -4.1900  -11.8210 H        66 LYS    0.2100
   1061 HG2       -52.2310   -4.7400  -12.9540 H        66 LYS    0.0500
   1062 HD1       -51.9460   -5.5750  -10.0650 H        66 LYS    0.0500
   1063 HD2       -51.7420   -3.8150  -10.4180 H        66 LYS   -0.3000
   1064 HE1       -50.2690   -6.0580  -11.9260 H        66 LYS    0.3300
   1065 HE2       -49.5850   -5.1460  -10.5070 H        66 LYS    0.3300
   1066 HZ1       -49.0770   -3.4680  -11.8150 H        66 LYS    0.3300
   1067 HZ2       -50.6220   -3.3970  -12.5160 H        66 LYS    0.5100
   1068 HZ3       -49.4490   -4.4460  -13.1530 H        66 LYS   -0.5100
   1069 N         -52.1120   -7.5370  -14.6860 N.am     67 LYS   -0.4700
   1070 CA        -51.0490   -7.4230  -15.6630 C.3      67 LYS    0.3100
   1071 C         -51.5990   -7.3610  -17.0680 C.2      67 LYS    0.0700
   1072 O         -50.9160   -6.9390  -17.9960 O.2      67 LYS    0.0900
   1073 CB        -50.0810   -8.5980  -15.5150 C.3      67 LYS   -0.1800
   1074 CG        -49.1940   -8.5040  -14.2860 C.3      67 LYS    0.0900
   1075 CD        -48.6960   -7.0700  -14.0940 C.3      67 LYS    0.0900
   1076 CE        -47.5830   -6.9900  -13.0660 C.3      67 LYS   -0.1800
   1077 NZ        -47.4290   -5.6420  -12.4550 N.4      67 LYS    0.0900
   1078 HN        -52.1750   -8.4080  -14.2050 H        67 LYS    0.0900
   1079 HA        -50.5350   -6.4870  -15.4960 H        67 LYS   -0.1800
   1080 HB1       -49.4340   -8.6390  -16.4170 H        67 LYS    0.0900
   1081 HB2       -50.6720   -9.5370  -15.4530 H        67 LYS    0.0900
   1082 HG1       -48.3240   -9.1840  -14.4070 H        67 LYS    0.2100
   1083 HG2       -49.7720   -8.8160  -13.3900 H        67 LYS    0.0500
   1084 HD1       -49.5430   -6.4350  -13.7610 H        67 LYS    0.0500
   1085 HD2       -48.3190   -6.6870  -15.0660 H        67 LYS   -0.3000
   1086 HE1       -46.6160   -7.2430  -13.5520 H        67 LYS    0.3300
   1087 HE2       -47.7940   -7.7030  -12.2410 H        67 LYS    0.3300
   1088 HZ1       -48.2410   -5.4470  -11.8370 H        67 LYS    0.3300
   1089 HZ2       -47.3830   -4.9240  -13.2060 H        67 LYS    0.5100
   1090 HZ3       -46.5520   -5.6140  -11.8960 H        67 LYS   -0.5100
   1091 N         -52.8520   -7.7840  -17.2120 N.am     68 LEU   -0.4700
   1092 CA        -53.5320   -7.7440  -18.4990 C.3      68 LEU    0.3100
   1093 C         -54.0960   -6.3980  -18.9010 C.2      68 LEU    0.0700
   1094 O         -54.2590   -6.1800  -20.0910 O.2      68 LEU    0.0900
   1095 CB        -54.6510   -8.7670  -18.5670 C.3      68 LEU   -0.1800
   1096 CG        -54.2050  -10.2150  -18.6200 C.3      68 LEU    0.0900
   1097 CD1       -55.4410  -11.0890  -18.6610 C.3      68 LEU    0.0900
   1098 CD2       -53.3040  -10.4840  -19.8200 C.3      68 LEU   -0.0900
   1099 HN        -53.3800   -8.1450  -16.4480 H        68 LEU    0.0900
   1100 HA        -52.7990   -7.9420  -19.2670 H        68 LEU   -0.2700
   1101 HB1       -55.2550   -8.5580  -19.4750 H        68 LEU    0.0900
   1102 HB2       -55.2910   -8.6370  -17.6700 H        68 LEU    0.0900
   1103 HG        -53.5970  -10.4580  -17.7220 H        68 LEU    0.0900
   1104 HD11      -56.0490  -10.8500  -19.5590 H        68 LEU   -0.2700
   1105 HD12      -56.0600  -10.9120  -17.7550 H        68 LEU    0.0900
   1106 HD13      -55.1460  -12.1590  -18.7080 H        68 LEU    0.0900
   1107 HD21      -52.3210   -9.9880  -19.6790 H        68 LEU    0.0900
   1108 HD22      -53.7740  -10.0840  -20.7440 H        68 LEU    0.5100
   1109 HD23      -53.1370  -11.5770  -19.9300 H        68 LEU   -0.5100
   1110 N         -54.3350   -5.4710  -17.9800 N.am     69 ARG   -0.4700
   1111 CA        -54.9960   -4.2930  -18.4520 C.3      69 ARG    0.3100
   1112 C         -53.9340   -3.2870  -18.7010 C.2      69 ARG    0.0700
   1113 O         -53.4940   -2.5990  -17.7960 O.2      69 ARG    0.0900
   1114 CB        -55.9550   -3.7570  -17.4060 C.3      69 ARG   -0.1800
   1115 CG        -56.7430   -4.8320  -16.7010 C.3      69 ARG    0.0900
   1116 CD        -57.4320   -4.2750  -15.4950 C.3      69 ARG    0.0900
   1117 NE        -57.6990   -5.3620  -14.5650 N.pl3    69 ARG   -0.1800
   1118 CZ        -57.1350   -5.4780  -13.3710 C.cat    69 ARG    0.0900
   1119 NH1       -56.2960   -4.5490  -12.9250 N.pl3    69 ARG    0.0900
   1120 NH2       -57.4200   -6.5260  -12.6180 N.pl3    69 ARG    0.2000
   1121 HN        -54.0940   -5.5400  -17.0170 H        69 ARG    0.0900
   1122 HA        -55.5310   -4.5490  -19.3550 H        69 ARG    0.0900
   1123 HB1       -56.6680   -3.0630  -17.9020 H        69 ARG   -0.7000
   1124 HB2       -55.3720   -3.1910  -16.6490 H        69 ARG    0.4400
   1125 HG1       -56.0550   -5.6460  -16.3890 H        69 ARG    0.6400
   1126 HG2       -57.5000   -5.2490  -17.3980 H        69 ARG   -0.8000
   1127 HD1       -58.3990   -3.8090  -15.7810 H        69 ARG    0.4600
   1128 HD2       -56.7840   -3.5290  -14.9870 H        69 ARG    0.4600
   1129 HE        -58.3520   -6.0660  -14.8450 H        69 ARG   -0.8000
   1130 HH11      -56.0850   -3.7520  -13.4920 H        69 ARG    0.4600
   1131 HH12      -55.8760   -4.6460  -12.0230 H        69 ARG    0.4600
   1132 HH21      -58.0580   -7.2220  -12.9510 H        69 ARG    0.5100
   1133 HH22      -57.0010   -6.6240  -11.7160 H        69 ARG   -0.5100
   1134 N         -53.6120   -3.1420  -19.9780 N.am     70 THR   -0.4700
   1135 CA        -52.5010   -2.3440  -20.4480 C.3      70 THR    0.3100
   1136 C         -53.0070   -1.8220  -21.7840 C.2      70 THR    0.0700
   1137 O         -53.8180   -2.4940  -22.4480 O.2      70 THR    0.0900
   1138 CB        -51.2250   -3.1870  -20.6820 C.3      70 THR    0.1400
   1139 CG2       -50.8500   -4.0090  -19.4690 C.3      70 THR    0.0900
   1140 OG1       -51.4330   -4.0880  -21.7680 O.3      70 THR   -0.6600
   1141 HN        -54.1380   -3.5950  -20.6940 H        70 THR    0.4300
   1142 HA        -52.3090   -1.5830  -19.7060 H        70 THR   -0.2700
   1143 HB        -50.3720   -2.5190  -20.9240 H        70 THR    0.0900
   1144 HG1       -51.9300   -4.8260  -21.4100 H        70 THR    0.0900
   1145 HG21      -51.5870   -4.8260  -19.3180 H        70 THR    0.0900
   1146 HG22      -50.8440   -3.3660  -18.5630 H        70 THR    0.5100
   1147 HG23      -49.8450   -4.4590  -19.6140 H        70 THR   -0.5100
   1148 N         -52.5450   -0.6310  -22.1860 N.am     71 PRO   -0.2900
   1149 CA        -52.9230    0.0250  -23.4400 C.3      71 PRO    0.0000
   1150 C         -52.8250   -0.8610  -24.6880 C.2      71 PRO    0.0900
   1151 O         -53.7010   -0.7830  -25.5490 O.2      71 PRO    0.0900
   1152 CB        -51.9350    1.1870  -23.4960 C.3      71 PRO    0.0200
   1153 CG        -51.8430    1.5760  -22.0800 C.3      71 PRO    0.0900
   1154 CD        -51.7410    0.2660  -21.3500 C.3      71 PRO   -0.1800
   1155 HA        -53.9630    0.3100  -23.4260 H        71 PRO    0.0900
   1156 HB1       -52.3210    2.0190  -24.1220 H        71 PRO    0.0900
   1157 HB2       -50.9490    0.8640  -23.8940 H        71 PRO   -0.1800
   1158 HG1       -50.9440    2.2040  -21.8970 H        71 PRO    0.0900
   1159 HG2       -52.7450    2.1410  -21.7620 H        71 PRO    0.0900
   1160 HD1       -50.6930   -0.0940  -21.2970 H        71 PRO    0.5100
   1161 HD2       -52.1730    0.3300  -20.3290 H        71 PRO   -0.5100
   1162 N         -51.8000   -1.7080  -24.7790 N.am     72 LEU   -0.4700
   1163 CA        -51.6320   -2.5740  -25.9470 C.3      72 LEU    0.3100
   1164 C         -52.6490   -3.7100  -26.0040 C.2      72 LEU    0.0700
   1165 O         -52.8880   -4.2860  -27.0680 O.2      72 LEU    0.0900
   1166 CB        -50.2180   -3.1550  -26.0140 C.3      72 LEU   -0.1800
   1167 CG        -49.0790   -2.2100  -26.4310 C.3      72 LEU    0.0900
   1168 CD1       -47.7200   -2.9180  -26.4580 C.3      72 LEU    0.0900
   1169 CD2       -49.3530   -1.5770  -27.7730 C.3      72 LEU   -0.0900
   1170 HN        -51.1100   -1.7890  -24.0640 H        72 LEU    0.0900
   1171 HA        -51.8320   -1.9840  -26.8290 H        72 LEU   -0.2700
   1172 HB1       -50.2370   -3.9960  -26.7380 H        72 LEU    0.0900
   1173 HB2       -49.9730   -3.5500  -25.0060 H        72 LEU    0.0900
   1174 HG        -49.0310   -1.3640  -25.7120 H        72 LEU    0.0900
   1175 HD11      -47.7430   -3.7610  -27.1810 H        72 LEU   -0.2700
   1176 HD12      -47.4840   -3.3210  -25.4500 H        72 LEU    0.0900
   1177 HD13      -46.9280   -2.2040  -26.7700 H        72 LEU    0.0900
   1178 HD21      -50.3740   -1.1410  -27.7890 H        72 LEU    0.0900
   1179 HD22      -49.2820   -2.3440  -28.5750 H        72 LEU    0.5100
   1180 HD23      -48.6180   -0.7660  -27.9660 H        72 LEU   -0.5100
   1181 N         -53.2330   -4.0340  -24.8500 N.am     73 ASN   -0.4700
   1182 CA        -54.2690   -5.0500  -24.7860 C.3      73 ASN    0.3100
   1183 C         -55.6760   -4.5180  -25.0330 C.2      73 ASN    0.0700
   1184 O         -56.5990   -5.2980  -25.2670 O.2      73 ASN    0.0900
   1185 CB        -54.2010   -5.7810  -23.4490 C.3      73 ASN   -0.1800
   1186 CG        -53.0790   -6.7850  -23.4030 C.2      73 ASN    0.0900
   1187 ND2       -52.6430   -7.1340  -22.2020 N.am     73 ASN    0.0900
   1188 OD1       -52.6120   -7.2500  -24.4310 O.2      73 ASN    0.5500
   1189 HN        -52.9880   -3.5980  -23.9870 H        73 ASN   -0.5500
   1190 HA        -54.1150   -5.7400  -25.6030 H        73 ASN   -0.6200
   1191 HB1       -55.1620   -6.3140  -23.2790 H        73 ASN    0.3200
   1192 HB2       -54.0470   -5.0390  -22.6370 H        73 ASN    0.3000
   1193 HD21      -53.1490   -6.8550  -21.3860 H        73 ASN    0.5100
   1194 HD22      -51.8080   -7.6770  -22.1120 H        73 ASN   -0.5100
   1195 N         -55.8440   -3.1980  -24.9930 N.am     74 TYR   -0.4700
   1196 CA        -57.1600   -2.5860  -25.1750 C.3      74 TYR    0.3100
   1197 C         -57.8680   -3.0730  -26.4570 C.2      74 TYR    0.0700
   1198 O         -59.0370   -3.4690  -26.4410 O.2      74 TYR    0.0900
   1199 CB        -57.0570   -1.0600  -25.2250 C.3      74 TYR   -0.1800
   1200 CG        -56.8260   -0.3410  -23.9180 C.ar     74 TYR    0.0900
   1201 CD1       -56.5080   -1.0200  -22.7540 C.ar     74 TYR    0.0900
   1202 CD2       -56.9410    1.0450  -23.8640 C.ar     74 TYR    0.0000
   1203 CE1       -56.2930   -0.3260  -21.5760 C.ar     74 TYR   -0.1150
   1204 CE2       -56.7320    1.7400  -22.7070 C.ar     74 TYR    0.1150
   1205 CZ        -56.4080    1.0610  -21.5650 C.ar     74 TYR   -0.1150
   1206 OH        -56.2110    1.7970  -20.4130 O.3      74 TYR    0.1150
   1207 HN        -55.0850   -2.5700  -24.8390 H        74 TYR    0.1100
   1208 HA        -57.7860   -2.8920  -24.3490 H        74 TYR   -0.5400
   1209 HB1       -58.0050   -0.6570  -25.6390 H        74 TYR    0.4300
   1210 HB2       -56.2050   -0.7880  -25.8840 H        74 TYR   -0.1150
   1211 HD1       -56.4270   -2.0960  -22.7660 H        74 TYR    0.1150
   1212 HD2       -57.2020    1.5850  -24.7620 H        74 TYR   -0.1150
   1213 HE1       -56.0390   -0.8580  -20.6720 H        74 TYR    0.1150
   1214 HE2       -56.8210    2.8150  -22.6940 H        74 TYR    0.5100
   1215 HH        -56.4890    2.6990  -20.5880 H        74 TYR   -0.5100
   1216 N         -57.1360   -3.0490  -27.5670 N.am     75 ILE   -0.4700
   1217 CA        -57.6710   -3.4850  -28.8540 C.3      75 ILE    0.3100
   1218 C         -58.0040   -4.9790  -28.8940 C.2      75 ILE    0.0700
   1219 O         -58.9240   -5.3940  -29.5990 O.2      75 ILE    0.0900
   1220 CB        -56.7020   -3.1630  -30.0200 C.3      75 ILE   -0.0900
   1221 CG1       -57.3820   -3.3810  -31.3780 C.3      75 ILE    0.0900
   1222 CG2       -55.4420   -4.0000  -29.9330 C.3      75 ILE   -0.2700
   1223 CD        -58.3050   -2.2610  -31.7970 C.3      75 ILE    0.0900
   1224 HN        -56.1910   -2.7330  -27.5710 H        75 ILE    0.0900
   1225 HA        -58.6130   -2.9800  -29.0060 H        75 ILE    0.0900
   1226 HB        -56.4300   -2.0870  -29.9830 H        75 ILE   -0.1800
   1227 HG11      -57.9720   -4.3210  -31.3280 H        75 ILE    0.0900
   1228 HG12      -56.5930   -3.4930  -32.1510 H        75 ILE    0.0900
   1229 HG21      -55.6720   -5.0630  -30.1580 H        75 ILE   -0.2700
   1230 HG22      -55.0180   -3.9380  -28.9070 H        75 ILE    0.0900
   1231 HG23      -54.6940   -3.6350  -30.6680 H        75 ILE    0.0900
   1232 HD1       -57.9500   -1.2960  -31.3760 H        75 ILE    0.0900
   1233 HD2       -59.3310   -2.4560  -31.4200 H        75 ILE    0.5100
   1234 HD3       -58.3230   -2.1800  -32.9040 H        75 ILE   -0.5100
   1235 N         -57.2440   -5.7910  -28.1550 N.am     76 LEU   -0.4700
   1236 CA        -57.5320   -7.2210  -28.0470 C.3      76 LEU    0.3100
   1237 C         -58.8570   -7.4490  -27.3240 C.2      76 LEU    0.0700
   1238 O         -59.5940   -8.4060  -27.5920 O.2      76 LEU    0.0900
   1239 CB        -56.4230   -7.9380  -27.2800 C.3      76 LEU   -0.1800
   1240 CG        -55.1240   -8.0700  -28.0460 C.3      76 LEU    0.0900
   1241 CD1       -54.2710   -9.0990  -27.3520 C.3      76 LEU    0.0900
   1242 CD2       -55.4160   -8.4810  -29.4670 C.3      76 LEU   -0.0900
   1243 HN        -56.4540   -5.4620  -27.6450 H        76 LEU    0.0900
   1244 HA        -57.6140   -7.6210  -29.0460 H        76 LEU   -0.2700
   1245 HB1       -56.7800   -8.9550  -27.0180 H        76 LEU    0.0900
   1246 HB2       -56.2230   -7.3740  -26.3450 H        76 LEU    0.0900
   1247 HG        -54.5960   -7.0930  -28.0690 H        76 LEU    0.0900
   1248 HD11      -54.7960  -10.0770  -27.3300 H        76 LEU   -0.2700
   1249 HD12      -54.0710   -8.7800  -26.3070 H        76 LEU    0.0900
   1250 HD13      -53.3120   -9.2230  -27.8970 H        76 LEU    0.0900
   1251 HD21      -55.8960   -7.6430  -30.0160 H        76 LEU    0.0900
   1252 HD22      -56.1040   -9.3520  -29.4750 H        76 LEU    0.5100
   1253 HD23      -54.4690   -8.7470  -29.9840 H        76 LEU   -0.5100
   1254 N         -59.1440   -6.5580  -26.3820 N.am     77 LEU   -0.4700
   1255 CA        -60.3690   -6.6390  -25.6290 C.3      77 LEU    0.3100
   1256 C         -61.5190   -6.2680  -26.5520 C.2      77 LEU    0.0700
   1257 O         -62.5560   -6.9300  -26.5890 O.2      77 LEU    0.0900
   1258 CB        -60.2890   -5.7260  -24.3960 C.3      77 LEU   -0.1800
   1259 CG        -59.5120   -6.3840  -23.2530 C.3      77 LEU    0.0900
   1260 CD1       -59.0190   -5.3690  -22.2350 C.3      77 LEU    0.0900
   1261 CD2       -60.3800   -7.4420  -22.5880 C.3      77 LEU   -0.0900
   1262 HN        -58.5340   -5.8030  -26.1560 H        77 LEU    0.0900
   1263 HA        -60.5140   -7.6660  -25.3300 H        77 LEU   -0.2700
   1264 HB1       -61.3180   -5.4940  -24.0490 H        77 LEU    0.0900
   1265 HB2       -59.7830   -4.7780  -24.6790 H        77 LEU    0.0900
   1266 HG        -58.6390   -6.9250  -23.6750 H        77 LEU    0.0900
   1267 HD11      -59.8760   -4.9540  -21.6640 H        77 LEU   -0.2700
   1268 HD12      -58.5010   -4.5340  -22.7540 H        77 LEU    0.0900
   1269 HD13      -58.3200   -5.8570  -21.5230 H        77 LEU    0.0900
   1270 HD21      -60.2310   -8.4260  -23.0840 H        77 LEU    0.0900
   1271 HD22      -61.4520   -7.1620  -22.6740 H        77 LEU    0.5100
   1272 HD23      -60.1040   -7.5400  -21.5160 H        77 LEU   -0.5100
   1273 N         -61.3010   -5.2020  -27.3120 N.am     78 ASN   -0.4700
   1274 CA        -62.2260   -4.7430  -28.3420 C.3      78 ASN    0.3100
   1275 C         -62.6230   -5.8300  -29.3350 C.2      78 ASN    0.0700
   1276 O         -63.7800   -5.9370  -29.7090 O.2      78 ASN    0.0900
   1277 CB        -61.5750   -3.5990  -29.1030 C.3      78 ASN   -0.1800
   1278 CG        -62.5670   -2.7800  -29.8470 C.2      78 ASN    0.0900
   1279 ND2       -62.2760   -2.5060  -31.1070 N.am     78 ASN    0.0900
   1280 OD1       -63.5910   -2.3890  -29.3050 O.2      78 ASN    0.5500
   1281 HN        -60.4750   -4.6550  -27.2090 H        78 ASN   -0.5500
   1282 HA        -63.1380   -4.4160  -27.8650 H        78 ASN   -0.6200
   1283 HB1       -60.8440   -4.0160  -29.8280 H        78 ASN    0.3200
   1284 HB2       -61.0410   -2.9430  -28.3840 H        78 ASN    0.3000
   1285 HD21      -62.8250   -1.8400  -31.6140 H        78 ASN    0.5100
   1286 HD22      -61.5080   -2.9650  -31.5550 H        78 ASN   -0.5100
   1287 N         -61.6450   -6.6250  -29.7590 N.am     79 LEU   -0.4700
   1288 CA        -61.8660   -7.8260  -30.5690 C.3      79 LEU    0.3100
   1289 C         -62.8360   -8.8270  -29.9120 C.2      79 LEU    0.0700
   1290 O         -63.7060   -9.4030  -30.5650 O.2      79 LEU    0.0900
   1291 CB        -60.5190   -8.5290  -30.8420 C.3      79 LEU   -0.1800
   1292 CG        -60.6400   -9.8160  -31.6500 C.3      79 LEU    0.0900
   1293 CD1       -60.9930   -9.4330  -33.0710 C.3      79 LEU    0.0900
   1294 CD2       -59.3990  -10.7010  -31.5810 C.3      79 LEU   -0.0900
   1295 HN        -60.6920   -6.4320  -29.5400 H        79 LEU    0.0900
   1296 HA        -62.3320   -7.5280  -31.4970 H        79 LEU   -0.2700
   1297 HB1       -60.0450   -8.7690  -29.8670 H        79 LEU    0.0900
   1298 HB2       -59.8620   -7.8270  -31.3980 H        79 LEU    0.0900
   1299 HG        -61.4350  -10.4630  -31.2200 H        79 LEU    0.0900
   1300 HD11      -60.1990   -8.7860  -33.5010 H        79 LEU   -0.2700
   1301 HD12      -61.9530   -8.8730  -33.0840 H        79 LEU    0.0900
   1302 HD13      -61.0860  -10.3460  -33.6980 H        79 LEU    0.0900
   1303 HD21      -59.1970  -10.9950  -30.5300 H        79 LEU    0.0900
   1304 HD22      -58.5190  -10.1470  -31.9700 H        79 LEU    0.5100
   1305 HD23      -59.5580  -11.6220  -32.1830 H        79 LEU   -0.5100
   1306 N         -62.6640   -9.0370  -28.6120 N.am     80 ALA   -0.4700
   1307 CA        -63.5350   -9.9080  -27.8250 C.3      80 ALA    0.3100
   1308 C         -64.9970   -9.4370  -27.7420 C.2      80 ALA    0.0700
   1309 O         -65.9080  -10.2590  -27.7850 O.2      80 ALA    0.0900
   1310 CB        -62.9510  -10.0800  -26.4150 C.3      80 ALA   -0.2700
   1311 HN        -61.9220   -8.6030  -28.1080 H        80 ALA    0.0900
   1312 HA        -63.6040  -10.8620  -28.3260 H        80 ALA    0.0900
   1313 HB1       -63.0390   -9.1290  -25.8470 H        80 ALA    0.0900
   1314 HB2       -61.8770  -10.3560  -26.4810 H        80 ALA    0.5100
   1315 HB3       -63.5080  -10.8720  -25.8690 H        80 ALA   -0.5100
   1316 N         -65.2030   -8.1230  -27.5830 N.am     81 VAL   -0.4700
   1317 CA        -66.5340   -7.5110  -27.4970 C.3      81 VAL    0.3100
   1318 C         -67.2230   -7.5520  -28.8710 C.2      81 VAL    0.0700
   1319 O         -68.4090   -7.8820  -28.9990 O.2      81 VAL    0.0900
   1320 CB        -66.4620   -6.0310  -26.9920 C.3      81 VAL   -0.0900
   1321 CG1       -67.8580   -5.4160  -26.8880 C.3      81 VAL    0.0900
   1322 CG2       -65.7520   -5.9370  -25.6590 C.3      81 VAL   -0.2700
   1323 HN        -64.4390   -7.4870  -27.5130 H        81 VAL    0.0900
   1324 HA        -67.1270   -8.1050  -26.8180 H        81 VAL    0.0900
   1325 HB        -65.8490   -5.4320  -27.6990 H        81 VAL    0.0900
   1326 HG11      -68.5320   -6.0940  -26.3220 H        81 VAL   -0.2700
   1327 HG12      -68.2800   -5.2640  -27.9050 H        81 VAL    0.0900
   1328 HG13      -67.8050   -4.4430  -26.3560 H        81 VAL    0.0900
   1329 HG21      -64.7140   -6.3230  -25.7500 H        81 VAL    0.0900
   1330 HG22      -66.2910   -6.5440  -24.9000 H        81 VAL    0.5100
   1331 HG23      -65.7080   -4.8770  -25.3280 H        81 VAL   -0.5100
   1332 N         -66.4370   -7.2230  -29.8950 N.am     82 ALA   -0.4700
   1333 CA        -66.8240   -7.3740  -31.2850 C.3      82 ALA    0.3100
   1334 C         -67.2950   -8.7910  -31.5530 C.2      82 ALA    0.0700
   1335 O         -68.3920   -8.9930  -32.0500 O.2      82 ALA    0.0900
   1336 CB        -65.6570   -7.0240  -32.1840 C.3      82 ALA   -0.2700
   1337 HN        -65.5240   -6.8490  -29.7460 H        82 ALA    0.0900
   1338 HA        -67.6590   -6.7160  -31.4760 H        82 ALA    0.0900
   1339 HB1       -64.8670   -7.8020  -32.1060 H        82 ALA    0.0900
   1340 HB2       -65.2240   -6.0470  -31.8800 H        82 ALA    0.5100
   1341 HB3       -65.9970   -6.9700  -33.2400 H        82 ALA   -0.5100
   1342 N         -66.4840   -9.7810  -31.2110 N.am     83 ASP   -0.4700
   1343 CA        -66.9100  -11.1620  -31.3680 C.3      83 ASP    0.3100
   1344 C         -68.1990  -11.4840  -30.6370 C.2      83 ASP    0.0700
   1345 O         -68.9410  -12.3650  -31.0540 O.2      83 ASP    0.0900
   1346 CB        -65.8400  -12.1240  -30.8810 C.3      83 ASP   -0.2800
   1347 CG        -64.6420  -12.1430  -31.7740 C.2      83 ASP    0.0900
   1348 OD1       -64.8080  -11.8060  -32.9620 O.co2    83 ASP    0.0900
   1349 OD2       -63.5390  -12.4850  -31.2900 O.co2    83 ASP    0.6200
   1350 HN        -65.5710   -9.6290  -30.8390 H        83 ASP   -0.7600
   1351 HA        -67.1130  -11.3300  -32.4150 H        83 ASP   -0.7600
   1352 HB1       -66.2660  -13.1490  -30.8400 H        83 ASP    0.5100
   1353 HB2       -65.5170  -11.8210  -29.8620 H        83 ASP   -0.5100
   1354 N         -68.4610  -10.7950  -29.5280 N.am     84 LEU   -0.4700
   1355 CA        -69.6290  -11.1010  -28.7210 C.3      84 LEU    0.3100
   1356 C         -70.8830  -10.6040  -29.4240 C.2      84 LEU    0.0700
   1357 O         -71.8610  -11.3420  -29.5210 O.2      84 LEU    0.0900
   1358 CB        -69.4760  -10.5820  -27.2900 C.3      84 LEU   -0.1800
   1359 CG        -68.5990  -11.4980  -26.4210 C.3      84 LEU    0.0900
   1360 CD1       -68.4390  -10.9740  -24.9860 C.3      84 LEU    0.0900
   1361 CD2       -69.0700  -12.9620  -26.4260 C.3      84 LEU   -0.0900
   1362 HN        -67.8790  -10.0530  -29.2060 H        84 LEU    0.0900
   1363 HA        -69.7530  -12.1740  -28.7150 H        84 LEU   -0.2700
   1364 HB1       -70.4830  -10.5050  -26.8280 H        84 LEU    0.0900
   1365 HB2       -69.0180   -9.5710  -27.3220 H        84 LEU    0.0900
   1366 HG        -67.5960  -11.5800  -26.8870 H        84 LEU    0.0900
   1367 HD11      -69.4320  -10.8960  -24.4940 H        84 LEU   -0.2700
   1368 HD12      -67.9720   -9.9660  -25.0020 H        84 LEU    0.0900
   1369 HD13      -67.8050  -11.6710  -24.3980 H        84 LEU    0.0900
   1370 HD21      -68.8790  -13.4210  -27.4190 H        84 LEU    0.0900
   1371 HD22      -70.1600  -13.0100  -26.2170 H        84 LEU    0.5100
   1372 HD23      -68.5160  -13.5400  -25.6560 H        84 LEU   -0.5100
   1373 N         -70.8120   -9.3830  -29.9650 N.am     85 PHE   -0.4700
   1374 CA        -71.8380   -8.8370  -30.8460 C.3      85 PHE    0.3100
   1375 C         -72.1770   -9.8410  -31.9490 C.2      85 PHE    0.0700
   1376 O         -73.3400  -10.1740  -32.1660 O.2      85 PHE    0.0900
   1377 CB        -71.3410   -7.5450  -31.4980 C.3      85 PHE   -0.1800
   1378 CG        -71.4710   -6.3190  -30.6300 C.ar     85 PHE    0.0900
   1379 CD1       -70.8600   -6.2590  -29.3860 C.ar     85 PHE    0.0900
   1380 CD2       -72.1740   -5.2080  -31.0730 C.ar     85 PHE    0.0000
   1381 CE1       -70.9660   -5.1230  -28.5860 C.ar     85 PHE   -0.1150
   1382 CE2       -72.2850   -4.0710  -30.2800 C.ar     85 PHE    0.1150
   1383 CZ        -71.6780   -4.0300  -29.0380 C.ar     85 PHE   -0.1150
   1384 HN        -70.0390   -8.7800  -29.7870 H        85 PHE    0.1150
   1385 HA        -72.7210   -8.6450  -30.2560 H        85 PHE   -0.1150
   1386 HB1       -71.9300   -7.3530  -32.4210 H        85 PHE    0.1150
   1387 HB2       -70.2640   -7.6540  -31.7490 H        85 PHE   -0.1150
   1388 HD1       -70.2930   -7.1060  -29.0310 H        85 PHE    0.1150
   1389 HD2       -72.6420   -5.2260  -32.0460 H        85 PHE   -0.1150
   1390 HE1       -70.4940   -5.0970  -27.6150 H        85 PHE    0.1150
   1391 HE2       -72.8450   -3.2200  -30.6340 H        85 PHE    0.5100
   1392 HZ        -71.7590   -3.1450  -28.4240 H        85 PHE   -0.5100
   1393 N         -71.1510  -10.3580  -32.6220 N.am     86 MET   -0.4700
   1394 CA        -71.3370  -11.4240  -33.6040 C.3      86 MET    0.3100
   1395 C         -72.0660  -12.6280  -32.9840 C.2      86 MET    0.0700
   1396 O         -72.9580  -13.2170  -33.5760 O.2      86 MET    0.0900
   1397 CB        -69.9950  -11.8680  -34.1940 C.3      86 MET   -0.1800
   1398 CG        -69.1640  -10.7510  -34.8400 C.3      86 MET    0.0900
   1399 SD        -67.6560  -11.3920  -35.5970 S.3      86 MET    0.0900
   1400 CE        -68.3390  -12.2680  -36.9990 C.3      86 MET   -0.1400
   1401 HN        -70.2140  -10.0430  -32.4860 H        86 MET    0.0900
   1402 HA        -71.9820  -11.0480  -34.3850 H        86 MET    0.0900
   1403 HB1       -70.1950  -12.6410  -34.9660 H        86 MET   -0.0900
   1404 HB2       -69.3920  -12.3210  -33.3800 H        86 MET   -0.2200
   1405 HG1       -68.9020  -10.0050  -34.0610 H        86 MET    0.0900
   1406 HG2       -69.7840  -10.2470  -35.6110 H        86 MET    0.0900
   1407 HE1       -69.0480  -11.6290  -37.5690 H        86 MET    0.0900
   1408 HE2       -68.8910  -13.1700  -36.6570 H        86 MET    0.5100
   1409 HE3       -67.5270  -12.5800  -37.6890 H        86 MET   -0.5100
   1410 N         -71.6990  -12.9930  -31.7670 N.am     87 VAL   -0.4700
   1411 CA        -72.3060  -14.1600  -31.1300 C.3      87 VAL    0.3100
   1412 C         -73.8130  -13.9480  -30.8170 C.2      87 VAL    0.0700
   1413 O         -74.6630  -14.7750  -31.1640 O.2      87 VAL    0.0900
   1414 CB        -71.4780  -14.6230  -29.8800 C.3      87 VAL   -0.0900
   1415 CG1       -72.2680  -15.5980  -29.0250 C.3      87 VAL    0.0900
   1416 CG2       -70.1630  -15.2690  -30.3160 C.3      87 VAL   -0.2700
   1417 HN        -71.0080  -12.5030  -31.2410 H        87 VAL    0.0900
   1418 HA        -72.3500  -14.9530  -31.8630 H        87 VAL    0.0900
   1419 HB        -71.2120  -13.7340  -29.2700 H        87 VAL    0.0900
   1420 HG11      -72.6870  -16.4090  -29.6580 H        87 VAL   -0.2700
   1421 HG12      -73.1080  -15.0690  -28.5250 H        87 VAL    0.0900
   1422 HG13      -71.6050  -16.0530  -28.2590 H        87 VAL    0.0900
   1423 HG21      -69.6360  -14.6120  -31.0410 H        87 VAL    0.0900
   1424 HG22      -70.3650  -16.2460  -30.8050 H        87 VAL    0.5100
   1425 HG23      -69.5050  -15.4210  -29.4340 H        87 VAL   -0.5100
   1426 N         -74.1350  -12.8480  -30.1400 N.am     88 PHE   -0.4700
   1427 CA        -75.5190  -12.5400  -29.7870 C.3      88 PHE    0.3100
   1428 C         -76.3930  -11.9080  -30.8740 C.2      88 PHE    0.0700
   1429 O         -77.4770  -12.3950  -31.1690 O.2      88 PHE    0.0900
   1430 CB        -75.5560  -11.7160  -28.5000 C.3      88 PHE   -0.1800
   1431 CG        -75.0470  -12.4720  -27.3100 C.ar     88 PHE    0.0900
   1432 CD1       -75.8490  -13.4240  -26.6920 C.ar     88 PHE    0.0900
   1433 CD2       -73.7510  -12.2500  -26.8160 C.ar     88 PHE    0.0000
   1434 CE1       -75.3900  -14.1360  -25.5990 C.ar     88 PHE   -0.1150
   1435 CE2       -73.2770  -12.9570  -25.7210 C.ar     88 PHE    0.1150
   1436 CZ        -74.1020  -13.9040  -25.1100 C.ar     88 PHE   -0.1150
   1437 HN        -73.4480  -12.1890  -29.8420 H        88 PHE    0.1150
   1438 HA        -76.0500  -13.4710  -29.6560 H        88 PHE   -0.1150
   1439 HB1       -76.6040  -11.4170  -28.2830 H        88 PHE    0.1150
   1440 HB2       -74.9180  -10.8140  -28.6200 H        88 PHE   -0.1150
   1441 HD1       -76.8430  -13.6110  -27.0700 H        88 PHE    0.1150
   1442 HD2       -73.1160  -11.5190  -27.2950 H        88 PHE   -0.1150
   1443 HE1       -76.0260  -14.8690  -25.1240 H        88 PHE    0.1150
   1444 HE2       -72.2800  -12.7780  -25.3440 H        88 PHE    0.5100
   1445 HZ        -73.7430  -14.4600  -24.2550 H        88 PHE   -0.5100
   1446 N         -75.9100  -10.8550  -31.5160 N.am     89 GLY   -0.4700
   1447 CA        -76.7280  -10.1510  -32.4880 C.3      89 GLY    0.3100
   1448 C         -76.8820  -10.9120  -33.8020 C.2      89 GLY   -0.0200
   1449 O         -77.6410  -10.5310  -34.6900 O.2      89 GLY    0.0900
   1450 HN        -74.9890  -10.5060  -31.3650 H        89 GLY    0.0900
   1451 HA1       -76.2590   -9.1990  -32.6870 H        89 GLY    0.5100
   1452 HA2       -77.7040  -10.0020  -32.0520 H        89 GLY   -0.5100
   1453 N         -76.1300  -11.9940  -33.9450 N.am     90 ASP   -0.4700
   1454 CA        -76.0380  -12.6640  -35.2130 C.3      90 ASP    0.3100
   1455 C         -76.2650  -14.1580  -35.0420 C.2      90 ASP    0.0700
   1456 O         -77.2920  -14.6740  -35.4580 O.2      90 ASP    0.0900
   1457 CB        -74.6940  -12.3160  -35.8670 C.3      90 ASP   -0.2800
   1458 CG        -74.4400  -13.0640  -37.1860 C.2      90 ASP    0.0900
   1459 OD1       -75.3830  -13.6870  -37.7160 O.co2    90 ASP    0.0900
   1460 OD2       -73.2920  -13.0060  -37.6810 O.co2    90 ASP    0.6200
   1461 HN        -75.6040  -12.3850  -33.1930 H        90 ASP   -0.7600
   1462 HA        -76.8600  -12.3370  -35.8320 H        90 ASP   -0.7600
   1463 HB1       -73.8770  -12.5720  -35.1600 H        90 ASP    0.5100
   1464 HB2       -74.6700  -11.2250  -36.0750 H        90 ASP   -0.5100
   1465 N         -75.3440  -14.8460  -34.3790 N.am     91 PHE   -0.4700
   1466 CA        -75.3680  -16.3050  -34.3170 C.3      91 PHE    0.3100
   1467 C         -76.6510  -16.8690  -33.7030 C.2      91 PHE    0.0700
   1468 O         -77.1820  -17.8520  -34.2190 O.2      91 PHE    0.0900
   1469 CB        -74.1600  -16.8580  -33.5340 C.3      91 PHE   -0.1800
   1470 CG        -72.8060  -16.5110  -34.1240 C.ar     91 PHE    0.0900
   1471 CD1       -72.6910  -15.9300  -35.3910 C.ar     91 PHE    0.0900
   1472 CD2       -71.6430  -16.7840  -33.4190 C.ar     91 PHE    0.0000
   1473 CE1       -71.4540  -15.6130  -35.9300 C.ar     91 PHE   -0.1150
   1474 CE2       -70.4080  -16.4750  -33.9580 C.ar     91 PHE    0.1150
   1475 CZ        -70.3160  -15.8890  -35.2160 C.ar     91 PHE   -0.1150
   1476 HN        -74.5970  -14.3980  -33.8930 H        91 PHE    0.1150
   1477 HA        -75.3560  -16.6790  -35.3300 H        91 PHE   -0.1150
   1478 HB1       -74.2250  -17.9660  -33.5030 H        91 PHE    0.1150
   1479 HB2       -74.1780  -16.4460  -32.5020 H        91 PHE   -0.1150
   1480 HD1       -73.5840  -15.7250  -35.9610 H        91 PHE    0.1150
   1481 HD2       -71.7020  -17.2420  -32.4420 H        91 PHE   -0.1150
   1482 HE1       -71.3870  -15.1540  -36.9050 H        91 PHE    0.1150
   1483 HE2       -69.5090  -16.6900  -33.4000 H        91 PHE    0.5100
   1484 HZ        -69.3480  -15.6500  -35.6310 H        91 PHE   -0.5100
   1485 N         -77.1250  -16.2560  -32.6040 N.am     92 THR   -0.4700
   1486 CA        -78.3100  -16.7250  -31.8630 C.3      92 THR    0.3100
   1487 C         -79.6240  -16.4270  -32.5800 C.2      92 THR    0.0700
   1488 O         -80.4750  -17.3100  -32.7310 O.2      92 THR    0.0900
   1489 CB        -78.4230  -16.1020  -30.4270 C.3      92 THR    0.1400
   1490 CG2       -77.2750  -16.5300  -29.5520 C.3      92 THR    0.0900
   1491 OG1       -78.4660  -14.6690  -30.4980 O.3      92 THR   -0.6600
   1492 HN        -76.6860  -15.4410  -32.2350 H        92 THR    0.4300
   1493 HA        -78.2390  -17.8000  -31.7890 H        92 THR   -0.2700
   1494 HB        -79.3520  -16.4620  -29.9360 H        92 THR    0.0900
   1495 HG1       -77.5880  -14.3920  -30.7690 H        92 THR    0.0900
   1496 HG21      -76.3110  -16.3640  -30.0780 H        92 THR    0.0900
   1497 HG22      -77.3660  -17.6110  -29.3100 H        92 THR    0.5100
   1498 HG23      -77.2730  -15.9370  -28.6120 H        92 THR   -0.5100
   1499 N         -79.7640  -15.1690  -33.0120 N.am     93 THR   -0.4700
   1500 CA        -80.8100  -14.7640  -33.9300 C.3      93 THR    0.3100
   1501 C         -80.8960  -15.7230  -35.1060 C.2      93 THR    0.0700
   1502 O         -81.9740  -16.1920  -35.4450 O.2      93 THR    0.0900
   1503 CB        -80.5690  -13.3720  -34.5260 C.3      93 THR    0.1400
   1504 CG2       -81.8380  -12.8980  -35.2290 C.3      93 THR    0.0900
   1505 OG1       -80.2220  -12.4460  -33.4980 O.3      93 THR   -0.6600
   1506 HN        -79.1460  -14.4460  -32.7170 H        93 THR    0.4300
   1507 HA        -81.7420  -14.7710  -33.3840 H        93 THR   -0.2700
   1508 HB        -79.7380  -13.4180  -35.2620 H        93 THR    0.0900
   1509 HG1       -79.6500  -11.7950  -33.9100 H        93 THR    0.0900
   1510 HG21      -82.7340  -13.3310  -34.7340 H        93 THR    0.0900
   1511 HG22      -81.8280  -13.2240  -36.2900 H        93 THR    0.5100
   1512 HG23      -81.9060  -11.7900  -35.1790 H        93 THR   -0.5100
   1513 N         -79.7700  -16.0270  -35.7300 N.am     94 THR   -0.4700
   1514 CA        -79.7930  -16.9660  -36.8300 C.3      94 THR    0.3100
   1515 C         -80.1750  -18.3790  -36.3800 C.2      94 THR    0.0700
   1516 O         -80.8240  -19.1050  -37.1260 O.2      94 THR    0.0900
   1517 CB        -78.4910  -16.9610  -37.6680 C.3      94 THR    0.1400
   1518 CG2       -78.5740  -17.9930  -38.7880 C.3      94 THR    0.0900
   1519 OG1       -78.2980  -15.6680  -38.2590 O.3      94 THR   -0.6600
   1520 HN        -78.8860  -15.6390  -35.4820 H        94 THR    0.4300
   1521 HA        -80.6320  -16.7040  -37.4580 H        94 THR   -0.2700
   1522 HB        -77.6220  -17.1930  -37.0170 H        94 THR    0.0900
   1523 HG1       -77.9280  -15.1140  -37.5670 H        94 THR    0.0900
   1524 HG21      -79.4290  -17.7600  -39.4600 H        94 THR    0.0900
   1525 HG22      -78.7260  -19.0060  -38.3590 H        94 THR    0.5100
   1526 HG23      -77.6390  -17.9760  -39.3890 H        94 THR   -0.5100
   1527 N         -79.8190  -18.7700  -35.1590 N.am     95 LEU   -0.4700
   1528 CA        -80.1510  -20.1080  -34.6530 C.3      95 LEU    0.3100
   1529 C         -81.6620  -20.2250  -34.5640 C.2      95 LEU    0.0700
   1530 O         -82.2960  -21.2540  -34.8470 O.2      95 LEU    0.0900
   1531 CB        -79.5850  -20.3220  -33.2350 C.3      95 LEU   -0.1800
   1532 CG        -79.9450  -21.6720  -32.6090 C.3      95 LEU    0.0900
   1533 CD1       -79.3930  -22.7890  -33.4730 C.3      95 LEU    0.0900
   1534 CD2       -79.4200  -21.7840  -31.2210 C.3      95 LEU   -0.0900
   1535 HN        -79.3130  -18.1780  -34.5370 H        95 LEU    0.0900
   1536 HA        -79.7340  -20.8350  -35.3350 H        95 LEU   -0.2700
   1537 HB1       -79.9750  -19.5160  -32.5780 H        95 LEU    0.0900
   1538 HB2       -78.4780  -20.2420  -33.2840 H        95 LEU    0.0900
   1539 HG        -81.0490  -21.7680  -32.5350 H        95 LEU    0.0900
   1540 HD11      -78.2880  -22.7040  -33.5480 H        95 LEU   -0.2700
   1541 HD12      -79.8240  -22.7250  -34.4950 H        95 LEU    0.0900
   1542 HD13      -79.6430  -23.7740  -33.0230 H        95 LEU    0.0900
   1543 HD21      -79.8500  -20.9820  -30.5850 H        95 LEU    0.0900
   1544 HD22      -78.3140  -21.6790  -31.2260 H        95 LEU    0.5100
   1545 HD23      -79.7000  -22.7690  -30.7900 H        95 LEU   -0.5100
   1546 N         -82.2220  -19.1280  -34.0960 N.am     96 TYR   -0.4700
   1547 CA        -83.6220  -19.0440  -33.8430 C.3      96 TYR    0.3100
   1548 C         -84.4700  -19.0580  -35.1270 C.2      96 TYR    0.0700
   1549 O         -85.3220  -19.9340  -35.3290 O.2      96 TYR    0.0900
   1550 CB        -83.8400  -17.7650  -33.0780 C.3      96 TYR   -0.1800
   1551 CG        -85.2460  -17.6240  -32.6780 C.ar     96 TYR    0.0900
   1552 CD1       -85.8540  -18.5960  -31.8780 C.ar     96 TYR    0.0900
   1553 CD2       -85.9900  -16.5420  -33.1240 C.ar     96 TYR    0.0000
   1554 CE1       -87.1530  -18.4860  -31.5250 C.ar     96 TYR   -0.1150
   1555 CE2       -87.2910  -16.4150  -32.7700 C.ar     96 TYR    0.1150
   1556 CZ        -87.8670  -17.3920  -31.9680 C.ar     96 TYR   -0.1150
   1557 OH        -89.1810  -17.2690  -31.6210 O.3      96 TYR    0.1150
   1558 HN        -81.6910  -18.3080  -33.9000 H        96 TYR    0.1100
   1559 HA        -83.9290  -19.9040  -33.2670 H        96 TYR   -0.5400
   1560 HB1       -83.5760  -16.8940  -33.7140 H        96 TYR    0.4300
   1561 HB2       -83.2210  -17.7670  -32.1560 H        96 TYR   -0.1150
   1562 HD1       -85.2780  -19.4450  -31.5390 H        96 TYR    0.1150
   1563 HD2       -85.5290  -15.7960  -33.7560 H        96 TYR   -0.1150
   1564 HE1       -87.6220  -19.2390  -30.9090 H        96 TYR    0.1150
   1565 HE2       -87.8710  -15.5690  -33.1070 H        96 TYR    0.5100
   1566 HH        -89.5160  -16.4590  -32.0120 H        96 TYR   -0.5100
   1567 N         -84.1880  -18.0930  -36.0080 N.am     97 THR   -0.4700
   1568 CA        -84.8530  -17.9580  -37.3020 C.3      97 THR    0.3100
   1569 C         -84.5770  -19.1200  -38.2210 C.2      97 THR    0.0700
   1570 O         -85.4430  -19.5000  -38.9920 O.2      97 THR    0.0900
   1571 CB        -84.4250  -16.7010  -38.0690 C.3      97 THR    0.1400
   1572 CG2       -84.7400  -15.4410  -37.2850 C.3      97 THR    0.0900
   1573 OG1       -83.0260  -16.7780  -38.3870 O.3      97 THR   -0.6600
   1574 HN        -83.4920  -17.4070  -35.8160 H        97 THR    0.4300
   1575 HA        -85.9160  -17.9270  -37.1170 H        97 THR   -0.2700
   1576 HB        -85.0050  -16.6200  -39.0130 H        97 THR    0.0900
   1577 HG1       -82.8520  -16.0560  -38.9940 H        97 THR    0.0900
   1578 HG21      -83.8780  -15.1690  -36.6370 H        97 THR    0.0900
   1579 HG22      -85.6280  -15.6080  -36.6390 H        97 THR    0.5100
   1580 HG23      -84.9370  -14.6000  -37.9830 H        97 THR   -0.5100
   1581 N         -83.3860  -19.6980  -38.1820 N.am     98 SER   -0.4700
   1582 CA        -83.1950  -20.8950  -38.9940 C.3      98 SER    0.3100
   1583 C         -84.2250  -21.9860  -38.6530 C.2      98 SER    0.0700
   1584 O         -84.7420  -22.6690  -39.5330 O.2      98 SER    0.0900
   1585 CB        -81.7530  -21.4220  -38.9580 C.3      98 SER    0.0500
   1586 OG        -81.2920  -21.5640  -37.6350 O.3      98 SER    0.0900
   1587 HN        -82.6180  -19.3690  -37.6370 H        98 SER    0.0900
   1588 HA        -83.4660  -20.6450  -40.0080 H        98 SER   -0.6600
   1589 HB1       -81.0870  -20.7110  -39.4920 H        98 SER    0.4300
   1590 HB2       -81.7100  -22.4140  -39.4560 H        98 SER    0.5100
   1591 HG1       -81.1850  -20.6730  -37.2950 H        98 SER   -0.5100
   1592 N         -84.5760  -22.0880  -37.3800 N.am     99 LEU   -0.4700
   1593 CA        -85.5090  -23.1140  -36.9100 C.3      99 LEU    0.3100
   1594 C         -86.9990  -22.9080  -37.3230 C.2      99 LEU    0.0700
   1595 O         -87.8380  -23.8270  -37.2110 O.2      99 LEU    0.0900
   1596 CB        -85.3430  -23.2800  -35.3900 C.3      99 LEU   -0.1800
   1597 CG        -84.0680  -24.0830  -35.0730 C.3      99 LEU    0.0900
   1598 CD1       -83.8600  -24.2770  -33.5620 C.3      99 LEU    0.0900
   1599 CD2       -84.0570  -25.4370  -35.8210 C.3      99 LEU   -0.0900
   1600 HN        -84.2210  -21.4700  -36.6830 H        99 LEU    0.0900
   1601 HA        -85.2880  -24.0390  -37.4230 H        99 LEU   -0.2700
   1602 HB1       -86.2270  -23.8140  -34.9790 H        99 LEU    0.0900
   1603 HB2       -85.2750  -22.2790  -34.9160 H        99 LEU    0.0900
   1604 HG        -83.1910  -23.5450  -35.4910 H        99 LEU    0.0900
   1605 HD11      -84.7220  -24.8250  -33.1250 H        99 LEU   -0.2700
   1606 HD12      -83.7790  -23.2880  -33.0620 H        99 LEU    0.0900
   1607 HD13      -82.9370  -24.8660  -33.3790 H        99 LEU    0.0900
   1608 HD21      -83.9140  -25.2710  -36.9100 H        99 LEU    0.0900
   1609 HD22      -85.0220  -25.9630  -35.6660 H        99 LEU    0.5100
   1610 HD23      -83.2220  -26.0680  -35.4470 H        99 LEU   -0.5100
   1611 N         -87.3010  -21.6860  -37.7710 N.am    100 HSE   -0.4700
   1612 CA        -88.5270  -21.3580  -38.4710 C.3     100 HSE    0.3100
   1613 C         -88.4740  -21.5460  -40.0090 C.2     100 HSE    0.0700
   1614 O         -89.5150  -21.6260  -40.6680 O.2     100 HSE    0.0900
   1615 CB        -88.8760  -19.9150  -38.1540 C.3     100 HSE   -0.0800
   1616 CG        -89.0990  -19.6530  -36.6930 C.ar    100 HSE    0.0900
   1617 CD2       -88.0760  -19.3460  -35.8330 C.ar    100 HSE    0.0900
   1618 ND1       -90.2340  -19.6740  -35.9480 N.ar    100 HSE   -0.7000
   1619 CE1       -89.8720  -19.3690  -34.6610 C.ar    100 HSE    0.2200
   1620 NE2       -88.5680  -19.1740  -34.6100 N.ar    100 HSE    0.2500
   1621 HN        -86.6750  -20.9220  -37.6380 H       100 HSE    0.1300
   1622 HA        -89.3060  -22.0250  -38.1360 H       100 HSE   -0.3600
   1623 HB1       -89.8050  -19.6460  -38.7010 H       100 HSE    0.3200
   1624 HB2       -88.0460  -19.2640  -38.5000 H       100 HSE   -0.0500
   1625 HD2       -87.0200  -19.2470  -36.0520 H       100 HSE    0.0900
   1626 HE1       -90.5350  -19.2950  -33.8000 H       100 HSE    0.5100
   1627 HE2       -88.0310  -18.9370  -33.8010 H       100 HSE   -0.5100
   1628 N         -87.2740  -21.6560  -40.5750 N.am    101 GLY   -0.4700
   1629 CA        -87.1000  -21.6800  -42.0110 C.3     101 GLY    0.3100
   1630 C         -87.2530  -20.3380  -42.6950 C.2     101 GLY   -0.0200
   1631 O         -87.3640  -20.2900  -43.9150 O.2     101 GLY    0.0900
   1632 HN        -86.4390  -21.7240  -40.0340 H       101 GLY    0.0900
   1633 HA1       -87.8410  -22.3560  -42.4130 H       101 GLY    0.5100
   1634 HA2       -86.1070  -22.0550  -42.2090 H       101 GLY   -0.5100
   1635 N         -87.2750  -19.2450  -41.9320 N.am    102 TYR   -0.4700
   1636 CA        -87.3070  -17.8860  -42.5180 C.3     102 TYR    0.3100
   1637 C         -87.0330  -16.7760  -41.4880 C.2     102 TYR    0.0700
   1638 O         -86.9580  -17.0480  -40.2960 O.2     102 TYR    0.0900
   1639 CB        -88.6450  -17.6020  -43.2070 C.3     102 TYR   -0.1800
   1640 CG        -89.8420  -17.5350  -42.2710 C.ar    102 TYR    0.0900
   1641 CD1       -90.4090  -18.7030  -41.7420 C.ar    102 TYR    0.0900
   1642 CD2       -90.4230  -16.3030  -41.9470 C.ar    102 TYR    0.0000
   1643 CE1       -91.4980  -18.6400  -40.9170 C.ar    102 TYR   -0.1150
   1644 CE2       -91.5080  -16.2240  -41.1180 C.ar    102 TYR    0.1150
   1645 CZ        -92.0460  -17.3950  -40.6010 C.ar    102 TYR   -0.1150
   1646 OH        -93.1410  -17.3260  -39.7620 O.3     102 TYR    0.1150
   1647 HN        -87.2710  -19.2930  -40.9350 H       102 TYR    0.1100
   1648 HA        -86.5000  -17.8150  -43.2330 H       102 TYR   -0.5400
   1649 HB1       -88.8530  -18.4110  -43.9400 H       102 TYR    0.4300
   1650 HB2       -88.5840  -16.6230  -43.7250 H       102 TYR   -0.1150
   1651 HD1       -89.9810  -19.6630  -41.9890 H       102 TYR    0.1150
   1652 HD2       -90.0060  -15.3960  -42.3590 H       102 TYR   -0.1150
   1653 HE1       -91.9300  -19.5440  -40.5140 H       102 TYR    0.1150
   1654 HE2       -91.9390  -15.2670  -40.8690 H       102 TYR    0.5100
   1655 HH        -93.6550  -16.5540  -40.0100 H       102 TYR   -0.5100
   1656 N         -86.9540  -15.5150  -41.9150 N.am    103 PHE   -0.4700
   1657 CA        -86.5660  -14.4930  -40.9750 C.3     103 PHE    0.3100
   1658 C         -87.8250  -13.9280  -40.3700 C.2     103 PHE    0.0700
   1659 O         -88.4820  -13.0600  -40.9460 O.2     103 PHE    0.0900
   1660 CB        -85.7600  -13.3930  -41.6810 C.3     103 PHE   -0.1800
   1661 CG        -85.1150  -12.4250  -40.7380 C.ar    103 PHE    0.0900
   1662 CD1       -83.9000  -12.7380  -40.1070 C.ar    103 PHE    0.0900
   1663 CD2       -85.7250  -11.2100  -40.4610 C.ar    103 PHE    0.0000
   1664 CE1       -83.3130  -11.8540  -39.2200 C.ar    103 PHE   -0.1150
   1665 CE2       -85.1510  -10.3180  -39.5710 C.ar    103 PHE    0.1150
   1666 CZ        -83.9430  -10.6320  -38.9540 C.ar    103 PHE   -0.1150
   1667 HN        -87.1490  -15.2340  -42.8510 H       103 PHE    0.1150
   1668 HA        -85.9720  -14.9570  -40.2010 H       103 PHE   -0.1150
   1669 HB1       -86.4360  -12.8090  -42.3420 H       103 PHE    0.1150
   1670 HB2       -84.9480  -13.8590  -42.2810 H       103 PHE   -0.1150
   1671 HD1       -83.4160  -13.6810  -40.3180 H       103 PHE    0.1150
   1672 HD2       -86.6570  -10.9570  -40.9440 H       103 PHE   -0.1150
   1673 HE1       -82.3800  -12.1030  -38.7370 H       103 PHE    0.1150
   1674 HE2       -85.6390   -9.3790  -39.3560 H       103 PHE    0.5100
   1675 HZ        -83.4900   -9.9310  -38.2680 H       103 PHE   -0.5100
   1676 N         -88.0630  -14.3090  -39.1210 N.am    104 VAL   -0.4700
   1677 CA        -89.3800  -14.1750  -38.5270 C.3     104 VAL    0.3100
   1678 C         -89.5120  -12.8280  -37.8820 C.2     104 VAL    0.0700
   1679 O         -90.5340  -12.5010  -37.3180 O.2     104 VAL    0.0900
   1680 CB        -89.6040  -15.2560  -37.4430 C.3     104 VAL   -0.0900
   1681 CG1       -89.7190  -16.6010  -38.0960 C.3     104 VAL    0.0900
   1682 CG2       -88.4570  -15.2340  -36.4530 C.3     104 VAL   -0.2700
   1683 HN        -87.3540  -14.7000  -38.5400 H       104 VAL    0.0900
   1684 HA        -90.1140  -14.2770  -39.3140 H       104 VAL    0.0900
   1685 HB        -90.5360  -15.0330  -36.8800 H       104 VAL    0.0900
   1686 HG11      -88.7890  -16.8340  -38.6570 H       104 VAL   -0.2700
   1687 HG12      -90.5740  -16.6050  -38.8070 H       104 VAL    0.0900
   1688 HG13      -89.8730  -17.3840  -37.3230 H       104 VAL    0.0900
   1689 HG21      -88.2780  -14.1960  -36.0980 H       104 VAL    0.0900
   1690 HG22      -87.5300  -15.6070  -36.9390 H       104 VAL    0.5100
   1691 HG23      -88.7010  -15.8700  -35.5760 H       104 VAL   -0.5100
   1692 N         -88.4640  -12.0350  -37.9520 N.am    105 PHE   -0.4700
   1693 CA        -88.4690  -10.7630  -37.2680 C.3     105 PHE    0.3100
   1694 C         -88.8830   -9.6310  -38.1950 C.2     105 PHE    0.0700
   1695 O         -89.0090   -8.4840  -37.7670 O.2     105 PHE    0.0900
   1696 CB        -87.0940  -10.5130  -36.6180 C.3     105 PHE   -0.1800
   1697 CG        -86.7940  -11.4550  -35.4750 C.ar    105 PHE    0.0900
   1698 CD1       -87.7020  -11.6130  -34.4390 C.ar    105 PHE    0.0900
   1699 CD2       -85.6280  -12.2030  -35.4480 C.ar    105 PHE    0.0000
   1700 CE1       -87.4480  -12.4810  -33.3950 C.ar    105 PHE   -0.1150
   1701 CE2       -85.3730  -13.0730  -34.3880 C.ar    105 PHE    0.1150
   1702 CZ        -86.2910  -13.2080  -33.3710 C.ar    105 PHE   -0.1150
   1703 HN        -87.6410  -12.2670  -38.4640 H       105 PHE    0.1150
   1704 HA        -89.2450  -10.7860  -36.5170 H       105 PHE   -0.1150
   1705 HB1       -87.0620   -9.4790  -36.2110 H       105 PHE    0.1150
   1706 HB2       -86.2960  -10.6490  -37.3780 H       105 PHE   -0.1150
   1707 HD1       -88.6230  -11.0490  -34.4490 H       105 PHE    0.1150
   1708 HD2       -84.9110  -12.1100  -36.2500 H       105 PHE   -0.1150
   1709 HE1       -88.1660  -12.5840  -32.5940 H       105 PHE    0.1150
   1710 HE2       -84.4560  -13.6410  -34.3650 H       105 PHE    0.5100
   1711 HZ        -86.0970  -13.8880  -32.5550 H       105 PHE   -0.5100
   1712 N         -89.1080   -9.9540  -39.4680 N.am    106 GLY   -0.4700
   1713 CA        -89.5370   -8.9630  -40.4420 C.3     106 GLY    0.3100
   1714 C         -88.4720   -7.9700  -40.8820 C.2     106 GLY   -0.0200
   1715 O         -87.3160   -8.0680  -40.4750 O.2     106 GLY    0.0900
   1716 HN        -88.9940  -10.8840  -39.8080 H       106 GLY    0.0900
   1717 HA1       -90.3530   -8.4120  -39.9990 H       106 GLY    0.5100
   1718 HA2       -89.8800   -9.5010  -41.3130 H       106 GLY   -0.5100
   1719 N         -88.8620   -7.0000  -41.7270 N.am    107 PRO   -0.2900
   1720 CA        -87.9750   -5.9860  -42.3170 C.3     107 PRO    0.0000
   1721 C         -87.2070   -5.1210  -41.3050 C.2     107 PRO    0.0900
   1722 O         -86.0600   -4.7640  -41.5570 O.2     107 PRO    0.0900
   1723 CB        -88.9380   -5.1160  -43.1350 C.3     107 PRO    0.0200
   1724 CG        -90.0750   -6.0000  -43.4330 C.3     107 PRO    0.0900
   1725 CD        -90.2330   -6.8840  -42.2410 C.3     107 PRO   -0.1800
   1726 HA        -87.1930   -6.4580  -42.8910 H       107 PRO    0.0900
   1727 HB1       -88.4560   -4.7640  -44.0720 H       107 PRO    0.0900
   1728 HB2       -89.2690   -4.2330  -42.5470 H       107 PRO   -0.1800
   1729 HG1       -90.9980   -5.4060  -43.6010 H       107 PRO    0.0900
   1730 HG2       -89.8690   -6.6070  -44.3410 H       107 PRO    0.0900
   1731 HD1       -90.8910   -6.4240  -41.4750 H       107 PRO    0.5100
   1732 HD2       -90.6220   -7.8850  -42.5230 H       107 PRO   -0.5100
   1733 N         -87.8310   -4.7680  -40.1880 N.am    108 THR   -0.4700
   1734 CA        -87.1610   -3.9830  -39.1520 C.3     108 THR    0.3100
   1735 C         -86.2640   -4.8650  -38.2860 C.2     108 THR    0.0700
   1736 O         -85.2320   -4.4250  -37.7820 O.2     108 THR    0.0900
   1737 CB        -88.1780   -3.2470  -38.2810 C.3     108 THR    0.1400
   1738 CG2       -88.7070   -2.0180  -39.0160 C.3     108 THR    0.0900
   1739 OG1       -89.2700   -4.1300  -38.0090 O.3     108 THR   -0.6600
   1740 HN        -88.7780   -5.0210  -40.0060 H       108 THR    0.4300
   1741 HA        -86.5060   -3.2770  -39.6420 H       108 THR   -0.2700
   1742 HB        -87.7090   -2.9380  -37.3230 H       108 THR    0.0900
   1743 HG1       -89.8010   -3.6950  -37.3380 H       108 THR    0.0900
   1744 HG21      -89.2010   -2.3240  -39.9640 H       108 THR    0.0900
   1745 HG22      -87.8680   -1.3320  -39.2590 H       108 THR    0.5100
   1746 HG23      -89.4510   -1.4900  -38.3840 H       108 THR   -0.5100
   1747 N         -86.6580   -6.1280  -38.1390 N.am    109 GLY   -0.4700
   1748 CA        -85.8340   -7.1140  -37.4790 C.3     109 GLY    0.3100
   1749 C         -84.6150   -7.3710  -38.3230 C.2     109 GLY   -0.0200
   1750 O         -83.5300   -7.6320  -37.8140 O.2     109 GLY    0.0900
   1751 HN        -87.5400   -6.4490  -38.4780 H       109 GLY    0.0900
   1752 HA1       -86.4030   -8.0250  -37.3640 H       109 GLY    0.5100
   1753 HA2       -85.5400   -6.7340  -36.5120 H       109 GLY   -0.5100
   1754 N         -84.8010   -7.2790  -39.6360 N.am    110 CYS   -0.4700
   1755 CA        -83.7240   -7.4600  -40.6020 C.3     110 CYS    0.3100
   1756 C         -82.6690   -6.3650  -40.4940 C.2     110 CYS    0.0700
   1757 O         -81.4690   -6.6480  -40.4570 O.2     110 CYS    0.0900
   1758 CB        -84.2910   -7.4870  -42.0210 C.3     110 CYS   -0.1000
   1759 SG        -83.1570   -8.1510  -43.2240 S.3     110 CYS    0.0900
   1760 HN        -85.6970   -7.0820  -40.0240 H       110 CYS    0.0900
   1761 HA        -83.2220   -8.3900  -40.3780 H       110 CYS   -0.0800
   1762 HB1       -84.5590   -6.4490  -42.3090 H       110 CYS    0.5100
   1763 HB2       -85.2160   -8.1010  -42.0150 H       110 CYS   -0.5100
   1764 N         -83.1250   -5.1140  -40.4420 N.am    111 ASN   -0.4700
   1765 CA        -82.2360   -3.9690  -40.2770 C.3     111 ASN    0.3100
   1766 C         -81.3700   -4.0250  -39.0250 C.2     111 ASN    0.0700
   1767 O         -80.1550   -3.8280  -39.0850 O.2     111 ASN    0.0900
   1768 CB        -83.0530   -2.6910  -40.2410 C.3     111 ASN   -0.1800
   1769 CG        -83.3460   -2.1720  -41.6030 C.2     111 ASN    0.0900
   1770 ND2       -84.4260   -1.4250  -41.7220 N.am    111 ASN    0.0900
   1771 OD1       -82.6090   -2.4270  -42.5480 O.2     111 ASN    0.5500
   1772 HN        -84.0970   -4.9050  -40.5150 H       111 ASN   -0.5500
   1773 HA        -81.5450   -3.9540  -41.1060 H       111 ASN   -0.6200
   1774 HB1       -82.4880   -1.9160  -39.6800 H       111 ASN    0.3200
   1775 HB2       -84.0150   -2.8890  -39.7210 H       111 ASN    0.3000
   1776 HD21      -84.6770   -1.0470  -42.6140 H       111 ASN    0.5100
   1777 HD22      -84.9950   -1.2380  -40.9220 H       111 ASN   -0.5100
   1778 N         -82.0200   -4.2880  -37.8910 N.am    112 LEU   -0.4700
   1779 CA        -81.3650   -4.4230  -36.6060 C.3     112 LEU    0.3100
   1780 C         -80.3790   -5.5650  -36.6210 C.2     112 LEU    0.0700
   1781 O         -79.1910   -5.3680  -36.3970 O.2     112 LEU    0.0900
   1782 CB        -82.4210   -4.7370  -35.5480 C.3     112 LEU   -0.1800
   1783 CG        -83.1130   -3.6080  -34.8000 C.3     112 LEU    0.0900
   1784 CD1       -84.3840   -4.1550  -34.2080 C.3     112 LEU    0.0900
   1785 CD2       -82.2040   -3.0950  -33.7030 C.3     112 LEU   -0.0900
   1786 HN        -83.0090   -4.4060  -37.8780 H       112 LEU    0.0900
   1787 HA        -80.8590   -3.4960  -36.3790 H       112 LEU   -0.2700
   1788 HB1       -81.9300   -5.3730  -34.7840 H       112 LEU    0.0900
   1789 HB2       -83.2150   -5.3210  -36.0530 H       112 LEU    0.0900
   1790 HG        -83.3460   -2.7760  -35.4990 H       112 LEU    0.0900
   1791 HD11      -84.1530   -4.9860  -33.5080 H       112 LEU   -0.2700
   1792 HD12      -85.0420   -4.5430  -35.0140 H       112 LEU    0.0900
   1793 HD13      -84.9140   -3.3560  -33.6460 H       112 LEU    0.0900
   1794 HD21      -81.2560   -2.7140  -34.1400 H       112 LEU    0.0900
   1795 HD22      -81.9640   -3.9180  -32.9950 H       112 LEU    0.5100
   1796 HD23      -82.7020   -2.2660  -33.1570 H       112 LEU   -0.5100
   1797 N         -80.8780   -6.7660  -36.9020 N.am    113 GLU   -0.4700
   1798 CA        -80.0410   -7.9470  -36.8470 C.3     113 GLU    0.3100
   1799 C         -78.9090   -7.8050  -37.8390 C.2     113 GLU    0.0700
   1800 O         -77.8050   -8.2550  -37.5820 O.2     113 GLU    0.0900
   1801 CB        -80.8390   -9.2220  -37.1210 C.3     113 GLU   -0.1800
   1802 CG        -80.0340  -10.4990  -36.9550 C.3     113 GLU    0.0900
   1803 CD        -79.1920  -10.8340  -38.1680 C.2     113 GLU    0.0900
   1804 OE1       -79.5050  -10.3510  -39.2720 O.co2   113 GLU   -0.2800
   1805 OE2       -78.2010  -11.5740  -38.0400 O.co2   113 GLU    0.0900
   1806 HN        -81.8330   -6.9050  -37.1590 H       113 GLU    0.0900
   1807 HA        -79.6000   -7.9910  -35.8630 H       113 GLU    0.6200
   1808 HB1       -81.2230   -9.1810  -38.1630 H       113 GLU   -0.7600
   1809 HB2       -81.7010   -9.2550  -36.4210 H       113 GLU   -0.7600
   1810 HG1       -80.7340  -11.3420  -36.7700 H       113 GLU    0.5100
   1811 HG2       -79.3600  -10.3860  -36.0800 H       113 GLU   -0.5100
   1812 N         -79.1820   -7.1680  -38.9740 N.am    114 GLY   -0.4700
   1813 CA        -78.1630   -6.9440  -39.9760 C.3     114 GLY    0.3100
   1814 C         -77.1540   -5.9060  -39.5310 C.2     114 GLY   -0.0200
   1815 O         -75.9520   -6.0780  -39.7410 O.2     114 GLY    0.0900
   1816 HN        -80.0930   -6.8200  -39.1850 H       114 GLY    0.0900
   1817 HA1       -78.6480   -6.6070  -40.8800 H       114 GLY    0.5100
   1818 HA2       -77.6550   -7.8810  -40.1540 H       114 GLY   -0.5100
   1819 N         -77.6360   -4.8250  -38.9180 N.am    115 PHE   -0.4700
   1820 CA        -76.7520   -3.7730  -38.4290 C.3     115 PHE    0.3100
   1821 C         -75.7790   -4.3050  -37.3780 C.2     115 PHE    0.0700
   1822 O         -74.5700   -4.0790  -37.4720 O.2     115 PHE    0.0900
   1823 CB        -77.5510   -2.5920  -37.8630 C.3     115 PHE   -0.1800
   1824 CG        -76.6980   -1.5300  -37.2260 C.ar    115 PHE    0.0900
   1825 CD1       -76.1290   -0.5280  -37.9950 C.ar    115 PHE    0.0900
   1826 CD2       -76.4580   -1.5310  -35.8590 C.ar    115 PHE    0.0000
   1827 CE1       -75.3360    0.4510  -37.4090 C.ar    115 PHE   -0.1150
   1828 CE2       -75.6680   -0.5570  -35.2750 C.ar    115 PHE    0.1150
   1829 CZ        -75.1110    0.4340  -36.0500 C.ar    115 PHE   -0.1150
   1830 HN        -78.6110   -4.6870  -38.7680 H       115 PHE    0.1150
   1831 HA        -76.1380   -3.4460  -39.2540 H       115 PHE   -0.1150
   1832 HB1       -78.2500   -2.9620  -37.0830 H       115 PHE    0.1150
   1833 HB2       -78.1190   -2.1070  -38.6860 H       115 PHE   -0.1150
   1834 HD1       -76.3040   -0.5080  -39.0590 H       115 PHE    0.1150
   1835 HD2       -76.8920   -2.3040  -35.2440 H       115 PHE   -0.1150
   1836 HE1       -74.8970    1.2250  -38.0190 H       115 PHE    0.1150
   1837 HE2       -75.4910   -0.5740  -34.2110 H       115 PHE    0.5100
   1838 HZ        -74.4980    1.1970  -35.5930 H       115 PHE   -0.5100
   1839 N         -76.2970   -5.0230  -36.3810 N.am    116 PHE   -0.4700
   1840 CA        -75.4350   -5.5340  -35.3160 C.3     116 PHE    0.3100
   1841 C         -74.4710   -6.6060  -35.7910 C.2     116 PHE    0.0700
   1842 O         -73.2880   -6.5770  -35.4390 O.2     116 PHE    0.0900
   1843 CB        -76.2330   -5.9870  -34.0820 C.3     116 PHE   -0.1800
   1844 CG        -76.7130   -4.8420  -33.2630 C.ar    116 PHE    0.0900
   1845 CD1       -75.8060   -3.9910  -32.6580 C.ar    116 PHE    0.0900
   1846 CD2       -78.0600   -4.5770  -33.1430 C.ar    116 PHE    0.0000
   1847 CE1       -76.2360   -2.9030  -31.9260 C.ar    116 PHE   -0.1150
   1848 CE2       -78.4980   -3.4920  -32.4160 C.ar    116 PHE    0.1150
   1849 CZ        -77.5810   -2.6520  -31.8020 C.ar    116 PHE   -0.1150
   1850 HN        -77.2680   -5.2390  -36.3170 H       116 PHE    0.1150
   1851 HA        -74.7520   -4.7430  -35.0420 H       116 PHE   -0.1150
   1852 HB1       -75.5870   -6.6150  -33.4310 H       116 PHE    0.1150
   1853 HB2       -77.1250   -6.5640  -34.4060 H       116 PHE   -0.1150
   1854 HD1       -74.7480   -4.1820  -32.7590 H       116 PHE    0.1150
   1855 HD2       -78.7780   -5.2240  -33.6240 H       116 PHE   -0.1150
   1856 HE1       -75.5160   -2.2510  -31.4520 H       116 PHE    0.1150
   1857 HE2       -79.5560   -3.2960  -32.3230 H       116 PHE    0.5100
   1858 HZ        -77.9240   -1.8040  -31.2280 H       116 PHE   -0.5100
   1859 N         -74.9730   -7.5320  -36.6060 N.am    117 ALA   -0.4700
   1860 CA        -74.1280   -8.5550  -37.2080 C.3     117 ALA    0.3100
   1861 C         -72.9810   -7.9310  -38.0230 C.2     117 ALA    0.0700
   1862 O         -71.8380   -8.4010  -37.9930 O.2     117 ALA    0.0900
   1863 CB        -74.9620   -9.4880  -38.0730 C.3     117 ALA   -0.2700
   1864 HN        -75.9420   -7.5660  -36.8400 H       117 ALA    0.0900
   1865 HA        -73.6510   -9.1070  -36.4120 H       117 ALA    0.0900
   1866 HB1       -75.4590   -8.9140  -38.8850 H       117 ALA    0.0900
   1867 HB2       -75.7440   -9.9790  -37.4560 H       117 ALA    0.5100
   1868 HB3       -74.3090  -10.2610  -38.5340 H       117 ALA   -0.5100
   1869 N         -73.3030   -6.8550  -38.7400 N.am    118 THR   -0.4700
   1870 CA        -72.3120   -6.1480  -39.5300 C.3     118 THR    0.3100
   1871 C         -71.3890   -5.3240  -38.6340 C.2     118 THR    0.0700
   1872 O         -70.1700   -5.3550  -38.7950 O.2     118 THR    0.0900
   1873 CB        -72.9560   -5.2670  -40.6440 C.3     118 THR    0.1400
   1874 CG2       -71.8710   -4.5140  -41.4480 C.3     118 THR    0.0900
   1875 OG1       -73.7340   -6.0880  -41.5320 O.3     118 THR   -0.6600
   1876 HN        -74.2320   -6.4920  -38.7670 H       118 THR    0.4300
   1877 HA        -71.6630   -6.8860  -39.9760 H       118 THR   -0.2700
   1878 HB        -73.6220   -4.5050  -40.1840 H       118 THR    0.0900
   1879 HG1       -74.4980   -6.3740  -41.0280 H       118 THR    0.0900
   1880 HG21      -71.1810   -5.2390  -41.9300 H       118 THR    0.0900
   1881 HG22      -71.2820   -3.8610  -40.7690 H       118 THR    0.5100
   1882 HG23      -72.3480   -3.8980  -42.2410 H       118 THR   -0.5100
   1883 N         -71.9600   -4.5930  -37.6780 N.am    119 LEU   -0.4700
   1884 CA        -71.1510   -3.7940  -36.7590 C.3     119 LEU    0.3100
   1885 C         -70.1190   -4.6500  -36.0330 C.2     119 LEU    0.0700
   1886 O         -68.9940   -4.2210  -35.8200 O.2     119 LEU    0.0900
   1887 CB        -72.0260   -3.0900  -35.7280 C.3     119 LEU   -0.1800
   1888 CG        -71.3440   -2.0080  -34.8980 C.3     119 LEU    0.0900
   1889 CD1       -71.0090   -0.8140  -35.7810 C.3     119 LEU    0.0900
   1890 CD2       -72.2370   -1.6070  -33.7270 C.3     119 LEU   -0.0900
   1891 HN        -72.9470   -4.5590  -37.5480 H       119 LEU    0.0900
   1892 HA        -70.6040   -3.0680  -37.3420 H       119 LEU   -0.2700
   1893 HB1       -72.4180   -3.8590  -35.0300 H       119 LEU    0.0900
   1894 HB2       -72.8780   -2.6230  -36.2650 H       119 LEU    0.0900
   1895 HG        -70.4100   -2.4140  -34.4520 H       119 LEU    0.0900
   1896 HD11      -71.9370   -0.3960  -36.2270 H       119 LEU   -0.2700
   1897 HD12      -70.3320   -1.1300  -36.6040 H       119 LEU    0.0900
   1898 HD13      -70.5180   -0.0220  -35.1760 H       119 LEU    0.0900
   1899 HD21      -72.4330   -2.4870  -33.0780 H       119 LEU    0.0900
   1900 HD22      -73.2070   -1.2220  -34.1060 H       119 LEU    0.5100
   1901 HD23      -71.7350   -0.8240  -33.1200 H       119 LEU   -0.5100
   1902 N         -70.5110   -5.8650  -35.6580 N.am    120 GLY   -0.4700
   1903 CA        -69.6610   -6.7450  -34.8740 C.3     120 GLY    0.3100
   1904 C         -68.4260   -7.2230  -35.6070 C.2     120 GLY   -0.0200
   1905 O         -67.3060   -7.0320  -35.1380 O.2     120 GLY    0.0900
   1906 HN        -71.4080   -6.2280  -35.8980 H       120 GLY    0.0900
   1907 HA1       -70.2520   -7.6050  -34.5930 H       120 GLY    0.5100
   1908 HA2       -69.3520   -6.2010  -33.9930 H       120 GLY   -0.5100
   1909 N         -68.6330   -7.8320  -36.7670 N.am    121 GLY   -0.4700
   1910 CA        -67.5420   -8.3330  -37.5830 C.3     121 GLY    0.3100
   1911 C         -66.6760   -7.2540  -38.2190 C.2     121 GLY   -0.0200
   1912 O         -65.5390   -7.5060  -38.6420 O.2     121 GLY    0.0900
   1913 HN        -69.5500   -7.9720  -37.1330 H       121 GLY    0.0900
   1914 HA1       -67.9750   -8.9350  -38.3680 H       121 GLY    0.5100
   1915 HA2       -66.9170   -8.9440  -36.9480 H       121 GLY   -0.5100
   1916 N         -67.2270   -6.0470  -38.3120 N.am    122 GLU   -0.4700
   1917 CA        -66.4730   -4.9210  -38.8330 C.3     122 GLU    0.3100
   1918 C         -65.5640   -4.3070  -37.7840 C.2     122 GLU    0.0700
   1919 O         -64.4350   -3.9250  -38.0880 O.2     122 GLU    0.0900
   1920 CB        -67.4010   -3.8980  -39.4930 C.3     122 GLU   -0.1800
   1921 CG        -67.8580   -4.3690  -40.8720 C.3     122 GLU    0.0900
   1922 CD        -66.7300   -4.3770  -41.9000 C.2     122 GLU    0.0900
   1923 OE1       -66.0650   -3.3310  -42.0200 O.co2   122 GLU   -0.2800
   1924 OE2       -66.5060   -5.4040  -42.5880 O.co2   122 GLU    0.0900
   1925 HN        -68.1670   -5.8630  -38.0350 H       122 GLU    0.0900
   1926 HA        -65.7640   -5.3010  -39.5520 H       122 GLU    0.6200
   1927 HB1       -66.8620   -2.9320  -39.5980 H       122 GLU   -0.7600
   1928 HB2       -68.2910   -3.7440  -38.8470 H       122 GLU   -0.7600
   1929 HG1       -68.6610   -3.6920  -41.2370 H       122 GLU    0.5100
   1930 HG2       -68.2620   -5.4000  -40.7860 H       122 GLU   -0.5100
   1931 N         -66.0510   -4.2230  -36.5460 N.am    123 ILE   -0.4700
   1932 CA        -65.2220   -3.8130  -35.4070 C.3     123 ILE    0.3100
   1933 C         -64.0790   -4.8030  -35.2450 C.2     123 ILE    0.0700
   1934 O         -62.9310   -4.4100  -35.0880 O.2     123 ILE    0.0900
   1935 CB        -66.0260   -3.7400  -34.0960 C.3     123 ILE   -0.0900
   1936 CG1       -66.9670   -2.5420  -34.1220 C.3     123 ILE    0.0900
   1937 CG2       -65.1040   -3.5880  -32.9150 C.3     123 ILE   -0.2700
   1938 CD        -68.0840   -2.6270  -33.1130 C.3     123 ILE    0.0900
   1939 HN        -67.0030   -4.4360  -36.3370 H       123 ILE    0.0900
   1940 HA        -64.8060   -2.8440  -35.6390 H       123 ILE    0.0900
   1941 HB        -66.6240   -4.6690  -33.9790 H       123 ILE   -0.1800
   1942 HG11      -67.4130   -2.4660  -35.1370 H       123 ILE    0.0900
   1943 HG12      -66.3760   -1.6240  -33.9190 H       123 ILE    0.0900
   1944 HG21      -64.5050   -2.6560  -33.0160 H       123 ILE   -0.2700
   1945 HG22      -64.4090   -4.4530  -32.8650 H       123 ILE    0.0900
   1946 HG23      -65.6970   -3.5290  -31.9780 H       123 ILE    0.0900
   1947 HD1       -67.6660   -2.6900  -32.0850 H       123 ILE    0.0900
   1948 HD2       -68.6970   -3.5360  -33.3010 H       123 ILE    0.5100
   1949 HD3       -68.7270   -1.7230  -33.1810 H       123 ILE   -0.5100
   1950 N         -64.4170   -6.0920  -35.3140 N.am    124 ALA   -0.4700
   1951 CA        -63.4390   -7.1600  -35.2870 C.3     124 ALA    0.3100
   1952 C         -62.3990   -6.9660  -36.3950 C.2     124 ALA    0.0700
   1953 O         -61.1990   -7.0240  -36.1340 O.2     124 ALA    0.0900
   1954 CB        -64.1280   -8.5120  -35.4070 C.3     124 ALA   -0.2700
   1955 HN        -65.3680   -6.3810  -35.3880 H       124 ALA    0.0900
   1956 HA        -62.8970   -7.0960  -34.3550 H       124 ALA    0.0900
   1957 HB1       -64.6920   -8.5690  -36.3630 H       124 ALA    0.0900
   1958 HB2       -64.8400   -8.6490  -34.5660 H       124 ALA    0.5100
   1959 HB3       -63.3710   -9.3250  -35.3930 H       124 ALA   -0.5100
   1960 N         -62.8530   -6.7010  -37.6200 N.am    125 LEU   -0.4700
   1961 CA        -61.9580   -6.4670  -38.7470 C.3     125 LEU    0.3100
   1962 C         -60.9980   -5.3200  -38.4850 C.2     125 LEU    0.0700
   1963 O         -59.7840   -5.4860  -38.5700 O.2     125 LEU    0.0900
   1964 CB        -62.7570   -6.1630  -40.0280 C.3     125 LEU   -0.1800
   1965 CG        -61.9570   -5.7170  -41.2650 C.3     125 LEU    0.0900
   1966 CD1       -60.9780   -6.7780  -41.7190 C.3     125 LEU    0.0900
   1967 CD2       -62.8880   -5.3700  -42.3780 C.3     125 LEU   -0.0900
   1968 HN        -63.8280   -6.6520  -37.8220 H       125 LEU    0.0900
   1969 HA        -61.3550   -7.3520  -38.8840 H       125 LEU   -0.2700
   1970 HB1       -63.4820   -5.3590  -39.7880 H       125 LEU    0.0900
   1971 HB2       -63.3130   -7.0830  -40.3020 H       125 LEU    0.0900
   1972 HG        -61.3960   -4.7900  -41.0190 H       125 LEU    0.0900
   1973 HD11      -61.5070   -7.5570  -42.3090 H       125 LEU   -0.2700
   1974 HD12      -60.5080   -7.2610  -40.8360 H       125 LEU    0.0900
   1975 HD13      -60.1930   -6.3210  -42.3570 H       125 LEU    0.0900
   1976 HD21      -63.5610   -4.5430  -42.0690 H       125 LEU    0.0900
   1977 HD22      -63.5080   -6.2530  -42.6420 H       125 LEU    0.5100
   1978 HD23      -62.3070   -5.0420  -43.2670 H       125 LEU   -0.5100
   1979 N         -61.5400   -4.1500  -38.1660 N.am    126 TRP   -0.4700
   1980 CA        -60.6920   -2.9830  -37.9710 C.3     126 TRP    0.3100
   1981 C         -59.8080   -3.1190  -36.7350 C.2     126 TRP    0.0700
   1982 O         -58.7140   -2.5450  -36.6680 O.2     126 TRP    0.0900
   1983 CB        -61.5130   -1.6890  -37.9960 C.3     126 TRP   -0.1800
   1984 CG        -61.8610   -1.3350  -39.4140 C.ar    126 TRP    0.0900
   1985 CD1       -63.0650   -1.5040  -40.0410 C.ar    126 TRP    0.0900
   1986 CD2       -60.9660   -0.8140  -40.4030 C.ar    126 TRP   -0.0300
   1987 CE2       -61.7030   -0.6640  -41.5980 C.ar    126 TRP   -0.1500
   1988 CE3       -59.6120   -0.4490  -40.3900 C.ar    126 TRP    0.2200
   1989 NE1       -62.9790   -1.0930  -41.3490 N.ar    126 TRP   -0.5100
   1990 CZ2       -61.1300   -0.1660  -42.7690 C.ar    126 TRP    0.3700
   1991 CZ3       -59.0490    0.0490  -41.5460 C.ar    126 TRP    0.2400
   1992 CH2       -59.8010    0.1820  -42.7220 C.ar    126 TRP    0.1100
   1993 HN        -62.5200   -4.0210  -38.0480 H       126 TRP   -0.2500
   1994 HA        -59.9560   -2.9720  -38.7610 H       126 TRP    0.1700
   1995 HB1       -60.9220   -0.8620  -37.5480 H       126 TRP   -0.2000
   1996 HB2       -62.4480   -1.8270  -37.4130 H       126 TRP    0.1400
   1997 HD1       -63.9540   -1.9040  -39.5760 H       126 TRP   -0.2700
   1998 HE1       -63.7110   -1.1030  -41.9950 H       126 TRP    0.1600
   1999 HE3       -59.0060   -0.5510  -39.5020 H       126 TRP   -0.1400
   2000 HZ2       -61.6920   -0.0500  -43.6840 H       126 TRP    0.1400
   2001 HZ3       -58.0110    0.3430  -41.5450 H       126 TRP    0.5100
   2002 HH2       -59.3240    0.5660  -43.6120 H       126 TRP   -0.5100
   2003 N         -60.2650   -3.9190  -35.7750 N.am    127 SER   -0.4700
   2004 CA        -59.4380   -4.2780  -34.6420 C.3     127 SER    0.3100
   2005 C         -58.1740   -4.9670  -35.1270 C.2     127 SER    0.0700
   2006 O         -57.0690   -4.5790  -34.7540 O.2     127 SER    0.0900
   2007 CB        -60.1990   -5.1680  -33.6660 C.3     127 SER    0.0500
   2008 OG        -61.0470   -4.3730  -32.8630 O.3     127 SER    0.0900
   2009 HN        -61.1860   -4.3020  -35.7920 H       127 SER    0.0900
   2010 HA        -59.1300   -3.3670  -34.1530 H       127 SER   -0.6600
   2011 HB1       -59.4830   -5.7100  -33.0110 H       127 SER    0.4300
   2012 HB2       -60.8170   -5.9020  -34.2270 H       127 SER    0.5100
   2013 HG1       -61.8230   -4.1900  -33.3970 H       127 SER   -0.5100
   2014 N         -58.3300   -5.9740  -35.9770 N.am    128 LEU   -0.4700
   2015 CA        -57.1780   -6.6360  -36.5700 C.3     128 LEU    0.3100
   2016 C         -56.2510   -5.6590  -37.3320 C.2     128 LEU    0.0700
   2017 O         -55.0160   -5.8060  -37.3500 O.2     128 LEU    0.0900
   2018 CB        -57.6360   -7.7790  -37.4820 C.3     128 LEU   -0.1800
   2019 CG        -58.2350   -8.9710  -36.7410 C.3     128 LEU    0.0900
   2020 CD1       -58.1120  -10.2280  -37.5940 C.3     128 LEU    0.0900
   2021 CD2       -57.5610   -9.1440  -35.3880 C.3     128 LEU   -0.0900
   2022 HN        -59.2280   -6.3180  -36.2430 H       128 LEU    0.0900
   2023 HA        -56.5590   -7.0170  -35.7710 H       128 LEU   -0.2700
   2024 HB1       -56.7610   -8.1330  -38.0680 H       128 LEU    0.0900
   2025 HB2       -58.4010   -7.3820  -38.1840 H       128 LEU    0.0900
   2026 HG        -59.3060   -8.7730  -36.5230 H       128 LEU    0.0900
   2027 HD11      -57.0420  -10.4390  -37.8120 H       128 LEU   -0.2700
   2028 HD12      -58.6490  -10.0860  -38.5560 H       128 LEU    0.0900
   2029 HD13      -58.5400  -11.0980  -37.0510 H       128 LEU    0.0900
   2030 HD21      -57.8530   -8.3170  -34.7070 H       128 LEU    0.0900
   2031 HD22      -56.4570   -9.1320  -35.5100 H       128 LEU    0.5100
   2032 HD23      -57.8750  -10.1070  -34.9300 H       128 LEU   -0.5100
   2033 N         -56.8540   -4.6600  -37.9700 N.am    129 VAL   -0.4700
   2034 CA        -56.0540   -3.6340  -38.6190 C.3     129 VAL    0.3100
   2035 C         -55.3100   -2.7820  -37.5850 C.2     129 VAL    0.0700
   2036 O         -54.0780   -2.7160  -37.6100 O.2     129 VAL    0.0900
   2037 CB        -56.8900   -2.7730  -39.5990 C.3     129 VAL   -0.0900
   2038 CG1       -56.1370   -1.5190  -39.9940 C.3     129 VAL    0.0900
   2039 CG2       -57.2310   -3.5890  -40.8090 C.3     129 VAL   -0.2700
   2040 HN        -57.8450   -4.5720  -38.0310 H       129 VAL    0.0900
   2041 HA        -55.2560   -4.1290  -39.1520 H       129 VAL    0.0900
   2042 HB        -57.8470   -2.4890  -39.1110 H       129 VAL    0.0900
   2043 HG11      -55.0630   -1.7520  -40.1500 H       129 VAL   -0.2700
   2044 HG12      -56.2210   -0.7580  -39.1890 H       129 VAL    0.0900
   2045 HG13      -56.5530   -1.1100  -40.9400 H       129 VAL    0.0900
   2046 HG21      -57.6590   -4.5660  -40.5010 H       129 VAL    0.0900
   2047 HG22      -56.3150   -3.7750  -41.4090 H       129 VAL    0.5100
   2048 HG23      -57.9810   -3.0510  -41.4280 H       129 VAL   -0.5100
   2049 N         -56.0480   -2.1790  -36.6510 N.am    130 VAL   -0.4700
   2050 CA        -55.4390   -1.3020  -35.6360 C.3     130 VAL    0.3100
   2051 C         -54.3120   -1.9640  -34.8270 C.2     130 VAL    0.0700
   2052 O         -53.2510   -1.3750  -34.6170 O.2     130 VAL    0.0900
   2053 CB        -56.5020   -0.6850  -34.7000 C.3     130 VAL   -0.0900
   2054 CG1       -55.8520   -0.0490  -33.4740 C.3     130 VAL    0.0900
   2055 CG2       -57.3130    0.3340  -35.4760 C.3     130 VAL   -0.2700
   2056 HN        -57.0370   -2.2930  -36.6000 H       130 VAL    0.0900
   2057 HA        -54.9030   -0.5210  -36.1530 H       130 VAL    0.0900
   2058 HB        -57.2040   -1.4800  -34.3700 H       130 VAL    0.0900
   2059 HG11      -55.0270    0.6260  -33.7870 H       130 VAL   -0.2700
   2060 HG12      -55.4350   -0.8390  -32.8140 H       130 VAL    0.0900
   2061 HG13      -56.6040    0.5470  -32.9140 H       130 VAL    0.0900
   2062 HG21      -57.8190   -0.1550  -36.3360 H       130 VAL    0.0900
   2063 HG22      -56.6450    1.1320  -35.8650 H       130 VAL    0.5100
   2064 HG23      -58.0870    0.7820  -34.8180 H       130 VAL   -0.5100
   2065 N         -54.5470   -3.2060  -34.4150 N.am    131 LEU   -0.4700
   2066 CA        -53.5490   -3.9950  -33.7260 C.3     131 LEU    0.3100
   2067 C         -52.2510   -3.9710  -34.5080 C.2     131 LEU    0.0700
   2068 O         -51.2070   -3.6130  -33.9810 O.2     131 LEU    0.0900
   2069 CB        -54.0400   -5.4330  -33.5870 C.3     131 LEU   -0.1800
   2070 CG        -53.1660   -6.3770  -32.7600 C.3     131 LEU    0.0900
   2071 CD1       -52.9050   -5.8070  -31.3860 C.3     131 LEU    0.0900
   2072 CD2       -53.8090   -7.7330  -32.6450 C.3     131 LEU   -0.0900
   2073 HN        -55.4270   -3.6510  -34.5640 H       131 LEU    0.0900
   2074 HA        -53.3820   -3.5550  -32.7540 H       131 LEU   -0.2700
   2075 HB1       -54.1300   -5.8610  -34.6070 H       131 LEU    0.0900
   2076 HB2       -55.0460   -5.4050  -33.1180 H       131 LEU    0.0900
   2077 HG        -52.1980   -6.5300  -33.2830 H       131 LEU    0.0900
   2078 HD11      -53.8640   -5.6560  -30.8460 H       131 LEU   -0.2700
   2079 HD12      -52.3900   -4.8270  -31.4740 H       131 LEU    0.0900
   2080 HD13      -52.2750   -6.5090  -30.7980 H       131 LEU    0.0900
   2081 HD21      -54.1140   -8.0970  -33.6490 H       131 LEU    0.0900
   2082 HD22      -54.7120   -7.6690  -32.0020 H       131 LEU    0.5100
   2083 HD23      -53.0880   -8.4570  -32.2100 H       131 LEU   -0.5100
   2084 N         -52.3300   -4.3210  -35.7860 N.am    132 ALA   -0.4700
   2085 CA        -51.1630   -4.3590  -36.6570 C.3     132 ALA    0.3100
   2086 C         -50.4470   -3.0120  -36.7260 C.2     132 ALA    0.0700
   2087 O         -49.2250   -2.9650  -36.6280 O.2     132 ALA    0.0900
   2088 CB        -51.5640   -4.8270  -38.0610 C.3     132 ALA   -0.2700
   2089 HN        -53.1960   -4.5750  -36.2080 H       132 ALA    0.0900
   2090 HA        -50.4430   -5.0380  -36.2250 H       132 ALA    0.0900
   2091 HB1       -52.1690   -4.0440  -38.5660 H       132 ALA    0.0900
   2092 HB2       -52.1720   -5.7550  -37.9910 H       132 ALA    0.5100
   2093 HB3       -50.6550   -5.0200  -38.6690 H       132 ALA   -0.5100
   2094 N         -51.2020   -1.9260  -36.8960 N.am    133 ILE   -0.4700
   2095 CA        -50.6210   -0.5840  -36.9440 C.3     133 ILE    0.3100
   2096 C         -49.8070   -0.3000  -35.6880 C.2     133 ILE    0.0700
   2097 O         -48.6590    0.1490  -35.7640 O.2     133 ILE    0.0900
   2098 CB        -51.6920    0.5160  -37.0590 C.3     133 ILE   -0.0900
   2099 CG1       -52.5050    0.3560  -38.3430 C.3     133 ILE    0.0900
   2100 CG2       -51.0540    1.8990  -37.0130 C.3     133 ILE   -0.2700
   2101 CD        -53.7150    1.2890  -38.4080 C.3     133 ILE    0.0900
   2102 HN        -52.1930   -1.9780  -36.9970 H       133 ILE    0.0900
   2103 HA        -49.9600   -0.5460  -37.7960 H       133 ILE    0.0900
   2104 HB        -52.4130    0.4160  -36.2210 H       133 ILE   -0.1800
   2105 HG11      -52.8620   -0.6940  -38.4100 H       133 ILE    0.0900
   2106 HG12      -51.8450    0.5690  -39.2100 H       133 ILE    0.0900
   2107 HG21      -50.2110    1.9560  -37.7350 H       133 ILE   -0.2700
   2108 HG22      -50.6610    2.1010  -35.9940 H       133 ILE    0.0900
   2109 HG23      -51.8050    2.6720  -37.2840 H       133 ILE    0.0900
   2110 HD1       -53.3800    2.3390  -38.5400 H       133 ILE    0.0900
   2111 HD2       -54.2980    1.2170  -37.4650 H       133 ILE    0.5100
   2112 HD3       -54.3600    1.0120  -39.2690 H       133 ILE   -0.5100
   2113 N         -50.4090   -0.5720  -34.5300 N.am    134 GLU   -0.4700
   2114 CA        -49.7570   -0.3790  -33.2430 C.3     134 GLU    0.3100
   2115 C         -48.4920   -1.1990  -33.1060 C.2     134 GLU    0.0700
   2116 O         -47.4410   -0.6640  -32.7700 O.2     134 GLU    0.0900
   2117 CB        -50.7070   -0.7460  -32.1180 C.3     134 GLU   -0.1800
   2118 CG        -51.8860    0.1680  -32.0400 C.3     134 GLU    0.0900
   2119 CD        -52.8980   -0.3120  -31.0450 C.2     134 GLU    0.0900
   2120 OE1       -52.7010   -1.4230  -30.4900 O.co2   134 GLU   -0.2800
   2121 OE2       -53.8840    0.4260  -30.8210 O.co2   134 GLU    0.0900
   2122 HN        -51.3410   -0.9210  -34.4940 H       134 GLU    0.0900
   2123 HA        -49.4630    0.6560  -33.1650 H       134 GLU    0.6200
   2124 HB1       -50.1550   -0.7010  -31.1560 H       134 GLU   -0.7600
   2125 HB2       -51.0680   -1.7840  -32.2790 H       134 GLU   -0.7600
   2126 HG1       -52.3700    0.2260  -33.0390 H       134 GLU    0.5100
   2127 HG2       -51.5440    1.1810  -31.7410 H       134 GLU   -0.5100
   2128 N         -48.5880   -2.5000  -33.3640 N.am    135 ARG   -0.4700
   2129 CA        -47.4220   -3.3670  -33.3060 C.3     135 ARG    0.3100
   2130 C         -46.3230   -2.8870  -34.2460 C.2     135 ARG    0.0700
   2131 O         -45.1350   -2.9560  -33.9310 O.2     135 ARG    0.0900
   2132 CB        -47.7990   -4.7980  -33.6430 C.3     135 ARG   -0.1800
   2133 CG        -48.8250   -5.3800  -32.7150 C.3     135 ARG    0.0900
   2134 CD        -49.0500   -6.8410  -33.0250 C.3     135 ARG    0.0900
   2135 NE        -49.7650   -7.4920  -31.9350 N.pl3   135 ARG   -0.1800
   2136 CZ        -50.2890   -8.7140  -31.9880 C.cat   135 ARG    0.0900
   2137 NH1       -50.2010   -9.4590  -33.0820 N.pl3   135 ARG    0.0900
   2138 NH2       -50.9180   -9.1870  -30.9220 N.pl3   135 ARG    0.2000
   2139 HN        -49.4510   -2.9340  -33.6050 H       135 ARG    0.0900
   2140 HA        -47.0150   -3.3120  -32.3070 H       135 ARG    0.0900
   2141 HB1       -46.8830   -5.4250  -33.5980 H       135 ARG   -0.7000
   2142 HB2       -48.2020   -4.8230  -34.6780 H       135 ARG    0.4400
   2143 HG1       -49.7810   -4.8260  -32.8290 H       135 ARG    0.6400
   2144 HG2       -48.4730   -5.2760  -31.6670 H       135 ARG   -0.8000
   2145 HD1       -48.0740   -7.3570  -33.1530 H       135 ARG    0.4600
   2146 HD2       -49.6610   -6.9440  -33.9470 H       135 ARG    0.4600
   2147 HE        -49.8690   -6.9820  -31.0830 H       135 ARG   -0.8000
   2148 HH11      -50.4670  -10.4230  -33.0520 H       135 ARG    0.4600
   2149 HH12      -49.8700   -9.0580  -33.9350 H       135 ARG    0.4600
   2150 HH21      -50.9940   -8.6280  -30.0960 H       135 ARG    0.5100
   2151 HH22      -51.3180  -10.1030  -30.9440 H       135 ARG   -0.5100
   2152 N         -46.7220   -2.3870  -35.4100 N.am    136 TYR   -0.4700
   2153 CA        -45.7650   -1.7700  -36.3130 C.3     136 TYR    0.3100
   2154 C         -45.1240   -0.5550  -35.6310 C.2     136 TYR    0.0700
   2155 O         -43.9150   -0.5110  -35.4610 O.2     136 TYR    0.0900
   2156 CB        -46.4500   -1.3970  -37.6270 C.3     136 TYR   -0.1800
   2157 CG        -45.6950   -0.4120  -38.4560 C.ar    136 TYR    0.0900
   2158 CD1       -44.5740   -0.8020  -39.1680 C.ar    136 TYR    0.0900
   2159 CD2       -46.1020    0.9160  -38.5310 C.ar    136 TYR    0.0000
   2160 CE1       -43.8650    0.1120  -39.9270 C.ar    136 TYR   -0.1150
   2161 CE2       -45.4090    1.8340  -39.2870 C.ar    136 TYR    0.1150
   2162 CZ        -44.2920    1.4300  -39.9820 C.ar    136 TYR   -0.1150
   2163 OH        -43.5990    2.3460  -40.7390 O.3     136 TYR    0.1150
   2164 HN        -47.6720   -2.4110  -35.7100 H       136 TYR    0.1100
   2165 HA        -44.9660   -2.4740  -36.4900 H       136 TYR   -0.5400
   2166 HB1       -47.4410   -0.9450  -37.4050 H       136 TYR    0.4300
   2167 HB2       -46.5780   -2.3130  -38.2430 H       136 TYR   -0.1150
   2168 HD1       -44.2480   -1.8310  -39.1310 H       136 TYR    0.1150
   2169 HD2       -46.9770    1.2340  -37.9850 H       136 TYR   -0.1150
   2170 HE1       -42.9850   -0.1980  -40.4710 H       136 TYR    0.1150
   2171 HE2       -45.7390    2.8620  -39.3350 H       136 TYR    0.5100
   2172 HH        -42.8600    1.8930  -41.1500 H       136 TYR   -0.5100
   2173 N         -45.9440    0.4000  -35.1960 N.am    137 VAL   -0.4700
   2174 CA        -45.4560    1.5730  -34.4720 C.3     137 VAL    0.3100
   2175 C         -44.5120    1.2530  -33.2910 C.2     137 VAL    0.0700
   2176 O         -43.4280    1.8360  -33.1650 O.2     137 VAL    0.0900
   2177 CB        -46.6370    2.4390  -33.9740 C.3     137 VAL   -0.0900
   2178 CG1       -46.2290    3.2940  -32.7890 C.3     137 VAL    0.0900
   2179 CG2       -47.1630    3.2950  -35.0960 C.3     137 VAL   -0.2700
   2180 HN        -46.9280    0.3560  -35.3430 H       137 VAL    0.0900
   2181 HA        -44.8320    2.1430  -35.1440 H       137 VAL    0.0900
   2182 HB        -47.4750    1.7740  -33.6750 H       137 VAL    0.0900
   2183 HG11      -45.2880    3.8390  -33.0160 H       137 VAL   -0.2700
   2184 HG12      -46.0600    2.6510  -31.8990 H       137 VAL    0.0900
   2185 HG13      -47.0240    4.0370  -32.5680 H       137 VAL    0.0900
   2186 HG21      -47.5170    2.6550  -35.9320 H       137 VAL    0.0900
   2187 HG22      -46.3570    3.9600  -35.4730 H       137 VAL    0.5100
   2188 HG23      -48.0160    3.9090  -34.7340 H       137 VAL   -0.5100
   2189 N         -44.9250    0.3240  -32.4310 N.am    138 VAL   -0.4700
   2190 CA        -44.1930    0.0180  -31.2060 C.3     138 VAL    0.3100
   2191 C         -42.9020   -0.7500  -31.4790 C.2     138 VAL    0.0700
   2192 O         -41.8460   -0.3880  -30.9720 O.2     138 VAL    0.0900
   2193 CB        -45.0750   -0.7750  -30.2170 C.3     138 VAL   -0.0900
   2194 CG1       -44.2640   -1.2540  -29.0400 C.3     138 VAL    0.0900
   2195 CG2       -46.2570    0.0710  -29.7550 C.3     138 VAL   -0.2700
   2196 HN        -45.7540   -0.2050  -32.5870 H       138 VAL    0.0900
   2197 HA        -43.8810    0.9510  -30.7630 H       138 VAL    0.0900
   2198 HB        -45.5160   -1.6500  -30.7390 H       138 VAL    0.0900
   2199 HG11      -43.6800   -0.4120  -28.6120 H       138 VAL   -0.2700
   2200 HG12      -43.5570   -2.0460  -29.3660 H       138 VAL    0.0900
   2201 HG13      -44.9390   -1.6540  -28.2540 H       138 VAL    0.0900
   2202 HG21      -46.8790    0.3660  -30.6270 H       138 VAL    0.0900
   2203 HG22      -45.8890    0.9930  -29.2550 H       138 VAL    0.5100
   2204 HG23      -46.8870   -0.5120  -29.0510 H       138 VAL   -0.5100
   2205 N         -42.9800   -1.8070  -32.2830 N.am    139 VAL   -0.4700
   2206 CA        -41.7980   -2.6080  -32.5780 C.3     139 VAL    0.3100
   2207 C         -40.8780   -1.9880  -33.6360 C.2     139 VAL    0.0700
   2208 O         -39.6680   -2.0330  -33.4960 O.2     139 VAL    0.0900
   2209 CB        -42.1400   -4.0770  -32.9550 C.3     139 VAL   -0.0900
   2210 CG1       -40.8970   -4.8290  -33.4040 C.3     139 VAL    0.0900
   2211 CG2       -42.7900   -4.8020  -31.7920 C.3     139 VAL   -0.2700
   2212 HN        -43.8330   -2.0940  -32.7120 H       139 VAL    0.0900
   2213 HA        -41.1690   -2.5930  -31.7010 H       139 VAL    0.0900
   2214 HB        -42.8870   -4.0800  -33.7770 H       139 VAL    0.0900
   2215 HG11      -40.0780   -4.6920  -32.6650 H       139 VAL   -0.2700
   2216 HG12      -40.5540   -4.4420  -34.3880 H       139 VAL    0.0900
   2217 HG13      -41.1200   -5.9140  -33.4880 H       139 VAL    0.0900
   2218 HG21      -43.7310   -4.2880  -31.5000 H       139 VAL    0.0900
   2219 HG22      -42.1020   -4.8080  -30.9190 H       139 VAL    0.5100
   2220 HG23      -43.0320   -5.8450  -32.0840 H       139 VAL   -0.5100
   2221 N         -41.4230   -1.3970  -34.6900 N.am    140 CYS   -0.4700
   2222 CA        -40.5630   -0.8940  -35.7520 C.3     140 CYS    0.3100
   2223 C         -40.0330    0.5120  -35.4960 C.2     140 CYS    0.0700
   2224 O         -39.1910    0.9940  -36.2480 O.2     140 CYS    0.0900
   2225 CB        -41.2740   -0.9620  -37.1080 C.3     140 CYS   -0.1100
   2226 SG        -41.5350   -2.6480  -37.6950 S.3     140 CYS    0.0900
   2227 HN        -42.4060   -1.2730  -34.8010 H       140 CYS    0.0900
   2228 HA        -39.6670   -1.4960  -35.7700 H       140 CYS   -0.2300
   2229 HB1       -40.6610   -0.4070  -37.8510 H       140 CYS    0.1600
   2230 HB2       -42.2550   -0.4510  -37.0130 H       140 CYS    0.5100
   2231 HG1       -40.2550   -2.8860  -37.9380 H       140 CYS   -0.5100
   2232 N         -40.5190    1.1610  -34.4400 N.am    141 LYS   -0.4700
   2233 CA        -40.1040    2.5220  -34.0940 C.3     141 LYS    0.3100
   2234 C         -39.9860    3.4960  -35.2840 C.2     141 LYS    0.0700
   2235 O         -38.9510    4.1310  -35.4690 O.2     141 LYS    0.0900
   2236 CB        -38.7770    2.4810  -33.3110 C.3     141 LYS   -0.1800
   2237 CG        -38.8630    1.8610  -31.9100 C.3     141 LYS    0.0900
   2238 CD        -37.4890    1.4410  -31.3840 C.3     141 LYS    0.0900
   2239 CE        -37.5110    1.1700  -29.8770 C.3     141 LYS   -0.1800
   2240 NZ        -36.1950    0.6820  -29.3710 N.4     141 LYS    0.0900
   2241 HN        -41.1920    0.7460  -33.8340 H       141 LYS    0.0900
   2242 HA        -40.8840    2.9710  -33.4940 H       141 LYS   -0.1800
   2243 HB1       -38.4060    3.5220  -33.2050 H       141 LYS    0.0900
   2244 HB2       -38.0440    1.8960  -33.9040 H       141 LYS    0.0900
   2245 HG1       -39.5220    0.9680  -31.9510 H       141 LYS    0.2100
   2246 HG2       -39.3050    2.6030  -31.2130 H       141 LYS    0.0500
   2247 HD1       -36.7580    2.2500  -31.5950 H       141 LYS    0.0500
   2248 HD2       -37.1660    0.5180  -31.9120 H       141 LYS   -0.3000
   2249 HE1       -38.2690    0.3900  -29.6490 H       141 LYS    0.3300
   2250 HE2       -37.7540    2.1080  -29.3330 H       141 LYS    0.3300
   2251 HZ1       -35.4650    1.3970  -29.5600 H       141 LYS    0.3300
   2252 HZ2       -35.9460   -0.2040  -29.8550 H       141 LYS    0.5100
   2253 HZ3       -36.2590    0.5120  -28.3480 H       141 LYS   -0.5100
   2254 N         -41.0440    3.6190  -36.1080 N.am    142 PRO   -0.2900
   2255 CA        -40.9800    4.4600  -37.3150 C.3     142 PRO    0.0000
   2256 C         -40.9530    5.9510  -37.0030 C.2     142 PRO    0.0900
   2257 O         -40.5000    6.7670  -37.8070 O.2     142 PRO    0.0900
   2258 CB        -42.2650    4.1010  -38.0580 C.3     142 PRO    0.0200
   2259 CG        -43.2050    3.6920  -36.9920 C.3     142 PRO    0.0900
   2260 CD        -42.3950    3.0720  -35.9000 C.3     142 PRO   -0.1800
   2261 HA        -40.0730    4.2650  -37.8630 H       142 PRO    0.0900
   2262 HB1       -42.0900    3.2690  -38.7720 H       142 PRO    0.0900
   2263 HB2       -42.6570    4.9770  -38.6170 H       142 PRO   -0.1800
   2264 HG1       -43.7540    4.5770  -36.6060 H       142 PRO    0.0900
   2265 HG2       -43.9390    2.9590  -37.3890 H       142 PRO    0.0900
   2266 HD1       -42.7730    3.3650  -34.8980 H       142 PRO    0.5100
   2267 HD2       -42.3740    1.9660  -35.9880 H       142 PRO   -0.5100
   2268 N         -41.4790    6.2950  -35.8350 N.am    143 MET   -0.4700
   2269 CA        -41.4550    7.6530  -35.3250 C.3     143 MET    0.3100
   2270 C         -40.3300    7.7130  -34.3080 C.2     143 MET    0.0700
   2271 O         -40.0650    6.7370  -33.6040 O.2     143 MET    0.0900
   2272 CB        -42.7740    7.9940  -34.6250 C.3     143 MET   -0.1800
   2273 CG        -44.0200    7.4970  -35.3450 C.3     143 MET    0.0900
   2274 SD        -45.4800    8.4540  -34.9170 S.3     143 MET    0.0900
   2275 CE        -46.4660    8.2400  -36.3960 C.3     143 MET   -0.1400
   2276 HN        -41.9210    5.6230  -35.2450 H       143 MET    0.0900
   2277 HA        -41.2880    8.3190  -36.1570 H       143 MET    0.0900
   2278 HB1       -42.8430    9.0980  -34.5310 H       143 MET   -0.0900
   2279 HB2       -42.7560    7.5480  -33.6090 H       143 MET   -0.2200
   2280 HG1       -44.1820    6.4310  -35.0770 H       143 MET    0.0900
   2281 HG2       -43.8440    7.5580  -36.4410 H       143 MET    0.0900
   2282 HE1       -46.6900    7.1680  -36.5810 H       143 MET    0.0900
   2283 HE2       -45.9220    8.6340  -37.2810 H       143 MET    0.5100
   2284 HE3       -47.4320    8.7800  -36.2940 H       143 MET   -0.5100
   2285 N         -39.6480    8.8500  -34.2220 N.am    144 SER   -0.4700
   2286 CA        -38.5930    8.9840  -33.2220 C.3     144 SER    0.3100
   2287 C         -39.1740    9.4220  -31.8850 C.2     144 SER    0.0700
   2288 O         -40.1230   10.2110  -31.8400 O.2     144 SER    0.0900
   2289 CB        -37.5170    9.9830  -33.6690 C.3     144 SER    0.0500
   2290 OG        -37.9040   11.3170  -33.3840 O.3     144 SER    0.0900
   2291 HN        -39.8170    9.6350  -34.8130 H       144 SER    0.0900
   2292 HA        -38.1540    8.0100  -33.0700 H       144 SER   -0.6600
   2293 HB1       -37.3550    9.8880  -34.7640 H       144 SER    0.4300
   2294 HB2       -36.5670    9.7690  -33.1360 H       144 SER    0.5100
   2295 HG1       -38.8570   11.2990  -33.2760 H       144 SER   -0.5100
   2296 N         -38.6150    8.8920  -30.8000 N.am    145 ASN   -0.4700
   2297 CA        -38.8970    9.3710  -29.4490 C.3     145 ASN    0.3100
   2298 C         -40.3750    9.3090  -29.0760 C.2     145 ASN    0.0700
   2299 O         -40.8530   10.1020  -28.2660 O.2     145 ASN    0.0900
   2300 CB        -38.3580   10.7980  -29.2720 C.3     145 ASN   -0.1800
   2301 CG        -36.8430   10.8660  -29.3420 C.2     145 ASN    0.0900
   2302 ND2       -36.3260   11.7410  -30.2020 N.am    145 ASN    0.0900
   2303 OD1       -36.1450   10.1400  -28.6370 O.2     145 ASN    0.5500
   2304 HN        -37.9700    8.1350  -30.8630 H       145 ASN   -0.5500
   2305 HA        -38.4240    8.7000  -28.7490 H       145 ASN   -0.6200
   2306 HB1       -38.6840   11.1870  -28.2830 H       145 ASN    0.3200
   2307 HB2       -38.7780   11.4450  -30.0720 H       145 ASN    0.3000
   2308 HD21      -35.3330   11.8270  -30.2900 H       145 ASN    0.5100
   2309 HD22      -36.9290   12.3110  -30.7590 H       145 ASN   -0.5100
   2310 N         -41.0930    8.3620  -29.6780 N.am    146 PHE   -0.4700
   2311 CA        -42.5310    8.2020  -29.4630 C.3     146 PHE    0.3100
   2312 C         -42.8600    6.9630  -28.6350 C.2     146 PHE    0.0700
   2313 O         -42.4400    5.8560  -28.9660 O.2     146 PHE    0.0900
   2314 CB        -43.2500    8.1280  -30.8150 C.3     146 PHE   -0.1800
   2315 CG        -44.6890    7.7020  -30.7190 C.ar    146 PHE    0.0900
   2316 CD1       -45.6870    8.6300  -30.5000 C.ar    146 PHE    0.0900
   2317 CD2       -45.0450    6.3670  -30.8580 C.ar    146 PHE    0.0000
   2318 CE1       -47.0060    8.2330  -30.4150 C.ar    146 PHE   -0.1150
   2319 CE2       -46.3630    5.9720  -30.7630 C.ar    146 PHE    0.1150
   2320 CZ        -47.3390    6.9040  -30.5450 C.ar    146 PHE   -0.1150
   2321 HN        -40.6770    7.7120  -30.3090 H       146 PHE    0.1150
   2322 HA        -42.8840    9.0480  -28.8920 H       146 PHE   -0.1150
   2323 HB1       -42.7320    7.3900  -31.4640 H       146 PHE    0.1150
   2324 HB2       -43.2360    9.1310  -31.2920 H       146 PHE   -0.1150
   2325 HD1       -45.4350    9.6750  -30.3950 H       146 PHE    0.1150
   2326 HD2       -44.2800    5.6280  -31.0430 H       146 PHE   -0.1150
   2327 HE1       -47.7790    8.9690  -30.2450 H       146 PHE    0.1150
   2328 HE2       -46.6230    4.9280  -30.8620 H       146 PHE    0.5100
   2329 HZ        -48.3720    6.5970  -30.4730 H       146 PHE   -0.5100
   2330 N         -43.6280    7.1470  -27.5650 N.am    147 ARG   -0.4700
   2331 CA        -44.0230    6.0250  -26.7280 C.3     147 ARG    0.3100
   2332 C         -45.5350    5.8700  -26.6820 C.2     147 ARG    0.0700
   2333 O         -46.2670    6.8120  -26.3710 O.2     147 ARG    0.0900
   2334 CB        -43.4570    6.1700  -25.3120 C.3     147 ARG   -0.1800
   2335 CG        -43.7410    4.9730  -24.4110 C.3     147 ARG    0.0900
   2336 CD        -42.9040    3.7660  -24.8080 C.3     147 ARG    0.0900
   2337 NE        -43.3970    2.5220  -24.2170 N.pl3   147 ARG   -0.1800
   2338 CZ        -44.1110    1.6140  -24.8780 C.cat   147 ARG    0.0900
   2339 NH1       -44.4210    1.8060  -26.1520 N.pl3   147 ARG    0.0900
   2340 NH2       -44.5150    0.5110  -24.2660 N.pl3   147 ARG    0.2000
   2341 HN        -43.9620    8.0450  -27.2930 H       147 ARG    0.0900
   2342 HA        -43.6520    5.1200  -27.1860 H       147 ARG    0.0900
   2343 HB1       -43.9010    7.0750  -24.8470 H       147 ARG   -0.7000
   2344 HB2       -42.3570    6.3040  -25.3840 H       147 ARG    0.4400
   2345 HG1       -44.8170    4.7100  -24.4840 H       147 ARG    0.6400
   2346 HG2       -43.5080    5.2460  -23.3600 H       147 ARG   -0.8000
   2347 HD1       -41.8580    3.9090  -24.4620 H       147 ARG    0.4600
   2348 HD2       -42.9280    3.6450  -25.9120 H       147 ARG    0.4600
   2349 HE        -43.1840    2.3420  -23.2580 H       147 ARG   -0.8000
   2350 HH11      -43.9970    2.5560  -26.6620 H       147 ARG    0.4600
   2351 HH12      -45.0790    1.2030  -26.6040 H       147 ARG    0.4600
   2352 HH21      -44.2840    0.3580  -23.3050 H       147 ARG    0.5100
   2353 HH22      -45.0520   -0.1700  -24.7660 H       147 ARG   -0.5100
   2354 N         -45.9830    4.6580  -26.9950 N.am    148 PHE   -0.4700
   2355 CA        -47.3990    4.3250  -27.0780 C.3     148 PHE    0.3100
   2356 C         -47.9820    4.1640  -25.6790 C.2     148 PHE    0.0700
   2357 O         -47.3900    3.5090  -24.8210 O.2     148 PHE    0.0900
   2358 CB        -47.5950    3.0480  -27.9260 C.3     148 PHE   -0.1800
   2359 CG        -49.0290    2.6340  -28.0920 C.ar    148 PHE    0.0900
   2360 CD1       -49.6420    1.8240  -27.1470 C.ar    148 PHE    0.0900
   2361 CD2       -49.7630    3.0350  -29.1950 C.ar    148 PHE    0.0000
   2362 CE1       -50.9560    1.4410  -27.2870 C.ar    148 PHE   -0.1150
   2363 CE2       -51.0850    2.6470  -29.3390 C.ar    148 PHE    0.1150
   2364 CZ        -51.6770    1.8530  -28.3840 C.ar    148 PHE   -0.1150
   2365 HN        -45.3560    3.9080  -27.1920 H       148 PHE    0.1150
   2366 HA        -47.9160    5.1600  -27.5270 H       148 PHE   -0.1150
   2367 HB1       -47.0650    2.2030  -27.4390 H       148 PHE    0.1150
   2368 HB2       -47.1860    3.2200  -28.9440 H       148 PHE   -0.1150
   2369 HD1       -49.0790    1.4880  -26.2880 H       148 PHE    0.1150
   2370 HD2       -49.3020    3.6570  -29.9490 H       148 PHE   -0.1150
   2371 HE1       -51.4210    0.8180  -26.5380 H       148 PHE    0.1150
   2372 HE2       -51.6520    2.9670  -30.2000 H       148 PHE    0.5100
   2373 HZ        -52.7070    1.5540  -28.4940 H       148 PHE   -0.5100
   2374 N         -49.1630    4.7360  -25.4630 N.am    149 GLY   -0.4700
   2375 CA        -49.7190    4.8330  -24.1340 C.3     149 GLY    0.3100
   2376 C         -51.2280    4.8620  -24.1310 C.2     149 GLY   -0.0200
   2377 O         -51.8600    4.7010  -25.1640 O.2     149 GLY    0.0900
   2378 HN        -49.7130    5.1200  -26.2020 H       149 GLY    0.0900
   2379 HA1       -49.3480    5.7420  -23.6840 H       149 GLY    0.5100
   2380 HA2       -49.3820    3.9750  -23.5700 H       149 GLY   -0.5100
   2381 N         -51.8070    5.0460  -22.9530 N.am    150 GLU   -0.4700
   2382 CA        -53.2430    4.9410  -22.7820 C.3     150 GLU    0.3100
   2383 C         -54.0580    5.7480  -23.7820 C.2     150 GLU    0.0700
   2384 O         -55.0420    5.2510  -24.3030 O.2     150 GLU    0.0900
   2385 CB        -53.6450    5.3370  -21.3670 C.3     150 GLU   -0.1800
   2386 CG        -54.8870    4.6240  -20.9210 C.3     150 GLU    0.0900
   2387 CD        -55.7690    5.4860  -20.0700 C.2     150 GLU    0.0900
   2388 OE1       -55.7330    6.7240  -20.2190 O.co2   150 GLU   -0.2800
   2389 OE2       -56.5120    4.9310  -19.2490 O.co2   150 GLU    0.0900
   2390 HN        -51.2840    5.2660  -22.1340 H       150 GLU    0.0900
   2391 HA        -53.5300    3.9180  -22.9810 H       150 GLU    0.6200
   2392 HB1       -53.8250    6.4320  -21.3350 H       150 GLU   -0.7600
   2393 HB2       -52.8140    5.0880  -20.6720 H       150 GLU   -0.7600
   2394 HG1       -54.5980    3.7260  -20.3340 H       150 GLU    0.5100
   2395 HG2       -55.4620    4.3040  -21.8160 H       150 GLU   -0.5100
   2396 N         -53.6500    6.9830  -24.0570 N.am    151 ASN   -0.4700
   2397 CA        -54.4480    7.8640  -24.9030 C.3     151 ASN    0.3100
   2398 C         -54.4600    7.5010  -26.3810 C.2     151 ASN    0.0700
   2399 O         -55.3750    7.8740  -27.1050 O.2     151 ASN    0.0900
   2400 CB        -54.0340    9.3250  -24.7140 C.3     151 ASN   -0.1800
   2401 CG        -54.6050    9.9240  -23.4400 C.2     151 ASN    0.0900
   2402 ND2       -53.9430   10.9590  -22.9150 N.am    151 ASN    0.0900
   2403 OD1       -55.6300    9.4650  -22.9340 O.2     151 ASN    0.5500
   2404 HN        -52.7960    7.3580  -23.7030 H       151 ASN   -0.5500
   2405 HA        -55.4860    7.7320  -24.6360 H       151 ASN   -0.6200
   2406 HB1       -54.3960    9.9190  -25.5790 H       151 ASN    0.3200
   2407 HB2       -52.9260    9.3860  -24.6690 H       151 ASN    0.3000
   2408 HD21      -54.2750   11.3920  -22.0760 H       151 ASN    0.5100
   2409 HD22      -53.1150   11.3010  -23.3580 H       151 ASN   -0.5100
   2410 N         -53.4430    6.7770  -26.8330 N.am    152 HSE   -0.4700
   2411 CA        -53.3930    6.2940  -28.2080 C.3     152 HSE    0.3100
   2412 C         -54.2590    5.0620  -28.3050 C.2     152 HSE    0.0700
   2413 O         -55.0070    4.8990  -29.2510 O.2     152 HSE    0.0900
   2414 CB        -51.9630    5.9410  -28.6300 C.3     152 HSE   -0.0800
   2415 CG        -50.9910    7.0780  -28.5090 C.ar    152 HSE    0.0900
   2416 CD2       -50.2710    7.7300  -29.4460 C.ar    152 HSE    0.0900
   2417 ND1       -50.6790    7.6660  -27.3030 N.ar    152 HSE   -0.7000
   2418 CE1       -49.8130    8.6420  -27.5060 C.ar    152 HSE    0.2200
   2419 NE2       -49.5460    8.7010  -28.7970 N.ar    152 HSE    0.2500
   2420 HN        -52.6690    6.5310  -26.2540 H       152 HSE    0.1300
   2421 HA        -53.7860    7.0720  -28.8450 H       152 HSE   -0.3600
   2422 HB1       -51.9780    5.6090  -29.6900 H       152 HSE    0.3200
   2423 HB2       -51.6010    5.1070  -27.9910 H       152 HSE   -0.0500
   2424 HD2       -50.2290    7.5700  -30.5160 H       152 HSE    0.0900
   2425 HE1       -49.3790    9.3000  -26.7550 H       152 HSE    0.5100
   2426 HE2       -48.9200    9.3400  -29.2430 H       152 HSE   -0.5100
   2427 N         -54.1730    4.2050  -27.2930 N.am    153 ALA   -0.4700
   2428 CA        -54.9330    2.9650  -27.2590 C.3     153 ALA    0.3100
   2429 C         -56.4460    3.1980  -27.2810 C.2     153 ALA    0.0700
   2430 O         -57.2030    2.4130  -27.8620 O.2     153 ALA    0.0900
   2431 CB        -54.5390    2.1410  -26.0540 C.3     153 ALA   -0.2700
   2432 HN        -53.5810    4.3740  -26.5080 H       153 ALA    0.0900
   2433 HA        -54.7300    2.4210  -28.1700 H       153 ALA    0.0900
   2434 HB1       -54.7410    2.7100  -25.1210 H       153 ALA    0.0900
   2435 HB2       -53.4550    1.9030  -26.0970 H       153 ALA    0.5100
   2436 HB3       -55.1280    1.2000  -26.0300 H       153 ALA   -0.5100
   2437 N         -56.8910    4.2810  -26.6430 N.am    154 ILE   -0.4700
   2438 CA        -58.3000    4.6500  -26.7050 C.3     154 ILE    0.3100
   2439 C         -58.6820    4.9830  -28.1510 C.2     154 ILE    0.0700
   2440 O         -59.6100    4.3950  -28.7020 O.2     154 ILE    0.0900
   2441 CB        -58.6520    5.8500  -25.7940 C.3     154 ILE   -0.0900
   2442 CG1       -58.0630    5.6990  -24.3780 C.3     154 ILE    0.0900
   2443 CG2       -60.1520    6.0460  -25.7470 C.3     154 ILE   -0.2700
   2444 CD        -58.7400    4.6900  -23.4950 C.3     154 ILE    0.0900
   2445 HN        -56.2960    4.8730  -26.1070 H       154 ILE    0.0900
   2446 HA        -58.8740    3.7860  -26.4080 H       154 ILE    0.0900
   2447 HB        -58.1720    6.7700  -26.1890 H       154 ILE   -0.1800
   2448 HG11      -58.1180    6.6880  -23.8760 H       154 ILE    0.0900
   2449 HG12      -56.9970    5.4050  -24.4800 H       154 ILE    0.0900
   2450 HG21      -60.6560    5.0810  -25.5180 H       154 ILE   -0.2700
   2451 HG22      -60.5170    6.4130  -26.7300 H       154 ILE    0.0900
   2452 HG23      -60.4140    6.7780  -24.9540 H       154 ILE    0.0900
   2453 HD1       -58.6870    3.6820  -23.9570 H       154 ILE    0.0900
   2454 HD2       -59.8090    4.9630  -23.3600 H       154 ILE    0.5100
   2455 HD3       -58.2360    4.6540  -22.5050 H       154 ILE   -0.5100
   2456 N         -57.9570    5.9070  -28.7740 N.am    155 MET   -0.4700
   2457 CA        -58.2610    6.3200  -30.1370 C.3     155 MET    0.3100
   2458 C         -58.3140    5.1410  -31.1000 C.2     155 MET    0.0700
   2459 O         -59.2090    5.0510  -31.9300 O.2     155 MET    0.0900
   2460 CB        -57.2350    7.3290  -30.6280 C.3     155 MET   -0.1800
   2461 CG        -57.4940    8.7560  -30.2100 C.3     155 MET    0.0900
   2462 SD        -55.9440    9.6750  -30.1430 S.3     155 MET    0.0900
   2463 CE        -55.0820    9.0240  -31.5820 C.3     155 MET   -0.1400
   2464 HN        -57.1810    6.3560  -28.3390 H       155 MET    0.0900
   2465 HA        -59.2490    6.7550  -30.1430 H       155 MET    0.0900
   2466 HB1       -57.2140    7.2910  -31.7380 H       155 MET   -0.0900
   2467 HB2       -56.2390    7.0290  -30.2390 H       155 MET   -0.2200
   2468 HG1       -57.9830    8.7610  -29.2130 H       155 MET    0.0900
   2469 HG2       -58.1870    9.2300  -30.9380 H       155 MET    0.0900
   2470 HE1       -55.7260    9.0540  -32.4870 H       155 MET    0.0900
   2471 HE2       -54.7860    7.9680  -31.4070 H       155 MET    0.5100
   2472 HE3       -54.1720    9.6270  -31.7890 H       155 MET   -0.5100
   2473 N         -57.3500    4.2320  -30.9800 N.am    156 GLY   -0.4700
   2474 CA        -57.3270    3.0220  -31.7860 C.3     156 GLY    0.3100
   2475 C         -58.6430    2.2620  -31.6940 C.2     156 GLY   -0.0200
   2476 O         -59.2450    1.9030  -32.7060 O.2     156 GLY    0.0900
   2477 HN        -56.6030    4.3390  -30.3310 H       156 GLY    0.0900
   2478 HA1       -56.5250    2.3940  -31.4280 H       156 GLY    0.5100
   2479 HA2       -57.1480    3.3040  -32.8140 H       156 GLY   -0.5100
   2480 N         -59.0960    2.0280  -30.4640 N.am    157 VAL   -0.4700
   2481 CA        -60.4220    1.4660  -30.2050 C.3     157 VAL    0.3100
   2482 C         -61.5290    2.3040  -30.8550 C.2     157 VAL    0.0700
   2483 O         -62.3350    1.7780  -31.6120 O.2     157 VAL    0.0900
   2484 CB        -60.6850    1.3400  -28.6780 C.3     157 VAL   -0.0900
   2485 CG1       -62.1010    0.8670  -28.4090 C.3     157 VAL    0.0900
   2486 CG2       -59.6570    0.4120  -28.0250 C.3     157 VAL   -0.2700
   2487 HN        -58.5480    2.2290  -29.6570 H       157 VAL    0.0900
   2488 HA        -60.4670    0.4940  -30.6730 H       157 VAL    0.0900
   2489 HB        -60.5320    2.3290  -28.1960 H       157 VAL    0.0900
   2490 HG11      -62.3250   -0.0330  -29.0220 H       157 VAL   -0.2700
   2491 HG12      -62.8240    1.6660  -28.6770 H       157 VAL    0.0900
   2492 HG13      -62.2150    0.6030  -27.3360 H       157 VAL    0.0900
   2493 HG21      -58.6290    0.7100  -28.3250 H       157 VAL    0.0900
   2494 HG22      -59.8320   -0.6350  -28.3530 H       157 VAL    0.5100
   2495 HG23      -59.7370    0.4760  -26.9190 H       157 VAL   -0.5100
   2496 N         -61.5440    3.6090  -30.5720 N.am    158 ALA   -0.4700
   2497 CA        -62.5760    4.5040  -31.0790 C.3     158 ALA    0.3100
   2498 C         -62.5790    4.5220  -32.6070 C.2     158 ALA    0.0700
   2499 O         -63.6320    4.4940  -33.2470 O.2     158 ALA    0.0900
   2500 CB        -62.3890    5.9020  -30.5240 C.3     158 ALA   -0.2700
   2501 HN        -60.8470    4.0300  -29.9980 H       158 ALA    0.0900
   2502 HA        -63.5360    4.1090  -30.7840 H       158 ALA    0.0900
   2503 HB1       -61.3960    6.3010  -30.8210 H       158 ALA    0.0900
   2504 HB2       -62.4430    5.8790  -29.4140 H       158 ALA    0.5100
   2505 HB3       -63.1770    6.5760  -30.9230 H       158 ALA   -0.5100
   2506 N         -61.3880    4.5370  -33.1920 N.am    159 PHE   -0.4700
   2507 CA        -61.2300    4.5130  -34.6440 C.3     159 PHE    0.3100
   2508 C         -61.8840    3.3120  -35.3190 C.2     159 PHE    0.0700
   2509 O         -62.3680    3.4260  -36.4400 O.2     159 PHE    0.0900
   2510 CB        -59.7540    4.5770  -35.0160 C.3     159 PHE   -0.1800
   2511 CG        -59.4860    4.3360  -36.4590 C.ar    159 PHE    0.0900
   2512 CD1       -59.6980    5.3360  -37.3900 C.ar    159 PHE    0.0900
   2513 CD2       -59.0020    3.1150  -36.8900 C.ar    159 PHE    0.0000
   2514 CE1       -59.4370    5.1160  -38.7360 C.ar    159 PHE   -0.1150
   2515 CE2       -58.7340    2.8860  -38.2380 C.ar    159 PHE    0.1150
   2516 CZ        -58.9510    3.8900  -39.1580 C.ar    159 PHE   -0.1150
   2517 HN        -60.5430    4.5640  -32.6620 H       159 PHE    0.1150
   2518 HA        -61.7580    5.3610  -35.0540 H       159 PHE   -0.1150
   2519 HB1       -59.1990    3.8010  -34.4460 H       159 PHE    0.1150
   2520 HB2       -59.3580    5.5860  -34.7720 H       159 PHE   -0.1150
   2521 HD1       -60.0730    6.2960  -37.0670 H       159 PHE    0.1150
   2522 HD2       -58.8300    2.3260  -36.1720 H       159 PHE   -0.1150
   2523 HE1       -59.6110    5.9030  -39.4540 H       159 PHE    0.1150
   2524 HE2       -58.3570    1.9270  -38.5610 H       159 PHE    0.5100
   2525 HZ        -58.7440    3.7200  -40.2040 H       159 PHE   -0.5100
   2526 N         -61.9060    2.1630  -34.6410 N.am    160 THR   -0.4700
   2527 CA        -62.5530    0.9640  -35.1770 C.3     160 THR    0.3100
   2528 C         -64.0920    1.0860  -35.1580 C.2     160 THR    0.0700
   2529 O         -64.7720    0.4870  -35.9990 O.2     160 THR    0.0900
   2530 CB        -62.0970   -0.3320  -34.4610 C.3     160 THR    0.1400
   2531 CG2       -60.5820   -0.4700  -34.5110 C.3     160 THR    0.0900
   2532 OG1       -62.4920   -0.2980  -33.0910 O.3     160 THR   -0.6600
   2533 HN        -61.4850    2.0700  -33.7420 H       160 THR    0.4300
   2534 HA        -62.3110    0.9060  -36.2270 H       160 THR   -0.2700
   2535 HB        -62.5640   -1.2150  -34.9480 H       160 THR    0.0900
   2536 HG1       -62.1980    0.5510  -32.7510 H       160 THR    0.0900
   2537 HG21      -60.1040    0.3990  -34.0080 H       160 THR    0.0900
   2538 HG22      -60.2400   -0.5010  -35.5670 H       160 THR    0.5100
   2539 HG23      -60.2690   -1.3990  -33.9880 H       160 THR   -0.5100
   2540 N         -64.6210    1.8540  -34.2020 N.am    161 TRP   -0.4700
   2541 CA        -66.0540    2.0860  -34.1050 C.3     161 TRP    0.3100
   2542 C         -66.5190    3.0460  -35.1850 C.2     161 TRP    0.0700
   2543 O         -67.5830    2.8650  -35.7290 O.2     161 TRP    0.0900
   2544 CB        -66.4170    2.6030  -32.7160 C.3     161 TRP   -0.1800
   2545 CG        -66.3390    1.4970  -31.6840 C.ar    161 TRP    0.0900
   2546 CD1       -65.2010    0.9520  -31.1380 C.ar    161 TRP    0.0900
   2547 CD2       -67.4380    0.7810  -31.1010 C.ar    161 TRP   -0.0300
   2548 CE2       -66.8940   -0.1720  -30.2060 C.ar    161 TRP   -0.1500
   2549 CE3       -68.8330    0.8550  -31.2420 C.ar    161 TRP    0.2200
   2550 NE1       -65.5300   -0.0470  -30.2500 N.ar    161 TRP   -0.5100
   2551 CZ2       -67.6990   -1.0380  -29.4550 C.ar    161 TRP    0.3700
   2552 CZ3       -69.6260   -0.0110  -30.4960 C.ar    161 TRP    0.2400
   2553 CH2       -69.0560   -0.9400  -29.6150 C.ar    161 TRP    0.1100
   2554 HN        -64.0590    2.3030  -33.5120 H       161 TRP   -0.2500
   2555 HA        -66.5590    1.1520  -34.3020 H       161 TRP    0.1700
   2556 HB1       -67.4530    3.0060  -32.7320 H       161 TRP   -0.2000
   2557 HB2       -65.7150    3.4150  -32.4290 H       161 TRP    0.1400
   2558 HD1       -64.1930    1.2620  -31.3720 H       161 TRP   -0.2700
   2559 HE1       -64.8950   -0.5810  -29.7350 H       161 TRP    0.1600
   2560 HE3       -69.2980    1.5630  -31.9120 H       161 TRP   -0.1400
   2561 HZ2       -67.2820   -1.7640  -28.7730 H       161 TRP    0.1400
   2562 HZ3       -70.7000    0.0340  -30.5960 H       161 TRP    0.5100
   2563 HH2       -69.7020   -1.5950  -29.0480 H       161 TRP   -0.5100
   2564 N         -65.7120    4.0760  -35.4570 N.am    162 VAL   -0.4700
   2565 CA        -66.0110    5.0350  -36.5150 C.3     162 VAL    0.3100
   2566 C         -65.9290    4.3160  -37.8600 C.2     162 VAL    0.0700
   2567 O         -66.8250    4.4210  -38.6850 O.2     162 VAL    0.0900
   2568 CB        -65.0820    6.2550  -36.4320 C.3     162 VAL   -0.0900
   2569 CG1       -65.0330    6.9870  -37.7480 C.3     162 VAL    0.0900
   2570 CG2       -65.5280    7.1840  -35.3280 C.3     162 VAL   -0.2700
   2571 HN        -64.8690    4.2340  -34.9490 H       162 VAL    0.0900
   2572 HA        -67.0400    5.3420  -36.4060 H       162 VAL    0.0900
   2573 HB        -64.0590    5.9190  -36.1620 H       162 VAL    0.0900
   2574 HG11      -66.0620    7.1790  -38.1180 H       162 VAL   -0.2700
   2575 HG12      -64.4950    6.3720  -38.5030 H       162 VAL    0.0900
   2576 HG13      -64.5130    7.9600  -37.6210 H       162 VAL    0.0900
   2577 HG21      -65.5070    6.6550  -34.3530 H       162 VAL    0.0900
   2578 HG22      -66.5660    7.5310  -35.5220 H       162 VAL    0.5100
   2579 HG23      -64.8460    8.0600  -35.2720 H       162 VAL   -0.5100
   2580 N         -64.8960    3.5040  -38.0400 N.am    163 MET   -0.4700
   2581 CA        -64.8080    2.7060  -39.2520 C.3     163 MET    0.3100
   2582 C         -65.9680    1.7210  -39.4050 C.2     163 MET    0.0700
   2583 O         -66.5510    1.5900  -40.4830 O.2     163 MET    0.0900
   2584 CB        -63.4680    1.9770  -39.3440 C.3     163 MET   -0.1800
   2585 CG        -62.3210    2.9170  -39.5570 C.3     163 MET    0.0900
   2586 SD        -62.6850    4.0710  -40.8860 S.3     163 MET    0.0900
   2587 CE        -62.5620    2.9820  -42.3050 C.3     163 MET   -0.1400
   2588 HN        -64.1590    3.4060  -37.3780 H       163 MET    0.0900
   2589 HA        -64.9290    3.3690  -40.0950 H       163 MET    0.0900
   2590 HB1       -63.5060    1.2600  -40.1910 H       163 MET   -0.0900
   2591 HB2       -63.3000    1.4130  -38.4030 H       163 MET   -0.2200
   2592 HG1       -61.4120    2.3280  -39.8060 H       163 MET    0.0900
   2593 HG2       -62.1280    3.4720  -38.6150 H       163 MET    0.0900
   2594 HE1       -63.2940    2.1480  -42.2390 H       163 MET    0.0900
   2595 HE2       -61.5440    2.5400  -42.3640 H       163 MET    0.5100
   2596 HE3       -62.7670    3.5450  -43.2400 H       163 MET   -0.5100
   2597 N         -66.3270    1.0400  -38.3220 N.am    164 ALA   -0.4700
   2598 CA        -67.4080    0.0630  -38.3900 C.3     164 ALA    0.3100
   2599 C         -68.7770    0.7040  -38.6360 C.2     164 ALA    0.0700
   2600 O         -69.6210    0.1310  -39.3160 O.2     164 ALA    0.0900
   2601 CB        -67.4360   -0.7960  -37.1380 C.3     164 ALA   -0.2700
   2602 HN        -65.8870    1.1610  -37.4370 H       164 ALA    0.0900
   2603 HA        -67.2470   -0.5530  -39.2630 H       164 ALA    0.0900
   2604 HB1       -67.5930   -0.1580  -36.2420 H       164 ALA    0.0900
   2605 HB2       -66.4710   -1.3340  -37.0260 H       164 ALA    0.5100
   2606 HB3       -68.2680   -1.5290  -37.2010 H       164 ALA   -0.5100
   2607 N         -69.0070    1.8900  -38.0810 N.am    165 LEU   -0.4700
   2608 CA        -70.2460    2.6080  -38.3510 C.3     165 LEU    0.3100
   2609 C         -70.2560    3.1130  -39.7850 C.2     165 LEU    0.0700
   2610 O         -71.2860    3.1350  -40.4380 O.2     165 LEU    0.0900
   2611 CB        -70.4370    3.7670  -37.3660 C.3     165 LEU   -0.1800
   2612 CG        -70.8810    3.3250  -35.9710 C.3     165 LEU    0.0900
   2613 CD1       -70.8760    4.4820  -34.9720 C.3     165 LEU    0.0900
   2614 CD2       -72.2590    2.6740  -36.0550 C.3     165 LEU   -0.0900
   2615 HN        -68.3560    2.3340  -37.4690 H       165 LEU    0.0900
   2616 HA        -71.0640    1.9070  -38.2640 H       165 LEU   -0.2700
   2617 HB1       -71.2030    4.4580  -37.7780 H       165 LEU    0.0900
   2618 HB2       -69.4730    4.3120  -37.2730 H       165 LEU    0.0900
   2619 HG        -70.1940    2.5320  -35.6070 H       165 LEU    0.0900
   2620 HD11      -71.5690    5.2830  -35.3120 H       165 LEU   -0.2700
   2621 HD12      -69.8540    4.9080  -34.8920 H       165 LEU    0.0900
   2622 HD13      -71.2110    4.1220  -33.9750 H       165 LEU    0.0900
   2623 HD21      -72.2220    1.7870  -36.7230 H       165 LEU    0.0900
   2624 HD22      -72.9950    3.3980  -36.4670 H       165 LEU    0.5100
   2625 HD23      -72.5840    2.3450  -35.0460 H       165 LEU   -0.5100
   2626 N         -69.0800    3.4820  -40.2860 N.am    166 ALA   -0.4700
   2627 CA        -68.9100    3.9560  -41.6490 C.3     166 ALA    0.3100
   2628 C         -69.2600    2.8710  -42.6610 C.2     166 ALA    0.0700
   2629 O         -69.4460    3.1390  -43.8530 O.2     166 ALA    0.0900
   2630 CB        -67.4740    4.4260  -41.8580 C.3     166 ALA   -0.2700
   2631 HN        -68.2470    3.4490  -39.7370 H       166 ALA    0.0900
   2632 HA        -69.6020    4.7700  -41.8120 H       166 ALA    0.0900
   2633 HB1       -66.7680    3.5870  -41.6770 H       166 ALA    0.0900
   2634 HB2       -67.2370    5.2480  -41.1500 H       166 ALA    0.5100
   2635 HB3       -67.3420    4.7820  -42.9020 H       166 ALA   -0.5100
   2636 N         -69.3460    1.6400  -42.1700 N.am    167 CYS   -0.4700
   2637 CA        -69.7410    0.4850  -42.9630 C.3     167 CYS    0.3100
   2638 C         -71.2080    0.0670  -42.7090 C.2     167 CYS    0.0700
   2639 O         -72.0310    0.0730  -43.6280 O.2     167 CYS    0.0900
   2640 CB        -68.7680   -0.6690  -42.7130 C.3     167 CYS   -0.1100
   2641 SG        -69.2690   -2.1960  -43.5010 S.3     167 CYS    0.0900
   2642 HN        -69.1390    1.4480  -41.2140 H       167 CYS    0.0900
   2643 HA        -69.7310    0.7700  -44.0050 H       167 CYS   -0.2300
   2644 HB1       -68.6920   -0.8300  -41.6170 H       167 CYS    0.1600
   2645 HB2       -67.7680   -0.3710  -43.0930 H       167 CYS    0.5100
   2646 HG1       -68.1280   -2.8280  -43.2640 H       167 CYS   -0.5100
   2647 N         -71.5100   -0.3090  -41.4640 N.am    168 ALA   -0.4700
   2648 CA        -72.8430   -0.7330  -41.0250 C.3     168 ALA    0.3100
   2649 C         -73.9710    0.3180  -41.0870 C.2     168 ALA    0.0700
   2650 O         -75.0980   -0.0060  -41.4620 O.2     168 ALA    0.0900
   2651 CB        -72.7570   -1.3180  -39.6110 C.3     168 ALA   -0.2700
   2652 HN        -70.8130   -0.3190  -40.7520 H       168 ALA    0.0900
   2653 HA        -73.2090   -1.4730  -41.7200 H       168 ALA    0.0900
   2654 HB1       -72.5420   -0.5120  -38.8770 H       168 ALA    0.0900
   2655 HB2       -71.9400   -2.0690  -39.5620 H       168 ALA    0.5100
   2656 HB3       -73.7220   -1.7950  -39.3410 H       168 ALA   -0.5100
   2657 N         -73.6810    1.5620  -40.7020 N.am    169 ALA   -0.4700
   2658 CA        -74.7010    2.6190  -40.6840 C.3     169 ALA    0.3100
   2659 C         -75.3600    3.0000  -42.0230 C.2     169 ALA    0.0700
   2660 O         -76.5740    3.1800  -42.0560 O.2     169 ALA    0.0900
   2661 CB        -74.1960    3.8690  -39.9710 C.3     169 ALA   -0.2700
   2662 HN        -72.7650    1.8280  -40.4100 H       169 ALA    0.0900
   2663 HA        -75.5730    2.2300  -40.1780 H       169 ALA    0.0900
   2664 HB1       -73.4130    4.3670  -40.5830 H       169 ALA    0.0900
   2665 HB2       -73.7560    3.5930  -38.9880 H       169 ALA    0.5100
   2666 HB3       -75.0340    4.5820  -39.8180 H       169 ALA   -0.5100
   2667 N         -74.5820    3.1500  -43.1210 N.am    170 PRO   -0.2900
   2668 CA        -75.1750    3.5670  -44.4060 C.3     170 PRO    0.0000
   2669 C         -76.3870    2.7660  -44.9450 C.2     170 PRO    0.0900
   2670 O         -77.3280    3.4050  -45.4090 O.2     170 PRO    0.0900
   2671 CB        -73.9880    3.5070  -45.3810 C.3     170 PRO    0.0200
   2672 CG        -72.8120    3.7330  -44.5210 C.3     170 PRO    0.0900
   2673 CD        -73.1110    3.0750  -43.2160 C.3     170 PRO   -0.1800
   2674 HA        -75.6320    4.5400  -44.3110 H       170 PRO    0.0900
   2675 HB1       -74.0690    4.2970  -46.1580 H       170 PRO    0.0900
   2676 HB2       -73.9320    2.5160  -45.8800 H       170 PRO   -0.1800
   2677 HG1       -71.9060    3.2850  -44.9810 H       170 PRO    0.0900
   2678 HG2       -72.6420    4.8200  -44.3750 H       170 PRO    0.0900
   2679 HD1       -72.7830    2.0150  -43.2090 H       170 PRO    0.5100
   2680 HD2       -72.6460    3.6220  -42.3680 H       170 PRO   -0.5100
   2681 N         -76.3770    1.4170  -44.8980 N.am    171 PRO   -0.2900
   2682 CA        -77.5720    0.7160  -45.3760 C.3     171 PRO    0.0000
   2683 C         -78.8400    1.0310  -44.5890 C.2     171 PRO    0.0900
   2684 O         -79.9290    0.9000  -45.1400 O.2     171 PRO    0.0900
   2685 CB        -77.2080   -0.7600  -45.2130 C.3     171 PRO    0.0200
   2686 CG        -75.7370   -0.7960  -45.2720 C.3     171 PRO    0.0900
   2687 CD        -75.2800    0.4730  -44.6110 C.3     171 PRO   -0.1800
   2688 HA        -77.8030    1.0120  -46.3870 H       171 PRO    0.0900
   2689 HB1       -77.6500   -1.3690  -46.0300 H       171 PRO    0.0900
   2690 HB2       -77.5730   -1.1500  -44.2380 H       171 PRO   -0.1800
   2691 HG1       -75.3440   -1.6820  -44.7310 H       171 PRO    0.0900
   2692 HG2       -75.3890   -0.8350  -46.3270 H       171 PRO    0.0900
   2693 HD1       -75.1650    0.3430  -43.5140 H       171 PRO    0.5100
   2694 HD2       -74.3310    0.8440  -45.0510 H       171 PRO   -0.5100
   2695 N         -78.7250    1.4120  -43.3220 N.am    172 LEU   -0.4700
   2696 CA        -79.8930    1.8360  -42.5620 C.3     172 LEU    0.3100
   2697 C         -80.4640    3.0990  -43.1850 C.2     172 LEU    0.0700
   2698 O         -81.6650    3.3400  -43.1360 O.2     172 LEU    0.0900
   2699 CB        -79.5660    2.0920  -41.0840 C.3     172 LEU   -0.1800
   2700 CG        -79.2630    0.8490  -40.2480 C.3     172 LEU    0.0900
   2701 CD1       -79.2540    1.1720  -38.7830 C.3     172 LEU    0.0900
   2702 CD2       -80.2590   -0.2580  -40.5340 C.3     172 LEU   -0.0900
   2703 HN        -77.8510    1.4240  -42.8420 H       172 LEU    0.0900
   2704 HA        -80.6360    1.0570  -42.6440 H       172 LEU   -0.2700
   2705 HB1       -80.4320    2.6120  -40.6250 H       172 LEU    0.0900
   2706 HB2       -78.6800    2.7600  -41.0400 H       172 LEU    0.0900
   2707 HG        -78.2700    0.4450  -40.5400 H       172 LEU    0.0900
   2708 HD11      -80.2440    1.5680  -38.4730 H       172 LEU   -0.2700
   2709 HD12      -78.4810    1.9420  -38.5710 H       172 LEU    0.0900
   2710 HD13      -79.0400    0.2540  -38.1950 H       172 LEU    0.0900
   2711 HD21      -80.2180   -0.5420  -41.6070 H       172 LEU    0.0900
   2712 HD22      -81.2880    0.0880  -40.2980 H       172 LEU    0.5100
   2713 HD23      -80.0160   -1.1530  -39.9210 H       172 LEU   -0.5100
   2714 N         -79.5810    3.9220  -43.7460 N.am    173 VAL   -0.4700
   2715 CA        -79.9980    5.1680  -44.4020 C.3     173 VAL    0.3100
   2716 C         -80.1730    5.2900  -45.9360 C.2     173 VAL    0.0700
   2717 O         -80.3820    6.3800  -46.4480 O.2     173 VAL    0.0900
   2718 CB        -79.4600    6.4600  -43.6770 C.3     173 VAL   -0.0900
   2719 CG1       -80.1190    6.5820  -42.3170 C.3     173 VAL    0.0900
   2720 CG2       -77.9470    6.4470  -43.5510 C.3     173 VAL   -0.2700
   2721 HN        -78.6040    3.7310  -43.7460 H       173 VAL    0.0900
   2722 HA        -81.0770    5.1820  -44.4150 H       173 VAL    0.0900
   2723 HB        -79.6940    7.3580  -44.2890 H       173 VAL    0.0900
   2724 HG11      -79.8850    5.6900  -41.6980 H       173 VAL   -0.2700
   2725 HG12      -81.2210    6.6520  -42.4360 H       173 VAL    0.0900
   2726 HG13      -79.7410    7.4860  -41.7940 H       173 VAL    0.0900
   2727 HG21      -77.4810    6.4010  -44.5590 H       173 VAL    0.0900
   2728 HG22      -77.6240    5.5590  -42.9700 H       173 VAL    0.5100
   2729 HG23      -77.6030    7.3730  -43.0430 H       173 VAL   -0.5100
   2730 N         -80.0840    4.1930  -46.6740 N.am    174 GLY   -0.4700
   2731 CA        -80.3240    4.2960  -48.1010 C.3     174 GLY    0.3100
   2732 C         -79.1390    4.0960  -49.0180 C.2     174 GLY   -0.0200
   2733 O         -79.2930    4.1070  -50.2430 O.2     174 GLY    0.0900
   2734 HN        -79.8620    3.2940  -46.3040 H       174 GLY    0.0900
   2735 HA1       -80.7200    5.2850  -48.2790 H       174 GLY    0.5100
   2736 HA2       -81.0640    3.5480  -48.3470 H       174 GLY   -0.5100
   2737 N         -77.9470    3.9510  -48.4420 N.am    175 TRP   -0.4700
   2738 CA        -76.7860    3.4930  -49.1980 C.3     175 TRP    0.3100
   2739 C         -76.5340    2.0030  -48.9140 C.2     175 TRP    0.0700
   2740 O         -76.1400    1.6010  -47.8200 O.2     175 TRP    0.0900
   2741 CB        -75.5620    4.3650  -48.9140 C.3     175 TRP   -0.1800
   2742 CG        -74.5220    4.2780  -49.9980 C.ar    175 TRP    0.0900
   2743 CD1       -74.6980    3.8210  -51.2820 C.ar    175 TRP    0.0900
   2744 CD2       -73.1370    4.6430  -49.8890 C.ar    175 TRP   -0.0300
   2745 CE2       -72.5340    4.3820  -51.1450 C.ar    175 TRP   -0.1500
   2746 CE3       -72.3500    5.1590  -48.8500 C.ar    175 TRP    0.2200
   2747 NE1       -73.5060    3.8860  -51.9730 N.ar    175 TRP   -0.5100
   2748 CZ2       -71.1820    4.6280  -51.3880 C.ar    175 TRP    0.3700
   2749 CZ3       -71.0050    5.4040  -49.0970 C.ar    175 TRP    0.2400
   2750 CH2       -70.4370    5.1360  -50.3520 C.ar    175 TRP    0.1100
   2751 HN        -77.7960    4.1480  -47.4760 H       175 TRP   -0.2500
   2752 HA        -77.0370    3.5330  -50.2470 H       175 TRP    0.1700
   2753 HB1       -75.1010    4.0380  -47.9570 H       175 TRP   -0.2000
   2754 HB2       -75.8860    5.4240  -48.8200 H       175 TRP    0.1400
   2755 HD1       -75.6320    3.4630  -51.6890 H       175 TRP   -0.2700
   2756 HE1       -73.3760    3.6220  -52.9040 H       175 TRP    0.1600
   2757 HE3       -72.7630    5.3680  -47.8740 H       175 TRP   -0.1400
   2758 HZ2       -70.7230    4.4340  -52.3460 H       175 TRP    0.1400
   2759 HZ3       -70.3860    5.8080  -48.3080 H       175 TRP    0.5100
   2760 HH2       -69.3860    5.3340  -50.5070 H       175 TRP   -0.5100
   2761 N         -76.7520    1.2180  -49.9640 N.am    176 SER   -0.4700
   2762 CA        -77.2050   -0.1720  -49.9510 C.3     176 SER    0.3100
   2763 C         -78.4440   -0.4030  -49.0790 C.2     176 SER    0.0700
   2764 O         -79.2560    0.5020  -48.9190 O.2     176 SER    0.0900
   2765 CB        -76.0970   -1.1200  -49.5280 C.3     176 SER    0.0500
   2766 OG        -76.3390   -2.4630  -49.9310 O.3     176 SER    0.0900
   2767 HN        -76.6040    1.5770  -50.8800 H       176 SER    0.0900
   2768 HA        -77.5410   -0.4180  -50.9480 H       176 SER   -0.6600
   2769 HB1       -76.0050   -1.1010  -48.4210 H       176 SER    0.4300
   2770 HB2       -75.1400   -0.7890  -49.9850 H       176 SER    0.5100
   2771 HG1       -75.9440   -2.5540  -50.8010 H       176 SER   -0.5100
   2772 N         -78.5620   -1.5950  -48.4880 N.am    177 ARG   -0.4700
   2773 CA        -79.7200   -1.9780  -47.6710 C.3     177 ARG    0.3100
   2774 C         -79.4360   -3.2660  -46.8690 C.2     177 ARG    0.0700
   2775 O         -78.5230   -4.0200  -47.2290 O.2     177 ARG    0.0900
   2776 CB        -80.9880   -2.0920  -48.5350 C.3     177 ARG   -0.1800
   2777 CG        -80.8120   -2.9740  -49.7440 C.3     177 ARG    0.0900
   2778 CD        -82.0850   -3.0940  -50.5600 C.3     177 ARG    0.0900
   2779 NE        -82.0270   -4.2980  -51.3940 N.pl3   177 ARG   -0.1800
   2780 CZ        -83.0600   -4.7990  -52.0540 C.cat   177 ARG    0.0900
   2781 NH1       -84.2290   -4.1980  -51.9900 N.pl3   177 ARG    0.0900
   2782 NH2       -82.9170   -5.9030  -52.7700 N.pl3   177 ARG    0.2000
   2783 HN        -77.8550   -2.2900  -48.5780 H       177 ARG    0.0900
   2784 HA        -79.8540   -1.2250  -46.9090 H       177 ARG    0.0900
   2785 HB1       -81.2760   -1.0770  -48.8780 H       177 ARG   -0.7000
   2786 HB2       -81.8060   -2.5070  -47.9100 H       177 ARG    0.4400
   2787 HG1       -80.5030   -3.9870  -49.4090 H       177 ARG    0.6400
   2788 HG2       -80.0110   -2.5490  -50.3860 H       177 ARG   -0.8000
   2789 HD1       -82.1960   -2.2140  -51.2290 H       177 ARG    0.4600
   2790 HD2       -82.9650   -3.1780  -49.8880 H       177 ARG    0.4600
   2791 HE        -81.1500   -4.7720  -51.4700 H       177 ARG   -0.8000
   2792 HH11      -84.3350   -3.3660  -51.4450 H       177 ARG    0.4600
   2793 HH12      -85.0120   -4.5730  -52.4870 H       177 ARG    0.4600
   2794 HH21      -82.0290   -6.3600  -52.8130 H       177 ARG    0.5100
   2795 HH22      -83.6980   -6.2800  -53.2680 H       177 ARG   -0.5100
   2796 N         -80.2140   -3.5650  -45.8250 N.am    178 TYR   -0.4700
   2797 CA        -80.1450   -4.9280  -45.2770 C.3     178 TYR    0.3100
   2798 C         -81.2800   -5.8040  -45.7910 C.2     178 TYR    0.0700
   2799 O         -82.4360   -5.4130  -45.7600 O.2     178 TYR    0.0900
   2800 CB        -80.0810   -4.9620  -43.7330 C.3     178 TYR   -0.1800
   2801 CG        -78.8640   -4.2800  -43.1740 C.ar    178 TYR    0.0900
   2802 CD1       -77.6220   -4.9070  -43.1970 C.ar    178 TYR    0.0900
   2803 CD2       -78.9620   -2.9960  -42.6400 C.ar    178 TYR    0.0000
   2804 CE1       -76.4960   -4.2670  -42.6930 C.ar    178 TYR   -0.1150
   2805 CE2       -77.8610   -2.3450  -42.1380 C.ar    178 TYR    0.1150
   2806 CZ        -76.6180   -2.9830  -42.1610 C.ar    178 TYR   -0.1150
   2807 OH        -75.5000   -2.3440  -41.6590 O.3     178 TYR    0.1150
   2808 HN        -80.8400   -2.9200  -45.3950 H       178 TYR    0.1100
   2809 HA        -79.2630   -5.3960  -45.6890 H       178 TYR   -0.5400
   2810 HB1       -80.0570   -6.0180  -43.3880 H       178 TYR    0.4300
   2811 HB2       -80.9720   -4.4460  -43.3160 H       178 TYR   -0.1150
   2812 HD1       -77.5320   -5.9010  -43.6100 H       178 TYR    0.1150
   2813 HD2       -79.9220   -2.5030  -42.6190 H       178 TYR   -0.1150
   2814 HE1       -75.5340   -4.7590  -42.7120 H       178 TYR    0.1150
   2815 HE2       -77.9560   -1.3500  -41.7290 H       178 TYR    0.5100
   2816 HH        -75.6850   -1.4010  -41.6330 H       178 TYR   -0.5100
   2817 N         -80.9560   -6.9930  -46.2780 N.am    179 ILE   -0.4700
   2818 CA        -82.0010   -7.9060  -46.7410 C.3     179 ILE    0.3100
   2819 C         -81.6320   -9.3160  -46.3080 C.2     179 ILE    0.0700
   2820 O         -80.4560   -9.5930  -46.1010 O.2     179 ILE    0.0900
   2821 CB        -82.2510   -7.8490  -48.3200 C.3     179 ILE   -0.0900
   2822 CG1       -81.0310   -8.3510  -49.1000 C.3     179 ILE    0.0900
   2823 CG2       -82.6190   -6.4400  -48.7970 C.3     179 ILE   -0.2700
   2824 CD        -81.2670   -8.4750  -50.6010 C.3     179 ILE    0.0900
   2825 HN        -80.0140   -7.3110  -46.3500 H       179 ILE    0.0900
   2826 HA        -82.9100   -7.6430  -46.2210 H       179 ILE    0.0900
   2827 HB        -83.0770   -8.5450  -48.5800 H       179 ILE   -0.1800
   2828 HG11      -80.7460   -9.3490  -48.7050 H       179 ILE    0.0900
   2829 HG12      -80.1910   -7.6450  -48.9330 H       179 ILE    0.0900
   2830 HG21      -81.7370   -5.7680  -48.7230 H       179 ILE   -0.2700
   2831 HG22      -83.4320   -6.0260  -48.1620 H       179 ILE    0.0900
   2832 HG23      -82.9510   -6.4730  -49.8560 H       179 ILE    0.0900
   2833 HD1       -81.5390   -7.4860  -51.0280 H       179 ILE    0.0900
   2834 HD2       -82.0990   -9.1850  -50.7950 H       179 ILE    0.5100
   2835 HD3       -80.3430   -8.8360  -51.1020 H       179 ILE   -0.5100
   2836 N         -82.6250  -10.2130  -46.1560 N.am    180 PRO   -0.2900
   2837 CA        -82.2680  -11.6040  -45.8650 C.3     180 PRO    0.0000
   2838 C         -81.2870  -12.0930  -46.9160 C.2     180 PRO    0.0900
   2839 O         -81.3870  -11.6650  -48.0590 O.2     180 PRO    0.0900
   2840 CB        -83.6020  -12.3500  -45.9840 C.3     180 PRO    0.0200
   2841 CG        -84.6370  -11.3270  -45.7390 C.3     180 PRO    0.0900
   2842 CD        -84.0840  -10.0170  -46.2230 C.3     180 PRO   -0.1800
   2843 HA        -81.7980  -11.6750  -44.8970 H       180 PRO    0.0900
   2844 HB1       -83.6670  -13.1620  -45.2300 H       180 PRO    0.0900
   2845 HB2       -83.7160  -12.7900  -46.9970 H       180 PRO   -0.1800
   2846 HG1       -85.5660  -11.5800  -46.2920 H       180 PRO    0.0900
   2847 HG2       -84.8700  -11.2680  -44.6540 H       180 PRO    0.0900
   2848 HD1       -84.3910   -9.8060  -47.2680 H       180 PRO    0.5100
   2849 HD2       -84.3850   -9.1770  -45.5620 H       180 PRO   -0.5100
   2850 N         -80.3340  -12.9370  -46.5490 N.am    181 GLU   -0.4700
   2851 CA        -79.3890  -13.4450  -47.5310 C.3     181 GLU    0.3100
   2852 C         -79.3370  -14.9590  -47.4880 C.2     181 GLU    0.0700
   2853 O         -79.7210  -15.5700  -46.4910 O.2     181 GLU    0.0900
   2854 CB        -77.9900  -12.8810  -47.2880 C.3     181 GLU   -0.1800
   2855 CG        -77.3290  -13.4290  -46.0350 C.3     181 GLU    0.0900
   2856 CD        -75.8720  -13.0060  -45.8670 C.2     181 GLU    0.0900
   2857 OE1       -75.2020  -12.7520  -46.8980 O.co2   181 GLU   -0.2800
   2858 OE2       -75.4090  -12.9300  -44.6980 O.co2   181 GLU    0.0900
   2859 HN        -80.2220  -13.2530  -45.6100 H       181 GLU    0.0900
   2860 HA        -79.7420  -13.1630  -48.5110 H       181 GLU    0.6200
   2861 HB1       -78.0640  -11.7760  -47.1970 H       181 GLU   -0.7600
   2862 HB2       -77.3520  -13.1260  -48.1630 H       181 GLU   -0.7600
   2863 HG1       -77.3650  -14.5380  -46.0710 H       181 GLU    0.5100
   2864 HG2       -77.8980  -13.0730  -45.1490 H       181 GLU   -0.5100
   2865 N         -78.8500  -15.5670  -48.5720 N.am    182 GLY   -0.4700
   2866 CA        -78.6130  -17.0000  -48.5720 C.3     182 GLY    0.3100
   2867 C         -79.9120  -17.7540  -48.4460 C.2     182 GLY   -0.0200
   2868 O         -80.8170  -17.6450  -49.2680 O.2     182 GLY    0.0900
   2869 HN        -78.6330  -15.0760  -49.4130 H       182 GLY    0.0900
   2870 HA1       -77.9730  -17.2390  -47.7360 H       182 GLY    0.5100
   2871 HA2       -78.1300  -17.2650  -49.5000 H       182 GLY   -0.5100
   2872 N         -80.0040  -18.5140  -47.3640 N.am    183 MET   -0.4700
   2873 CA        -81.1940  -19.2850  -47.0330 C.3     183 MET    0.3100
   2874 C         -82.2560  -18.3960  -46.3670 C.2     183 MET    0.0700
   2875 O         -83.3080  -18.8670  -45.9180 O.2     183 MET    0.0900
   2876 CB        -80.8130  -20.4780  -46.1680 C.3     183 MET   -0.1800
   2877 CG        -79.9150  -21.4300  -46.9150 C.3     183 MET    0.0900
   2878 SD        -79.2290  -22.6650  -45.8140 S.3     183 MET    0.0900
   2879 CE        -80.6950  -23.5700  -45.3280 C.3     183 MET   -0.1400
   2880 HN        -79.2490  -18.5920  -46.7180 H       183 MET    0.0900
   2881 HA        -81.6490  -19.6160  -47.9550 H       183 MET    0.0900
   2882 HB1       -81.7370  -21.0130  -45.8590 H       183 MET   -0.0900
   2883 HB2       -80.2870  -20.1160  -45.2610 H       183 MET   -0.2200
   2884 HG1       -79.0950  -20.8530  -47.3920 H       183 MET    0.0900
   2885 HG2       -80.5020  -21.9260  -47.7170 H       183 MET    0.0900
   2886 HE1       -81.3850  -23.7110  -46.1880 H       183 MET    0.0900
   2887 HE2       -81.2420  -23.0170  -44.5360 H       183 MET    0.5100
   2888 HE3       -80.4160  -24.5730  -44.9430 H       183 MET   -0.5100
   2889 N         -81.9340  -17.0970  -46.3250 N.am    184 GLN   -0.4700
   2890 CA        -82.8270  -16.0150  -45.9220 C.3     184 GLN    0.3100
   2891 C         -83.1660  -16.0720  -44.4510 C.2     184 GLN    0.0700
   2892 O         -84.1830  -15.5300  -44.0190 O.2     184 GLN    0.0900
   2893 CB        -84.1540  -16.1020  -46.7210 C.3     184 GLN   -0.1800
   2894 CG        -84.0370  -16.2460  -48.2590 C.3     184 GLN    0.0900
   2895 CD        -83.5790  -14.9670  -48.9390 C.2     184 GLN    0.0900
   2896 NE2       -82.4090  -15.0120  -49.5740 N.am    184 GLN   -0.1800
   2897 OE1       -84.2560  -13.9420  -48.8620 O.2     184 GLN    0.0900
   2898 HN        -81.0200  -16.7990  -46.5820 H       184 GLN    0.0900
   2899 HA        -82.3290  -15.0760  -46.1150 H       184 GLN    0.5500
   2900 HB1       -84.7350  -15.1800  -46.5120 H       184 GLN   -0.5500
   2901 HB2       -84.7190  -16.9790  -46.3420 H       184 GLN   -0.6200
   2902 HG1       -85.0290  -16.5280  -48.6720 H       184 GLN    0.3200
   2903 HG2       -83.3040  -17.0490  -48.4910 H       184 GLN    0.3000
   2904 HE21      -82.0610  -14.1970  -50.0380 H       184 GLN    0.5100
   2905 HE22      -81.8790  -15.8590  -49.5850 H       184 GLN   -0.5100
   2906 N         -82.3090  -16.7270  -43.6730 N.am    185 CYS   -0.4700
   2907 CA        -82.4950  -16.7760  -42.2350 C.3     185 CYS    0.3100
   2908 C         -81.7370  -15.6900  -41.5070 C.2     185 CYS    0.0700
   2909 O         -81.9580  -15.4630  -40.3130 O.2     185 CYS    0.0900
   2910 CB        -82.0670  -18.1310  -41.6900 C.3     185 CYS   -0.1100
   2911 SG        -83.2240  -19.4120  -42.1040 S.3     185 CYS    0.0900
   2912 HN        -81.5130  -17.2040  -44.0370 H       185 CYS    0.0900
   2913 HA        -83.5390  -16.6000  -42.0250 H       185 CYS   -0.2300
   2914 HB1       -81.9740  -18.0560  -40.5860 H       185 CYS    0.1600
   2915 HB2       -81.0690  -18.3810  -42.1080 H       185 CYS    0.5100
   2916 HG1       -84.1800  -18.9700  -41.3000 H       185 CYS   -0.5100
   2917 N         -80.8560  -15.0040  -42.2200 N.am    186 SER   -0.4700
   2918 CA        -80.0300  -13.9900  -41.5980 C.3     186 SER    0.3100
   2919 C         -79.8950  -12.8390  -42.5620 C.2     186 SER    0.0700
   2920 O         -79.9650  -13.0500  -43.7670 O.2     186 SER    0.0900
   2921 CB        -78.6730  -14.5820  -41.2680 C.3     186 SER    0.0500
   2922 OG        -78.2030  -15.3220  -42.3810 O.3     186 SER    0.0900
   2923 HN        -80.7230  -15.1500  -43.1980 H       186 SER    0.0900
   2924 HA        -80.5260  -13.6500  -40.7000 H       186 SER   -0.6600
   2925 HB1       -78.7580  -15.2610  -40.3920 H       186 SER    0.4300
   2926 HB2       -77.9490  -13.7710  -41.0400 H       186 SER    0.5100
   2927 HG1       -77.8440  -14.6770  -42.9950 H       186 SER   -0.5100
   2928 N         -79.7210  -11.6260  -42.0470 N.am    187 CYS   -0.4700
   2929 CA        -79.6450  -10.4440  -42.8940 C.3     187 CYS    0.3100
   2930 C         -78.2370   -9.8460  -42.9980 C.2     187 CYS    0.0700
   2931 O         -77.4940   -9.8440  -42.0220 O.2     187 CYS    0.0900
   2932 CB        -80.6510   -9.4020  -42.4120 C.3     187 CYS   -0.1000
   2933 SG        -82.3670   -9.9400  -42.6000 S.3     187 CYS    0.0900
   2934 HN        -79.6360  -11.4720  -41.0660 H       187 CYS    0.0900
   2935 HA        -79.8630  -10.7400  -43.9090 H       187 CYS   -0.0800
   2936 HB1       -80.4950   -8.4670  -42.9900 H       187 CYS    0.5100
   2937 HB2       -80.4510   -9.1890  -41.3400 H       187 CYS   -0.5100
   2938 N         -77.8910   -9.3320  -44.1820 N.am    188 GLY   -0.4700
   2939 CA        -76.5810   -8.7840  -44.4670 C.3     188 GLY    0.3100
   2940 C         -76.6610   -7.6840  -45.5170 C.2     188 GLY   -0.0200
   2941 O         -77.7180   -7.3470  -46.0200 O.2     188 GLY    0.0900
   2942 HN        -78.5380   -9.3020  -44.9400 H       188 GLY    0.0900
   2943 HA1       -75.9510   -9.5830  -44.8300 H       188 GLY    0.5100
   2944 HA2       -76.1780   -8.3770  -43.5520 H       188 GLY   -0.5100
   2945 N         -75.5210   -7.1090  -45.8660 N.am    189 ILE   -0.4700
   2946 CA        -75.4900   -6.0130  -46.8240 C.3     189 ILE    0.3100
   2947 C         -75.8780   -6.5800  -48.1670 C.2     189 ILE    0.0700
   2948 O         -75.5030   -7.7090  -48.4700 O.2     189 ILE    0.0900
   2949 CB        -74.0740   -5.3840  -46.8760 C.3     189 ILE   -0.0900
   2950 CG1       -73.9090   -4.3480  -45.7520 C.3     189 ILE    0.0900
   2951 CG2       -73.7580   -4.7610  -48.2390 C.3     189 ILE   -0.2700
   2952 CD        -72.5290   -3.7400  -45.6650 C.3     189 ILE    0.0900
   2953 HN        -74.6430   -7.3950  -45.4910 H       189 ILE    0.0900
   2954 HA        -76.2190   -5.2780  -46.5190 H       189 ILE    0.0900
   2955 HB        -73.3220   -6.1720  -46.6580 H       189 ILE   -0.1800
   2956 HG11      -74.1370   -4.8430  -44.7830 H       189 ILE    0.0900
   2957 HG12      -74.6420   -3.5300  -45.9180 H       189 ILE    0.0900
   2958 HG21      -74.4910   -3.9590  -48.4720 H       189 ILE   -0.2700
   2959 HG22      -73.8170   -5.5370  -49.0320 H       189 ILE    0.0900
   2960 HG23      -72.7400   -4.3180  -48.2260 H       189 ILE    0.0900
   2961 HD1       -71.8720   -4.1690  -46.4520 H       189 ILE    0.0900
   2962 HD2       -72.0810   -3.9600  -44.6730 H       189 ILE    0.5100
   2963 HD3       -72.5890   -2.6410  -45.8130 H       189 ILE   -0.5100
   2964 N         -76.6010   -5.8170  -48.9910 N.am    190 ASP   -0.4700
   2965 CA        -76.8920   -6.3510  -50.3080 C.3     190 ASP    0.3100
   2966 C         -75.7790   -5.8690  -51.2250 C.2     190 ASP    0.0700
   2967 O         -75.7370   -4.7210  -51.6640 O.2     190 ASP    0.0900
   2968 CB        -78.2390   -5.7910  -50.7800 C.3     190 ASP   -0.2800
   2969 CG        -78.6180   -6.2360  -52.1860 C.2     190 ASP    0.0900
   2970 OD1       -78.0710   -7.2570  -52.6550 O.co2   190 ASP    0.0900
   2971 OD2       -79.4800   -5.5610  -52.7970 O.co2   190 ASP    0.6200
   2972 HN        -76.9500   -4.9120  -48.7590 H       190 ASP   -0.7600
   2973 HA        -76.9260   -7.4290  -50.2430 H       190 ASP   -0.7600
   2974 HB1       -78.1900   -4.6810  -50.7660 H       190 ASP    0.5100
   2975 HB2       -79.0330   -6.1290  -50.0800 H       190 ASP   -0.5100
   2976 N         -74.8540   -6.7820  -51.4880 N.am    191 TYR   -0.4700
   2977 CA        -73.7930   -6.5450  -52.4430 C.3     191 TYR    0.3100
   2978 C         -74.0640   -7.2650  -53.7550 C.2     191 TYR    0.0700
   2979 O         -73.3590   -7.0440  -54.7330 O.2     191 TYR    0.0900
   2980 CB        -72.4450   -7.0010  -51.8360 C.3     191 TYR   -0.1800
   2981 CG        -72.4090   -8.4790  -51.5020 C.ar    191 TYR    0.0900
   2982 CD1       -73.0940   -8.9780  -50.3980 C.ar    191 TYR    0.0900
   2983 CD2       -71.7100   -9.3820  -52.3070 C.ar    191 TYR    0.0000
   2984 CE1       -73.0860  -10.3280  -50.0980 C.ar    191 TYR   -0.1150
   2985 CE2       -71.6920  -10.7380  -52.0170 C.ar    191 TYR    0.1150
   2986 CZ        -72.3830  -11.2030  -50.9100 C.ar    191 TYR   -0.1150
   2987 OH        -72.3720  -12.5520  -50.6130 O.3     191 TYR    0.1150
   2988 HN        -74.8470   -7.6730  -51.0410 H       191 TYR    0.1100
   2989 HA        -73.7690   -5.4900  -52.6710 H       191 TYR   -0.5400
   2990 HB1       -72.2570   -6.4440  -50.8940 H       191 TYR    0.4300
   2991 HB2       -71.6280   -6.8060  -52.5640 H       191 TYR   -0.1150
   2992 HD1       -73.6410   -8.2970  -49.7630 H       191 TYR    0.1150
   2993 HD2       -71.1750   -9.0180  -53.1710 H       191 TYR   -0.1150
   2994 HE1       -73.6250  -10.6980  -49.2380 H       191 TYR    0.1150
   2995 HE2       -71.1440  -11.4240  -52.6460 H       191 TYR    0.5100
   2996 HH        -73.0220  -12.7090  -49.9230 H       191 TYR   -0.5100
   2997 N         -75.0790   -8.1280  -53.7770 N.am    192 TYR   -0.4700
   2998 CA        -75.2830   -9.0040  -54.9330 C.3     192 TYR    0.3100
   2999 C         -76.3700   -8.5630  -55.9020 C.2     192 TYR    0.0700
   3000 O         -76.5670   -9.1760  -56.9380 O.2     192 TYR    0.0900
   3001 CB        -75.4930  -10.4560  -54.4890 C.3     192 TYR   -0.1800
   3002 CG        -76.4360  -10.5460  -53.3270 C.ar    192 TYR    0.0900
   3003 CD1       -75.9670  -10.4560  -52.0240 C.ar    192 TYR    0.0900
   3004 CD2       -77.8120  -10.6530  -53.5310 C.ar    192 TYR    0.0000
   3005 CE1       -76.8260  -10.5150  -50.9560 C.ar    192 TYR   -0.1150
   3006 CE2       -78.6880  -10.7080  -52.4600 C.ar    192 TYR    0.1150
   3007 CZ        -78.1850  -10.6380  -51.1750 C.ar    192 TYR   -0.1150
   3008 OH        -79.0490  -10.6910  -50.1080 O.3     192 TYR    0.1150
   3009 HN        -75.7280   -8.2170  -53.0250 H       192 TYR    0.1100
   3010 HA        -74.4110   -8.9290  -55.5650 H       192 TYR   -0.5400
   3011 HB1       -74.5240  -10.8980  -54.1740 H       192 TYR    0.4300
   3012 HB2       -75.9270  -11.0460  -55.3250 H       192 TYR   -0.1150
   3013 HD1       -74.9070  -10.3390  -51.8480 H       192 TYR    0.1150
   3014 HD2       -78.2000  -10.6950  -54.5380 H       192 TYR   -0.1150
   3015 HE1       -76.4420  -10.4640  -49.9480 H       192 TYR    0.1150
   3016 HE2       -79.7510  -10.8020  -52.6270 H       192 TYR    0.5100
   3017 HH        -78.5540  -10.4720  -49.3150 H       192 TYR   -0.5100
   3018 N         -77.0690   -7.4890  -55.5750 N.am    193 THR   -0.4700
   3019 CA        -78.2510   -7.0940  -56.3310 C.3     193 THR    0.3100
   3020 C         -78.0650   -5.6530  -56.7610 C.2     193 THR    0.0700
   3021 O         -77.5770   -4.8190  -55.9710 O.2     193 THR    0.0900
   3022 CB        -79.5290   -7.2330  -55.4540 C.3     193 THR    0.1400
   3023 CG2       -80.5170   -6.0900  -55.6800 C.3     193 THR    0.0900
   3024 OG1       -80.1510   -8.5010  -55.6960 O.3     193 THR   -0.6600
   3025 HN        -76.8220   -6.9070  -54.8050 H       193 THR    0.4300
   3026 HA        -78.3220   -7.7300  -57.2010 H       193 THR   -0.2700
   3027 HB        -79.2570   -7.1640  -54.3790 H       193 THR    0.0900
   3028 HG1       -79.4980   -9.1640  -55.4600 H       193 THR    0.0900
   3029 HG21      -80.8390   -6.0670  -56.7430 H       193 THR    0.0900
   3030 HG22      -80.0350   -5.1180  -55.4350 H       193 THR    0.5100
   3031 HG23      -81.4140   -6.2330  -55.0400 H       193 THR   -0.5100
   3032 N         -78.4580   -5.3380  -58.0060 N.am    194 PRO   -0.2900
   3033 CA        -78.1370   -4.0070  -58.5130 C.3     194 PRO    0.0000
   3034 C         -79.2510   -3.0480  -58.2110 C.2     194 PRO    0.0900
   3035 O         -79.8120   -2.4980  -59.1400 O.2     194 PRO    0.0900
   3036 CB        -78.0540   -4.2210  -60.0260 C.3     194 PRO    0.0200
   3037 CG        -78.0280   -5.6970  -60.2190 C.3     194 PRO    0.0900
   3038 CD        -78.8250   -6.2460  -59.0990 C.3     194 PRO   -0.1800
   3039 HA        -77.2300   -3.6400  -58.0580 H       194 PRO    0.0900
   3040 HB1       -77.1330   -3.7550  -60.4370 H       194 PRO    0.0900
   3041 HB2       -78.9380   -3.7750  -60.5320 H       194 PRO   -0.1800
   3042 HG1       -78.4780   -5.9740  -61.1950 H       194 PRO    0.0900
   3043 HG2       -76.9850   -6.0790  -60.1820 H       194 PRO    0.0900
   3044 HD1       -79.9150   -6.1930  -59.3000 H       194 PRO    0.5100
   3045 HD2       -78.5350   -7.2890  -58.8540 H       194 PRO   -0.5100
   3046 N         -79.5250   -2.7760  -56.9440 N.am    195 HSD   -0.4700
   3047 CA        -80.7590   -2.1180  -56.6240 C.3     195 HSD    0.3100
   3048 C         -80.4560   -0.6330  -56.6530 C.2     195 HSD    0.0700
   3049 O         -79.8640   -0.0840  -55.7360 O.2     195 HSD    0.0900
   3050 CB        -81.1810   -2.5920  -55.2370 C.3     195 HSD   -0.0900
   3051 CG        -82.4890   -2.0450  -54.7690 C.ar    195 HSD    0.0900
   3052 CD2       -83.7640   -2.4370  -55.0050 C.ar    195 HSD    0.0900
   3053 ND1       -82.5730   -0.9830  -53.8960 N.ar    195 HSD   -0.3600
   3054 CE1       -83.8430   -0.7300  -53.6330 C.ar    195 HSD    0.3200
   3055 NE2       -84.5890   -1.5940  -54.2930 N.ar    195 HSD   -0.0500
   3056 HN        -78.9160   -3.0050  -56.1890 H       195 HSD    0.2500
   3057 HA        -81.4970   -2.3800  -57.3660 H       195 HSD    0.1300
   3058 HB1       -80.4010   -2.2890  -54.5090 H       195 HSD   -0.7000
   3059 HB2       -81.2570   -3.7000  -55.2520 H       195 HSD    0.2200
   3060 HD1       -81.7850   -0.4900  -53.5270 H       195 HSD    0.1000
   3061 HD2       -84.1650   -3.2380  -55.6120 H       195 HSD    0.5100
   3062 HE1       -84.1890    0.0660  -52.9760 H       195 HSD   -0.5100
   3063 N         -80.9390    0.0400  -57.6890 N.am    196 GLU   -0.4700
   3064 CA        -80.4100    1.3500  -58.0350 C.3     196 GLU    0.3100
   3065 C         -80.9920    2.4190  -57.1370 C.2     196 GLU    0.0700
   3066 O         -80.4860    3.5350  -57.0580 O.2     196 GLU    0.0900
   3067 CB        -80.6860    1.6810  -59.5100 C.3     196 GLU   -0.1800
   3068 CG        -79.7300    1.0220  -60.5120 C.3     196 GLU    0.0900
   3069 CD        -80.3170   -0.2220  -61.1600 C.2     196 GLU    0.0900
   3070 OE1       -81.4040   -0.6550  -60.7140 O.co2   196 GLU   -0.2800
   3071 OE2       -79.6970   -0.7600  -62.1120 O.co2   196 GLU    0.0900
   3072 HN        -81.6730   -0.3130  -58.2640 H       196 GLU    0.0900
   3073 HA        -79.3470    1.3390  -57.8470 H       196 GLU    0.6200
   3074 HB1       -80.6170    2.7820  -59.6370 H       196 GLU   -0.7600
   3075 HB2       -81.7200    1.3550  -59.7510 H       196 GLU   -0.7600
   3076 HG1       -78.7960    0.7350  -59.9830 H       196 GLU    0.5100
   3077 HG2       -79.4860    1.7540  -61.3120 H       196 GLU   -0.5100
   3078 N         -82.0660    2.0610  -56.4490 N.am    197 GLU   -0.4700
   3079 CA        -82.7820    3.0040  -55.6210 C.3     197 GLU    0.3100
   3080 C         -81.9030    3.3580  -54.4260 C.2     197 GLU    0.0700
   3081 O         -81.8710    4.5070  -53.9810 O.2     197 GLU    0.0900
   3082 CB        -84.1300    2.4110  -55.1920 C.3     197 GLU   -0.1800
   3083 CG        -85.2000    2.3320  -56.3040 C.3     197 GLU    0.0900
   3084 CD        -84.8310    1.3860  -57.4620 C.2     197 GLU    0.0900
   3085 OE1       -84.4940    0.2070  -57.2010 O.co2   197 GLU   -0.2800
   3086 OE2       -84.8770    1.8300  -58.6380 O.co2   197 GLU    0.0900
   3087 HN        -82.4250    1.1310  -56.4710 H       197 GLU    0.0900
   3088 HA        -82.9330    3.9080  -56.1930 H       197 GLU    0.6200
   3089 HB1       -84.5350    3.0360  -54.3670 H       197 GLU   -0.7600
   3090 HB2       -83.9510    1.3840  -54.8110 H       197 GLU   -0.7600
   3091 HG1       -85.3520    3.3490  -56.7240 H       197 GLU    0.5100
   3092 HG2       -86.1510    1.9760  -55.8570 H       197 GLU   -0.5100
   3093 N         -81.1850    2.3510  -53.9210 N.am    198 THR   -0.4700
   3094 CA        -80.2320    2.5110  -52.8130 C.3     198 THR    0.3100
   3095 C         -78.7400    2.6680  -53.2070 C.2     198 THR    0.0700
   3096 O         -77.8700    2.8090  -52.3410 O.2     198 THR    0.0900
   3097 CB        -80.3940    1.4040  -51.7320 C.3     198 THR    0.1400
   3098 CG2       -81.5560    1.7160  -50.8100 C.3     198 THR    0.0900
   3099 OG1       -80.5980    0.1280  -52.3520 O.3     198 THR   -0.6600
   3100 HN        -81.2660    1.4260  -54.2820 H       198 THR    0.4300
   3101 HA        -80.4020    3.4820  -52.3720 H       198 THR   -0.2700
   3102 HB        -79.4780    1.3550  -51.1050 H       198 THR    0.0900
   3103 HG1       -79.7280   -0.1780  -52.6180 H       198 THR    0.0900
   3104 HG21      -82.5170    1.6020  -51.3550 H       198 THR    0.0900
   3105 HG22      -81.4780    2.7610  -50.4430 H       198 THR    0.5100
   3106 HG23      -81.5530    1.0150  -49.9460 H       198 THR   -0.5100
   3107 N         -78.4530    2.6500  -54.5100 N.am    199 ASN   -0.4700
   3108 CA        -77.0850    2.7610  -55.0230 C.3     199 ASN    0.3100
   3109 C         -76.1620    1.6430  -54.5600 C.2     199 ASN    0.0700
   3110 O         -75.0180    1.8850  -54.1730 O.2     199 ASN    0.0900
   3111 CB        -76.4550    4.1120  -54.6770 C.3     199 ASN   -0.1800
   3112 CG        -76.9860    5.2290  -55.5210 C.2     199 ASN    0.0900
   3113 ND2       -77.7230    6.1460  -54.9020 N.am    199 ASN    0.0900
   3114 OD1       -76.7300    5.2790  -56.7210 O.2     199 ASN    0.5500
   3115 HN        -79.1650    2.5560  -55.2000 H       199 ASN   -0.5500
   3116 HA        -77.1250    2.6360  -56.0950 H       199 ASN   -0.6200
   3117 HB1       -75.3570    4.0490  -54.8270 H       199 ASN    0.3200
   3118 HB2       -76.6650    4.3470  -53.6110 H       199 ASN    0.3000
   3119 HD21      -78.1040    6.9140  -55.4180 H       199 ASN    0.5100
   3120 HD22      -77.8980    6.0670  -53.9200 H       199 ASN   -0.5100
   3121 N         -76.6660    0.4160  -54.6130 N.am    200 ASN   -0.4700
   3122 CA        -75.9170   -0.7510  -54.1770 C.3     200 ASN    0.3100
   3123 C         -74.5460   -0.9150  -54.8080 C.2     200 ASN    0.0700
   3124 O         -73.6360   -1.4780  -54.1990 O.2     200 ASN    0.0900
   3125 CB        -76.7490   -2.0080  -54.3590 C.3     200 ASN   -0.1800
   3126 CG        -77.9020   -2.0380  -53.4220 C.2     200 ASN    0.0900
   3127 ND2       -78.4100   -3.2250  -53.1560 N.am    200 ASN    0.0900
   3128 OD1       -78.3330   -0.9990  -52.9190 O.2     200 ASN    0.5500
   3129 HN        -77.5850    0.2390  -54.9560 H       200 ASN   -0.5500
   3130 HA        -75.6600   -0.6170  -53.1370 H       200 ASN   -0.6200
   3131 HB1       -76.1130   -2.9000  -54.1740 H       200 ASN    0.3200
   3132 HB2       -77.1340   -2.0460  -55.4010 H       200 ASN    0.3000
   3133 HD21      -78.0190   -4.0420  -53.5790 H       200 ASN    0.5100
   3134 HD22      -79.1870   -3.3080  -52.5310 H       200 ASN   -0.5100
   3135 N         -74.3800   -0.4020  -56.0150 N.am    201 GLU   -0.4700
   3136 CA        -73.1370   -0.6120  -56.7280 C.3     201 GLU    0.3100
   3137 C         -71.9870    0.2620  -56.2280 C.2     201 GLU    0.0700
   3138 O         -70.8620   -0.2070  -56.0700 O.2     201 GLU    0.0900
   3139 CB        -73.3610   -0.4000  -58.2190 C.3     201 GLU   -0.1800
   3140 CG        -72.0910   -0.3910  -59.0240 C.3     201 GLU    0.0900
   3141 CD        -72.3710   -0.4810  -60.4960 C.2     201 GLU    0.0900
   3142 OE1       -72.9390   -1.5100  -60.9230 O.co2   201 GLU   -0.2800
   3143 OE2       -72.0380    0.4820  -61.2190 O.co2   201 GLU    0.0900
   3144 HN        -75.0810    0.1370  -56.4770 H       201 GLU    0.0900
   3145 HA        -72.7990   -1.6190  -56.5340 H       201 GLU    0.6200
   3146 HB1       -73.8790    0.5720  -58.3640 H       201 GLU   -0.7600
   3147 HB2       -74.0140   -1.2150  -58.5970 H       201 GLU   -0.7600
   3148 HG1       -71.4620   -1.2570  -58.7260 H       201 GLU    0.5100
   3149 HG2       -71.5360    0.5500  -58.8220 H       201 GLU   -0.5100
   3150 N         -72.2630    1.5380  -55.9850 N.am    202 SER   -0.4700
   3151 CA        -71.2160    2.4340  -55.5250 C.3     202 SER    0.3100
   3152 C         -70.7960    2.0410  -54.1180 C.2     202 SER    0.0700
   3153 O         -69.6640    2.2740  -53.7050 O.2     202 SER    0.0900
   3154 CB        -71.6620    3.9020  -55.5640 C.3     202 SER    0.0500
   3155 OG        -72.7330    4.1390  -54.6780 O.3     202 SER    0.0900
   3156 HN        -73.1730    1.9280  -56.1020 H       202 SER    0.0900
   3157 HA        -70.3570    2.2910  -56.1630 H       202 SER   -0.6600
   3158 HB1       -71.9900    4.1610  -56.5930 H       202 SER    0.4300
   3159 HB2       -70.8110    4.5550  -55.2730 H       202 SER    0.5100
   3160 HG1       -72.9470    5.0710  -54.7640 H       202 SER   -0.5100
   3161 N         -71.7210    1.4250  -53.3810 N.am    203 PHE   -0.4700
   3162 CA        -71.4390    0.9430  -52.0330 C.3     203 PHE    0.3100
   3163 C         -70.5470   -0.2970  -52.0180 C.2     203 PHE    0.0700
   3164 O         -69.6120   -0.3790  -51.2250 O.2     203 PHE    0.0900
   3165 CB        -72.7290    0.6730  -51.2640 C.3     203 PHE   -0.1800
   3166 CG        -72.5050    0.4040  -49.8060 C.ar    203 PHE    0.0900
   3167 CD1       -72.4970    1.4470  -48.8970 C.ar    203 PHE    0.0900
   3168 CD2       -72.2940   -0.8870  -49.3450 C.ar    203 PHE    0.0000
   3169 CE1       -72.2990    1.2080  -47.5480 C.ar    203 PHE   -0.1150
   3170 CE2       -72.1000   -1.1300  -48.0090 C.ar    203 PHE    0.1150
   3171 CZ        -72.0970   -0.0820  -47.1070 C.ar    203 PHE   -0.1150
   3172 HN        -72.6470    1.2670  -53.7170 H       203 PHE    0.1150
   3173 HA        -70.8540    1.6970  -51.5260 H       203 PHE   -0.1150
   3174 HB1       -73.2340   -0.2190  -51.6920 H       203 PHE    0.1150
   3175 HB2       -73.3950    1.5600  -51.3380 H       203 PHE   -0.1150
   3176 HD1       -72.6470    2.4580  -49.2430 H       203 PHE    0.1150
   3177 HD2       -72.2820   -1.7090  -50.0440 H       203 PHE   -0.1150
   3178 HE1       -72.3040    2.0270  -46.8460 H       203 PHE    0.1150
   3179 HE2       -71.9490   -2.1410  -47.6610 H       203 PHE    0.5100
   3180 HZ        -71.9360   -0.2740  -46.0570 H       203 PHE   -0.5100
   3181 N         -70.8210   -1.2620  -52.8880 N.am    204 VAL   -0.4700
   3182 CA        -69.9920   -2.4540  -52.9450 C.3     204 VAL    0.3100
   3183 C         -68.5550   -2.1250  -53.3880 C.2     204 VAL    0.0700
   3184 O         -67.6110   -2.8160  -53.0110 O.2     204 VAL    0.0900
   3185 CB        -70.6260   -3.5720  -53.8200 C.3     204 VAL   -0.0900
   3186 CG1       -70.7500   -3.1330  -55.2770 C.3     204 VAL    0.0900
   3187 CG2       -69.8210   -4.8580  -53.7270 C.3     204 VAL   -0.2700
   3188 HN        -71.5880   -1.2140  -53.5240 H       204 VAL    0.0900
   3189 HA        -69.8600   -2.8100  -51.9340 H       204 VAL    0.0900
   3190 HB        -71.6350   -3.8150  -53.4260 H       204 VAL    0.0900
   3191 HG11      -69.7480   -2.8950  -55.6920 H       204 VAL   -0.2700
   3192 HG12      -71.3870   -2.2250  -55.3450 H       204 VAL    0.0900
   3193 HG13      -71.1980   -3.9510  -55.8820 H       204 VAL    0.0900
   3194 HG21      -69.6360   -5.1150  -52.6620 H       204 VAL    0.0900
   3195 HG22      -68.8420   -4.7290  -54.2360 H       204 VAL    0.5100
   3196 HG23      -70.3830   -5.6900  -54.2020 H       204 VAL   -0.5100
   3197 N         -68.3750   -1.0640  -54.1730 N.am    205 ILE   -0.4700
   3198 CA        -67.0210   -0.6520  -54.5310 C.3     205 ILE    0.3100
   3199 C         -66.3590   -0.0300  -53.3160 C.2     205 ILE    0.0700
   3200 O         -65.2590   -0.4160  -52.9220 O.2     205 ILE    0.0900
   3201 CB        -66.9750    0.3150  -55.7530 C.3     205 ILE   -0.0900
   3202 CG1       -67.0670   -0.4720  -57.0600 C.3     205 ILE    0.0900
   3203 CG2       -65.6810    1.1030  -55.7760 C.3     205 ILE   -0.2700
   3204 CD        -68.0180    0.1460  -58.0630 C.3     205 ILE    0.0900
   3205 HN        -69.1280   -0.5230  -54.5390 H       205 ILE    0.0900
   3206 HA        -66.4600   -1.5470  -54.7550 H       205 ILE    0.0900
   3207 HB        -67.8310    1.0200  -55.6950 H       205 ILE   -0.1800
   3208 HG11      -67.4120   -1.5020  -56.8310 H       205 ILE    0.0900
   3209 HG12      -66.0550   -0.5250  -57.5150 H       205 ILE    0.0900
   3210 HG21      -64.8140    0.4170  -55.6620 H       205 ILE   -0.2700
   3211 HG22      -65.6680    1.8320  -54.9380 H       205 ILE    0.0900
   3212 HG23      -65.5820    1.6410  -56.7430 H       205 ILE    0.0900
   3213 HD1       -67.7940    1.2280  -58.1850 H       205 ILE    0.0900
   3214 HD2       -69.0650    0.0380  -57.7080 H       205 ILE    0.5100
   3215 HD3       -67.9050   -0.3530  -59.0490 H       205 ILE   -0.5100
   3216 N         -67.0610    0.9130  -52.7000 N.am    206 TYR   -0.4700
   3217 CA        -66.6030    1.5400  -51.4750 C.3     206 TYR    0.3100
   3218 C         -66.3430    0.5350  -50.3490 C.2     206 TYR    0.0700
   3219 O         -65.4250    0.7160  -49.5570 O.2     206 TYR    0.0900
   3220 CB        -67.6000    2.5970  -51.0360 C.3     206 TYR   -0.1800
   3221 CG        -67.5600    2.8530  -49.5690 C.ar    206 TYR    0.0900
   3222 CD1       -66.6090    3.6970  -49.0190 C.ar    206 TYR    0.0900
   3223 CD2       -68.4760    2.2400  -48.7200 C.ar    206 TYR    0.0000
   3224 CE1       -66.5720    3.9290  -47.6490 C.ar    206 TYR   -0.1150
   3225 CE2       -68.4490    2.4630  -47.3480 C.ar    206 TYR    0.1150
   3226 CZ        -67.4970    3.3070  -46.8180 C.ar    206 TYR   -0.1150
   3227 OH        -67.4870    3.5250  -45.4630 O.3     206 TYR    0.1150
   3228 HN        -67.9380    1.2310  -53.0520 H       206 TYR    0.1100
   3229 HA        -65.6380    1.9860  -51.6640 H       206 TYR   -0.5400
   3230 HB1       -68.6290    2.2630  -51.2880 H       206 TYR    0.4300
   3231 HB2       -67.3720    3.5560  -51.5470 H       206 TYR   -0.1150
   3232 HD1       -65.8880    4.1800  -49.6630 H       206 TYR    0.1150
   3233 HD2       -69.2230    1.5790  -49.1350 H       206 TYR   -0.1150
   3234 HE1       -65.8270    4.5890  -47.2310 H       206 TYR    0.1150
   3235 HE2       -69.1690    1.9800  -46.7030 H       206 TYR    0.5100
   3236 HH        -68.3500    3.2850  -45.1180 H       206 TYR   -0.5100
   3237 N         -67.1480   -0.5180  -50.2760 N.am    207 MET   -0.4700
   3238 CA        -66.8750   -1.6250  -49.3650 C.3     207 MET    0.3100
   3239 C         -65.5930   -2.3270  -49.7480 C.2     207 MET    0.0700
   3240 O         -64.7380   -2.5800  -48.9080 O.2     207 MET    0.0900
   3241 CB        -67.9980   -2.6520  -49.4220 C.3     207 MET   -0.1800
   3242 CG        -69.0610   -2.4250  -48.3980 C.3     207 MET    0.0900
   3243 SD        -68.5920   -2.9920  -46.7610 S.3     207 MET    0.0900
   3244 CE        -68.9100   -4.7530  -46.9240 C.3     207 MET   -0.1400
   3245 HN        -67.9690   -0.6010  -50.8360 H       207 MET    0.0900
   3246 HA        -66.7840   -1.2230  -48.3670 H       207 MET    0.0900
   3247 HB1       -67.5630   -3.6620  -49.2630 H       207 MET   -0.0900
   3248 HB2       -68.4620   -2.6150  -50.4290 H       207 MET   -0.2200
   3249 HG1       -69.9800   -2.9600  -48.7220 H       207 MET    0.0900
   3250 HG2       -69.2860   -1.3390  -48.3610 H       207 MET    0.0900
   3251 HE1       -68.2940   -5.2010  -47.7350 H       207 MET    0.0900
   3252 HE2       -69.9790   -4.9290  -47.1680 H       207 MET    0.5100
   3253 HE3       -68.6630   -5.2780  -45.9770 H       207 MET   -0.5100
   3254 N         -65.4780   -2.6460  -51.0350 N.am    208 PHE   -0.4700
   3255 CA        -64.3860   -3.4580  -51.5380 C.3     208 PHE    0.3100
   3256 C         -63.0610   -2.7550  -51.3210 C.2     208 PHE    0.0700
   3257 O         -62.0610   -3.3790  -50.9630 O.2     208 PHE    0.0900
   3258 CB        -64.5710   -3.7720  -53.0200 C.3     208 PHE   -0.1800
   3259 CG        -63.5560   -4.7250  -53.5540 C.ar    208 PHE    0.0900
   3260 CD1       -63.7380   -6.0920  -53.4250 C.ar    208 PHE    0.0900
   3261 CD2       -62.4060   -4.2580  -54.1730 C.ar    208 PHE    0.0000
   3262 CE1       -62.7900   -6.9910  -53.9140 C.ar    208 PHE   -0.1150
   3263 CE2       -61.4460   -5.1490  -54.6620 C.ar    208 PHE    0.1150
   3264 CZ        -61.6410   -6.5180  -54.5360 C.ar    208 PHE   -0.1150
   3265 HN        -66.1410   -2.3400  -51.7140 H       208 PHE    0.1150
   3266 HA        -64.3590   -4.3720  -50.9630 H       208 PHE   -0.1150
   3267 HB1       -64.4870   -2.8330  -53.6080 H       208 PHE    0.1150
   3268 HB2       -65.5710   -4.2310  -53.1770 H       208 PHE   -0.1150
   3269 HD1       -64.6260   -6.4680  -52.9390 H       208 PHE    0.1150
   3270 HD2       -62.2490   -3.1950  -54.2790 H       208 PHE   -0.1150
   3271 HE1       -62.9480   -8.0540  -53.8100 H       208 PHE    0.1150
   3272 HE2       -60.5540   -4.7730  -55.1400 H       208 PHE    0.5100
   3273 HZ        -60.9040   -7.2090  -54.9170 H       208 PHE   -0.5100
   3274 N         -63.0630   -1.4400  -51.5260 N.am    209 VAL   -0.4700
   3275 CA        -61.8530   -0.6420  -51.4080 C.3     209 VAL    0.3100
   3276 C         -61.5760   -0.3090  -49.9420 C.2     209 VAL    0.0700
   3277 O         -60.6360   -0.8320  -49.3500 O.2     209 VAL    0.0900
   3278 CB        -61.9510    0.6410  -52.2680 C.3     209 VAL   -0.0900
   3279 CG1       -60.7600    1.5400  -52.0280 C.3     209 VAL    0.0900
   3280 CG2       -62.0630    0.2800  -53.7440 C.3     209 VAL   -0.2700
   3281 HN        -63.8930   -0.9430  -51.7690 H       209 VAL    0.0900
   3282 HA        -61.0210   -1.2480  -51.7350 H       209 VAL    0.0900
   3283 HB        -62.8820    1.1880  -52.0050 H       209 VAL    0.0900
   3284 HG11      -59.8190    0.9580  -52.1210 H       209 VAL   -0.2700
   3285 HG12      -60.8110    1.9720  -51.0060 H       209 VAL    0.0900
   3286 HG13      -60.7470    2.3580  -52.7800 H       209 VAL    0.0900
   3287 HG21      -62.9700   -0.3380  -53.9190 H       209 VAL    0.0900
   3288 HG22      -61.1710   -0.3050  -54.0580 H       209 VAL    0.5100
   3289 HG23      -62.1410    1.2040  -54.3550 H       209 VAL   -0.5100
   3290 N         -62.4120    0.5390  -49.3490 N.am    210 VAL   -0.4700
   3291 CA        -62.1950    1.0020  -47.9810 C.3     210 VAL    0.3100
   3292 C         -62.2020   -0.0970  -46.9070 C.2     210 VAL    0.0700
   3293 O         -61.3560   -0.1020  -46.0240 O.2     210 VAL    0.0900
   3294 CB        -63.1800    2.1420  -47.6150 C.3     210 VAL   -0.0900
   3295 CG1       -63.2340    2.3760  -46.1220 C.3     210 VAL    0.0900
   3296 CG2       -62.7830    3.4150  -48.3290 C.3     210 VAL   -0.2700
   3297 HN        -63.2200    0.8970  -49.8100 H       210 VAL    0.0900
   3298 HA        -61.1760    1.3490  -47.9050 H       210 VAL    0.0900
   3299 HB        -64.1950    1.8750  -47.9770 H       210 VAL    0.0900
   3300 HG11      -62.2050    2.4770  -45.7140 H       210 VAL   -0.2700
   3301 HG12      -63.7310    1.5170  -45.6220 H       210 VAL    0.0900
   3302 HG13      -63.7940    3.3100  -45.9060 H       210 VAL    0.0900
   3303 HG21      -62.8070    3.2590  -49.4290 H       210 VAL    0.0900
   3304 HG22      -61.7530    3.7090  -48.0340 H       210 VAL    0.5100
   3305 HG23      -63.4930    4.2300  -48.0710 H       210 VAL   -0.5100
   3306 N         -63.1490   -1.0250  -46.9620 N.am    211 HSE   -0.4700
   3307 CA        -63.2450   -2.0570  -45.9250 C.3     211 HSE    0.3100
   3308 C         -62.6150   -3.3970  -46.2720 C.2     211 HSE    0.0700
   3309 O         -62.6790   -4.3460  -45.4980 O.2     211 HSE    0.0900
   3310 CB        -64.6910   -2.1950  -45.4200 C.3     211 HSE   -0.0800
   3311 CG        -65.2350   -0.9140  -44.8740 C.ar    211 HSE    0.0900
   3312 CD2       -65.7780    0.1570  -45.4970 C.ar    211 HSE    0.0900
   3313 ND1       -65.1840   -0.6000  -43.5340 N.ar    211 HSE   -0.7000
   3314 CE1       -65.7010    0.6010  -43.3500 C.ar    211 HSE    0.2200
   3315 NE2       -66.0690    1.0850  -44.5240 N.ar    211 HSE    0.2500
   3316 HN        -63.8230   -1.0630  -47.6960 H       211 HSE    0.1300
   3317 HA        -62.5920   -1.7740  -45.1130 H       211 HSE   -0.3600
   3318 HB1       -64.7210   -2.9630  -44.6160 H       211 HSE    0.3200
   3319 HB2       -65.3380   -2.5230  -46.2620 H       211 HSE   -0.0500
   3320 HD2       -65.9730    0.3160  -46.5510 H       211 HSE    0.0900
   3321 HE1       -65.8180    1.1260  -42.4020 H       211 HSE    0.5100
   3322 HE2       -66.4900    1.9770  -44.6910 H       211 HSE   -0.5100
   3323 N         -61.9980   -3.4840  -47.4390 N.am    212 PHE   -0.4700
   3324 CA        -61.2330   -4.6800  -47.7520 C.3     212 PHE    0.3100
   3325 C         -59.7860   -4.3940  -48.1940 C.2     212 PHE    0.0700
   3326 O         -58.8420   -4.8390  -47.5470 O.2     212 PHE    0.0900
   3327 CB        -61.9650   -5.6130  -48.7250 C.3     212 PHE   -0.1800
   3328 CG        -61.1810   -6.8530  -49.0570 C.ar    212 PHE    0.0900
   3329 CD1       -60.9450   -7.8180  -48.0860 C.ar    212 PHE    0.0900
   3330 CD2       -60.6650   -7.0510  -50.3350 C.ar    212 PHE    0.0000
   3331 CE1       -60.2050   -8.9650  -48.3870 C.ar    212 PHE   -0.1150
   3332 CE2       -59.9230   -8.1940  -50.6370 C.ar    212 PHE    0.1150
   3333 CZ        -59.6960   -9.1510  -49.6650 C.ar    212 PHE   -0.1150
   3334 HN        -62.0270   -2.7650  -48.1300 H       212 PHE    0.1150
   3335 HA        -61.0430   -5.1960  -46.8230 H       212 PHE   -0.1150
   3336 HB1       -62.1560   -5.0760  -49.6780 H       212 PHE    0.1150
   3337 HB2       -62.9250   -5.9390  -48.2720 H       212 PHE   -0.1150
   3338 HD1       -61.3370   -7.6810  -47.0890 H       212 PHE    0.1150
   3339 HD2       -60.8420   -6.3100  -51.1020 H       212 PHE   -0.1150
   3340 HE1       -60.0290   -9.7080  -47.6230 H       212 PHE    0.1150
   3341 HE2       -59.5260   -8.3310  -51.6320 H       212 PHE    0.5100
   3342 HZ        -59.1260  -10.0400  -49.8990 H       212 PHE   -0.5100
   3343 N         -59.6130   -3.6830  -49.3070 N.am    213 ILE   -0.4700
   3344 CA        -58.2790   -3.3530  -49.8210 C.3     213 ILE    0.3100
   3345 C         -57.4150   -2.5550  -48.8220 C.2     213 ILE    0.0700
   3346 O         -56.3010   -2.9770  -48.5040 O.2     213 ILE    0.0900
   3347 CB        -58.3530   -2.6440  -51.2040 C.3     213 ILE   -0.0900
   3348 CG1       -59.0070   -3.5560  -52.2260 C.3     213 ILE    0.0900
   3349 CG2       -56.9750   -2.3100  -51.7100 C.3     213 ILE   -0.2700
   3350 CD        -58.2140   -4.8010  -52.4860 C.3     213 ILE    0.0900
   3351 HN        -60.3830   -3.3430  -49.8410 H       213 ILE    0.0900
   3352 HA        -57.7210   -4.2740  -49.9060 H       213 ILE    0.0900
   3353 HB        -58.9440   -1.7080  -51.1050 H       213 ILE   -0.1800
   3354 HG11      -59.1210   -3.0000  -53.1800 H       213 ILE    0.0900
   3355 HG12      -60.0130   -3.8450  -51.8550 H       213 ILE    0.0900
   3356 HG21      -56.2740   -3.1420  -51.4880 H       213 ILE   -0.2700
   3357 HG22      -56.6010   -1.3900  -51.2120 H       213 ILE    0.0900
   3358 HG23      -57.0040   -2.1550  -52.8100 H       213 ILE    0.0900
   3359 HD1       -58.0990   -5.3830  -51.5470 H       213 ILE    0.0900
   3360 HD2       -57.2040   -4.5350  -52.8650 H       213 ILE    0.5100
   3361 HD3       -58.7400   -5.4350  -53.2330 H       213 ILE   -0.5100
   3362 N         -57.9150   -1.4250  -48.3160 N.am    214 ILE   -0.4700
   3363 CA        -57.2020   -0.7200  -47.2510 C.3     214 ILE    0.3100
   3364 C         -56.7860   -1.6880  -46.1210 C.2     214 ILE    0.0700
   3365 O         -55.5900   -1.8360  -45.8900 O.2     214 ILE    0.0900
   3366 CB        -57.9720    0.5110  -46.6760 C.3     214 ILE   -0.0900
   3367 CG1       -58.3430    1.5250  -47.7700 C.3     214 ILE    0.0900
   3368 CG2       -57.2170    1.1380  -45.5120 C.3     214 ILE   -0.2700
   3369 CD        -57.2760    1.7980  -48.7560 C.3     214 ILE    0.0900
   3370 HN        -58.7720   -1.0240  -48.6300 H       214 ILE    0.0900
   3371 HA        -56.2580   -0.3950  -47.6630 H       214 ILE    0.0900
   3372 HB        -58.9740    0.1850  -46.3270 H       214 ILE   -0.1800
   3373 HG11      -58.6140    2.4820  -47.2780 H       214 ILE    0.0900
   3374 HG12      -59.2290    1.1370  -48.3160 H       214 ILE    0.0900
   3375 HG21      -56.1570    1.3150  -45.7950 H       214 ILE   -0.2700
   3376 HG22      -57.2410    0.4570  -44.6350 H       214 ILE    0.0900
   3377 HG23      -57.6780    2.1120  -45.2420 H       214 ILE    0.0900
   3378 HD1       -57.1190    0.9080  -49.4040 H       214 ILE    0.0900
   3379 HD2       -56.3240    2.0260  -48.2290 H       214 ILE    0.5100
   3380 HD3       -57.5640    2.6570  -49.3970 H       214 ILE   -0.5100
   3381 N         -57.7410   -2.4080  -45.4690 N.am    215 PRO   -0.2900
   3382 CA        -57.3160   -3.3800  -44.4550 C.3     215 PRO    0.0000
   3383 C         -56.2440   -4.3620  -44.9110 C.2     215 PRO    0.0900
   3384 O         -55.3020   -4.6210  -44.1670 O.2     215 PRO    0.0900
   3385 CB        -58.6090   -4.1400  -44.1580 C.3     215 PRO    0.0200
   3386 CG        -59.6230   -3.1000  -44.2800 C.3     215 PRO    0.0900
   3387 CD        -59.2140   -2.3450  -45.5170 C.3     215 PRO   -0.1800
   3388 HA        -56.8800   -2.8770  -43.6070 H       215 PRO    0.0900
   3389 HB1       -58.5970   -4.5740  -43.1360 H       215 PRO    0.0900
   3390 HB2       -58.7760   -4.9560  -44.8940 H       215 PRO   -0.1800
   3391 HG1       -60.6350   -3.5410  -44.3990 H       215 PRO    0.0900
   3392 HG2       -59.6220   -2.4360  -43.3900 H       215 PRO    0.0900
   3393 HD1       -59.5870   -2.8350  -46.4400 H       215 PRO    0.5100
   3394 HD2       -59.5530   -1.2880  -45.4850 H       215 PRO   -0.5100
   3395 N         -56.3840   -4.8900  -46.1210 N.am    216 LEU   -0.4700
   3396 CA        -55.4510   -5.8830  -46.6230 C.3     216 LEU    0.3100
   3397 C         -54.0750   -5.2900  -46.7980 C.2     216 LEU    0.0700
   3398 O         -53.0780   -5.9380  -46.5030 O.2     216 LEU    0.0900
   3399 CB        -55.9280   -6.4630  -47.9550 C.3     216 LEU   -0.1800
   3400 CG        -55.0340   -7.6130  -48.4110 C.3     216 LEU    0.0900
   3401 CD1       -55.1420   -8.7780  -47.4370 C.3     216 LEU    0.0900
   3402 CD2       -55.3770   -8.0510  -49.8220 C.3     216 LEU   -0.0900
   3403 HN        -57.1260   -4.6310  -46.7340 H       216 LEU    0.0900
   3404 HA        -55.3680   -6.6650  -45.8840 H       216 LEU   -0.2700
   3405 HB1       -55.9150   -5.6640  -48.7260 H       216 LEU    0.0900
   3406 HB2       -56.9690   -6.8340  -47.8390 H       216 LEU    0.0900
   3407 HG        -53.9790   -7.2670  -48.4580 H       216 LEU    0.0900
   3408 HD11      -56.1430   -9.2540  -47.5190 H       216 LEU   -0.2700
   3409 HD12      -55.0060   -8.4150  -46.3960 H       216 LEU    0.0900
   3410 HD13      -54.3670   -9.5400  -47.6710 H       216 LEU    0.0900
   3411 HD21      -55.2410   -7.2040  -50.5290 H       216 LEU    0.0900
   3412 HD22      -56.4360   -8.3850  -49.8680 H       216 LEU    0.5100
   3413 HD23      -54.7100   -8.8830  -50.1340 H       216 LEU   -0.5100
   3414 N         -54.0260   -4.0540  -47.2860 N.am    217 ILE   -0.4700
   3415 CA        -52.7500   -3.4050  -47.5650 C.3     217 ILE    0.3100
   3416 C         -52.0200   -3.0450  -46.2780 C.2     217 ILE    0.0700
   3417 O         -50.8580   -3.4120  -46.0880 O.2     217 ILE    0.0900
   3418 CB        -52.9130   -2.1650  -48.4720 C.3     217 ILE   -0.0900
   3419 CG1       -53.0550   -2.5820  -49.9310 C.3     217 ILE    0.0900
   3420 CG2       -51.7110   -1.2600  -48.3710 C.3     217 ILE   -0.2700
   3421 CD        -53.5720   -1.4740  -50.8000 C.3     217 ILE    0.0900
   3422 HN        -54.8460   -3.5220  -47.4820 H       217 ILE    0.0900
   3423 HA        -52.1110   -4.1310  -48.0440 H       217 ILE    0.0900
   3424 HB        -53.8210   -1.6030  -48.1650 H       217 ILE   -0.1800
   3425 HG11      -53.7550   -3.4410  -49.9920 H       217 ILE    0.0900
   3426 HG12      -52.0610   -2.9000  -50.3110 H       217 ILE    0.0900
   3427 HG21      -50.7780   -1.8490  -48.5080 H       217 ILE   -0.2700
   3428 HG22      -51.6820   -0.7790  -47.3700 H       217 ILE    0.0900
   3429 HG23      -51.7570   -0.4810  -49.1610 H       217 ILE    0.0900
   3430 HD1       -52.8000   -0.6830  -50.9100 H       217 ILE    0.0900
   3431 HD2       -54.4770   -1.0240  -50.3390 H       217 ILE    0.5100
   3432 HD3       -53.8210   -1.8680  -51.8080 H       217 ILE   -0.5100
   3433 N         -52.7160   -2.3300  -45.3940 N.am    218 VAL   -0.4700
   3434 CA        -52.1960   -1.9690  -44.0720 C.3     218 VAL    0.3100
   3435 C         -51.6580   -3.1870  -43.2970 C.2     218 VAL    0.0700
   3436 O         -50.5040   -3.1960  -42.8660 O.2     218 VAL    0.0900
   3437 CB        -53.2590   -1.2120  -43.2400 C.3     218 VAL   -0.0900
   3438 CG1       -52.8830   -1.1900  -41.7800 C.3     218 VAL    0.0900
   3439 CG2       -53.4340    0.2030  -43.7630 C.3     218 VAL   -0.2700
   3440 HN        -53.6350   -2.0040  -45.5970 H       218 VAL    0.0900
   3441 HA        -51.3250   -1.3490  -44.2160 H       218 VAL    0.0900
   3442 HB        -54.2420   -1.7150  -43.3570 H       218 VAL    0.0900
   3443 HG11      -51.8320   -0.8490  -41.6620 H       218 VAL   -0.2700
   3444 HG12      -52.9740   -2.2110  -41.3510 H       218 VAL    0.0900
   3445 HG13      -53.5460   -0.4910  -41.2290 H       218 VAL    0.0900
   3446 HG21      -53.7640    0.1800  -44.8240 H       218 VAL    0.0900
   3447 HG22      -52.4690    0.7500  -43.7040 H       218 VAL    0.5100
   3448 HG23      -54.2030    0.7360  -43.1640 H       218 VAL   -0.5100
   3449 N         -52.4860   -4.2230  -43.1530 N.am    219 ILE   -0.4700
   3450 CA        -52.0680   -5.4720  -42.5120 C.3     219 ILE    0.3100
   3451 C         -50.8560   -6.1370  -43.1600 C.2     219 ILE    0.0700
   3452 O         -50.0260   -6.7040  -42.4620 O.2     219 ILE    0.0900
   3453 CB        -53.2360   -6.4760  -42.3680 C.3     219 ILE   -0.0900
   3454 CG1       -54.1460   -6.0240  -41.2370 C.3     219 ILE    0.0900
   3455 CG2       -52.7400   -7.8940  -42.0990 C.3     219 ILE   -0.2700
   3456 CD        -55.3270   -6.9420  -40.9890 C.3     219 ILE    0.0900
   3457 HN        -53.4290   -4.1930  -43.4760 H       219 ILE    0.0900
   3458 HA        -51.6740   -5.2240  -41.5380 H       219 ILE    0.0900
   3459 HB        -53.8320   -6.4730  -43.3060 H       219 ILE   -0.1800
   3460 HG11      -54.5330   -5.0110  -41.4800 H       219 ILE    0.0900
   3461 HG12      -53.5450   -5.9650  -40.3040 H       219 ILE    0.0900
   3462 HG21      -52.1490   -7.9200  -41.1580 H       219 ILE   -0.2700
   3463 HG22      -52.0910   -8.2330  -42.9350 H       219 ILE    0.0900
   3464 HG23      -53.6040   -8.5840  -41.9940 H       219 ILE    0.0900
   3465 HD1       -54.9800   -7.9030  -40.5530 H       219 ILE    0.0900
   3466 HD2       -55.8490   -7.1550  -41.9470 H       219 ILE    0.5100
   3467 HD3       -56.0340   -6.4660  -40.2760 H       219 ILE   -0.5100
   3468 N         -50.7240   -6.0750  -44.4800 N.am    220 PHE   -0.4700
   3469 CA        -49.5390   -6.6540  -45.1000 C.3     220 PHE    0.3100
   3470 C         -48.3080   -5.7860  -44.8630 C.2     220 PHE    0.0700
   3471 O         -47.2340   -6.2860  -44.5130 O.2     220 PHE    0.0900
   3472 CB        -49.7510   -6.9170  -46.5890 C.3     220 PHE   -0.1800
   3473 CG        -50.0090   -8.3650  -46.9100 C.ar    220 PHE    0.0900
   3474 CD1       -51.2930   -8.8970  -46.8400 C.ar    220 PHE    0.0900
   3475 CD2       -48.9660   -9.2000  -47.2790 C.ar    220 PHE    0.0000
   3476 CE1       -51.5270  -10.2360  -47.1350 C.ar    220 PHE   -0.1150
   3477 CE2       -49.1930  -10.5400  -47.5720 C.ar    220 PHE    0.1150
   3478 CZ        -50.4730  -11.0570  -47.5010 C.ar    220 PHE   -0.1150
   3479 HN        -51.3970   -5.6480  -45.0800 H       220 PHE    0.1150
   3480 HA        -49.3180   -7.5780  -44.5880 H       220 PHE   -0.1150
   3481 HB1       -48.8420   -6.6100  -47.1500 H       220 PHE    0.1150
   3482 HB2       -50.6320   -6.3380  -46.9430 H       220 PHE   -0.1150
   3483 HD1       -52.1180   -8.2620  -46.5520 H       220 PHE    0.1150
   3484 HD2       -47.9620   -8.8050  -47.3390 H       220 PHE   -0.1150
   3485 HE1       -52.5300  -10.6360  -47.0800 H       220 PHE    0.1150
   3486 HE2       -48.3690  -11.1770  -47.8580 H       220 PHE    0.5100
   3487 HZ        -50.6500  -12.0980  -47.7300 H       220 PHE   -0.5100
   3488 N         -48.4710   -4.4800  -45.0350 N.am    221 PHE   -0.4700
   3489 CA        -47.3580   -3.5680  -44.8490 C.3     221 PHE    0.3100
   3490 C         -46.8280   -3.6240  -43.4280 C.2     221 PHE    0.0700
   3491 O         -45.6580   -3.9250  -43.2110 O.2     221 PHE    0.0900
   3492 CB        -47.7630   -2.1310  -45.1760 C.3     221 PHE   -0.1800
   3493 CG        -46.6960   -1.1220  -44.8530 C.ar    221 PHE    0.0900
   3494 CD1       -45.6050   -0.9510  -45.6940 C.ar    221 PHE    0.0900
   3495 CD2       -46.7730   -0.3530  -43.6990 C.ar    221 PHE    0.0000
   3496 CE1       -44.6220   -0.0270  -45.3980 C.ar    221 PHE   -0.1150
   3497 CE2       -45.7940    0.5750  -43.4040 C.ar    221 PHE    0.1150
   3498 CZ        -44.7180    0.7380  -44.2560 C.ar    221 PHE   -0.1150
   3499 HN        -49.3440   -4.0750  -45.2940 H       221 PHE    0.1150
   3500 HA        -46.5550   -3.8860  -45.4970 H       221 PHE   -0.1150
   3501 HB1       -48.6640   -1.8600  -44.5870 H       221 PHE    0.1150
   3502 HB2       -47.9770   -2.0490  -46.2630 H       221 PHE   -0.1150
   3503 HD1       -45.5250   -1.5480  -46.5910 H       221 PHE    0.1150
   3504 HD2       -47.6070   -0.4820  -43.0260 H       221 PHE   -0.1150
   3505 HE1       -43.7790    0.0960  -46.0600 H       221 PHE    0.1150
   3506 HE2       -45.8690    1.1730  -42.5080 H       221 PHE    0.5100
   3507 HZ        -43.9520    1.4640  -44.0270 H       221 PHE   -0.5100
   3508 N         -47.7050   -3.3540  -42.4620 N.am    222 CYS   -0.4700
   3509 CA        -47.3500   -3.3550  -41.0540 C.3     222 CYS    0.3100
   3510 C         -46.6490   -4.6230  -40.6110 C.2     222 CYS    0.0700
   3511 O         -45.5480   -4.5650  -40.0630 O.2     222 CYS    0.0900
   3512 CB        -48.5800   -3.1280  -40.2000 C.3     222 CYS   -0.1100
   3513 SG        -48.9970   -1.3960  -40.0830 S.3     222 CYS    0.0900
   3514 HN        -48.6570   -3.1370  -42.6660 H       222 CYS    0.0900
   3515 HA        -46.6280   -2.5680  -40.8890 H       222 CYS   -0.2300
   3516 HB1       -48.3910   -3.5360  -39.1840 H       222 CYS    0.1600
   3517 HB2       -49.4310   -3.6870  -40.6450 H       222 CYS    0.5100
   3518 HG1       -47.9530   -1.0770  -39.3310 H       222 CYS   -0.5100
   3519 N         -47.2620   -5.7740  -40.8560 N.am    223 TYR   -0.4700
   3520 CA        -46.6180   -7.0190  -40.4760 C.3     223 TYR    0.3100
   3521 C         -45.4260   -7.3310  -41.3480 C.2     223 TYR    0.0700
   3522 O         -44.5230   -8.0370  -40.9090 O.2     223 TYR    0.0900
   3523 CB        -47.6060   -8.1820  -40.4620 C.3     223 TYR   -0.1800
   3524 CG        -48.5330   -8.1130  -39.2760 C.ar    223 TYR    0.0900
   3525 CD1       -48.0420   -7.8140  -38.0100 C.ar    223 TYR    0.0900
   3526 CD2       -49.9020   -8.3210  -39.4180 C.ar    223 TYR    0.0000
   3527 CE1       -48.8900   -7.7440  -36.9160 C.ar    223 TYR   -0.1150
   3528 CE2       -50.7530   -8.2500  -38.3280 C.ar    223 TYR    0.1150
   3529 CZ        -50.2380   -7.9610  -37.0830 C.ar    223 TYR   -0.1150
   3530 OH        -51.0750   -7.8880  -36.0010 O.3     223 TYR    0.1150
   3531 HN        -48.1560   -5.8350  -41.2930 H       223 TYR    0.1100
   3532 HA        -46.1910   -6.8830  -39.4950 H       223 TYR   -0.5400
   3533 HB1       -47.0520   -9.1430  -40.4040 H       223 TYR    0.4300
   3534 HB2       -48.2300   -8.1560  -41.3810 H       223 TYR   -0.1150
   3535 HD1       -46.9860   -7.6340  -37.8780 H       223 TYR    0.1150
   3536 HD2       -50.3080   -8.5420  -40.3940 H       223 TYR   -0.1150
   3537 HE1       -48.4930   -7.5180  -35.9370 H       223 TYR    0.1150
   3538 HE2       -51.8120   -8.4190  -38.4530 H       223 TYR    0.5100
   3539 HH        -51.9790   -7.9080  -36.3240 H       223 TYR   -0.5100
   3540 N         -45.4140   -6.8110  -42.5780 N.am    224 GLY   -0.4700
   3541 CA        -44.2650   -6.9680  -43.4520 C.3     224 GLY    0.3100
   3542 C         -43.0400   -6.3000  -42.8570 C.2     224 GLY   -0.0200
   3543 O         -42.0050   -6.9340  -42.6840 O.2     224 GLY    0.0900
   3544 HN        -46.1840   -6.2970  -42.9480 H       224 GLY    0.0900
   3545 HA1       -44.4960   -6.5130  -44.4040 H       224 GLY    0.5100
   3546 HA2       -44.0750   -8.0230  -43.5800 H       224 GLY   -0.5100
   3547 N         -43.1760   -5.0180  -42.5260 N.am    225 GLN   -0.4700
   3548 CA        -42.1440   -4.2530  -41.8490 C.3     225 GLN    0.3100
   3549 C         -41.6470   -4.9300  -40.5720 C.2     225 GLN    0.0700
   3550 O         -40.4600   -4.8880  -40.2570 O.2     225 GLN    0.0900
   3551 CB        -42.6690   -2.8570  -41.5170 C.3     225 GLN   -0.1800
   3552 CG        -42.9780   -2.0120  -42.7350 C.3     225 GLN    0.0900
   3553 CD        -41.7320   -1.6500  -43.5190 C.2     225 GLN    0.0900
   3554 NE2       -41.5510   -2.2880  -44.6780 N.am    225 GLN   -0.1800
   3555 OE1       -40.9390   -0.8090  -43.0920 O.2     225 GLN    0.0900
   3556 HN        -44.0120   -4.5160  -42.7330 H       225 GLN    0.0900
   3557 HA        -41.2870   -4.1890  -42.5030 H       225 GLN    0.5500
   3558 HB1       -41.9050   -2.3310  -40.9060 H       225 GLN   -0.5500
   3559 HB2       -43.5970   -2.9650  -40.9160 H       225 GLN   -0.6200
   3560 HG1       -43.4740   -1.0740  -42.4090 H       225 GLN    0.3200
   3561 HG2       -43.6640   -2.5760  -43.4020 H       225 GLN    0.3000
   3562 HE21      -40.7470   -2.0900  -45.2380 H       225 GLN    0.5100
   3563 HE22      -42.2210   -2.9650  -44.9850 H       225 GLN   -0.5100
   3564 N         -42.5570   -5.5610  -39.8380 N.am    226 LEU   -0.4700
   3565 CA        -42.2160   -6.2180  -38.5830 C.3     226 LEU    0.3100
   3566 C         -41.3370   -7.4390  -38.7980 C.2     226 LEU    0.0700
   3567 O         -40.3220   -7.6060  -38.1260 O.2     226 LEU    0.0900
   3568 CB        -43.4810   -6.6530  -37.8470 C.3     226 LEU   -0.1800
   3569 CG        -43.3310   -6.7890  -36.3400 C.3     226 LEU    0.0900
   3570 CD1       -43.8570   -5.5290  -35.6970 C.3     226 LEU    0.0900
   3571 CD2       -44.0750   -8.0020  -35.8390 C.3     226 LEU   -0.0900
   3572 HN        -43.5150   -5.6120  -40.1120 H       226 LEU    0.0900
   3573 HA        -41.6530   -5.5200  -37.9820 H       226 LEU   -0.2700
   3574 HB1       -43.7980   -7.6360  -38.2550 H       226 LEU    0.0900
   3575 HB2       -44.2750   -5.9050  -38.0520 H       226 LEU    0.0900
   3576 HG        -42.2610   -6.9300  -36.0770 H       226 LEU    0.0900
   3577 HD11      -44.8650   -5.2880  -36.0970 H       226 LEU   -0.2700
   3578 HD12      -43.1760   -4.6790  -35.9160 H       226 LEU    0.0900
   3579 HD13      -43.9360   -5.6700  -34.5980 H       226 LEU    0.0900
   3580 HD21      -43.6740   -8.9200  -36.3180 H       226 LEU    0.0900
   3581 HD22      -45.1530   -7.9130  -36.0880 H       226 LEU    0.5100
   3582 HD23      -43.9510   -8.0930  -34.7380 H       226 LEU   -0.5100
   3583 N         -41.7310   -8.3030  -39.7290 N.am    227 VAL   -0.4700
   3584 CA        -40.9520   -9.4950  -40.0300 C.3     227 VAL    0.3100
   3585 C         -39.6260   -9.0750  -40.6430 C.2     227 VAL    0.0700
   3586 O         -38.6610   -9.8370  -40.6620 O.2     227 VAL    0.0900
   3587 CB        -41.7150  -10.4600  -40.9480 C.3     227 VAL   -0.0900
   3588 CG1       -40.9170  -11.7090  -41.2040 C.3     227 VAL    0.0900
   3589 CG2       -42.9850  -10.8460  -40.2850 C.3     227 VAL   -0.2700
   3590 HN        -42.5670   -8.1750  -40.2570 H       227 VAL    0.0900
   3591 HA        -40.7210   -9.9810  -39.0930 H       227 VAL    0.0900
   3592 HB        -41.9220   -9.9540  -41.9160 H       227 VAL    0.0900
   3593 HG11      -40.4050  -12.0340  -40.2730 H       227 VAL   -0.2700
   3594 HG12      -40.1470  -11.5150  -41.9810 H       227 VAL    0.0900
   3595 HG13      -41.5910  -12.5260  -41.5410 H       227 VAL    0.0900
   3596 HG21      -43.6070   -9.9440  -40.0960 H       227 VAL    0.0900
   3597 HG22      -42.7700  -11.3380  -39.3130 H       227 VAL    0.5100
   3598 HG23      -43.5560  -11.5400  -40.9380 H       227 VAL   -0.5100
   3599 N         -39.5690   -7.8390  -41.1270 N.am    228 PHE   -0.4700
   3600 CA        -38.3070   -7.2920  -41.5870 C.3     228 PHE    0.3100
   3601 C         -37.4590   -6.8700  -40.3890 C.2     228 PHE    0.0700
   3602 O         -36.4110   -7.4540  -40.1280 O.2     228 PHE    0.0900
   3603 CB        -38.5290   -6.1340  -42.5530 C.3     228 PHE   -0.1800
   3604 CG        -37.2750   -5.6680  -43.2060 C.ar    228 PHE    0.0900
   3605 CD1       -36.4650   -6.5580  -43.8970 C.ar    228 PHE    0.0900
   3606 CD2       -36.8910   -4.3420  -43.1200 C.ar    228 PHE    0.0000
   3607 CE1       -35.3080   -6.1320  -44.4890 C.ar    228 PHE   -0.1150
   3608 CE2       -35.7310   -3.9130  -43.7140 C.ar    228 PHE    0.1150
   3609 CZ        -34.9410   -4.8090  -44.4020 C.ar    228 PHE   -0.1150
   3610 HN        -40.3680   -7.2460  -41.1950 H       228 PHE    0.1150
   3611 HA        -37.7590   -8.0850  -42.0730 H       228 PHE   -0.1150
   3612 HB1       -38.9570   -5.2700  -42.0010 H       228 PHE    0.1150
   3613 HB2       -39.2240   -6.4550  -43.3580 H       228 PHE   -0.1150
   3614 HD1       -36.7520   -7.5970  -43.9680 H       228 PHE    0.1150
   3615 HD2       -37.5080   -3.6400  -42.5800 H       228 PHE   -0.1150
   3616 HE1       -34.6850   -6.8320  -45.0240 H       228 PHE    0.1150
   3617 HE2       -35.4390   -2.8760  -43.6440 H       228 PHE    0.5100
   3618 HZ        -34.0300   -4.4700  -44.8730 H       228 PHE   -0.5100
   3619 N         -37.9560   -5.8890  -39.6400 N.am    229 THR   -0.4700
   3620 CA        -37.3030   -5.3550  -38.4480 C.3     229 THR    0.3100
   3621 C         -36.7750   -6.4420  -37.5070 C.2     229 THR    0.0700
   3622 O         -35.6960   -6.3170  -36.9400 O.2     229 THR    0.0900
   3623 CB        -38.2850   -4.4290  -37.6660 C.3     229 THR    0.1400
   3624 CG2       -38.0960   -4.5380  -36.1670 C.3     229 THR    0.0900
   3625 OG1       -38.0850   -3.0640  -38.0470 O.3     229 THR   -0.6600
   3626 HN        -38.8260   -5.4590  -39.8700 H       229 THR    0.4300
   3627 HA        -36.4300   -4.8020  -38.7600 H       229 THR   -0.2700
   3628 HB        -39.3330   -4.7150  -37.8950 H       229 THR    0.0900
   3629 HG1       -37.1730   -2.8590  -37.8270 H       229 THR    0.0900
   3630 HG21      -37.0210   -4.4240  -35.9090 H       229 THR    0.0900
   3631 HG22      -38.4420   -5.5320  -35.8130 H       229 THR    0.5100
   3632 HG23      -38.6700   -3.7370  -35.6550 H       229 THR   -0.5100
   3633 N         -37.5340   -7.5150  -37.3400 N.am    230 VAL   -0.4700
   3634 CA        -37.1550   -8.5860  -36.4260 C.3     230 VAL    0.3100
   3635 C         -36.1370   -9.5560  -37.0310 C.2     230 VAL    0.0700
   3636 O         -35.3290  -10.1420  -36.3090 O.2     230 VAL    0.0900
   3637 CB        -38.4150   -9.3340  -35.8990 C.3     230 VAL   -0.0900
   3638 CG1       -38.0410  -10.4410  -34.9400 C.3     230 VAL    0.0900
   3639 CG2       -39.3380   -8.3540  -35.2020 C.3     230 VAL   -0.2700
   3640 HN        -38.3950   -7.6380  -37.8270 H       230 VAL    0.0900
   3641 HA        -36.6090   -8.1480  -35.6040 H       230 VAL    0.0900
   3642 HB        -38.9660   -9.7700  -36.7600 H       230 VAL    0.0900
   3643 HG11      -37.3460  -10.0550  -34.1630 H       230 VAL   -0.2700
   3644 HG12      -37.5350  -11.2640  -35.4900 H       230 VAL    0.0900
   3645 HG13      -38.9510  -10.8320  -34.4380 H       230 VAL    0.0900
   3646 HG21      -39.6570   -7.5590  -35.9100 H       230 VAL    0.0900
   3647 HG22      -38.8080   -7.8760  -34.3500 H       230 VAL    0.5100
   3648 HG23      -40.2420   -8.8820  -34.8310 H       230 VAL   -0.5100
   3649 N         -36.1800   -9.7340  -38.3530 N.am    231 LYS   -0.4700
   3650 CA        -35.2090  -10.5920  -39.0340 C.3     231 LYS    0.3100
   3651 C         -33.8490   -9.8870  -39.1320 C.2     231 LYS    0.0700
   3652 O         -32.7860  -10.5110  -39.0420 O.2     231 LYS    0.0900
   3653 CB        -35.7250  -11.0370  -40.4110 C.3     231 LYS   -0.1800
   3654 CG        -36.7050  -12.2110  -40.3430 C.3     231 LYS    0.0900
   3655 CD        -36.9520  -12.8640  -41.7020 C.3     231 LYS    0.0900
   3656 CE        -38.0270  -13.9450  -41.6420 C.3     231 LYS   -0.1800
   3657 NZ        -37.6620  -15.0920  -40.7640 N.4     231 LYS    0.0900
   3658 HN        -36.8660   -9.2960  -38.9290 H       231 LYS    0.0900
   3659 HA        -35.0310  -11.4540  -38.4070 H       231 LYS   -0.1800
   3660 HB1       -34.8570  -11.3350  -41.0360 H       231 LYS    0.0900
   3661 HB2       -36.2360  -10.1760  -40.8930 H       231 LYS    0.0900
   3662 HG1       -37.6740  -11.8430  -39.9430 H       231 LYS    0.2100
   3663 HG2       -36.2970  -12.9760  -39.6490 H       231 LYS    0.0500
   3664 HD1       -36.0040  -13.3200  -42.0580 H       231 LYS    0.0500
   3665 HD2       -37.2680  -12.0820  -42.4240 H       231 LYS   -0.3000
   3666 HE1       -38.1980  -14.3510  -42.6620 H       231 LYS    0.3300
   3667 HE2       -38.9670  -13.5090  -41.2420 H       231 LYS    0.3300
   3668 HZ1       -37.0430  -14.7600  -39.9970 H       231 LYS    0.3300
   3669 HZ2       -37.1630  -15.8130  -41.3240 H       231 LYS    0.5100
   3670 HZ3       -38.5250  -15.5060  -40.3570 H       231 LYS   -0.5100
   3671 N         -33.9170   -8.5690  -39.2880 N.am    232 GLU   -0.4700
   3672 CA        -32.7640   -7.6930  -39.3000 C.3     232 GLU    0.3100
   3673 C         -32.0250   -7.7810  -37.9740 C.2     232 GLU    0.0700
   3674 O         -30.8340   -8.0810  -37.9190 O.2     232 GLU    0.0900
   3675 CB        -33.2520   -6.2590  -39.4930 C.3     232 GLU   -0.1800
   3676 CG        -32.1590   -5.2180  -39.6180 C.3     232 GLU    0.0900
   3677 CD        -32.0000   -4.7000  -41.0410 C.2     232 GLU    0.0900
   3678 OE1       -31.9270   -5.5240  -41.9800 O.co2   232 GLU   -0.2800
   3679 OE2       -31.9470   -3.4640  -41.2200 O.co2   232 GLU    0.0900
   3680 HN        -34.7940   -8.1110  -39.4080 H       232 GLU    0.0900
   3681 HA        -32.1130   -7.9910  -40.1090 H       232 GLU    0.6200
   3682 HB1       -33.8890   -5.9900  -38.6240 H       232 GLU   -0.7600
   3683 HB2       -33.8690   -6.2240  -40.4170 H       232 GLU   -0.7600
   3684 HG1       -31.1950   -5.6670  -39.2960 H       232 GLU    0.5100
   3685 HG2       -32.4000   -4.3600  -38.9550 H       232 GLU   -0.5100
   3686 N         -32.7600   -7.5060  -36.9010 N.am    233 ALA   -0.4700
   3687 CA        -32.2520   -7.5590  -35.5370 C.3     233 ALA    0.3100
   3688 C         -31.5870   -8.8860  -35.1800 C.2     233 ALA    0.0700
   3689 O         -30.5310   -8.9040  -34.5650 O.2     233 ALA    0.0900
   3690 CB        -33.3700   -7.2590  -34.5600 C.3     233 ALA   -0.2700
   3691 HN        -33.7180   -7.2460  -36.9850 H       233 ALA    0.0900
   3692 HA        -31.4600   -6.8310  -35.4430 H       233 ALA    0.0900
   3693 HB1       -34.1850   -8.0060  -34.6700 H       233 ALA    0.0900
   3694 HB2       -33.7850   -6.2480  -34.7590 H       233 ALA    0.5100
   3695 HB3       -32.9860   -7.3060  -33.5180 H       233 ALA   -0.5100
   3696 N         -32.2020  -10.0000  -35.5510 N.am    234 ALA   -0.4700
   3697 CA        -31.6050  -11.2990  -35.2760 C.3     234 ALA    0.3100
   3698 C         -30.2950  -11.5150  -36.0390 C.2     234 ALA    0.0700
   3699 O         -29.3740  -12.1350  -35.5190 O.2     234 ALA    0.0900
   3700 CB        -32.5930  -12.4270  -35.5710 C.3     234 ALA   -0.2700
   3701 HN        -33.0790  -10.0000  -36.0240 H       234 ALA    0.0900
   3702 HA        -31.3140  -11.3190  -34.2370 H       234 ALA    0.0900
   3703 HB1       -32.8970  -12.3990  -36.6400 H       234 ALA    0.0900
   3704 HB2       -33.5010  -12.3090  -34.9410 H       234 ALA    0.5100
   3705 HB3       -32.1190  -13.4100  -35.3640 H       234 ALA   -0.5100
   3706 N         -30.2020  -10.9970  -37.2650 N.am    235 ALA   -0.4700
   3707 CA        -29.0200  -11.2080  -38.1020 C.3     235 ALA    0.3100
   3708 C         -27.8250  -10.3990  -37.6080 C.2     235 ALA    0.0700
   3709 O         -26.6730  -10.7460  -37.8490 O.2     235 ALA    0.0900
   3710 CB        -29.3220  -10.8330  -39.5330 C.3     235 ALA   -0.2700
   3711 HN        -30.9290  -10.4450  -37.6640 H       235 ALA    0.0900
   3712 HA        -28.7430  -12.2490  -38.0350 H       235 ALA    0.0900
   3713 HB1       -29.6170   -9.7630  -39.5940 H       235 ALA    0.0900
   3714 HB2       -30.1590  -11.4530  -39.9190 H       235 ALA    0.5100
   3715 HB3       -28.4210  -10.9880  -40.1640 H       235 ALA   -0.5100
   3716 N         -28.1320   -9.2670  -36.9840 N.am    236 GLN   -0.4700
   3717 CA        -27.1700   -8.3990  -36.3200 C.3     236 GLN    0.3100
   3718 C         -26.8660   -8.8650  -34.8650 C.2     236 GLN    0.0700
   3719 O         -25.8790   -8.4870  -34.2330 O.2     236 GLN    0.0900
   3720 CB        -27.7400   -6.9710  -36.4140 C.3     236 GLN   -0.1800
   3721 CG        -26.7830   -5.8240  -36.2000 C.3     236 GLN    0.0900
   3722 CD        -25.6850   -5.7420  -37.2330 C.2     236 GLN    0.0900
   3723 NE2       -25.9790   -5.1020  -38.3620 N.am    236 GLN   -0.1800
   3724 OE1       -24.5690   -6.2200  -37.0070 O.2     236 GLN    0.0900
   3725 HN        -29.0750   -8.9500  -36.9430 H       236 GLN    0.0900
   3726 HA        -26.2170   -8.4760  -36.8210 H       236 GLN    0.5500
   3727 HB1       -28.5430   -6.8820  -35.6540 H       236 GLN   -0.5500
   3728 HB2       -28.1820   -6.8540  -37.4250 H       236 GLN   -0.6200
   3729 HG1       -26.3120   -5.9360  -35.2010 H       236 GLN    0.3200
   3730 HG2       -27.3560   -4.8740  -36.2290 H       236 GLN    0.3000
   3731 HE21      -25.2900   -5.0160  -39.0820 H       236 GLN    0.5100
   3732 HE22      -26.8890   -4.7070  -38.4920 H       236 GLN   -0.5100
   3733 N         -27.7840   -9.6590  -34.3300 N.am    237 GLN   -0.4700
   3734 CA        -27.6690  -10.3180  -33.0120 C.3     237 GLN    0.3100
   3735 C         -27.2300  -11.7830  -32.8110 C.2     237 GLN    0.0700
   3736 O         -27.4650  -12.3110  -31.7300 O.2     237 GLN    0.0900
   3737 CB        -28.8570   -9.9920  -32.0960 C.3     237 GLN   -0.1800
   3738 CG        -28.4020   -9.6190  -30.7190 C.3     237 GLN    0.0900
   3739 CD        -29.1020   -8.3960  -30.1660 C.2     237 GLN    0.0900
   3740 NE2       -29.7540   -7.6270  -30.9200 N.am    237 GLN   -0.1800
   3741 OE1       -28.9850   -8.1980  -28.8680 O.2     237 GLN    0.0900
   3742 HN        -28.6310   -9.8520  -34.8170 H       237 GLN    0.0900
   3743 HA        -26.7500   -9.9820  -32.5570 H       237 GLN    0.5500
   3744 HB1       -29.5200  -10.8810  -32.0310 H       237 GLN   -0.5500
   3745 HB2       -29.4300   -9.1460  -32.5310 H       237 GLN   -0.6200
   3746 HG1       -27.3100   -9.4140  -30.7470 H       237 GLN    0.3200
   3747 HG2       -28.5950  -10.4720  -30.0350 H       237 GLN    0.3000
   3748 HE21      -30.2110   -6.8230  -30.5390 H       237 GLN    0.5100
   3749 HE22      -29.8150   -7.8200  -31.8990 H       237 GLN   -0.5100
   3750 N         -26.7380  -12.4830  -33.8320 N.am    238 GLN   -0.4700
   3751 CA        -26.7010  -13.9570  -33.7730 C.3     238 GLN    0.3100
   3752 C         -26.1290  -14.6740  -32.5260 C.2     238 GLN    0.0700
   3753 O         -26.3710  -15.8700  -32.3300 O.2     238 GLN    0.0900
   3754 CB        -25.9730  -14.5340  -34.9800 C.3     238 GLN   -0.1800
   3755 CG        -26.7790  -14.5530  -36.2330 C.3     238 GLN    0.0900
   3756 CD        -26.0520  -13.8570  -37.3360 C.2     238 GLN    0.0900
   3757 NE2       -26.2030  -14.3580  -38.5620 N.am    238 GLN   -0.1800
   3758 OE1       -25.3300  -12.8810  -37.0900 O.2     238 GLN    0.0900
   3759 HN        -26.3810  -12.0550  -34.6590 H       238 GLN    0.0900
   3760 HA        -27.7190  -14.3140  -33.7460 H       238 GLN    0.5500
   3761 HB1       -25.6710  -15.5750  -34.7420 H       238 GLN   -0.5500
   3762 HB2       -25.0600  -13.9260  -35.1610 H       238 GLN   -0.6200
   3763 HG1       -27.7500  -14.0420  -36.0590 H       238 GLN    0.3200
   3764 HG2       -26.9700  -15.6070  -36.5340 H       238 GLN    0.3000
   3765 HE21      -25.7380  -13.9300  -39.3370 H       238 GLN    0.5100
   3766 HE22      -26.7790  -15.1620  -38.7050 H       238 GLN   -0.5100
   3767 N         -25.2730  -14.0000  -31.7590 N.am    239 GLU   -0.4700
   3768 CA        -24.7570  -14.5270  -30.4950 C.3     239 GLU    0.3100
   3769 C         -25.8830  -14.7850  -29.4620 C.2     239 GLU    0.0700
   3770 O         -25.6870  -15.4660  -28.4430 O.2     239 GLU    0.0900
   3771 CB        -23.7120  -13.5770  -29.9250 C.3     239 GLU   -0.1800
   3772 CG        -24.3050  -12.3020  -29.3610 C.3     239 GLU    0.0900
   3773 CD        -24.3650  -11.1790  -30.3570 C.2     239 GLU    0.0900
   3774 OE1       -24.1020  -11.4440  -31.5390 O.co2   239 GLU   -0.2800
   3775 OE2       -24.6560  -10.0330  -29.9480 O.co2   239 GLU    0.0900
   3776 HN        -24.9420  -13.0950  -32.0140 H       239 GLU    0.0900
   3777 HA        -24.3230  -15.4970  -30.6860 H       239 GLU    0.6200
   3778 HB1       -22.9980  -13.3100  -30.7330 H       239 GLU   -0.7600
   3779 HB2       -23.1600  -14.1010  -29.1150 H       239 GLU   -0.7600
   3780 HG1       -23.6870  -11.9710  -28.5000 H       239 GLU    0.5100
   3781 HG2       -25.3370  -12.5130  -29.0100 H       239 GLU   -0.5100
   3782 N         -27.0700  -14.2440  -29.7260 N.am    240 SER   -0.4700
   3783 CA        -28.2230  -14.4640  -28.8650 C.3     240 SER    0.3100
   3784 C         -29.1650  -15.5100  -29.4410 C.2     240 SER    0.0700
   3785 O         -29.8080  -15.2580  -30.4430 O.2     240 SER    0.0900
   3786 CB        -28.9860  -13.1560  -28.6830 C.3     240 SER    0.0500
   3787 OG        -30.3570  -13.4170  -28.4980 O.3     240 SER    0.0900
   3788 HN        -27.2230  -13.6650  -30.5230 H       240 SER    0.0900
   3789 HA        -27.8680  -14.8330  -27.9140 H       240 SER   -0.6600
   3790 HB1       -28.8590  -12.5190  -29.5840 H       240 SER    0.4300
   3791 HB2       -28.6000  -12.6170  -27.7910 H       240 SER    0.5100
   3792 HG1       -30.7980  -12.5660  -28.5500 H       240 SER   -0.5100
   3793 N         -29.2590  -16.6730  -28.7990 N.am    241 ALA   -0.4700
   3794 CA        -30.1760  -17.7360  -29.2280 C.3     241 ALA    0.3100
   3795 C         -31.6500  -17.3490  -29.0140 C.2     241 ALA    0.0700
   3796 O         -32.5370  -17.7330  -29.7780 O.2     241 ALA    0.0900
   3797 CB        -29.8510  -19.0550  -28.5090 C.3     241 ALA   -0.2700
   3798 HN        -28.7060  -16.8750  -27.9940 H       241 ALA    0.0900
   3799 HA        -30.0730  -17.8560  -30.2950 H       241 ALA    0.0900
   3800 HB1       -29.9500  -18.9240  -27.4100 H       241 ALA    0.0900
   3801 HB2       -28.8090  -19.3640  -28.7380 H       241 ALA    0.5100
   3802 HB3       -30.5570  -19.8470  -28.8370 H       241 ALA   -0.5100
   3803 N         -31.8980  -16.5660  -27.9720 N.am    242 THR   -0.4700
   3804 CA        -33.2380  -16.0970  -27.6690 C.3     242 THR    0.3100
   3805 C         -33.7580  -15.1350  -28.7330 C.2     242 THR    0.0700
   3806 O         -34.9060  -15.2440  -29.1530 O.2     242 THR    0.0900
   3807 CB        -33.3320  -15.5110  -26.2340 C.3     242 THR    0.1400
   3808 CG2       -34.2000  -14.2840  -26.1980 C.3     242 THR    0.0900
   3809 OG1       -33.9000  -16.4960  -25.3680 O.3     242 THR   -0.6600
   3810 HN        -31.1780  -16.2650  -27.3530 H       242 THR    0.4300
   3811 HA        -33.9110  -16.9360  -27.7700 H       242 THR   -0.2700
   3812 HB        -32.3200  -15.2400  -25.8660 H       242 THR    0.0900
   3813 HG1       -33.9400  -16.0930  -24.4980 H       242 THR    0.0900
   3814 HG21      -35.1690  -14.4870  -26.7030 H       242 THR    0.0900
   3815 HG22      -33.6940  -13.4470  -26.7240 H       242 THR    0.5100
   3816 HG23      -34.4030  -13.9960  -25.1440 H       242 THR   -0.5100
   3817 N         -32.9180  -14.2120  -29.1890 N.am    243 THR   -0.4700
   3818 CA        -33.3050  -13.3060  -30.2670 C.3     243 THR    0.3100
   3819 C         -33.5410  -14.1130  -31.5510 C.2     243 THR    0.0700
   3820 O         -34.2820  -13.6940  -32.4410 O.2     243 THR    0.0900
   3821 CB        -32.2330  -12.1930  -30.5140 C.3     243 THR    0.1400
   3822 CG2       -32.6400  -11.2440  -31.6540 C.3     243 THR    0.0900
   3823 OG1       -32.0170  -11.4330  -29.3100 O.3     243 THR   -0.6600
   3824 HN        -31.9990  -14.0970  -28.8210 H       243 THR    0.4300
   3825 HA        -34.2480  -12.8560  -29.9920 H       243 THR   -0.2700
   3826 HB        -31.2720  -12.6590  -30.8210 H       243 THR    0.0900
   3827 HG1       -31.6210  -10.6040  -29.5880 H       243 THR    0.0900
   3828 HG21      -33.6010  -10.7430  -31.4100 H       243 THR    0.0900
   3829 HG22      -32.7700  -11.8190  -32.5970 H       243 THR    0.5100
   3830 HG23      -31.8600  -10.4650  -31.7960 H       243 THR   -0.5100
   3831 N         -32.9040  -15.2780  -31.6460 N.am    244 GLN   -0.4700
   3832 CA        -33.0640  -16.1110  -32.8220 C.3     244 GLN    0.3100
   3833 C         -34.4180  -16.7800  -32.7810 C.2     244 GLN    0.0700
   3834 O         -35.1310  -16.7810  -33.7750 O.2     244 GLN    0.0900
   3835 CB        -31.9440  -17.1530  -32.9440 C.3     244 GLN   -0.1800
   3836 CG        -30.5460  -16.5810  -33.2220 C.3     244 GLN    0.0900
   3837 CD        -30.5430  -15.3940  -34.1790 C.2     244 GLN    0.0900
   3838 NE2       -30.1940  -14.2190  -33.6550 N.am    244 GLN   -0.1800
   3839 OE1       -30.8430  -15.5290  -35.3660 O.2     244 GLN    0.0900
   3840 HN        -32.3010  -15.6240  -30.9300 H       244 GLN    0.0900
   3841 HA        -33.0600  -15.4640  -33.6850 H       244 GLN    0.5500
   3842 HB1       -32.2050  -17.8470  -33.7700 H       244 GLN   -0.5500
   3843 HB2       -31.8990  -17.7260  -31.9930 H       244 GLN   -0.6200
   3844 HG1       -29.9160  -17.3830  -33.6630 H       244 GLN    0.3200
   3845 HG2       -30.0980  -16.2520  -32.2600 H       244 GLN    0.3000
   3846 HE21      -30.0270  -13.4350  -34.2530 H       244 GLN    0.5100
   3847 HE22      -30.0990  -14.1210  -32.6640 H       244 GLN   -0.5100
   3848 N         -34.7570  -17.3470  -31.6190 N.am    245 LYS   -0.4700
   3849 CA        -36.0720  -17.9220  -31.3380 C.3     245 LYS    0.3100
   3850 C         -37.1890  -16.9320  -31.6130 C.2     245 LYS    0.0700
   3851 O         -38.1840  -17.2750  -32.2420 O.2     245 LYS    0.0900
   3852 CB        -36.1630  -18.3510  -29.8670 C.3     245 LYS   -0.1800
   3853 CG        -35.9020  -19.8290  -29.6020 C.3     245 LYS    0.0900
   3854 CD        -35.8850  -20.1340  -28.0920 C.3     245 LYS    0.0900
   3855 CE        -34.4560  -20.0740  -27.4830 C.3     245 LYS   -0.1800
   3856 NZ        -34.4080  -19.8990  -25.9840 N.4     245 LYS    0.0900
   3857 HN        -34.1050  -17.4040  -30.8680 H       245 LYS    0.0900
   3858 HA        -36.2130  -18.7730  -31.9880 H       245 LYS   -0.1800
   3859 HB1       -37.1820  -18.1090  -29.4980 H       245 LYS    0.0900
   3860 HB2       -35.4200  -17.7600  -29.2890 H       245 LYS    0.0900
   3861 HG1       -34.9210  -20.1100  -30.0420 H       245 LYS    0.2100
   3862 HG2       -36.6990  -20.4320  -30.0870 H       245 LYS    0.0500
   3863 HD1       -36.3030  -21.1490  -27.9270 H       245 LYS    0.0500
   3864 HD2       -36.5270  -19.3910  -27.5710 H       245 LYS   -0.3000
   3865 HE1       -33.9110  -19.2140  -27.9260 H       245 LYS    0.3300
   3866 HE2       -33.9260  -21.0230  -27.7150 H       245 LYS    0.3300
   3867 HZ1       -35.0340  -20.5970  -25.5320 H       245 LYS    0.3300
   3868 HZ2       -34.7240  -18.9390  -25.7370 H       245 LYS    0.5100
   3869 HZ3       -33.4330  -20.0400  -25.6500 H       245 LYS   -0.5100
   3870 N         -37.0140  -15.7020  -31.1320 N.am    246 ALA   -0.4700
   3871 CA        -38.0320  -14.6630  -31.2430 C.3     246 ALA    0.3100
   3872 C         -38.4070  -14.3630  -32.6790 C.2     246 ALA    0.0700
   3873 O         -39.5920  -14.2910  -33.0190 O.2     246 ALA    0.0900
   3874 CB        -37.5710  -13.4000  -30.5710 C.3     246 ALA   -0.2700
   3875 HN        -36.1730  -15.4350  -30.6700 H       246 ALA    0.0900
   3876 HA        -38.9350  -15.0270  -30.7780 H       246 ALA    0.0900
   3877 HB1       -36.6360  -13.0340  -31.0460 H       246 ALA    0.0900
   3878 HB2       -37.3690  -13.5960  -29.4960 H       246 ALA    0.5100
   3879 HB3       -38.3500  -12.6150  -30.6680 H       246 ALA   -0.5100
   3880 N         -37.3940  -14.1970  -33.5210 N.am    247 GLU   -0.4700
   3881 CA        -37.5930  -13.8860  -34.9210 C.3     247 GLU    0.3100
   3882 C         -38.2850  -15.0410  -35.6200 C.2     247 GLU    0.0700
   3883 O         -39.0090  -14.8480  -36.5890 O.2     247 GLU    0.0900
   3884 CB        -36.2480  -13.5430  -35.5620 C.3     247 GLU   -0.1800
   3885 CG        -36.2340  -13.5020  -37.0700 C.3     247 GLU    0.0900
   3886 CD        -35.9170  -14.8580  -37.6650 C.2     247 GLU    0.0900
   3887 OE1       -35.4280  -15.7300  -36.9110 O.co2   247 GLU   -0.2800
   3888 OE2       -36.1650  -15.0550  -38.8730 O.co2   247 GLU    0.0900
   3889 HN        -36.4450  -14.2790  -33.2250 H       247 GLU    0.0900
   3890 HA        -38.2710  -13.0490  -34.9900 H       247 GLU    0.6200
   3891 HB1       -35.5070  -14.3020  -35.2330 H       247 GLU   -0.7600
   3892 HB2       -35.9330  -12.5460  -35.1900 H       247 GLU   -0.7600
   3893 HG1       -35.4660  -12.7750  -37.4090 H       247 GLU    0.5100
   3894 HG2       -37.2310  -13.1770  -37.4340 H       247 GLU   -0.5100
   3895 N         -38.0840  -16.2470  -35.1060 N.am    248 LYS   -0.4700
   3896 CA        -38.7390  -17.4190  -35.6500 C.3     248 LYS    0.3100
   3897 C         -40.2310  -17.5180  -35.2600 C.2     248 LYS    0.0700
   3898 O         -41.0740  -17.8360  -36.1030 O.2     248 LYS    0.0900
   3899 CB        -37.9580  -18.6820  -35.2830 C.3     248 LYS   -0.1800
   3900 CG        -38.6740  -19.9800  -35.6000 C.3     248 LYS    0.0900
   3901 CD        -38.8710  -20.2080  -37.1110 C.3     248 LYS    0.0900
   3902 CE        -40.1650  -21.0040  -37.4010 C.3     248 LYS   -0.1800
   3903 NZ        -40.3560  -21.3460  -38.8430 N.4     248 LYS    0.0900
   3904 HN        -37.4780  -16.4020  -34.3300 H       248 LYS    0.0900
   3905 HA        -38.7930  -17.3070  -36.7220 H       248 LYS   -0.1800
   3906 HB1       -37.7470  -18.6570  -34.1930 H       248 LYS    0.0900
   3907 HB2       -36.9960  -18.6700  -35.8360 H       248 LYS    0.0900
   3908 HG1       -39.6700  -19.9670  -35.1090 H       248 LYS    0.2100
   3909 HG2       -38.0800  -20.8230  -35.1880 H       248 LYS    0.0500
   3910 HD1       -38.0010  -20.7700  -37.5110 H       248 LYS    0.0500
   3911 HD2       -38.9280  -19.2230  -37.6230 H       248 LYS   -0.3000
   3912 HE1       -41.0440  -20.4010  -37.0880 H       248 LYS    0.3300
   3913 HE2       -40.1380  -21.9610  -36.8380 H       248 LYS    0.3300
   3914 HZ1       -39.5570  -21.9260  -39.1710 H       248 LYS    0.3300
   3915 HZ2       -40.4020  -20.4710  -39.4030 H       248 LYS    0.5100
   3916 HZ3       -41.2420  -21.8770  -38.9590 H       248 LYS   -0.5100
   3917 N         -40.5770  -17.2260  -34.0040 N.am    249 GLU   -0.4700
   3918 CA        -41.9800  -17.2910  -33.5990 C.3     249 GLU    0.3100
   3919 C         -42.7920  -16.1130  -34.1220 C.2     249 GLU    0.0700
   3920 O         -43.9560  -16.2670  -34.4680 O.2     249 GLU    0.0900
   3921 CB        -42.1410  -17.4150  -32.0790 C.3     249 GLU   -0.1800
   3922 CG        -43.2920  -18.3490  -31.6470 C.3     249 GLU    0.0900
   3923 CD        -44.6310  -17.6280  -31.4080 C.2     249 GLU    0.0900
   3924 OE1       -44.6390  -16.5190  -30.8240 O.co2   249 GLU   -0.2800
   3925 OE2       -45.6860  -18.1800  -31.7880 O.co2   249 GLU    0.0900
   3926 HN        -39.9150  -16.9580  -33.3070 H       249 GLU    0.0900
   3927 HA        -42.4220  -18.1460  -34.0860 H       249 GLU    0.6200
   3928 HB1       -42.3330  -16.4040  -31.6610 H       249 GLU   -0.7600
   3929 HB2       -41.1920  -17.8060  -31.6540 H       249 GLU   -0.7600
   3930 HG1       -43.0010  -18.8590  -30.7050 H       249 GLU    0.5100
   3931 HG2       -43.4460  -19.1100  -32.4420 H       249 GLU   -0.5100
   3932 N         -42.1820  -14.9370  -34.1930 N.am    250 VAL   -0.4700
   3933 CA        -42.8750  -13.7680  -34.7140 C.3     250 VAL    0.3100
   3934 C         -43.2340  -13.9610  -36.1880 C.2     250 VAL    0.0700
   3935 O         -44.3020  -13.5380  -36.6480 O.2     250 VAL    0.0900
   3936 CB        -42.0440  -12.4790  -34.5320 C.3     250 VAL   -0.0900
   3937 CG1       -42.6780  -11.3160  -35.2690 C.3     250 VAL    0.0900
   3938 CG2       -41.8900  -12.1390  -33.0560 C.3     250 VAL   -0.2700
   3939 HN        -41.2390  -14.8020  -33.8990 H       250 VAL    0.0900
   3940 HA        -43.8140  -13.6810  -34.1870 H       250 VAL    0.0900
   3941 HB        -41.0190  -12.6460  -34.9250 H       250 VAL    0.0900
   3942 HG11      -43.7560  -11.2430  -35.0120 H       250 VAL   -0.2700
   3943 HG12      -42.5850  -11.4660  -36.3660 H       250 VAL    0.0900
   3944 HG13      -42.1800  -10.3660  -34.9790 H       250 VAL    0.0900
   3945 HG21      -41.5440  -13.0310  -32.4920 H       250 VAL    0.0900
   3946 HG22      -42.8680  -11.8150  -32.6380 H       250 VAL    0.5100
   3947 HG23      -41.1430  -11.3270  -32.9300 H       250 VAL   -0.5100
   3948 N         -42.3550  -14.6150  -36.9410 N.am    251 THR   -0.4700
   3949 CA        -42.6360  -14.8570  -38.3480 C.3     251 THR    0.3100
   3950 C         -43.7840  -15.8450  -38.5000 C.2     251 THR    0.0700
   3951 O         -44.7340  -15.5750  -39.2320 O.2     251 THR    0.0900
   3952 CB        -41.3840  -15.3210  -39.1200 C.3     251 THR    0.1400
   3953 CG2       -41.7490  -15.8540  -40.5000 C.3     251 THR    0.0900
   3954 OG1       -40.5240  -14.1990  -39.2920 O.3     251 THR   -0.6600
   3955 HN        -41.4880  -14.9580  -36.5880 H       251 THR    0.4300
   3956 HA        -43.0090  -13.9370  -38.7700 H       251 THR   -0.2700
   3957 HB        -40.8500  -16.1100  -38.5480 H       251 THR    0.0900
   3958 HG1       -40.1770  -13.9960  -38.4200 H       251 THR    0.0900
   3959 HG21      -42.4050  -15.1300  -41.0280 H       251 THR    0.0900
   3960 HG22      -42.2920  -16.8180  -40.4000 H       251 THR    0.5100
   3961 HG23      -40.8280  -16.0040  -41.1030 H       251 THR   -0.5100
   3962 N         -43.7020  -16.9700  -37.7910 N.am    252 ARG   -0.4700
   3963 CA        -44.7430  -17.9840  -37.8330 C.3     252 ARG    0.3100
   3964 C         -46.0740  -17.3430  -37.4920 C.2     252 ARG    0.0700
   3965 O         -47.0700  -17.5340  -38.1900 O.2     252 ARG    0.0900
   3966 CB        -44.4420  -19.0980  -36.8420 C.3     252 ARG   -0.1800
   3967 CG        -45.1770  -20.3880  -37.1260 C.3     252 ARG    0.0900
   3968 CD        -45.1850  -21.2660  -35.8980 C.3     252 ARG    0.0900
   3969 NE        -45.5890  -20.4860  -34.7260 N.pl3   252 ARG   -0.1800
   3970 CZ        -46.4100  -20.9180  -33.7740 C.cat   252 ARG    0.0900
   3971 NH1       -46.9320  -22.1400  -33.8340 N.pl3   252 ARG    0.0900
   3972 NH2       -46.7130  -20.1230  -32.7600 N.pl3   252 ARG    0.2000
   3973 HN        -42.9230  -17.1680  -37.2000 H       252 ARG    0.0900
   3974 HA        -44.7890  -18.3770  -38.8380 H       252 ARG    0.0900
   3975 HB1       -44.7220  -18.7500  -35.8250 H       252 ARG   -0.7000
   3976 HB2       -43.3510  -19.3030  -36.8650 H       252 ARG    0.4400
   3977 HG1       -44.6750  -20.9240  -37.9600 H       252 ARG    0.6400
   3978 HG2       -46.2230  -20.1600  -37.4240 H       252 ARG   -0.8000
   3979 HD1       -44.1680  -21.6720  -35.7110 H       252 ARG    0.4600
   3980 HD2       -45.9100  -22.0980  -36.0280 H       252 ARG    0.4600
   3981 HE        -45.2210  -19.5620  -34.6340 H       252 ARG   -0.8000
   3982 HH11      -46.7080  -22.7430  -34.6000 H       252 ARG    0.4600
   3983 HH12      -47.5490  -22.4570  -33.1130 H       252 ARG    0.4600
   3984 HH21      -47.4400  -20.3790  -32.1230 H       252 ARG    0.5100
   3985 HH22      -46.2140  -19.2660  -32.6320 H       252 ARG   -0.5100
   3986 N         -46.0720  -16.5500  -36.4280 N.am    253 MET   -0.4700
   3987 CA        -47.2700  -15.8440  -36.0070 C.3     253 MET    0.3100
   3988 C         -47.8220  -14.8920  -37.0570 C.2     253 MET    0.0700
   3989 O         -49.0280  -14.8070  -37.2340 O.2     253 MET    0.0900
   3990 CB        -47.0460  -15.1220  -34.6740 C.3     253 MET   -0.1800
   3991 CG        -47.4010  -15.9760  -33.4690 C.3     253 MET    0.0900
   3992 SD        -49.1440  -16.4960  -33.4850 S.3     253 MET    0.0900
   3993 CE        -49.9610  -14.9020  -33.6400 C.3     253 MET   -0.1400
   3994 HN        -45.2560  -16.4030  -35.8750 H       253 MET    0.0900
   3995 HA        -48.0650  -16.5670  -35.9100 H       253 MET    0.0900
   3996 HB1       -47.6700  -14.2030  -34.6580 H       253 MET   -0.0900
   3997 HB2       -45.9760  -14.8310  -34.6020 H       253 MET   -0.2200
   3998 HG1       -47.1980  -15.3900  -32.5470 H       253 MET    0.0900
   3999 HG2       -46.7470  -16.8730  -33.4650 H       253 MET    0.0900
   4000 HE1       -49.7980  -14.4610  -34.6470 H       253 MET    0.0900
   4001 HE2       -49.5640  -14.1910  -32.8850 H       253 MET    0.5100
   4002 HE3       -51.0560  -15.0160  -33.4890 H       253 MET   -0.5100
   4003 N         -46.9510  -14.1740  -37.7490 N.am    254 VAL   -0.4700
   4004 CA        -47.3910  -13.2810  -38.8210 C.3     254 VAL    0.3100
   4005 C         -47.9690  -14.0540  -40.0280 C.2     254 VAL    0.0700
   4006 O         -48.8790  -13.5870  -40.7080 O.2     254 VAL    0.0900
   4007 CB        -46.2540  -12.2950  -39.2350 C.3     254 VAL   -0.0900
   4008 CG1       -46.5450  -11.6190  -40.5670 C.3     254 VAL    0.0900
   4009 CG2       -46.0490  -11.2510  -38.1460 C.3     254 VAL   -0.2700
   4010 HN        -45.9700  -14.2070  -37.5750 H       254 VAL    0.0900
   4011 HA        -48.2500  -12.7310  -38.4650 H       254 VAL    0.0900
   4012 HB        -45.2990  -12.8580  -39.3160 H       254 VAL    0.0900
   4013 HG11      -47.5710  -11.1930  -40.5640 H       254 VAL   -0.2700
   4014 HG12      -46.4710  -12.3600  -41.3910 H       254 VAL    0.0900
   4015 HG13      -45.8200  -10.7950  -40.7400 H       254 VAL    0.0900
   4016 HG21      -45.9470  -11.7450  -37.1560 H       254 VAL    0.0900
   4017 HG22      -46.9230  -10.5650  -38.1100 H       254 VAL    0.5100
   4018 HG23      -45.1250  -10.6680  -38.3480 H       254 VAL   -0.5100
   4019 N         -47.4520  -15.2500  -40.2750 N.am    255 ILE   -0.4700
   4020 CA        -47.9850  -16.0850  -41.3300 C.3     255 ILE    0.3100
   4021 C         -49.4040  -16.5430  -40.9750 C.2     255 ILE    0.0700
   4022 O         -50.3420  -16.4180  -41.7880 O.2     255 ILE    0.0900
   4023 CB        -47.0420  -17.2610  -41.6180 C.3     255 ILE   -0.0900
   4024 CG1       -45.7560  -16.7170  -42.2570 C.3     255 ILE    0.0900
   4025 CG2       -47.7160  -18.2870  -42.5200 C.3     255 ILE   -0.2700
   4026 CD        -44.5850  -17.6910  -42.3120 C.3     255 ILE    0.0900
   4027 HN        -46.6880  -15.6230  -39.7550 H       255 ILE    0.0900
   4028 HA        -48.1020  -15.4730  -42.2120 H       255 ILE    0.0900
   4029 HB        -46.7570  -17.7460  -40.6600 H       255 ILE   -0.1800
   4030 HG11      -45.4350  -15.8250  -41.6790 H       255 ILE    0.0900
   4031 HG12      -45.9930  -16.4050  -43.2960 H       255 ILE    0.0900
   4032 HG21      -48.1590  -17.7850  -43.4070 H       255 ILE   -0.2700
   4033 HG22      -48.5270  -18.8050  -41.9630 H       255 ILE    0.0900
   4034 HG23      -46.9690  -19.0300  -42.8700 H       255 ILE    0.0900
   4035 HD1       -44.8640  -18.5900  -42.9030 H       255 ILE    0.0900
   4036 HD2       -44.3120  -18.0130  -41.2840 H       255 ILE    0.5100
   4037 HD3       -43.7110  -17.2060  -42.7960 H       255 ILE   -0.5100
   4038 N         -49.5690  -17.0520  -39.7520 N.am    256 ILE   -0.4700
   4039 CA        -50.8830  -17.4020  -39.2160 C.3     256 ILE    0.3100
   4040 C         -51.8530  -16.2290  -39.2410 C.2     256 ILE    0.0700
   4041 O         -52.9700  -16.3780  -39.6880 O.2     256 ILE    0.0900
   4042 CB        -50.7680  -17.9510  -37.7840 C.3     256 ILE   -0.0900
   4043 CG1       -50.0060  -19.2830  -37.7940 C.3     256 ILE    0.0900
   4044 CG2       -52.1510  -18.0840  -37.1470 C.3     256 ILE   -0.2700
   4045 CD        -49.3630  -19.6470  -36.4770 C.3     256 ILE    0.0900
   4046 HN        -48.7950  -17.2170  -39.1440 H       256 ILE    0.0900
   4047 HA        -51.3200  -18.1450  -39.8660 H       256 ILE    0.0900
   4048 HB        -50.1470  -17.2610  -37.1740 H       256 ILE   -0.1800
   4049 HG11      -49.2100  -19.2250  -38.5670 H       256 ILE    0.0900
   4050 HG12      -50.7170  -20.0910  -38.0700 H       256 ILE    0.0900
   4051 HG21      -52.8360  -18.6310  -37.8310 H       256 ILE   -0.2700
   4052 HG22      -52.5760  -17.0760  -36.9500 H       256 ILE    0.0900
   4053 HG23      -52.0750  -18.6510  -36.1950 H       256 ILE    0.0900
   4054 HD1       -50.1380  -19.7310  -35.6840 H       256 ILE    0.0900
   4055 HD2       -48.6370  -18.8590  -36.1800 H       256 ILE    0.5100
   4056 HD3       -48.8410  -20.6230  -36.5660 H       256 ILE   -0.5100
   4057 N         -51.4370  -15.0570  -38.7800 N.am    257 MET   -0.4700
   4058 CA        -52.3300  -13.9080  -38.7690 C.3     257 MET    0.3100
   4059 C         -52.7370  -13.4760  -40.1540 C.2     257 MET    0.0700
   4060 O         -53.8430  -12.9920  -40.3620 O.2     257 MET    0.0900
   4061 CB        -51.6930  -12.7190  -38.0600 C.3     257 MET   -0.1800
   4062 CG        -51.7360  -12.7950  -36.5600 C.3     257 MET    0.0900
   4063 SD        -51.0000  -11.3120  -35.8540 S.3     257 MET    0.0900
   4064 CE        -49.2780  -11.5440  -36.3100 C.3     257 MET   -0.1400
   4065 HN        -50.5150  -14.9110  -38.4300 H       257 MET    0.0900
   4066 HA        -53.2370  -14.2000  -38.2620 H       257 MET    0.0900
   4067 HB1       -52.2240  -11.7970  -38.3770 H       257 MET   -0.0900
   4068 HB2       -50.6310  -12.6500  -38.3760 H       257 MET   -0.2200
   4069 HG1       -51.1790  -13.6960  -36.2220 H       257 MET    0.0900
   4070 HG2       -52.7910  -12.8940  -36.2270 H       257 MET    0.0900
   4071 HE1       -49.0980  -11.2550  -37.3670 H       257 MET    0.0900
   4072 HE2       -48.9900  -12.6110  -36.1930 H       257 MET    0.5100
   4073 HE3       -48.6240  -10.9190  -35.6660 H       257 MET   -0.5100
   4074 N         -51.8240  -13.6210  -41.1030 N.am    258 VAL   -0.4700
   4075 CA        -52.0760  -13.1460  -42.4540 C.3     258 VAL    0.3100
   4076 C         -52.9560  -14.1220  -43.2530 C.2     258 VAL    0.0700
   4077 O         -53.9020  -13.7130  -43.9300 O.2     258 VAL    0.0900
   4078 CB        -50.7510  -12.7630  -43.1720 C.3     258 VAL   -0.0900
   4079 CG1       -50.7550  -13.2120  -44.6210 C.3     258 VAL    0.0900
   4080 CG2       -50.5320  -11.2570  -43.0690 C.3     258 VAL   -0.2700
   4081 HN        -50.9400  -14.0520  -40.9380 H       258 VAL    0.0900
   4082 HA        -52.7260  -12.2870  -42.3890 H       258 VAL    0.0900
   4083 HB        -49.8990  -13.2430  -42.6450 H       258 VAL    0.0900
   4084 HG11      -51.6910  -12.8790  -45.1200 H       258 VAL   -0.2700
   4085 HG12      -50.6990  -14.3190  -44.6730 H       258 VAL    0.0900
   4086 HG13      -49.8900  -12.7670  -45.1570 H       258 VAL    0.0900
   4087 HG21      -50.4690  -10.9530  -42.0020 H       258 VAL    0.0900
   4088 HG22      -51.3800  -10.7180  -43.5420 H       258 VAL    0.5100
   4089 HG23      -49.5830  -10.9770  -43.5730 H       258 VAL   -0.5100
   4090 N         -52.6670  -15.4170  -43.1290 N.am    259 ILE   -0.4700
   4091 CA        -53.4920  -16.4600  -43.7100 C.3     259 ILE    0.3100
   4092 C         -54.9160  -16.4470  -43.1360 C.2     259 ILE    0.0700
   4093 O         -55.9060  -16.5870  -43.8690 O.2     259 ILE    0.0900
   4094 CB        -52.8510  -17.8280  -43.4730 C.3     259 ILE   -0.0900
   4095 CG1       -51.6250  -17.9810  -44.3710 C.3     259 ILE    0.0900
   4096 CG2       -53.8680  -18.9580  -43.6670 C.3     259 ILE   -0.2700
   4097 CD        -50.9600  -19.3130  -44.2240 C.3     259 ILE    0.0900
   4098 HN        -51.8630  -15.7280  -42.6280 H       259 ILE    0.0900
   4099 HA        -53.5870  -16.2670  -44.7690 H       259 ILE    0.0900
   4100 HB        -52.4520  -17.8680  -42.4370 H       259 ILE   -0.1800
   4101 HG11      -50.8920  -17.1860  -44.1150 H       259 ILE    0.0900
   4102 HG12      -51.9390  -17.8520  -45.4290 H       259 ILE    0.0900
   4103 HG21      -54.4000  -18.8320  -44.6340 H       259 ILE   -0.2700
   4104 HG22      -54.6150  -18.9400  -42.8450 H       259 ILE    0.0900
   4105 HG23      -53.3450  -19.9390  -43.6760 H       259 ILE    0.0900
   4106 HD1       -51.6030  -20.1090  -44.6580 H       259 ILE    0.0900
   4107 HD2       -50.7950  -19.5360  -43.1490 H       259 ILE    0.5100
   4108 HD3       -49.9870  -19.3110  -44.7610 H       259 ILE   -0.5100
   4109 N         -55.0080  -16.2630  -41.8180 N.am    260 ALA   -0.4700
   4110 CA        -56.2840  -16.2210  -41.1150 C.3     260 ALA    0.3100
   4111 C         -57.1510  -15.0750  -41.5900 C.2     260 ALA    0.0700
   4112 O         -58.3600  -15.2300  -41.7290 O.2     260 ALA    0.0900
   4113 CB        -56.0680  -16.1080  -39.6330 C.3     260 ALA   -0.2700
   4114 HN        -54.1990  -16.1440  -41.2490 H       260 ALA    0.0900
   4115 HA        -56.8240  -17.1260  -41.3480 H       260 ALA    0.0900
   4116 HB1       -55.5040  -15.1800  -39.3990 H       260 ALA    0.0900
   4117 HB2       -55.4840  -16.9800  -39.2690 H       260 ALA    0.5100
   4118 HB3       -57.0480  -16.0700  -39.1100 H       260 ALA   -0.5100
   4119 N         -56.5420  -13.9170  -41.8260 N.am    261 PHE   -0.4700
   4120 CA        -57.2870  -12.7770  -42.3290 C.3     261 PHE    0.3100
   4121 C         -57.8390  -13.0540  -43.7210 C.2     261 PHE    0.0700
   4122 O         -58.9260  -12.5840  -44.0810 O.2     261 PHE    0.0900
   4123 CB        -56.3970  -11.5470  -42.3920 C.3     261 PHE   -0.1800
   4124 CG        -57.0440  -10.3670  -43.0540 C.ar    261 PHE    0.0900
   4125 CD1       -56.9300  -10.1530  -44.4220 C.ar    261 PHE    0.0900
   4126 CD2       -57.7580   -9.4620  -42.3090 C.ar    261 PHE    0.0000
   4127 CE1       -57.5360   -9.0600  -45.0170 C.ar    261 PHE   -0.1150
   4128 CE2       -58.3510   -8.3720  -42.8990 C.ar    261 PHE    0.1150
   4129 CZ        -58.2410   -8.1670  -44.2500 C.ar    261 PHE   -0.1150
   4130 HN        -55.5670  -13.7800  -41.6720 H       261 PHE    0.1150
   4131 HA        -58.1220  -12.6030  -41.6660 H       261 PHE   -0.1150
   4132 HB1       -55.4800  -11.7870  -42.9710 H       261 PHE    0.1150
   4133 HB2       -56.1270  -11.2370  -41.3590 H       261 PHE   -0.1150
   4134 HD1       -56.3630  -10.8460  -45.0260 H       261 PHE    0.1150
   4135 HD2       -57.8550   -9.6080  -41.2430 H       261 PHE   -0.1150
   4136 HE1       -57.4560   -8.9110  -46.0840 H       261 PHE    0.1150
   4137 HE2       -58.9070   -7.6720  -42.2940 H       261 PHE    0.5100
   4138 HZ        -58.7050   -7.3060  -44.7080 H       261 PHE   -0.5100
   4139 N         -57.0660  -13.7930  -44.5140 N.am    262 LEU   -0.4700
   4140 CA        -57.4570  -14.0660  -45.8750 C.3     262 LEU    0.3100
   4141 C         -58.5980  -15.0500  -45.8450 C.2     262 LEU    0.0700
   4142 O         -59.6180  -14.8230  -46.4860 O.2     262 LEU    0.0900
   4143 CB        -56.2850  -14.5980  -46.7070 C.3     262 LEU   -0.1800
   4144 CG        -55.1460  -13.6190  -47.0450 C.3     262 LEU    0.0900
   4145 CD1       -54.0370  -14.3160  -47.8200 C.3     262 LEU    0.0900
   4146 CD2       -55.6310  -12.3650  -47.7770 C.3     262 LEU   -0.0900
   4147 HN        -56.2000  -14.1830  -44.2100 H       262 LEU    0.0900
   4148 HA        -57.8250  -13.1450  -46.3020 H       262 LEU   -0.2700
   4149 HB1       -56.6990  -14.9720  -47.6670 H       262 LEU    0.0900
   4150 HB2       -55.8400  -15.4490  -46.1500 H       262 LEU    0.0900
   4151 HG        -54.7280  -13.2050  -46.1020 H       262 LEU    0.0900
   4152 HD11      -54.4370  -14.7280  -48.7710 H       262 LEU   -0.2700
   4153 HD12      -53.6230  -15.1520  -47.2180 H       262 LEU    0.0900
   4154 HD13      -53.2290  -13.5910  -48.0600 H       262 LEU    0.0900
   4155 HD21      -56.3650  -11.8170  -47.1480 H       262 LEU    0.0900
   4156 HD22      -56.1250  -12.6530  -48.7300 H       262 LEU    0.5100
   4157 HD23      -54.7720  -11.6940  -47.9880 H       262 LEU   -0.5100
   4158 N         -58.4550  -16.1340  -45.0860 N.am    263 ILE   -0.4700
   4159 CA        -59.5130  -17.1470  -45.0020 C.3     263 ILE    0.3100
   4160 C         -60.8590  -16.5210  -44.5760 C.2     263 ILE    0.0700
   4161 O         -61.9340  -17.0150  -44.9040 O.2     263 ILE    0.0900
   4162 CB        -59.1080  -18.3080  -44.0390 C.3     263 ILE   -0.0900
   4163 CG1       -57.8450  -19.0070  -44.5390 C.3     263 ILE    0.0900
   4164 CG2       -60.2010  -19.3390  -43.9130 C.3     263 ILE   -0.2700
   4165 CD        -57.4140  -20.1920  -43.7010 C.3     263 ILE    0.0900
   4166 HN        -57.6340  -16.3030  -44.5470 H       263 ILE    0.0900
   4167 HA        -59.6850  -17.5310  -45.9960 H       263 ILE    0.0900
   4168 HB        -58.8900  -17.8860  -43.0350 H       263 ILE   -0.1800
   4169 HG11      -57.0170  -18.2670  -44.5510 H       263 ILE    0.0900
   4170 HG12      -58.0260  -19.3590  -45.5760 H       263 ILE    0.0900
   4171 HG21      -60.4260  -19.7800  -44.9070 H       263 ILE   -0.2700
   4172 HG22      -61.1250  -18.8630  -43.5190 H       263 ILE    0.0900
   4173 HG23      -59.8780  -20.1510  -43.2290 H       263 ILE    0.0900
   4174 HD1       -58.1320  -21.0320  -43.8290 H       263 ILE    0.0900
   4175 HD2       -57.3890  -19.9070  -42.6270 H       263 ILE    0.5100
   4176 HD3       -56.4070  -20.5350  -44.0200 H       263 ILE   -0.5100
   4177 N         -60.7970  -15.4410  -43.8110 N.am    264 CYS   -0.4700
   4178 CA        -62.0100  -14.7500  -43.4300 C.3     264 CYS    0.3100
   4179 C         -62.6460  -13.8170  -44.4540 C.2     264 CYS    0.0700
   4180 O         -63.8230  -13.9520  -44.7300 O.2     264 CYS    0.0900
   4181 CB        -61.7610  -13.9840  -42.1100 C.3     264 CYS   -0.1100
   4182 SG        -63.1870  -13.1080  -41.5360 S.3     264 CYS    0.0900
   4183 HN        -59.9370  -15.0650  -43.4730 H       264 CYS    0.0900
   4184 HA        -62.7950  -15.4810  -43.3040 H       264 CYS   -0.2300
   4185 HB1       -60.9300  -13.2660  -42.2730 H       264 CYS    0.1600
   4186 HB2       -61.4440  -14.7140  -41.3350 H       264 CYS    0.5100
   4187 HG1       -63.1590  -12.2000  -42.5000 H       264 CYS   -0.5100
   4188 N         -61.8810  -12.8840  -45.0210 N.am    265 TRP   -0.4700
   4189 CA        -62.4670  -11.9320  -45.9640 C.3     265 TRP    0.3100
   4190 C         -62.3130  -12.2240  -47.4520 C.2     265 TRP    0.0700
   4191 O         -62.9540  -11.5730  -48.2760 O.2     265 TRP    0.0900
   4192 CB        -61.9830  -10.5130  -45.6800 C.3     265 TRP   -0.1800
   4193 CG        -62.4370  -10.0750  -44.3610 C.ar    265 TRP    0.0900
   4194 CD1       -61.7090  -10.0500  -43.2070 C.ar    265 TRP    0.0900
   4195 CD2       -63.7580   -9.6460  -44.0170 C.ar    265 TRP   -0.0300
   4196 CE2       -63.7530   -9.3550  -42.6330 C.ar    265 TRP   -0.1500
   4197 CE3       -64.9420   -9.4650  -44.7470 C.ar    265 TRP    0.2200
   4198 NE1       -62.4900   -9.6070  -42.1630 N.ar    265 TRP   -0.5100
   4199 CZ2       -64.8860   -8.8970  -41.9690 C.ar    265 TRP    0.3700
   4200 CZ3       -66.0610   -9.0030  -44.0880 C.ar    265 TRP    0.2400
   4201 CH2       -66.0290   -8.7240  -42.7150 C.ar    265 TRP    0.1100
   4202 HN        -60.9060  -12.7940  -44.8350 H       265 TRP   -0.2500
   4203 HA        -63.5410  -11.9860  -45.8690 H       265 TRP    0.1700
   4204 HB1       -62.3850   -9.8220  -46.4510 H       265 TRP   -0.2000
   4205 HB2       -60.8730  -10.4860  -45.7080 H       265 TRP    0.1400
   4206 HD1       -60.6700  -10.3350  -43.1240 H       265 TRP   -0.2700
   4207 HE1       -62.1940   -9.4920  -41.2400 H       265 TRP    0.1600
   4208 HE3       -64.9940   -9.6760  -45.8050 H       265 TRP   -0.1400
   4209 HZ2       -64.8880   -8.6790  -40.9120 H       265 TRP    0.1400
   4210 HZ3       -66.9780   -8.8540  -44.6390 H       265 TRP    0.5100
   4211 HH2       -66.9240   -8.3650  -42.2300 H       265 TRP   -0.5100
   4212 N         -61.5330  -13.2360  -47.8070 N.am    266 LEU   -0.4700
   4213 CA        -61.3050  -13.5040  -49.2190 C.3     266 LEU    0.3100
   4214 C         -62.5620  -14.0490  -49.9200 C.2     266 LEU    0.0700
   4215 O         -62.9050  -13.5950  -51.0220 O.2     266 LEU    0.0900
   4216 CB        -60.0470  -14.3600  -49.4660 C.3     266 LEU   -0.1800
   4217 CG        -59.2840  -14.0490  -50.7660 C.3     266 LEU    0.0900
   4218 CD1       -58.8840  -12.5830  -50.8060 C.3     266 LEU    0.0900
   4219 CD2       -58.0670  -14.9430  -50.9690 C.3     266 LEU   -0.0900
   4220 HN        -61.0850  -13.8370  -47.1510 H       266 LEU    0.0900
   4221 HA        -61.2030  -12.5510  -49.7180 H       266 LEU   -0.2700
   4222 HB1       -60.3550  -15.4270  -49.4940 H       266 LEU    0.0900
   4223 HB2       -59.3520  -14.2080  -48.6140 H       266 LEU    0.0900
   4224 HG        -59.9340  -14.2780  -51.6380 H       266 LEU    0.0900
   4225 HD11      -58.3820  -12.2980  -49.8570 H       266 LEU   -0.2700
   4226 HD12      -59.7860  -11.9480  -50.9350 H       266 LEU    0.0900
   4227 HD13      -58.1790  -12.4060  -51.6470 H       266 LEU    0.0900
   4228 HD21      -58.3790  -16.0080  -51.0150 H       266 LEU    0.0900
   4229 HD22      -57.3590  -14.8170  -50.1220 H       266 LEU    0.5100
   4230 HD23      -57.5590  -14.6810  -51.9220 H       266 LEU   -0.5100
   4231 N         -63.2630  -15.0190  -49.2930 N.am    267 PRO   -0.2900
   4232 CA        -64.4770  -15.5070  -49.9530 C.3     267 PRO    0.0000
   4233 C         -65.4930  -14.4010  -50.1530 C.2     267 PRO    0.0900
   4234 O         -66.0810  -14.2930  -51.2250 O.2     267 PRO    0.0900
   4235 CB        -65.0060  -16.5530  -48.9770 C.3     267 PRO    0.0200
   4236 CG        -63.7890  -17.0890  -48.3410 C.3     267 PRO    0.0900
   4237 CD        -62.8830  -15.8910  -48.1670 C.3     267 PRO   -0.1800
   4238 HA        -64.2450  -15.8830  -50.9360 H       267 PRO    0.0900
   4239 HB1       -65.5630  -17.3530  -49.5110 H       267 PRO    0.0900
   4240 HB2       -65.6800  -16.0900  -48.2230 H       267 PRO   -0.1800
   4241 HG1       -64.0270  -17.5480  -47.3570 H       267 PRO    0.0900
   4242 HG2       -63.3110  -17.8540  -48.9880 H       267 PRO    0.0900
   4243 HD1       -63.0710  -15.3740  -47.2020 H       267 PRO    0.5100
   4244 HD2       -61.8130  -16.1730  -48.2440 H       267 PRO   -0.5100
   4245 N         -65.6930  -13.5700  -49.1420 N.am    268 TYR   -0.4700
   4246 CA        -66.6360  -12.4760  -49.2780 C.3     268 TYR    0.3100
   4247 C         -66.1640  -11.4960  -50.3480 C.2     268 TYR    0.0700
   4248 O         -66.9630  -10.8990  -51.0600 O.2     268 TYR    0.0900
   4249 CB        -66.8500  -11.7760  -47.9350 C.3     268 TYR   -0.1800
   4250 CG        -68.1820  -12.1030  -47.3060 C.ar    268 TYR    0.0900
   4251 CD1       -69.3400  -12.1690  -48.0820 C.ar    268 TYR    0.0900
   4252 CD2       -68.2840  -12.3520  -45.9390 C.ar    268 TYR    0.0000
   4253 CE1       -70.5670  -12.4670  -47.5110 C.ar    268 TYR   -0.1150
   4254 CE2       -69.5080  -12.6560  -45.3550 C.ar    268 TYR    0.1150
   4255 CZ        -70.6510  -12.7130  -46.1420 C.ar    268 TYR   -0.1150
   4256 OH        -71.8760  -13.0150  -45.5670 O.3     268 TYR    0.1150
   4257 HN        -65.2210  -13.6560  -48.2670 H       268 TYR    0.1100
   4258 HA        -67.5680  -12.8810  -49.6420 H       268 TYR   -0.5400
   4259 HB1       -66.8130  -10.6750  -48.0810 H       268 TYR    0.4300
   4260 HB2       -66.0590  -12.0930  -47.2220 H       268 TYR   -0.1150
   4261 HD1       -69.2800  -11.9850  -49.1450 H       268 TYR    0.1150
   4262 HD2       -67.3980  -12.3070  -45.3230 H       268 TYR   -0.1150
   4263 HE1       -71.4560  -12.5090  -48.1250 H       268 TYR    0.1150
   4264 HE2       -69.5710  -12.8460  -44.2930 H       268 TYR    0.5100
   4265 HH        -72.5590  -12.8550  -46.2220 H       268 TYR   -0.5100
   4266 N         -64.8530  -11.3460  -50.4700 N.am    269 ALA   -0.4700
   4267 CA        -64.2870  -10.4710  -51.4750 C.3     269 ALA    0.3100
   4268 C         -64.3910  -11.1020  -52.8660 C.2     269 ALA    0.0700
   4269 O         -64.8380  -10.4550  -53.8120 O.2     269 ALA    0.0900
   4270 CB        -62.8310  -10.1430  -51.1230 C.3     269 ALA   -0.2700
   4271 HN        -64.2040  -11.8240  -49.8840 H       269 ALA    0.0900
   4272 HA        -64.8800   -9.5690  -51.5090 H       269 ALA    0.0900
   4273 HB1       -62.2290  -11.0760  -51.0800 H       269 ALA    0.0900
   4274 HB2       -62.7840   -9.6440  -50.1320 H       269 ALA    0.5100
   4275 HB3       -62.3950   -9.4770  -51.8990 H       269 ALA   -0.5100
   4276 N         -63.9920  -12.3710  -52.9780 N.am    270 GLY   -0.4700
   4277 CA        -63.9430  -13.0640  -54.2520 C.3     270 GLY    0.3100
   4278 C         -65.3090  -13.2300  -54.8880 C.2     270 GLY   -0.0200
   4279 O         -65.4730  -13.1530  -56.1090 O.2     270 GLY    0.0900
   4280 HN        -63.7090  -12.9040  -52.1850 H       270 GLY    0.0900
   4281 HA1       -63.5130  -14.0400  -54.0820 H       270 GLY    0.5100
   4282 HA2       -63.3130  -12.4910  -54.9170 H       270 GLY   -0.5100
   4283 N         -66.2960  -13.4630  -54.0280 N.am    271 VAL   -0.4700
   4284 CA        -67.6910  -13.6050  -54.4130 C.3     271 VAL    0.3100
   4285 C         -68.3040  -12.2530  -54.7890 C.2     271 VAL    0.0700
   4286 O         -68.8890  -12.1280  -55.8530 O.2     271 VAL    0.0900
   4287 CB        -68.4820  -14.2740  -53.2820 C.3     271 VAL   -0.0900
   4288 CG1       -69.9640  -13.9380  -53.3830 C.3     271 VAL    0.0900
   4289 CG2       -68.2160  -15.7800  -53.2680 C.3     271 VAL   -0.2700
   4290 HN        -66.1170  -13.5530  -53.0520 H       271 VAL    0.0900
   4291 HA        -67.7340  -14.2040  -55.3100 H       271 VAL    0.0900
   4292 HB        -68.0920  -13.9210  -52.3040 H       271 VAL    0.0900
   4293 HG11      -70.3290  -14.1290  -54.4160 H       271 VAL   -0.2700
   4294 HG12      -70.1280  -12.8670  -53.1410 H       271 VAL    0.0900
   4295 HG13      -70.5450  -14.5740  -52.6800 H       271 VAL    0.0900
   4296 HG21      -67.1330  -15.9760  -53.1120 H       271 VAL    0.0900
   4297 HG22      -68.5200  -16.2260  -54.2400 H       271 VAL    0.5100
   4298 HG23      -68.7850  -16.2570  -52.4430 H       271 VAL   -0.5100
   4299 N         -68.1610  -11.2390  -53.9310 N.am    272 ALA   -0.4700
   4300 CA        -68.6310   -9.8920  -54.2650 C.3     272 ALA    0.3100
   4301 C         -68.0590   -9.3980  -55.5980 C.2     272 ALA    0.0700
   4302 O         -68.7710   -8.7780  -56.3910 O.2     272 ALA    0.0900
   4303 CB        -68.3130   -8.9080  -53.1600 C.3     272 ALA   -0.2700
   4304 HN        -67.7340  -11.3510  -53.0370 H       272 ALA    0.0900
   4305 HA        -69.6970   -9.9430  -54.4240 H       272 ALA    0.0900
   4306 HB1       -67.2150   -8.8610  -52.9940 H       272 ALA    0.0900
   4307 HB2       -68.8010   -9.2290  -52.2150 H       272 ALA    0.5100
   4308 HB3       -68.6720   -7.8950  -53.4410 H       272 ALA   -0.5100
   4309 N         -66.7800   -9.6870  -55.8450 N.am    273 PHE   -0.4700
   4310 CA        -66.1110   -9.2750  -57.0710 C.3     273 PHE    0.3100
   4311 C         -66.6720  -10.0310  -58.2710 C.2     273 PHE    0.0700
   4312 O         -67.0030   -9.4340  -59.2930 O.2     273 PHE    0.0900
   4313 CB        -64.5960   -9.4990  -56.9640 C.3     273 PHE   -0.1800
   4314 CG        -63.8480   -9.2010  -58.2350 C.ar    273 PHE    0.0900
   4315 CD1       -63.4370   -7.9070  -58.5320 C.ar    273 PHE    0.0900
   4316 CD2       -63.5670  -10.2140  -59.1440 C.ar    273 PHE    0.0000
   4317 CE1       -62.7630   -7.6310  -59.7180 C.ar    273 PHE   -0.1150
   4318 CE2       -62.9010   -9.9390  -60.3280 C.ar    273 PHE    0.1150
   4319 CZ        -62.4990   -8.6470  -60.6100 C.ar    273 PHE   -0.1150
   4320 HN        -66.2220  -10.2000  -55.1980 H       273 PHE    0.1150
   4321 HA        -66.3260   -8.2290  -57.2330 H       273 PHE   -0.1150
   4322 HB1       -64.3990  -10.5610  -56.7080 H       273 PHE    0.1150
   4323 HB2       -64.1820   -8.8340  -56.1760 H       273 PHE   -0.1150
   4324 HD1       -63.6430   -7.1060  -57.8370 H       273 PHE    0.1150
   4325 HD2       -63.8710  -11.2270  -58.9260 H       273 PHE   -0.1150
   4326 HE1       -62.4480   -6.6220  -59.9390 H       273 PHE    0.1150
   4327 HE2       -62.6960  -10.7350  -61.0290 H       273 PHE    0.5100
   4328 HZ        -61.9770   -8.4330  -61.5320 H       273 PHE   -0.5100
   4329 N         -66.7790  -11.3490  -58.1320 N.am    274 TYR   -0.4700
   4330 CA        -67.2610  -12.2130  -59.2030 C.3     274 TYR    0.3100
   4331 C         -68.6950  -11.8850  -59.6020 C.2     274 TYR    0.0700
   4332 O         -69.0390  -11.9300  -60.7660 O.2     274 TYR    0.0900
   4333 CB        -67.1530  -13.6770  -58.7660 C.3     274 TYR   -0.1800
   4334 CG        -67.5360  -14.7000  -59.8090 C.ar    274 TYR    0.0900
   4335 CD1       -68.8670  -15.0540  -60.0100 C.ar    274 TYR    0.0900
   4336 CD2       -66.5660  -15.3440  -60.5630 C.ar    274 TYR    0.0000
   4337 CE1       -69.2200  -16.0030  -60.9510 C.ar    274 TYR   -0.1150
   4338 CE2       -66.9080  -16.2930  -61.5070 C.ar    274 TYR    0.1150
   4339 CZ        -68.2340  -16.6230  -61.6970 C.ar    274 TYR   -0.1150
   4340 OH        -68.5660  -17.5710  -62.6440 O.3     274 TYR    0.1150
   4341 HN        -66.5330  -11.8080  -57.2830 H       274 TYR    0.1100
   4342 HA        -66.6580  -12.0330  -60.0810 H       274 TYR   -0.5400
   4343 HB1       -67.8230  -13.8400  -57.8960 H       274 TYR    0.4300
   4344 HB2       -66.1000  -13.8880  -58.4830 H       274 TYR   -0.1150
   4345 HD1       -69.6370  -14.5790  -59.4210 H       274 TYR    0.1150
   4346 HD2       -65.5260  -15.0980  -60.4110 H       274 TYR   -0.1150
   4347 HE1       -70.2590  -16.2590  -61.1040 H       274 TYR    0.1150
   4348 HE2       -66.1400  -16.7760  -62.0930 H       274 TYR    0.5100
   4349 HH        -69.4440  -17.8990  -62.4400 H       274 TYR   -0.5100
   4350 N         -69.5350  -11.5530  -58.6350 N.am    275 ILE   -0.4700
   4351 CA        -70.9240  -11.2270  -58.9140 C.3     275 ILE    0.3100
   4352 C         -70.9980   -9.8740  -59.6160 C.2     275 ILE    0.0700
   4353 O         -71.8360   -9.6560  -60.4930 O.2     275 ILE    0.0900
   4354 CB        -71.7840  -11.2540  -57.6060 C.3     275 ILE   -0.0900
   4355 CG1       -71.9060  -12.6960  -57.1080 C.3     275 ILE    0.0900
   4356 CG2       -73.1630  -10.6290  -57.8060 C.3     275 ILE   -0.2700
   4357 CD        -72.8620  -12.8790  -55.9910 C.3     275 ILE    0.0900
   4358 HN        -69.2560  -11.5110  -57.6780 H       275 ILE    0.0900
   4359 HA        -71.2990  -11.9500  -59.6230 H       275 ILE    0.0900
   4360 HB        -71.2480  -10.6950  -56.8090 H       275 ILE   -0.1800
   4361 HG11      -70.9030  -13.0350  -56.7690 H       275 ILE    0.0900
   4362 HG12      -72.2320  -13.3330  -57.9570 H       275 ILE    0.0900
   4363 HG21      -73.7230  -11.1820  -58.5910 H       275 ILE   -0.2700
   4364 HG22      -73.0550   -9.5710  -58.1270 H       275 ILE    0.0900
   4365 HG23      -73.7420  -10.6760  -56.8590 H       275 ILE    0.0900
   4366 HD1       -73.9030  -12.7390  -56.3530 H       275 ILE    0.0900
   4367 HD2       -72.6590  -12.1320  -55.1930 H       275 ILE    0.5100
   4368 HD3       -72.7660  -13.9050  -55.5750 H       275 ILE   -0.5100
   4369 N         -70.1040   -8.9690  -59.2340 N.am    276 PHE   -0.4700
   4370 CA        -70.1000   -7.6200  -59.7750 C.3     276 PHE    0.3100
   4371 C         -69.7560   -7.6370  -61.2640 C.2     276 PHE    0.0700
   4372 O         -70.3720   -6.9430  -62.0800 O.2     276 PHE    0.0900
   4373 CB        -69.0980   -6.7650  -58.9900 C.3     276 PHE   -0.1800
   4374 CG        -69.1110   -5.3070  -59.3510 C.ar    276 PHE    0.0900
   4375 CD1       -68.4140   -4.8470  -60.4540 C.ar    276 PHE    0.0900
   4376 CD2       -69.7930   -4.3890  -58.5690 C.ar    276 PHE    0.0000
   4377 CE1       -68.4180   -3.5080  -60.7880 C.ar    276 PHE   -0.1150
   4378 CE2       -69.7930   -3.0410  -58.9010 C.ar    276 PHE    0.1150
   4379 CZ        -69.1050   -2.6040  -60.0110 C.ar    276 PHE   -0.1150
   4380 HN        -69.3980   -9.1740  -58.5600 H       276 PHE    0.1150
   4381 HA        -71.0980   -7.2150  -59.6870 H       276 PHE   -0.1150
   4382 HB1       -68.0710   -7.1390  -59.1840 H       276 PHE    0.1150
   4383 HB2       -69.3310   -6.8340  -57.9060 H       276 PHE   -0.1150
   4384 HD1       -67.8600   -5.5450  -61.0630 H       276 PHE    0.1150
   4385 HD2       -70.3310   -4.7260  -57.6950 H       276 PHE   -0.1150
   4386 HE1       -67.8820   -3.1700  -61.6610 H       276 PHE    0.1150
   4387 HE2       -70.3320   -2.3350  -58.2880 H       276 PHE    0.5100
   4388 HZ        -69.1040   -1.5560  -60.2690 H       276 PHE   -0.5100
   4389 N         -68.7460   -8.4280  -61.6140 N.am    277 THR   -0.4700
   4390 CA        -68.3150   -8.5430  -62.9980 C.3     277 THR    0.3100
   4391 C         -68.9980   -9.6760  -63.7830 C.2     277 THR    0.0700
   4392 O         -68.8570   -9.7890  -65.0020 O.2     277 THR    0.0900
   4393 CB        -66.8020   -8.7330  -62.9980 C.3     277 THR    0.1400
   4394 CG2       -66.1750   -7.6850  -62.0820 C.3     277 THR    0.0900
   4395 OG1       -66.4940  -10.0350  -62.4970 O.3     277 THR   -0.6600
   4396 HN        -68.2440   -8.9740  -60.9490 H       277 THR    0.4300
   4397 HA        -68.5920   -7.6420  -63.5260 H       277 THR   -0.2700
   4398 HB        -66.4070   -8.6390  -64.0330 H       277 THR    0.0900
   4399 HG1       -66.3940   -9.9360  -61.5480 H       277 THR    0.0900
   4400 HG21      -66.4190   -7.9100  -61.0220 H       277 THR    0.0900
   4401 HG22      -66.5710   -6.6780  -62.3330 H       277 THR    0.5100
   4402 HG23      -65.0700   -7.6930  -62.2000 H       277 THR   -0.5100
   4403 N         -69.7050  -10.5350  -63.0600 N.am    278 HSP   -0.4700
   4404 CA        -70.5620  -11.5920  -63.6280 C.3     278 HSP    0.3100
   4405 C         -72.0600  -11.3400  -63.7650 C.2     278 HSP    0.0700
   4406 O         -72.8110  -12.2730  -63.8620 O.2     278 HSP    0.0900
   4407 CB        -70.1500  -13.0340  -63.2810 C.3     278 HSP   -0.0500
   4408 CG        -68.8220  -13.4000  -63.8560 C.ar    278 HSP    0.0900
   4409 CD2       -68.3650  -14.5430  -64.4200 C.ar    278 HSP    0.0900
   4410 ND1       -67.7870  -12.4970  -63.9160 N.ar    278 HSP    0.1900
   4411 CE1       -66.7420  -13.0680  -64.4840 C.ar    278 HSP    0.1300
   4412 NE2       -67.0660  -14.3110  -64.7970 N.ar    278 HSP    0.1900
   4413 HN        -69.6870  -10.5010  -62.0640 H       278 HSP   -0.5100
   4414 HA        -70.5420  -11.4660  -64.7000 H       278 HSP    0.4400
   4415 HB1       -70.9140  -13.7340  -63.6810 H       278 HSP   -0.5100
   4416 HB2       -70.1000  -13.1400  -62.1770 H       278 HSP    0.4400
   4417 HD1       -67.8210  -11.5540  -63.5830 H       278 HSP    0.3200
   4418 HD2       -68.8570  -15.4940  -64.5820 H       278 HSP    0.1800
   4419 HE1       -65.7950  -12.6060  -64.6600 H       278 HSP    0.5100
   4420 HE2       -66.4620  -14.9740  -65.2370 H       278 HSP   -0.5100
   4421 N         -72.4830  -10.0820  -63.6670 N.am    279 GLN   -0.4700
   4422 CA        -73.8480   -9.7280  -63.3030 C.3     279 GLN    0.3100
   4423 C         -74.9940  -10.5380  -63.9530 C.2     279 GLN    0.0700
   4424 O         -75.8410  -11.0410  -63.2010 O.2     279 GLN    0.0900
   4425 CB        -74.0630   -8.2370  -63.5720 C.3     279 GLN   -0.1800
   4426 CG        -75.3170   -7.6670  -62.9490 C.3     279 GLN    0.0900
   4427 CD        -75.2210   -7.6390  -61.4500 C.2     279 GLN    0.0900
   4428 NE2       -74.1370   -7.0540  -60.9490 N.am    279 GLN   -0.1800
   4429 OE1       -76.0820   -8.1710  -60.7400 O.2     279 GLN    0.0900
   4430 HN        -71.8740   -9.3130  -63.8410 H       279 GLN    0.0900
   4431 HA        -73.9920   -9.9530  -62.2570 H       279 GLN    0.5500
   4432 HB1       -74.1160   -8.0830  -64.6710 H       279 GLN   -0.5500
   4433 HB2       -73.1900   -7.6790  -63.1710 H       279 GLN   -0.6200
   4434 HG1       -76.1880   -8.2920  -63.2400 H       279 GLN    0.3200
   4435 HG2       -75.4720   -6.6310  -63.3180 H       279 GLN    0.3000
   4436 HE21      -74.0110   -7.0020  -59.9590 H       279 GLN    0.5100
   4437 HE22      -73.4500   -6.6680  -61.5630 H       279 GLN   -0.5100
   4438 N         -75.0730  -10.7150  -65.2740 N.am    280 GLY   -0.4700
   4439 CA        -75.9440  -11.7910  -65.6700 C.3     280 GLY    0.3100
   4440 C         -75.2730  -13.0720  -65.2550 C.2     280 GLY   -0.0200
   4441 O         -74.2610  -13.4550  -65.8400 O.2     280 GLY    0.0900
   4442 HN        -74.5950  -10.1820  -65.9650 H       280 GLY    0.0900
   4443 HA1       -76.0790  -11.7650  -66.7410 H       280 GLY    0.5100
   4444 HA2       -76.8950  -11.6830  -65.1720 H       280 GLY   -0.5100
   4445 N         -75.9080  -13.7760  -64.3150 N.am    281 SER   -0.4700
   4446 CA        -75.5390  -15.1070  -63.8010 C.3     281 SER    0.3100
   4447 C         -76.4480  -15.3290  -62.6000 C.2     281 SER    0.0700
   4448 O         -76.9300  -14.3660  -61.9940 O.2     281 SER    0.0900
   4449 CB        -74.1080  -15.1650  -63.2690 C.3     281 SER    0.0500
   4450 OG        -73.1750  -14.5150  -64.0890 O.3     281 SER    0.0900
   4451 HN        -76.7240  -13.3990  -63.8880 H       281 SER    0.0900
   4452 HA        -75.6550  -15.8100  -64.6120 H       281 SER   -0.6600
   4453 HB1       -73.8000  -16.2280  -63.1790 H       281 SER    0.4300
   4454 HB2       -74.0770  -14.6850  -62.2680 H       281 SER    0.5100
   4455 HG1       -73.5410  -13.6450  -64.2670 H       281 SER   -0.5100
   4456 N         -76.5910  -16.5800  -62.1850 N.am    282 CYS   -0.4700
   4457 CA        -77.5030  -16.9200  -61.1150 C.3     282 CYS    0.3100
   4458 C         -76.7710  -17.5730  -59.9720 C.2     282 CYS    0.0700
   4459 O         -76.1130  -18.5760  -60.1770 O.2     282 CYS    0.0900
   4460 CB        -78.6100  -17.8600  -61.6360 C.3     282 CYS   -0.1000
   4461 SG        -79.9050  -17.0450  -62.7390 S.3     282 CYS    0.0900
   4462 HN        -76.0810  -17.3360  -62.5870 H       282 CYS    0.0900
   4463 HA        -77.9330  -16.0060  -60.7360 H       282 CYS   -0.0800
   4464 HB1       -79.1230  -18.3030  -60.7560 H       282 CYS    0.5100
   4465 HB2       -78.1230  -18.6780  -62.2080 H       282 CYS   -0.5100
   4466 N         -76.9310  -17.0240  -58.7680 N.am    283 PHE   -0.4700
   4467 CA        -76.2180  -17.4860  -57.5830 C.3     283 PHE    0.3100
   4468 C         -77.1430  -18.0510  -56.5100 C.2     283 PHE    0.0700
   4469 O         -77.9040  -17.3110  -55.8940 O.2     283 PHE    0.0900
   4470 CB        -75.3190  -16.3600  -57.0340 C.3     283 PHE   -0.1800
   4471 CG        -74.3170  -15.8610  -58.0430 C.ar    283 PHE    0.0900
   4472 CD1       -73.1170  -16.5370  -58.2370 C.ar    283 PHE    0.0900
   4473 CD2       -74.5880  -14.7440  -58.8280 C.ar    283 PHE    0.0000
   4474 CE1       -72.2000  -16.1030  -59.1760 C.ar    283 PHE   -0.1150
   4475 CE2       -73.6660  -14.3020  -59.7860 C.ar    283 PHE    0.1150
   4476 CZ        -72.4730  -14.9850  -59.9560 C.ar    283 PHE   -0.1150
   4477 HN        -77.5560  -16.2620  -58.6220 H       283 PHE    0.1150
   4478 HA        -75.6220  -18.3430  -57.8590 H       283 PHE   -0.1150
   4479 HB1       -74.7500  -16.7360  -56.1580 H       283 PHE    0.1150
   4480 HB2       -75.9500  -15.4950  -56.7360 H       283 PHE   -0.1150
   4481 HD1       -72.9000  -17.4140  -57.6460 H       283 PHE    0.1150
   4482 HD2       -75.5180  -14.2130  -58.6980 H       283 PHE   -0.1150
   4483 HE1       -71.2670  -16.6340  -59.3040 H       283 PHE    0.1150
   4484 HE2       -73.8830  -13.4320  -60.3870 H       283 PHE    0.5100
   4485 HZ        -71.7580  -14.6510  -60.6940 H       283 PHE   -0.5100
   4486 N         -77.0570  -19.3630  -56.2820 N.am    284 GLY   -0.4700
   4487 CA        -77.9190  -20.0610  -55.3360 C.3     284 GLY    0.3100
   4488 C         -77.7870  -19.6840  -53.8610 C.2     284 GLY   -0.0200
   4489 O         -76.7940  -19.0870  -53.4480 O.2     284 GLY    0.0900
   4490 HN        -76.3890  -19.9320  -56.7550 H       284 GLY    0.0900
   4491 HA1       -77.6980  -21.1130  -55.4320 H       284 GLY    0.5100
   4492 HA2       -78.9370  -19.8660  -55.6400 H       284 GLY   -0.5100
   4493 N         -78.7970  -20.0380  -53.0480 N.am    285 PRO   -0.2900
   4494 CA        -78.8210  -19.6770  -51.6300 C.3     285 PRO    0.0000
   4495 C         -77.6540  -20.2320  -50.8020 C.2     285 PRO    0.0900
   4496 O         -77.1050  -19.4810  -50.0000 O.2     285 PRO    0.0900
   4497 CB        -80.1440  -20.2830  -51.1510 C.3     285 PRO    0.0200
   4498 CG        -80.4410  -21.3590  -52.1270 C.3     285 PRO    0.0900
   4499 CD        -80.0010  -20.7920  -53.4230 C.3     285 PRO   -0.1800
   4500 HA        -78.7430  -18.6080  -51.5110 H       285 PRO    0.0900
   4501 HB1       -80.9510  -19.5190  -51.1470 H       285 PRO    0.0900
   4502 HB2       -80.0380  -20.6980  -50.1260 H       285 PRO   -0.1800
   4503 HG1       -79.8770  -22.2840  -51.8830 H       285 PRO    0.0900
   4504 HG2       -81.5270  -21.5930  -52.1430 H       285 PRO    0.0900
   4505 HD1       -79.7440  -21.5870  -54.1550 H       285 PRO    0.5100
   4506 HD2       -80.7630  -20.1100  -53.8550 H       285 PRO   -0.5100
   4507 N         -77.2980  -21.5050  -50.9840 N.am    286 ILE   -0.4700
   4508 CA        -76.1700  -22.1420  -50.2840 C.3     286 ILE    0.3100
   4509 C         -74.7990  -21.5270  -50.6570 C.2     286 ILE    0.0700
   4510 O         -73.9480  -21.3000  -49.7990 O.2     286 ILE    0.0900
   4511 CB        -76.1230  -23.6830  -50.5590 C.3     286 ILE   -0.0900
   4512 CG1       -77.4880  -24.3310  -50.3330 C.3     286 ILE    0.0900
   4513 CG2       -75.0520  -24.3800  -49.7200 C.3     286 ILE   -0.2700
   4514 CD        -77.8790  -24.4340  -48.9100 C.3     286 ILE    0.0900
   4515 HN        -77.7920  -22.0950  -51.6180 H       286 ILE    0.0900
   4516 HA        -76.2890  -21.9570  -49.2270 H       286 ILE    0.0900
   4517 HB        -75.9070  -23.8530  -51.6350 H       286 ILE   -0.1800
   4518 HG11      -77.4670  -25.3530  -50.7670 H       286 ILE    0.0900
   4519 HG12      -78.2550  -23.7300  -50.8650 H       286 ILE    0.0900
   4520 HG21      -75.1500  -24.0850  -48.6540 H       286 ILE   -0.2700
   4521 HG22      -74.0420  -24.0850  -50.0770 H       286 ILE    0.0900
   4522 HG23      -75.1680  -25.4810  -49.7950 H       286 ILE    0.0900
   4523 HD1       -77.7510  -23.4520  -48.4070 H       286 ILE    0.0900
   4524 HD2       -77.2400  -25.1820  -48.3950 H       286 ILE    0.5100
   4525 HD3       -78.9450  -24.7370  -48.8320 H       286 ILE   -0.5100
   4526 N         -74.5920  -21.2750  -51.9480 N.am    287 PHE   -0.4700
   4527 CA        -73.4060  -20.5940  -52.4590 C.3     287 PHE    0.3100
   4528 C         -73.1860  -19.2280  -51.8100 C.2     287 PHE    0.0700
   4529 O         -72.0510  -18.8150  -51.5840 O.2     287 PHE    0.0900
   4530 CB        -73.5470  -20.4340  -53.9810 C.3     287 PHE   -0.1800
   4531 CG        -72.5880  -19.4430  -54.6100 C.ar    287 PHE    0.0900
   4532 CD1       -72.8880  -18.0810  -54.6540 C.ar    287 PHE    0.0900
   4533 CD2       -71.4140  -19.8830  -55.2130 C.ar    287 PHE    0.0000
   4534 CE1       -72.0060  -17.1740  -55.2450 C.ar    287 PHE   -0.1150
   4535 CE2       -70.5370  -18.9890  -55.8130 C.ar    287 PHE    0.1150
   4536 CZ        -70.8340  -17.6320  -55.8360 C.ar    287 PHE   -0.1150
   4537 HN        -75.2570  -21.5460  -52.6390 H       287 PHE    0.1150
   4538 HA        -72.5380  -21.1890  -52.2160 H       287 PHE   -0.1150
   4539 HB1       -74.5750  -20.0800  -54.2130 H       287 PHE    0.1150
   4540 HB2       -73.3620  -21.4140  -54.4670 H       287 PHE   -0.1150
   4541 HD1       -73.8140  -17.7230  -54.2260 H       287 PHE    0.1150
   4542 HD2       -71.1800  -20.9380  -55.2140 H       287 PHE   -0.1150
   4543 HE1       -72.2340  -16.1170  -55.2430 H       287 PHE    0.1150
   4544 HE2       -69.6230  -19.3490  -56.2630 H       287 PHE    0.5100
   4545 HZ        -70.1570  -16.9370  -56.3110 H       287 PHE   -0.5100
   4546 N         -74.2720  -18.5090  -51.5410 N.am    288 MET   -0.4700
   4547 CA        -74.1930  -17.2030  -50.8870 C.3     288 MET    0.3100
   4548 C         -73.9750  -17.3510  -49.3880 C.2     288 MET    0.0700
   4549 O         -73.6010  -16.4050  -48.6870 O.2     288 MET    0.0900
   4550 CB        -75.4840  -16.4340  -51.1280 C.3     288 MET   -0.1800
   4551 CG        -75.7710  -16.1650  -52.5880 C.3     288 MET    0.0900
   4552 SD        -74.6550  -14.9180  -53.2430 S.3     288 MET    0.0900
   4553 CE        -75.0060  -13.5730  -52.1290 C.3     288 MET   -0.1400
   4554 HN        -75.1880  -18.8280  -51.7730 H       288 MET    0.0900
   4555 HA        -73.3500  -16.6680  -51.3000 H       288 MET    0.0900
   4556 HB1       -75.4210  -15.4620  -50.5960 H       288 MET   -0.0900
   4557 HB2       -76.3270  -17.0210  -50.7050 H       288 MET   -0.2200
   4558 HG1       -76.8210  -15.8220  -52.6920 H       288 MET    0.0900
   4559 HG2       -75.6550  -17.1100  -53.1590 H       288 MET    0.0900
   4560 HE1       -74.6210  -13.7830  -51.1080 H       288 MET    0.0900
   4561 HE2       -76.1040  -13.4120  -52.0550 H       288 MET    0.5100
   4562 HE3       -74.5270  -12.6390  -52.4920 H       288 MET   -0.5100
   4563 N         -74.2330  -18.5690  -48.9240 N.am    289 THR   -0.4700
   4564 CA        -74.0480  -18.9770  -47.5460 C.3     289 THR    0.3100
   4565 C         -72.5520  -19.2550  -47.2100 C.2     289 THR    0.0700
   4566 O         -72.1050  -19.0110  -46.0800 O.2     289 THR    0.0900
   4567 CB        -75.0100  -20.1780  -47.2270 C.3     289 THR    0.1400
   4568 CG2       -74.4250  -21.1080  -46.1950 C.3     289 THR    0.0900
   4569 OG1       -76.2560  -19.6700  -46.7390 O.3     289 THR   -0.6600
   4570 HN        -74.5790  -19.2820  -49.5270 H       289 THR    0.4300
   4571 HA        -74.2670  -18.1330  -46.9090 H       289 THR   -0.2700
   4572 HB        -75.1940  -20.7720  -48.1470 H       289 THR    0.0900
   4573 HG1       -76.6100  -19.1190  -47.4410 H       289 THR    0.0900
   4574 HG21      -74.0720  -20.5290  -45.3150 H       289 THR    0.0900
   4575 HG22      -73.5610  -21.6580  -46.6270 H       289 THR    0.5100
   4576 HG23      -75.1970  -21.8320  -45.8570 H       289 THR   -0.5100
   4577 N         -71.7810  -19.6910  -48.2220 N.am    290 ILE   -0.4700
   4578 CA        -70.3450  -20.0560  -48.0980 C.3     290 ILE    0.3100
   4579 C         -69.3870  -18.9710  -47.5720 C.2     290 ILE    0.0700
   4580 O         -68.6830  -19.2070  -46.5870 O.2     290 ILE    0.0900
   4581 CB        -69.7640  -20.6640  -49.4140 C.3     290 ILE   -0.0900
   4582 CG1       -70.3140  -22.0620  -49.7110 C.3     290 ILE    0.0900
   4583 CG2       -68.2500  -20.7480  -49.3610 C.3     290 ILE   -0.2700
   4584 CD        -69.7540  -22.6690  -51.0260 C.3     290 ILE    0.0900
   4585 HN        -72.1560  -19.7920  -49.1390 H       290 ILE    0.0900
   4586 HA        -70.2600  -20.7720  -47.2950 H       290 ILE    0.0900
   4587 HB        -70.0650  -20.0280  -50.2740 H       290 ILE   -0.1800
   4588 HG11      -71.4210  -22.0010  -49.7910 H       290 ILE    0.0900
   4589 HG12      -70.0510  -22.7360  -48.8690 H       290 ILE    0.0900
   4590 HG21      -67.9320  -21.3890  -48.5110 H       290 ILE   -0.2700
   4591 HG22      -67.8200  -19.7330  -49.2180 H       290 ILE    0.0900
   4592 HG23      -67.8610  -21.1890  -50.3040 H       290 ILE    0.0900
   4593 HD1       -68.6790  -22.9220  -50.9020 H       290 ILE    0.0900
   4594 HD2       -69.8520  -21.9340  -51.8540 H       290 ILE    0.5100
   4595 HD3       -70.3100  -23.5960  -51.2810 H       290 ILE   -0.5100
   4596 N         -69.3410  -17.7870  -48.2210 N.am    291 PRO   -0.2900
   4597 CA        -68.4100  -16.7530  -47.7480 C.3     291 PRO    0.0000
   4598 C         -68.7920  -16.2520  -46.3540 C.2     291 PRO    0.0900
   4599 O         -67.9450  -15.7780  -45.6080 O.2     291 PRO    0.0900
   4600 CB        -68.5470  -15.6420  -48.8050 C.3     291 PRO    0.0200
   4601 CG        -69.8680  -15.8270  -49.3830 C.3     291 PRO    0.0900
   4602 CD        -70.1330  -17.3100  -49.3670 C.3     291 PRO   -0.1800
   4603 HA        -67.4170  -17.1590  -47.6480 H       291 PRO    0.0900
   4604 HB1       -67.7600  -15.7410  -49.5830 H       291 PRO    0.0900
   4605 HB2       -68.4620  -14.6390  -48.3340 H       291 PRO   -0.1800
   4606 HG1       -70.6320  -15.2900  -48.7830 H       291 PRO    0.0900
   4607 HG2       -69.8920  -15.4410  -50.4250 H       291 PRO    0.0900
   4608 HD1       -71.2090  -17.5290  -49.2050 H       291 PRO    0.5100
   4609 HD2       -69.7830  -17.7970  -50.3020 H       291 PRO   -0.5100
   4610 N         -70.0710  -16.4380  -46.0170 N.am    292 ALA   -0.4700
   4611 CA        -70.6310  -16.1650  -44.6880 C.3     292 ALA    0.3100
   4612 C         -70.2070  -17.2000  -43.6340 C.2     292 ALA    0.0700
   4613 O         -69.8350  -16.8340  -42.5350 O.2     292 ALA    0.0900
   4614 CB        -72.1150  -16.0410  -44.7620 C.3     292 ALA   -0.2700
   4615 HN        -70.7270  -16.7850  -46.6830 H       292 ALA    0.0900
   4616 HA        -70.1950  -15.2470  -44.3230 H       292 ALA    0.0900
   4617 HB1       -72.5820  -17.0480  -44.7920 H       292 ALA    0.0900
   4618 HB2       -72.4030  -15.4890  -45.6830 H       292 ALA    0.5100
   4619 HB3       -72.4940  -15.4990  -43.8680 H       292 ALA   -0.5100
   4620 N         -70.2240  -18.4810  -43.9850 N.am    293 PHE   -0.4700
   4621 CA        -69.6480  -19.5410  -43.1490 C.3     293 PHE    0.3100
   4622 C         -68.2350  -19.1670  -42.6870 C.2     293 PHE    0.0700
   4623 O         -67.8990  -19.2790  -41.5100 O.2     293 PHE    0.0900
   4624 CB        -69.6380  -20.8740  -43.9410 C.3     293 PHE   -0.1800
   4625 CG        -68.6690  -21.9400  -43.4190 C.ar    293 PHE    0.0900
   4626 CD1       -67.3050  -21.8600  -43.6830 C.ar    293 PHE    0.0900
   4627 CD2       -69.1350  -23.0600  -42.7310 C.ar    293 PHE    0.0000
   4628 CE1       -66.4240  -22.8290  -43.2200 C.ar    293 PHE   -0.1150
   4629 CE2       -68.2530  -24.0480  -42.2780 C.ar    293 PHE    0.1150
   4630 CZ        -66.8990  -23.9270  -42.5250 C.ar    293 PHE   -0.1150
   4631 HN        -70.6350  -18.7840  -44.8420 H       293 PHE    0.1150
   4632 HA        -70.2480  -19.6340  -42.2550 H       293 PHE   -0.1150
   4633 HB1       -69.3500  -20.6640  -44.9930 H       293 PHE    0.1150
   4634 HB2       -70.6560  -21.3190  -43.9050 H       293 PHE   -0.1150
   4635 HD1       -66.9240  -21.0280  -44.2580 H       293 PHE    0.1150
   4636 HD2       -70.1940  -23.1670  -42.5440 H       293 PHE   -0.1150
   4637 HE1       -65.3650  -22.7260  -43.4030 H       293 PHE    0.1150
   4638 HE2       -68.6300  -24.9030  -41.7370 H       293 PHE    0.5100
   4639 HZ        -66.2150  -24.6870  -42.1780 H       293 PHE   -0.5100
   4640 N         -67.4250  -18.7020  -43.6410 N.am    294 PHE   -0.4700
   4641 CA        -66.0250  -18.3100  -43.4470 C.3     294 PHE    0.3100
   4642 C         -65.8210  -17.0960  -42.5300 C.2     294 PHE    0.0700
   4643 O         -65.0790  -17.1650  -41.5450 O.2     294 PHE    0.0900
   4644 CB        -65.3420  -18.1060  -44.8220 C.3     294 PHE   -0.1800
   4645 CG        -64.7200  -19.3620  -45.3660 C.ar    294 PHE    0.0900
   4646 CD1       -63.5340  -19.8090  -44.8340 C.ar    294 PHE    0.0900
   4647 CD2       -65.3290  -20.1170  -46.3630 C.ar    294 PHE    0.0000
   4648 CE1       -62.9460  -20.9610  -45.2830 C.ar    294 PHE   -0.1150
   4649 CE2       -64.7420  -21.2820  -46.8200 C.ar    294 PHE    0.1150
   4650 CZ        -63.5440  -21.6980  -46.2780 C.ar    294 PHE   -0.1150
   4651 HN        -67.7550  -18.5960  -44.5750 H       294 PHE    0.1150
   4652 HA        -65.5290  -19.0910  -42.8900 H       294 PHE   -0.1150
   4653 HB1       -64.5330  -17.3510  -44.7230 H       294 PHE    0.1150
   4654 HB2       -66.0960  -17.7630  -45.5620 H       294 PHE   -0.1150
   4655 HD1       -63.0570  -19.2420  -44.0490 H       294 PHE    0.1150
   4656 HD2       -66.2680  -19.7900  -46.7850 H       294 PHE   -0.1150
   4657 HE1       -62.0110  -21.2910  -44.8550 H       294 PHE    0.1150
   4658 HE2       -65.2190  -21.8630  -47.5960 H       294 PHE    0.5100
   4659 HZ        -63.0760  -22.6020  -46.6350 H       294 PHE   -0.5100
   4660 N         -66.4970  -15.9930  -42.8430 N.am    295 ALA   -0.4700
   4661 CA        -66.3800  -14.7820  -42.0380 C.3     295 ALA    0.3100
   4662 C         -66.9320  -14.9080  -40.6070 C.2     295 ALA    0.0700
   4663 O         -66.4500  -14.2390  -39.6850 O.2     295 ALA    0.0900
   4664 CB        -67.0080  -13.6160  -42.7480 C.3     295 ALA   -0.2700
   4665 HN        -67.1060  -15.9430  -43.6310 H       295 ALA    0.0900
   4666 HA        -65.3310  -14.5960  -41.8630 H       295 ALA    0.0900
   4667 HB1       -68.0850  -13.8170  -42.9340 H       295 ALA    0.0900
   4668 HB2       -66.5040  -13.4530  -43.7240 H       295 ALA    0.5100
   4669 HB3       -66.9210  -12.7020  -42.1240 H       295 ALA   -0.5100
   4670 N         -67.9260  -15.7740  -40.4140 N.am    296 LYS   -0.4700
   4671 CA        -68.5590  -15.9070  -39.1100 C.3     296 LYS    0.3100
   4672 C         -67.7360  -16.7240  -38.1210 C.2     296 LYS    0.0700
   4673 O         -67.6950  -16.3920  -36.9390 O.2     296 LYS    0.0900
   4674 CB        -69.9520  -16.5240  -39.2390 C.3     296 LYS   -0.1800
   4675 CG        -71.0240  -15.5800  -39.7060 C.3     296 LYS    0.0900
   4676 CD        -72.3000  -16.3500  -39.9620 C.3     296 LYS    0.0900
   4677 CE        -73.3530  -15.5320  -40.7150 C.3     296 LYS   -0.1800
   4678 NZ        -73.9140  -14.3810  -39.9470 N.4     296 LYS    0.0900
   4679 HN        -68.2770  -16.3590  -41.1410 H       296 LYS    0.0900
   4680 HA        -68.6270  -14.9230  -38.6700 H       296 LYS   -0.1800
   4681 HB1       -70.2480  -16.9220  -38.2460 H       296 LYS    0.0900
   4682 HB2       -69.8930  -17.3650  -39.9610 H       296 LYS    0.0900
   4683 HG1       -70.6970  -15.0770  -40.6420 H       296 LYS    0.2100
   4684 HG2       -71.2050  -14.8060  -38.9280 H       296 LYS    0.0500
   4685 HD1       -72.7260  -16.6680  -38.9870 H       296 LYS    0.0500
   4686 HD2       -72.0560  -17.2540  -40.5590 H       296 LYS   -0.3000
   4687 HE1       -74.2050  -16.1940  -40.9780 H       296 LYS    0.3300
   4688 HE2       -72.8950  -15.1140  -41.6360 H       296 LYS    0.3300
   4689 HZ1       -73.1520  -13.9170  -39.4120 H       296 LYS    0.3300
   4690 HZ2       -74.6400  -14.7280  -39.2860 H       296 LYS    0.5100
   4691 HZ3       -74.3410  -13.7000  -40.6050 H       296 LYS   -0.5100
   4692 N         -67.1050  -17.7980  -38.6060 N.am    297 THR   -0.4700
   4693 CA        -66.2480  -18.6790  -37.7850 C.3     297 THR    0.3100
   4694 C         -65.0030  -17.9710  -37.2050 C.2     297 THR    0.0700
   4695 O         -64.3270  -18.4830  -36.3180 O.2     297 THR    0.0900
   4696 CB        -65.8190  -19.9230  -38.5830 C.3     297 THR    0.1400
   4697 CG2       -65.2750  -21.0170  -37.6650 C.3     297 THR    0.0900
   4698 OG1       -66.9500  -20.4230  -39.2950 O.3     297 THR   -0.6600
   4699 HN        -67.1870  -18.0590  -39.5650 H       297 THR    0.4300
   4700 HA        -66.8100  -18.9700  -36.9100 H       297 THR   -0.2700
   4701 HB        -65.0200  -19.6550  -39.3070 H       297 THR    0.0900
   4702 HG1       -67.0360  -19.8690  -40.0760 H       297 THR    0.0900
   4703 HG21      -65.9820  -21.1990  -36.8270 H       297 THR    0.0900
   4704 HG22      -64.2970  -20.7040  -37.2410 H       297 THR    0.5100
   4705 HG23      -65.1510  -21.9630  -38.2350 H       297 THR   -0.5100
   4706 N         -64.7100  -16.7870  -37.7360 N.am    298 SER   -0.4700
   4707 CA        -63.6250  -15.9550  -37.2590 C.3     298 SER    0.3100
   4708 C         -63.8700  -15.5900  -35.8150 C.2     298 SER    0.0700
   4709 O         -62.9380  -15.3980  -35.0390 O.2     298 SER    0.0900
   4710 CB        -63.5020  -14.6930  -38.1010 C.3     298 SER    0.0500
   4711 OG        -64.3720  -13.6640  -37.6690 O.3     298 SER    0.0900
   4712 HN        -65.2330  -16.4150  -38.4990 H       298 SER    0.0900
   4713 HA        -62.7140  -16.5320  -37.3120 H       298 SER   -0.6600
   4714 HB1       -63.7460  -14.9330  -39.1580 H       298 SER    0.4300
   4715 HB2       -62.4600  -14.3140  -38.0390 H       298 SER    0.5100
   4716 HG1       -65.1240  -13.6870  -38.2650 H       298 SER   -0.5100
   4717 N         -65.1460  -15.5190  -35.4470 N.am    299 ALA   -0.4700
   4718 CA        -65.5440  -15.2100  -34.0840 C.3     299 ALA    0.3100
   4719 C         -65.0460  -16.2790  -33.1020 C.2     299 ALA    0.0700
   4720 O         -65.0540  -16.0730  -31.8900 O.2     299 ALA    0.0900
   4721 CB        -67.0420  -15.0620  -34.0010 C.3     299 ALA   -0.2700
   4722 HN        -65.8890  -15.6770  -36.0930 H       299 ALA    0.0900
   4723 HA        -65.0580  -14.2930  -33.7900 H       299 ALA    0.0900
   4724 HB1       -67.5370  -16.0060  -34.3130 H       299 ALA    0.0900
   4725 HB2       -67.3780  -14.2440  -34.6740 H       299 ALA    0.5100
   4726 HB3       -67.3410  -14.8330  -32.9560 H       299 ALA   -0.5100
   4727 N         -64.6180  -17.4230  -33.6440 N.am    300 VAL   -0.4700
   4728 CA        -63.9470  -18.4790  -32.8930 C.3     300 VAL    0.3100
   4729 C         -62.4180  -18.4740  -33.0930 C.2     300 VAL    0.0700
   4730 O         -61.6680  -18.3760  -32.1060 O.2     300 VAL    0.0900
   4731 CB        -64.5550  -19.8580  -33.1590 C.3     300 VAL   -0.0900
   4732 CG1       -63.6410  -20.9720  -32.6850 C.3     300 VAL    0.0900
   4733 CG2       -65.8990  -19.9580  -32.4800 C.3     300 VAL   -0.2700
   4734 HN        -64.7430  -17.6100  -34.6140 H       300 VAL    0.0900
   4735 HA        -64.0310  -18.2370  -31.8430 H       300 VAL    0.0900
   4736 HB        -64.7310  -19.9720  -34.2510 H       300 VAL    0.0900
   4737 HG11      -63.3190  -20.7820  -31.6390 H       300 VAL   -0.2700
   4738 HG12      -62.7400  -21.0230  -33.3320 H       300 VAL    0.0900
   4739 HG13      -64.1810  -21.9440  -32.7180 H       300 VAL    0.0900
   4740 HG21      -66.5840  -19.1760  -32.8730 H       300 VAL    0.0900
   4741 HG22      -65.7800  -19.8100  -31.3860 H       300 VAL    0.5100
   4742 HG23      -66.3490  -20.9540  -32.6770 H       300 VAL   -0.5100
   4743 N         -61.9560  -18.6470  -34.3400 N.am    301 TYR   -0.4700
   4744 CA        -60.5120  -18.6930  -34.6400 C.3     301 TYR    0.3100
   4745 C         -59.6850  -17.4180  -34.3870 C.2     301 TYR    0.0700
   4746 O         -58.5210  -17.5090  -33.9990 O.2     301 TYR    0.0900
   4747 CB        -60.2000  -19.3130  -36.0210 C.3     301 TYR   -0.1800
   4748 CG        -60.6780  -18.5930  -37.2600 C.ar    301 TYR    0.0900
   4749 CD1       -60.0950  -17.4010  -37.6740 C.ar    301 TYR    0.0900
   4750 CD2       -61.6670  -19.1480  -38.0580 C.ar    301 TYR    0.0000
   4751 CE1       -60.5290  -16.7590  -38.8210 C.ar    301 TYR   -0.1150
   4752 CE2       -62.0960  -18.5230  -39.1960 C.ar    301 TYR    0.1150
   4753 CZ        -61.5260  -17.3290  -39.5760 C.ar    301 TYR   -0.1150
   4754 OH        -61.9630  -16.7050  -40.7210 O.3     301 TYR    0.1150
   4755 HN        -62.5680  -18.7510  -35.1210 H       301 TYR    0.1100
   4756 HA        -60.0400  -19.2760  -33.8630 H       301 TYR   -0.5400
   4757 HB1       -60.6630  -20.3220  -36.0570 H       301 TYR    0.4300
   4758 HB2       -59.0970  -19.3930  -36.1200 H       301 TYR   -0.1150
   4759 HD1       -59.2940  -16.9700  -37.0940 H       301 TYR    0.1150
   4760 HD2       -62.1080  -20.0920  -37.7750 H       301 TYR   -0.1150
   4761 HE1       -60.0880  -15.8200  -39.1190 H       301 TYR    0.1150
   4762 HE2       -62.8790  -18.9640  -39.7950 H       301 TYR    0.5100
   4763 HH        -62.7540  -17.1570  -41.0230 H       301 TYR   -0.5100
   4764 N         -60.2690  -16.2450  -34.5950 N.am    302 ASN   -0.4700
   4765 CA        -59.6070  -15.0180  -34.1720 C.3     302 ASN    0.3100
   4766 C         -59.2010  -14.9700  -32.7070 C.2     302 ASN    0.0700
   4767 O         -58.0330  -14.7410  -32.3970 O.2     302 ASN    0.0900
   4768 CB        -60.4420  -13.7860  -34.4810 C.3     302 ASN   -0.1800
   4769 CG        -60.2740  -13.3290  -35.8740 C.2     302 ASN    0.0900
   4770 ND2       -61.0580  -12.3260  -36.2540 N.am    302 ASN    0.0900
   4771 OD1       -59.4390  -13.8440  -36.6130 O.2     302 ASN    0.5500
   4772 HN        -61.1580  -16.1510  -35.0350 H       302 ASN   -0.5500
   4773 HA        -58.6610  -14.9600  -34.6890 H       302 ASN   -0.6200
   4774 HB1       -60.1400  -12.9620  -33.7980 H       302 ASN    0.3200
   4775 HB2       -61.5130  -14.0240  -34.3130 H       302 ASN    0.3000
   4776 HD21      -61.7120  -11.9300  -35.6090 H       302 ASN    0.5100
   4777 HD22      -60.9960  -11.9680  -37.1860 H       302 ASN   -0.5100
   4778 N         -60.1480  -15.1650  -31.7780 N.am    303 PRO   -0.2900
   4779 CA        -59.5820  -15.0980  -30.4260 C.3     303 PRO    0.0000
   4780 C         -58.6540  -16.2770  -30.0700 C.2     303 PRO    0.0900
   4781 O         -57.8560  -16.1160  -29.1800 O.2     303 PRO    0.0900
   4782 CB        -60.8180  -15.0140  -29.5070 C.3     303 PRO    0.0200
   4783 CG        -62.0230  -15.1150  -30.4100 C.3     303 PRO    0.0900
   4784 CD        -61.5920  -15.4780  -31.7800 C.3     303 PRO   -0.1800
   4785 HA        -58.9070  -14.2610  -30.3460 H       303 PRO    0.0900
   4786 HB1       -60.8270  -14.0500  -28.9560 H       303 PRO    0.0900
   4787 HB2       -60.8130  -15.8470  -28.7730 H       303 PRO   -0.1800
   4788 HG1       -62.7170  -15.8900  -30.0200 H       303 PRO    0.0900
   4789 HG2       -62.5530  -14.1390  -30.4340 H       303 PRO    0.0900
   4790 HD1       -61.7480  -16.5580  -31.9830 H       303 PRO    0.5100
   4791 HD2       -62.1140  -14.8690  -32.5470 H       303 PRO   -0.5100
   4792 N         -58.7180  -17.4140  -30.7510 N.am    304 VAL   -0.4700
   4793 CA        -57.7390  -18.4660  -30.5300 C.3     304 VAL    0.3100
   4794 C         -56.3490  -18.0190  -30.9900 C.2     304 VAL    0.0700
   4795 O         -55.3680  -18.1910  -30.2740 O.2     304 VAL    0.0900
   4796 CB        -58.1060  -19.7550  -31.2670 C.3     304 VAL   -0.0900
   4797 CG1       -56.9570  -20.7460  -31.2340 C.3     304 VAL    0.0900
   4798 CG2       -59.3550  -20.3690  -30.6730 C.3     304 VAL   -0.2700
   4799 HN        -59.4240  -17.5970  -31.4310 H       304 VAL    0.0900
   4800 HA        -57.6900  -18.6490  -29.4670 H       304 VAL    0.0900
   4801 HB        -58.3530  -19.5160  -32.3230 H       304 VAL    0.0900
   4802 HG11      -56.5860  -20.8660  -30.1930 H       304 VAL   -0.2700
   4803 HG12      -56.1220  -20.3800  -31.8670 H       304 VAL    0.0900
   4804 HG13      -57.3000  -21.7370  -31.6030 H       304 VAL    0.0900
   4805 HG21      -60.2060  -19.6600  -30.7560 H       304 VAL    0.0900
   4806 HG22      -59.1900  -20.6010  -29.6000 H       304 VAL    0.5100
   4807 HG23      -59.6160  -21.3010  -31.2210 H       304 VAL   -0.5100
   4808 N         -56.2530  -17.4510  -32.1930 N.am    305 ILE   -0.4700
   4809 CA        -54.9870  -16.9170  -32.6920 C.3     305 ILE    0.3100
   4810 C         -54.5490  -15.7230  -31.8550 C.2     305 ILE    0.0700
   4811 O         -53.4780  -15.7420  -31.2650 O.2     305 ILE    0.0900
   4812 CB        -55.1000  -16.5140  -34.1830 C.3     305 ILE   -0.0900
   4813 CG1       -55.2000  -17.7630  -35.0560 C.3     305 ILE    0.0900
   4814 CG2       -53.9260  -15.6430  -34.6300 C.3     305 ILE   -0.2700
   4815 CD        -55.6740  -17.4760  -36.4200 C.3     305 ILE    0.0900
   4816 HN        -57.0360  -17.3660  -32.8030 H       305 ILE    0.0900
   4817 HA        -54.2320  -17.6800  -32.5680 H       305 ILE    0.0900
   4818 HB        -56.0460  -15.9520  -34.3350 H       305 ILE   -0.1800
   4819 HG11      -55.9030  -18.4780  -34.5770 H       305 ILE    0.0900
   4820 HG12      -54.1970  -18.2350  -35.1200 H       305 ILE    0.0900
   4821 HG21      -52.9650  -16.1150  -34.3330 H       305 ILE   -0.2700
   4822 HG22      -53.9920  -14.6430  -34.1510 H       305 ILE    0.0900
   4823 HG23      -53.9380  -15.5300  -35.7350 H       305 ILE    0.0900
   4824 HD1       -54.8940  -16.9240  -36.9870 H       305 ILE    0.0900
   4825 HD2       -56.5920  -16.8520  -36.3780 H       305 ILE    0.5100
   4826 HD3       -55.8930  -18.4260  -36.9530 H       305 ILE   -0.5100
   4827 N         -55.4070  -14.7150  -31.7480 N.am    306 TYR   -0.4700
   4828 CA        -55.0690  -13.4550  -31.0910 C.3     306 TYR    0.3100
   4829 C         -55.1820  -13.3820  -29.5620 C.2     306 TYR    0.0700
   4830 O         -54.8270  -12.3610  -28.9730 O.2     306 TYR    0.0900
   4831 CB        -55.9180  -12.3320  -31.6730 C.3     306 TYR   -0.1800
   4832 CG        -55.5110  -11.9540  -33.0540 C.ar    306 TYR    0.0900
   4833 CD1       -54.5380  -10.9900  -33.2530 C.ar    306 TYR    0.0900
   4834 CD2       -56.0920  -12.5610  -34.1720 C.ar    306 TYR    0.0000
   4835 CE1       -54.1550  -10.6250  -34.5300 C.ar    306 TYR   -0.1150
   4836 CE2       -55.7100  -12.2140  -35.4580 C.ar    306 TYR    0.1150
   4837 CZ        -54.7390  -11.2400  -35.6350 C.ar    306 TYR   -0.1150
   4838 OH        -54.3310  -10.8680  -36.9030 O.3     306 TYR    0.1150
   4839 HN        -56.3310  -14.7750  -32.1170 H       306 TYR    0.1100
   4840 HA        -54.0190  -13.2610  -31.2530 H       306 TYR   -0.5400
   4841 HB1       -55.8180  -11.4270  -31.0360 H       306 TYR    0.4300
   4842 HB2       -56.9790  -12.6540  -31.7140 H       306 TYR   -0.1150
   4843 HD1       -54.0740  -10.5170  -32.4000 H       306 TYR    0.1150
   4844 HD2       -56.8520  -13.3130  -34.0300 H       306 TYR   -0.1150
   4845 HE1       -53.4040   -9.8630  -34.6720 H       306 TYR    0.1150
   4846 HE2       -56.1640  -12.6960  -36.3110 H       306 TYR    0.5100
   4847 HH        -54.8300  -11.3850  -37.5390 H       306 TYR   -0.5100
   4848 N         -55.6990  -14.4160  -28.9080 N.am    307 ILE   -0.4700
   4849 CA        -55.8470  -14.3540  -27.4590 C.3     307 ILE    0.3100
   4850 C         -55.2310  -15.5800  -26.8110 C.2     307 ILE    0.0700
   4851 O         -54.2740  -15.4600  -26.0710 O.2     307 ILE    0.0900
   4852 CB        -57.3270  -14.1650  -26.9780 C.3     307 ILE   -0.0900
   4853 CG1       -57.9670  -12.8910  -27.5540 C.3     307 ILE    0.0900
   4854 CG2       -57.3880  -14.1560  -25.4600 C.3     307 ILE   -0.2700
   4855 CD        -57.3680  -11.6010  -27.0570 C.3     307 ILE    0.0900
   4856 HN        -55.9980  -15.2530  -29.3600 H       307 ILE    0.0900
   4857 HA        -55.2490  -13.5260  -27.1120 H       307 ILE    0.0900
   4858 HB        -57.9520  -14.9970  -27.3680 H       307 ILE   -0.1800
   4859 HG11      -59.0460  -12.8970  -27.2930 H       307 ILE    0.0900
   4860 HG12      -57.8630  -12.9210  -28.6580 H       307 ILE    0.0900
   4861 HG21      -56.6380  -13.4450  -25.0520 H       307 ILE   -0.2700
   4862 HG22      -57.1660  -15.1710  -25.0660 H       307 ILE    0.0900
   4863 HG23      -58.3980  -13.8380  -25.1230 H       307 ILE    0.0900
   4864 HD1       -56.2620  -11.6300  -27.1550 H       307 ILE    0.0900
   4865 HD2       -57.6250  -11.4520  -25.9860 H       307 ILE    0.5100
   4866 HD3       -57.7550  -10.7480  -27.6560 H       307 ILE   -0.5100
   4867 N         -55.7690  -16.7580  -27.0980 N.am    308 MET   -0.4700
   4868 CA        -55.2660  -17.9800  -26.4930 C.3     308 MET    0.3100
   4869 C         -53.8120  -18.2730  -26.8380 C.2     308 MET    0.0700
   4870 O         -53.1160  -18.9470  -26.0960 O.2     308 MET    0.0900
   4871 CB        -56.1460  -19.1630  -26.8930 C.3     308 MET   -0.1800
   4872 CG        -57.6230  -18.8170  -26.9230 C.3     308 MET    0.0900
   4873 SD        -58.7220  -20.0930  -26.2790 S.3     308 MET    0.0900
   4874 CE        -57.9780  -21.5660  -27.0020 C.3     308 MET   -0.1400
   4875 HN        -56.5310  -16.8580  -27.7330 H       308 MET    0.0900
   4876 HA        -55.2710  -17.8530  -25.4200 H       308 MET    0.0900
   4877 HB1       -55.9870  -19.9880  -26.1670 H       308 MET   -0.0900
   4878 HB2       -55.8400  -19.5090  -27.9030 H       308 MET   -0.2200
   4879 HG1       -57.9010  -18.6050  -27.9760 H       308 MET    0.0900
   4880 HG2       -57.7670  -17.8910  -26.3290 H       308 MET    0.0900
   4881 HE1       -57.0890  -21.8950  -26.4220 H       308 MET    0.0900
   4882 HE2       -57.6520  -21.3590  -28.0430 H       308 MET    0.5100
   4883 HE3       -58.7110  -22.4020  -27.0110 H       308 MET   -0.5100
   4884 N         -53.3550  -17.7830  -27.9830 N.am    309 MET   -0.4700
   4885 CA        -52.0000  -18.0440  -28.4320 C.3     309 MET    0.3100
   4886 C         -51.0470  -16.9470  -27.9700 C.2     309 MET    0.0700
   4887 O         -49.8360  -17.0580  -28.1190 O.2     309 MET    0.0900
   4888 CB        -51.9640  -18.2080  -29.9530 C.3     309 MET   -0.1800
   4889 CG        -52.4620  -19.5550  -30.4520 C.3     309 MET    0.0900
   4890 SD        -52.0040  -19.8440  -32.1790 S.3     309 MET    0.0900
   4891 CE        -51.4680  -21.5660  -32.1650 C.3     309 MET   -0.1400
   4892 HN        -53.9190  -17.2180  -28.5820 H       309 MET    0.0900
   4893 HA        -51.6540  -18.9450  -27.9490 H       309 MET    0.0900
   4894 HB1       -50.9150  -18.0750  -30.2940 H       309 MET   -0.0900
   4895 HB2       -52.5920  -17.4130  -30.4060 H       309 MET   -0.2200
   4896 HG1       -53.5670  -19.5870  -30.3490 H       309 MET    0.0900
   4897 HG2       -52.0300  -20.3540  -29.8130 H       309 MET    0.0900
   4898 HE1       -52.2860  -22.2400  -31.8320 H       309 MET    0.0900
   4899 HE2       -50.6130  -21.6960  -31.4680 H       309 MET    0.5100
   4900 HE3       -51.1570  -21.8800  -33.1840 H       309 MET   -0.5100
   4901 N         -51.6160  -15.8830  -27.4180 N.am    310 ASN   -0.4700
   4902 CA        -50.8690  -14.8190  -26.7590 C.3     310 ASN    0.3100
   4903 C         -50.4630  -15.3390  -25.3800 C.2     310 ASN    0.0700
   4904 O         -51.3110  -15.7480  -24.5950 O.2     310 ASN    0.0900
   4905 CB        -51.7380  -13.5400  -26.7300 C.3     310 ASN   -0.1800
   4906 CG        -51.2180  -12.4590  -25.8050 C.2     310 ASN    0.0900
   4907 ND2       -51.2350  -11.2130  -26.2620 N.am    310 ASN    0.0900
   4908 OD1       -50.8550  -12.7280  -24.6820 O.2     310 ASN    0.5500
   4909 HN        -52.6050  -15.7610  -27.4300 H       310 ASN   -0.5500
   4910 HA        -49.9560  -14.6490  -27.3100 H       310 ASN   -0.6200
   4911 HB1       -52.7620  -13.8140  -26.4000 H       310 ASN    0.3200
   4912 HB2       -51.7860  -13.1210  -27.7580 H       310 ASN    0.3000
   4913 HD21      -50.9020  -10.4650  -25.6890 H       310 ASN    0.5100
   4914 HD22      -51.5810  -11.0220  -27.1810 H       310 ASN   -0.5100
   4915 N         -49.1570  -15.3350  -25.1050 N.am    311 LYS   -0.4700
   4916 CA        -48.5650  -15.9640  -23.9230 C.3     311 LYS    0.3100
   4917 C         -49.1650  -15.5020  -22.6010 C.2     311 LYS    0.0700
   4918 O         -49.4650  -16.3110  -21.7190 O.2     311 LYS    0.0900
   4919 CB        -47.0660  -15.6710  -23.9120 C.3     311 LYS   -0.1800
   4920 CG        -46.2340  -16.3920  -22.8550 C.3     311 LYS    0.0900
   4921 CD        -44.8150  -15.8110  -22.8660 C.3     311 LYS    0.0900
   4922 CE        -43.8260  -16.6560  -22.0840 C.3     311 LYS   -0.1800
   4923 NZ        -43.4360  -17.8900  -22.8100 N.4     311 LYS    0.0900
   4924 HN        -48.5070  -14.8880  -25.7130 H       311 LYS    0.0900
   4925 HA        -48.7470  -17.0270  -23.9720 H       311 LYS   -0.1800
   4926 HB1       -46.9350  -14.5800  -23.7590 H       311 LYS    0.0900
   4927 HB2       -46.6600  -15.9470  -24.9080 H       311 LYS    0.0900
   4928 HG1       -46.1970  -17.4790  -23.0820 H       311 LYS    0.2100
   4929 HG2       -46.6910  -16.2490  -21.8540 H       311 LYS    0.0500
   4930 HD1       -44.8430  -14.7930  -22.4240 H       311 LYS    0.0500
   4931 HD2       -44.4670  -15.7380  -23.9180 H       311 LYS   -0.3000
   4932 HE1       -44.2810  -16.9630  -21.1190 H       311 LYS    0.3300
   4933 HE2       -42.9010  -16.0690  -21.9000 H       311 LYS    0.3300
   4934 HZ1       -42.9940  -17.6360  -23.7160 H       311 LYS    0.3300
   4935 HZ2       -44.2820  -18.4690  -22.9870 H       311 LYS    0.5100
   4936 HZ3       -42.7600  -18.4320  -22.2340 H       311 LYS   -0.5100
   4937 N         -49.3250  -14.1880  -22.4690 N.am    312 GLN   -0.4700
   4938 CA        -49.8060  -13.5990  -21.2350 C.3     312 GLN    0.3100
   4939 C         -51.2570  -13.9800  -20.9840 C.2     312 GLN    0.0700
   4940 O         -51.6090  -14.4440  -19.9000 O.2     312 GLN    0.0900
   4941 CB        -49.6490  -12.0760  -21.2690 C.3     312 GLN   -0.1800
   4942 CG        -49.5160  -11.4530  -19.8840 C.3     312 GLN    0.0900
   4943 CD        -49.4470   -9.9320  -19.8900 C.2     312 GLN    0.0900
   4944 NE2       -49.5380   -9.2920  -20.9580 N.am    312 GLN   -0.1800
   4945 OE1       -49.2960   -9.3480  -18.7190 O.2     312 GLN    0.0900
   4946 HN        -49.1230  -13.5530  -23.2100 H       312 GLN    0.0900
   4947 HA        -49.2360  -14.0170  -20.4190 H       312 GLN    0.5500
   4948 HB1       -50.5380  -11.6380  -21.7720 H       312 GLN   -0.5500
   4949 HB2       -48.7420  -11.8260  -21.8610 H       312 GLN   -0.6200
   4950 HG1       -48.5890  -11.8390  -19.4090 H       312 GLN    0.3200
   4951 HG2       -50.3930  -11.7570  -19.2730 H       312 GLN    0.3000
   4952 HE21      -49.4910   -8.2930  -20.9490 H       312 GLN    0.5100
   4953 HE22      -49.6580   -9.7780  -21.8240 H       312 GLN   -0.5100
   4954 N         -52.0960  -13.7890  -22.0010 N.am    313 PHE   -0.4700
   4955 CA        -53.5070  -14.1470  -21.9050 C.3     313 PHE    0.3100
   4956 C         -53.6990  -15.6220  -21.5740 C.2     313 PHE    0.0700
   4957 O         -54.4020  -15.9590  -20.6210 O.2     313 PHE    0.0900
   4958 CB        -54.2770  -13.7530  -23.1810 C.3     313 PHE   -0.1800
   4959 CG        -54.8090  -12.3400  -23.1570 C.ar    313 PHE    0.0900
   4960 CD1       -55.9650  -12.0310  -22.4500 C.ar    313 PHE    0.0900
   4961 CD2       -54.1550  -11.3230  -23.8360 C.ar    313 PHE    0.0000
   4962 CE1       -56.4520  -10.7350  -22.4120 C.ar    313 PHE   -0.1150
   4963 CE2       -54.6400  -10.0220  -23.8100 C.ar    313 PHE    0.1150
   4964 CZ        -55.7940   -9.7290  -23.0950 C.ar    313 PHE   -0.1150
   4965 HN        -51.8000  -13.3970  -22.8680 H       313 PHE    0.1150
   4966 HA        -53.9200  -13.6350  -21.0490 H       313 PHE   -0.1150
   4967 HB1       -55.1500  -14.4300  -23.3050 H       313 PHE    0.1150
   4968 HB2       -53.6010  -13.8360  -24.0580 H       313 PHE   -0.1150
   4969 HD1       -56.4900  -12.8130  -21.9210 H       313 PHE    0.1150
   4970 HD2       -53.2560  -11.5450  -24.3920 H       313 PHE   -0.1150
   4971 HE1       -57.3470  -10.5100  -21.8510 H       313 PHE    0.1150
   4972 HE2       -54.1220   -9.2420  -24.3450 H       313 PHE    0.5100
   4973 HZ        -56.1740   -8.7190  -23.0710 H       313 PHE   -0.5100
   4974 N         -53.0560  -16.5000  -22.3360 N.am    314 ARG   -0.4700
   4975 CA        -53.1770  -17.9280  -22.0970 C.3     314 ARG    0.3100
   4976 C         -52.8840  -18.3450  -20.6490 C.2     314 ARG    0.0700
   4977 O         -53.6240  -19.1540  -20.0980 O.2     314 ARG    0.0900
   4978 CB        -52.2960  -18.7010  -23.0680 C.3     314 ARG   -0.1800
   4979 CG        -52.3610  -20.1930  -22.9040 C.3     314 ARG    0.0900
   4980 CD        -51.4940  -20.8750  -23.9290 C.3     314 ARG    0.0900
   4981 NE        -50.0730  -20.5120  -23.8380 N.pl3   314 ARG   -0.1800
   4982 CZ        -49.4360  -19.6730  -24.6610 C.cat   314 ARG    0.0900
   4983 NH1       -50.0850  -19.0690  -25.6520 N.pl3   314 ARG    0.0900
   4984 NH2       -48.1360  -19.4280  -24.4950 N.pl3   314 ARG    0.2000
   4985 HN        -52.4700  -16.2250  -23.0940 H       314 ARG    0.0900
   4986 HA        -54.2130  -18.2030  -22.2270 H       314 ARG    0.0900
   4987 HB1       -51.2440  -18.3780  -22.9200 H       314 ARG   -0.7000
   4988 HB2       -52.6090  -18.4480  -24.1020 H       314 ARG    0.4400
   4989 HG1       -53.4120  -20.5300  -23.0270 H       314 ARG    0.6400
   4990 HG2       -52.0120  -20.4660  -21.8860 H       314 ARG   -0.8000
   4991 HD1       -51.8410  -20.5950  -24.9470 H       314 ARG    0.4600
   4992 HD2       -51.5620  -21.9760  -23.7920 H       314 ARG    0.4600
   4993 HE        -49.5390  -20.9250  -23.1020 H       314 ARG   -0.8000
   4994 HH11      -51.0830  -19.1190  -25.7010 H       314 ARG    0.4600
   4995 HH12      -49.5750  -18.5650  -26.3490 H       314 ARG    0.4600
   4996 HH21      -47.6350  -19.8720  -23.7520 H       314 ARG    0.5100
   4997 HH22      -47.6630  -18.8000  -25.1120 H       314 ARG   -0.5100
   4998 N         -51.8330  -17.7790  -20.0350 N.am    315 ASN   -0.4700
   4999 CA        -51.4270  -18.0850  -18.6500 C.3     315 ASN    0.3100
   5000 C         -52.4710  -17.7410  -17.6110 C.2     315 ASN    0.0700
   5001 O         -52.8750  -18.5790  -16.8120 O.2     315 ASN    0.0900
   5002 CB        -50.1510  -17.3300  -18.2840 C.3     315 ASN   -0.1800
   5003 CG        -48.9110  -18.0010  -18.8100 C.2     315 ASN    0.0900
   5004 ND2       -47.7630  -17.3500  -18.6280 N.am    315 ASN    0.0900
   5005 OD1       -48.9730  -19.0970  -19.3670 O.2     315 ASN    0.5500
   5006 HN        -51.2640  -17.1080  -20.5030 H       315 ASN   -0.5500
   5007 HA        -51.2660  -19.1500  -18.5760 H       315 ASN   -0.6200
   5008 HB1       -50.0760  -17.2630  -17.1780 H       315 ASN    0.3200
   5009 HB2       -50.2040  -16.3050  -18.7090 H       315 ASN    0.3000
   5010 HD21      -46.9060  -17.7470  -18.9560 H       315 ASN    0.5100
   5011 HD22      -47.7590  -16.4640  -18.1640 H       315 ASN   -0.5100
   5012 N         -52.8890  -16.4830  -17.6160 N.am    316 CYS   -0.4700
   5013 CA        -54.0380  -16.0430  -16.8360 C.3     316 CYS    0.3100
   5014 C         -55.2960  -16.8770  -17.0710 C.2     316 CYS    0.0700
   5015 O         -56.0740  -17.0970  -16.1440 O.2     316 CYS    0.0900
   5016 CB        -54.3350  -14.5840  -17.1440 C.3     316 CYS   -0.1100
   5017 SG        -52.8840  -13.5640  -16.8730 S.3     316 CYS    0.0900
   5018 HN        -52.4330  -15.7780  -18.1540 H       316 CYS    0.0900
   5019 HA        -53.8080  -16.1710  -15.7890 H       316 CYS   -0.2300
   5020 HB1       -55.1660  -14.2400  -16.4920 H       316 CYS    0.1600
   5021 HB2       -54.6650  -14.4980  -18.2010 H       316 CYS    0.5100
   5022 HG1       -52.3110  -13.8710  -18.0270 H       316 CYS   -0.5100
   5023 N         -55.5060  -17.3440  -18.2970 N.am    317 MET   -0.4700
   5024 CA        -56.6500  -18.1960  -18.5780 C.3     317 MET    0.3100
   5025 C         -56.5270  -19.5670  -17.9320 C.2     317 MET    0.0700
   5026 O         -57.5040  -20.1140  -17.4310 O.2     317 MET    0.0900
   5027 CB        -56.8580  -18.3430  -20.0800 C.3     317 MET   -0.1800
   5028 CG        -57.7100  -17.2440  -20.6840 C.3     317 MET    0.0900
   5029 SD        -57.9480  -17.4370  -22.4570 S.3     317 MET    0.0900
   5030 CE        -59.2400  -16.2230  -22.7170 C.3     317 MET   -0.1400
   5031 HN        -54.9040  -17.1350  -19.0640 H       317 MET    0.0900
   5032 HA        -57.5200  -17.7480  -18.1220 H       317 MET    0.0900
   5033 HB1       -57.3510  -19.3190  -20.2750 H       317 MET   -0.0900
   5034 HB2       -55.8650  -18.3340  -20.5780 H       317 MET   -0.2200
   5035 HG1       -57.2170  -16.2700  -20.4820 H       317 MET    0.0900
   5036 HG2       -58.6970  -17.2480  -20.1760 H       317 MET    0.0900
   5037 HE1       -58.8530  -15.1890  -22.5950 H       317 MET    0.0900
   5038 HE2       -60.0590  -16.3710  -21.9810 H       317 MET    0.5100
   5039 HE3       -59.6520  -16.3160  -23.7440 H       317 MET   -0.5100
   5040 N         -55.3210  -20.1260  -17.9490 N.am    318 VAL   -0.4700
   5041 CA        -55.0860  -21.4500  -17.3800 C.3     318 VAL    0.3100
   5042 C         -55.1620  -21.3800  -15.8620 C.2     318 VAL    0.0700
   5043 O         -55.5910  -22.3230  -15.2000 O.2     318 VAL    0.0900
   5044 CB        -53.7370  -22.0450  -17.8480 C.3     318 VAL   -0.0900
   5045 CG1       -53.4580  -23.3650  -17.1660 C.3     318 VAL    0.0900
   5046 CG2       -53.7570  -22.2490  -19.3410 C.3     318 VAL   -0.2700
   5047 HN        -54.5280  -19.6700  -18.3470 H       318 VAL    0.0900
   5048 HA        -55.8990  -22.0890  -17.6880 H       318 VAL    0.0900
   5049 HB        -52.9190  -21.3310  -17.6080 H       318 VAL    0.0900
   5050 HG11      -54.3430  -24.0330  -17.2520 H       318 VAL   -0.2700
   5051 HG12      -53.2450  -23.1970  -16.0890 H       318 VAL    0.0900
   5052 HG13      -52.5890  -23.8630  -17.6470 H       318 VAL    0.0900
   5053 HG21      -54.0990  -21.3220  -19.8480 H       318 VAL    0.0900
   5054 HG22      -54.4560  -23.0720  -19.6000 H       318 VAL    0.5100
   5055 HG23      -52.7360  -22.4960  -19.7030 H       318 VAL   -0.5100
   5056 N         -54.7530  -20.2350  -15.3230 N.am    319 THR   -0.4700
   5057 CA        -54.8700  -19.9350  -13.9040 C.3     319 THR    0.3100
   5058 C         -56.3360  -19.9320  -13.5000 C.2     319 THR    0.0700
   5059 O         -56.7490  -20.6510  -12.5930 O.2     319 THR    0.0900
   5060 CB        -54.2880  -18.5390  -13.6080 C.3     319 THR    0.1400
   5061 CG2       -54.8270  -17.9940  -12.3110 C.3     319 THR    0.0900
   5062 OG1       -52.8590  -18.6000  -13.5500 O.3     319 THR   -0.6600
   5063 HN        -54.3400  -19.5190  -15.8790 H       319 THR    0.4300
   5064 HA        -54.3310  -20.6920  -13.3540 H       319 THR   -0.2700
   5065 HB        -54.5840  -17.8320  -14.4130 H       319 THR    0.0900
   5066 HG1       -52.6480  -19.4170  -13.0900 H       319 THR    0.0900
   5067 HG21      -54.7160  -18.7500  -11.5050 H       319 THR    0.0900
   5068 HG22      -55.9040  -17.7480  -12.4220 H       319 THR    0.5100
   5069 HG23      -54.2620  -17.0820  -12.0220 H       319 THR   -0.5100
   5070 N         -57.1270  -19.1270  -14.2050 N.am    320 THR   -0.4700
   5071 CA        -58.5420  -18.9740  -13.9240 C.3     320 THR    0.3100
   5072 C         -59.3440  -20.2510  -14.1500 C.2     320 THR    0.0700
   5073 O         -60.2490  -20.5530  -13.3880 O.2     320 THR    0.0900
   5074 CB        -59.1270  -17.8290  -14.7510 C.3     320 THR    0.1400
   5075 CG2       -60.6080  -17.6980  -14.5220 C.3     320 THR    0.0900
   5076 OG1       -58.4870  -16.6050  -14.3770 O.3     320 THR   -0.6600
   5077 HN        -56.7760  -18.5870  -14.9650 H       320 THR    0.4300
   5078 HA        -58.6560  -18.7720  -12.8690 H       320 THR   -0.2700
   5079 HB        -58.9540  -18.0150  -15.8320 H       320 THR    0.0900
   5080 HG1       -57.5880  -16.6660  -14.7070 H       320 THR    0.0900
   5081 HG21      -60.8260  -17.6740  -13.4330 H       320 THR    0.0900
   5082 HG22      -61.1390  -18.5650  -14.9710 H       320 THR    0.5100
   5083 HG23      -60.9790  -16.7550  -14.9790 H       320 THR   -0.5100
   5084 N         -59.0100  -21.0210  -15.1790 N.am    321 LEU   -0.4700
   5085 CA        -59.7710  -22.2330  -15.4780 C.3     321 LEU    0.3100
   5086 C         -59.4420  -23.3340  -14.4940 C.2     321 LEU    0.0700
   5087 O         -60.2650  -24.1880  -14.1650 O.2     321 LEU    0.0900
   5088 CB        -59.5000  -22.7080  -16.9110 C.3     321 LEU   -0.1800
   5089 CG        -60.2520  -21.9500  -18.0040 C.3     321 LEU    0.0900
   5090 CD1       -60.2890  -22.7880  -19.2480 C.3     321 LEU    0.0900
   5091 CD2       -61.6420  -21.6390  -17.5290 C.3     321 LEU   -0.0900
   5092 HN        -58.2430  -20.8120  -15.7810 H       321 LEU    0.0900
   5093 HA        -60.8200  -22.0090  -15.3520 H       321 LEU   -0.2700
   5094 HB1       -59.7800  -23.7810  -16.9790 H       321 LEU    0.0900
   5095 HB2       -58.4110  -22.6080  -17.1070 H       321 LEU    0.0900
   5096 HG        -59.7360  -20.9890  -18.2170 H       321 LEU    0.0900
   5097 HD11      -60.8080  -23.7490  -19.0440 H       321 LEU   -0.2700
   5098 HD12      -59.2550  -23.0080  -19.5880 H       321 LEU    0.0900
   5099 HD13      -60.8400  -22.2510  -20.0490 H       321 LEU    0.0900
   5100 HD21      -61.6080  -20.8720  -16.7260 H       321 LEU    0.0900
   5101 HD22      -62.1170  -22.5570  -17.1210 H       321 LEU    0.5100
   5102 HD23      -62.2510  -21.2450  -18.3710 H       321 LEU   -0.5100
   5103 N         -58.2130  -23.2650  -14.0050 N.am    322 CYS   -0.4700
   5104 CA        -57.6370  -24.2710  -13.1170 C.3     322 CYS    0.3100
   5105 C         -57.8510  -24.0090  -11.6310 C.2     322 CYS    0.0700
   5106 O         -57.1830  -24.5930  -10.7700 O.2     322 CYS    0.0900
   5107 CB        -56.2570  -24.7640  -13.5640 C.3     322 CYS   -0.1100
   5108 SG        -56.4920  -25.9560  -14.9370 S.3     322 CYS    0.0900
   5109 HN        -57.6110  -22.5020  -14.2280 H       322 CYS    0.0900
   5110 HA        -58.3260  -25.1020  -13.0850 H       322 CYS   -0.2300
   5111 HB1       -55.7390  -25.2510  -12.7090 H       322 CYS    0.1600
   5112 HB2       -55.6410  -23.9020  -13.8970 H       322 CYS    0.5100
   5113 HG1       -56.8870  -25.0440  -15.8140 H       322 CYS   -0.5100
   5114 N         -58.7530  -23.0550  -11.3790 N.am    323 CYS   -0.4700
   5115 CA        -59.2720  -22.7500  -10.0550 C.3     323 CYS    0.3100
   5116 C         -58.2370  -22.0660   -9.1630 C.2     323 CYS    0.0700
   5117 O         -58.1380  -22.3210   -7.9620 O.2     323 CYS    0.0900
   5118 CB        -59.7950  -24.0420   -9.4210 C.3     323 CYS   -0.1100
   5119 SG        -61.1360  -24.8130  -10.3820 S.3     323 CYS    0.0900
   5120 HN        -59.1220  -22.4930  -12.1140 H       323 CYS    0.0900
   5121 HA        -60.0640  -22.0230  -10.1560 H       323 CYS   -0.2300
   5122 HB1       -60.1630  -23.8070   -8.4000 H       323 CYS    0.1600
   5123 HB2       -58.9500  -24.7570   -9.3320 H       323 CYS    0.5100
   5124 HG1       -60.4120  -24.9780  -11.4790 H       323 CYS   -0.5100
   5125 N         -57.4560  -21.1900   -9.8000 N.am    324 GLY   -0.4700
   5126 CA        -56.6620  -20.1900   -9.1180 C.3     324 GLY    0.3100
   5127 C         -55.2190  -20.5860   -8.9280 C.2     324 GLY   -0.0200
   5128 O         -54.3420  -19.7320   -8.7820 O.2     324 GLY    0.0900
   5129 HN        -57.3840  -21.1880  -10.7930 H       324 GLY    0.0900
   5130 HA1       -57.1070  -20.0220   -8.1490 H       324 GLY    0.5100
   5131 HA2       -56.6990  -19.2850   -9.7070 H       324 GLY   -0.5100
   5132 N         -54.9620  -21.8900   -8.9170 N.am    325 LYS   -0.4700
   5133 CA        -53.6020  -22.3600   -8.7670 C.3     325 LYS    0.3100
   5134 C         -53.1690  -23.1610   -9.9690 C.2     325 LYS    0.0700
   5135 O         -53.9270  -23.9970  -10.4590 O.2     325 LYS    0.0900
   5136 CB        -53.3940  -23.1510   -7.4730 C.3     325 LYS   -0.1800
   5137 CG        -52.1690  -22.6480   -6.7170 C.3     325 LYS    0.0900
   5138 CD        -51.3070  -23.7530   -6.1300 C.3     325 LYS    0.0900
   5139 CE        -51.8380  -24.2320   -4.7970 C.3     325 LYS   -0.1800
   5140 NZ        -52.5380  -25.5180   -4.9750 N.4     325 LYS    0.0900
   5141 HN        -55.6720  -22.5840   -9.0100 H       325 LYS    0.0900
   5142 HA        -52.9550  -21.4950   -8.7740 H       325 LYS   -0.1800
   5143 HB1       -53.2560  -24.2260   -7.7190 H       325 LYS    0.0900
   5144 HB2       -54.2930  -23.0430   -6.8300 H       325 LYS    0.0900
   5145 HG1       -52.5130  -21.9930   -5.8880 H       325 LYS    0.2100
   5146 HG2       -51.5480  -22.0480   -7.4140 H       325 LYS    0.0500
   5147 HD1       -50.2730  -23.3720   -5.9920 H       325 LYS    0.0500
   5148 HD2       -51.2830  -24.6080   -6.8390 H       325 LYS   -0.3000
   5149 HE1       -52.5610  -23.4960   -4.3840 H       325 LYS    0.3300
   5150 HE2       -51.0020  -24.3870   -4.0820 H       325 LYS    0.3300
   5151 HZ1       -51.8770  -26.2240   -5.3560 H       325 LYS    0.3300
   5152 HZ2       -53.3310  -25.3930   -5.6360 H       325 LYS    0.5100
   5153 HZ3       -52.9030  -25.8450   -4.0560 H       325 LYS   -0.5100
   5154 N         -51.9570  -22.8550  -10.4860 N.am    326 ASN   -0.4700
   5155 CA        -51.4010  -23.2720  -11.7700 C.3     326 ASN    0.3100
   5156 CAT       -51.0430  -21.2160  -14.9750 C.3     326 ASN    0.0700
   5157 C         -51.5560  -22.1280  -12.7700 C.2     326 ASN    0.0900
   5158 O         -52.1340  -21.0850  -12.4670 O.2     326 ASN   -0.1800
   5159 CB        -51.8840  -24.6310  -12.3620 C.3     326 ASN    0.0900
   5160 CG        -51.6340  -25.7700  -11.3740 C.2     326 ASN    0.0900
   5161 ND2       -52.4060  -26.8720  -11.5270 N.am    326 ASN    0.5500
   5162 OD1       -50.7960  -25.6970  -10.4730 O.2     326 ASN   -0.5500
   5163 NT        -50.9850  -22.2680  -13.9840 N.am    326 ASN   -0.6200
   5164 HN        -51.3370  -22.2800   -9.9610 H       326 ASN    0.3200
   5165 HNT       -50.4990  -23.0980  -14.2500 H       326 ASN    0.3000
   5166 HA        -50.3320  -23.3160  -11.6340 H       326 ASN    0.5100
   5167 HB1       -51.3320  -24.8420  -13.3040 H       326 ASN   -0.5100
   5168 HB2       -52.9720  -24.5750  -12.5830 H       326 ASN   -0.4700
   5169 HD21      -52.2910  -27.6520  -10.9110 H       326 ASN    0.3100
   5170 HD22      -53.0890  -26.9060  -12.2550 H       326 ASN   -0.1100
   5171 HT1       -50.5580  -20.3010  -14.5720 H       326 ASN    0.0900
   5172 HT2       -52.1020  -20.9860  -15.2170 H       326 ASN    0.0900
   5173 HT3       -50.5050  -21.5350  -15.8930 H       326 ASN    0.0900
@<TRIPOS>BOND
     1    1    2 1
     2    2   13 1
     3    2    6 1
     4    2    4 1
     5    4    5 2
     6    6   15 1
     7    6    7 1
     8    7   17 1
     9    7    8 1
    10    8    9 1
    11    9   18 1
    12    9   19 1
    13    9   20 1
    14    3   10 1
    15    3   21 1
    16    3   22 1
    17    3   23 1
    18   10    1 1
    19   10   11 2
    20   12    1 1
    21   14    6 1
    22   16    7 1
    23   24   25 1
    24   25   31 1
    25   25   28 1
    26   25   26 1
    27   26   27 2
    28   28   33 1
    29   28   29 1
    30   30   24 1
    31   32   28 1
    32    4   24 am
    33   34   35 1
    34   35   36 1
    35   35   40 1
    36   36   37 2
    37   38   34 1
    38   39   35 1
    39   26   34 am
    40   41   42 1
    41   42   45 1
    42   42   43 1
    43   42   49 1
    44   43   44 2
    45   45   47 1
    46   45   50 1
    47   45   46 1
    48   46   52 1
    49   46   54 1
    50   46   53 1
    51   47   51 1
    52   48   41 1
    53   36   41 am
    54   55   56 1
    55   56   65 1
    56   56   59 1
    57   56   57 1
    58   57   58 2
    59   59   60 1
    60   59   67 1
    61   60   69 1
    62   60   61 1
    63   61   62 2
    64   61   63 2
    65   64   55 1
    66   66   59 1
    67   68   60 1
    68   43   55 am
    69   70   71 1
    70   71   72 1
    71   71   76 1
    72   72   73 2
    73   74   70 1
    74   75   71 1
    75   57   70 am
    76   77   78 1
    77   77   83 1
    78   78   84 1
    79   78   79 1
    80   78   81 1
    81   79   80 2
    82   81   86 1
    83   81   82 1
    84   82   88 1
    85   82   83 1
    86   83   90 1
    87   85   81 1
    88   87   82 1
    89   89   83 1
    90   72   77 am
    91   91   92 1
    92   92   93 1
    93   92  100 1
    94   92   95 1
    95   93   94 2
    96   95  102 1
    97   95   96 1
    98   96   98 2
    99   96   97 am
   100   97  103 1
   101   97  104 1
   102   99   91 1
   103  101   95 1
   104   79   91 am
   105  105  106 1
   106  106  117 1
   107  106  109 1
   108  106  107 1
   109  107  108 2
   110  109  119 1
   111  109  110 1
   112  110  111 ar
   113  110  112 ar
   114  111  120 1
   115  111  113 ar
   116  112  114 ar
   117  112  121 1
   118  113  122 1
   119  113  115 ar
   120  114  115 ar
   121  114  123 1
   122  115  124 1
   123  116  105 1
   124  118  109 1
   125   93  105 am
   126  125  126 1
   127  126  138 1
   128  126  129 1
   129  126  127 1
   130  127  128 2
   131  129  140 1
   132  129  130 1
   133  130  131 ar
   134  130  132 ar
   135  131  141 1
   136  131  133 ar
   137  132  134 ar
   138  132  142 1
   139  133  143 1
   140  133  135 ar
   141  134  135 ar
   142  134  144 1
   143  135  136 1
   144  136  145 1
   145  137  125 1
   146  139  129 1
   147  107  125 am
   148  146  147 1
   149  147  148 1
   150  147  154 1
   151  147  150 1
   152  148  149 2
   153  150  155 1
   154  150  151 1
   155  150  152 1
   156  151  156 1
   157  151  157 1
   158  151  158 1
   159  152  159 1
   160  152  160 1
   161  152  161 1
   162  153  146 1
   163  127  146 am
   164  162  163 1
   165  162  168 1
   166  163  169 1
   167  163  164 1
   168  163  166 1
   169  164  165 2
   170  166  171 1
   171  166  167 1
   172  167  173 1
   173  167  168 1
   174  168  175 1
   175  170  166 1
   176  172  167 1
   177  174  168 1
   178  148  162 am
   179  176  177 1
   180  177  188 1
   181  177  180 1
   182  177  178 1
   183  178  179 2
   184  180  190 1
   185  180  181 1
   186  181  182 ar
   187  181  183 ar
   188  182  191 1
   189  182  184 ar
   190  183  185 ar
   191  183  192 1
   192  184  193 1
   193  184  186 ar
   194  185  186 ar
   195  185  194 1
   196  186  195 1
   197  187  176 1
   198  189  180 1
   199  164  176 am
   200  196  197 1
   201  197  203 1
   202  197  200 1
   203  197  198 1
   204  198  199 2
   205  200  205 1
   206  200  201 1
   207  202  196 1
   208  204  200 1
   209  206  201 1
   210  178  196 am
   211  207  208 1
   212  208  209 1
   213  208  216 1
   214  208  211 1
   215  209  210 2
   216  211  218 1
   217  211  212 1
   218  212  214 2
   219  212  213 am
   220  213  219 1
   221  213  220 1
   222  215  207 1
   223  217  211 1
   224  198  207 am
   225  221  222 1
   226  222  231 1
   227  222  225 1
   228  222  223 1
   229  223  224 2
   230  225  233 1
   231  225  226 1
   232  226  235 1
   233  226  227 1
   234  227  237 1
   235  227  228 1
   236  228  239 1
   237  228  229 1
   238  229  240 1
   239  229  241 1
   240  229  242 1
   241  230  221 1
   242  232  225 1
   243  234  226 1
   244  236  227 1
   245  238  228 1
   246  209  221 am
   247  243  244 1
   248  244  247 1
   249  244  245 1
   250  244  251 1
   251  245  246 2
   252  247  249 1
   253  247  252 1
   254  247  248 1
   255  248  254 1
   256  248  256 1
   257  248  255 1
   258  249  253 1
   259  250  243 1
   260  223  243 am
   261  257  258 1
   262  258  259 1
   263  258  263 1
   264  259  260 2
   265  261  257 1
   266  262  258 1
   267  245  257 am
   268  264  265 1
   269  265  266 1
   270  265  272 1
   271  265  268 1
   272  266  267 2
   273  268  273 1
   274  268  269 1
   275  268  270 1
   276  269  274 1
   277  269  275 1
   278  269  276 1
   279  270  277 1
   280  270  278 1
   281  270  279 1
   282  271  264 1
   283  259  264 am
   284  280  281 1
   285  281  282 1
   286  281  288 1
   287  281  284 1
   288  282  283 2
   289  284  289 1
   290  284  285 1
   291  284  286 1
   292  285  290 1
   293  285  291 1
   294  285  292 1
   295  286  293 1
   296  286  294 1
   297  286  295 1
   298  287  280 1
   299  266  280 am
   300  296  297 1
   301  297  298 1
   302  297  308 1
   303  297  300 1
   304  298  299 2
   305  300  310 1
   306  300  301 1
   307  301  312 1
   308  301  302 1
   309  302  314 1
   310  302  303 1
   311  303  315 1
   312  303  304 2
   313  304  305 2
   314  304  306 2
   315  305  316 1
   316  305  317 1
   317  306  319 1
   318  306  318 1
   319  307  296 1
   320  309  300 1
   321  311  301 1
   322  313  302 1
   323  282  296 am
   324  320  321 1
   325  321  327 1
   326  321  324 1
   327  321  322 1
   328  322  323 2
   329  324  329 1
   330  324  325 1
   331  326  320 1
   332  328  324 1
   333  330  325 1
   334  298  320 am
   335  331  332 1
   336  331  337 1
   337  332  338 1
   338  332  333 1
   339  332  335 1
   340  333  334 2
   341  335  340 1
   342  335  336 1
   343  336  342 1
   344  336  337 1
   345  337  344 1
   346  339  335 1
   347  341  336 1
   348  343  337 1
   349  322  331 am
   350  345  346 1
   351  346  357 1
   352  346  349 1
   353  346  347 1
   354  347  348 2
   355  349  359 1
   356  349  350 1
   357  350  351 ar
   358  350  352 ar
   359  351  360 1
   360  351  353 ar
   361  352  354 ar
   362  352  361 1
   363  353  362 1
   364  353  355 ar
   365  354  355 ar
   366  354  363 1
   367  355  364 1
   368  356  345 1
   369  358  349 1
   370  333  345 am
   371  365  366 1
   372  366  375 1
   373  366  369 1
   374  366  367 1
   375  367  368 2
   376  369  370 1
   377  369  377 1
   378  370  379 1
   379  370  371 1
   380  371  372 2
   381  371  373 2
   382  374  365 1
   383  376  369 1
   384  378  370 1
   385  347  365 am
   386  380  381 1
   387  381  386 1
   388  381  384 1
   389  381  382 1
   390  382  383 2
   391  384  387 1
   392  384  388 1
   393  384  389 1
   394  385  380 1
   395  367  380 am
   396  390  391 1
   397  390  396 1
   398  391  397 1
   399  391  392 1
   400  391  394 1
   401  392  393 2
   402  394  399 1
   403  394  395 1
   404  395  401 1
   405  395  396 1
   406  396  403 1
   407  398  394 1
   408  400  395 1
   409  402  396 1
   410  382  390 am
   411  404  405 1
   412  405  414 1
   413  405  408 1
   414  405  406 1
   415  406  407 2
   416  408  416 1
   417  408  409 1
   418  409  418 1
   419  409  410 1
   420  410  412 2
   421  410  411 am
   422  411  419 1
   423  411  420 1
   424  413  404 1
   425  415  408 1
   426  417  409 1
   427  392  404 am
   428  421  422 1
   429  422  434 1
   430  422  425 1
   431  422  423 1
   432  423  424 2
   433  425  436 1
   434  425  426 1
   435  426  427 ar
   436  426  428 ar
   437  427  437 1
   438  427  429 ar
   439  428  430 ar
   440  428  438 1
   441  429  439 1
   442  429  431 ar
   443  430  431 ar
   444  430  440 1
   445  431  432 1
   446  432  441 1
   447  433  421 1
   448  435  425 1
   449  406  421 am
   450  442  443 1
   451  443  455 1
   452  443  446 1
   453  443  444 1
   454  444  445 2
   455  446  457 1
   456  446  447 1
   457  447  448 ar
   458  447  449 ar
   459  448  458 1
   460  448  450 ar
   461  449  451 ar
   462  449  459 1
   463  450  460 1
   464  450  452 ar
   465  451  452 ar
   466  451  461 1
   467  452  453 1
   468  453  462 1
   469  454  442 1
   470  456  446 1
   471  423  442 am
   472  463  464 1
   473  464  472 1
   474  464  467 1
   475  464  465 1
   476  465  466 2
   477  467  474 1
   478  467  468 1
   479  468  475 1
   480  468  469 1
   481  468  470 1
   482  469  476 1
   483  469  477 1
   484  469  478 1
   485  470  479 1
   486  470  480 1
   487  470  481 1
   488  471  463 1
   489  473  467 1
   490  444  463 am
   491  482  483 1
   492  483  488 1
   493  483  486 1
   494  483  484 1
   495  484  485 2
   496  486  489 1
   497  486  490 1
   498  486  491 1
   499  487  482 1
   500  465  482 am
   501  492  493 1
   502  493  502 1
   503  493  496 1
   504  493  494 1
   505  494  495 2
   506  496  497 1
   507  496  504 1
   508  497  506 1
   509  497  498 1
   510  498  499 2
   511  498  500 2
   512  501  492 1
   513  503  496 1
   514  505  497 1
   515  484  492 am
   516  507  508 1
   517  507  513 1
   518  508  514 1
   519  508  509 1
   520  508  511 1
   521  509  510 2
   522  511  516 1
   523  511  512 1
   524  512  518 1
   525  512  513 1
   526  513  520 1
   527  515  511 1
   528  517  512 1
   529  519  513 1
   530  494  507 am
   531  521  522 1
   532  522  523 1
   533  522  536 1
   534  522  525 1
   535  523  524 2
   536  525  538 1
   537  525  526 1
   538  526  528 ar
   539  526  527 ar
   540  527  539 1
   541  527  531 ar
   542  528  529 ar
   543  528  530 ar
   544  529  531 ar
   545  529  532 ar
   546  530  541 1
   547  530  533 ar
   548  531  540 1
   549  532  542 1
   550  532  534 ar
   551  533  534 ar
   552  533  543 1
   553  534  544 1
   554  535  521 1
   555  537  525 1
   556  509  521 am
   557  545  546 1
   558  546  555 1
   559  546  549 1
   560  546  547 1
   561  547  548 2
   562  549  557 1
   563  549  550 1
   564  550  559 1
   565  550  551 1
   566  551  553 2
   567  551  552 am
   568  552  560 1
   569  552  561 1
   570  554  545 1
   571  556  549 1
   572  558  550 1
   573  523  545 am
   574  562  563 1
   575  563  574 1
   576  563  566 1
   577  563  564 1
   578  564  565 2
   579  566  576 1
   580  566  567 1
   581  567  568 ar
   582  567  569 ar
   583  568  577 1
   584  568  570 ar
   585  569  571 ar
   586  569  578 1
   587  570  579 1
   588  570  572 ar
   589  571  572 ar
   590  571  580 1
   591  572  581 1
   592  573  562 1
   593  575  566 1
   594  547  562 am
   595  582  583 1
   596  583  589 1
   597  583  586 1
   598  583  584 1
   599  584  585 2
   600  586  591 1
   601  586  587 1
   602  588  582 1
   603  590  586 1
   604  592  587 1
   605  564  582 am
   606  593  594 1
   607  594  602 1
   608  594  597 1
   609  594  595 1
   610  595  596 2
   611  597  604 1
   612  597  598 1
   613  598  606 1
   614  598  599 1
   615  599  600 1
   616  600  607 1
   617  600  608 1
   618  600  609 1
   619  601  593 1
   620  603  597 1
   621  605  598 1
   622  584  593 am
   623  610  611 1
   624  611  619 1
   625  611  614 1
   626  611  612 1
   627  612  613 2
   628  614  621 1
   629  614  615 1
   630  615  622 1
   631  615  616 1
   632  615  617 1
   633  616  623 1
   634  616  624 1
   635  616  625 1
   636  617  626 1
   637  617  627 1
   638  617  628 1
   639  618  610 1
   640  620  614 1
   641  595  610 am
   642  629  630 1
   643  630  635 1
   644  630  633 1
   645  630  631 1
   646  631  632 2
   647  633  636 1
   648  633  637 1
   649  633  638 1
   650  634  629 1
   651  612  629 am
   652  639  640 1
   653  640  645 1
   654  640  643 1
   655  640  641 1
   656  641  642 2
   657  643  646 1
   658  643  647 1
   659  643  648 1
   660  644  639 1
   661  631  639 am
   662  649  650 1
   663  650  662 1
   664  650  653 1
   665  650  651 1
   666  651  652 2
   667  653  664 1
   668  653  654 1
   669  654  655 ar
   670  654  656 ar
   671  655  665 1
   672  655  657 ar
   673  656  658 ar
   674  656  666 1
   675  657  667 1
   676  657  659 ar
   677  658  659 ar
   678  658  668 1
   679  659  660 1
   680  660  669 1
   681  661  649 1
   682  663  653 1
   683  641  649 am
   684  670  671 1
   685  671  679 1
   686  671  674 1
   687  671  672 1
   688  672  673 2
   689  674  681 1
   690  674  675 1
   691  675  683 1
   692  675  676 1
   693  676  677 1
   694  677  684 1
   695  677  685 1
   696  677  686 1
   697  678  670 1
   698  680  674 1
   699  682  675 1
   700  651  670 am
   701  687  688 1
   702  688  699 1
   703  688  691 1
   704  688  689 1
   705  689  690 2
   706  691  701 1
   707  691  692 1
   708  692  693 ar
   709  692  694 ar
   710  693  702 1
   711  693  695 ar
   712  694  696 ar
   713  694  703 1
   714  695  704 1
   715  695  697 ar
   716  696  697 ar
   717  696  705 1
   718  697  706 1
   719  698  687 1
   720  700  691 1
   721  672  687 am
   722  707  708 1
   723  708  716 1
   724  708  711 1
   725  708  709 1
   726  709  710 2
   727  711  718 1
   728  711  712 1
   729  712  719 1
   730  712  713 1
   731  712  714 1
   732  713  720 1
   733  713  721 1
   734  713  722 1
   735  714  723 1
   736  714  724 1
   737  714  725 1
   738  715  707 1
   739  717  711 1
   740  689  707 am
   741  726  727 1
   742  727  735 1
   743  727  730 1
   744  727  728 1
   745  728  729 2
   746  730  737 1
   747  730  731 1
   748  731  738 1
   749  731  732 1
   750  731  733 1
   751  732  739 1
   752  732  740 1
   753  732  741 1
   754  733  742 1
   755  733  743 1
   756  733  744 1
   757  734  726 1
   758  736  730 1
   759  709  726 am
   760  745  746 1
   761  746  754 1
   762  746  749 1
   763  746  747 1
   764  747  748 2
   765  749  755 1
   766  749  751 1
   767  749  750 1
   768  750  757 1
   769  751  758 1
   770  751  759 1
   771  751  760 1
   772  752  750 1
   773  752  761 1
   774  752  762 1
   775  752  763 1
   776  753  745 1
   777  756  750 1
   778  728  745 am
   779  764  765 1
   780  765  773 1
   781  765  768 1
   782  765  766 1
   783  766  767 2
   784  768  775 1
   785  768  769 1
   786  769  777 1
   787  769  770 1
   788  770  771 1
   789  771  778 1
   790  771  779 1
   791  771  780 1
   792  772  764 1
   793  774  768 1
   794  776  769 1
   795  747  764 am
   796  781  782 1
   797  782  790 1
   798  782  785 1
   799  782  783 1
   800  783  784 2
   801  785  792 1
   802  785  786 1
   803  786  793 1
   804  786  787 1
   805  786  788 1
   806  787  794 1
   807  787  795 1
   808  787  796 1
   809  788  797 1
   810  788  798 1
   811  788  799 1
   812  789  781 1
   813  791  785 1
   814  766  781 am
   815  800  801 1
   816  801  802 1
   817  801  806 1
   818  802  803 2
   819  804  800 1
   820  805  801 1
   821  783  800 am
   822  807  808 1
   823  808  819 1
   824  808  811 1
   825  808  809 1
   826  809  810 2
   827  811  821 1
   828  811  812 1
   829  812  813 ar
   830  812  814 ar
   831  813  822 1
   832  813  815 ar
   833  814  816 ar
   834  814  823 1
   835  815  824 1
   836  815  817 ar
   837  816  817 ar
   838  816  825 1
   839  817  826 1
   840  818  807 1
   841  820  811 1
   842  802  807 am
   843  827  828 1
   844  827  833 1
   845  828  834 1
   846  828  829 1
   847  828  831 1
   848  829  830 2
   849  831  836 1
   850  831  832 1
   851  832  838 1
   852  832  833 1
   853  833  840 1
   854  835  831 1
   855  837  832 1
   856  839  833 1
   857  809  827 am
   858  841  842 1
   859  842  850 1
   860  842  845 1
   861  842  843 1
   862  843  844 2
   863  845  851 1
   864  845  847 1
   865  845  846 1
   866  846  853 1
   867  847  854 1
   868  847  855 1
   869  847  856 1
   870  848  846 1
   871  848  857 1
   872  848  858 1
   873  848  859 1
   874  849  841 1
   875  852  846 1
   876  829  841 am
   877  860  861 1
   878  861  862 1
   879  861  869 1
   880  861  864 1
   881  862  863 2
   882  864  871 1
   883  864  865 1
   884  865  867 2
   885  865  866 am
   886  866  872 1
   887  866  873 1
   888  868  860 1
   889  870  864 1
   890  843  860 am
   891  874  875 1
   892  875  886 1
   893  875  878 1
   894  875  876 1
   895  876  877 2
   896  878  888 1
   897  878  879 1
   898  879  880 ar
   899  879  881 ar
   900  880  889 1
   901  880  882 ar
   902  881  883 ar
   903  881  890 1
   904  882  891 1
   905  882  884 ar
   906  883  884 ar
   907  883  892 1
   908  884  893 1
   909  885  874 1
   910  887  878 1
   911  862  874 am
   912  894  895 1
   913  895  903 1
   914  895  898 1
   915  895  896 1
   916  896  897 2
   917  898  905 1
   918  898  899 1
   919  899  906 1
   920  899  900 1
   921  899  901 1
   922  900  907 1
   923  900  908 1
   924  900  909 1
   925  901  910 1
   926  901  911 1
   927  901  912 1
   928  902  894 1
   929  904  898 1
   930  876  894 am
   931  913  914 1
   932  914  917 1
   933  914  915 1
   934  914  921 1
   935  915  916 2
   936  917  919 1
   937  917  922 1
   938  917  918 1
   939  918  924 1
   940  918  926 1
   941  918  925 1
   942  919  923 1
   943  920  913 1
   944  896  913 am
   945  927  928 1
   946  928  936 1
   947  928  931 1
   948  928  929 1
   949  929  930 2
   950  931  938 1
   951  931  932 1
   952  932  939 1
   953  932  933 1
   954  932  934 1
   955  933  940 1
   956  933  941 1
   957  933  942 1
   958  934  943 1
   959  934  944 1
   960  934  945 1
   961  935  927 1
   962  937  931 1
   963  915  927 am
   964  946  947 1
   965  947  959 1
   966  947  950 1
   967  947  948 1
   968  948  949 2
   969  950  961 1
   970  950  951 1
   971  951  952 ar
   972  951  953 ar
   973  952  962 1
   974  952  954 ar
   975  953  955 ar
   976  953  963 1
   977  954  964 1
   978  954  956 ar
   979  955  956 ar
   980  955  965 1
   981  956  957 1
   982  957  966 1
   983  958  946 1
   984  960  950 1
   985  929  946 am
   986  967  968 1
   987  968  969 1
   988  968  975 1
   989  968  971 1
   990  969  970 2
   991  971  976 1
   992  971  972 1
   993  971  973 1
   994  972  977 1
   995  972  978 1
   996  972  979 1
   997  973  980 1
   998  973  981 1
   999  973  982 1
  1000  974  967 1
  1001  948  967 am
  1002  983  984 1
  1003  984  987 1
  1004  984  985 1
  1005  984  991 1
  1006  985  986 2
  1007  987  989 1
  1008  987  992 1
  1009  987  988 1
  1010  988  994 1
  1011  988  996 1
  1012  988  995 1
  1013  989  993 1
  1014  990  983 1
  1015  969  983 am
  1016  997  998 1
  1017  998  999 1
  1018  998 1005 1
  1019  998 1001 1
  1020  999 1000 2
  1021 1001 1006 1
  1022 1001 1002 1
  1023 1001 1003 1
  1024 1002 1007 1
  1025 1002 1008 1
  1026 1002 1009 1
  1027 1003 1010 1
  1028 1003 1011 1
  1029 1003 1012 1
  1030 1004  997 1
  1031  985  997 am
  1032 1013 1014 1
  1033 1014 1023 1
  1034 1014 1017 1
  1035 1014 1015 1
  1036 1015 1016 2
  1037 1017 1025 1
  1038 1017 1018 1
  1039 1018 1027 1
  1040 1018 1019 1
  1041 1019 1021 2
  1042 1019 1020 am
  1043 1020 1028 1
  1044 1020 1029 1
  1045 1022 1013 1
  1046 1024 1017 1
  1047 1026 1018 1
  1048  999 1013 am
  1049 1030 1031 1
  1050 1030 1040 1
  1051 1031 1032 1
  1052 1031 1034 1
  1053 1031 1041 1
  1054 1032 1033 2
  1055 1034 1035 1
  1056 1034 1042 1
  1057 1034 1043 1
  1058 1035 1036 ar
  1059 1035 1037 ar
  1060 1036 1039 ar
  1061 1036 1045 1
  1062 1037 1038 ar
  1063 1037 1044 1
  1064 1038 1039 ar
  1065 1038 1046 1
  1066 1015 1030 am
  1067 1047 1048 1
  1068 1048 1057 1
  1069 1048 1051 1
  1070 1048 1049 1
  1071 1049 1050 2
  1072 1051 1059 1
  1073 1051 1052 1
  1074 1052 1061 1
  1075 1052 1053 1
  1076 1053 1063 1
  1077 1053 1054 1
  1078 1054 1065 1
  1079 1054 1055 1
  1080 1055 1066 1
  1081 1055 1067 1
  1082 1055 1068 1
  1083 1056 1047 1
  1084 1058 1051 1
  1085 1060 1052 1
  1086 1062 1053 1
  1087 1064 1054 1
  1088 1047 1032 am
  1089 1069 1070 1
  1090 1070 1079 1
  1091 1070 1073 1
  1092 1070 1071 1
  1093 1071 1072 2
  1094 1073 1081 1
  1095 1073 1074 1
  1096 1074 1083 1
  1097 1074 1075 1
  1098 1075 1085 1
  1099 1075 1076 1
  1100 1076 1087 1
  1101 1076 1077 1
  1102 1077 1088 1
  1103 1077 1089 1
  1104 1077 1090 1
  1105 1078 1069 1
  1106 1080 1073 1
  1107 1082 1074 1
  1108 1084 1075 1
  1109 1086 1076 1
  1110 1049 1069 am
  1111 1091 1092 1
  1112 1092 1100 1
  1113 1092 1095 1
  1114 1092 1093 1
  1115 1093 1094 2
  1116 1095 1102 1
  1117 1095 1096 1
  1118 1096 1103 1
  1119 1096 1097 1
  1120 1096 1098 1
  1121 1097 1104 1
  1122 1097 1105 1
  1123 1097 1106 1
  1124 1098 1107 1
  1125 1098 1108 1
  1126 1098 1109 1
  1127 1099 1091 1
  1128 1101 1095 1
  1129 1071 1091 am
  1130 1110 1111 1
  1131 1111 1112 1
  1132 1111 1122 1
  1133 1111 1114 1
  1134 1112 1113 2
  1135 1114 1124 1
  1136 1114 1115 1
  1137 1115 1126 1
  1138 1115 1116 1
  1139 1116 1128 1
  1140 1116 1117 1
  1141 1117 1129 1
  1142 1117 1118 2
  1143 1118 1119 2
  1144 1118 1120 2
  1145 1119 1130 1
  1146 1119 1131 1
  1147 1120 1133 1
  1148 1120 1132 1
  1149 1121 1110 1
  1150 1123 1114 1
  1151 1125 1115 1
  1152 1127 1116 1
  1153 1093 1110 am
  1154 1134 1135 1
  1155 1135 1138 1
  1156 1135 1136 1
  1157 1135 1142 1
  1158 1136 1137 2
  1159 1138 1140 1
  1160 1138 1143 1
  1161 1138 1139 1
  1162 1139 1145 1
  1163 1139 1147 1
[truncated: 138,126 more chars]
