# Supplementary material for: The pocketome of G-protein-coupled receptors reveals previously untargeted allosteric sites
Source: Nat Commun. 2022 May 10;13:2567. doi: 10.1038/s41467-022-29609-6 (PMC9091257; doi:10.1038/s41467-022-29609-6)
Supplement: Supplementary file 4 — Supplementary Data 1 [file 41467_2022_29609_MOESM4_ESM.zip › docking_files/4bez/mols.mol2]

# TRIPOS MOL2 file generated by SEED

@<TRIPOS>MOLECULE
methanamine
 8 7 0 0 0
****
USER_CHARGES
INVALID_CHARGES
Pose:   1 Cluster:   1 Fr_nu: 151085 TotEn:   -99.66
@<TRIPOS>ATOM
      1 C1        -83.0360   -8.5997  -33.6305 C.3    1 LIG       0.04000
      2 N1        -83.5425   -8.5996  -35.0164 N.4    1 LIG      -0.30000
      3 H1        -82.6899   -9.6092  -33.4014 H      1 LIG       0.09000
      4 H2        -82.2159   -7.8813  -33.5743 H      1 LIG       0.09000
      5 H3        -83.8585   -8.3086  -32.9743 H      1 LIG       0.09000
      6 H4        -83.8845   -7.6693  -35.2905 H      1 LIG       0.33000
      7 H5        -84.3215   -9.2616  -35.1303 H      1 LIG       0.33000
      8 H6        -82.8076   -8.8684  -35.6840 H      1 LIG       0.33000
@<TRIPOS>BOND
      1       1       2 1
      2       1       3 1
      3       1       4 1
      4       1       5 1
      5       2       6 1
      6       2       7 1
      7       2       8 1
@<TRIPOS>ALT_TYPE
CGenFF_4.0_ALT_TYPE_SET
CGenFF_4.0 1 CG334 2 NG3P3 3 HGA3 4 HGA3 5 HGA3 6 HGP2 7 HGP2 8 HGP2
@<TRIPOS>MOLECULE
methanamine
 8 7 0 0 0
****
USER_CHARGES
INVALID_CHARGES
Pose:   2 Cluster:   2 Fr_nu: 151929 TotEn:   -98.73
@<TRIPOS>ATOM
      1 C1        -83.9272   -9.0055  -34.1289 C.3    1 LIG       0.04000
      2 N1        -82.6268   -9.6779  -34.3136 N.4    1 LIG      -0.30000
      3 H1        -83.7752   -7.9359  -34.2847 H      1 LIG       0.09000
      4 H2        -84.6224   -9.4146  -34.8645 H      1 LIG       0.09000
      5 H3        -84.2671   -9.2095  -33.1117 H      1 LIG       0.09000
      6 H4        -82.7077  -10.6942  -34.1785 H      1 LIG       0.33000
      7 H5        -81.9276   -9.3313  -33.6435 H      1 LIG       0.33000
      8 H6        -82.2542   -9.5201  -35.2593 H      1 LIG       0.33000
@<TRIPOS>BOND
      1       1       2 1
      2       1       3 1
      3       1       4 1
      4       1       5 1
      5       2       6 1
      6       2       7 1
      7       2       8 1
@<TRIPOS>ALT_TYPE
CGenFF_4.0_ALT_TYPE_SET
CGenFF_4.0 1 CG334 2 NG3P3 3 HGA3 4 HGA3 5 HGA3 6 HGP2 7 HGP2 8 HGP2
@<TRIPOS>MOLECULE
methanamine
 8 7 0 0 0
****
USER_CHARGES
INVALID_CHARGES
Pose:   3 Cluster:   3 Fr_nu: 2123364 TotEn:   -96.55
@<TRIPOS>ATOM
      1 C1        -81.2560   -8.7803  -32.8798 C.3    1 LIG       0.04000
      2 N1        -81.7611   -9.7651  -33.8558 N.4    1 LIG      -0.30000
      3 H1        -80.2669   -8.4589  -33.2111 H      1 LIG       0.09000
      4 H2        -81.9548   -7.9419  -32.8589 H      1 LIG       0.09000
      5 H3        -81.2032   -9.2717  -31.9064 H      1 LIG       0.09000
      6 H4        -82.6956  -10.1061  -33.5950 H      1 LIG       0.33000
      7 H5        -81.1398  -10.5824  -33.9186 H      1 LIG       0.33000
      8 H6        -81.8321   -9.3571  -34.7974 H      1 LIG       0.33000
@<TRIPOS>BOND
      1       1       2 1
      2       1       3 1
      3       1       4 1
      4       1       5 1
      5       2       6 1
      6       2       7 1
      7       2       8 1
@<TRIPOS>ALT_TYPE
CGenFF_4.0_ALT_TYPE_SET
CGenFF_4.0 1 CG334 2 NG3P3 3 HGA3 4 HGA3 5 HGA3 6 HGP2 7 HGP2 8 HGP2
@<TRIPOS>MOLECULE
methanamine
 8 7 0 0 0
****
USER_CHARGES
INVALID_CHARGES
Pose:   4 Cluster:   4 Fr_nu: 150990 TotEn:   -94.84
@<TRIPOS>ATOM
      1 C1        -81.8293   -9.0073  -33.2929 C.3    1 LIG       0.04000
      2 N1        -82.7345   -8.6632  -34.4063 N.4    1 LIG      -0.30000
      3 H1        -80.9030   -8.4465  -33.4301 H      1 LIG       0.09000
      4 H2        -82.3239   -8.7267  -32.3611 H      1 LIG       0.09000
      5 H3        -81.6461  -10.0829  -33.3317 H      1 LIG       0.09000
      6 H4        -83.6293   -9.1645  -34.3306 H      1 LIG       0.33000
      7 H5        -82.3193   -8.9068  -35.3153 H      1 LIG       0.33000
      8 H6        -82.9440   -7.6563  -34.4215 H      1 LIG       0.33000
@<TRIPOS>BOND
      1       1       2 1
      2       1       3 1
      3       1       4 1
      4       1       5 1
      5       2       6 1
      6       2       7 1
      7       2       8 1
@<TRIPOS>ALT_TYPE
CGenFF_4.0_ALT_TYPE_SET
CGenFF_4.0 1 CG334 2 NG3P3 3 HGA3 4 HGA3 5 HGA3 6 HGP2 7 HGP2 8 HGP2
@<TRIPOS>MOLECULE
methanol
 6 5 0 0 0
****
USER_CHARGES
INVALID_CHARGES
Pose:   1 Cluster:   1 Fr_nu: 252734 TotEn:   -15.36
@<TRIPOS>ATOM
      1 C1        -66.4428   -7.8544  -49.1869 C.3    1 LIG      -0.04000
      2 O1        -67.2080   -8.9906  -48.8293 O.3    1 LIG      -0.65000
      3 H1        -65.3797   -8.1059  -49.1569 H      1 LIG       0.09000
      4 H2        -66.6546   -7.0379  -48.4919 H      1 LIG       0.09000
      5 H3        -66.7138   -7.5477  -50.1999 H      1 LIG       0.09000
      6 H4        -68.1437   -8.7283  -48.8674 H      1 LIG       0.42000
@<TRIPOS>BOND
      1       1       2 1
      2       1       3 1
      3       1       4 1
      4       1       5 1
      5       2       6 1
@<TRIPOS>ALT_TYPE
CGenFF_4.0_ALT_TYPE_SET
CGenFF_4.0 1 CG331 2 OG311 3 HGA3 4 HGA3 5 HGA3 6 HGP1
@<TRIPOS>MOLECULE
methanol
 6 5 0 0 0
****
USER_CHARGES
INVALID_CHARGES
Pose:   2 Cluster:   2 Fr_nu:  64684 TotEn:   -14.98
@<TRIPOS>ATOM
      1 C1        -81.7539   -9.6758  -33.2848 C.3    1 LIG      -0.04000
      2 O1        -82.4216   -8.7391  -34.1101 O.3    1 LIG      -0.65000
      3 H1        -82.0194   -9.4964  -32.2400 H      1 LIG       0.09000
      4 H2        -80.6738   -9.5766  -33.4194 H      1 LIG       0.09000
      5 H3        -82.0635  -10.6842  -33.5690 H      1 LIG       0.09000
      6 H4        -82.1611   -8.9300  -35.0274 H      1 LIG       0.42000
@<TRIPOS>BOND
      1       1       2 1
      2       1       3 1
      3       1       4 1
      4       1       5 1
      5       2       6 1
@<TRIPOS>ALT_TYPE
CGenFF_4.0_ALT_TYPE_SET
CGenFF_4.0 1 CG331 2 OG311 3 HGA3 4 HGA3 5 HGA3 6 HGP1
@<TRIPOS>MOLECULE
methanol
 6 5 0 0 0
****
USER_CHARGES
INVALID_CHARGES
Pose:   3 Cluster:   3 Fr_nu: 9397344 TotEn:   -14.71
@<TRIPOS>ATOM
      1 C1        -46.5105   -9.5908  -32.7963 C.3    1 LIG      -0.04000
      2 O1        -47.2452   -8.4889  -33.2969 O.3    1 LIG      -0.65000
      3 H1        -47.1905  -10.4224  -32.5960 H      1 LIG       0.09000
      4 H2        -45.9945   -9.2989  -31.8781 H      1 LIG       0.09000
      5 H3        -45.7749   -9.8966  -33.5439 H      1 LIG       0.09000
      6 H4        -46.6087   -7.7725  -33.4620 H      1 LIG       0.42000
@<TRIPOS>BOND
      1       1       2 1
      2       1       3 1
      3       1       4 1
      4       1       5 1
      5       2       6 1
@<TRIPOS>ALT_TYPE
CGenFF_4.0_ALT_TYPE_SET
CGenFF_4.0 1 CG331 2 OG311 3 HGA3 4 HGA3 5 HGA3 6 HGP1
@<TRIPOS>MOLECULE
methanol
 6 5 0 0 0
****
USER_CHARGES
INVALID_CHARGES
Pose:   4 Cluster:   4 Fr_nu:  65225 TotEn:   -13.93
@<TRIPOS>ATOM
      1 C1        -83.9029   -8.9912  -34.0865 C.3    1 LIG      -0.04000
      2 O1        -82.6812   -9.7009  -34.1757 O.3    1 LIG      -0.65000
      3 H1        -84.3353   -9.1322  -33.0928 H      1 LIG       0.09000
      4 H2        -84.5937   -9.3555  -34.8511 H      1 LIG       0.09000
      5 H3        -83.7094   -7.9284  -34.2496 H      1 LIG       0.09000
      6 H4        -82.3289   -9.5517  -35.0698 H      1 LIG       0.42000
@<TRIPOS>BOND
      1       1       2 1
      2       1       3 1
      3       1       4 1
      4       1       5 1
      5       2       6 1
@<TRIPOS>ALT_TYPE
CGenFF_4.0_ALT_TYPE_SET
CGenFF_4.0 1 CG331 2 OG311 3 HGA3 4 HGA3 5 HGA3 6 HGP1
@<TRIPOS>MOLECULE
methanol
 6 5 0 0 0
****
USER_CHARGES
INVALID_CHARGES
Pose:   5 Cluster:   5 Fr_nu: 384235 TotEn:   -13.90
@<TRIPOS>ATOM
      1 C1        -76.3817  -25.2370  -44.7360 C.3    1 LIG      -0.04000
      2 O1        -76.6291  -26.3645  -45.5558 O.3    1 LIG      -0.65000
      3 H1        -75.3423  -25.2515  -44.3990 H      1 LIG       0.09000
      4 H2        -77.0552  -25.2563  -43.8754 H      1 LIG       0.09000
      5 H3        -76.5614  -24.3291  -45.3166 H      1 LIG       0.09000
      6 H4        -77.5595  -26.3164  -45.8344 H      1 LIG       0.42000
@<TRIPOS>BOND
      1       1       2 1
      2       1       3 1
      3       1       4 1
      4       1       5 1
      5       2       6 1
@<TRIPOS>ALT_TYPE
CGenFF_4.0_ALT_TYPE_SET
CGenFF_4.0 1 CG331 2 OG311 3 HGA3 4 HGA3 5 HGA3 6 HGP1
@<TRIPOS>MOLECULE
methanol
 6 5 0 0 0
****
USER_CHARGES
INVALID_CHARGES
Pose:   6 Cluster:   6 Fr_nu: 9339884 TotEn:   -13.35
@<TRIPOS>ATOM
      1 C1        -82.8401   -8.8978  -33.5310 C.3    1 LIG      -0.04000
      2 O1        -83.5354   -9.2406  -34.7157 O.3    1 LIG      -0.65000
      3 H1        -83.5539   -8.7649  -32.7143 H      1 LIG       0.09000
      4 H2        -82.2780   -7.9744  -33.6916 H      1 LIG       0.09000
      5 H3        -82.1477   -9.7045  -33.2791 H      1 LIG       0.09000
      6 H4        -82.8696   -9.3498  -35.4161 H      1 LIG       0.42000
@<TRIPOS>BOND
      1       1       2 1
      2       1       3 1
      3       1       4 1
      4       1       5 1
      5       2       6 1
@<TRIPOS>ALT_TYPE
CGenFF_4.0_ALT_TYPE_SET
CGenFF_4.0 1 CG331 2 OG311 3 HGA3 4 HGA3 5 HGA3 6 HGP1
@<TRIPOS>MOLECULE
methanol
 6 5 0 0 0
****
USER_CHARGES
INVALID_CHARGES
Pose:   7 Cluster:   7 Fr_nu:  64364 TotEn:   -13.31
@<TRIPOS>ATOM
      1 C1        -84.0468   -8.8358  -34.2385 C.3    1 LIG      -0.04000
      2 O1        -82.9716   -8.0043  -34.6346 O.3    1 LIG      -0.65000
      3 H1        -84.5879   -8.3651  -33.4139 H      1 LIG       0.09000
      4 H2        -83.6600   -9.8091  -33.9258 H      1 LIG       0.09000
      5 H3        -84.7234   -8.9699  -35.0857 H      1 LIG       0.09000
      6 H4        -82.5166   -8.4551  -35.3664 H      1 LIG       0.42000
@<TRIPOS>BOND
      1       1       2 1
      2       1       3 1
      3       1       4 1
      4       1       5 1
      5       2       6 1
@<TRIPOS>ALT_TYPE
CGenFF_4.0_ALT_TYPE_SET
CGenFF_4.0 1 CG331 2 OG311 3 HGA3 4 HGA3 5 HGA3 6 HGP1
@<TRIPOS>MOLECULE
methanol
 6 5 0 0 0
****
USER_CHARGES
INVALID_CHARGES
Pose:   8 Cluster:   8 Fr_nu: 347251 TotEn:   -13.21
@<TRIPOS>ATOM
      1 C1        -76.2030  -17.9168  -43.0951 C.3    1 LIG      -0.04000
      2 O1        -75.7371  -16.6234  -42.7566 O.3    1 LIG      -0.65000
      3 H1        -75.5619  -18.6692  -42.6293 H      1 LIG       0.09000
      4 H2        -76.1927  -18.0360  -44.1815 H      1 LIG       0.09000
      5 H3        -77.2250  -18.0340  -42.7273 H      1 LIG       0.09000
      6 H4        -76.3302  -15.9844  -43.1877 H      1 LIG       0.42000
@<TRIPOS>BOND
      1       1       2 1
      2       1       3 1
      3       1       4 1
      4       1       5 1
      5       2       6 1
@<TRIPOS>ALT_TYPE
CGenFF_4.0_ALT_TYPE_SET
CGenFF_4.0 1 CG331 2 OG311 3 HGA3 4 HGA3 5 HGA3 6 HGP1
@<TRIPOS>MOLECULE
methanol
 6 5 0 0 0
****
USER_CHARGES
INVALID_CHARGES
Pose:   9 Cluster:   9 Fr_nu: 327501 TotEn:   -12.93
@<TRIPOS>ATOM
      1 C1        -76.9934  -18.0425  -43.9643 C.3    1 LIG      -0.04000
      2 O1        -76.1429  -16.9177  -43.8377 O.3    1 LIG      -0.65000
      3 H1        -76.4030  -18.9163  -44.2506 H      1 LIG       0.09000
      4 H2        -77.7557  -17.8406  -44.7211 H      1 LIG       0.09000
      5 H3        -77.4778  -18.2318  -43.0035 H      1 LIG       0.09000
      6 H4        -76.7022  -16.1640  -43.5833 H      1 LIG       0.42000
@<TRIPOS>BOND
      1       1       2 1
      2       1       3 1
      3       1       4 1
      4       1       5 1
      5       2       6 1
@<TRIPOS>ALT_TYPE
CGenFF_4.0_ALT_TYPE_SET
CGenFF_4.0 1 CG331 2 OG311 3 HGA3 4 HGA3 5 HGA3 6 HGP1
@<TRIPOS>MOLECULE
methanol
 6 5 0 0 0
****
USER_CHARGES
INVALID_CHARGES
Pose:  10 Cluster:  10 Fr_nu: 9401940 TotEn:   -12.57
@<TRIPOS>ATOM
      1 C1        -52.5725  -22.2048  -26.7870 C.3    1 LIG      -0.04000
      2 O1        -53.0391  -21.8964  -25.4864 O.3    1 LIG      -0.65000
      3 H1        -51.5059  -21.9769  -26.8558 H      1 LIG       0.09000
      4 H2        -53.1292  -21.6194  -27.5232 H      1 LIG       0.09000
      5 H3        -52.7283  -23.2692  -26.9775 H      1 LIG       0.09000
      6 H4        -53.9873  -22.1115  -25.4647 H      1 LIG       0.42000
@<TRIPOS>BOND
      1       1       2 1
      2       1       3 1
      3       1       4 1
      4       1       5 1
      5       2       6 1
@<TRIPOS>ALT_TYPE
CGenFF_4.0_ALT_TYPE_SET
CGenFF_4.0 1 CG331 2 OG311 3 HGA3 4 HGA3 5 HGA3 6 HGP1
@<TRIPOS>MOLECULE
methanol
 6 5 0 0 0
****
USER_CHARGES
INVALID_CHARGES
Pose:  11 Cluster:  11 Fr_nu: 191789 TotEn:   -12.26
@<TRIPOS>ATOM
      1 C1        -64.5889  -10.7277  -38.7014 C.3    1 LIG      -0.04000
      2 O1        -63.2036  -10.7141  -38.4095 O.3    1 LIG      -0.65000
      3 H1        -64.7787  -11.4021  -39.5400 H      1 LIG       0.09000
      4 H2        -64.9196   -9.7164  -38.9513 H      1 LIG       0.09000
      5 H3        -65.1338  -11.0805  -37.8226 H      1 LIG       0.09000
      6 H4        -63.0753  -10.1057  -37.6617 H      1 LIG       0.42000
@<TRIPOS>BOND
      1       1       2 1
      2       1       3 1
      3       1       4 1
      4       1       5 1
      5       2       6 1
@<TRIPOS>ALT_TYPE
CGenFF_4.0_ALT_TYPE_SET
CGenFF_4.0 1 CG331 2 OG311 3 HGA3 4 HGA3 5 HGA3 6 HGP1
@<TRIPOS>MOLECULE
methanol
 6 5 0 0 0
****
USER_CHARGES
INVALID_CHARGES
Pose:  12 Cluster:  12 Fr_nu: 420919 TotEn:   -12.07
@<TRIPOS>ATOM
      1 C1        -75.7586  -17.4465  -42.9352 C.3    1 LIG      -0.04000
      2 O1        -74.5084  -17.9307  -42.4802 O.3    1 LIG      -0.65000
      3 H1        -75.7500  -16.3537  -42.9321 H      1 LIG       0.09000
      4 H2        -76.5533  -17.8170  -42.2827 H      1 LIG       0.09000
      5 H3        -75.9292  -17.8043  -43.9533 H      1 LIG       0.09000
      6 H4        -74.5551  -18.9019  -42.4970 H      1 LIG       0.42000
@<TRIPOS>BOND
      1       1       2 1
      2       1       3 1
      3       1       4 1
      4       1       5 1
      5       2       6 1
@<TRIPOS>ALT_TYPE
CGenFF_4.0_ALT_TYPE_SET
CGenFF_4.0 1 CG331 2 OG311 3 HGA3 4 HGA3 5 HGA3 6 HGP1
@<TRIPOS>MOLECULE
methanol
 6 5 0 0 0
****
USER_CHARGES
INVALID_CHARGES
Pose:  13 Cluster:  13 Fr_nu: 1819036 TotEn:   -11.78
@<TRIPOS>ATOM
      1 C1        -69.4178   -8.9240  -48.3517 C.3    1 LIG      -0.04000
      2 O1        -68.0392   -8.6531  -48.5265 O.3    1 LIG      -0.65000
      3 H1        -69.5456   -9.9455  -47.9849 H      1 LIG       0.09000
      4 H2        -69.9381   -8.8001  -49.3048 H      1 LIG       0.09000
      5 H3        -69.8280   -8.2230  -47.6210 H      1 LIG       0.09000
      6 H4        -67.9668   -7.7397  -48.8522 H      1 LIG       0.42000
@<TRIPOS>BOND
      1       1       2 1
      2       1       3 1
      3       1       4 1
      4       1       5 1
      5       2       6 1
@<TRIPOS>ALT_TYPE
CGenFF_4.0_ALT_TYPE_SET
CGenFF_4.0 1 CG331 2 OG311 3 HGA3 4 HGA3 5 HGA3 6 HGP1
@<TRIPOS>MOLECULE
methanol
 6 5 0 0 0
****
USER_CHARGES
INVALID_CHARGES
Pose:  14 Cluster:  14 Fr_nu: 9405161 TotEn:   -11.39
@<TRIPOS>ATOM
      1 C1        -52.6675  -22.3605  -26.3120 C.3    1 LIG      -0.04000
      2 O1        -51.8355  -21.2154  -26.3416 O.3    1 LIG      -0.65000
      3 H1        -53.3616  -22.2859  -25.4713 H      1 LIG       0.09000
      4 H2        -52.0510  -23.2574  -26.2108 H      1 LIG       0.09000
      5 H3        -53.2333  -22.4131  -27.2451 H      1 LIG       0.09000
      6 H4        -51.2348  -21.3184  -27.0995 H      1 LIG       0.42000
@<TRIPOS>BOND
      1       1       2 1
      2       1       3 1
      3       1       4 1
      4       1       5 1
      5       2       6 1
@<TRIPOS>ALT_TYPE
CGenFF_4.0_ALT_TYPE_SET
CGenFF_4.0 1 CG331 2 OG311 3 HGA3 4 HGA3 5 HGA3 6 HGP1
@<TRIPOS>MOLECULE
methanol
 6 5 0 0 0
****
USER_CHARGES
INVALID_CHARGES
Pose:  15 Cluster:  15 Fr_nu: 182105 TotEn:   -11.10
@<TRIPOS>ATOM
      1 C1        -64.3017  -10.6620  -38.8000 C.3    1 LIG      -0.04000
      2 O1        -63.4848  -11.5633  -39.5243 O.3    1 LIG      -0.65000
      3 H1        -64.6598  -11.1458  -37.8879 H      1 LIG       0.09000
      4 H2        -65.1486  -10.3575  -39.4201 H      1 LIG       0.09000
      5 H3        -63.7115   -9.7816  -38.5350 H      1 LIG       0.09000
      6 H4        -63.1871  -11.0987  -40.3250 H      1 LIG       0.42000
@<TRIPOS>BOND
      1       1       2 1
      2       1       3 1
      3       1       4 1
      4       1       5 1
      5       2       6 1
@<TRIPOS>ALT_TYPE
CGenFF_4.0_ALT_TYPE_SET
CGenFF_4.0 1 CG331 2 OG311 3 HGA3 4 HGA3 5 HGA3 6 HGP1
@<TRIPOS>MOLECULE
methanol
 6 5 0 0 0
****
USER_CHARGES
INVALID_CHARGES
Pose:  16 Cluster:  16 Fr_nu: 773530 TotEn:   -11.07
@<TRIPOS>ATOM
      1 C1        -75.6861  -17.6792  -43.5329 C.3    1 LIG      -0.04000
      2 O1        -75.7181  -17.6712  -42.1175 O.3    1 LIG      -0.65000
      3 H1        -74.6778  -17.9265  -43.8739 H      1 LIG       0.09000
      4 H2        -75.9790  -16.6962  -43.9104 H      1 LIG       0.09000
      5 H3        -76.3873  -18.4322  -43.9001 H      1 LIG       0.09000
      6 H4        -76.6272  -17.4482  -41.8537 H      1 LIG       0.42000
@<TRIPOS>BOND
      1       1       2 1
      2       1       3 1
      3       1       4 1
      4       1       5 1
      5       2       6 1
@<TRIPOS>ALT_TYPE
CGenFF_4.0_ALT_TYPE_SET
CGenFF_4.0 1 CG331 2 OG311 3 HGA3 4 HGA3 5 HGA3 6 HGP1
@<TRIPOS>MOLECULE
methanol
 6 5 0 0 0
****
USER_CHARGES
INVALID_CHARGES
Pose:  17 Cluster:  17 Fr_nu: 451442 TotEn:   -10.61
@<TRIPOS>ATOM
      1 C1        -66.1360   -7.2730  -49.7978 C.3    1 LIG      -0.04000
      2 O1        -67.1965   -7.9152  -49.1142 O.3    1 LIG      -0.65000
      3 H1        -65.2415   -7.8991  -49.7545 H      1 LIG       0.09000
      4 H2        -65.9375   -6.3030  -49.3348 H      1 LIG       0.09000
      5 H3        -66.4239   -7.1245  -50.8412 H      1 LIG       0.09000
      6 H4        -67.9709   -7.3301  -49.1744 H      1 LIG       0.42000
@<TRIPOS>BOND
      1       1       2 1
      2       1       3 1
      3       1       4 1
      4       1       5 1
      5       2       6 1
@<TRIPOS>ALT_TYPE
CGenFF_4.0_ALT_TYPE_SET
CGenFF_4.0 1 CG331 2 OG311 3 HGA3 4 HGA3 5 HGA3 6 HGP1
@<TRIPOS>MOLECULE
methanol
 6 5 0 0 0
****
USER_CHARGES
INVALID_CHARGES
Pose:  18 Cluster:  18 Fr_nu: 194642 TotEn:   -10.30
@<TRIPOS>ATOM
      1 C1        -66.0956   -7.5893  -50.0454 C.3    1 LIG      -0.04000
      2 O1        -65.9061   -7.5604  -48.6427 O.3    1 LIG      -0.65000
      3 H1        -66.5847   -8.5245  -50.3286 H      1 LIG       0.09000
      4 H2        -65.1279   -7.5057  -50.5466 H      1 LIG       0.09000
      5 H3        -66.7282   -6.7473  -50.3361 H      1 LIG       0.09000
      6 H4        -65.4704   -6.7172  -48.4307 H      1 LIG       0.42000
@<TRIPOS>BOND
      1       1       2 1
      2       1       3 1
      3       1       4 1
      4       1       5 1
      5       2       6 1
@<TRIPOS>ALT_TYPE
CGenFF_4.0_ALT_TYPE_SET
CGenFF_4.0 1 CG331 2 OG311 3 HGA3 4 HGA3 5 HGA3 6 HGP1
@<TRIPOS>MOLECULE
methanol
 6 5 0 0 0
****
USER_CHARGES
INVALID_CHARGES
Pose:  19 Cluster:  19 Fr_nu: 288743 TotEn:    -9.57
@<TRIPOS>ATOM
      1 C1        -76.3482  -24.4902  -45.2338 C.3    1 LIG      -0.04000
      2 O1        -77.1459  -25.5012  -44.6456 O.3    1 LIG      -0.65000
      3 H1        -75.6050  -24.1448  -44.5109 H      1 LIG       0.09000
      4 H2        -76.9843  -23.6575  -45.5444 H      1 LIG       0.09000
      5 H3        -75.8387  -24.9029  -46.1077 H      1 LIG       0.09000
      6 H4        -77.7920  -25.7814  -45.3162 H      1 LIG       0.42000
@<TRIPOS>BOND
      1       1       2 1
      2       1       3 1
      3       1       4 1
      4       1       5 1
      5       2       6 1
@<TRIPOS>ALT_TYPE
CGenFF_4.0_ALT_TYPE_SET
CGenFF_4.0 1 CG331 2 OG311 3 HGA3 4 HGA3 5 HGA3 6 HGP1
@<TRIPOS>MOLECULE
methanol
 6 5 0 0 0
****
USER_CHARGES
INVALID_CHARGES
Pose:  20 Cluster:  20 Fr_nu: 181245 TotEn:    -7.79
@<TRIPOS>ATOM
      1 C1        -64.3017  -10.6620  -38.8000 C.3    1 LIG      -0.04000
      2 O1        -65.4438  -10.6847  -39.6364 O.3    1 LIG      -0.65000
      3 H1        -63.8268   -9.6794  -38.8572 H      1 LIG       0.09000
      4 H2        -63.5999  -11.4367  -39.1190 H      1 LIG       0.09000
      5 H3        -64.6113  -10.8551  -37.7702 H      1 LIG       0.09000
      6 H4        -65.8369  -11.5708  -39.5589 H      1 LIG       0.42000
@<TRIPOS>BOND
      1       1       2 1
      2       1       3 1
      3       1       4 1
      4       1       5 1
      5       2       6 1
@<TRIPOS>ALT_TYPE
CGenFF_4.0_ALT_TYPE_SET
CGenFF_4.0 1 CG331 2 OG311 3 HGA3 4 HGA3 5 HGA3 6 HGP1
@<TRIPOS>MOLECULE
methanol
 6 5 0 0 0
****
USER_CHARGES
INVALID_CHARGES
Pose:  21 Cluster:  21 Fr_nu: 181843 TotEn:    -7.78
@<TRIPOS>ATOM
      1 C1        -64.3017  -10.6620  -38.8000 C.3    1 LIG      -0.04000
      2 O1        -64.3362  -11.2617  -37.5180 O.3    1 LIG      -0.65000
      3 H1        -63.5602   -9.8593  -38.8078 H      1 LIG       0.09000
      4 H2        -65.2895  -10.2621  -39.0429 H      1 LIG       0.09000
      5 H3        -64.0249  -11.4178  -39.5387 H      1 LIG       0.09000
      6 H4        -65.0045  -11.9674  -37.5508 H      1 LIG       0.42000
@<TRIPOS>BOND
      1       1       2 1
      2       1       3 1
      3       1       4 1
      4       1       5 1
      5       2       6 1
@<TRIPOS>ALT_TYPE
CGenFF_4.0_ALT_TYPE_SET
CGenFF_4.0 1 CG331 2 OG311 3 HGA3 4 HGA3 5 HGA3 6 HGP1
@<TRIPOS>MOLECULE
methanol
 6 5 0 0 0
****
USER_CHARGES
INVALID_CHARGES
Pose:  22 Cluster:  22 Fr_nu: 384768 TotEn:    -6.57
@<TRIPOS>ATOM
      1 C1        -76.3817  -25.2370  -44.7360 C.3    1 LIG      -0.04000
      2 O1        -77.4828  -24.8093  -45.5165 O.3    1 LIG      -0.65000
      3 H1        -75.5022  -24.6389  -44.9868 H      1 LIG       0.09000
      4 H2        -76.1843  -26.2941  -44.9312 H      1 LIG       0.09000
      5 H3        -76.6217  -25.1022  -43.6788 H      1 LIG       0.09000
      6 H4        -78.2424  -25.3625  -45.2660 H      1 LIG       0.42000
@<TRIPOS>BOND
      1       1       2 1
      2       1       3 1
      3       1       4 1
      4       1       5 1
      5       2       6 1
@<TRIPOS>ALT_TYPE
CGenFF_4.0_ALT_TYPE_SET
CGenFF_4.0 1 CG331 2 OG311 3 HGA3 4 HGA3 5 HGA3 6 HGP1
@<TRIPOS>MOLECULE
methanol
 6 5 0 0 0
****
USER_CHARGES
INVALID_CHARGES
Pose:  23 Cluster:  23 Fr_nu: 192530 TotEn:    -5.74
@<TRIPOS>ATOM
      1 C1        -64.4504  -10.8528  -39.1645 C.3    1 LIG      -0.04000
      2 O1        -63.9856   -9.5165  -39.2160 O.3    1 LIG      -0.65000
      3 H1        -65.4723  -10.8991  -39.5491 H      1 LIG       0.09000
      4 H2        -64.4220  -11.2100  -38.1320 H      1 LIG       0.09000
      5 H3        -63.8023  -11.4787  -39.7825 H      1 LIG       0.09000
      6 H4        -63.0779   -9.5163  -38.8672 H      1 LIG       0.42000
@<TRIPOS>BOND
      1       1       2 1
      2       1       3 1
      3       1       4 1
      4       1       5 1
      5       2       6 1
@<TRIPOS>ALT_TYPE
CGenFF_4.0_ALT_TYPE_SET
CGenFF_4.0 1 CG331 2 OG311 3 HGA3 4 HGA3 5 HGA3 6 HGP1
@<TRIPOS>MOLECULE
methanol
 6 5 0 0 0
****
USER_CHARGES
INVALID_CHARGES
Pose:  24 Cluster:  24 Fr_nu: 9403884 TotEn:    -3.29
@<TRIPOS>ATOM
      1 C1        -53.8373  -23.2046  -25.0605 C.3    1 LIG      -0.04000
      2 O1        -52.6271  -23.2755  -24.3291 O.3    1 LIG      -0.65000
      3 H1        -54.6204  -22.7764  -24.4300 H      1 LIG       0.09000
      4 H2        -54.1256  -24.2068  -25.3877 H      1 LIG       0.09000
      5 H3        -53.6874  -22.5670  -25.9349 H      1 LIG       0.09000
      6 H4        -51.9579  -23.6599  -24.9209 H      1 LIG       0.42000
@<TRIPOS>BOND
      1       1       2 1
      2       1       3 1
      3       1       4 1
      4       1       5 1
      5       2       6 1
@<TRIPOS>ALT_TYPE
CGenFF_4.0_ALT_TYPE_SET
CGenFF_4.0 1 CG331 2 OG311 3 HGA3 4 HGA3 5 HGA3 6 HGP1
@<TRIPOS>MOLECULE
furan
 9 9 0 0 0
****
USER_CHARGES
INVALID_CHARGES
Pose:   1 Cluster:   1 Fr_nu:   9622 TotEn:   -13.29
@<TRIPOS>ATOM
      1 C1        -68.5108   -7.5931  -49.6330 C.2    1 LIG      -0.26000
      2 C2        -67.3272   -7.0529  -50.1903 C.2    1 LIG      -0.26000
      3 C3        -68.1114   -8.6223  -48.8125 C.2    1 LIG       0.09300
      4 C4        -66.2890   -7.7904  -49.6706 C.2    1 LIG       0.09300
      5 O1        -66.7586   -8.7491  -48.8298 O.3    1 LIG      -0.29200
      6 H1        -69.5277   -7.2727  -49.8078 H      1 LIG       0.17500
      7 H2        -67.2416   -6.2288  -50.8839 H      1 LIG       0.17500
      8 H3        -68.6385   -9.3222  -48.1806 H      1 LIG       0.13800
      9 H4        -65.2161   -7.7604  -49.7929 H      1 LIG       0.13800
@<TRIPOS>BOND
      1       1       2 1
      2       1       3 2
      3       2       4 2
      4       3       5 1
      5       4       5 1
      6       1       6 1
      7       2       7 1
      8       3       8 1
      9       4       9 1
@<TRIPOS>ALT_TYPE
CGenFF_4.0_ALT_TYPE_SET
CGenFF_4.0 1 CG2R51 2 CG2R51 3 CG2R51 4 CG2R51 5 OG2R50 6 HGR51 7 HGR51 8 HGR52 9 HGR52
@<TRIPOS>MOLECULE
furan
 9 9 0 0 0
****
USER_CHARGES
INVALID_CHARGES
Pose:   2 Cluster:   2 Fr_nu: 201509 TotEn:   -12.68
@<TRIPOS>ATOM
      1 C1        -71.0853  -10.2064  -41.2423 C.2    1 LIG      -0.26000
      2 C2        -69.7299  -10.6038  -41.1521 C.2    1 LIG      -0.26000
      3 C3        -71.8028  -11.1288  -40.5166 C.2    1 LIG       0.09300
      4 C4        -69.7157  -11.7404  -40.3776 C.2    1 LIG       0.09300
      5 O1        -70.9753  -12.0670  -39.9862 O.3    1 LIG      -0.29200
      6 H1        -71.4889   -9.3548  -41.7706 H      1 LIG       0.17500
      7 H2        -68.8708  -10.1218  -41.5959 H      1 LIG       0.17500
      8 H3        -72.8525  -11.2504  -40.2920 H      1 LIG       0.13800
      9 H4        -68.9328  -12.3996  -40.0318 H      1 LIG       0.13800
@<TRIPOS>BOND
      1       1       2 1
      2       1       3 2
      3       2       4 2
      4       3       5 1
      5       4       5 1
      6       1       6 1
      7       2       7 1
      8       3       8 1
      9       4       9 1
@<TRIPOS>ALT_TYPE
CGenFF_4.0_ALT_TYPE_SET
CGenFF_4.0 1 CG2R51 2 CG2R51 3 CG2R51 4 CG2R51 5 OG2R50 6 HGR51 7 HGR51 8 HGR52 9 HGR52
@<TRIPOS>MOLECULE
furan
 9 9 0 0 0
****
USER_CHARGES
INVALID_CHARGES
Pose:   3 Cluster:   3 Fr_nu:  55991 TotEn:   -11.67
@<TRIPOS>ATOM
      1 C1        -68.1717   -7.3172  -49.8235 C.2    1 LIG      -0.26000
      2 C2        -69.5221   -7.6875  -49.6170 C.2    1 LIG      -0.26000
      3 C3        -67.4153   -8.2188  -49.1115 C.2    1 LIG       0.09300
      4 C4        -69.4945   -8.7890  -48.7936 C.2    1 LIG       0.09300
      5 O1        -68.2140   -9.1193  -48.4810 O.3    1 LIG      -0.29200
      6 H1        -67.7968   -6.4957  -50.4167 H      1 LIG       0.17500
      7 H2        -70.4050   -7.2112  -50.0183 H      1 LIG       0.17500
      8 H3        -66.3536   -8.3493  -48.9605 H      1 LIG       0.13800
      9 H4        -70.2586   -9.4196  -48.3628 H      1 LIG       0.13800
@<TRIPOS>BOND
      1       1       2 1
      2       1       3 2
      3       2       4 2
      4       3       5 1
      5       4       5 1
      6       1       6 1
      7       2       7 1
      8       3       8 1
      9       4       9 1
@<TRIPOS>ALT_TYPE
CGenFF_4.0_ALT_TYPE_SET
CGenFF_4.0 1 CG2R51 2 CG2R51 3 CG2R51 4 CG2R51 5 OG2R50 6 HGR51 7 HGR51 8 HGR52 9 HGR52
@<TRIPOS>MOLECULE
furan
 9 9 0 0 0
****
USER_CHARGES
INVALID_CHARGES
Pose:   4 Cluster:   4 Fr_nu: 667313 TotEn:   -10.68
@<TRIPOS>ATOM
      1 C1        -76.1271  -24.5689  -44.6935 C.2    1 LIG      -0.26000
      2 C2        -74.7794  -24.9925  -44.6079 C.2    1 LIG      -0.26000
      3 C3        -76.8472  -25.6666  -45.1039 C.2    1 LIG       0.09300
      4 C4        -74.7720  -26.3189  -44.9720 C.2    1 LIG       0.09300
      5 O1        -76.0287  -26.7375  -45.2758 O.3    1 LIG      -0.29200
      6 H1        -76.5239  -23.5862  -44.4829 H      1 LIG       0.17500
      7 H2        -73.9208  -24.4047  -44.3169 H      1 LIG       0.17500
      8 H3        -77.8938  -25.8406  -45.3079 H      1 LIG       0.13800
      9 H4        -73.9962  -27.0654  -45.0608 H      1 LIG       0.13800
@<TRIPOS>BOND
      1       1       2 1
      2       1       3 2
      3       2       4 2
      4       3       5 1
      5       4       5 1
      6       1       6 1
      7       2       7 1
      8       3       8 1
      9       4       9 1
@<TRIPOS>ALT_TYPE
CGenFF_4.0_ALT_TYPE_SET
CGenFF_4.0 1 CG2R51 2 CG2R51 3 CG2R51 4 CG2R51 5 OG2R50 6 HGR51 7 HGR51 8 HGR52 9 HGR52
@<TRIPOS>MOLECULE
furan
 9 9 0 0 0
****
USER_CHARGES
INVALID_CHARGES
Pose:   5 Cluster:   5 Fr_nu: 376731 TotEn:   -10.56
@<TRIPOS>ATOM
      1 C1        -72.2947  -10.4158  -41.0493 C.2    1 LIG      -0.26000
      2 C2        -71.0267  -10.4893  -40.4248 C.2    1 LIG      -0.26000
      3 C3        -72.4508  -11.5968  -41.7370 C.2    1 LIG       0.09300
      4 C4        -70.4984  -11.7100  -40.7751 C.2    1 LIG       0.09300
      5 O1        -71.3604  -12.3913  -41.5748 O.3    1 LIG      -0.29200
      6 H1        -73.0056   -9.6035  -41.0044 H      1 LIG       0.17500
      7 H2        -70.5568   -9.7456  -39.7975 H      1 LIG       0.17500
      8 H3        -73.2377  -12.0035  -42.3553 H      1 LIG       0.13800
      9 H4        -69.5708  -12.2156  -40.5497 H      1 LIG       0.13800
@<TRIPOS>BOND
      1       1       2 1
      2       1       3 2
      3       2       4 2
      4       3       5 1
      5       4       5 1
      6       1       6 1
      7       2       7 1
      8       3       8 1
      9       4       9 1
@<TRIPOS>ALT_TYPE
CGenFF_4.0_ALT_TYPE_SET
CGenFF_4.0 1 CG2R51 2 CG2R51 3 CG2R51 4 CG2R51 5 OG2R50 6 HGR51 7 HGR51 8 HGR52 9 HGR52
@<TRIPOS>MOLECULE
furan
 9 9 0 0 0
****
USER_CHARGES
INVALID_CHARGES
Pose:   6 Cluster:   6 Fr_nu: 475386 TotEn:   -10.15
@<TRIPOS>ATOM
      1 C1        -64.9023   -4.8547  -56.8980 C.2    1 LIG      -0.26000
      2 C2        -64.1597   -4.2790  -57.9565 C.2    1 LIG      -0.26000
      3 C3        -66.2273   -4.6520  -57.2066 C.2    1 LIG       0.09300
      4 C4        -65.0839   -3.7656  -58.8364 C.2    1 LIG       0.09300
      5 O1        -66.3466   -3.9889  -58.3866 O.3    1 LIG      -0.29200
      6 H1        -64.5196   -5.3544  -56.0199 H      1 LIG       0.17500
      7 H2        -63.0853   -4.2429  -58.0646 H      1 LIG       0.17500
      8 H3        -67.1562   -4.9062  -56.7172 H      1 LIG       0.13800
      9 H4        -65.0087   -3.2407  -59.7776 H      1 LIG       0.13800
@<TRIPOS>BOND
      1       1       2 1
      2       1       3 2
      3       2       4 2
      4       3       5 1
      5       4       5 1
      6       1       6 1
      7       2       7 1
      8       3       8 1
      9       4       9 1
@<TRIPOS>ALT_TYPE
CGenFF_4.0_ALT_TYPE_SET
CGenFF_4.0 1 CG2R51 2 CG2R51 3 CG2R51 4 CG2R51 5 OG2R50 6 HGR51 7 HGR51 8 HGR52 9 HGR52
@<TRIPOS>MOLECULE
furan
 9 9 0 0 0
****
USER_CHARGES
INVALID_CHARGES
Pose:   7 Cluster:   7 Fr_nu: 3098767 TotEn:    -9.88
@<TRIPOS>ATOM
      1 C1        -71.7003  -10.3310  -41.6278 C.2    1 LIG      -0.26000
      2 C2        -73.0303  -10.3310  -42.1118 C.2    1 LIG      -0.26000
      3 C3        -71.3414  -11.6524  -41.4971 C.2    1 LIG       0.09300
      4 C4        -73.3893  -11.6524  -42.2426 C.2    1 LIG       0.09300
      5 O1        -72.3653  -12.4643  -41.8700 O.3    1 LIG      -0.29200
      6 H1        -71.0810   -9.4750  -41.4018 H      1 LIG       0.17500
      7 H2        -73.6497   -9.4749  -42.3374 H      1 LIG       0.17500
      8 H3        -70.4420  -12.1541  -41.1709 H      1 LIG       0.13800
      9 H4        -74.2883  -12.1539  -42.5702 H      1 LIG       0.13800
@<TRIPOS>BOND
      1       1       2 1
      2       1       3 2
      3       2       4 2
      4       3       5 1
      5       4       5 1
      6       1       6 1
      7       2       7 1
      8       3       8 1
      9       4       9 1
@<TRIPOS>ALT_TYPE
CGenFF_4.0_ALT_TYPE_SET
CGenFF_4.0 1 CG2R51 2 CG2R51 3 CG2R51 4 CG2R51 5 OG2R50 6 HGR51 7 HGR51 8 HGR52 9 HGR52
@<TRIPOS>MOLECULE
furan
 9 9 0 0 0
****
USER_CHARGES
INVALID_CHARGES
Pose:   8 Cluster:   8 Fr_nu: 332494 TotEn:    -9.67
@<TRIPOS>ATOM
      1 C1        -68.1218   -8.1026  -48.8501 C.2    1 LIG      -0.26000
      2 C2        -69.3167   -8.6343  -48.3092 C.2    1 LIG      -0.26000
      3 C3        -68.5073   -7.1974  -49.8113 C.2    1 LIG       0.09300
      4 C4        -70.3472   -8.0160  -48.9783 C.2    1 LIG       0.09300
      5 O1        -69.8622   -7.1386  -49.8956 O.3    1 LIG      -0.29200
      6 H1        -67.1066   -8.3488  -48.5742 H      1 LIG       0.17500
      7 H2        -69.4146   -9.3754  -47.5290 H      1 LIG       0.17500
      8 H3        -67.9683   -6.5480  -50.4857 H      1 LIG       0.13800
      9 H4        -71.4237   -8.0862  -48.9219 H      1 LIG       0.13800
@<TRIPOS>BOND
      1       1       2 1
      2       1       3 2
      3       2       4 2
      4       3       5 1
      5       4       5 1
      6       1       6 1
      7       2       7 1
      8       3       8 1
      9       4       9 1
@<TRIPOS>ALT_TYPE
CGenFF_4.0_ALT_TYPE_SET
CGenFF_4.0 1 CG2R51 2 CG2R51 3 CG2R51 4 CG2R51 5 OG2R50 6 HGR51 7 HGR51 8 HGR52 9 HGR52
@<TRIPOS>MOLECULE
furan
 9 9 0 0 0
****
USER_CHARGES
INVALID_CHARGES
Pose:   9 Cluster:   9 Fr_nu: 1313086 TotEn:    -9.52
@<TRIPOS>ATOM
      1 C1        -66.0037   -3.8761  -57.6362 C.2    1 LIG      -0.26000
      2 C2        -65.3379   -3.4738  -58.8186 C.2    1 LIG      -0.26000
      3 C3        -65.0627   -4.5227  -56.8690 C.2    1 LIG       0.09300
      4 C4        -64.0375   -3.9031  -58.6896 C.2    1 LIG       0.09300
      5 O1        -63.8615   -4.5433  -57.5040 O.3    1 LIG      -0.29200
      6 H1        -67.0399   -3.7154  -57.3759 H      1 LIG       0.17500
      7 H2        -65.7538   -2.9377  -59.6594 H      1 LIG       0.17500
      8 H3        -65.0871   -4.9979  -55.8992 H      1 LIG       0.13800
      9 H4        -63.1620   -3.8351  -59.3188 H      1 LIG       0.13800
@<TRIPOS>BOND
      1       1       2 1
      2       1       3 2
      3       2       4 2
      4       3       5 1
      5       4       5 1
      6       1       6 1
      7       2       7 1
      8       3       8 1
      9       4       9 1
@<TRIPOS>ALT_TYPE
CGenFF_4.0_ALT_TYPE_SET
CGenFF_4.0 1 CG2R51 2 CG2R51 3 CG2R51 4 CG2R51 5 OG2R50 6 HGR51 7 HGR51 8 HGR52 9 HGR52
@<TRIPOS>MOLECULE
furan
 9 9 0 0 0
****
USER_CHARGES
INVALID_CHARGES
Pose:  10 Cluster:  10 Fr_nu: 1312963 TotEn:    -9.32
@<TRIPOS>ATOM
      1 C1        -65.4771   -3.8829  -56.9856 C.2    1 LIG      -0.26000
      2 C2        -64.1777   -3.4892  -57.3854 C.2    1 LIG      -0.26000
      3 C3        -66.0383   -4.5092  -58.0741 C.2    1 LIG       0.09300
      4 C4        -64.0375   -3.9031  -58.6896 C.2    1 LIG       0.09300
      5 O1        -65.1672   -4.5258  -59.1169 O.3    1 LIG      -0.29200
      6 H1        -65.9461   -3.7290  -56.0246 H      1 LIG       0.17500
      7 H2        -63.4362   -2.9690  -56.7965 H      1 LIG       0.17500
      8 H3        -66.9962   -4.9738  -58.2577 H      1 LIG       0.13800
      9 H4        -63.2389   -3.8345  -59.4138 H      1 LIG       0.13800
@<TRIPOS>BOND
      1       1       2 1
      2       1       3 2
      3       2       4 2
      4       3       5 1
      5       4       5 1
      6       1       6 1
      7       2       7 1
      8       3       8 1
      9       4       9 1
@<TRIPOS>ALT_TYPE
CGenFF_4.0_ALT_TYPE_SET
CGenFF_4.0 1 CG2R51 2 CG2R51 3 CG2R51 4 CG2R51 5 OG2R50 6 HGR51 7 HGR51 8 HGR52 9 HGR52
@<TRIPOS>MOLECULE
furan
 9 9 0 0 0
****
USER_CHARGES
INVALID_CHARGES
Pose:  11 Cluster:  11 Fr_nu: 329409 TotEn:    -9.17
@<TRIPOS>ATOM
      1 C1        -65.5722   -3.7288  -57.6980 C.2    1 LIG      -0.26000
      2 C2        -64.9997   -3.3129  -58.9237 C.2    1 LIG      -0.26000
      3 C3        -66.0191   -5.0137  -57.9017 C.2    1 LIG       0.09300
      4 C4        -65.1375   -4.3732  -59.7890 C.2    1 LIG       0.09300
      5 O1        -65.7579   -5.4139  -59.1737 O.3    1 LIG      -0.29200
      6 H1        -65.6498   -3.1628  -56.7810 H      1 LIG       0.17500
      7 H2        -64.5434   -2.3596  -59.1482 H      1 LIG       0.17500
      8 H3        -66.5162   -5.7404  -57.2757 H      1 LIG       0.13800
      9 H4        -64.8612   -4.5371  -60.8204 H      1 LIG       0.13800
@<TRIPOS>BOND
      1       1       2 1
      2       1       3 2
      3       2       4 2
      4       3       5 1
      5       4       5 1
      6       1       6 1
      7       2       7 1
      8       3       8 1
      9       4       9 1
@<TRIPOS>ALT_TYPE
CGenFF_4.0_ALT_TYPE_SET
CGenFF_4.0 1 CG2R51 2 CG2R51 3 CG2R51 4 CG2R51 5 OG2R50 6 HGR51 7 HGR51 8 HGR52 9 HGR52
@<TRIPOS>MOLECULE
furan
 9 9 0 0 0
****
USER_CHARGES
INVALID_CHARGES
Pose:  12 Cluster:  12 Fr_nu:   5632 TotEn:    -9.07
@<TRIPOS>ATOM
      1 C1        -51.4872    4.3001  -33.6340 C.2    1 LIG      -0.26000
      2 C2        -52.8855    4.0952  -33.7120 C.2    1 LIG      -0.26000
      3 C3        -51.2829    5.1348  -32.5599 C.2    1 LIG       0.09300
      4 C4        -53.4359    4.8190  -32.6800 C.2    1 LIG       0.09300
      5 O1        -52.4656    5.4556  -31.9729 O.3    1 LIG      -0.29200
      6 H1        -50.7240    3.8912  -34.2801 H      1 LIG       0.17500
      7 H2        -53.4247    3.4947  -34.4305 H      1 LIG       0.17500
      8 H3        -50.4033    5.5683  -32.1068 H      1 LIG       0.13800
      9 H4        -54.4468    4.9760  -32.3329 H      1 LIG       0.13800
@<TRIPOS>BOND
      1       1       2 1
      2       1       3 2
      3       2       4 2
      4       3       5 1
      5       4       5 1
      6       1       6 1
      7       2       7 1
      8       3       8 1
      9       4       9 1
@<TRIPOS>ALT_TYPE
CGenFF_4.0_ALT_TYPE_SET
CGenFF_4.0 1 CG2R51 2 CG2R51 3 CG2R51 4 CG2R51 5 OG2R50 6 HGR51 7 HGR51 8 HGR52 9 HGR52
@<TRIPOS>MOLECULE
furan
 9 9 0 0 0
****
USER_CHARGES
INVALID_CHARGES
Pose:  13 Cluster:  13 Fr_nu: 135436 TotEn:    -8.73
@<TRIPOS>ATOM
      1 C1        -65.7627   -4.9942  -58.5294 C.2    1 LIG      -0.26000
      2 C2        -64.6734   -4.1258  -58.7792 C.2    1 LIG      -0.26000
      3 C3        -66.2987   -4.5983  -57.3261 C.2    1 LIG       0.09300
      4 C4        -64.6215   -3.2610  -57.7108 C.2    1 LIG       0.09300
      5 O1        -65.6089   -3.5423  -56.8206 O.3    1 LIG      -0.29200
      6 H1        -66.1130   -5.8074  -59.1486 H      1 LIG       0.17500
      7 H2        -64.0093   -4.1296  -59.6315 H      1 LIG       0.17500
      8 H3        -67.1276   -4.9453  -56.7265 H      1 LIG       0.13800
      9 H4        -63.9771   -2.4345  -57.4487 H      1 LIG       0.13800
@<TRIPOS>BOND
      1       1       2 1
      2       1       3 2
      3       2       4 2
      4       3       5 1
      5       4       5 1
      6       1       6 1
      7       2       7 1
      8       3       8 1
      9       4       9 1
@<TRIPOS>ALT_TYPE
CGenFF_4.0_ALT_TYPE_SET
CGenFF_4.0 1 CG2R51 2 CG2R51 3 CG2R51 4 CG2R51 5 OG2R50 6 HGR51 7 HGR51 8 HGR52 9 HGR52
@<TRIPOS>MOLECULE
furan
 9 9 0 0 0
****
USER_CHARGES
INVALID_CHARGES
Pose:  14 Cluster:  14 Fr_nu:  13653 TotEn:    -8.34
@<TRIPOS>ATOM
      1 C1        -75.0383  -25.0911  -44.1248 C.2    1 LIG      -0.26000
      2 C2        -76.2786  -25.6510  -44.5138 C.2    1 LIG      -0.26000
      3 C3        -74.0720  -25.9776  -44.5402 C.2    1 LIG       0.09300
      4 C4        -75.9819  -26.8396  -45.1392 C.2    1 LIG       0.09300
      5 O1        -74.6389  -27.0460  -45.1596 O.3    1 LIG      -0.29200
      6 H1        -74.8697  -24.1585  -43.6061 H      1 LIG       0.17500
      7 H2        -77.2654  -25.2395  -44.3579 H      1 LIG       0.17500
      8 H3        -72.9937  -25.9925  -44.4758 H      1 LIG       0.13800
      9 H4        -76.5807  -27.6117  -45.5999 H      1 LIG       0.13800
@<TRIPOS>BOND
      1       1       2 1
      2       1       3 2
      3       2       4 2
      4       3       5 1
      5       4       5 1
      6       1       6 1
      7       2       7 1
      8       3       8 1
      9       4       9 1
@<TRIPOS>ALT_TYPE
CGenFF_4.0_ALT_TYPE_SET
CGenFF_4.0 1 CG2R51 2 CG2R51 3 CG2R51 4 CG2R51 5 OG2R50 6 HGR51 7 HGR51 8 HGR52 9 HGR52
@<TRIPOS>MOLECULE
furan
 9 9 0 0 0
****
USER_CHARGES
INVALID_CHARGES
Pose:  15 Cluster:  15 Fr_nu:  36233 TotEn:    -8.24
@<TRIPOS>ATOM
      1 C1        -75.9452  -26.6700  -45.5710 C.2    1 LIG      -0.26000
      2 C2        -74.8123  -26.3855  -44.7718 C.2    1 LIG      -0.26000
      3 C3        -76.7905  -25.5937  -45.4324 C.2    1 LIG       0.09300
      4 C4        -75.0459  -25.1556  -44.2019 C.2    1 LIG       0.09300
      5 O1        -76.2496  -24.6662  -44.5996 O.3    1 LIG      -0.29200
      6 H1        -76.1236  -27.5497  -46.1724 H      1 LIG       0.17500
      7 H2        -73.9351  -26.9999  -44.6292 H      1 LIG       0.17500
      8 H3        -77.7606  -25.3478  -45.8390 H      1 LIG       0.13800
      9 H4        -74.4847  -24.5255  -43.5273 H      1 LIG       0.13800
@<TRIPOS>BOND
      1       1       2 1
      2       1       3 2
      3       2       4 2
      4       3       5 1
      5       4       5 1
      6       1       6 1
      7       2       7 1
      8       3       8 1
      9       4       9 1
@<TRIPOS>ALT_TYPE
CGenFF_4.0_ALT_TYPE_SET
CGenFF_4.0 1 CG2R51 2 CG2R51 3 CG2R51 4 CG2R51 5 OG2R50 6 HGR51 7 HGR51 8 HGR52 9 HGR52
@<TRIPOS>MOLECULE
furan
 9 9 0 0 0
****
USER_CHARGES
INVALID_CHARGES
Pose:  16 Cluster:  16 Fr_nu:   1796 TotEn:    -8.15
@<TRIPOS>ATOM
      1 C1        -64.9503   -4.2086  -56.6978 C.2    1 LIG      -0.26000
      2 C2        -66.2330   -4.2086  -57.2960 C.2    1 LIG      -0.26000
      3 C3        -64.1523   -3.4319  -57.5053 C.2    1 LIG       0.09300
      4 C4        -66.1275   -3.4318  -58.4262 C.2    1 LIG       0.09300
      5 O1        -64.8623   -2.9545  -58.5610 O.3    1 LIG      -0.29200
      6 H1        -64.6453   -4.7121  -55.7919 H      1 LIG       0.17500
      7 H2        -67.1232   -4.7117  -56.9468 H      1 LIG       0.17500
      8 H3        -63.1139   -3.1361  -57.4682 H      1 LIG       0.13800
      9 H4        -66.8233   -3.1368  -59.1982 H      1 LIG       0.13800
@<TRIPOS>BOND
      1       1       2 1
      2       1       3 2
      3       2       4 2
      4       3       5 1
      5       4       5 1
      6       1       6 1
      7       2       7 1
      8       3       8 1
      9       4       9 1
@<TRIPOS>ALT_TYPE
CGenFF_4.0_ALT_TYPE_SET
CGenFF_4.0 1 CG2R51 2 CG2R51 3 CG2R51 4 CG2R51 5 OG2R50 6 HGR51 7 HGR51 8 HGR52 9 HGR52
@<TRIPOS>MOLECULE
furan
 9 9 0 0 0
****
USER_CHARGES
INVALID_CHARGES
Pose:  17 Cluster:  17 Fr_nu: 1918591 TotEn:    -8.11
@<TRIPOS>ATOM
      1 C1        -70.7520   -7.7018  -44.5884 C.2    1 LIG      -0.26000
      2 C2        -70.7520   -8.7700  -45.5170 C.2    1 LIG      -0.26000
      3 C3        -71.8211   -7.9231  -43.7517 C.2    1 LIG       0.09300
      4 C4        -71.8209   -9.5679  -45.1814 C.2    1 LIG       0.09300
      5 O1        -72.4777   -9.0587  -44.1063 O.3    1 LIG      -0.29200
      6 H1        -70.0598   -6.8739  -44.5360 H      1 LIG       0.17500
      7 H2        -70.0593   -8.9374  -46.3291 H      1 LIG       0.17500
      8 H3        -72.2263   -7.3951  -42.9008 H      1 LIG       0.13800
      9 H4        -72.2265  -10.4836  -45.5864 H      1 LIG       0.13800
@<TRIPOS>BOND
      1       1       2 1
      2       1       3 2
      3       2       4 2
      4       3       5 1
      5       4       5 1
      6       1       6 1
      7       2       7 1
      8       3       8 1
      9       4       9 1
@<TRIPOS>ALT_TYPE
CGenFF_4.0_ALT_TYPE_SET
CGenFF_4.0 1 CG2R51 2 CG2R51 3 CG2R51 4 CG2R51 5 OG2R50 6 HGR51 7 HGR51 8 HGR52 9 HGR52
@<TRIPOS>MOLECULE
furan
 9 9 0 0 0
****
USER_CHARGES
INVALID_CHARGES
Pose:  18 Cluster:  18 Fr_nu:  33584 TotEn:    -8.03
@<TRIPOS>ATOM
      1 C1        -75.8142  -26.2173  -45.5796 C.2    1 LIG      -0.26000
      2 C2        -76.3663  -25.1996  -44.7654 C.2    1 LIG      -0.26000
      3 C3        -74.4510  -26.1435  -45.4114 C.2    1 LIG       0.09300
      4 C4        -75.3011  -24.5766  -44.1577 C.2    1 LIG       0.09300
      5 O1        -74.1300  -25.1461  -44.5461 O.3    1 LIG      -0.29200
      6 H1        -76.3436  -26.9166  -46.2104 H      1 LIG       0.17500
      7 H2        -77.4100  -24.9515  -44.6374 H      1 LIG       0.17500
      8 H3        -73.6169  -26.6998  -45.8137 H      1 LIG       0.13800
      9 H4        -75.2135  -23.7567  -43.4599 H      1 LIG       0.13800
@<TRIPOS>BOND
      1       1       2 1
      2       1       3 2
      3       2       4 2
      4       3       5 1
      5       4       5 1
      6       1       6 1
      7       2       7 1
      8       3       8 1
      9       4       9 1
@<TRIPOS>ALT_TYPE
CGenFF_4.0_ALT_TYPE_SET
CGenFF_4.0 1 CG2R51 2 CG2R51 3 CG2R51 4 CG2R51 5 OG2R50 6 HGR51 7 HGR51 8 HGR52 9 HGR52
@<TRIPOS>MOLECULE
furan
 9 9 0 0 0
****
USER_CHARGES
INVALID_CHARGES
Pose:  19 Cluster:  19 Fr_nu: 201410 TotEn:    -8.02
@<TRIPOS>ATOM
      1 C1        -70.5048  -11.6659  -40.3114 C.2    1 LIG      -0.26000
      2 C2        -71.2155  -10.5234  -40.7507 C.2    1 LIG      -0.26000
      3 C3        -69.2104  -11.5013  -40.7468 C.2    1 LIG       0.09300
      4 C4        -70.3047   -9.7421  -41.4230 C.2    1 LIG       0.09300
      5 O1        -69.0801  -10.3311  -41.4250 O.3    1 LIG      -0.29200
      6 H1        -70.8882  -12.5046  -39.7485 H      1 LIG       0.17500
      7 H2        -72.2607  -10.2976  -40.5963 H      1 LIG       0.17500
      8 H3        -68.3112  -12.0936  -40.6592 H      1 LIG       0.13800
      9 H4        -70.3665   -8.7901  -41.9298 H      1 LIG       0.13800
@<TRIPOS>BOND
      1       1       2 1
      2       1       3 2
      3       2       4 2
      4       3       5 1
      5       4       5 1
      6       1       6 1
      7       2       7 1
      8       3       8 1
      9       4       9 1
@<TRIPOS>ALT_TYPE
CGenFF_4.0_ALT_TYPE_SET
CGenFF_4.0 1 CG2R51 2 CG2R51 3 CG2R51 4 CG2R51 5 OG2R50 6 HGR51 7 HGR51 8 HGR52 9 HGR52
@<TRIPOS>MOLECULE
furan
 9 9 0 0 0
****
USER_CHARGES
INVALID_CHARGES
Pose:  20 Cluster:  20 Fr_nu: 1396505 TotEn:    -7.83
@<TRIPOS>ATOM
      1 C1        -53.6607    4.8174  -33.0095 C.2    1 LIG      -0.26000
      2 C2        -54.5165    5.2905  -34.0327 C.2    1 LIG      -0.26000
      3 C3        -53.0264    3.7104  -33.5235 C.2    1 LIG       0.09300
      4 C4        -54.3440    4.4390  -35.0991 C.2    1 LIG       0.09300
      5 O1        -53.4372    3.4730  -34.7968 O.3    1 LIG      -0.29200
      6 H1        -53.5237    5.2311  -32.0209 H      1 LIG       0.17500
      7 H2        -55.1762    6.1454  -33.9974 H      1 LIG       0.17500
      8 H3        -52.2940    3.0194  -33.1322 H      1 LIG       0.13800
      9 H4        -54.7692    4.3873  -36.0908 H      1 LIG       0.13800
@<TRIPOS>BOND
      1       1       2 1
      2       1       3 2
      3       2       4 2
      4       3       5 1
      5       4       5 1
      6       1       6 1
      7       2       7 1
      8       3       8 1
      9       4       9 1
@<TRIPOS>ALT_TYPE
CGenFF_4.0_ALT_TYPE_SET
CGenFF_4.0 1 CG2R51 2 CG2R51 3 CG2R51 4 CG2R51 5 OG2R50 6 HGR51 7 HGR51 8 HGR52 9 HGR52
@<TRIPOS>MOLECULE
furan
 9 9 0 0 0
****
USER_CHARGES
INVALID_CHARGES
Pose:  21 Cluster:  21 Fr_nu: 124147 TotEn:    -7.69
@<TRIPOS>ATOM
      1 C1        -51.7424    4.4335  -33.0081 C.2    1 LIG      -0.26000
      2 C2        -53.1142    4.4194  -32.6597 C.2    1 LIG      -0.26000
      3 C3        -51.6975    4.5431  -34.3785 C.2    1 LIG       0.09300
      4 C4        -53.8097    4.5214  -33.8420 C.2    1 LIG       0.09300
      5 O1        -52.9534    4.5973  -34.8945 O.3    1 LIG      -0.29200
      6 H1        -50.8928    4.3712  -32.3436 H      1 LIG       0.17500
      7 H2        -53.5423    4.3444  -31.6705 H      1 LIG       0.17500
      8 H3        -50.8937    4.5938  -35.0985 H      1 LIG       0.13800
      9 H4        -54.8604    4.5522  -34.0909 H      1 LIG       0.13800
@<TRIPOS>BOND
      1       1       2 1
      2       1       3 2
      3       2       4 2
      4       3       5 1
      5       4       5 1
      6       1       6 1
      7       2       7 1
      8       3       8 1
      9       4       9 1
@<TRIPOS>ALT_TYPE
CGenFF_4.0_ALT_TYPE_SET
CGenFF_4.0 1 CG2R51 2 CG2R51 3 CG2R51 4 CG2R51 5 OG2R50 6 HGR51 7 HGR51 8 HGR52 9 HGR52
@<TRIPOS>MOLECULE
furan
 9 9 0 0 0
****
USER_CHARGES
INVALID_CHARGES
Pose:  22 Cluster:  22 Fr_nu: 543956 TotEn:    -7.53
@<TRIPOS>ATOM
      1 C1        -52.6964    5.0324  -33.5111 C.2    1 LIG      -0.26000
      2 C2        -51.3794    4.8781  -34.0060 C.2    1 LIG      -0.26000
      3 C3        -52.5687    5.3598  -32.1812 C.2    1 LIG       0.09300
      4 C4        -50.5409    5.1224  -32.9434 C.2    1 LIG       0.09300
      5 O1        -51.2580    5.4169  -31.8273 O.3    1 LIG      -0.29200
      6 H1        -53.6227    4.9186  -34.0553 H      1 LIG       0.17500
      7 H2        -51.0790    4.6212  -35.0116 H      1 LIG       0.17500
      8 H3        -53.2755    5.5737  -31.3927 H      1 LIG       0.13800
      9 H4        -49.4672    5.1269  -32.8241 H      1 LIG       0.13800
@<TRIPOS>BOND
      1       1       2 1
      2       1       3 2
      3       2       4 2
      4       3       5 1
      5       4       5 1
      6       1       6 1
      7       2       7 1
      8       3       8 1
      9       4       9 1
@<TRIPOS>ALT_TYPE
CGenFF_4.0_ALT_TYPE_SET
CGenFF_4.0 1 CG2R51 2 CG2R51 3 CG2R51 4 CG2R51 5 OG2R50 6 HGR51 7 HGR51 8 HGR52 9 HGR52
@<TRIPOS>MOLECULE
furan
 9 9 0 0 0
****
USER_CHARGES
INVALID_CHARGES
Pose:  23 Cluster:  23 Fr_nu:   3087 TotEn:    -7.49
@<TRIPOS>ATOM
      1 C1        -64.7267   -3.6363  -59.0406 C.2    1 LIG      -0.26000
      2 C2        -65.4933   -4.4030  -58.1308 C.2    1 LIG      -0.26000
      3 C3        -63.9191   -2.8288  -58.2738 C.2    1 LIG       0.09300
      4 C4        -65.0996   -4.0094  -56.8730 C.2    1 LIG       0.09300
      5 O1        -64.1402   -3.0502  -56.9515 O.3    1 LIG      -0.29200
      6 H1        -64.7590   -3.6680  -60.1200 H      1 LIG       0.17500
      7 H2        -66.2394   -5.1493  -58.3629 H      1 LIG       0.17500
      8 H3        -63.1721   -2.0833  -58.5045 H      1 LIG       0.13800
      9 H4        -65.3897   -4.3000  -55.8738 H      1 LIG       0.13800
@<TRIPOS>BOND
      1       1       2 1
      2       1       3 2
      3       2       4 2
      4       3       5 1
      5       4       5 1
      6       1       6 1
      7       2       7 1
      8       3       8 1
      9       4       9 1
@<TRIPOS>ALT_TYPE
CGenFF_4.0_ALT_TYPE_SET
CGenFF_4.0 1 CG2R51 2 CG2R51 3 CG2R51 4 CG2R51 5 OG2R50 6 HGR51 7 HGR51 8 HGR52 9 HGR52
@<TRIPOS>MOLECULE
furan
 9 9 0 0 0
****
USER_CHARGES
INVALID_CHARGES
Pose:  24 Cluster:  24 Fr_nu:  18970 TotEn:    -7.46
@<TRIPOS>ATOM
      1 C1        -45.1097  -11.7203  -43.9374 C.2    1 LIG      -0.26000
      2 C2        -46.4704  -11.9767  -44.2304 C.2    1 LIG      -0.26000
      3 C3        -44.5866  -12.9082  -43.4821 C.2    1 LIG       0.09300
      4 C4        -46.6819  -13.3030  -43.9334 C.2    1 LIG       0.09300
      5 O1        -45.5384  -13.8780  -43.4768 O.3    1 LIG      -0.29200
      6 H1        -44.5770  -10.7865  -44.0442 H      1 LIG       0.17500
      7 H2        -47.2051  -11.2817  -44.6107 H      1 LIG       0.17500
      8 H3        -43.6074  -13.2125  -43.1422 H      1 LIG       0.13800
      9 H4        -47.5425  -13.9535  -43.9890 H      1 LIG       0.13800
@<TRIPOS>BOND
      1       1       2 1
      2       1       3 2
      3       2       4 2
      4       3       5 1
      5       4       5 1
      6       1       6 1
      7       2       7 1
      8       3       8 1
      9       4       9 1
@<TRIPOS>ALT_TYPE
CGenFF_4.0_ALT_TYPE_SET
CGenFF_4.0 1 CG2R51 2 CG2R51 3 CG2R51 4 CG2R51 5 OG2R50 6 HGR51 7 HGR51 8 HGR52 9 HGR52
@<TRIPOS>MOLECULE
furan
 9 9 0 0 0
****
USER_CHARGES
INVALID_CHARGES
Pose:  25 Cluster:  25 Fr_nu: 1258473 TotEn:    -7.27
@<TRIPOS>ATOM
      1 C1        -45.4289  -11.3787  -43.4087 C.2    1 LIG      -0.26000
      2 C2        -45.2917  -12.7849  -43.4926 C.2    1 LIG      -0.26000
      3 C3        -46.4154  -11.0370  -44.3043 C.2    1 LIG       0.09300
      4 C4        -46.2042  -13.2023  -44.4334 C.2    1 LIG       0.09300
      5 O1        -46.8933  -12.1429  -44.9329 O.3    1 LIG      -0.29200
      6 H1        -44.8774  -10.6992  -42.7751 H      1 LIG       0.17500
      7 H2        -44.6128  -13.4153  -42.9367 H      1 LIG       0.17500
      8 H3        -46.8694  -10.1010  -44.5954 H      1 LIG       0.13800
      9 H4        -46.4720  -14.1673  -44.8385 H      1 LIG       0.13800
@<TRIPOS>BOND
      1       1       2 1
      2       1       3 2
      3       2       4 2
      4       3       5 1
      5       4       5 1
      6       1       6 1
      7       2       7 1
      8       3       8 1
      9       4       9 1
@<TRIPOS>ALT_TYPE
CGenFF_4.0_ALT_TYPE_SET
CGenFF_4.0 1 CG2R51 2 CG2R51 3 CG2R51 4 CG2R51 5 OG2R50 6 HGR51 7 HGR51 8 HGR52 9 HGR52
@<TRIPOS>MOLECULE
furan
 9 9 0 0 0
****
USER_CHARGES
INVALID_CHARGES
Pose:  26 Cluster:  26 Fr_nu:  13441 TotEn:    -7.25
@<TRIPOS>ATOM
      1 C1        -65.1774   -3.1570  -58.4446 C.2    1 LIG      -0.26000
      2 C2        -64.6126   -3.3085  -57.1557 C.2    1 LIG      -0.26000
      3 C3        -66.0970   -4.1709  -58.5803 C.2    1 LIG       0.09300
      4 C4        -65.2275   -4.4041  -56.5956 C.2    1 LIG       0.09300
      5 O1        -66.1337   -4.9355  -57.4576 O.3    1 LIG      -0.29200
      6 H1        -64.9431   -2.4035  -59.1826 H      1 LIG       0.17500
      7 H2        -63.8527   -2.6957  -56.6928 H      1 LIG       0.17500
      8 H3        -66.7707   -4.4683  -59.3707 H      1 LIG       0.13800
      9 H4        -65.1371   -4.9066  -55.6436 H      1 LIG       0.13800
@<TRIPOS>BOND
      1       1       2 1
      2       1       3 2
      3       2       4 2
      4       3       5 1
      5       4       5 1
      6       1       6 1
      7       2       7 1
      8       3       8 1
      9       4       9 1
@<TRIPOS>ALT_TYPE
CGenFF_4.0_ALT_TYPE_SET
CGenFF_4.0 1 CG2R51 2 CG2R51 3 CG2R51 4 CG2R51 5 OG2R50 6 HGR51 7 HGR51 8 HGR52 9 HGR52
@<TRIPOS>MOLECULE
furan
 9 9 0 0 0
****
USER_CHARGES
INVALID_CHARGES
Pose:  27 Cluster:  27 Fr_nu:    459 TotEn:    -7.16
@<TRIPOS>ATOM
      1 C1        -65.7356   -3.9595  -58.3946 C.2    1 LIG      -0.26000
      2 C2        -64.3530   -3.6966  -58.2439 C.2    1 LIG      -0.26000
      3 C3        -66.0413   -4.9355  -57.4748 C.2    1 LIG       0.09300
      4 C4        -63.9125   -4.5307  -57.2428 C.2    1 LIG       0.09300
      5 O1        -64.9355   -5.2891  -56.7687 O.3    1 LIG      -0.29200
      6 H1        -66.4231   -3.4959  -59.0872 H      1 LIG       0.17500
      7 H2        -63.7528   -2.9877  -58.7958 H      1 LIG       0.17500
      8 H3        -66.9505   -5.4561  -57.2114 H      1 LIG       0.13800
      9 H4        -62.9523   -4.6963  -56.7763 H      1 LIG       0.13800
@<TRIPOS>BOND
      1       1       2 1
      2       1       3 2
      3       2       4 2
      4       3       5 1
      5       4       5 1
      6       1       6 1
      7       2       7 1
      8       3       8 1
      9       4       9 1
@<TRIPOS>ALT_TYPE
CGenFF_4.0_ALT_TYPE_SET
CGenFF_4.0 1 CG2R51 2 CG2R51 3 CG2R51 4 CG2R51 5 OG2R50 6 HGR51 7 HGR51 8 HGR52 9 HGR52
@<TRIPOS>MOLECULE
furan
 9 9 0 0 0
****
USER_CHARGES
INVALID_CHARGES
Pose:  28 Cluster:  28 Fr_nu: 122292 TotEn:    -7.13
@<TRIPOS>ATOM
      1 C1        -53.0081    5.1357  -34.8336 C.2    1 LIG      -0.26000
      2 C2        -53.8097    4.5214  -33.8420 C.2    1 LIG      -0.26000
      3 C3        -51.7034    4.9478  -34.4405 C.2    1 LIG       0.09300
      4 C4        -52.9377    4.0018  -32.9137 C.2    1 LIG       0.09300
      5 O1        -51.6518    4.2574  -33.2713 O.3    1 LIG      -0.29200
      6 H1        -53.3398    5.6513  -35.7232 H      1 LIG       0.17500
      7 H2        -54.8881    4.4643  -33.8083 H      1 LIG       0.17500
      8 H3        -50.7483    5.2279  -34.8606 H      1 LIG       0.13800
      9 H4        -53.0665    3.4521  -31.9927 H      1 LIG       0.13800
@<TRIPOS>BOND
      1       1       2 1
      2       1       3 2
      3       2       4 2
      4       3       5 1
      5       4       5 1
      6       1       6 1
      7       2       7 1
      8       3       8 1
      9       4       9 1
@<TRIPOS>ALT_TYPE
CGenFF_4.0_ALT_TYPE_SET
CGenFF_4.0 1 CG2R51 2 CG2R51 3 CG2R51 4 CG2R51 5 OG2R50 6 HGR51 7 HGR51 8 HGR52 9 HGR52
@<TRIPOS>MOLECULE
furan
 9 9 0 0 0
****
USER_CHARGES
INVALID_CHARGES
Pose:  29 Cluster:  29 Fr_nu:   5152 TotEn:    -7.12
@<TRIPOS>ATOM
      1 C1        -51.3617    5.1536  -33.4301 C.2    1 LIG      -0.26000
      2 C2        -52.3523    5.6568  -32.5532 C.2    1 LIG      -0.26000
      3 C3        -51.9106    4.0442  -34.0300 C.2    1 LIG       0.09300
      4 C4        -53.4359    4.8190  -32.6800 C.2    1 LIG       0.09300
      5 O1        -53.1747    3.8335  -33.5783 O.3    1 LIG      -0.29200
      6 H1        -50.3715    5.5497  -33.6028 H      1 LIG       0.17500
      7 H2        -52.2849    6.5220  -31.9096 H      1 LIG       0.17500
      8 H3        -51.5513    3.3350  -34.7615 H      1 LIG       0.13800
      9 H4        -54.4154    4.7898  -32.2253 H      1 LIG       0.13800
@<TRIPOS>BOND
      1       1       2 1
      2       1       3 2
      3       2       4 2
      4       3       5 1
      5       4       5 1
      6       1       6 1
      7       2       7 1
      8       3       8 1
      9       4       9 1
@<TRIPOS>ALT_TYPE
CGenFF_4.0_ALT_TYPE_SET
CGenFF_4.0 1 CG2R51 2 CG2R51 3 CG2R51 4 CG2R51 5 OG2R50 6 HGR51 7 HGR51 8 HGR52 9 HGR52
@<TRIPOS>MOLECULE
furan
 9 9 0 0 0
****
USER_CHARGES
INVALID_CHARGES
Pose:  30 Cluster:  30 Fr_nu:   9367 TotEn:    -6.86
@<TRIPOS>ATOM
      1 C1        -53.3448    4.2576  -34.8534 C.2    1 LIG      -0.26000
      2 C2        -52.1696    4.2911  -34.0653 C.2    1 LIG      -0.26000
      3 C3        -54.3953    4.4153  -33.9796 C.2    1 LIG       0.09300
      4 C4        -52.5858    4.4670  -32.7662 C.2    1 LIG       0.09300
      5 O1        -53.9412    4.5438  -32.7054 O.3    1 LIG      -0.29200
      6 H1        -53.4171    4.1335  -35.9242 H      1 LIG       0.17500
      7 H2        -51.1472    4.1987  -34.4022 H      1 LIG       0.17500
      8 H3        -55.4681    4.4571  -34.1000 H      1 LIG       0.13800
      9 H4        -52.0697    4.5532  -31.8211 H      1 LIG       0.13800
@<TRIPOS>BOND
      1       1       2 1
      2       1       3 2
      3       2       4 2
      4       3       5 1
      5       4       5 1
      6       1       6 1
      7       2       7 1
      8       3       8 1
      9       4       9 1
@<TRIPOS>ALT_TYPE
CGenFF_4.0_ALT_TYPE_SET
CGenFF_4.0 1 CG2R51 2 CG2R51 3 CG2R51 4 CG2R51 5 OG2R50 6 HGR51 7 HGR51 8 HGR52 9 HGR52
@<TRIPOS>MOLECULE
furan
 9 9 0 0 0
****
USER_CHARGES
INVALID_CHARGES
Pose:  31 Cluster:  31 Fr_nu: 347052 TotEn:    -5.81
@<TRIPOS>ATOM
      1 C1        -52.7835    4.9651  -33.5605 C.2    1 LIG      -0.26000
      2 C2        -51.7279    5.5600  -32.8290 C.2    1 LIG      -0.26000
      3 C3        -52.3127    3.7449  -33.9865 C.2    1 LIG       0.09300
      4 C4        -50.6874    4.6608  -32.8600 C.2    1 LIG       0.09300
      5 O1        -51.0359    3.5517  -33.5635 O.3    1 LIG      -0.29200
      6 H1        -53.7644    5.3747  -33.7536 H      1 LIG       0.17500
      7 H2        -51.7258    6.5235  -32.3401 H      1 LIG       0.17500
      8 H3        -52.7398    2.9400  -34.5669 H      1 LIG       0.13800
      9 H4        -49.6872    4.6606  -32.4519 H      1 LIG       0.13800
@<TRIPOS>BOND
      1       1       2 1
      2       1       3 2
      3       2       4 2
      4       3       5 1
      5       4       5 1
      6       1       6 1
      7       2       7 1
      8       3       8 1
      9       4       9 1
@<TRIPOS>ALT_TYPE
CGenFF_4.0_ALT_TYPE_SET
CGenFF_4.0 1 CG2R51 2 CG2R51 3 CG2R51 4 CG2R51 5 OG2R50 6 HGR51 7 HGR51 8 HGR52 9 HGR52
@<TRIPOS>MOLECULE
pyrimidine
 10 10 0 0 0
****
USER_CHARGES
INVALID_CHARGES
Pose:   1 Cluster:   1 Fr_nu: 405973 TotEn:   -21.33
@<TRIPOS>ATOM
      1 C1        -72.2909  -10.0980  -41.9575 C.ar   1 LIG      -0.13100
      2 C2        -72.6566  -11.2786  -41.3435 C.ar   1 LIG       0.28900
      3 C3        -70.9441   -9.7999  -41.9240 C.ar   1 LIG       0.28900
      4 C4        -70.4984  -11.7100  -40.7751 C.ar   1 LIG       0.50700
      5 N1        -71.7833  -12.1116  -40.7405 N.ar   1 LIG      -0.71900
      6 N2        -70.0165  -10.5860  -41.3392 N.ar   1 LIG      -0.71900
      7 H1        -73.0131   -9.4484  -42.4337 H      1 LIG       0.11500
      8 H2        -73.6933  -11.5965  -41.3189 H      1 LIG       0.11400
      9 H3        -70.5620   -8.8928  -42.3797 H      1 LIG       0.11400
     10 H4        -69.7753  -12.3596  -40.2974 H      1 LIG       0.14100
@<TRIPOS>BOND
      1       1       2 ar
      2       1       3 ar
      3       2       5 ar
      4       3       6 ar
      5       4       5 ar
      6       4       6 ar
      7       1       7 1
      8       2       8 1
      9       3       9 1
     10       4      10 1
@<TRIPOS>ALT_TYPE
CGenFF_4.0_ALT_TYPE_SET
CGenFF_4.0 1 CG2R61 2 CG2R61 3 CG2R61 4 CG2R64 5 NG2R62 6 NG2R62 7 HGR61 8 HGR62 9 HGR62 10 HGR62
@<TRIPOS>MOLECULE
pyrimidine
 10 10 0 0 0
****
USER_CHARGES
INVALID_CHARGES
Pose:   2 Cluster:   2 Fr_nu: 2884470 TotEn:   -18.85
@<TRIPOS>ATOM
      1 C1        -73.3937  -10.5524  -42.3457 C.ar   1 LIG      -0.13100
      2 C2        -72.5644   -9.9044  -41.4531 C.ar   1 LIG       0.28900
      3 C3        -73.0144  -11.8333  -42.6913 C.ar   1 LIG       0.28900
      4 C4        -71.1862  -11.7089  -41.3463 C.ar   1 LIG       0.50700
      5 N1        -71.4485  -10.4549  -40.9315 N.ar   1 LIG      -0.71900
      6 N2        -71.9127  -12.4448  -42.2091 N.ar   1 LIG      -0.71900
      7 H1        -74.2831  -10.0865  -42.7485 H      1 LIG       0.11500
      8 H2        -72.7811   -8.8943  -41.1229 H      1 LIG       0.11400
      9 H3        -73.6035  -12.4210  -43.3871 H      1 LIG       0.11400
     10 H4        -70.2952  -12.1752  -40.9440 H      1 LIG       0.14100
@<TRIPOS>BOND
      1       1       2 ar
      2       1       3 ar
      3       2       5 ar
      4       3       6 ar
      5       4       5 ar
      6       4       6 ar
      7       1       7 1
      8       2       8 1
      9       3       9 1
     10       4      10 1
@<TRIPOS>ALT_TYPE
CGenFF_4.0_ALT_TYPE_SET
CGenFF_4.0 1 CG2R61 2 CG2R61 3 CG2R61 4 CG2R64 5 NG2R62 6 NG2R62 7 HGR61 8 HGR62 9 HGR62 10 HGR62
@<TRIPOS>MOLECULE
pyrimidine
 10 10 0 0 0
****
USER_CHARGES
INVALID_CHARGES
Pose:   3 Cluster:   3 Fr_nu:   8469 TotEn:   -17.95
@<TRIPOS>ATOM
      1 C1        -66.9182   -6.9105  -50.4715 C.ar   1 LIG      -0.13100
      2 C2        -68.2889   -6.9498  -50.3166 C.ar   1 LIG       0.28900
      3 C3        -66.1990   -7.7417  -49.6374 C.ar   1 LIG       0.28900
      4 C4        -68.1082   -8.5011  -48.6650 C.ar   1 LIG       0.50700
      5 N1        -68.9196   -7.7362  -49.4200 N.ar   1 LIG      -0.71900
      6 N2        -66.7635   -8.5531  -48.7191 N.ar   1 LIG      -0.71900
      7 H1        -66.4387   -6.2695  -51.1992 H      1 LIG       0.11500
      8 H2        -68.9372   -6.3311  -50.9277 H      1 LIG       0.11400
      9 H3        -65.1161   -7.7790  -49.6853 H      1 LIG       0.11400
     10 H4        -68.5880   -9.1420  -47.9355 H      1 LIG       0.14100
@<TRIPOS>BOND
      1       1       2 ar
      2       1       3 ar
      3       2       5 ar
      4       3       6 ar
      5       4       5 ar
      6       4       6 ar
      7       1       7 1
      8       2       8 1
      9       3       9 1
     10       4      10 1
@<TRIPOS>ALT_TYPE
CGenFF_4.0_ALT_TYPE_SET
CGenFF_4.0 1 CG2R61 2 CG2R61 3 CG2R61 4 CG2R64 5 NG2R62 6 NG2R62 7 HGR61 8 HGR62 9 HGR62 10 HGR62
@<TRIPOS>MOLECULE
pyrimidine
 10 10 0 0 0
****
USER_CHARGES
INVALID_CHARGES
Pose:   4 Cluster:   4 Fr_nu: 3833981 TotEn:   -16.63
@<TRIPOS>ATOM
      1 C1        -73.0688   -9.7265  -42.2007 C.ar   1 LIG      -0.13100
      2 C2        -71.8142   -9.2738  -42.5549 C.ar   1 LIG       0.28900
      3 C3        -73.1251  -11.0224  -41.7300 C.ar   1 LIG       0.28900
      4 C4        -70.8799  -11.2668  -41.9874 C.ar   1 LIG       0.50700
      5 N1        -70.6940  -10.0198  -42.4607 N.ar   1 LIG      -0.71900
      6 N2        -72.0464  -11.8238  -41.6099 N.ar   1 LIG      -0.71900
      7 H1        -73.9508   -9.1060  -42.2868 H      1 LIG       0.11500
      8 H2        -71.6710   -8.2683  -42.9356 H      1 LIG       0.11400
      9 H3        -74.0677  -11.4657  -41.4279 H      1 LIG       0.11400
     10 H4        -69.9971  -11.8886  -41.9022 H      1 LIG       0.14100
@<TRIPOS>BOND
      1       1       2 ar
      2       1       3 ar
      3       2       5 ar
      4       3       6 ar
      5       4       5 ar
      6       4       6 ar
      7       1       7 1
      8       2       8 1
      9       3       9 1
     10       4      10 1
@<TRIPOS>ALT_TYPE
CGenFF_4.0_ALT_TYPE_SET
CGenFF_4.0 1 CG2R61 2 CG2R61 3 CG2R61 4 CG2R64 5 NG2R62 6 NG2R62 7 HGR61 8 HGR62 9 HGR62 10 HGR62
@<TRIPOS>MOLECULE
pyrimidine
 10 10 0 0 0
****
USER_CHARGES
INVALID_CHARGES
Pose:   5 Cluster:   5 Fr_nu: 3797660 TotEn:   -16.60
@<TRIPOS>ATOM
      1 C1        -82.1113   -9.5216  -33.4722 C.ar   1 LIG      -0.13100
      2 C2        -83.3283   -9.6300  -34.1139 C.ar   1 LIG       0.28900
      3 C3        -82.1633   -9.0903  -32.1625 C.ar   1 LIG       0.28900
      4 C4        -84.4291   -8.9319  -32.2517 C.ar   1 LIG       0.50700
      5 N1        -84.5109   -9.3423  -33.5316 N.ar   1 LIG      -0.71900
      6 N2        -83.3090   -8.7854  -31.5185 N.ar   1 LIG      -0.71900
      7 H1        -81.1775   -9.7590  -33.9639 H      1 LIG       0.11500
      8 H2        -83.3875   -9.9610  -35.1450 H      1 LIG       0.11400
      9 H3        -81.2577   -8.9738  -31.5772 H      1 LIG       0.11400
     10 H4        -85.3639   -8.6931  -31.7595 H      1 LIG       0.14100
@<TRIPOS>BOND
      1       1       2 ar
      2       1       3 ar
      3       2       5 ar
      4       3       6 ar
      5       4       5 ar
      6       4       6 ar
      7       1       7 1
      8       2       8 1
      9       3       9 1
     10       4      10 1
@<TRIPOS>ALT_TYPE
CGenFF_4.0_ALT_TYPE_SET
CGenFF_4.0 1 CG2R61 2 CG2R61 3 CG2R61 4 CG2R64 5 NG2R62 6 NG2R62 7 HGR61 8 HGR62 9 HGR62 10 HGR62
@<TRIPOS>MOLECULE
pyrimidine
 10 10 0 0 0
****
USER_CHARGES
INVALID_CHARGES
Pose:   6 Cluster:   6 Fr_nu: 3618266 TotEn:   -16.43
@<TRIPOS>ATOM
      1 C1        -84.2284   -9.0431  -34.3094 C.ar   1 LIG      -0.13100
      2 C2        -83.2849   -9.9041  -33.7870 C.ar   1 LIG       0.28900
      3 C3        -85.3501   -8.8430  -33.5310 C.ar   1 LIG       0.28900
      4 C4        -84.5538  -10.2500  -31.9330 C.ar   1 LIG       0.50700
      5 N1        -83.4157  -10.5270  -32.5974 N.ar   1 LIG      -0.71900
      6 N2        -85.5464   -9.4325  -32.3334 N.ar   1 LIG      -0.71900
      7 H1        -84.0974   -8.5570  -35.2669 H      1 LIG       0.11500
      8 H2        -82.3702  -10.1232  -34.3271 H      1 LIG       0.11400
      9 H3        -86.1464   -8.1838  -33.8590 H      1 LIG       0.11400
     10 H4        -84.6857  -10.7375  -30.9748 H      1 LIG       0.14100
@<TRIPOS>BOND
      1       1       2 ar
      2       1       3 ar
      3       2       5 ar
      4       3       6 ar
      5       4       5 ar
      6       4       6 ar
      7       1       7 1
      8       2       8 1
      9       3       9 1
     10       4      10 1
@<TRIPOS>ALT_TYPE
CGenFF_4.0_ALT_TYPE_SET
CGenFF_4.0 1 CG2R61 2 CG2R61 3 CG2R61 4 CG2R64 5 NG2R62 6 NG2R62 7 HGR61 8 HGR62 9 HGR62 10 HGR62
@<TRIPOS>MOLECULE
pyrimidine
 10 10 0 0 0
****
USER_CHARGES
INVALID_CHARGES
Pose:   7 Cluster:   7 Fr_nu: 2444273 TotEn:   -16.39
@<TRIPOS>ATOM
      1 C1        -71.3809   -9.6575  -41.6809 C.ar   1 LIG      -0.13100
      2 C2        -70.0958   -9.4339  -42.1315 C.ar   1 LIG       0.28900
      3 C3        -71.5423  -10.7514  -40.8556 C.ar   1 LIG       0.28900
      4 C4        -69.3284  -11.2474  -40.9960 C.ar   1 LIG       0.50700
      5 N1        -69.0420  -10.2117  -41.8076 N.ar   1 LIG      -0.71900
      6 N2        -70.5344  -11.5710  -40.4914 N.ar   1 LIG      -0.71900
      7 H1        -72.2078   -9.0170  -41.9570 H      1 LIG       0.11500
      8 H2        -69.8715   -8.5980  -42.7852 H      1 LIG       0.11400
      9 H3        -72.5163  -11.0073  -40.4526 H      1 LIG       0.11400
     10 H4        -68.5008  -11.8895  -40.7204 H      1 LIG       0.14100
@<TRIPOS>BOND
      1       1       2 ar
      2       1       3 ar
      3       2       5 ar
      4       3       6 ar
      5       4       5 ar
      6       4       6 ar
      7       1       7 1
      8       2       8 1
      9       3       9 1
     10       4      10 1
@<TRIPOS>ALT_TYPE
CGenFF_4.0_ALT_TYPE_SET
CGenFF_4.0 1 CG2R61 2 CG2R61 3 CG2R61 4 CG2R64 5 NG2R62 6 NG2R62 7 HGR61 8 HGR62 9 HGR62 10 HGR62
@<TRIPOS>MOLECULE
pyrimidine
 10 10 0 0 0
****
USER_CHARGES
INVALID_CHARGES
Pose:   8 Cluster:   8 Fr_nu:  55164 TotEn:   -16.14
@<TRIPOS>ATOM
      1 C1        -67.8987   -7.0279  -50.0432 C.ar   1 LIG      -0.13100
      2 C2        -69.2742   -6.9187  -50.0666 C.ar   1 LIG       0.28900
      3 C3        -67.3970   -8.1010  -49.3356 C.ar   1 LIG       0.28900
      4 C4        -69.4945   -8.7890  -48.7936 C.ar   1 LIG       0.50700
      5 N1        -70.1054   -7.7846  -49.4505 N.ar   1 LIG      -0.71900
      6 N2        -68.1687   -9.0043  -48.6963 N.ar   1 LIG      -0.71900
      7 H1        -67.2558   -6.3183  -50.5465 H      1 LIG       0.11500
      8 H2        -69.7603   -6.1073  -50.5974 H      1 LIG       0.11400
      9 H3        -66.3281   -8.2689  -49.2605 H      1 LIG       0.11400
     10 H4        -70.1381   -9.4990  -48.2887 H      1 LIG       0.14100
@<TRIPOS>BOND
      1       1       2 ar
      2       1       3 ar
      3       2       5 ar
      4       3       6 ar
      5       4       5 ar
      6       4       6 ar
      7       1       7 1
      8       2       8 1
      9       3       9 1
     10       4      10 1
@<TRIPOS>ALT_TYPE
CGenFF_4.0_ALT_TYPE_SET
CGenFF_4.0 1 CG2R61 2 CG2R61 3 CG2R61 4 CG2R64 5 NG2R62 6 NG2R62 7 HGR61 8 HGR62 9 HGR62 10 HGR62
@<TRIPOS>MOLECULE
pyrimidine
 10 10 0 0 0
****
USER_CHARGES
INVALID_CHARGES
Pose:   9 Cluster:   9 Fr_nu: 3734569 TotEn:   -16.05
@<TRIPOS>ATOM
      1 C1        -82.7122   -9.3315  -33.8320 C.ar   1 LIG      -0.13100
      2 C2        -83.7310   -8.5738  -34.3728 C.ar   1 LIG       0.28900
      3 C3        -83.0904  -10.2313  -32.8567 C.ar   1 LIG       0.28900
      4 C4        -85.2640   -9.5916  -33.0383 C.ar   1 LIG       0.50700
      5 N1        -85.0229   -8.6784  -33.9981 N.ar   1 LIG      -0.71900
      6 N2        -84.3619  -10.3882  -32.4338 N.ar   1 LIG      -0.71900
      7 H1        -81.6841   -9.2266  -34.1516 H      1 LIG       0.11500
      8 H2        -83.5303   -7.8397  -35.1455 H      1 LIG       0.11400
      9 H3        -82.3591  -10.8699  -32.3731 H      1 LIG       0.11400
     10 H4        -86.2932   -9.6960  -32.7173 H      1 LIG       0.14100
@<TRIPOS>BOND
      1       1       2 ar
      2       1       3 ar
      3       2       5 ar
      4       3       6 ar
      5       4       5 ar
      6       4       6 ar
      7       1       7 1
      8       2       8 1
      9       3       9 1
     10       4      10 1
@<TRIPOS>ALT_TYPE
CGenFF_4.0_ALT_TYPE_SET
CGenFF_4.0 1 CG2R61 2 CG2R61 3 CG2R61 4 CG2R64 5 NG2R62 6 NG2R62 7 HGR61 8 HGR62 9 HGR62 10 HGR62
@<TRIPOS>MOLECULE
pyrimidine
 10 10 0 0 0
****
USER_CHARGES
INVALID_CHARGES
Pose:  10 Cluster:  10 Fr_nu: 827907 TotEn:   -14.74
@<TRIPOS>ATOM
      1 C1        -72.4432   -9.5549  -45.1991 C.ar   1 LIG      -0.13100
      2 C2        -71.6230   -9.3664  -46.2929 C.ar   1 LIG       0.28900
      3 C3        -72.1074   -8.8361  -44.0701 C.ar   1 LIG       0.28900
      4 C4        -70.3319   -7.8973  -45.1345 C.ar   1 LIG       0.50700
      5 N1        -70.5549   -8.5421  -46.2955 N.ar   1 LIG      -0.71900
      6 N2        -71.0545   -7.9952  -44.0023 N.ar   1 LIG      -0.71900
      7 H1        -73.2937  -10.2228  -45.2251 H      1 LIG       0.11500
      8 H2        -71.8078   -9.8888  -47.2252 H      1 LIG       0.11400
      9 H3        -72.6931   -8.9196  -43.1611 H      1 LIG       0.11400
     10 H4        -69.4796   -7.2293  -45.1080 H      1 LIG       0.14100
@<TRIPOS>BOND
      1       1       2 ar
      2       1       3 ar
      3       2       5 ar
      4       3       6 ar
      5       4       5 ar
      6       4       6 ar
      7       1       7 1
      8       2       8 1
      9       3       9 1
     10       4      10 1
@<TRIPOS>ALT_TYPE
CGenFF_4.0_ALT_TYPE_SET
CGenFF_4.0 1 CG2R61 2 CG2R61 3 CG2R61 4 CG2R64 5 NG2R62 6 NG2R62 7 HGR61 8 HGR62 9 HGR62 10 HGR62
@<TRIPOS>MOLECULE
pyrimidine
 10 10 0 0 0
****
USER_CHARGES
INVALID_CHARGES
Pose:  11 Cluster:  11 Fr_nu: 1251299 TotEn:   -14.69
@<TRIPOS>ATOM
      1 C1        -80.2102  -28.1448  -34.3077 C.ar   1 LIG      -0.13100
      2 C2        -80.6944  -28.5487  -35.5352 C.ar   1 LIG       0.28900
      3 C3        -79.6885  -29.1452  -33.5132 C.ar   1 LIG       0.28900
      4 C4        -80.1413  -30.7098  -35.0986 C.ar   1 LIG       0.50700
      5 N1        -80.6756  -29.8276  -35.9645 N.ar   1 LIG      -0.71900
      6 N2        -79.6381  -30.4430  -33.8783 N.ar   1 LIG      -0.71900
      7 H1        -80.2380  -27.1115  -33.9889 H      1 LIG       0.11500
      8 H2        -81.1237  -27.8332  -36.2282 H      1 LIG       0.11400
      9 H3        -79.2850  -28.9241  -32.5310 H      1 LIG       0.11400
     10 H4        -80.1144  -31.7447  -35.4171 H      1 LIG       0.14100
@<TRIPOS>BOND
      1       1       2 ar
      2       1       3 ar
      3       2       5 ar
      4       3       6 ar
      5       4       5 ar
      6       4       6 ar
      7       1       7 1
      8       2       8 1
      9       3       9 1
     10       4      10 1
@<TRIPOS>ALT_TYPE
CGenFF_4.0_ALT_TYPE_SET
CGenFF_4.0 1 CG2R61 2 CG2R61 3 CG2R61 4 CG2R64 5 NG2R62 6 NG2R62 7 HGR61 8 HGR62 9 HGR62 10 HGR62
@<TRIPOS>MOLECULE
pyrimidine
 10 10 0 0 0
****
USER_CHARGES
INVALID_CHARGES
Pose:  12 Cluster:  12 Fr_nu:  32153 TotEn:   -14.57
@<TRIPOS>ATOM
      1 C1        -76.3996  -25.2800  -44.7022 C.ar   1 LIG      -0.13100
      2 C2        -75.2919  -24.7051  -44.1132 C.ar   1 LIG       0.28900
      3 C3        -76.1413  -26.3187  -45.5730 C.ar   1 LIG       0.28900
      4 C4        -73.9044  -26.1276  -45.2170 C.ar   1 LIG       0.50700
      5 N1        -74.0251  -25.1054  -44.3487 N.ar   1 LIG      -0.71900
      6 N2        -74.9014  -26.7700  -45.8549 N.ar   1 LIG      -0.71900
      7 H1        -77.4049  -24.9385  -44.4949 H      1 LIG       0.11500
      8 H2        -75.3957  -23.8819  -43.4147 H      1 LIG       0.11400
      9 H3        -76.9485  -26.8320  -46.0842 H      1 LIG       0.11400
     10 H4        -72.8978  -26.4690  -45.4256 H      1 LIG       0.14100
@<TRIPOS>BOND
      1       1       2 ar
      2       1       3 ar
      3       2       5 ar
      4       3       6 ar
      5       4       5 ar
      6       4       6 ar
      7       1       7 1
      8       2       8 1
      9       3       9 1
     10       4      10 1
@<TRIPOS>ALT_TYPE
CGenFF_4.0_ALT_TYPE_SET
CGenFF_4.0 1 CG2R61 2 CG2R61 3 CG2R61 4 CG2R64 5 NG2R62 6 NG2R62 7 HGR61 8 HGR62 9 HGR62 10 HGR62
@<TRIPOS>MOLECULE
pyrimidine
 10 10 0 0 0
****
USER_CHARGES
INVALID_CHARGES
Pose:  13 Cluster:  13 Fr_nu: 3734468 TotEn:   -14.17
@<TRIPOS>ATOM
      1 C1        -83.0799   -9.5920  -34.0794 C.ar   1 LIG      -0.13100
      2 C2        -82.5692   -8.3099  -34.0786 C.ar   1 LIG       0.28900
      3 C3        -83.0904  -10.2313  -32.8567 C.ar   1 LIG       0.28900
      4 C4        -82.1665   -8.4180  -31.8440 C.ar   1 LIG       0.50700
      5 N1        -82.1022   -7.6899  -32.9750 N.ar   1 LIG      -0.71900
      6 N2        -82.6397   -9.6722  -31.7145 N.ar   1 LIG      -0.71900
      7 H1        -83.4478  -10.0650  -34.9800 H      1 LIG       0.11500
      8 H2        -82.5200   -7.7286  -34.9929 H      1 LIG       0.11400
      9 H3        -83.4724  -11.2417  -32.7587 H      1 LIG       0.11400
     10 H4        -81.7971   -7.9450  -30.9423 H      1 LIG       0.14100
@<TRIPOS>BOND
      1       1       2 ar
      2       1       3 ar
      3       2       5 ar
      4       3       6 ar
      5       4       5 ar
      6       4       6 ar
      7       1       7 1
      8       2       8 1
      9       3       9 1
     10       4      10 1
@<TRIPOS>ALT_TYPE
CGenFF_4.0_ALT_TYPE_SET
CGenFF_4.0 1 CG2R61 2 CG2R61 3 CG2R61 4 CG2R64 5 NG2R62 6 NG2R62 7 HGR61 8 HGR62 9 HGR62 10 HGR62
@<TRIPOS>MOLECULE
pyrimidine
 10 10 0 0 0
****
USER_CHARGES
INVALID_CHARGES
Pose:  14 Cluster:  14 Fr_nu: 3848459 TotEn:   -13.98
@<TRIPOS>ATOM
      1 C1        -79.6216  -27.2312  -33.9424 C.ar   1 LIG      -0.13100
      2 C2        -78.9054  -28.0473  -33.0905 C.ar   1 LIG       0.28900
      3 C3        -80.2915  -27.8746  -34.9628 C.ar   1 LIG       0.28900
      4 C4        -79.5377  -29.8972  -34.2502 C.ar   1 LIG       0.50700
      5 N1        -78.8415  -29.3891  -33.2156 N.ar   1 LIG      -0.71900
      6 N2        -80.2713  -29.2110  -35.1472 N.ar   1 LIG      -0.71900
      7 H1        -79.6553  -26.1571  -33.8185 H      1 LIG       0.11500
      8 H2        -78.3465  -27.6319  -32.2590 H      1 LIG       0.11400
      9 H3        -80.8805  -27.3164  -35.6825 H      1 LIG       0.11400
     10 H4        -79.5032  -30.9726  -34.3751 H      1 LIG       0.14100
@<TRIPOS>BOND
      1       1       2 ar
      2       1       3 ar
      3       2       5 ar
      4       3       6 ar
      5       4       5 ar
      6       4       6 ar
      7       1       7 1
      8       2       8 1
      9       3       9 1
     10       4      10 1
@<TRIPOS>ALT_TYPE
CGenFF_4.0_ALT_TYPE_SET
CGenFF_4.0 1 CG2R61 2 CG2R61 3 CG2R61 4 CG2R64 5 NG2R62 6 NG2R62 7 HGR61 8 HGR62 9 HGR62 10 HGR62
@<TRIPOS>MOLECULE
pyrimidine
 10 10 0 0 0
****
USER_CHARGES
INVALID_CHARGES
Pose:  15 Cluster:  15 Fr_nu: 220828 TotEn:   -13.35
@<TRIPOS>ATOM
      1 C1        -65.8607   -3.7533  -57.0130 C.ar   1 LIG      -0.13100
      2 C2        -64.6820   -3.0390  -56.9423 C.ar   1 LIG       0.28900
      3 C3        -66.0733   -4.4395  -58.1911 C.ar   1 LIG       0.28900
      4 C4        -64.0959   -3.7024  -59.0360 C.ar   1 LIG       0.50700
      5 N1        -63.7736   -2.9914  -57.9387 N.ar   1 LIG      -0.71900
      6 N2        -65.2090   -4.4361  -59.2271 N.ar   1 LIG      -0.71900
      7 H1        -66.5718   -3.7738  -56.1980 H      1 LIG       0.11500
      8 H2        -64.4282   -2.4681  -56.0557 H      1 LIG       0.11400
      9 H3        -66.9719   -5.0284  -58.3393 H      1 LIG       0.11400
     10 H4        -63.3846   -3.6812  -59.8525 H      1 LIG       0.14100
@<TRIPOS>BOND
      1       1       2 ar
      2       1       3 ar
      3       2       5 ar
      4       3       6 ar
      5       4       5 ar
      6       4       6 ar
      7       1       7 1
      8       2       8 1
      9       3       9 1
     10       4      10 1
@<TRIPOS>ALT_TYPE
CGenFF_4.0_ALT_TYPE_SET
CGenFF_4.0 1 CG2R61 2 CG2R61 3 CG2R61 4 CG2R64 5 NG2R62 6 NG2R62 7 HGR61 8 HGR62 9 HGR62 10 HGR62
@<TRIPOS>MOLECULE
pyrimidine
 10 10 0 0 0
****
USER_CHARGES
INVALID_CHARGES
Pose:  16 Cluster:  16 Fr_nu: 3856783 TotEn:   -13.03
@<TRIPOS>ATOM
      1 C1        -83.7214   -9.3841  -33.4080 C.ar   1 LIG      -0.13100
      2 C2        -84.8585   -9.0256  -34.1029 C.ar   1 LIG       0.28900
      3 C3        -83.9299   -9.8849  -32.1392 C.ar   1 LIG       0.28900
      4 C4        -86.1795   -9.6446  -32.3596 C.ar   1 LIG       0.50700
      5 N1        -86.1079   -9.1430  -33.6073 N.ar   1 LIG      -0.71900
      6 N2        -85.1499  -10.0293  -31.5814 N.ar   1 LIG      -0.71900
      7 H1        -82.7310   -9.2790  -33.8302 H      1 LIG       0.11500
      8 H2        -84.7942   -8.6220  -35.1075 H      1 LIG       0.11400
      9 H3        -83.0966  -10.1927  -31.5170 H      1 LIG       0.11400
     10 H4        -87.1710   -9.7489  -31.9362 H      1 LIG       0.14100
@<TRIPOS>BOND
      1       1       2 ar
      2       1       3 ar
      3       2       5 ar
      4       3       6 ar
      5       4       5 ar
      6       4       6 ar
      7       1       7 1
      8       2       8 1
      9       3       9 1
     10       4      10 1
@<TRIPOS>ALT_TYPE
CGenFF_4.0_ALT_TYPE_SET
CGenFF_4.0 1 CG2R61 2 CG2R61 3 CG2R61 4 CG2R64 5 NG2R62 6 NG2R62 7 HGR61 8 HGR62 9 HGR62 10 HGR62
@<TRIPOS>MOLECULE
pyrimidine
 10 10 0 0 0
****
USER_CHARGES
INVALID_CHARGES
Pose:  17 Cluster:  17 Fr_nu: 724860 TotEn:   -12.89
@<TRIPOS>ATOM
      1 C1        -76.0337  -26.5937  -45.4702 C.ar   1 LIG      -0.13100
      2 C2        -76.1370  -27.7413  -46.2297 C.ar   1 LIG       0.28900
      3 C3        -74.8037  -26.3737  -44.8849 C.ar   1 LIG       0.28900
      4 C4        -73.9751  -28.2878  -45.7886 C.ar   1 LIG       0.50700
      5 N1        -75.1239  -28.6138  -46.4109 N.ar   1 LIG      -0.71900
      6 N2        -73.7485  -27.2030  -45.0234 N.ar   1 LIG      -0.71900
      7 H1        -76.8632  -25.9112  -45.3417 H      1 LIG       0.11500
      8 H2        -77.0652  -27.9984  -46.7284 H      1 LIG       0.11400
      9 H3        -74.6274  -25.4984  -44.2692 H      1 LIG       0.11400
     10 H4        -73.1448  -28.9716  -45.9162 H      1 LIG       0.14100
@<TRIPOS>BOND
      1       1       2 ar
      2       1       3 ar
      3       2       5 ar
      4       3       6 ar
      5       4       5 ar
      6       4       6 ar
      7       1       7 1
      8       2       8 1
      9       3       9 1
     10       4      10 1
@<TRIPOS>ALT_TYPE
CGenFF_4.0_ALT_TYPE_SET
CGenFF_4.0 1 CG2R61 2 CG2R61 3 CG2R61 4 CG2R64 5 NG2R62 6 NG2R62 7 HGR61 8 HGR62 9 HGR62 10 HGR62
@<TRIPOS>MOLECULE
pyrimidine
 10 10 0 0 0
****
USER_CHARGES
INVALID_CHARGES
Pose:  18 Cluster:  18 Fr_nu: 103191 TotEn:   -12.72
@<TRIPOS>ATOM
      1 C1        -75.7430  -25.2491  -44.7650 C.ar   1 LIG      -0.13100
      2 C2        -76.2028  -26.5218  -45.0360 C.ar   1 LIG       0.28900
      3 C3        -74.3712  -25.1009  -44.7483 C.ar   1 LIG       0.28900
      4 C4        -74.0768  -27.3029  -45.2296 C.ar   1 LIG       0.50700
      5 N1        -75.3948  -27.5758  -45.2739 N.ar   1 LIG      -0.71900
      6 N2        -73.5052  -26.1099  -44.9769 N.ar   1 LIG      -0.71900
      7 H1        -76.4142  -24.4217  -44.5777 H      1 LIG       0.11500
      8 H2        -77.2656  -26.7353  -45.0701 H      1 LIG       0.11400
      9 H3        -73.9167  -24.1376  -44.5437 H      1 LIG       0.11400
     10 H4        -73.4046  -28.1314  -45.4160 H      1 LIG       0.14100
@<TRIPOS>BOND
      1       1       2 ar
      2       1       3 ar
      3       2       5 ar
      4       3       6 ar
      5       4       5 ar
      6       4       6 ar
      7       1       7 1
      8       2       8 1
      9       3       9 1
     10       4      10 1
@<TRIPOS>ALT_TYPE
CGenFF_4.0_ALT_TYPE_SET
CGenFF_4.0 1 CG2R61 2 CG2R61 3 CG2R61 4 CG2R64 5 NG2R62 6 NG2R62 7 HGR61 8 HGR62 9 HGR62 10 HGR62
@<TRIPOS>MOLECULE
pyrimidine
 10 10 0 0 0
****
USER_CHARGES
INVALID_CHARGES
Pose:  19 Cluster:  19 Fr_nu:  34697 TotEn:   -12.19
@<TRIPOS>ATOM
      1 C1        -75.4818  -25.0062  -44.2837 C.ar   1 LIG      -0.13100
      2 C2        -74.3528  -24.3070  -43.9084 C.ar   1 LIG       0.28900
      3 C3        -75.2912  -26.3449  -44.5586 C.ar   1 LIG       0.28900
      4 C4        -73.0713  -26.1747  -44.1000 C.ar   1 LIG       0.50700
      5 N1        -73.1272  -24.8618  -43.8058 N.ar   1 LIG      -0.71900
      6 N2        -74.0953  -26.9642  -44.4768 N.ar   1 LIG      -0.71900
      7 H1        -76.4530  -24.5355  -44.3579 H      1 LIG       0.11500
      8 H2        -74.4043  -23.2496  -43.6728 H      1 LIG       0.11400
      9 H3        -76.1197  -26.9756  -44.8621 H      1 LIG       0.11400
     10 H4        -72.0989  -26.6460  -44.0269 H      1 LIG       0.14100
@<TRIPOS>BOND
      1       1       2 ar
      2       1       3 ar
      3       2       5 ar
      4       3       6 ar
      5       4       5 ar
      6       4       6 ar
      7       1       7 1
      8       2       8 1
      9       3       9 1
     10       4      10 1
@<TRIPOS>ALT_TYPE
CGenFF_4.0_ALT_TYPE_SET
CGenFF_4.0 1 CG2R61 2 CG2R61 3 CG2R61 4 CG2R64 5 NG2R62 6 NG2R62 7 HGR61 8 HGR62 9 HGR62 10 HGR62
@<TRIPOS>MOLECULE
pyrimidine
 10 10 0 0 0
****
USER_CHARGES
INVALID_CHARGES
Pose:  20 Cluster:  20 Fr_nu:  25683 TotEn:   -12.10
@<TRIPOS>ATOM
      1 C1        -60.3386  -10.6357  -54.7595 C.ar   1 LIG      -0.13100
      2 C2        -60.1357  -11.8356  -54.1087 C.ar   1 LIG       0.28900
      3 C3        -59.1964   -9.9740  -55.1617 C.ar   1 LIG       0.28900
      4 C4        -57.8815  -11.6188  -54.3057 C.ar   1 LIG       0.50700
      5 N1        -58.9163  -12.3588  -53.8641 N.ar   1 LIG      -0.71900
      6 N2        -57.9474  -10.4382  -54.9503 N.ar   1 LIG      -0.71900
      7 H1        -61.3284  -10.2396  -54.9423 H      1 LIG       0.11500
      8 H2        -60.9734  -12.4269  -53.7553 H      1 LIG       0.11400
      9 H3        -59.2559   -9.0232  -55.6802 H      1 LIG       0.11400
     10 H4        -56.8902  -12.0147  -54.1218 H      1 LIG       0.14100
@<TRIPOS>BOND
      1       1       2 ar
      2       1       3 ar
      3       2       5 ar
      4       3       6 ar
      5       4       5 ar
      6       4       6 ar
      7       1       7 1
      8       2       8 1
      9       3       9 1
     10       4      10 1
@<TRIPOS>ALT_TYPE
CGenFF_4.0_ALT_TYPE_SET
CGenFF_4.0 1 CG2R61 2 CG2R61 3 CG2R61 4 CG2R64 5 NG2R62 6 NG2R62 7 HGR61 8 HGR62 9 HGR62 10 HGR62
@<TRIPOS>MOLECULE
pyrimidine
 10 10 0 0 0
****
USER_CHARGES
INVALID_CHARGES
Pose:  21 Cluster:  21 Fr_nu:  33945 TotEn:   -11.49
@<TRIPOS>ATOM
      1 C1        -76.0757  -24.7779  -44.8064 C.ar   1 LIG      -0.13100
      2 C2        -74.9298  -25.2440  -44.1946 C.ar   1 LIG       0.28900
      3 C3        -76.7181  -25.6759  -45.6340 C.ar   1 LIG       0.28900
      4 C4        -75.1564  -27.2697  -45.2007 C.ar   1 LIG       0.50700
      5 N1        -74.4398  -26.4888  -44.3700 N.ar   1 LIG      -0.71900
      6 N2        -76.2847  -26.9343  -45.8550 N.ar   1 LIG      -0.71900
      7 H1        -76.4460  -23.7740  -44.6476 H      1 LIG       0.11500
      8 H2        -74.3569  -24.6100  -43.5267 H      1 LIG       0.11400
      9 H3        -77.6263  -25.3998  -46.1587 H      1 LIG       0.11400
     10 H4        -74.7851  -28.2746  -45.3607 H      1 LIG       0.14100
@<TRIPOS>BOND
      1       1       2 ar
      2       1       3 ar
      3       2       5 ar
      4       3       6 ar
      5       4       5 ar
      6       4       6 ar
      7       1       7 1
      8       2       8 1
      9       3       9 1
     10       4      10 1
@<TRIPOS>ALT_TYPE
CGenFF_4.0_ALT_TYPE_SET
CGenFF_4.0 1 CG2R61 2 CG2R61 3 CG2R61 4 CG2R64 5 NG2R62 6 NG2R62 7 HGR61 8 HGR62 9 HGR62 10 HGR62
@<TRIPOS>MOLECULE
pyrimidine
 10 10 0 0 0
****
USER_CHARGES
INVALID_CHARGES
Pose:  22 Cluster:  22 Fr_nu: 1463712 TotEn:   -11.19
@<TRIPOS>ATOM
      1 C1        -53.2442  -22.6969  -28.3022 C.ar   1 LIG      -0.13100
      2 C2        -52.0091  -23.1149  -28.7542 C.ar   1 LIG       0.28900
      3 C3        -53.2544  -22.1023  -27.0571 C.ar   1 LIG       0.28900
      4 C4        -51.0068  -22.3741  -26.8533 C.ar   1 LIG       0.50700
      5 N1        -50.8656  -22.9687  -28.0532 N.ar   1 LIG      -0.71900
      6 N2        -52.1504  -21.9243  -26.3023 N.ar   1 LIG      -0.71900
      7 H1        -54.1456  -22.8271  -28.8859 H      1 LIG       0.11500
      8 H2        -51.9019  -23.5935  -29.7216 H      1 LIG       0.11400
      9 H3        -54.1787  -21.7424  -26.6183 H      1 LIG       0.11400
     10 H4        -50.1045  -22.2447  -26.2682 H      1 LIG       0.14100
@<TRIPOS>BOND
      1       1       2 ar
      2       1       3 ar
      3       2       5 ar
      4       3       6 ar
      5       4       5 ar
      6       4       6 ar
      7       1       7 1
      8       2       8 1
      9       3       9 1
     10       4      10 1
@<TRIPOS>ALT_TYPE
CGenFF_4.0_ALT_TYPE_SET
CGenFF_4.0 1 CG2R61 2 CG2R61 3 CG2R61 4 CG2R64 5 NG2R62 6 NG2R62 7 HGR61 8 HGR62 9 HGR62 10 HGR62
@<TRIPOS>MOLECULE
pyrimidine
 10 10 0 0 0
****
USER_CHARGES
INVALID_CHARGES
Pose:  23 Cluster:  23 Fr_nu:  72107 TotEn:   -11.12
@<TRIPOS>ATOM
      1 C1        -61.8297   -2.4827  -24.9988 C.ar   1 LIG      -0.13100
      2 C2        -62.9152   -3.0257  -24.3419 C.ar   1 LIG       0.28900
      3 C3        -60.9977   -1.6964  -24.2285 C.ar   1 LIG       0.28900
      4 C4        -62.2923   -2.0382  -22.3915 C.ar   1 LIG       0.50700
      5 N1        -63.1778   -2.8234  -23.0341 N.ar   1 LIG      -0.71900
      6 N2        -61.1997   -1.4519  -22.9171 N.ar   1 LIG      -0.71900
      7 H1        -61.6434   -2.6617  -26.0493 H      1 LIG       0.11500
      8 H2        -63.6250   -3.6572  -24.8651 H      1 LIG       0.11400
      9 H3        -60.1194   -1.2265  -24.6575 H      1 LIG       0.11400
     10 H4        -62.4792   -1.8580  -21.3400 H      1 LIG       0.14100
@<TRIPOS>BOND
      1       1       2 ar
      2       1       3 ar
      3       2       5 ar
      4       3       6 ar
      5       4       5 ar
      6       4       6 ar
      7       1       7 1
      8       2       8 1
      9       3       9 1
     10       4      10 1
@<TRIPOS>ALT_TYPE
CGenFF_4.0_ALT_TYPE_SET
CGenFF_4.0 1 CG2R61 2 CG2R61 3 CG2R61 4 CG2R64 5 NG2R62 6 NG2R62 7 HGR61 8 HGR62 9 HGR62 10 HGR62
@<TRIPOS>MOLECULE
pyrimidine
 10 10 0 0 0
****
USER_CHARGES
INVALID_CHARGES
Pose:  24 Cluster:  24 Fr_nu: 141455 TotEn:   -11.03
@<TRIPOS>ATOM
      1 C1        -64.1081   -3.5241  -58.9013 C.ar   1 LIG      -0.13100
      2 C2        -64.7289   -4.5726  -59.5491 C.ar   1 LIG       0.28900
      3 C3        -64.5582   -3.2610  -57.6238 C.ar   1 LIG       0.28900
      4 C4        -66.0641   -4.9590  -57.7505 C.ar   1 LIG       0.50700
      5 N1        -65.7140   -5.3141  -59.0014 N.ar   1 LIG      -0.71900
      6 N2        -65.5381   -3.9608  -57.0152 N.ar   1 LIG      -0.71900
      7 H1        -63.3201   -2.9458  -59.3650 H      1 LIG       0.11500
      8 H2        -64.4425   -4.8537  -60.5567 H      1 LIG       0.11400
      9 H3        -64.1309   -2.4554  -57.0366 H      1 LIG       0.11400
     10 H4        -66.8538   -5.5371  -57.2865 H      1 LIG       0.14100
@<TRIPOS>BOND
      1       1       2 ar
      2       1       3 ar
      3       2       5 ar
      4       3       6 ar
      5       4       5 ar
      6       4       6 ar
      7       1       7 1
      8       2       8 1
      9       3       9 1
     10       4      10 1
@<TRIPOS>ALT_TYPE
CGenFF_4.0_ALT_TYPE_SET
CGenFF_4.0 1 CG2R61 2 CG2R61 3 CG2R61 4 CG2R64 5 NG2R62 6 NG2R62 7 HGR61 8 HGR62 9 HGR62 10 HGR62
@<TRIPOS>MOLECULE
pyrimidine
 10 10 0 0 0
****
USER_CHARGES
INVALID_CHARGES
Pose:  25 Cluster:  25 Fr_nu: 1284043 TotEn:   -11.02
@<TRIPOS>ATOM
      1 C1        -60.2396  -10.8471  -55.6232 C.ar   1 LIG      -0.13100
      2 C2        -60.4488  -11.1231  -54.2873 C.ar   1 LIG       0.28900
      3 C3        -59.0442  -11.2967  -56.1457 C.ar   1 LIG       0.28900
      4 C4        -58.4382  -12.1729  -54.1377 C.ar   1 LIG       0.50700
      5 N1        -59.5661  -11.7864  -53.5119 N.ar   1 LIG      -0.71900
      6 N2        -58.1170  -11.9653  -55.4290 N.ar   1 LIG      -0.71900
      7 H1        -60.9652  -10.3128  -56.2216 H      1 LIG       0.11500
      8 H2        -61.3594  -10.8089  -53.7889 H      1 LIG       0.11400
      9 H3        -58.7910  -11.1260  -57.1864 H      1 LIG       0.11400
     10 H4        -57.7109  -12.7069  -53.5385 H      1 LIG       0.14100
@<TRIPOS>BOND
      1       1       2 ar
      2       1       3 ar
      3       2       5 ar
      4       3       6 ar
      5       4       5 ar
      6       4       6 ar
      7       1       7 1
      8       2       8 1
      9       3       9 1
     10       4      10 1
@<TRIPOS>ALT_TYPE
CGenFF_4.0_ALT_TYPE_SET
CGenFF_4.0 1 CG2R61 2 CG2R61 3 CG2R61 4 CG2R64 5 NG2R62 6 NG2R62 7 HGR61 8 HGR62 9 HGR62 10 HGR62
@<TRIPOS>MOLECULE
pyrimidine
 10 10 0 0 0
****
USER_CHARGES
INVALID_CHARGES
Pose:  26 Cluster:  26 Fr_nu: 2110352 TotEn:   -10.98
@<TRIPOS>ATOM
      1 C1        -46.0587  -11.4722  -44.1991 C.ar   1 LIG      -0.13100
      2 C2        -46.7191  -12.6171  -43.8019 C.ar   1 LIG       0.28900
      3 C3        -44.6864  -11.5781  -44.2972 C.ar   1 LIG       0.28900
      4 C4        -44.7580  -13.7568  -43.6531 C.ar   1 LIG       0.50700
      5 N1        -46.0978  -13.7810  -43.5199 N.ar   1 LIG      -0.71900
      6 N2        -44.0008  -12.7091  -44.0307 N.ar   1 LIG      -0.71900
      7 H1        -46.5827  -10.5517  -44.4189 H      1 LIG       0.11500
      8 H2        -47.7984  -12.6301  -43.6963 H      1 LIG       0.11400
      9 H3        -44.0819  -10.7305  -44.6014 H      1 LIG       0.11400
     10 H4        -44.2330  -14.6781  -43.4320 H      1 LIG       0.14100
@<TRIPOS>BOND
      1       1       2 ar
      2       1       3 ar
      3       2       5 ar
      4       3       6 ar
      5       4       5 ar
      6       4       6 ar
      7       1       7 1
      8       2       8 1
      9       3       9 1
     10       4      10 1
@<TRIPOS>ALT_TYPE
CGenFF_4.0_ALT_TYPE_SET
CGenFF_4.0 1 CG2R61 2 CG2R61 3 CG2R61 4 CG2R64 5 NG2R62 6 NG2R62 7 HGR61 8 HGR62 9 HGR62 10 HGR62
@<TRIPOS>MOLECULE
pyrimidine
 10 10 0 0 0
****
USER_CHARGES
INVALID_CHARGES
Pose:  27 Cluster:  27 Fr_nu: 1325174 TotEn:   -10.97
@<TRIPOS>ATOM
      1 C1        -45.5940  -11.2291  -43.5896 C.ar   1 LIG      -0.13100
      2 C2        -45.3480  -12.4944  -43.0967 C.ar   1 LIG       0.28900
      3 C3        -45.6144  -11.1176  -44.9648 C.ar   1 LIG       0.28900
      4 C4        -45.1822  -13.3366  -45.2016 C.ar   1 LIG       0.50700
      5 N1        -45.1369  -13.5747  -43.8769 N.ar   1 LIG      -0.71900
      6 N2        -45.4117  -12.1542  -45.8041 N.ar   1 LIG      -0.71900
      7 H1        -45.7598  -10.3800  -42.9402 H      1 LIG       0.11500
      8 H2        -45.3126  -12.6797  -42.0287 H      1 LIG       0.11400
      9 H3        -45.7994  -10.1624  -45.4443 H      1 LIG       0.11400
     10 H4        -45.0151  -14.1864  -45.8520 H      1 LIG       0.14100
@<TRIPOS>BOND
      1       1       2 ar
      2       1       3 ar
      3       2       5 ar
      4       3       6 ar
      5       4       5 ar
      6       4       6 ar
      7       1       7 1
      8       2       8 1
      9       3       9 1
     10       4      10 1
@<TRIPOS>ALT_TYPE
CGenFF_4.0_ALT_TYPE_SET
CGenFF_4.0 1 CG2R61 2 CG2R61 3 CG2R61 4 CG2R64 5 NG2R62 6 NG2R62 7 HGR61 8 HGR62 9 HGR62 10 HGR62
@<TRIPOS>MOLECULE
pyrimidine
 10 10 0 0 0
****
USER_CHARGES
INVALID_CHARGES
Pose:  28 Cluster:  28 Fr_nu: 2884669 TotEn:   -10.71
@<TRIPOS>ATOM
      1 C1        -71.3048  -10.1423  -41.3774 C.ar   1 LIG      -0.13100
      2 C2        -71.4553  -11.4583  -40.9900 C.ar   1 LIG       0.28900
      3 C3        -72.1002   -9.7348  -42.4288 C.ar   1 LIG       0.28900
      4 C4        -73.0328  -11.8014  -42.5902 C.ar   1 LIG       0.50700
      5 N1        -72.3131  -12.3188  -41.5764 N.ar   1 LIG      -0.71900
      6 N2        -72.9783  -10.5408  -43.0609 N.ar   1 LIG      -0.71900
      7 H1        -70.6086   -9.4739  -40.8889 H      1 LIG       0.11500
      8 H2        -70.8724  -11.8691  -40.1728 H      1 LIG       0.11400
      9 H3        -72.0515   -8.7182  -42.8038 H      1 LIG       0.11400
     10 H4        -73.7292  -12.4709  -43.0802 H      1 LIG       0.14100
@<TRIPOS>BOND
      1       1       2 ar
      2       1       3 ar
      3       2       5 ar
      4       3       6 ar
      5       4       5 ar
      6       4       6 ar
      7       1       7 1
      8       2       8 1
      9       3       9 1
     10       4      10 1
@<TRIPOS>ALT_TYPE
CGenFF_4.0_ALT_TYPE_SET
CGenFF_4.0 1 CG2R61 2 CG2R61 3 CG2R61 4 CG2R64 5 NG2R62 6 NG2R62 7 HGR61 8 HGR62 9 HGR62 10 HGR62
@<TRIPOS>MOLECULE
pyrimidine
 10 10 0 0 0
****
USER_CHARGES
INVALID_CHARGES
Pose:  29 Cluster:  29 Fr_nu: 130025 TotEn:   -10.39
@<TRIPOS>ATOM
      1 C1        -51.4183    4.4477  -33.9604 C.ar   1 LIG      -0.13100
      2 C2        -51.3994    4.9959  -32.6941 C.ar   1 LIG       0.28900
      3 C3        -52.6703    4.2105  -34.4897 C.ar   1 LIG       0.28900
      4 C4        -53.6710    5.0160  -32.6143 C.ar   1 LIG       0.50700
      5 N1        -52.5108    5.2938  -31.9896 N.ar   1 LIG      -0.71900
      6 N2        -53.8220    4.4833  -33.8420 N.ar   1 LIG      -0.71900
      7 H1        -50.5107    4.2186  -34.5027 H      1 LIG       0.11500
      8 H2        -50.4616    5.2172  -32.1962 H      1 LIG       0.11400
      9 H3        -52.7856    3.7809  -35.4789 H      1 LIG       0.11400
     10 H4        -54.5798    5.2442  -32.0711 H      1 LIG       0.14100
@<TRIPOS>BOND
      1       1       2 ar
      2       1       3 ar
      3       2       5 ar
      4       3       6 ar
      5       4       5 ar
      6       4       6 ar
      7       1       7 1
      8       2       8 1
      9       3       9 1
     10       4      10 1
@<TRIPOS>ALT_TYPE
CGenFF_4.0_ALT_TYPE_SET
CGenFF_4.0 1 CG2R61 2 CG2R61 3 CG2R61 4 CG2R64 5 NG2R62 6 NG2R62 7 HGR61 8 HGR62 9 HGR62 10 HGR62
@<TRIPOS>MOLECULE
pyrimidine
 10 10 0 0 0
****
USER_CHARGES
INVALID_CHARGES
Pose:  30 Cluster:  30 Fr_nu:   4308 TotEn:   -10.33
@<TRIPOS>ATOM
      1 C1        -54.2457    5.1007  -33.7665 C.ar   1 LIG      -0.13100
      2 C2        -53.5485    5.0967  -34.9574 C.ar   1 LIG       0.28900
      3 C3        -53.5166    4.7562  -32.6467 C.ar   1 LIG       0.28900
      4 C4        -51.6404    4.4642  -33.8963 C.ar   1 LIG       0.50700
      5 N1        -52.2404    4.7824  -35.0591 N.ar   1 LIG      -0.71900
      6 N2        -52.2076    4.4309  -32.6752 N.ar   1 LIG      -0.71900
      7 H1        -55.2953    5.3570  -33.7141 H      1 LIG       0.11500
      8 H2        -54.0375    5.3538  -35.8908 H      1 LIG       0.11400
      9 H3        -53.9792    4.7307  -31.6660 H      1 LIG       0.11400
     10 H4        -50.5897    4.2065  -33.9486 H      1 LIG       0.14100
@<TRIPOS>BOND
      1       1       2 ar
      2       1       3 ar
      3       2       5 ar
      4       3       6 ar
      5       4       5 ar
      6       4       6 ar
      7       1       7 1
      8       2       8 1
      9       3       9 1
     10       4      10 1
@<TRIPOS>ALT_TYPE
CGenFF_4.0_ALT_TYPE_SET
CGenFF_4.0 1 CG2R61 2 CG2R61 3 CG2R61 4 CG2R64 5 NG2R62 6 NG2R62 7 HGR61 8 HGR62 9 HGR62 10 HGR62
@<TRIPOS>MOLECULE
pyrimidine
 10 10 0 0 0
****
USER_CHARGES
INVALID_CHARGES
Pose:  31 Cluster:  31 Fr_nu:  19095 TotEn:   -10.30
@<TRIPOS>ATOM
      1 C1        -70.8625   -7.7421  -44.3901 C.ar   1 LIG      -0.13100
      2 C2        -71.8501   -8.4731  -43.7619 C.ar   1 LIG       0.28900
      3 C3        -70.5337   -8.1547  -45.6651 C.ar   1 LIG       0.28900
      4 C4        -72.0661   -9.8311  -45.5720 C.ar   1 LIG       0.50700
      5 N1        -72.4754   -9.5274  -44.3256 N.ar   1 LIG      -0.71900
      6 N2        -71.1173   -9.1990  -46.2889 N.ar   1 LIG      -0.71900
      7 H1        -70.3774   -6.9005  -43.9139 H      1 LIG       0.11500
      8 H2        -72.1753   -8.2237  -42.7578 H      1 LIG       0.11400
      9 H3        -69.7683   -7.6419  -46.2375 H      1 LIG       0.11400
     10 H4        -72.5508  -10.6744  -46.0486 H      1 LIG       0.14100
@<TRIPOS>BOND
      1       1       2 ar
      2       1       3 ar
      3       2       5 ar
      4       3       6 ar
      5       4       5 ar
      6       4       6 ar
      7       1       7 1
      8       2       8 1
      9       3       9 1
     10       4      10 1
@<TRIPOS>ALT_TYPE
CGenFF_4.0_ALT_TYPE_SET
CGenFF_4.0 1 CG2R61 2 CG2R61 3 CG2R61 4 CG2R64 5 NG2R62 6 NG2R62 7 HGR61 8 HGR62 9 HGR62 10 HGR62
@<TRIPOS>MOLECULE
pyrimidine
 10 10 0 0 0
****
USER_CHARGES
INVALID_CHARGES
Pose:  32 Cluster:  32 Fr_nu: 3861095 TotEn:   -10.20
@<TRIPOS>ATOM
      1 C1        -54.8213  -23.6086  -26.2938 C.ar   1 LIG      -0.13100
      2 C2        -54.2644  -23.5417  -27.5547 C.ar   1 LIG       0.28900
      3 C3        -54.1385  -22.9333  -25.3030 C.ar   1 LIG       0.28900
      4 C4        -52.5570  -22.2523  -26.7870 C.ar   1 LIG       0.50700
      5 N1        -53.1291  -22.8700  -27.8380 N.ar   1 LIG      -0.71900
      6 N2        -52.9991  -22.2425  -25.5149 N.ar   1 LIG      -0.71900
      7 H1        -55.7334  -24.1552  -26.0951 H      1 LIG       0.11500
      8 H2        -54.7300  -24.0415  -28.3972 H      1 LIG       0.11400
      9 H3        -54.4993  -22.9294  -24.2801 H      1 LIG       0.11400
     10 H4        -51.6431  -21.7060  -26.9855 H      1 LIG       0.14100
@<TRIPOS>BOND
      1       1       2 ar
      2       1       3 ar
      3       2       5 ar
      4       3       6 ar
      5       4       5 ar
      6       4       6 ar
      7       1       7 1
      8       2       8 1
      9       3       9 1
     10       4      10 1
@<TRIPOS>ALT_TYPE
CGenFF_4.0_ALT_TYPE_SET
CGenFF_4.0 1 CG2R61 2 CG2R61 3 CG2R61 4 CG2R64 5 NG2R62 6 NG2R62 7 HGR61 8 HGR62 9 HGR62 10 HGR62
@<TRIPOS>MOLECULE
pyrimidine
 10 10 0 0 0
****
USER_CHARGES
INVALID_CHARGES
Pose:  33 Cluster:  33 Fr_nu: 198730 TotEn:   -10.16
@<TRIPOS>ATOM
      1 C1        -55.3891    5.4511  -34.5314 C.ar   1 LIG      -0.13100
      2 C2        -55.1021    4.3306  -35.2842 C.ar   1 LIG       0.28900
      3 C3        -55.9326    6.5131  -35.2247 C.ar   1 LIG       0.28900
      4 C4        -55.8582    5.3445  -37.1730 C.ar   1 LIG       0.50700
      5 N1        -55.3247    4.2426  -36.6120 N.ar   1 LIG      -0.71900
      6 N2        -56.1813    6.4942  -36.5507 N.ar   1 LIG      -0.71900
      7 H1        -55.2000    5.4941  -33.4672 H      1 LIG       0.11500
      8 H2        -54.6723    3.4463  -34.8265 H      1 LIG       0.11400
      9 H3        -56.1904    7.4368  -34.7180 H      1 LIG       0.11400
     10 H4        -56.0466    5.3020  -38.2388 H      1 LIG       0.14100
@<TRIPOS>BOND
      1       1       2 ar
      2       1       3 ar
      3       2       5 ar
      4       3       6 ar
      5       4       5 ar
      6       4       6 ar
      7       1       7 1
      8       2       8 1
      9       3       9 1
     10       4      10 1
@<TRIPOS>ALT_TYPE
CGenFF_4.0_ALT_TYPE_SET
CGenFF_4.0 1 CG2R61 2 CG2R61 3 CG2R61 4 CG2R64 5 NG2R62 6 NG2R62 7 HGR61 8 HGR62 9 HGR62 10 HGR62
@<TRIPOS>MOLECULE
pyrimidine
 10 10 0 0 0
****
USER_CHARGES
INVALID_CHARGES
Pose:  34 Cluster:  34 Fr_nu: 1096157 TotEn:    -9.84
@<TRIPOS>ATOM
      1 C1        -54.5515    4.8780  -34.3780 C.ar   1 LIG      -0.13100
      2 C2        -54.5730    4.9676  -33.0011 C.ar   1 LIG       0.28900
      3 C3        -53.3691    4.4278  -34.9286 C.ar   1 LIG       0.28900
      4 C4        -52.4308    4.2190  -32.8688 C.ar   1 LIG       0.50700
      5 N1        -53.5268    4.6450  -32.2126 N.ar   1 LIG      -0.71900
      6 N2        -52.2847    4.0884  -34.2012 N.ar   1 LIG      -0.71900
      7 H1        -55.4059    5.1436  -34.9861 H      1 LIG       0.11500
      8 H2        -55.4589    5.3117  -32.4784 H      1 LIG       0.11400
      9 H3        -53.2573    4.3251  -36.0026 H      1 LIG       0.11400
     10 H4        -51.5749    3.9540  -32.2602 H      1 LIG       0.14100
@<TRIPOS>BOND
      1       1       2 ar
      2       1       3 ar
      3       2       5 ar
      4       3       6 ar
      5       4       5 ar
      6       4       6 ar
      7       1       7 1
      8       2       8 1
      9       3       9 1
     10       4      10 1
@<TRIPOS>ALT_TYPE
CGenFF_4.0_ALT_TYPE_SET
CGenFF_4.0 1 CG2R61 2 CG2R61 3 CG2R61 4 CG2R64 5 NG2R62 6 NG2R62 7 HGR61 8 HGR62 9 HGR62 10 HGR62
@<TRIPOS>MOLECULE
pyrimidine
 10 10 0 0 0
****
USER_CHARGES
INVALID_CHARGES
Pose:  35 Cluster:  35 Fr_nu: 516237 TotEn:    -9.61
@<TRIPOS>ATOM
      1 C1        -75.9611  -25.8011  -45.3495 C.ar   1 LIG      -0.13100
      2 C2        -74.9540  -24.8660  -45.4749 C.ar   1 LIG       0.28900
      3 C3        -75.5954  -27.1089  -45.5943 C.ar   1 LIG       0.28900
      4 C4        -73.4533  -26.4821  -46.0254 C.ar   1 LIG       0.50700
      5 N1        -73.6842  -25.1727  -45.8125 N.ar   1 LIG      -0.71900
      6 N2        -74.3460  -27.4866  -45.9358 N.ar   1 LIG      -0.71900
      7 H1        -76.9715  -25.5268  -45.0774 H      1 LIG       0.11500
      8 H2        -75.1464  -23.8126  -45.3022 H      1 LIG       0.11400
      9 H3        -76.3189  -27.9136  -45.5210 H      1 LIG       0.11400
     10 H4        -72.4420  -26.7569  -46.2990 H      1 LIG       0.14100
@<TRIPOS>BOND
      1       1       2 ar
      2       1       3 ar
      3       2       5 ar
      4       3       6 ar
      5       4       5 ar
      6       4       6 ar
      7       1       7 1
      8       2       8 1
      9       3       9 1
     10       4      10 1
@<TRIPOS>ALT_TYPE
CGenFF_4.0_ALT_TYPE_SET
CGenFF_4.0 1 CG2R61 2 CG2R61 3 CG2R61 4 CG2R64 5 NG2R62 6 NG2R62 7 HGR61 8 HGR62 9 HGR62 10 HGR62
@<TRIPOS>MOLECULE
pyrimidine
 10 10 0 0 0
****
USER_CHARGES
INVALID_CHARGES
Pose:  36 Cluster:  36 Fr_nu: 1085464 TotEn:    -9.55
@<TRIPOS>ATOM
      1 C1        -53.1651    4.2865  -33.7207 C.ar   1 LIG      -0.13100
      2 C2        -52.8270    4.4695  -32.3953 C.ar   1 LIG       0.28900
      3 C3        -52.3274    4.8860  -34.6388 C.ar   1 LIG       0.28900
      4 C4        -51.0171    5.7156  -32.9770 C.ar   1 LIG       0.50700
      5 N1        -51.7559    5.1808  -31.9864 N.ar   1 LIG      -0.71900
      6 N2        -51.2406    5.6105  -34.3009 N.ar   1 LIG      -0.71900
      7 H1        -54.0306    3.7108  -34.0203 H      1 LIG       0.11500
      8 H2        -53.4263    4.0362  -31.6019 H      1 LIG       0.11400
      9 H3        -52.5129    4.7981  -35.7038 H      1 LIG       0.11400
     10 H4        -50.1511    6.2930  -32.6772 H      1 LIG       0.14100
@<TRIPOS>BOND
      1       1       2 ar
      2       1       3 ar
      3       2       5 ar
      4       3       6 ar
      5       4       5 ar
      6       4       6 ar
      7       1       7 1
      8       2       8 1
      9       3       9 1
     10       4      10 1
@<TRIPOS>ALT_TYPE
CGenFF_4.0_ALT_TYPE_SET
CGenFF_4.0 1 CG2R61 2 CG2R61 3 CG2R61 4 CG2R64 5 NG2R62 6 NG2R62 7 HGR61 8 HGR62 9 HGR62 10 HGR62
@<TRIPOS>MOLECULE
pyrimidine
 10 10 0 0 0
****
USER_CHARGES
INVALID_CHARGES
Pose:  37 Cluster:  37 Fr_nu: 312532 TotEn:    -9.23
@<TRIPOS>ATOM
      1 C1        -62.1594   -2.4947  -25.0735 C.ar   1 LIG      -0.13100
      2 C2        -63.3865   -2.0411  -25.5126 C.ar   1 LIG       0.28900
      3 C3        -61.4250   -1.5988  -24.3238 C.ar   1 LIG       0.28900
      4 C4        -63.0595   -0.0296  -24.5057 C.ar   1 LIG       0.50700
      5 N1        -63.8696   -0.8099  -25.2461 N.ar   1 LIG      -0.71900
      6 N2        -61.8459   -0.3535  -24.0199 N.ar   1 LIG      -0.71900
      7 H1        -61.7966   -3.4878  -25.3024 H      1 LIG       0.11500
      8 H2        -64.0344   -2.6744  -26.1088 H      1 LIG       0.11400
      9 H3        -60.4479   -1.8653  -23.9356 H      1 LIG       0.11400
     10 H4        -63.4220    0.9652  -24.2774 H      1 LIG       0.14100
@<TRIPOS>BOND
      1       1       2 ar
      2       1       3 ar
      3       2       5 ar
      4       3       6 ar
      5       4       5 ar
      6       4       6 ar
      7       1       7 1
      8       2       8 1
      9       3       9 1
     10       4      10 1
@<TRIPOS>ALT_TYPE
CGenFF_4.0_ALT_TYPE_SET
CGenFF_4.0 1 CG2R61 2 CG2R61 3 CG2R61 4 CG2R64 5 NG2R62 6 NG2R62 7 HGR61 8 HGR62 9 HGR62 10 HGR62
@<TRIPOS>MOLECULE
pyrimidine
 10 10 0 0 0
****
USER_CHARGES
INVALID_CHARGES
Pose:  38 Cluster:  38 Fr_nu: 1441055 TotEn:    -8.80
@<TRIPOS>ATOM
      1 C1        -65.2879   -3.7777  -59.1417 C.ar   1 LIG      -0.13100
      2 C2        -66.2655   -4.1195  -58.2296 C.ar   1 LIG       0.28900
      3 C3        -63.9878   -3.9892  -58.7308 C.ar   1 LIG       0.28900
      4 C4        -64.6984   -4.7885  -56.7250 C.ar   1 LIG       0.50700
      5 N1        -66.0054   -4.6293  -57.0078 N.ar   1 LIG      -0.71900
      6 N2        -63.6555   -4.4947  -57.5248 N.ar   1 LIG      -0.71900
      7 H1        -65.5254   -3.3704  -60.1153 H      1 LIG       0.11500
      8 H2        -67.3165   -3.9887  -58.4633 H      1 LIG       0.11400
      9 H3        -63.1519   -3.7501  -59.3793 H      1 LIG       0.11400
     10 H4        -64.4604   -5.1953  -55.7498 H      1 LIG       0.14100
@<TRIPOS>BOND
      1       1       2 ar
      2       1       3 ar
      3       2       5 ar
      4       3       6 ar
      5       4       5 ar
      6       4       6 ar
      7       1       7 1
      8       2       8 1
      9       3       9 1
     10       4      10 1
@<TRIPOS>ALT_TYPE
CGenFF_4.0_ALT_TYPE_SET
CGenFF_4.0 1 CG2R61 2 CG2R61 3 CG2R61 4 CG2R64 5 NG2R62 6 NG2R62 7 HGR61 8 HGR62 9 HGR62 10 HGR62
@<TRIPOS>MOLECULE
pyrimidine
 10 10 0 0 0
****
USER_CHARGES
INVALID_CHARGES
Pose:  39 Cluster:  39 Fr_nu: 946749 TotEn:    -8.69
@<TRIPOS>ATOM
      1 C1        -46.5135   -9.5059  -30.7073 C.ar   1 LIG      -0.13100
      2 C2        -46.8273   -8.7746  -31.8348 C.ar   1 LIG       0.28900
      3 C3        -46.3959  -10.8682  -30.8929 C.ar   1 LIG       0.28900
      4 C4        -46.8715  -10.6586  -33.1057 C.ar   1 LIG       0.50700
      5 N1        -47.0139   -9.3205  -33.0543 N.ar   1 LIG      -0.71900
      6 N2        -46.5690  -11.4804  -32.0826 N.ar   1 LIG      -0.71900
      7 H1        -46.3694   -9.0415  -29.7409 H      1 LIG       0.11500
      8 H2        -46.9408   -7.6970  -31.7868 H      1 LIG       0.11400
      9 H3        -46.1525  -11.5250  -30.0648 H      1 LIG       0.11400
     10 H4        -47.0169  -11.1239  -34.0730 H      1 LIG       0.14100
@<TRIPOS>BOND
      1       1       2 ar
      2       1       3 ar
      3       2       5 ar
      4       3       6 ar
      5       4       5 ar
      6       4       6 ar
      7       1       7 1
      8       2       8 1
      9       3       9 1
     10       4      10 1
@<TRIPOS>ALT_TYPE
CGenFF_4.0_ALT_TYPE_SET
CGenFF_4.0 1 CG2R61 2 CG2R61 3 CG2R61 4 CG2R64 5 NG2R62 6 NG2R62 7 HGR61 8 HGR62 9 HGR62 10 HGR62
@<TRIPOS>MOLECULE
pyrimidine
 10 10 0 0 0
****
USER_CHARGES
INVALID_CHARGES
Pose:  40 Cluster:  40 Fr_nu:   4110 TotEn:    -8.10
@<TRIPOS>ATOM
      1 C1        -53.5166    4.7562  -32.6467 C.ar   1 LIG      -0.13100
      2 C2        -53.1722    3.8129  -33.5933 C.ar   1 LIG       0.28900
      3 C3        -52.4629    5.4322  -32.0665 C.ar   1 LIG       0.28900
      4 C4        -50.9625    4.2683  -33.3159 C.ar   1 LIG       0.50700
      5 N1        -51.9004    3.5423  -33.9535 N.ar   1 LIG      -0.71900
      6 N2        -51.1687    5.2127  -32.3782 N.ar   1 LIG      -0.71900
      7 H1        -54.5456    4.9527  -32.3770 H      1 LIG       0.11500
      8 H2        -53.9324    3.2312  -34.1033 H      1 LIG       0.11400
      9 H3        -52.6353    6.1915  -31.3114 H      1 LIG       0.11400
     10 H4        -49.9321    4.0709  -33.5850 H      1 LIG       0.14100
@<TRIPOS>BOND
      1       1       2 ar
      2       1       3 ar
      3       2       5 ar
      4       3       6 ar
      5       4       5 ar
      6       4       6 ar
      7       1       7 1
      8       2       8 1
      9       3       9 1
     10       4      10 1
@<TRIPOS>ALT_TYPE
CGenFF_4.0_ALT_TYPE_SET
CGenFF_4.0 1 CG2R61 2 CG2R61 3 CG2R61 4 CG2R64 5 NG2R62 6 NG2R62 7 HGR61 8 HGR62 9 HGR62 10 HGR62
@<TRIPOS>MOLECULE
pyrimidine
 10 10 0 0 0
****
USER_CHARGES
INVALID_CHARGES
Pose:  41 Cluster:  41 Fr_nu:  57023 TotEn:    -8.06
@<TRIPOS>ATOM
      1 C1        -51.3387    4.2147  -32.8656 C.ar   1 LIG      -0.13100
      2 C2        -51.0003    5.2679  -33.6907 C.ar   1 LIG       0.28900
      3 C3        -52.6864    3.9309  -32.7820 C.ar   1 LIG       0.28900
      4 C4        -53.1826    5.6197  -34.2203 C.ar   1 LIG       0.50700
      5 N1        -51.8999    5.9946  -34.3856 N.ar   1 LIG      -0.71900
      6 N2        -53.6394    4.6155  -33.4479 N.ar   1 LIG      -0.71900
      7 H1        -50.5958    3.6488  -32.3196 H      1 LIG       0.11500
      8 H2        -49.9652    5.5651  -33.8195 H      1 LIG       0.11400
      9 H3        -53.0483    3.1211  -32.1578 H      1 LIG       0.11400
     10 H4        -53.9267    6.1869  -34.7660 H      1 LIG       0.14100
@<TRIPOS>BOND
      1       1       2 ar
      2       1       3 ar
      3       2       5 ar
      4       3       6 ar
      5       4       5 ar
      6       4       6 ar
      7       1       7 1
      8       2       8 1
      9       3       9 1
     10       4      10 1
@<TRIPOS>ALT_TYPE
CGenFF_4.0_ALT_TYPE_SET
CGenFF_4.0 1 CG2R61 2 CG2R61 3 CG2R61 4 CG2R64 5 NG2R62 6 NG2R62 7 HGR61 8 HGR62 9 HGR62 10 HGR62
@<TRIPOS>MOLECULE
pyrimidine
 10 10 0 0 0
****
USER_CHARGES
INVALID_CHARGES
Pose:  42 Cluster:  42 Fr_nu: 128922 TotEn:    -6.99
@<TRIPOS>ATOM
      1 C1        -51.2144    5.1989  -33.9651 C.ar   1 LIG      -0.13100
      2 C2        -51.8859    4.6623  -35.0447 C.ar   1 LIG       0.28900
      3 C3        -51.9637    5.3647  -32.8183 C.ar   1 LIG       0.28900
      4 C4        -53.8097    4.5214  -33.8420 C.ar   1 LIG       0.50700
      5 N1        -53.1883    4.3109  -35.0180 N.ar   1 LIG      -0.71900
      6 N2        -53.2685    5.0357  -32.7211 N.ar   1 LIG      -0.71900
      7 H1        -50.1689    5.4720  -34.0146 H      1 LIG       0.11500
      8 H2        -51.3799    4.4953  -35.9893 H      1 LIG       0.11400
      9 H3        -51.5223    5.7799  -31.9187 H      1 LIG       0.11400
     10 H4        -54.8568    4.2490  -33.7925 H      1 LIG       0.14100
@<TRIPOS>BOND
      1       1       2 ar
      2       1       3 ar
      3       2       5 ar
      4       3       6 ar
      5       4       5 ar
      6       4       6 ar
      7       1       7 1
      8       2       8 1
      9       3       9 1
     10       4      10 1
@<TRIPOS>ALT_TYPE
CGenFF_4.0_ALT_TYPE_SET
CGenFF_4.0 1 CG2R61 2 CG2R61 3 CG2R61 4 CG2R64 5 NG2R62 6 NG2R62 7 HGR61 8 HGR62 9 HGR62 10 HGR62
@<TRIPOS>MOLECULE
pyrimidine
 10 10 0 0 0
****
USER_CHARGES
INVALID_CHARGES
Pose:  43 Cluster:  43 Fr_nu: 3683566 TotEn:    -6.46
@<TRIPOS>ATOM
      1 C1        -61.2862   -3.6404  -18.0235 C.ar   1 LIG      -0.13100
      2 C2        -59.9227   -3.6585  -17.8118 C.ar   1 LIG       0.28900
      3 C3        -62.0524   -3.2436  -16.9467 C.ar   1 LIG       0.28900
      4 C4        -60.1953   -2.9483  -15.6697 C.ar   1 LIG       0.50700
      5 N1        -59.3411   -3.3174  -16.6431 N.ar   1 LIG      -0.71900
      6 N2        -61.5383   -2.8895  -15.7507 N.ar   1 LIG      -0.71900
      7 H1        -61.7258   -3.9193  -18.9718 H      1 LIG       0.11500
      8 H2        -59.2399   -3.9569  -18.5998 H      1 LIG       0.11400
      9 H3        -63.1338   -3.1986  -17.0179 H      1 LIG       0.11400
     10 H4        -59.7555   -2.6701  -14.7198 H      1 LIG       0.14100
@<TRIPOS>BOND
      1       1       2 ar
      2       1       3 ar
      3       2       5 ar
      4       3       6 ar
      5       4       5 ar
      6       4       6 ar
      7       1       7 1
      8       2       8 1
      9       3       9 1
     10       4      10 1
@<TRIPOS>ALT_TYPE
CGenFF_4.0_ALT_TYPE_SET
CGenFF_4.0 1 CG2R61 2 CG2R61 3 CG2R61 4 CG2R64 5 NG2R62 6 NG2R62 7 HGR61 8 HGR62 9 HGR62 10 HGR62
@<TRIPOS>MOLECULE
naphtalene
 18 19 0 0 0
****
USER_CHARGES
INVALID_CHARGES
Pose:   1 Cluster:   1 Fr_nu:  35335 TotEn:   -13.31
@<TRIPOS>ATOM
      1 C1        -73.2632  -28.5710  -47.4695 C.ar   1 LIG      -0.11500
      2 C2        -72.2980  -27.6119  -47.1774 C.ar   1 LIG      -0.11500
      3 C3        -76.5698  -25.9950  -44.9989 C.ar   1 LIG      -0.11500
      4 C4        -75.6044  -25.0361  -44.7068 C.ar   1 LIG      -0.11500
      5 C5        -74.5685  -28.4129  -47.0028 C.ar   1 LIG      -0.11700
      6 C6        -72.6341  -26.4912  -46.4177 C.ar   1 LIG      -0.11700
      7 C7        -76.2336  -27.1158  -45.7587 C.ar   1 LIG      -0.11700
      8 C8        -74.2991  -25.1940  -45.1734 C.ar   1 LIG      -0.11700
      9 C9        -74.9246  -27.2911  -46.2366 C.ar   1 LIG       0.00400
     10 C10       -73.9430  -26.3159  -45.9396 C.ar   1 LIG       0.00400
     11 H1        -73.0008  -29.4435  -48.0606 H      1 LIG       0.11500
     12 H2        -71.2822  -27.7357  -47.5414 H      1 LIG       0.11500
     13 H3        -77.5860  -25.8717  -44.6352 H      1 LIG       0.11500
     14 H4        -75.8671  -24.1645  -44.1145 H      1 LIG       0.11500
     15 H5        -75.3066  -29.1754  -47.2429 H      1 LIG       0.11500
     16 H6        -71.8636  -25.7539  -46.2019 H      1 LIG       0.11500
     17 H7        -77.0044  -27.8525  -45.9751 H      1 LIG       0.11500
     18 H8        -73.5606  -24.4320  -44.9328 H      1 LIG       0.11500
@<TRIPOS>BOND
      1       1       2 ar
      2       1       5 ar
      3       2       6 ar
      4       3       4 ar
      5       3       7 ar
      6       4       8 ar
      7       5       9 ar
      8       6      10 ar
      9       7       9 ar
     10       8      10 ar
     11       9      10 ar
     12       1      11 1
     13       2      12 1
     14       3      13 1
     15       4      14 1
     16       5      15 1
     17       6      16 1
     18       7      17 1
     19       8      18 1
@<TRIPOS>ALT_TYPE
CGenFF_4.0_ALT_TYPE_SET
CGenFF_4.0 1 CG2R61 2 CG2R61 3 CG2R61 4 CG2R61 5 CG2R61 6 CG2R61 7 CG2R61 8 CG2R61 9 CG2R61 10 CG2R61 11 HGR61 12 HGR61 13 HGR61 14 HGR61 15 HGR61 16 HGR61 17 HGR61 18 HGR61
@<TRIPOS>MOLECULE
naphtalene
 18 19 0 0 0
****
USER_CHARGES
INVALID_CHARGES
Pose:   2 Cluster:   2 Fr_nu: 306594 TotEn:   -13.30
@<TRIPOS>ATOM
      1 C1        -52.7544    4.4740  -33.2950 C.ar   1 LIG      -0.11500
      2 C2        -51.7573    4.5148  -34.2651 C.ar   1 LIG      -0.11500
      3 C3        -56.0880    5.5323  -36.6774 C.ar   1 LIG      -0.11500
      4 C4        -55.0908    5.5730  -37.6473 C.ar   1 LIG      -0.11500
      5 C5        -54.0823    4.7162  -33.6477 C.ar   1 LIG      -0.11700
      6 C6        -52.0842    4.7978  -35.5914 C.ar   1 LIG      -0.11700
      7 C7        -55.7610    5.2491  -35.3509 C.ar   1 LIG      -0.11700
      8 C8        -53.7628    5.3309  -37.2947 C.ar   1 LIG      -0.11700
      9 C9        -54.4296    5.0028  -34.9781 C.ar   1 LIG       0.00400
     10 C10       -53.4156    5.0443  -35.9644 C.ar   1 LIG       0.00400
     11 H1        -52.4992    4.2541  -32.2625 H      1 LIG       0.11500
     12 H2        -50.7239    4.3258  -33.9895 H      1 LIG       0.11500
     13 H3        -57.1219    5.7210  -36.9524 H      1 LIG       0.11500
     14 H4        -55.3463    5.7943  -38.6794 H      1 LIG       0.11500
     15 H5        -54.8452    4.6796  -32.8728 H      1 LIG       0.11500
     16 H6        -51.2886    4.8240  -36.3332 H      1 LIG       0.11500
     17 H7        -56.5568    5.2222  -34.6095 H      1 LIG       0.11500
     18 H8        -52.9996    5.3682  -38.0694 H      1 LIG       0.11500
@<TRIPOS>BOND
      1       1       2 ar
      2       1       5 ar
      3       2       6 ar
      4       3       4 ar
      5       3       7 ar
      6       4       8 ar
      7       5       9 ar
      8       6      10 ar
      9       7       9 ar
     10       8      10 ar
     11       9      10 ar
     12       1      11 1
     13       2      12 1
     14       3      13 1
     15       4      14 1
     16       5      15 1
     17       6      16 1
     18       7      17 1
     19       8      18 1
@<TRIPOS>ALT_TYPE
CGenFF_4.0_ALT_TYPE_SET
CGenFF_4.0 1 CG2R61 2 CG2R61 3 CG2R61 4 CG2R61 5 CG2R61 6 CG2R61 7 CG2R61 8 CG2R61 9 CG2R61 10 CG2R61 11 HGR61 12 HGR61 13 HGR61 14 HGR61 15 HGR61 16 HGR61 17 HGR61 18 HGR61
@<TRIPOS>MOLECULE
naphtalene
 18 19 0 0 0
****
USER_CHARGES
INVALID_CHARGES
Pose:   3 Cluster:   3 Fr_nu:  24378 TotEn:   -13.18
@<TRIPOS>ATOM
      1 C1        -61.5752   -2.3152  -59.0024 C.ar   1 LIG      -0.11500
      2 C2        -61.8814   -3.0408  -60.1498 C.ar   1 LIG      -0.11500
      3 C3        -65.7556   -3.7587  -56.9743 C.ar   1 LIG      -0.11500
      4 C4        -66.0617   -4.4843  -58.1218 C.ar   1 LIG      -0.11500
      5 C5        -62.4592   -2.3094  -57.9230 C.ar   1 LIG      -0.11700
      6 C6        -63.0725   -3.7633  -60.2224 C.ar   1 LIG      -0.11700
      7 C7        -64.5642   -3.0363  -56.9017 C.ar   1 LIG      -0.11700
      8 C8        -65.1778   -4.4902  -59.2012 C.ar   1 LIG      -0.11700
      9 C9        -63.6628   -3.0309  -57.9787 C.ar   1 LIG       0.00400
     10 C10       -63.9741   -3.7687  -59.1456 C.ar   1 LIG       0.00400
     11 H1        -60.6479   -1.7525  -58.9467 H      1 LIG       0.11500
     12 H2        -61.1924   -3.0449  -60.9894 H      1 LIG       0.11500
     13 H3        -66.4442   -3.7543  -56.1341 H      1 LIG       0.11500
     14 H4        -66.9897   -5.0457  -58.1775 H      1 LIG       0.11500
     15 H5        -62.1994   -1.7347  -57.0363 H      1 LIG       0.11500
     16 H6        -63.2912   -4.3238  -61.1290 H      1 LIG       0.11500
     17 H7        -64.3454   -2.4765  -55.9948 H      1 LIG       0.11500
     18 H8        -65.4377   -5.0641  -60.0884 H      1 LIG       0.11500
@<TRIPOS>BOND
      1       1       2 ar
      2       1       5 ar
      3       2       6 ar
      4       3       4 ar
      5       3       7 ar
      6       4       8 ar
      7       5       9 ar
      8       6      10 ar
      9       7       9 ar
     10       8      10 ar
     11       9      10 ar
     12       1      11 1
     13       2      12 1
     14       3      13 1
     15       4      14 1
     16       5      15 1
     17       6      16 1
     18       7      17 1
     19       8      18 1
@<TRIPOS>ALT_TYPE
CGenFF_4.0_ALT_TYPE_SET
CGenFF_4.0 1 CG2R61 2 CG2R61 3 CG2R61 4 CG2R61 5 CG2R61 6 CG2R61 7 CG2R61 8 CG2R61 9 CG2R61 10 CG2R61 11 HGR61 12 HGR61 13 HGR61 14 HGR61 15 HGR61 16 HGR61 17 HGR61 18 HGR61
@<TRIPOS>MOLECULE
naphtalene
 18 19 0 0 0
****
USER_CHARGES
INVALID_CHARGES
Pose:   4 Cluster:   4 Fr_nu:  34790 TotEn:   -13.11
@<TRIPOS>ATOM
      1 C1        -76.1700  -27.2212  -45.8611 C.ar   1 LIG      -0.11500
      2 C2        -76.3104  -25.8808  -45.5140 C.ar   1 LIG      -0.11500
      3 C3        -72.1410  -27.5013  -43.1478 C.ar   1 LIG      -0.11500
      4 C4        -72.2815  -26.1608  -42.8009 C.ar   1 LIG      -0.11500
      5 C5        -75.0994  -27.9635  -45.3617 C.ar   1 LIG      -0.11700
      6 C6        -75.3810  -25.2775  -44.6664 C.ar   1 LIG      -0.11700
      7 C7        -73.0706  -28.1046  -43.9955 C.ar   1 LIG      -0.11700
      8 C8        -73.3520  -25.4184  -43.3002 C.ar   1 LIG      -0.11700
      9 C9        -74.1543  -27.3725  -44.5074 C.ar   1 LIG       0.00400
     10 C10       -74.2972  -26.0094  -44.1546 C.ar   1 LIG       0.00400
     11 H1        -76.8936  -27.6902  -46.5214 H      1 LIG       0.11500
     12 H2        -77.1444  -25.3039  -45.9030 H      1 LIG       0.11500
     13 H3        -71.3072  -28.0789  -42.7589 H      1 LIG       0.11500
     14 H4        -71.5569  -25.6920  -42.1417 H      1 LIG       0.11500
     15 H5        -75.0092  -29.0097  -45.6467 H      1 LIG       0.11500
     16 H6        -75.5108  -24.2286  -44.4080 H      1 LIG       0.11500
     17 H7        -72.9411  -29.1537  -44.2531 H      1 LIG       0.11500
     18 H8        -73.4420  -24.3719  -43.0160 H      1 LIG       0.11500
@<TRIPOS>BOND
      1       1       2 ar
      2       1       5 ar
      3       2       6 ar
      4       3       4 ar
      5       3       7 ar
      6       4       8 ar
      7       5       9 ar
      8       6      10 ar
      9       7       9 ar
     10       8      10 ar
     11       9      10 ar
     12       1      11 1
     13       2      12 1
     14       3      13 1
     15       4      14 1
     16       5      15 1
     17       6      16 1
     18       7      17 1
     19       8      18 1
@<TRIPOS>ALT_TYPE
CGenFF_4.0_ALT_TYPE_SET
CGenFF_4.0 1 CG2R61 2 CG2R61 3 CG2R61 4 CG2R61 5 CG2R61 6 CG2R61 7 CG2R61 8 CG2R61 9 CG2R61 10 CG2R61 11 HGR61 12 HGR61 13 HGR61 14 HGR61 15 HGR61 16 HGR61 17 HGR61 18 HGR61
@<TRIPOS>MOLECULE
naphtalene
 18 19 0 0 0
****
USER_CHARGES
INVALID_CHARGES
Pose:   5 Cluster:   5 Fr_nu: 366206 TotEn:   -12.59
@<TRIPOS>ATOM
      1 C1        -83.1374  -10.6418  -32.5357 C.ar   1 LIG      -0.11500
      2 C2        -83.0767   -9.7911  -33.6354 C.ar   1 LIG      -0.11500
      3 C3        -87.6974   -9.1870  -31.6625 C.ar   1 LIG      -0.11500
      4 C4        -87.6366   -8.3363  -32.7622 C.ar   1 LIG      -0.11500
      5 C5        -84.2998  -10.7077  -31.7669 C.ar   1 LIG      -0.11700
      6 C6        -84.1779   -9.0030  -33.9707 C.ar   1 LIG      -0.11700
      7 C7        -86.5961   -9.9751  -31.3272 C.ar   1 LIG      -0.11700
      8 C8        -86.4742   -8.2703  -33.5310 C.ar   1 LIG      -0.11700
      9 C9        -85.4179   -9.9215  -32.0898 C.ar   1 LIG       0.00400
     10 C10       -85.3561   -9.0564  -33.2081 C.ar   1 LIG       0.00400
     11 H1        -82.2796  -11.2546  -32.2748 H      1 LIG       0.11500
     12 H2        -82.1714   -9.7407  -34.2334 H      1 LIG       0.11500
     13 H3        -88.6027   -9.2379  -31.0640 H      1 LIG       0.11500
     14 H4        -88.4942   -7.7226  -33.0218 H      1 LIG       0.11500
     15 H5        -84.3247  -11.3795  -30.9114 H      1 LIG       0.11500
     16 H6        -84.1083   -8.3456  -34.8349 H      1 LIG       0.11500
     17 H7        -86.6661  -10.6331  -30.4635 H      1 LIG       0.11500
     18 H8        -86.4488   -7.5980  -34.3862 H      1 LIG       0.11500
@<TRIPOS>BOND
      1       1       2 ar
      2       1       5 ar
      3       2       6 ar
      4       3       4 ar
      5       3       7 ar
      6       4       8 ar
      7       5       9 ar
      8       6      10 ar
      9       7       9 ar
     10       8      10 ar
     11       9      10 ar
     12       1      11 1
     13       2      12 1
     14       3      13 1
     15       4      14 1
     16       5      15 1
     17       6      16 1
     18       7      17 1
     19       8      18 1
@<TRIPOS>ALT_TYPE
CGenFF_4.0_ALT_TYPE_SET
CGenFF_4.0 1 CG2R61 2 CG2R61 3 CG2R61 4 CG2R61 5 CG2R61 6 CG2R61 7 CG2R61 8 CG2R61 9 CG2R61 10 CG2R61 11 HGR61 12 HGR61 13 HGR61 14 HGR61 15 HGR61 16 HGR61 17 HGR61 18 HGR61
@<TRIPOS>MOLECULE
naphtalene
 18 19 0 0 0
****
USER_CHARGES
INVALID_CHARGES
Pose:   6 Cluster:   6 Fr_nu:  51702 TotEn:   -12.07
@<TRIPOS>ATOM
      1 C1        -62.9140   -1.3490  -25.2785 C.ar   1 LIG      -0.11500
      2 C2        -61.8695   -2.2010  -24.9322 C.ar   1 LIG      -0.11500
      3 C3        -61.4102    1.8521  -21.9372 C.ar   1 LIG      -0.11500
      4 C4        -60.3658    1.0000  -21.5910 C.ar   1 LIG      -0.11500
      5 C5        -63.0650   -0.1268  -24.6230 C.ar   1 LIG      -0.11700
      6 C6        -60.9720   -1.8342  -23.9292 C.ar   1 LIG      -0.11700
      7 C7        -62.3078    1.4852  -22.9405 C.ar   1 LIG      -0.11700
      8 C8        -60.2148   -0.2223  -22.2465 C.ar   1 LIG      -0.11700
      9 C9        -62.1709    0.2587  -23.6108 C.ar   1 LIG       0.00400
     10 C10       -61.1088   -0.6078  -23.2586 C.ar   1 LIG       0.00400
     11 H1        -63.6127   -1.6354  -26.0591 H      1 LIG       0.11500
     12 H2        -61.7527   -3.1522  -25.4434 H      1 LIG       0.11500
     13 H3        -61.5276    2.8037  -21.4265 H      1 LIG       0.11500
     14 H4        -59.6682    1.2862  -20.8094 H      1 LIG       0.11500
     15 H5        -63.8890    0.5233  -24.9098 H      1 LIG       0.11500
     16 H6        -60.1626   -2.5156  -23.6751 H      1 LIG       0.11500
     17 H7        -63.1165    2.1671  -23.1948 H      1 LIG       0.11500
     18 H8        -59.3912   -0.8729  -21.9592 H      1 LIG       0.11500
@<TRIPOS>BOND
      1       1       2 ar
      2       1       5 ar
      3       2       6 ar
      4       3       4 ar
      5       3       7 ar
      6       4       8 ar
      7       5       9 ar
      8       6      10 ar
      9       7       9 ar
     10       8      10 ar
     11       9      10 ar
     12       1      11 1
     13       2      12 1
     14       3      13 1
     15       4      14 1
     16       5      15 1
     17       6      16 1
     18       7      17 1
     19       8      18 1
@<TRIPOS>ALT_TYPE
CGenFF_4.0_ALT_TYPE_SET
CGenFF_4.0 1 CG2R61 2 CG2R61 3 CG2R61 4 CG2R61 5 CG2R61 6 CG2R61 7 CG2R61 8 CG2R61 9 CG2R61 10 CG2R61 11 HGR61 12 HGR61 13 HGR61 14 HGR61 15 HGR61 16 HGR61 17 HGR61 18 HGR61
@<TRIPOS>MOLECULE
naphtalene
 18 19 0 0 0
****
USER_CHARGES
INVALID_CHARGES
Pose:   7 Cluster:   7 Fr_nu: 153332 TotEn:   -12.00
@<TRIPOS>ATOM
      1 C1        -60.8303   -1.4659  -24.3341 C.ar   1 LIG      -0.11500
      2 C2        -61.7075   -2.1898  -25.1361 C.ar   1 LIG      -0.11500
      3 C3        -63.2156   -2.9696  -20.3689 C.ar   1 LIG      -0.11500
      4 C4        -64.0927   -3.6935  -21.1711 C.ar   1 LIG      -0.11500
      5 C5        -60.9821   -1.4758  -22.9472 C.ar   1 LIG      -0.11700
      6 C6        -62.7397   -2.9264  -24.5547 C.ar   1 LIG      -0.11700
      7 C7        -62.1832   -2.2330  -20.9505 C.ar   1 LIG      -0.11700
      8 C8        -63.9410   -3.6836  -22.5580 C.ar   1 LIG      -0.11700
      9 C9        -62.0156   -2.2117  -22.3447 C.ar   1 LIG       0.00400
     10 C10       -62.9075   -2.9478  -23.1605 C.ar   1 LIG       0.00400
     11 H1        -60.0272   -0.8922  -24.7873 H      1 LIG       0.11500
     12 H2        -61.5882   -2.1817  -26.2157 H      1 LIG       0.11500
     13 H3        -63.3342   -2.9775  -19.2891 H      1 LIG       0.11500
     14 H4        -64.8964   -4.2658  -20.7174 H      1 LIG       0.11500
     15 H5        -60.2850   -0.9022  -22.3398 H      1 LIG       0.11500
     16 H6        -63.4133   -3.4853  -25.2010 H      1 LIG       0.11500
     17 H7        -61.5093   -1.6749  -20.3040 H      1 LIG       0.11500
     18 H8        -64.6385   -4.2565  -23.1657 H      1 LIG       0.11500
@<TRIPOS>BOND
      1       1       2 ar
      2       1       5 ar
      3       2       6 ar
      4       3       4 ar
      5       3       7 ar
      6       4       8 ar
      7       5       9 ar
      8       6      10 ar
      9       7       9 ar
     10       8      10 ar
     11       9      10 ar
     12       1      11 1
     13       2      12 1
     14       3      13 1
     15       4      14 1
     16       5      15 1
     17       6      16 1
     18       7      17 1
     19       8      18 1
@<TRIPOS>ALT_TYPE
CGenFF_4.0_ALT_TYPE_SET
CGenFF_4.0 1 CG2R61 2 CG2R61 3 CG2R61 4 CG2R61 5 CG2R61 6 CG2R61 7 CG2R61 8 CG2R61 9 CG2R61 10 CG2R61 11 HGR61 12 HGR61 13 HGR61 14 HGR61 15 HGR61 16 HGR61 17 HGR61 18 HGR61
@<TRIPOS>MOLECULE
naphtalene
 18 19 0 0 0
****
USER_CHARGES
INVALID_CHARGES
Pose:   8 Cluster:   8 Fr_nu: 156108 TotEn:   -11.89
@<TRIPOS>ATOM
      1 C1        -50.7299    5.3258  -33.1948 C.ar   1 LIG      -0.11500
      2 C2        -51.0330    6.6839  -33.1730 C.ar   1 LIG      -0.11500
      3 C3        -54.9865    4.4109  -35.3665 C.ar   1 LIG      -0.11500
      4 C4        -55.2895    5.7690  -35.3447 C.ar   1 LIG      -0.11500
      5 C5        -51.6344    4.4170  -33.7448 C.ar   1 LIG      -0.11700
      6 C6        -52.2415    7.1385  -33.7012 C.ar   1 LIG      -0.11700
      7 C7        -53.7778    3.9562  -34.8384 C.ar   1 LIG      -0.11700
      8 C8        -54.3851    6.6779  -34.7947 C.ar   1 LIG      -0.11700
      9 C9        -52.8557    4.8569  -34.2808 C.ar   1 LIG       0.00400
     10 C10       -53.1638    6.2380  -34.2587 C.ar   1 LIG       0.00400
     11 H1        -49.7891    4.9723  -32.7830 H      1 LIG       0.11500
     12 H2        -50.3280    7.3906  -32.7449 H      1 LIG       0.11500
     13 H3        -55.6912    3.7035  -35.7948 H      1 LIG       0.11500
     14 H4        -56.2310    6.1217  -35.7554 H      1 LIG       0.11500
     15 H5        -51.3767    3.3599  -33.7507 H      1 LIG       0.11500
     16 H6        -52.4574    8.2046  -33.6740 H      1 LIG       0.11500
     17 H7        -53.5619    2.8903  -34.8664 H      1 LIG       0.11500
     18 H8        -54.6429    7.7350  -34.7880 H      1 LIG       0.11500
@<TRIPOS>BOND
      1       1       2 ar
      2       1       5 ar
      3       2       6 ar
      4       3       4 ar
      5       3       7 ar
      6       4       8 ar
      7       5       9 ar
      8       6      10 ar
      9       7       9 ar
     10       8      10 ar
     11       9      10 ar
     12       1      11 1
     13       2      12 1
     14       3      13 1
     15       4      14 1
     16       5      15 1
     17       6      16 1
     18       7      17 1
     19       8      18 1
@<TRIPOS>ALT_TYPE
CGenFF_4.0_ALT_TYPE_SET
CGenFF_4.0 1 CG2R61 2 CG2R61 3 CG2R61 4 CG2R61 5 CG2R61 6 CG2R61 7 CG2R61 8 CG2R61 9 CG2R61 10 CG2R61 11 HGR61 12 HGR61 13 HGR61 14 HGR61 15 HGR61 16 HGR61 17 HGR61 18 HGR61
@<TRIPOS>MOLECULE
naphtalene
 18 19 0 0 0
****
USER_CHARGES
INVALID_CHARGES
Pose:   9 Cluster:   9 Fr_nu:  30328 TotEn:   -11.85
@<TRIPOS>ATOM
      1 C1        -53.1848    4.7663  -40.3457 C.ar   1 LIG      -0.11500
      2 C2        -54.5565    4.6871  -40.5670 C.ar   1 LIG      -0.11500
      3 C3        -53.9693    4.9425  -35.5471 C.ar   1 LIG      -0.11500
      4 C4        -55.3410    4.8632  -35.7686 C.ar   1 LIG      -0.11500
      5 C5        -52.6910    4.8498  -39.0435 C.ar   1 LIG      -0.11700
      6 C6        -55.4397    4.6910  -39.4871 C.ar   1 LIG      -0.11700
      7 C7        -53.0860    4.9385  -36.6271 C.ar   1 LIG      -0.11700
      8 C8        -55.8349    4.7798  -37.0707 C.ar   1 LIG      -0.11700
      9 C9        -53.5655    4.8551  -37.9445 C.ar   1 LIG       0.00400
     10 C10       -54.9604    4.7745  -38.1697 C.ar   1 LIG       0.00400
     11 H1        -52.4977    4.7637  -41.1868 H      1 LIG       0.11500
     12 H2        -54.9398    4.6218  -41.5811 H      1 LIG       0.11500
     13 H3        -53.5853    5.0076  -34.5330 H      1 LIG       0.11500
     14 H4        -56.0277    4.8673  -34.9272 H      1 LIG       0.11500
     15 H5        -51.6150    4.9113  -38.8941 H      1 LIG       0.11500
     16 H6        -56.5080    4.6277  -39.6835 H      1 LIG       0.11500
     17 H7        -52.0178    5.0010  -36.4304 H      1 LIG       0.11500
     18 H8        -56.9110    4.7191  -37.2203 H      1 LIG       0.11500
@<TRIPOS>BOND
      1       1       2 ar
      2       1       5 ar
      3       2       6 ar
      4       3       4 ar
      5       3       7 ar
      6       4       8 ar
      7       5       9 ar
      8       6      10 ar
      9       7       9 ar
     10       8      10 ar
     11       9      10 ar
     12       1      11 1
     13       2      12 1
     14       3      13 1
     15       4      14 1
     16       5      15 1
     17       6      16 1
     18       7      17 1
     19       8      18 1
@<TRIPOS>ALT_TYPE
CGenFF_4.0_ALT_TYPE_SET
CGenFF_4.0 1 CG2R61 2 CG2R61 3 CG2R61 4 CG2R61 5 CG2R61 6 CG2R61 7 CG2R61 8 CG2R61 9 CG2R61 10 CG2R61 11 HGR61 12 HGR61 13 HGR61 14 HGR61 15 HGR61 16 HGR61 17 HGR61 18 HGR61
@<TRIPOS>MOLECULE
naphtalene
 18 19 0 0 0
****
USER_CHARGES
INVALID_CHARGES
Pose:  10 Cluster:  10 Fr_nu: 179894 TotEn:   -11.63
@<TRIPOS>ATOM
      1 C1        -49.7385    7.4715  -34.3523 C.ar   1 LIG      -0.11500
      2 C2        -50.6718    8.1580  -35.1232 C.ar   1 LIG      -0.11500
      3 C3        -53.0524    4.0396  -33.3968 C.ar   1 LIG      -0.11500
      4 C4        -53.9857    4.7262  -34.1678 C.ar   1 LIG      -0.11500
      5 C5        -50.0926    6.2750  -33.7281 C.ar   1 LIG      -0.11700
      6 C6        -51.9628    7.6508  -35.2731 C.ar   1 LIG      -0.11700
      7 C7        -51.7613    4.5468  -33.2469 C.ar   1 LIG      -0.11700
      8 C8        -53.6317    5.9227  -34.7919 C.ar   1 LIG      -0.11700
      9 C9        -51.3876    5.7498  -33.8680 C.ar   1 LIG       0.00400
     10 C10       -52.3367    6.4480  -34.6520 C.ar   1 LIG       0.00400
     11 H1        -48.7338    7.8671  -34.2355 H      1 LIG       0.11500
     12 H2        -50.3950    9.0892  -35.6090 H      1 LIG       0.11500
     13 H3        -53.3286    3.1081  -32.9108 H      1 LIG       0.11500
     14 H4        -54.9906    4.3309  -34.2830 H      1 LIG       0.11500
     15 H5        -49.3469    5.7556  -33.1298 H      1 LIG       0.11500
     16 H6        -52.6759    8.2039  -35.8809 H      1 LIG       0.11500
     17 H7        -51.0481    3.9932  -32.6399 H      1 LIG       0.11500
     18 H8        -54.3775    6.4428  -35.3897 H      1 LIG       0.11500
@<TRIPOS>BOND
      1       1       2 ar
      2       1       5 ar
      3       2       6 ar
      4       3       4 ar
      5       3       7 ar
      6       4       8 ar
      7       5       9 ar
      8       6      10 ar
      9       7       9 ar
     10       8      10 ar
     11       9      10 ar
     12       1      11 1
     13       2      12 1
     14       3      13 1
     15       4      14 1
     16       5      15 1
     17       6      16 1
     18       7      17 1
     19       8      18 1
@<TRIPOS>ALT_TYPE
CGenFF_4.0_ALT_TYPE_SET
CGenFF_4.0 1 CG2R61 2 CG2R61 3 CG2R61 4 CG2R61 5 CG2R61 6 CG2R61 7 CG2R61 8 CG2R61 9 CG2R61 10 CG2R61 11 HGR61 12 HGR61 13 HGR61 14 HGR61 15 HGR61 16 HGR61 17 HGR61 18 HGR61
@<TRIPOS>MOLECULE
naphtalene
 18 19 0 0 0
****
USER_CHARGES
INVALID_CHARGES
Pose:  11 Cluster:  11 Fr_nu:  28281 TotEn:   -11.54
@<TRIPOS>ATOM
      1 C1        -51.7875    5.4902  -32.6261 C.ar   1 LIG      -0.11500
      2 C2        -53.0031    4.9054  -32.2837 C.ar   1 LIG      -0.11500
      3 C3        -53.8646    7.5213  -36.5291 C.ar   1 LIG      -0.11500
      4 C4        -55.0801    6.9364  -36.1866 C.ar   1 LIG      -0.11500
      5 C5        -51.6930    6.2880  -33.7669 C.ar   1 LIG      -0.11700
      6 C6        -54.1287    5.1160  -33.0804 C.ar   1 LIG      -0.11700
      7 C7        -52.7389    7.3108  -35.7322 C.ar   1 LIG      -0.11700
      8 C8        -55.1747    6.1387  -35.0459 C.ar   1 LIG      -0.11700
      9 C9        -52.8158    6.5107  -34.5806 C.ar   1 LIG       0.00400
     10 C10       -54.0519    5.9159  -34.2322 C.ar   1 LIG       0.00400
     11 H1        -50.9114    5.3255  -32.0058 H      1 LIG       0.11500
     12 H2        -53.0756    4.2848  -31.3953 H      1 LIG       0.11500
     13 H3        -53.7914    8.1423  -37.4175 H      1 LIG       0.11500
     14 H4        -55.9555    7.1004  -36.8081 H      1 LIG       0.11500
     15 H5        -50.7326    6.7347  -34.0156 H      1 LIG       0.11500
     16 H6        -55.0688    4.6494  -32.7934 H      1 LIG       0.11500
     17 H7        -51.7992    7.7781  -36.0190 H      1 LIG       0.11500
     18 H8        -56.1349    5.6912  -34.7974 H      1 LIG       0.11500
@<TRIPOS>BOND
      1       1       2 ar
      2       1       5 ar
      3       2       6 ar
      4       3       4 ar
      5       3       7 ar
      6       4       8 ar
      7       5       9 ar
      8       6      10 ar
      9       7       9 ar
     10       8      10 ar
     11       9      10 ar
     12       1      11 1
     13       2      12 1
     14       3      13 1
     15       4      14 1
     16       5      15 1
     17       6      16 1
     18       7      17 1
     19       8      18 1
@<TRIPOS>ALT_TYPE
CGenFF_4.0_ALT_TYPE_SET
CGenFF_4.0 1 CG2R61 2 CG2R61 3 CG2R61 4 CG2R61 5 CG2R61 6 CG2R61 7 CG2R61 8 CG2R61 9 CG2R61 10 CG2R61 11 HGR61 12 HGR61 13 HGR61 14 HGR61 15 HGR61 16 HGR61 17 HGR61 18 HGR61
@<TRIPOS>MOLECULE
naphtalene
 18 19 0 0 0
****
USER_CHARGES
INVALID_CHARGES
Pose:  12 Cluster:  12 Fr_nu: 315134 TotEn:   -11.53
@<TRIPOS>ATOM
      1 C1        -72.2659  -24.5758  -44.9315 C.ar   1 LIG      -0.11500
      2 C2        -73.3067  -24.5384  -44.0084 C.ar   1 LIG      -0.11500
      3 C3        -70.3418  -28.3924  -42.6068 C.ar   1 LIG      -0.11500
      4 C4        -71.3826  -28.3548  -41.6837 C.ar   1 LIG      -0.11500
      5 C5        -71.2659  -25.5421  -44.8178 C.ar   1 LIG      -0.11700
      6 C6        -73.3516  -25.4668  -42.9681 C.ar   1 LIG      -0.11700
      7 C7        -70.2970  -27.4640  -43.6472 C.ar   1 LIG      -0.11700
      8 C8        -72.3827  -27.3886  -41.7973 C.ar   1 LIG      -0.11700
      9 C9        -71.2951  -26.4845  -43.7769 C.ar   1 LIG       0.00400
     10 C10       -72.3535  -26.4462  -42.8382 C.ar   1 LIG       0.00400
     11 H1        -72.2312  -23.8525  -45.7409 H      1 LIG       0.11500
     12 H2        -74.0849  -23.7859  -44.0980 H      1 LIG       0.11500
     13 H3        -69.5633  -29.1449  -42.5179 H      1 LIG       0.11500
     14 H4        -71.4161  -29.0776  -40.8738 H      1 LIG       0.11500
     15 H5        -70.4616  -25.5523  -45.5506 H      1 LIG       0.11500
     16 H6        -74.1748  -25.4192  -42.2582 H      1 LIG       0.11500
     17 H7        -69.4742  -27.5123  -44.3574 H      1 LIG       0.11500
     18 H8        -73.1867  -27.3777  -41.0642 H      1 LIG       0.11500
@<TRIPOS>BOND
      1       1       2 ar
      2       1       5 ar
      3       2       6 ar
      4       3       4 ar
      5       3       7 ar
      6       4       8 ar
      7       5       9 ar
      8       6      10 ar
      9       7       9 ar
     10       8      10 ar
     11       9      10 ar
     12       1      11 1
     13       2      12 1
     14       3      13 1
     15       4      14 1
     16       5      15 1
     17       6      16 1
     18       7      17 1
     19       8      18 1
@<TRIPOS>ALT_TYPE
CGenFF_4.0_ALT_TYPE_SET
CGenFF_4.0 1 CG2R61 2 CG2R61 3 CG2R61 4 CG2R61 5 CG2R61 6 CG2R61 7 CG2R61 8 CG2R61 9 CG2R61 10 CG2R61 11 HGR61 12 HGR61 13 HGR61 14 HGR61 15 HGR61 16 HGR61 17 HGR61 18 HGR61
@<TRIPOS>MOLECULE
naphtalene
 18 19 0 0 0
****
USER_CHARGES
INVALID_CHARGES
Pose:  13 Cluster:  13 Fr_nu:  71973 TotEn:   -11.42
@<TRIPOS>ATOM
      1 C1        -72.8595  -24.7391  -43.6864 C.ar   1 LIG      -0.11500
      2 C2        -74.2109  -24.4775  -43.4811 C.ar   1 LIG      -0.11500
      3 C3        -74.0222  -28.5362  -46.4977 C.ar   1 LIG      -0.11500
      4 C4        -75.3735  -28.2744  -46.2923 C.ar   1 LIG      -0.11500
      5 C5        -72.4698  -25.8130  -44.4873 C.ar   1 LIG      -0.11700
      6 C6        -75.1778  -25.2884  -44.0758 C.ar   1 LIG      -0.11700
      7 C7        -73.0552  -27.7250  -45.9030 C.ar   1 LIG      -0.11700
      8 C8        -75.7633  -27.2006  -45.4914 C.ar   1 LIG      -0.11700
      9 C9        -73.4295  -26.6399  -45.0938 C.ar   1 LIG       0.00400
     10 C10       -74.8037  -26.3737  -44.8849 C.ar   1 LIG       0.00400
     11 H1        -72.1073  -24.1078  -43.2227 H      1 LIG       0.11500
     12 H2        -74.5132  -23.6410  -42.8576 H      1 LIG       0.11500
     13 H3        -73.7191  -29.3725  -47.1214 H      1 LIG       0.11500
     14 H4        -76.1253  -28.9070  -46.7551 H      1 LIG       0.11500
     15 H5        -71.4078  -25.9991  -44.6336 H      1 LIG       0.11500
     16 H6        -76.2283  -25.0651  -43.9020 H      1 LIG       0.11500
     17 H7        -72.0048  -27.9481  -46.0776 H      1 LIG       0.11500
     18 H8        -76.8253  -27.0148  -45.3443 H      1 LIG       0.11500
@<TRIPOS>BOND
      1       1       2 ar
      2       1       5 ar
      3       2       6 ar
      4       3       4 ar
      5       3       7 ar
      6       4       8 ar
      7       5       9 ar
      8       6      10 ar
      9       7       9 ar
     10       8      10 ar
     11       9      10 ar
     12       1      11 1
     13       2      12 1
     14       3      13 1
     15       4      14 1
     16       5      15 1
     17       6      16 1
     18       7      17 1
     19       8      18 1
@<TRIPOS>ALT_TYPE
CGenFF_4.0_ALT_TYPE_SET
CGenFF_4.0 1 CG2R61 2 CG2R61 3 CG2R61 4 CG2R61 5 CG2R61 6 CG2R61 7 CG2R61 8 CG2R61 9 CG2R61 10 CG2R61 11 HGR61 12 HGR61 13 HGR61 14 HGR61 15 HGR61 16 HGR61 17 HGR61 18 HGR61
@<TRIPOS>MOLECULE
naphtalene
 18 19 0 0 0
****
USER_CHARGES
INVALID_CHARGES
Pose:  14 Cluster:  14 Fr_nu: 313861 TotEn:   -11.31
@<TRIPOS>ATOM
      1 C1        -46.2285  -11.9354  -43.7152 C.ar   1 LIG      -0.11500
      2 C2        -46.7148  -13.1549  -44.1770 C.ar   1 LIG      -0.11500
      3 C3        -41.7034  -13.3048  -44.8641 C.ar   1 LIG      -0.11500
      4 C4        -42.1897  -14.5243  -45.3259 C.ar   1 LIG      -0.11500
      5 C5        -44.8612  -11.6632  -43.7686 C.ar   1 LIG      -0.11700
      6 C6        -45.8358  -14.1068  -44.6940 C.ar   1 LIG      -0.11700
      7 C7        -42.5825  -12.3528  -44.3472 C.ar   1 LIG      -0.11700
      8 C8        -43.5570  -14.7966  -45.2725 C.ar   1 LIG      -0.11700
      9 C9        -43.9618  -12.6099  -44.2858 C.ar   1 LIG       0.00400
     10 C10       -44.4564  -13.8499  -44.7554 C.ar   1 LIG       0.00400
     11 H1        -46.9133  -11.1949  -43.3123 H      1 LIG       0.11500
     12 H2        -47.7794  -13.3656  -44.1352 H      1 LIG       0.11500
     13 H3        -40.6386  -13.0933  -44.9058 H      1 LIG       0.11500
     14 H4        -41.5044  -15.2650  -45.7274 H      1 LIG       0.11500
     15 H5        -44.5034  -10.7035  -43.4015 H      1 LIG       0.11500
     16 H6        -46.2380  -15.0531  -45.0499 H      1 LIG       0.11500
     17 H7        -42.1802  -11.4063  -43.9921 H      1 LIG       0.11500
     18 H8        -43.9150  -15.7566  -45.6389 H      1 LIG       0.11500
@<TRIPOS>BOND
      1       1       2 ar
      2       1       5 ar
      3       2       6 ar
      4       3       4 ar
      5       3       7 ar
      6       4       8 ar
      7       5       9 ar
      8       6      10 ar
      9       7       9 ar
     10       8      10 ar
     11       9      10 ar
     12       1      11 1
     13       2      12 1
     14       3      13 1
     15       4      14 1
     16       5      15 1
     17       6      16 1
     18       7      17 1
     19       8      18 1
@<TRIPOS>ALT_TYPE
CGenFF_4.0_ALT_TYPE_SET
CGenFF_4.0 1 CG2R61 2 CG2R61 3 CG2R61 4 CG2R61 5 CG2R61 6 CG2R61 7 CG2R61 8 CG2R61 9 CG2R61 10 CG2R61 11 HGR61 12 HGR61 13 HGR61 14 HGR61 15 HGR61 16 HGR61 17 HGR61 18 HGR61
@<TRIPOS>MOLECULE
naphtalene
 18 19 0 0 0
****
USER_CHARGES
INVALID_CHARGES
Pose:  15 Cluster:  15 Fr_nu: 398771 TotEn:   -11.31
@<TRIPOS>ATOM
      1 C1        -71.5264   -7.9794  -43.2635 C.ar   1 LIG      -0.11500
      2 C2        -72.6728   -8.7627  -43.1687 C.ar   1 LIG      -0.11500
      3 C3        -69.0947  -11.2115  -40.5592 C.ar   1 LIG      -0.11500
      4 C4        -70.2412  -11.9947  -40.4645 C.ar   1 LIG      -0.11500
      5 C5        -70.3473   -8.3886  -42.6398 C.ar   1 LIG      -0.11700
      6 C6        -72.6447   -9.9580  -42.4500 C.ar   1 LIG      -0.11700
      7 C7        -69.1228  -10.0161  -41.2781 C.ar   1 LIG      -0.11700
      8 C8        -71.4203  -11.5857  -41.0881 C.ar   1 LIG      -0.11700
      9 C9        -70.3009   -9.5889  -41.9121 C.ar   1 LIG       0.00400
     10 C10       -71.4667  -10.3853  -41.8158 C.ar   1 LIG       0.00400
     11 H1        -71.5489   -7.0486  -43.8227 H      1 LIG       0.11500
     12 H2        -73.5901   -8.4434  -43.6548 H      1 LIG       0.11500
     13 H3        -68.1768  -11.5304  -40.0733 H      1 LIG       0.11500
     14 H4        -70.2184  -12.9247  -39.9040 H      1 LIG       0.11500
     15 H5        -69.4633   -7.7602  -42.7269 H      1 LIG       0.11500
     16 H6        -73.5525  -10.5548  -42.3895 H      1 LIG       0.11500
     17 H7        -68.2147   -9.4200  -41.3391 H      1 LIG       0.11500
     18 H8        -72.3046  -12.2135  -41.0005 H      1 LIG       0.11500
@<TRIPOS>BOND
      1       1       2 ar
      2       1       5 ar
      3       2       6 ar
      4       3       4 ar
      5       3       7 ar
      6       4       8 ar
      7       5       9 ar
      8       6      10 ar
      9       7       9 ar
     10       8      10 ar
     11       9      10 ar
     12       1      11 1
     13       2      12 1
     14       3      13 1
     15       4      14 1
     16       5      15 1
     17       6      16 1
     18       7      17 1
     19       8      18 1
@<TRIPOS>ALT_TYPE
CGenFF_4.0_ALT_TYPE_SET
CGenFF_4.0 1 CG2R61 2 CG2R61 3 CG2R61 4 CG2R61 5 CG2R61 6 CG2R61 7 CG2R61 8 CG2R61 9 CG2R61 10 CG2R61 11 HGR61 12 HGR61 13 HGR61 14 HGR61 15 HGR61 16 HGR61 17 HGR61 18 HGR61
@<TRIPOS>MOLECULE
naphtalene
 18 19 0 0 0
****
USER_CHARGES
INVALID_CHARGES
Pose:  16 Cluster:  16 Fr_nu: 252301 TotEn:   -11.28
@<TRIPOS>ATOM
      1 C1        -71.8401  -11.2522  -41.2048 C.ar   1 LIG      -0.11500
      2 C2        -72.7443  -11.6783  -42.1732 C.ar   1 LIG      -0.11500
      3 C3        -70.2627   -7.7673  -44.2115 C.ar   1 LIG      -0.11500
      4 C4        -71.1669   -8.1935  -45.1798 C.ar   1 LIG      -0.11500
      5 C5        -70.9947  -10.1732  -41.4651 C.ar   1 LIG      -0.11700
      6 C6        -72.8067  -11.0272  -43.4054 C.ar   1 LIG      -0.11700
      7 C7        -70.2004   -8.4184  -42.9791 C.ar   1 LIG      -0.11700
      8 C8        -72.0123   -9.2724  -44.9196 C.ar   1 LIG      -0.11700
      9 C9        -71.0438   -9.5061  -42.7000 C.ar   1 LIG       0.00400
     10 C10       -71.9633   -9.9395  -43.6847 C.ar   1 LIG       0.00400
     11 H1        -71.7916  -11.7597  -40.2459 H      1 LIG       0.11500
     12 H2        -73.4022  -12.5181  -41.9694 H      1 LIG       0.11500
     13 H3        -69.6045   -6.9272  -44.4146 H      1 LIG       0.11500
     14 H4        -71.2140   -7.6864  -46.1390 H      1 LIG       0.11500
     15 H5        -70.2955   -9.8576  -40.6936 H      1 LIG       0.11500
     16 H6        -73.5215  -11.3770  -44.1475 H      1 LIG       0.11500
     17 H7        -69.4862   -8.0679  -42.2370 H      1 LIG       0.11500
     18 H8        -72.7112   -9.5887  -45.6913 H      1 LIG       0.11500
@<TRIPOS>BOND
      1       1       2 ar
      2       1       5 ar
      3       2       6 ar
      4       3       4 ar
      5       3       7 ar
      6       4       8 ar
      7       5       9 ar
      8       6      10 ar
      9       7       9 ar
     10       8      10 ar
     11       9      10 ar
     12       1      11 1
     13       2      12 1
     14       3      13 1
     15       4      14 1
     16       5      15 1
     17       6      16 1
     18       7      17 1
     19       8      18 1
@<TRIPOS>ALT_TYPE
CGenFF_4.0_ALT_TYPE_SET
CGenFF_4.0 1 CG2R61 2 CG2R61 3 CG2R61 4 CG2R61 5 CG2R61 6 CG2R61 7 CG2R61 8 CG2R61 9 CG2R61 10 CG2R61 11 HGR61 12 HGR61 13 HGR61 14 HGR61 15 HGR61 16 HGR61 17 HGR61 18 HGR61
@<TRIPOS>MOLECULE
naphtalene
 18 19 0 0 0
****
USER_CHARGES
INVALID_CHARGES
Pose:  17 Cluster:  17 Fr_nu:  59039 TotEn:   -10.91
@<TRIPOS>ATOM
      1 C1        -50.9684    5.9358  -37.0558 C.ar   1 LIG      -0.11500
      2 C2        -52.2466    5.5158  -37.4115 C.ar   1 LIG      -0.11500
      3 C3        -52.0052    5.1236  -32.3719 C.ar   1 LIG      -0.11500
      4 C4        -53.2834    4.7036  -32.7278 C.ar   1 LIG      -0.11500
      5 C5        -50.5842    5.9450  -35.7146 C.ar   1 LIG      -0.11700
      6 C6        -53.1456    5.1034  -36.4276 C.ar   1 LIG      -0.11700
      7 C7        -51.1062    5.5359  -33.3560 C.ar   1 LIG      -0.11700
      8 C8        -53.6678    4.6945  -34.0689 C.ar   1 LIG      -0.11700
      9 C9        -51.4761    5.5332  -34.7108 C.ar   1 LIG       0.00400
     10 C10       -52.7759    5.1062  -35.0726 C.ar   1 LIG       0.00400
     11 H1        -50.2692    6.2573  -37.8221 H      1 LIG       0.11500
     12 H2        -52.5447    5.5088  -38.4559 H      1 LIG       0.11500
     13 H3        -51.7064    5.1307  -31.3275 H      1 LIG       0.11500
     14 H4        -53.9827    4.3836  -31.9609 H      1 LIG       0.11500
     15 H5        -49.5801    6.2776  -35.4596 H      1 LIG       0.11500
     16 H6        -54.1394    4.7786  -36.7285 H      1 LIG       0.11500
     17 H7        -50.1122    5.8599  -33.0549 H      1 LIG       0.11500
     18 H8        -54.6721    4.3625  -34.3241 H      1 LIG       0.11500
@<TRIPOS>BOND
      1       1       2 ar
      2       1       5 ar
      3       2       6 ar
      4       3       4 ar
      5       3       7 ar
      6       4       8 ar
      7       5       9 ar
      8       6      10 ar
      9       7       9 ar
     10       8      10 ar
     11       9      10 ar
     12       1      11 1
     13       2      12 1
     14       3      13 1
     15       4      14 1
     16       5      15 1
     17       6      16 1
     18       7      17 1
     19       8      18 1
@<TRIPOS>ALT_TYPE
CGenFF_4.0_ALT_TYPE_SET
CGenFF_4.0 1 CG2R61 2 CG2R61 3 CG2R61 4 CG2R61 5 CG2R61 6 CG2R61 7 CG2R61 8 CG2R61 9 CG2R61 10 CG2R61 11 HGR61 12 HGR61 13 HGR61 14 HGR61 15 HGR61 16 HGR61 17 HGR61 18 HGR61
@<TRIPOS>MOLECULE
naphtalene
 18 19 0 0 0
****
USER_CHARGES
INVALID_CHARGES
Pose:  18 Cluster:  18 Fr_nu: 100962 TotEn:   -10.82
@<TRIPOS>ATOM
      1 C1        -75.6648  -26.6348  -45.0479 C.ar   1 LIG      -0.11500
      2 C2        -75.2750  -25.7134  -44.0804 C.ar   1 LIG      -0.11500
      3 C3        -71.6190  -25.6877  -47.5792 C.ar   1 LIG      -0.11500
      4 C4        -71.2293  -24.7664  -46.6116 C.ar   1 LIG      -0.11500
      5 C5        -74.8561  -26.8622  -46.1618 C.ar   1 LIG      -0.11700
      6 C6        -74.0753  -25.0159  -44.2230 C.ar   1 LIG      -0.11700
      7 C7        -72.8188  -26.3853  -47.4365 C.ar   1 LIG      -0.11700
      8 C8        -72.0380  -24.5389  -45.4977 C.ar   1 LIG      -0.11700
      9 C9        -73.6451  -26.1690  -46.3217 C.ar   1 LIG       0.00400
     10 C10       -73.2489  -25.2320  -45.3378 C.ar   1 LIG       0.00400
     11 H1        -76.5992  -27.1771  -44.9366 H      1 LIG       0.11500
     12 H2        -75.9052  -25.5373  -43.2135 H      1 LIG       0.11500
     13 H3        -70.9891  -25.8645  -48.4465 H      1 LIG       0.11500
     14 H4        -70.2956  -24.2233  -46.7241 H      1 LIG       0.11500
     15 H5        -75.1808  -27.5867  -46.9058 H      1 LIG       0.11500
     16 H6        -73.7902  -24.3007  -43.4542 H      1 LIG       0.11500
     17 H7        -73.1033  -27.1010  -48.2050 H      1 LIG       0.11500
     18 H8        -71.7138  -23.8138  -44.7539 H      1 LIG       0.11500
@<TRIPOS>BOND
      1       1       2 ar
      2       1       5 ar
      3       2       6 ar
      4       3       4 ar
      5       3       7 ar
      6       4       8 ar
      7       5       9 ar
      8       6      10 ar
      9       7       9 ar
     10       8      10 ar
     11       9      10 ar
     12       1      11 1
     13       2      12 1
     14       3      13 1
     15       4      14 1
     16       5      15 1
     17       6      16 1
     18       7      17 1
     19       8      18 1
@<TRIPOS>ALT_TYPE
CGenFF_4.0_ALT_TYPE_SET
CGenFF_4.0 1 CG2R61 2 CG2R61 3 CG2R61 4 CG2R61 5 CG2R61 6 CG2R61 7 CG2R61 8 CG2R61 9 CG2R61 10 CG2R61 11 HGR61 12 HGR61 13 HGR61 14 HGR61 15 HGR61 16 HGR61 17 HGR61 18 HGR61
@<TRIPOS>MOLECULE
naphtalene
 18 19 0 0 0
****
USER_CHARGES
INVALID_CHARGES
Pose:  19 Cluster:  19 Fr_nu:    570 TotEn:   -10.72
@<TRIPOS>ATOM
      1 C1        -61.9485  -23.8766  -23.2114 C.ar   1 LIG      -0.11500
      2 C2        -62.2405  -22.5580  -23.5473 C.ar   1 LIG      -0.11500
      3 C3        -57.3034  -22.6513  -22.4407 C.ar   1 LIG      -0.11500
      4 C4        -57.5955  -21.3327  -22.7767 C.ar   1 LIG      -0.11500
      5 C5        -60.6489  -24.2343  -22.8515 C.ar   1 LIG      -0.11700
      6 C6        -61.2343  -21.5920  -23.5246 C.ar   1 LIG      -0.11700
      7 C7        -58.3098  -23.6173  -22.4634 C.ar   1 LIG      -0.11700
      8 C8        -58.8951  -20.9749  -23.1367 C.ar   1 LIG      -0.11700
      9 C9        -59.6235  -23.2750  -22.8233 C.ar   1 LIG       0.00400
     10 C10       -59.9205  -21.9342  -23.1649 C.ar   1 LIG       0.00400
     11 H1        -62.7322  -24.6283  -23.2298 H      1 LIG       0.11500
     12 H2        -63.2527  -22.2805  -23.8271 H      1 LIG       0.11500
     13 H3        -56.2913  -22.9294  -22.1607 H      1 LIG       0.11500
     14 H4        -56.8112  -20.5817  -22.7595 H      1 LIG       0.11500
     15 H5        -60.4434  -25.2711  -22.5932 H      1 LIG       0.11500
     16 H6        -61.4854  -20.5672  -23.7904 H      1 LIG       0.11500
     17 H7        -58.0587  -24.6418  -22.1968 H      1 LIG       0.11500
     18 H8        -59.1007  -19.9383  -23.3958 H      1 LIG       0.11500
@<TRIPOS>BOND
      1       1       2 ar
      2       1       5 ar
      3       2       6 ar
      4       3       4 ar
      5       3       7 ar
      6       4       8 ar
      7       5       9 ar
      8       6      10 ar
      9       7       9 ar
     10       8      10 ar
     11       9      10 ar
     12       1      11 1
     13       2      12 1
     14       3      13 1
     15       4      14 1
     16       5      15 1
     17       6      16 1
     18       7      17 1
     19       8      18 1
@<TRIPOS>ALT_TYPE
CGenFF_4.0_ALT_TYPE_SET
CGenFF_4.0 1 CG2R61 2 CG2R61 3 CG2R61 4 CG2R61 5 CG2R61 6 CG2R61 7 CG2R61 8 CG2R61 9 CG2R61 10 CG2R61 11 HGR61 12 HGR61 13 HGR61 14 HGR61 15 HGR61 16 HGR61 17 HGR61 18 HGR61
@<TRIPOS>MOLECULE
naphtalene
 18 19 0 0 0
****
USER_CHARGES
INVALID_CHARGES
Pose:  20 Cluster:  20 Fr_nu: 174820 TotEn:   -10.10
@<TRIPOS>ATOM
      1 C1        -64.5983   -1.7201  -25.5972 C.ar   1 LIG      -0.11500
      2 C2        -64.8085   -0.3664  -25.8430 C.ar   1 LIG      -0.11500
      3 C3        -60.3680   -0.6704  -23.4350 C.ar   1 LIG      -0.11500
      4 C4        -60.5782    0.6832  -23.6809 C.ar   1 LIG      -0.11500
      5 C5        -63.4428   -2.1389  -24.9371 C.ar   1 LIG      -0.11700
      6 C6        -63.8641    0.5735  -25.4297 C.ar   1 LIG      -0.11700
      7 C7        -61.3125   -1.6104  -23.8483 C.ar   1 LIG      -0.11700
      8 C8        -61.7337    1.1022  -24.3410 C.ar   1 LIG      -0.11700
      9 C9        -62.4813   -1.2066  -24.5140 C.ar   1 LIG       0.00400
     10 C10       -62.6951    0.1699  -24.7641 C.ar   1 LIG       0.00400
     11 H1        -65.3337   -2.4514  -25.9196 H      1 LIG       0.11500
     12 H2        -65.7086   -0.0414  -26.3567 H      1 LIG       0.11500
     13 H3        -59.4680   -0.9962  -22.9211 H      1 LIG       0.11500
     14 H4        -59.8419    1.4140  -23.3595 H      1 LIG       0.11500
     15 H5        -63.2991   -3.2021  -24.7560 H      1 LIG       0.11500
     16 H6        -64.0493    1.6264  -25.6319 H      1 LIG       0.11500
     17 H7        -61.1275   -2.6631  -23.6452 H      1 LIG       0.11500
     18 H8        -61.8772    2.1653  -24.5229 H      1 LIG       0.11500
@<TRIPOS>BOND
      1       1       2 ar
      2       1       5 ar
      3       2       6 ar
      4       3       4 ar
      5       3       7 ar
      6       4       8 ar
      7       5       9 ar
      8       6      10 ar
      9       7       9 ar
     10       8      10 ar
     11       9      10 ar
     12       1      11 1
     13       2      12 1
     14       3      13 1
     15       4      14 1
     16       5      15 1
     17       6      16 1
     18       7      17 1
     19       8      18 1
@<TRIPOS>ALT_TYPE
CGenFF_4.0_ALT_TYPE_SET
CGenFF_4.0 1 CG2R61 2 CG2R61 3 CG2R61 4 CG2R61 5 CG2R61 6 CG2R61 7 CG2R61 8 CG2R61 9 CG2R61 10 CG2R61 11 HGR61 12 HGR61 13 HGR61 14 HGR61 15 HGR61 16 HGR61 17 HGR61 18 HGR61
@<TRIPOS>MOLECULE
naphtalene
 18 19 0 0 0
****
USER_CHARGES
INVALID_CHARGES
Pose:  21 Cluster:  21 Fr_nu: 106969 TotEn:    -9.80
@<TRIPOS>ATOM
      1 C1        -50.7968    7.6619  -35.7488 C.ar   1 LIG      -0.11500
      2 C2        -50.2621    6.4068  -35.4739 C.ar   1 LIG      -0.11500
      3 C3        -55.2868    5.8677  -35.2070 C.ar   1 LIG      -0.11500
      4 C4        -54.7520    4.6125  -34.9321 C.ar   1 LIG      -0.11500
      5 C5        -52.1797    7.8465  -35.7522 C.ar   1 LIG      -0.11700
      6 C6        -51.1081    5.3315  -35.2014 C.ar   1 LIG      -0.11700
      7 C7        -54.4407    6.9431  -35.4794 C.ar   1 LIG      -0.11700
      8 C8        -53.3691    4.4278  -34.9286 C.ar   1 LIG      -0.11700
      9 C9        -53.0463    6.7753  -35.4802 C.ar   1 LIG       0.00400
     10 C10       -52.5025    5.4990  -35.2007 C.ar   1 LIG       0.00400
     11 H1        -50.1377    8.4986  -35.9614 H      1 LIG       0.11500
     12 H2        -49.1854    6.2642  -35.4711 H      1 LIG       0.11500
     13 H3        -56.3636    6.0110  -35.2097 H      1 LIG       0.11500
     14 H4        -55.4115    3.7760  -34.7210 H      1 LIG       0.11500
     15 H5        -52.5755    8.8363  -35.9702 H      1 LIG       0.11500
     16 H6        -50.6682    4.3593  -34.9886 H      1 LIG       0.11500
     17 H7        -54.8807    7.9153  -35.6913 H      1 LIG       0.11500
     18 H8        -52.9730    3.4379  -34.7114 H      1 LIG       0.11500
@<TRIPOS>BOND
      1       1       2 ar
      2       1       5 ar
      3       2       6 ar
      4       3       4 ar
      5       3       7 ar
      6       4       8 ar
      7       5       9 ar
      8       6      10 ar
      9       7       9 ar
     10       8      10 ar
     11       9      10 ar
     12       1      11 1
     13       2      12 1
     14       3      13 1
     15       4      14 1
     16       5      15 1
     17       6      16 1
     18       7      17 1
     19       8      18 1
@<TRIPOS>ALT_TYPE
CGenFF_4.0_ALT_TYPE_SET
CGenFF_4.0 1 CG2R61 2 CG2R61 3 CG2R61 4 CG2R61 5 CG2R61 6 CG2R61 7 CG2R61 8 CG2R61 9 CG2R61 10 CG2R61 11 HGR61 12 HGR61 13 HGR61 14 HGR61 15 HGR61 16 HGR61 17 HGR61 18 HGR61
@<TRIPOS>MOLECULE
naphtalene
 18 19 0 0 0
****
USER_CHARGES
INVALID_CHARGES
Pose:  22 Cluster:  22 Fr_nu: 315712 TotEn:    -9.70
@<TRIPOS>ATOM
      1 C1        -46.2166   -8.6248  -32.0891 C.ar   1 LIG      -0.11500
      2 C2        -46.6475   -9.6650  -32.9072 C.ar   1 LIG      -0.11500
      3 C3        -48.3040  -10.7750  -28.2560 C.ar   1 LIG      -0.11500
      4 C4        -48.7348  -11.8151  -29.0742 C.ar   1 LIG      -0.11500
      5 C5        -46.5185   -8.6364  -30.7270 C.ar   1 LIG      -0.11700
      6 C6        -47.3818  -10.7208  -32.3665 C.ar   1 LIG      -0.11700
      7 C7        -47.5696   -9.7192  -28.7968 C.ar   1 LIG      -0.11700
      8 C8        -48.4331  -11.8036  -30.4363 C.ar   1 LIG      -0.11700
      9 C9        -47.2567   -9.6911  -30.1657 C.ar   1 LIG       0.00400
     10 C10       -47.6949  -10.7489  -30.9976 C.ar   1 LIG       0.00400
     11 H1        -45.6455   -7.8029  -32.5107 H      1 LIG       0.11500
     12 H2        -46.4117   -9.6551  -33.9673 H      1 LIG       0.11500
     13 H3        -48.5394  -10.7843  -27.1955 H      1 LIG       0.11500
     14 H4        -49.3071  -12.6361  -28.6523 H      1 LIG       0.11500
     15 H5        -46.1718   -7.8126  -30.1066 H      1 LIG       0.11500
     16 H6        -47.7079  -11.5236  -33.0245 H      1 LIG       0.11500
     17 H7        -47.2429   -8.9169  -28.1385 H      1 LIG       0.11500
     18 H8        -48.7803  -12.6270  -31.0571 H      1 LIG       0.11500
@<TRIPOS>BOND
      1       1       2 ar
      2       1       5 ar
      3       2       6 ar
      4       3       4 ar
      5       3       7 ar
      6       4       8 ar
      7       5       9 ar
      8       6      10 ar
      9       7       9 ar
     10       8      10 ar
     11       9      10 ar
     12       1      11 1
     13       2      12 1
     14       3      13 1
     15       4      14 1
     16       5      15 1
     17       6      16 1
     18       7      17 1
     19       8      18 1
@<TRIPOS>ALT_TYPE
CGenFF_4.0_ALT_TYPE_SET
CGenFF_4.0 1 CG2R61 2 CG2R61 3 CG2R61 4 CG2R61 5 CG2R61 6 CG2R61 7 CG2R61 8 CG2R61 9 CG2R61 10 CG2R61 11 HGR61 12 HGR61 13 HGR61 14 HGR61 15 HGR61 16 HGR61 17 HGR61 18 HGR61
@<TRIPOS>MOLECULE
naphtalene
 18 19 0 0 0
****
USER_CHARGES
INVALID_CHARGES
Pose:  23 Cluster:  23 Fr_nu: 100846 TotEn:    -9.41
@<TRIPOS>ATOM
      1 C1        -61.0110  -19.2080  -50.8490 C.ar   1 LIG      -0.11500
      2 C2        -61.0799  -18.1071  -51.6975 C.ar   1 LIG      -0.11500
      3 C3        -65.6394  -20.2945  -51.8835 C.ar   1 LIG      -0.11500
      4 C4        -65.7082  -19.1936  -52.7320 C.ar   1 LIG      -0.11500
      5 C5        -62.1254  -20.0303  -50.6799 C.ar   1 LIG      -0.11700
      6 C6        -62.2631  -17.8241  -52.3802 C.ar   1 LIG      -0.11700
      7 C7        -64.4560  -20.5775  -51.2008 C.ar   1 LIG      -0.11700
      8 C8        -64.5939  -18.3712  -52.9011 C.ar   1 LIG      -0.11700
      9 C9        -63.3247  -19.7605  -51.3591 C.ar   1 LIG       0.00400
     10 C10       -63.3946  -18.6410  -52.2219 C.ar   1 LIG       0.00400
     11 H1        -60.0898  -19.4275  -50.3174 H      1 LIG       0.11500
     12 H2        -60.2117  -17.4677  -51.8287 H      1 LIG       0.11500
     13 H3        -66.5074  -20.9345  -51.7520 H      1 LIG       0.11500
     14 H4        -66.6301  -18.9738  -53.2623 H      1 LIG       0.11500
     15 H5        -62.0489  -20.8853  -50.0112 H      1 LIG       0.11500
     16 H6        -62.2942  -16.9586  -53.0388 H      1 LIG       0.11500
     17 H7        -64.4250  -21.4435  -50.5430 H      1 LIG       0.11500
     18 H8        -64.6704  -17.5157  -53.5692 H      1 LIG       0.11500
@<TRIPOS>BOND
      1       1       2 ar
      2       1       5 ar
      3       2       6 ar
      4       3       4 ar
      5       3       7 ar
      6       4       8 ar
      7       5       9 ar
      8       6      10 ar
      9       7       9 ar
     10       8      10 ar
     11       9      10 ar
     12       1      11 1
     13       2      12 1
     14       3      13 1
     15       4      14 1
     16       5      15 1
     17       6      16 1
     18       7      17 1
     19       8      18 1
@<TRIPOS>ALT_TYPE
CGenFF_4.0_ALT_TYPE_SET
CGenFF_4.0 1 CG2R61 2 CG2R61 3 CG2R61 4 CG2R61 5 CG2R61 6 CG2R61 7 CG2R61 8 CG2R61 9 CG2R61 10 CG2R61 11 HGR61 12 HGR61 13 HGR61 14 HGR61 15 HGR61 16 HGR61 17 HGR61 18 HGR61
@<TRIPOS>MOLECULE
naphtalene
 18 19 0 0 0
****
USER_CHARGES
INVALID_CHARGES
Pose:  24 Cluster:  24 Fr_nu: 118385 TotEn:    -9.27
@<TRIPOS>ATOM
      1 C1        -41.3482  -13.2166  -43.8001 C.ar   1 LIG      -0.11500
      2 C2        -41.1435  -12.0204  -44.4814 C.ar   1 LIG      -0.11500
      3 C3        -46.1481  -12.4222  -43.8478 C.ar   1 LIG      -0.11500
      4 C4        -45.9433  -11.2260  -44.5291 C.ar   1 LIG      -0.11500
      5 C5        -42.6424  -13.6198  -43.4700 C.ar   1 LIG      -0.11700
      6 C6        -42.2320  -11.2228  -44.8352 C.ar   1 LIG      -0.11700
      7 C7        -45.0595  -13.2198  -43.4940 C.ar   1 LIG      -0.11700
      8 C8        -44.6492  -10.8227  -44.8592 C.ar   1 LIG      -0.11700
      9 C9        -43.7499  -12.8294  -43.8182 C.ar   1 LIG       0.00400
     10 C10       -43.5417  -11.6130  -44.5110 C.ar   1 LIG       0.00400
     11 H1        -40.5003  -13.8368  -43.5244 H      1 LIG       0.11500
     12 H2        -40.1356  -11.7075  -44.7381 H      1 LIG       0.11500
     13 H3        -47.1560  -12.7357  -43.5909 H      1 LIG       0.11500
     14 H4        -46.7914  -10.6055  -44.8032 H      1 LIG       0.11500
     15 H5        -42.7787  -14.5584  -42.9369 H      1 LIG       0.11500
     16 H6        -42.0487  -10.2920  -45.3679 H      1 LIG       0.11500
     17 H7        -45.2431  -14.1509  -42.9621 H      1 LIG       0.11500
     18 H8        -44.5125   -9.8836  -45.3916 H      1 LIG       0.11500
@<TRIPOS>BOND
      1       1       2 ar
      2       1       5 ar
      3       2       6 ar
      4       3       4 ar
      5       3       7 ar
      6       4       8 ar
      7       5       9 ar
      8       6      10 ar
      9       7       9 ar
     10       8      10 ar
     11       9      10 ar
     12       1      11 1
     13       2      12 1
     14       3      13 1
     15       4      14 1
     16       5      15 1
     17       6      16 1
     18       7      17 1
     19       8      18 1
@<TRIPOS>ALT_TYPE
CGenFF_4.0_ALT_TYPE_SET
CGenFF_4.0 1 CG2R61 2 CG2R61 3 CG2R61 4 CG2R61 5 CG2R61 6 CG2R61 7 CG2R61 8 CG2R61 9 CG2R61 10 CG2R61 11 HGR61 12 HGR61 13 HGR61 14 HGR61 15 HGR61 16 HGR61 17 HGR61 18 HGR61
@<TRIPOS>MOLECULE
naphtalene
 18 19 0 0 0
****
USER_CHARGES
INVALID_CHARGES
Pose:  25 Cluster:  25 Fr_nu:  53605 TotEn:    -8.99
@<TRIPOS>ATOM
      1 C1        -70.7509    7.1534  -39.1988 C.ar   1 LIG      -0.11500
      2 C2        -72.0933    7.0677  -38.8418 C.ar   1 LIG      -0.11500
      3 C3        -72.0171    7.4533  -43.8870 C.ar   1 LIG      -0.11500
      4 C4        -73.3594    7.3675  -43.5300 C.ar   1 LIG      -0.11500
      5 C5        -70.3914    7.2709  -40.5417 C.ar   1 LIG      -0.11700
      6 C6        -73.0814    7.0991  -39.8262 C.ar   1 LIG      -0.11700
      7 C7        -71.0290    7.4219  -42.9025 C.ar   1 LIG      -0.11700
      8 C8        -73.7190    7.2499  -42.1871 C.ar   1 LIG      -0.11700
      9 C9        -71.3727    7.3040  -41.5460 C.ar   1 LIG       0.00400
     10 C10       -72.7378    7.2168  -41.1828 C.ar   1 LIG       0.00400
     11 H1        -69.9821    7.1284  -38.4320 H      1 LIG       0.11500
     12 H2        -72.3721    6.9765  -37.7960 H      1 LIG       0.11500
     13 H3        -71.7375    7.5446  -44.9329 H      1 LIG       0.11500
     14 H4        -74.1277    7.3911  -44.2972 H      1 LIG       0.11500
     15 H5        -69.3359    7.3360  -40.7977 H      1 LIG       0.11500
     16 H6        -74.1245    7.0311  -39.5242 H      1 LIG       0.11500
     17 H7        -69.9860    7.4907  -43.2047 H      1 LIG       0.11500
     18 H8        -74.7745    7.1840  -41.9309 H      1 LIG       0.11500
@<TRIPOS>BOND
      1       1       2 ar
      2       1       5 ar
      3       2       6 ar
      4       3       4 ar
      5       3       7 ar
      6       4       8 ar
      7       5       9 ar
      8       6      10 ar
      9       7       9 ar
     10       8      10 ar
     11       9      10 ar
     12       1      11 1
     13       2      12 1
     14       3      13 1
     15       4      14 1
     16       5      15 1
     17       6      16 1
     18       7      17 1
     19       8      18 1
@<TRIPOS>ALT_TYPE
CGenFF_4.0_ALT_TYPE_SET
CGenFF_4.0 1 CG2R61 2 CG2R61 3 CG2R61 4 CG2R61 5 CG2R61 6 CG2R61 7 CG2R61 8 CG2R61 9 CG2R61 10 CG2R61 11 HGR61 12 HGR61 13 HGR61 14 HGR61 15 HGR61 16 HGR61 17 HGR61 18 HGR61
@<TRIPOS>MOLECULE
naphtalene
 18 19 0 0 0
****
USER_CHARGES
INVALID_CHARGES
Pose:  26 Cluster:  26 Fr_nu: 490912 TotEn:    -7.99
@<TRIPOS>ATOM
      1 C1        -83.7491  -12.0683  -30.4037 C.ar   1 LIG      -0.11500
      2 C2        -82.3898  -11.7758  -30.4655 C.ar   1 LIG      -0.11500
      3 C3        -84.5835   -8.9594  -34.0522 C.ar   1 LIG      -0.11500
      4 C4        -83.2243   -8.6671  -34.1139 C.ar   1 LIG      -0.11500
      5 C5        -84.6384  -11.4433  -31.2783 C.ar   1 LIG      -0.11700
      6 C6        -81.9147  -10.8576  -31.4020 C.ar   1 LIG      -0.11700
      7 C7        -85.0587   -9.8779  -33.1156 C.ar   1 LIG      -0.11700
      8 C8        -82.3348   -9.2919  -33.2393 C.ar   1 LIG      -0.11700
      9 C9        -84.1777  -10.5163  -32.2274 C.ar   1 LIG       0.00400
     10 C10       -82.7955  -10.2190  -32.2902 C.ar   1 LIG       0.00400
     11 H1        -84.1185  -12.7829  -29.6740 H      1 LIG       0.11500
     12 H2        -81.6983  -12.2631  -29.7843 H      1 LIG       0.11500
     13 H3        -85.2758   -8.4725  -34.7333 H      1 LIG       0.11500
     14 H4        -82.8556   -7.9514  -34.8428 H      1 LIG       0.11500
     15 H5        -85.6968  -11.6869  -31.2117 H      1 LIG       0.11500
     16 H6        -80.8481  -10.6446  -31.4329 H      1 LIG       0.11500
     17 H7        -86.1251  -10.0913  -33.0855 H      1 LIG       0.11500
     18 H8        -81.2764   -9.0480  -33.3052 H      1 LIG       0.11500
@<TRIPOS>BOND
      1       1       2 ar
      2       1       5 ar
      3       2       6 ar
      4       3       4 ar
      5       3       7 ar
      6       4       8 ar
      7       5       9 ar
      8       6      10 ar
      9       7       9 ar
     10       8      10 ar
     11       9      10 ar
     12       1      11 1
     13       2      12 1
     14       3      13 1
     15       4      14 1
     16       5      15 1
     17       6      16 1
     18       7      17 1
     19       8      18 1
@<TRIPOS>ALT_TYPE
CGenFF_4.0_ALT_TYPE_SET
CGenFF_4.0 1 CG2R61 2 CG2R61 3 CG2R61 4 CG2R61 5 CG2R61 6 CG2R61 7 CG2R61 8 CG2R61 9 CG2R61 10 CG2R61 11 HGR61 12 HGR61 13 HGR61 14 HGR61 15 HGR61 16 HGR61 17 HGR61 18 HGR61
# TRIPOS MOL2 file generated by SEED

@<TRIPOS>MOLECULE
pyrazole
 9 9 0 0 0
****
USER_CHARGES
INVALID_CHARGES
Pose:   1 Cluster:   1 Fr_nu: 1124129 TotEn:   -20.21
@<TRIPOS>ATOM
      1 C1        -70.5628  -10.3658  -41.2850 C.2    1 LIG      -0.25100
      2 C2        -70.5367  -11.7100  -40.8675 C.2    1 LIG       0.13200
      3 C3        -71.8975  -10.0786  -41.4346 C.2    1 LIG      -0.03800
      4 N1        -71.7579  -12.2399  -40.7586 N.2    1 LIG      -0.57800
      5 N2        -72.5639  -11.2235  -41.1098 N.pl3  1 LIG      -0.05900
      6 H1        -69.7311   -9.6978  -41.4535 H      1 LIG       0.15700
      7 H2        -69.6787  -12.3257  -40.6386 H      1 LIG       0.15600
      8 H3        -72.4213   -9.1837  -41.7382 H      1 LIG       0.15900
      9 H4        -73.5638  -11.3819  -41.1078 H      1 LIG       0.32200
@<TRIPOS>BOND
      1       1       2 1
      2       1       3 2
      3       2       4 2
      4       3       5 1
      5       4       5 1
      6       1       6 1
      7       2       7 1
      8       3       8 1
      9       5       9 1
@<TRIPOS>ALT_TYPE
CGenFF_4.0_ALT_TYPE_SET
CGenFF_4.0 1 CG2R51 2 CG2R52 3 CG2R51 4 NG2R50 5 NG2R51 6 HGR51 7 HGR52 8 HGR52 9 HGP1
@<TRIPOS>MOLECULE
pyrazole
 9 9 0 0 0
****
USER_CHARGES
INVALID_CHARGES
Pose:   2 Cluster:   2 Fr_nu: 8234249 TotEn:   -19.44
@<TRIPOS>ATOM
      1 C1        -73.2271  -10.4315  -41.9532 C.2    1 LIG      -0.25100
      2 C2        -72.0210  -10.9167  -41.4132 C.2    1 LIG       0.13200
      3 C3        -73.6250  -11.4062  -42.8353 C.2    1 LIG      -0.03800
      4 N1        -71.6754  -12.1072  -41.9105 N.2    1 LIG      -0.57800
      5 N2        -72.6704  -12.3783  -42.7722 N.pl3  1 LIG      -0.05900
      6 H1        -73.7377   -9.5054  -41.7338 H      1 LIG       0.15700
      7 H2        -71.3791  -10.4522  -40.6784 H      1 LIG       0.15600
      8 H3        -74.4809  -11.4926  -43.4892 H      1 LIG       0.15900
      9 H4        -72.6337  -13.2483  -43.2886 H      1 LIG       0.32200
@<TRIPOS>BOND
      1       1       2 1
      2       1       3 2
      3       2       4 2
      4       3       5 1
      5       4       5 1
      6       1       6 1
      7       2       7 1
      8       3       8 1
      9       5       9 1
@<TRIPOS>ALT_TYPE
CGenFF_4.0_ALT_TYPE_SET
CGenFF_4.0 1 CG2R51 2 CG2R52 3 CG2R51 4 NG2R50 5 NG2R51 6 HGR51 7 HGR52 8 HGR52 9 HGP1
@<TRIPOS>MOLECULE
pyrazole
 9 9 0 0 0
****
USER_CHARGES
INVALID_CHARGES
Pose:   3 Cluster:   3 Fr_nu: 1819837 TotEn:   -19.40
@<TRIPOS>ATOM
      1 C1        -75.0085  -24.9698  -44.5777 C.2    1 LIG      -0.25100
      2 C2        -74.7427  -26.2680  -45.0529 C.2    1 LIG       0.13200
      3 C3        -76.3553  -24.7976  -44.7845 C.2    1 LIG      -0.03800
      4 N1        -75.8331  -26.8774  -45.5257 N.2    1 LIG      -0.57800
      5 N2        -76.7973  -25.9582  -45.3486 N.pl3  1 LIG      -0.05900
      6 H1        -74.3209  -24.2582  -44.1451 H      1 LIG       0.15700
      7 H2        -73.7996  -26.7953  -45.0748 H      1 LIG       0.15600
      8 H3        -77.0235  -23.9717  -44.5877 H      1 LIG       0.15900
      9 H4        -77.7392  -26.1894  -45.6385 H      1 LIG       0.32200
@<TRIPOS>BOND
      1       1       2 1
      2       1       3 2
      3       2       4 2
      4       3       5 1
      5       4       5 1
      6       1       6 1
      7       2       7 1
      8       3       8 1
      9       5       9 1
@<TRIPOS>ALT_TYPE
CGenFF_4.0_ALT_TYPE_SET
CGenFF_4.0 1 CG2R51 2 CG2R52 3 CG2R51 4 NG2R50 5 NG2R51 6 HGR51 7 HGR52 8 HGR52 9 HGP1
@<TRIPOS>MOLECULE
pyrazole
 9 9 0 0 0
****
USER_CHARGES
INVALID_CHARGES
Pose:   4 Cluster:   4 Fr_nu: 8861154 TotEn:   -19.00
@<TRIPOS>ATOM
      1 C1        -85.3833   -8.9454  -33.5310 C.2    1 LIG      -0.25100
      2 C2        -85.0975   -9.9083  -32.5447 C.2    1 LIG       0.13200
      3 C3        -84.3577   -9.0664  -34.4365 C.2    1 LIG      -0.03800
      4 N1        -83.9780  -10.5909  -32.7995 N.2    1 LIG      -0.57800
      5 N2        -83.5514  -10.0563  -33.9564 N.pl3  1 LIG      -0.05900
      6 H1        -86.2163   -8.2597  -33.5799 H      1 LIG       0.15700
      7 H2        -85.6579  -10.1408  -31.6505 H      1 LIG       0.15600
      8 H3        -84.1328   -8.5476  -35.3571 H      1 LIG       0.15900
      9 H4        -82.6970  -10.4149  -34.3640 H      1 LIG       0.32200
@<TRIPOS>BOND
      1       1       2 1
      2       1       3 2
      3       2       4 2
      4       3       5 1
      5       4       5 1
      6       1       6 1
      7       2       7 1
      8       3       8 1
      9       5       9 1
@<TRIPOS>ALT_TYPE
CGenFF_4.0_ALT_TYPE_SET
CGenFF_4.0 1 CG2R51 2 CG2R52 3 CG2R51 4 NG2R50 5 NG2R51 6 HGR51 7 HGR52 8 HGR52 9 HGP1
@<TRIPOS>MOLECULE
pyrazole
 9 9 0 0 0
****
USER_CHARGES
INVALID_CHARGES
Pose:   5 Cluster:   5 Fr_nu: 715318 TotEn:   -18.76
@<TRIPOS>ATOM
      1 C1        -70.5813  -10.0741  -41.4623 C.2    1 LIG      -0.25100
      2 C2        -71.4434  -10.9362  -40.7584 C.2    1 LIG       0.13200
      3 C3        -69.3250  -10.5760  -41.2250 C.2    1 LIG      -0.03800
      4 N1        -70.7900  -11.9118  -40.1219 N.2    1 LIG      -0.57800
      5 N2        -69.5040  -11.6661  -40.4249 N.pl3  1 LIG      -0.05900
      6 H1        -70.8343   -9.2101  -42.0589 H      1 LIG       0.15700
      7 H2        -72.5205  -10.8938  -40.6823 H      1 LIG       0.15600
      8 H3        -68.3419  -10.2615  -41.5443 H      1 LIG       0.15900
      9 H4        -68.7962  -12.2841  -40.0484 H      1 LIG       0.32200
@<TRIPOS>BOND
      1       1       2 1
      2       1       3 2
      3       2       4 2
      4       3       5 1
      5       4       5 1
      6       1       6 1
      7       2       7 1
      8       3       8 1
      9       5       9 1
@<TRIPOS>ALT_TYPE
CGenFF_4.0_ALT_TYPE_SET
CGenFF_4.0 1 CG2R51 2 CG2R52 3 CG2R51 4 NG2R50 5 NG2R51 6 HGR51 7 HGR52 8 HGR52 9 HGP1
@<TRIPOS>MOLECULE
pyrazole
 9 9 0 0 0
****
USER_CHARGES
INVALID_CHARGES
Pose:   6 Cluster:   6 Fr_nu: 428276 TotEn:   -18.74
@<TRIPOS>ATOM
      1 C1        -70.0032  -10.7287  -41.2688 C.2    1 LIG      -0.25100
      2 C2        -69.8574  -11.5205  -40.1140 C.2    1 LIG       0.13200
      3 C3        -71.2825  -10.2354  -41.1875 C.2    1 LIG      -0.03800
      4 N1        -70.9562  -11.5323  -39.3547 N.2    1 LIG      -0.57800
      5 N2        -71.8047  -10.7417  -40.0337 N.pl3  1 LIG      -0.05900
      6 H1        -69.2823  -10.5407  -42.0507 H      1 LIG       0.15700
      7 H2        -68.9964  -12.0899  -39.7943 H      1 LIG       0.15600
      8 H3        -71.8561   -9.5863  -41.8333 H      1 LIG       0.15900
      9 H4        -72.7299  -10.5914  -39.6514 H      1 LIG       0.32200
@<TRIPOS>BOND
      1       1       2 1
      2       1       3 2
      3       2       4 2
      4       3       5 1
      5       4       5 1
      6       1       6 1
      7       2       7 1
      8       3       8 1
      9       5       9 1
@<TRIPOS>ALT_TYPE
CGenFF_4.0_ALT_TYPE_SET
CGenFF_4.0 1 CG2R51 2 CG2R52 3 CG2R51 4 NG2R50 5 NG2R51 6 HGR51 7 HGR52 8 HGR52 9 HGP1
@<TRIPOS>MOLECULE
pyrazole
 9 9 0 0 0
****
USER_CHARGES
INVALID_CHARGES
Pose:   7 Cluster:   7 Fr_nu: 280369 TotEn:   -18.74
@<TRIPOS>ATOM
      1 C1        -68.2065   -7.2198  -49.7919 C.2    1 LIG      -0.25100
      2 C2        -67.9657   -8.2774  -48.8944 C.2    1 LIG       0.13200
      3 C3        -66.9582   -6.8504  -50.2300 C.2    1 LIG      -0.03800
      4 N1        -66.6667   -8.5616  -48.7689 N.2    1 LIG      -0.57800
      5 N2        -66.0799   -7.6773  -49.5934 N.pl3  1 LIG      -0.05900
      6 H1        -69.1520   -6.7860  -50.0818 H      1 LIG       0.15700
      7 H2        -68.6827   -8.8525  -48.3262 H      1 LIG       0.15600
      8 H3        -66.6232   -6.0894  -50.9199 H      1 LIG       0.15900
      9 H4        -65.0708   -7.6922  -49.6726 H      1 LIG       0.32200
@<TRIPOS>BOND
      1       1       2 1
      2       1       3 2
      3       2       4 2
      4       3       5 1
      5       4       5 1
      6       1       6 1
      7       2       7 1
      8       3       8 1
      9       5       9 1
@<TRIPOS>ALT_TYPE
CGenFF_4.0_ALT_TYPE_SET
CGenFF_4.0 1 CG2R51 2 CG2R52 3 CG2R51 4 NG2R50 5 NG2R51 6 HGR51 7 HGR52 8 HGR52 9 HGP1
@<TRIPOS>MOLECULE
pyrazole
 9 9 0 0 0
****
USER_CHARGES
INVALID_CHARGES
Pose:   8 Cluster:   8 Fr_nu: 202398 TotEn:   -18.12
@<TRIPOS>ATOM
      1 C1        -71.8898   -8.3684  -44.3418 C.2    1 LIG      -0.25100
      2 C2        -71.2829   -9.2107  -45.2926 C.2    1 LIG       0.13200
      3 C3        -70.8507   -7.9320  -43.5568 C.2    1 LIG      -0.03800
      4 N1        -69.9608   -9.3051  -45.1286 N.2    1 LIG      -0.57800
      5 N2        -69.7281   -8.5164  -44.0656 N.pl3  1 LIG      -0.05900
      6 H1        -72.9340   -8.1123  -44.2395 H      1 LIG       0.15700
      7 H2        -71.7491   -9.7601  -46.0980 H      1 LIG       0.15600
      8 H3        -70.8100   -7.2750  -42.7000 H      1 LIG       0.15900
      9 H4        -68.7751   -8.4230  -43.7373 H      1 LIG       0.32200
@<TRIPOS>BOND
      1       1       2 1
      2       1       3 2
      3       2       4 2
      4       3       5 1
      5       4       5 1
      6       1       6 1
      7       2       7 1
      8       3       8 1
      9       5       9 1
@<TRIPOS>ALT_TYPE
CGenFF_4.0_ALT_TYPE_SET
CGenFF_4.0 1 CG2R51 2 CG2R52 3 CG2R51 4 NG2R50 5 NG2R51 6 HGR51 7 HGR52 8 HGR52 9 HGP1
@<TRIPOS>MOLECULE
pyrazole
 9 9 0 0 0
****
USER_CHARGES
INVALID_CHARGES
Pose:   9 Cluster:   9 Fr_nu: 7263036 TotEn:   -17.68
@<TRIPOS>ATOM
      1 C1        -72.6636  -11.0025  -43.4153 C.2    1 LIG      -0.25100
      2 C2        -72.6764  -12.1696  -42.6283 C.2    1 LIG       0.13200
      3 C3        -72.9697   -9.9924  -42.5364 C.2    1 LIG      -0.03800
      4 N1        -72.9674  -11.9250  -41.3479 N.2    1 LIG      -0.57800
      5 N2        -73.1402  -10.5925  -41.3235 N.pl3  1 LIG      -0.05900
      6 H1        -72.4603  -10.9059  -44.4716 H      1 LIG       0.15700
      7 H2        -72.4862  -13.1884  -42.9345 H      1 LIG       0.15600
      8 H3        -73.0814   -8.9251  -42.6624 H      1 LIG       0.15900
      9 H4        -73.3763  -10.1558  -40.4413 H      1 LIG       0.32200
@<TRIPOS>BOND
      1       1       2 1
      2       1       3 2
      3       2       4 2
      4       3       5 1
      5       4       5 1
      6       1       6 1
      7       2       7 1
      8       3       8 1
      9       5       9 1
@<TRIPOS>ALT_TYPE
CGenFF_4.0_ALT_TYPE_SET
CGenFF_4.0 1 CG2R51 2 CG2R52 3 CG2R51 4 NG2R50 5 NG2R51 6 HGR51 7 HGR52 8 HGR52 9 HGP1
@<TRIPOS>MOLECULE
pyrazole
 9 9 0 0 0
****
USER_CHARGES
INVALID_CHARGES
Pose:  10 Cluster:  10 Fr_nu: 387019 TotEn:   -17.46
@<TRIPOS>ATOM
      1 C1        -68.6056   -7.4047  -49.8416 C.2    1 LIG      -0.25100
      2 C2        -67.6740   -8.1766  -49.1217 C.2    1 LIG       0.13200
      3 C3        -69.8203   -7.9792  -49.5570 C.2    1 LIG      -0.03800
      4 N1        -68.2477   -9.1658  -48.4316 N.2    1 LIG      -0.57800
      5 N2        -69.5529   -9.0195  -48.7164 N.pl3  1 LIG      -0.05900
      6 H1        -68.4231   -6.5510  -50.4773 H      1 LIG       0.15700
      7 H2        -66.6009   -8.0599  -49.0716 H      1 LIG       0.15600
      8 H3        -70.8278   -7.7481  -49.8717 H      1 LIG       0.15900
      9 H4        -70.2097   -9.6690  -48.3023 H      1 LIG       0.32200
@<TRIPOS>BOND
      1       1       2 1
      2       1       3 2
      3       2       4 2
      4       3       5 1
      5       4       5 1
      6       1       6 1
      7       2       7 1
      8       3       8 1
      9       5       9 1
@<TRIPOS>ALT_TYPE
CGenFF_4.0_ALT_TYPE_SET
CGenFF_4.0 1 CG2R51 2 CG2R52 3 CG2R51 4 NG2R50 5 NG2R51 6 HGR51 7 HGR52 8 HGR52 9 HGP1
@<TRIPOS>MOLECULE
pyrazole
 9 9 0 0 0
****
USER_CHARGES
INVALID_CHARGES
Pose:  11 Cluster:  11 Fr_nu: 8382785 TotEn:   -17.04
@<TRIPOS>ATOM
      1 C1        -51.1345  -23.2048  -27.8652 C.2    1 LIG      -0.25100
      2 C2        -51.0293  -22.1325  -26.9592 C.2    1 LIG       0.13200
      3 C3        -52.4660  -23.2421  -28.2000 C.2    1 LIG      -0.03800
      4 N1        -52.2006  -21.5319  -26.7330 N.2    1 LIG      -0.57800
      5 N2        -53.0545  -22.2290  -27.5017 N.pl3  1 LIG      -0.05900
      6 H1        -50.3547  -23.8592  -28.2261 H      1 LIG       0.15700
      7 H2        -50.1481  -21.7640  -26.4539 H      1 LIG       0.15600
      8 H3        -53.0353  -23.8851  -28.8557 H      1 LIG       0.15900
      9 H4        -54.0302  -21.9593  -27.5007 H      1 LIG       0.32200
@<TRIPOS>BOND
      1       1       2 1
      2       1       3 2
      3       2       4 2
      4       3       5 1
      5       4       5 1
      6       1       6 1
      7       2       7 1
      8       3       8 1
      9       5       9 1
@<TRIPOS>ALT_TYPE
CGenFF_4.0_ALT_TYPE_SET
CGenFF_4.0 1 CG2R51 2 CG2R52 3 CG2R51 4 NG2R50 5 NG2R51 6 HGR51 7 HGR52 8 HGR52 9 HGP1
@<TRIPOS>MOLECULE
pyrazole
 9 9 0 0 0
****
USER_CHARGES
INVALID_CHARGES
Pose:  12 Cluster:  12 Fr_nu: 278542 TotEn:   -16.90
@<TRIPOS>ATOM
      1 C1        -66.9817   -6.8816  -50.0629 C.2    1 LIG      -0.25100
      2 C2        -66.5122   -7.7742  -49.0808 C.2    1 LIG       0.13200
      3 C3        -68.3454   -7.0447  -50.0514 C.2    1 LIG      -0.03800
      4 N1        -67.4976   -8.4539  -48.4884 N.2    1 LIG      -0.57800
      5 N2        -68.6000   -7.9881  -49.0999 N.pl3  1 LIG      -0.05900
      6 H1        -66.4121   -6.2127  -50.6911 H      1 LIG       0.15700
      7 H2        -65.4930   -7.9583  -48.7725 H      1 LIG       0.15600
      8 H3        -69.1394   -6.5865  -50.6232 H      1 LIG       0.15900
      9 H4        -69.4981   -8.3611  -48.8186 H      1 LIG       0.32200
@<TRIPOS>BOND
      1       1       2 1
      2       1       3 2
      3       2       4 2
      4       3       5 1
      5       4       5 1
      6       1       6 1
      7       2       7 1
      8       3       8 1
      9       5       9 1
@<TRIPOS>ALT_TYPE
CGenFF_4.0_ALT_TYPE_SET
CGenFF_4.0 1 CG2R51 2 CG2R52 3 CG2R51 4 NG2R50 5 NG2R51 6 HGR51 7 HGR52 8 HGR52 9 HGP1
@<TRIPOS>MOLECULE
pyrazole
 9 9 0 0 0
****
USER_CHARGES
INVALID_CHARGES
Pose:  13 Cluster:  13 Fr_nu:  98208 TotEn:   -16.88
@<TRIPOS>ATOM
      1 C1        -83.7479  -10.0128  -32.3279 C.2    1 LIG      -0.25100
      2 C2        -84.6512   -9.1648  -32.9962 C.2    1 LIG       0.13200
      3 C3        -82.7338  -10.2150  -33.2320 C.2    1 LIG      -0.03800
      4 N1        -84.2466   -8.8497  -34.2295 N.2    1 LIG      -0.57800
      5 N2        -83.0778   -9.5031  -34.3434 N.pl3  1 LIG      -0.05900
      6 H1        -83.8205  -10.4204  -31.3304 H      1 LIG       0.15700
      7 H2        -85.5878   -8.7636  -32.6361 H      1 LIG       0.15600
      8 H3        -81.8203  -10.7901  -33.1864 H      1 LIG       0.15900
      9 H4        -82.5651   -9.4206  -35.2124 H      1 LIG       0.32200
@<TRIPOS>BOND
      1       1       2 1
      2       1       3 2
      3       2       4 2
      4       3       5 1
      5       4       5 1
      6       1       6 1
      7       2       7 1
      8       3       8 1
      9       5       9 1
@<TRIPOS>ALT_TYPE
CGenFF_4.0_ALT_TYPE_SET
CGenFF_4.0 1 CG2R51 2 CG2R52 3 CG2R51 4 NG2R50 5 NG2R51 6 HGR51 7 HGR52 8 HGR52 9 HGP1
@<TRIPOS>MOLECULE
pyrazole
 9 9 0 0 0
****
USER_CHARGES
INVALID_CHARGES
Pose:  14 Cluster:  14 Fr_nu: 714756 TotEn:   -16.42
@<TRIPOS>ATOM
      1 C1        -69.3250  -10.5760  -41.2250 C.2    1 LIG      -0.25100
      2 C2        -69.7055  -11.9062  -40.9652 C.2    1 LIG       0.13200
      3 C3        -70.4811   -9.9638  -41.6435 C.2    1 LIG      -0.03800
      4 N1        -71.0019  -12.1268  -41.1988 N.2    1 LIG      -0.57800
      5 N2        -71.4463  -10.9269  -41.6098 N.pl3  1 LIG      -0.05900
      6 H1        -68.3498  -10.1233  -41.1228 H      1 LIG       0.15700
      7 H2        -69.0919  -12.7243  -40.6158 H      1 LIG       0.15600
      8 H3        -70.6985   -8.9530  -41.9573 H      1 LIG       0.15900
      9 H4        -72.4243  -10.8360  -41.8547 H      1 LIG       0.32200
@<TRIPOS>BOND
      1       1       2 1
      2       1       3 2
      3       2       4 2
      4       3       5 1
      5       4       5 1
      6       1       6 1
      7       2       7 1
      8       3       8 1
      9       5       9 1
@<TRIPOS>ALT_TYPE
CGenFF_4.0_ALT_TYPE_SET
CGenFF_4.0 1 CG2R51 2 CG2R52 3 CG2R51 4 NG2R50 5 NG2R51 6 HGR51 7 HGR52 8 HGR52 9 HGP1
@<TRIPOS>MOLECULE
pyrazole
 9 9 0 0 0
****
USER_CHARGES
INVALID_CHARGES
Pose:  15 Cluster:  15 Fr_nu: 9256456 TotEn:   -16.28
@<TRIPOS>ATOM
      1 C1        -80.4328  -29.9572  -33.9465 C.2    1 LIG      -0.25100
      2 C2        -80.4730  -30.6991  -35.1421 C.2    1 LIG       0.13200
      3 C3        -80.6230  -28.6561  -34.3432 C.2    1 LIG      -0.03800
      4 N1        -80.6732  -29.9332  -36.2178 N.2    1 LIG      -0.57800
      5 N2        -80.7607  -28.6963  -35.6996 N.pl3  1 LIG      -0.05900
      6 H1        -80.2871  -30.3146  -32.9378 H      1 LIG       0.15700
      7 H2        -80.3642  -31.7661  -35.2745 H      1 LIG       0.15600
      8 H3        -80.6695  -27.7260  -33.7953 H      1 LIG       0.15900
      9 H4        -80.9138  -27.9211  -36.3324 H      1 LIG       0.32200
@<TRIPOS>BOND
      1       1       2 1
      2       1       3 2
      3       2       4 2
      4       3       5 1
      5       4       5 1
      6       1       6 1
      7       2       7 1
      8       3       8 1
      9       5       9 1
@<TRIPOS>ALT_TYPE
CGenFF_4.0_ALT_TYPE_SET
CGenFF_4.0 1 CG2R51 2 CG2R52 3 CG2R51 4 NG2R50 5 NG2R51 6 HGR51 7 HGR52 8 HGR52 9 HGP1
@<TRIPOS>MOLECULE
pyrazole
 9 9 0 0 0
****
USER_CHARGES
INVALID_CHARGES
Pose:  16 Cluster:  16 Fr_nu: 9239100 TotEn:   -16.21
@<TRIPOS>ATOM
      1 C1        -84.1040   -9.1480  -33.5310 C.2    1 LIG      -0.25100
      2 C2        -84.3533   -9.5838  -32.2158 C.2    1 LIG       0.13200
      3 C3        -82.9687   -9.8234  -33.9071 C.2    1 LIG      -0.03800
      4 N1        -83.4493  -10.4678  -31.7854 N.2    1 LIG      -0.57800
      5 N2        -82.6208  -10.5931  -32.8361 N.pl3  1 LIG      -0.05900
      6 H1        -84.6681   -8.4436  -34.1243 H      1 LIG       0.15700
      7 H2        -85.1559   -9.2937  -31.5528 H      1 LIG       0.15600
      8 H3        -82.3889   -9.8239  -34.8188 H      1 LIG       0.15900
      9 H4        -81.8327  -11.2230  -32.7529 H      1 LIG       0.32200
@<TRIPOS>BOND
      1       1       2 1
      2       1       3 2
      3       2       4 2
      4       3       5 1
      5       4       5 1
      6       1       6 1
      7       2       7 1
      8       3       8 1
      9       5       9 1
@<TRIPOS>ALT_TYPE
CGenFF_4.0_ALT_TYPE_SET
CGenFF_4.0 1 CG2R51 2 CG2R52 3 CG2R51 4 NG2R50 5 NG2R51 6 HGR51 7 HGR52 8 HGR52 9 HGP1
@<TRIPOS>MOLECULE
pyrazole
 9 9 0 0 0
****
USER_CHARGES
INVALID_CHARGES
Pose:  17 Cluster:  17 Fr_nu: 3518386 TotEn:   -15.68
@<TRIPOS>ATOM
      1 C1        -53.5370  -22.6951  -28.0035 C.2    1 LIG      -0.25100
      2 C2        -53.2635  -21.5087  -27.2968 C.2    1 LIG       0.13200
      3 C3        -52.8524  -23.6686  -27.3180 C.2    1 LIG      -0.03800
      4 N1        -52.4674  -21.7080  -26.2431 N.2    1 LIG      -0.57800
      5 N2        -52.2348  -23.0311  -26.2824 N.pl3  1 LIG      -0.05900
      6 H1        -54.1456  -22.8271  -28.8859 H      1 LIG       0.15700
      7 H2        -53.6106  -20.5069  -27.5061 H      1 LIG       0.15600
      8 H3        -52.7495  -24.7332  -27.4716 H      1 LIG       0.15900
      9 H4        -51.6408  -23.4349  -25.5691 H      1 LIG       0.32200
@<TRIPOS>BOND
      1       1       2 1
      2       1       3 2
      3       2       4 2
      4       3       5 1
      5       4       5 1
      6       1       6 1
      7       2       7 1
      8       3       8 1
      9       5       9 1
@<TRIPOS>ALT_TYPE
CGenFF_4.0_ALT_TYPE_SET
CGenFF_4.0 1 CG2R51 2 CG2R52 3 CG2R51 4 NG2R50 5 NG2R51 6 HGR51 7 HGR52 8 HGR52 9 HGP1
@<TRIPOS>MOLECULE
pyrazole
 9 9 0 0 0
****
USER_CHARGES
INVALID_CHARGES
Pose:  18 Cluster:  18 Fr_nu: 2044912 TotEn:   -15.39
@<TRIPOS>ATOM
      1 C1        -71.6848   -9.0803  -44.6122 C.2    1 LIG      -0.25100
      2 C2        -71.0227   -9.2689  -45.8401 C.2    1 LIG       0.13200
      3 C3        -71.0483   -8.0059  -44.0404 C.2    1 LIG      -0.03800
      4 N1        -70.0410   -8.3851  -46.0377 N.2    1 LIG      -0.57800
      5 N2        -70.0815   -7.6306  -44.9263 N.pl3  1 LIG      -0.05900
      6 H1        -72.5087   -9.6434  -44.1990 H      1 LIG       0.15700
      7 H2        -71.2143  -10.0139  -46.5991 H      1 LIG       0.15600
      8 H3        -71.1915   -7.4878  -43.1031 H      1 LIG       0.15900
      9 H4        -69.4157   -6.8735  -44.8362 H      1 LIG       0.32200
@<TRIPOS>BOND
      1       1       2 1
      2       1       3 2
      3       2       4 2
      4       3       5 1
      5       4       5 1
      6       1       6 1
      7       2       7 1
      8       3       8 1
      9       5       9 1
@<TRIPOS>ALT_TYPE
CGenFF_4.0_ALT_TYPE_SET
CGenFF_4.0 1 CG2R51 2 CG2R52 3 CG2R51 4 NG2R50 5 NG2R51 6 HGR51 7 HGR52 8 HGR52 9 HGP1
@<TRIPOS>MOLECULE
pyrazole
 9 9 0 0 0
****
USER_CHARGES
INVALID_CHARGES
Pose:  19 Cluster:  19 Fr_nu: 7064804 TotEn:   -15.14
@<TRIPOS>ATOM
      1 C1        -74.1604  -10.9803  -42.1468 C.2    1 LIG      -0.25100
      2 C2        -73.0499  -11.7718  -42.4962 C.2    1 LIG       0.13200
      3 C3        -73.6140   -9.8330  -41.6257 C.2    1 LIG      -0.03800
      4 N1        -71.8860  -11.1776  -42.2206 N.2    1 LIG      -0.57800
      5 N2        -72.2619  -10.0004  -41.6925 N.pl3  1 LIG      -0.05900
      6 H1        -75.2103  -11.2084  -42.2575 H      1 LIG       0.15700
      7 H2        -73.0403  -12.7572  -42.9398 H      1 LIG       0.15600
      8 H3        -74.0553   -8.9339  -41.2205 H      1 LIG       0.15900
      9 H4        -71.5401   -9.3559  -41.3952 H      1 LIG       0.32200
@<TRIPOS>BOND
      1       1       2 1
      2       1       3 2
      3       2       4 2
      4       3       5 1
      5       4       5 1
      6       1       6 1
      7       2       7 1
      8       3       8 1
      9       5       9 1
@<TRIPOS>ALT_TYPE
CGenFF_4.0_ALT_TYPE_SET
CGenFF_4.0 1 CG2R51 2 CG2R52 3 CG2R51 4 NG2R50 5 NG2R51 6 HGR51 7 HGR52 8 HGR52 9 HGP1
@<TRIPOS>MOLECULE
pyrazole
 9 9 0 0 0
****
USER_CHARGES
INVALID_CHARGES
Pose:  20 Cluster:  20 Fr_nu: 3846587 TotEn:   -15.04
@<TRIPOS>ATOM
      1 C1        -74.3350  -27.0791  -45.3291 C.2    1 LIG      -0.25100
      2 C2        -74.6791  -28.4060  -45.6494 C.2    1 LIG       0.13200
      3 C3        -75.5090  -26.3785  -45.4607 C.2    1 LIG      -0.03800
      4 N1        -75.9707  -28.5429  -45.9609 N.2    1 LIG      -0.57800
      5 N2        -76.4486  -27.2930  -45.8369 N.pl3  1 LIG      -0.05900
      6 H1        -73.3713  -26.6849  -45.0422 H      1 LIG       0.15700
      7 H2        -74.0425  -29.2790  -45.6694 H      1 LIG       0.15600
      8 H3        -75.7545  -25.3350  -45.3259 H      1 LIG       0.15900
      9 H4        -77.4300  -27.1338  -46.0270 H      1 LIG       0.32200
@<TRIPOS>BOND
      1       1       2 1
      2       1       3 2
      3       2       4 2
      4       3       5 1
      5       4       5 1
      6       1       6 1
      7       2       7 1
      8       3       8 1
      9       5       9 1
@<TRIPOS>ALT_TYPE
CGenFF_4.0_ALT_TYPE_SET
CGenFF_4.0 1 CG2R51 2 CG2R52 3 CG2R51 4 NG2R50 5 NG2R51 6 HGR51 7 HGR52 8 HGR52 9 HGP1
@<TRIPOS>MOLECULE
pyrazole
 9 9 0 0 0
****
USER_CHARGES
INVALID_CHARGES
Pose:  21 Cluster:  21 Fr_nu:  97762 TotEn:   -14.79
@<TRIPOS>ATOM
      1 C1        -83.4770   -8.5839  -32.2041 C.2    1 LIG      -0.25100
      2 C2        -82.2120   -7.9673  -32.1696 C.2    1 LIG       0.13200
      3 C3        -83.5840   -9.0769  -33.4816 C.2    1 LIG      -0.03800
      4 N1        -81.5618   -8.0590  -33.3327 N.2    1 LIG      -0.57800
      5 N2        -82.4216   -8.7391  -34.1101 N.pl3  1 LIG      -0.05900
      6 H1        -84.2091   -8.6613  -31.4139 H      1 LIG       0.15700
      7 H2        -81.7369   -7.4545  -31.3456 H      1 LIG       0.15600
      8 H3        -84.3658   -9.6232  -33.9893 H      1 LIG       0.15900
      9 H4        -82.1504   -8.9378  -35.0649 H      1 LIG       0.32200
@<TRIPOS>BOND
      1       1       2 1
      2       1       3 2
      3       2       4 2
      4       3       5 1
      5       4       5 1
      6       1       6 1
      7       2       7 1
      8       3       8 1
      9       5       9 1
@<TRIPOS>ALT_TYPE
CGenFF_4.0_ALT_TYPE_SET
CGenFF_4.0 1 CG2R51 2 CG2R52 3 CG2R51 4 NG2R50 5 NG2R51 6 HGR51 7 HGR52 8 HGR52 9 HGP1
@<TRIPOS>MOLECULE
pyrazole
 9 9 0 0 0
****
USER_CHARGES
INVALID_CHARGES
Pose:  22 Cluster:  22 Fr_nu: 9419985 TotEn:   -14.43
@<TRIPOS>ATOM
      1 C1        -53.3534  -23.2249  -27.5133 C.2    1 LIG      -0.25100
      2 C2        -52.5261  -22.3474  -26.7870 C.2    1 LIG       0.13200
      3 C3        -54.3877  -23.5104  -26.6558 C.2    1 LIG      -0.03800
      4 N1        -52.9945  -22.0921  -25.5625 N.2    1 LIG      -0.57800
      5 N2        -54.1274  -22.8134  -25.5127 N.pl3  1 LIG      -0.05900
      6 H1        -53.2198  -23.5980  -28.5179 H      1 LIG       0.15700
      7 H2        -51.6011  -21.8838  -27.0988 H      1 LIG       0.15600
      8 H3        -55.2643  -24.1344  -26.7530 H      1 LIG       0.15900
      9 H4        -54.6764  -22.7855  -24.6627 H      1 LIG       0.32200
@<TRIPOS>BOND
      1       1       2 1
      2       1       3 2
      3       2       4 2
      4       3       5 1
      5       4       5 1
      6       1       6 1
      7       2       7 1
      8       3       8 1
      9       5       9 1
@<TRIPOS>ALT_TYPE
CGenFF_4.0_ALT_TYPE_SET
CGenFF_4.0 1 CG2R51 2 CG2R52 3 CG2R51 4 NG2R50 5 NG2R51 6 HGR51 7 HGR52 8 HGR52 9 HGP1
@<TRIPOS>MOLECULE
pyrazole
 9 9 0 0 0
****
USER_CHARGES
INVALID_CHARGES
Pose:  23 Cluster:  23 Fr_nu: 9415728 TotEn:   -14.43
@<TRIPOS>ATOM
      1 C1        -45.4689   -9.6601  -31.6567 C.2    1 LIG      -0.25100
      2 C2        -46.4270   -9.5426  -32.6814 C.2    1 LIG       0.13200
      3 C3        -45.4350   -8.4167  -31.0741 C.2    1 LIG      -0.03800
      4 N1        -46.9631   -8.3211  -32.7485 N.2    1 LIG      -0.57800
      5 N2        -46.3399   -7.6596  -31.7585 N.pl3  1 LIG      -0.05900
      6 H1        -44.8848  -10.5248  -31.3782 H      1 LIG       0.15700
      7 H2        -46.7565  -10.2960  -33.3825 H      1 LIG       0.15600
      8 H3        -44.8598   -8.0110  -30.2544 H      1 LIG       0.15900
      9 H4        -46.5802   -6.6882  -31.6054 H      1 LIG       0.32200
@<TRIPOS>BOND
      1       1       2 1
      2       1       3 2
      3       2       4 2
      4       3       5 1
      5       4       5 1
      6       1       6 1
      7       2       7 1
      8       3       8 1
      9       5       9 1
@<TRIPOS>ALT_TYPE
CGenFF_4.0_ALT_TYPE_SET
CGenFF_4.0 1 CG2R51 2 CG2R52 3 CG2R51 4 NG2R50 5 NG2R51 6 HGR51 7 HGR52 8 HGR52 9 HGP1
@<TRIPOS>MOLECULE
pyrazole
 9 9 0 0 0
****
USER_CHARGES
INVALID_CHARGES
Pose:  24 Cluster:  24 Fr_nu: 2639816 TotEn:   -14.16
@<TRIPOS>ATOM
      1 C1        -84.4364   -2.7281  -46.4273 C.2    1 LIG      -0.25100
      2 C2        -84.4364   -3.5555  -47.5662 C.2    1 LIG       0.13200
      3 C3        -84.0699   -1.4921  -46.9009 C.2    1 LIG      -0.03800
      4 N1        -84.0970   -2.9004  -48.6795 N.2    1 LIG      -0.57800
      5 N2        -83.8804   -1.6481  -48.2426 N.pl3  1 LIG      -0.05900
      6 H1        -84.6700   -2.9899  -45.4058 H      1 LIG       0.15700
      7 H2        -84.6691   -4.6088  -47.6312 H      1 LIG       0.15600
      8 H3        -83.9277   -0.5377  -46.4148 H      1 LIG       0.15900
      9 H4        -83.6022   -0.9464  -48.9171 H      1 LIG       0.32200
@<TRIPOS>BOND
      1       1       2 1
      2       1       3 2
      3       2       4 2
      4       3       5 1
      5       4       5 1
      6       1       6 1
      7       2       7 1
      8       3       8 1
      9       5       9 1
@<TRIPOS>ALT_TYPE
CGenFF_4.0_ALT_TYPE_SET
CGenFF_4.0 1 CG2R51 2 CG2R52 3 CG2R51 4 NG2R50 5 NG2R51 6 HGR51 7 HGR52 8 HGR52 9 HGP1
@<TRIPOS>MOLECULE
pyrazole
 9 9 0 0 0
****
USER_CHARGES
INVALID_CHARGES
Pose:  25 Cluster:  25 Fr_nu: 1820400 TotEn:   -14.09
@<TRIPOS>ATOM
      1 C1        -76.0620  -26.5428  -45.4599 C.2    1 LIG      -0.25100
      2 C2        -74.7427  -26.2680  -45.0529 C.2    1 LIG       0.13200
      3 C3        -76.7580  -25.3959  -45.1653 C.2    1 LIG      -0.03800
      4 N1        -74.6061  -25.0428  -44.5391 N.2    1 LIG      -0.57800
      5 N2        -75.8485  -24.5372  -44.6213 N.pl3  1 LIG      -0.05900
      6 H1        -76.4542  -27.4451  -45.9052 H      1 LIG       0.15700
      7 H2        -73.8750  -26.9098  -45.1088 H      1 LIG       0.15600
      8 H3        -77.7954  -25.1205  -45.2888 H      1 LIG       0.15900
      9 H4        -76.0064  -23.5959  -44.2841 H      1 LIG       0.32200
@<TRIPOS>BOND
      1       1       2 1
      2       1       3 2
      3       2       4 2
      4       3       5 1
      5       4       5 1
      6       1       6 1
      7       2       7 1
      8       3       8 1
      9       5       9 1
@<TRIPOS>ALT_TYPE
CGenFF_4.0_ALT_TYPE_SET
CGenFF_4.0 1 CG2R51 2 CG2R52 3 CG2R51 4 NG2R50 5 NG2R51 6 HGR51 7 HGR52 8 HGR52 9 HGP1
@<TRIPOS>MOLECULE
pyrazole
 9 9 0 0 0
****
USER_CHARGES
INVALID_CHARGES
Pose:  26 Cluster:  26 Fr_nu:  98455 TotEn:   -14.03
@<TRIPOS>ATOM
      1 C1        -81.6421   -9.6063  -31.8219 C.2    1 LIG      -0.25100
      2 C2        -83.0063   -9.6853  -32.1600 C.2    1 LIG       0.13200
      3 C3        -80.9967   -9.4753  -33.0272 C.2    1 LIG      -0.03800
      4 N1        -83.2164   -9.6106  -33.4769 N.2    1 LIG      -0.57800
      5 N2        -81.9755   -9.4832  -33.9770 N.pl3  1 LIG      -0.05900
      6 H1        -81.1892   -9.6388  -30.8420 H      1 LIG       0.15700
      7 H2        -83.8563   -9.7947  -31.5017 H      1 LIG       0.15600
      8 H3        -79.9526   -9.3818  -33.2889 H      1 LIG       0.15900
      9 H4        -81.8686   -9.4080  -34.9809 H      1 LIG       0.32200
@<TRIPOS>BOND
      1       1       2 1
      2       1       3 2
      3       2       4 2
      4       3       5 1
      5       4       5 1
      6       1       6 1
      7       2       7 1
      8       3       8 1
      9       5       9 1
@<TRIPOS>ALT_TYPE
CGenFF_4.0_ALT_TYPE_SET
CGenFF_4.0 1 CG2R51 2 CG2R52 3 CG2R51 4 NG2R50 5 NG2R51 6 HGR51 7 HGR52 8 HGR52 9 HGP1
@<TRIPOS>MOLECULE
pyrazole
 9 9 0 0 0
****
USER_CHARGES
INVALID_CHARGES
Pose:  27 Cluster:  27 Fr_nu: 201935 TotEn:   -13.66
@<TRIPOS>ATOM
      1 C1        -44.6467  -12.2155  -44.2133 C.2    1 LIG      -0.25100
      2 C2        -45.2948  -13.4619  -44.1226 C.2    1 LIG       0.13200
      3 C3        -45.6526  -11.2933  -44.0577 C.2    1 LIG      -0.03800
      4 N1        -46.6105  -13.3457  -43.9245 N.2    1 LIG      -0.57800
      5 N2        -46.7975  -12.0154  -43.8893 N.pl3  1 LIG      -0.05900
      6 H1        -43.5973  -12.0129  -44.3690 H      1 LIG       0.15700
      7 H2        -44.8632  -14.4501  -44.1931 H      1 LIG       0.15600
      8 H3        -45.6572  -10.2129  -44.0540 H      1 LIG       0.15900
      9 H4        -47.7374  -11.6669  -43.7482 H      1 LIG       0.32200
@<TRIPOS>BOND
      1       1       2 1
      2       1       3 2
      3       2       4 2
      4       3       5 1
      5       4       5 1
      6       1       6 1
      7       2       7 1
      8       3       8 1
      9       5       9 1
@<TRIPOS>ALT_TYPE
CGenFF_4.0_ALT_TYPE_SET
CGenFF_4.0 1 CG2R51 2 CG2R52 3 CG2R51 4 NG2R50 5 NG2R51 6 HGR51 7 HGR52 8 HGR52 9 HGP1
@<TRIPOS>MOLECULE
pyrazole
 9 9 0 0 0
****
USER_CHARGES
INVALID_CHARGES
Pose:  28 Cluster:  28 Fr_nu: 286764 TotEn:   -13.37
@<TRIPOS>ATOM
      1 C1        -63.3055   -1.5896  -23.9948 C.2    1 LIG      -0.25100
      2 C2        -62.1354   -0.9657  -24.4675 C.2    1 LIG       0.13200
      3 C3        -63.3055   -2.8226  -24.5999 C.2    1 LIG      -0.03800
      4 N1        -61.4424   -1.7386  -25.3079 N.2    1 LIG      -0.57800
      5 N2        -62.1790   -2.8609  -25.3680 N.pl3  1 LIG      -0.05900
      6 H1        -64.0454   -1.2011  -23.3107 H      1 LIG       0.15700
      7 H2        -61.7591    0.0203  -24.2350 H      1 LIG       0.15600
      8 H3        -63.9912   -3.6565  -24.5559 H      1 LIG       0.15900
      9 H4        -61.8538   -3.6169  -25.9576 H      1 LIG       0.32200
@<TRIPOS>BOND
      1       1       2 1
      2       1       3 2
      3       2       4 2
      4       3       5 1
      5       4       5 1
      6       1       6 1
      7       2       7 1
      8       3       8 1
      9       5       9 1
@<TRIPOS>ALT_TYPE
CGenFF_4.0_ALT_TYPE_SET
CGenFF_4.0 1 CG2R51 2 CG2R52 3 CG2R51 4 NG2R50 5 NG2R51 6 HGR51 7 HGR52 8 HGR52 9 HGP1
@<TRIPOS>MOLECULE
pyrazole
 9 9 0 0 0
****
USER_CHARGES
INVALID_CHARGES
Pose:  29 Cluster:  29 Fr_nu: 299483 TotEn:   -13.28
@<TRIPOS>ATOM
      1 C1        -46.7539  -11.9624  -44.3686 C.2    1 LIG      -0.25100
      2 C2        -46.5895  -13.3030  -43.9717 C.2    1 LIG       0.13200
      3 C3        -45.8427  -11.2663  -43.6125 C.2    1 LIG      -0.03800
      4 N1        -45.6478  -13.4520  -43.0363 N.2    1 LIG      -0.57800
      5 N2        -45.2122  -12.1961  -42.8391 N.pl3  1 LIG      -0.05900
      6 H1        -47.4365  -11.5567  -45.1007 H      1 LIG       0.15700
      7 H2        -47.1170  -14.1776  -44.3247 H      1 LIG       0.15600
      8 H3        -45.5935  -10.2165  -43.5548 H      1 LIG       0.15900
      9 H4        -44.4799  -12.0442  -42.1568 H      1 LIG       0.32200
@<TRIPOS>BOND
      1       1       2 1
      2       1       3 2
      3       2       4 2
      4       3       5 1
      5       4       5 1
      6       1       6 1
      7       2       7 1
      8       3       8 1
      9       5       9 1
@<TRIPOS>ALT_TYPE
CGenFF_4.0_ALT_TYPE_SET
CGenFF_4.0 1 CG2R51 2 CG2R52 3 CG2R51 4 NG2R50 5 NG2R51 6 HGR51 7 HGR52 8 HGR52 9 HGP1
@<TRIPOS>MOLECULE
pyrazole
 9 9 0 0 0
****
USER_CHARGES
INVALID_CHARGES
Pose:  30 Cluster:  30 Fr_nu:  64323 TotEn:   -13.22
@<TRIPOS>ATOM
      1 C1        -61.8901   -2.4101  -23.9157 C.2    1 LIG      -0.25100
      2 C2        -62.5884   -2.5496  -22.7013 C.2    1 LIG       0.13200
      3 C3        -62.6536   -3.0925  -24.8311 C.2    1 LIG      -0.03800
      4 N1        -63.7094   -3.2642  -22.8303 N.2    1 LIG      -0.57800
      5 N2        -63.7215   -3.5799  -24.1365 N.pl3  1 LIG      -0.05900
      6 H1        -60.9635   -1.8878  -24.1024 H      1 LIG       0.15700
      7 H2        -62.3269   -2.1607  -21.7276 H      1 LIG       0.15600
      8 H3        -62.5347   -3.2730  -25.8897 H      1 LIG       0.15900
      9 H4        -64.4914   -4.1349  -24.4885 H      1 LIG       0.32200
@<TRIPOS>BOND
      1       1       2 1
      2       1       3 2
      3       2       4 2
      4       3       5 1
      5       4       5 1
      6       1       6 1
      7       2       7 1
      8       3       8 1
      9       5       9 1
@<TRIPOS>ALT_TYPE
CGenFF_4.0_ALT_TYPE_SET
CGenFF_4.0 1 CG2R51 2 CG2R52 3 CG2R51 4 NG2R50 5 NG2R51 6 HGR51 7 HGR52 8 HGR52 9 HGP1
@<TRIPOS>MOLECULE
pyrazole
 9 9 0 0 0
****
USER_CHARGES
INVALID_CHARGES
Pose:  31 Cluster:  31 Fr_nu: 9416627 TotEn:   -12.84
@<TRIPOS>ATOM
      1 C1        -46.7195   -9.0153  -30.7589 C.2    1 LIG      -0.25100
      2 C2        -47.2493   -9.8235  -31.7826 C.2    1 LIG       0.13200
      3 C3        -45.7034   -8.3170  -31.3641 C.2    1 LIG      -0.03800
      4 N1        -46.6218   -9.6551  -32.9495 N.2    1 LIG      -0.57800
      5 N2        -45.6872   -8.7329  -32.6630 N.pl3  1 LIG      -0.05900
      6 H1        -47.0305   -8.9473  -29.7269 H      1 LIG       0.15700
      7 H2        -48.0663  -10.5287  -31.7268 H      1 LIG       0.15600
      8 H3        -45.0046   -7.5800  -30.9953 H      1 LIG       0.15900
      9 H4        -45.0671   -8.4323  -33.4045 H      1 LIG       0.32200
@<TRIPOS>BOND
      1       1       2 1
      2       1       3 2
      3       2       4 2
      4       3       5 1
      5       4       5 1
      6       1       6 1
      7       2       7 1
      8       3       8 1
      9       5       9 1
@<TRIPOS>ALT_TYPE
CGenFF_4.0_ALT_TYPE_SET
CGenFF_4.0 1 CG2R51 2 CG2R52 3 CG2R51 4 NG2R50 5 NG2R51 6 HGR51 7 HGR52 8 HGR52 9 HGP1
@<TRIPOS>MOLECULE
pyrazole
 9 9 0 0 0
****
USER_CHARGES
INVALID_CHARGES
Pose:  32 Cluster:  32 Fr_nu: 262068 TotEn:   -12.30
@<TRIPOS>ATOM
      1 C1        -65.7972   -3.4269  -58.3379 C.2    1 LIG      -0.25100
      2 C2        -64.3948   -3.4269  -58.2152 C.2    1 LIG       0.13200
      3 C3        -66.2330   -4.2086  -57.2960 C.2    1 LIG      -0.03800
      4 N1        -63.9680   -4.1510  -57.1772 N.2    1 LIG      -0.57800
      5 N2        -65.1089   -4.6132  -56.6379 N.pl3  1 LIG      -0.05900
      6 H1        -66.4075   -2.9296  -59.0772 H      1 LIG       0.15700
      7 H2        -63.6659   -2.9299  -58.8393 H      1 LIG       0.15600
      8 H3        -67.2192   -4.5085  -56.9723 H      1 LIG       0.15900
      9 H4        -65.0468   -5.2044  -55.8185 H      1 LIG       0.32200
@<TRIPOS>BOND
      1       1       2 1
      2       1       3 2
      3       2       4 2
      4       3       5 1
      5       4       5 1
      6       1       6 1
      7       2       7 1
      8       3       8 1
      9       5       9 1
@<TRIPOS>ALT_TYPE
CGenFF_4.0_ALT_TYPE_SET
CGenFF_4.0 1 CG2R51 2 CG2R52 3 CG2R51 4 NG2R50 5 NG2R51 6 HGR51 7 HGR52 8 HGR52 9 HGP1
@<TRIPOS>MOLECULE
pyrazole
 9 9 0 0 0
****
USER_CHARGES
INVALID_CHARGES
Pose:  33 Cluster:  33 Fr_nu: 265079 TotEn:   -12.25
@<TRIPOS>ATOM
      1 C1        -64.5352   -3.4451  -57.9908 C.2    1 LIG      -0.25100
      2 C2        -65.1751   -4.0850  -59.0692 C.2    1 LIG       0.13200
      3 C3        -65.0996   -4.0094  -56.8730 C.2    1 LIG      -0.03800
      4 N1        -66.0767   -4.9869  -58.6723 N.2    1 LIG      -0.57800
      5 N2        -66.0075   -4.9180  -57.3320 N.pl3  1 LIG      -0.05900
      6 H1        -63.7714   -2.6822  -58.0189 H      1 LIG       0.15700
      7 H2        -65.0223   -3.9313  -60.1279 H      1 LIG       0.15600
      8 H3        -64.9421   -3.8484  -55.8163 H      1 LIG       0.15900
      9 H4        -66.6128   -5.5210  -56.7890 H      1 LIG       0.32200
@<TRIPOS>BOND
      1       1       2 1
      2       1       3 2
      3       2       4 2
      4       3       5 1
      5       4       5 1
      6       1       6 1
      7       2       7 1
      8       3       8 1
      9       5       9 1
@<TRIPOS>ALT_TYPE
CGenFF_4.0_ALT_TYPE_SET
CGenFF_4.0 1 CG2R51 2 CG2R52 3 CG2R51 4 NG2R50 5 NG2R51 6 HGR51 7 HGR52 8 HGR52 9 HGP1
@<TRIPOS>MOLECULE
pyrazole
 9 9 0 0 0
****
USER_CHARGES
INVALID_CHARGES
Pose:  34 Cluster:  34 Fr_nu: 243174 TotEn:   -11.96
@<TRIPOS>ATOM
      1 C1        -65.1578  -24.3215  -36.3032 C.2    1 LIG      -0.25100
      2 C2        -63.9298  -23.7097  -35.9879 C.2    1 LIG       0.13200
      3 C3        -66.0696  -23.7044  -35.4822 C.2    1 LIG      -0.03800
      4 N1        -64.0473  -22.7755  -35.0407 N.2    1 LIG      -0.57800
      5 N2        -65.3600  -22.7954  -34.7537 N.pl3  1 LIG      -0.05900
      6 H1        -65.3554  -25.1004  -37.0248 H      1 LIG       0.15700
      7 H2        -62.9539  -23.9061  -36.4086 H      1 LIG       0.15600
      8 H3        -67.1350  -23.8288  -35.3520 H      1 LIG       0.15900
      9 H4        -65.7056  -22.1603  -34.0452 H      1 LIG       0.32200
@<TRIPOS>BOND
      1       1       2 1
      2       1       3 2
      3       2       4 2
      4       3       5 1
      5       4       5 1
      6       1       6 1
      7       2       7 1
      8       3       8 1
      9       5       9 1
@<TRIPOS>ALT_TYPE
CGenFF_4.0_ALT_TYPE_SET
CGenFF_4.0 1 CG2R51 2 CG2R52 3 CG2R51 4 NG2R50 5 NG2R51 6 HGR51 7 HGR52 8 HGR52 9 HGP1
@<TRIPOS>MOLECULE
pyrazole
 9 9 0 0 0
****
USER_CHARGES
INVALID_CHARGES
Pose:  35 Cluster:  35 Fr_nu: 9425546 TotEn:   -11.89
@<TRIPOS>ATOM
      1 C1        -45.5113  -24.7727  -38.1260 C.2    1 LIG      -0.25100
      2 C2        -45.2342  -24.3981  -36.7976 C.2    1 LIG       0.13200
      3 C3        -46.7890  -24.3214  -38.3506 C.2    1 LIG      -0.03800
      4 N1        -46.2538  -23.7580  -36.2190 N.2    1 LIG      -0.57800
      5 N2        -47.1840  -23.7267  -37.1885 N.pl3  1 LIG      -0.05900
      6 H1        -44.8745  -25.2959  -38.8239 H      1 LIG       0.15700
      7 H2        -44.3320  -24.5653  -36.2268 H      1 LIG       0.15600
      8 H3        -47.4388  -24.3708  -39.2124 H      1 LIG       0.15900
      9 H4        -48.0714  -23.2832  -36.9872 H      1 LIG       0.32200
@<TRIPOS>BOND
      1       1       2 1
      2       1       3 2
      3       2       4 2
      4       3       5 1
      5       4       5 1
      6       1       6 1
      7       2       7 1
      8       3       8 1
      9       5       9 1
@<TRIPOS>ALT_TYPE
CGenFF_4.0_ALT_TYPE_SET
CGenFF_4.0 1 CG2R51 2 CG2R52 3 CG2R51 4 NG2R50 5 NG2R51 6 HGR51 7 HGR52 8 HGR52 9 HGP1
@<TRIPOS>MOLECULE
pyrazole
 9 9 0 0 0
****
USER_CHARGES
INVALID_CHARGES
Pose:  36 Cluster:  36 Fr_nu: 488028 TotEn:   -10.50
@<TRIPOS>ATOM
      1 C1        -65.0256  -25.2604  -36.6042 C.2    1 LIG      -0.25100
      2 C2        -65.0807  -24.6982  -35.3147 C.2    1 LIG       0.13200
      3 C3        -66.0196  -24.6183  -37.3014 C.2    1 LIG      -0.03800
      4 N1        -66.0341  -23.7702  -35.1971 N.2    1 LIG      -0.57800
      5 N2        -66.5873  -23.7442  -36.4216 N.pl3  1 LIG      -0.05900
      6 H1        -64.3587  -26.0237  -36.9770 H      1 LIG       0.15700
      7 H2        -64.4662  -24.9264  -34.4556 H      1 LIG       0.15600
      8 H3        -66.3678  -24.7043  -38.3206 H      1 LIG       0.15900
      9 H4        -67.3537  -23.1042  -36.5880 H      1 LIG       0.32200
@<TRIPOS>BOND
      1       1       2 1
      2       1       3 2
      3       2       4 2
      4       3       5 1
      5       4       5 1
      6       1       6 1
      7       2       7 1
      8       3       8 1
      9       5       9 1
@<TRIPOS>ALT_TYPE
CGenFF_4.0_ALT_TYPE_SET
CGenFF_4.0 1 CG2R51 2 CG2R52 3 CG2R51 4 NG2R50 5 NG2R51 6 HGR51 7 HGR52 8 HGR52 9 HGP1
@<TRIPOS>MOLECULE
pyrazole
 9 9 0 0 0
****
USER_CHARGES
INVALID_CHARGES
Pose:  37 Cluster:  37 Fr_nu: 279153 TotEn:   -10.46
@<TRIPOS>ATOM
      1 C1        -52.5250    4.0369  -33.1720 C.2    1 LIG      -0.25100
      2 C2        -52.5356    3.9212  -34.5750 C.2    1 LIG       0.13200
      3 C3        -53.8478    4.1750  -32.8290 C.2    1 LIG      -0.03800
      4 N1        -53.7673    3.9803  -35.0880 N.2    1 LIG      -0.57800
      5 N2        -54.5432    4.1347  -34.0016 N.pl3  1 LIG      -0.05900
      6 H1        -51.6778    4.0218  -32.5024 H      1 LIG       0.15700
      7 H2        -51.6969    3.7967  -35.2450 H      1 LIG       0.15600
      8 H3        -54.3454    4.2978  -31.8778 H      1 LIG       0.15900
      9 H4        -55.5441    4.2082  -34.1339 H      1 LIG       0.32200
@<TRIPOS>BOND
      1       1       2 1
      2       1       3 2
      3       2       4 2
      4       3       5 1
      5       4       5 1
      6       1       6 1
      7       2       7 1
      8       3       8 1
      9       5       9 1
@<TRIPOS>ALT_TYPE
CGenFF_4.0_ALT_TYPE_SET
CGenFF_4.0 1 CG2R51 2 CG2R52 3 CG2R51 4 NG2R50 5 NG2R51 6 HGR51 7 HGR52 8 HGR52 9 HGP1
@<TRIPOS>MOLECULE
pyrazole
 9 9 0 0 0
****
USER_CHARGES
INVALID_CHARGES
Pose:  38 Cluster:  38 Fr_nu: 269964 TotEn:   -10.20
@<TRIPOS>ATOM
      1 C1        -52.6992    4.2667  -33.7930 C.2    1 LIG      -0.25100
      2 C2        -53.3608    4.8774  -32.7109 C.2    1 LIG       0.13200
      3 C3        -51.3643    4.3971  -33.4971 C.2    1 LIG      -0.03800
      4 N1        -52.5160    5.3597  -31.7957 N.2    1 LIG      -0.57800
      5 N2        -51.3097    5.0521  -32.3020 N.pl3  1 LIG      -0.05900
      6 H1        -53.1289    3.7970  -34.6654 H      1 LIG       0.15700
      7 H2        -54.4235    4.9916  -32.5512 H      1 LIG       0.15600
      8 H3        -50.4687    4.0918  -34.0186 H      1 LIG       0.15900
      9 H4        -50.4867    5.3220  -31.7779 H      1 LIG       0.32200
@<TRIPOS>BOND
      1       1       2 1
      2       1       3 2
      3       2       4 2
      4       3       5 1
      5       4       5 1
      6       1       6 1
      7       2       7 1
      8       3       8 1
      9       5       9 1
@<TRIPOS>ALT_TYPE
CGenFF_4.0_ALT_TYPE_SET
CGenFF_4.0 1 CG2R51 2 CG2R52 3 CG2R51 4 NG2R50 5 NG2R51 6 HGR51 7 HGR52 8 HGR52 9 HGP1
@<TRIPOS>MOLECULE
pyrazole
 9 9 0 0 0
****
USER_CHARGES
INVALID_CHARGES
Pose:  39 Cluster:  39 Fr_nu: 201200 TotEn:    -9.54
@<TRIPOS>ATOM
      1 C1        -46.2473   -9.7721  -31.3273 C.2    1 LIG      -0.25100
      2 C2        -46.5930   -8.5047  -31.8331 C.2    1 LIG       0.13200
      3 C3        -46.7197  -10.6568  -32.2657 C.2    1 LIG      -0.03800
      4 N1        -47.2352   -8.5737  -33.0022 N.2    1 LIG      -0.57800
      5 N2        -47.2968   -9.8951  -33.2389 N.pl3  1 LIG      -0.05900
      6 H1        -45.7278  -10.0117  -30.4113 H      1 LIG       0.15700
      7 H2        -46.4042   -7.5336  -31.3983 H      1 LIG       0.15600
      8 H3        -46.6997  -11.7354  -32.3261 H      1 LIG       0.15900
      9 H4        -47.7510  -10.2096  -34.0872 H      1 LIG       0.32200
@<TRIPOS>BOND
      1       1       2 1
      2       1       3 2
      3       2       4 2
      4       3       5 1
      5       4       5 1
      6       1       6 1
      7       2       7 1
      8       3       8 1
      9       5       9 1
@<TRIPOS>ALT_TYPE
CGenFF_4.0_ALT_TYPE_SET
CGenFF_4.0 1 CG2R51 2 CG2R52 3 CG2R51 4 NG2R50 5 NG2R51 6 HGR51 7 HGR52 8 HGR52 9 HGP1
@<TRIPOS>MOLECULE
pyrazole
 9 9 0 0 0
****
USER_CHARGES
INVALID_CHARGES
Pose:  40 Cluster:  40 Fr_nu: 540217 TotEn:    -9.47
@<TRIPOS>ATOM
      1 C1        -52.4423    4.6471  -33.8745 C.2    1 LIG      -0.25100
      2 C2        -52.1001    5.1014  -32.5867 C.2    1 LIG       0.13200
      3 C3        -53.8097    4.5214  -33.8420 C.2    1 LIG      -0.03800
      4 N1        -53.1641    5.2541  -31.7941 N.2    1 LIG      -0.57800
      5 N2        -54.1886    4.8939  -32.5858 N.pl3  1 LIG      -0.05900
      6 H1        -51.7900    4.4402  -34.7100 H      1 LIG       0.15700
      7 H2        -51.1195    5.3271  -32.1927 H      1 LIG       0.15600
      8 H3        -54.5306    4.2053  -34.5821 H      1 LIG       0.15900
      9 H4        -55.1248    4.9241  -32.2019 H      1 LIG       0.32200
@<TRIPOS>BOND
      1       1       2 1
      2       1       3 2
      3       2       4 2
      4       3       5 1
      5       4       5 1
      6       1       6 1
      7       2       7 1
      8       3       8 1
      9       5       9 1
@<TRIPOS>ALT_TYPE
CGenFF_4.0_ALT_TYPE_SET
CGenFF_4.0 1 CG2R51 2 CG2R52 3 CG2R51 4 NG2R50 5 NG2R51 6 HGR51 7 HGR52 8 HGR52 9 HGP1
@<TRIPOS>MOLECULE
pyrazole
 9 9 0 0 0
****
USER_CHARGES
INVALID_CHARGES
Pose:  41 Cluster:  41 Fr_nu: 567626 TotEn:    -8.81
@<TRIPOS>ATOM
      1 C1        -65.3428   -4.8987  -58.6639 C.2    1 LIG      -0.25100
      2 C2        -66.1318   -4.5480  -57.5520 C.2    1 LIG       0.13200
      3 C3        -64.2707   -4.0421  -58.6080 C.2    1 LIG      -0.03800
      4 N1        -65.6057   -3.5468  -56.8416 N.2    1 LIG      -0.57800
      5 N2        -64.4745   -3.2610  -57.5086 N.pl3  1 LIG      -0.05900
      6 H1        -65.5247   -5.6654  -59.4025 H      1 LIG       0.15700
      7 H2        -67.0685   -4.9800  -57.2300 H      1 LIG       0.15600
      8 H3        -63.4020   -3.9191  -59.2386 H      1 LIG       0.15900
      9 H4        -63.8861   -2.5158  -57.1574 H      1 LIG       0.32200
@<TRIPOS>BOND
      1       1       2 1
      2       1       3 2
      3       2       4 2
      4       3       5 1
      5       4       5 1
      6       1       6 1
      7       2       7 1
      8       3       8 1
      9       5       9 1
@<TRIPOS>ALT_TYPE
CGenFF_4.0_ALT_TYPE_SET
CGenFF_4.0 1 CG2R51 2 CG2R52 3 CG2R51 4 NG2R50 5 NG2R51 6 HGR51 7 HGR52 8 HGR52 9 HGP1
@<TRIPOS>MOLECULE
pyrazole
 9 9 0 0 0
****
USER_CHARGES
INVALID_CHARGES
Pose:  42 Cluster:  42 Fr_nu: 9422819 TotEn:    -6.04
@<TRIPOS>ATOM
      1 C1        -54.8669  -23.9289  -24.3904 C.2    1 LIG      -0.25100
      2 C2        -53.7592  -23.3240  -25.0141 C.2    1 LIG       0.13200
      3 C3        -54.4126  -24.2707  -23.1401 C.2    1 LIG      -0.03800
      4 N1        -52.6824  -23.2823  -24.2251 N.2    1 LIG      -0.57800
      5 N2        -53.1111  -23.8651  -23.0927 N.pl3  1 LIG      -0.05900
      6 H1        -55.8566  -24.0938  -24.7901 H      1 LIG       0.15700
      7 H2        -53.6917  -22.9123  -26.0110 H      1 LIG       0.15600
      8 H3        -54.8866  -24.7570  -22.2998 H      1 LIG       0.15900
      9 H4        -52.4592  -23.9559  -22.3236 H      1 LIG       0.32200
@<TRIPOS>BOND
      1       1       2 1
      2       1       3 2
      3       2       4 2
      4       3       5 1
      5       4       5 1
      6       1       6 1
      7       2       7 1
      8       3       8 1
      9       5       9 1
@<TRIPOS>ALT_TYPE
CGenFF_4.0_ALT_TYPE_SET
CGenFF_4.0 1 CG2R51 2 CG2R52 3 CG2R51 4 NG2R50 5 NG2R51 6 HGR51 7 HGR52 8 HGR52 9 HGP1
@<TRIPOS>MOLECULE
4_lactone
 9 9 0 0 0
****
USER_CHARGES
INVALID_CHARGES
Pose:   1 Cluster:   1 Fr_nu: 6599552 TotEn:   -24.92
@<TRIPOS>ATOM
      1 C1        -72.2426  -11.9884  -41.5648 C.2    1 LIG       0.04000
      2 C2        -72.8444  -10.6305  -41.9686 C.3    1 LIG       0.11000
      3 C3        -72.7535  -11.2129  -43.3759 C.3    1 LIG       0.08100
      4 O1        -71.9038  -12.5478  -40.5466 O.2    1 LIG      -0.32000
      5 O2        -72.1891  -12.4440  -42.8451 O.3    1 LIG      -0.27100
      6 H1        -73.8538  -10.4605  -41.5907 H      1 LIG       0.09000
      7 H2        -72.1951   -9.7775  -41.7652 H      1 LIG       0.09000
      8 H3        -73.7086  -11.3907  -43.8776 H      1 LIG       0.09000
      9 H4        -72.0558  -10.7093  -44.0505 H      1 LIG       0.09000
@<TRIPOS>BOND
      1       1       2 1
      2       1       4 2
      3       1       5 1
      4       2       3 1
      5       3       5 1
      6       2       6 1
      7       2       7 1
      8       3       8 1
      9       3       9 1
@<TRIPOS>ALT_TYPE
CGenFF_4.0_ALT_TYPE_SET
CGenFF_4.0 1 CG2O4 2 CG3C41 3 CG3C41 4 OG2D1 5 OG3C51 6 HGA2 7 HGA2 8 HGA2 9 HGA2
@<TRIPOS>MOLECULE
4_lactone
 9 9 0 0 0
****
USER_CHARGES
INVALID_CHARGES
Pose:   2 Cluster:   2 Fr_nu: 4930428 TotEn:   -24.89
@<TRIPOS>ATOM
      1 C1        -72.5477  -11.6674  -41.8370 C.2    1 LIG       0.04000
      2 C2        -73.6501  -11.2276  -42.8170 C.3    1 LIG       0.11000
      3 C3        -73.4354   -9.8654  -42.1643 C.3    1 LIG       0.08100
      4 O1        -71.9547  -12.6846  -41.5579 O.2    1 LIG      -0.32000
      5 O2        -72.4096  -10.4260  -41.2989 O.3    1 LIG      -0.27100
      6 H1        -73.3663  -11.2992  -43.8681 H      1 LIG       0.09000
      7 H2        -74.6199  -11.6936  -42.6346 H      1 LIG       0.09000
      8 H3        -73.0312   -9.0862  -42.8162 H      1 LIG       0.09000
      9 H4        -74.2809   -9.4801  -41.5877 H      1 LIG       0.09000
@<TRIPOS>BOND
      1       1       2 1
      2       1       4 2
      3       1       5 1
      4       2       3 1
      5       3       5 1
      6       2       6 1
      7       2       7 1
      8       3       8 1
      9       3       9 1
@<TRIPOS>ALT_TYPE
CGenFF_4.0_ALT_TYPE_SET
CGenFF_4.0 1 CG2O4 2 CG3C41 3 CG3C41 4 OG2D1 5 OG3C51 6 HGA2 7 HGA2 8 HGA2 9 HGA2
@<TRIPOS>MOLECULE
4_lactone
 9 9 0 0 0
****
USER_CHARGES
INVALID_CHARGES
Pose:   3 Cluster:   3 Fr_nu: 6404307 TotEn:   -24.26
@<TRIPOS>ATOM
      1 C1        -72.4965  -11.1770  -41.4294 C.2    1 LIG       0.04000
      2 C2        -73.4848  -10.0775  -41.8578 C.3    1 LIG       0.11000
      3 C3        -72.2926   -9.5728  -42.6652 C.3    1 LIG       0.08100
      4 O1        -72.5030  -12.1560  -40.7182 O.2    1 LIG      -0.32000
      5 O2        -71.4760  -10.6710  -42.1726 O.3    1 LIG      -0.27100
      6 H1        -74.3316  -10.4423  -42.4411 H      1 LIG       0.09000
      7 H2        -73.8130   -9.4313  -41.0420 H      1 LIG       0.09000
      8 H3        -72.4064   -9.6109  -43.7521 H      1 LIG       0.09000
      9 H4        -71.8907   -8.6037  -42.3572 H      1 LIG       0.09000
@<TRIPOS>BOND
      1       1       2 1
      2       1       4 2
      3       1       5 1
      4       2       3 1
      5       3       5 1
      6       2       6 1
      7       2       7 1
      8       3       8 1
      9       3       9 1
@<TRIPOS>ALT_TYPE
CGenFF_4.0_ALT_TYPE_SET
CGenFF_4.0 1 CG2O4 2 CG3C41 3 CG3C41 4 OG2D1 5 OG3C51 6 HGA2 7 HGA2 8 HGA2 9 HGA2
@<TRIPOS>MOLECULE
4_lactone
 9 9 0 0 0
****
USER_CHARGES
INVALID_CHARGES
Pose:   4 Cluster:   4 Fr_nu: 6041309 TotEn:   -22.41
@<TRIPOS>ATOM
      1 C1        -71.6432  -11.5666  -40.5217 C.2    1 LIG       0.04000
      2 C2        -71.9388  -10.3310  -41.3907 C.3    1 LIG       0.11000
      3 C3        -72.8838  -11.2882  -42.1109 C.3    1 LIG       0.08100
      4 O1        -70.9432  -11.8457  -39.5749 O.2    1 LIG      -0.32000
      5 O2        -72.5031  -12.3645  -41.2097 O.3    1 LIG      -0.27100
      6 H1        -72.4156   -9.5109  -40.8516 H      1 LIG       0.09000
      7 H2        -71.0844   -9.9807  -41.9721 H      1 LIG       0.09000
      8 H3        -73.9485  -11.0525  -42.0305 H      1 LIG       0.09000
      9 H4        -72.6212  -11.5197  -43.1468 H      1 LIG       0.09000
@<TRIPOS>BOND
      1       1       2 1
      2       1       4 2
      3       1       5 1
      4       2       3 1
      5       3       5 1
      6       2       6 1
      7       2       7 1
      8       3       8 1
      9       3       9 1
@<TRIPOS>ALT_TYPE
CGenFF_4.0_ALT_TYPE_SET
CGenFF_4.0 1 CG2O4 2 CG3C41 3 CG3C41 4 OG2D1 5 OG3C51 6 HGA2 7 HGA2 8 HGA2 9 HGA2
@<TRIPOS>MOLECULE
4_lactone
 9 9 0 0 0
****
USER_CHARGES
INVALID_CHARGES
Pose:   5 Cluster:   5 Fr_nu:  23257 TotEn:   -21.25
@<TRIPOS>ATOM
      1 C1        -70.3600   -9.3503  -47.6653 C.2    1 LIG       0.04000
      2 C2        -71.7829   -9.4530  -47.0873 C.3    1 LIG       0.11000
      3 C3        -71.0523   -9.3561  -45.7513 C.3    1 LIG       0.08100
      4 O1        -69.8384   -9.3370  -48.7571 O.2    1 LIG      -0.32000
      5 O2        -69.7743   -9.2696  -46.4405 O.3    1 LIG      -0.27100
      6 H1        -72.4272   -8.6087  -47.3371 H      1 LIG       0.09000
      7 H2        -72.2780  -10.4042  -47.2894 H      1 LIG       0.09000
      8 H3        -71.2556   -8.4562  -45.1645 H      1 LIG       0.09000
      9 H4        -71.1077  -10.2457  -45.1179 H      1 LIG       0.09000
@<TRIPOS>BOND
      1       1       2 1
      2       1       4 2
      3       1       5 1
      4       2       3 1
      5       3       5 1
      6       2       6 1
      7       2       7 1
      8       3       8 1
      9       3       9 1
@<TRIPOS>ALT_TYPE
CGenFF_4.0_ALT_TYPE_SET
CGenFF_4.0 1 CG2O4 2 CG3C41 3 CG3C41 4 OG2D1 5 OG3C51 6 HGA2 7 HGA2 8 HGA2 9 HGA2
@<TRIPOS>MOLECULE
4_lactone
 9 9 0 0 0
****
USER_CHARGES
INVALID_CHARGES
Pose:   6 Cluster:   6 Fr_nu:  78012 TotEn:   -21.03
@<TRIPOS>ATOM
      1 C1        -75.1705  -18.2519  -41.9959 C.2    1 LIG       0.04000
      2 C2        -76.3207  -17.8170  -42.9217 C.3    1 LIG       0.11000
      3 C3        -75.2888  -16.8169  -43.4344 C.3    1 LIG       0.08100
      4 O1        -74.9868  -19.0702  -41.1236 O.2    1 LIG      -0.32000
      5 O2        -74.3021  -17.3341  -42.4992 O.3    1 LIG      -0.27100
      6 H1        -76.6331  -18.5824  -43.6338 H      1 LIG       0.09000
      7 H2        -77.1767  -17.3889  -42.3974 H      1 LIG       0.09000
      8 H3        -74.9715  -16.9535  -44.4718 H      1 LIG       0.09000
      9 H4        -75.5143  -15.7648  -43.2395 H      1 LIG       0.09000
@<TRIPOS>BOND
      1       1       2 1
      2       1       4 2
      3       1       5 1
      4       2       3 1
      5       3       5 1
      6       2       6 1
      7       2       7 1
      8       3       8 1
      9       3       9 1
@<TRIPOS>ALT_TYPE
CGenFF_4.0_ALT_TYPE_SET
CGenFF_4.0 1 CG2O4 2 CG3C41 3 CG3C41 4 OG2D1 5 OG3C51 6 HGA2 7 HGA2 8 HGA2 9 HGA2
@<TRIPOS>MOLECULE
4_lactone
 9 9 0 0 0
****
USER_CHARGES
INVALID_CHARGES
Pose:   7 Cluster:   7 Fr_nu: 4958882 TotEn:   -20.87
@<TRIPOS>ATOM
      1 C1        -72.3837  -10.7689  -41.0503 C.2    1 LIG       0.04000
      2 C2        -73.2757   -9.7859  -41.8296 C.3    1 LIG       0.11000
      3 C3        -73.9383  -11.0659  -42.3299 C.3    1 LIG       0.08100
      4 O1        -71.4524  -10.7114  -40.2798 O.2    1 LIG      -0.32000
      5 O2        -73.0198  -11.8680  -41.5372 O.3    1 LIG      -0.27100
      6 H1        -73.8948   -9.1482  -41.1966 H      1 LIG       0.09000
      7 H2        -72.7432   -9.2019  -42.5820 H      1 LIG       0.09000
      8 H3        -74.9758  -11.2151  -42.0185 H      1 LIG       0.09000
      9 H4        -73.8278  -11.2674  -43.3989 H      1 LIG       0.09000
@<TRIPOS>BOND
      1       1       2 1
      2       1       4 2
      3       1       5 1
      4       2       3 1
      5       3       5 1
      6       2       6 1
      7       2       7 1
      8       3       8 1
      9       3       9 1
@<TRIPOS>ALT_TYPE
CGenFF_4.0_ALT_TYPE_SET
CGenFF_4.0 1 CG2O4 2 CG3C41 3 CG3C41 4 OG2D1 5 OG3C51 6 HGA2 7 HGA2 8 HGA2 9 HGA2
@<TRIPOS>MOLECULE
4_lactone
 9 9 0 0 0
****
USER_CHARGES
INVALID_CHARGES
Pose:   8 Cluster:   8 Fr_nu: 1317145 TotEn:   -20.85
@<TRIPOS>ATOM
      1 C1        -68.7172   -8.9696  -48.5106 C.2    1 LIG       0.04000
      2 C2        -70.0928   -8.4939  -49.0113 C.3    1 LIG       0.11000
      3 C3        -70.4500   -8.5496  -47.5290 C.3    1 LIG       0.08100
      4 O1        -67.6400   -9.2461  -48.9875 O.2    1 LIG      -0.32000
      5 O2        -69.1042   -8.9976  -47.2071 O.3    1 LIG      -0.27100
      6 H1        -70.0843   -7.4991  -49.4594 H      1 LIG       0.09000
      7 H2        -70.6072   -9.2133  -49.6507 H      1 LIG       0.09000
      8 H3        -70.6779   -7.5884  -47.0603 H      1 LIG       0.09000
      9 H4        -71.1990   -9.2966  -47.2521 H      1 LIG       0.09000
@<TRIPOS>BOND
      1       1       2 1
      2       1       4 2
      3       1       5 1
      4       2       3 1
      5       3       5 1
      6       2       6 1
      7       2       7 1
      8       3       8 1
      9       3       9 1
@<TRIPOS>ALT_TYPE
CGenFF_4.0_ALT_TYPE_SET
CGenFF_4.0 1 CG2O4 2 CG3C41 3 CG3C41 4 OG2D1 5 OG3C51 6 HGA2 7 HGA2 8 HGA2 9 HGA2
@<TRIPOS>MOLECULE
4_lactone
 9 9 0 0 0
****
USER_CHARGES
INVALID_CHARGES
Pose:   9 Cluster:   9 Fr_nu: 6533790 TotEn:   -20.36
@<TRIPOS>ATOM
      1 C1        -84.5022   -9.3187  -32.6820 C.2    1 LIG       0.04000
      2 C2        -83.0847   -9.3897  -33.2779 C.3    1 LIG       0.11000
      3 C3        -83.7866   -8.8988  -34.5405 C.3    1 LIG       0.08100
      4 O1        -85.0358   -9.5382  -31.6184 O.2    1 LIG      -0.32000
      5 O2        -85.0625   -8.8835  -33.8424 O.3    1 LIG      -0.27100
      6 H1        -82.3768   -8.6920  -32.8278 H      1 LIG       0.09000
      7 H2        -82.6720  -10.3987  -33.3262 H      1 LIG       0.09000
      8 H3        -83.5022   -7.9000  -34.8827 H      1 LIG       0.09000
      9 H4        -83.7956   -9.6012  -35.3785 H      1 LIG       0.09000
@<TRIPOS>BOND
      1       1       2 1
      2       1       4 2
      3       1       5 1
      4       2       3 1
      5       3       5 1
      6       2       6 1
      7       2       7 1
      8       3       8 1
      9       3       9 1
@<TRIPOS>ALT_TYPE
CGenFF_4.0_ALT_TYPE_SET
CGenFF_4.0 1 CG2O4 2 CG3C41 3 CG3C41 4 OG2D1 5 OG3C51 6 HGA2 7 HGA2 8 HGA2 9 HGA2
@<TRIPOS>MOLECULE
4_lactone
 9 9 0 0 0
****
USER_CHARGES
INVALID_CHARGES
Pose:  10 Cluster:  10 Fr_nu: 6560586 TotEn:   -20.35
@<TRIPOS>ATOM
      1 C1        -83.2075   -8.5483  -32.3444 C.2    1 LIG       0.04000
      2 C2        -82.2605   -8.8348  -33.5235 C.3    1 LIG       0.11000
      3 C3        -83.5622   -8.9070  -34.3162 C.3    1 LIG       0.08100
      4 O1        -83.1152   -8.3257  -31.1585 O.2    1 LIG      -0.32000
      5 O2        -84.3278   -8.6280  -33.1114 O.3    1 LIG      -0.27100
      6 H1        -81.5982   -8.0049  -33.7749 H      1 LIG       0.09000
      7 H2        -81.7075   -9.7712  -33.4331 H      1 LIG       0.09000
      8 H3        -83.7007   -8.1284  -35.0712 H      1 LIG       0.09000
      9 H4        -83.8084   -9.8886  -34.7303 H      1 LIG       0.09000
@<TRIPOS>BOND
      1       1       2 1
      2       1       4 2
      3       1       5 1
      4       2       3 1
      5       3       5 1
      6       2       6 1
      7       2       7 1
      8       3       8 1
      9       3       9 1
@<TRIPOS>ALT_TYPE
CGenFF_4.0_ALT_TYPE_SET
CGenFF_4.0 1 CG2O4 2 CG3C41 3 CG3C41 4 OG2D1 5 OG3C51 6 HGA2 7 HGA2 8 HGA2 9 HGA2
@<TRIPOS>MOLECULE
4_lactone
 9 9 0 0 0
****
USER_CHARGES
INVALID_CHARGES
Pose:  11 Cluster:  11 Fr_nu: 729309 TotEn:   -19.90
@<TRIPOS>ATOM
      1 C1        -71.1917  -11.6806  -41.2700 C.2    1 LIG       0.04000
      2 C2        -72.3077  -10.7280  -41.7351 C.3    1 LIG       0.11000
      3 C3        -72.5453  -11.8099  -42.7844 C.3    1 LIG       0.08100
      4 O1        -70.3454  -11.7100  -40.4056 O.2    1 LIG      -0.32000
      5 O2        -71.4579  -12.6031  -42.2332 O.3    1 LIG      -0.27100
      6 H1        -73.1084  -10.5906  -41.0068 H      1 LIG       0.09000
      7 H2        -71.9466   -9.7706  -42.1142 H      1 LIG       0.09000
      8 H3        -73.5022  -12.3346  -42.7155 H      1 LIG       0.09000
      9 H4        -72.3444  -11.5164  -43.8184 H      1 LIG       0.09000
@<TRIPOS>BOND
      1       1       2 1
      2       1       4 2
      3       1       5 1
      4       2       3 1
      5       3       5 1
      6       2       6 1
      7       2       7 1
      8       3       8 1
      9       3       9 1
@<TRIPOS>ALT_TYPE
CGenFF_4.0_ALT_TYPE_SET
CGenFF_4.0 1 CG2O4 2 CG3C41 3 CG3C41 4 OG2D1 5 OG3C51 6 HGA2 7 HGA2 8 HGA2 9 HGA2
@<TRIPOS>MOLECULE
4_lactone
 9 9 0 0 0
****
USER_CHARGES
INVALID_CHARGES
Pose:  12 Cluster:  12 Fr_nu: 6528044 TotEn:   -19.74
@<TRIPOS>ATOM
      1 C1        -83.9819   -8.9787  -32.6297 C.2    1 LIG       0.04000
      2 C2        -83.3748   -9.0759  -34.0408 C.3    1 LIG       0.11000
      3 C3        -82.1768   -9.6487  -33.2893 C.3    1 LIG       0.08100
      4 O1        -85.0179   -8.6068  -32.1269 O.2    1 LIG      -0.32000
      5 O2        -82.8788   -9.4954  -32.0247 O.3    1 LIG      -0.27100
      6 H1        -83.8948   -9.7702  -34.7026 H      1 LIG       0.09000
      7 H2        -83.2145   -8.1108  -34.5241 H      1 LIG       0.09000
      8 H3        -81.9444  -10.6967  -33.4970 H      1 LIG       0.09000
      9 H4        -81.2672   -9.0426  -33.3199 H      1 LIG       0.09000
@<TRIPOS>BOND
      1       1       2 1
      2       1       4 2
      3       1       5 1
      4       2       3 1
      5       3       5 1
      6       2       6 1
      7       2       7 1
      8       3       8 1
      9       3       9 1
@<TRIPOS>ALT_TYPE
CGenFF_4.0_ALT_TYPE_SET
CGenFF_4.0 1 CG2O4 2 CG3C41 3 CG3C41 4 OG2D1 5 OG3C51 6 HGA2 7 HGA2 8 HGA2 9 HGA2
@<TRIPOS>MOLECULE
4_lactone
 9 9 0 0 0
****
USER_CHARGES
INVALID_CHARGES
Pose:  13 Cluster:  13 Fr_nu: 1340576 TotEn:   -19.71
@<TRIPOS>ATOM
      1 C1        -53.1052  -22.3270  -25.9859 C.2    1 LIG       0.04000
      2 C2        -53.8011  -23.2605  -26.9925 C.3    1 LIG       0.11000
      3 C3        -54.2584  -23.9844  -25.7296 C.3    1 LIG       0.08100
      4 O1        -52.4106  -21.3366  -26.0190 O.2    1 LIG      -0.32000
      5 O2        -53.5475  -23.0213  -24.9033 O.3    1 LIG      -0.27100
      6 H1        -54.5891  -22.7801  -27.5746 H      1 LIG       0.09000
      7 H2        -53.1143  -23.8145  -27.6346 H      1 LIG       0.09000
      8 H3        -55.3343  -23.9652  -25.5359 H      1 LIG       0.09000
      9 H4        -53.8644  -24.9957  -25.5968 H      1 LIG       0.09000
@<TRIPOS>BOND
      1       1       2 1
      2       1       4 2
      3       1       5 1
      4       2       3 1
      5       3       5 1
      6       2       6 1
      7       2       7 1
      8       3       8 1
      9       3       9 1
@<TRIPOS>ALT_TYPE
CGenFF_4.0_ALT_TYPE_SET
CGenFF_4.0 1 CG2O4 2 CG3C41 3 CG3C41 4 OG2D1 5 OG3C51 6 HGA2 7 HGA2 8 HGA2 9 HGA2
@<TRIPOS>MOLECULE
4_lactone
 9 9 0 0 0
****
USER_CHARGES
INVALID_CHARGES
Pose:  14 Cluster:  14 Fr_nu: 5986723 TotEn:   -19.38
@<TRIPOS>ATOM
      1 C1        -70.0498   -8.8928  -46.5092 C.2    1 LIG       0.04000
      2 C2        -71.5421   -9.2490  -46.3853 C.3    1 LIG       0.11000
      3 C3        -71.2606   -9.1297  -44.8905 C.3    1 LIG       0.08100
      4 O1        -69.2413   -8.7286  -47.3945 O.2    1 LIG      -0.32000
      5 O2        -69.8696   -8.8044  -45.1641 O.3    1 LIG      -0.27100
      6 H1        -72.2154   -8.4982  -46.8018 H      1 LIG       0.09000
      7 H2        -71.7924  -10.2492  -46.7426 H      1 LIG       0.09000
      8 H3        -71.7722   -8.3117  -44.3759 H      1 LIG       0.09000
      9 H4        -71.3512  -10.0569  -44.3180 H      1 LIG       0.09000
@<TRIPOS>BOND
      1       1       2 1
      2       1       4 2
      3       1       5 1
      4       2       3 1
      5       3       5 1
      6       2       6 1
      7       2       7 1
      8       3       8 1
      9       3       9 1
@<TRIPOS>ALT_TYPE
CGenFF_4.0_ALT_TYPE_SET
CGenFF_4.0 1 CG2O4 2 CG3C41 3 CG3C41 4 OG2D1 5 OG3C51 6 HGA2 7 HGA2 8 HGA2 9 HGA2
@<TRIPOS>MOLECULE
4_lactone
 9 9 0 0 0
****
USER_CHARGES
INVALID_CHARGES
Pose:  15 Cluster:  15 Fr_nu: 3880873 TotEn:   -18.76
@<TRIPOS>ATOM
      1 C1        -70.7337   -8.8512  -44.9987 C.2    1 LIG       0.04000
      2 C2        -72.2178   -9.2475  -44.9013 C.3    1 LIG       0.11000
      3 C3        -72.2164   -8.2657  -43.7334 C.3    1 LIG       0.08100
      4 O1        -69.7795   -9.1258  -45.6905 O.2    1 LIG      -0.32000
      5 O2        -70.8040   -7.9917  -43.9470 O.3    1 LIG      -0.27100
      6 H1        -72.8150   -8.9541  -45.7661 H      1 LIG       0.09000
      7 H2        -72.3830  -10.2943  -44.6410 H      1 LIG       0.09000
      8 H3        -72.8262   -7.3682  -43.8685 H      1 LIG       0.09000
      9 H4        -72.3960   -8.7046  -42.7481 H      1 LIG       0.09000
@<TRIPOS>BOND
      1       1       2 1
      2       1       4 2
      3       1       5 1
      4       2       3 1
      5       3       5 1
      6       2       6 1
      7       2       7 1
      8       3       8 1
      9       3       9 1
@<TRIPOS>ALT_TYPE
CGenFF_4.0_ALT_TYPE_SET
CGenFF_4.0 1 CG2O4 2 CG3C41 3 CG3C41 4 OG2D1 5 OG3C51 6 HGA2 7 HGA2 8 HGA2 9 HGA2
@<TRIPOS>MOLECULE
4_lactone
 9 9 0 0 0
****
USER_CHARGES
INVALID_CHARGES
Pose:  16 Cluster:  16 Fr_nu: 5353498 TotEn:   -18.75
@<TRIPOS>ATOM
      1 C1        -53.3387  -22.1541  -26.3956 C.2    1 LIG       0.04000
      2 C2        -53.8935  -23.5419  -26.7637 C.3    1 LIG       0.11000
      3 C3        -53.5513  -23.1022  -28.1840 C.3    1 LIG       0.08100
      4 O1        -53.1669  -21.4981  -25.3934 O.2    1 LIG      -0.32000
      5 O2        -53.0601  -21.8270  -27.6860 O.3    1 LIG      -0.27100
      6 H1        -53.3073  -24.3744  -26.3714 H      1 LIG       0.09000
      7 H2        -54.9560  -23.6680  -26.5490 H      1 LIG       0.09000
      8 H3        -52.7610  -23.6731  -28.6792 H      1 LIG       0.09000
      9 H4        -54.4043  -22.9697  -28.8552 H      1 LIG       0.09000
@<TRIPOS>BOND
      1       1       2 1
      2       1       4 2
      3       1       5 1
      4       2       3 1
      5       3       5 1
      6       2       6 1
      7       2       7 1
      8       3       8 1
      9       3       9 1
@<TRIPOS>ALT_TYPE
CGenFF_4.0_ALT_TYPE_SET
CGenFF_4.0 1 CG2O4 2 CG3C41 3 CG3C41 4 OG2D1 5 OG3C51 6 HGA2 7 HGA2 8 HGA2 9 HGA2
@<TRIPOS>MOLECULE
4_lactone
 9 9 0 0 0
****
USER_CHARGES
INVALID_CHARGES
Pose:  17 Cluster:  17 Fr_nu: 6126409 TotEn:   -18.61
@<TRIPOS>ATOM
      1 C1        -80.8728   -8.1144  -32.3040 C.2    1 LIG       0.04000
      2 C2        -81.5117   -9.2141  -33.1710 C.3    1 LIG       0.11000
      3 C3        -82.4357   -8.0811  -33.6073 C.3    1 LIG       0.08100
      4 O1        -79.9642   -8.0178  -31.5107 O.2    1 LIG      -0.32000
      5 O2        -81.7322   -7.1529  -32.7360 O.3    1 LIG      -0.27100
      6 H1        -80.8520   -9.6116  -33.9439 H      1 LIG       0.09000
      7 H2        -81.9814  -10.0157  -32.5987 H      1 LIG       0.09000
      8 H3        -82.3593   -7.7852  -34.6572 H      1 LIG       0.09000
      9 H4        -83.4842   -8.1890  -33.3164 H      1 LIG       0.09000
@<TRIPOS>BOND
      1       1       2 1
      2       1       4 2
      3       1       5 1
      4       2       3 1
      5       3       5 1
      6       2       6 1
      7       2       7 1
      8       3       8 1
      9       3       9 1
@<TRIPOS>ALT_TYPE
CGenFF_4.0_ALT_TYPE_SET
CGenFF_4.0 1 CG2O4 2 CG3C41 3 CG3C41 4 OG2D1 5 OG3C51 6 HGA2 7 HGA2 8 HGA2 9 HGA2
@<TRIPOS>MOLECULE
4_lactone
 9 9 0 0 0
****
USER_CHARGES
INVALID_CHARGES
Pose:  18 Cluster:  18 Fr_nu: 606704 TotEn:   -18.58
@<TRIPOS>ATOM
      1 C1        -74.4956  -18.3837  -42.9465 C.2    1 LIG       0.04000
      2 C2        -75.4774  -17.5093  -43.7469 C.3    1 LIG       0.11000
      3 C3        -76.2843  -17.5477  -42.4525 C.3    1 LIG       0.08100
      4 O1        -73.4294  -18.9261  -43.1294 O.2    1 LIG      -0.32000
      5 O2        -75.2665  -18.3767  -41.8261 O.3    1 LIG      -0.27100
      6 H1        -75.0781  -16.5334  -44.0273 H      1 LIG       0.09000
      7 H2        -75.9284  -18.0149  -44.6023 H      1 LIG       0.09000
      8 H3        -76.3981  -16.5903  -41.9367 H      1 LIG       0.09000
      9 H4        -77.2451  -18.0665  -42.5109 H      1 LIG       0.09000
@<TRIPOS>BOND
      1       1       2 1
      2       1       4 2
      3       1       5 1
      4       2       3 1
      5       3       5 1
      6       2       6 1
      7       2       7 1
      8       3       8 1
      9       3       9 1
@<TRIPOS>ALT_TYPE
CGenFF_4.0_ALT_TYPE_SET
CGenFF_4.0 1 CG2O4 2 CG3C41 3 CG3C41 4 OG2D1 5 OG3C51 6 HGA2 7 HGA2 8 HGA2 9 HGA2
@<TRIPOS>MOLECULE
4_lactone
 9 9 0 0 0
****
USER_CHARGES
INVALID_CHARGES
Pose:  19 Cluster:  19 Fr_nu: 4514124 TotEn:   -18.48
@<TRIPOS>ATOM
      1 C1        -71.5574  -10.8591  -41.8663 C.2    1 LIG       0.04000
      2 C2        -72.6064   -9.8101  -42.2768 C.3    1 LIG       0.11000
      3 C3        -73.3614  -11.0314  -42.7928 C.3    1 LIG       0.08100
      4 O1        -70.4754  -10.8756  -41.3246 O.2    1 LIG      -0.32000
      5 O2        -72.2840  -11.9023  -42.3495 O.3    1 LIG      -0.27100
      6 H1        -73.0673   -9.2885  -41.4366 H      1 LIG       0.09000
      7 H2        -72.2608   -9.1092  -43.0384 H      1 LIG       0.09000
      8 H3        -74.3003  -11.2590  -42.2808 H      1 LIG       0.09000
      9 H4        -73.4963  -11.0792  -43.8768 H      1 LIG       0.09000
@<TRIPOS>BOND
      1       1       2 1
      2       1       4 2
      3       1       5 1
      4       2       3 1
      5       3       5 1
      6       2       6 1
      7       2       7 1
      8       3       8 1
      9       3       9 1
@<TRIPOS>ALT_TYPE
CGenFF_4.0_ALT_TYPE_SET
CGenFF_4.0 1 CG2O4 2 CG3C41 3 CG3C41 4 OG2D1 5 OG3C51 6 HGA2 7 HGA2 8 HGA2 9 HGA2
@<TRIPOS>MOLECULE
4_lactone
 9 9 0 0 0
****
USER_CHARGES
INVALID_CHARGES
Pose:  20 Cluster:  20 Fr_nu:  27290 TotEn:   -18.41
@<TRIPOS>ATOM
      1 C1        -76.1261  -26.8717  -44.9696 C.2    1 LIG       0.04000
      2 C2        -77.0710  -25.6652  -44.8259 C.3    1 LIG       0.11000
      3 C3        -75.7799  -24.9234  -44.4934 C.3    1 LIG       0.08100
      4 O1        -76.2142  -28.0477  -45.2406 O.2    1 LIG      -0.32000
      5 O2        -75.0153  -26.1490  -44.6636 O.3    1 LIG      -0.27100
      6 H1        -77.5611  -25.3700  -45.7550 H      1 LIG       0.09000
      7 H2        -77.7893  -25.7568  -44.0095 H      1 LIG       0.09000
      8 H3        -75.4763  -24.1560  -45.2106 H      1 LIG       0.09000
      9 H4        -75.7049  -24.5418  -43.4714 H      1 LIG       0.09000
@<TRIPOS>BOND
      1       1       2 1
      2       1       4 2
      3       1       5 1
      4       2       3 1
      5       3       5 1
      6       2       6 1
      7       2       7 1
      8       3       8 1
      9       3       9 1
@<TRIPOS>ALT_TYPE
CGenFF_4.0_ALT_TYPE_SET
CGenFF_4.0 1 CG2O4 2 CG3C41 3 CG3C41 4 OG2D1 5 OG3C51 6 HGA2 7 HGA2 8 HGA2 9 HGA2
@<TRIPOS>MOLECULE
4_lactone
 9 9 0 0 0
****
USER_CHARGES
INVALID_CHARGES
Pose:  21 Cluster:  21 Fr_nu: 6446531 TotEn:   -17.93
@<TRIPOS>ATOM
      1 C1        -82.6031   -7.9410  -32.2335 C.2    1 LIG       0.04000
      2 C2        -81.9773   -8.5694  -33.4915 C.3    1 LIG       0.11000
      3 C3        -83.0072   -9.6657  -33.2358 C.3    1 LIG       0.08100
      4 O1        -82.4503   -6.9462  -31.5617 O.2    1 LIG      -0.32000
      5 O2        -83.4947   -8.9541  -32.0647 O.3    1 LIG      -0.27100
      6 H1        -82.1235   -7.9850  -34.4013 H      1 LIG       0.09000
      7 H2        -80.9330   -8.8620  -33.3707 H      1 LIG       0.09000
      8 H3        -83.7856   -9.7711  -33.9965 H      1 LIG       0.09000
      9 H4        -82.5982  -10.6443  -32.9700 H      1 LIG       0.09000
@<TRIPOS>BOND
      1       1       2 1
      2       1       4 2
      3       1       5 1
      4       2       3 1
      5       3       5 1
      6       2       6 1
      7       2       7 1
      8       3       8 1
      9       3       9 1
@<TRIPOS>ALT_TYPE
CGenFF_4.0_ALT_TYPE_SET
CGenFF_4.0 1 CG2O4 2 CG3C41 3 CG3C41 4 OG2D1 5 OG3C51 6 HGA2 7 HGA2 8 HGA2 9 HGA2
@<TRIPOS>MOLECULE
4_lactone
 9 9 0 0 0
****
USER_CHARGES
INVALID_CHARGES
Pose:  22 Cluster:  22 Fr_nu: 3814814 TotEn:   -17.92
@<TRIPOS>ATOM
      1 C1        -70.0835   -8.8832  -45.3793 C.2    1 LIG       0.04000
      2 C2        -71.1126   -8.1374  -44.5109 C.3    1 LIG       0.11000
      3 C3        -70.4948   -8.9647  -43.3876 C.3    1 LIG       0.08100
      4 O1        -69.7549   -8.9176  -46.5434 O.2    1 LIG      -0.32000
      5 O2        -69.5807   -9.5891  -44.3311 O.3    1 LIG      -0.27100
      6 H1        -70.9483   -7.0604  -44.4515 H      1 LIG       0.09000
      7 H2        -72.1511   -8.3681  -44.7542 H      1 LIG       0.09000
      8 H3        -69.9586   -8.3978  -42.6217 H      1 LIG       0.09000
      9 H4        -71.1579   -9.7002  -42.9240 H      1 LIG       0.09000
@<TRIPOS>BOND
      1       1       2 1
      2       1       4 2
      3       1       5 1
      4       2       3 1
      5       3       5 1
      6       2       6 1
      7       2       7 1
      8       3       8 1
      9       3       9 1
@<TRIPOS>ALT_TYPE
CGenFF_4.0_ALT_TYPE_SET
CGenFF_4.0 1 CG2O4 2 CG3C41 3 CG3C41 4 OG2D1 5 OG3C51 6 HGA2 7 HGA2 8 HGA2 9 HGA2
@<TRIPOS>MOLECULE
4_lactone
 9 9 0 0 0
****
USER_CHARGES
INVALID_CHARGES
Pose:  23 Cluster:  23 Fr_nu: 6303297 TotEn:   -17.84
@<TRIPOS>ATOM
      1 C1        -81.3989   -8.2813  -32.1568 C.2    1 LIG       0.04000
      2 C2        -80.8857   -9.5388  -32.8811 C.3    1 LIG       0.11000
      3 C3        -82.3624   -9.7289  -33.2146 C.3    1 LIG       0.08100
      4 O1        -80.9333   -7.3703  -31.5107 O.2    1 LIG      -0.32000
      5 O2        -82.6971   -8.5131  -32.4896 O.3    1 LIG      -0.27100
      6 H1        -80.2319   -9.3288  -33.7291 H      1 LIG       0.09000
      7 H2        -80.4487  -10.2874  -32.2182 H      1 LIG       0.09000
      8 H3        -82.6226   -9.6513  -34.2737 H      1 LIG       0.09000
      9 H4        -82.8375  -10.6066  -32.7680 H      1 LIG       0.09000
@<TRIPOS>BOND
      1       1       2 1
      2       1       4 2
      3       1       5 1
      4       2       3 1
      5       3       5 1
      6       2       6 1
      7       2       7 1
      8       3       8 1
      9       3       9 1
@<TRIPOS>ALT_TYPE
CGenFF_4.0_ALT_TYPE_SET
CGenFF_4.0 1 CG2O4 2 CG3C41 3 CG3C41 4 OG2D1 5 OG3C51 6 HGA2 7 HGA2 8 HGA2 9 HGA2
@<TRIPOS>MOLECULE
4_lactone
 9 9 0 0 0
****
USER_CHARGES
INVALID_CHARGES
Pose:  24 Cluster:  24 Fr_nu: 2901907 TotEn:   -17.73
@<TRIPOS>ATOM
      1 C1        -52.8975  -22.0968  -27.0442 C.2    1 LIG       0.04000
      2 C2        -53.3770  -22.6266  -28.4075 C.3    1 LIG       0.11000
      3 C3        -54.1021  -23.6580  -27.5481 C.3    1 LIG       0.08100
      4 O1        -52.1977  -21.2004  -26.6304 O.2    1 LIG      -0.32000
      5 O2        -53.5693  -23.0471  -26.3404 O.3    1 LIG      -0.27100
      6 H1        -54.0166  -21.9328  -28.9552 H      1 LIG       0.09000
      7 H2        -52.5775  -23.0145  -29.0408 H      1 LIG       0.09000
      8 H3        -55.1942  -23.6130  -27.5746 H      1 LIG       0.09000
      9 H4        -53.7596  -24.6903  -27.6608 H      1 LIG       0.09000
@<TRIPOS>BOND
      1       1       2 1
      2       1       4 2
      3       1       5 1
      4       2       3 1
      5       3       5 1
      6       2       6 1
      7       2       7 1
      8       3       8 1
      9       3       9 1
@<TRIPOS>ALT_TYPE
CGenFF_4.0_ALT_TYPE_SET
CGenFF_4.0 1 CG2O4 2 CG3C41 3 CG3C41 4 OG2D1 5 OG3C51 6 HGA2 7 HGA2 8 HGA2 9 HGA2
@<TRIPOS>MOLECULE
4_lactone
 9 9 0 0 0
****
USER_CHARGES
INVALID_CHARGES
Pose:  25 Cluster:  25 Fr_nu: 900435 TotEn:   -17.69
@<TRIPOS>ATOM
      1 C1        -69.8280   -8.6830  -47.6210 C.2    1 LIG       0.04000
      2 C2        -70.5786   -8.8039  -46.2826 C.3    1 LIG       0.11000
      3 C3        -71.7290   -9.2579  -47.1760 C.3    1 LIG       0.08100
      4 O1        -68.7253   -8.3599  -48.0005 O.2    1 LIG      -0.32000
      5 O2        -70.8954   -9.0945  -48.3566 O.3    1 LIG      -0.27100
      6 H1        -70.1727   -9.5621  -45.6111 H      1 LIG       0.09000
      7 H2        -70.7250   -7.8535  -45.7668 H      1 LIG       0.09000
      8 H3        -72.0471  -10.2961  -47.0477 H      1 LIG       0.09000
      9 H4        -72.5968   -8.5931  -47.2018 H      1 LIG       0.09000
@<TRIPOS>BOND
      1       1       2 1
      2       1       4 2
      3       1       5 1
      4       2       3 1
      5       3       5 1
      6       2       6 1
      7       2       7 1
      8       3       8 1
      9       3       9 1
@<TRIPOS>ALT_TYPE
CGenFF_4.0_ALT_TYPE_SET
CGenFF_4.0 1 CG2O4 2 CG3C41 3 CG3C41 4 OG2D1 5 OG3C51 6 HGA2 7 HGA2 8 HGA2 9 HGA2
@<TRIPOS>MOLECULE
4_lactone
 9 9 0 0 0
****
USER_CHARGES
INVALID_CHARGES
Pose:  26 Cluster:  26 Fr_nu: 6535272 TotEn:   -17.10
@<TRIPOS>ATOM
      1 C1        -85.3396   -9.5649  -33.1160 C.2    1 LIG       0.04000
      2 C2        -84.2041   -8.8855  -33.9022 C.3    1 LIG       0.11000
      3 C3        -83.3162   -9.6226  -32.9041 C.3    1 LIG       0.08100
      4 O1        -86.5486   -9.6042  -33.1478 O.2    1 LIG      -0.32000
      5 O2        -84.4893  -10.1913  -32.2592 O.3    1 LIG      -0.27100
      6 H1        -84.1230   -9.2126  -34.9400 H      1 LIG       0.09000
      7 H2        -84.1999   -7.7968  -33.8273 H      1 LIG       0.09000
      8 H3        -82.6720  -10.3987  -33.3262 H      1 LIG       0.09000
      9 H4        -82.7492   -8.9871  -32.2183 H      1 LIG       0.09000
@<TRIPOS>BOND
      1       1       2 1
      2       1       4 2
      3       1       5 1
      4       2       3 1
      5       3       5 1
      6       2       6 1
      7       2       7 1
      8       3       8 1
      9       3       9 1
@<TRIPOS>ALT_TYPE
CGenFF_4.0_ALT_TYPE_SET
CGenFF_4.0 1 CG2O4 2 CG3C41 3 CG3C41 4 OG2D1 5 OG3C51 6 HGA2 7 HGA2 8 HGA2 9 HGA2
@<TRIPOS>MOLECULE
4_lactone
 9 9 0 0 0
****
USER_CHARGES
INVALID_CHARGES
Pose:  27 Cluster:  27 Fr_nu: 6640162 TotEn:   -17.02
@<TRIPOS>ATOM
      1 C1        -47.3324  -10.2742  -32.0152 C.2    1 LIG       0.04000
      2 C2        -46.3314   -9.6537  -31.0241 C.3    1 LIG       0.11000
      3 C3        -45.7174   -9.0668  -32.2916 C.3    1 LIG       0.08100
      4 O1        -48.3069  -10.9901  -31.9697 O.2    1 LIG      -0.32000
      5 O2        -46.7332   -9.7193  -33.1028 O.3    1 LIG      -0.27100
      6 H1        -46.7749   -8.9332  -30.3353 H      1 LIG       0.09000
      7 H2        -45.7182  -10.3845  -30.4943 H      1 LIG       0.09000
      8 H3        -45.7672   -7.9783  -32.3819 H      1 LIG       0.09000
      9 H4        -44.7143   -9.4249  -32.5393 H      1 LIG       0.09000
@<TRIPOS>BOND
      1       1       2 1
      2       1       4 2
      3       1       5 1
      4       2       3 1
      5       3       5 1
      6       2       6 1
      7       2       7 1
      8       3       8 1
      9       3       9 1
@<TRIPOS>ALT_TYPE
CGenFF_4.0_ALT_TYPE_SET
CGenFF_4.0 1 CG2O4 2 CG3C41 3 CG3C41 4 OG2D1 5 OG3C51 6 HGA2 7 HGA2 8 HGA2 9 HGA2
@<TRIPOS>MOLECULE
4_lactone
 9 9 0 0 0
****
USER_CHARGES
INVALID_CHARGES
Pose:  28 Cluster:  28 Fr_nu: 3445605 TotEn:   -16.95
@<TRIPOS>ATOM
      1 C1        -52.0355  -22.2078  -27.1682 C.2    1 LIG       0.04000
      2 C2        -53.2462  -23.1524  -27.2733 C.3    1 LIG       0.11000
      3 C3        -52.6007  -23.5383  -28.6009 C.3    1 LIG       0.08100
      4 O1        -51.6049  -21.3916  -26.3853 O.2    1 LIG      -0.32000
      5 O2        -51.5165  -22.5983  -28.3631 O.3    1 LIG      -0.27100
      6 H1        -53.2686  -23.9343  -26.5126 H      1 LIG       0.09000
      7 H2        -54.2066  -22.6393  -27.3441 H      1 LIG       0.09000
      8 H3        -52.2352  -24.5666  -28.6687 H      1 LIG       0.09000
      9 H4        -53.1708  -23.2759  -29.4964 H      1 LIG       0.09000
@<TRIPOS>BOND
      1       1       2 1
      2       1       4 2
      3       1       5 1
      4       2       3 1
      5       3       5 1
      6       2       6 1
      7       2       7 1
      8       3       8 1
      9       3       9 1
@<TRIPOS>ALT_TYPE
CGenFF_4.0_ALT_TYPE_SET
CGenFF_4.0 1 CG2O4 2 CG3C41 3 CG3C41 4 OG2D1 5 OG3C51 6 HGA2 7 HGA2 8 HGA2 9 HGA2
@<TRIPOS>MOLECULE
4_lactone
 9 9 0 0 0
****
USER_CHARGES
INVALID_CHARGES
Pose:  29 Cluster:  29 Fr_nu: 1606381 TotEn:   -16.44
@<TRIPOS>ATOM
      1 C1        -47.1349   -9.6632  -32.7575 C.2    1 LIG       0.04000
      2 C2        -45.8785  -10.1589  -32.0194 C.3    1 LIG       0.11000
      3 C3        -46.5814  -11.5103  -32.1061 C.3    1 LIG       0.08100
      4 O1        -47.5646   -8.6159  -33.1851 O.2    1 LIG      -0.32000
      5 O2        -47.7043  -10.8977  -32.7984 O.3    1 LIG      -0.27100
      6 H1        -44.9572  -10.0664  -32.5965 H      1 LIG       0.09000
      7 H2        -45.7612   -9.7487  -31.0150 H      1 LIG       0.09000
      8 H3        -46.0869  -12.2625  -32.7268 H      1 LIG       0.09000
      9 H4        -46.8873  -11.9450  -31.1505 H      1 LIG       0.09000
@<TRIPOS>BOND
      1       1       2 1
      2       1       4 2
      3       1       5 1
      4       2       3 1
      5       3       5 1
      6       2       6 1
      7       2       7 1
      8       3       8 1
      9       3       9 1
@<TRIPOS>ALT_TYPE
CGenFF_4.0_ALT_TYPE_SET
CGenFF_4.0 1 CG2O4 2 CG3C41 3 CG3C41 4 OG2D1 5 OG3C51 6 HGA2 7 HGA2 8 HGA2 9 HGA2
@<TRIPOS>MOLECULE
4_lactone
 9 9 0 0 0
****
USER_CHARGES
INVALID_CHARGES
Pose:  30 Cluster:  30 Fr_nu: 1711536 TotEn:   -16.40
@<TRIPOS>ATOM
      1 C1        -70.8969   -8.3976  -47.7109 C.2    1 LIG       0.04000
      2 C2        -71.8364   -9.3397  -46.9369 C.3    1 LIG       0.11000
      3 C3        -70.8700   -9.0656  -45.7885 C.3    1 LIG       0.08100
      4 O1        -70.8130   -7.9398  -48.8279 O.2    1 LIG      -0.32000
      5 O2        -70.0760   -8.1986  -46.6449 O.3    1 LIG      -0.27100
      6 H1        -72.8481   -8.9522  -46.8073 H      1 LIG       0.09000
      7 H2        -71.8483  -10.3641  -47.3128 H      1 LIG       0.09000
      8 H3        -71.2876   -8.5196  -44.9382 H      1 LIG       0.09000
      9 H4        -70.2922   -9.9271  -45.4426 H      1 LIG       0.09000
@<TRIPOS>BOND
      1       1       2 1
      2       1       4 2
      3       1       5 1
      4       2       3 1
      5       3       5 1
      6       2       6 1
      7       2       7 1
      8       3       8 1
      9       3       9 1
@<TRIPOS>ALT_TYPE
CGenFF_4.0_ALT_TYPE_SET
CGenFF_4.0 1 CG2O4 2 CG3C41 3 CG3C41 4 OG2D1 5 OG3C51 6 HGA2 7 HGA2 8 HGA2 9 HGA2
@<TRIPOS>MOLECULE
4_lactone
 9 9 0 0 0
****
USER_CHARGES
INVALID_CHARGES
Pose:  31 Cluster:  31 Fr_nu: 3391397 TotEn:   -16.23
@<TRIPOS>ATOM
      1 C1        -48.6138  -11.5090  -32.2866 C.2    1 LIG       0.04000
      2 C2        -48.0485  -12.1458  -31.0044 C.3    1 LIG       0.11000
      3 C3        -46.8246  -11.2985  -31.3394 C.3    1 LIG       0.08100
      4 O1        -49.6368  -11.5565  -32.9312 O.2    1 LIG      -0.32000
      5 O2        -47.4896  -10.7817  -32.5253 O.3    1 LIG      -0.27100
      6 H1        -48.5832  -11.8668  -30.0952 H      1 LIG       0.09000
      7 H2        -47.9093  -13.2263  -31.0678 H      1 LIG       0.09000
      8 H3        -46.5913  -10.5014  -30.6283 H      1 LIG       0.09000
      9 H4        -45.9205  -11.8570  -31.5970 H      1 LIG       0.09000
@<TRIPOS>BOND
      1       1       2 1
      2       1       4 2
      3       1       5 1
      4       2       3 1
      5       3       5 1
      6       2       6 1
      7       2       7 1
      8       3       8 1
      9       3       9 1
@<TRIPOS>ALT_TYPE
CGenFF_4.0_ALT_TYPE_SET
CGenFF_4.0 1 CG2O4 2 CG3C41 3 CG3C41 4 OG2D1 5 OG3C51 6 HGA2 7 HGA2 8 HGA2 9 HGA2
@<TRIPOS>MOLECULE
4_lactone
 9 9 0 0 0
****
USER_CHARGES
INVALID_CHARGES
Pose:  32 Cluster:  32 Fr_nu: 1341187 TotEn:   -15.88
@<TRIPOS>ATOM
      1 C1        -51.9336  -21.9020  -27.4090 C.2    1 LIG       0.04000
      2 C2        -52.4838  -23.0745  -28.2407 C.3    1 LIG       0.11000
      3 C3        -53.7911  -22.2940  -28.1427 C.3    1 LIG       0.08100
      4 O1        -50.8752  -21.5686  -26.9263 O.2    1 LIG      -0.32000
      5 O2        -53.1317  -21.2602  -27.3604 O.3    1 LIG      -0.27100
      6 H1        -52.0527  -23.1528  -29.2400 H      1 LIG       0.09000
      7 H2        -52.4646  -24.0351  -27.7233 H      1 LIG       0.09000
      8 H3        -54.1794  -21.9000  -29.0858 H      1 LIG       0.09000
      9 H4        -54.5891  -22.7801  -27.5746 H      1 LIG       0.09000
@<TRIPOS>BOND
      1       1       2 1
      2       1       4 2
      3       1       5 1
      4       2       3 1
      5       3       5 1
      6       2       6 1
      7       2       7 1
      8       3       8 1
      9       3       9 1
@<TRIPOS>ALT_TYPE
CGenFF_4.0_ALT_TYPE_SET
CGenFF_4.0 1 CG2O4 2 CG3C41 3 CG3C41 4 OG2D1 5 OG3C51 6 HGA2 7 HGA2 8 HGA2 9 HGA2
@<TRIPOS>MOLECULE
4_lactone
 9 9 0 0 0
****
USER_CHARGES
INVALID_CHARGES
Pose:  33 Cluster:  33 Fr_nu: 6019108 TotEn:   -15.81
@<TRIPOS>ATOM
      1 C1        -83.3088  -10.5969  -32.5722 C.2    1 LIG       0.04000
      2 C2        -82.6054   -9.4095  -33.2539 C.3    1 LIG       0.11000
      3 C3        -83.9649   -9.2204  -33.9202 C.3    1 LIG       0.08100
      4 O1        -83.0284  -11.4630  -31.7750 O.2    1 LIG      -0.32000
      5 O2        -84.4922  -10.3706  -33.2030 O.3    1 LIG      -0.27100
      6 H1        -82.3003   -8.6184  -32.5672 H      1 LIG       0.09000
      7 H2        -81.7879   -9.6972  -33.9170 H      1 LIG       0.09000
      8 H3        -84.4976   -8.3024  -33.6573 H      1 LIG       0.09000
      9 H4        -83.9857   -9.3774  -35.0022 H      1 LIG       0.09000
@<TRIPOS>BOND
      1       1       2 1
      2       1       4 2
      3       1       5 1
      4       2       3 1
      5       3       5 1
      6       2       6 1
      7       2       7 1
      8       3       8 1
      9       3       9 1
@<TRIPOS>ALT_TYPE
CGenFF_4.0_ALT_TYPE_SET
CGenFF_4.0 1 CG2O4 2 CG3C41 3 CG3C41 4 OG2D1 5 OG3C51 6 HGA2 7 HGA2 8 HGA2 9 HGA2
@<TRIPOS>MOLECULE
4_lactone
 9 9 0 0 0
****
USER_CHARGES
INVALID_CHARGES
Pose:  34 Cluster:  34 Fr_nu: 276139 TotEn:   -15.28
@<TRIPOS>ATOM
      1 C1        -68.2771   -8.3619  -48.9100 C.2    1 LIG       0.04000
      2 C2        -69.7724   -8.0627  -49.1192 C.3    1 LIG       0.11000
      3 C3        -69.9420   -9.5002  -48.6368 C.3    1 LIG       0.08100
      4 O1        -67.2237   -7.7798  -49.0359 O.2    1 LIG      -0.32000
      5 O2        -68.5014   -9.6356  -48.4891 O.3    1 LIG      -0.27100
      6 H1        -70.1692   -7.2911  -48.4576 H      1 LIG       0.09000
      7 H2        -70.0478   -7.8753  -50.1583 H      1 LIG       0.09000
      8 H3        -70.4585   -9.6212  -47.6807 H      1 LIG       0.09000
      9 H4        -70.3378  -10.2021  -49.3760 H      1 LIG       0.09000
@<TRIPOS>BOND
      1       1       2 1
      2       1       4 2
      3       1       5 1
      4       2       3 1
      5       3       5 1
      6       2       6 1
      7       2       7 1
      8       3       8 1
      9       3       9 1
@<TRIPOS>ALT_TYPE
CGenFF_4.0_ALT_TYPE_SET
CGenFF_4.0 1 CG2O4 2 CG3C41 3 CG3C41 4 OG2D1 5 OG3C51 6 HGA2 7 HGA2 8 HGA2 9 HGA2
@<TRIPOS>MOLECULE
4_lactone
 9 9 0 0 0
****
USER_CHARGES
INVALID_CHARGES
Pose:  35 Cluster:  35 Fr_nu: 4168464 TotEn:   -15.12
@<TRIPOS>ATOM
      1 C1        -49.2817  -12.3000  -32.0520 C.2    1 LIG       0.04000
      2 C2        -49.4755  -12.9034  -30.6493 C.3    1 LIG       0.11000
      3 C3        -47.9523  -12.8284  -30.6043 C.3    1 LIG       0.08100
      4 O1        -49.9779  -11.9529  -32.9789 O.2    1 LIG      -0.32000
      5 O2        -47.9264  -12.2632  -31.9442 O.3    1 LIG      -0.27100
      6 H1        -50.0027  -12.2502  -29.9523 H      1 LIG       0.09000
      7 H2        -49.9012  -13.9082  -30.6517 H      1 LIG       0.09000
      8 H3        -47.5336  -12.1378  -29.8672 H      1 LIG       0.09000
      9 H4        -47.4337  -13.7902  -30.5640 H      1 LIG       0.09000
@<TRIPOS>BOND
      1       1       2 1
      2       1       4 2
      3       1       5 1
      4       2       3 1
      5       3       5 1
      6       2       6 1
      7       2       7 1
      8       3       8 1
      9       3       9 1
@<TRIPOS>ALT_TYPE
CGenFF_4.0_ALT_TYPE_SET
CGenFF_4.0 1 CG2O4 2 CG3C41 3 CG3C41 4 OG2D1 5 OG3C51 6 HGA2 7 HGA2 8 HGA2 9 HGA2
@<TRIPOS>MOLECULE
4_lactone
 9 9 0 0 0
****
USER_CHARGES
INVALID_CHARGES
Pose:  36 Cluster:  36 Fr_nu: 6643830 TotEn:   -14.52
@<TRIPOS>ATOM
      1 C1        -53.9673  -23.0055  -25.1377 C.2    1 LIG       0.04000
      2 C2        -54.8005  -24.0157  -25.9468 C.3    1 LIG       0.11000
      3 C3        -55.3356  -24.4016  -24.5711 C.3    1 LIG       0.08100
      4 O1        -53.1425  -22.1481  -25.3587 O.2    1 LIG      -0.32000
      5 O2        -54.4862  -23.4010  -23.9444 O.3    1 LIG      -0.27100
      6 H1        -55.5223  -23.5567  -26.6241 H      1 LIG       0.09000
      7 H2        -54.2065  -24.7768  -26.4555 H      1 LIG       0.09000
      8 H3        -56.3956  -24.1950  -24.4001 H      1 LIG       0.09000
      9 H4        -55.0841  -25.4107  -24.2332 H      1 LIG       0.09000
@<TRIPOS>BOND
      1       1       2 1
      2       1       4 2
      3       1       5 1
      4       2       3 1
      5       3       5 1
      6       2       6 1
      7       2       7 1
      8       3       8 1
      9       3       9 1
@<TRIPOS>ALT_TYPE
CGenFF_4.0_ALT_TYPE_SET
CGenFF_4.0 1 CG2O4 2 CG3C41 3 CG3C41 4 OG2D1 5 OG3C51 6 HGA2 7 HGA2 8 HGA2 9 HGA2
@<TRIPOS>MOLECULE
4_lactone
 9 9 0 0 0
****
USER_CHARGES
INVALID_CHARGES
Pose:  37 Cluster:  37 Fr_nu: 3067191 TotEn:   -14.43
@<TRIPOS>ATOM
      1 C1        -75.0345  -26.5804  -44.8328 C.2    1 LIG       0.04000
      2 C2        -75.2705  -25.0773  -45.0658 C.3    1 LIG       0.11000
      3 C3        -76.7345  -25.5018  -45.1310 C.3    1 LIG       0.08100
      4 O1        -74.0936  -27.3186  -44.6484 O.2    1 LIG      -0.32000
      5 O2        -76.3574  -26.8880  -44.9037 O.3    1 LIG      -0.27100
      6 H1        -74.9974  -24.4468  -44.2182 H      1 LIG       0.09000
      7 H2        -74.8443  -24.6986  -45.9963 H      1 LIG       0.09000
      8 H3        -77.3741  -25.1214  -44.3299 H      1 LIG       0.09000
      9 H4        -77.2205  -25.3717  -46.1019 H      1 LIG       0.09000
@<TRIPOS>BOND
      1       1       2 1
      2       1       4 2
      3       1       5 1
      4       2       3 1
      5       3       5 1
      6       2       6 1
      7       2       7 1
      8       3       8 1
      9       3       9 1
@<TRIPOS>ALT_TYPE
CGenFF_4.0_ALT_TYPE_SET
CGenFF_4.0 1 CG2O4 2 CG3C41 3 CG3C41 4 OG2D1 5 OG3C51 6 HGA2 7 HGA2 8 HGA2 9 HGA2
@<TRIPOS>MOLECULE
4_lactone
 9 9 0 0 0
****
USER_CHARGES
INVALID_CHARGES
Pose:  38 Cluster:  38 Fr_nu: 2165319 TotEn:   -14.19
@<TRIPOS>ATOM
      1 C1        -74.7169  -24.9459  -44.9474 C.2    1 LIG       0.04000
      2 C2        -76.0518  -24.8646  -44.1854 C.3    1 LIG       0.11000
      3 C3        -76.6116  -25.4802  -45.4642 C.3    1 LIG       0.08100
      4 O1        -73.5566  -24.6659  -44.7486 O.2    1 LIG      -0.32000
      5 O2        -75.2833  -25.4924  -46.0566 O.3    1 LIG      -0.27100
      6 H1        -76.0966  -25.4960  -43.2967 H      1 LIG       0.09000
      7 H2        -76.3782  -23.8466  -43.9664 H      1 LIG       0.09000
      8 H3        -77.0182  -26.4904  -45.3651 H      1 LIG       0.09000
      9 H4        -77.2986  -24.8462  -46.0314 H      1 LIG       0.09000
@<TRIPOS>BOND
      1       1       2 1
      2       1       4 2
      3       1       5 1
      4       2       3 1
      5       3       5 1
      6       2       6 1
      7       2       7 1
      8       3       8 1
      9       3       9 1
@<TRIPOS>ALT_TYPE
CGenFF_4.0_ALT_TYPE_SET
CGenFF_4.0 1 CG2O4 2 CG3C41 3 CG3C41 4 OG2D1 5 OG3C51 6 HGA2 7 HGA2 8 HGA2 9 HGA2
@<TRIPOS>MOLECULE
4_lactone
 9 9 0 0 0
****
USER_CHARGES
INVALID_CHARGES
Pose:  39 Cluster:  39 Fr_nu: 696693 TotEn:   -14.14
@<TRIPOS>ATOM
      1 C1        -57.5755  -21.3993  -23.1947 C.2    1 LIG       0.04000
      2 C2        -58.3095  -22.7403  -23.3736 C.3    1 LIG       0.11000
      3 C3        -59.5553  -21.8667  -23.2609 C.3    1 LIG       0.08100
      4 O1        -56.4319  -21.0075  -23.1398 O.2    1 LIG      -0.32000
      5 O2        -58.7271  -20.6817  -23.1013 O.3    1 LIG      -0.27100
      6 H1        -58.1473  -23.2110  -24.3445 H      1 LIG       0.09000
      7 H2        -58.1504  -23.4473  -22.5577 H      1 LIG       0.09000
      8 H3        -60.1751  -21.8073  -24.1597 H      1 LIG       0.09000
      9 H4        -60.1774  -22.0438  -22.3792 H      1 LIG       0.09000
@<TRIPOS>BOND
      1       1       2 1
      2       1       4 2
      3       1       5 1
      4       2       3 1
      5       3       5 1
      6       2       6 1
      7       2       7 1
      8       3       8 1
      9       3       9 1
@<TRIPOS>ALT_TYPE
CGenFF_4.0_ALT_TYPE_SET
CGenFF_4.0 1 CG2O4 2 CG3C41 3 CG3C41 4 OG2D1 5 OG3C51 6 HGA2 7 HGA2 8 HGA2 9 HGA2
@<TRIPOS>MOLECULE
4_lactone
 9 9 0 0 0
****
USER_CHARGES
INVALID_CHARGES
Pose:  40 Cluster:  40 Fr_nu: 3721922 TotEn:   -14.03
@<TRIPOS>ATOM
      1 C1        -60.2695   -3.7152  -17.1242 C.2    1 LIG       0.04000
      2 C2        -61.0667   -3.0269  -18.2466 C.3    1 LIG       0.11000
      3 C3        -61.9622   -4.2555  -18.1169 C.3    1 LIG       0.08100
      4 O1        -59.2737   -3.4962  -16.4724 O.2    1 LIG      -0.32000
      5 O2        -61.1096   -4.7831  -17.0632 O.3    1 LIG      -0.27100
      6 H1        -61.5192   -2.0781  -17.9542 H      1 LIG       0.09000
      7 H2        -60.5218   -2.9341  -19.1874 H      1 LIG       0.09000
      8 H3        -62.9772   -4.0659  -17.7573 H      1 LIG       0.09000
      9 H4        -61.9827   -4.9180  -18.9865 H      1 LIG       0.09000
@<TRIPOS>BOND
      1       1       2 1
      2       1       4 2
      3       1       5 1
      4       2       3 1
      5       3       5 1
      6       2       6 1
      7       2       7 1
      8       3       8 1
      9       3       9 1
@<TRIPOS>ALT_TYPE
CGenFF_4.0_ALT_TYPE_SET
CGenFF_4.0 1 CG2O4 2 CG3C41 3 CG3C41 4 OG2D1 5 OG3C51 6 HGA2 7 HGA2 8 HGA2 9 HGA2
@<TRIPOS>MOLECULE
4_lactone
 9 9 0 0 0
****
USER_CHARGES
INVALID_CHARGES
Pose:  41 Cluster:  41 Fr_nu: 349323 TotEn:   -14.01
@<TRIPOS>ATOM
      1 C1        -61.2775  -21.6875  -40.9980 C.2    1 LIG       0.04000
      2 C2        -62.2285  -22.8905  -40.8654 C.3    1 LIG       0.11000
      3 C3        -62.9086  -22.2556  -42.0747 C.3    1 LIG       0.08100
      4 O1        -60.2995  -21.2555  -40.4312 O.2    1 LIG      -0.32000
      5 O2        -61.9335  -21.1764  -42.0741 O.3    1 LIG      -0.27100
      6 H1        -61.7526  -23.8563  -41.0425 H      1 LIG       0.09000
      7 H2        -62.8113  -22.8979  -39.9429 H      1 LIG       0.09000
      8 H3        -62.8671  -22.8360  -43.0004 H      1 LIG       0.09000
      9 H4        -63.9218  -21.8817  -41.9036 H      1 LIG       0.09000
@<TRIPOS>BOND
      1       1       2 1
      2       1       4 2
      3       1       5 1
      4       2       3 1
      5       3       5 1
      6       2       6 1
      7       2       7 1
      8       3       8 1
      9       3       9 1
@<TRIPOS>ALT_TYPE
CGenFF_4.0_ALT_TYPE_SET
CGenFF_4.0 1 CG2O4 2 CG3C41 3 CG3C41 4 OG2D1 5 OG3C51 6 HGA2 7 HGA2 8 HGA2 9 HGA2
@<TRIPOS>MOLECULE
4_lactone
 9 9 0 0 0
****
USER_CHARGES
INVALID_CHARGES
Pose:  42 Cluster:  42 Fr_nu:  20290 TotEn:   -13.92
@<TRIPOS>ATOM
      1 C1        -68.0441   -8.8652  -49.0801 C.2    1 LIG       0.04000
      2 C2        -67.8664   -7.4682  -49.7013 C.3    1 LIG       0.11000
      3 C3        -66.5880   -7.4590  -48.8686 C.3    1 LIG       0.08100
      4 O1        -68.8478   -9.7686  -49.1288 O.2    1 LIG      -0.32000
      5 O2        -66.8909   -8.7888  -48.3632 O.3    1 LIG      -0.27100
      6 H1        -67.7268   -7.4763  -50.7834 H      1 LIG       0.09000
      7 H2        -68.6311   -6.7484  -49.4047 H      1 LIG       0.09000
      8 H3        -65.6533   -7.4464  -49.4358 H      1 LIG       0.09000
      9 H4        -66.5555   -6.7207  -48.0626 H      1 LIG       0.09000
@<TRIPOS>BOND
      1       1       2 1
      2       1       4 2
      3       1       5 1
      4       2       3 1
      5       3       5 1
      6       2       6 1
      7       2       7 1
      8       3       8 1
      9       3       9 1
@<TRIPOS>ALT_TYPE
CGenFF_4.0_ALT_TYPE_SET
CGenFF_4.0 1 CG2O4 2 CG3C41 3 CG3C41 4 OG2D1 5 OG3C51 6 HGA2 7 HGA2 8 HGA2 9 HGA2
@<TRIPOS>MOLECULE
4_lactone
 9 9 0 0 0
****
USER_CHARGES
INVALID_CHARGES
Pose:  43 Cluster:  43 Fr_nu: 1084934 TotEn:   -13.45
@<TRIPOS>ATOM
      1 C1        -74.2490  -25.0606  -43.9412 C.2    1 LIG       0.04000
      2 C2        -75.4459  -24.4974  -44.7281 C.3    1 LIG       0.11000
      3 C3        -75.9715  -25.9238  -44.5972 C.3    1 LIG       0.08100
      4 O1        -73.1954  -24.6544  -43.5060 O.2    1 LIG      -0.32000
      5 O2        -74.7772  -26.3115  -43.8630 O.3    1 LIG      -0.27100
      6 H1        -76.0114  -23.7333  -44.1925 H      1 LIG       0.09000
      7 H2        -75.2003  -24.1733  -45.7407 H      1 LIG       0.09000
      8 H3        -76.8737  -26.0424  -43.9910 H      1 LIG       0.09000
      9 H4        -76.0653  -26.4797  -45.5341 H      1 LIG       0.09000
@<TRIPOS>BOND
      1       1       2 1
      2       1       4 2
      3       1       5 1
      4       2       3 1
      5       3       5 1
      6       2       6 1
      7       2       7 1
      8       3       8 1
      9       3       9 1
@<TRIPOS>ALT_TYPE
CGenFF_4.0_ALT_TYPE_SET
CGenFF_4.0 1 CG2O4 2 CG3C41 3 CG3C41 4 OG2D1 5 OG3C51 6 HGA2 7 HGA2 8 HGA2 9 HGA2
@<TRIPOS>MOLECULE
4_lactone
 9 9 0 0 0
****
USER_CHARGES
INVALID_CHARGES
Pose:  44 Cluster:  44 Fr_nu: 1776939 TotEn:   -13.43
@<TRIPOS>ATOM
      1 C1        -74.8559  -25.7478  -44.2540 C.2    1 LIG       0.04000
      2 C2        -75.9967  -26.0744  -45.2343 C.3    1 LIG       0.11000
      3 C3        -76.4828  -24.6800  -44.8504 C.3    1 LIG       0.08100
      4 O1        -73.8604  -26.2894  -43.8298 O.2    1 LIG      -0.32000
      5 O2        -75.3472  -24.5149  -43.9566 O.3    1 LIG      -0.27100
      6 H1        -75.6737  -26.1950  -46.2695 H      1 LIG       0.09000
      7 H2        -76.6327  -26.9026  -44.9175 H      1 LIG       0.09000
      8 H3        -76.4751  -23.9379  -45.6534 H      1 LIG       0.09000
      9 H4        -77.4307  -24.6442  -44.3065 H      1 LIG       0.09000
@<TRIPOS>BOND
      1       1       2 1
      2       1       4 2
      3       1       5 1
      4       2       3 1
      5       3       5 1
      6       2       6 1
      7       2       7 1
      8       3       8 1
      9       3       9 1
@<TRIPOS>ALT_TYPE
CGenFF_4.0_ALT_TYPE_SET
CGenFF_4.0 1 CG2O4 2 CG3C41 3 CG3C41 4 OG2D1 5 OG3C51 6 HGA2 7 HGA2 8 HGA2 9 HGA2
@<TRIPOS>MOLECULE
4_lactone
 9 9 0 0 0
****
USER_CHARGES
INVALID_CHARGES
Pose:  45 Cluster:  45 Fr_nu: 2202581 TotEn:   -13.30
@<TRIPOS>ATOM
      1 C1        -45.5132  -12.5211  -43.2345 C.2    1 LIG       0.04000
      2 C2        -44.9400  -11.1042  -43.4155 C.3    1 LIG       0.11000
      3 C3        -46.1789  -10.9096  -44.2844 C.3    1 LIG       0.08100
      4 O1        -45.2140  -13.5377  -42.6502 O.2    1 LIG      -0.32000
      5 O2        -46.5948  -12.2786  -44.0226 O.3    1 LIG      -0.27100
      6 H1        -44.9083  -10.5157  -42.4972 H      1 LIG       0.09000
      7 H2        -43.9833  -11.0744  -43.9397 H      1 LIG       0.09000
      8 H3        -46.9105  -10.1877  -43.9114 H      1 LIG       0.09000
      9 H4        -45.9877  -10.7443  -45.3483 H      1 LIG       0.09000
@<TRIPOS>BOND
      1       1       2 1
      2       1       4 2
      3       1       5 1
      4       2       3 1
      5       3       5 1
      6       2       6 1
      7       2       7 1
      8       3       8 1
      9       3       9 1
@<TRIPOS>ALT_TYPE
CGenFF_4.0_ALT_TYPE_SET
CGenFF_4.0 1 CG2O4 2 CG3C41 3 CG3C41 4 OG2D1 5 OG3C51 6 HGA2 7 HGA2 8 HGA2 9 HGA2
@<TRIPOS>MOLECULE
4_lactone
 9 9 0 0 0
****
USER_CHARGES
INVALID_CHARGES
Pose:  46 Cluster:  46 Fr_nu:   2047 TotEn:   -12.73
@<TRIPOS>ATOM
      1 C1        -67.4299   -8.3721  -48.6345 C.2    1 LIG       0.04000
      2 C2        -66.8419   -7.0315  -49.1101 C.3    1 LIG       0.11000
      3 C3        -65.8309   -7.9316  -49.8141 C.3    1 LIG       0.08100
      4 O1        -68.3527   -8.7493  -47.9486 O.2    1 LIG      -0.32000
      5 O2        -66.4950   -9.1135  -49.2872 O.3    1 LIG      -0.27100
      6 H1        -67.5041   -6.4614  -49.7636 H      1 LIG       0.09000
      7 H2        -66.4445   -6.4094  -48.3065 H      1 LIG       0.09000
      8 H3        -65.8563   -7.9084  -50.9070 H      1 LIG       0.09000
      9 H4        -64.8011   -7.8556  -49.4545 H      1 LIG       0.09000
@<TRIPOS>BOND
      1       1       2 1
      2       1       4 2
      3       1       5 1
      4       2       3 1
      5       3       5 1
      6       2       6 1
      7       2       7 1
      8       3       8 1
      9       3       9 1
@<TRIPOS>ALT_TYPE
CGenFF_4.0_ALT_TYPE_SET
CGenFF_4.0 1 CG2O4 2 CG3C41 3 CG3C41 4 OG2D1 5 OG3C51 6 HGA2 7 HGA2 8 HGA2 9 HGA2
@<TRIPOS>MOLECULE
4_lactone
 9 9 0 0 0
****
USER_CHARGES
INVALID_CHARGES
Pose:  47 Cluster:  47 Fr_nu: 2813726 TotEn:   -12.59
@<TRIPOS>ATOM
      1 C1        -46.8516  -13.7345  -44.0184 C.2    1 LIG       0.04000
      2 C2        -46.2437  -12.4074  -44.5068 C.3    1 LIG       0.11000
      3 C3        -45.3095  -12.6066  -43.3170 C.3    1 LIG       0.08100
      4 O1        -47.7466  -14.4805  -44.3450 O.2    1 LIG      -0.32000
      5 O2        -45.9861  -13.8480  -42.9755 O.3    1 LIG      -0.27100
      6 H1        -45.7765  -12.4670  -45.4910 H      1 LIG       0.09000
      7 H2        -46.9222  -11.5555  -44.4399 H      1 LIG       0.09000
      8 H3        -44.2577  -12.7753  -43.5636 H      1 LIG       0.09000
      9 H4        -45.4001  -11.8664  -42.5172 H      1 LIG       0.09000
@<TRIPOS>BOND
      1       1       2 1
      2       1       4 2
      3       1       5 1
      4       2       3 1
      5       3       5 1
      6       2       6 1
      7       2       7 1
      8       3       8 1
      9       3       9 1
@<TRIPOS>ALT_TYPE
CGenFF_4.0_ALT_TYPE_SET
CGenFF_4.0 1 CG2O4 2 CG3C41 3 CG3C41 4 OG2D1 5 OG3C51 6 HGA2 7 HGA2 8 HGA2 9 HGA2
@<TRIPOS>MOLECULE
4_lactone
 9 9 0 0 0
****
USER_CHARGES
INVALID_CHARGES
Pose:  48 Cluster:  48 Fr_nu: 522331 TotEn:   -12.46
@<TRIPOS>ATOM
      1 C1        -55.2882    4.5817  -35.9406 C.2    1 LIG       0.04000
      2 C2        -55.2166    5.5241  -34.7257 C.3    1 LIG       0.11000
      3 C3        -54.1619    4.5314  -34.2461 C.3    1 LIG       0.08100
      4 O1        -55.9032    4.5102  -36.9804 O.2    1 LIG      -0.32000
      5 O2        -54.3408    3.7374  -35.4516 O.3    1 LIG      -0.27100
      6 H1        -54.8526    6.5257  -34.9597 H      1 LIG       0.09000
      7 H2        -56.1347    5.5624  -34.1371 H      1 LIG       0.09000
      8 H3        -53.1439    4.9225  -34.1683 H      1 LIG       0.09000
      9 H4        -54.4223    3.9635  -33.3487 H      1 LIG       0.09000
@<TRIPOS>BOND
      1       1       2 1
      2       1       4 2
      3       1       5 1
      4       2       3 1
      5       3       5 1
      6       2       6 1
      7       2       7 1
      8       3       8 1
      9       3       9 1
@<TRIPOS>ALT_TYPE
CGenFF_4.0_ALT_TYPE_SET
CGenFF_4.0 1 CG2O4 2 CG3C41 3 CG3C41 4 OG2D1 5 OG3C51 6 HGA2 7 HGA2 8 HGA2 9 HGA2
@<TRIPOS>MOLECULE
4_lactone
 9 9 0 0 0
****
USER_CHARGES
INVALID_CHARGES
Pose:  49 Cluster:  49 Fr_nu: 1048915 TotEn:   -12.43
@<TRIPOS>ATOM
      1 C1        -46.2510  -12.1959  -44.0928 C.2    1 LIG       0.04000
      2 C2        -45.6698  -10.8758  -43.5556 C.3    1 LIG       0.11000
      3 C3        -45.7853  -10.4416  -45.0137 C.3    1 LIG       0.08100
      4 O1        -46.5621  -13.2793  -43.6526 O.2    1 LIG      -0.32000
      5 O2        -46.3253  -11.7434  -45.3732 O.3    1 LIG      -0.27100
      6 H1        -46.3222  -10.3549  -42.8531 H      1 LIG       0.09000
      7 H2        -44.6544  -10.9624  -43.1654 H      1 LIG       0.09000
      8 H3        -46.5007   -9.6392  -45.2137 H      1 LIG       0.09000
      9 H4        -44.8383  -10.2447  -45.5236 H      1 LIG       0.09000
@<TRIPOS>BOND
      1       1       2 1
      2       1       4 2
      3       1       5 1
      4       2       3 1
      5       3       5 1
      6       2       6 1
      7       2       7 1
      8       3       8 1
      9       3       9 1
@<TRIPOS>ALT_TYPE
CGenFF_4.0_ALT_TYPE_SET
CGenFF_4.0 1 CG2O4 2 CG3C41 3 CG3C41 4 OG2D1 5 OG3C51 6 HGA2 7 HGA2 8 HGA2 9 HGA2
@<TRIPOS>MOLECULE
4_lactone
 9 9 0 0 0
****
USER_CHARGES
INVALID_CHARGES
Pose:  50 Cluster:  50 Fr_nu:  68124 TotEn:   -12.34
@<TRIPOS>ATOM
      1 C1        -75.2970  -27.2685  -45.3070 C.2    1 LIG       0.04000
      2 C2        -76.0955  -25.9531  -45.2675 C.3    1 LIG       0.11000
      3 C3        -74.7148  -25.3213  -45.4176 C.3    1 LIG       0.08100
      4 O1        -75.5274  -28.4551  -45.2508 O.2    1 LIG      -0.32000
      5 O2        -74.0987  -26.6387  -45.4383 O.3    1 LIG      -0.27100
      6 H1        -76.7727  -25.8176  -46.1122 H      1 LIG       0.09000
      7 H2        -76.6016  -25.7677  -44.3187 H      1 LIG       0.09000
      8 H3        -74.5406  -24.7801  -46.3516 H      1 LIG       0.09000
      9 H4        -74.3712  -24.7305  -44.5641 H      1 LIG       0.09000
@<TRIPOS>BOND
      1       1       2 1
      2       1       4 2
      3       1       5 1
      4       2       3 1
      5       3       5 1
      6       2       6 1
      7       2       7 1
      8       3       8 1
      9       3       9 1
@<TRIPOS>ALT_TYPE
CGenFF_4.0_ALT_TYPE_SET
CGenFF_4.0 1 CG2O4 2 CG3C41 3 CG3C41 4 OG2D1 5 OG3C51 6 HGA2 7 HGA2 8 HGA2 9 HGA2
@<TRIPOS>MOLECULE
4_lactone
 9 9 0 0 0
****
USER_CHARGES
INVALID_CHARGES
Pose:  51 Cluster:  51 Fr_nu:  27450 TotEn:   -12.12
@<TRIPOS>ATOM
      1 C1        -75.2568  -26.0081  -45.6822 C.2    1 LIG       0.04000
      2 C2        -75.7089  -25.0181  -44.5938 C.3    1 LIG       0.11000
      3 C3        -77.0710  -25.6652  -44.8259 C.3    1 LIG       0.08100
      4 O1        -74.2319  -26.2959  -46.2577 O.2    1 LIG      -0.32000
      5 O2        -76.4992  -26.5391  -45.8382 O.3    1 LIG      -0.27100
      6 H1        -75.2604  -25.1964  -43.6153 H      1 LIG       0.09000
      7 H2        -75.6262  -23.9693  -44.8837 H      1 LIG       0.09000
      8 H3        -77.4749  -26.2339  -43.9838 H      1 LIG       0.09000
      9 H4        -77.8385  -25.0103  -45.2475 H      1 LIG       0.09000
@<TRIPOS>BOND
      1       1       2 1
      2       1       4 2
      3       1       5 1
      4       2       3 1
      5       3       5 1
      6       2       6 1
      7       2       7 1
      8       3       8 1
      9       3       9 1
@<TRIPOS>ALT_TYPE
CGenFF_4.0_ALT_TYPE_SET
CGenFF_4.0 1 CG2O4 2 CG3C41 3 CG3C41 4 OG2D1 5 OG3C51 6 HGA2 7 HGA2 8 HGA2 9 HGA2
@<TRIPOS>MOLECULE
4_lactone
 9 9 0 0 0
****
USER_CHARGES
INVALID_CHARGES
Pose:  52 Cluster:  52 Fr_nu: 272809 TotEn:   -11.82
@<TRIPOS>ATOM
      1 C1        -65.1535   -4.8720  -58.7469 C.2    1 LIG       0.04000
      2 C2        -65.7340   -3.4522  -58.6191 C.3    1 LIG       0.11000
      3 C3        -64.5744   -3.2610  -57.6461 C.3    1 LIG       0.08100
      4 O1        -65.4054   -5.8886  -59.3530 O.2    1 LIG      -0.32000
      5 O2        -64.1435   -4.6323  -57.8681 O.3    1 LIG      -0.27100
      6 H1        -65.6831   -2.8657  -59.5378 H      1 LIG       0.09000
      7 H2        -66.7324   -3.4172  -58.1801 H      1 LIG       0.09000
      8 H3        -63.8100   -2.5431  -57.9555 H      1 LIG       0.09000
      9 H4        -64.8567   -3.0925  -56.6032 H      1 LIG       0.09000
@<TRIPOS>BOND
      1       1       2 1
      2       1       4 2
      3       1       5 1
      4       2       3 1
      5       3       5 1
      6       2       6 1
      7       2       7 1
      8       3       8 1
      9       3       9 1
@<TRIPOS>ALT_TYPE
CGenFF_4.0_ALT_TYPE_SET
CGenFF_4.0 1 CG2O4 2 CG3C41 3 CG3C41 4 OG2D1 5 OG3C51 6 HGA2 7 HGA2 8 HGA2 9 HGA2
@<TRIPOS>MOLECULE
4_lactone
 9 9 0 0 0
****
USER_CHARGES
INVALID_CHARGES
Pose:  53 Cluster:  53 Fr_nu:   6645 TotEn:   -11.23
@<TRIPOS>ATOM
      1 C1        -63.9941   -4.4245  -57.7654 C.2    1 LIG       0.04000
      2 C2        -65.1561   -3.9529  -56.8730 C.3    1 LIG       0.11000
      3 C3        -66.0015   -4.3274  -58.0867 C.3    1 LIG       0.08100
      4 O1        -62.7908   -4.5255  -57.6856 O.2    1 LIG      -0.32000
      5 O2        -64.8075   -4.7361  -58.8099 O.3    1 LIG      -0.27100
      6 H1        -65.3099   -4.5636  -55.9820 H      1 LIG       0.09000
      7 H2        -65.1250   -2.8904  -56.6260 H      1 LIG       0.09000
      8 H3        -66.6919   -5.1630  -57.9434 H      1 LIG       0.09000
      9 H4        -66.5073   -3.4952  -58.5840 H      1 LIG       0.09000
@<TRIPOS>BOND
      1       1       2 1
      2       1       4 2
      3       1       5 1
      4       2       3 1
      5       3       5 1
      6       2       6 1
      7       2       7 1
      8       3       8 1
      9       3       9 1
@<TRIPOS>ALT_TYPE
CGenFF_4.0_ALT_TYPE_SET
CGenFF_4.0 1 CG2O4 2 CG3C41 3 CG3C41 4 OG2D1 5 OG3C51 6 HGA2 7 HGA2 8 HGA2 9 HGA2
@<TRIPOS>MOLECULE
4_lactone
 9 9 0 0 0
****
USER_CHARGES
INVALID_CHARGES
Pose:  54 Cluster:  54 Fr_nu: 640289 TotEn:   -10.94
@<TRIPOS>ATOM
      1 C1        -65.3324   -4.6460  -58.6591 C.2    1 LIG       0.04000
      2 C2        -64.9206   -4.0214  -57.3139 C.3    1 LIG       0.11000
      3 C3        -66.2107   -4.6716  -56.8232 C.3    1 LIG       0.08100
      4 O1        -64.9023   -4.6968  -59.7890 O.2    1 LIG      -0.32000
      5 O2        -66.4688   -5.1972  -58.1546 O.3    1 LIG      -0.27100
      6 H1        -63.9974   -4.4279  -56.8980 H      1 LIG       0.09000
      7 H2        -64.9096   -2.9302  -57.3143 H      1 LIG       0.09000
      8 H3        -66.0879   -5.4734  -56.0900 H      1 LIG       0.09000
      9 H4        -66.9959   -3.9803  -56.5050 H      1 LIG       0.09000
@<TRIPOS>BOND
      1       1       2 1
      2       1       4 2
      3       1       5 1
      4       2       3 1
      5       3       5 1
      6       2       6 1
      7       2       7 1
      8       3       8 1
      9       3       9 1
@<TRIPOS>ALT_TYPE
CGenFF_4.0_ALT_TYPE_SET
CGenFF_4.0 1 CG2O4 2 CG3C41 3 CG3C41 4 OG2D1 5 OG3C51 6 HGA2 7 HGA2 8 HGA2 9 HGA2
@<TRIPOS>MOLECULE
4_lactone
 9 9 0 0 0
****
USER_CHARGES
INVALID_CHARGES
Pose:  55 Cluster:  55 Fr_nu:  19266 TotEn:   -10.02
@<TRIPOS>ATOM
      1 C1        -53.4635    3.9390  -34.5276 C.2    1 LIG       0.04000
      2 C2        -53.3932    4.0826  -32.9967 C.3    1 LIG       0.11000
      3 C3        -51.9449    4.4698  -33.2807 C.3    1 LIG       0.08100
      4 O1        -54.2891    3.6374  -35.3593 O.2    1 LIG      -0.32000
      5 O2        -52.1624    4.2917  -34.7078 O.3    1 LIG      -0.27100
      6 H1        -54.0252    4.8757  -32.5941 H      1 LIG       0.09000
      7 H2        -53.5365    3.1465  -32.4546 H      1 LIG       0.09000
      8 H3        -51.6745    5.5014  -33.0398 H      1 LIG       0.09000
      9 H4        -51.1885    3.7779  -32.9002 H      1 LIG       0.09000
@<TRIPOS>BOND
      1       1       2 1
      2       1       4 2
      3       1       5 1
      4       2       3 1
      5       3       5 1
      6       2       6 1
      7       2       7 1
      8       3       8 1
      9       3       9 1
@<TRIPOS>ALT_TYPE
CGenFF_4.0_ALT_TYPE_SET
CGenFF_4.0 1 CG2O4 2 CG3C41 3 CG3C41 4 OG2D1 5 OG3C51 6 HGA2 7 HGA2 8 HGA2 9 HGA2
@<TRIPOS>MOLECULE
4_lactone
 9 9 0 0 0
****
USER_CHARGES
INVALID_CHARGES
Pose:  56 Cluster:  56 Fr_nu:  18678 TotEn:    -9.89
@<TRIPOS>ATOM
      1 C1        -52.7427    4.7077  -32.7387 C.2    1 LIG       0.04000
      2 C2        -51.5625    4.2832  -33.6309 C.3    1 LIG       0.11000
      3 C3        -50.7476    5.0949  -32.6283 C.3    1 LIG       0.08100
      4 O1        -53.9412    4.5438  -32.7054 O.2    1 LIG      -0.32000
      5 O2        -51.9557    5.4152  -31.8844 O.3    1 LIG      -0.27100
      6 H1        -51.3721    3.2089  -33.6366 H      1 LIG       0.09000
      7 H2        -51.6037    4.6849  -34.6447 H      1 LIG       0.09000
      8 H3        -50.0395    4.5244  -32.0211 H      1 LIG       0.09000
      9 H4        -50.2706    5.9946  -33.0266 H      1 LIG       0.09000
@<TRIPOS>BOND
      1       1       2 1
      2       1       4 2
      3       1       5 1
      4       2       3 1
      5       3       5 1
      6       2       6 1
      7       2       7 1
      8       3       8 1
      9       3       9 1
@<TRIPOS>ALT_TYPE
CGenFF_4.0_ALT_TYPE_SET
CGenFF_4.0 1 CG2O4 2 CG3C41 3 CG3C41 4 OG2D1 5 OG3C51 6 HGA2 7 HGA2 8 HGA2 9 HGA2
@<TRIPOS>MOLECULE
4_lactone
 9 9 0 0 0
****
USER_CHARGES
INVALID_CHARGES
Pose:  57 Cluster:  57 Fr_nu: 6646961 TotEn:    -6.65
@<TRIPOS>ATOM
      1 C1        -52.7890  -23.0936  -25.3785 C.2    1 LIG       0.04000
      2 C2        -52.3951  -24.1550  -26.4213 C.3    1 LIG       0.11000
      3 C3        -52.6406  -23.0164  -27.4069 C.3    1 LIG       0.08100
      4 O1        -52.9107  -23.0247  -24.1765 O.2    1 LIG      -0.32000
      5 O2        -52.9911  -22.1254  -26.3120 O.3    1 LIG      -0.27100
      6 H1        -51.3621  -24.4970  -26.3406 H      1 LIG       0.09000
      7 H2        -53.0881  -24.9955  -26.4850 H      1 LIG       0.09000
      8 H3        -51.7602  -22.6615  -27.9495 H      1 LIG       0.09000
      9 H4        -53.4800  -23.1593  -28.0930 H      1 LIG       0.09000
@<TRIPOS>BOND
      1       1       2 1
      2       1       4 2
      3       1       5 1
      4       2       3 1
      5       3       5 1
      6       2       6 1
      7       2       7 1
      8       3       8 1
      9       3       9 1
@<TRIPOS>ALT_TYPE
CGenFF_4.0_ALT_TYPE_SET
CGenFF_4.0 1 CG2O4 2 CG3C41 3 CG3C41 4 OG2D1 5 OG3C51 6 HGA2 7 HGA2 8 HGA2 9 HGA2
@<TRIPOS>MOLECULE
4_lactone
 9 9 0 0 0
****
USER_CHARGES
INVALID_CHARGES
Pose:  58 Cluster:  58 Fr_nu: 6105463 TotEn:    -3.95
@<TRIPOS>ATOM
      1 C1        -53.8779  -23.5725  -23.9142 C.2    1 LIG       0.04000
      2 C2        -54.7631  -24.7713  -23.5288 C.3    1 LIG       0.11000
      3 C3        -55.8640  -23.9342  -24.1731 C.3    1 LIG       0.08100
      4 O1        -52.7153  -23.2523  -23.8142 O.2    1 LIG      -0.32000
      5 O2        -54.9072  -22.8801  -24.4716 O.3    1 LIG      -0.27100
      6 H1        -54.5084  -25.6977  -24.0460 H      1 LIG       0.09000
      7 H2        -54.8553  -24.9293  -22.4530 H      1 LIG       0.09000
      8 H3        -56.3033  -24.3497  -25.0841 H      1 LIG       0.09000
      9 H4        -56.6483  -23.5848  -23.4960 H      1 LIG       0.09000
@<TRIPOS>BOND
      1       1       2 1
      2       1       4 2
      3       1       5 1
      4       2       3 1
      5       3       5 1
      6       2       6 1
      7       2       7 1
      8       3       8 1
      9       3       9 1
@<TRIPOS>ALT_TYPE
CGenFF_4.0_ALT_TYPE_SET
CGenFF_4.0 1 CG2O4 2 CG3C41 3 CG3C41 4 OG2D1 5 OG3C51 6 HGA2 7 HGA2 8 HGA2 9 HGA2
@<TRIPOS>MOLECULE
pyridine
 11 11 0 0 0
****
USER_CHARGES
INVALID_CHARGES
Pose:   1 Cluster:   1 Fr_nu:   7480 TotEn:   -20.36
@<TRIPOS>ATOM
      1 C1        -68.3398   -6.9008  -50.2208 C.ar   1 LIG      -0.11300
      2 C2        -69.1324   -7.6884  -49.3934 C.ar   1 LIG      -0.11700
      3 C3        -66.9548   -6.9951  -50.1427 C.ar   1 LIG      -0.11700
      4 C4        -68.4963   -8.5477  -48.5120 C.ar   1 LIG       0.17700
      5 C5        -66.4161   -7.8852  -49.2276 C.ar   1 LIG       0.17700
      6 N1        -67.1537   -8.6667  -48.4074 N.ar   1 LIG      -0.60000
      7 H1        -68.8006   -6.2142  -50.9246 H      1 LIG       0.11500
      8 H2        -70.2139   -7.6318  -49.4372 H      1 LIG       0.11500
      9 H3        -66.3172   -6.3905  -50.7775 H      1 LIG       0.11500
     10 H4        -69.0700   -9.1828  -47.8452 H      1 LIG       0.12400
     11 H5        -65.3414   -7.9962  -49.1267 H      1 LIG       0.12400
@<TRIPOS>BOND
      1       1       2 ar
      2       1       3 ar
      3       2       4 ar
      4       3       5 ar
      5       4       6 ar
      6       5       6 ar
      7       1       7 1
      8       2       8 1
      9       3       9 1
     10       4      10 1
     11       5      11 1
@<TRIPOS>ALT_TYPE
CGenFF_4.0_ALT_TYPE_SET
CGenFF_4.0 1 CG2R61 2 CG2R61 3 CG2R61 4 CG2R61 5 CG2R61 6 NG2R60 7 HGR61 8 HGR61 9 HGR61 10 HGR62 11 HGR62
@<TRIPOS>MOLECULE
pyridine
 11 11 0 0 0
****
USER_CHARGES
INVALID_CHARGES
Pose:   2 Cluster:   2 Fr_nu: 3533966 TotEn:   -18.85
@<TRIPOS>ATOM
      1 C1        -73.3448  -10.2416  -41.9597 C.ar   1 LIG      -0.11300
      2 C2        -73.8825  -11.3005  -42.6827 C.ar   1 LIG      -0.11700
      3 C3        -72.1497  -10.4137  -41.2702 C.ar   1 LIG      -0.11700
      4 C4        -73.1919  -12.5017  -42.6844 C.ar   1 LIG       0.17700
      5 C5        -71.5367  -11.6547  -41.3349 C.ar   1 LIG       0.17700
      6 N1        -72.0287  -12.7068  -42.0267 N.ar   1 LIG      -0.60000
      7 H1        -73.8565   -9.2842  -41.9330 H      1 LIG       0.11500
      8 H2        -74.8126  -11.1891  -43.2278 H      1 LIG       0.11500
      9 H3        -71.7123   -9.6024  -40.6996 H      1 LIG       0.11500
     10 H4        -73.5699  -13.3581  -43.2329 H      1 LIG       0.12400
     11 H5        -70.6032  -11.8413  -40.8143 H      1 LIG       0.12400
@<TRIPOS>BOND
      1       1       2 ar
      2       1       3 ar
      3       2       4 ar
      4       3       5 ar
      5       4       6 ar
      6       5       6 ar
      7       1       7 1
      8       2       8 1
      9       3       9 1
     10       4      10 1
     11       5      11 1
@<TRIPOS>ALT_TYPE
CGenFF_4.0_ALT_TYPE_SET
CGenFF_4.0 1 CG2R61 2 CG2R61 3 CG2R61 4 CG2R61 5 CG2R61 6 NG2R60 7 HGR61 8 HGR61 9 HGR61 10 HGR62 11 HGR62
@<TRIPOS>MOLECULE
pyridine
 11 11 0 0 0
****
USER_CHARGES
INVALID_CHARGES
Pose:   3 Cluster:   3 Fr_nu: 363703 TotEn:   -18.48
@<TRIPOS>ATOM
      1 C1        -71.0548   -9.7758  -41.9238 C.ar   1 LIG      -0.11300
      2 C2        -72.3856  -10.1691  -41.8385 C.ar   1 LIG      -0.11700
      3 C3        -70.0660  -10.5554  -41.3342 C.ar   1 LIG      -0.11700
      4 C4        -72.6731  -11.3412  -41.1577 C.ar   1 LIG       0.17700
      5 C5        -70.4573  -11.7100  -40.6757 C.ar   1 LIG       0.17700
      6 N1        -71.7399  -12.1245  -40.5720 N.ar   1 LIG      -0.60000
      7 H1        -70.7888   -8.8629  -42.4483 H      1 LIG       0.11500
      8 H2        -73.1729   -9.5773  -42.2907 H      1 LIG       0.11500
      9 H3        -69.0221  -10.2679  -41.3876 H      1 LIG       0.11500
     10 H4        -73.6957  -11.6909  -41.0628 H      1 LIG       0.12400
     11 H5        -69.7250  -12.3528  -40.1982 H      1 LIG       0.12400
@<TRIPOS>BOND
      1       1       2 ar
      2       1       3 ar
      3       2       4 ar
      4       3       5 ar
      5       4       6 ar
      6       5       6 ar
      7       1       7 1
      8       2       8 1
      9       3       9 1
     10       4      10 1
     11       5      11 1
@<TRIPOS>ALT_TYPE
CGenFF_4.0_ALT_TYPE_SET
CGenFF_4.0 1 CG2R61 2 CG2R61 3 CG2R61 4 CG2R61 5 CG2R61 6 NG2R60 7 HGR61 8 HGR61 9 HGR61 10 HGR62 11 HGR62
@<TRIPOS>MOLECULE
pyridine
 11 11 0 0 0
****
USER_CHARGES
INVALID_CHARGES
Pose:   4 Cluster:   4 Fr_nu:  17368 TotEn:   -17.95
@<TRIPOS>ATOM
      1 C1        -70.7583   -8.1159  -48.8855 C.ar   1 LIG      -0.11300
      2 C2        -70.6395   -9.0297  -47.8443 C.ar   1 LIG      -0.11700
      3 C3        -69.6244   -7.7130  -49.5822 C.ar   1 LIG      -0.11700
      4 C4        -69.3745   -9.5069  -47.5413 C.ar   1 LIG       0.17700
      5 C5        -68.4048   -8.2489  -49.2013 C.ar   1 LIG       0.17700
      6 N1        -68.2500   -9.1387  -48.1952 N.ar   1 LIG      -0.60000
      7 H1        -71.7325   -7.7180  -49.1531 H      1 LIG       0.11500
      8 H2        -71.5095   -9.3582  -47.2877 H      1 LIG       0.11500
      9 H3        -69.6931   -7.0013  -50.3970 H      1 LIG       0.11500
     10 H4        -69.2289  -10.2210  -46.7376 H      1 LIG       0.12400
     11 H5        -67.4899   -7.9668  -49.7119 H      1 LIG       0.12400
@<TRIPOS>BOND
      1       1       2 ar
      2       1       3 ar
      3       2       4 ar
      4       3       5 ar
      5       4       6 ar
      6       5       6 ar
      7       1       7 1
      8       2       8 1
      9       3       9 1
     10       4      10 1
     11       5      11 1
@<TRIPOS>ALT_TYPE
CGenFF_4.0_ALT_TYPE_SET
CGenFF_4.0 1 CG2R61 2 CG2R61 3 CG2R61 4 CG2R61 5 CG2R61 6 NG2R60 7 HGR61 8 HGR61 9 HGR61 10 HGR62 11 HGR62
@<TRIPOS>MOLECULE
pyridine
 11 11 0 0 0
****
USER_CHARGES
INVALID_CHARGES
Pose:   5 Cluster:   5 Fr_nu: 694589 TotEn:   -16.73
@<TRIPOS>ATOM
      1 C1        -52.5818  -23.0165  -28.3822 C.ar   1 LIG      -0.11300
      2 C2        -51.2425  -22.6763  -28.2276 C.ar   1 LIG      -0.11700
      3 C3        -53.5243  -22.5343  -27.4809 C.ar   1 LIG      -0.11700
      4 C4        -50.9000  -21.8576  -27.1635 C.ar   1 LIG       0.17700
      5 C5        -53.0797  -21.7222  -26.4501 C.ar   1 LIG       0.17700
      6 N1        -51.7872  -21.3700  -26.2676 N.ar   1 LIG      -0.60000
      7 H1        -52.8903  -23.6567  -29.2032 H      1 LIG       0.11500
      8 H2        -50.4907  -23.0402  -28.9181 H      1 LIG       0.11500
      9 H3        -54.5737  -22.7869  -27.5816 H      1 LIG       0.11500
     10 H4        -49.8686  -21.5638  -26.9994 H      1 LIG       0.12400
     11 H5        -53.7744  -21.3206  -25.7197 H      1 LIG       0.12400
@<TRIPOS>BOND
      1       1       2 ar
      2       1       3 ar
      3       2       4 ar
      4       3       5 ar
      5       4       6 ar
      6       5       6 ar
      7       1       7 1
      8       2       8 1
      9       3       9 1
     10       4      10 1
     11       5      11 1
@<TRIPOS>ALT_TYPE
CGenFF_4.0_ALT_TYPE_SET
CGenFF_4.0 1 CG2R61 2 CG2R61 3 CG2R61 4 CG2R61 5 CG2R61 6 NG2R60 7 HGR61 8 HGR61 9 HGR61 10 HGR62 11 HGR62
@<TRIPOS>MOLECULE
pyridine
 11 11 0 0 0
****
USER_CHARGES
INVALID_CHARGES
Pose:   6 Cluster:   6 Fr_nu: 2694444 TotEn:   -15.84
@<TRIPOS>ATOM
      1 C1        -69.8143   -9.8166  -42.1732 C.ar   1 LIG      -0.11300
      2 C2        -68.8213  -10.6185  -41.6217 C.ar   1 LIG      -0.11700
      3 C3        -71.0725   -9.7729  -41.5830 C.ar   1 LIG      -0.11700
      4 C4        -69.1346  -11.3517  -40.4885 C.ar   1 LIG       0.17700
      5 C5        -71.2851  -10.5441  -40.4517 C.ar   1 LIG       0.17700
      6 N1        -70.3452  -11.3351  -39.8871 N.ar   1 LIG      -0.60000
      7 H1        -69.6082   -9.2274  -43.0617 H      1 LIG       0.11500
      8 H2        -67.8334  -10.6679  -42.0646 H      1 LIG       0.11500
      9 H3        -71.8619   -9.1554  -41.9959 H      1 LIG       0.11500
     10 H4        -68.3948  -11.9926  -40.0205 H      1 LIG       0.12400
     11 H5        -72.2491  -10.5463  -39.9536 H      1 LIG       0.12400
@<TRIPOS>BOND
      1       1       2 ar
      2       1       3 ar
      3       2       4 ar
      4       3       5 ar
      5       4       6 ar
      6       5       6 ar
      7       1       7 1
      8       2       8 1
      9       3       9 1
     10       4      10 1
     11       5      11 1
@<TRIPOS>ALT_TYPE
CGenFF_4.0_ALT_TYPE_SET
CGenFF_4.0 1 CG2R61 2 CG2R61 3 CG2R61 4 CG2R61 5 CG2R61 6 NG2R60 7 HGR61 8 HGR61 9 HGR61 10 HGR62 11 HGR62
@<TRIPOS>MOLECULE
pyridine
 11 11 0 0 0
****
USER_CHARGES
INVALID_CHARGES
Pose:   7 Cluster:   7 Fr_nu: 744601 TotEn:   -15.50
@<TRIPOS>ATOM
      1 C1        -72.1374   -9.3159  -44.6184 C.ar   1 LIG      -0.11300
      2 C2        -72.1930   -9.7423  -45.9406 C.ar   1 LIG      -0.11700
      3 C3        -71.0811   -8.5167  -44.1953 C.ar   1 LIG      -0.11700
      4 C4        -71.1756   -9.3454  -46.7934 C.ar   1 LIG       0.17700
      5 C5        -70.1134   -8.1749  -45.1261 C.ar   1 LIG       0.17700
      6 N1        -70.1335   -8.5700  -46.4189 N.ar   1 LIG      -0.60000
      7 H1        -72.9154   -9.6063  -43.9188 H      1 LIG       0.11500
      8 H2        -73.0069  -10.3654  -46.2926 H      1 LIG       0.11500
      9 H3        -71.0170   -8.1730  -43.1692 H      1 LIG       0.11500
     10 H4        -71.1731   -9.6520  -47.8341 H      1 LIG       0.12400
     11 H5        -69.2684   -7.5541  -44.8470 H      1 LIG       0.12400
@<TRIPOS>BOND
      1       1       2 ar
      2       1       3 ar
      3       2       4 ar
      4       3       5 ar
      5       4       6 ar
      6       5       6 ar
      7       1       7 1
      8       2       8 1
      9       3       9 1
     10       4      10 1
     11       5      11 1
@<TRIPOS>ALT_TYPE
CGenFF_4.0_ALT_TYPE_SET
CGenFF_4.0 1 CG2R61 2 CG2R61 3 CG2R61 4 CG2R61 5 CG2R61 6 NG2R60 7 HGR61 8 HGR61 9 HGR61 10 HGR62 11 HGR62
@<TRIPOS>MOLECULE
pyridine
 11 11 0 0 0
****
USER_CHARGES
INVALID_CHARGES
Pose:   8 Cluster:   8 Fr_nu: 722630 TotEn:   -14.18
@<TRIPOS>ATOM
      1 C1        -79.2469  -28.7664  -33.5282 C.ar   1 LIG      -0.11300
      2 C2        -79.0576  -30.0709  -33.9705 C.ar   1 LIG      -0.11700
      3 C3        -80.0890  -27.9143  -34.2338 C.ar   1 LIG      -0.11700
      4 C4        -79.7281  -30.4714  -35.1150 C.ar   1 LIG       0.17700
      5 C5        -80.7131  -28.4112  -35.3667 C.ar   1 LIG       0.17700
      6 N1        -80.5539  -29.6723  -35.8271 N.ar   1 LIG      -0.60000
      7 H1        -78.7385  -28.4143  -32.6356 H      1 LIG       0.11500
      8 H2        -78.4062  -30.7527  -33.4362 H      1 LIG       0.11500
      9 H3        -80.2510  -26.8932  -33.9078 H      1 LIG       0.11500
     10 H4        -79.6136  -31.4789  -35.5010 H      1 LIG       0.12400
     11 H5        -81.3793  -27.7870  -35.9533 H      1 LIG       0.12400
@<TRIPOS>BOND
      1       1       2 ar
      2       1       3 ar
      3       2       4 ar
      4       3       5 ar
      5       4       6 ar
      6       5       6 ar
      7       1       7 1
      8       2       8 1
      9       3       9 1
     10       4      10 1
     11       5      11 1
@<TRIPOS>ALT_TYPE
CGenFF_4.0_ALT_TYPE_SET
CGenFF_4.0 1 CG2R61 2 CG2R61 3 CG2R61 4 CG2R61 5 CG2R61 6 NG2R60 7 HGR61 8 HGR61 9 HGR61 10 HGR62 11 HGR62
@<TRIPOS>MOLECULE
pyridine
 11 11 0 0 0
****
USER_CHARGES
INVALID_CHARGES
Pose:   9 Cluster:   9 Fr_nu: 2408629 TotEn:   -13.49
@<TRIPOS>ATOM
      1 C1        -70.4396   -9.9120  -42.4732 C.ar   1 LIG      -0.11300
      2 C2        -69.3671  -10.2552  -41.6576 C.ar   1 LIG      -0.11700
      3 C3        -71.5500  -10.7461  -42.5398 C.ar   1 LIG      -0.11700
      4 C4        -69.4534  -11.4340  -40.9346 C.ar   1 LIG       0.17700
      5 C5        -71.5384  -11.9031  -41.7775 C.ar   1 LIG       0.17700
      6 N1        -70.5151  -12.2698  -40.9737 N.ar   1 LIG      -0.60000
      7 H1        -70.4098   -8.9964  -43.0563 H      1 LIG       0.11500
      8 H2        -68.4915   -9.6200  -41.5898 H      1 LIG       0.11500
      9 H3        -72.3973  -10.4989  -43.1692 H      1 LIG       0.11500
     10 H4        -68.6430  -11.7463  -40.2842 H      1 LIG       0.12400
     11 H5        -72.3797  -12.5882  -41.7943 H      1 LIG       0.12400
@<TRIPOS>BOND
      1       1       2 ar
      2       1       3 ar
      3       2       4 ar
      4       3       5 ar
      5       4       6 ar
      6       5       6 ar
      7       1       7 1
      8       2       8 1
      9       3       9 1
     10       4      10 1
     11       5      11 1
@<TRIPOS>ALT_TYPE
CGenFF_4.0_ALT_TYPE_SET
CGenFF_4.0 1 CG2R61 2 CG2R61 3 CG2R61 4 CG2R61 5 CG2R61 6 NG2R60 7 HGR61 8 HGR61 9 HGR61 10 HGR62 11 HGR62
@<TRIPOS>MOLECULE
pyridine
 11 11 0 0 0
****
USER_CHARGES
INVALID_CHARGES
Pose:  10 Cluster:  10 Fr_nu: 1861753 TotEn:   -13.26
@<TRIPOS>ATOM
      1 C1        -71.1568  -10.1800  -42.6041 C.ar   1 LIG      -0.11300
      2 C2        -72.2194  -10.8121  -43.2402 C.ar   1 LIG      -0.11700
      3 C3        -70.7466  -10.6157  -41.3491 C.ar   1 LIG      -0.11700
      4 C4        -72.8336  -11.8666  -42.5841 C.ar   1 LIG       0.17700
      5 C5        -71.4268  -11.6788  -40.7775 C.ar   1 LIG       0.17700
      6 N1        -72.4634  -12.3178  -41.3647 N.ar   1 LIG      -0.60000
      7 H1        -70.6497   -9.3490  -43.0853 H      1 LIG       0.11500
      8 H2        -72.5560  -10.4897  -44.2187 H      1 LIG       0.11500
      9 H3        -69.9210  -10.1377  -40.8343 H      1 LIG       0.11500
     10 H4        -73.6671  -12.3922  -43.0380 H      1 LIG       0.12400
     11 H5        -71.1468  -12.0566  -39.7995 H      1 LIG       0.12400
@<TRIPOS>BOND
      1       1       2 ar
      2       1       3 ar
      3       2       4 ar
      4       3       5 ar
      5       4       6 ar
      6       5       6 ar
      7       1       7 1
      8       2       8 1
      9       3       9 1
     10       4      10 1
     11       5      11 1
@<TRIPOS>ALT_TYPE
CGenFF_4.0_ALT_TYPE_SET
CGenFF_4.0 1 CG2R61 2 CG2R61 3 CG2R61 4 CG2R61 5 CG2R61 6 NG2R60 7 HGR61 8 HGR61 9 HGR61 10 HGR62 11 HGR62
@<TRIPOS>MOLECULE
pyridine
 11 11 0 0 0
****
USER_CHARGES
INVALID_CHARGES
Pose:  11 Cluster:  11 Fr_nu:  29893 TotEn:   -12.88
@<TRIPOS>ATOM
      1 C1        -76.0757  -24.7779  -44.8064 C.ar   1 LIG      -0.11300
      2 C2        -76.8296  -25.6598  -45.5726 C.ar   1 LIG      -0.11700
      3 C3        -74.8658  -25.1963  -44.2639 C.ar   1 LIG      -0.11700
      4 C4        -76.3335  -26.9391  -45.7653 C.ar   1 LIG       0.17700
      5 C5        -74.4576  -26.4964  -44.5150 C.ar   1 LIG       0.17700
      6 N1        -75.1628  -27.3817  -45.2543 N.ar   1 LIG      -0.60000
      7 H1        -76.4308  -23.7667  -44.6317 H      1 LIG       0.11500
      8 H2        -77.7754  -25.3554  -46.0055 H      1 LIG       0.11500
      9 H3        -74.2617  -24.5262  -43.6630 H      1 LIG       0.11500
     10 H4        -76.8841  -27.6645  -46.3550 H      1 LIG       0.12400
     11 H5        -73.5220  -26.8724  -44.1142 H      1 LIG       0.12400
@<TRIPOS>BOND
      1       1       2 ar
      2       1       3 ar
      3       2       4 ar
      4       3       5 ar
      5       4       6 ar
      6       5       6 ar
      7       1       7 1
      8       2       8 1
      9       3       9 1
     10       4      10 1
     11       5      11 1
@<TRIPOS>ALT_TYPE
CGenFF_4.0_ALT_TYPE_SET
CGenFF_4.0 1 CG2R61 2 CG2R61 3 CG2R61 4 CG2R61 5 CG2R61 6 NG2R60 7 HGR61 8 HGR61 9 HGR61 10 HGR62 11 HGR62
@<TRIPOS>MOLECULE
pyridine
 11 11 0 0 0
****
USER_CHARGES
INVALID_CHARGES
Pose:  12 Cluster:  12 Fr_nu: 126922 TotEn:   -12.64
@<TRIPOS>ATOM
      1 C1        -64.5582   -3.2610  -57.6238 C.ar   1 LIG      -0.11300
      2 C2        -65.7405   -3.9156  -57.2969 C.ar   1 LIG      -0.11700
      3 C3        -63.8463   -3.6464  -58.7542 C.ar   1 LIG      -0.11700
      4 C4        -66.1648   -4.9411  -58.1263 C.ar   1 LIG       0.17700
      5 C5        -64.3552   -4.6842  -59.5183 C.ar   1 LIG       0.17700
      6 N1        -65.5002   -5.3438  -59.2326 N.ar   1 LIG      -0.60000
      7 H1        -64.1919   -2.4524  -56.9983 H      1 LIG       0.11500
      8 H2        -66.3120   -3.6319  -56.4208 H      1 LIG       0.11500
      9 H3        -62.9220   -3.1507  -59.0281 H      1 LIG       0.11500
     10 H4        -67.0805   -5.4831  -57.9144 H      1 LIG       0.12400
     11 H5        -63.8378   -5.0237  -60.4096 H      1 LIG       0.12400
@<TRIPOS>BOND
      1       1       2 ar
      2       1       3 ar
      3       2       4 ar
      4       3       5 ar
      5       4       6 ar
      6       5       6 ar
      7       1       7 1
      8       2       8 1
      9       3       9 1
     10       4      10 1
     11       5      11 1
@<TRIPOS>ALT_TYPE
CGenFF_4.0_ALT_TYPE_SET
CGenFF_4.0 1 CG2R61 2 CG2R61 3 CG2R61 4 CG2R61 5 CG2R61 6 NG2R60 7 HGR61 8 HGR61 9 HGR61 10 HGR62 11 HGR62
@<TRIPOS>MOLECULE
pyridine
 11 11 0 0 0
****
USER_CHARGES
INVALID_CHARGES
Pose:  13 Cluster:  13 Fr_nu: 973362 TotEn:   -12.62
@<TRIPOS>ATOM
      1 C1        -52.8366    4.3753  -34.3572 C.ar   1 LIG      -0.11300
      2 C2        -51.5101    4.5015  -33.9601 C.ar   1 LIG      -0.11700
      3 C3        -53.8561    4.6164  -33.4430 C.ar   1 LIG      -0.11700
      4 C4        -51.2580    4.8683  -32.6480 C.ar   1 LIG       0.17700
      5 C5        -53.4990    4.9778  -32.1540 C.ar   1 LIG       0.17700
      6 N1        -52.2216    5.1105  -31.7314 N.ar   1 LIG      -0.60000
      7 H1        -53.0754    4.0889  -35.3771 H      1 LIG       0.11500
      8 H2        -50.6993    4.3188  -34.6557 H      1 LIG       0.11500
      9 H3        -54.8973    4.5236  -33.7302 H      1 LIG       0.11500
     10 H4        -50.2402    4.9798  -32.2891 H      1 LIG       0.12400
     11 H5        -54.2561    5.1762  -31.4024 H      1 LIG       0.12400
@<TRIPOS>BOND
      1       1       2 ar
      2       1       3 ar
      3       2       4 ar
      4       3       5 ar
      5       4       6 ar
      6       5       6 ar
      7       1       7 1
      8       2       8 1
      9       3       9 1
     10       4      10 1
     11       5      11 1
@<TRIPOS>ALT_TYPE
CGenFF_4.0_ALT_TYPE_SET
CGenFF_4.0 1 CG2R61 2 CG2R61 3 CG2R61 4 CG2R61 5 CG2R61 6 NG2R60 7 HGR61 8 HGR61 9 HGR61 10 HGR62 11 HGR62
@<TRIPOS>MOLECULE
pyridine
 11 11 0 0 0
****
USER_CHARGES
INVALID_CHARGES
Pose:  14 Cluster:  14 Fr_nu: 3549730 TotEn:   -12.04
@<TRIPOS>ATOM
      1 C1        -82.9999  -10.2623  -32.4910 C.ar   1 LIG      -0.11300
      2 C2        -82.7945   -9.6994  -33.7457 C.ar   1 LIG      -0.11700
      3 C3        -84.2751  -10.2651  -31.9368 C.ar   1 LIG      -0.11700
      4 C4        -83.8886   -9.1565  -34.3999 C.ar   1 LIG       0.17700
      5 C5        -85.3028   -9.6966  -32.6719 C.ar   1 LIG       0.17700
      6 N1        -85.1419   -9.1404  -33.8936 N.ar   1 LIG      -0.60000
      7 H1        -82.1676  -10.6974  -31.9459 H      1 LIG       0.11500
      8 H2        -81.8094   -9.6863  -34.1973 H      1 LIG       0.11500
      9 H3        -84.4585  -10.6979  -30.9599 H      1 LIG       0.11500
     10 H4        -83.7805   -8.7052  -35.3807 H      1 LIG       0.12400
     11 H5        -86.3160   -9.6725  -32.2843 H      1 LIG       0.12400
@<TRIPOS>BOND
      1       1       2 ar
      2       1       3 ar
      3       2       4 ar
      4       3       5 ar
      5       4       6 ar
      6       5       6 ar
      7       1       7 1
      8       2       8 1
      9       3       9 1
     10       4      10 1
     11       5      11 1
@<TRIPOS>ALT_TYPE
CGenFF_4.0_ALT_TYPE_SET
CGenFF_4.0 1 CG2R61 2 CG2R61 3 CG2R61 4 CG2R61 5 CG2R61 6 NG2R60 7 HGR61 8 HGR61 9 HGR61 10 HGR62 11 HGR62
@<TRIPOS>MOLECULE
pyridine
 11 11 0 0 0
****
USER_CHARGES
INVALID_CHARGES
Pose:  15 Cluster:  15 Fr_nu: 3233544 TotEn:   -11.65
@<TRIPOS>ATOM
      1 C1        -62.2092  -24.3064  -34.0342 C.ar   1 LIG      -0.11300
      2 C2        -62.7885  -24.0926  -35.2800 C.ar   1 LIG      -0.11700
      3 C3        -61.1194  -23.5383  -33.6395 C.ar   1 LIG      -0.11700
      4 C4        -62.2449  -23.1065  -36.0874 C.ar   1 LIG       0.17700
      5 C5        -60.6504  -22.5772  -34.5204 C.ar   1 LIG       0.17700
      6 N1        -61.1870  -22.3406  -35.7385 N.ar   1 LIG      -0.60000
      7 H1        -62.6058  -25.0706  -33.3726 H      1 LIG       0.11500
      8 H2        -63.6387  -24.6790  -35.6084 H      1 LIG       0.11500
      9 H3        -60.6515  -23.6879  -32.6731 H      1 LIG       0.11500
     10 H4        -62.6606  -22.9013  -37.0683 H      1 LIG       0.12400
     11 H5        -59.8024  -21.9520  -34.2609 H      1 LIG       0.12400
@<TRIPOS>BOND
      1       1       2 ar
      2       1       3 ar
      3       2       4 ar
      4       3       5 ar
      5       4       6 ar
      6       5       6 ar
      7       1       7 1
      8       2       8 1
      9       3       9 1
     10       4      10 1
     11       5      11 1
@<TRIPOS>ALT_TYPE
CGenFF_4.0_ALT_TYPE_SET
CGenFF_4.0 1 CG2R61 2 CG2R61 3 CG2R61 4 CG2R61 5 CG2R61 6 NG2R60 7 HGR61 8 HGR61 9 HGR61 10 HGR62 11 HGR62
@<TRIPOS>MOLECULE
pyridine
 11 11 0 0 0
****
USER_CHARGES
INVALID_CHARGES
Pose:  16 Cluster:  16 Fr_nu: 3587325 TotEn:   -11.64
@<TRIPOS>ATOM
      1 C1        -54.4749  -23.5480  -27.1741 C.ar   1 LIG      -0.11300
      2 C2        -54.8660  -23.3337  -25.8571 C.ar   1 LIG      -0.11700
      3 C3        -53.3165  -22.9486  -27.6557 C.ar   1 LIG      -0.11700
      4 C4        -54.0703  -22.5181  -25.0688 C.ar   1 LIG       0.17700
      5 C5        -52.5903  -22.1500  -26.7870 C.ar   1 LIG       0.17700
      6 N1        -52.9385  -21.9185  -25.5013 N.ar   1 LIG      -0.60000
      7 H1        -55.0722  -24.1804  -27.8241 H      1 LIG       0.11500
      8 H2        -55.7649  -23.7909  -25.4602 H      1 LIG       0.11500
      9 H3        -52.9927  -23.1011  -28.6790 H      1 LIG       0.11500
     10 H4        -54.3324  -22.3195  -24.0349 H      1 LIG       0.12400
     11 H5        -51.6794  -21.6589  -27.1134 H      1 LIG       0.12400
@<TRIPOS>BOND
      1       1       2 ar
      2       1       3 ar
      3       2       4 ar
      4       3       5 ar
      5       4       6 ar
      6       5       6 ar
      7       1       7 1
      8       2       8 1
      9       3       9 1
     10       4      10 1
     11       5      11 1
@<TRIPOS>ALT_TYPE
CGenFF_4.0_ALT_TYPE_SET
CGenFF_4.0 1 CG2R61 2 CG2R61 3 CG2R61 4 CG2R61 5 CG2R61 6 NG2R60 7 HGR61 8 HGR61 9 HGR61 10 HGR62 11 HGR62
@<TRIPOS>MOLECULE
pyridine
 11 11 0 0 0
****
USER_CHARGES
INVALID_CHARGES
Pose:  17 Cluster:  17 Fr_nu: 3331505 TotEn:   -11.61
@<TRIPOS>ATOM
      1 C1        -83.4093  -10.2108  -33.3938 C.ar   1 LIG      -0.11300
      2 C2        -84.0369  -10.9485  -32.3964 C.ar   1 LIG      -0.11700
      3 C3        -84.0715   -9.1362  -33.9771 C.ar   1 LIG      -0.11700
      4 C4        -85.3170  -10.5741  -32.0208 C.ar   1 LIG       0.17700
      5 C5        -85.3501   -8.8430  -33.5310 C.ar   1 LIG       0.17700
      6 N1        -85.9922   -9.5367  -32.5644 N.ar   1 LIG      -0.60000
      7 H1        -82.4062  -10.4732  -33.7166 H      1 LIG       0.11500
      8 H2        -83.5399  -11.7898  -31.9275 H      1 LIG       0.11500
      9 H3        -83.6019   -8.5474  -34.7567 H      1 LIG       0.11500
     10 H4        -85.8496  -11.1178  -31.2476 H      1 LIG       0.12400
     11 H5        -85.9101   -8.0154  -33.9538 H      1 LIG       0.12400
@<TRIPOS>BOND
      1       1       2 ar
      2       1       3 ar
      3       2       4 ar
      4       3       5 ar
      5       4       6 ar
      6       5       6 ar
      7       1       7 1
      8       2       8 1
      9       3       9 1
     10       4      10 1
     11       5      11 1
@<TRIPOS>ALT_TYPE
CGenFF_4.0_ALT_TYPE_SET
CGenFF_4.0 1 CG2R61 2 CG2R61 3 CG2R61 4 CG2R61 5 CG2R61 6 NG2R60 7 HGR61 8 HGR61 9 HGR61 10 HGR62 11 HGR62
@<TRIPOS>MOLECULE
pyridine
 11 11 0 0 0
****
USER_CHARGES
INVALID_CHARGES
Pose:  18 Cluster:  18 Fr_nu: 498675 TotEn:   -11.24
@<TRIPOS>ATOM
      1 C1        -55.6883    6.5226  -35.5139 C.ar   1 LIG      -0.11300
      2 C2        -55.3651    5.3806  -34.7896 C.ar   1 LIG      -0.11700
      3 C3        -55.9127    6.4305  -36.8830 C.ar   1 LIG      -0.11700
      4 C4        -55.2793    4.1800  -35.4759 C.ar   1 LIG       0.17700
      5 C5        -55.8022    5.1830  -37.4756 C.ar   1 LIG       0.17700
      6 N1        -55.4902    4.0513  -36.8050 N.ar   1 LIG      -0.60000
      7 H1        -55.7644    7.4828  -35.0124 H      1 LIG       0.11500
      8 H2        -55.1862    5.4287  -33.7218 H      1 LIG       0.11500
      9 H3        -56.1654    7.3076  -37.4678 H      1 LIG       0.11500
     10 H4        -55.0300    3.2608  -34.9564 H      1 LIG       0.12400
     11 H5        -55.9667    5.0571  -38.5408 H      1 LIG       0.12400
@<TRIPOS>BOND
      1       1       2 ar
      2       1       3 ar
      3       2       4 ar
      4       3       5 ar
      5       4       6 ar
      6       5       6 ar
      7       1       7 1
      8       2       8 1
      9       3       9 1
     10       4      10 1
     11       5      11 1
@<TRIPOS>ALT_TYPE
CGenFF_4.0_ALT_TYPE_SET
CGenFF_4.0 1 CG2R61 2 CG2R61 3 CG2R61 4 CG2R61 5 CG2R61 6 NG2R60 7 HGR61 8 HGR61 9 HGR61 10 HGR62 11 HGR62
@<TRIPOS>MOLECULE
pyridine
 11 11 0 0 0
****
USER_CHARGES
INVALID_CHARGES
Pose:  19 Cluster:  19 Fr_nu: 451293 TotEn:   -10.63
@<TRIPOS>ATOM
      1 C1        -74.7615  -26.1330  -44.1625 C.ar   1 LIG      -0.11300
      2 C2        -73.8052  -27.1280  -43.9933 C.ar   1 LIG      -0.11700
      3 C3        -75.8784  -26.3772  -44.9538 C.ar   1 LIG      -0.11700
      4 C4        -74.0108  -28.3404  -44.6318 C.ar   1 LIG       0.17700
      5 C5        -75.9910  -27.6231  -45.5495 C.ar   1 LIG       0.17700
      6 N1        -75.0828  -28.6146  -45.4084 N.ar   1 LIG      -0.60000
      7 H1        -74.6362  -25.1687  -43.6792 H      1 LIG       0.11500
      8 H2        -72.9270  -26.9601  -43.3808 H      1 LIG       0.11500
      9 H3        -76.6363  -25.6162  -45.1003 H      1 LIG       0.11500
     10 H4        -73.2939  -29.1486  -44.5316 H      1 LIG       0.12400
     11 H5        -76.8427  -27.8642  -46.1771 H      1 LIG       0.12400
@<TRIPOS>BOND
      1       1       2 ar
      2       1       3 ar
      3       2       4 ar
      4       3       5 ar
      5       4       6 ar
      6       5       6 ar
      7       1       7 1
      8       2       8 1
      9       3       9 1
     10       4      10 1
     11       5      11 1
@<TRIPOS>ALT_TYPE
CGenFF_4.0_ALT_TYPE_SET
CGenFF_4.0 1 CG2R61 2 CG2R61 3 CG2R61 4 CG2R61 5 CG2R61 6 NG2R60 7 HGR61 8 HGR61 9 HGR61 10 HGR62 11 HGR62
@<TRIPOS>MOLECULE
pyridine
 11 11 0 0 0
****
USER_CHARGES
INVALID_CHARGES
Pose:  20 Cluster:  20 Fr_nu: 645823 TotEn:   -10.59
@<TRIPOS>ATOM
      1 C1        -76.9227  -25.2964  -44.9566 C.ar   1 LIG      -0.11300
      2 C2        -76.3078  -24.1255  -44.5276 C.ar   1 LIG      -0.11700
      3 C3        -76.1634  -26.4465  -45.1410 C.ar   1 LIG      -0.11700
      4 C4        -74.9416  -24.1566  -44.2987 C.ar   1 LIG       0.17700
      5 C5        -74.8037  -26.3737  -44.8849 C.ar   1 LIG       0.17700
      6 N1        -74.1709  -25.2545  -44.4670 N.ar   1 LIG      -0.60000
      7 H1        -77.9915  -25.3124  -45.1475 H      1 LIG       0.11500
      8 H2        -76.8797  -23.2173  -44.3768 H      1 LIG       0.11500
      9 H3        -76.6214  -27.3704  -45.4754 H      1 LIG       0.11500
     10 H4        -74.4150  -23.2693  -43.9634 H      1 LIG       0.12400
     11 H5        -74.1665  -27.2425  -45.0140 H      1 LIG       0.12400
@<TRIPOS>BOND
      1       1       2 ar
      2       1       3 ar
      3       2       4 ar
      4       3       5 ar
      5       4       6 ar
      6       5       6 ar
      7       1       7 1
      8       2       8 1
      9       3       9 1
     10       4      10 1
     11       5      11 1
@<TRIPOS>ALT_TYPE
CGenFF_4.0_ALT_TYPE_SET
CGenFF_4.0 1 CG2R61 2 CG2R61 3 CG2R61 4 CG2R61 5 CG2R61 6 NG2R60 7 HGR61 8 HGR61 9 HGR61 10 HGR62 11 HGR62
@<TRIPOS>MOLECULE
pyridine
 11 11 0 0 0
****
USER_CHARGES
INVALID_CHARGES
Pose:  21 Cluster:  21 Fr_nu: 1082633 TotEn:   -10.55
@<TRIPOS>ATOM
      1 C1        -44.5536  -11.1827  -44.5285 C.ar   1 LIG      -0.11300
      2 C2        -43.8315  -12.2183  -43.9461 C.ar   1 LIG      -0.11700
      3 C3        -45.9433  -11.2260  -44.5291 C.ar   1 LIG      -0.11700
      4 C4        -44.5409  -13.2664  -43.3821 C.ar   1 LIG       0.17700
      5 C5        -46.5582  -12.3186  -43.9392 C.ar   1 LIG       0.17700
      6 N1        -45.8904  -13.3436  -43.3636 N.ar   1 LIG      -0.60000
      7 H1        -44.0342  -10.3436  -44.9817 H      1 LIG       0.11500
      8 H2        -42.7479  -12.2055  -43.9338 H      1 LIG       0.11500
      9 H3        -46.5267  -10.4301  -44.9778 H      1 LIG       0.11500
     10 H4        -44.0240  -14.0985  -42.9157 H      1 LIG       0.12400
     11 H5        -47.6398  -12.4010  -43.9138 H      1 LIG       0.12400
@<TRIPOS>BOND
      1       1       2 ar
      2       1       3 ar
      3       2       4 ar
      4       3       5 ar
      5       4       6 ar
      6       5       6 ar
      7       1       7 1
      8       2       8 1
      9       3       9 1
     10       4      10 1
     11       5      11 1
@<TRIPOS>ALT_TYPE
CGenFF_4.0_ALT_TYPE_SET
CGenFF_4.0 1 CG2R61 2 CG2R61 3 CG2R61 4 CG2R61 5 CG2R61 6 NG2R60 7 HGR61 8 HGR61 9 HGR61 10 HGR62 11 HGR62
@<TRIPOS>MOLECULE
pyridine
 11 11 0 0 0
****
USER_CHARGES
INVALID_CHARGES
Pose:  22 Cluster:  22 Fr_nu: 1007629 TotEn:   -10.38
@<TRIPOS>ATOM
      1 C1        -45.6734  -11.0849  -31.1672 C.ar   1 LIG      -0.11300
      2 C2        -45.5294   -9.7075  -31.2904 C.ar   1 LIG      -0.11700
      3 C3        -46.7073  -11.7327  -31.8341 C.ar   1 LIG      -0.11700
      4 C4        -46.4385   -9.0290  -32.0860 C.ar   1 LIG       0.17700
      5 C5        -47.5638  -10.9635  -32.6051 C.ar   1 LIG       0.17700
      6 N1        -47.4557   -9.6236  -32.7489 N.ar   1 LIG      -0.60000
      7 H1        -44.9815  -11.6525  -30.5522 H      1 LIG       0.11500
      8 H2        -44.7308   -9.1817  -30.7801 H      1 LIG       0.11500
      9 H3        -46.8390  -12.8056  -31.7522 H      1 LIG       0.11500
     10 H4        -46.3693   -7.9538  -32.2141 H      1 LIG       0.12400
     11 H5        -48.3870  -11.4200  -33.1449 H      1 LIG       0.12400
@<TRIPOS>BOND
      1       1       2 ar
      2       1       3 ar
      3       2       4 ar
      4       3       5 ar
      5       4       6 ar
      6       5       6 ar
      7       1       7 1
      8       2       8 1
      9       3       9 1
     10       4      10 1
     11       5      11 1
@<TRIPOS>ALT_TYPE
CGenFF_4.0_ALT_TYPE_SET
CGenFF_4.0 1 CG2R61 2 CG2R61 3 CG2R61 4 CG2R61 5 CG2R61 6 NG2R60 7 HGR61 8 HGR61 9 HGR61 10 HGR62 11 HGR62
@<TRIPOS>MOLECULE
pyridine
 11 11 0 0 0
****
USER_CHARGES
INVALID_CHARGES
Pose:  23 Cluster:  23 Fr_nu: 303728 TotEn:   -10.38
@<TRIPOS>ATOM
      1 C1        -76.4403  -26.0901  -45.0583 C.ar   1 LIG      -0.11300
      2 C2        -75.9449  -27.1356  -45.8294 C.ar   1 LIG      -0.11700
      3 C3        -75.6044  -25.0361  -44.7068 C.ar   1 LIG      -0.11700
      4 C4        -74.6168  -27.0804  -46.2205 C.ar   1 LIG       0.17700
      5 C5        -74.2915  -25.0749  -45.1479 C.ar   1 LIG       0.17700
      6 N1        -73.7743  -26.0734  -45.8984 N.ar   1 LIG      -0.60000
      7 H1        -77.4758  -26.0970  -44.7313 H      1 LIG       0.11500
      8 H2        -76.5782  -27.9673  -46.1155 H      1 LIG       0.11500
      9 H3        -75.9689  -24.2107  -44.1059 H      1 LIG       0.11500
     10 H4        -74.1825  -27.8716  -46.8225 H      1 LIG       0.12400
     11 H5        -73.5983  -24.2776  -44.9006 H      1 LIG       0.12400
@<TRIPOS>BOND
      1       1       2 ar
      2       1       3 ar
      3       2       4 ar
      4       3       5 ar
      5       4       6 ar
      6       5       6 ar
      7       1       7 1
      8       2       8 1
      9       3       9 1
     10       4      10 1
     11       5      11 1
@<TRIPOS>ALT_TYPE
CGenFF_4.0_ALT_TYPE_SET
CGenFF_4.0 1 CG2R61 2 CG2R61 3 CG2R61 4 CG2R61 5 CG2R61 6 NG2R60 7 HGR61 8 HGR61 9 HGR61 10 HGR62 11 HGR62
@<TRIPOS>MOLECULE
pyridine
 11 11 0 0 0
****
USER_CHARGES
INVALID_CHARGES
Pose:  24 Cluster:  24 Fr_nu: 2312069 TotEn:   -10.27
@<TRIPOS>ATOM
      1 C1        -53.0520    4.8659  -34.0138 C.ar   1 LIG      -0.11300
      2 C2        -54.4372    4.8289  -33.8988 C.ar   1 LIG      -0.11700
      3 C3        -52.4646    4.8747  -35.2740 C.ar   1 LIG      -0.11700
      4 C4        -55.1843    4.8018  -35.0654 C.ar   1 LIG       0.17700
      5 C5        -53.3000    4.8453  -36.3790 C.ar   1 LIG       0.17700
      6 N1        -54.6495    4.8090  -36.3069 N.ar   1 LIG      -0.60000
      7 H1        -52.4315    4.8872  -33.1229 H      1 LIG       0.11500
      8 H2        -54.9168    4.8217  -32.9269 H      1 LIG       0.11500
      9 H3        -51.3869    4.9028  -35.3876 H      1 LIG       0.11500
     10 H4        -56.2682    4.7721  -35.0292 H      1 LIG       0.12400
     11 H5        -52.8920    4.8498  -37.3844 H      1 LIG       0.12400
@<TRIPOS>BOND
      1       1       2 ar
      2       1       3 ar
      3       2       4 ar
      4       3       5 ar
      5       4       6 ar
      6       5       6 ar
      7       1       7 1
      8       2       8 1
      9       3       9 1
     10       4      10 1
     11       5      11 1
@<TRIPOS>ALT_TYPE
CGenFF_4.0_ALT_TYPE_SET
CGenFF_4.0 1 CG2R61 2 CG2R61 3 CG2R61 4 CG2R61 5 CG2R61 6 NG2R60 7 HGR61 8 HGR61 9 HGR61 10 HGR62 11 HGR62
@<TRIPOS>MOLECULE
pyridine
 11 11 0 0 0
****
USER_CHARGES
INVALID_CHARGES
Pose:  25 Cluster:  25 Fr_nu:   7587 TotEn:   -10.23
@<TRIPOS>ATOM
      1 C1        -52.5652    4.6143  -32.4677 C.ar   1 LIG      -0.11300
      2 C2        -51.5852    4.6169  -33.4540 C.ar   1 LIG      -0.11700
      3 C3        -53.8729    4.2742  -32.7957 C.ar   1 LIG      -0.11700
      4 C4        -51.9613    4.2746  -34.7429 C.ar   1 LIG       0.17700
      5 C5        -54.1467    3.9475  -34.1141 C.ar   1 LIG       0.17700
      6 N1        -53.2213    3.9388  -35.0997 N.ar   1 LIG      -0.60000
      7 H1        -52.3105    4.8775  -31.4455 H      1 LIG       0.11500
      8 H2        -50.5595    4.8783  -33.2213 H      1 LIG       0.11500
      9 H3        -54.6533    4.2659  -32.0433 H      1 LIG       0.11500
     10 H4        -51.2341    4.2619  -35.5480 H      1 LIG       0.12400
     11 H5        -55.1509    3.6756  -34.4223 H      1 LIG       0.12400
@<TRIPOS>BOND
      1       1       2 ar
      2       1       3 ar
      3       2       4 ar
      4       3       5 ar
      5       4       6 ar
      6       5       6 ar
      7       1       7 1
      8       2       8 1
      9       3       9 1
     10       4      10 1
     11       5      11 1
@<TRIPOS>ALT_TYPE
CGenFF_4.0_ALT_TYPE_SET
CGenFF_4.0 1 CG2R61 2 CG2R61 3 CG2R61 4 CG2R61 5 CG2R61 6 NG2R60 7 HGR61 8 HGR61 9 HGR61 10 HGR62 11 HGR62
@<TRIPOS>MOLECULE
pyridine
 11 11 0 0 0
****
USER_CHARGES
INVALID_CHARGES
Pose:  26 Cluster:  26 Fr_nu: 1280254 TotEn:   -10.11
@<TRIPOS>ATOM
      1 C1        -63.8200   -4.6172  -57.5017 C.ar   1 LIG      -0.11300
      2 C2        -64.9346   -4.9592  -56.7441 C.ar   1 LIG      -0.11700
      3 C3        -63.9878   -3.9892  -58.7308 C.ar   1 LIG      -0.11700
      4 C4        -66.1854   -4.6538  -57.2562 C.ar   1 LIG       0.17700
      5 C5        -65.2809   -3.7275  -59.1541 C.ar   1 LIG       0.17700
      6 N1        -66.3880   -4.0447  -58.4459 N.ar   1 LIG      -0.60000
      7 H1        -62.8225   -4.8403  -57.1352 H      1 LIG       0.11500
      8 H2        -64.8278   -5.4488  -55.7832 H      1 LIG       0.11500
      9 H3        -63.1334   -3.7140  -59.3386 H      1 LIG       0.11500
     10 H4        -67.0861   -4.9003  -56.7039 H      1 LIG       0.12400
     11 H5        -65.4663   -3.2402  -60.1057 H      1 LIG       0.12400
@<TRIPOS>BOND
      1       1       2 ar
      2       1       3 ar
      3       2       4 ar
      4       3       5 ar
      5       4       6 ar
      6       5       6 ar
      7       1       7 1
      8       2       8 1
      9       3       9 1
     10       4      10 1
     11       5      11 1
@<TRIPOS>ALT_TYPE
CGenFF_4.0_ALT_TYPE_SET
CGenFF_4.0 1 CG2R61 2 CG2R61 3 CG2R61 4 CG2R61 5 CG2R61 6 NG2R60 7 HGR61 8 HGR61 9 HGR61 10 HGR62 11 HGR62
@<TRIPOS>MOLECULE
pyridine
 11 11 0 0 0
****
USER_CHARGES
INVALID_CHARGES
Pose:  27 Cluster:  27 Fr_nu: 641211 TotEn:   -10.07
@<TRIPOS>ATOM
      1 C1        -76.1556  -26.2681  -45.0562 C.ar   1 LIG      -0.11300
      2 C2        -75.6227  -25.2774  -44.2391 C.ar   1 LIG      -0.11700
      3 C3        -75.3601  -27.3376  -45.4520 C.ar   1 LIG      -0.11700
      4 C4        -74.2991  -25.4015  -43.8483 C.ar   1 LIG       0.17700
      5 C5        -74.0483  -27.3694  -45.0072 C.ar   1 LIG       0.17700
      6 N1        -73.4953  -26.4256  -44.2127 N.ar   1 LIG      -0.60000
      7 H1        -77.1889  -26.2064  -45.3845 H      1 LIG       0.11500
      8 H2        -76.2242  -24.4350  -43.9180 H      1 LIG       0.11500
      9 H3        -75.7543  -28.1210  -46.0892 H      1 LIG       0.11500
     10 H4        -73.8365  -24.6549  -43.2114 H      1 LIG       0.12400
     11 H5        -73.3857  -28.1815  -45.2880 H      1 LIG       0.12400
@<TRIPOS>BOND
      1       1       2 ar
      2       1       3 ar
      3       2       4 ar
      4       3       5 ar
      5       4       6 ar
      6       5       6 ar
      7       1       7 1
      8       2       8 1
      9       3       9 1
     10       4      10 1
     11       5      11 1
@<TRIPOS>ALT_TYPE
CGenFF_4.0_ALT_TYPE_SET
CGenFF_4.0 1 CG2R61 2 CG2R61 3 CG2R61 4 CG2R61 5 CG2R61 6 NG2R60 7 HGR61 8 HGR61 9 HGR61 10 HGR62 11 HGR62
@<TRIPOS>MOLECULE
pyridine
 11 11 0 0 0
****
USER_CHARGES
INVALID_CHARGES
Pose:  28 Cluster:  28 Fr_nu: 191306 TotEn:    -9.91
@<TRIPOS>ATOM
      1 C1        -65.8958  -24.7110  -36.8277 C.ar   1 LIG      -0.11300
      2 C2        -64.5265  -24.8529  -37.0230 C.ar   1 LIG      -0.11700
      3 C3        -66.3653  -23.9417  -35.7689 C.ar   1 LIG      -0.11700
      4 C4        -63.6752  -24.2104  -36.1385 C.ar   1 LIG       0.17700
      5 C5        -65.4318  -23.3402  -34.9404 C.ar   1 LIG       0.17700
      6 N1        -64.0940  -23.4551  -35.0985 N.ar   1 LIG      -0.60000
      7 H1        -66.5957  -25.1995  -37.4989 H      1 LIG       0.11500
      8 H2        -64.1379  -25.4473  -37.8417 H      1 LIG       0.11500
      9 H3        -67.4285  -23.8176  -35.5971 H      1 LIG       0.11500
     10 H4        -62.5987  -24.2902  -36.2478 H      1 LIG       0.12400
     11 H5        -65.7458  -22.7304  -34.0997 H      1 LIG       0.12400
@<TRIPOS>BOND
      1       1       2 ar
      2       1       3 ar
      3       2       4 ar
      4       3       5 ar
      5       4       6 ar
      6       5       6 ar
      7       1       7 1
      8       2       8 1
      9       3       9 1
     10       4      10 1
     11       5      11 1
@<TRIPOS>ALT_TYPE
CGenFF_4.0_ALT_TYPE_SET
CGenFF_4.0 1 CG2R61 2 CG2R61 3 CG2R61 4 CG2R61 5 CG2R61 6 NG2R60 7 HGR61 8 HGR61 9 HGR61 10 HGR62 11 HGR62
@<TRIPOS>MOLECULE
pyridine
 11 11 0 0 0
****
USER_CHARGES
INVALID_CHARGES
Pose:  29 Cluster:  29 Fr_nu: 114395 TotEn:    -9.70
@<TRIPOS>ATOM
      1 C1        -52.8390    3.9776  -32.9873 C.ar   1 LIG      -0.11300
      2 C2        -51.5068    4.1033  -33.3652 C.ar   1 LIG      -0.11700
      3 C3        -53.8429    4.4190  -33.8420 C.ar   1 LIG      -0.11700
      4 C4        -51.2335    4.6729  -34.5983 C.ar   1 LIG       0.17700
      5 C5        -53.4650    4.9747  -35.0537 C.ar   1 LIG       0.17700
      6 N1        -52.1816    5.1135  -35.4554 N.ar   1 LIG      -0.60000
      7 H1        -53.0943    3.5371  -32.0282 H      1 LIG       0.11500
      8 H2        -50.7079    3.7658  -32.7153 H      1 LIG       0.11500
      9 H3        -54.8881    4.3316  -33.5680 H      1 LIG       0.11500
     10 H4        -50.2105    4.7935  -34.9390 H      1 LIG       0.12400
     11 H5        -54.2094    5.3353  -35.7561 H      1 LIG       0.12400
@<TRIPOS>BOND
      1       1       2 ar
      2       1       3 ar
      3       2       4 ar
      4       3       5 ar
      5       4       6 ar
      6       5       6 ar
      7       1       7 1
      8       2       8 1
      9       3       9 1
     10       4      10 1
     11       5      11 1
@<TRIPOS>ALT_TYPE
CGenFF_4.0_ALT_TYPE_SET
CGenFF_4.0 1 CG2R61 2 CG2R61 3 CG2R61 4 CG2R61 5 CG2R61 6 NG2R60 7 HGR61 8 HGR61 9 HGR61 10 HGR62 11 HGR62
@<TRIPOS>MOLECULE
pyridine
 11 11 0 0 0
****
USER_CHARGES
INVALID_CHARGES
Pose:  30 Cluster:  30 Fr_nu:   3627 TotEn:    -9.54
@<TRIPOS>ATOM
      1 C1        -52.3590    5.3903  -32.2096 C.ar   1 LIG      -0.11300
      2 C2        -51.1180    4.9314  -32.6369 C.ar   1 LIG      -0.11700
      3 C3        -53.5166    4.7562  -32.6467 C.ar   1 LIG      -0.11700
      4 C4        -51.0889    3.8435  -33.4945 C.ar   1 LIG       0.17700
      5 C5        -53.3802    3.6763  -33.5040 C.ar   1 LIG       0.17700
      6 N1        -52.1919    3.2019  -33.9407 N.ar   1 LIG      -0.60000
      7 H1        -52.4239    6.2409  -31.5378 H      1 LIG       0.11500
      8 H2        -50.2026    5.4099  -32.3089 H      1 LIG       0.11500
      9 H3        -54.4948    5.0970  -32.3271 H      1 LIG       0.11500
     10 H4        -50.1458    3.4478  -33.8566 H      1 LIG       0.12400
     11 H5        -54.2520    3.1472  -33.8747 H      1 LIG       0.12400
@<TRIPOS>BOND
      1       1       2 ar
      2       1       3 ar
      3       2       4 ar
      4       3       5 ar
      5       4       6 ar
      6       5       6 ar
      7       1       7 1
      8       2       8 1
      9       3       9 1
     10       4      10 1
     11       5      11 1
@<TRIPOS>ALT_TYPE
CGenFF_4.0_ALT_TYPE_SET
CGenFF_4.0 1 CG2R61 2 CG2R61 3 CG2R61 4 CG2R61 5 CG2R61 6 NG2R60 7 HGR61 8 HGR61 9 HGR61 10 HGR62 11 HGR62
@<TRIPOS>MOLECULE
pyridine
 11 11 0 0 0
****
USER_CHARGES
INVALID_CHARGES
Pose:  31 Cluster:  31 Fr_nu: 786762 TotEn:    -9.50
@<TRIPOS>ATOM
      1 C1        -53.4047    6.0264  -34.2268 C.ar   1 LIG      -0.11300
      2 C2        -52.7160    4.8326  -34.4108 C.ar   1 LIG      -0.11700
      3 C3        -54.7143    6.1438  -34.6788 C.ar   1 LIG      -0.11700
      4 C4        -53.3765    3.7944  -35.0478 C.ar   1 LIG       0.17700
      5 C5        -55.2853    5.0470  -35.3040 C.ar   1 LIG       0.17700
      6 N1        -54.6479    3.8711  -35.5008 N.ar   1 LIG      -0.60000
      7 H1        -52.9214    6.8638  -33.7325 H      1 LIG       0.11500
      8 H2        -51.6948    4.7183  -34.0664 H      1 LIG       0.11500
      9 H3        -55.2703    7.0650  -34.5466 H      1 LIG       0.11500
     10 H4        -52.8826    2.8431  -35.2157 H      1 LIG       0.12400
     11 H5        -56.3040    5.0870  -35.6756 H      1 LIG       0.12400
@<TRIPOS>BOND
      1       1       2 ar
      2       1       3 ar
      3       2       4 ar
      4       3       5 ar
      5       4       6 ar
      6       5       6 ar
      7       1       7 1
      8       2       8 1
      9       3       9 1
     10       4      10 1
     11       5      11 1
@<TRIPOS>ALT_TYPE
CGenFF_4.0_ALT_TYPE_SET
CGenFF_4.0 1 CG2R61 2 CG2R61 3 CG2R61 4 CG2R61 5 CG2R61 6 NG2R60 7 HGR61 8 HGR61 9 HGR61 10 HGR62 11 HGR62
@<TRIPOS>MOLECULE
pyridine
 11 11 0 0 0
****
USER_CHARGES
INVALID_CHARGES
Pose:  32 Cluster:  32 Fr_nu:   2495 TotEn:    -9.30
@<TRIPOS>ATOM
      1 C1        -64.8583   -4.3723  -59.5934 C.ar   1 LIG      -0.11300
      2 C2        -65.5918   -5.2602  -58.8143 C.ar   1 LIG      -0.11700
      3 C3        -64.3193   -3.2291  -59.0139 C.ar   1 LIG      -0.11700
      4 C4        -65.7563   -4.9615  -57.4713 C.ar   1 LIG       0.17700
      5 C5        -64.5410   -3.0212  -57.6621 C.ar   1 LIG       0.17700
      6 N1        -65.2480   -3.8610  -56.8730 N.ar   1 LIG      -0.60000
      7 H1        -64.7076   -4.5706  -60.6503 H      1 LIG       0.11500
      8 H2        -66.0208   -6.1576  -59.2445 H      1 LIG       0.11500
      9 H3        -63.7446   -2.5227  -59.6020 H      1 LIG       0.11500
     10 H4        -66.3204   -5.6221  -56.8213 H      1 LIG       0.12400
     11 H5        -64.1428   -2.1444  -57.1619 H      1 LIG       0.12400
@<TRIPOS>BOND
      1       1       2 ar
      2       1       3 ar
      3       2       4 ar
      4       3       5 ar
      5       4       6 ar
      6       5       6 ar
      7       1       7 1
      8       2       8 1
      9       3       9 1
     10       4      10 1
     11       5      11 1
@<TRIPOS>ALT_TYPE
CGenFF_4.0_ALT_TYPE_SET
CGenFF_4.0 1 CG2R61 2 CG2R61 3 CG2R61 4 CG2R61 5 CG2R61 6 NG2R60 7 HGR61 8 HGR61 9 HGR61 10 HGR62 11 HGR62
@<TRIPOS>MOLECULE
pyridine
 11 11 0 0 0
****
USER_CHARGES
INVALID_CHARGES
Pose:  33 Cluster:  33 Fr_nu: 168334 TotEn:    -8.51
@<TRIPOS>ATOM
      1 C1        -52.4756    4.9397  -35.1549 C.ar   1 LIG      -0.11300
      2 C2        -51.2352    5.5335  -34.9503 C.ar   1 LIG      -0.11700
      3 C3        -53.2428    4.5510  -34.0623 C.ar   1 LIG      -0.11700
      4 C4        -50.8106    5.7151  -33.6439 C.ar   1 LIG       0.17700
      5 C5        -52.7282    4.7763  -32.7957 C.ar   1 LIG       0.17700
      6 N1        -51.5276    5.3504  -32.5575 N.ar   1 LIG      -0.60000
      7 H1        -52.8434    4.7794  -36.1639 H      1 LIG       0.11500
      8 H2        -50.6203    5.8447  -35.7868 H      1 LIG       0.11500
      9 H3        -54.2125    4.0858  -34.1980 H      1 LIG       0.11500
     10 H4        -49.8504    6.1734  -33.4314 H      1 LIG       0.12400
     11 H5        -53.2866    4.4910  -31.9101 H      1 LIG       0.12400
@<TRIPOS>BOND
      1       1       2 ar
      2       1       3 ar
      3       2       4 ar
      4       3       5 ar
      5       4       6 ar
      6       5       6 ar
      7       1       7 1
      8       2       8 1
      9       3       9 1
     10       4      10 1
     11       5      11 1
@<TRIPOS>ALT_TYPE
CGenFF_4.0_ALT_TYPE_SET
CGenFF_4.0 1 CG2R61 2 CG2R61 3 CG2R61 4 CG2R61 5 CG2R61 6 NG2R60 7 HGR61 8 HGR61 9 HGR61 10 HGR62 11 HGR62
@<TRIPOS>MOLECULE
pyridine
 11 11 0 0 0
****
USER_CHARGES
INVALID_CHARGES
Pose:  34 Cluster:  34 Fr_nu:   3611 TotEn:    -8.36
@<TRIPOS>ATOM
      1 C1        -52.1864    4.7239  -33.0501 C.ar   1 LIG      -0.11300
      2 C2        -51.8630    4.9663  -34.3804 C.ar   1 LIG      -0.11700
      3 C3        -53.5166    4.7562  -32.6467 C.ar   1 LIG      -0.11700
      4 C4        -52.8986    5.2341  -35.2612 C.ar   1 LIG       0.17700
      5 C5        -54.4782    5.0336  -33.6050 C.ar   1 LIG       0.17700
      6 N1        -54.2025    5.2742  -34.9065 N.ar   1 LIG      -0.60000
      7 H1        -51.4031    4.5110  -32.3288 H      1 LIG       0.11500
      8 H2        -50.8332    4.9460  -34.7174 H      1 LIG       0.11500
      9 H3        -53.7920    4.5708  -31.6147 H      1 LIG       0.11500
     10 H4        -52.6986    5.4301  -36.3093 H      1 LIG       0.12400
     11 H5        -55.5302    5.0713  -33.3420 H      1 LIG       0.12400
@<TRIPOS>BOND
      1       1       2 ar
      2       1       3 ar
      3       2       4 ar
      4       3       5 ar
      5       4       6 ar
      6       5       6 ar
      7       1       7 1
      8       2       8 1
      9       3       9 1
     10       4      10 1
     11       5      11 1
@<TRIPOS>ALT_TYPE
CGenFF_4.0_ALT_TYPE_SET
CGenFF_4.0 1 CG2R61 2 CG2R61 3 CG2R61 4 CG2R61 5 CG2R61 6 NG2R60 7 HGR61 8 HGR61 9 HGR61 10 HGR62 11 HGR62
@<TRIPOS>MOLECULE
pyridine
 11 11 0 0 0
****
USER_CHARGES
INVALID_CHARGES
Pose:  35 Cluster:  35 Fr_nu: 838143 TotEn:    -8.14
@<TRIPOS>ATOM
      1 C1        -46.4264  -10.7049  -30.8093 C.ar   1 LIG      -0.11300
      2 C2        -46.3801   -9.3852  -30.3743 C.ar   1 LIG      -0.11700
      3 C3        -46.7438  -10.9837  -32.1340 C.ar   1 LIG      -0.11700
      4 C4        -46.6572   -8.3884  -31.2959 C.ar   1 LIG       0.17700
      5 C5        -47.0049   -9.9154  -32.9768 C.ar   1 LIG       0.17700
      6 N1        -46.9696   -8.6203  -32.5906 N.ar   1 LIG      -0.60000
      7 H1        -46.2162  -11.5148  -30.1171 H      1 LIG       0.11500
      8 H2        -46.1346   -9.1443  -29.3465 H      1 LIG       0.11500
      9 H3        -46.7863  -12.0050  -32.4951 H      1 LIG       0.11500
     10 H4        -46.6346   -7.3431  -31.0060 H      1 LIG       0.12400
     11 H5        -47.2582  -10.0788  -34.0192 H      1 LIG       0.12400
@<TRIPOS>BOND
      1       1       2 ar
      2       1       3 ar
      3       2       4 ar
      4       3       5 ar
      5       4       6 ar
      6       5       6 ar
      7       1       7 1
      8       2       8 1
      9       3       9 1
     10       4      10 1
     11       5      11 1
@<TRIPOS>ALT_TYPE
CGenFF_4.0_ALT_TYPE_SET
CGenFF_4.0 1 CG2R61 2 CG2R61 3 CG2R61 4 CG2R61 5 CG2R61 6 NG2R60 7 HGR61 8 HGR61 9 HGR61 10 HGR62 11 HGR62
@<TRIPOS>MOLECULE
pyridine
 11 11 0 0 0
****
USER_CHARGES
INVALID_CHARGES
Pose:  36 Cluster:  36 Fr_nu:   4162 TotEn:    -7.43
@<TRIPOS>ATOM
      1 C1        -52.8572    4.7572  -35.3110 C.ar   1 LIG      -0.11300
      2 C2        -52.0157    4.1735  -34.3706 C.ar   1 LIG      -0.11700
      3 C3        -54.0664    5.3107  -34.9051 C.ar   1 LIG      -0.11700
      4 C4        -52.4262    4.1689  -33.0472 C.ar   1 LIG       0.17700
      5 C5        -54.3853    5.2549  -33.5579 C.ar   1 LIG       0.17700
      6 N1        -53.5935    4.6963  -32.6151 N.ar   1 LIG      -0.60000
      7 H1        -52.5715    4.7801  -36.3584 H      1 LIG       0.11500
      8 H2        -51.0684    3.7363  -34.6641 H      1 LIG       0.11500
      9 H3        -54.7384    5.7705  -35.6208 H      1 LIG       0.11500
     10 H4        -51.8057    3.7254  -32.2756 H      1 LIG       0.12400
     11 H5        -55.3170    5.6715  -33.1895 H      1 LIG       0.12400
@<TRIPOS>BOND
      1       1       2 ar
      2       1       3 ar
      3       2       4 ar
      4       3       5 ar
      5       4       6 ar
      6       5       6 ar
      7       1       7 1
      8       2       8 1
      9       3       9 1
     10       4      10 1
     11       5      11 1
@<TRIPOS>ALT_TYPE
CGenFF_4.0_ALT_TYPE_SET
CGenFF_4.0 1 CG2R61 2 CG2R61 3 CG2R61 4 CG2R61 5 CG2R61 6 NG2R60 7 HGR61 8 HGR61 9 HGR61 10 HGR62 11 HGR62
@<TRIPOS>MOLECULE
pyridine
 11 11 0 0 0
****
USER_CHARGES
INVALID_CHARGES
Pose:  37 Cluster:  37 Fr_nu: 3508332 TotEn:    -7.14
@<TRIPOS>ATOM
      1 C1        -61.1811   -2.8654  -18.4587 C.ar   1 LIG      -0.11300
      2 C2        -60.0615   -2.0413  -18.4355 C.ar   1 LIG      -0.11700
      3 C3        -61.3282   -3.8563  -17.4945 C.ar   1 LIG      -0.11700
      4 C4        -59.1252   -2.2474  -17.4352 C.ar   1 LIG       0.17700
      5 C5        -60.3351   -3.9813  -16.5364 C.ar   1 LIG       0.17700
      6 N1        -59.2335   -3.1995  -16.4817 N.ar   1 LIG      -0.60000
      7 H1        -61.9373   -2.7360  -19.2273 H      1 LIG       0.11500
      8 H2        -59.9261   -1.2623  -19.1767 H      1 LIG       0.11500
      9 H3        -62.1926   -4.5106  -17.4934 H      1 LIG       0.11500
     10 H4        -58.2342   -1.6312  -17.3739 H      1 LIG       0.12400
     11 H5        -60.4017   -4.7389  -15.7625 H      1 LIG       0.12400
@<TRIPOS>BOND
      1       1       2 ar
      2       1       3 ar
      3       2       4 ar
      4       3       5 ar
      5       4       6 ar
      6       5       6 ar
      7       1       7 1
      8       2       8 1
      9       3       9 1
     10       4      10 1
     11       5      11 1
@<TRIPOS>ALT_TYPE
CGenFF_4.0_ALT_TYPE_SET
CGenFF_4.0 1 CG2R61 2 CG2R61 3 CG2R61 4 CG2R61 5 CG2R61 6 NG2R60 7 HGR61 8 HGR61 9 HGR61 10 HGR62 11 HGR62
@<TRIPOS>MOLECULE
pyridine
 11 11 0 0 0
****
USER_CHARGES
INVALID_CHARGES
Pose:  38 Cluster:  38 Fr_nu: 3588475 TotEn:    -6.91
@<TRIPOS>ATOM
      1 C1        -55.2939  -24.4183  -23.6520 C.ar   1 LIG      -0.11300
      2 C2        -54.2507  -24.5065  -22.7371 C.ar   1 LIG      -0.11700
      3 C3        -55.1067  -23.7335  -24.8475 C.ar   1 LIG      -0.11700
      4 C4        -53.0494  -23.8974  -23.0624 C.ar   1 LIG       0.17700
      5 C5        -53.8672  -23.1587  -25.0783 C.ar   1 LIG       0.17700
      6 N1        -52.8300  -23.2233  -24.2135 N.ar   1 LIG      -0.60000
      7 H1        -56.2512  -24.8819  -23.4335 H      1 LIG       0.11500
      8 H2        -54.3737  -25.0354  -21.7992 H      1 LIG       0.11500
      9 H3        -55.9059  -23.6515  -25.5752 H      1 LIG       0.11500
     10 H4        -52.2052  -23.9373  -22.3821 H      1 LIG       0.12400
     11 H5        -53.6697  -22.6128  -25.9950 H      1 LIG       0.12400
@<TRIPOS>BOND
      1       1       2 ar
      2       1       3 ar
      3       2       4 ar
      4       3       5 ar
      5       4       6 ar
      6       5       6 ar
      7       1       7 1
      8       2       8 1
      9       3       9 1
     10       4      10 1
     11       5      11 1
@<TRIPOS>ALT_TYPE
CGenFF_4.0_ALT_TYPE_SET
CGenFF_4.0 1 CG2R61 2 CG2R61 3 CG2R61 4 CG2R61 5 CG2R61 6 NG2R60 7 HGR61 8 HGR61 9 HGR61 10 HGR62 11 HGR62
@<TRIPOS>MOLECULE
pyridine
 11 11 0 0 0
****
USER_CHARGES
INVALID_CHARGES
Pose:  39 Cluster:  39 Fr_nu: 3479892 TotEn:    -6.46
@<TRIPOS>ATOM
      1 C1        -85.0975   -1.5412  -46.6115 C.ar   1 LIG      -0.11300
      2 C2        -84.6259   -2.8196  -46.3353 C.ar   1 LIG      -0.11700
      3 C3        -84.7838   -0.9374  -47.8241 C.ar   1 LIG      -0.11700
      4 C4        -83.8506   -3.4468  -47.2972 C.ar   1 LIG       0.17700
      5 C5        -84.0012   -1.6487  -48.7192 C.ar   1 LIG       0.17700
      6 N1        -83.5248   -2.8923  -48.4863 N.ar   1 LIG      -0.60000
      7 H1        -85.7077   -1.0160  -45.8828 H      1 LIG       0.11500
      8 H2        -84.8581   -3.3098  -45.3970 H      1 LIG       0.11500
      9 H3        -85.1400    0.0588  -48.0606 H      1 LIG       0.11500
     10 H4        -83.4584   -4.4444  -47.1296 H      1 LIG       0.12400
     11 H5        -83.7274   -1.2225  -49.6788 H      1 LIG       0.12400
@<TRIPOS>BOND
      1       1       2 ar
      2       1       3 ar
      3       2       4 ar
      4       3       5 ar
      5       4       6 ar
      6       5       6 ar
      7       1       7 1
      8       2       8 1
      9       3       9 1
     10       4      10 1
     11       5      11 1
@<TRIPOS>ALT_TYPE
CGenFF_4.0_ALT_TYPE_SET
CGenFF_4.0 1 CG2R61 2 CG2R61 3 CG2R61 4 CG2R61 5 CG2R61 6 NG2R60 7 HGR61 8 HGR61 9 HGR61 10 HGR62 11 HGR62
@<TRIPOS>MOLECULE
cyclopropane
 9 9 0 0 0
****
USER_CHARGES
INVALID_CHARGES
Pose:   1 Cluster:   1 Fr_nu: 137074 TotEn:    -8.59
@<TRIPOS>ATOM
      1 C1        -65.3179   -4.1916  -58.4005 C.3    1 LIG      -0.18000
      2 C2        -64.8595   -3.9695  -56.9890 C.3    1 LIG      -0.18000
      3 C3        -66.2270   -4.5274  -57.2550 C.3    1 LIG      -0.18000
      4 H1        -65.5578   -3.3202  -58.9969 H      1 LIG       0.09000
      5 H2        -64.8764   -5.0122  -58.9516 H      1 LIG       0.09000
      6 H3        -64.1094   -4.6408  -56.5899 H      1 LIG       0.09000
      7 H4        -64.7907   -2.9488  -56.6346 H      1 LIG       0.09000
      8 H5        -67.0785   -3.8820  -57.0800 H      1 LIG       0.09000
      9 H6        -66.3968   -5.5740  -57.0354 H      1 LIG       0.09000
@<TRIPOS>BOND
      1       1       2 1
      2       1       3 1
      3       2       3 1
      4       1       4 1
      5       1       5 1
      6       2       6 1
      7       2       7 1
      8       3       8 1
      9       3       9 1
@<TRIPOS>ALT_TYPE
CGenFF_4.0_ALT_TYPE_SET
CGenFF_4.0 1 CG3C31 2 CG3C31 3 CG3C31 4 HGA2 5 HGA2 6 HGA2 7 HGA2 8 HGA2 9 HGA2
@<TRIPOS>MOLECULE
cyclopropane
 9 9 0 0 0
****
USER_CHARGES
INVALID_CHARGES
Pose:   2 Cluster:   2 Fr_nu:  91177 TotEn:    -8.56
@<TRIPOS>ATOM
      1 C1        -65.9095   -7.1226  -49.0728 C.3    1 LIG      -0.18000
      2 C2        -66.4666   -7.1357  -50.4661 C.3    1 LIG      -0.18000
      3 C3        -67.2716   -7.6969  -49.3307 C.3    1 LIG      -0.18000
      4 H1        -65.1063   -7.8115  -48.8432 H      1 LIG       0.09000
      5 H2        -65.8521   -6.1705  -48.5609 H      1 LIG       0.09000
      6 H3        -66.7842   -6.1922  -50.8921 H      1 LIG       0.09000
      7 H4        -66.0387   -7.8334  -51.1750 H      1 LIG       0.09000
      8 H5        -67.3852   -8.7721  -49.2752 H      1 LIG       0.09000
      9 H6        -68.1304   -7.1307  -48.9925 H      1 LIG       0.09000
@<TRIPOS>BOND
      1       1       2 1
      2       1       3 1
      3       2       3 1
      4       1       4 1
      5       1       5 1
      6       2       6 1
      7       2       7 1
      8       3       8 1
      9       3       9 1
@<TRIPOS>ALT_TYPE
CGenFF_4.0_ALT_TYPE_SET
CGenFF_4.0 1 CG3C31 2 CG3C31 3 CG3C31 4 HGA2 5 HGA2 6 HGA2 7 HGA2 8 HGA2 9 HGA2
@<TRIPOS>MOLECULE
cyclopropane
 9 9 0 0 0
****
USER_CHARGES
INVALID_CHARGES
Pose:   3 Cluster:   3 Fr_nu:  18817 TotEn:    -8.24
@<TRIPOS>ATOM
      1 C1        -76.4186  -17.6987  -42.1871 C.3    1 LIG      -0.18000
      2 C2        -75.5359  -17.0525  -43.2142 C.3    1 LIG      -0.18000
      3 C3        -76.5865  -18.0360  -43.6395 C.3    1 LIG      -0.18000
      4 H1        -75.9782  -18.4488  -41.5422 H      1 LIG       0.09000
      5 H2        -77.1803  -17.0878  -41.7197 H      1 LIG       0.09000
      6 H3        -75.7034  -16.0065  -43.4382 H      1 LIG       0.09000
      7 H4        -74.5010  -17.3673  -43.2613 H      1 LIG       0.09000
      8 H5        -76.2589  -19.0127  -43.9724 H      1 LIG       0.09000
      9 H6        -77.4612  -17.6516  -44.1491 H      1 LIG       0.09000
@<TRIPOS>BOND
      1       1       2 1
      2       1       3 1
      3       2       3 1
      4       1       4 1
      5       1       5 1
      6       2       6 1
      7       2       7 1
      8       3       8 1
      9       3       9 1
@<TRIPOS>ALT_TYPE
CGenFF_4.0_ALT_TYPE_SET
CGenFF_4.0 1 CG3C31 2 CG3C31 3 CG3C31 4 HGA2 5 HGA2 6 HGA2 7 HGA2 8 HGA2 9 HGA2
@<TRIPOS>MOLECULE
cyclopropane
 9 9 0 0 0
****
USER_CHARGES
INVALID_CHARGES
Pose:   4 Cluster:   4 Fr_nu:  14740 TotEn:    -7.94
@<TRIPOS>ATOM
      1 C1        -70.2265   -8.7949  -48.6786 C.3    1 LIG      -0.18000
      2 C2        -69.4488   -8.7862  -47.3953 C.3    1 LIG      -0.18000
      3 C3        -68.7356   -8.6278  -48.7061 C.3    1 LIG      -0.18000
      4 H1        -70.6350   -9.7394  -49.0155 H      1 LIG       0.09000
      5 H2        -70.8355   -7.9293  -48.9059 H      1 LIG       0.09000
      6 H3        -69.5344   -7.9145  -46.7586 H      1 LIG       0.09000
      7 H4        -69.3334   -9.7247  -46.8678 H      1 LIG       0.09000
      8 H5        -68.1405   -9.4596  -49.0610 H      1 LIG       0.09000
      9 H6        -68.3418   -7.6494  -48.9516 H      1 LIG       0.09000
@<TRIPOS>BOND
      1       1       2 1
      2       1       3 1
      3       2       3 1
      4       1       4 1
      5       1       5 1
      6       2       6 1
      7       2       7 1
      8       3       8 1
      9       3       9 1
@<TRIPOS>ALT_TYPE
CGenFF_4.0_ALT_TYPE_SET
CGenFF_4.0 1 CG3C31 2 CG3C31 3 CG3C31 4 HGA2 5 HGA2 6 HGA2 7 HGA2 8 HGA2 9 HGA2
@<TRIPOS>MOLECULE
cyclopropane
 9 9 0 0 0
****
USER_CHARGES
INVALID_CHARGES
Pose:   5 Cluster:   5 Fr_nu:  40787 TotEn:    -7.21
@<TRIPOS>ATOM
      1 C1        -52.4220    4.8357  -32.6657 C.3    1 LIG      -0.18000
      2 C2        -53.6356    4.2910  -31.9713 C.3    1 LIG      -0.18000
      3 C3        -53.6857    4.5986  -33.4392 C.3    1 LIG      -0.18000
      4 H1        -52.1401    5.8609  -32.4610 H      1 LIG       0.09000
      5 H2        -51.5924    4.1613  -32.8358 H      1 LIG       0.09000
      6 H3        -53.6229    3.2499  -31.6739 H      1 LIG       0.09000
      7 H4        -54.1713    4.9492  -31.2989 H      1 LIG       0.09000
      8 H5        -54.2546    5.4640  -33.7548 H      1 LIG       0.09000
      9 H6        -53.7061    3.7646  -34.1295 H      1 LIG       0.09000
@<TRIPOS>BOND
      1       1       2 1
      2       1       3 1
      3       2       3 1
      4       1       4 1
      5       1       5 1
      6       2       6 1
      7       2       7 1
      8       3       8 1
      9       3       9 1
@<TRIPOS>ALT_TYPE
CGenFF_4.0_ALT_TYPE_SET
CGenFF_4.0 1 CG3C31 2 CG3C31 3 CG3C31 4 HGA2 5 HGA2 6 HGA2 7 HGA2 8 HGA2 9 HGA2
@<TRIPOS>MOLECULE
cyclopropane
 9 9 0 0 0
****
USER_CHARGES
INVALID_CHARGES
Pose:   6 Cluster:   6 Fr_nu: 371468 TotEn:    -6.98
@<TRIPOS>ATOM
      1 C1        -75.7137  -24.6446  -44.7741 C.3    1 LIG      -0.18000
      2 C2        -76.8793  -25.5297  -44.4429 C.3    1 LIG      -0.18000
      3 C3        -75.6258  -26.1227  -45.0166 C.3    1 LIG      -0.18000
      4 H1        -75.8010  -23.9957  -45.6366 H      1 LIG       0.09000
      5 H2        -75.1423  -24.2334  -43.9518 H      1 LIG       0.09000
      6 H3        -77.0925  -25.7144  -43.3975 H      1 LIG       0.09000
      7 H4        -77.7516  -25.4772  -45.0822 H      1 LIG       0.09000
      8 H5        -75.6543  -26.4689  -46.0421 H      1 LIG       0.09000
      9 H6        -74.9954  -26.7058  -44.3571 H      1 LIG       0.09000
@<TRIPOS>BOND
      1       1       2 1
      2       1       3 1
      3       2       3 1
      4       1       4 1
      5       1       5 1
      6       2       6 1
      7       2       7 1
      8       3       8 1
      9       3       9 1
@<TRIPOS>ALT_TYPE
CGenFF_4.0_ALT_TYPE_SET
CGenFF_4.0 1 CG3C31 2 CG3C31 3 CG3C31 4 HGA2 5 HGA2 6 HGA2 7 HGA2 8 HGA2 9 HGA2
@<TRIPOS>MOLECULE
cyclopropane
 9 9 0 0 0
****
USER_CHARGES
INVALID_CHARGES
Pose:   7 Cluster:   7 Fr_nu: 216339 TotEn:    -6.54
@<TRIPOS>ATOM
      1 C1        -50.5631    4.6461  -32.8840 C.3    1 LIG      -0.18000
      2 C2        -51.5689    4.4225  -33.9749 C.3    1 LIG      -0.18000
      3 C3        -52.0106    4.9613  -32.6459 C.3    1 LIG      -0.18000
      4 H1        -50.1485    3.7749  -32.3925 H      1 LIG       0.09000
      5 H2        -49.8771    5.4765  -32.9922 H      1 LIG       0.09000
      6 H3        -51.5599    5.1025  -34.8176 H      1 LIG       0.09000
      7 H4        -51.8319    3.4007  -34.2183 H      1 LIG       0.09000
      8 H5        -52.5706    4.3023  -31.9945 H      1 LIG       0.09000
      9 H6        -52.2983    6.0039  -32.5941 H      1 LIG       0.09000
@<TRIPOS>BOND
      1       1       2 1
      2       1       3 1
      3       2       3 1
      4       1       4 1
      5       1       5 1
      6       2       6 1
      7       2       7 1
      8       3       8 1
      9       3       9 1
@<TRIPOS>ALT_TYPE
CGenFF_4.0_ALT_TYPE_SET
CGenFF_4.0 1 CG3C31 2 CG3C31 3 CG3C31 4 HGA2 5 HGA2 6 HGA2 7 HGA2 8 HGA2 9 HGA2
@<TRIPOS>MOLECULE
cyclopropane
 9 9 0 0 0
****
USER_CHARGES
INVALID_CHARGES
Pose:   8 Cluster:   8 Fr_nu: 291393 TotEn:    -6.30
@<TRIPOS>ATOM
      1 C1        -65.7864   -4.4272  -58.4545 C.3    1 LIG      -0.18000
      2 C2        -64.9535   -4.2823  -59.6943 C.3    1 LIG      -0.18000
      3 C3        -64.4011   -3.8574  -58.3653 C.3    1 LIG      -0.18000
      4 H1        -66.6205   -3.7492  -58.3240 H      1 LIG       0.09000
      5 H2        -65.9471   -5.4255  -58.0681 H      1 LIG       0.09000
      6 H3        -64.5536   -5.1832  -60.1425 H      1 LIG       0.09000
      7 H4        -65.2265   -3.5068  -60.3989 H      1 LIG       0.09000
      8 H5        -64.3027   -2.7961  -58.1751 H      1 LIG       0.09000
      9 H6        -63.6300   -4.4728  -57.9190 H      1 LIG       0.09000
@<TRIPOS>BOND
      1       1       2 1
      2       1       3 1
      3       2       3 1
      4       1       4 1
      5       1       5 1
      6       2       6 1
      7       2       7 1
      8       3       8 1
      9       3       9 1
@<TRIPOS>ALT_TYPE
CGenFF_4.0_ALT_TYPE_SET
CGenFF_4.0 1 CG3C31 2 CG3C31 3 CG3C31 4 HGA2 5 HGA2 6 HGA2 7 HGA2 8 HGA2 9 HGA2
@<TRIPOS>MOLECULE
cyclopropane
 9 9 0 0 0
****
USER_CHARGES
INVALID_CHARGES
Pose:   9 Cluster:   9 Fr_nu: 131389 TotEn:    -5.99
@<TRIPOS>ATOM
      1 C1        -65.1945  -24.9244  -35.1708 C.3    1 LIG      -0.18000
      2 C2        -65.9810  -24.0001  -36.0533 C.3    1 LIG      -0.18000
      3 C3        -65.0159  -23.4395  -35.0501 C.3    1 LIG      -0.18000
      4 H1        -65.7231  -25.4356  -34.3760 H      1 LIG       0.09000
      5 H2        -64.3927  -25.4939  -35.6233 H      1 LIG       0.09000
      6 H3        -65.7086  -23.9473  -37.0999 H      1 LIG       0.09000
      7 H4        -67.0392  -23.8886  -35.8529 H      1 LIG       0.09000
      8 H5        -65.4245  -22.9511  -34.1745 H      1 LIG       0.09000
      9 H6        -64.0940  -23.0101  -35.4218 H      1 LIG       0.09000
@<TRIPOS>BOND
      1       1       2 1
      2       1       3 1
      3       2       3 1
      4       1       4 1
      5       1       5 1
      6       2       6 1
      7       2       7 1
      8       3       8 1
      9       3       9 1
@<TRIPOS>ALT_TYPE
CGenFF_4.0_ALT_TYPE_SET
CGenFF_4.0 1 CG3C31 2 CG3C31 3 CG3C31 4 HGA2 5 HGA2 6 HGA2 7 HGA2 8 HGA2 9 HGA2
@<TRIPOS>MOLECULE
cyclopropane
 9 9 0 0 0
****
USER_CHARGES
INVALID_CHARGES
Pose:  10 Cluster:  10 Fr_nu: 118415 TotEn:    -5.98
@<TRIPOS>ATOM
      1 C1        -52.8956    4.2913  -32.9595 C.3    1 LIG      -0.18000
      2 C2        -51.7430    4.0750  -33.8957 C.3    1 LIG      -0.18000
      3 C3        -53.1505    4.0230  -34.4136 C.3    1 LIG      -0.18000
      4 H1        -53.1270    3.5044  -32.2527 H      1 LIG       0.09000
      5 H2        -53.0676    5.2957  -32.5941 H      1 LIG       0.09000
      6 H3        -51.1391    4.9339  -34.1606 H      1 LIG       0.09000
      7 H4        -51.1981    3.1425  -33.8197 H      1 LIG       0.09000
      8 H5        -53.5531    3.0555  -34.6857 H      1 LIG       0.09000
      9 H6        -53.4938    4.8471  -35.0264 H      1 LIG       0.09000
@<TRIPOS>BOND
      1       1       2 1
      2       1       3 1
      3       2       3 1
      4       1       4 1
      5       1       5 1
      6       2       6 1
      7       2       7 1
      8       3       8 1
      9       3       9 1
@<TRIPOS>ALT_TYPE
CGenFF_4.0_ALT_TYPE_SET
CGenFF_4.0 1 CG3C31 2 CG3C31 3 CG3C31 4 HGA2 5 HGA2 6 HGA2 7 HGA2 8 HGA2 9 HGA2
@<TRIPOS>MOLECULE
cyclopropane
 9 9 0 0 0
****
USER_CHARGES
INVALID_CHARGES
Pose:  11 Cluster:  11 Fr_nu: 1040648 TotEn:    -5.59
@<TRIPOS>ATOM
      1 C1        -45.1905  -11.2873  -44.7907 C.3    1 LIG      -0.18000
      2 C2        -45.9041  -12.1693  -43.8086 C.3    1 LIG      -0.18000
      3 C3        -45.9962  -10.6769  -43.6818 C.3    1 LIG      -0.18000
      4 H1        -44.1115  -11.2259  -44.7237 H      1 LIG       0.09000
      5 H2        -45.5879  -11.2260  -45.7958 H      1 LIG       0.09000
      6 H3        -46.7819  -12.7018  -44.1526 H      1 LIG       0.09000
      7 H4        -45.3059  -12.7020  -43.0800 H      1 LIG       0.09000
      8 H5        -45.4597  -10.2050  -42.8683 H      1 LIG       0.09000
      9 H6        -46.9357  -10.2052  -43.9411 H      1 LIG       0.09000
@<TRIPOS>BOND
      1       1       2 1
      2       1       3 1
      3       2       3 1
      4       1       4 1
      5       1       5 1
      6       2       6 1
      7       2       7 1
      8       3       8 1
      9       3       9 1
@<TRIPOS>ALT_TYPE
CGenFF_4.0_ALT_TYPE_SET
CGenFF_4.0 1 CG3C31 2 CG3C31 3 CG3C31 4 HGA2 5 HGA2 6 HGA2 7 HGA2 8 HGA2 9 HGA2
@<TRIPOS>MOLECULE
cyclopropane
 9 9 0 0 0
****
USER_CHARGES
INVALID_CHARGES
Pose:  12 Cluster:  12 Fr_nu: 534743 TotEn:    -5.30
@<TRIPOS>ATOM
      1 C1        -54.3955    5.2996  -34.0921 C.3    1 LIG      -0.18000
      2 C2        -53.6414    4.3083  -33.2552 C.3    1 LIG      -0.18000
      3 C3        -53.9033    4.0213  -34.7046 C.3    1 LIG      -0.18000
      4 H1        -55.4598    5.4001  -33.9201 H      1 LIG       0.09000
      5 H2        -53.8904    6.2172  -34.3655 H      1 LIG       0.09000
      6 H3        -52.6286    4.5587  -32.9652 H      1 LIG       0.09000
      7 H4        -54.1976    3.7411  -32.5195 H      1 LIG       0.09000
      8 H5        -54.6361    3.2612  -34.9446 H      1 LIG       0.09000
      9 H6        -53.0670    4.0792  -35.3900 H      1 LIG       0.09000
@<TRIPOS>BOND
      1       1       2 1
      2       1       3 1
      3       2       3 1
      4       1       4 1
      5       1       5 1
      6       2       6 1
      7       2       7 1
      8       3       8 1
      9       3       9 1
@<TRIPOS>ALT_TYPE
CGenFF_4.0_ALT_TYPE_SET
CGenFF_4.0 1 CG3C31 2 CG3C31 3 CG3C31 4 HGA2 5 HGA2 6 HGA2 7 HGA2 8 HGA2 9 HGA2
@<TRIPOS>MOLECULE
pyrrole
 10 10 0 0 0
****
USER_CHARGES
INVALID_CHARGES
Pose:   1 Cluster:   1 Fr_nu:  97468 TotEn:   -22.48
@<TRIPOS>ATOM
      1 C1        -84.6431   -9.2405  -32.7900 C.2    1 LIG      -0.25700
      2 C2        -83.6453  -10.1094  -32.2836 C.2    1 LIG      -0.25700
      3 C3        -84.2669   -8.8811  -34.0655 C.2    1 LIG      -0.04700
      4 C4        -82.6896  -10.2544  -33.2650 C.2    1 LIG      -0.04700
      5 N1        -83.0778   -9.5031  -34.3434 N.pl3  1 LIG      -0.36000
      6 H1        -85.5384   -8.9131  -32.2806 H      1 LIG       0.15400
      7 H2        -83.6235  -10.5786  -31.3102 H      1 LIG       0.15400
      8 H3        -84.7371   -8.2398  -34.7975 H      1 LIG       0.14000
      9 H4        -81.7717  -10.8247  -33.2923 H      1 LIG       0.14000
     10 H5        -82.5659   -9.4207  -35.2109 H      1 LIG       0.38000
@<TRIPOS>BOND
      1       1       2 1
      2       1       3 2
      3       2       4 2
      4       3       5 1
      5       4       5 1
      6       1       6 1
      7       2       7 1
      8       3       8 1
      9       4       9 1
     10       5      10 1
@<TRIPOS>ALT_TYPE
CGenFF_4.0_ALT_TYPE_SET
CGenFF_4.0 1 CG2R51 2 CG2R51 3 CG2R51 4 CG2R51 5 NG2R51 6 HGR51 7 HGR51 8 HGR52 9 HGR52 10 HGP1
@<TRIPOS>MOLECULE
pyrrole
 10 10 0 0 0
****
USER_CHARGES
INVALID_CHARGES
Pose:   2 Cluster:   2 Fr_nu: 973735 TotEn:   -18.04
@<TRIPOS>ATOM
      1 C1        -75.1326  -25.1041  -44.3386 C.2    1 LIG      -0.25700
      2 C2        -74.7720  -26.3189  -44.9720 C.2    1 LIG      -0.25700
      3 C3        -76.4485  -24.8492  -44.6562 C.2    1 LIG      -0.04700
      4 C4        -75.8786  -26.7694  -45.6575 C.2    1 LIG      -0.04700
      5 N1        -76.8915  -25.8681  -45.4586 N.pl3  1 LIG      -0.36000
      6 H1        -74.5018  -24.4832  -43.7181 H      1 LIG       0.15400
      7 H2        -73.8113  -26.8127  -44.9343 H      1 LIG       0.15400
      8 H3        -77.1069  -24.0363  -44.3845 H      1 LIG       0.14000
      9 H4        -76.0352  -27.6492  -46.2659 H      1 LIG       0.14000
     10 H5        -77.8227  -25.9433  -45.8442 H      1 LIG       0.38000
@<TRIPOS>BOND
      1       1       2 1
      2       1       3 2
      3       2       4 2
      4       3       5 1
      5       4       5 1
      6       1       6 1
      7       2       7 1
      8       3       8 1
      9       4       9 1
     10       5      10 1
@<TRIPOS>ALT_TYPE
CGenFF_4.0_ALT_TYPE_SET
CGenFF_4.0 1 CG2R51 2 CG2R51 3 CG2R51 4 CG2R51 5 NG2R51 6 HGR51 7 HGR51 8 HGR52 9 HGR52 10 HGP1
@<TRIPOS>MOLECULE
pyrrole
 10 10 0 0 0
****
USER_CHARGES
INVALID_CHARGES
Pose:   3 Cluster:   3 Fr_nu:  97033 TotEn:   -17.80
@<TRIPOS>ATOM
      1 C1        -83.6595   -8.2548  -32.3310 C.2    1 LIG      -0.25700
      2 C2        -82.3117   -8.3977  -31.9183 C.2    1 LIG      -0.25700
      3 C3        -83.6985   -8.4713  -33.6907 C.2    1 LIG      -0.04700
      4 C4        -81.5682   -8.6972  -33.0386 C.2    1 LIG      -0.04700
      5 N1        -82.4216   -8.7391  -34.1101 N.pl3  1 LIG      -0.36000
      6 H1        -84.5088   -8.0201  -31.7049 H      1 LIG       0.15400
      7 H2        -81.9235   -8.2936  -30.9150 H      1 LIG       0.15400
      8 H3        -84.5180   -8.4581  -34.3954 H      1 LIG       0.14000
      9 H4        -80.5116   -8.8851  -33.1678 H      1 LIG       0.14000
     10 H5        -82.1509   -8.9375  -35.0634 H      1 LIG       0.38000
@<TRIPOS>BOND
      1       1       2 1
      2       1       3 2
      3       2       4 2
      4       3       5 1
      5       4       5 1
      6       1       6 1
      7       2       7 1
      8       3       8 1
      9       4       9 1
     10       5      10 1
@<TRIPOS>ALT_TYPE
CGenFF_4.0_ALT_TYPE_SET
CGenFF_4.0 1 CG2R51 2 CG2R51 3 CG2R51 4 CG2R51 5 NG2R51 6 HGR51 7 HGR51 8 HGR52 9 HGR52 10 HGP1
@<TRIPOS>MOLECULE
pyrrole
 10 10 0 0 0
****
USER_CHARGES
INVALID_CHARGES
Pose:   4 Cluster:   4 Fr_nu: 973765 TotEn:   -15.96
@<TRIPOS>ATOM
      1 C1        -74.5250  -27.5384  -45.6495 C.2    1 LIG      -0.25700
      2 C2        -74.7720  -26.3189  -44.9720 C.2    1 LIG      -0.25700
      3 C3        -75.6887  -27.8932  -46.2955 C.2    1 LIG      -0.04700
      4 C4        -76.0793  -25.9657  -45.2245 C.2    1 LIG      -0.04700
      5 N1        -76.6268  -26.9300  -46.0298 N.pl3  1 LIG      -0.36000
      6 H1        -73.5995  -28.0966  -45.6651 H      1 LIG       0.15400
      7 H2        -74.0749  -25.7584  -44.3654 H      1 LIG       0.15400
      8 H3        -75.9327  -28.7425  -46.9179 H      1 LIG       0.14000
      9 H4        -76.6661  -25.1160  -44.9051 H      1 LIG       0.14000
     10 H5        -77.5765  -26.9306  -46.3753 H      1 LIG       0.38000
@<TRIPOS>BOND
      1       1       2 1
      2       1       3 2
      3       2       4 2
      4       3       5 1
      5       4       5 1
      6       1       6 1
      7       2       7 1
      8       3       8 1
      9       4       9 1
     10       5      10 1
@<TRIPOS>ALT_TYPE
CGenFF_4.0_ALT_TYPE_SET
CGenFF_4.0 1 CG2R51 2 CG2R51 3 CG2R51 4 CG2R51 5 NG2R51 6 HGR51 7 HGR51 8 HGR52 9 HGR52 10 HGP1
@<TRIPOS>MOLECULE
pyrrole
 10 10 0 0 0
****
USER_CHARGES
INVALID_CHARGES
Pose:   5 Cluster:   5 Fr_nu:  97682 TotEn:   -15.89
@<TRIPOS>ATOM
      1 C1        -82.8991   -9.7026  -31.9693 C.2    1 LIG      -0.25700
      2 C2        -81.4969   -9.5774  -31.8104 C.2    1 LIG      -0.25700
      3 C3        -83.1673   -9.6413  -33.3190 C.2    1 LIG      -0.04700
      4 C4        -80.9509   -9.4432  -33.0678 C.2    1 LIG      -0.04700
      5 N1        -81.9755   -9.4832  -33.9770 N.pl3  1 LIG      -0.36000
      6 H1        -83.6331   -9.8247  -31.1852 H      1 LIG       0.15400
      7 H2        -80.9439   -9.5835  -30.8818 H      1 LIG       0.15400
      8 H3        -84.0966   -9.6950  -33.8683 H      1 LIG       0.14000
      9 H4        -79.9276   -9.3248  -33.3955 H      1 LIG       0.14000
     10 H5        -81.8688   -9.4082  -34.9792 H      1 LIG       0.38000
@<TRIPOS>BOND
      1       1       2 1
      2       1       3 2
      3       2       4 2
      4       3       5 1
      5       4       5 1
      6       1       6 1
      7       2       7 1
      8       3       8 1
      9       4       9 1
     10       5      10 1
@<TRIPOS>ALT_TYPE
CGenFF_4.0_ALT_TYPE_SET
CGenFF_4.0 1 CG2R51 2 CG2R51 3 CG2R51 4 CG2R51 5 NG2R51 6 HGR51 7 HGR51 8 HGR52 9 HGR52 10 HGP1
@<TRIPOS>MOLECULE
pyrrole
 10 10 0 0 0
****
USER_CHARGES
INVALID_CHARGES
Pose:   6 Cluster:   6 Fr_nu: 109136 TotEn:   -15.03
@<TRIPOS>ATOM
      1 C1        -70.5219   -8.5206  -44.7311 C.2    1 LIG      -0.25700
      2 C2        -71.5931   -9.4467  -44.7741 C.2    1 LIG      -0.25700
      3 C3        -70.9050   -7.4864  -43.9058 C.2    1 LIG      -0.04700
      4 C4        -72.5982   -8.9502  -43.9737 C.2    1 LIG      -0.04700
      5 N1        -72.1690   -7.7582  -43.4513 N.pl3  1 LIG      -0.36000
      6 H1        -69.5744   -8.5993  -45.2454 H      1 LIG       0.15400
      7 H2        -71.6300  -10.3743  -45.3277 H      1 LIG       0.15400
      8 H3        -70.3931   -6.5840  -43.6027 H      1 LIG       0.14000
      9 H4        -73.5769   -9.3387  -43.7291 H      1 LIG       0.14000
     10 H5        -72.7025   -7.1699  -42.8264 H      1 LIG       0.38000
@<TRIPOS>BOND
      1       1       2 1
      2       1       3 2
      3       2       4 2
      4       3       5 1
      5       4       5 1
      6       1       6 1
      7       2       7 1
      8       3       8 1
      9       4       9 1
     10       5      10 1
@<TRIPOS>ALT_TYPE
CGenFF_4.0_ALT_TYPE_SET
CGenFF_4.0 1 CG2R51 2 CG2R51 3 CG2R51 4 CG2R51 5 NG2R51 6 HGR51 7 HGR51 8 HGR52 9 HGR52 10 HGP1
@<TRIPOS>MOLECULE
pyrrole
 10 10 0 0 0
****
USER_CHARGES
INVALID_CHARGES
Pose:   7 Cluster:   7 Fr_nu: 3031941 TotEn:   -14.69
@<TRIPOS>ATOM
      1 C1        -71.8395  -12.2040  -41.8290 C.2    1 LIG      -0.25700
      2 C2        -70.7871  -11.6793  -41.0389 C.2    1 LIG      -0.25700
      3 C3        -72.8870  -11.3118  -41.7639 C.2    1 LIG      -0.04700
      4 C4        -71.2235  -10.4825  -40.5149 C.2    1 LIG      -0.04700
      5 N1        -72.5013  -10.2694  -40.9621 N.pl3  1 LIG      -0.36000
      6 H1        -71.8340  -13.1309  -42.3851 H      1 LIG       0.15400
      7 H2        -69.8168  -12.1240  -40.8687 H      1 LIG       0.15400
      8 H3        -73.8694  -11.3258  -42.2143 H      1 LIG       0.14000
      9 H4        -70.7395   -9.7653  -39.8671 H      1 LIG       0.14000
     10 H5        -73.0717   -9.4664  -40.7357 H      1 LIG       0.38000
@<TRIPOS>BOND
      1       1       2 1
      2       1       3 2
      3       2       4 2
      4       3       5 1
      5       4       5 1
      6       1       6 1
      7       2       7 1
      8       3       8 1
      9       4       9 1
     10       5      10 1
@<TRIPOS>ALT_TYPE
CGenFF_4.0_ALT_TYPE_SET
CGenFF_4.0 1 CG2R51 2 CG2R51 3 CG2R51 4 CG2R51 5 NG2R51 6 HGR51 7 HGR51 8 HGR52 9 HGR52 10 HGP1
@<TRIPOS>MOLECULE
pyrrole
 10 10 0 0 0
****
USER_CHARGES
INVALID_CHARGES
Pose:   8 Cluster:   8 Fr_nu: 3523698 TotEn:   -14.21
@<TRIPOS>ATOM
      1 C1        -83.6731  -10.3135  -33.0086 C.2    1 LIG      -0.25700
      2 C2        -84.9690   -9.8924  -32.6206 C.2    1 LIG      -0.25700
      3 C3        -83.3350   -9.6109  -34.1441 C.2    1 LIG      -0.04700
      4 C4        -85.3833   -8.9454  -33.5310 C.2    1 LIG      -0.04700
      5 N1        -84.3822   -8.7825  -34.4526 N.pl3  1 LIG      -0.36000
      6 H1        -83.0538  -11.0484  -32.5137 H      1 LIG       0.15400
      7 H2        -85.5396  -10.2406  -31.7713 H      1 LIG       0.15400
      8 H3        -82.4460   -9.6267  -34.7586 H      1 LIG       0.14000
      9 H4        -86.2979   -8.3737  -33.6038 H      1 LIG       0.14000
     10 H5        -84.4114   -8.1483  -35.2390 H      1 LIG       0.38000
@<TRIPOS>BOND
      1       1       2 1
      2       1       3 2
      3       2       4 2
      4       3       5 1
      5       4       5 1
      6       1       6 1
      7       2       7 1
      8       3       8 1
      9       4       9 1
     10       5      10 1
@<TRIPOS>ALT_TYPE
CGenFF_4.0_ALT_TYPE_SET
CGenFF_4.0 1 CG2R51 2 CG2R51 3 CG2R51 4 CG2R51 5 NG2R51 6 HGR51 7 HGR51 8 HGR52 9 HGR52 10 HGP1
@<TRIPOS>MOLECULE
pyrrole
 10 10 0 0 0
****
USER_CHARGES
INVALID_CHARGES
Pose:   9 Cluster:   9 Fr_nu: 2057935 TotEn:   -14.09
@<TRIPOS>ATOM
      1 C1        -61.8065   -1.1096  -23.6139 C.2    1 LIG      -0.25700
      2 C2        -63.0556   -1.7728  -23.5292 C.2    1 LIG      -0.25700
      3 C3        -61.0860   -1.7162  -24.6190 C.2    1 LIG      -0.04700
      4 C4        -63.0603   -2.7645  -24.4851 C.2    1 LIG      -0.04700
      5 N1        -61.8579   -2.7210  -25.1413 N.pl3  1 LIG      -0.36000
      6 H1        -61.4694   -0.2801  -23.0084 H      1 LIG       0.15400
      7 H2        -63.8642   -1.5533  -22.8464 H      1 LIG       0.15400
      8 H3        -60.0959   -1.5239  -25.0076 H      1 LIG       0.14000
      9 H4        -63.8104   -3.4939  -24.7569 H      1 LIG       0.14000
     10 H5        -61.5828   -3.3353  -25.8952 H      1 LIG       0.38000
@<TRIPOS>BOND
      1       1       2 1
      2       1       3 2
      3       2       4 2
      4       3       5 1
      5       4       5 1
      6       1       6 1
      7       2       7 1
      8       3       8 1
      9       4       9 1
     10       5      10 1
@<TRIPOS>ALT_TYPE
CGenFF_4.0_ALT_TYPE_SET
CGenFF_4.0 1 CG2R51 2 CG2R51 3 CG2R51 4 CG2R51 5 NG2R51 6 HGR51 7 HGR51 8 HGR52 9 HGR52 10 HGP1
@<TRIPOS>MOLECULE
pyrrole
 10 10 0 0 0
****
USER_CHARGES
INVALID_CHARGES
Pose:  10 Cluster:  10 Fr_nu: 2947266 TotEn:   -13.83
@<TRIPOS>ATOM
      1 C1        -72.0015  -10.9041  -42.2186 C.2    1 LIG      -0.25700
      2 C2        -73.0328  -11.8014  -42.5902 C.2    1 LIG      -0.25700
      3 C3        -72.6031   -9.7658  -41.7290 C.2    1 LIG      -0.04700
      4 C4        -74.2334  -11.1841  -42.3165 C.2    1 LIG      -0.04700
      5 N1        -73.9600   -9.9472  -41.7936 N.pl3  1 LIG      -0.36000
      6 H1        -70.9363  -11.0700  -42.2987 H      1 LIG       0.15400
      7 H2        -72.9154  -12.7897  -43.0118 H      1 LIG       0.15400
      8 H3        -72.1885   -8.8455  -41.3424 H      1 LIG       0.14000
      9 H4        -75.2545  -11.5146  -42.4454 H      1 LIG       0.14000
     10 H5        -74.6527   -9.2724  -41.5001 H      1 LIG       0.38000
@<TRIPOS>BOND
      1       1       2 1
      2       1       3 2
      3       2       4 2
      4       3       5 1
      5       4       5 1
      6       1       6 1
      7       2       7 1
      8       3       8 1
      9       4       9 1
     10       5      10 1
@<TRIPOS>ALT_TYPE
CGenFF_4.0_ALT_TYPE_SET
CGenFF_4.0 1 CG2R51 2 CG2R51 3 CG2R51 4 CG2R51 5 NG2R51 6 HGR51 7 HGR51 8 HGR52 9 HGR52 10 HGP1
@<TRIPOS>MOLECULE
pyrrole
 10 10 0 0 0
****
USER_CHARGES
INVALID_CHARGES
Pose:  11 Cluster:  11 Fr_nu: 3556699 TotEn:   -12.91
@<TRIPOS>ATOM
      1 C1        -46.6222  -17.6916  -28.6756 C.2    1 LIG      -0.25700
      2 C2        -46.7819  -16.2964  -28.4890 C.2    1 LIG      -0.25700
      3 C3        -45.5951  -17.8714  -29.5757 C.2    1 LIG      -0.04700
      4 C4        -45.8476  -15.6660  -29.2809 C.2    1 LIG      -0.04700
      5 N1        -45.1320  -16.6332  -29.9370 N.pl3  1 LIG      -0.36000
      6 H1        -47.1934  -18.4793  -28.2046 H      1 LIG       0.15400
      7 H2        -47.4992  -15.8031  -27.8484 H      1 LIG       0.15400
      8 H3        -45.1542  -18.7668  -29.9906 H      1 LIG       0.14000
      9 H4        -45.6280  -14.6187  -29.4340 H      1 LIG       0.14000
     10 H5        -44.3780  -16.4601  -30.5873 H      1 LIG       0.38000
@<TRIPOS>BOND
      1       1       2 1
      2       1       3 2
      3       2       4 2
      4       3       5 1
      5       4       5 1
      6       1       6 1
      7       2       7 1
      8       3       8 1
      9       4       9 1
     10       5      10 1
@<TRIPOS>ALT_TYPE
CGenFF_4.0_ALT_TYPE_SET
CGenFF_4.0 1 CG2R51 2 CG2R51 3 CG2R51 4 CG2R51 5 NG2R51 6 HGR51 7 HGR51 8 HGR52 9 HGR52 10 HGP1
@<TRIPOS>MOLECULE
pyrrole
 10 10 0 0 0
****
USER_CHARGES
INVALID_CHARGES
Pose:  12 Cluster:  12 Fr_nu: 612578 TotEn:   -12.90
@<TRIPOS>ATOM
      1 C1        -67.9247   -8.1679  -48.6875 C.2    1 LIG      -0.25700
      2 C2        -69.1961   -8.6757  -48.3233 C.2    1 LIG      -0.25700
      3 C3        -68.1128   -7.3104  -49.7490 C.2    1 LIG      -0.04700
      4 C4        -70.1225   -8.1131  -49.1734 C.2    1 LIG      -0.04700
      5 N1        -69.4526   -7.2851  -50.0359 N.pl3  1 LIG      -0.36000
      6 H1        -66.9756   -8.4016  -48.2258 H      1 LIG       0.15400
      7 H2        -69.4146   -9.3754  -47.5290 H      1 LIG       0.15400
      8 H3        -67.4152   -6.7184  -50.3244 H      1 LIG       0.14000
      9 H4        -71.1954   -8.2267  -49.2400 H      1 LIG       0.14000
     10 H5        -69.8810   -6.7392  -50.7706 H      1 LIG       0.38000
@<TRIPOS>BOND
      1       1       2 1
      2       1       3 2
      3       2       4 2
      4       3       5 1
      5       4       5 1
      6       1       6 1
      7       2       7 1
      8       3       8 1
      9       4       9 1
     10       5      10 1
@<TRIPOS>ALT_TYPE
CGenFF_4.0_ALT_TYPE_SET
CGenFF_4.0 1 CG2R51 2 CG2R51 3 CG2R51 4 CG2R51 5 NG2R51 6 HGR51 7 HGR51 8 HGR52 9 HGR52 10 HGP1
@<TRIPOS>MOLECULE
pyrrole
 10 10 0 0 0
****
USER_CHARGES
INVALID_CHARGES
Pose:  13 Cluster:  13 Fr_nu: 199405 TotEn:   -12.59
@<TRIPOS>ATOM
      1 C1        -45.6907  -14.1591  -44.5996 C.2    1 LIG      -0.25700
      2 C2        -44.9512  -13.2119  -43.8493 C.2    1 LIG      -0.25700
      3 C3        -47.0005  -13.7332  -44.6232 C.2    1 LIG      -0.04700
      4 C4        -45.8316  -12.2360  -43.4372 C.2    1 LIG      -0.04700
      5 N1        -47.0743  -12.5633  -43.9132 N.pl3  1 LIG      -0.36000
      6 H1        -45.3098  -15.0539  -45.0716 H      1 LIG       0.15400
      7 H2        -43.8928  -13.2369  -43.6316 H      1 LIG       0.15400
      8 H3        -47.8838  -14.1569  -45.0797 H      1 LIG       0.14000
      9 H4        -45.6844  -11.3398  -42.8508 H      1 LIG       0.14000
     10 H5        -47.9162  -12.0244  -43.7640 H      1 LIG       0.38000
@<TRIPOS>BOND
      1       1       2 1
      2       1       3 2
      3       2       4 2
      4       3       5 1
      5       4       5 1
      6       1       6 1
      7       2       7 1
      8       3       8 1
      9       4       9 1
     10       5      10 1
@<TRIPOS>ALT_TYPE
CGenFF_4.0_ALT_TYPE_SET
CGenFF_4.0 1 CG2R51 2 CG2R51 3 CG2R51 4 CG2R51 5 NG2R51 6 HGR51 7 HGR51 8 HGR52 9 HGR52 10 HGP1
@<TRIPOS>MOLECULE
pyrrole
 10 10 0 0 0
****
USER_CHARGES
INVALID_CHARGES
Pose:  14 Cluster:  14 Fr_nu: 1018903 TotEn:   -12.18
@<TRIPOS>ATOM
      1 C1        -55.0537    4.8011  -37.1319 C.2    1 LIG      -0.25700
      2 C2        -53.8272    4.7268  -36.4267 C.2    1 LIG      -0.25700
      3 C3        -56.0611    4.5183  -36.2360 C.2    1 LIG      -0.04700
      4 C4        -54.1224    4.4009  -35.1213 C.2    1 LIG      -0.04700
      5 N1        -55.4832    4.2764  -35.0171 N.pl3  1 LIG      -0.36000
      6 H1        -55.1877    5.0356  -38.1785 H      1 LIG       0.15400
      7 H2        -52.8361    4.8919  -36.8251 H      1 LIG       0.15400
      8 H3        -57.1340    4.4671  -36.3565 H      1 LIG       0.14000
      9 H4        -53.4874    4.2485  -34.2599 H      1 LIG       0.14000
     10 H5        -55.9840    4.0426  -34.1709 H      1 LIG       0.38000
@<TRIPOS>BOND
      1       1       2 1
      2       1       3 2
      3       2       4 2
      4       3       5 1
      5       4       5 1
      6       1       6 1
      7       2       7 1
      8       3       8 1
      9       4       9 1
     10       5      10 1
@<TRIPOS>ALT_TYPE
CGenFF_4.0_ALT_TYPE_SET
CGenFF_4.0 1 CG2R51 2 CG2R51 3 CG2R51 4 CG2R51 5 NG2R51 6 HGR51 7 HGR51 8 HGR52 9 HGR52 10 HGP1
@<TRIPOS>MOLECULE
pyrrole
 10 10 0 0 0
****
USER_CHARGES
INVALID_CHARGES
Pose:  15 Cluster:  15 Fr_nu: 294255 TotEn:   -12.07
@<TRIPOS>ATOM
      1 C1        -67.7323   -8.0723  -48.7785 C.2    1 LIG      -0.25700
      2 C2        -66.4180   -7.7180  -49.1710 C.2    1 LIG      -0.25700
      3 C3        -68.6020   -7.4636  -49.6563 C.2    1 LIG      -0.04700
      4 C4        -66.5246   -6.9035  -50.2768 C.2    1 LIG      -0.04700
      5 N1        -67.8567   -6.7556  -50.5626 N.pl3  1 LIG      -0.36000
      6 H1        -68.0139   -8.7028  -47.9468 H      1 LIG       0.15400
      7 H2        -65.4937   -8.0217  -48.7002 H      1 LIG       0.15400
      8 H3        -69.6812   -7.4704  -49.7165 H      1 LIG       0.14000
      9 H4        -65.7734   -6.4190  -50.8846 H      1 LIG       0.14000
     10 H5        -68.2320   -6.2087  -51.3251 H      1 LIG       0.38000
@<TRIPOS>BOND
      1       1       2 1
      2       1       3 2
      3       2       4 2
      4       3       5 1
      5       4       5 1
      6       1       6 1
      7       2       7 1
      8       3       8 1
      9       4       9 1
     10       5      10 1
@<TRIPOS>ALT_TYPE
CGenFF_4.0_ALT_TYPE_SET
CGenFF_4.0 1 CG2R51 2 CG2R51 3 CG2R51 4 CG2R51 5 NG2R51 6 HGR51 7 HGR51 8 HGR52 9 HGR52 10 HGP1
@<TRIPOS>MOLECULE
pyrrole
 10 10 0 0 0
****
USER_CHARGES
INVALID_CHARGES
Pose:  16 Cluster:  16 Fr_nu: 255933 TotEn:   -11.93
@<TRIPOS>ATOM
      1 C1        -64.0806   -3.6639  -57.6701 C.2    1 LIG      -0.25700
      2 C2        -64.9512   -4.4009  -56.8299 C.2    1 LIG      -0.25700
      3 C3        -64.8569   -3.0437  -58.6241 C.2    1 LIG      -0.04700
      4 C4        -66.2330   -4.2086  -57.2960 C.2    1 LIG      -0.04700
      5 N1        -66.1636   -3.3822  -58.3870 N.pl3  1 LIG      -0.36000
      6 H1        -63.0051   -3.5928  -57.5883 H      1 LIG       0.15400
      7 H2        -64.6758   -5.0065  -55.9781 H      1 LIG       0.15400
      8 H3        -64.5972   -2.3944  -59.4482 H      1 LIG       0.14000
      9 H4        -67.1853   -4.5839  -56.9485 H      1 LIG       0.14000
     10 H5        -66.9547   -3.0697  -58.9329 H      1 LIG       0.38000
@<TRIPOS>BOND
      1       1       2 1
      2       1       3 2
      3       2       4 2
      4       3       5 1
      5       4       5 1
      6       1       6 1
      7       2       7 1
      8       3       8 1
      9       4       9 1
     10       5      10 1
@<TRIPOS>ALT_TYPE
CGenFF_4.0_ALT_TYPE_SET
CGenFF_4.0 1 CG2R51 2 CG2R51 3 CG2R51 4 CG2R51 5 NG2R51 6 HGR51 7 HGR51 8 HGR52 9 HGR52 10 HGP1
@<TRIPOS>MOLECULE
pyrrole
 10 10 0 0 0
****
USER_CHARGES
INVALID_CHARGES
Pose:  17 Cluster:  17 Fr_nu: 266347 TotEn:   -11.85
@<TRIPOS>ATOM
      1 C1        -63.6946   -0.9068  -24.6469 C.2    1 LIG      -0.25700
      2 C2        -62.3136   -0.6043  -24.5550 C.2    1 LIG      -0.25700
      3 C3        -63.8121   -2.0810  -25.3574 C.2    1 LIG      -0.04700
      4 C4        -61.6292   -1.6028  -25.2122 C.2    1 LIG      -0.04700
      5 N1        -62.5502   -2.4948  -25.6961 N.pl3  1 LIG      -0.36000
      6 H1        -64.5138   -0.3315  -24.2391 H      1 LIG       0.15400
      7 H2        -61.8650    0.2480  -24.0644 H      1 LIG       0.15400
      8 H3        -64.6780   -2.6569  -25.6520 H      1 LIG       0.14000
      9 H4        -60.5722   -1.7582  -25.3766 H      1 LIG       0.14000
     10 H5        -62.3324   -3.3300  -26.2218 H      1 LIG       0.38000
@<TRIPOS>BOND
      1       1       2 1
      2       1       3 2
      3       2       4 2
      4       3       5 1
      5       4       5 1
      6       1       6 1
      7       2       7 1
      8       3       8 1
      9       4       9 1
     10       5      10 1
@<TRIPOS>ALT_TYPE
CGenFF_4.0_ALT_TYPE_SET
CGenFF_4.0 1 CG2R51 2 CG2R51 3 CG2R51 4 CG2R51 5 NG2R51 6 HGR51 7 HGR51 8 HGR52 9 HGR52 10 HGP1
@<TRIPOS>MOLECULE
pyrrole
 10 10 0 0 0
****
USER_CHARGES
INVALID_CHARGES
Pose:  18 Cluster:  18 Fr_nu:  74794 TotEn:   -11.62
@<TRIPOS>ATOM
      1 C1        -74.7541  -19.2860  -23.5521 C.2    1 LIG      -0.25700
      2 C2        -75.1098  -18.7969  -22.2710 C.2    1 LIG      -0.25700
      3 C3        -74.3141  -18.2126  -24.2948 C.2    1 LIG      -0.04700
      4 C4        -74.8763  -17.4393  -22.2698 C.2    1 LIG      -0.04700
      5 N1        -74.3931  -17.0952  -23.5052 N.pl3  1 LIG      -0.36000
      6 H1        -74.8120  -20.3093  -23.8955 H      1 LIG       0.15400
      7 H2        -75.4946  -19.3697  -21.4392 H      1 LIG       0.15400
      8 H3        -73.9537  -18.1439  -25.3114 H      1 LIG       0.14000
      9 H4        -75.0092  -16.6904  -21.5017 H      1 LIG       0.14000
     10 H5        -74.1341  -16.1608  -23.7902 H      1 LIG       0.38000
@<TRIPOS>BOND
      1       1       2 1
      2       1       3 2
      3       2       4 2
      4       3       5 1
      5       4       5 1
      6       1       6 1
      7       2       7 1
      8       3       8 1
      9       4       9 1
     10       5      10 1
@<TRIPOS>ALT_TYPE
CGenFF_4.0_ALT_TYPE_SET
CGenFF_4.0 1 CG2R51 2 CG2R51 3 CG2R51 4 CG2R51 5 NG2R51 6 HGR51 7 HGR51 8 HGR52 9 HGR52 10 HGP1
@<TRIPOS>MOLECULE
pyrrole
 10 10 0 0 0
****
USER_CHARGES
INVALID_CHARGES
Pose:  19 Cluster:  19 Fr_nu: 3650941 TotEn:   -10.92
@<TRIPOS>ATOM
      1 C1        -83.9805   -9.1480  -32.1197 C.2    1 LIG      -0.25700
      2 C2        -84.1040   -9.1480  -33.5310 C.2    1 LIG      -0.25700
      3 C3        -82.8852   -9.9207  -31.8025 C.2    1 LIG      -0.04700
      4 C4        -83.0804   -9.9208  -34.0333 C.2    1 LIG      -0.04700
      5 N1        -82.3461  -10.3855  -32.9736 N.pl3  1 LIG      -0.36000
      6 H1        -84.6201   -8.6397  -31.4119 H      1 LIG       0.15400
      7 H2        -84.8564   -8.6413  -34.1187 H      1 LIG       0.15400
      8 H3        -82.4430  -10.1812  -30.8513 H      1 LIG       0.14000
      9 H4        -82.8092  -10.1792  -35.0473 H      1 LIG       0.14000
     10 H5        -81.5315  -10.9795  -33.0448 H      1 LIG       0.38000
@<TRIPOS>BOND
      1       1       2 1
      2       1       3 2
      3       2       4 2
      4       3       5 1
      5       4       5 1
      6       1       6 1
      7       2       7 1
      8       3       8 1
      9       4       9 1
     10       5      10 1
@<TRIPOS>ALT_TYPE
CGenFF_4.0_ALT_TYPE_SET
CGenFF_4.0 1 CG2R51 2 CG2R51 3 CG2R51 4 CG2R51 5 NG2R51 6 HGR51 7 HGR51 8 HGR52 9 HGR52 10 HGP1
@<TRIPOS>MOLECULE
pyrrole
 10 10 0 0 0
****
USER_CHARGES
INVALID_CHARGES
Pose:  20 Cluster:  20 Fr_nu: 360631 TotEn:   -10.90
@<TRIPOS>ATOM
      1 C1        -64.8382  -24.6210  -35.3847 C.2    1 LIG      -0.25700
      2 C2        -64.9931  -25.2568  -36.6412 C.2    1 LIG      -0.25700
      3 C3        -65.7749  -23.6135  -35.3152 C.2    1 LIG      -0.04700
      4 C4        -66.0196  -24.6183  -37.3014 C.2    1 LIG      -0.04700
      5 N1        -66.4872  -23.6210  -36.4861 N.pl3  1 LIG      -0.36000
      6 H1        -64.1223  -24.8709  -34.6144 H      1 LIG       0.15400
      7 H2        -64.4196  -26.0888  -37.0249 H      1 LIG       0.15400
      8 H3        -65.9972  -22.8936  -34.5402 H      1 LIG       0.14000
      9 H4        -66.4585  -24.7855  -38.2750 H      1 LIG       0.14000
     10 H5        -67.2419  -22.9883  -36.7131 H      1 LIG       0.38000
@<TRIPOS>BOND
      1       1       2 1
      2       1       3 2
      3       2       4 2
      4       3       5 1
      5       4       5 1
      6       1       6 1
      7       2       7 1
      8       3       8 1
      9       4       9 1
     10       5      10 1
@<TRIPOS>ALT_TYPE
CGenFF_4.0_ALT_TYPE_SET
CGenFF_4.0 1 CG2R51 2 CG2R51 3 CG2R51 4 CG2R51 5 NG2R51 6 HGR51 7 HGR51 8 HGR52 9 HGR52 10 HGP1
@<TRIPOS>MOLECULE
pyrrole
 10 10 0 0 0
****
USER_CHARGES
INVALID_CHARGES
Pose:  21 Cluster:  21 Fr_nu: 594915 TotEn:   -10.80
@<TRIPOS>ATOM
      1 C1        -74.5315  -26.7419  -45.3891 C.2    1 LIG      -0.25700
      2 C2        -75.9277  -26.9474  -45.5135 C.2    1 LIG      -0.25700
      3 C3        -74.3450  -25.4666  -44.9032 C.2    1 LIG      -0.04700
      4 C4        -76.5519  -25.7912  -45.1000 C.2    1 LIG      -0.04700
      5 N1        -75.5801  -24.8980  -44.7315 N.pl3  1 LIG      -0.36000
      6 H1        -73.7477  -27.4472  -45.6272 H      1 LIG       0.15400
      7 H2        -76.4257  -27.8394  -45.8663 H      1 LIG       0.15400
      8 H3        -73.4468  -24.9143  -44.6657 H      1 LIG       0.14000
      9 H4        -77.5978  -25.5261  -45.0339 H      1 LIG       0.14000
     10 H5        -75.7483  -23.9633  -44.3857 H      1 LIG       0.38000
@<TRIPOS>BOND
      1       1       2 1
      2       1       3 2
      3       2       4 2
      4       3       5 1
      5       4       5 1
      6       1       6 1
      7       2       7 1
      8       3       8 1
      9       4       9 1
     10       5      10 1
@<TRIPOS>ALT_TYPE
CGenFF_4.0_ALT_TYPE_SET
CGenFF_4.0 1 CG2R51 2 CG2R51 3 CG2R51 4 CG2R51 5 NG2R51 6 HGR51 7 HGR51 8 HGR52 9 HGR52 10 HGP1
@<TRIPOS>MOLECULE
pyrrole
 10 10 0 0 0
****
USER_CHARGES
INVALID_CHARGES
Pose:  22 Cluster:  22 Fr_nu: 1332251 TotEn:   -10.61
@<TRIPOS>ATOM
      1 C1        -52.0908    4.4925  -33.2680 C.2    1 LIG      -0.25700
      2 C2        -52.3607    4.9664  -34.5756 C.2    1 LIG      -0.25700
      3 C3        -53.3009    4.1997  -32.6786 C.2    1 LIG      -0.04700
      4 C4        -53.7276    4.9489  -34.7453 C.2    1 LIG      -0.04700
      5 N1        -54.2888    4.4813  -33.5858 N.pl3  1 LIG      -0.36000
      6 H1        -51.1201    4.3768  -32.8068 H      1 LIG       0.15400
      7 H2        -51.6392    5.2864  -35.3139 H      1 LIG       0.15400
      8 H3        -53.5467    3.8181  -31.6977 H      1 LIG       0.14000
      9 H4        -54.3486    5.2252  -35.5859 H      1 LIG       0.14000
     10 H5        -55.2793    4.3620  -33.4245 H      1 LIG       0.38000
@<TRIPOS>BOND
      1       1       2 1
      2       1       3 2
      3       2       4 2
      4       3       5 1
      5       4       5 1
      6       1       6 1
      7       2       7 1
      8       3       8 1
      9       4       9 1
     10       5      10 1
@<TRIPOS>ALT_TYPE
CGenFF_4.0_ALT_TYPE_SET
CGenFF_4.0 1 CG2R51 2 CG2R51 3 CG2R51 4 CG2R51 5 NG2R51 6 HGR51 7 HGR51 8 HGR52 9 HGR52 10 HGP1
@<TRIPOS>MOLECULE
pyrrole
 10 10 0 0 0
****
USER_CHARGES
INVALID_CHARGES
Pose:  23 Cluster:  23 Fr_nu:  63907 TotEn:   -10.24
@<TRIPOS>ATOM
      1 C1        -62.4160   -2.4247  -22.7605 C.2    1 LIG      -0.25700
      2 C2        -61.8249   -2.4276  -24.0480 C.2    1 LIG      -0.25700
      3 C3        -63.5874   -3.1446  -22.8439 C.2    1 LIG      -0.04700
      4 C4        -62.6533   -3.1491  -24.8791 C.2    1 LIG      -0.04700
      5 N1        -63.7215   -3.5799  -24.1365 N.pl3  1 LIG      -0.36000
      6 H1        -62.0294   -1.9499  -21.8697 H      1 LIG       0.15400
      7 H2        -60.8974   -1.9555  -24.3397 H      1 LIG       0.15400
      8 H3        -64.3355   -3.3847  -22.1017 H      1 LIG       0.14000
      9 H4        -62.5770   -3.3948  -25.9290 H      1 LIG       0.14000
     10 H5        -64.4901   -4.1340  -24.4880 H      1 LIG       0.38000
@<TRIPOS>BOND
      1       1       2 1
      2       1       3 2
      3       2       4 2
      4       3       5 1
      5       4       5 1
      6       1       6 1
      7       2       7 1
      8       3       8 1
      9       4       9 1
     10       5      10 1
@<TRIPOS>ALT_TYPE
CGenFF_4.0_ALT_TYPE_SET
CGenFF_4.0 1 CG2R51 2 CG2R51 3 CG2R51 4 CG2R51 5 NG2R51 6 HGR51 7 HGR51 8 HGR52 9 HGR52 10 HGP1
@<TRIPOS>MOLECULE
pyrrole
 10 10 0 0 0
****
USER_CHARGES
INVALID_CHARGES
Pose:  24 Cluster:  24 Fr_nu: 199575 TotEn:    -9.84
@<TRIPOS>ATOM
      1 C1        -44.8079  -12.5376  -44.6321 C.2    1 LIG      -0.25700
      2 C2        -44.4745  -11.2885  -44.0527 C.2    1 LIG      -0.25700
      3 C3        -46.1783  -12.6648  -44.5751 C.2    1 LIG      -0.04700
      4 C4        -45.6513  -10.6905  -43.6592 C.2    1 LIG      -0.04700
      5 N1        -46.6804  -11.5362  -43.9815 N.pl3  1 LIG      -0.36000
      6 H1        -44.1236  -13.2646  -45.0462 H      1 LIG       0.15400
      7 H2        -43.4854  -10.8692  -43.9338 H      1 LIG       0.15400
      8 H3        -46.8390  -13.4552  -44.9022 H      1 LIG       0.14000
      9 H4        -45.8475   -9.7408  -43.1816 H      1 LIG       0.14000
     10 H5        -47.6595  -11.3553  -43.8085 H      1 LIG       0.38000
@<TRIPOS>BOND
      1       1       2 1
      2       1       3 2
      3       2       4 2
      4       3       5 1
      5       4       5 1
      6       1       6 1
      7       2       7 1
      8       3       8 1
      9       4       9 1
     10       5      10 1
@<TRIPOS>ALT_TYPE
CGenFF_4.0_ALT_TYPE_SET
CGenFF_4.0 1 CG2R51 2 CG2R51 3 CG2R51 4 CG2R51 5 NG2R51 6 HGR51 7 HGR51 8 HGR52 9 HGR52 10 HGP1
@<TRIPOS>MOLECULE
pyrrole
 10 10 0 0 0
****
USER_CHARGES
INVALID_CHARGES
Pose:  25 Cluster:  25 Fr_nu: 400167 TotEn:    -9.80
@<TRIPOS>ATOM
      1 C1        -66.0630   -4.8095  -57.6130 C.2    1 LIG      -0.25700
      2 C2        -65.2356   -4.9332  -58.7563 C.2    1 LIG      -0.25700
      3 C3        -65.5697   -3.7677  -56.8589 C.2    1 LIG      -0.04700
      4 C4        -64.2617   -3.9632  -58.6660 C.2    1 LIG      -0.04700
      5 N1        -64.4745   -3.2610  -57.5086 N.pl3  1 LIG      -0.36000
      6 H1        -66.9248   -5.4138  -57.3667 H      1 LIG       0.15400
      7 H2        -65.3365   -5.6505  -59.5585 H      1 LIG       0.15400
      8 H3        -65.8984   -3.3434  -55.9208 H      1 LIG       0.14000
      9 H4        -63.4399   -3.7101  -59.3211 H      1 LIG       0.14000
     10 H5        -63.9106   -2.4876  -57.1840 H      1 LIG       0.38000
@<TRIPOS>BOND
      1       1       2 1
      2       1       3 2
      3       2       4 2
      4       3       5 1
      5       4       5 1
      6       1       6 1
      7       2       7 1
      8       3       8 1
      9       4       9 1
     10       5      10 1
@<TRIPOS>ALT_TYPE
CGenFF_4.0_ALT_TYPE_SET
CGenFF_4.0 1 CG2R51 2 CG2R51 3 CG2R51 4 CG2R51 5 NG2R51 6 HGR51 7 HGR51 8 HGR52 9 HGR52 10 HGP1
@<TRIPOS>MOLECULE
pyrrole
 10 10 0 0 0
****
USER_CHARGES
INVALID_CHARGES
Pose:  26 Cluster:  26 Fr_nu: 274821 TotEn:    -9.77
@<TRIPOS>ATOM
      1 C1        -45.1267  -13.3024  -43.6632 C.2    1 LIG      -0.25700
      2 C2        -46.4345  -12.7587  -43.6961 C.2    1 LIG      -0.25700
      3 C3        -44.2416  -12.2503  -43.7484 C.2    1 LIG      -0.04700
      4 C4        -46.3089  -11.3910  -43.8005 C.2    1 LIG      -0.04700
      5 N1        -44.9715  -11.0934  -43.8317 N.pl3  1 LIG      -0.36000
      6 H1        -44.8594  -14.3468  -43.5854 H      1 LIG       0.15400
      7 H2        -47.3672  -13.3030  -43.6496 H      1 LIG       0.15400
      8 H3        -43.1612  -12.2215  -43.7579 H      1 LIG       0.14000
      9 H4        -47.0497  -10.6056  -43.8536 H      1 LIG       0.14000
     10 H5        -44.5829  -10.1632  -43.9044 H      1 LIG       0.38000
@<TRIPOS>BOND
      1       1       2 1
      2       1       3 2
      3       2       4 2
      4       3       5 1
      5       4       5 1
      6       1       6 1
      7       2       7 1
      8       3       8 1
      9       4       9 1
     10       5      10 1
@<TRIPOS>ALT_TYPE
CGenFF_4.0_ALT_TYPE_SET
CGenFF_4.0 1 CG2R51 2 CG2R51 3 CG2R51 4 CG2R51 5 NG2R51 6 HGR51 7 HGR51 8 HGR52 9 HGR52 10 HGP1
@<TRIPOS>MOLECULE
pyrrole
 10 10 0 0 0
****
USER_CHARGES
INVALID_CHARGES
Pose:  27 Cluster:  27 Fr_nu: 315414 TotEn:    -8.85
@<TRIPOS>ATOM
      1 C1        -51.9484    6.1563  -33.4863 C.2    1 LIG      -0.25700
      2 C2        -53.3037    5.9215  -33.8256 C.2    1 LIG      -0.25700
      3 C3        -51.4602    5.0001  -32.9186 C.2    1 LIG      -0.04700
      4 C4        -53.6024    4.6289  -33.4549 C.2    1 LIG      -0.04700
      5 N1        -52.4744    4.0786  -32.9045 N.pl3  1 LIG      -0.36000
      6 H1        -51.3894    7.0687  -33.6395 H      1 LIG       0.15400
      7 H2        -53.9888    6.6173  -34.2890 H      1 LIG       0.15400
      8 H3        -50.4850    4.7517  -32.5241 H      1 LIG       0.14000
      9 H4        -54.5138    4.0533  -33.5350 H      1 LIG       0.14000
     10 H5        -52.4015    3.1373  -32.5439 H      1 LIG       0.38000
@<TRIPOS>BOND
      1       1       2 1
      2       1       3 2
      3       2       4 2
      4       3       5 1
      5       4       5 1
      6       1       6 1
      7       2       7 1
      8       3       8 1
      9       4       9 1
     10       5      10 1
@<TRIPOS>ALT_TYPE
CGenFF_4.0_ALT_TYPE_SET
CGenFF_4.0 1 CG2R51 2 CG2R51 3 CG2R51 4 CG2R51 5 NG2R51 6 HGR51 7 HGR51 8 HGR52 9 HGR52 10 HGP1
@<TRIPOS>MOLECULE
pyrrole
 10 10 0 0 0
****
USER_CHARGES
INVALID_CHARGES
Pose:  28 Cluster:  28 Fr_nu: 260636 TotEn:    -7.43
@<TRIPOS>ATOM
      1 C1        -53.2770    5.7596  -34.0695 C.2    1 LIG      -0.25700
      2 C2        -53.1993    4.7307  -33.0987 C.2    1 LIG      -0.25700
      3 C3        -52.0361    5.8641  -34.6584 C.2    1 LIG      -0.04700
      4 C4        -51.9133    4.2378  -33.1239 C.2    1 LIG      -0.04700
      5 N1        -51.2152    4.9343  -34.0755 N.pl3  1 LIG      -0.36000
      6 H1        -54.1432    6.3586  -34.3129 H      1 LIG       0.15400
      7 H2        -53.9926    4.3857  -32.4507 H      1 LIG       0.15400
      8 H3        -51.6648    6.5152  -35.4371 H      1 LIG       0.14000
      9 H4        -51.4350    3.4548  -32.5523 H      1 LIG       0.14000
     10 H5        -50.2439    4.7850  -34.3117 H      1 LIG       0.38000
@<TRIPOS>BOND
      1       1       2 1
      2       1       3 2
      3       2       4 2
      4       3       5 1
      5       4       5 1
      6       1       6 1
      7       2       7 1
      8       3       8 1
      9       4       9 1
     10       5      10 1
@<TRIPOS>ALT_TYPE
CGenFF_4.0_ALT_TYPE_SET
CGenFF_4.0 1 CG2R51 2 CG2R51 3 CG2R51 4 CG2R51 5 NG2R51 6 HGR51 7 HGR51 8 HGR52 9 HGR52 10 HGP1
@<TRIPOS>MOLECULE
pyrrole
 10 10 0 0 0
****
USER_CHARGES
INVALID_CHARGES
Pose:  29 Cluster:  29 Fr_nu: 317003 TotEn:    -7.27
@<TRIPOS>ATOM
      1 C1        -52.4185    5.1851  -32.3923 C.2    1 LIG      -0.25700
      2 C2        -53.2098    4.4044  -33.2706 C.2    1 LIG      -0.25700
      3 C3        -51.0985    4.9031  -32.6673 C.2    1 LIG      -0.04700
      4 C4        -52.3493    3.6690  -34.0556 C.2    1 LIG      -0.04700
      5 N1        -51.0685    3.9800  -33.6799 N.pl3  1 LIG      -0.36000
      6 H1        -52.7724    5.8776  -31.6417 H      1 LIG       0.15400
      7 H2        -54.2889    4.3791  -33.3261 H      1 LIG       0.15400
      8 H3        -50.1808    5.2750  -32.2340 H      1 LIG       0.14000
      9 H4        -52.5338    2.9556  -34.8465 H      1 LIG       0.14000
     10 H5        -50.2304    3.5891  -34.0873 H      1 LIG       0.38000
@<TRIPOS>BOND
      1       1       2 1
      2       1       3 2
      3       2       4 2
      4       3       5 1
      5       4       5 1
      6       1       6 1
      7       2       7 1
      8       3       8 1
      9       4       9 1
     10       5      10 1
@<TRIPOS>ALT_TYPE
CGenFF_4.0_ALT_TYPE_SET
CGenFF_4.0 1 CG2R51 2 CG2R51 3 CG2R51 4 CG2R51 5 NG2R51 6 HGR51 7 HGR51 8 HGR52 9 HGR52 10 HGP1
@<TRIPOS>MOLECULE
pyrrole
 10 10 0 0 0
****
USER_CHARGES
INVALID_CHARGES
Pose:  30 Cluster:  30 Fr_nu: 1781479 TotEn:    -6.41
@<TRIPOS>ATOM
      1 C1        -52.2356    4.2192  -33.8175 C.2    1 LIG      -0.25700
      2 C2        -52.4595    5.6095  -33.9719 C.2    1 LIG      -0.25700
      3 C3        -51.1319    4.0678  -33.0073 C.2    1 LIG      -0.04700
      4 C4        -51.4858    6.2655  -33.2515 C.2    1 LIG      -0.04700
      5 N1        -50.6843    5.3183  -32.6696 N.pl3  1 LIG      -0.36000
      6 H1        -52.8160    3.4161  -34.2494 H      1 LIG       0.15400
      7 H2        -53.2438    6.0829  -34.5455 H      1 LIG       0.15400
      8 H3        -50.6261    3.1849  -32.6427 H      1 LIG       0.14000
      9 H4        -51.2936    7.3184  -33.1004 H      1 LIG       0.14000
     10 H5        -49.8858    5.5122  -32.0812 H      1 LIG       0.38000
@<TRIPOS>BOND
      1       1       2 1
      2       1       3 2
      3       2       4 2
      4       3       5 1
      5       4       5 1
      6       1       6 1
      7       2       7 1
      8       3       8 1
      9       4       9 1
     10       5      10 1
@<TRIPOS>ALT_TYPE
CGenFF_4.0_ALT_TYPE_SET
[truncated: 3,075,387 more chars]
