# Supplementary material for: The pocketome of G-protein-coupled receptors reveals previously untargeted allosteric sites
Source: Nat Commun. 2022 May 10;13:2567. doi: 10.1038/s41467-022-29609-6 (PMC9091257; doi:10.1038/s41467-022-29609-6)
Supplement: Supplementary file 4 — Supplementary Data 1 [file 41467_2022_29609_MOESM4_ESM.zip › docking_files/4bez/rec.mol2]

@<TRIPOS>MOLECULE
4bez_align.pdb
5173 5255 326 0 0
PROTEIN
NO_CHARGES


@<TRIPOS>ATOM
      1 N         -85.1750  -14.4890  -65.5170 N.4       1 MET   -0.2700
      2 CA        -84.5940  -14.1460  -64.2320 C.3       1 MET    0.0900
      3 CAY       -85.3070  -15.5200  -67.6800 C.3       1 MET    0.0900
      4 C         -84.2840  -15.3570  -63.3520 C.2       1 MET    0.0900
      5 O         -84.9810  -16.3720  -63.3620 O.2       1 MET    0.5100
      6 CB        -85.4770  -13.1230  -63.4680 C.3       1 MET   -0.5100
      7 CG        -86.8470  -13.6620  -63.0000 C.3       1 MET   -0.4700
      8 SD        -88.0690  -12.3800  -62.5660 S.3       1 MET    0.3100
      9 CE        -87.1160  -11.4400  -61.3350 C.3       1 MET    0.0700
     10 CY        -84.5380  -15.2060  -66.4540 C.2       1 MET    0.0900
     11 OY        -83.3800  -15.5770  -66.3210 O.2       1 MET   -0.1800
     12 HN        -86.1000  -14.1520  -65.6680 H         1 MET    0.0900
     13 HA        -83.6140  -13.7300  -64.4110 H         1 MET    0.0900
     14 HB1       -85.6580  -12.2550  -64.1360 H         1 MET   -0.1400
     15 HB2       -84.9150  -12.7800  -62.5740 H         1 MET    0.0900
     16 HG1       -86.6740  -14.3050  -62.1120 H         1 MET    0.0900
     17 HG2       -87.2620  -14.2920  -63.8130 H         1 MET   -0.0900
     18 HE1       -86.2830  -10.8810  -61.8110 H         1 MET   -0.2200
     19 HE2       -86.6810  -12.1290  -60.5800 H         1 MET    0.0900
     20 HE3       -87.7710  -10.7060  -60.8210 H         1 MET    0.0900
     21 HY1       -84.6700  -16.1050  -68.3790 H         1 MET    0.0900
     22 HY2       -85.6200  -14.5780  -68.1800 H         1 MET    0.5100
     23 HY3       -86.2020  -16.1250  -67.4180 H         1 MET   -0.5100
     24 N         -83.2130  -15.2640  -62.5370 N.am      2 CYS   -0.4700
     25 CA        -82.8220  -16.3400  -61.6460 C.3       2 CYS    0.3100
     26 C         -83.5870  -16.5110  -60.3320 C.2       2 CYS    0.0700
     27 O         -83.5720  -17.5960  -59.7580 O.2       2 CYS    0.0900
     28 CB        -81.3290  -16.1790  -61.3710 C.3       2 CYS   -0.1000
     29 SG        -80.4900  -15.3150  -62.7230 S.3       2 CYS    0.0900
     30 HN        -82.6420  -14.4480  -62.5110 H         2 CYS    0.0900
     31 HA        -83.0300  -17.2850  -62.1250 H         2 CYS   -0.0800
     32 HB1       -80.8790  -17.1850  -61.2380 H         2 CYS    0.5100
     33 HB2       -81.1980  -15.6080  -60.4280 H         2 CYS   -0.5100
     34 N         -84.3170  -15.4890  -59.8950 N.am      3 GLY   -0.4700
     35 CA        -84.8430  -15.4840  -58.5390 C.3       3 GLY    0.3100
     36 C         -86.1510  -14.7450  -58.4760 C.2       3 GLY   -0.0200
     37 O         -86.6950  -14.4220  -59.5280 O.2       3 GLY    0.0900
     38 HN        -84.5330  -14.6980  -60.4630 H         3 GLY    0.0900
     39 HA1       -84.1230  -14.9990  -57.8960 H         3 GLY    0.5100
     40 HA2       -84.9900  -16.5080  -58.2270 H         3 GLY   -0.5100
     41 N         -86.7080  -14.5330  -57.2870 N.am      4 THR   -0.4700
     42 CA        -87.8830  -13.6890  -57.2190 C.3       4 THR    0.3100
     43 C         -87.7060  -12.5310  -56.2970 C.2       4 THR    0.0700
     44 O         -87.1250  -12.6760  -55.2550 O.2       4 THR    0.0900
     45 CB        -89.1430  -14.4330  -56.8230 C.3       4 THR    0.1400
     46 CG2       -88.8580  -15.8270  -56.5050 C.3       4 THR    0.0900
     47 OG1       -89.7230  -13.8020  -55.6900 O.3       4 THR   -0.6600
     48 HN        -86.3650  -14.9210  -56.4350 H         4 THR    0.4300
     49 HA        -88.0160  -13.2460  -58.1950 H         4 THR   -0.2700
     50 HB        -89.8730  -14.4170  -57.6600 H         4 THR    0.0900
     51 HG1       -89.0130  -13.7010  -55.0520 H         4 THR    0.0900
     52 HG21      -88.0110  -15.8890  -55.7880 H         4 THR    0.0900
     53 HG22      -88.5810  -16.3780  -57.4290 H         4 THR    0.5100
     54 HG23      -89.7510  -16.2990  -56.0410 H         4 THR   -0.5100
     55 N         -88.2290  -11.3740  -56.6590 N.am      5 GLU   -0.4700
     56 CA        -87.9700  -10.2020  -55.8590 C.3       5 GLU    0.3100
     57 C         -89.2120   -9.5080  -55.3400 C.2       5 GLU    0.0700
     58 O         -90.3120   -9.7100  -55.8300 O.2       5 GLU    0.0900
     59 CB        -87.0790   -9.2270  -56.6180 C.3       5 GLU   -0.1800
     60 CG        -87.7540   -8.4490  -57.7160 C.3       5 GLU    0.0900
     61 CD        -86.7770   -8.0450  -58.8310 C.2       5 GLU    0.0900
     62 OE1       -85.6390   -7.6090  -58.5160 O.co2     5 GLU   -0.2800
     63 OE2       -87.1480   -8.1900  -60.0260 O.co2     5 GLU    0.0900
     64 HN        -88.8020  -11.2600  -57.4650 H         5 GLU    0.0900
     65 HA        -87.4890  -10.5190  -54.9450 H         5 GLU    0.6200
     66 HB1       -86.2440   -9.8040  -57.0680 H         5 GLU   -0.7600
     67 HB2       -86.6640   -8.5010  -55.8870 H         5 GLU   -0.7600
     68 HG1       -88.2010   -7.5270  -57.2860 H         5 GLU    0.5100
     69 HG2       -88.5590   -9.0710  -58.1590 H         5 GLU   -0.5100
     70 N         -89.0140   -8.6920  -54.3140 N.am      6 GLY   -0.4700
     71 CA        -90.0950   -8.0300  -53.6220 C.3       6 GLY    0.3100
     72 C         -89.5350   -6.7390  -53.0750 C.2       6 GLY   -0.0200
     73 O         -88.3570   -6.4130  -53.3140 O.2       6 GLY    0.0900
     74 HN        -88.0990   -8.4990  -53.9700 H         6 GLY    0.0900
     75 HA1       -90.4460   -8.6600  -52.8190 H         6 GLY    0.5100
     76 HA2       -90.8960   -7.8300  -54.3170 H         6 GLY   -0.5100
     77 N         -90.3660   -5.9830  -52.3510 N.am      7 PRO   -0.2900
     78 CA        -89.9540   -4.6650  -51.8590 C.3       7 PRO    0.0000
     79 C         -88.7280   -4.6900  -50.9480 C.2       7 PRO    0.0900
     80 O         -87.7990   -3.8920  -51.1400 O.2       7 PRO    0.0900
     81 CB        -91.1860   -4.1870  -51.1060 C.3       7 PRO    0.0200
     82 CG        -92.3050   -4.8480  -51.8230 C.3       7 PRO    0.0900
     83 CD        -91.8050   -6.2140  -52.1650 C.3       7 PRO   -0.1800
     84 HA        -89.6510   -4.0330  -52.6790 H         7 PRO    0.0900
     85 HB1       -91.2790   -3.0810  -51.1510 H         7 PRO    0.0900
     86 HB2       -91.1510   -4.5010  -50.0400 H         7 PRO   -0.1800
     87 HG1       -93.2040   -4.9130  -51.1730 H         7 PRO    0.0900
     88 HG2       -92.5680   -4.2850  -52.7440 H         7 PRO    0.0900
     89 HD1       -91.9770   -6.9350  -51.3390 H         7 PRO    0.5100
     90 HD2       -92.2580   -6.5960  -53.1040 H         7 PRO   -0.5100
     91 N         -88.7210   -5.5780  -49.9580 N.am      8 ASN   -0.4700
     92 CA        -87.5480   -5.7120  -49.1020 C.3       8 ASN    0.3100
     93 C         -86.6030   -6.8870  -49.2630 C.2       8 ASN    0.0700
     94 O         -85.7870   -7.1190  -48.3830 O.2       8 ASN    0.0900
     95 CB        -87.9150   -5.4680  -47.6560 C.3       8 ASN   -0.1800
     96 CG        -88.4400   -4.0730  -47.4500 C.2       8 ASN    0.0900
     97 ND2       -89.4330   -3.9340  -46.5690 N.am      8 ASN    0.0900
     98 OD1       -87.9770   -3.1250  -48.0960 O.2       8 ASN    0.5500
     99 HN        -89.4930   -6.1750  -49.7610 H         8 ASN   -0.5500
    100 HA        -86.8110   -4.9920  -49.4290 H         8 ASN   -0.6200
    101 HB1       -87.0140   -5.6090  -47.0200 H         8 ASN    0.3200
    102 HB2       -88.6970   -6.1940  -47.3480 H         8 ASN    0.3000
    103 HD21      -89.8220   -3.0290  -46.3930 H         8 ASN    0.5100
    104 HD22      -89.7900   -4.7330  -46.0870 H         8 ASN   -0.5100
    105 N         -86.7570   -7.6950  -50.3050 N.am      9 PHE   -0.4700
    106 CA        -85.9060   -8.8750  -50.4230 C.3       9 PHE    0.3100
    107 C         -85.6270   -9.3670  -51.8470 C.2       9 PHE    0.0700
    108 O         -86.1700   -8.8520  -52.8230 O.2       9 PHE    0.0900
    109 CB        -86.5730  -10.0140  -49.6690 C.3       9 PHE   -0.1800
    110 CG        -87.9310  -10.3830  -50.2290 C.ar      9 PHE    0.0900
    111 CD1       -88.0510  -11.3180  -51.2520 C.ar      9 PHE    0.0900
    112 CD2       -89.0820   -9.7890  -49.7380 C.ar      9 PHE    0.0000
    113 CE1       -89.2820  -11.6510  -51.7530 C.ar      9 PHE   -0.1150
    114 CE2       -90.3100  -10.1190  -50.2450 C.ar      9 PHE    0.1150
    115 CZ        -90.4100  -11.0460  -51.2550 C.ar      9 PHE   -0.1150
    116 HN        -87.4290   -7.5400  -51.0250 H         9 PHE    0.1150
    117 HA        -84.9380   -8.6480  -50.0000 H         9 PHE   -0.1150
    118 HB1       -86.7200   -9.7190  -48.6080 H         9 PHE    0.1150
    119 HB2       -85.9320  -10.9200  -49.7270 H         9 PHE   -0.1150
    120 HD1       -87.1650  -11.7870  -51.6560 H         9 PHE    0.1150
    121 HD2       -89.0100   -9.0580  -48.9480 H         9 PHE   -0.1150
    122 HE1       -89.3650  -12.3870  -52.5390 H         9 PHE    0.1150
    123 HE2       -91.2000   -9.6510  -49.8520 H         9 PHE    0.5100
    124 HZ        -91.3800  -11.3000  -51.6580 H         9 PHE   -0.5100
    125 N         -84.7620  -10.3740  -51.9430 N.am     10 TYR   -0.4700
    126 CA        -84.5760  -11.1480  -53.1580 C.3      10 TYR    0.3100
    127 C         -84.4130  -12.6270  -52.8100 C.2      10 TYR    0.0700
    128 O         -83.3830  -13.0290  -52.2770 O.2      10 TYR    0.0900
    129 CB        -83.3350  -10.6360  -53.8930 C.3      10 TYR   -0.1800
    130 CG        -82.9150  -11.4400  -55.0990 C.ar     10 TYR    0.0900
    131 CD1       -83.4120  -11.1510  -56.3550 C.ar     10 TYR    0.0900
    132 CD2       -81.9970  -12.4730  -54.9890 C.ar     10 TYR    0.0000
    133 CE1       -83.0240  -11.8720  -57.4520 C.ar     10 TYR   -0.1150
    134 CE2       -81.5980  -13.1980  -56.0880 C.ar     10 TYR    0.1150
    135 CZ        -82.1150  -12.8950  -57.3220 C.ar     10 TYR   -0.1150
    136 OH        -81.7190  -13.6200  -58.4320 O.3      10 TYR    0.1150
    137 HN        -84.1920  -10.6450  -51.1700 H        10 TYR    0.1100
    138 HA        -85.4560  -11.0360  -53.7730 H        10 TYR   -0.5400
    139 HB1       -82.4740  -10.6410  -53.1890 H        10 TYR    0.4300
    140 HB2       -83.5300   -9.6020  -54.2490 H        10 TYR   -0.1150
    141 HD1       -84.1180  -10.3420  -56.4730 H        10 TYR    0.1150
    142 HD2       -81.5850  -12.7130  -54.0200 H        10 TYR   -0.1150
    143 HE1       -83.4340  -11.6370  -58.4240 H        10 TYR    0.1150
    144 HE2       -80.8840  -14.0020  -55.9800 H        10 TYR    0.5100
    145 HH        -81.9140  -13.0990  -59.2130 H        10 TYR   -0.5100
    146 N         -85.3890  -13.4550  -53.1590 N.am     11 VAL   -0.4700
    147 CA        -85.2580  -14.8980  -52.9690 C.3      11 VAL    0.3100
    148 C         -84.4660  -15.5250  -54.1340 C.2      11 VAL    0.0700
    149 O         -84.8310  -15.3560  -55.2930 O.2      11 VAL    0.0900
    150 CB        -86.6440  -15.5690  -52.8640 C.3      11 VAL   -0.0900
    151 CG1       -86.5160  -17.0800  -52.6300 C.3      11 VAL    0.0900
    152 CG2       -87.4820  -14.8880  -51.7960 C.3      11 VAL   -0.2700
    153 HN        -86.2430  -13.1360  -53.5620 H        11 VAL    0.0900
    154 HA        -84.6920  -15.0660  -52.0640 H        11 VAL    0.0900
    155 HB        -87.2070  -15.3930  -53.8050 H        11 VAL    0.0900
    156 HG11      -85.8150  -17.2780  -51.7910 H        11 VAL   -0.2700
    157 HG12      -86.1230  -17.5720  -53.5440 H        11 VAL    0.0900
    158 HG13      -87.5080  -17.5080  -52.3720 H        11 VAL    0.0900
    159 HG21      -87.7760  -13.8710  -52.1320 H        11 VAL    0.0900
    160 HG22      -86.8950  -14.7960  -50.8570 H        11 VAL    0.5100
    161 HG23      -88.4050  -15.4780  -51.6050 H        11 VAL   -0.5100
    162 N         -83.3820  -16.2540  -53.8440 N.am     12 PRO   -0.2900
    163 CA        -82.5960  -16.9170  -54.8880 C.3      12 PRO    0.0000
    164 C         -83.2870  -18.1370  -55.5090 C.2      12 PRO    0.0900
    165 O         -82.6730  -19.2050  -55.5910 O.2      12 PRO    0.0900
    166 CB        -81.3670  -17.4190  -54.1220 C.3      12 PRO    0.0200
    167 CG        -81.3490  -16.6880  -52.8550 C.3      12 PRO    0.0900
    168 CD        -82.7600  -16.3970  -52.5240 C.3      12 PRO   -0.1800
    169 HA        -82.3780  -16.2310  -55.6910 H        12 PRO    0.0900
    170 HB1       -80.4410  -17.2190  -54.6990 H        12 PRO    0.0900
    171 HB2       -81.4470  -18.5110  -53.9370 H        12 PRO   -0.1800
    172 HG1       -80.8830  -17.3060  -52.0560 H        12 PRO    0.0900
    173 HG2       -80.7720  -15.7440  -52.9600 H        12 PRO    0.0900
    174 HD1       -83.2310  -17.2320  -51.9660 H        12 PRO    0.5100
    175 HD2       -82.8600  -15.4520  -51.9490 H        12 PRO   -0.5100
    176 N         -84.5350  -17.9950  -55.9500 N.am     13 PHE   -0.4700
    177 CA        -85.2750  -19.1230  -56.5110 C.3      13 PHE    0.3100
    178 C         -86.3410  -18.6380  -57.4830 C.2      13 PHE    0.0700
    179 O         -86.8680  -17.5570  -57.2910 O.2      13 PHE    0.0900
    180 CB        -85.9160  -19.9010  -55.3820 C.3      13 PHE   -0.1800
    181 CG        -86.4080  -21.2530  -55.7730 C.ar     13 PHE    0.0900
    182 CD1       -85.5490  -22.3230  -55.8230 C.ar     13 PHE    0.0900
    183 CD2       -87.7430  -21.4720  -56.0190 C.ar     13 PHE    0.0000
    184 CE1       -86.0040  -23.5850  -56.1550 C.ar     13 PHE   -0.1150
    185 CE2       -88.2020  -22.7360  -56.3290 C.ar     13 PHE    0.1150
    186 CZ        -87.3240  -23.7910  -56.4000 C.ar     13 PHE   -0.1150
    187 HN        -85.0150  -17.1220  -55.9180 H        13 PHE    0.1150
    188 HA        -84.5860  -19.7460  -57.0600 H        13 PHE   -0.1150
    189 HB1       -86.7910  -19.3330  -55.0000 H        13 PHE    0.1150
    190 HB2       -85.1700  -20.0460  -54.5720 H        13 PHE   -0.1150
    191 HD1       -84.5020  -22.1770  -55.6010 H        13 PHE    0.1150
    192 HD2       -88.4390  -20.6470  -55.9690 H        13 PHE   -0.1150
    193 HE1       -85.3080  -24.4080  -56.2170 H        13 PHE    0.1150
    194 HE2       -89.2540  -22.8970  -56.5150 H        13 PHE    0.5100
    195 HZ        -87.6820  -24.7800  -56.6510 H        13 PHE   -0.5100
    196 N         -86.6570  -19.4220  -58.5200 N.am     14 SER   -0.4700
    197 CA        -87.6250  -18.9770  -59.5390 C.3      14 SER    0.3100
    198 C         -89.1050  -19.2770  -59.2440 C.2      14 SER    0.0700
    199 O         -89.5210  -20.4230  -59.0170 O.2      14 SER    0.0900
    200 CB        -87.2760  -19.5170  -60.9310 C.3      14 SER    0.0500
    201 OG        -88.1760  -19.0060  -61.9120 O.3      14 SER    0.0900
    202 HN        -86.2570  -20.3260  -58.6490 H        14 SER    0.0900
    203 HA        -87.6200  -17.8980  -59.5490 H        14 SER   -0.6600
    204 HB1       -87.3440  -20.6260  -60.9290 H        14 SER    0.4300
    205 HB2       -86.2440  -19.2100  -61.2020 H        14 SER    0.5100
    206 HG1       -87.8690  -18.1200  -62.1170 H        14 SER   -0.5100
    207 N         -89.9130  -18.2260  -59.3550 N.am     15 ASN   -0.4700
    208 CA        -91.3220  -18.2940  -59.0150 C.3      15 ASN    0.3100
    209 C         -92.1740  -18.8230  -60.1630 C.2      15 ASN    0.0700
    210 O         -93.3970  -18.7580  -60.1290 O.2      15 ASN    0.0900
    211 CB        -91.8430  -16.9450  -58.5270 C.3      15 ASN   -0.1800
    212 CG        -93.0220  -17.1100  -57.6180 C.2      15 ASN    0.0900
    213 ND2       -93.6270  -16.0050  -57.1980 N.am     15 ASN    0.0900
    214 OD1       -93.3770  -18.2360  -57.2890 O.2      15 ASN    0.5500
    215 HN        -89.5860  -17.3420  -59.6770 H        15 ASN   -0.5500
    216 HA        -91.4400  -19.0400  -58.2430 H        15 ASN   -0.6200
    217 HB1       -92.1490  -16.3320  -59.4020 H        15 ASN    0.3200
    218 HB2       -91.0360  -16.4160  -57.9760 H        15 ASN    0.3000
    219 HD21      -94.4180  -16.0690  -56.5890 H        15 ASN    0.5100
    220 HD22      -93.2920  -15.1100  -57.4910 H        15 ASN   -0.5100
    221 N         -91.5200  -19.2970  -61.2140 N.am     16 LYS   -0.4700
    222 CA        -92.2360  -19.9100  -62.3030 C.3      16 LYS    0.3100
    223 C         -93.1980  -21.0030  -61.8270 C.2      16 LYS    0.0700
    224 O         -94.2230  -21.2260  -62.4500 O.2      16 LYS    0.0900
    225 CB        -91.2620  -20.4260  -63.3610 C.3      16 LYS   -0.1800
    226 CG        -90.6490  -21.7690  -63.0710 C.3      16 LYS    0.0900
    227 CD        -89.5240  -22.0480  -64.0500 C.3      16 LYS    0.0900
    228 CE        -88.4950  -23.0090  -63.4550 C.3      16 LYS   -0.1800
    229 NZ        -87.0910  -22.7610  -63.9340 N.4      16 LYS    0.0900
    230 HN        -90.5280  -19.2530  -61.2960 H        16 LYS    0.0900
    231 HA        -92.8950  -19.1680  -62.7290 H        16 LYS   -0.1800
    232 HB1       -90.4410  -19.6870  -63.4640 H        16 LYS    0.0900
    233 HB2       -91.8070  -20.4970  -64.3260 H        16 LYS    0.0900
    234 HG1       -91.4240  -22.5590  -63.1620 H        16 LYS    0.2100
    235 HG2       -90.2490  -21.7780  -62.0350 H        16 LYS    0.0500
    236 HD1       -89.0220  -21.0920  -64.3100 H        16 LYS    0.0500
    237 HD2       -89.9480  -22.4950  -64.9750 H        16 LYS   -0.3000
    238 HE1       -88.7600  -24.0500  -63.7390 H        16 LYS    0.3300
    239 HE2       -88.4910  -22.9020  -62.3500 H        16 LYS    0.3300
    240 HZ1       -86.8010  -21.7970  -63.6730 H        16 LYS    0.3300
    241 HZ2       -87.0540  -22.8670  -64.9680 H        16 LYS    0.5100
    242 HZ3       -86.4480  -23.4490  -63.4920 H        16 LYS   -0.5100
    243 N         -92.9140  -21.6570  -60.7080 N.am     17 THR   -0.4700
    244 CA        -93.8600  -22.6260  -60.1740 C.3      17 THR    0.3100
    245 C         -94.8420  -22.0330  -59.1630 C.2      17 THR    0.0700
    246 O         -95.7080  -22.7340  -58.6470 O.2      17 THR    0.0900
    247 CB        -93.1500  -23.8220  -59.5340 C.3      17 THR    0.1400
    248 CG2       -92.5460  -24.7010  -60.6160 C.3      17 THR    0.0900
    249 OG1       -92.1230  -23.3550  -58.6460 O.3      17 THR   -0.6600
    250 HN        -92.0680  -21.5200  -60.1980 H        17 THR    0.4300
    251 HA        -94.4850  -22.9590  -60.9890 H        17 THR   -0.2700
    252 HB        -93.8780  -24.4290  -58.9560 H        17 THR    0.0900
    253 HG1       -91.8250  -24.1270  -58.1590 H        17 THR    0.0900
    254 HG21      -91.8100  -24.1200  -61.2140 H        17 THR    0.0900
    255 HG22      -93.3440  -25.0670  -61.2960 H        17 THR    0.5100
    256 HG23      -92.0230  -25.5660  -60.1540 H        17 THR   -0.5100
    257 N         -94.7060  -20.7500  -58.8600 N.am     18 GLY   -0.4700
    258 CA        -95.6460  -20.0900  -57.9770 C.3      18 GLY    0.3100
    259 C         -95.4660  -20.3920  -56.5080 C.2      18 GLY   -0.0200
    260 O         -96.2910  -19.9670  -55.7140 O.2      18 GLY    0.0900
    261 HN        -93.9640  -20.1910  -59.2180 H        18 GLY    0.0900
    262 HA1       -96.6370  -20.4020  -58.2720 H        18 GLY    0.5100
    263 HA2       -95.5310  -19.0270  -58.1240 H        18 GLY   -0.5100
    264 N         -94.4030  -21.1220  -56.1390 N.am     19 VAL   -0.4700
    265 CA        -94.1630  -21.5700  -54.7490 C.3      19 VAL    0.3100
    266 C         -93.4830  -20.5630  -53.8050 C.2      19 VAL    0.0700
    267 O         -93.6090  -20.6410  -52.5850 O.2      19 VAL    0.0900
    268 CB        -93.3170  -22.8660  -54.7240 C.3      19 VAL   -0.0900
    269 CG1       -93.9460  -23.9120  -55.6110 C.3      19 VAL    0.0900
    270 CG2       -91.8990  -22.5860  -55.1800 C.3      19 VAL   -0.2700
    271 HN        -93.7130  -21.4020  -56.8010 H        19 VAL    0.0900
    272 HA        -95.1220  -21.7410  -54.2820 H        19 VAL    0.0900
    273 HB        -93.2580  -23.2500  -53.6840 H        19 VAL    0.0900
    274 HG11      -93.8420  -23.6200  -56.6780 H        19 VAL   -0.2700
    275 HG12      -95.0270  -24.0080  -55.3750 H        19 VAL    0.0900
    276 HG13      -93.4410  -24.8900  -55.4610 H        19 VAL    0.0900
    277 HG21      -91.3630  -21.9840  -54.4140 H        19 VAL    0.0900
    278 HG22      -91.9130  -22.0160  -56.1330 H        19 VAL    0.5100
    279 HG23      -91.3520  -23.5420  -55.3240 H        19 VAL   -0.5100
    280 N         -92.7600  -19.6160  -54.3800 N.am     20 VAL   -0.4700
    281 CA        -91.9470  -18.7080  -53.6040 C.3      20 VAL    0.3100
    282 C         -92.7690  -17.7630  -52.7310 C.2      20 VAL    0.0700
    283 O         -93.7470  -17.1840  -53.2050 O.2      20 VAL    0.0900
    284 CB        -91.0440  -17.8890  -54.5260 C.3      20 VAL   -0.0900
    285 CG1       -90.3070  -16.8380  -53.7150 C.3      20 VAL    0.0900
    286 CG2       -90.0920  -18.8120  -55.2760 C.3      20 VAL   -0.2700
    287 HN        -92.7430  -19.4870  -55.3680 H        20 VAL    0.0900
    288 HA        -91.3530  -19.2920  -52.9160 H        20 VAL    0.0900
    289 HB        -91.6610  -17.3930  -55.3050 H        20 VAL    0.0900
    290 HG11      -90.1420  -17.2030  -52.6780 H        20 VAL   -0.2700
    291 HG12      -90.9060  -15.9040  -53.6700 H        20 VAL    0.0900
    292 HG13      -89.3190  -16.6270  -54.1780 H        20 VAL    0.0900
    293 HG21      -90.6530  -19.4160  -56.0210 H        20 VAL    0.0900
    294 HG22      -89.5950  -19.5040  -54.5610 H        20 VAL    0.5100
    295 HG23      -89.3260  -18.2120  -55.8100 H        20 VAL   -0.5100
    296 N         -92.3570  -17.6200  -51.4600 N.am     21 ARG   -0.4700
    297 CA        -92.9680  -16.7130  -50.4740 C.3      21 ARG    0.3100
    298 C         -91.9520  -15.7300  -49.9000 C.2      21 ARG    0.0700
    299 O         -90.7540  -15.9870  -49.9370 O.2      21 ARG    0.0900
    300 CB        -93.5300  -17.4980  -49.2910 C.3      21 ARG   -0.1800
    301 CG        -94.3640  -18.6780  -49.6680 C.3      21 ARG    0.0900
    302 CD        -95.6760  -18.2020  -50.2730 C.3      21 ARG    0.0900
    303 NE        -96.5130  -19.2940  -50.7900 N.pl3    21 ARG   -0.1800
    304 CZ        -96.7380  -19.4980  -52.0840 C.cat    21 ARG    0.0900
    305 NH1       -96.1890  -18.6940  -52.9810 N.pl3    21 ARG    0.0900
    306 NH2       -97.5080  -20.5020  -52.4820 N.pl3    21 ARG    0.2000
    307 HN        -91.5860  -18.1470  -51.1150 H        21 ARG    0.0900
    308 HA        -93.7570  -16.1650  -50.9690 H        21 ARG    0.0900
    309 HB1       -94.1520  -16.8110  -48.6810 H        21 ARG   -0.7000
    310 HB2       -92.6780  -17.8560  -48.6750 H        21 ARG    0.4400
    311 HG1       -94.5710  -19.2920  -48.7650 H        21 ARG    0.6400
    312 HG2       -93.8170  -19.3010  -50.4080 H        21 ARG   -0.8000
    313 HD1       -95.4630  -17.5200  -51.1230 H        21 ARG    0.4600
    314 HD2       -96.2670  -17.6730  -49.4960 H        21 ARG    0.4600
    315 HE        -96.9380  -19.9160  -50.1330 H        21 ARG   -0.8000
    316 HH11      -95.6090  -17.9360  -52.6840 H        21 ARG    0.4600
    317 HH12      -96.3550  -18.8450  -53.9550 H        21 ARG    0.4600
    318 HH21      -97.9250  -21.1110  -51.8070 H        21 ARG    0.5100
    319 HH22      -97.6720  -20.6500  -53.4570 H        21 ARG   -0.5100
    320 N         -92.4400  -14.6220  -49.3400 N.am     22 SER   -0.4700
    321 CA        -91.6070  -13.6500  -48.6300 C.3      22 SER    0.3100
    322 C         -90.7850  -14.3550  -47.5700 C.2      22 SER    0.0700
    323 O         -91.3070  -15.1700  -46.8200 O.2      22 SER    0.0900
    324 CB        -92.4910  -12.5910  -47.9630 C.3      22 SER    0.0500
    325 OG        -91.7830  -11.4590  -47.4920 O.3      22 SER    0.0900
    326 HN        -93.4120  -14.4030  -49.3820 H        22 SER    0.0900
    327 HA        -90.9410  -13.1910  -49.3430 H        22 SER   -0.6600
    328 HB1       -93.0100  -13.0510  -47.0950 H        22 SER    0.4300
    329 HB2       -93.2440  -12.2380  -48.6990 H        22 SER    0.5100
    330 HG1       -92.4060  -10.9560  -46.9640 H        22 SER   -0.5100
    331 N         -89.4810  -14.0590  -47.5090 N.am     23 PRO   -0.2900
    332 CA        -88.6400  -14.6410  -46.4640 C.3      23 PRO    0.0000
    333 C         -89.0130  -14.0770  -45.0850 C.2      23 PRO    0.0900
    334 O         -88.6040  -14.6130  -44.0640 O.2      23 PRO    0.0900
    335 CB        -87.2260  -14.2050  -46.8750 C.3      23 PRO    0.0200
    336 CG        -87.3480  -13.6750  -48.2660 C.3      23 PRO    0.0900
    337 CD        -88.7210  -13.1240  -48.3500 C.3      23 PRO   -0.1800
    338 HA        -88.7860  -15.7080  -46.4130 H        23 PRO    0.0900
    339 HB1       -86.5290  -15.0700  -46.8470 H        23 PRO    0.0900
    340 HB2       -86.8480  -13.4160  -46.1890 H        23 PRO   -0.1800
    341 HG1       -86.5940  -12.8810  -48.4510 H        23 PRO    0.0900
    342 HG2       -87.2040  -14.4870  -49.0100 H        23 PRO    0.0900
    343 HD1       -88.7790  -12.0960  -47.9340 H        23 PRO    0.5100
    344 HD2       -89.1080  -13.1360  -49.3900 H        23 PRO   -0.5100
    345 N         -89.7680  -12.9810  -45.0680 N.am     24 PHE   -0.4700
    346 CA        -90.3260  -12.4520  -43.8380 C.3      24 PHE    0.3100
    347 C         -91.6490  -13.1240  -43.4210 C.2      24 PHE    0.0700
    348 O         -92.1600  -12.8430  -42.3410 O.2      24 PHE    0.0900
    349 CB        -90.5430  -10.9460  -43.9780 C.3      24 PHE   -0.1800
    350 CG        -89.2980  -10.1800  -44.2840 C.ar     24 PHE    0.0900
    351 CD1       -88.1010  -10.5010  -43.6680 C.ar     24 PHE    0.0900
    352 CD2       -89.3210   -9.1300  -45.1810 C.ar     24 PHE    0.0000
    353 CE1       -86.9430   -9.7750  -43.9440 C.ar     24 PHE   -0.1150
    354 CE2       -88.1800   -8.4130  -45.4730 C.ar     24 PHE    0.1150
    355 CZ        -86.9910   -8.7310  -44.8540 C.ar     24 PHE   -0.1150
    356 HN        -89.9840  -12.4750  -45.9000 H        24 PHE    0.1150
    357 HA        -89.6360  -12.6620  -43.0340 H        24 PHE   -0.1150
    358 HB1       -90.9480  -10.5460  -43.0250 H        24 PHE    0.1150
    359 HB2       -91.2570  -10.7540  -44.8080 H        24 PHE   -0.1150
    360 HD1       -88.0630  -11.3220  -42.9670 H        24 PHE    0.1150
    361 HD2       -90.2500   -8.8670  -45.6640 H        24 PHE   -0.1150
    362 HE1       -86.0160  -10.0230  -43.4510 H        24 PHE    0.1150
    363 HE2       -88.2190   -7.6010  -46.1840 H        24 PHE    0.5100
    364 HZ        -86.0970   -8.1700  -45.0800 H        24 PHE   -0.5100
    365 N         -92.1870  -14.0200  -44.2570 N.am     25 GLU   -0.4700
    366 CA        -93.5440  -14.5560  -44.0780 C.3      25 GLU    0.3100
    367 C         -93.7080  -16.0720  -43.9020 C.2      25 GLU    0.0700
    368 O         -94.4200  -16.5100  -43.0170 O.2      25 GLU    0.0900
    369 CB        -94.5140  -14.0200  -45.1290 C.3      25 GLU   -0.1800
    370 CG        -94.6570  -12.4960  -45.1640 C.3      25 GLU    0.0900
    371 CD        -95.0340  -11.8400  -43.8190 C.2      25 GLU    0.0900
    372 OE1       -95.6010  -12.5040  -42.9080 O.co2    25 GLU   -0.2800
    373 OE2       -94.7650  -10.6210  -43.6940 O.co2    25 GLU    0.0900
    374 HN        -91.6860  -14.3670  -45.0450 H        25 GLU    0.0900
    375 HA        -93.8800  -14.2780  -43.0900 H        25 GLU    0.6200
    376 HB1       -95.5150  -14.4570  -44.9300 H        25 GLU   -0.7600
    377 HB2       -94.1640  -14.3580  -46.1260 H        25 GLU   -0.7600
    378 HG1       -95.4460  -12.2370  -45.9030 H        25 GLU    0.5100
    379 HG2       -93.6900  -12.0620  -45.4950 H        25 GLU   -0.5100
    380 N         -93.1840  -16.8790  -44.8120 N.am     26 ALA   -0.4700
    381 CA        -93.3000  -18.3240  -44.6580 C.3      26 ALA    0.3100
    382 C         -91.9740  -19.0220  -44.9610 C.2      26 ALA    0.0700
    383 O         -91.0830  -18.4240  -45.5720 O.2      26 ALA    0.0900
    384 CB        -94.4200  -18.8610  -45.5570 C.3      26 ALA   -0.2700
    385 HN        -92.7010  -16.5480  -45.6180 H        26 ALA    0.0900
    386 HA        -93.5140  -18.5360  -43.6210 H        26 ALA    0.0900
    387 HB1       -94.2000  -18.6290  -46.6210 H        26 ALA    0.0900
    388 HB2       -95.3860  -18.3850  -45.2840 H        26 ALA    0.5100
    389 HB3       -94.5020  -19.9630  -45.4420 H        26 ALA   -0.5100
    390 N         -91.8250  -20.2810  -44.5170 N.am     27 PRO   -0.2900
    391 CA        -90.6520  -21.1150  -44.7750 C.3      27 PRO    0.0000
    392 C         -90.1800  -21.2100  -46.2340 C.2      27 PRO    0.0900
    393 O         -90.9680  -21.2960  -47.1780 O.2      27 PRO    0.0900
    394 CB        -91.1220  -22.4820  -44.3120 C.3      27 PRO    0.0200
    395 CG        -91.9310  -22.1780  -43.1640 C.3      27 PRO    0.0900
    396 CD        -92.6930  -20.9280  -43.5250 C.3      27 PRO   -0.1800
    397 HA        -89.7890  -20.7300  -44.2560 H        27 PRO    0.0900
    398 HB1       -90.2640  -23.1300  -44.0390 H        27 PRO    0.0900
    399 HB2       -91.7190  -22.9880  -45.1010 H        27 PRO   -0.1800
    400 HG1       -92.6310  -23.0140  -42.9450 H        27 PRO    0.0900
    401 HG2       -91.2940  -22.0030  -42.2710 H        27 PRO    0.0900
    402 HD1       -93.6780  -21.1660  -43.9780 H        27 PRO    0.5100
    403 HD2       -92.8300  -20.2630  -42.6470 H        27 PRO   -0.5100
    404 N         -88.8600  -21.2150  -46.3710 N.am     28 GLN   -0.4700
    405 CA        -88.1310  -21.2850  -47.6290 C.3      28 GLN    0.3100
    406 C         -87.6970  -22.6740  -48.0250 C.2      28 GLN    0.0700
    407 O         -86.6830  -22.8200  -48.6770 O.2      28 GLN    0.0900
    408 CB        -86.9520  -20.3340  -47.6320 C.3      28 GLN   -0.1800
    409 CG        -87.3590  -18.9560  -47.1790 C.3      28 GLN    0.0900
    410 CD        -88.2060  -18.2480  -48.1950 C.2      28 GLN    0.0900
    411 NE2       -89.4190  -17.8620  -47.8170 N.am     28 GLN   -0.1800
    412 OE1       -87.7660  -18.0390  -49.3140 O.2      28 GLN    0.0900
    413 HN        -88.2750  -21.1670  -45.5670 H        28 GLN    0.0900
    414 HA        -88.8160  -21.0300  -48.4250 H        28 GLN    0.5500
    415 HB1       -86.5370  -20.2730  -48.6610 H        28 GLN   -0.5500
    416 HB2       -86.1660  -20.7250  -46.9510 H        28 GLN   -0.6200
    417 HG1       -86.4460  -18.3510  -46.9940 H        28 GLN    0.3200
    418 HG2       -87.9380  -19.0420  -46.2340 H        28 GLN    0.3000
    419 HE21      -89.7930  -18.1750  -46.9450 H        28 GLN    0.5100
    420 HE22      -89.9580  -17.2610  -48.4060 H        28 GLN   -0.5100
    421 N         -88.3550  -23.7000  -47.5080 N.am     29 TYR   -0.4700
    422 CA        -87.9400  -25.0810  -47.7610 C.3      29 TYR    0.3100
    423 C         -87.8490  -25.5120  -49.2380 C.2      29 TYR    0.0700
    424 O         -87.4100  -26.6240  -49.5270 O.2      29 TYR    0.0900
    425 CB        -88.8200  -26.0570  -46.9740 C.3      29 TYR   -0.1800
    426 CG        -88.7870  -25.8420  -45.4750 C.ar     29 TYR    0.0900
    427 CD1       -87.5950  -25.8220  -44.7840 C.ar     29 TYR    0.0900
    428 CD2       -89.9540  -25.6470  -44.7590 C.ar     29 TYR    0.0000
    429 CE1       -87.5660  -25.6150  -43.4160 C.ar     29 TYR   -0.1150
    430 CE2       -89.9390  -25.4490  -43.3990 C.ar     29 TYR    0.1150
    431 CZ        -88.7400  -25.4300  -42.7210 C.ar     29 TYR   -0.1150
    432 OH        -88.7060  -25.2190  -41.3480 O.3      29 TYR    0.1150
    433 HN        -89.1560  -23.5800  -46.9280 H        29 TYR    0.1100
    434 HA        -86.9080  -25.1810  -47.4620 H        29 TYR   -0.5400
    435 HB1       -88.4750  -27.0950  -47.1650 H        29 TYR    0.4300
    436 HB2       -89.8760  -25.9390  -47.2980 H        29 TYR   -0.1150
    437 HD1       -86.6690  -25.9700  -45.3180 H        29 TYR    0.1150
    438 HD2       -90.8990  -25.6490  -45.2820 H        29 TYR   -0.1150
    439 HE1       -86.6220  -25.6000  -42.8920 H        29 TYR    0.1150
    440 HE2       -90.8660  -25.3090  -42.8620 H        29 TYR    0.5100
    441 HH        -89.5340  -24.8070  -41.0900 H        29 TYR   -0.5100
    442 N         -88.3030  -24.6690  -50.1660 N.am     30 TYR   -0.4700
    443 CA        -87.9500  -24.8260  -51.5890 C.3      30 TYR    0.3100
    444 C         -86.5140  -24.3930  -51.9490 C.2      30 TYR    0.0700
    445 O         -85.9490  -24.8840  -52.9200 O.2      30 TYR    0.0900
    446 CB        -88.9250  -24.0750  -52.4810 C.3      30 TYR   -0.1800
    447 CG        -89.1200  -22.6580  -52.0720 C.ar     30 TYR    0.0900
    448 CD1       -88.3150  -21.6550  -52.5620 C.ar     30 TYR    0.0900
    449 CD2       -90.1280  -22.3220  -51.2080 C.ar     30 TYR    0.0000
    450 CE1       -88.5060  -20.3510  -52.1880 C.ar     30 TYR   -0.1150
    451 CE2       -90.3330  -21.0370  -50.8290 C.ar     30 TYR    0.1150
    452 CZ        -89.5270  -20.0490  -51.3120 C.ar     30 TYR   -0.1150
    453 OH        -89.7720  -18.7590  -50.8920 O.3      30 TYR    0.1150
    454 HN        -88.8980  -23.9000  -49.9420 H        30 TYR    0.1100
    455 HA        -87.9670  -25.8800  -51.8210 H        30 TYR   -0.5400
    456 HB1       -89.9190  -24.5720  -52.4420 H        30 TYR    0.4300
    457 HB2       -88.5420  -24.0710  -53.5240 H        30 TYR   -0.1150
    458 HD1       -87.5190  -21.9000  -53.2510 H        30 TYR    0.1150
    459 HD2       -90.7720  -23.0960  -50.8190 H        30 TYR   -0.1150
    460 HE1       -87.8670  -19.5700  -52.5740 H        30 TYR    0.1150
    461 HE2       -91.1330  -20.7970  -50.1460 H        30 TYR    0.5100
    462 HH        -88.9840  -18.4380  -50.4470 H        30 TYR   -0.5100
    463 N         -85.9430  -23.4530  -51.1870 N.am     31 LEU   -0.4700
    464 CA        -84.5380  -23.0760  -51.3110 C.3      31 LEU    0.3100
    465 C         -83.6620  -24.2370  -50.9110 C.2      31 LEU    0.0700
    466 O         -82.6820  -24.5240  -51.5730 O.2      31 LEU    0.0900
    467 CB        -84.1830  -21.9100  -50.3990 C.3      31 LEU   -0.1800
    468 CG        -84.6920  -20.5370  -50.7900 C.3      31 LEU    0.0900
    469 CD1       -84.1760  -19.4720  -49.8510 C.3      31 LEU    0.0900
    470 CD2       -84.2330  -20.2710  -52.1810 C.3      31 LEU   -0.0900
    471 HN        -86.4590  -22.9600  -50.4920 H        31 LEU    0.0900
    472 HA        -84.3580  -22.8090  -52.3410 H        31 LEU   -0.2700
    473 HB1       -83.0760  -21.8540  -50.3450 H        31 LEU    0.0900
    474 HB2       -84.5840  -22.1400  -49.3910 H        31 LEU    0.0900
    475 HG        -85.8020  -20.5380  -50.7640 H        31 LEU    0.0900
    476 HD11      -83.0840  -19.3240  -50.0030 H        31 LEU   -0.2700
    477 HD12      -84.3480  -19.7790  -48.7980 H        31 LEU    0.0900
    478 HD13      -84.6940  -18.5090  -50.0480 H        31 LEU    0.0900
    479 HD21      -84.6390  -21.0420  -52.8700 H        31 LEU    0.0900
    480 HD22      -83.1230  -20.3050  -52.2240 H        31 LEU    0.5100
    481 HD23      -84.5900  -19.2730  -52.5130 H        31 LEU   -0.5100
    482 N         -83.9910  -24.8810  -49.7990 N.am     32 ALA   -0.4700
    483 CA        -83.1970  -25.9920  -49.3140 C.3      32 ALA    0.3100
    484 C         -84.0460  -26.8810  -48.4440 C.2      32 ALA    0.0700
    485 O         -84.9850  -26.4060  -47.8050 O.2      32 ALA    0.0900
    486 CB        -82.0080  -25.4780  -48.5210 C.3      32 ALA   -0.2700
    487 HN        -84.7860  -24.6310  -49.2520 H        32 ALA    0.0900
    488 HA        -82.8630  -26.5650  -50.1670 H        32 ALA    0.0900
    489 HB1       -82.3120  -24.6130  -47.8920 H        32 ALA    0.0900
    490 HB2       -81.2050  -25.1460  -49.2150 H        32 ALA    0.5100
    491 HB3       -81.6200  -26.2800  -47.8570 H        32 ALA   -0.5100
    492 N         -83.6740  -28.1570  -48.3690 N.am     33 GLU   -0.4700
    493 CA        -84.3900  -29.1300  -47.5680 C.3      33 GLU    0.3100
    494 C         -84.4740  -28.6520  -46.1290 C.2      33 GLU    0.0700
    495 O         -83.7550  -27.7350  -45.7350 O.2      33 GLU    0.0900
    496 CB        -83.6720  -30.4660  -47.6300 C.3      33 GLU   -0.1800
    497 CG        -83.8110  -31.1490  -48.9560 C.3      33 GLU    0.0900
    498 CD        -85.2350  -31.6280  -49.2030 C.2      33 GLU    0.0900
    499 OE1       -85.7980  -32.3090  -48.3170 O.co2    33 GLU   -0.2800
    500 OE2       -85.8050  -31.3250  -50.2740 O.co2    33 GLU    0.0900
    501 HN        -82.8820  -28.5040  -48.8650 H        33 GLU    0.0900
    502 HA        -85.3940  -29.2190  -47.9570 H        33 GLU    0.6200
    503 HB1       -84.0880  -31.1290  -46.8430 H        33 GLU   -0.7600
    504 HB2       -82.5930  -30.2990  -47.4280 H        33 GLU   -0.7600
    505 HG1       -83.1310  -32.0260  -48.9880 H        33 GLU    0.5100
    506 HG2       -83.5290  -30.4400  -49.7640 H        33 GLU   -0.5100
    507 N         -85.3960  -29.1930  -45.3360 N.am     34 PRO   -0.2900
    508 CA        -85.3430  -28.6980  -43.9730 C.3      34 PRO    0.0000
    509 C         -84.0990  -29.1350  -43.2040 C.2      34 PRO    0.0900
    510 O         -83.6320  -28.3630  -42.3680 O.2      34 PRO    0.0900
    511 CB        -86.6070  -29.2820  -43.3510 C.3      34 PRO    0.0200
    512 CG        -87.5160  -29.4030  -44.4620 C.3      34 PRO    0.0900
    513 CD        -86.6570  -29.8970  -45.5840 C.3      34 PRO   -0.1800
    514 HA        -85.2910  -27.6210  -43.9640 H        34 PRO    0.0900
    515 HB1       -87.0170  -28.6040  -42.5720 H        34 PRO    0.0900
    516 HB2       -86.4040  -30.2730  -42.8930 H        34 PRO   -0.1800
    517 HG1       -88.3270  -30.1260  -44.2340 H        34 PRO    0.0900
    518 HG2       -87.9690  -28.4210  -44.7130 H        34 PRO    0.0900
    519 HD1       -86.5030  -30.9950  -45.5340 H        34 PRO    0.5100
    520 HD2       -87.0700  -29.6160  -46.5750 H        34 PRO   -0.5100
    521 N         -83.5630  -30.3250  -43.4770 N.am     35 TRP   -0.4700
    522 CA        -82.4110  -30.7740  -42.7040 C.3      35 TRP    0.3100
    523 C         -81.2410  -29.8370  -42.9100 C.2      35 TRP    0.0700
    524 O         -80.4290  -29.6320  -42.0170 O.2      35 TRP    0.0900
    525 CB        -82.0270  -32.2250  -43.0050 C.3      35 TRP   -0.1800
    526 CG        -81.4700  -32.4630  -44.3710 C.ar     35 TRP    0.0900
    527 CD1       -82.1370  -32.9500  -45.4510 C.ar     35 TRP    0.0900
    528 CD2       -80.1210  -32.2330  -44.8020 C.ar     35 TRP   -0.0300
    529 CE2       -80.0490  -32.6010  -46.1600 C.ar     35 TRP   -0.1500
    530 CE3       -78.9730  -31.7510  -44.1720 C.ar     35 TRP    0.2200
    531 NE1       -81.2950  -33.0310  -46.5320 N.ar     35 TRP   -0.5100
    532 CZ2       -78.8770  -32.5000  -46.8950 C.ar     35 TRP    0.3700
    533 CZ3       -77.8160  -31.6630  -44.8930 C.ar     35 TRP    0.2400
    534 CH2       -77.7690  -32.0350  -46.2390 C.ar     35 TRP    0.1100
    535 HN        -83.9070  -30.9340  -44.1880 H        35 TRP   -0.2500
    536 HA        -82.6620  -30.6710  -41.6590 H        35 TRP    0.1700
    537 HB1       -82.9330  -32.8570  -42.8930 H        35 TRP   -0.2000
    538 HB2       -81.2650  -32.5460  -42.2650 H        35 TRP    0.1400
    539 HD1       -83.1810  -33.2320  -45.4580 H        35 TRP   -0.2700
    540 HE1       -81.5420  -33.3450  -47.4220 H        35 TRP    0.1600
    541 HE3       -78.9800  -31.4490  -43.1360 H        35 TRP   -0.1400
    542 HZ2       -78.8210  -32.7730  -47.9380 H        35 TRP    0.1400
    543 HZ3       -76.9200  -31.3010  -44.4120 H        35 TRP    0.5100
    544 HH2       -76.8360  -31.9520  -46.7770 H        35 TRP   -0.5100
    545 N         -81.1750  -29.2360  -44.0820 N.am     36 GLN   -0.4700
    546 CA        -80.1680  -28.2510  -44.3380 C.3      36 GLN    0.3100
    547 C         -80.4140  -27.0260  -43.5030 C.2      36 GLN    0.0700
    548 O         -79.4790  -26.3560  -43.0940 O.2      36 GLN    0.0900
    549 CB        -80.1630  -27.9070  -45.8000 C.3      36 GLN   -0.1800
    550 CG        -79.9030  -29.1340  -46.6070 C.3      36 GLN    0.0900
    551 CD        -79.8950  -28.8480  -48.0600 C.2      36 GLN    0.0900
    552 NE2       -78.8150  -29.2080  -48.7200 N.am     36 GLN   -0.1800
    553 OE1       -80.8470  -28.3040  -48.5970 O.2      36 GLN    0.0900
    554 HN        -81.8080  -29.4360  -44.8260 H        36 GLN    0.0900
    555 HA        -79.2120  -28.6570  -44.0410 H        36 GLN    0.5500
    556 HB1       -79.3720  -27.1550  -46.0010 H        36 GLN   -0.5500
    557 HB2       -81.1470  -27.4780  -46.0830 H        36 GLN   -0.6200
    558 HG1       -80.6940  -29.8840  -46.3960 H        36 GLN    0.3200
    559 HG2       -78.9150  -29.5550  -46.3220 H        36 GLN    0.3000
    560 HE21      -78.7510  -29.0410  -49.7040 H        36 GLN    0.5100
    561 HE22      -78.0580  -29.6480  -48.2370 H        36 GLN   -0.5100
    562 N         -81.6650  -26.7140  -43.2210 N.am     37 PHE   -0.4700
    563 CA        -81.8990  -25.6300  -42.2840 C.3      37 PHE    0.3100
    564 C         -81.4520  -25.9970  -40.8560 C.2      37 PHE    0.0700
    565 O         -81.0040  -25.1360  -40.0980 O.2      37 PHE    0.0900
    566 CB        -83.3590  -25.1950  -42.3190 C.3      37 PHE   -0.1800
    567 CG        -83.6600  -24.2280  -43.3990 C.ar     37 PHE    0.0900
    568 CD1       -83.4680  -22.8700  -43.1980 C.ar     37 PHE    0.0900
    569 CD2       -84.1280  -24.6690  -44.6300 C.ar     37 PHE    0.0000
    570 CE1       -83.7440  -21.9570  -44.2140 C.ar     37 PHE   -0.1150
    571 CE2       -84.4020  -23.7630  -45.6590 C.ar     37 PHE    0.1150
    572 CZ        -84.2120  -22.4040  -45.4480 C.ar     37 PHE   -0.1150
    573 HN        -82.4570  -27.1780  -43.6090 H        37 PHE    0.1150
    574 HA        -81.2570  -24.8070  -42.5580 H        37 PHE   -0.1150
    575 HB1       -83.6210  -24.7080  -41.3560 H        37 PHE    0.1150
    576 HB2       -84.0040  -26.0860  -42.4850 H        37 PHE   -0.1150
    577 HD1       -83.1000  -22.5160  -42.2450 H        37 PHE    0.1150
    578 HD2       -84.2830  -25.7250  -44.7950 H        37 PHE   -0.1150
    579 HE1       -83.5960  -20.9000  -44.0450 H        37 PHE    0.1150
    580 HE2       -84.7610  -24.1190  -46.6140 H        37 PHE    0.5100
    581 HZ        -84.4240  -21.6980  -46.2370 H        37 PHE   -0.5100
    582 N         -81.5740  -27.2710  -40.4950 N.am     38 SER   -0.4700
    583 CA        -81.1430  -27.7500  -39.1920 C.3      38 SER    0.3100
    584 C         -79.6380  -27.6460  -39.0600 C.2      38 SER    0.0700
    585 O         -79.1040  -27.2800  -38.0030 O.2      38 SER    0.0900
    586 CB        -81.5290  -29.2110  -39.0180 C.3      38 SER    0.0500
    587 OG        -82.9110  -29.3670  -39.2040 O.3      38 SER    0.0900
    588 HN        -81.9660  -27.9570  -41.1030 H        38 SER    0.0900
    589 HA        -81.6170  -27.1420  -38.4360 H        38 SER   -0.6600
    590 HB1       -81.2630  -29.5510  -37.9950 H        38 SER    0.4300
    591 HB2       -80.9930  -29.8330  -39.7660 H        38 SER    0.5100
    592 HG1       -83.3320  -28.8180  -38.5370 H        38 SER   -0.5100
    593 N         -78.9610  -28.0040  -40.1470 N.am     39 MET   -0.4700
    594 CA        -77.5180  -28.0240  -40.1960 C.3      39 MET    0.3100
    595 C         -77.0060  -26.6220  -40.0980 C.2      39 MET    0.0700
    596 O         -75.9830  -26.3810  -39.4860 O.2      39 MET    0.0900
    597 CB        -77.0390  -28.6840  -41.4890 C.3      39 MET   -0.1800
    598 CG        -77.1460  -30.1990  -41.4760 C.3      39 MET    0.0900
    599 SD        -76.7130  -30.8630  -39.8480 S.3      39 MET    0.0900
    600 CE        -75.0230  -30.2900  -39.6370 C.3      39 MET   -0.1400
    601 HN        -79.4240  -28.2780  -40.9860 H        39 MET    0.0900
    602 HA        -77.1610  -28.5750  -39.3380 H        39 MET    0.0900
    603 HB1       -75.9770  -28.4060  -41.6550 H        39 MET   -0.0900
    604 HB2       -77.6480  -28.2940  -42.3320 H        39 MET   -0.2200
    605 HG1       -76.4630  -30.6160  -42.2470 H        39 MET    0.0900
    606 HG2       -78.1850  -30.4890  -41.7370 H        39 MET    0.0900
    607 HE1       -74.9660  -29.1800  -39.6670 H        39 MET    0.0900
    608 HE2       -74.3790  -30.6870  -40.4500 H        39 MET    0.5100
    609 HE3       -74.6230  -30.6280  -38.6580 H        39 MET   -0.5100
    610 N         -77.7240  -25.6880  -40.7100 N.am     40 LEU   -0.4700
    611 CA        -77.3790  -24.2990  -40.5760 C.3      40 LEU    0.3100
    612 C         -77.4600  -23.9490  -39.1040 C.2      40 LEU    0.0700
    613 O         -76.5810  -23.2670  -38.5790 O.2      40 LEU    0.0900
    614 CB        -78.3300  -23.4250  -41.3760 C.3      40 LEU   -0.1800
    615 CG        -78.3160  -21.9490  -40.9870 C.3      40 LEU    0.0900
    616 CD1       -76.9330  -21.3610  -41.2010 C.3      40 LEU    0.0900
    617 CD2       -79.3330  -21.1690  -41.7650 C.3      40 LEU   -0.0900
    618 HN        -78.5160  -25.9020  -41.2760 H        40 LEU    0.0900
    619 HA        -76.3660  -24.1700  -40.9300 H        40 LEU   -0.2700
    620 HB1       -79.3610  -23.8120  -41.2360 H        40 LEU    0.0900
    621 HB2       -78.0580  -23.5040  -42.4500 H        40 LEU    0.0900
    622 HG        -78.5990  -21.8470  -39.9160 H        40 LEU    0.0900
    623 HD11      -76.6410  -21.4500  -42.2690 H        40 LEU   -0.2700
    624 HD12      -76.1890  -21.9080  -40.5830 H        40 LEU    0.0900
    625 HD13      -76.9310  -20.2860  -40.9220 H        40 LEU    0.0900
    626 HD21      -80.3510  -21.5690  -41.5720 H        40 LEU    0.0900
    627 HD22      -79.1200  -21.2500  -42.8530 H        40 LEU    0.5100
    628 HD23      -79.3060  -20.1010  -41.4590 H        40 LEU   -0.5100
    629 N         -78.5160  -24.4320  -38.4410 N.am     41 ALA   -0.4700
    630 CA        -78.7360  -24.1850  -37.0180 C.3      41 ALA    0.3100
    631 C         -77.6730  -24.8750  -36.1850 C.2      41 ALA    0.0700
    632 O         -77.1470  -24.2860  -35.2470 O.2      41 ALA    0.0900
    633 CB        -80.0890  -24.6520  -36.6040 C.3      41 ALA   -0.2700
    634 HN        -79.2080  -24.9890  -38.8950 H        41 ALA    0.0900
    635 HA        -78.6370  -23.1240  -36.8450 H        41 ALA    0.0900
    636 HB1       -80.1910  -25.7420  -36.7910 H        41 ALA    0.0900
    637 HB2       -80.8690  -24.1170  -37.1860 H        41 ALA    0.5100
    638 HB3       -80.2380  -24.4630  -35.5180 H        41 ALA   -0.5100
    639 N         -77.3520  -26.1220  -36.5270 N.am     42 ALA   -0.4700
    640 CA        -76.2670  -26.8370  -35.8690 C.3      42 ALA    0.3100
    641 C         -75.0100  -26.0110  -35.9420 C.2      42 ALA    0.0700
    642 O         -74.3100  -25.8570  -34.9490 O.2      42 ALA    0.0900
    643 CB        -76.0370  -28.1830  -36.5070 C.3      42 ALA   -0.2700
    644 HN        -77.8350  -26.6190  -37.2430 H        42 ALA    0.0900
    645 HA        -76.5320  -26.9580  -34.8290 H        42 ALA    0.0900
    646 HB1       -75.7710  -28.0570  -37.5790 H        42 ALA    0.0900
    647 HB2       -76.9600  -28.7980  -36.4400 H        42 ALA    0.5100
    648 HB3       -75.2010  -28.7070  -35.9950 H        42 ALA   -0.5100
    649 N         -74.7130  -25.4500  -37.1050 N.am     43 TYR   -0.4700
    650 CA        -73.5130  -24.6560  -37.2000 C.3      43 TYR    0.3100
    651 C         -73.6010  -23.4480  -36.2750 C.2      43 TYR    0.0700
    652 O         -72.6980  -23.2150  -35.4810 O.2      43 TYR    0.0900
    653 CB        -73.2120  -24.2590  -38.6360 C.3      43 TYR   -0.1800
    654 CG        -71.7570  -23.9250  -38.8140 C.ar     43 TYR    0.0900
    655 CD1       -70.7900  -24.9230  -38.7890 C.ar     43 TYR    0.0900
    656 CD2       -71.3370  -22.6080  -38.9670 C.ar     43 TYR    0.0000
    657 CE1       -69.4430  -24.6220  -38.9320 C.ar     43 TYR   -0.1150
    658 CE2       -69.9950  -22.3010  -39.1080 C.ar     43 TYR    0.1150
    659 CZ        -69.0540  -23.3130  -39.0910 C.ar     43 TYR   -0.1150
    660 OH        -67.7150  -23.0240  -39.2490 O.3      43 TYR    0.1150
    661 HN        -75.2730  -25.5440  -37.9240 H        43 TYR    0.1100
    662 HA        -72.6990  -25.2410  -36.7990 H        43 TYR   -0.5400
    663 HB1       -73.8050  -23.3610  -38.9120 H        43 TYR    0.4300
    664 HB2       -73.4550  -25.1010  -39.3200 H        43 TYR   -0.1150
    665 HD1       -71.0920  -25.9510  -38.6550 H        43 TYR    0.1150
    666 HD2       -72.0690  -21.8140  -38.9740 H        43 TYR   -0.1150
    667 HE1       -68.7060  -25.4110  -38.9180 H        43 TYR    0.1150
    668 HE2       -69.6850  -21.2740  -39.2310 H        43 TYR    0.5100
    669 HH        -67.6250  -22.0730  -39.3450 H        43 TYR   -0.5100
    670 N         -74.7030  -22.7170  -36.3340 N.am     44 MET   -0.4700
    671 CA        -74.9230  -21.6160  -35.4150 C.3      44 MET    0.3100
    672 C         -74.8070  -22.0280  -33.9290 C.2      44 MET    0.0700
    673 O         -74.4120  -21.2230  -33.0790 O.2      44 MET    0.0900
    674 CB        -76.2850  -20.9730  -35.6980 C.3      44 MET   -0.1800
    675 CG        -76.4180  -20.3590  -37.0790 C.3      44 MET    0.0900
    676 SD        -75.1640  -19.0940  -37.3370 S.3      44 MET    0.0900
    677 CE        -73.9740  -20.0200  -38.3250 C.3      44 MET   -0.1400
    678 HN        -75.4230  -22.8860  -37.0030 H        44 MET    0.0900
    679 HA        -74.1290  -20.8970  -35.5510 H        44 MET    0.0900
    680 HB1       -76.4590  -20.1770  -34.9450 H        44 MET   -0.0900
    681 HB2       -77.0680  -21.7530  -35.5870 H        44 MET   -0.2200
    682 HG1       -77.4310  -19.9140  -37.1800 H        44 MET    0.0900
    683 HG2       -76.3120  -21.1580  -37.8420 H        44 MET    0.0900
    684 HE1       -74.4690  -20.5330  -39.1780 H        44 MET    0.0900
    685 HE2       -73.4760  -20.7940  -37.7020 H        44 MET    0.5100
    686 HE3       -73.2020  -19.3350  -38.7380 H        44 MET   -0.5100
    687 N         -75.1510  -23.2790  -33.6180 N.am     45 PHE   -0.4700
    688 CA        -74.9750  -23.8020  -32.2720 C.3      45 PHE    0.3100
    689 C         -73.4930  -23.9390  -31.9290 C.2      45 PHE    0.0700
    690 O         -73.0470  -23.4740  -30.8740 O.2      45 PHE    0.0900
    691 CB        -75.6900  -25.1480  -32.1160 C.3      45 PHE   -0.1800
    692 CG        -75.8470  -25.5830  -30.6800 C.ar     45 PHE    0.0900
    693 CD1       -76.3150  -24.6860  -29.7220 C.ar     45 PHE    0.0900
    694 CD2       -75.5390  -26.8840  -30.2820 C.ar     45 PHE    0.0000
    695 CE1       -76.4450  -25.0680  -28.4140 C.ar     45 PHE   -0.1150
    696 CE2       -75.6870  -27.2710  -28.9540 C.ar     45 PHE    0.1150
    697 CZ        -76.1340  -26.3590  -28.0330 C.ar     45 PHE   -0.1150
    698 HN        -75.5400  -23.9070  -34.2870 H        45 PHE    0.1150
    699 HA        -75.3790  -23.0810  -31.5780 H        45 PHE   -0.1150
    700 HB1       -75.1060  -25.9370  -32.6370 H        45 PHE    0.1150
    701 HB2       -76.7090  -25.0750  -32.5520 H        45 PHE   -0.1150
    702 HD1       -76.5780  -23.6800  -30.0140 H        45 PHE    0.1150
    703 HD2       -75.1830  -27.5970  -31.0110 H        45 PHE   -0.1150
    704 HE1       -76.7910  -24.3580  -27.6770 H        45 PHE    0.1150
    705 HE2       -75.4540  -28.2810  -28.6510 H        45 PHE    0.5100
    706 HZ        -76.2440  -26.6520  -26.9990 H        45 PHE   -0.5100
    707 N         -72.7320  -24.5640  -32.8250 N.am     46 LEU   -0.4700
    708 CA        -71.2840  -24.6940  -32.6650 C.3      46 LEU    0.3100
    709 C         -70.6240  -23.3730  -32.3290 C.2      46 LEU    0.0700
    710 O         -69.8700  -23.2810  -31.3790 O.2      46 LEU    0.0900
    711 CB        -70.6600  -25.2320  -33.9480 C.3      46 LEU   -0.1800
    712 CG        -69.2360  -25.7710  -33.8400 C.3      46 LEU    0.0900
    713 CD1       -69.1330  -26.6470  -32.6310 C.3      46 LEU    0.0900
    714 CD2       -68.8610  -26.5610  -35.0860 C.3      46 LEU   -0.0900
    715 HN        -73.1170  -24.9710  -33.6500 H        46 LEU    0.0900
    716 HA        -71.0970  -25.3680  -31.8420 H        46 LEU   -0.2700
    717 HB1       -70.6550  -24.4090  -34.6940 H        46 LEU    0.0900
    718 HB2       -71.3060  -26.0540  -34.3220 H        46 LEU    0.0900
    719 HG        -68.5220  -24.9240  -33.7520 H        46 LEU    0.0900
    720 HD11      -69.9600  -27.3890  -32.6260 H        46 LEU   -0.2700
    721 HD12      -69.2060  -26.0300  -31.7090 H        46 LEU    0.0900
    722 HD13      -68.1660  -27.1930  -32.6400 H        46 LEU    0.0900
    723 HD21      -68.9230  -25.9110  -35.9850 H        46 LEU    0.0900
    724 HD22      -69.5600  -27.4150  -35.2170 H        46 LEU    0.5100
    725 HD23      -67.8210  -26.9400  -34.9960 H        46 LEU   -0.5100
    726 N         -70.9360  -22.3470  -33.1120 N.am     47 LEU   -0.4700
    727 CA        -70.2650  -21.0700  -32.9960 C.3      47 LEU    0.3100
    728 C         -70.6140  -20.3490  -31.7130 C.2      47 LEU    0.0700
    729 O         -69.8230  -19.5570  -31.2280 O.2      47 LEU    0.0900
    730 CB        -70.5570  -20.1810  -34.2050 C.3      47 LEU   -0.1800
    731 CG        -70.0790  -20.6600  -35.5750 C.3      47 LEU    0.0900
    732 CD1       -70.3290  -19.5670  -36.5760 C.3      47 LEU    0.0900
    733 CD2       -68.6220  -21.0660  -35.6030 C.3      47 LEU   -0.0900
    734 HN        -71.6450  -22.4090  -33.8110 H        47 LEU    0.0900
    735 HA        -69.2050  -21.2580  -32.9200 H        47 LEU   -0.2700
    736 HB1       -70.0850  -19.1950  -34.0140 H        47 LEU    0.0900
    737 HB2       -71.6570  -20.0490  -34.2630 H        47 LEU    0.0900
    738 HG        -70.6350  -21.5770  -35.8690 H        47 LEU    0.0900
    739 HD11      -69.7720  -18.6500  -36.2870 H        47 LEU   -0.2700
    740 HD12      -71.4130  -19.3270  -36.6130 H        47 LEU    0.0900
    741 HD13      -69.9820  -19.8890  -37.5820 H        47 LEU    0.0900
    742 HD21      -68.4430  -21.8960  -34.8880 H        47 LEU    0.0900
    743 HD22      -67.9850  -20.2030  -35.3130 H        47 LEU    0.5100
    744 HD23      -68.3450  -21.4090  -36.6230 H        47 LEU   -0.5100
    745 N         -71.7970  -20.6000  -31.1610 N.am     48 ILE   -0.4700
    746 CA        -72.1670  -20.0180  -29.8650 C.3      48 ILE    0.3100
    747 C         -71.4690  -20.7510  -28.7210 C.2      48 ILE    0.0700
    748 O         -70.8580  -20.1450  -27.8280 O.2      48 ILE    0.0900
    749 CB        -73.6840  -20.0960  -29.6160 C.3      48 ILE   -0.0900
    750 CG1       -74.4460  -19.2890  -30.6670 C.3      48 ILE    0.0900
    751 CG2       -74.0100  -19.5910  -28.2130 C.3      48 ILE   -0.2700
    752 CD        -75.9040  -19.6170  -30.7180 C.3      48 ILE    0.0900
    753 HN        -72.4770  -21.1850  -31.5960 H        48 ILE    0.0900
    754 HA        -71.8440  -18.9870  -29.8630 H        48 ILE    0.0900
    755 HB        -74.0220  -21.1490  -29.7180 H        48 ILE   -0.1800
    756 HG11      -74.0010  -19.4940  -31.6630 H        48 ILE    0.0900
    757 HG12      -74.3320  -18.2080  -30.4370 H        48 ILE    0.0900
    758 HG21      -73.5260  -18.6060  -28.0390 H        48 ILE   -0.2700
    759 HG22      -73.6330  -20.3110  -27.4550 H        48 ILE    0.0900
    760 HG23      -75.1090  -19.4700  -28.1000 H        48 ILE    0.0900
    761 HD1       -76.4120  -19.2410  -29.8030 H        48 ILE    0.0900
    762 HD2       -76.0420  -20.7170  -30.7740 H        48 ILE    0.5100
    763 HD3       -76.3680  -19.1350  -31.6040 H        48 ILE   -0.5100
    764 N         -71.5780  -22.0740  -28.7660 N.am     49 MET   -0.4700
    765 CA        -70.9380  -22.9360  -27.8010 C.3      49 MET    0.3100
    766 C         -69.4490  -22.7300  -27.7250 C.2      49 MET    0.0700
    767 O         -68.9010  -22.7860  -26.6470 O.2      49 MET    0.0900
    768 CB        -71.2620  -24.3980  -28.0990 C.3      49 MET   -0.1800
    769 CG        -72.7310  -24.7590  -27.8870 C.3      49 MET    0.0900
    770 SD        -73.2620  -24.7150  -26.1430 S.3      49 MET    0.0900
    771 CE        -73.8330  -23.0210  -25.9890 C.3      49 MET   -0.1400
    772 HN        -72.1090  -22.5340  -29.4730 H        49 MET    0.0900
    773 HA        -71.2960  -22.6650  -26.8190 H        49 MET    0.0900
    774 HB1       -70.6410  -25.0380  -27.4370 H        49 MET   -0.0900
    775 HB2       -70.9950  -24.6090  -29.1570 H        49 MET   -0.2200
    776 HG1       -72.8980  -25.7800  -28.2900 H        49 MET    0.0900
    777 HG2       -73.3500  -24.0470  -28.4720 H        49 MET    0.0900
    778 HE1       -74.3880  -22.6980  -26.8960 H        49 MET    0.0900
    779 HE2       -72.9690  -22.3350  -25.8550 H        49 MET    0.5100
    780 HE3       -74.5130  -22.9220  -25.1180 H        49 MET   -0.5100
    781 N         -68.7740  -22.5550  -28.8570 N.am     50 LEU   -0.4700
    782 CA        -67.3640  -22.1840  -28.8150 C.3      50 LEU    0.3100
    783 C         -67.1430  -20.6850  -28.6840 C.2      50 LEU    0.0700
    784 O         -66.3540  -20.2460  -27.8770 O.2      50 LEU    0.0900
    785 CB        -66.5900  -22.7400  -30.0090 C.3      50 LEU   -0.1800
    786 CG        -66.6970  -24.2450  -30.2630 C.3      50 LEU    0.0900
    787 CD1       -65.7980  -24.7140  -31.4060 C.3      50 LEU    0.0900
    788 CD2       -66.4380  -25.0420  -29.0040 C.3      50 LEU   -0.0900
    789 HN        -69.1860  -22.6650  -29.7590 H        50 LEU    0.0900
    790 HA        -66.9510  -22.5710  -27.8950 H        50 LEU   -0.2700
    791 HB1       -65.5170  -22.4980  -29.8580 H        50 LEU    0.0900
    792 HB2       -66.9520  -22.2170  -30.9190 H        50 LEU    0.0900
    793 HG        -67.7510  -24.4920  -30.5130 H        50 LEU    0.0900
    794 HD11      -64.7350  -24.4890  -31.1710 H        50 LEU   -0.2700
    795 HD12      -66.0740  -24.1880  -32.3440 H        50 LEU    0.0900
    796 HD13      -65.9050  -25.8110  -31.5460 H        50 LEU    0.0900
    797 HD21      -67.1790  -24.7690  -28.2210 H        50 LEU    0.0900
    798 HD22      -65.4200  -24.8210  -28.6200 H        50 LEU    0.5100
    799 HD23      -66.5310  -26.1280  -29.2180 H        50 LEU   -0.5100
    800 N         -67.8630  -19.8840  -29.4460 N.am     51 GLY   -0.4700
    801 CA        -67.5520  -18.4720  -29.5040 C.3      51 GLY    0.3100
    802 C         -67.7700  -17.7180  -28.2190 C.2      51 GLY   -0.0200
    803 O         -67.0240  -16.7910  -27.9200 O.2      51 GLY    0.0900
    804 HN        -68.6290  -20.2040  -30.0000 H        51 GLY    0.0900
    805 HA1       -68.1790  -18.0360  -30.2680 H        51 GLY    0.5100
    806 HA2       -66.5120  -18.3820  -29.7810 H        51 GLY   -0.5100
    807 N         -68.8160  -18.0840  -27.4800 N.am     52 PHE   -0.4700
    808 CA        -69.1520  -17.3850  -26.2400 C.3      52 PHE    0.3100
    809 C         -68.2030  -17.6150  -25.0850 C.2      52 PHE    0.0700
    810 O         -67.8340  -16.6600  -24.4170 O.2      52 PHE    0.0900
    811 CB        -70.5840  -17.6380  -25.7710 C.3      52 PHE   -0.1800
    812 CG        -70.8790  -17.0240  -24.4290 C.ar     52 PHE    0.0900
    813 CD1       -71.2010  -15.6740  -24.3270 C.ar     52 PHE    0.0900
    814 CD2       -70.8050  -17.7840  -23.2590 C.ar     52 PHE    0.0000
    815 CE1       -71.4720  -15.0890  -23.0810 C.ar     52 PHE   -0.1150
    816 CE2       -71.0720  -17.2100  -22.0100 C.ar     52 PHE    0.1150
    817 CZ        -71.4040  -15.8610  -21.9210 C.ar     52 PHE   -0.1150
    818 HN        -69.4110  -18.8410  -27.7350 H        52 PHE    0.1150
    819 HA        -69.0090  -16.3300  -26.4170 H        52 PHE   -0.1150
    820 HB1       -70.7540  -18.7330  -25.6800 H        52 PHE    0.1150
    821 HB2       -71.2950  -17.2000  -26.5020 H        52 PHE   -0.1150
    822 HD1       -71.2440  -15.0670  -25.2200 H        52 PHE    0.1150
    823 HD2       -70.5380  -18.8290  -23.3180 H        52 PHE   -0.1150
    824 HE1       -71.7330  -14.0430  -23.0200 H        52 PHE    0.1150
    825 HE2       -71.0200  -17.8140  -21.1160 H        52 PHE    0.5100
    826 HZ        -71.6080  -15.4140  -20.9590 H        52 PHE   -0.5100
    827 N         -67.8500  -18.8800  -24.7880 N.am     53 PRO   -0.2900
    828 CA        -66.9400  -19.0610  -23.6630 C.3      53 PRO    0.0000
    829 C         -65.6110  -18.3730  -23.9230 C.2      53 PRO    0.0900
    830 O         -65.1880  -17.5090  -23.1650 O.2      53 PRO    0.0900
    831 CB        -66.7130  -20.5730  -23.6520 C.3      53 PRO    0.0200
    832 CG        -67.8800  -21.1330  -24.2700 C.3      53 PRO    0.0900
    833 CD        -68.2840  -20.1700  -25.3360 C.3      53 PRO   -0.1800
    834 HA        -67.3710  -18.6600  -22.7590 H        53 PRO    0.0900
    835 HB1       -66.6030  -20.9460  -22.6100 H        53 PRO    0.0900
    836 HB2       -65.7990  -20.8370  -24.2260 H        53 PRO   -0.1800
    837 HG1       -67.6480  -22.1270  -24.7110 H        53 PRO    0.0900
    838 HG2       -68.6960  -21.2530  -23.5250 H        53 PRO    0.0900
    839 HD1       -67.7620  -20.3750  -26.2950 H        53 PRO    0.5100
    840 HD2       -69.3830  -20.1690  -25.4950 H        53 PRO   -0.5100
    841 N         -65.0150  -18.6760  -25.0620 N.am     54 ILE   -0.4700
    842 CA        -63.6800  -18.2120  -25.3050 C.3      54 ILE    0.3100
    843 C         -63.6220  -16.6910  -25.4350 C.2      54 ILE    0.0700
    844 O         -62.6490  -16.0700  -25.0460 O.2      54 ILE    0.0900
    845 CB        -62.9720  -18.9850  -26.4660 C.3      54 ILE   -0.0900
    846 CG1       -62.8300  -18.1370  -27.7090 C.3      54 ILE    0.0900
    847 CG2       -63.6130  -20.3350  -26.7580 C.3      54 ILE   -0.2700
    848 CD        -61.3860  -17.9820  -28.0490 C.3      54 ILE    0.0900
    849 HN        -65.4470  -19.2180  -25.7790 H        54 ILE    0.0900
    850 HA        -63.1210  -18.3380  -24.3880 H        54 ILE    0.0900
    851 HB        -61.9090  -19.1470  -26.1910 H        54 ILE   -0.1800
    852 HG11      -63.2800  -17.1370  -27.5320 H        54 ILE    0.0900
    853 HG12      -63.3610  -18.6240  -28.5550 H        54 ILE    0.0900
    854 HG21      -64.2820  -20.2580  -27.6420 H        54 ILE   -0.2700
    855 HG22      -64.2160  -20.6650  -25.8850 H        54 ILE    0.0900
    856 HG23      -62.8260  -21.0890  -26.9750 H        54 ILE    0.0900
    857 HD1       -60.8500  -18.9400  -27.8820 H        54 ILE    0.0900
    858 HD2       -60.9280  -17.2020  -27.4030 H        54 ILE    0.5100
    859 HD3       -61.2770  -17.6950  -29.1150 H        54 ILE   -0.5100
    860 N         -64.6630  -16.0630  -25.9470 N.am     55 ASN   -0.4700
    861 CA        -64.6240  -14.6150  -26.0190 C.3      55 ASN    0.3100
    862 C         -64.9780  -13.9470  -24.7130 C.2      55 ASN    0.0700
    863 O         -64.4800  -12.8740  -24.4200 O.2      55 ASN    0.0900
    864 CB        -65.5160  -14.0810  -27.1440 C.3      55 ASN   -0.1800
    865 CG        -64.8160  -14.0990  -28.4890 C.2      55 ASN    0.0900
    866 ND2       -65.1780  -15.0660  -29.3330 N.am     55 ASN    0.0900
    867 OD1       -63.9510  -13.2600  -28.7610 O.2      55 ASN    0.5500
    868 HN        -65.4780  -16.5260  -26.2890 H        55 ASN   -0.5500
    869 HA        -63.5990  -14.3200  -26.1870 H        55 ASN   -0.6200
    870 HB1       -65.8080  -13.0350  -26.9110 H        55 ASN    0.3200
    871 HB2       -66.4300  -14.7090  -27.2130 H        55 ASN    0.3000
    872 HD21      -64.7500  -15.1280  -30.2350 H        55 ASN    0.5100
    873 HD22      -65.8770  -15.7290  -29.0660 H        55 ASN   -0.5100
    874 N         -65.8560  -14.5720  -23.9340 N.am     56 PHE   -0.4700
    875 CA        -66.3420  -13.9890  -22.6910 C.3      56 PHE    0.3100
    876 C         -65.2700  -14.1630  -21.6480 C.2      56 PHE    0.0700
    877 O         -65.0020  -13.2690  -20.8420 O.2      56 PHE    0.0900
    878 CB        -67.6200  -14.6970  -22.2330 C.3      56 PHE   -0.1800
    879 CG        -68.0440  -14.3490  -20.8360 C.ar     56 PHE    0.0900
    880 CD1       -68.6930  -13.1480  -20.5720 C.ar     56 PHE    0.0900
    881 CD2       -67.7950  -15.2190  -19.7850 C.ar     56 PHE    0.0000
    882 CE1       -69.0720  -12.8150  -19.2880 C.ar     56 PHE   -0.1150
    883 CE2       -68.1720  -14.8920  -18.4990 C.ar     56 PHE    0.1150
    884 CZ        -68.8110  -13.6890  -18.2510 C.ar     56 PHE   -0.1150
    885 HN        -66.2240  -15.4690  -24.1680 H        56 PHE    0.1150
    886 HA        -66.5330  -12.9410  -22.8640 H        56 PHE   -0.1150
    887 HB1       -67.4590  -15.7960  -22.2610 H        56 PHE    0.1150
    888 HB2       -68.4560  -14.4160  -22.9080 H        56 PHE   -0.1150
    889 HD1       -68.9040  -12.4660  -21.3830 H        56 PHE    0.1150
    890 HD2       -67.3030  -16.1620  -19.9760 H        56 PHE   -0.1150
    891 HE1       -69.5690  -11.8770  -19.0950 H        56 PHE    0.1150
    892 HE2       -67.9710  -15.5730  -17.6860 H        56 PHE    0.5100
    893 HZ        -69.1060  -13.4330  -17.2450 H        56 PHE   -0.5100
    894 N         -64.6560  -15.3400  -21.6710 N.am     57 LEU   -0.4700
    895 CA        -63.5390  -15.6370  -20.8050 C.3      57 LEU    0.3100
    896 C         -62.4890  -14.5460  -20.9270 C.2      57 LEU    0.0700
    897 O         -62.0500  -14.0010  -19.9250 O.2      57 LEU    0.0900
    898 CB        -62.9530  -16.9950  -21.1580 C.3      57 LEU   -0.1800
    899 CG        -61.9300  -17.5340  -20.1720 C.3      57 LEU    0.0900
    900 CD1       -62.5830  -17.9470  -18.8520 C.3      57 LEU    0.0900
    901 CD2       -61.1790  -18.6910  -20.7900 C.3      57 LEU   -0.0900
    902 HN        -64.9390  -16.0720  -22.2860 H        57 LEU    0.0900
    903 HA        -63.8910  -15.6320  -19.7840 H        57 LEU   -0.2700
    904 HB1       -62.4650  -16.9140  -22.1530 H        57 LEU    0.0900
    905 HB2       -63.7880  -17.7250  -21.2250 H        57 LEU    0.0900
    906 HG        -61.1710  -16.7480  -19.9700 H        57 LEU    0.0900
    907 HD11      -63.3380  -18.7410  -19.0320 H        57 LEU   -0.2700
    908 HD12      -63.0900  -17.0730  -18.3910 H        57 LEU    0.0900
    909 HD13      -61.8110  -18.3420  -18.1570 H        57 LEU    0.0900
    910 HD21      -60.8040  -18.4090  -21.7970 H        57 LEU    0.0900
    911 HD22      -61.8550  -19.5670  -20.8980 H        57 LEU    0.5100
    912 HD23      -60.3120  -18.9640  -20.1520 H        57 LEU   -0.5100
    913 N         -62.1470  -14.1780  -22.1550 N.am     58 THR   -0.4700
    914 CA        -61.2010  -13.0990  -22.3890 C.3      58 THR    0.3100
    915 C         -61.5370  -11.8500  -21.5670 C.2      58 THR    0.0700
    916 O         -60.6920  -11.3790  -20.8030 O.2      58 THR    0.0900
    917 CB        -61.0700  -12.7580  -23.9020 C.3      58 THR    0.1400
    918 CG2       -60.0820  -11.6080  -24.1350 C.3      58 THR    0.0900
    919 OG1       -60.6160  -13.9160  -24.6080 O.3      58 THR   -0.6600
    920 HN        -62.5200  -14.6210  -22.9660 H        58 THR    0.4300
    921 HA        -60.2440  -13.4100  -21.9960 H        58 THR   -0.2700
    922 HB        -62.0570  -12.4480  -24.3090 H        58 THR    0.0900
    923 HG1       -61.3890  -14.4700  -24.7330 H        58 THR    0.0900
    924 HG21      -59.1280  -11.8100  -23.6000 H        58 THR    0.0900
    925 HG22      -60.5100  -10.6580  -23.7510 H        58 THR    0.5100
    926 HG23      -59.8650  -11.5100  -25.2210 H        58 THR   -0.5100
    927 N         -62.7530  -11.3290  -21.6790 N.am     59 LEU   -0.4700
    928 CA        -63.1240  -10.1660  -20.8790 C.3      59 LEU    0.3100
    929 C         -62.9140  -10.4390  -19.3900 C.2      59 LEU    0.0700
    930 O         -62.3860   -9.6080  -18.6390 O.2      59 LEU    0.0900
    931 CB        -64.5880   -9.7930  -21.1180 C.3      59 LEU   -0.1800
    932 CG        -64.9340   -9.6080  -22.5810 C.3      59 LEU    0.0900
    933 CD1       -66.3730   -9.1750  -22.7010 C.3      59 LEU    0.0900
    934 CD2       -63.9830   -8.5850  -23.1960 C.3      59 LEU   -0.0900
    935 HN        -63.4470  -11.6950  -22.2940 H        59 LEU    0.0900
    936 HA        -62.4770   -9.3470  -21.1600 H        59 LEU   -0.2700
    937 HB1       -64.8040   -8.8460  -20.5790 H        59 LEU    0.0900
    938 HB2       -65.2300  -10.5980  -20.7010 H        59 LEU    0.0900
    939 HG        -64.7830  -10.5650  -23.1240 H        59 LEU    0.0900
    940 HD11      -66.5300   -8.2160  -22.1630 H        59 LEU   -0.2700
    941 HD12      -67.0380   -9.9450  -22.2540 H        59 LEU    0.0900
    942 HD13      -66.6360   -9.0290  -23.7700 H        59 LEU    0.0900
    943 HD21      -62.9610   -9.0120  -23.2730 H        59 LEU    0.0900
    944 HD22      -63.9410   -7.6760  -22.5580 H        59 LEU    0.5100
    945 HD23      -64.3300   -8.3110  -24.2160 H        59 LEU   -0.5100
    946 N         -63.3290  -11.6350  -18.9820 N.am     60 TYR   -0.4700
    947 CA        -63.4040  -12.0010  -17.5790 C.3      60 TYR    0.3100
    948 C         -62.0310  -12.1040  -16.9360 C.2      60 TYR    0.0700
    949 O         -61.7730  -11.5300  -15.8730 O.2      60 TYR    0.0900
    950 CB        -64.1490  -13.3340  -17.4190 C.3      60 TYR   -0.1800
    951 CG        -64.2350  -13.8040  -15.9800 C.ar     60 TYR    0.0900
    952 CD1       -65.1560  -13.2400  -15.1010 C.ar     60 TYR    0.0900
    953 CD2       -63.3910  -14.8040  -15.5010 C.ar     60 TYR    0.0000
    954 CE1       -65.2450  -13.6590  -13.7880 C.ar     60 TYR   -0.1150
    955 CE2       -63.4780  -15.2320  -14.1820 C.ar     60 TYR    0.1150
    956 CZ        -64.4120  -14.6530  -13.3330 C.ar     60 TYR   -0.1150
    957 OH        -64.5040  -15.0660  -12.0180 O.3      60 TYR    0.1150
    958 HN        -63.6070  -12.3410  -19.6280 H        60 TYR    0.1100
    959 HA        -63.9230  -11.2140  -17.0540 H        60 TYR   -0.5400
    960 HB1       -63.6190  -14.1220  -17.9940 H        60 TYR    0.4300
    961 HB2       -65.1880  -13.2210  -17.7930 H        60 TYR   -0.1150
    962 HD1       -65.8130  -12.4590  -15.4540 H        60 TYR    0.1150
    963 HD2       -62.6620  -15.2510  -16.1600 H        60 TYR   -0.1150
    964 HE1       -65.9670  -13.2080  -13.1240 H        60 TYR    0.1150
    965 HE2       -62.8240  -16.0100  -13.8190 H        60 TYR    0.5100
    966 HH        -65.1950  -14.5510  -11.5930 H        60 TYR   -0.5100
    967 N         -61.1580  -12.8570  -17.5930 N.am     61 VAL   -0.4700
    968 CA        -59.7760  -13.0030  -17.1760 C.3      61 VAL    0.3100
    969 C         -59.0590  -11.6520  -17.0650 C.2      61 VAL    0.0700
    970 O         -58.2580  -11.4660  -16.1630 O.2      61 VAL    0.0900
    971 CB        -59.0040  -13.9710  -18.1160 C.3      61 VAL   -0.0900
    972 CG1       -57.7900  -13.3070  -18.6940 C.3      61 VAL    0.0900
    973 CG2       -58.5970  -15.2300  -17.3860 C.3      61 VAL   -0.2700
    974 HN        -61.4170  -13.3620  -18.4130 H        61 VAL    0.0900
    975 HA        -59.7720  -13.3830  -16.1660 H        61 VAL    0.0900
    976 HB        -59.6740  -14.2910  -18.9430 H        61 VAL    0.0900
    977 HG11      -57.1040  -12.9890  -17.8780 H        61 VAL   -0.2700
    978 HG12      -58.0910  -12.4090  -19.2740 H        61 VAL    0.0900
    979 HG13      -57.2490  -14.0180  -19.3550 H        61 VAL    0.0900
    980 HG21      -59.4930  -15.8480  -17.1620 H        61 VAL    0.0900
    981 HG22      -58.0990  -14.9670  -16.4280 H        61 VAL    0.5100
    982 HG23      -57.9030  -15.8260  -18.0160 H        61 VAL   -0.5100
    983 N         -59.3500  -10.7110  -17.9660 N.am     62 THR   -0.4700
    984 CA        -58.7780   -9.3660  -17.8920 C.3      62 THR    0.3100
    985 C         -59.1830   -8.7200  -16.5630 C.2      62 THR    0.0700
    986 O         -58.3540   -8.1400  -15.8490 O.2      62 THR    0.0900
    987 CB        -59.2220   -8.5030  -19.1060 C.3      62 THR    0.1400
    988 CG2       -58.7410   -7.0470  -19.0060 C.3      62 THR    0.0900
    989 OG1       -58.6870   -9.0810  -20.2990 O.3      62 THR   -0.6600
    990 HN        -59.9680  -10.8830  -18.7290 H        62 THR    0.4300
    991 HA        -57.7030   -9.4610  -17.8740 H        62 THR   -0.2700
    992 HB        -60.3310   -8.4830  -19.1760 H        62 THR    0.0900
    993 HG1       -59.2660   -9.8130  -20.5220 H        62 THR    0.0900
    994 HG21      -57.6390   -6.9980  -19.1400 H        62 THR    0.0900
    995 HG22      -58.9950   -6.6330  -18.0070 H        62 THR    0.5100
    996 HG23      -59.2220   -6.4350  -19.7980 H        62 THR   -0.5100
    997 N         -60.4570   -8.8600  -16.2060 N.am     63 VAL   -0.4700
    998 CA        -60.9390   -8.3420  -14.9320 C.3      63 VAL    0.3100
    999 C         -60.1600   -8.9440  -13.7530 C.2      63 VAL    0.0700
   1000 O         -59.8540   -8.2530  -12.7730 O.2      63 VAL    0.0900
   1001 CB        -62.4680   -8.5110  -14.7920 C.3      63 VAL   -0.0900
   1002 CG1       -62.9110   -8.3280  -13.3650 C.3      63 VAL    0.0900
   1003 CG2       -63.1640   -7.5030  -15.6780 C.3      63 VAL   -0.2700
   1004 HN        -61.1280   -9.3160  -16.7850 H        63 VAL    0.0900
   1005 HA        -60.6750   -7.2970  -14.8790 H        63 VAL    0.0900
   1006 HB        -62.7560   -9.5280  -15.1350 H        63 VAL    0.0900
   1007 HG11      -62.4860   -7.3890  -12.9510 H        63 VAL   -0.2700
   1008 HG12      -62.5570   -9.1810  -12.7470 H        63 VAL    0.0900
   1009 HG13      -64.0200   -8.2680  -13.3180 H        63 VAL    0.0900
   1010 HG21      -62.8720   -7.6630  -16.7380 H        63 VAL    0.0900
   1011 HG22      -62.8720   -6.4740  -15.3810 H        63 VAL    0.5100
   1012 HG23      -64.2660   -7.6200  -15.5910 H        63 VAL   -0.5100
   1013 N         -59.7890  -10.2160  -13.8690 N.am     64 GLN   -0.4700
   1014 CA        -59.0500  -10.8820  -12.7980 C.3      64 GLN    0.3100
   1015 C         -57.5420  -10.6130  -12.7640 C.2      64 GLN    0.0700
   1016 O         -56.9370  -10.7730  -11.7180 O.2      64 GLN    0.0900
   1017 CB        -59.2890  -12.4000  -12.8120 C.3      64 GLN   -0.1800
   1018 CG        -60.7480  -12.8180  -12.8490 C.3      64 GLN    0.0900
   1019 CD        -61.4820  -12.6200  -11.5290 C.2      64 GLN    0.0900
   1020 NE2       -61.7570  -13.7290  -10.8410 N.am     64 GLN   -0.1800
   1021 OE1       -61.8120  -11.4940  -11.1390 O.2      64 GLN    0.0900
   1022 HN        -59.9940  -10.7640  -14.6760 H        64 GLN    0.0900
   1023 HA        -59.3790  -10.4620  -11.8590 H        64 GLN    0.5500
   1024 HB1       -58.8270  -12.8320  -11.8990 H        64 GLN   -0.5500
   1025 HB2       -58.7830  -12.8220  -13.7050 H        64 GLN   -0.6200
   1026 HG1       -60.8020  -13.8940  -13.1180 H        64 GLN    0.3200
   1027 HG2       -61.2690  -12.2200  -13.6280 H        64 GLN    0.3000
   1028 HE21      -62.2370  -13.6700   -9.9660 H        64 GLN    0.5100
   1029 HE22      -61.4840  -14.6220  -11.2010 H        64 GLN   -0.5100
   1030 N         -56.9160  -10.2270  -13.8780 N.am     65 HSD   -0.4700
   1031 CA        -55.4490  -10.1050  -13.8930 C.3      65 HSD    0.3100
   1032 C         -54.9380   -8.7150  -14.2530 C.2      65 HSD    0.0700
   1033 O         -55.0580   -8.2660  -15.3900 O.2      65 HSD    0.0900
   1034 CB        -54.8060  -11.1470  -14.8150 C.3      65 HSD   -0.0900
   1035 CG        -55.1280  -12.5570  -14.4350 C.ar     65 HSD    0.0900
   1036 CD2       -54.2100  -13.4090  -13.8720 C.ar     65 HSD    0.0900
   1037 ND1       -56.2840  -13.2650  -14.5300 N.ar     65 HSD   -0.3600
   1038 CE1       -56.0310  -14.5190  -14.0320 C.ar     65 HSD    0.3200
   1039 NE2       -54.7740  -14.5870  -13.6390 N.ar     65 HSD   -0.0500
   1040 HN        -57.3970  -10.0110  -14.7250 H        65 HSD    0.2500
   1041 HA        -55.0960  -10.2380  -12.8800 H        65 HSD    0.1300
   1042 HB1       -53.7030  -11.0200  -14.7820 H        65 HSD   -0.7000
   1043 HB2       -55.1630  -10.9750  -15.8520 H        65 HSD    0.2200
   1044 HD1       -57.1500  -12.9230  -14.8970 H        65 HSD    0.1000
   1045 HD2       -53.1680  -13.2460  -13.6200 H        65 HSD    0.5100
   1046 HE1       -56.7720  -15.3180  -13.9810 H        65 HSD   -0.5100
   1047 N         -54.3340   -8.0400  -13.2770 N.am     66 LYS   -0.4700
   1048 CA        -53.8260   -6.6910  -13.4710 C.3      66 LYS    0.3100
   1049 C         -52.7440   -6.6580  -14.5370 C.2      66 LYS    0.0700
   1050 O         -52.5210   -5.6350  -15.1920 O.2      66 LYS    0.0900
   1051 CB        -53.2810   -6.1540  -12.1450 C.3      66 LYS   -0.1800
   1052 CG        -52.6010   -4.7790  -12.1850 C.3      66 LYS    0.0900
   1053 CD        -51.6220   -4.6480  -11.0080 C.3      66 LYS    0.0900
   1054 CE        -50.1870   -5.0100  -11.3920 C.3      66 LYS   -0.1800
   1055 NZ        -49.4920   -3.8380  -11.9950 N.4      66 LYS    0.0900
   1056 HN        -54.2030   -8.4300  -12.3690 H        66 LYS    0.0900
   1057 HA        -54.6360   -6.0710  -13.8270 H        66 LYS   -0.1800
   1058 HB1       -52.5400   -6.8870  -11.7630 H        66 LYS    0.0900
   1059 HB2       -54.1290   -6.0920  -11.4320 H        66 LYS    0.0900
   1060 HG1       -53.3710   -3.9820  -12.1170 H        66 LYS    0.2100
   1061 HG2       -52.0500   -4.6660  -13.1420 H        66 LYS    0.0500
   1062 HD1       -51.9530   -5.3210  -10.1890 H        66 LYS    0.0500
   1063 HD2       -51.6410   -3.6000  -10.6420 H        66 LYS   -0.3000
   1064 HE1       -50.1890   -5.8310  -12.1400 H        66 LYS    0.3300
   1065 HE2       -49.6180   -5.3170  -10.4890 H        66 LYS    0.3300
   1066 HZ1       -49.7540   -2.9740  -11.4790 H        66 LYS    0.3300
   1067 HZ2       -49.7740   -3.7440  -12.9920 H        66 LYS    0.5100
   1068 HZ3       -48.4630   -3.9780  -11.9390 H        66 LYS   -0.5100
   1069 N         -52.0630   -7.7910  -14.7070 N.am     67 LYS   -0.4700
   1070 CA        -50.9580   -7.8830  -15.6560 C.3      67 LYS    0.3100
   1071 C         -51.3970   -7.6700  -17.0890 C.2      67 LYS    0.0700
   1072 O         -50.6080   -7.2940  -17.9540 O.2      67 LYS    0.0900
   1073 CB        -50.2380   -9.2310  -15.5310 C.3      67 LYS   -0.1800
   1074 CG        -49.0260   -9.1900  -14.5970 C.3      67 LYS    0.0900
   1075 CD        -48.2240   -7.9060  -14.8150 C.3      67 LYS    0.0900
   1076 CE        -47.4820   -7.4900  -13.5650 C.3      67 LYS   -0.1800
   1077 NZ        -47.7840   -6.0860  -13.1810 N.4      67 LYS    0.0900
   1078 HN        -52.2750   -8.6210  -14.1970 H        67 LYS    0.0900
   1079 HA        -50.2740   -7.0730  -15.4510 H        67 LYS   -0.1800
   1080 HB1       -49.8980   -9.5460  -16.5400 H        67 LYS    0.0900
   1081 HB2       -50.9570   -9.9820  -15.1430 H        67 LYS    0.0900
   1082 HG1       -48.3770  -10.0670  -14.7990 H        67 LYS    0.2100
   1083 HG2       -49.3720   -9.2340  -13.5430 H        67 LYS    0.0500
   1084 HD1       -48.9190   -7.0910  -15.1130 H        67 LYS    0.0500
   1085 HD2       -47.4920   -8.0700  -15.6340 H        67 LYS   -0.3000
   1086 HE1       -46.3870   -7.5640  -13.7380 H        67 LYS    0.3300
   1087 HE2       -47.7800   -8.1430  -12.7170 H        67 LYS    0.3300
   1088 HZ1       -48.8030   -5.9860  -13.0020 H        67 LYS    0.3300
   1089 HZ2       -47.5050   -5.4470  -13.9530 H        67 LYS    0.5100
   1090 HZ3       -47.2550   -5.8400  -12.3200 H        67 LYS   -0.5100
   1091 N         -52.6640   -7.9530  -17.3370 N.am     68 LEU   -0.4700
   1092 CA        -53.2030   -7.8870  -18.6810 C.3      68 LEU    0.3100
   1093 C         -53.6590   -6.5390  -19.1730 C.2      68 LEU    0.0700
   1094 O         -53.6700   -6.2870  -20.3810 O.2      68 LEU    0.0900
   1095 CB        -54.3160   -8.9110  -18.8640 C.3      68 LEU   -0.1800
   1096 CG        -53.7920  -10.3540  -18.7850 C.3      68 LEU    0.0900
   1097 CD1       -54.9040  -11.3860  -18.6890 C.3      68 LEU    0.0900
   1098 CD2       -52.8830  -10.6710  -19.9540 C.3      68 LEU   -0.0900
   1099 HN        -53.3020   -8.2210  -16.6180 H        68 LEU    0.0900
   1100 HA        -52.3970   -8.0820  -19.3730 H        68 LEU   -0.2700
   1101 HB1       -54.7910   -8.7540  -19.8550 H        68 LEU    0.0900
   1102 HB2       -55.0790   -8.7600  -18.0710 H        68 LEU    0.0900
   1103 HG        -53.1410  -10.4470  -17.8900 H        68 LEU    0.0900
   1104 HD11      -55.5620  -11.3220  -19.5820 H        68 LEU   -0.2700
   1105 HD12      -55.5170  -11.1970  -17.7820 H        68 LEU    0.0900
   1106 HD13      -54.4700  -12.4070  -18.6420 H        68 LEU    0.0900
   1107 HD21      -52.0110   -9.9830  -19.9570 H        68 LEU    0.0900
   1108 HD22      -53.4380  -10.5460  -20.9080 H        68 LEU    0.5100
   1109 HD23      -52.5120  -11.7140  -19.8710 H        68 LEU   -0.5100
   1110 N         -54.0210   -5.6350  -18.2710 N.am     69 ARG   -0.4700
   1111 CA        -54.6160   -4.4100  -18.7840 C.3      69 ARG    0.3100
   1112 C         -53.5480   -3.3810  -19.0500 C.2      69 ARG    0.0700
   1113 O         -53.1020   -2.6870  -18.1700 O.2      69 ARG    0.0900
   1114 CB        -55.6090   -3.8750  -17.7540 C.3      69 ARG   -0.1800
   1115 CG        -56.2250   -4.9960  -16.9610 C.3      69 ARG    0.0900
   1116 CD        -57.1420   -4.4720  -15.9030 C.3      69 ARG    0.0900
   1117 NE        -57.3780   -5.5070  -14.9050 N.pl3    69 ARG   -0.1800
   1118 CZ        -56.9030   -5.4620  -13.6720 C.cat    69 ARG    0.0900
   1119 NH1       -56.1710   -4.4270  -13.2850 N.pl3    69 ARG    0.0900
   1120 NH2       -57.1540   -6.4600  -12.8390 N.pl3    69 ARG    0.2000
   1121 HN        -53.9110   -5.7400  -17.2860 H        69 ARG    0.0900
   1122 HA        -55.1150   -4.6360  -19.7150 H        69 ARG    0.0900
   1123 HB1       -56.4120   -3.3130  -18.2770 H        69 ARG   -0.7000
   1124 HB2       -55.0820   -3.1850  -17.0620 H        69 ARG    0.4400
   1125 HG1       -55.4170   -5.5900  -16.4820 H        69 ARG    0.6400
   1126 HG2       -56.7980   -5.6560  -17.6460 H        69 ARG   -0.8000
   1127 HD1       -58.1190   -4.1870  -16.3470 H        69 ARG    0.4600
   1128 HD2       -56.6840   -3.5970  -15.3950 H        69 ARG    0.4600
   1129 HE        -57.9320   -6.2960  -15.1690 H        69 ARG   -0.8000
   1130 HH11      -55.9810   -3.6820  -13.9250 H        69 ARG    0.4600
   1131 HH12      -55.8100   -4.3900  -12.3530 H        69 ARG    0.4600
   1132 HH21      -57.7000   -7.2410  -13.1440 H        69 ARG    0.5100
   1133 HH22      -56.7980   -6.4330  -11.9050 H        69 ARG   -0.5100
   1134 N         -53.1880   -3.3030  -20.3330 N.am     70 THR   -0.4700
   1135 CA        -52.0910   -2.5080  -20.8260 C.3      70 THR    0.3100
   1136 C         -52.6140   -1.9700  -22.1570 C.2      70 THR    0.0700
   1137 O         -53.2980   -2.6860  -22.8960 O.2      70 THR    0.0900
   1138 CB        -50.8650   -3.3890  -21.0650 C.3      70 THR    0.1400
   1139 CG2       -50.5440   -4.2140  -19.8360 C.3      70 THR    0.0900
   1140 OG1       -51.1700   -4.2900  -22.1160 O.3      70 THR   -0.6600
   1141 HN        -53.6820   -3.8100  -21.0330 H        70 THR    0.4300
   1142 HA        -51.8700   -1.7460  -20.0920 H        70 THR   -0.2700
   1143 HB        -49.9930   -2.7650  -21.3560 H        70 THR    0.0900
   1144 HG1       -51.8150   -4.9040  -21.7580 H        70 THR    0.0900
   1145 HG21      -51.3210   -4.9930  -19.6850 H        70 THR    0.0900
   1146 HG22      -50.5180   -3.5600  -18.9380 H        70 THR    0.5100
   1147 HG23      -49.5600   -4.7140  -19.9620 H        70 THR   -0.5100
   1148 N         -52.2480   -0.7350  -22.5050 N.am     71 PRO   -0.2900
   1149 CA        -52.8020   -0.0420  -23.6730 C.3      71 PRO    0.0000
   1150 C         -52.7740   -0.8820  -24.9450 C.2      71 PRO    0.0900
   1151 O         -53.7130   -0.8520  -25.7430 O.2      71 PRO    0.0900
   1152 CB        -51.8930    1.1610  -23.7990 C.3      71 PRO    0.0200
   1153 CG        -51.5300    1.4330  -22.3860 C.3      71 PRO    0.0900
   1154 CD        -51.3400    0.1300  -21.7400 C.3      71 PRO   -0.1800
   1155 HA        -53.8440    0.1890  -23.5180 H        71 PRO    0.0900
   1156 HB1       -52.4240    2.0230  -24.2540 H        71 PRO    0.0900
   1157 HB2       -50.9960    0.9280  -24.4090 H        71 PRO   -0.1800
   1158 HG1       -50.5940    2.0280  -22.3360 H        71 PRO    0.0900
   1159 HG2       -52.3420    2.0000  -21.8810 H        71 PRO    0.0900
   1160 HD1       -50.2950   -0.2290  -21.8340 H        71 PRO    0.5100
   1161 HD2       -51.6400    0.1520  -20.6710 H        71 PRO   -0.5100
   1162 N         -51.6960   -1.6530  -25.0970 N.am     72 LEU   -0.4700
   1163 CA        -51.5540   -2.5780  -26.2110 C.3      72 LEU    0.3100
   1164 C         -52.5740   -3.7210  -26.2280 C.2      72 LEU    0.0700
   1165 O         -52.7340   -4.3940  -27.2390 O.2      72 LEU    0.0900
   1166 CB        -50.1300   -3.1570  -26.2410 C.3      72 LEU   -0.1800
   1167 CG        -49.2930   -2.8650  -27.4940 C.3      72 LEU    0.0900
   1168 CD1       -48.4040   -4.0470  -27.8960 C.3      72 LEU    0.0900
   1169 CD2       -50.2010   -2.4850  -28.6320 C.3      72 LEU   -0.0900
   1170 HN        -50.9370   -1.6310  -24.4500 H        72 LEU    0.0900
   1171 HA        -51.7620   -2.0390  -27.1230 H        72 LEU   -0.2700
   1172 HB1       -50.2110   -4.2580  -26.1370 H        72 LEU    0.0900
   1173 HB2       -49.5820   -2.7500  -25.3660 H        72 LEU    0.0900
   1174 HG        -48.6490   -1.9830  -27.2970 H        72 LEU    0.0900
   1175 HD11      -49.0300   -4.9400  -28.1110 H        72 LEU   -0.2700
   1176 HD12      -47.7060   -4.2940  -27.0670 H        72 LEU    0.0900
   1177 HD13      -47.8250   -3.7920  -28.8080 H        72 LEU    0.0900
   1178 HD21      -50.6480   -1.4860  -28.4440 H        72 LEU    0.0900
   1179 HD22      -51.0200   -3.2290  -28.7270 H        72 LEU    0.5100
   1180 HD23      -49.6220   -2.4430  -29.5790 H        72 LEU   -0.5100
   1181 N         -53.2230   -3.9840  -25.1040 N.am     73 ASN   -0.4700
   1182 CA        -54.2790   -4.9970  -25.0620 C.3      73 ASN    0.3100
   1183 C         -55.7170   -4.4980  -25.2060 C.2      73 ASN    0.0700
   1184 O         -56.6470   -5.2910  -25.3430 O.2      73 ASN    0.0900
   1185 CB        -54.1570   -5.8260  -23.7920 C.3      73 ASN   -0.1800
   1186 CG        -53.0500   -6.8290  -23.8840 C.2      73 ASN    0.0900
   1187 ND2       -52.5840   -7.3110  -22.7280 N.am     73 ASN    0.0900
   1188 OD1       -52.6070   -7.1760  -24.9870 O.2      73 ASN    0.5500
   1189 HN        -53.0240   -3.5140  -24.2480 H        73 ASN   -0.5500
   1190 HA        -54.1780   -5.6250  -25.9350 H        73 ASN   -0.6200
   1191 HB1       -55.1130   -6.3650  -23.6150 H        73 ASN    0.3200
   1192 HB2       -53.9560   -5.1500  -22.9340 H        73 ASN    0.3000
   1193 HD21      -52.9740   -7.0000  -21.8620 H        73 ASN    0.5100
   1194 HD22      -51.8440   -7.9850  -22.7290 H        73 ASN   -0.5100
   1195 N         -55.8890   -3.1800  -25.1650 N.am     74 TYR   -0.4700
   1196 CA        -57.1990   -2.5470  -25.2900 C.3      74 TYR    0.3100
   1197 C         -57.9150   -3.0510  -26.5500 C.2      74 TYR    0.0700
   1198 O         -59.0730   -3.4600  -26.5210 O.2      74 TYR    0.0900
   1199 CB        -57.0540   -1.0060  -25.3550 C.3      74 TYR   -0.1800
   1200 CG        -56.8060   -0.3030  -24.0360 C.ar     74 TYR    0.0900
   1201 CD1       -56.3970   -1.0140  -22.9140 C.ar     74 TYR    0.0900
   1202 CD2       -57.0000    1.0760  -23.9150 C.ar     74 TYR    0.0000
   1203 CE1       -56.1790   -0.3770  -21.6980 C.ar     74 TYR   -0.1150
   1204 CE2       -56.7920    1.7310  -22.7010 C.ar     74 TYR    0.1150
   1205 CZ        -56.3810    1.0000  -21.5910 C.ar     74 TYR   -0.1150
   1206 OH        -56.1770    1.6440  -20.3810 O.3      74 TYR    0.1150
   1207 HN        -55.1200   -2.5560  -25.0450 H        74 TYR    0.1100
   1208 HA        -57.7920   -2.8320  -24.4340 H        74 TYR   -0.5400
   1209 HB1       -57.9920   -0.5790  -25.7710 H        74 TYR    0.4300
   1210 HB2       -56.1960   -0.7570  -26.0150 H        74 TYR   -0.1150
   1211 HD1       -56.2450   -2.0820  -22.9890 H        74 TYR    0.1150
   1212 HD2       -57.3170    1.6450  -24.7770 H        74 TYR   -0.1150
   1213 HE1       -55.8550   -0.9440  -20.8380 H        74 TYR    0.1150
   1214 HE2       -56.9490    2.7970  -22.6230 H        74 TYR    0.5100
   1215 HH        -56.5140    2.5390  -20.4610 H        74 TYR   -0.5100
   1216 N         -57.2010   -3.0230  -27.6690 N.am     75 ILE   -0.4700
   1217 CA        -57.7530   -3.4490  -28.9420 C.3      75 ILE    0.3100
   1218 C         -58.1230   -4.9280  -28.9320 C.2      75 ILE    0.0700
   1219 O         -59.1210   -5.3040  -29.5140 O.2      75 ILE    0.0900
   1220 CB        -56.7790   -3.1380  -30.1000 C.3      75 ILE   -0.0900
   1221 CG1       -57.4570   -3.3700  -31.4380 C.3      75 ILE    0.0900
   1222 CG2       -55.4750   -3.9330  -29.9830 C.3      75 ILE   -0.2700
   1223 CD        -58.3350   -2.2190  -31.8310 C.3      75 ILE    0.0900
   1224 HN        -56.2560   -2.7080  -27.6850 H        75 ILE    0.0900
   1225 HA        -58.6880   -2.9280  -29.0920 H        75 ILE    0.0900
   1226 HB        -56.5430   -2.0520  -30.0920 H        75 ILE   -0.1800
   1227 HG11      -58.0750   -4.2910  -31.3760 H        75 ILE    0.0900
   1228 HG12      -56.6780   -3.5110  -32.2180 H        75 ILE    0.0900
   1229 HG21      -55.6650   -5.0090  -30.1810 H        75 ILE   -0.2700
   1230 HG22      -55.0600   -3.8280  -28.9580 H        75 ILE    0.0900
   1231 HG23      -54.7370   -3.5600  -30.7250 H        75 ILE    0.0900
   1232 HD1       -57.8450   -1.2570  -31.5670 H        75 ILE    0.0900
   1233 HD2       -59.3050   -2.2830  -31.2910 H        75 ILE    0.5100
   1234 HD3       -58.5150   -2.2360  -32.9270 H        75 ILE   -0.5100
   1235 N         -57.3460   -5.7690  -28.2500 N.am     76 LEU   -0.4700
   1236 CA        -57.6550   -7.1950  -28.1670 C.3      76 LEU    0.3100
   1237 C         -58.9590   -7.4250  -27.4160 C.2      76 LEU    0.0700
   1238 O         -59.6750   -8.3920  -27.6630 O.2      76 LEU    0.0900
   1239 CB        -56.5340   -7.9570  -27.4630 C.3      76 LEU   -0.1800
   1240 CG        -55.2630   -8.1880  -28.2660 C.3      76 LEU    0.0900
   1241 CD1       -54.3530   -9.1650  -27.5370 C.3      76 LEU    0.0900
   1242 CD2       -55.5810   -8.6830  -29.6460 C.3      76 LEU   -0.0900
   1243 HN        -56.5270   -5.4660  -27.7690 H        76 LEU    0.0900
   1244 HA        -57.7850   -7.5670  -29.1730 H        76 LEU   -0.2700
   1245 HB1       -56.9330   -8.9500  -27.1670 H        76 LEU    0.0900
   1246 HB2       -56.2610   -7.3910  -26.5480 H        76 LEU    0.0900
   1247 HG        -54.7330   -7.2210  -28.4030 H        76 LEU    0.0900
   1248 HD11      -54.9250  -10.0700  -27.2400 H        76 LEU   -0.2700
   1249 HD12      -53.9410   -8.6890  -26.6220 H        76 LEU    0.0900
   1250 HD13      -53.5190   -9.4750  -28.2040 H        76 LEU    0.0900
   1251 HD21      -56.0480   -7.8710  -30.2450 H        76 LEU    0.0900
   1252 HD22      -56.2940   -9.5340  -29.5880 H        76 LEU    0.5100
   1253 HD23      -54.6490   -9.0090  -30.1550 H        76 LEU   -0.5100
   1254 N         -59.2510   -6.5310  -26.4770 N.am     77 LEU   -0.4700
   1255 CA        -60.4540   -6.6190  -25.6860 C.3      77 LEU    0.3100
   1256 C         -61.6020   -6.2000  -26.5660 C.2      77 LEU    0.0700
   1257 O         -62.6700   -6.7930  -26.5340 O.2      77 LEU    0.0900
   1258 CB        -60.3340   -5.7130  -24.4610 C.3      77 LEU   -0.1800
   1259 CG        -59.5190   -6.3220  -23.3120 C.3      77 LEU    0.0900
   1260 CD1       -59.1060   -5.2700  -22.2860 C.3      77 LEU    0.0900
   1261 CD2       -60.2910   -7.4490  -22.6370 C.3      77 LEU   -0.0900
   1262 HN        -58.6510   -5.7590  -26.2780 H        77 LEU    0.0900
   1263 HA        -60.5860   -7.6480  -25.3850 H        77 LEU   -0.2700
   1264 HB1       -61.3560   -5.4900  -24.0880 H        77 LEU    0.0900
   1265 HB2       -59.8480   -4.7640  -24.7720 H        77 LEU    0.0900
   1266 HG        -58.6070   -6.7990  -23.7290 H        77 LEU    0.0900
   1267 HD11      -59.9960   -4.9180  -21.7210 H        77 LEU   -0.2700
   1268 HD12      -58.6460   -4.4000  -22.8020 H        77 LEU    0.0900
   1269 HD13      -58.3790   -5.7070  -21.5680 H        77 LEU    0.0900
   1270 HD21      -60.2080   -8.3810  -23.2350 H        77 LEU    0.0900
   1271 HD22      -61.3650   -7.1750  -22.5550 H        77 LEU    0.5100
   1272 HD23      -59.8760   -7.6380  -21.6240 H        77 LEU   -0.5100
   1273 N         -61.3530   -5.1720  -27.3740 N.am     78 ASN   -0.4700
   1274 CA        -62.2850   -4.7110  -28.3990 C.3      78 ASN    0.3100
   1275 C         -62.6770   -5.8560  -29.3020 C.2      78 ASN    0.0700
   1276 O         -63.8490   -6.1120  -29.4930 O.2      78 ASN    0.0900
   1277 CB        -61.6350   -3.6190  -29.2430 C.3      78 ASN   -0.1800
   1278 CG        -62.6360   -2.8300  -30.0310 C.2      78 ASN    0.0900
   1279 ND2       -62.2970   -2.5110  -31.2770 N.am     78 ASN    0.0900
   1280 OD1       -63.7110   -2.5070  -29.5310 O.2      78 ASN    0.5500
   1281 HN        -60.5000   -4.6590  -27.3130 H        78 ASN   -0.5500
   1282 HA        -63.1680   -4.3320  -27.9060 H        78 ASN   -0.6200
   1283 HB1       -60.9190   -4.0880  -29.9500 H        78 ASN    0.3200
   1284 HB2       -61.0860   -2.9240  -28.5730 H        78 ASN    0.3000
   1285 HD21      -62.7600   -1.7580  -31.7440 H        78 ASN    0.5100
   1286 HD22      -61.5790   -3.0250  -31.7460 H        78 ASN   -0.5100
   1287 N         -61.6830   -6.5600  -29.8390 N.am     79 LEU   -0.4700
   1288 CA        -61.9210   -7.7730  -30.6110 C.3      79 LEU    0.3100
   1289 C         -62.8960   -8.7320  -29.9170 C.2      79 LEU    0.0700
   1290 O         -63.7960   -9.2800  -30.5370 O.2      79 LEU    0.0900
   1291 CB        -60.6040   -8.5150  -30.8570 C.3      79 LEU   -0.1800
   1292 CG        -60.7750   -9.7870  -31.6850 C.3      79 LEU    0.0900
   1293 CD1       -61.0750   -9.3790  -33.1070 C.3      79 LEU    0.0900
   1294 CD2       -59.5680  -10.7230  -31.6190 C.3      79 LEU   -0.0900
   1295 HN        -60.7300   -6.2880  -29.7370 H        79 LEU    0.0900
   1296 HA        -62.3740   -7.4910  -31.5490 H        79 LEU   -0.2700
   1297 HB1       -60.1600   -8.7850  -29.8760 H        79 LEU    0.0900
   1298 HB2       -59.9080   -7.8350  -31.3920 H        79 LEU    0.0900
   1299 HG        -61.6100  -10.3960  -31.2790 H        79 LEU    0.0900
   1300 HD11      -60.2390   -8.7710  -33.5140 H        79 LEU   -0.2700
   1301 HD12      -62.0040   -8.7700  -33.1380 H        79 LEU    0.0900
   1302 HD13      -61.1980  -10.2820  -33.7420 H        79 LEU    0.0900
   1303 HD21      -59.2740  -10.8940  -30.5610 H        79 LEU    0.0900
   1304 HD22      -58.7080  -10.2690  -32.1570 H        79 LEU    0.5100
   1305 HD23      -59.8220  -11.7010  -32.0790 H        79 LEU   -0.5100
   1306 N         -62.7290   -8.9290  -28.6180 N.am     80 ALA   -0.4700
   1307 CA        -63.4960   -9.9520  -27.9230 C.3      80 ALA    0.3100
   1308 C         -64.9530   -9.5650  -27.7270 C.2      80 ALA    0.0700
   1309 O         -65.8190  -10.4320  -27.6640 O.2      80 ALA    0.0900
   1310 CB        -62.8520  -10.2800  -26.5840 C.3      80 ALA   -0.2700
   1311 HN        -62.0850   -8.4000  -28.0690 H        80 ALA    0.0900
   1312 HA        -63.5290  -10.8320  -28.5490 H        80 ALA    0.0900
   1313 HB1       -62.8120   -9.3710  -25.9470 H        80 ALA    0.0900
   1314 HB2       -61.8160  -10.6470  -26.7420 H        80 ALA    0.5100
   1315 HB3       -63.4480  -11.0560  -26.0570 H        80 ALA   -0.5100
   1316 N         -65.2040   -8.2590  -27.6010 N.am     81 VAL   -0.4700
   1317 CA        -66.5470   -7.7020  -27.4490 C.3      81 VAL    0.3100
   1318 C         -67.2540   -7.7080  -28.7950 C.2      81 VAL    0.0700
   1319 O         -68.4380   -8.0480  -28.8990 O.2      81 VAL    0.0900
   1320 CB        -66.5040   -6.2510  -26.9120 C.3      81 VAL   -0.0900
   1321 CG1       -67.8820   -5.6280  -26.9570 C.3      81 VAL    0.0900
   1322 CG2       -65.9580   -6.2180  -25.5130 C.3      81 VAL   -0.2700
   1323 HN        -64.4660   -7.5890  -27.6040 H        81 VAL    0.0900
   1324 HA        -67.0920   -8.3360  -26.7650 H        81 VAL    0.0900
   1325 HB        -65.8070   -5.6490  -27.5330 H        81 VAL    0.0900
   1326 HG11      -68.6250   -6.3080  -26.4860 H        81 VAL   -0.2700
   1327 HG12      -68.1840   -5.4510  -28.0110 H        81 VAL    0.0900
   1328 HG13      -67.8800   -4.6660  -26.4020 H        81 VAL    0.0900
   1329 HG21      -64.9270   -6.6310  -25.4960 H        81 VAL    0.0900
   1330 HG22      -66.5970   -6.8310  -24.8440 H        81 VAL    0.5100
   1331 HG23      -65.9270   -5.1700  -25.1450 H        81 VAL   -0.5100
   1332 N         -66.5080   -7.3460  -29.8350 N.am     82 ALA   -0.4700
   1333 CA        -66.9960   -7.3840  -31.2070 C.3      82 ALA    0.3100
   1334 C         -67.4300   -8.7870  -31.5350 C.2      82 ALA    0.0700
   1335 O         -68.5210   -9.0090  -32.0170 O.2      82 ALA    0.0900
   1336 CB        -65.9050   -6.9560  -32.1530 C.3      82 ALA   -0.2700
   1337 HN        -65.5680   -7.0310  -29.7210 H        82 ALA    0.0900
   1338 HA        -67.8430   -6.7170  -31.2810 H        82 ALA    0.0900
   1339 HB1       -65.1110   -7.7330  -32.1970 H        82 ALA    0.0900
   1340 HB2       -65.4500   -6.0060  -31.8020 H        82 ALA    0.5100
   1341 HB3       -66.3220   -6.8170  -33.1730 H        82 ALA   -0.5100
   1342 N         -66.5780   -9.7530  -31.2380 N.am     83 ASP   -0.4700
   1343 CA        -66.9330  -11.1500  -31.4140 C.3      83 ASP    0.3100
   1344 C         -68.1980  -11.5280  -30.6720 C.2      83 ASP    0.0700
   1345 O         -68.8870  -12.4610  -31.0580 O.2      83 ASP    0.0900
   1346 CB        -65.8240  -12.0640  -30.9160 C.3      83 ASP   -0.2800
   1347 CG        -64.6320  -12.1050  -31.8410 C.2      83 ASP    0.0900
   1348 OD1       -64.8130  -11.8020  -33.0470 O.co2    83 ASP    0.0900
   1349 OD2       -63.5220  -12.4590  -31.3690 O.co2    83 ASP    0.6200
   1350 HN        -65.6640   -9.5690  -30.8830 H        83 ASP   -0.7600
   1351 HA        -67.1090  -11.3160  -32.4670 H        83 ASP   -0.7600
   1352 HB1       -66.2270  -13.0950  -30.8160 H        83 ASP    0.5100
   1353 HB2       -65.4840  -11.7080  -29.9200 H        83 ASP   -0.5100
   1354 N         -68.4920  -10.8300  -29.5790 N.am     84 LEU   -0.4700
   1355 CA        -69.6730  -11.1510  -28.7900 C.3      84 LEU    0.3100
   1356 C         -70.9070  -10.6400  -29.4950 C.2      84 LEU    0.0700
   1357 O         -71.8810  -11.3690  -29.6090 O.2      84 LEU    0.0900
   1358 CB        -69.5640  -10.6170  -27.3550 C.3      84 LEU   -0.1800
   1359 CG        -68.6310  -11.4490  -26.4600 C.3      84 LEU    0.0900
   1360 CD1       -68.4990  -10.8200  -25.0850 C.3      84 LEU    0.0900
   1361 CD2       -69.0670  -12.9300  -26.3390 C.3      84 LEU   -0.0900
   1362 HN        -67.9310  -10.0720  -29.2560 H        84 LEU    0.0900
   1363 HA        -69.7780  -12.2260  -28.7780 H        84 LEU   -0.2700
   1364 HB1       -70.5770  -10.6120  -26.9010 H        84 LEU    0.0900
   1365 HB2       -69.1810   -9.5750  -27.3930 H        84 LEU    0.0900
   1366 HG        -67.6270  -11.5100  -26.9340 H        84 LEU    0.0900
   1367 HD11      -69.4950  -10.7600  -24.5950 H        84 LEU   -0.2700
   1368 HD12      -68.0870   -9.7920  -25.1760 H        84 LEU    0.0900
   1369 HD13      -67.8280  -11.4360  -24.4490 H        84 LEU    0.0900
   1370 HD21      -68.9060  -13.4570  -27.3040 H        84 LEU    0.0900
   1371 HD22      -70.1470  -12.9860  -26.0810 H        84 LEU    0.5100
   1372 HD23      -68.4680  -13.4390  -25.5540 H        84 LEU   -0.5100
   1373 N         -70.8630   -9.4020  -29.9880 N.am     85 PHE   -0.4700
   1374 CA        -71.9240   -8.8760  -30.8450 C.3      85 PHE    0.3100
   1375 C         -72.2520   -9.8760  -31.9600 C.2      85 PHE    0.0700
   1376 O         -73.3980  -10.1950  -32.2120 O.2      85 PHE    0.0900
   1377 CB        -71.4680   -7.5760  -31.5100 C.3      85 PHE   -0.1800
   1378 CG        -71.5740   -6.3600  -30.6370 C.ar     85 PHE    0.0900
   1379 CD1       -70.8780   -6.2720  -29.4470 C.ar     85 PHE    0.0900
   1380 CD2       -72.3460   -5.2790  -31.0410 C.ar     85 PHE    0.0000
   1381 CE1       -70.9730   -5.1360  -28.6530 C.ar     85 PHE   -0.1150
   1382 CE2       -72.4450   -4.1450  -30.2550 C.ar     85 PHE    0.1150
   1383 CZ        -71.7610   -4.0730  -29.0600 C.ar     85 PHE   -0.1150
   1384 HN        -70.1070   -8.7830  -29.7960 H        85 PHE    0.1150
   1385 HA        -72.7960   -8.7000  -30.2330 H        85 PHE   -0.1150
   1386 HB1       -72.0950   -7.3870  -32.4080 H        85 PHE    0.1150
   1387 HB2       -70.4000   -7.6730  -31.8040 H        85 PHE   -0.1150
   1388 HD1       -70.2530   -7.0940  -29.1300 H        85 PHE    0.1150
   1389 HD2       -72.8760   -5.3250  -31.9810 H        85 PHE   -0.1150
   1390 HE1       -70.4330   -5.0820  -27.7190 H        85 PHE    0.1150
   1391 HE2       -73.0580   -3.3160  -30.5780 H        85 PHE    0.5100
   1392 HZ        -71.8390   -3.1890  -28.4440 H        85 PHE   -0.5100
   1393 N         -71.2200  -10.3610  -32.6380 N.am     86 MET   -0.4700
   1394 CA        -71.3790  -11.4380  -33.5990 C.3      86 MET    0.3100
   1395 C         -72.0810  -12.6390  -32.9780 C.2      86 MET    0.0700
   1396 O         -72.9300  -13.2570  -33.5860 O.2      86 MET    0.0900
   1397 CB        -70.0140  -11.8890  -34.1160 C.3      86 MET   -0.1800
   1398 CG        -69.2410  -10.8220  -34.8510 C.3      86 MET    0.0900
   1399 SD        -67.7580  -11.4740  -35.6400 S.3      86 MET    0.0900
   1400 CE        -68.4680  -12.3520  -37.0370 C.3      86 MET   -0.1400
   1401 HN        -70.2940  -10.0100  -32.5190 H        86 MET    0.0900
   1402 HA        -71.9890  -11.0760  -34.4130 H        86 MET    0.0900
   1403 HB1       -70.1680  -12.7470  -34.8050 H        86 MET   -0.0900
   1404 HB2       -69.4060  -12.2280  -33.2510 H        86 MET   -0.2200
   1405 HG1       -68.9580  -10.0270  -34.1280 H        86 MET    0.0900
   1406 HG2       -69.9020  -10.3720  -35.6220 H        86 MET    0.0900
   1407 HE1       -69.1820  -11.7100  -37.5970 H        86 MET    0.0900
   1408 HE2       -69.0180  -13.2510  -36.6860 H        86 MET    0.5100
   1409 HE3       -67.6670  -12.6670  -37.7390 H        86 MET   -0.5100
   1410 N         -71.7200  -12.9900  -31.7560 N.am     87 VAL   -0.4700
   1411 CA        -72.3070  -14.1710  -31.1480 C.3      87 VAL    0.3100
   1412 C         -73.7830  -13.9860  -30.8320 C.2      87 VAL    0.0700
   1413 O         -74.5970  -14.8590  -31.1250 O.2      87 VAL    0.0900
   1414 CB        -71.5500  -14.6190  -29.8780 C.3      87 VAL   -0.0900
   1415 CG1       -72.3700  -15.6330  -29.1270 C.3      87 VAL    0.0900
   1416 CG2       -70.1900  -15.2240  -30.2430 C.3      87 VAL   -0.2700
   1417 HN        -71.0540  -12.4820  -31.2160 H        87 VAL    0.0900
   1418 HA        -72.2880  -14.9610  -31.8840 H        87 VAL    0.0900
   1419 HB        -71.3610  -13.7380  -29.2280 H        87 VAL    0.0900
   1420 HG11      -72.7110  -16.4350  -29.8150 H        87 VAL   -0.2700
   1421 HG12      -73.2630  -15.1440  -28.6820 H        87 VAL    0.0900
   1422 HG13      -71.7560  -16.0930  -28.3220 H        87 VAL    0.0900
   1423 HG21      -69.7200  -14.6380  -31.0630 H        87 VAL    0.0900
   1424 HG22      -70.3220  -16.2720  -30.5880 H        87 VAL    0.5100
   1425 HG23      -69.5170  -15.2010  -29.3600 H        87 VAL   -0.5100
   1426 N         -74.1300  -12.8710  -30.2020 N.am     88 PHE   -0.4700
   1427 CA        -75.5230  -12.6150  -29.8510 C.3      88 PHE    0.3100
   1428 C         -76.3870  -11.9820  -30.9380 C.2      88 PHE    0.0700
   1429 O         -77.5130  -12.3930  -31.1510 O.2      88 PHE    0.0900
   1430 CB        -75.6020  -11.7970  -28.5670 C.3      88 PHE   -0.1800
   1431 CG        -75.0640  -12.5170  -27.3740 C.ar     88 PHE    0.0900
   1432 CD1       -75.8160  -13.4960  -26.7450 C.ar     88 PHE    0.0900
   1433 CD2       -73.7900  -12.2390  -26.9000 C.ar     88 PHE    0.0000
   1434 CE1       -75.3140  -14.1810  -25.6550 C.ar     88 PHE   -0.1150
   1435 CE2       -73.2770  -12.9140  -25.8080 C.ar     88 PHE    0.1150
   1436 CZ        -74.0430  -13.8870  -25.1800 C.ar     88 PHE   -0.1150
   1437 HN        -73.4680  -12.1700  -29.9450 H        88 PHE    0.1150
   1438 HA        -76.0170  -13.5650  -29.7210 H        88 PHE   -0.1150
   1439 HB1       -76.6640  -11.5480  -28.3550 H        88 PHE    0.1150
   1440 HB2       -75.0080  -10.8650  -28.6870 H        88 PHE   -0.1150
   1441 HD1       -76.8050  -13.7280  -27.1120 H        88 PHE    0.1150
   1442 HD2       -73.1910  -11.4870  -27.3910 H        88 PHE   -0.1150
   1443 HE1       -75.9090  -14.9430  -25.1720 H        88 PHE    0.1150
   1444 HE2       -72.2860  -12.6840  -25.4450 H        88 PHE    0.5100
   1445 HZ        -73.6500  -14.4140  -24.3230 H        88 PHE   -0.5100
   1446 N         -75.8620  -10.9910  -31.6460 N.am     89 GLY   -0.4700
   1447 CA        -76.6640  -10.2970  -32.6330 C.3      89 GLY    0.3100
   1448 C         -76.8370  -11.1100  -33.8890 C.2      89 GLY   -0.0200
   1449 O         -77.7250  -10.8690  -34.6870 O.2      89 GLY    0.0900
   1450 HN        -74.9190  -10.6870  -31.5350 H        89 GLY    0.0900
   1451 HA1       -76.1680   -9.3680  -32.8750 H        89 GLY    0.5100
   1452 HA2       -77.6330  -10.0990  -32.2000 H        89 GLY   -0.5100
   1453 N         -75.9970  -12.1160  -34.0600 N.am     90 ASP   -0.4700
   1454 CA        -75.9590  -12.8370  -35.3150 C.3      90 ASP    0.3100
   1455 C         -76.2410  -14.3060  -35.0760 C.2      90 ASP    0.0700
   1456 O         -77.3050  -14.7940  -35.4380 O.2      90 ASP    0.0900
   1457 CB        -74.6020  -12.6320  -35.9800 C.3      90 ASP   -0.2800
   1458 CG        -74.5220  -13.2080  -37.3700 C.2      90 ASP    0.0900
   1459 OD1       -75.3810  -14.0400  -37.7490 O.co2    90 ASP    0.0900
   1460 OD2       -73.5690  -12.8280  -38.1050 O.co2    90 ASP    0.6200
   1461 HN        -75.3660  -12.4170  -33.3490 H        90 ASP   -0.7600
   1462 HA        -76.7520  -12.4630  -35.9470 H        90 ASP   -0.7600
   1463 HB1       -73.8220  -13.1170  -35.3560 H        90 ASP    0.5100
   1464 HB2       -74.3950  -11.5420  -36.0410 H        90 ASP   -0.5100
   1465 N         -75.3220  -15.0110  -34.4320 N.am     91 PHE   -0.4700
   1466 CA        -75.3890  -16.4730  -34.3900 C.3      91 PHE    0.3100
   1467 C         -76.6730  -17.0100  -33.7540 C.2      91 PHE    0.0700
   1468 O         -77.2640  -17.9650  -34.2450 O.2      91 PHE    0.0900
   1469 CB        -74.1740  -17.0760  -33.6550 C.3      91 PHE   -0.1800
   1470 CG        -72.8260  -16.6550  -34.2070 C.ar     91 PHE    0.0900
   1471 CD1       -72.7130  -15.8950  -35.3660 C.ar     91 PHE    0.0900
   1472 CD2       -71.6580  -17.0530  -33.5630 C.ar     91 PHE    0.0000
   1473 CE1       -71.4700  -15.5230  -35.8560 C.ar     91 PHE   -0.1150
   1474 CE2       -70.4060  -16.7040  -34.0610 C.ar     91 PHE    0.1150
   1475 CZ        -70.3150  -15.9300  -35.2070 C.ar     91 PHE   -0.1150
   1476 HN        -74.5560  -14.5850  -33.9560 H        91 PHE    0.1150
   1477 HA        -75.4230  -16.8320  -35.4080 H        91 PHE   -0.1150
   1478 HB1       -74.2200  -18.1840  -33.7260 H        91 PHE    0.1150
   1479 HB2       -74.2000  -16.7610  -32.5910 H        91 PHE   -0.1150
   1480 HD1       -73.6060  -15.5910  -35.8920 H        91 PHE    0.1150
   1481 HD2       -71.7240  -17.6450  -32.6620 H        91 PHE   -0.1150
   1482 HE1       -71.4020  -14.9150  -36.7470 H        91 PHE    0.1150
   1483 HE2       -69.5100  -17.0340  -33.5550 H        91 PHE    0.5100
   1484 HZ        -69.3460  -15.6440  -35.5930 H        91 PHE   -0.5100
   1485 N         -77.0940  -16.3840  -32.6520 N.am     92 THR   -0.4700
   1486 CA        -78.2380  -16.8560  -31.8590 C.3      92 THR    0.3100
   1487 C         -79.5340  -16.5580  -32.5920 C.2      92 THR    0.0700
   1488 O         -80.4130  -17.4210  -32.6920 O.2      92 THR    0.0900
   1489 CB        -78.2850  -16.2350  -30.4470 C.3      92 THR    0.1400
   1490 CG2       -76.9310  -16.2560  -29.8330 C.3      92 THR    0.0900
   1491 OG1       -78.7210  -14.8800  -30.5390 O.3      92 THR   -0.6600
   1492 HN        -76.6460  -15.5600  -32.3140 H        92 THR    0.4300
   1493 HA        -78.1580  -17.9300  -31.7840 H        92 THR   -0.2700
   1494 HB        -78.9940  -16.8010  -29.8070 H        92 THR    0.0900
   1495 HG1       -77.9520  -14.3710  -30.8060 H        92 THR    0.0900
   1496 HG21      -76.3840  -15.3220  -30.0820 H        92 THR    0.0900
   1497 HG22      -76.3520  -17.1200  -30.2220 H        92 THR    0.5100
   1498 HG23      -77.0190  -16.3310  -28.7280 H        92 THR   -0.5100
   1499 N         -79.6320  -15.3380  -33.1200 N.am     93 THR   -0.4700
   1500 CA        -80.7690  -14.9340  -33.9230 C.3      93 THR    0.3100
   1501 C         -80.9430  -15.9180  -35.0520 C.2      93 THR    0.0700
   1502 O         -81.9810  -16.5400  -35.2040 O.2      93 THR    0.0900
   1503 CB        -80.5660  -13.5500  -34.5390 C.3      93 THR    0.1400
   1504 CG2       -81.8370  -13.1000  -35.2130 C.3      93 THR    0.0900
   1505 OG1       -80.2520  -12.6130  -33.5100 O.3      93 THR   -0.6600
   1506 HN        -78.9260  -14.6480  -32.9860 H        93 THR    0.4300
   1507 HA        -81.6390  -14.9310  -33.2840 H        93 THR   -0.2700
   1508 HB        -79.7300  -13.5790  -35.2700 H        93 THR    0.0900
   1509 HG1       -79.6940  -11.9480  -33.9190 H        93 THR    0.0900
   1510 HG21      -82.6650  -13.0500  -34.4740 H        93 THR    0.0900
   1511 HG22      -82.1170  -13.8210  -36.0110 H        93 THR    0.5100
   1512 HG23      -81.6950  -12.0910  -35.6550 H        93 THR   -0.5100
   1513 N         -79.8800  -16.0840  -35.8260 N.am     94 THR   -0.4700
   1514 CA        -79.8710  -17.0200  -36.9380 C.3      94 THR    0.3100
   1515 C         -80.1510  -18.4520  -36.4820 C.2      94 THR    0.0700
   1516 O         -80.7210  -19.2380  -37.2150 O.2      94 THR    0.0900
   1517 CB        -78.5490  -16.9320  -37.7190 C.3      94 THR    0.1400
   1518 CG2       -78.5490  -17.8950  -38.8660 C.3      94 THR    0.0900
   1519 OG1       -78.3930  -15.6020  -38.2180 O.3      94 THR   -0.6600
   1520 HN        -79.0370  -15.5730  -35.6780 H        94 THR    0.4300
   1521 HA        -80.7020  -16.7800  -37.5830 H        94 THR   -0.2700
   1522 HB        -77.6950  -17.1730  -37.0510 H        94 THR    0.0900
   1523 HG1       -77.9230  -15.1160  -37.5370 H        94 THR    0.0900
   1524 HG21      -79.3860  -17.6640  -39.5600 H        94 THR    0.0900
   1525 HG22      -78.6770  -18.9320  -38.4890 H        94 THR    0.5100
   1526 HG23      -77.5930  -17.8170  -39.4260 H        94 THR   -0.5100
   1527 N         -79.7850  -18.7950  -35.2550 N.am     95 LEU   -0.4700
   1528 CA        -80.1150  -20.1160  -34.7320 C.3      95 LEU    0.3100
   1529 C         -81.6280  -20.2050  -34.5980 C.2      95 LEU    0.0700
   1530 O         -82.2610  -21.2190  -34.8910 O.2      95 LEU    0.0900
   1531 CB        -79.4590  -20.3550  -33.3600 C.3      95 LEU   -0.1800
   1532 CG        -79.8920  -21.6430  -32.6480 C.3      95 LEU    0.0900
   1533 CD1       -79.5010  -22.8810  -33.4460 C.3      95 LEU    0.0900
   1534 CD2       -79.2830  -21.6970  -31.2890 C.3      95 LEU   -0.0900
   1535 HN        -79.2820  -18.1840  -34.6490 H        95 LEU    0.0900
   1536 HA        -79.7680  -20.8500  -35.4440 H        95 LEU   -0.2700
   1537 HB1       -79.7080  -19.4960  -32.7030 H        95 LEU    0.0900
   1538 HB2       -78.3590  -20.3920  -33.5050 H        95 LEU    0.0900
   1539 HG        -80.9940  -21.6310  -32.5110 H        95 LEU    0.0900
   1540 HD11      -78.3990  -22.9150  -33.5830 H        95 LEU   -0.2700
   1541 HD12      -79.9820  -22.8520  -34.4470 H        95 LEU    0.0900
   1542 HD13      -79.8200  -23.7970  -32.9040 H        95 LEU    0.0900
   1543 HD21      -79.6140  -20.8220  -30.6890 H        95 LEU    0.0900
   1544 HD22      -78.1750  -21.6730  -31.3710 H        95 LEU    0.5100
   1545 HD23      -79.6010  -22.6260  -30.7690 H        95 LEU   -0.5100
   1546 N         -82.2050  -19.1060  -34.1500 N.am     96 TYR   -0.4700
   1547 CA        -83.6200  -19.0350  -33.9180 C.3      96 TYR    0.3100
   1548 C         -84.4410  -19.0270  -35.2100 C.2      96 TYR    0.0700
   1549 O         -85.3230  -19.8610  -35.3970 O.2      96 TYR    0.0900
   1550 CB        -83.8900  -17.7770  -33.1260 C.3      96 TYR   -0.1800
   1551 CG        -85.3150  -17.6460  -32.7600 C.ar     96 TYR    0.0900
   1552 CD1       -85.9120  -18.5760  -31.9390 C.ar     96 TYR    0.0900
   1553 CD2       -86.0740  -16.6000  -33.2330 C.ar     96 TYR    0.0000
   1554 CE1       -87.2140  -18.4720  -31.5940 C.ar     96 TYR   -0.1150
   1555 CE2       -87.3910  -16.4840  -32.8800 C.ar     96 TYR    0.1150
   1556 CZ        -87.9480  -17.4310  -32.0610 C.ar     96 TYR   -0.1150
   1557 OH        -89.2660  -17.3440  -31.7130 O.3      96 TYR    0.1150
   1558 HN        -81.6860  -18.2780  -33.9540 H        96 TYR    0.1100
   1559 HA        -83.9280  -19.9120  -33.3680 H        96 TYR   -0.5400
   1560 HB1       -83.6160  -16.8870  -33.7330 H        96 TYR    0.4300
   1561 HB2       -83.2990  -17.7940  -32.1860 H        96 TYR   -0.1150
   1562 HD1       -85.3290  -19.4030  -31.5620 H        96 TYR    0.1150
   1563 HD2       -85.6260  -15.8650  -33.8870 H        96 TYR   -0.1150
   1564 HE1       -87.6660  -19.2130  -30.9520 H        96 TYR    0.1150
   1565 HE2       -87.9840  -15.6560  -33.2420 H        96 TYR    0.5100
   1566 HH        -89.6290  -16.5570  -32.1250 H        96 TYR   -0.5100
   1567 N         -84.1310  -18.0940  -36.1120 N.am     97 THR   -0.4700
   1568 CA        -84.8550  -17.9610  -37.3660 C.3      97 THR    0.3100
   1569 C         -84.6480  -19.1640  -38.2540 C.2      97 THR    0.0700
   1570 O         -85.5630  -19.5700  -38.9420 O.2      97 THR    0.0900
   1571 CB        -84.4180  -16.7350  -38.1480 C.3      97 THR    0.1400
   1572 CG2       -84.6390  -15.4760  -37.3400 C.3      97 THR    0.0900
   1573 OG1       -83.0320  -16.8570  -38.4510 O.3      97 THR   -0.6600
   1574 HN        -83.3880  -17.4460  -35.9670 H        97 THR    0.4300
   1575 HA        -85.9060  -17.8930  -37.1310 H        97 THR   -0.2700
   1576 HB        -84.9950  -16.6620  -39.0950 H        97 THR    0.0900
   1577 HG1       -82.8340  -16.1530  -39.0740 H        97 THR    0.0900
   1578 HG21      -83.8140  -15.3440  -36.6070 H        97 THR    0.0900
   1579 HG22      -85.5980  -15.5460  -36.7850 H        97 THR    0.5100
   1580 HG23      -84.6600  -14.5930  -38.0140 H        97 THR   -0.5100
   1581 N         -83.4590  -19.7520  -38.2520 N.am     98 SER   -0.4700
   1582 CA        -83.2250  -20.9320  -39.0870 C.3      98 SER    0.3100
   1583 C         -84.1840  -22.0480  -38.7310 C.2      98 SER    0.0700
   1584 O         -84.5830  -22.8560  -39.5650 O.2      98 SER    0.0900
   1585 CB        -81.7840  -21.4470  -38.9840 C.3      98 SER    0.0500
   1586 OG        -81.4220  -21.7310  -37.6450 O.3      98 SER    0.0900
   1587 HN        -82.6940  -19.4290  -37.7000 H        98 SER    0.0900
   1588 HA        -83.4450  -20.6570  -40.1090 H        98 SER   -0.6600
   1589 HB1       -81.0870  -20.6780  -39.3800 H        98 SER    0.4300
   1590 HB2       -81.6820  -22.3800  -39.5810 H        98 SER    0.5100
   1591 HG1       -81.2020  -20.8860  -37.2460 H        98 SER   -0.5100
   1592 N         -84.5660  -22.0850  -37.4710 N.am     99 LEU   -0.4700
   1593 CA        -85.4070  -23.1600  -37.0130 C.3      99 LEU    0.3100
   1594 C         -86.8720  -22.9420  -37.4170 C.2      99 LEU    0.0700
   1595 O         -87.6910  -23.8620  -37.3310 O.2      99 LEU    0.0900
   1596 CB        -85.2320  -23.3410  -35.5080 C.3      99 LEU   -0.1800
   1597 CG        -83.9630  -24.0600  -35.0570 C.3      99 LEU    0.0900
   1598 CD1       -84.1060  -24.2630  -33.5940 C.3      99 LEU    0.0900
   1599 CD2       -83.7430  -25.4000  -35.7810 C.3      99 LEU   -0.0900
   1600 HN        -84.3020  -21.3970  -36.7990 H        99 LEU    0.0900
   1601 HA        -85.1220  -24.0600  -37.5390 H        99 LEU   -0.2700
   1602 HB1       -86.1030  -23.9170  -35.1320 H        99 LEU    0.0900
   1603 HB2       -85.2370  -22.3330  -35.0420 H        99 LEU    0.0900
   1604 HG        -83.0660  -23.4430  -35.2790 H        99 LEU    0.0900
   1605 HD11      -85.0070  -24.8760  -33.3790 H        99 LEU   -0.2700
   1606 HD12      -84.2160  -23.2810  -33.0860 H        99 LEU    0.0900
   1607 HD13      -83.2130  -24.7920  -33.1970 H        99 LEU    0.0900
   1608 HD21      -83.4790  -25.2210  -36.8440 H        99 LEU    0.0900
   1609 HD22      -84.6730  -26.0070  -35.7430 H        99 LEU    0.5100
   1610 HD23      -82.9130  -25.9570  -35.2980 H        99 LEU   -0.5100
   1611 N         -87.1990  -21.7190  -37.8420 N.am    100 HSE   -0.4700
   1612 CA        -88.4580  -21.4420  -38.5340 C.3     100 HSE    0.3100
   1613 C         -88.4080  -21.6140  -40.0480 C.2     100 HSE    0.0700
   1614 O         -89.4530  -21.7200  -40.6760 O.2     100 HSE    0.0900
   1615 CB        -88.9060  -20.0280  -38.2490 C.3     100 HSE   -0.0800
   1616 CG        -89.1030  -19.7550  -36.8010 C.ar    100 HSE    0.0900
   1617 CD2       -88.0690  -19.4220  -35.9690 C.ar    100 HSE    0.0900
   1618 ND1       -90.2190  -19.7880  -36.0370 N.ar    100 HSE   -0.7000
   1619 CE1       -89.8420  -19.4590  -34.7630 C.ar    100 HSE    0.2200
   1620 NE2       -88.5380  -19.2430  -34.7420 N.ar    100 HSE    0.2500
   1621 HN        -86.5990  -20.9360  -37.7050 H       100 HSE    0.1300
   1622 HA        -89.1960  -22.1500  -38.1890 H       100 HSE   -0.3600
   1623 HB1       -89.8690  -19.8460  -38.7730 H       100 HSE    0.3200
   1624 HB2       -88.1400  -19.3240  -38.6370 H       100 HSE   -0.0500
   1625 HD2       -87.0200  -19.3090  -36.2110 H       100 HSE    0.0900
   1626 HE1       -90.4900  -19.3830  -33.8900 H       100 HSE    0.5100
   1627 HE2       -87.9880  -18.9870  -33.9480 H       100 HSE   -0.5100
   1628 N         -87.2100  -21.6330  -40.6320 N.am    101 GLY   -0.4700
   1629 CA        -87.0680  -21.7080  -42.0730 C.3     101 GLY    0.3100
   1630 C         -87.2880  -20.3900  -42.7890 C.2     101 GLY   -0.0200
   1631 O         -87.4960  -20.3860  -43.9960 O.2     101 GLY    0.0900
   1632 HN        -86.3630  -21.5960  -40.1070 H       101 GLY    0.0900
   1633 HA1       -87.7920  -22.4240  -42.4340 H       101 GLY    0.5100
   1634 HA2       -86.0670  -22.0530  -42.2830 H       101 GLY   -0.5100
   1635 N         -87.2750  -19.2770  -42.0540 N.am    102 TYR   -0.4700
   1636 CA        -87.2870  -17.9390  -42.6550 C.3     102 TYR    0.3100
   1637 C         -87.0220  -16.8520  -41.6080 C.2     102 TYR    0.0700
   1638 O         -86.9870  -17.1460  -40.4200 O.2     102 TYR    0.0900
   1639 CB        -88.6190  -17.6770  -43.3710 C.3     102 TYR   -0.1800
   1640 CG        -89.8150  -17.5720  -42.4520 C.ar    102 TYR    0.0900
   1641 CD1       -90.3640  -18.7030  -41.8650 C.ar    102 TYR    0.0900
   1642 CD2       -90.4040  -16.3410  -42.1910 C.ar    102 TYR    0.0000
   1643 CE1       -91.4520  -18.6090  -41.0320 C.ar    102 TYR   -0.1150
   1644 CE2       -91.4890  -16.2370  -41.3570 C.ar    102 TYR    0.1150
   1645 CZ        -92.0130  -17.3730  -40.7790 C.ar    102 TYR   -0.1150
   1646 OH        -93.1060  -17.2630  -39.9410 O.3     102 TYR    0.1150
   1647 HN        -87.2550  -19.3050  -41.0580 H       102 TYR    0.1100
   1648 HA        -86.4680  -17.8800  -43.3550 H       102 TYR   -0.5400
   1649 HB1       -88.8230  -18.5120  -44.0740 H       102 TYR    0.4300
   1650 HB2       -88.5490  -16.7180  -43.9260 H       102 TYR   -0.1150
   1651 HD1       -89.9310  -19.6710  -42.0670 H       102 TYR    0.1150
   1652 HD2       -90.0030  -15.4510  -42.6510 H       102 TYR   -0.1150
   1653 HE1       -91.8650  -19.4970  -40.5770 H       102 TYR    0.1150
   1654 HE2       -91.9280  -15.2720  -41.1550 H       102 TYR    0.5100
   1655 HH        -93.5390  -16.4270  -40.1270 H       102 TYR   -0.5100
   1656 N         -86.9030  -15.5910  -42.0250 N.am    103 PHE   -0.4700
   1657 CA        -86.5330  -14.5560  -41.0720 C.3     103 PHE    0.3100
   1658 C         -87.7930  -13.9750  -40.4710 C.2     103 PHE    0.0700
   1659 O         -88.4180  -13.0850  -41.0300 O.2     103 PHE    0.0900
   1660 CB        -85.7490  -13.4370  -41.7690 C.3     103 PHE   -0.1800
   1661 CG        -85.1080  -12.4630  -40.8180 C.ar    103 PHE    0.0900
   1662 CD1       -83.8730  -12.7380  -40.2520 C.ar    103 PHE    0.0900
   1663 CD2       -85.7350  -11.2750  -40.4920 C.ar    103 PHE    0.0000
   1664 CE1       -83.2860  -11.8490  -39.3720 C.ar    103 PHE   -0.1150
   1665 CE2       -85.1470  -10.3840  -39.6050 C.ar    103 PHE    0.1150
   1666 CZ        -83.9270  -10.6700  -39.0470 C.ar    103 PHE   -0.1150
   1667 HN        -87.0550  -15.3100  -42.9700 H       103 PHE    0.1150
   1668 HA        -85.9330  -15.0110  -40.2990 H       103 PHE   -0.1150
   1669 HB1       -86.4380  -12.8560  -42.4200 H       103 PHE    0.1150
   1670 HB2       -84.9350  -13.8850  -42.3780 H       103 PHE   -0.1150
   1671 HD1       -83.3660  -13.6580  -40.5000 H       103 PHE    0.1150
   1672 HD2       -86.6920  -11.0380  -40.9310 H       103 PHE   -0.1150
   1673 HE1       -82.3230  -12.0760  -38.9370 H       103 PHE    0.1150
   1674 HE2       -85.6510   -9.4630  -39.3550 H       103 PHE    0.5100
   1675 HZ        -83.4720   -9.9770  -38.3560 H       103 PHE   -0.5100
   1676 N         -88.0760  -14.4000  -39.2460 N.am    104 VAL   -0.4700
   1677 CA        -89.3740  -14.2110  -38.6370 C.3     104 VAL    0.3100
   1678 C         -89.5400  -12.8150  -38.0690 C.2     104 VAL    0.0700
   1679 O         -90.6000  -12.4480  -37.6030 O.2     104 VAL    0.0900
   1680 CB        -89.5960  -15.2450  -37.5360 C.3     104 VAL   -0.0900
   1681 CG1       -89.6270  -16.6260  -38.1200 C.3     104 VAL    0.0900
   1682 CG2       -88.4870  -15.1450  -36.5270 C.3     104 VAL   -0.2700
   1683 HN        -87.3990  -14.8720  -38.6870 H       104 VAL    0.0900
   1684 HA        -90.1250  -14.3140  -39.4060 H       104 VAL    0.0900
   1685 HB        -90.5590  -15.0380  -37.0230 H       104 VAL    0.0900
   1686 HG11      -88.6130  -16.9160  -38.4700 H       104 VAL   -0.2700
   1687 HG12      -90.3230  -16.6540  -38.9860 H       104 VAL    0.0900
   1688 HG13      -89.9590  -17.3550  -37.3500 H       104 VAL    0.0900
   1689 HG21      -88.4720  -14.1300  -36.0760 H       104 VAL    0.0900
   1690 HG22      -87.5100  -15.3300  -37.0190 H       104 VAL    0.5100
   1691 HG23      -88.6450  -15.8900  -35.7170 H       104 VAL   -0.5100
   1692 N         -88.4880  -12.0220  -38.1110 N.am    105 PHE   -0.4700
   1693 CA        -88.4910  -10.7390  -37.4290 C.3     105 PHE    0.3100
   1694 C         -88.8770   -9.5900  -38.3600 C.2     105 PHE    0.0700
   1695 O         -88.8570   -8.4110  -37.9880 O.2     105 PHE    0.0900
   1696 CB        -87.1210  -10.5100  -36.7650 C.3     105 PHE   -0.1800
   1697 CG        -86.8230  -11.4880  -35.6590 C.ar    105 PHE    0.0900
   1698 CD1       -87.7790  -11.7640  -34.6950 C.ar    105 PHE    0.0900
   1699 CD2       -85.6060  -12.1550  -35.5920 C.ar    105 PHE    0.0000
   1700 CE1       -87.5270  -12.6720  -33.6790 C.ar    105 PHE   -0.1150
   1701 CE2       -85.3480  -13.0670  -34.5660 C.ar    105 PHE    0.1150
   1702 CZ        -86.3120  -13.3180  -33.6120 C.ar    105 PHE   -0.1150
   1703 HN        -87.6560  -12.2610  -38.6040 H       105 PHE    0.1150
   1704 HA        -89.2760  -10.7490  -36.6880 H       105 PHE   -0.1150
   1705 HB1       -87.0920   -9.4910  -36.3220 H       105 PHE    0.1150
   1706 HB2       -86.3190  -10.6180  -37.5270 H       105 PHE   -0.1150
   1707 HD1       -88.7360  -11.2650  -34.7370 H       105 PHE    0.1150
   1708 HD2       -84.8510  -11.9650  -36.3400 H       105 PHE   -0.1150
   1709 HE1       -88.2850  -12.8730  -32.9370 H       105 PHE    0.1150
   1710 HE2       -84.3950  -13.5750  -34.5180 H       105 PHE    0.5100
   1711 HZ        -86.1160  -14.0190  -32.8150 H       105 PHE   -0.5100
   1712 N         -89.2230   -9.9390  -39.5940 N.am    106 GLY   -0.4700
   1713 CA        -89.6170   -8.9330  -40.5650 C.3     106 GLY    0.3100
   1714 C         -88.4760   -8.0400  -41.0260 C.2     106 GLY   -0.0200
   1715 O         -87.3240   -8.2580  -40.6690 O.2     106 GLY    0.0900
   1716 HN        -89.2280  -10.8870  -39.9040 H       106 GLY    0.0900
   1717 HA1       -90.3770   -8.3180  -40.1060 H       106 GLY    0.5100
   1718 HA2       -90.0230   -9.4490  -41.4230 H       106 GLY   -0.5100
   1719 N         -88.7840   -7.0320  -41.8620 N.am    107 PRO   -0.2900
   1720 CA        -87.7620   -6.1070  -42.3800 C.3     107 PRO    0.0000
   1721 C         -87.0350   -5.2750  -41.3120 C.2     107 PRO    0.0900
   1722 O         -85.8130   -5.1500  -41.4140 O.2     107 PRO    0.0900
   1723 CB        -88.5310   -5.1980  -43.3600 C.3     107 PRO    0.0200
   1724 CG        -89.7860   -5.9380  -43.7020 C.3     107 PRO    0.0900
   1725 CD        -90.1090   -6.7970  -42.4620 C.3     107 PRO   -0.1800
   1726 HA        -86.9520   -6.6620  -42.8270 H       107 PRO    0.0900
   1727 HB1       -87.9270   -5.0110  -44.2750 H       107 PRO    0.0900
   1728 HB2       -88.7700   -4.2240  -42.8830 H       107 PRO   -0.1800
   1729 HG1       -90.6140   -5.2290  -43.9110 H       107 PRO    0.0900
   1730 HG2       -89.6310   -6.5820  -44.5930 H       107 PRO    0.0900
   1731 HD1       -90.7610   -6.2540  -41.7470 H       107 PRO    0.5100
   1732 HD2       -90.5760   -7.7630  -42.7450 H       107 PRO   -0.5100
   1733 N         -87.7310   -4.7180  -40.3140 N.am    108 THR   -0.4700
   1734 CA        -87.0490   -3.9970  -39.2130 C.3     108 THR    0.3100
   1735 C         -86.1040   -4.9220  -38.4410 C.2     108 THR    0.0700
   1736 O         -84.9710   -4.5680  -38.1340 O.2     108 THR    0.0900
   1737 CB        -88.0360   -3.3440  -38.2320 C.3     108 THR    0.1400
   1738 CG2       -88.6230   -2.0870  -38.8480 C.3     108 THR    0.0900
   1739 OG1       -89.0830   -4.2740  -37.9460 O.3     108 THR   -0.6600
   1740 HN        -88.7260   -4.7650  -40.2660 H       108 THR    0.4300
   1741 HA        -86.4220   -3.2390  -39.6610 H       108 THR   -0.2700
   1742 HB        -87.5150   -3.0780  -37.2880 H       108 THR    0.0900
   1743 HG1       -89.5820   -3.8950  -37.2190 H       108 THR    0.0900
   1744 HG21      -89.1620   -2.3380  -39.7860 H       108 THR    0.0900
   1745 HG22      -87.8120   -1.3670  -39.0860 H       108 THR    0.5100
   1746 HG23      -89.3410   -1.6200  -38.1410 H       108 THR   -0.5100
   1747 N         -86.5810   -6.1280  -38.1470 N.am    109 GLY   -0.4700
   1748 CA        -85.7360   -7.1590  -37.5800 C.3     109 GLY    0.3100
   1749 C         -84.5260   -7.4160  -38.4600 C.2     109 GLY   -0.0200
   1750 O         -83.4430   -7.7350  -37.9750 O.2     109 GLY    0.0900
   1751 HN        -87.5350   -6.3750  -38.3020 H       109 GLY    0.0900
   1752 HA1       -86.3170   -8.0650  -37.4930 H       109 GLY    0.5100
   1753 HA2       -85.4080   -6.8310  -36.6040 H       109 GLY   -0.5100
   1754 N         -84.7130   -7.2810  -39.7710 N.am    110 CYS   -0.4700
   1755 CA        -83.6380   -7.4740  -40.7420 C.3     110 CYS    0.3100
   1756 C         -82.6200   -6.3440  -40.7080 C.2     110 CYS    0.0700
   1757 O         -81.4170   -6.5830  -40.7830 O.2     110 CYS    0.0900
   1758 CB        -84.2090   -7.6290  -42.1500 C.3     110 CYS   -0.1000
   1759 SG        -83.1120   -8.4360  -43.2760 S.3     110 CYS    0.0900
   1760 HN        -85.6020   -7.0390  -40.1520 H       110 CYS    0.0900
   1761 HA        -83.0870   -8.3590  -40.4610 H       110 CYS   -0.0800
   1762 HB1       -84.4500   -6.6190  -42.5430 H       110 CYS    0.5100
   1763 HB2       -85.1500   -8.2140  -42.0820 H       110 CYS   -0.5100
   1764 N         -83.1010   -5.1120  -40.5780 N.am    111 ASN   -0.4700
   1765 CA        -82.2240   -3.9650  -40.4020 C.3     111 ASN    0.3100
   1766 C         -81.4080   -4.0140  -39.1230 C.2     111 ASN    0.0700
   1767 O         -80.2290   -3.6550  -39.1120 O.2     111 ASN    0.0900
   1768 CB        -83.0470   -2.6980  -40.3520 C.3     111 ASN   -0.1800
   1769 CG        -83.3400   -2.1710  -41.6980 C.2     111 ASN    0.0900
   1770 ND2       -84.4170   -1.4040  -41.8030 N.am    111 ASN    0.0900
   1771 OD1       -82.6080   -2.4300  -42.6510 O.2     111 ASN    0.5500
   1772 HN        -84.0780   -4.9190  -40.5960 H       111 ASN   -0.5500
   1773 HA        -81.5330   -3.9350  -41.2310 H       111 ASN   -0.6200
   1774 HB1       -82.4890   -1.9250  -39.7820 H       111 ASN    0.3200
   1775 HB2       -84.0080   -2.9090  -39.8360 H       111 ASN    0.3000
   1776 HD21      -84.6700   -1.0160  -42.6890 H       111 ASN    0.5100
   1777 HD22      -84.9760   -1.2150  -40.9960 H       111 ASN   -0.5100
   1778 N         -82.0680   -4.3940  -38.0280 N.am    112 LEU   -0.4700
   1779 CA        -81.4000   -4.5050  -36.7490 C.3     112 LEU    0.3100
   1780 C         -80.3640   -5.5960  -36.8200 C.2     112 LEU    0.0700
   1781 O         -79.1610   -5.3400  -36.7560 O.2     112 LEU    0.0900
   1782 CB        -82.4090   -4.8550  -35.6570 C.3     112 LEU   -0.1800
   1783 CG        -83.0580   -3.7050  -34.8950 C.3     112 LEU    0.0900
   1784 CD1       -84.3270   -4.1830  -34.2410 C.3     112 LEU    0.0900
   1785 CD2       -82.1040   -3.1810  -33.8560 C.3     112 LEU   -0.0900
   1786 HN        -83.0390   -4.6140  -38.0410 H       112 LEU    0.0900
   1787 HA        -80.9250   -3.5590  -36.5330 H       112 LEU   -0.2700
   1788 HB1       -81.8890   -5.4950  -34.9150 H       112 LEU    0.0900
   1789 HB2       -83.2220   -5.4410  -36.1330 H       112 LEU    0.0900
   1790 HG        -83.2910   -2.8750  -35.5970 H       112 LEU    0.0900
   1791 HD11      -84.1040   -5.0080  -33.5310 H       112 LEU   -0.2700
   1792 HD12      -85.0310   -4.5610  -35.0130 H       112 LEU    0.0900
   1793 HD13      -84.8000   -3.3500  -33.6770 H       112 LEU    0.0900
   1794 HD21      -81.1740   -2.8150  -34.3410 H       112 LEU    0.0900
   1795 HD22      -81.8370   -3.9930  -33.1450 H       112 LEU    0.5100
   1796 HD23      -82.5710   -2.3390  -33.3030 H       112 LEU   -0.5100
   1797 N         -80.8430   -6.8160  -37.0420 N.am    113 GLU   -0.4700
   1798 CA        -79.9910   -7.9840  -37.0120 C.3     113 GLU    0.3100
   1799 C         -78.8480   -7.7930  -37.9790 C.2     113 GLU    0.0700
   1800 O         -77.7340   -8.2120  -37.7180 O.2     113 GLU    0.0900
   1801 CB        -80.7810   -9.2480  -37.3480 C.3     113 GLU   -0.1800
   1802 CG        -80.0090  -10.5300  -37.1470 C.3     113 GLU    0.0900
   1803 CD        -79.0970  -10.8460  -38.3170 C.2     113 GLU    0.0900
   1804 OE1       -79.3110  -10.2590  -39.3990 O.co2   113 GLU   -0.2800
   1805 OE2       -78.1700  -11.6730  -38.1690 O.co2   113 GLU    0.0900
   1806 HN        -81.8070   -6.9790  -37.2390 H       113 GLU    0.0900
   1807 HA        -79.5670   -8.0610  -36.0220 H       113 GLU    0.6200
   1808 HB1       -81.0980   -9.1920  -38.4100 H       113 GLU   -0.7600
   1809 HB2       -81.6850   -9.2790  -36.7040 H       113 GLU   -0.7600
   1810 HG1       -80.7270  -11.3690  -37.0220 H       113 GLU    0.5100
   1811 HG2       -79.3900  -10.4410  -36.2290 H       113 GLU   -0.5100
   1812 N         -79.1150   -7.1320  -39.0920 N.am    114 GLY   -0.4700
   1813 CA        -78.0850   -6.9180  -40.0790 C.3     114 GLY    0.3100
   1814 C         -77.0960   -5.8900  -39.6010 C.2     114 GLY   -0.0200
   1815 O         -75.9010   -6.0080  -39.8530 O.2     114 GLY    0.0900
   1816 HN        -80.0170   -6.7590  -39.2970 H       114 GLY    0.0900
   1817 HA1       -78.5510   -6.5760  -40.9910 H       114 GLY    0.5100
   1818 HA2       -77.5770   -7.8560  -40.2490 H       114 GLY   -0.5100
   1819 N         -77.5950   -4.8720  -38.9120 N.am    115 PHE   -0.4700
   1820 CA        -76.7350   -3.7870  -38.4920 C.3     115 PHE    0.3100
   1821 C         -75.7270   -4.3010  -37.4850 C.2     115 PHE    0.0700
   1822 O         -74.5190   -4.1090  -37.6380 O.2     115 PHE    0.0900
   1823 CB        -77.5520   -2.6470  -37.8870 C.3     115 PHE   -0.1800
   1824 CG        -76.7090   -1.5660  -37.2740 C.ar    115 PHE    0.0900
   1825 CD1       -76.1520   -0.5750  -38.0680 C.ar    115 PHE    0.0900
   1826 CD2       -76.4640   -1.5430  -35.9060 C.ar    115 PHE    0.0000
   1827 CE1       -75.3710    0.4240  -37.5090 C.ar    115 PHE   -0.1150
   1828 CE2       -75.6820   -0.5480  -35.3450 C.ar    115 PHE    0.1150
   1829 CZ        -75.1330    0.4360  -36.1470 C.ar    115 PHE   -0.1150
   1830 HN        -78.5580   -4.8080  -38.6610 H       115 PHE    0.1150
   1831 HA        -76.1920   -3.4380  -39.3580 H       115 PHE   -0.1150
   1832 HB1       -78.2060   -3.0490  -37.0840 H       115 PHE    0.1150
   1833 HB2       -78.1690   -2.1740  -38.6810 H       115 PHE   -0.1150
   1834 HD1       -76.3300   -0.5810  -39.1330 H       115 PHE    0.1150
   1835 HD2       -76.8890   -2.3090  -35.2730 H       115 PHE   -0.1150
   1836 HE1       -74.9490    1.1930  -38.1380 H       115 PHE    0.1150
   1837 HE2       -75.4990   -0.5410  -34.2800 H       115 PHE    0.5100
   1838 HZ        -74.5200    1.2120  -35.7110 H       115 PHE   -0.5100
   1839 N         -76.2360   -4.9770  -36.4620 N.am    116 PHE   -0.4700
   1840 CA        -75.4010   -5.5260  -35.4140 C.3     116 PHE    0.3100
   1841 C         -74.4730   -6.6300  -35.8870 C.2     116 PHE    0.0700
   1842 O         -73.3210   -6.6930  -35.4600 O.2     116 PHE    0.0900
   1843 CB        -76.2580   -5.9800  -34.2410 C.3     116 PHE   -0.1800
   1844 CG        -76.7400   -4.8430  -33.4030 C.ar    116 PHE    0.0900
   1845 CD1       -75.8240   -3.9830  -32.8130 C.ar    116 PHE    0.0900
   1846 CD2       -78.0940   -4.6050  -33.2210 C.ar    116 PHE    0.0000
   1847 CE1       -76.2460   -2.9180  -32.0530 C.ar    116 PHE   -0.1150
   1848 CE2       -78.5200   -3.5370  -32.4560 C.ar    116 PHE    0.1150
   1849 CZ        -77.5940   -2.6960  -31.8680 C.ar    116 PHE   -0.1150
   1850 HN        -77.2160   -5.1350  -36.3670 H       116 PHE    0.1150
   1851 HA        -74.7080   -4.7590  -35.1010 H       116 PHE   -0.1150
   1852 HB1       -75.6600   -6.6490  -33.5840 H       116 PHE    0.1150
   1853 HB2       -77.1520   -6.5170  -34.6210 H       116 PHE   -0.1150
   1854 HD1       -74.7670   -4.1510  -32.9530 H       116 PHE    0.1150
   1855 HD2       -78.8210   -5.2580  -33.6810 H       116 PHE   -0.1150
   1856 HE1       -75.5230   -2.2560  -31.5990 H       116 PHE    0.1150
   1857 HE2       -79.5750   -3.3600  -32.3170 H       116 PHE    0.5100
   1858 HZ        -77.9260   -1.8650  -31.2650 H       116 PHE   -0.5100
   1859 N         -74.9590   -7.4930  -36.7710 N.am    117 ALA   -0.4700
   1860 CA        -74.1250   -8.5450  -37.3360 C.3     117 ALA    0.3100
   1861 C         -73.0240   -7.9700  -38.2260 C.2     117 ALA    0.0700
   1862 O         -71.9420   -8.5570  -38.3760 O.2     117 ALA    0.0900
   1863 CB        -74.9750   -9.5370  -38.1090 C.3     117 ALA   -0.2700
   1864 HN        -75.9050   -7.4610  -37.0840 H       117 ALA    0.0900
   1865 HA        -73.6150   -9.0410  -36.5230 H       117 ALA    0.0900
   1866 HB1       -75.5050   -9.0210  -38.9380 H       117 ALA    0.0900
   1867 HB2       -75.7300   -9.9950  -37.4350 H       117 ALA    0.5100
   1868 HB3       -74.3300  -10.3310  -38.5410 H       117 ALA   -0.5100
   1869 N         -73.3100   -6.8280  -38.8440 N.am    118 THR   -0.4700
   1870 CA        -72.3120   -6.1440  -39.6460 C.3     118 THR    0.3100
   1871 C         -71.3800   -5.3640  -38.7330 C.2     118 THR    0.0700
   1872 O         -70.1600   -5.4430  -38.8670 O.2     118 THR    0.0900
   1873 CB        -72.9520   -5.2500  -40.7450 C.3     118 THR    0.1400
   1874 CG2       -71.8790   -4.4630  -41.5160 C.3     118 THR    0.0900
   1875 OG1       -73.7000   -6.0700  -41.6580 O.3     118 THR   -0.6600
   1876 HN        -74.2070   -6.3960  -38.7840 H       118 THR    0.4300
   1877 HA        -71.6880   -6.8980  -40.1030 H       118 THR   -0.2700
   1878 HB        -73.6380   -4.5100  -40.2790 H       118 THR    0.0900
   1879 HG1       -74.4660   -6.3800  -41.1690 H       118 THR    0.0900
   1880 HG21      -71.1700   -5.1650  -42.0060 H       118 THR    0.0900
   1881 HG22      -71.3100   -3.8150  -40.8160 H       118 THR    0.5100
   1882 HG23      -72.3580   -3.8380  -42.2990 H       118 THR   -0.5100
   1883 N         -71.9560   -4.6410  -37.7760 N.am    119 LEU   -0.4700
   1884 CA        -71.1650   -3.8360  -36.8620 C.3     119 LEU    0.3100
   1885 C         -70.1680   -4.7020  -36.1110 C.2     119 LEU    0.0700
   1886 O         -69.0160   -4.3140  -35.9300 O.2     119 LEU    0.0900
   1887 CB        -72.0610   -3.1080  -35.8710 C.3     119 LEU   -0.1800
   1888 CG        -71.3760   -2.0300  -35.0380 C.3     119 LEU    0.0900
   1889 CD1       -70.9970   -0.8570  -35.9300 C.3     119 LEU    0.0900
   1890 CD2       -72.2790   -1.5980  -33.9070 C.3     119 LEU   -0.0900
   1891 HN        -72.9440   -4.6190  -37.6450 H       119 LEU    0.0900
   1892 HA        -70.5980   -3.1260  -37.4460 H       119 LEU   -0.2700
   1893 HB1       -72.4890   -3.8610  -35.1760 H       119 LEU    0.0900
   1894 HB2       -72.8880   -2.6320  -36.4390 H       119 LEU    0.0900
   1895 HG        -70.4610   -2.4500  -34.5660 H       119 LEU    0.0900
   1896 HD11      -71.9060   -0.4260  -36.4020 H       119 LEU   -0.2700
   1897 HD12      -70.3080   -1.1980  -36.7320 H       119 LEU    0.0900
   1898 HD13      -70.5030   -0.0660  -35.3250 H       119 LEU    0.0900
   1899 HD21      -72.5120   -2.4650  -33.2520 H       119 LEU    0.0900
   1900 HD22      -73.2310   -1.1970  -34.3150 H       119 LEU    0.5100
   1901 HD23      -71.7760   -0.8180  -33.2970 H       119 LEU   -0.5100
   1902 N         -70.6040   -5.8880  -35.6960 N.am    120 GLY   -0.4700
   1903 CA        -69.7390   -6.8220  -35.0000 C.3     120 GLY    0.3100
   1904 C         -68.5010   -7.2560  -35.7720 C.2     120 GLY   -0.0200
   1905 O         -67.3810   -7.0820  -35.3070 O.2     120 GLY    0.0900
   1906 HN        -71.5440   -6.1870  -35.8430 H       120 GLY    0.0900
   1907 HA1       -70.3260   -7.7000  -34.7770 H       120 GLY    0.5100
   1908 HA2       -69.4210   -6.3450  -34.0850 H       120 GLY   -0.5100
   1909 N         -68.6920   -7.8140  -36.9610 N.am    121 GLY   -0.4700
   1910 CA        -67.5760   -8.3320  -37.7260 C.3     121 GLY    0.3100
   1911 C         -66.7090   -7.2550  -38.3400 C.2     121 GLY   -0.0200
   1912 O         -65.5990   -7.5300  -38.8000 O.2     121 GLY    0.0900
   1913 HN        -69.5950   -7.9000  -37.3740 H       121 GLY    0.0900
   1914 HA1       -67.9790   -8.9480  -38.5170 H       121 GLY    0.5100
   1915 HA2       -66.9710   -8.9290  -37.0600 H       121 GLY   -0.5100
   1916 N         -67.2290   -6.0320  -38.3960 N.am    122 GLU   -0.4700
   1917 CA        -66.4570   -4.9160  -38.9200 C.3     122 GLU    0.3100
   1918 C         -65.5490   -4.2890  -37.8760 C.2     122 GLU    0.0700
   1919 O         -64.4170   -3.9030  -38.1750 O.2     122 GLU    0.0900
   1920 CB        -67.3560   -3.8840  -39.6010 C.3     122 GLU   -0.1800
   1921 CG        -67.8370   -4.3440  -40.9760 C.3     122 GLU    0.0900
   1922 CD        -66.7340   -4.3430  -42.0350 C.2     122 GLU    0.0900
   1923 OE1       -66.0820   -3.2920  -42.2080 O.co2   122 GLU   -0.2800
   1924 OE2       -66.5150   -5.3840  -42.7030 O.co2   122 GLU    0.0900
   1925 HN        -68.1560   -5.8280  -38.0880 H       122 GLU    0.0900
   1926 HA        -65.7440   -5.3120  -39.6290 H       122 GLU    0.6200
   1927 HB1       -66.7890   -2.9360  -39.7170 H       122 GLU   -0.7600
   1928 HB2       -68.2410   -3.6970  -38.9550 H       122 GLU   -0.7600
   1929 HG1       -68.6480   -3.6660  -41.3170 H       122 GLU    0.5100
   1930 HG2       -68.2360   -5.3770  -40.8890 H       122 GLU   -0.5100
   1931 N         -66.0530   -4.1880  -36.6470 N.am    123 ILE   -0.4700
   1932 CA        -65.2260   -3.8050  -35.5140 C.3     123 ILE    0.3100
   1933 C         -64.0880   -4.8040  -35.3700 C.2     123 ILE    0.0700
   1934 O         -62.9250   -4.4240  -35.2400 O.2     123 ILE    0.0900
   1935 CB        -66.0430   -3.7600  -34.2160 C.3     123 ILE   -0.0900
   1936 CG1       -66.9700   -2.5640  -34.2490 C.3     123 ILE    0.0900
   1937 CG2       -65.1400   -3.6180  -33.0120 C.3     123 ILE   -0.2700
   1938 CD        -68.0400   -2.6220  -33.2220 C.3     123 ILE    0.0900
   1939 HN        -67.0140   -4.3670  -36.4500 H       123 ILE    0.0900
   1940 HA        -64.8060   -2.8320  -35.7230 H       123 ILE    0.0900
   1941 HB        -66.6320   -4.6970  -34.1220 H       123 ILE   -0.1800
   1942 HG11      -67.4450   -2.5100  -35.2520 H       123 ILE    0.0900
   1943 HG12      -66.3710   -1.6440  -34.0840 H       123 ILE    0.0900
   1944 HG21      -64.5490   -2.6790  -33.0870 H       123 ILE   -0.2700
   1945 HG22      -64.4360   -4.4760  -32.9630 H       123 ILE    0.0900
   1946 HG23      -65.7490   -3.5790  -32.0840 H       123 ILE    0.0900
   1947 HD1       -67.5920   -2.6610  -32.2060 H       123 ILE    0.0900
   1948 HD2       -68.6600   -3.5320  -33.3720 H       123 ILE    0.5100
   1949 HD3       -68.6810   -1.7170  -33.2920 H       123 ILE   -0.5100
   1950 N         -64.4290   -6.0910  -35.4180 N.am    124 ALA   -0.4700
   1951 CA        -63.4310   -7.1410  -35.3570 C.3     124 ALA    0.3100
   1952 C         -62.3960   -6.9490  -36.4540 C.2     124 ALA    0.0700
   1953 O         -61.2000   -7.0370  -36.2000 O.2     124 ALA    0.0900
   1954 CB        -64.0830   -8.5070  -35.4620 C.3     124 ALA   -0.2700
   1955 HN        -65.3780   -6.3880  -35.4960 H       124 ALA    0.0900
   1956 HA        -62.9050   -7.0480  -34.4190 H       124 ALA    0.0900
   1957 HB1       -64.6310   -8.5950  -36.4240 H       124 ALA    0.0900
   1958 HB2       -64.8060   -8.6470  -34.6290 H       124 ALA    0.5100
   1959 HB3       -63.3070   -9.3000  -35.4210 H       124 ALA   -0.5100
   1960 N         -62.8570   -6.6580  -37.6690 N.am    125 LEU   -0.4700
   1961 CA        -61.9620   -6.4560  -38.8050 C.3     125 LEU    0.3100
   1962 C         -60.9970   -5.3240  -38.5490 C.2     125 LEU    0.0700
   1963 O         -59.7840   -5.4900  -38.6570 O.2     125 LEU    0.0900
   1964 CB        -62.7520   -6.1400  -40.0800 C.3     125 LEU   -0.1800
   1965 CG        -61.9190   -5.7060  -41.2930 C.3     125 LEU    0.0900
   1966 CD1       -61.0270   -6.8350  -41.7550 C.3     125 LEU    0.0900
   1967 CD2       -62.8060   -5.2300  -42.4270 C.3     125 LEU   -0.0900
   1968 HN        -63.8320   -6.5650  -37.8580 H       125 LEU    0.0900
   1969 HA        -61.3840   -7.3590  -38.9380 H       125 LEU   -0.2700
   1970 HB1       -63.4670   -5.3240  -39.8460 H       125 LEU    0.0900
   1971 HB2       -63.3210   -7.0490  -40.3640 H       125 LEU    0.0900
   1972 HG        -61.2920   -4.8320  -41.0140 H       125 LEU    0.0900
   1973 HD11      -61.6430   -7.7140  -42.0450 H       125 LEU   -0.2700
   1974 HD12      -60.3430   -7.1360  -40.9340 H       125 LEU    0.0900
   1975 HD13      -60.4350   -6.5120  -42.6370 H       125 LEU    0.0900
   1976 HD21      -63.4170   -4.3640  -42.0970 H       125 LEU    0.0900
   1977 HD22      -63.4900   -6.0470  -42.7400 H       125 LEU    0.5100
   1978 HD23      -62.1800   -4.9160  -43.2900 H       125 LEU   -0.5100
   1979 N         -61.5440   -4.1620  -38.2120 N.am    126 TRP   -0.4700
   1980 CA        -60.7020   -3.0000  -38.0300 C.3     126 TRP    0.3100
   1981 C         -59.8070   -3.1430  -36.8060 C.2     126 TRP    0.0700
   1982 O         -58.7290   -2.5440  -36.7410 O.2     126 TRP    0.0900
   1983 CB        -61.5160   -1.6940  -38.0670 C.3     126 TRP   -0.1800
   1984 CG        -61.8520   -1.3330  -39.4860 C.ar    126 TRP    0.0900
   1985 CD1       -63.0500   -1.4740  -40.1020 C.ar    126 TRP    0.0900
   1986 CD2       -60.9440   -0.8350  -40.4870 C.ar    126 TRP   -0.0300
   1987 CE2       -61.6760   -0.6810  -41.6760 C.ar    126 TRP   -0.1500
   1988 CE3       -59.5880   -0.4960  -40.4830 C.ar    126 TRP    0.2200
   1989 NE1       -62.9580   -1.0760  -41.4160 N.ar    126 TRP   -0.5100
   1990 CZ2       -61.0960   -0.2100  -42.8480 C.ar    126 TRP    0.3700
   1991 CZ3       -59.0180   -0.0290  -41.6460 C.ar    126 TRP    0.2400
   1992 CH2       -59.7680    0.1120  -42.8110 C.ar    126 TRP    0.1100
   1993 HN        -62.5230   -4.0400  -38.0760 H       126 TRP   -0.2500
   1994 HA        -59.9660   -2.9990  -38.8200 H       126 TRP    0.1700
   1995 HB1       -60.9230   -0.8720  -37.6110 H       126 TRP   -0.2000
   1996 HB2       -62.4570   -1.8250  -37.4910 H       126 TRP    0.1400
   1997 HD1       -63.9480   -1.8460  -39.6310 H       126 TRP   -0.2700
   1998 HE1       -63.6920   -1.0730  -42.0590 H       126 TRP    0.1600
   1999 HE3       -58.9830   -0.5930  -39.5940 H       126 TRP   -0.1400
   2000 HZ2       -61.6580   -0.0970  -43.7640 H       126 TRP    0.1400
   2001 HZ3       -57.9700    0.2330  -41.6570 H       126 TRP    0.5100
   2002 HH2       -59.2910    0.4840  -43.7050 H       126 TRP   -0.5100
   2003 N         -60.2330   -3.9660  -35.8510 N.am    127 SER   -0.4700
   2004 CA        -59.3960   -4.2760  -34.7030 C.3     127 SER    0.3100
   2005 C         -58.1170   -4.9590  -35.1460 C.2     127 SER    0.0700
   2006 O         -57.0260   -4.5020  -34.8300 O.2     127 SER    0.0900
   2007 CB        -60.1410   -5.1400  -33.7000 C.3     127 SER    0.0500
   2008 OG        -61.0610   -4.3380  -32.9910 O.3     127 SER    0.0900
   2009 HN        -61.1300   -4.3990  -35.8780 H       127 SER    0.0900
   2010 HA        -59.1000   -3.3440  -34.2460 H       127 SER   -0.6600
   2011 HB1       -59.4240   -5.5920  -32.9820 H       127 SER    0.4300
   2012 HB2       -60.6920   -5.9470  -34.2280 H       127 SER    0.5100
   2013 HG1       -61.8230   -4.2370  -33.5670 H       127 SER   -0.5100
   2014 N         -58.2430   -6.0390  -35.9060 N.am    128 LEU   -0.4700
   2015 CA        -57.0710   -6.6630  -36.4960 C.3     128 LEU    0.3100
   2016 C         -56.2230   -5.6560  -37.2590 C.2     128 LEU    0.0700
   2017 O         -55.0040   -5.7680  -37.2840 O.2     128 LEU    0.0900
   2018 CB        -57.4860   -7.8030  -37.4250 C.3     128 LEU   -0.1800
   2019 CG        -58.2370   -8.9250  -36.7130 C.3     128 LEU    0.0900
   2020 CD1       -58.1310  -10.1810  -37.5370 C.3     128 LEU    0.0900
   2021 CD2       -57.6630   -9.1370  -35.3240 C.3     128 LEU   -0.0900
   2022 HN        -59.1240   -6.4610  -36.1030 H       128 LEU    0.0900
   2023 HA        -56.4510   -7.0370  -35.6950 H       128 LEU   -0.2700
   2024 HB1       -56.5740   -8.2290  -37.8930 H       128 LEU    0.0900
   2025 HB2       -58.1390   -7.3890  -38.2230 H       128 LEU    0.0900
   2026 HG        -59.3050   -8.6440  -36.5910 H       128 LEU    0.0900
   2027 HD11      -57.0650  -10.4700  -37.6600 H       128 LEU   -0.2700
   2028 HD12      -58.5710  -10.0120  -38.5430 H       128 LEU    0.0900
   2029 HD13      -58.6670  -11.0130  -37.0310 H       128 LEU    0.0900
   2030 HD21      -57.9160   -8.2760  -34.6700 H       128 LEU    0.0900
   2031 HD22      -56.5570   -9.2270  -35.3820 H       128 LEU    0.5100
   2032 HD23      -58.0900  -10.0600  -34.8750 H       128 LEU   -0.5100
   2033 N         -56.8580   -4.6670  -37.8800 N.am    129 VAL   -0.4700
   2034 CA        -56.0970   -3.6620  -38.5980 C.3     129 VAL    0.3100
   2035 C         -55.3540   -2.7900  -37.6010 C.2     129 VAL    0.0700
   2036 O         -54.1290   -2.6530  -37.6810 O.2     129 VAL    0.0900
   2037 CB        -56.9750   -2.8040  -39.5350 C.3     129 VAL   -0.0900
   2038 CG1       -56.2690   -1.5190  -39.9040 C.3     129 VAL    0.0900
   2039 CG2       -57.3030   -3.5880  -40.7860 C.3     129 VAL   -0.2700
   2040 HN        -57.8500   -4.5730  -37.8820 H       129 VAL    0.0900
   2041 HA        -55.3430   -4.1760  -39.1720 H       129 VAL    0.0900
   2042 HB        -57.9320   -2.5640  -39.0240 H       129 VAL    0.0900
   2043 HG11      -55.1900   -1.7150  -40.0850 H       129 VAL   -0.2700
   2044 HG12      -56.3630   -0.7850  -39.0760 H       129 VAL    0.0900
   2045 HG13      -56.7130   -1.0960  -40.8310 H       129 VAL    0.0900
   2046 HG21      -57.8550   -4.5160  -40.5230 H       129 VAL    0.0900
   2047 HG22      -56.3660   -3.8700  -41.3130 H       129 VAL    0.5100
   2048 HG23      -57.9410   -2.9760  -41.4600 H       129 VAL   -0.5100
   2049 N         -56.0880   -2.2290  -36.6460 N.am    130 VAL   -0.4700
   2050 CA        -55.4940   -1.3160  -35.6750 C.3     130 VAL    0.3100
   2051 C         -54.3460   -1.9460  -34.8980 C.2     130 VAL    0.0700
   2052 O         -53.2940   -1.3310  -34.7300 O.2     130 VAL    0.0900
   2053 CB        -56.5490   -0.7450  -34.7200 C.3     130 VAL   -0.0900
   2054 CG1       -55.8900   -0.1150  -33.5170 C.3     130 VAL    0.0900
   2055 CG2       -57.4060    0.2730  -35.4530 C.3     130 VAL   -0.2700
   2056 HN        -57.0650   -2.4050  -36.5510 H       130 VAL    0.0900
   2057 HA        -55.0180   -0.5170  -36.2230 H       130 VAL    0.0900
   2058 HB        -57.2230   -1.5620  -34.3830 H       130 VAL    0.0900
   2059 HG11      -55.0890    0.5840  -33.8420 H       130 VAL   -0.2700
   2060 HG12      -55.4350   -0.9020  -32.8780 H       130 VAL    0.0900
   2061 HG13      -56.6400    0.4570  -32.9290 H       130 VAL    0.0900
   2062 HG21      -57.9180   -0.2080  -36.3140 H       130 VAL    0.0900
   2063 HG22      -56.7670    1.0990  -35.8370 H       130 VAL    0.5100
   2064 HG23      -58.1760    0.6850  -34.7670 H       130 VAL   -0.5100
   2065 N         -54.5490   -3.1840  -34.4520 N.am    131 LEU   -0.4700
   2066 CA        -53.5180   -3.9540  -33.7790 C.3     131 LEU    0.3100
   2067 C         -52.2430   -3.9730  -34.5940 C.2     131 LEU    0.0700
   2068 O         -51.1810   -3.6230  -34.0930 O.2     131 LEU    0.0900
   2069 CB        -53.9860   -5.3920  -33.5530 C.3     131 LEU   -0.1800
   2070 CG        -53.0530   -6.2980  -32.7470 C.3     131 LEU    0.0900
   2071 CD1       -52.8150   -5.7170  -31.3830 C.3     131 LEU    0.0900
   2072 CD2       -53.6020   -7.7080  -32.6240 C.3     131 LEU   -0.0900
   2073 HN        -55.4280   -3.6420  -34.5610 H       131 LEU    0.0900
   2074 HA        -53.3050   -3.4770  -32.8340 H       131 LEU   -0.2700
   2075 HB1       -54.1360   -5.8600  -34.5480 H       131 LEU    0.0900
   2076 HB2       -54.9610   -5.3520  -33.0240 H       131 LEU    0.0900
   2077 HG        -52.0840   -6.3970  -33.2810 H       131 LEU    0.0900
   2078 HD11      -53.7780   -5.6190  -30.8360 H       131 LEU   -0.2700
   2079 HD12      -52.3560   -4.7090  -31.4760 H       131 LEU    0.0900
   2080 HD13      -52.1420   -6.3820  -30.8000 H       131 LEU    0.0900
   2081 HD21      -53.8980   -8.0910  -33.6240 H       131 LEU    0.0900
   2082 HD22      -54.4960   -7.7090  -31.9650 H       131 LEU    0.5100
   2083 HD23      -52.8260   -8.3810  -32.2020 H       131 LEU   -0.5100
   2084 N         -52.3420   -4.3660  -35.8550 N.am    132 ALA   -0.4700
   2085 CA        -51.1760   -4.3800  -36.7230 C.3     132 ALA    0.3100
   2086 C         -50.4800   -3.0240  -36.7850 C.2     132 ALA    0.0700
   2087 O         -49.2660   -2.9600  -36.7040 O.2     132 ALA    0.0900
   2088 CB        -51.5470   -4.8580  -38.1190 C.3     132 ALA   -0.2700
   2089 HN        -53.2040   -4.6650  -36.2600 H       132 ALA    0.0900
   2090 HA        -50.4410   -5.0400  -36.2840 H       132 ALA    0.0900
   2091 HB1       -52.1660   -4.0920  -38.6320 H       132 ALA    0.0900
   2092 HB2       -52.1310   -5.8010  -38.0530 H       132 ALA    0.5100
   2093 HB3       -50.6260   -5.0290  -38.7170 H       132 ALA   -0.5100
   2094 N         -51.2430   -1.9420  -36.9090 N.am    133 ILE   -0.4700
   2095 CA        -50.6570   -0.6070  -36.9530 C.3     133 ILE    0.3100
   2096 C         -49.8290   -0.3110  -35.7100 C.2     133 ILE    0.0700
   2097 O         -48.6800    0.1270  -35.8150 O.2     133 ILE    0.0900
   2098 CB        -51.7220    0.4820  -37.0750 C.3     133 ILE   -0.0900
   2099 CG1       -52.5170    0.3060  -38.3680 C.3     133 ILE    0.0900
   2100 CG2       -51.0790    1.8720  -37.0090 C.3     133 ILE   -0.2700
   2101 CD        -53.7520    1.2100  -38.4450 C.3     133 ILE    0.0900
   2102 HN        -52.2370   -1.9920  -36.9770 H       133 ILE    0.0900
   2103 HA        -49.9920   -0.5690  -37.8030 H       133 ILE    0.0900
   2104 HB        -52.4540    0.3750  -36.2460 H       133 ILE   -0.1800
   2105 HG11      -52.8470   -0.7520  -38.4420 H       133 ILE    0.0900
   2106 HG12      -51.8530    0.5370  -39.2280 H       133 ILE    0.0900
   2107 HG21      -50.2270    1.9320  -37.7200 H       133 ILE   -0.2700
   2108 HG22      -50.7000    2.0650  -35.9830 H       133 ILE    0.0900
   2109 HG23      -51.8260    2.6470  -37.2850 H       133 ILE    0.0900
   2110 HD1       -53.4410    2.2690  -38.5700 H       133 ILE    0.0900
   2111 HD2       -54.3440    1.1220  -37.5090 H       133 ILE    0.5100
   2112 HD3       -54.3790    0.9200  -39.3140 H       133 ILE   -0.5100
   2113 N         -50.4170   -0.5460  -34.5380 N.am    134 GLU   -0.4700
   2114 CA        -49.7310   -0.3640  -33.2600 C.3     134 GLU    0.3100
   2115 C         -48.4540   -1.1930  -33.1580 C.2     134 GLU    0.0700
   2116 O         -47.3750   -0.6410  -32.9760 O.2     134 GLU    0.0900
   2117 CB        -50.6750   -0.6830  -32.1010 C.3     134 GLU   -0.1800
   2118 CG        -51.9050    0.2190  -32.0910 C.3     134 GLU    0.0900
   2119 CD        -53.0200   -0.2800  -31.1920 C.2     134 GLU    0.0900
   2120 OE1       -52.9480   -1.4430  -30.7370 O.co2   134 GLU   -0.2800
   2121 OE2       -53.9720    0.4930  -30.9420 O.co2   134 GLU    0.0900
   2122 HN        -51.3610   -0.8590  -34.4810 H       134 GLU    0.0900
   2123 HA        -49.3950    0.6600  -33.2020 H       134 GLU    0.6200
   2124 HB1       -50.1270   -0.5530  -31.1440 H       134 GLU   -0.7600
   2125 HB2       -51.0060   -1.7390  -32.1870 H       134 GLU   -0.7600
   2126 HG1       -52.3000    0.2950  -33.1260 H       134 GLU    0.5100
   2127 HG2       -51.6030    1.2300  -31.7420 H       134 GLU   -0.5100
   2128 N         -48.5660   -2.5130  -33.3040 N.am    135 ARG   -0.4700
   2129 CA        -47.3940   -3.3750  -33.3010 C.3     135 ARG    0.3100
   2130 C         -46.3110   -2.8850  -34.2640 C.2     135 ARG    0.0700
   2131 O         -45.1300   -2.9500  -33.9630 O.2     135 ARG    0.0900
   2132 CB        -47.7850   -4.8030  -33.6370 C.3     135 ARG   -0.1800
   2133 CG        -48.7510   -5.3850  -32.6710 C.3     135 ARG    0.0900
   2134 CD        -49.0720   -6.8040  -33.0510 C.3     135 ARG    0.0900
   2135 NE        -49.7760   -7.4970  -31.9740 N.pl3   135 ARG   -0.1800
   2136 CZ        -50.2610   -8.7300  -32.0620 C.cat   135 ARG    0.0900
   2137 NH1       -50.1520   -9.4270  -33.1810 N.pl3   135 ARG    0.0900
   2138 NH2       -50.8680   -9.2730  -31.0250 N.pl3   135 ARG    0.2000
   2139 HN        -49.4470   -2.9630  -33.4210 H       135 ARG    0.0900
   2140 HA        -46.9460   -3.3290  -32.3200 H       135 ARG    0.0900
   2141 HB1       -46.8690   -5.4310  -33.6460 H       135 ARG   -0.7000
   2142 HB2       -48.2410   -4.8190  -34.6500 H       135 ARG    0.4400
   2143 HG1       -49.6830   -4.7820  -32.6710 H       135 ARG    0.6400
   2144 HG2       -48.3110   -5.3660  -31.6510 H       135 ARG   -0.8000
   2145 HD1       -48.1330   -7.3610  -33.2590 H       135 ARG    0.4600
   2146 HD2       -49.7280   -6.8160  -33.9480 H       135 ARG    0.4600
   2147 HE        -49.8990   -7.0090  -31.1110 H       135 ARG   -0.8000
   2148 HH11      -50.3850  -10.4000  -33.1890 H       135 ARG    0.4600
   2149 HH12      -49.8360   -8.9820  -34.0190 H       135 ARG    0.4600
   2150 HH21      -50.9630   -8.7550  -30.1750 H       135 ARG    0.5100
   2151 HH22      -51.2350  -10.2010  -31.0890 H       135 ARG   -0.5100
   2152 N         -46.7140   -2.3810  -35.4260 N.am    136 TYR   -0.4700
   2153 CA        -45.7750   -1.7550  -36.3380 C.3     136 TYR    0.3100
   2154 C         -45.1500   -0.5360  -35.6680 C.2     136 TYR    0.0700
   2155 O         -43.9320   -0.4460  -35.5510 O.2     136 TYR    0.0900
   2156 CB        -46.4710   -1.3570  -37.6360 C.3     136 TYR   -0.1800
   2157 CG        -45.6850   -0.3850  -38.4780 C.ar    136 TYR    0.0900
   2158 CD1       -44.5860   -0.8120  -39.2210 C.ar    136 TYR    0.0900
   2159 CD2       -46.0370    0.9670  -38.5330 C.ar    136 TYR    0.0000
   2160 CE1       -43.8540    0.0790  -39.9970 C.ar    136 TYR   -0.1150
   2161 CE2       -45.3120    1.8610  -39.3040 C.ar    136 TYR    0.1150
   2162 CZ        -44.2250    1.4080  -40.0290 C.ar    136 TYR   -0.1150
   2163 OH        -43.5000    2.2840  -40.7970 O.3     136 TYR    0.1150
   2164 HN        -47.6660   -2.4080  -35.7190 H       136 TYR    0.1100
   2165 HA        -44.9830   -2.4600  -36.5390 H       136 TYR   -0.5400
   2166 HB1       -47.4420   -0.8710  -37.3960 H       136 TYR    0.4300
   2167 HB2       -46.6410   -2.2640  -38.2530 H       136 TYR   -0.1150
   2168 HD1       -44.2980   -1.8530  -39.1940 H       136 TYR    0.1150
   2169 HD2       -46.8860    1.3190  -37.9680 H       136 TYR   -0.1150
   2170 HE1       -43.0030   -0.2650  -40.5680 H       136 TYR    0.1150
   2171 HE2       -45.5930    2.9030  -39.3390 H       136 TYR    0.5100
   2172 HH        -43.8930    3.1550  -40.7020 H       136 TYR   -0.5100
   2173 N         -45.9850    0.3880  -35.2010 N.am    137 VAL   -0.4700
   2174 CA        -45.4920    1.5750  -34.5050 C.3     137 VAL    0.3100
   2175 C         -44.5520    1.2340  -33.3390 C.2     137 VAL    0.0700
   2176 O         -43.4520    1.7820  -33.2350 O.2     137 VAL    0.0900
   2177 CB        -46.6470    2.4720  -34.0050 C.3     137 VAL   -0.0900
   2178 CG1       -46.1960    3.3440  -32.8490 C.3     137 VAL    0.0900
   2179 CG2       -47.1680    3.3340  -35.1320 C.3     137 VAL   -0.2700
   2180 HN        -46.9740    0.3140  -35.3050 H       137 VAL    0.0900
   2181 HA        -44.8680    2.1250  -35.1930 H       137 VAL    0.0900
   2182 HB        -47.4910    1.8310  -33.6730 H       137 VAL    0.0900
   2183 HG11      -45.2490    3.8640  -33.1100 H       137 VAL   -0.2700
   2184 HG12      -46.0200    2.7180  -31.9480 H       137 VAL    0.0900
   2185 HG13      -46.9700    4.1090  -32.6270 H       137 VAL    0.0900
   2186 HG21      -47.5470    2.6960  -35.9590 H       137 VAL    0.0900
   2187 HG22      -46.3530    3.9780  -35.5240 H       137 VAL    0.5100
   2188 HG23      -48.0030    3.9710  -34.7660 H       137 VAL   -0.5100
   2189 N         -44.9730    0.3080  -32.4810 N.am    138 VAL   -0.4700
   2190 CA        -44.2500   -0.0110  -31.2590 C.3     138 VAL    0.3100
   2191 C         -42.9570   -0.7630  -31.5330 C.2     138 VAL    0.0700
   2192 O         -41.9050   -0.4040  -31.0200 O.2     138 VAL    0.0900
   2193 CB        -45.1380   -0.8220  -30.3110 C.3     138 VAL   -0.0900
   2194 CG1       -44.3310   -1.4040  -29.1890 C.3     138 VAL    0.0900
   2195 CG2       -46.2480    0.0560  -29.7640 C.3     138 VAL   -0.2700
   2196 HN        -45.8070   -0.2140  -32.6390 H       138 VAL    0.0900
   2197 HA        -43.9530    0.9170  -30.7940 H       138 VAL    0.0900
   2198 HB        -45.6240   -1.6450  -30.8780 H       138 VAL    0.0900
   2199 HG11      -43.7050   -0.6150  -28.7200 H       138 VAL   -0.2700
   2200 HG12      -43.6630   -2.2020  -29.5780 H       138 VAL    0.0900
   2201 HG13      -45.0080   -1.8270  -28.4160 H       138 VAL    0.0900
   2202 HG21      -46.8720    0.4460  -30.5970 H       138 VAL    0.0900
   2203 HG22      -45.8130    0.9170  -29.2140 H       138 VAL    0.5100
   2204 HG23      -46.8960   -0.5340  -29.0810 H       138 VAL   -0.5100
   2205 N         -43.0360   -1.8090  -32.3510 N.am    139 VAL   -0.4700
   2206 CA        -41.8550   -2.5910  -32.7130 C.3     139 VAL    0.3100
   2207 C         -40.9430   -1.9180  -33.7380 C.2     139 VAL    0.0700
   2208 O         -39.7280   -1.8630  -33.5490 O.2     139 VAL    0.0900
   2209 CB        -42.2200   -4.0170  -33.1750 C.3     139 VAL   -0.0900
   2210 CG1       -41.0150   -4.7230  -33.7720 C.3     139 VAL    0.0900
   2211 CG2       -42.7890   -4.8120  -32.0140 C.3     139 VAL   -0.2700
   2212 HN        -43.9000   -2.1050  -32.7510 H       139 VAL    0.0900
   2213 HA        -41.2150   -2.6370  -31.8450 H       139 VAL    0.0900
   2214 HB        -43.0240   -3.9580  -33.9370 H       139 VAL    0.0900
   2215 HG11      -40.1440   -4.6390  -33.0860 H       139 VAL   -0.2700
   2216 HG12      -40.7460   -4.2570  -34.7440 H       139 VAL    0.0900
   2217 HG13      -41.2440   -5.8000  -33.9250 H       139 VAL    0.0900
   2218 HG21      -43.7040   -4.3180  -31.6240 H       139 VAL    0.0900
   2219 HG22      -42.0410   -4.8740  -31.1950 H       139 VAL    0.5100
   2220 HG23      -43.0560   -5.8370  -32.3540 H       139 VAL   -0.5100
   2221 N         -41.5040   -1.3870  -34.8170 N.am    140 CYS   -0.4700
   2222 CA        -40.6580   -0.7690  -35.8360 C.3     140 CYS    0.3100
   2223 C         -40.1320    0.6070  -35.4370 C.2     140 CYS    0.0700
   2224 O         -39.1440    1.0680  -35.9870 O.2     140 CYS    0.0900
   2225 CB        -41.3720   -0.6740  -37.1900 C.3     140 CYS   -0.1100
   2226 SG        -41.6420   -2.2520  -38.0300 S.3     140 CYS    0.0900
   2227 HN        -42.4880   -1.3850  -34.9760 H       140 CYS    0.0900
   2228 HA        -39.7650   -1.3690  -35.9310 H       140 CYS   -0.2300
   2229 HB1       -40.7640   -0.0190  -37.8480 H       140 CYS    0.1600
   2230 HB2       -42.3550   -0.1860  -37.0220 H       140 CYS    0.5100
   2231 HG1       -40.3630   -2.4540  -38.3120 H       140 CYS   -0.5100
   2232 N         -40.7970    1.2470  -34.4790 N.am    141 LYS   -0.4700
   2233 CA        -40.4830    2.6310  -34.0960 C.3     141 LYS    0.3100
   2234 C         -40.2630    3.5560  -35.2910 C.2     141 LYS    0.0700
   2235 O         -39.1950    4.1590  -35.4190 O.2     141 LYS    0.0900
   2236 CB        -39.2490    2.6970  -33.1670 C.3     141 LYS   -0.1800
   2237 CG        -39.5140    2.3890  -31.7030 C.3     141 LYS    0.0900
   2238 CD        -38.2150    2.0260  -31.0150 C.3     141 LYS    0.0900
   2239 CE        -38.2880    0.6680  -30.3280 C.3     141 LYS   -0.1800
   2240 NZ        -36.9860    0.2550  -29.7040 N.4     141 LYS    0.0900
   2241 HN        -41.5400    0.8140  -33.9750 H       141 LYS    0.0900
   2242 HA        -41.3480    3.0400  -33.5940 H       141 LYS   -0.1800
   2243 HB1       -38.8240    3.7210  -33.2310 H       141 LYS    0.0900
   2244 HB2       -38.4970    1.9710  -33.5410 H       141 LYS    0.0900
   2245 HG1       -40.2250    1.5400  -31.6250 H       141 LYS    0.2100
   2246 HG2       -39.9610    3.2780  -31.2100 H       141 LYS    0.0500
   2247 HD1       -37.9810    2.8020  -30.2550 H       141 LYS    0.0500
   2248 HD2       -37.4000    2.0060  -31.7690 H       141 LYS   -0.3000
   2249 HE1       -38.5610   -0.1090  -31.0740 H       141 LYS    0.3300
   2250 HE2       -39.0490    0.7030  -29.5190 H       141 LYS    0.3300
   2251 HZ1       -36.7060    0.9550  -28.9880 H       141 LYS    0.3300
   2252 HZ2       -36.2520    0.1980  -30.4380 H       141 LYS    0.5100
   2253 HZ3       -37.0970   -0.6760  -29.2530 H       141 LYS   -0.5100
   2254 N         -41.2520    3.6590  -36.1930 N.am    142 PRO   -0.2900
   2255 CA        -41.0750    4.4560  -37.4130 C.3     142 PRO    0.0000
   2256 C         -40.9530    5.9380  -37.1240 C.2     142 PRO    0.0900
   2257 O         -40.1950    6.6310  -37.7980 O.2     142 PRO    0.0900
   2258 CB        -42.3470    4.1570  -38.2320 C.3     142 PRO    0.0200
   2259 CG        -43.3750    3.8520  -37.2230 C.3     142 PRO    0.0900
   2260 CD        -42.6290    3.1510  -36.0730 C.3     142 PRO   -0.1800
   2261 HA        -40.1520    4.1900  -37.9030 H       142 PRO    0.0900
   2262 HB1       -42.1860    3.2900  -38.9080 H       142 PRO    0.0900
   2263 HB2       -42.6400    5.0380  -38.8420 H       142 PRO   -0.1800
   2264 HG1       -43.8580    4.7860  -36.8630 H       142 PRO    0.0900
   2265 HG2       -44.1550    3.1850  -37.6470 H       142 PRO    0.0900
   2266 HD1       -43.0510    3.4280  -35.0840 H       142 PRO    0.5100
   2267 HD2       -42.6390    2.0480  -36.1930 H       142 PRO   -0.5100
   2268 N         -41.6940    6.4190  -36.1340 N.am    143 MET   -0.4700
   2269 CA        -41.5670    7.8010  -35.7100 C.3     143 MET    0.3100
   2270 C         -40.7910    7.9020  -34.4010 C.2     143 MET    0.0700
   2271 O         -41.1790    7.3260  -33.3800 O.2     143 MET    0.0900
   2272 CB        -42.9340    8.4980  -35.6290 C.3     143 MET   -0.1800
   2273 CG        -43.9680    7.8290  -34.7220 C.3     143 MET    0.0900
   2274 SD        -45.6360    8.5260  -34.8900 S.3     143 MET    0.0900
   2275 CE        -46.0790    7.9420  -36.5220 C.3     143 MET   -0.1400
   2276 HN        -42.3590    5.8620  -35.6430 H       143 MET    0.0900
   2277 HA        -40.9350    8.3070  -36.4240 H       143 MET    0.0900
   2278 HB1       -43.3560    8.5470  -36.6540 H       143 MET   -0.0900
   2279 HB2       -42.7710    9.5320  -35.2580 H       143 MET   -0.2200
   2280 HG1       -43.6310    7.9370  -33.6700 H       143 MET    0.0900
   2281 HG2       -43.9990    6.7470  -34.9700 H       143 MET    0.0900
   2282 HE1       -45.8960    6.8510  -36.6250 H       143 MET    0.0900
   2283 HE2       -45.4760    8.4660  -37.2940 H       143 MET    0.5100
   2284 HE3       -47.1570    8.1290  -36.7170 H       143 MET   -0.5100
   2285 N         -39.6740    8.6280  -34.4500 N.am    144 SER   -0.4700
   2286 CA        -38.7460    8.7160  -33.3300 C.3     144 SER    0.3100
   2287 C         -39.3690    9.4070  -32.1220 C.2     144 SER    0.0700
   2288 O         -40.2680   10.2390  -32.2600 O.2     144 SER    0.0900
   2289 CB        -37.4680    9.4530  -33.7480 C.3     144 SER    0.0500
   2290 OG        -37.6920   10.8500  -33.8310 O.3     144 SER    0.0900
   2291 HN        -39.4220    9.1470  -35.2620 H       144 SER    0.0900
   2292 HA        -38.5130    7.7110  -33.0080 H       144 SER   -0.6600
   2293 HB1       -37.1350    9.0870  -34.7430 H       144 SER    0.4300
   2294 HB2       -36.6680    9.2650  -33.0000 H       144 SER    0.5100
   2295 HG1       -37.8110   11.1520  -32.9280 H       144 SER   -0.5100
   2296 N         -38.8670    9.0590  -30.9390 N.am    145 ASN   -0.4700
   2297 CA        -39.2700    9.6990  -29.6900 C.3     145 ASN    0.3100
   2298 C         -40.7820    9.6630  -29.4590 C.2     145 ASN    0.0700
   2299 O         -41.3790   10.6280  -28.9830 O.2     145 ASN    0.0900
   2300 CB        -38.7510   11.1410  -29.6390 C.3     145 ASN   -0.1800
   2301 CG        -37.3100   11.2580  -30.1100 C.2     145 ASN    0.0900
   2302 ND2       -36.6600   12.3660  -29.7630 N.am    145 ASN    0.0900
   2303 OD1       -36.7850   10.3660  -30.7760 O.2     145 ASN    0.5500
   2304 HN        -38.1870    8.3350  -30.8520 H       145 ASN   -0.5500
   2305 HA        -38.8630    9.1240  -28.8720 H       145 ASN   -0.6200
   2306 HB1       -38.8110   11.5120  -28.5930 H       145 ASN    0.3200
   2307 HB2       -39.3880   11.7790  -30.2900 H       145 ASN    0.3000
   2308 HD21      -35.7100   12.4970  -30.0450 H       145 ASN    0.5100
   2309 HD22      -37.1220   13.0670  -29.2200 H       145 ASN   -0.5100
   2310 N         -41.3930    8.5360  -29.8090 N.am    146 PHE   -0.4700
   2311 CA        -42.8160    8.3140  -29.6160 C.3     146 PHE    0.3100
   2312 C         -42.9970    7.0850  -28.7290 C.2     146 PHE    0.0700
   2313 O         -42.5150    6.0030  -29.0500 O.2     146 PHE    0.0900
   2314 CB        -43.4790    8.0960  -30.9870 C.3     146 PHE   -0.1800
   2315 CG        -44.9250    7.6720  -30.9190 C.ar    146 PHE    0.0900
   2316 CD1       -45.2640    6.3510  -30.6760 C.ar    146 PHE    0.0900
   2317 CD2       -45.9420    8.5900  -31.1140 C.ar    146 PHE    0.0000
   2318 CE1       -46.5690    5.9600  -30.6010 C.ar    146 PHE   -0.1150
   2319 CE2       -47.2520    8.1980  -31.0530 C.ar    146 PHE    0.1150
   2320 CZ        -47.5650    6.8800  -30.7940 C.ar    146 PHE   -0.1150
   2321 HN        -40.8930    7.7810  -30.2250 H       146 PHE    0.1150
   2322 HA        -43.2340    9.1790  -29.1230 H       146 PHE   -0.1150
   2323 HB1       -42.9320    7.2990  -31.5330 H       146 PHE    0.1150
   2324 HB2       -43.4460    9.0460  -31.5620 H       146 PHE   -0.1150
   2325 HD1       -44.4820    5.6180  -30.5430 H       146 PHE    0.1150
   2326 HD2       -45.7000    9.6230  -31.3160 H       146 PHE   -0.1150
   2327 HE1       -46.8150    4.9300  -30.3910 H       146 PHE    0.1150
   2328 HE2       -48.0410    8.9200  -31.2070 H       146 PHE    0.5100
   2329 HZ        -48.5990    6.5730  -30.7410 H       146 PHE   -0.5100
   2330 N         -43.6930    7.2430  -27.6100 N.am    147 ARG   -0.4700
   2331 CA        -44.0180    6.0940  -26.7790 C.3     147 ARG    0.3100
   2332 C         -45.5210    5.8920  -26.7620 C.2     147 ARG    0.0700
   2333 O         -46.2750    6.8150  -26.4670 O.2     147 ARG    0.0900
   2334 CB        -43.4720    6.2500  -25.3510 C.3     147 ARG   -0.1800
   2335 CG        -43.7350    5.0460  -24.4410 C.3     147 ARG    0.0900
   2336 CD        -42.8980    3.8260  -24.8360 C.3     147 ARG    0.0900
   2337 NE        -43.4110    2.5810  -24.2530 N.pl3   147 ARG   -0.1800
   2338 CZ        -44.1190    1.6720  -24.9250 C.cat   147 ARG    0.0900
   2339 NH1       -44.4000    1.8550  -26.2080 N.pl3   147 ARG    0.0900
   2340 NH2       -44.5420    0.5720  -24.3160 N.pl3   147 ARG    0.2000
   2341 HN        -44.0170    8.1330  -27.2970 H       147 ARG    0.0900
   2342 HA        -43.5890    5.2190  -27.2440 H       147 ARG    0.0900
   2343 HB1       -43.9430    7.1450  -24.8920 H       147 ARG   -0.7000
   2344 HB2       -42.3750    6.4110  -25.4110 H       147 ARG    0.4400
   2345 HG1       -44.8110    4.7770  -24.5010 H       147 ARG    0.6400
   2346 HG2       -43.4930    5.3250  -23.3940 H       147 ARG   -0.8000
   2347 HD1       -41.8550    3.9600  -24.4770 H       147 ARG    0.4600
   2348 HD2       -42.9100    3.7100  -25.9410 H       147 ARG    0.4600
   2349 HE        -43.2180    2.4030  -23.2890 H       147 ARG   -0.8000
   2350 HH11      -43.9610    2.5960  -26.7170 H       147 ARG    0.4600
   2351 HH12      -45.0520    1.2520  -26.6690 H       147 ARG    0.4600
   2352 HH21      -44.3320    0.4240  -23.3500 H       147 ARG    0.5100
   2353 HH22      -45.0730   -0.1080  -24.8230 H       147 ARG   -0.5100
   2354 N         -45.9490    4.6790  -27.1030 N.am    148 PHE   -0.4700
   2355 CA        -47.3620    4.3460  -27.2030 C.3     148 PHE    0.3100
   2356 C         -47.9630    4.1950  -25.8250 C.2     148 PHE    0.0700
   2357 O         -47.4190    3.5000  -24.9730 O.2     148 PHE    0.0900
   2358 CB        -47.5500    3.0450  -27.9860 C.3     148 PHE   -0.1800
   2359 CG        -48.9940    2.6390  -28.1670 C.ar    148 PHE    0.0900
   2360 CD1       -49.7410    3.1460  -29.2170 C.ar    148 PHE    0.0900
   2361 CD2       -49.5980    1.7350  -27.2960 C.ar    148 PHE    0.0000
   2362 CE1       -51.0640    2.7750  -29.3900 C.ar    148 PHE   -0.1150
   2363 CE2       -50.9220    1.3600  -27.4670 C.ar    148 PHE    0.1150
   2364 CZ        -51.6550    1.8850  -28.5130 C.ar    148 PHE   -0.1150
   2365 HN        -45.3140    3.9380  -27.3070 H       148 PHE    0.1150
   2366 HA        -47.8650    5.1610  -27.7010 H       148 PHE   -0.1150
   2367 HB1       -47.0430    2.2170  -27.4460 H       148 PHE    0.1150
   2368 HB2       -47.1140    3.1630  -29.0000 H       148 PHE   -0.1150
   2369 HD1       -49.2870    3.8390  -29.9090 H       148 PHE    0.1150
   2370 HD2       -49.0280    1.3210  -26.4780 H       148 PHE   -0.1150
   2371 HE1       -51.6340    3.1800  -30.2130 H       148 PHE    0.1150
   2372 HE2       -51.3790    0.6580  -26.7840 H       148 PHE    0.5100
   2373 HZ        -52.6880    1.6030  -28.6440 H       148 PHE   -0.5100
   2374 N         -49.1130    4.8200  -25.6180 N.am    149 GLY   -0.4700
   2375 CA        -49.6940    4.8870  -24.3020 C.3     149 GLY    0.3100
   2376 C         -51.1940    4.7960  -24.3610 C.2     149 GLY   -0.0200
   2377 O         -51.7970    4.7470  -25.4210 O.2     149 GLY    0.0900
   2378 HN        -49.6210    5.2640  -26.3530 H       149 GLY    0.0900
   2379 HA1       -49.4090    5.8270  -23.8540 H       149 GLY    0.5100
   2380 HA2       -49.3070    4.0650  -23.7190 H       149 GLY   -0.5100
   2381 N         -51.7920    4.7720  -23.1840 N.am    150 GLU   -0.4700
   2382 CA        -53.2190    4.5730  -23.0300 C.3     150 GLU    0.3100
   2383 C         -54.0720    5.4260  -23.9560 C.2     150 GLU    0.0700
   2384 O         -55.0300    4.9370  -24.5430 O.2     150 GLU    0.0900
   2385 CB        -53.6200    4.8850  -21.5990 C.3     150 GLU   -0.1800
   2386 CG        -54.9670    4.3620  -21.2470 C.3     150 GLU    0.0900
   2387 CD        -55.5270    4.9980  -19.9790 C.2     150 GLU    0.0900
   2388 OE1       -55.2680    6.1980  -19.7300 O.co2   150 GLU   -0.2800
   2389 OE2       -56.2470    4.2910  -19.2340 O.co2   150 GLU    0.0900
   2390 HN        -51.2800    4.8910  -22.3370 H       150 GLU    0.0900
   2391 HA        -53.4480    3.5470  -23.2740 H       150 GLU    0.6200
   2392 HB1       -53.6180    5.9870  -21.4600 H       150 GLU   -0.7600
   2393 HB2       -52.8720    4.4340  -20.9130 H       150 GLU   -0.7600
   2394 HG1       -54.9010    3.2650  -21.0910 H       150 GLU    0.5100
   2395 HG2       -55.6670    4.5700  -22.0840 H       150 GLU   -0.5100
   2396 N         -53.7260    6.7060  -24.0780 N.am    151 ASN   -0.4700
   2397 CA        -54.4850    7.6340  -24.9130 C.3     151 ASN    0.3100
   2398 C         -54.5100    7.2830  -26.4020 C.2     151 ASN    0.0700
   2399 O         -55.5110    7.4660  -27.0850 O.2     151 ASN    0.0900
   2400 CB        -53.9730    9.0610  -24.7130 C.3     151 ASN   -0.1800
   2401 CG        -54.4880    9.6790  -23.4220 C.2     151 ASN    0.0900
   2402 ND2       -54.0600   10.9140  -23.1550 N.am    151 ASN    0.0900
   2403 OD1       -55.2490    9.0610  -22.6710 O.2     151 ASN    0.5500
   2404 HN        -52.9340    7.0880  -23.6080 H       151 ASN   -0.5500
   2405 HA        -55.5260    7.5650  -24.6340 H       151 ASN   -0.6200
   2406 HB1       -54.3080    9.6900  -25.5650 H       151 ASN    0.3200
   2407 HB2       -52.8630    9.0480  -24.6830 H       151 ASN    0.3000
   2408 HD21      -54.3620   11.3770  -22.3200 H       151 ASN    0.5100
   2409 HD22      -53.4400   11.3770  -23.7880 H       151 ASN   -0.5100
   2410 N         -53.3940    6.7800  -26.9110 N.am    152 HSE   -0.4700
   2411 CA        -53.3570    6.3070  -28.2830 C.3     152 HSE    0.3100
   2412 C         -54.2490    5.0940  -28.3900 C.2     152 HSE    0.0700
   2413 O         -55.0590    4.9890  -29.3000 O.2     152 HSE    0.0900
   2414 CB        -51.9330    5.9520  -28.7060 C.3     152 HSE   -0.0800
   2415 CG        -50.9750    7.0930  -28.5930 C.ar    152 HSE    0.0900
   2416 CD2       -50.2680    7.7540  -29.5340 C.ar    152 HSE    0.0900
   2417 ND1       -50.6930    7.7040  -27.3900 N.ar    152 HSE   -0.7000
   2418 CE1       -49.8330    8.6850  -27.5970 C.ar    152 HSE    0.2200
   2419 NE2       -49.5530    8.7330  -28.8880 N.ar    152 HSE    0.2500
   2420 HN        -52.5490    6.7030  -26.3870 H       152 HSE    0.1300
   2421 HA        -53.7480    7.0910  -28.9150 H       152 HSE   -0.3600
   2422 HB1       -51.9490    5.6120  -29.7630 H       152 HSE    0.3200
   2423 HB2       -51.5660    5.1230  -28.0620 H       152 HSE   -0.0500
   2424 HD2       -50.2270    7.5940  -30.6040 H       152 HSE    0.0900
   2425 HE1       -49.4120    9.3540  -26.8490 H       152 HSE    0.5100
   2426 HE2       -48.9260    9.3710  -29.3330 H       152 HSE   -0.5100
   2427 N         -54.1180    4.1920  -27.4280 N.am    153 ALA   -0.4700
   2428 CA        -54.9030    2.9680  -27.4090 C.3     153 ALA    0.3100
   2429 C         -56.4080    3.2210  -27.4330 C.2     153 ALA    0.0700
   2430 O         -57.1630    2.4180  -27.9820 O.2     153 ALA    0.0900
   2431 CB        -54.5300    2.1270  -26.2080 C.3     153 ALA   -0.2700
   2432 HN        -53.4760    4.3110  -26.6740 H       153 ALA    0.0900
   2433 HA        -54.7060    2.4290  -28.3240 H       153 ALA    0.0900
   2434 HB1       -54.7250    2.6910  -25.2720 H       153 ALA    0.0900
   2435 HB2       -53.4510    1.8680  -26.2480 H       153 ALA    0.5100
   2436 HB3       -55.1370    1.1970  -26.1950 H       153 ALA   -0.5100
   2437 N         -56.8450    4.3260  -26.8280 N.am    154 ILE   -0.4700
   2438 CA        -58.2610    4.6800  -26.8250 C.3     154 ILE    0.3100
   2439 C         -58.6860    5.0290  -28.2380 C.2     154 ILE    0.0700
   2440 O         -59.6400    4.4680  -28.7660 O.2     154 ILE    0.0900
   2441 CB        -58.5860    5.8860  -25.9090 C.3     154 ILE   -0.0900
   2442 CG1       -58.0170    5.7050  -24.4990 C.3     154 ILE    0.0900
   2443 CG2       -60.0790    6.0860  -25.8200 C.3     154 ILE   -0.2700
   2444 CD        -58.6660    4.6120  -23.7120 C.3     154 ILE    0.0900
   2445 HN        -56.2310    4.9540  -26.3560 H       154 ILE    0.0900
   2446 HA        -58.8090    3.8110  -26.4920 H       154 ILE    0.0900
   2447 HB        -58.1140    6.8020  -26.3230 H       154 ILE   -0.1800
   2448 HG11      -58.1440    6.6580  -23.9460 H       154 ILE    0.0900
   2449 HG12      -56.9340    5.4800  -24.5850 H       154 ILE    0.0900
   2450 HG21      -60.5790    5.1250  -25.5730 H       154 ILE   -0.2700
   2451 HG22      -60.4700    6.4490  -26.7950 H       154 ILE    0.0900
   2452 HG23      -60.3150    6.8230  -25.0230 H       154 ILE    0.0900
   2453 HD1       -58.5410    3.6390  -24.2330 H       154 ILE    0.0900
   2454 HD2       -59.7520    4.8190  -23.6020 H       154 ILE    0.5100
   2455 HD3       -58.1950    4.5390  -22.7070 H       154 ILE   -0.5100
   2456 N         -57.9660    5.9590  -28.8560 N.am    155 MET   -0.4700
   2457 CA        -58.2670    6.3610  -30.2110 C.3     155 MET    0.3100
   2458 C         -58.3140    5.1610  -31.1310 C.2     155 MET    0.0700
   2459 O         -59.1880    5.0650  -31.9760 O.2     155 MET    0.0900
   2460 CB        -57.2190    7.3410  -30.7060 C.3     155 MET   -0.1800
   2461 CG        -57.4510    8.7680  -30.2680 C.3     155 MET    0.0900
   2462 SD        -55.8840    9.6580  -30.2260 S.3     155 MET    0.0900
   2463 CE        -55.0840    9.0210  -31.7050 C.3     155 MET   -0.1400
   2464 HN        -57.1960    6.4160  -28.4180 H       155 MET    0.0900
   2465 HA        -59.2450    6.8190  -30.2180 H       155 MET    0.0900
   2466 HB1       -57.2070    7.3120  -31.8160 H       155 MET   -0.0900
   2467 HB2       -56.2270    7.0140  -30.3270 H       155 MET   -0.2200
   2468 HG1       -57.9190    8.7700  -29.2600 H       155 MET    0.0900
   2469 HG2       -58.1510    9.2590  -30.9780 H       155 MET    0.0900
   2470 HE1       -55.7580    9.0840  -32.5870 H       155 MET    0.0900
   2471 HE2       -54.8050    7.9550  -31.5620 H       155 MET    0.5100
   2472 HE3       -54.1690    9.6090  -31.9300 H       155 MET   -0.5100
   2473 N         -57.3770    4.2380  -30.9530 N.am    156 GLY   -0.4700
   2474 CA        -57.3150    3.0480  -31.7770 C.3     156 GLY    0.3100
   2475 C         -58.6180    2.2820  -31.7190 C.2     156 GLY   -0.0200
   2476 O         -59.1380    1.8310  -32.7370 O.2     156 GLY    0.0900
   2477 HN        -56.6780    4.3210  -30.2470 H       156 GLY    0.0900
   2478 HA1       -56.5130    2.4240  -31.4130 H       156 GLY    0.5100
   2479 HA2       -57.1190    3.3490  -32.7950 H       156 GLY   -0.5100
   2480 N         -59.1550    2.1530  -30.5100 N.am    157 VAL   -0.4700
   2481 CA        -60.4440    1.5140  -30.2880 C.3     157 VAL    0.3100
   2482 C         -61.5700    2.3140  -30.9120 C.2     157 VAL    0.0700
   2483 O         -62.3410    1.7910  -31.6850 O.2     157 VAL    0.0900
   2484 CB        -60.7320    1.3060  -28.7850 C.3     157 VAL   -0.0900
   2485 CG1       -62.1340    0.7820  -28.5850 C.3     157 VAL    0.0900
   2486 CG2       -59.7100    0.3540  -28.1630 C.3     157 VAL   -0.2700
   2487 HN        -58.6930    2.4900  -29.6920 H       157 VAL    0.0900
   2488 HA        -60.4310    0.5620  -30.7970 H       157 VAL    0.0900
   2489 HB        -60.6200    2.2740  -28.2500 H       157 VAL    0.0900
   2490 HG11      -62.3140   -0.0900  -29.2490 H       157 VAL   -0.2700
   2491 HG12      -62.8740    1.5740  -28.8320 H       157 VAL    0.0900
   2492 HG13      -62.2710    0.4590  -27.5300 H       157 VAL    0.0900
   2493 HG21      -58.6790    0.6740  -28.4270 H       157 VAL    0.0900
   2494 HG22      -59.8700   -0.6770  -28.5480 H       157 VAL    0.5100
   2495 HG23      -59.8110    0.3590  -27.0570 H       157 VAL   -0.5100
   2496 N         -61.6630    3.5950  -30.5810 N.am    158 ALA   -0.4700
   2497 CA        -62.6820    4.4600  -31.1550 C.3     158 ALA    0.3100
   2498 C         -62.6230    4.4400  -32.6900 C.2     158 ALA    0.0700
   2499 O         -63.6500    4.5070  -33.3690 O.2     158 ALA    0.0900
   2500 CB        -62.5460    5.8840  -30.6120 C.3     158 ALA   -0.2700
   2501 HN        -61.0430    4.0210  -29.9280 H       158 ALA    0.0900
   2502 HA        -63.6490    4.0510  -30.9000 H       158 ALA    0.0900
   2503 HB1       -61.5470    6.2970  -30.8680 H       158 ALA    0.0900
   2504 HB2       -62.6560    5.8800  -29.5070 H       158 ALA    0.5100
   2505 HB3       -63.3250    6.5360  -31.0630 H       158 ALA   -0.5100
   2506 N         -61.4130    4.3250  -33.2420 N.am    159 PHE   -0.4700
   2507 CA        -61.2500    4.2880  -34.6900 C.3     159 PHE    0.3100
   2508 C         -62.0000    3.1210  -35.3050 C.2     159 PHE    0.0700
   2509 O         -62.6140    3.2610  -36.3620 O.2     159 PHE    0.0900
   2510 CB        -59.7870    4.1900  -35.0870 C.3     159 PHE   -0.1800
   2511 CG        -59.5780    4.1170  -36.5680 C.ar    159 PHE    0.0900
   2512 CD1       -59.7930    5.2290  -37.3550 C.ar    159 PHE    0.0900
   2513 CD2       -59.1690    2.9390  -37.1730 C.ar    159 PHE    0.0000
   2514 CE1       -59.5920    5.1830  -38.7070 C.ar    159 PHE   -0.1150
   2515 CE2       -58.9700    2.8780  -38.5350 C.ar    159 PHE    0.1150
   2516 CZ        -59.1770    4.0050  -39.3050 C.ar    159 PHE   -0.1150
   2517 HN        -60.5790    4.2600  -32.6990 H       159 PHE    0.1150
   2518 HA        -61.6830    5.1910  -35.0940 H       159 PHE   -0.1150
   2519 HB1       -59.3480    3.2700  -34.6450 H       159 PHE    0.1150
   2520 HB2       -59.2450    5.0870  -34.7200 H       159 PHE   -0.1150
   2521 HD1       -60.1240    6.1480  -36.8960 H       159 PHE    0.1150
   2522 HD2       -59.0040    2.0590  -36.5690 H       159 PHE   -0.1150
   2523 HE1       -59.7580    6.0650  -39.3080 H       159 PHE    0.1150
   2524 HE2       -58.6550    1.9550  -38.9980 H       159 PHE    0.5100
   2525 HZ        -59.0150    3.9690  -40.3720 H       159 PHE   -0.5100
   2526 N         -61.9510    1.9700  -34.6360 N.am    160 THR   -0.4700
   2527 CA        -62.7000    0.7870  -35.0590 C.3     160 THR    0.3100
   2528 C         -64.2050    1.0460  -35.0880 C.2     160 THR    0.0700
   2529 O         -64.9140    0.5510  -35.9600 O.2     160 THR    0.0900
   2530 CB        -62.4160   -0.4520  -34.1610 C.3     160 THR    0.1400
   2531 CG2       -61.1370   -1.1260  -34.5590 C.3     160 THR    0.0900
   2532 OG1       -62.2930   -0.0570  -32.8040 O.3     160 THR   -0.6600
   2533 HN        -61.4000    1.8650  -33.8120 H       160 THR    0.4300
   2534 HA        -62.4200    0.5730  -36.0790 H       160 THR   -0.2700
   2535 HB        -63.2520   -1.1780  -34.2490 H       160 THR    0.0900
   2536 HG1       -62.4210    0.8950  -32.7930 H       160 THR    0.0900
   2537 HG21      -60.2850   -0.4190  -34.4580 H       160 THR    0.0900
   2538 HG22      -61.1980   -1.4590  -35.6170 H       160 THR    0.5100
   2539 HG23      -60.9510   -2.0020  -33.9020 H       160 THR   -0.5100
   2540 N         -64.6940    1.8270  -34.1330 N.am    161 TRP   -0.4700
   2541 CA        -66.1120    2.1290  -34.0700 C.3     161 TRP    0.3100
   2542 C         -66.5350    3.0710  -35.1820 C.2     161 TRP    0.0700
   2543 O         -67.5200    2.8360  -35.8700 O.2     161 TRP    0.0900
   2544 CB        -66.4840    2.6740  -32.6900 C.3     161 TRP   -0.1800
   2545 CG        -66.3980    1.6180  -31.6570 C.ar    161 TRP    0.0900
   2546 CD1       -65.2660    1.0870  -31.1260 C.ar    161 TRP    0.0900
   2547 CD2       -67.4930    0.9130  -31.0620 C.ar    161 TRP   -0.0300
   2548 CE2       -66.9390   -0.0210  -30.1580 C.ar    161 TRP   -0.1500
   2549 CE3       -68.9000    0.9880  -31.1960 C.ar    161 TRP    0.2200
   2550 NE1       -65.5760    0.1080  -30.2210 N.ar    161 TRP   -0.5100
   2551 CZ2       -67.7380   -0.8780  -29.3800 C.ar    161 TRP    0.3700
   2552 CZ3       -69.6950    0.1340  -30.4250 C.ar    161 TRP    0.2400
   2553 CH2       -69.1100   -0.7880  -29.5280 C.ar    161 TRP    0.1100
   2554 HN        -64.1200    2.2340  -33.4270 H       161 TRP   -0.2500
   2555 HA        -66.6580    1.2210  -34.2750 H       161 TRP    0.1700
   2556 HB1       -67.5230    3.0670  -32.7170 H       161 TRP   -0.2000
   2557 HB2       -65.7900    3.4980  -32.4200 H       161 TRP    0.1400
   2558 HD1       -64.2620    1.3940  -31.3820 H       161 TRP   -0.2700
   2559 HE1       -64.9330   -0.4130  -29.7050 H       161 TRP    0.1600
   2560 HE3       -69.3670    1.6850  -31.8770 H       161 TRP   -0.1400
   2561 HZ2       -67.3130   -1.5890  -28.6880 H       161 TRP    0.1400
   2562 HZ3       -70.7700    0.1800  -30.5160 H       161 TRP    0.5100
   2563 HH2       -69.7480   -1.4360  -28.9460 H       161 TRP   -0.5100
   2564 N         -65.7780    4.1370  -35.3710 N.am    162 VAL   -0.4700
   2565 CA        -66.0050    5.0090  -36.5110 C.3     162 VAL    0.3100
   2566 C         -65.9630    4.2190  -37.8300 C.2     162 VAL    0.0700
   2567 O         -66.9210    4.2420  -38.5880 O.2     162 VAL    0.0900
   2568 CB        -65.0190    6.2110  -36.4900 C.3     162 VAL   -0.0900
   2569 CG1       -64.9370    6.8940  -37.8420 C.3     162 VAL    0.0900
   2570 CG2       -65.4470    7.1920  -35.4340 C.3     162 VAL   -0.2700
   2571 HN        -65.0340    4.3870  -34.7560 H       162 VAL    0.0900
   2572 HA        -67.0250    5.3600  -36.4650 H       162 VAL    0.0900
   2573 HB        -64.0090    5.8470  -36.2060 H       162 VAL    0.0900
   2574 HG11      -65.9580    7.1150  -38.2210 H       162 VAL   -0.2700
   2575 HG12      -64.4250    6.2300  -38.5710 H       162 VAL    0.0900
   2576 HG13      -64.3790    7.8500  -37.7510 H       162 VAL    0.0900
   2577 HG21      -65.4470    6.7020  -34.4360 H       162 VAL    0.0900
   2578 HG22      -66.4740    7.5560  -35.6500 H       162 VAL    0.5100
   2579 HG23      -64.7440    8.0510  -35.4080 H       162 VAL   -0.5100
   2580 N         -64.8890    3.4790  -38.0840 N.am    163 MET   -0.4700
   2581 CA        -64.8050    2.6830  -39.3030 C.3     163 MET    0.3100
   2582 C         -65.9350    1.6750  -39.4970 C.2     163 MET    0.0700
   2583 O         -66.4040    1.4560  -40.6200 O.2     163 MET    0.0900
   2584 CB        -63.4690    1.9550  -39.3900 C.3     163 MET   -0.1800
   2585 CG        -62.3310    2.8830  -39.6510 C.3     163 MET    0.0900
   2586 SD        -62.6250    3.9640  -41.0530 S.3     163 MET    0.0900
   2587 CE        -62.4050    2.8070  -42.3930 C.3     163 MET   -0.1400
   2588 HN        -64.1070    3.4340  -37.4660 H       163 MET    0.0900
   2589 HA        -64.9220    3.3500  -40.1450 H       163 MET    0.0900
   2590 HB1       -63.5190    1.2090  -40.2120 H       163 MET   -0.0900
   2591 HB2       -63.2860    1.4240  -38.4320 H       163 MET   -0.2200
   2592 HG1       -61.4190    2.2780  -39.8370 H       163 MET    0.0900
   2593 HG2       -62.1610    3.4960  -38.7410 H       163 MET    0.0900
   2594 HE1       -63.1310    1.9680  -42.3250 H       163 MET    0.0900
   2595 HE2       -61.3820    2.3770  -42.3640 H       163 MET    0.5100
   2596 HE3       -62.5580    3.3150  -43.3690 H       163 MET   -0.5100
   2597 N         -66.3650    1.0480  -38.4100 N.am    164 ALA   -0.4700
   2598 CA        -67.4070    0.0350  -38.5030 C.3     164 ALA    0.3100
   2599 C         -68.7760    0.6620  -38.7430 C.2     164 ALA    0.0700
   2600 O         -69.6150    0.0960  -39.4420 O.2     164 ALA    0.0900
   2601 CB        -67.4290   -0.8270  -37.2680 C.3     164 ALA   -0.2700
   2602 HN        -66.0030    1.2360  -37.5000 H       164 ALA    0.0900
   2603 HA        -67.2090   -0.5680  -39.3760 H       164 ALA    0.0900
   2604 HB1       -67.6250   -0.2030  -36.3700 H       164 ALA    0.0900
   2605 HB2       -66.4480   -1.3320  -37.1410 H       164 ALA    0.5100
   2606 HB3       -68.2330   -1.5890  -37.3520 H       164 ALA   -0.5100
   2607 N         -69.0050    1.8360  -38.1620 N.am    165 LEU   -0.4700
   2608 CA        -70.2080    2.5940  -38.4730 C.3     165 LEU    0.3100
   2609 C         -70.1520    3.0950  -39.9200 C.2     165 LEU    0.0700
   2610 O         -71.1410    3.0490  -40.6380 O.2     165 LEU    0.0900
   2611 CB        -70.4040    3.7450  -37.4810 C.3     165 LEU   -0.1800
   2612 CG        -70.8540    3.3090  -36.0890 C.3     165 LEU    0.0900
   2613 CD1       -70.9230    4.4790  -35.1290 C.3     165 LEU    0.0900
   2614 CD2       -72.2030    2.6360  -36.2010 C.3     165 LEU   -0.0900
   2615 HN        -68.3780    2.2430  -37.5030 H       165 LEU    0.0900
   2616 HA        -71.0480    1.9180  -38.4310 H       165 LEU   -0.2700
   2617 HB1       -71.1660    4.4370  -37.8950 H       165 LEU    0.0900
   2618 HB2       -69.4410    4.2880  -37.3830 H       165 LEU    0.0900
   2619 HG        -70.1380    2.5580  -35.6940 H       165 LEU    0.0900
   2620 HD11      -71.6450    5.2370  -35.5010 H       165 LEU   -0.2700
   2621 HD12      -69.9230    4.9560  -35.0400 H       165 LEU    0.0900
   2622 HD13      -71.2610    4.1300  -34.1300 H       165 LEU    0.0900
   2623 HD21      -72.0990    1.6540  -36.7090 H       165 LEU    0.0900
   2624 HD22      -72.8950    3.2710  -36.7940 H       165 LEU    0.5100
   2625 HD23      -72.6260    2.4680  -35.1870 H       165 LEU   -0.5100
   2626 N         -68.9710    3.5050  -40.3730 N.am    166 ALA   -0.4700
   2627 CA        -68.7910    3.9320  -41.7540 C.3     166 ALA    0.3100
   2628 C         -69.1820    2.8280  -42.7400 C.2     166 ALA    0.0700
   2629 O         -69.3410    3.0740  -43.9390 O.2     166 ALA    0.0900
   2630 CB        -67.3390    4.3570  -41.9930 C.3     166 ALA   -0.2700
   2631 HN        -68.1610    3.5380  -39.7930 H       166 ALA    0.0900
   2632 HA        -69.4610    4.7590  -41.9400 H       166 ALA    0.0900
   2633 HB1       -66.6720    3.4680  -41.9670 H       166 ALA    0.0900
   2634 HB2       -67.0170    5.0650  -41.2000 H       166 ALA    0.5100
   2635 HB3       -67.2460    4.8420  -42.9880 H       166 ALA   -0.5100
   2636 N         -69.3290    1.6090  -42.2270 N.am    167 CYS   -0.4700
   2637 CA        -69.7500    0.4690  -43.0280 C.3     167 CYS    0.3100
   2638 C         -71.2120    0.0750  -42.7630 C.2     167 CYS    0.0700
   2639 O         -72.0430    0.0390  -43.6780 O.2     167 CYS    0.0900
   2640 CB        -68.8110   -0.7230  -42.8130 C.3     167 CYS   -0.1100
   2641 SG        -69.3460   -2.2190  -43.6870 S.3     167 CYS    0.0900
   2642 HN        -69.1560    1.4200  -41.2630 H       167 CYS    0.0900
   2643 HA        -69.7420    0.7700  -44.0650 H       167 CYS   -0.2300
   2644 HB1       -68.7590   -0.9340  -41.7250 H       167 CYS    0.1600
   2645 HB2       -67.7980   -0.4370  -43.1630 H       167 CYS    0.5100
   2646 HG1       -68.2280   -2.8930  -43.4600 H       167 CYS   -0.5100
   2647 N         -71.5060   -0.2600  -41.5090 N.am    168 ALA   -0.4700
   2648 CA        -72.8270   -0.7480  -41.1070 C.3     168 ALA    0.3100
   2649 C         -73.9800    0.2790  -41.1520 C.2     168 ALA    0.0700
   2650 O         -75.1190   -0.0720  -41.4620 O.2     168 ALA    0.0900
   2651 CB        -72.7420   -1.3890  -39.7210 C.3     168 ALA   -0.2700
   2652 HN        -70.8310   -0.1950  -40.7790 H       168 ALA    0.0900
   2653 HA        -73.1580   -1.4700  -41.8380 H       168 ALA    0.0900
   2654 HB1       -72.5650   -0.6090  -38.9500 H       168 ALA    0.0900
   2655 HB2       -71.9010   -2.1140  -39.6900 H       168 ALA    0.5100
   2656 HB3       -73.6950   -1.9100  -39.4870 H       168 ALA   -0.5100
   2657 N         -73.7030    1.5320  -40.8080 N.am    169 ALA   -0.4700
   2658 CA        -74.7380    2.5670  -40.8030 C.3     169 ALA    0.3100
   2659 C         -75.3310    2.9690  -42.1660 C.2     169 ALA    0.0700
   2660 O         -76.5370    3.1820  -42.2550 O.2     169 ALA    0.0900
   2661 CB        -74.2730    3.8000  -40.0240 C.3     169 ALA   -0.2700
   2662 HN        -72.7870    1.8210  -40.5400 H       169 ALA    0.0900
   2663 HA        -75.6240    2.1500  -40.3490 H       169 ALA    0.0900
   2664 HB1       -73.4710    4.3250  -40.5850 H       169 ALA    0.0900
   2665 HB2       -73.8720    3.4920  -39.0350 H       169 ALA    0.5100
   2666 HB3       -75.1240    4.5000  -39.8820 H       169 ALA   -0.5100
   2667 N         -74.5060    3.1030  -43.2260 N.am    170 PRO   -0.2900
   2668 CA        -75.0950    3.5160  -44.5110 C.3     170 PRO    0.0000
   2669 C         -76.2910    2.7150  -45.0630 C.2     170 PRO    0.0900
   2670 O         -77.1990    3.3520  -45.5810 O.2     170 PRO    0.0900
   2671 CB        -73.9090    3.4600  -45.4800 C.3     170 PRO    0.0200
   2672 CG        -72.7390    3.7320  -44.6220 C.3     170 PRO    0.0900
   2673 CD        -73.0300    3.1020  -43.2900 C.3     170 PRO   -0.1800
   2674 HA        -75.5550    4.4870  -44.4180 H       170 PRO    0.0900
   2675 HB1       -74.0080    4.2290  -46.2760 H       170 PRO    0.0900
   2676 HB2       -73.8300    2.4580  -45.9550 H       170 PRO   -0.1800
   2677 HG1       -71.8210    3.2900  -45.0670 H       170 PRO    0.0900
   2678 HG2       -72.5900    4.8270  -44.5080 H       170 PRO    0.0900
   2679 HD1       -72.6470    2.0620  -43.2380 H       170 PRO    0.5100
   2680 HD2       -72.6120    3.7020  -42.4540 H       170 PRO   -0.5100
   2681 N         -76.2980    1.3700  -44.9830 N.am    171 PRO   -0.2900
   2682 CA        -77.4800    0.6430  -45.4550 C.3     171 PRO    0.0000
   2683 C         -78.7940    0.9810  -44.7570 C.2     171 PRO    0.0900
   2684 O         -79.8490    0.8670  -45.3890 O.2     171 PRO    0.0900
   2685 CB        -77.1010   -0.8160  -45.2110 C.3     171 PRO    0.0200
   2686 CG        -75.6460   -0.8350  -45.4090 C.3     171 PRO    0.0900
   2687 CD        -75.1720    0.4430  -44.7630 C.3     171 PRO   -0.1800
   2688 HA        -77.6900    0.8890  -46.4840 H       171 PRO    0.0900
   2689 HB1       -77.6110   -1.4880  -45.9340 H       171 PRO    0.0900
   2690 HB2       -77.3690   -1.1290  -44.1790 H       171 PRO   -0.1800
   2691 HG1       -75.1900   -1.7210  -44.9190 H       171 PRO    0.0900
   2692 HG2       -75.3920   -0.8520  -46.4900 H       171 PRO    0.0900
   2693 HD1       -74.9930    0.3110  -43.6750 H       171 PRO    0.5100
   2694 HD2       -74.2550    0.8330  -45.2530 H       171 PRO   -0.5100
   2695 N         -78.7380    1.3800  -43.4860 N.am    172 LEU   -0.4700
   2696 CA        -79.9290    1.8040  -42.7500 C.3     172 LEU    0.3100
   2697 C         -80.5050    3.0890  -43.3060 C.2     172 LEU    0.0700
   2698 O         -81.6840    3.3600  -43.1490 O.2     172 LEU    0.0900
   2699 CB        -79.6080    2.0340  -41.2770 C.3     172 LEU   -0.1800
   2700 CG        -79.2440    0.8110  -40.4450 C.3     172 LEU    0.0900
   2701 CD1       -79.1320    1.2100  -38.9960 C.3     172 LEU    0.0900
   2702 CD2       -80.2890   -0.2660  -40.6090 C.3     172 LEU   -0.0900
   2703 HN        -77.8800    1.4100  -42.9800 H       172 LEU    0.0900
   2704 HA        -80.6760    1.0310  -42.8540 H       172 LEU   -0.2700
   2705 HB1       -80.4970    2.5050  -40.8090 H       172 LEU    0.0900
   2706 HB2       -78.7540    2.7410  -41.2250 H       172 LEU    0.0900
   2707 HG        -78.2750    0.3960  -40.7940 H       172 LEU    0.0900
   2708 HD11      -80.0990    1.6220  -38.6370 H       172 LEU   -0.2700
   2709 HD12      -78.3480    1.9900  -38.8780 H       172 LEU    0.0900
   2710 HD13      -78.8730    0.3240  -38.3780 H       172 LEU    0.0900
   2711 HD21      -80.3600   -0.5690  -41.6750 H       172 LEU    0.0900
   2712 HD22      -81.2790    0.1150  -40.2810 H       172 LEU    0.5100
   2713 HD23      -80.0130   -1.1560  -40.0040 H       172 LEU   -0.5100
   2714 N         -79.6490    3.9240  -43.8820 N.am    173 VAL   -0.4700
   2715 CA        -80.0910    5.1890  -44.4770 C.3     173 VAL    0.3100
   2716 C         -80.2230    5.2890  -46.0140 C.2     173 VAL    0.0700
   2717 O         -80.4860    6.3700  -46.5430 O.2     173 VAL    0.0900
   2718 CB        -79.4110    6.4130  -43.8190 C.3     173 VAL   -0.0900
   2719 CG1       -79.9800    6.6150  -42.4150 C.3     173 VAL    0.0900
   2720 CG2       -77.9090    6.2300  -43.7580 C.3     173 VAL   -0.2700
   2721 HN        -78.6730    3.7300  -43.9360 H       173 VAL    0.0900
   2722 HA        -81.1620    5.2520  -44.3540 H       173 VAL    0.0900
   2723 HB        -79.5990    7.3190  -44.4320 H       173 VAL    0.0900
   2724 HG11      -79.7920    5.7140  -41.7930 H       173 VAL   -0.2700
   2725 HG12      -81.0770    6.7830  -42.4720 H       173 VAL    0.0900
   2726 HG13      -79.4930    7.4890  -41.9310 H       173 VAL    0.0900
   2727 HG21      -77.5200    5.9320  -44.7550 H       173 VAL    0.0900
   2728 HG22      -77.6530    5.4350  -43.0260 H       173 VAL    0.5100
   2729 HG23      -77.4230    7.1840  -43.4600 H       173 VAL   -0.5100
   2730 N         -80.0320    4.1810  -46.7280 N.am    174 GLY   -0.4700
   2731 CA        -80.2300    4.1990  -48.1620 C.3     174 GLY    0.3100
   2732 C         -79.0440    4.1130  -49.0930 C.2     174 GLY   -0.0200
   2733 O         -79.2120    4.2450  -50.3090 O.2     174 GLY    0.0900
   2734 HN        -79.7530    3.3150  -46.3210 H       174 GLY    0.0900
   2735 HA1       -80.7400    5.1240  -48.3790 H       174 GLY    0.5100
   2736 HA2       -80.8690    3.3570  -48.3830 H       174 GLY   -0.5100
   2737 N         -77.8540    3.8840  -48.5510 N.am    175 TRP   -0.4700
   2738 CA        -76.7440    3.4620  -49.3870 C.3     175 TRP    0.3100
   2739 C         -76.5530    1.9740  -49.1390 C.2     175 TRP    0.0700
   2740 O         -76.1930    1.5600  -48.0460 O.2     175 TRP    0.0900
   2741 CB        -75.4850    4.2780  -49.0940 C.3     175 TRP   -0.1800
   2742 CG        -74.4330    4.1940  -50.1680 C.ar    175 TRP    0.0900
   2743 CD1       -74.5870    3.7320  -51.4480 C.ar    175 TRP    0.0900
   2744 CD2       -73.0590    4.5650  -50.0380 C.ar    175 TRP   -0.0300
   2745 CE2       -72.4360    4.3020  -51.2790 C.ar    175 TRP   -0.1500
   2746 CE3       -72.2940    5.0910  -48.9950 C.ar    175 TRP    0.2200
   2747 NE1       -73.3920    3.8000  -52.1210 N.ar    175 TRP   -0.5100
   2748 CZ2       -71.0840    4.5580  -51.4990 C.ar    175 TRP    0.3700
   2749 CZ3       -70.9610    5.3470  -49.2180 C.ar    175 TRP    0.2400
   2750 CH2       -70.3660    5.0810  -50.4560 C.ar    175 TRP    0.1100
   2751 HN        -77.6720    3.9880  -47.5760 H       175 TRP   -0.2500
   2752 HA        -77.0390    3.5930  -50.4180 H       175 TRP    0.1700
   2753 HB1       -75.0390    3.9120  -48.1440 H       175 TRP   -0.2000
   2754 HB2       -75.7720    5.3440  -48.9740 H       175 TRP    0.1400
   2755 HD1       -75.5140    3.3690  -51.8670 H       175 TRP   -0.2700
   2756 HE1       -73.2470    3.5330  -53.0490 H       175 TRP    0.1600
   2757 HE3       -72.7240    5.3010  -48.0260 H       175 TRP   -0.1400
   2758 HZ2       -70.6040    4.3580  -52.4450 H       175 TRP    0.1400
   2759 HZ3       -70.3600    5.7600  -48.4200 H       175 TRP    0.5100
   2760 HH2       -69.3150    5.2910  -50.5930 H       175 TRP   -0.5100
   2761 N         -76.8010    1.1850  -50.1790 N.am    176 SER   -0.4700
   2762 CA        -77.1790   -0.2180  -50.0880 C.3     176 SER    0.3100
   2763 C         -78.3570   -0.4220  -49.1150 C.2     176 SER    0.0700
   2764 O         -79.1380    0.5070  -48.8550 O.2     176 SER    0.0900
   2765 CB        -75.9810   -1.0930  -49.7100 C.3     176 SER    0.0500
   2766 OG        -76.2500   -2.4650  -49.9360 O.3     176 SER    0.0900
   2767 HN        -76.7340    1.5370  -51.1090 H       176 SER    0.0900
   2768 HA        -77.5710   -0.5190  -51.0490 H       176 SER   -0.6600
   2769 HB1       -75.7450   -0.9530  -48.6330 H       176 SER    0.4300
   2770 HB2       -75.1010   -0.8000  -50.3220 H       176 SER    0.5100
   2771 HG1       -75.9730   -2.6440  -50.8380 H       176 SER   -0.5100
   2772 N         -78.4210   -1.5850  -48.4770 N.am    177 ARG   -0.4700
   2773 CA        -79.6110   -1.9530  -47.7190 C.3     177 ARG    0.3100
   2774 C         -79.4360   -3.3380  -47.1000 C.2     177 ARG    0.0700
   2775 O         -78.6670   -4.1600  -47.6120 O.2     177 ARG    0.0900
   2776 CB        -80.8270   -1.9820  -48.6630 C.3     177 ARG   -0.1800
   2777 CG        -80.6990   -3.0020  -49.7830 C.3     177 ARG    0.0900
   2778 CD        -81.9900   -3.1820  -50.5450 C.3     177 ARG    0.0900
   2779 NE        -81.9050   -4.3360  -51.4440 N.pl3   177 ARG   -0.1800
   2780 CZ        -82.9110   -4.8050  -52.1770 C.cat   177 ARG    0.0900
   2781 NH1       -84.1090   -4.2320  -52.1320 N.pl3   177 ARG    0.0900
   2782 NH2       -82.7140   -5.8620  -52.9540 N.pl3   177 ARG    0.2000
   2783 HN        -77.6740   -2.2460  -48.4860 H       177 ARG    0.0900
   2784 HA        -79.7540   -1.2260  -46.9350 H       177 ARG    0.0900
   2785 HB1       -80.9520   -0.9740  -49.1120 H       177 ARG   -0.7000
   2786 HB2       -81.7330   -2.2240  -48.0660 H       177 ARG    0.4400
   2787 HG1       -80.3990   -3.9790  -49.3480 H       177 ARG    0.6400
   2788 HG2       -79.9090   -2.6640  -50.4870 H       177 ARG   -0.8000
   2789 HD1       -82.1960   -2.2810  -51.1620 H       177 ARG    0.4600
   2790 HD2       -82.8280   -3.3590  -49.8370 H       177 ARG    0.4600
   2791 HE        -81.0270   -4.8060  -51.5100 H       177 ARG   -0.8000
   2792 HH11      -84.2630   -3.4410  -51.5410 H       177 ARG    0.4600
   2793 HH12      -84.8580   -4.5950  -52.6880 H       177 ARG    0.4600
   2794 HH21      -81.8160   -6.3000  -52.9840 H       177 ARG    0.5100
   2795 HH22      -83.4660   -6.2220  -53.5090 H       177 ARG   -0.5100
   2796 N         -80.1820   -3.6300  -46.0380 N.am    178 TYR   -0.4700
   2797 CA        -80.1120   -4.9710  -45.4670 C.3     178 TYR    0.3100
   2798 C         -81.2780   -5.8290  -45.9520 C.2     178 TYR    0.0700
   2799 O         -82.4380   -5.4390  -45.8620 O.2     178 TYR    0.0900
   2800 CB        -80.0550   -4.9670  -43.9260 C.3     178 TYR   -0.1800
   2801 CG        -78.8460   -4.2980  -43.3160 C.ar    178 TYR    0.0900
   2802 CD1       -77.6030   -4.8990  -43.3320 C.ar    178 TYR    0.0900
   2803 CD2       -78.9590   -3.0570  -42.7050 C.ar    178 TYR    0.0000
   2804 CE1       -76.4930   -4.2620  -42.7650 C.ar    178 TYR   -0.1150
   2805 CE2       -77.8680   -2.4240  -42.1400 C.ar    178 TYR    0.1150
   2806 CZ        -76.6420   -3.0270  -42.1690 C.ar    178 TYR   -0.1150
   2807 OH        -75.5640   -2.3960  -41.6020 O.3     178 TYR    0.1150
   2808 HN        -80.7970   -2.9770  -45.6020 H       178 TYR    0.1100
   2809 HA        -79.2270   -5.4440  -45.8650 H       178 TYR   -0.5400
   2810 HB1       -80.0530   -6.0190  -43.5660 H       178 TYR    0.4300
   2811 HB2       -80.9470   -4.4320  -43.5360 H       178 TYR   -0.1150
   2812 HD1       -77.4870   -5.8710  -43.7880 H       178 TYR    0.1150
   2813 HD2       -79.9240   -2.5740  -42.6710 H       178 TYR   -0.1150
   2814 HE1       -75.5230   -4.7360  -42.7950 H       178 TYR    0.1150
   2815 HE2       -77.9840   -1.4540  -41.6780 H       178 TYR    0.5100
   2816 HH        -75.7720   -1.4620  -41.5300 H       178 TYR   -0.5100
   2817 N         -80.9710   -7.0070  -46.4770 N.am    179 ILE   -0.4700
   2818 CA        -82.0040   -7.9410  -46.8960 C.3     179 ILE    0.3100
   2819 C         -81.5690   -9.3370  -46.4620 C.2     179 ILE    0.0700
   2820 O         -80.3880   -9.5710  -46.3130 O.2     179 ILE    0.0900
   2821 CB        -82.2290   -7.8950  -48.4430 C.3     179 ILE   -0.0900
   2822 CG1       -81.0320   -8.4660  -49.1980 C.3     179 ILE    0.0900
   2823 CG2       -82.4680   -6.4770  -48.9430 C.3     179 ILE   -0.2700
   2824 CD        -81.2660   -8.5530  -50.6800 C.3     179 ILE    0.0900
   2825 HN        -80.0280   -7.3030  -46.6080 H       179 ILE    0.0900
   2826 HA        -82.9150   -7.6770  -46.3800 H       179 ILE    0.0900
   2827 HB        -83.1100   -8.5220  -48.6990 H       179 ILE   -0.1800
   2828 HG11      -80.8160   -9.4840  -48.8100 H       179 ILE    0.0900
   2829 HG12      -80.1500   -7.8170  -49.0130 H       179 ILE    0.0900
   2830 HG21      -81.5320   -5.8830  -48.8720 H       179 ILE   -0.2700
   2831 HG22      -83.2490   -5.9840  -48.3230 H       179 ILE    0.0900
   2832 HG23      -82.7950   -6.4990  -50.0050 H       179 ILE    0.0900
   2833 HD1       -81.2910   -7.5350  -51.1230 H       179 ILE    0.0900
   2834 HD2       -82.2380   -9.0510  -50.8800 H       179 ILE    0.5100
   2835 HD3       -80.4450   -9.1290  -51.1580 H       179 ILE   -0.5100
   2836 N         -82.5100  -10.2720  -46.2530 N.am    180 PRO   -0.2900
   2837 CA        -82.1610  -11.6600  -45.9320 C.3     180 PRO    0.0000
   2838 C         -81.2380  -12.1920  -46.9840 C.2     180 PRO    0.0900
   2839 O         -81.3610  -11.7990  -48.1310 O.2     180 PRO    0.0900
   2840 CB        -83.4960  -12.4000  -46.0390 C.3     180 PRO    0.0200
   2841 CG        -84.5040  -11.3800  -45.7190 C.3     180 PRO    0.0900
   2842 CD        -83.9660  -10.0590  -46.2400 C.3     180 PRO   -0.1800
   2843 HA        -81.6930  -11.7150  -44.9620 H       180 PRO    0.0900
   2844 HB1       -83.5400  -13.2410  -45.3140 H       180 PRO    0.0900
   2845 HB2       -83.6470  -12.8000  -47.0630 H       180 PRO   -0.1800
   2846 HG1       -85.4690  -11.6240  -46.2100 H       180 PRO    0.0900
   2847 HG2       -84.6630  -11.3250  -44.6210 H       180 PRO    0.0900
   2848 HD1       -84.3290   -9.8470  -47.2670 H       180 PRO    0.5100
   2849 HD2       -84.2230   -9.2170  -45.5650 H       180 PRO   -0.5100
   2850 N         -80.3170  -13.0640  -46.6320 N.am    181 GLU   -0.4700
   2851 CA        -79.3610  -13.5070  -47.6260 C.3     181 GLU    0.3100
   2852 C         -79.3210  -15.0160  -47.5820 C.2     181 GLU    0.0700
   2853 O         -79.7780  -15.6090  -46.6090 O.2     181 GLU    0.0900
   2854 CB        -77.9630  -12.9020  -47.3710 C.3     181 GLU   -0.1800
   2855 CG        -77.2720  -13.4830  -46.1330 C.3     181 GLU    0.0900
   2856 CD        -75.8290  -13.0320  -45.9160 C.2     181 GLU    0.0900
   2857 OE1       -75.0690  -12.8590  -46.8940 O.co2   181 GLU   -0.2800
   2858 OE2       -75.4460  -12.8780  -44.7360 O.co2   181 GLU    0.0900
   2859 HN        -80.2360  -13.4430  -45.7130 H       181 GLU    0.0900
   2860 HA        -79.7280  -13.2030  -48.5960 H       181 GLU    0.6200
   2861 HB1       -78.0690  -11.8040  -47.2370 H       181 GLU   -0.7600
   2862 HB2       -77.3240  -13.0960  -48.2590 H       181 GLU   -0.7600
   2863 HG1       -77.2710  -14.5900  -46.2220 H       181 GLU    0.5100
   2864 HG2       -77.8570  -13.1890  -45.2380 H       181 GLU   -0.5100
   2865 N         -78.7870  -15.6370  -48.6340 N.am    182 GLY   -0.4700
   2866 CA        -78.5640  -17.0710  -48.6240 C.3     182 GLY    0.3100
   2867 C         -79.8600  -17.8360  -48.5000 C.2     182 GLY   -0.0200
   2868 O         -80.7470  -17.7130  -49.3280 O.2     182 GLY    0.0900
   2869 HN        -78.5210  -15.1530  -49.4630 H       182 GLY    0.0900
   2870 HA1       -77.9280  -17.3070  -47.7840 H       182 GLY    0.5100
   2871 HA2       -78.0760  -17.3420  -49.5490 H       182 GLY   -0.5100
   2872 N         -79.9860  -18.6110  -47.4300 N.am    183 MET   -0.4700
   2873 CA        -81.1930  -19.3760  -47.1420 C.3     183 MET    0.3100
   2874 C         -82.2720  -18.5010  -46.4950 C.2     183 MET    0.0700
   2875 O         -83.3110  -18.9870  -46.0500 O.2     183 MET    0.0900
   2876 CB        -80.8510  -20.5510  -46.2410 C.3     183 MET   -0.1800
   2877 CG        -80.0340  -21.5920  -46.9390 C.3     183 MET    0.0900
   2878 SD        -79.2890  -22.7390  -45.7810 S.3     183 MET    0.0900
   2879 CE        -80.6360  -23.8830  -45.4930 C.3     183 MET   -0.1400
   2880 HN        -79.2480  -18.7060  -46.7660 H       183 MET    0.0900
   2881 HA        -81.6070  -19.7240  -48.0780 H       183 MET    0.0900
   2882 HB1       -81.7950  -21.0160  -45.8840 H       183 MET   -0.0900
   2883 HB2       -80.2810  -20.1760  -45.3650 H       183 MET   -0.2200
   2884 HG1       -79.2400  -21.0870  -47.5270 H       183 MET    0.0900
   2885 HG2       -80.6900  -22.1470  -47.6430 H       183 MET    0.0900
   2886 HE1       -80.7220  -24.6220  -46.3180 H       183 MET    0.0900
   2887 HE2       -81.5990  -23.3330  -45.4250 H       183 MET    0.5100
   2888 HE3       -80.4700  -24.4420  -44.5480 H       183 MET   -0.5100
   2889 N         -81.9770  -17.2040  -46.4350 N.am    184 GLN   -0.4700
   2890 CA        -82.8970  -16.1500  -46.0120 C.3     184 GLN    0.3100
   2891 C         -83.2540  -16.1840  -44.5340 C.2     184 GLN    0.0700
   2892 O         -84.2850  -15.6570  -44.1450 O.2     184 GLN    0.0900
   2893 CB        -84.1830  -16.1850  -46.8620 C.3     184 GLN   -0.1800
   2894 CG        -83.9540  -16.3370  -48.3680 C.3     184 GLN    0.0900
   2895 CD        -83.5480  -15.0390  -49.0200 C.2     184 GLN    0.0900
   2896 NE2       -82.4260  -15.0620  -49.7280 N.am    184 GLN   -0.1800
   2897 OE1       -84.2230  -14.0180  -48.8730 O.2     184 GLN    0.0900
   2898 HN        -81.0710  -16.8810  -46.6910 H       184 GLN    0.0900
   2899 HA        -82.3950  -15.2000  -46.1280 H       184 GLN    0.5500
   2900 HB1       -84.7380  -15.2400  -46.6890 H       184 GLN   -0.5500
   2901 HB2       -84.8040  -17.0380  -46.5170 H       184 GLN   -0.6200
   2902 HG1       -84.8930  -16.6940  -48.8440 H       184 GLN    0.3200
   2903 HG2       -83.1520  -17.0860  -48.5400 H       184 GLN    0.3000
   2904 HE21      -82.1050  -14.2310  -50.1830 H       184 GLN    0.5100
   2905 HE22      -81.9010  -15.9090  -49.8050 H       184 GLN   -0.5100
   2906 N         -82.4070  -16.7940  -43.7080 N.am    185 CYS   -0.4700
   2907 CA        -82.5930  -16.7430  -42.2570 C.3     185 CYS    0.3100
   2908 C         -81.7890  -15.6550  -41.5700 C.2     185 CYS    0.0700
   2909 O         -82.0360  -15.3420  -40.4080 O.2     185 CYS    0.0900
   2910 CB        -82.2190  -18.0730  -41.6290 C.3     185 CYS   -0.1100
   2911 SG        -83.1380  -19.4210  -42.3100 S.3     185 CYS    0.0900
   2912 HN        -81.6180  -17.3080  -44.0350 H       185 CYS    0.0900
   2913 HA        -83.6290  -16.5120  -42.0600 H       185 CYS   -0.2300
   2914 HB1       -82.4060  -18.0110  -40.5360 H       185 CYS    0.1600
   2915 HB2       -81.1350  -18.2470  -41.7880 H       185 CYS    0.5100
   2916 HG1       -84.2920  -19.0620  -41.7650 H       185 CYS   -0.5100
   2917 N         -80.8390  -15.0670  -42.2920 N.am    186 SER   -0.4700
   2918 CA        -80.0000  -14.0180  -41.7330 C.3     186 SER    0.3100
   2919 C         -79.9470  -12.8510  -42.6860 C.2     186 SER    0.0700
   2920 O         -80.1650  -13.0250  -43.8770 O.2     186 SER    0.0900
   2921 CB        -78.5910  -14.5450  -41.4830 C.3     186 SER    0.0500
   2922 OG        -78.1700  -15.3550  -42.5670 O.3     186 SER    0.0900
   2923 HN        -80.6600  -15.3160  -43.2390 H       186 SER    0.0900
   2924 HA        -80.4470  -13.6850  -40.8080 H       186 SER   -0.6600
   2925 HB1       -78.5800  -15.1560  -40.5550 H       186 SER    0.4300
   2926 HB2       -77.8860  -13.6940  -41.3760 H       186 SER    0.5100
   2927 HG1       -77.8840  -14.7480  -43.2550 H       186 SER   -0.5100
   2928 N         -79.6620  -11.6620  -42.1660 N.am    187 CYS   -0.4700
   2929 CA        -79.5980  -10.4560  -42.9790 C.3     187 CYS    0.3100
   2930 C         -78.2000   -9.8750  -43.0860 C.2     187 CYS    0.0700
   2931 O         -77.4480   -9.8650  -42.1210 O.2     187 CYS    0.0900
   2932 CB        -80.5290   -9.4060  -42.4080 C.3     187 CYS   -0.1000
   2933 SG        -82.1920  -10.0120  -42.3580 S.3     187 CYS    0.0900
   2934 HN        -79.4790  -11.5420  -41.1930 H       187 CYS    0.0900
   2935 HA        -79.8880  -10.7120  -43.9880 H       187 CYS   -0.0800
   2936 HB1       -80.4800   -8.4940  -43.0390 H       187 CYS    0.5100
   2937 HB2       -80.1950   -9.1420  -41.3820 H       187 CYS   -0.5100
   2938 N         -77.8690   -9.3640  -44.2670 N.am    188 GLY   -0.4700
   2939 CA        -76.5790   -8.7620  -44.5250 C.3     188 GLY    0.3100
   2940 C         -76.6560   -7.6710  -45.5820 C.2     188 GLY   -0.0200
   2941 O         -77.7250   -7.3400  -46.0790 O.2     188 GLY    0.0900
   2942 HN        -78.5020   -9.3720  -45.0360 H       188 GLY    0.0900
   2943 HA1       -75.9090   -9.5390  -44.8630 H       188 GLY    0.5100
   2944 HA2       -76.2170   -8.3350  -43.6010 H       188 GLY   -0.5100
   2945 N         -75.5050   -7.1030  -45.9240 N.am    189 ILE   -0.4700
   2946 CA        -75.4230   -6.0420  -46.9180 C.3     189 ILE    0.3100
   2947 C         -75.7790   -6.5950  -48.2850 C.2     189 ILE    0.0700
   2948 O         -75.4110   -7.7250  -48.6130 O.2     189 ILE    0.0900
   2949 CB        -74.0020   -5.4380  -46.9260 C.3     189 ILE   -0.0900
   2950 CG1       -73.8750   -4.3760  -45.8500 C.3     189 ILE    0.0900
   2951 CG2       -73.6520   -4.7890  -48.2480 C.3     189 ILE   -0.2700
   2952 CD        -72.5000   -3.7820  -45.8090 C.3     189 ILE    0.0900
   2953 HN        -74.6400   -7.3780  -45.5110 H       189 ILE    0.0900
   2954 HA        -76.1550   -5.2880  -46.6690 H       189 ILE    0.0900
   2955 HB        -73.2680   -6.2440  -46.7180 H       189 ILE   -0.1800
   2956 HG11      -74.1020   -4.8320  -44.8630 H       189 ILE    0.0900
   2957 HG12      -74.6120   -3.5680  -46.0500 H       189 ILE    0.0900
   2958 HG21      -74.3670   -3.9680  -48.4720 H       189 ILE   -0.2700
   2959 HG22      -73.7080   -5.5410  -49.0640 H       189 ILE    0.0900
   2960 HG23      -72.6260   -4.3640  -48.2010 H       189 ILE    0.0900
   2961 HD1       -71.8590   -4.2510  -46.5840 H       189 ILE    0.0900
   2962 HD2       -72.0420   -3.9610  -44.8120 H       189 ILE    0.5100
   2963 HD3       -72.5540   -2.6890  -46.0060 H       189 ILE   -0.5100
   2964 N         -76.4880   -5.8190  -49.1020 N.am    190 ASP   -0.4700
   2965 CA        -76.8060   -6.3390  -50.4180 C.3     190 ASP    0.3100
   2966 C         -75.7260   -5.9380  -51.4190 C.2     190 ASP    0.0700
   2967 O         -75.7350   -4.8460  -51.9930 O.2     190 ASP    0.0900
   2968 CB        -78.1660   -5.8050  -50.8730 C.3     190 ASP   -0.2800
   2969 CG        -78.5670   -6.3350  -52.2300 C.2     190 ASP    0.0900
   2970 OD1       -77.9670   -7.3490  -52.6540 O.co2   190 ASP    0.0900
   2971 OD2       -79.4750   -5.7410  -52.8620 O.co2   190 ASP    0.6200
   2972 HN        -76.8110   -4.9060  -48.8660 H       190 ASP   -0.7600
   2973 HA        -76.8220   -7.4180  -50.3610 H       190 ASP   -0.7600
   2974 HB1       -78.1230   -4.6980  -50.9230 H       190 ASP    0.5100
   2975 HB2       -78.9390   -6.1070  -50.1330 H       190 ASP   -0.5100
   2976 N         -74.8140   -6.8660  -51.6650 N.am    191 TYR   -0.4700
   2977 CA        -73.7280   -6.6000  -52.5800 C.3     191 TYR    0.3100
   2978 C         -73.9920   -7.3030  -53.8900 C.2     191 TYR    0.0700
   2979 O         -73.2990   -7.0810  -54.8730 O.2     191 TYR    0.0900
   2980 CB        -72.3820   -7.0520  -51.9760 C.3     191 TYR   -0.1800
   2981 CG        -72.3420   -8.5190  -51.6150 C.ar    191 TYR    0.0900
   2982 CD1       -73.0010   -8.9940  -50.4750 C.ar    191 TYR    0.0900
   2983 CD2       -71.6540   -9.4350  -52.4100 C.ar    191 TYR    0.0000
   2984 CE1       -72.9830  -10.3380  -50.1370 C.ar    191 TYR   -0.1150
   2985 CE2       -71.6220  -10.7900  -52.0830 C.ar    191 TYR    0.1150
   2986 CZ        -72.2940  -11.2340  -50.9390 C.ar    191 TYR   -0.1150
   2987 OH        -72.2840  -12.5730  -50.5920 O.3     191 TYR    0.1150
   2988 HN        -74.8340   -7.7680  -51.2400 H       191 TYR    0.1100
   2989 HA        -73.7120   -5.5400  -52.7800 H       191 TYR   -0.5400
   2990 HB1       -72.1860   -6.4780  -51.0460 H       191 TYR    0.4300
   2991 HB2       -71.5700   -6.8720  -52.7140 H       191 TYR   -0.1150
   2992 HD1       -73.5350   -8.2970  -49.8450 H       191 TYR    0.1150
   2993 HD2       -71.1370   -9.0890  -53.2940 H       191 TYR   -0.1150
   2994 HE1       -73.5020  -10.6840  -49.2550 H       191 TYR    0.1150
   2995 HE2       -71.0850  -11.4900  -52.7060 H       191 TYR    0.5100
   2996 HH        -72.9190  -12.7000  -49.8850 H       191 TYR   -0.5100
   2997 N         -75.0020   -8.1610  -53.9090 N.am    192 TYR   -0.4700
   2998 CA        -75.1700   -9.0440  -55.0560 C.3     192 TYR    0.3100
   2999 C         -76.2670   -8.6160  -56.0380 C.2     192 TYR    0.0700
   3000 O         -76.4750   -9.2360  -57.0790 O.2     192 TYR    0.0900
   3001 CB        -75.3860  -10.4800  -54.5680 C.3     192 TYR   -0.1800
   3002 CG        -76.3260  -10.5660  -53.4030 C.ar    192 TYR    0.0900
   3003 CD1       -77.6900  -10.6650  -53.5970 C.ar    192 TYR    0.0900
   3004 CD2       -75.8510  -10.5320  -52.1140 C.ar    192 TYR    0.0000
   3005 CE1       -78.5570  -10.7360  -52.5280 C.ar    192 TYR   -0.1150
   3006 CE2       -76.6910  -10.5990  -51.0450 C.ar    192 TYR    0.1150
   3007 CZ        -78.0480  -10.7000  -51.2420 C.ar    192 TYR   -0.1150
   3008 OH        -78.8830  -10.7610  -50.1370 O.3     192 TYR    0.1150
   3009 HN        -75.6660   -8.2400  -53.1710 H       192 TYR    0.1100
   3010 HA        -74.2830   -8.9810  -55.6670 H       192 TYR   -0.5400
   3011 HB1       -74.4140  -10.9100  -54.2440 H       192 TYR    0.4300
   3012 HB2       -75.8170  -11.0890  -55.3910 H       192 TYR   -0.1150
   3013 HD1       -78.0840  -10.6890  -54.6020 H       192 TYR    0.1150
   3014 HD2       -74.7870  -10.4500  -51.9440 H       192 TYR   -0.1150
   3015 HE1       -79.6210  -10.8190  -52.6910 H       192 TYR    0.1150
   3016 HE2       -76.2920  -10.5730  -50.0420 H       192 TYR    0.5100
   3017 HH        -78.3590  -10.5650  -49.3570 H       192 TYR   -0.5100
   3018 N         -76.9770   -7.5520  -55.6950 N.am    193 THR   -0.4700
   3019 CA        -78.1400   -7.1430  -56.4540 C.3     193 THR    0.3100
   3020 C         -77.9610   -5.6970  -56.8810 C.2     193 THR    0.0700
   3021 O         -77.5250   -4.8590  -56.0770 O.2     193 THR    0.0900
   3022 CB        -79.3840   -7.2740  -55.5850 C.3     193 THR    0.1400
   3023 CG2       -80.4330   -6.2150  -55.9290 C.3     193 THR    0.0900
   3024 OG1       -79.9130   -8.5900  -55.7390 O.3     193 THR   -0.6600
   3025 HN        -76.7440   -6.9890  -54.9070 H       193 THR    0.4300
   3026 HA        -78.2180   -7.7760  -57.3260 H       193 THR   -0.2700
   3027 HB        -79.1230   -7.1070  -54.5190 H       193 THR    0.0900
   3028 HG1       -79.2880   -9.1790  -55.3090 H       193 THR    0.0900
   3029 HG21      -80.6130   -6.1970  -57.0250 H       193 THR    0.0900
   3030 HG22      -80.0760   -5.2110  -55.6130 H       193 THR    0.5100
   3031 HG23      -81.3900   -6.4500  -55.4160 H       193 THR   -0.5100
   3032 N         -78.3040   -5.3880  -58.1420 N.am    194 PRO   -0.2900
   3033 CA        -77.9990   -4.0640  -58.6830 C.3     194 PRO    0.0000
   3034 C         -79.1340   -3.1170  -58.4050 C.2     194 PRO    0.0900
   3035 O         -79.7450   -2.6250  -59.3400 O.2     194 PRO    0.0900
   3036 CB        -77.9050   -4.3190  -60.1900 C.3     194 PRO    0.0200
   3037 CG        -77.9700   -5.8200  -60.3600 C.3     194 PRO    0.0900
   3038 CD        -78.7520   -6.3070  -59.1960 C.3     194 PRO   -0.1800
   3039 HA        -77.1000   -3.6720  -58.2350 H       194 PRO    0.0900
   3040 HB1       -76.9500   -3.9220  -60.5940 H       194 PRO    0.0900
   3041 HB2       -78.7500   -3.8300  -60.7210 H       194 PRO   -0.1800
   3042 HG1       -78.4760   -6.0860  -61.3130 H       194 PRO    0.0900
   3043 HG2       -76.9500   -6.2600  -60.3610 H       194 PRO    0.0900
   3044 HD1       -79.8450   -6.2100  -59.3590 H       194 PRO    0.5100
   3045 HD2       -78.4980   -7.3540  -58.9340 H       194 PRO   -0.5100
   3046 N         -79.4030   -2.8350  -57.1370 N.am    195 HSD   -0.4700
   3047 CA        -80.6310   -2.1630  -56.7880 C.3     195 HSD    0.3100
   3048 C         -80.3490   -0.6800  -56.8250 C.2     195 HSD    0.0700
   3049 O         -79.7250   -0.1210  -55.9310 O.2     195 HSD    0.0900
   3050 CB        -81.0520   -2.6130  -55.3910 C.3     195 HSD   -0.0900
   3051 CG        -82.3780   -2.0830  -54.9460 C.ar    195 HSD    0.0900
   3052 CD2       -83.6390   -2.4690  -55.2470 C.ar    195 HSD    0.0900
   3053 ND1       -82.4980   -1.0360  -54.0600 N.ar    195 HSD   -0.3600
   3054 CE1       -83.7790   -0.7950  -53.8420 C.ar    195 HSD    0.3200
   3055 NE2       -84.4940   -1.6480  -54.5510 N.ar    195 HSD   -0.0500
   3056 HN        -78.7870   -3.0680  -56.3890 H       195 HSD    0.2500
   3057 HA        -81.3840   -2.4200  -57.5180 H       195 HSD    0.1300
   3058 HB1       -80.2850   -2.2730  -54.6630 H       195 HSD   -0.7000
   3059 HB2       -81.1030   -3.7220  -55.3780 H       195 HSD    0.2200
   3060 HD1       -81.7280   -0.5450  -53.6540 H       195 HSD    0.1000
   3061 HD2       -84.0120   -3.2540  -55.8930 H       195 HSD    0.5100
   3062 HE1       -84.1560   -0.0140  -53.1830 H       195 HSD   -0.5100
   3063 N         -80.8570   -0.0230  -57.8540 N.am    196 GLU   -0.4700
   3064 CA        -80.3730    1.3030  -58.1870 C.3     196 GLU    0.3100
   3065 C         -80.9420    2.3570  -57.2570 C.2     196 GLU    0.0700
   3066 O         -80.4200    3.4660  -57.1550 O.2     196 GLU    0.0900
   3067 CB        -80.6560    1.6350  -59.6620 C.3     196 GLU   -0.1800
   3068 CG        -79.6180    1.0780  -60.6410 C.3     196 GLU    0.0900
   3069 CD        -80.1560   -0.0580  -61.5000 C.2     196 GLU    0.0900
   3070 OE1       -81.2640   -0.5590  -61.1920 O.co2   196 GLU   -0.2800
   3071 OE2       -79.4710   -0.4430  -62.4790 O.co2   196 GLU    0.0900
   3072 HN        -81.5760   -0.3980  -58.4330 H       196 GLU    0.0900
   3073 HA        -79.3110    1.3280  -57.9950 H       196 GLU    0.6200
   3074 HB1       -80.6870    2.7400  -59.7730 H       196 GLU   -0.7600
   3075 HB2       -81.6500    1.2190  -59.9310 H       196 GLU   -0.7600
   3076 HG1       -78.7460    0.7000  -60.0640 H       196 GLU    0.5100
   3077 HG2       -79.2810    1.8970  -61.3120 H       196 GLU   -0.5100
   3078 N         -82.0110    2.0090  -56.5570 N.am    197 GLU   -0.4700
   3079 CA        -82.6840    3.0000  -55.7470 C.3     197 GLU    0.3100
   3080 C         -81.8230    3.3620  -54.5580 C.2     197 GLU    0.0700
   3081 O         -81.8420    4.4990  -54.0940 O.2     197 GLU    0.0900
   3082 CB        -84.0680    2.5170  -55.3130 C.3     197 GLU   -0.1800
   3083 CG        -85.0680    2.4270  -56.4600 C.3     197 GLU    0.0900
   3084 CD        -85.2010    1.0160  -57.0060 C.2     197 GLU    0.0900
   3085 OE1       -84.2370    0.5160  -57.6370 O.co2   197 GLU   -0.2800
   3086 OE2       -86.2750    0.4060  -56.7960 O.co2   197 GLU    0.0900
   3087 HN        -82.3870    1.0870  -56.5550 H       197 GLU    0.0900
   3088 HA        -82.7710    3.9030  -56.3340 H       197 GLU    0.6200
   3089 HB1       -84.4650    3.2210  -54.5510 H       197 GLU   -0.7600
   3090 HB2       -83.9650    1.5110  -54.8540 H       197 GLU   -0.7600
   3091 HG1       -84.7350    3.0950  -57.2830 H       197 GLU    0.5100
   3092 HG2       -86.0630    2.7620  -56.0990 H       197 GLU   -0.5100
   3093 N         -81.0780    2.3700  -54.0660 N.am    198 THR   -0.4700
   3094 CA        -80.1350    2.5410  -52.9530 C.3     198 THR    0.3100
   3095 C         -78.6540    2.6710  -53.3610 C.2     198 THR    0.0700
   3096 O         -77.7680    2.7770  -52.5130 O.2     198 THR    0.0900
   3097 CB        -80.3350    1.4430  -51.8900 C.3     198 THR    0.1400
   3098 CG2       -81.5910    1.7210  -51.1010 C.3     198 THR    0.0900
   3099 OG1       -80.4660    0.1700  -52.5290 O.3     198 THR   -0.6600
   3100 HN        -81.1310    1.4480  -54.4400 H       198 THR    0.4300
   3101 HA        -80.3030    3.5160  -52.5190 H       198 THR   -0.2700
   3102 HB        -79.4600    1.4150  -51.2070 H       198 THR    0.0900
   3103 HG1       -79.5980   -0.0390  -52.8820 H       198 THR    0.0900
   3104 HG21      -82.4730    1.7340  -51.7770 H       198 THR    0.0900
   3105 HG22      -81.5130    2.7090  -50.6000 H       198 THR    0.5100
   3106 HG23      -81.7430    0.9270  -50.3380 H       198 THR   -0.5100
   3107 N         -78.3980    2.6550  -54.6690 N.am    199 ASN   -0.4700
   3108 CA        -77.0450    2.7440  -55.2180 C.3     199 ASN    0.3100
   3109 C         -76.1350    1.6480  -54.6980 C.2     199 ASN    0.0700
   3110 O         -75.0180    1.9000  -54.2400 O.2     199 ASN    0.0900
   3111 CB        -76.4020    4.0990  -54.9210 C.3     199 ASN   -0.1800
   3112 CG        -77.2710    5.2620  -55.3360 C.2     199 ASN    0.0900
   3113 ND2       -77.2550    5.6540  -56.5200 N.am    199 ASN    0.0900
   3114 OD1       -78.0090    5.8350  -54.3930 O.2     199 ASN    0.5500
   3115 HN        -79.1300    2.5770  -55.3410 H       199 ASN   -0.5500
   3116 HA        -77.1110    2.5930  -56.2840 H       199 ASN   -0.6200
   3117 HB1       -75.4380    4.1660  -55.4680 H       199 ASN    0.3200
   3118 HB2       -76.2100    4.1740  -53.8300 H       199 ASN    0.3000
   3119 HD21      -77.8280    6.4240  -56.7990 H       199 ASN    0.5100
   3120 HD22      -76.6680    5.1990  -57.1890 H       199 ASN   -0.5100
   3121 N         -76.6230    0.4210  -54.7790 N.am    200 ASN   -0.4700
   3122 CA        -75.8980   -0.7290  -54.2670 C.3     200 ASN    0.3100
   3123 C         -74.5220   -0.9160  -54.8770 C.2     200 ASN    0.0700
   3124 O         -73.6030   -1.4030  -54.2170 O.2     200 ASN    0.0900
   3125 CB        -76.7420   -1.9920  -54.4170 C.3     200 ASN   -0.1800
   3126 CG        -77.9750   -1.9550  -53.5430 C.2     200 ASN    0.0900
   3127 ND2       -78.4610   -3.1370  -53.1760 N.am    200 ASN    0.0900
   3128 OD1       -78.4840   -0.8850  -53.1930 O.2     200 ASN    0.5500
   3129 HN        -77.5090    0.2300  -55.1940 H       200 ASN   -0.5500
   3130 HA        -75.6720   -0.5480  -53.2270 H       200 ASN   -0.6200
   3131 HB1       -76.1300   -2.8750  -54.1320 H       200 ASN    0.3200
   3132 HB2       -77.0600   -2.0950  -55.4760 H       200 ASN    0.3000
   3133 HD21      -78.0120   -3.9780  -53.4790 H       200 ASN    0.5100
   3134 HD22      -79.2740   -3.1850  -52.5970 H       200 ASN   -0.5100
   3135 N         -74.3760   -0.5020  -56.1260 N.am    201 GLU   -0.4700
   3136 CA        -73.1180   -0.6730  -56.8360 C.3     201 GLU    0.3100
   3137 C         -71.9840    0.1840  -56.3150 C.2     201 GLU    0.0700
   3138 O         -70.8680   -0.2810  -56.1180 O.2     201 GLU    0.0900
   3139 CB        -73.3180   -0.3800  -58.3150 C.3     201 GLU   -0.1800
   3140 CG        -72.0470   -0.2860  -59.1120 C.3     201 GLU    0.0900
   3141 CD        -72.2960   -0.5330  -60.5800 C.2     201 GLU    0.0900
   3142 OE1       -72.8200   -1.6190  -60.9120 O.co2   201 GLU   -0.2800
   3143 OE2       -71.9930    0.3690  -61.3920 O.co2   201 GLU    0.0900
   3144 HN        -75.1110   -0.0600  -56.6310 H       201 GLU    0.0900
   3145 HA        -72.7850   -1.6900  -56.6930 H       201 GLU    0.6200
   3146 HB1       -73.8600    0.5840  -58.4090 H       201 GLU   -0.7600
   3147 HB2       -73.9420   -1.1890  -58.7490 H       201 GLU   -0.7600
   3148 HG1       -71.3220   -1.0420  -58.7400 H       201 GLU    0.5100
   3149 HG2       -71.6090    0.7280  -58.9890 H       201 GLU   -0.5100
   3150 N         -72.2670    1.4630  -56.1060 N.am    202 SER   -0.4700
   3151 CA        -71.2270    2.3700  -55.6520 C.3     202 SER    0.3100
   3152 C         -70.7710    1.9760  -54.2680 C.2     202 SER    0.0700
   3153 O         -69.6330    2.2240  -53.8840 O.2     202 SER    0.0900
   3154 CB        -71.7060    3.8220  -55.6570 C.3     202 SER    0.0500
   3155 OG        -72.6570    4.0280  -54.6390 O.3     202 SER    0.0900
   3156 HN        -73.1750    1.8490  -56.2460 H       202 SER    0.0900
   3157 HA        -70.3790    2.2560  -56.3120 H       202 SER   -0.6600
   3158 HB1       -72.1730    4.0590  -56.6370 H       202 SER    0.4300
   3159 HB2       -70.8440    4.5010  -55.4850 H       202 SER    0.5100
   3160 HG1       -72.7950    4.9770  -54.5930 H       202 SER   -0.5100
   3161 N         -71.6680    1.3400  -53.5190 N.am    203 PHE   -0.4700
   3162 CA        -71.3710    0.9050  -52.1640 C.3     203 PHE    0.3100
   3163 C         -70.4790   -0.3280  -52.1340 C.2     203 PHE    0.0700
   3164 O         -69.5550   -0.3990  -51.3330 O.2     203 PHE    0.0900
   3165 CB        -72.6620    0.6310  -51.4010 C.3     203 PHE   -0.1800
   3166 CG        -72.4580    0.3700  -49.9400 C.ar    203 PHE    0.0900
   3167 CD1       -72.4690    1.4160  -49.0310 C.ar    203 PHE    0.0900
   3168 CD2       -72.2770   -0.9240  -49.4650 C.ar    203 PHE    0.0000
   3169 CE1       -72.2920    1.1780  -47.6780 C.ar    203 PHE   -0.1150
   3170 CE2       -72.1010   -1.1690  -48.1220 C.ar    203 PHE    0.1150
   3171 CZ        -72.1060   -0.1180  -47.2260 C.ar    203 PHE   -0.1150
   3172 HN        -72.5840    1.1340  -53.8540 H       203 PHE    0.1150
   3173 HA        -70.8040    1.6850  -51.6760 H       203 PHE   -0.1150
   3174 HB1       -73.1570   -0.2660  -51.8300 H       203 PHE    0.1150
   3175 HB2       -73.3310    1.5140  -51.4870 H       203 PHE   -0.1150
   3176 HD1       -72.6170    2.4270  -49.3810 H       203 PHE    0.1150
   3177 HD2       -72.2720   -1.7490  -50.1620 H       203 PHE   -0.1150
   3178 HE1       -72.2980    2.0010  -46.9770 H       203 PHE    0.1150
   3179 HE2       -71.9600   -2.1810  -47.7710 H       203 PHE    0.5100
   3180 HZ        -71.9640   -0.3080  -46.1730 H       203 PHE   -0.5100
   3181 N         -70.7450   -1.3020  -52.9970 N.am    204 VAL   -0.4700
   3182 CA        -69.9390   -2.5100  -53.0050 C.3     204 VAL    0.3100
   3183 C         -68.4980   -2.1990  -53.4070 C.2     204 VAL    0.0700
   3184 O         -67.5620   -2.8560  -52.9490 O.2     204 VAL    0.0900
   3185 CB        -70.5640   -3.6370  -53.8710 C.3     204 VAL   -0.0900
   3186 CG1       -70.6220   -3.2470  -55.3450 C.3     204 VAL    0.0900
   3187 CG2       -69.8050   -4.9470  -53.6870 C.3     204 VAL   -0.2700
   3188 HN        -71.4890   -1.2500  -53.6600 H       204 VAL    0.0900
   3189 HA        -69.8440   -2.8440  -51.9830 H       204 VAL    0.0900
   3190 HB        -71.5930   -3.8440  -53.5100 H       204 VAL    0.0900
   3191 HG11      -69.5980   -3.0450  -55.7270 H       204 VAL   -0.2700
   3192 HG12      -71.2340   -2.3280  -55.4690 H       204 VAL    0.0900
   3193 HG13      -71.0660   -4.0750  -55.9390 H       204 VAL    0.0900
   3194 HG21      -69.6850   -5.1700  -52.6050 H       204 VAL    0.0900
   3195 HG22      -68.7960   -4.8680  -54.1470 H       204 VAL    0.5100
   3196 HG23      -70.3680   -5.7800  -54.1600 H       204 VAL   -0.5100
   3197 N         -68.3110   -1.1790  -54.2430 N.am    205 ILE   -0.4700
   3198 CA        -66.9650   -0.7540  -54.6070 C.3     205 ILE    0.3100
   3199 C         -66.3050   -0.1150  -53.3960 C.2     205 ILE    0.0700
   3200 O         -65.2110   -0.5070  -52.9800 O.2     205 ILE    0.0900
   3201 CB        -66.9640    0.2070  -55.8090 C.3     205 ILE   -0.0900
   3202 CG1       -67.0830   -0.5880  -57.1030 C.3     205 ILE    0.0900
   3203 CG2       -65.6760    0.9930  -55.8620 C.3     205 ILE   -0.2700
   3204 CD        -67.9350    0.0990  -58.1480 C.3     205 ILE    0.0900
   3205 HN        -69.0660   -0.6700  -54.6480 H       205 ILE    0.0900
   3206 HA        -66.3960   -1.6400  -54.8450 H       205 ILE    0.0900
   3207 HB        -67.8200    0.9090  -55.7170 H       205 ILE   -0.1800
   3208 HG11      -67.5320   -1.5770  -56.8730 H       205 ILE    0.0900
   3209 HG12      -66.0660   -0.7430  -57.5200 H       205 ILE    0.0900
   3210 HG21      -64.8060    0.3070  -55.7800 H       205 ILE   -0.2700
   3211 HG22      -65.6380    1.7160  -55.0190 H       205 ILE    0.0900
   3212 HG23      -65.6070    1.5400  -56.8270 H       205 ILE    0.0900
   3213 HD1       -67.6060    1.1530  -58.2770 H       205 ILE    0.0900
   3214 HD2       -68.9990    0.0970  -57.8310 H       205 ILE    0.5100
   3215 HD3       -67.8340   -0.4240  -59.1230 H       205 ILE   -0.5100
   3216 N         -67.0000    0.8500  -52.8110 N.am    206 TYR   -0.4700
   3217 CA        -66.5400    1.4920  -51.5950 C.3     206 TYR    0.3100
   3218 C         -66.2380    0.4870  -50.4870 C.2     206 TYR    0.0700
   3219 O         -65.3170    0.6720  -49.7050 O.2     206 TYR    0.0900
   3220 CB        -67.5790    2.5020  -51.1340 C.3     206 TYR   -0.1800
   3221 CG        -67.5410    2.7780  -49.6690 C.ar    206 TYR    0.0900
   3222 CD1       -66.6130    3.6590  -49.1310 C.ar    206 TYR    0.0900
   3223 CD2       -68.4420    2.1640  -48.8130 C.ar    206 TYR    0.0000
   3224 CE1       -66.5810    3.9190  -47.7680 C.ar    206 TYR   -0.1150
   3225 CE2       -68.4230    2.4140  -47.4480 C.ar    206 TYR    0.1150
   3226 CZ        -67.4940    3.2940  -46.9250 C.ar    206 TYR   -0.1150
   3227 OH        -67.4850    3.5420  -45.5680 O.3     206 TYR    0.1150
   3228 HN        -67.8660    1.1780  -53.1790 H       206 TYR    0.1100
   3229 HA        -65.6000    1.9830  -51.8040 H       206 TYR   -0.5400
   3230 HB1       -68.5930    2.1170  -51.3700 H       206 TYR    0.4300
   3231 HB2       -67.4050    3.4680  -51.6550 H       206 TYR   -0.1150
   3232 HD1       -65.9070    4.1490  -49.7830 H       206 TYR    0.1150
   3233 HD2       -69.1730    1.4780  -49.2160 H       206 TYR   -0.1150
   3234 HE1       -65.8500    4.6030  -47.3630 H       206 TYR    0.1150
   3235 HE2       -69.1310    1.9250  -46.7960 H       206 TYR    0.5100
   3236 HH        -68.3410    3.2920  -45.2160 H       206 TYR   -0.5100
   3237 N         -67.0190   -0.5830  -50.4230 N.am    207 MET   -0.4700
   3238 CA        -66.7570   -1.6600  -49.4870 C.3     207 MET    0.3100
   3239 C         -65.5110   -2.4040  -49.8650 C.2     207 MET    0.0700
   3240 O         -64.6740   -2.7070  -49.0260 O.2     207 MET    0.0900
   3241 CB        -67.9080   -2.6520  -49.5030 C.3     207 MET   -0.1800
   3242 CG        -68.9560   -2.3390  -48.4820 C.3     207 MET    0.0900
   3243 SD        -68.4720   -3.0170  -46.8990 S.3     207 MET    0.0900
   3244 CE        -68.8070   -4.7560  -47.2020 C.3     207 MET   -0.1400
   3245 HN        -67.8170   -0.6930  -51.0110 H       207 MET    0.0900
   3246 HA        -66.6400   -1.2330  -48.5030 H       207 MET    0.0900
   3247 HB1       -67.5080   -3.6680  -49.3040 H       207 MET   -0.0900
   3248 HB2       -68.3760   -2.6400  -50.5100 H       207 MET   -0.2200
   3249 HG1       -69.9260   -2.7730  -48.8050 H       207 MET    0.0900
   3250 HG2       -69.0770   -1.2370  -48.4060 H       207 MET    0.0900
   3251 HE1       -68.0830   -5.1870  -47.9260 H       207 MET    0.0900
   3252 HE2       -69.8280   -4.8830  -47.6210 H       207 MET    0.5100
   3253 HE3       -68.7290   -5.3320  -46.2550 H       207 MET   -0.5100
   3254 N         -65.4070   -2.7140  -51.1490 N.am    208 PHE   -0.4700
   3255 CA        -64.3200   -3.5260  -51.6330 C.3     208 PHE    0.3100
   3256 C         -63.0010   -2.8050  -51.4290 C.2     208 PHE    0.0700
   3257 O         -61.9840   -3.4080  -51.0620 O.2     208 PHE    0.0900
   3258 CB        -64.5080   -3.8380  -53.1040 C.3     208 PHE   -0.1800
   3259 CG        -63.4920   -4.7880  -53.6350 C.ar    208 PHE    0.0900
   3260 CD1       -63.6590   -6.1580  -53.4800 C.ar    208 PHE    0.0900
   3261 CD2       -62.3650   -4.3220  -54.2750 C.ar    208 PHE    0.0000
   3262 CE1       -62.7230   -7.0480  -53.9660 C.ar    208 PHE   -0.1150
   3263 CE2       -61.4250   -5.2090  -54.7570 C.ar    208 PHE    0.1150
   3264 CZ        -61.6090   -6.5750  -54.6010 C.ar    208 PHE   -0.1150
   3265 HN        -66.0660   -2.4030  -51.8290 H       208 PHE    0.1150
   3266 HA        -64.2980   -4.4370  -51.0540 H       208 PHE   -0.1150
   3267 HB1       -64.4250   -2.9000  -53.6930 H       208 PHE    0.1150
   3268 HB2       -65.5060   -4.3010  -53.2570 H       208 PHE   -0.1150
   3269 HD1       -64.5350   -6.5320  -52.9740 H       208 PHE    0.1150
   3270 HD2       -62.2160   -3.2610  -54.4000 H       208 PHE   -0.1150
   3271 HE1       -62.8690   -8.1110  -53.8430 H       208 PHE    0.1150
   3272 HE2       -60.5430   -4.8390  -55.2580 H       208 PHE    0.5100
   3273 HZ        -60.8710   -7.2660  -54.9820 H       208 PHE   -0.5100
   3274 N         -63.0200   -1.5000  -51.6670 N.am    209 VAL   -0.4700
   3275 CA        -61.8290   -0.6930  -51.4830 C.3     209 VAL    0.3100
   3276 C         -61.5700   -0.4040  -50.0020 C.2     209 VAL    0.0700
   3277 O         -60.6710   -0.9960  -49.3950 O.2     209 VAL    0.0900
   3278 CB        -61.9480    0.6160  -52.2630 C.3     209 VAL   -0.0900
   3279 CG1       -60.7360    1.4870  -52.0140 C.3     209 VAL    0.0900
   3280 CG2       -62.1180    0.3170  -53.7470 C.3     209 VAL   -0.2700
   3281 HN        -63.8390   -1.0230  -51.9770 H       209 VAL    0.0900
   3282 HA        -60.9800   -1.2630  -51.8320 H       209 VAL    0.0900
   3283 HB        -62.8630    1.1570  -51.9410 H       209 VAL    0.0900
   3284 HG11      -59.8060    0.8990  -52.1680 H       209 VAL   -0.2700
   3285 HG12      -60.7490    1.8620  -50.9690 H       209 VAL    0.0900
   3286 HG13      -60.7350    2.3440  -52.7200 H       209 VAL    0.0900
   3287 HG21      -63.0350   -0.2880  -53.9120 H       209 VAL    0.0900
   3288 HG22      -61.2420   -0.2570  -54.1190 H       209 VAL    0.5100
   3289 HG23      -62.2110    1.2670  -54.3160 H       209 VAL   -0.5100
   3290 N         -62.3890    0.4650  -49.4120 N.am    210 VAL   -0.4700
   3291 CA        -62.1640    0.9490  -48.0520 C.3     210 VAL    0.3100
   3292 C         -62.1760   -0.1410  -46.9920 C.2     210 VAL    0.0700
   3293 O         -61.3540   -0.1340  -46.0940 O.2     210 VAL    0.0900
   3294 CB        -63.1810    2.0500  -47.6640 C.3     210 VAL   -0.0900
   3295 CG1       -63.1850    2.2840  -46.1650 C.3     210 VAL    0.0900
   3296 CG2       -62.8650    3.3360  -48.3880 C.3     210 VAL   -0.2700
   3297 HN        -63.1960    0.8250  -49.8740 H       210 VAL    0.0900
   3298 HA        -61.1580    1.3390  -48.0030 H       210 VAL    0.0900
   3299 HB        -64.1960    1.7400  -47.9880 H       210 VAL    0.0900
   3300 HG11      -62.1470    2.4280  -45.7970 H       210 VAL   -0.2700
   3301 HG12      -63.6270    1.4070  -45.6450 H       210 VAL    0.0900
   3302 HG13      -63.7740    3.1960  -45.9270 H       210 VAL    0.0900
   3303 HG21      -62.9160    3.1770  -49.4860 H       210 VAL    0.0900
   3304 HG22      -61.8420    3.6770  -48.1250 H       210 VAL    0.5100
   3305 HG23      -63.6040    4.1180  -48.1080 H       210 VAL   -0.5100
   3306 N         -63.1260   -1.0620  -47.0640 N.am    211 HSE   -0.4700
   3307 CA        -63.2220   -2.1110  -46.0540 C.3     211 HSE    0.3100
   3308 C         -62.6060   -3.4510  -46.4510 C.2     211 HSE    0.0700
   3309 O         -62.8000   -4.4560  -45.7760 O.2     211 HSE    0.0900
   3310 CB        -64.6430   -2.2600  -45.5130 C.3     211 HSE   -0.0800
   3311 CG        -65.2020   -0.9910  -44.9520 C.ar    211 HSE    0.0900
   3312 CD2       -65.7560    0.0820  -45.5650 C.ar    211 HSE    0.0900
   3313 ND1       -65.2260   -0.7190  -43.6020 N.ar    211 HSE   -0.7000
   3314 CE1       -65.7730    0.4680  -43.4050 C.ar    211 HSE    0.2200
   3315 NE2       -66.1050    0.9770  -44.5800 N.ar    211 HSE    0.2500
   3316 HN        -63.8040   -1.0800  -47.7950 H       211 HSE    0.1300
   3317 HA        -62.5460   -1.8560  -45.2520 H       211 HSE   -0.3600
   3318 HB1       -64.6420   -3.0260  -44.7080 H       211 HSE    0.3200
   3319 HB2       -65.3070   -2.5990  -46.3370 H       211 HSE   -0.0500
   3320 HD2       -65.9190    0.2630  -46.6190 H       211 HSE    0.0900
   3321 HE1       -65.9350    0.9650  -42.4490 H       211 HSE    0.5100
   3322 HE2       -66.5400    1.8640  -44.7410 H       211 HSE   -0.5100
   3323 N         -61.9190   -3.5020  -47.5780 N.am    212 PHE   -0.4700
   3324 CA        -61.1630   -4.7080  -47.8740 C.3     212 PHE    0.3100
   3325 C         -59.7310   -4.4400  -48.3140 C.2     212 PHE    0.0700
   3326 O         -58.7730   -4.9270  -47.7020 O.2     212 PHE    0.0900
   3327 CB        -61.8930   -5.6320  -48.8460 C.3     212 PHE   -0.1800
   3328 CG        -61.1280   -6.8820  -49.1560 C.ar    212 PHE    0.0900
   3329 CD1       -60.9380   -7.8520  -48.1840 C.ar    212 PHE    0.0900
   3330 CD2       -60.5770   -7.0810  -50.4120 C.ar    212 PHE    0.0000
   3331 CE1       -60.2160   -9.0110  -48.4650 C.ar    212 PHE   -0.1150
   3332 CE2       -59.8540   -8.2360  -50.6960 C.ar    212 PHE    0.1150
   3333 CZ        -59.6770   -9.2040  -49.7230 C.ar    212 PHE   -0.1150
   3334 HN        -61.8870   -2.7590  -48.2420 H       212 PHE    0.1150
   3335 HA        -60.9930   -5.2210  -46.9390 H       212 PHE   -0.1150
   3336 HB1       -62.0590   -5.0990  -49.8070 H       212 PHE    0.1150
   3337 HB2       -62.8660   -5.9380  -48.4060 H       212 PHE   -0.1150
   3338 HD1       -61.3530   -7.7090  -47.1980 H       212 PHE    0.1150
   3339 HD2       -60.7110   -6.3320  -51.1790 H       212 PHE   -0.1150
   3340 HE1       -60.0770   -9.7600  -47.6990 H       212 PHE    0.1150
   3341 HE2       -59.4290   -8.3760  -51.6780 H       212 PHE    0.5100
   3342 HZ        -59.1210  -10.1030  -49.9450 H       212 PHE   -0.5100
   3343 N         -59.5790   -3.7020  -49.4100 N.am    213 ILE   -0.4700
   3344 CA        -58.2430   -3.4030  -49.9140 C.3     213 ILE    0.3100
   3345 C         -57.3790   -2.6600  -48.8730 C.2     213 ILE    0.0700
   3346 O         -56.3270   -3.1620  -48.4840 O.2     213 ILE    0.0900
   3347 CB        -58.2900   -2.6820  -51.2850 C.3     213 ILE   -0.0900
   3348 CG1       -58.9690   -3.5700  -52.3270 C.3     213 ILE    0.0900
   3349 CG2       -56.8890   -2.3870  -51.7710 C.3     213 ILE   -0.2700
   3350 CD        -58.2270   -4.8690  -52.5720 C.3     213 ILE    0.0900
   3351 HN        -60.3480   -3.3310  -49.9220 H       213 ILE    0.0900
   3352 HA        -57.7080   -4.3360  -50.0060 H       213 ILE    0.0900
   3353 HB        -58.8530   -1.7290  -51.1840 H       213 ILE   -0.1800
   3354 HG11      -59.0360   -3.0110  -53.2840 H       213 ILE    0.0900
   3355 HG12      -59.9970   -3.8060  -51.9770 H       213 ILE    0.0900
   3356 HG21      -56.2190   -3.2440  -51.5480 H       213 ILE   -0.2700
   3357 HG22      -56.4930   -1.4840  -51.2580 H       213 ILE    0.0900
   3358 HG23      -56.8970   -2.2200  -52.8700 H       213 ILE    0.0900
   3359 HD1       -58.1600   -5.4540  -51.6300 H       213 ILE    0.0900
   3360 HD2       -57.1970   -4.6560  -52.9300 H       213 ILE    0.5100
   3361 HD3       -58.7680   -5.4770  -53.3300 H       213 ILE   -0.5100
   3362 N         -57.8460   -1.5060  -48.3890 N.am    214 ILE   -0.4700
   3363 CA        -57.1740   -0.7930  -47.2970 C.3     214 ILE    0.3100
   3364 C         -56.7570   -1.7170  -46.1300 C.2     214 ILE    0.0700
   3365 O         -55.5700   -1.7660  -45.7890 O.2     214 ILE    0.0900
   3366 CB        -58.0050    0.4200  -46.7770 C.3     214 ILE   -0.0900
   3367 CG1       -58.2680    1.4320  -47.8880 C.3     214 ILE    0.0900
   3368 CG2       -57.3560    1.0530  -45.5470 C.3     214 ILE   -0.2700
   3369 CD        -57.1270    1.6600  -48.7910 C.3     214 ILE    0.0900
   3370 HN        -58.6720   -1.0790  -48.7480 H       214 ILE    0.0900
   3371 HA        -56.2200   -0.4520  -47.6710 H       214 ILE    0.0900
   3372 HB        -59.0270    0.0750  -46.5130 H       214 ILE   -0.1800
   3373 HG11      -58.5430    2.4010  -47.4200 H       214 ILE    0.0900
   3374 HG12      -59.1260    1.0690  -48.4930 H       214 ILE    0.0900
   3375 HG21      -56.3350    1.4130  -45.7960 H       214 ILE   -0.2700
   3376 HG22      -57.2780    0.3020  -44.7320 H       214 ILE    0.0900
   3377 HG23      -57.9630    1.9170  -45.2020 H       214 ILE    0.0900
   3378 HD1       -56.9530    0.7620  -49.4220 H       214 ILE    0.0900
   3379 HD2       -56.2090    1.8590  -48.1970 H       214 ILE    0.5100
   3380 HD3       -57.3370    2.5250  -49.4550 H       214 ILE   -0.5100
   3381 N         -57.7040   -2.4770  -45.5290 N.am    215 PRO   -0.2900
   3382 CA        -57.2650   -3.4570  -44.5340 C.3     215 PRO    0.0000
   3383 C         -56.1950   -4.4200  -45.0330 C.2     215 PRO    0.0900
   3384 O         -55.2110   -4.6300  -44.3360 O.2     215 PRO    0.0900
   3385 CB        -58.5520   -4.2160  -44.2100 C.3     215 PRO    0.0200
   3386 CG        -59.5900   -3.1790  -44.3350 C.3     215 PRO    0.0900
   3387 CD        -59.1800   -2.4140  -45.5710 C.3     215 PRO   -0.1800
   3388 HA        -56.8080   -2.9630  -43.6920 H       215 PRO    0.0900
   3389 HB1       -58.5250   -4.6340  -43.1820 H       215 PRO    0.0900
   3390 HB2       -58.7230   -5.0440  -44.9300 H       215 PRO   -0.1800
   3391 HG1       -60.5960   -3.6320  -44.4630 H       215 PRO    0.0900
   3392 HG2       -59.6040   -2.5180  -43.4440 H       215 PRO    0.0900
   3393 HD1       -59.5560   -2.8980  -46.4970 H       215 PRO    0.5100
   3394 HD2       -59.5180   -1.3580  -45.5310 H       215 PRO   -0.5100
   3395 N         -56.3560   -4.9810  -46.2180 N.am    216 LEU   -0.4700
   3396 CA        -55.4070   -5.9840  -46.6600 C.3     216 LEU    0.3100
   3397 C         -54.0130   -5.4010  -46.8070 C.2     216 LEU    0.0700
   3398 O         -53.0190   -6.0450  -46.4740 O.2     216 LEU    0.0900
   3399 CB        -55.8560   -6.6080  -47.9750 C.3     216 LEU   -0.1800
   3400 CG        -54.9330   -7.7150  -48.4790 C.3     216 LEU    0.0900
   3401 CD1       -54.9020   -8.8930  -47.5180 C.3     216 LEU    0.0900
   3402 CD2       -55.4090   -8.1340  -49.8520 C.3     216 LEU   -0.0900
   3403 HN        -57.1030   -4.7520  -46.8360 H       216 LEU    0.0900
   3404 HA        -55.3390   -6.7400  -45.8910 H       216 LEU   -0.2700
   3405 HB1       -55.9020   -5.8100  -48.7460 H       216 LEU    0.0900
   3406 HB2       -56.8730   -7.0330  -47.8360 H       216 LEU    0.0900
   3407 HG        -53.9050   -7.3090  -48.5910 H       216 LEU    0.0900
   3408 HD11      -55.8750   -9.4290  -47.5390 H       216 LEU   -0.2700
   3409 HD12      -54.7180   -8.5320  -46.4840 H       216 LEU    0.0900
   3410 HD13      -54.1000   -9.6020  -47.8160 H       216 LEU    0.0900
   3411 HD21      -55.3770   -7.2700  -50.5480 H       216 LEU    0.0900
   3412 HD22      -56.4560   -8.5030  -49.7920 H       216 LEU    0.5100
   3413 HD23      -54.7520   -8.9360  -50.2500 H       216 LEU   -0.5100
   3414 N         -53.9540   -4.1700  -47.3020 N.am    217 ILE   -0.4700
   3415 CA        -52.6900   -3.5010  -47.5670 C.3     217 ILE    0.3100
   3416 C         -51.9970   -3.1380  -46.2620 C.2     217 ILE    0.0700
   3417 O         -50.8400   -3.5060  -46.0310 O.2     217 ILE    0.0900
   3418 CB        -52.9150   -2.2640  -48.4520 C.3     217 ILE   -0.0900
   3419 CG1       -53.0870   -2.7030  -49.8990 C.3     217 ILE    0.0900
   3420 CG2       -51.7660   -1.2830  -48.3400 C.3     217 ILE   -0.2700
   3421 CD        -53.5670   -1.6050  -50.7870 C.3     217 ILE    0.0900
   3422 HN        -54.7760   -3.6480  -47.5150 H       217 ILE    0.0900
   3423 HA        -52.0360   -4.2040  -48.0630 H       217 ILE    0.0900
   3424 HB        -53.8540   -1.7600  -48.1400 H       217 ILE   -0.1800
   3425 HG11      -53.8200   -3.5360  -49.9350 H       217 ILE    0.0900
   3426 HG12      -52.1090   -3.0680  -50.2800 H       217 ILE    0.0900
   3427 HG21      -50.7980   -1.8100  -48.4830 H       217 ILE   -0.2700
   3428 HG22      -51.7680   -0.8120  -47.3340 H       217 ILE    0.0900
   3429 HG23      -51.8610   -0.4990  -49.1200 H       217 ILE    0.0900
   3430 HD1       -52.7660   -0.8470  -50.9240 H       217 ILE    0.0900
   3431 HD2       -54.4510   -1.1100  -50.3320 H       217 ILE    0.5100
   3432 HD3       -53.8390   -2.0170  -51.7820 H       217 ILE   -0.5100
   3433 N         -52.7250   -2.4370  -45.3950 N.am    218 VAL   -0.4700
   3434 CA        -52.1950   -2.0440  -44.0960 C.3     218 VAL    0.3100
   3435 C         -51.6490   -3.2500  -43.3580 C.2     218 VAL    0.0700
   3436 O         -50.4940   -3.2670  -42.9530 O.2     218 VAL    0.0900
   3437 CB        -53.2540   -1.3180  -43.2440 C.3     218 VAL   -0.0900
   3438 CG1       -52.8460   -1.2790  -41.7990 C.3     218 VAL    0.0900
   3439 CG2       -53.4740    0.0930  -43.7780 C.3     218 VAL   -0.2700
   3440 HN        -53.6590   -2.1500  -45.5950 H       218 VAL    0.0900
   3441 HA        -51.3490   -1.3960  -44.2670 H       218 VAL    0.0900
   3442 HB        -54.2250   -1.8500  -43.3360 H       218 VAL    0.0900
   3443 HG11      -51.8030   -0.9060  -41.7070 H       218 VAL   -0.2700
   3444 HG12      -52.8970   -2.2990  -41.3630 H       218 VAL    0.0900
   3445 HG13      -53.5180   -0.5960  -41.2350 H       218 VAL    0.0900
   3446 HG21      -53.8250    0.0530  -44.8310 H       218 VAL    0.0900
   3447 HG22      -52.5200    0.6630  -43.7440 H       218 VAL    0.5100
   3448 HG23      -54.2420    0.6140  -43.1670 H       218 VAL   -0.5100
   3449 N         -52.4680   -4.2850  -43.2410 N.am    219 ILE   -0.4700
   3450 CA        -52.0750   -5.5100  -42.5610 C.3     219 ILE    0.3100
   3451 C         -50.8350   -6.1730  -43.1460 C.2     219 ILE    0.0700
   3452 O         -50.0200   -6.7250  -42.4100 O.2     219 ILE    0.0900
   3453 CB        -53.2620   -6.4900  -42.4740 C.3     219 ILE   -0.0900
   3454 CG1       -54.2100   -5.9960  -41.3880 C.3     219 ILE    0.0900
   3455 CG2       -52.8120   -7.9180  -42.1870 C.3     219 ILE   -0.2700
   3456 CD        -55.2920   -6.9680  -41.0440 C.3     219 ILE    0.0900
   3457 HN        -53.3920   -4.2700  -43.6150 H       219 ILE    0.0900
   3458 HA        -51.7320   -5.2490  -41.5710 H       219 ILE    0.0900
   3459 HB        -53.8140   -6.4730  -43.4380 H       219 ILE   -0.1800
   3460 HG11      -54.6820   -5.0530  -41.7340 H       219 ILE    0.0900
   3461 HG12      -53.6190   -5.7880  -40.4710 H       219 ILE    0.0900
   3462 HG21      -52.2680   -7.9600  -41.2200 H       219 ILE   -0.2700
   3463 HG22      -52.1310   -8.2700  -42.9930 H       219 ILE    0.0900
   3464 HG23      -53.6960   -8.5890  -42.1260 H       219 ILE    0.0900
   3465 HD1       -54.8620   -7.8440  -40.5120 H       219 ILE    0.0900
   3466 HD2       -55.7900   -7.3240  -41.9710 H       219 ILE    0.5100
   3467 HD3       -56.0400   -6.4810  -40.3800 H       219 ILE   -0.5100
   3468 N         -50.6710   -6.1100  -44.4640 N.am    220 PHE   -0.4700
   3469 CA        -49.4700   -6.6690  -45.0680 C.3     220 PHE    0.3100
   3470 C         -48.2460   -5.7850  -44.8710 C.2     220 PHE    0.0700
   3471 O         -47.1750   -6.2530  -44.4540 O.2     220 PHE    0.0900
   3472 CB        -49.6840   -6.9750  -46.5360 C.3     220 PHE   -0.1800
   3473 CG        -49.9270   -8.4210  -46.8020 C.ar    220 PHE    0.0900
   3474 CD1       -51.1950   -8.9650  -46.6570 C.ar    220 PHE    0.0900
   3475 CD2       -48.8880   -9.2450  -47.1960 C.ar    220 PHE    0.0000
   3476 CE1       -51.4250  -10.3140  -46.9100 C.ar    220 PHE   -0.1150
   3477 CE2       -49.1090  -10.5940  -47.4500 C.ar    220 PHE    0.1150
   3478 CZ        -50.3800  -11.1280  -47.3080 C.ar    220 PHE   -0.1150
   3479 HN        -51.3380   -5.6930  -45.0760 H       220 PHE    0.1150
   3480 HA        -49.2190   -7.5720  -44.5330 H       220 PHE   -0.1150
   3481 HB1       -48.7810   -6.6780  -47.1100 H       220 PHE    0.1150
   3482 HB2       -50.5710   -6.4160  -46.9040 H       220 PHE   -0.1150
   3483 HD1       -52.0130   -8.3350  -46.3450 H       220 PHE    0.1150
   3484 HD2       -47.8940   -8.8380  -47.3070 H       220 PHE   -0.1150
   3485 HE1       -52.4180  -10.7240  -46.7950 H       220 PHE    0.1150
   3486 HE2       -48.2900  -11.2260  -47.7590 H       220 PHE    0.5100
   3487 HZ        -50.5540  -12.1760  -47.5070 H       220 PHE   -0.5100
   3488 N         -48.4100   -4.4970  -45.1500 N.am    221 PHE   -0.4700
   3489 CA        -47.3380   -3.5610  -44.9080 C.3     221 PHE    0.3100
   3490 C         -46.8360   -3.6800  -43.4750 C.2     221 PHE    0.0700
   3491 O         -45.6890   -4.0710  -43.2560 O.2     221 PHE    0.0900
   3492 CB        -47.7740   -2.1380  -45.1950 C.3     221 PHE   -0.1800
   3493 CG        -46.7190   -1.1240  -44.8890 C.ar    221 PHE    0.0900
   3494 CD1       -45.6470   -0.9490  -45.7410 C.ar    221 PHE    0.0900
   3495 CD2       -46.8030   -0.3390  -43.7500 C.ar    221 PHE    0.0000
   3496 CE1       -44.6850   -0.0060  -45.4630 C.ar    221 PHE   -0.1150
   3497 CE2       -45.8480    0.6120  -43.4770 C.ar    221 PHE    0.1150
   3498 CZ        -44.7850    0.7730  -44.3290 C.ar    221 PHE   -0.1150
   3499 HN        -49.2550   -4.1290  -45.5290 H       221 PHE    0.1150
   3500 HA        -46.5090   -3.8310  -45.5450 H       221 PHE   -0.1150
   3501 HB1       -48.6610   -1.8910  -44.5730 H       221 PHE    0.1150
   3502 HB2       -48.0240   -2.0400  -46.2730 H       221 PHE   -0.1150
   3503 HD1       -45.5630   -1.5550  -46.6300 H       221 PHE    0.1150
   3504 HD2       -47.6300   -0.4740  -43.0700 H       221 PHE   -0.1150
   3505 HE1       -43.8490    0.1240  -46.1330 H       221 PHE    0.1150
   3506 HE2       -45.9350    1.2290  -42.5950 H       221 PHE    0.5100
   3507 HZ        -44.0260    1.5100  -44.1120 H       221 PHE   -0.5100
   3508 N         -47.6930   -3.3500  -42.5110 N.am    222 CYS   -0.4700
   3509 CA        -47.2960   -3.3140  -41.1110 C.3     222 CYS    0.3100
   3510 C         -46.5670   -4.5650  -40.6720 C.2     222 CYS    0.0700
   3511 O         -45.4350   -4.4930  -40.1930 O.2     222 CYS    0.0900
   3512 CB        -48.5040   -3.1030  -40.2160 C.3     222 CYS   -0.1100
   3513 SG        -49.1090   -1.4240  -40.3100 S.3     222 CYS    0.0900
   3514 HN        -48.6410   -3.1130  -42.7040 H       222 CYS    0.0900
   3515 HA        -46.5900   -2.5070  -40.9830 H       222 CYS   -0.2300
   3516 HB1       -48.2200   -3.3400  -39.1680 H       222 CYS    0.1600
   3517 HB2       -49.3050   -3.8060  -40.5260 H       222 CYS    0.5100
   3518 HG1       -49.7660   -1.6010  -41.4450 H       222 CYS   -0.5100
   3519 N         -47.1950   -5.7160  -40.8680 N.am    223 TYR   -0.4700
   3520 CA        -46.5540   -6.9550  -40.4800 C.3     223 TYR    0.3100
   3521 C         -45.3570   -7.2650  -41.3730 C.2     223 TYR    0.0700
   3522 O         -44.3980   -7.8950  -40.9210 O.2     223 TYR    0.0900
   3523 CB        -47.5560   -8.1110  -40.4440 C.3     223 TYR   -0.1800
   3524 CG        -48.4630   -8.0770  -39.2330 C.ar    223 TYR    0.0900
   3525 CD1       -47.9600   -7.8070  -37.9680 C.ar    223 TYR    0.0900
   3526 CD2       -49.8390   -8.3010  -39.3590 C.ar    223 TYR    0.0000
   3527 CE1       -48.8010   -7.7670  -36.8540 C.ar    223 TYR   -0.1150
   3528 CE2       -50.6900   -8.2640  -38.2440 C.ar    223 TYR    0.1150
   3529 CZ        -50.1600   -7.9990  -37.0000 C.ar    223 TYR   -0.1150
   3530 OH        -50.9830   -7.9600  -35.9060 O.3     223 TYR    0.1150
   3531 HN        -48.1020   -5.7790  -41.2750 H       223 TYR    0.1100
   3532 HA        -46.1170   -6.8110  -39.5040 H       223 TYR   -0.5400
   3533 HB1       -47.0040   -9.0740  -40.4170 H       223 TYR    0.4300
   3534 HB2       -48.2030   -8.0650  -41.3460 H       223 TYR   -0.1150
   3535 HD1       -46.9020   -7.6230  -37.8430 H       223 TYR    0.1150
   3536 HD2       -50.2550   -8.5060  -40.3350 H       223 TYR   -0.1150
   3537 HE1       -48.3920   -7.5540  -35.8780 H       223 TYR    0.1150
   3538 HE2       -51.7500   -8.4420  -38.3600 H       223 TYR    0.5100
   3539 HH        -51.8910   -7.9860  -36.2160 H       223 TYR   -0.5100
   3540 N         -45.3950   -6.8140  -42.6260 N.am    224 GLY   -0.4700
   3541 CA        -44.2420   -6.9450  -43.4960 C.3     224 GLY    0.3100
   3542 C         -43.0140   -6.3030  -42.8770 C.2     224 GLY   -0.0200
   3543 O         -41.9960   -6.9620  -42.6670 O.2     224 GLY    0.0900
   3544 HN        -46.2010   -6.3730  -43.0140 H       224 GLY    0.0900
   3545 HA1       -44.4670   -6.4590  -44.4340 H       224 GLY    0.5100
   3546 HA2       -44.0550   -7.9970  -43.6560 H       224 GLY   -0.5100
   3547 N         -43.1370   -5.0180  -42.5490 N.am    225 GLN   -0.4700
   3548 CA        -42.0870   -4.2560  -41.8870 C.3     225 GLN    0.3100
   3549 C         -41.5960   -4.9260  -40.6080 C.2     225 GLN    0.0700
   3550 O         -40.3950   -4.9510  -40.3310 O.2     225 GLN    0.0900
   3551 CB        -42.5990   -2.8530  -41.5540 C.3     225 GLN   -0.1800
   3552 CG        -42.9530   -2.0310  -42.7750 C.3     225 GLN    0.0900
   3553 CD        -41.7380   -1.6540  -43.5950 C.2     225 GLN    0.0900
   3554 NE2       -40.9900   -0.7340  -43.2170 N.am    225 GLN   -0.1800
   3555 OE1       -41.5270   -2.3350  -44.7040 O.2     225 GLN    0.0900
   3556 HN        -43.9710   -4.5100  -42.7490 H       225 GLN    0.0900
   3557 HA        -41.2370   -4.2010  -42.5500 H       225 GLN    0.5500
   3558 HB1       -41.8130   -2.3150  -40.9830 H       225 GLN   -0.5500
   3559 HB2       -43.5040   -2.9480  -40.9180 H       225 GLN   -0.6200
   3560 HG1       -43.4610   -1.0990  -42.4480 H       225 GLN    0.3200
   3561 HG2       -43.6430   -2.6180  -43.4170 H       225 GLN    0.3000
   3562 HE21      -40.1880   -0.4850  -43.7610 H       225 GLN    0.5100
   3563 HE22      -41.1920   -0.2430  -42.3690 H       225 GLN   -0.5100
   3564 N         -42.5360   -5.4670  -39.8340 N.am    226 LEU   -0.4700
   3565 CA        -42.2190   -6.1510  -38.5930 C.3     226 LEU    0.3100
   3566 C         -41.3190   -7.3540  -38.8220 C.2     226 LEU    0.0700
   3567 O         -40.3160   -7.5010  -38.1400 O.2     226 LEU    0.0900
   3568 CB        -43.4990   -6.6050  -37.8830 C.3     226 LEU   -0.1800
   3569 CG        -43.5160   -6.6650  -36.3480 C.3     226 LEU    0.0900
   3570 CD1       -44.4050   -5.5560  -35.7670 C.3     226 LEU    0.0900
   3571 CD2       -43.9510   -8.0300  -35.8720 C.3     226 LEU   -0.0900
   3572 HN        -43.5030   -5.4270  -40.0730 H       226 LEU    0.0900
   3573 HA        -41.6650   -5.4680  -37.9660 H       226 LEU   -0.2700
   3574 HB1       -43.7350   -7.6240  -38.2530 H       226 LEU    0.0900
   3575 HB2       -44.3080   -5.9120  -38.1920 H       226 LEU    0.0900
   3576 HG        -42.4810   -6.5430  -35.9660 H       226 LEU    0.0900
   3577 HD11      -45.4470   -5.6700  -36.1350 H       226 LEU   -0.2700
   3578 HD12      -44.0250   -4.5610  -36.0840 H       226 LEU    0.0900
   3579 HD13      -44.4120   -5.6180  -34.6580 H       226 LEU    0.0900
   3580 HD21      -43.2510   -8.8070  -36.2480 H       226 LEU    0.0900
   3581 HD22      -44.9690   -8.2560  -36.2520 H       226 LEU    0.5100
   3582 HD23      -43.9510   -8.0600  -34.7610 H       226 LEU   -0.5100
   3583 N         -41.6590   -8.2240  -39.7720 N.am    227 VAL   -0.4700
   3584 CA        -40.8900   -9.4490  -39.9500 C.3     227 VAL    0.3100
   3585 C         -39.5520   -9.0540  -40.5350 C.2     227 VAL    0.0700
   3586 O         -38.5830   -9.8070  -40.4830 O.2     227 VAL    0.0900
   3587 CB        -41.6370  -10.4960  -40.8050 C.3     227 VAL   -0.0900
   3588 CG1       -40.8560  -11.7840  -40.8990 C.3     227 VAL    0.0900
   3589 CG2       -42.9730  -10.7970  -40.1860 C.3     227 VAL   -0.2700
   3590 HN        -42.4320   -8.0810  -40.3860 H       227 VAL    0.0900
   3591 HA        -40.6890   -9.8530  -38.9680 H       227 VAL    0.0900
   3592 HB        -41.7930  -10.0870  -41.8260 H       227 VAL    0.0900
   3593 HG11      -40.3920  -12.0210  -39.9180 H       227 VAL   -0.2700
   3594 HG12      -40.0500  -11.6830  -41.6570 H       227 VAL    0.0900
   3595 HG13      -41.5330  -12.6170  -41.1820 H       227 VAL    0.0900
   3596 HG21      -43.5870   -9.8720  -40.1300 H       227 VAL    0.0900
   3597 HG22      -42.8330  -11.1920  -39.1580 H       227 VAL    0.5100
   3598 HG23      -43.5160  -11.5440  -40.8040 H       227 VAL   -0.5100
   3599 N         -39.4910   -7.8370  -41.0650 N.am    228 PHE   -0.4700
   3600 CA        -38.2310   -7.2810  -41.5260 C.3     228 PHE    0.3100
   3601 C         -37.3750   -6.8070  -40.3520 C.2     228 PHE    0.0700
   3602 O         -36.2940   -7.3440  -40.1130 O.2     228 PHE    0.0900
   3603 CB        -38.4710   -6.1430  -42.5150 C.3     228 PHE   -0.1800
   3604 CG        -37.2270   -5.6760  -43.1920 C.ar    228 PHE    0.0900
   3605 CD1       -36.4510   -6.5680  -43.9140 C.ar    228 PHE    0.0900
   3606 CD2       -36.8310   -4.3520  -43.1090 C.ar    228 PHE    0.0000
   3607 CE1       -35.3060   -6.1530  -44.5400 C.ar    228 PHE   -0.1150
   3608 CE2       -35.6820   -3.9290  -43.7330 C.ar    228 PHE    0.1150
   3609 CZ        -34.9160   -4.8310  -44.4490 C.ar    228 PHE   -0.1150
   3610 HN        -40.2960   -7.2590  -41.1690 H       228 PHE    0.1150
   3611 HA        -37.6690   -8.0740  -41.9960 H       228 PHE   -0.1150
   3612 HB1       -38.9020   -5.2730  -41.9770 H       228 PHE    0.1150
   3613 HB2       -39.1700   -6.4860  -43.3090 H       228 PHE   -0.1150
   3614 HD1       -36.7540   -7.6030  -43.9860 H       228 PHE    0.1150
   3615 HD2       -37.4280   -3.6470  -42.5490 H       228 PHE   -0.1150
   3616 HE1       -34.7100   -6.8560  -45.1030 H       228 PHE    0.1150
   3617 HE2       -35.3790   -2.8940  -43.6660 H       228 PHE    0.5100
   3618 HZ        -34.0110   -4.5020  -44.9370 H       228 PHE   -0.5100
   3619 N         -37.8720   -5.8150  -39.6140 N.am    229 THR   -0.4700
   3620 CA        -37.2080   -5.3010  -38.4200 C.3     229 THR    0.3100
   3621 C         -36.7100   -6.4120  -37.4950 C.2     229 THR    0.0700
   3622 O         -35.6270   -6.3320  -36.9440 O.2     229 THR    0.0900
   3623 CB        -38.1560   -4.3590  -37.6330 C.3     229 THR    0.1400
   3624 CG2       -37.9730   -4.5040  -36.1480 C.3     229 THR    0.0900
   3625 OG1       -37.9090   -2.9960  -37.9880 O.3     229 THR   -0.6600
   3626 HN        -38.7320   -5.3720  -39.8500 H       229 THR    0.4300
   3627 HA        -36.3230   -4.7680  -38.7310 H       229 THR   -0.2700
   3628 HB        -39.2120   -4.6060  -37.8720 H       229 THR    0.0900
   3629 HG1       -36.9930   -2.8250  -37.7600 H       229 THR    0.0900
   3630 HG21      -36.8950   -4.4320  -35.8870 H       229 THR    0.0900
   3631 HG22      -38.3540   -5.4920  -35.8150 H       229 THR    0.5100
   3632 HG23      -38.5210   -3.6930  -35.6200 H       229 THR   -0.5100
   3633 N         -37.4900   -7.4660  -37.3380 N.am    230 VAL   -0.4700
   3634 CA        -37.1410   -8.5210  -36.4110 C.3     230 VAL    0.3100
   3635 C         -36.1090   -9.4790  -37.0020 C.2     230 VAL    0.0700
   3636 O         -35.2720  -10.0160  -36.2830 O.2     230 VAL    0.0900
   3637 CB        -38.4110   -9.2560  -35.9390 C.3     230 VAL   -0.0900
   3638 CG1       -38.0820  -10.3960  -34.9980 C.3     230 VAL    0.0900
   3639 CG2       -39.3450   -8.2670  -35.2760 C.3     230 VAL   -0.2700
   3640 HN        -38.3420   -7.5820  -37.8430 H       230 VAL    0.0900
   3641 HA        -36.6290   -8.0750  -35.5710 H       230 VAL    0.0900
   3642 HB        -38.9460   -9.6590  -36.8250 H       230 VAL    0.0900
   3643 HG11      -37.5540  -10.0110  -34.0990 H       230 VAL   -0.2700
   3644 HG12      -37.4220  -11.1290  -35.5080 H       230 VAL    0.0900
   3645 HG13      -39.0180  -10.8990  -34.6710 H       230 VAL    0.0900
   3646 HG21      -39.6300   -7.4690  -35.9950 H       230 VAL    0.0900
   3647 HG22      -38.8400   -7.7960  -34.4060 H       230 VAL    0.5100
   3648 HG23      -40.2680   -8.7860  -34.9390 H       230 VAL   -0.5100
   3649 N         -36.1510   -9.6920  -38.3090 N.am    231 LYS   -0.4700
   3650 CA        -35.1840  -10.5800  -38.9360 C.3     231 LYS    0.3100
   3651 C         -33.8300   -9.8920  -39.0510 C.2     231 LYS    0.0700
   3652 O         -32.7740  -10.5230  -38.9220 O.2     231 LYS    0.0900
   3653 CB        -35.6900  -11.0560  -40.2990 C.3     231 LYS   -0.1800
   3654 CG        -36.7220  -12.1720  -40.2040 C.3     231 LYS    0.0900
   3655 CD        -36.9550  -12.7890  -41.5500 C.3     231 LYS    0.0900
   3656 CE        -37.9040  -13.9460  -41.4560 C.3     231 LYS   -0.1800
   3657 NZ        -37.4300  -14.9380  -40.4950 N.4     231 LYS    0.0900
   3658 HN        -36.8270   -9.2650  -38.9060 H       231 LYS    0.0900
   3659 HA        -35.0290  -11.4230  -38.2800 H       231 LYS   -0.1800
   3660 HB1       -34.8250  -11.4220  -40.8900 H       231 LYS    0.0900
   3661 HB2       -36.1480  -10.1940  -40.8280 H       231 LYS    0.0900
   3662 HG1       -37.6770  -11.7560  -39.8180 H       231 LYS    0.2100
   3663 HG2       -36.3580  -12.9500  -39.4990 H       231 LYS    0.0500
   3664 HD1       -35.9860  -13.1440  -41.9620 H       231 LYS    0.0500
   3665 HD2       -37.3780  -12.0240  -42.2350 H       231 LYS   -0.3000
   3666 HE1       -37.9920  -14.4440  -42.4460 H       231 LYS    0.3300
   3667 HE2       -38.9000  -13.5900  -41.1180 H       231 LYS    0.3300
   3668 HZ1       -37.1870  -14.4660  -39.6010 H       231 LYS    0.3300
   3669 HZ2       -36.5890  -15.4150  -40.8760 H       231 LYS    0.5100
   3670 HZ3       -38.1790  -15.6390  -40.3240 H       231 LYS   -0.5100
   3671 N         -33.8920   -8.5830  -39.2830 N.am    232 GLU   -0.4700
   3672 CA        -32.7400   -7.7040  -39.2700 C.3     232 GLU    0.3100
   3673 C         -32.0020   -7.7790  -37.9400 C.2     232 GLU    0.0700
   3674 O         -30.8330   -8.1510  -37.8930 O.2     232 GLU    0.0900
   3675 CB        -33.2450   -6.2800  -39.4850 C.3     232 GLU   -0.1800
   3676 CG        -32.1800   -5.2250  -39.5860 C.3     232 GLU    0.0900
   3677 CD        -32.0300   -4.6970  -41.0030 C.2     232 GLU    0.0900
   3678 OE1       -32.0390   -5.5150  -41.9490 O.co2   232 GLU   -0.2800
   3679 OE2       -31.8930   -3.4640  -41.1770 O.co2   232 GLU    0.0900
   3680 HN        -34.7600   -8.1370  -39.4810 H       232 GLU    0.0900
   3681 HA        -32.0660   -7.9990  -40.0610 H       232 GLU    0.6200
   3682 HB1       -33.9090   -6.0170  -38.6350 H       232 GLU   -0.7600
   3683 HB2       -33.8370   -6.2630  -40.4240 H       232 GLU   -0.7600
   3684 HG1       -31.2090   -5.6560  -39.2630 H       232 GLU    0.5100
   3685 HG2       -32.4430   -4.3780  -38.9180 H       232 GLU   -0.5100
   3686 N         -32.7040   -7.4410  -36.8600 N.am    233 ALA   -0.4700
   3687 CA        -32.1540   -7.4710  -35.5090 C.3     233 ALA    0.3100
   3688 C         -31.4810   -8.7880  -35.1460 C.2     233 ALA    0.0700
   3689 O         -30.4250   -8.8000  -34.5330 O.2     233 ALA    0.0900
   3690 CB        -33.2400   -7.1760  -34.5080 C.3     233 ALA   -0.2700
   3691 HN        -33.6530   -7.1460  -36.9280 H       233 ALA    0.0900
   3692 HA        -31.3700   -6.7310  -35.4460 H       233 ALA    0.0900
   3693 HB1       -34.0480   -7.9340  -34.5860 H       233 ALA    0.0900
   3694 HB2       -33.6750   -6.1730  -34.7070 H       233 ALA    0.5100
   3695 HB3       -32.8240   -7.2060  -33.4790 H       233 ALA   -0.5100
   3696 N         -32.0970   -9.9020  -35.5080 N.am    234 ALA   -0.4700
   3697 CA        -31.5520  -11.2020  -35.1720 C.3     234 ALA    0.3100
   3698 C         -30.2650  -11.4450  -35.9240 C.2     234 ALA    0.0700
   3699 O         -29.3360  -12.0340  -35.3870 O.2     234 ALA    0.0900
   3700 CB        -32.5510  -12.2900  -35.4980 C.3     234 ALA   -0.2700
   3701 HN        -32.9530   -9.8980  -36.0210 H       234 ALA    0.0900
   3702 HA        -31.3210  -11.2070  -34.1170 H       234 ALA    0.0900
   3703 HB1       -32.7930  -12.2740  -36.5830 H       234 ALA    0.0900
   3704 HB2       -33.4880  -12.1280  -34.9240 H       234 ALA    0.5100
   3705 HB3       -32.1240  -13.2840  -35.2450 H       234 ALA   -0.5100
   3706 N         -30.2040  -10.9970  -37.1760 N.am    235 ALA   -0.4700
   3707 CA        -29.0190  -11.2150  -38.0000 C.3     235 ALA    0.3100
   3708 C         -27.8330  -10.4210  -37.4810 C.2     235 ALA    0.0700
   3709 O         -26.6880  -10.7950  -37.6820 O.2     235 ALA    0.0900
   3710 CB        -29.3050  -10.8430  -39.4430 C.3     235 ALA   -0.2700
   3711 HN        -30.9540  -10.4980  -37.6020 H       235 ALA    0.0900
   3712 HA        -28.7460  -12.2580  -37.9270 H       235 ALA    0.0900
   3713 HB1       -29.5940   -9.7720  -39.5110 H       235 ALA    0.0900
   3714 HB2       -30.1400  -11.4610  -39.8350 H       235 ALA    0.5100
   3715 HB3       -28.3970  -11.0040  -40.0630 H       235 ALA   -0.5100
   3716 N         -28.1230   -9.3010  -36.8350 N.am    236 GLN   -0.4700
   3717 CA        -27.1070   -8.4540  -36.2320 C.3     236 GLN    0.3100
   3718 C         -26.8040   -8.9460  -34.8040 C.2     236 GLN    0.0700
   3719 O         -25.8270   -8.5640  -34.1760 O.2     236 GLN    0.0900
   3720 CB        -27.6490   -7.0190  -36.2360 C.3     236 GLN   -0.1800
   3721 CG        -26.6580   -5.9070  -35.9760 C.3     236 GLN    0.0900
   3722 CD        -25.5950   -5.7820  -37.0380 C.2     236 GLN    0.0900
   3723 NE2       -25.9100   -5.0940  -38.1410 N.am    236 GLN   -0.1800
   3724 OE1       -24.4870   -6.2760  -36.8560 O.2     236 GLN    0.0900
   3725 HN        -29.0630   -8.9840  -36.7330 H       236 GLN    0.0900
   3726 HA        -26.1990   -8.5290  -36.8110 H       236 GLN    0.5500
   3727 HB1       -28.4370   -6.9540  -35.4580 H       236 GLN   -0.5500
   3728 HB2       -28.1060   -6.8340  -37.2300 H       236 GLN   -0.6200
   3729 HG1       -26.1560   -6.0960  -35.0040 H       236 GLN    0.3200
   3730 HG2       -27.2080   -4.9430  -35.9210 H       236 GLN    0.3000
   3731 HE21      -25.2370   -4.9850  -38.8720 H       236 GLN    0.5100
   3732 HE22      -26.8190   -4.6860  -38.2350 H       236 GLN   -0.5100
   3733 N         -27.7100   -9.7580  -34.2770 N.am    237 GLN   -0.4700
   3734 CA        -27.6150  -10.3250  -32.9300 C.3     237 GLN    0.3100
   3735 C         -27.2940  -11.8170  -32.7300 C.2     237 GLN    0.0700
   3736 O         -27.5760  -12.3400  -31.6510 O.2     237 GLN    0.0900
   3737 CB        -28.8030   -9.8970  -32.0640 C.3     237 GLN   -0.1800
   3738 CG        -28.4500   -9.6720  -30.6010 C.3     237 GLN    0.0900
   3739 CD        -29.0590   -8.4070  -30.0370 C.2     237 GLN    0.0900
   3740 NE2       -29.5530   -7.5420  -30.7910 N.am    237 GLN   -0.1800
   3741 OE1       -29.0490   -8.2810  -28.7320 O.2     237 GLN    0.0900
   3742 HN        -28.5210  -10.0260  -34.7910 H       237 GLN    0.0900
   3743 HA        -26.6900   -9.9820  -32.4900 H       237 GLN    0.5500
   3744 HB1       -29.5820  -10.6860  -32.1220 H       237 GLN   -0.5500
   3745 HB2       -29.2160   -8.9510  -32.4760 H       237 GLN   -0.6200
   3746 HG1       -27.3450   -9.6040  -30.5030 H       237 GLN    0.3200
   3747 HG2       -28.8170  -10.5350  -30.0050 H       237 GLN    0.3000
   3748 HE21      -29.9530   -6.7110  -30.4060 H       237 GLN    0.5100
   3749 HE22      -29.5500   -7.6820  -31.7810 H       237 GLN   -0.5100
   3750 N         -26.8260  -12.5320  -33.7550 N.am    238 GLN   -0.4700
   3751 CA        -26.7910  -14.0070  -33.7000 C.3     238 GLN    0.3100
   3752 C         -26.1640  -14.6820  -32.4830 C.2     238 GLN    0.0700
   3753 O         -26.4640  -15.8410  -32.2170 O.2     238 GLN    0.0900
   3754 CB        -26.0920  -14.5860  -34.9190 C.3     238 GLN   -0.1800
   3755 CG        -26.8820  -14.5120  -36.1960 C.3     238 GLN    0.0900
   3756 CD        -26.0700  -13.8550  -37.2710 C.2     238 GLN    0.0900
   3757 NE2       -26.1590  -14.3700  -38.4950 N.am    238 GLN   -0.1800
   3758 OE1       -25.3350  -12.9090  -36.9960 O.2     238 GLN    0.0900
   3759 HN        -26.4820  -12.1090  -34.5910 H       238 GLN    0.0900
   3760 HA        -27.8100  -14.3620  -33.6520 H       238 GLN    0.5500
   3761 HB1       -25.8620  -15.6520  -34.7140 H       238 GLN   -0.5500
   3762 HB2       -25.1410  -14.0330  -35.0680 H       238 GLN   -0.6200
   3763 HG1       -27.8090  -13.9240  -36.0280 H       238 GLN    0.3200
   3764 HG2       -27.1560  -15.5390  -36.5230 H       238 GLN    0.3000
   3765 HE21      -25.6370  -13.9670  -39.2470 H       238 GLN    0.5100
   3766 HE22      -26.7470  -15.1610  -38.6630 H       238 GLN   -0.5100
   3767 N         -25.2830  -13.9980  -31.7530 N.am    239 GLU   -0.4700
   3768 CA        -24.7450  -14.5620  -30.5180 C.3     239 GLU    0.3100
   3769 C         -25.8640  -14.8390  -29.4960 C.2     239 GLU    0.0700
   3770 O         -25.6660  -15.5510  -28.5160 O.2     239 GLU    0.0900
   3771 CB        -23.6750  -13.6470  -29.9080 C.3     239 GLU   -0.1800
   3772 CG        -24.2000  -12.3580  -29.2770 C.3     239 GLU    0.0900
   3773 CD        -24.3260  -11.2500  -30.2930 C.2     239 GLU    0.0900
   3774 OE1       -24.1080  -11.5300  -31.4870 O.co2   239 GLU   -0.2800
   3775 OE2       -24.6280  -10.1040  -29.9080 O.co2   239 GLU    0.0900
   3776 HN        -24.9580  -13.0910  -32.0090 H       239 GLU    0.0900
   3777 HA        -24.3200  -15.5270  -30.7520 H       239 GLU    0.6200
   3778 HB1       -22.9580  -13.3710  -30.7100 H       239 GLU   -0.7600
   3779 HB2       -23.1360  -14.2200  -29.1240 H       239 GLU   -0.7600
   3780 HG1       -23.5020  -12.0330  -28.4770 H       239 GLU    0.5100
   3781 HG2       -25.2000  -12.5510  -28.8330 H       239 GLU   -0.5100
   3782 N         -27.0500  -14.2750  -29.7180 N.am    240 SER   -0.4700
   3783 CA        -28.1780  -14.5100  -28.8230 C.3     240 SER    0.3100
   3784 C         -29.1270  -15.5440  -29.3980 C.2     240 SER    0.0700
   3785 O         -29.7190  -15.3170  -30.4560 O.2     240 SER    0.0900
   3786 CB        -28.9500  -13.2150  -28.5560 C.3     240 SER    0.0500
   3787 OG        -30.1860  -13.5090  -27.9180 O.3     240 SER    0.0900
   3788 HN        -27.2200  -13.6750  -30.4960 H       240 SER    0.0900
   3789 HA        -27.7890  -14.9090  -27.8980 H       240 SER   -0.6600
   3790 HB1       -29.1560  -12.6940  -29.5150 H       240 SER    0.4300
   3791 HB2       -28.3540  -12.5500  -27.8950 H       240 SER    0.5100
   3792 HG1       -30.7470  -12.7430  -28.0620 H       240 SER   -0.5100
   3793 N         -29.2820  -16.6670  -28.6920 N.am    241 ALA   -0.4700
   3794 CA        -30.1460  -17.7560  -29.1500 C.3     241 ALA    0.3100
   3795 C         -31.6510  -17.4880  -28.8830 C.2     241 ALA    0.0700
   3796 O         -32.5180  -17.7590  -29.7290 O.2     241 ALA    0.0900
   3797 CB        -29.6850  -19.0890  -28.5490 C.3     241 ALA   -0.2700
   3798 HN        -28.8160  -16.8130  -27.8230 H       241 ALA    0.0900
   3799 HA        -30.0990  -17.7920  -30.2280 H       241 ALA    0.0900
   3800 HB1       -29.7260  -19.0420  -27.4390 H       241 ALA    0.0900
   3801 HB2       -28.6390  -19.3000  -28.8560 H       241 ALA    0.5100
   3802 HB3       -30.3500  -19.9090  -28.8940 H       241 ALA   -0.5100
   3803 N         -31.9530  -16.9160  -27.7190 N.am    242 THR   -0.4700
   3804 CA        -33.2800  -16.3840  -27.4490 C.3     242 THR    0.3100
   3805 C         -33.7690  -15.4680  -28.5740 C.2     242 THR    0.0700
   3806 O         -34.8470  -15.6760  -29.1160 O.2     242 THR    0.0900
   3807 CB        -33.2890  -15.6210  -26.1200 C.3     242 THR    0.1400
   3808 CG2       -34.5880  -14.8640  -25.9310 C.3     242 THR    0.0900
   3809 OG1       -33.1490  -16.5650  -25.0540 O.3     242 THR   -0.6600
   3810 HN        -31.2850  -16.8260  -26.9840 H       242 THR    0.4300
   3811 HA        -33.9720  -17.2120  -27.4130 H       242 THR   -0.2700
   3812 HB        -32.4440  -14.9010  -26.0850 H       242 THR    0.0900
   3813 HG1       -33.0010  -16.0470  -24.2600 H       242 THR    0.0900
   3814 HG21      -35.4530  -15.5390  -26.1110 H       242 THR    0.0900
   3815 HG22      -34.6420  -14.0190  -26.6490 H       242 THR    0.5100
   3816 HG23      -34.6530  -14.4770  -24.8910 H       242 THR   -0.5100
   3817 N         -32.9640  -14.4730  -28.9430 N.am    243 THR   -0.4700
   3818 CA        -33.2990  -13.5650  -30.0450 C.3     243 THR    0.3100
   3819 C         -33.6020  -14.3330  -31.3270 C.2     243 THR    0.0700
   3820 O         -34.5110  -13.9870  -32.1020 O.2     243 THR    0.0900
   3821 CB        -32.1670  -12.5240  -30.3080 C.3     243 THR    0.1400
   3822 CG2       -32.5630  -11.5110  -31.3840 C.3     243 THR    0.0900
   3823 OG1       -31.9060  -11.7950  -29.1070 O.3     243 THR   -0.6600
   3824 HN        -32.0960  -14.3000  -28.4840 H       243 THR    0.4300
   3825 HA        -34.2150  -13.0570  -29.7850 H       243 THR   -0.2700
   3826 HB        -31.2390  -13.0440  -30.6240 H       243 THR    0.0900
   3827 HG1       -31.4630  -10.9880  -29.3790 H       243 THR    0.0900
   3828 HG21      -33.4720  -10.9570  -31.0690 H       243 THR    0.0900
   3829 HG22      -32.7810  -12.0390  -32.3370 H       243 THR    0.5100
   3830 HG23      -31.7380  -10.7830  -31.5390 H       243 THR   -0.5100
   3831 N         -32.8440  -15.4030  -31.5390 N.am    244 GLN   -0.4700
   3832 CA        -33.0530  -16.2310  -32.7160 C.3     244 GLN    0.3100
   3833 C         -34.4270  -16.8970  -32.6610 C.2     244 GLN    0.0700
   3834 O         -35.1720  -16.8810  -33.6420 O.2     244 GLN    0.0900
   3835 CB        -31.9100  -17.2410  -32.9100 C.3     244 GLN   -0.1800
   3836 CG        -30.6140  -16.5940  -33.3410 C.3     244 GLN    0.0900
   3837 CD        -30.8390  -15.4220  -34.2890 C.2     244 GLN    0.0900
   3838 NE2       -31.1430  -15.6300  -35.4860 N.am    244 GLN   -0.1800
   3839 OE1       -30.7140  -14.2050  -33.7790 O.2     244 GLN    0.0900
   3840 HN        -32.1160  -15.6810  -30.9160 H       244 GLN    0.0900
   3841 HA        -33.1180  -15.5760  -33.5720 H       244 GLN    0.5500
   3842 HB1       -32.2150  -17.9780  -33.6830 H       244 GLN   -0.5500
   3843 HB2       -31.7400  -17.7740  -31.9510 H       244 GLN   -0.6200
   3844 HG1       -29.9850  -17.3500  -33.8560 H       244 GLN    0.3200
   3845 HG2       -30.0770  -16.2240  -32.4420 H       244 GLN    0.3000
   3846 HE21      -31.2910  -14.8600  -36.1060 H       244 GLN    0.5100
   3847 HE22      -31.2380  -16.5670  -35.8220 H       244 GLN   -0.5100
   3848 N         -34.7700  -17.4470  -31.4910 N.am    245 LYS   -0.4700
   3849 CA        -36.1190  -17.9630  -31.2170 C.3     245 LYS    0.3100
   3850 C         -37.2240  -16.9400  -31.4860 C.2     245 LYS    0.0700
   3851 O         -38.1420  -17.2110  -32.2520 O.2     245 LYS    0.0900
   3852 CB        -36.2390  -18.4400  -29.7650 C.3     245 LYS   -0.1800
   3853 CG        -35.9520  -19.9170  -29.5260 C.3     245 LYS    0.0900
   3854 CD        -35.9030  -20.2330  -28.0100 C.3     245 LYS    0.0900
   3855 CE        -34.5240  -19.8920  -27.3820 C.3     245 LYS   -0.1800
   3856 NZ        -34.5170  -19.8920  -25.8730 N.4     245 LYS    0.0900
   3857 HN        -34.1170  -17.5300  -30.7430 H       245 LYS    0.0900
   3858 HA        -36.3060  -18.7820  -31.8950 H       245 LYS   -0.1800
   3859 HB1       -37.2740  -18.2310  -29.4200 H       245 LYS    0.0900
   3860 HB2       -35.5290  -17.8490  -29.1510 H       245 LYS    0.0900
   3861 HG1       -34.9760  -20.1800  -29.9860 H       245 LYS    0.2100
   3862 HG2       -36.7500  -20.5270  -30.0010 H       245 LYS    0.0500
   3863 HD1       -36.1080  -21.3140  -27.8600 H       245 LYS    0.0500
   3864 HD2       -36.6890  -19.6420  -27.4930 H       245 LYS   -0.3000
   3865 HE1       -34.2160  -18.8770  -27.7100 H       245 LYS    0.3300
   3866 HE2       -33.7770  -20.6450  -27.7120 H       245 LYS    0.3300
   3867 HZ1       -34.6200  -20.8670  -25.5250 H       245 LYS    0.3300
   3868 HZ2       -35.3080  -19.3150  -25.5230 H       245 LYS    0.5100
   3869 HZ3       -33.6200  -19.4940  -25.5300 H       245 LYS   -0.5100
   3870 N         -37.1180  -15.7630  -30.8690 N.am    246 ALA   -0.4700
   3871 CA        -38.0700  -14.6700  -31.0690 C.3     246 ALA    0.3100
   3872 C         -38.3900  -14.3810  -32.5410 C.2     246 ALA    0.0700
   3873 O         -39.5600  -14.3250  -32.9350 O.2     246 ALA    0.0900
   3874 CB        -37.5460  -13.4040  -30.4180 C.3     246 ALA   -0.2700
   3875 HN        -36.3750  -15.5730  -30.2340 H       246 ALA    0.0900
   3876 HA        -39.0140  -14.9590  -30.6290 H       246 ALA    0.0900
   3877 HB1       -36.5700  -13.1190  -30.8670 H       246 ALA    0.0900
   3878 HB2       -37.4000  -13.5700  -29.3290 H       246 ALA    0.5100
   3879 HB3       -38.2650  -12.5720  -30.5760 H       246 ALA   -0.5100
   3880 N         -37.3520  -14.1920  -33.3580 N.am    247 GLU   -0.4700
   3881 CA        -37.5370  -13.8970  -34.7770 C.3     247 GLU    0.3100
   3882 C         -38.2730  -15.0370  -35.4690 C.2     247 GLU    0.0700
   3883 O         -39.1000  -14.8150  -36.3550 O.2     247 GLU    0.0900
   3884 CB        -36.1800  -13.5850  -35.4390 C.3     247 GLU   -0.1800
   3885 CG        -36.1850  -13.5320  -36.9600 C.3     247 GLU    0.0900
   3886 CD        -35.9510  -14.9000  -37.5730 C.2     247 GLU    0.0900
   3887 OE1       -35.4420  -15.7810  -36.8400 O.co2   247 GLU   -0.2800
   3888 OE2       -36.2790  -15.0980  -38.7510 O.co2   247 GLU    0.0900
   3889 HN        -36.4080  -14.2440  -33.0390 H       247 GLU    0.0900
   3890 HA        -38.2010  -13.0490  -34.8600 H       247 GLU    0.6200
   3891 HB1       -35.4580  -14.3660  -35.1240 H       247 GLU   -0.7600
   3892 HB2       -35.8340  -12.6000  -35.0620 H       247 GLU   -0.7600
   3893 HG1       -35.3830  -12.8450  -37.3040 H       247 GLU    0.5100
   3894 HG2       -37.1670  -13.1480  -37.3090 H       247 GLU   -0.5100
   3895 N         -37.9810  -16.2600  -35.0320 N.am    248 LYS   -0.4700
   3896 CA        -38.6580  -17.4380  -35.5400 C.3     248 LYS    0.3100
   3897 C         -40.1400  -17.4150  -35.1660 C.2     248 LYS    0.0700
   3898 O         -41.0260  -17.5440  -36.0290 O.2     248 LYS    0.0900
   3899 CB        -37.9750  -18.7210  -35.0280 C.3     248 LYS   -0.1800
   3900 CG        -38.7420  -20.0290  -35.3420 C.3     248 LYS    0.0900
   3901 CD        -39.0830  -20.1530  -36.8520 C.3     248 LYS    0.0900
   3902 CE        -39.9620  -21.3770  -37.1750 C.3     248 LYS   -0.1800
   3903 NZ        -40.1770  -21.5240  -38.6540 N.4     248 LYS    0.0900
   3904 HN        -37.2850  -16.4220  -34.3370 H       248 LYS    0.0900
   3905 HA        -38.6260  -17.4020  -36.6190 H       248 LYS   -0.1800
   3906 HB1       -37.8620  -18.6400  -33.9270 H       248 LYS    0.0900
   3907 HB2       -36.9680  -18.7880  -35.4910 H       248 LYS    0.0900
   3908 HG1       -39.6850  -20.0450  -34.7560 H       248 LYS    0.2100
   3909 HG2       -38.1170  -20.8960  -35.0410 H       248 LYS    0.0500
   3910 HD1       -38.1350  -20.2340  -37.4250 H       248 LYS    0.0500
   3911 HD2       -39.6190  -19.2360  -37.1710 H       248 LYS   -0.3000
   3912 HE1       -40.9580  -21.2610  -36.6970 H       248 LYS    0.3300
   3913 HE2       -39.4690  -22.3020  -36.8100 H       248 LYS    0.3300
   3914 HZ1       -39.2580  -21.6440  -39.1270 H       248 LYS    0.3300
   3915 HZ2       -40.6490  -20.6730  -39.0210 H       248 LYS    0.5100
   3916 HZ3       -40.7720  -22.3560  -38.8360 H       248 LYS   -0.5100
   3917 N         -40.3980  -17.2560  -33.8730 N.am    249 GLU   -0.4700
   3918 CA        -41.7550  -17.1830  -33.3450 C.3     249 GLU    0.3100
   3919 C         -42.6300  -16.1590  -34.0560 C.2     249 GLU    0.0700
   3920 O         -43.7140  -16.4730  -34.5630 O.2     249 GLU    0.0900
   3921 CB        -41.7260  -16.8070  -31.8670 C.3     249 GLU   -0.1800
   3922 CG        -41.8050  -17.9560  -30.9130 C.3     249 GLU    0.0900
   3923 CD        -41.5930  -17.5050  -29.4720 C.2     249 GLU    0.0900
   3924 OE1       -41.8770  -16.3220  -29.1560 O.co2   249 GLU   -0.2800
   3925 OE2       -41.1240  -18.3300  -28.6560 O.co2   249 GLU    0.0900
   3926 HN        -39.6680  -17.1780  -33.1990 H       249 GLU    0.0900
   3927 HA        -42.2210  -18.1480  -33.4800 H       249 GLU    0.6200
   3928 HB1       -42.5840  -16.1310  -31.6660 H       249 GLU   -0.7600
   3929 HB2       -40.7810  -16.2590  -31.6690 H       249 GLU   -0.7600
   3930 HG1       -41.0240  -18.7020  -31.1730 H       249 GLU    0.5100
   3931 HG2       -42.8060  -18.4310  -30.9940 H       249 GLU   -0.5100
   3932 N         -42.1490  -14.9220  -34.0790 N.am    250 VAL   -0.4700
   3933 CA        -42.8830  -13.8180  -34.6730 C.3     250 VAL    0.3100
   3934 C         -43.2390  -14.1010  -36.1310 C.2     250 VAL    0.0700
   3935 O         -44.3940  -13.9730  -36.5380 O.2     250 VAL    0.0900
   3936 CB        -42.0810  -12.5040  -34.5570 C.3     250 VAL   -0.0900
   3937 CG1       -42.7190  -11.3870  -35.3600 C.3     250 VAL    0.0900
   3938 CG2       -41.9590  -12.1100  -33.1240 C.3     250 VAL   -0.2700
   3939 HN        -41.2610  -14.6930  -33.6880 H       250 VAL    0.0900
   3940 HA        -43.8270  -13.7280  -34.1570 H       250 VAL    0.0900
   3941 HB        -41.0480  -12.6750  -34.9290 H       250 VAL    0.0900
   3942 HG11      -43.8020  -11.3150  -35.1200 H       250 VAL   -0.2700
   3943 HG12      -42.6100  -11.5920  -36.4470 H       250 VAL    0.0900
   3944 HG13      -42.2360  -10.4180  -35.1120 H       250 VAL    0.0900
   3945 HG21      -41.4340  -12.9060  -32.5530 H       250 VAL    0.0900
   3946 HG22      -42.9690  -11.9660  -32.6840 H       250 VAL    0.5100
   3947 HG23      -41.3760  -11.1690  -33.0390 H       250 VAL   -0.5100
   3948 N         -42.2540  -14.5130  -36.9230 N.am    251 THR   -0.4700
   3949 CA        -42.5350  -14.8370  -38.3140 C.3     251 THR    0.3100
   3950 C         -43.6850  -15.8290  -38.4240 C.2     251 THR    0.0700
   3951 O         -44.6930  -15.5550  -39.0930 O.2     251 THR    0.0900
   3952 CB        -41.2950  -15.3520  -39.0710 C.3     251 THR    0.1400
   3953 CG2       -41.6940  -15.8910  -40.4430 C.3     251 THR    0.0900
   3954 OG1       -40.3870  -14.2660  -39.2530 O.3     251 THR   -0.6600
   3955 HN        -41.3120  -14.6160  -36.6130 H       251 THR    0.4300
   3956 HA        -42.9070  -13.9410  -38.7880 H       251 THR   -0.2700
   3957 HB        -40.7950  -16.1520  -38.4850 H       251 THR    0.0900
   3958 HG1       -40.0380  -14.0640  -38.3830 H       251 THR    0.0900
   3959 HG21      -42.3280  -15.1490  -40.9750 H       251 THR    0.0900
   3960 HG22      -42.2730  -16.8310  -40.3270 H       251 THR    0.5100
   3961 HG23      -40.7850  -16.0840  -41.0530 H       251 THR   -0.5100
   3962 N         -43.5660  -16.9540  -37.7170 N.am    252 ARG   -0.4700
   3963 CA        -44.6070  -17.9800  -37.7660 C.3     252 ARG    0.3100
   3964 C         -45.9820  -17.3940  -37.4500 C.2     252 ARG    0.0700
   3965 O         -46.9330  -17.5020  -38.2340 O.2     252 ARG    0.0900
   3966 CB        -44.3070  -19.1350  -36.8060 C.3     252 ARG   -0.1800
   3967 CG        -45.0580  -20.4170  -37.1730 C.3     252 ARG    0.0900
   3968 CD        -44.9600  -21.4130  -36.0530 C.3     252 ARG    0.0900
   3969 NE        -45.2550  -20.7530  -34.7760 N.pl3   252 ARG   -0.1800
   3970 CZ        -46.0830  -21.2230  -33.8450 C.cat   252 ARG    0.0900
   3971 NH1       -46.7170  -22.3730  -34.0310 N.pl3   252 ARG    0.0900
   3972 NH2       -46.2760  -20.5370  -32.7230 N.pl3   252 ARG    0.2000
   3973 HN        -42.7780  -17.1420  -37.1350 H       252 ARG    0.0900
   3974 HA        -44.6630  -18.3450  -38.7800 H       252 ARG    0.0900
   3975 HB1       -44.5980  -18.8320  -35.7790 H       252 ARG   -0.7000
   3976 HB2       -43.2170  -19.3420  -36.8250 H       252 ARG    0.4400
   3977 HG1       -44.6180  -20.8540  -38.0950 H       252 ARG    0.6400
   3978 HG2       -46.1270  -20.1790  -37.3650 H       252 ARG   -0.8000
   3979 HD1       -43.9330  -21.8320  -36.0000 H       252 ARG    0.4600
   3980 HD2       -45.7000  -22.2310  -36.2000 H       252 ARG    0.4600
   3981 HE        -44.7980  -19.8840  -34.5900 H       252 ARG   -0.8000
   3982 HH11      -46.5740  -22.8930  -34.8730 H       252 ARG    0.4600
   3983 HH12      -47.3380  -22.7220  -33.3290 H       252 ARG    0.4600
   3984 HH21      -45.7990  -19.6690  -32.5800 H       252 ARG    0.5100
   3985 HH22      -46.8970  -20.8870  -32.0230 H       252 ARG   -0.5100
   3986 N         -46.0610  -16.7390  -36.3010 N.am    253 MET   -0.4700
   3987 CA        -47.2600  -16.0130  -35.9180 C.3     253 MET    0.3100
   3988 C         -47.8330  -15.0140  -36.9200 C.2     253 MET    0.0700
   3989 O         -49.0480  -14.8430  -36.9980 O.2     253 MET    0.0900
   3990 CB        -47.0620  -15.3150  -34.5730 C.3     253 MET   -0.1800
   3991 CG        -47.1850  -16.2640  -33.3950 C.3     253 MET    0.0900
   3992 SD        -48.7050  -17.2560  -33.4380 S.3     253 MET    0.0900
   3993 CE        -49.9500  -15.9780  -33.7440 C.3     253 MET   -0.1400
   3994 HN        -45.3060  -16.7160  -35.6510 H       253 MET    0.0900
   3995 HA        -48.0750  -16.7200  -35.8560 H       253 MET    0.0900
   3996 HB1       -47.8260  -14.5150  -34.4690 H       253 MET   -0.0900
   3997 HB2       -46.0530  -14.8530  -34.5560 H       253 MET   -0.2200
   3998 HG1       -47.1640  -15.6660  -32.4590 H       253 MET    0.0900
   3999 HG2       -46.3050  -16.9410  -33.3970 H       253 MET    0.0900
   4000 HE1       -49.8650  -15.5710  -34.7740 H       253 MET    0.0900
   4001 HE2       -49.8200  -15.1370  -33.0310 H       253 MET    0.5100
   4002 HE3       -50.9710  -16.4000  -33.6240 H       253 MET   -0.5100
   4003 N         -46.9830  -14.3260  -37.6670 N.am    254 VAL   -0.4700
   4004 CA        -47.5040  -13.3860  -38.6440 C.3     254 VAL    0.3100
   4005 C         -48.0730  -14.1450  -39.8410 C.2     254 VAL    0.0700
   4006 O         -49.0610  -13.7400  -40.4640 O.2     254 VAL    0.0900
   4007 CB        -46.4430  -12.3640  -39.0850 C.3     254 VAL   -0.0900
   4008 CG1       -46.9610  -11.5210  -40.2380 C.3     254 VAL    0.0900
   4009 CG2       -46.0920  -11.4710  -37.9360 C.3     254 VAL   -0.2700
   4010 HN        -45.9930  -14.4150  -37.5960 H       254 VAL    0.0900
   4011 HA        -48.3420  -12.8770  -38.1950 H       254 VAL    0.0900
   4012 HB        -45.5250  -12.9010  -39.4040 H       254 VAL    0.0900
   4013 HG11      -47.8760  -10.9720  -39.9290 H       254 VAL   -0.2700
   4014 HG12      -47.2140  -12.1750  -41.1000 H       254 VAL    0.0900
   4015 HG13      -46.1890  -10.7820  -40.5430 H       254 VAL    0.0900
   4016 HG21      -45.8580  -12.0790  -37.0360 H       254 VAL    0.0900
   4017 HG22      -46.9480  -10.8030  -37.7010 H       254 VAL    0.5100
   4018 HG23      -45.2000  -10.8590  -38.1920 H       254 VAL   -0.5100
   4019 N         -47.4480  -15.2710  -40.1510 N.am    255 ILE   -0.4700
   4020 CA        -47.9060  -16.1060  -41.2400 C.3     255 ILE    0.3100
   4021 C         -49.3230  -16.5970  -40.9340 C.2     255 ILE    0.0700
   4022 O         -50.2350  -16.5340  -41.7710 O.2     255 ILE    0.0900
   4023 CB        -46.9210  -17.2590  -41.4610 C.3     255 ILE   -0.0900
   4024 CG1       -45.6420  -16.6980  -42.0830 C.3     255 ILE    0.0900
   4025 CG2       -47.5300  -18.3250  -42.3580 C.3     255 ILE   -0.2700
   4026 CD        -44.4920  -17.6910  -42.1450 C.3     255 ILE    0.0900
   4027 HN        -46.6450  -15.5910  -39.6540 H       255 ILE    0.0900
   4028 HA        -47.9770  -15.4940  -42.1260 H       255 ILE    0.0900
   4029 HB        -46.6600  -17.7110  -40.4810 H       255 ILE   -0.1800
   4030 HG11      -45.3160  -15.8210  -41.4850 H       255 ILE    0.0900
   4031 HG12      -45.8720  -16.3630  -43.1170 H       255 ILE    0.0900
   4032 HG21      -47.9530  -17.8580  -43.2730 H       255 ILE   -0.2700
   4033 HG22      -48.3460  -18.8520  -41.8190 H       255 ILE    0.0900
   4034 HG23      -46.7500  -19.0550  -42.6620 H       255 ILE    0.0900
   4035 HD1       -44.7110  -18.4830  -42.8930 H       255 ILE    0.0900
   4036 HD2       -44.3520  -18.1700  -41.1530 H       255 ILE    0.5100
   4037 HD3       -43.5570  -17.1700  -42.4440 H       255 ILE   -0.5100
   4038 N         -49.5040  -17.0440  -39.6960 N.am    256 ILE   -0.4700
   4039 CA        -50.8090  -17.4180  -39.1820 C.3     256 ILE    0.3100
   4040 C         -51.7970  -16.2690  -39.2270 C.2     256 ILE    0.0700
   4041 O         -52.9060  -16.4430  -39.7040 O.2     256 ILE    0.0900
   4042 CB        -50.6810  -17.9440  -37.7550 C.3     256 ILE   -0.0900
   4043 CG1       -50.0100  -19.3090  -37.7800 C.3     256 ILE    0.0900
   4044 CG2       -52.0230  -18.0340  -37.0930 C.3     256 ILE   -0.2700
   4045 CD        -49.3960  -19.6930  -36.4870 C.3     256 ILE    0.0900
   4046 HN        -48.7440  -17.1420  -39.0590 H       256 ILE    0.0900
   4047 HA        -51.2190  -18.1790  -39.8290 H       256 ILE    0.0900
   4048 HB        -50.0300  -17.2610  -37.1700 H       256 ILE   -0.1800
   4049 HG11      -49.2190  -19.3000  -38.5590 H       256 ILE    0.0900
   4050 HG12      -50.7710  -20.0720  -38.0490 H       256 ILE    0.0900
   4051 HG21      -52.7380  -18.5730  -37.7510 H       256 ILE   -0.2700
   4052 HG22      -52.4180  -17.0140  -36.9000 H       256 ILE    0.0900
   4053 HG23      -51.9350  -18.5890  -36.1350 H       256 ILE    0.0900
   4054 HD1       -50.1700  -19.7260  -35.6910 H       256 ILE    0.0900
   4055 HD2       -48.6240  -18.9480  -36.2000 H       256 ILE    0.5100
   4056 HD3       -48.9320  -20.6990  -36.5720 H       256 ILE   -0.5100
   4057 N         -51.4010  -15.0930  -38.7460 N.am    257 MET   -0.4700
   4058 CA        -52.2880  -13.9330  -38.7250 C.3     257 MET    0.3100
   4059 C         -52.7040  -13.5300  -40.1210 C.2     257 MET    0.0700
   4060 O         -53.8640  -13.1970  -40.3700 O.2     257 MET    0.0900
   4061 CB        -51.6440  -12.7370  -38.0160 C.3     257 MET   -0.1800
   4062 CG        -51.6570  -12.8390  -36.5050 C.3     257 MET    0.0900
   4063 SD        -50.9230  -11.4230  -35.6530 S.3     257 MET    0.0900
   4064 CE        -49.2370  -11.5040  -36.2390 C.3     257 MET   -0.1400
   4065 HN        -50.4840  -14.9520  -38.3820 H       257 MET    0.0900
   4066 HA        -53.1940  -14.2220  -38.2130 H       257 MET    0.0900
   4067 HB1       -52.1900  -11.8160  -38.3110 H       257 MET   -0.0900
   4068 HB2       -50.5890  -12.6530  -38.3550 H       257 MET   -0.2200
   4069 HG1       -51.1030  -13.7580  -36.2180 H       257 MET    0.0900
   4070 HG2       -52.7120  -12.9500  -36.1770 H       257 MET    0.0900
   4071 HE1       -49.1700  -11.2350  -37.3150 H       257 MET    0.0900
   4072 HE2       -48.8370  -12.5330  -36.1170 H       257 MET    0.5100
   4073 HE3       -48.5980  -10.7960  -35.6690 H       257 MET   -0.5100
   4074 N         -51.7530  -13.5750  -41.0420 N.am    258 VAL   -0.4700
   4075 CA        -52.0160  -13.1360  -42.3960 C.3     258 VAL    0.3100
   4076 C         -52.8890  -14.1430  -43.1500 C.2     258 VAL    0.0700
   4077 O         -53.9090  -13.7720  -43.7420 O.2     258 VAL    0.0900
   4078 CB        -50.7030  -12.7820  -43.1170 C.3     258 VAL   -0.0900
   4079 CG1       -50.7490  -13.1960  -44.5750 C.3     258 VAL    0.0900
   4080 CG2       -50.4390  -11.2850  -42.9730 C.3     258 VAL   -0.2700
   4081 HN        -50.8320  -13.9050  -40.8500 H       258 VAL    0.0900
   4082 HA        -52.6620  -12.2720  -42.3490 H       258 VAL    0.0900
   4083 HB        -49.8600  -13.3030  -42.6170 H       258 VAL    0.0900
   4084 HG11      -51.6810  -12.8210  -45.0480 H       258 VAL   -0.2700
   4085 HG12      -50.7310  -14.3030  -44.6540 H       258 VAL    0.0900
   4086 HG13      -49.8790  -12.7670  -45.1160 H       258 VAL    0.0900
   4087 HG21      -50.3520  -11.0140  -41.8990 H       258 VAL    0.0900
   4088 HG22      -51.2780  -10.7080  -43.4170 H       258 VAL    0.5100
   4089 HG23      -49.4900  -11.0170  -43.4850 H       258 VAL   -0.5100
   4090 N         -52.5170  -15.4160  -43.0860 N.am    259 ILE   -0.4700
   4091 CA        -53.3510  -16.4800  -43.6220 C.3     259 ILE    0.3100
   4092 C         -54.7710  -16.4630  -43.0570 C.2     259 ILE    0.0700
   4093 O         -55.7510  -16.5790  -43.8000 O.2     259 ILE    0.0900
   4094 CB        -52.7230  -17.8330  -43.3460 C.3     259 ILE   -0.0900
   4095 CG1       -51.4600  -17.9600  -44.1970 C.3     259 ILE    0.0900
   4096 CG2       -53.7460  -18.9650  -43.5660 C.3     259 ILE   -0.2700
   4097 CD        -50.7780  -19.2820  -44.0770 C.3     259 ILE    0.0900
   4098 HN        -51.6560  -15.6990  -42.6710 H       259 ILE    0.0900
   4099 HA        -53.4560  -16.3220  -44.6860 H       259 ILE    0.0900
   4100 HB        -52.3620  -17.8640  -42.2960 H       259 ILE   -0.1800
   4101 HG11      -50.7460  -17.1670  -43.8890 H       259 ILE    0.0900
   4102 HG12      -51.7360  -17.8030  -45.2610 H       259 ILE    0.0900
   4103 HG21      -54.2420  -18.8450  -44.5530 H       259 ILE   -0.2700
   4104 HG22      -54.5220  -18.9330  -42.7730 H       259 ILE    0.0900
   4105 HG23      -53.2310  -19.9490  -43.5460 H       259 ILE    0.0900
   4106 HD1       -51.3900  -20.0730  -44.5610 H       259 ILE    0.0900
   4107 HD2       -50.6440  -19.5420  -43.0050 H       259 ILE    0.5100
   4108 HD3       -49.7880  -19.2440  -44.5790 H       259 ILE   -0.5100
   4109 N         -54.8790  -16.3010  -41.7380 N.am    260 ALA   -0.4700
   4110 CA        -56.1740  -16.2230  -41.0720 C.3     260 ALA    0.3100
   4111 C         -57.0300  -15.1040  -41.6390 C.2     260 ALA    0.0700
   4112 O         -58.2230  -15.2840  -41.8460 O.2     260 ALA    0.0900
   4113 CB        -56.0130  -16.0380  -39.5850 C.3     260 ALA   -0.2700
   4114 HN        -54.0780  -16.2250  -41.1480 H       260 ALA    0.0900
   4115 HA        -56.7090  -17.1390  -41.2790 H       260 ALA    0.0900
   4116 HB1       -55.4560  -15.0990  -39.3750 H       260 ALA    0.0900
   4117 HB2       -55.4430  -16.8910  -39.1570 H       260 ALA    0.5100
   4118 HB3       -57.0110  -15.9740  -39.1010 H       260 ALA   -0.5100
   4119 N         -56.4210  -13.9490  -41.8940 N.am    261 PHE   -0.4700
   4120 CA        -57.1740  -12.8040  -42.3870 C.3     261 PHE    0.3100
   4121 C         -57.7340  -13.0980  -43.7500 C.2     261 PHE    0.0700
   4122 O         -58.8310  -12.6500  -44.1040 O.2     261 PHE    0.0900
   4123 CB        -56.2820  -11.5780  -42.4840 C.3     261 PHE   -0.1800
   4124 CG        -56.9540  -10.3900  -43.1160 C.ar    261 PHE    0.0900
   4125 CD1       -57.7040   -9.5200  -42.3540 C.ar    261 PHE    0.0900
   4126 CD2       -56.8140  -10.1280  -44.4670 C.ar    261 PHE    0.0000
   4127 CE1       -58.3060   -8.4170  -42.9220 C.ar    261 PHE   -0.1150
   4128 CE2       -57.4220   -9.0240  -45.0370 C.ar    261 PHE    0.1150
   4129 CZ        -58.1650   -8.1660  -44.2560 C.ar    261 PHE   -0.1150
   4130 HN        -55.4410  -13.8160  -41.7630 H       261 PHE    0.1150
   4131 HA        -57.9890  -12.6210  -41.7030 H       261 PHE   -0.1150
   4132 HB1       -55.3920  -11.8200  -43.1030 H       261 PHE    0.1150
   4133 HB2       -55.9670  -11.2730  -41.4640 H       261 PHE   -0.1150
   4134 HD1       -57.8230   -9.7050  -41.2970 H       261 PHE    0.1150
   4135 HD2       -56.2250  -10.7930  -45.0820 H       261 PHE   -0.1150
   4136 HE1       -58.8920   -7.7480  -42.3090 H       261 PHE    0.1150
   4137 HE2       -57.3150   -8.8350  -46.0950 H       261 PHE    0.5100
   4138 HZ        -58.6320   -7.2980  -44.6980 H       261 PHE   -0.5100
   4139 N         -56.9660  -13.8430  -44.5320 N.am    262 LEU   -0.4700
   4140 CA        -57.3640  -14.1170  -45.8940 C.3     262 LEU    0.3100
   4141 C         -58.5150  -15.1070  -45.8800 C.2     262 LEU    0.0700
   4142 O         -59.5320  -14.8780  -46.5260 O.2     262 LEU    0.0900
   4143 CB        -56.1880  -14.6540  -46.7080 C.3     262 LEU   -0.1800
   4144 CG        -55.0360  -13.6720  -46.9560 C.3     262 LEU    0.0900
   4145 CD1       -53.8720  -14.3790  -47.6240 C.3     262 LEU    0.0900
   4146 CD2       -55.4770  -12.4470  -47.7640 C.3     262 LEU   -0.0900
   4147 HN        -56.1030  -14.2360  -44.2270 H       262 LEU    0.0900
   4148 HA        -57.7290  -13.1970  -46.3270 H       262 LEU   -0.2700
   4149 HB1       -56.5760  -14.9820  -47.6950 H       262 LEU    0.0900
   4150 HB2       -55.7770  -15.5360  -46.1720 H       262 LEU    0.0900
   4151 HG        -54.7000  -13.2450  -45.9870 H       262 LEU    0.0900
   4152 HD11      -54.1930  -14.8040  -48.5990 H       262 LEU   -0.2700
   4153 HD12      -53.5110  -15.2070  -46.9770 H       262 LEU    0.0900
   4154 HD13      -53.0450  -13.6590  -47.8060 H       262 LEU    0.0900
   4155 HD21      -56.2760  -11.8990  -47.2200 H       262 LEU    0.0900
   4156 HD22      -55.8750  -12.7680  -48.7500 H       262 LEU    0.5100
   4157 HD23      -54.6160  -11.7610  -47.9130 H       262 LEU   -0.5100
   4158 N         -58.3600  -16.1950  -45.1240 N.am    263 ILE   -0.4700
   4159 CA        -59.3980  -17.2150  -45.0010 C.3     263 ILE    0.3100
   4160 C         -60.7580  -16.6280  -44.6030 C.2     263 ILE    0.0700
   4161 O         -61.8210  -17.1100  -45.0040 O.2     263 ILE    0.0900
   4162 CB        -58.9760  -18.2980  -43.9920 C.3     263 ILE   -0.0900
   4163 CG1       -57.6630  -18.9400  -44.4190 C.3     263 ILE    0.0900
   4164 CG2       -60.0350  -19.3730  -43.8700 C.3     263 ILE   -0.2700
   4165 CD        -57.3980  -20.2460  -43.7000 C.3     263 ILE    0.0900
   4166 HN        -57.5260  -16.3600  -44.6050 H       263 ILE    0.0900
   4167 HA        -59.5550  -17.6510  -45.9760 H       263 ILE    0.0900
   4168 HB        -58.8150  -17.8290  -42.9980 H       263 ILE   -0.1800
   4169 HG11      -56.8320  -18.2360  -44.2020 H       263 ILE    0.0900
   4170 HG12      -57.6960  -19.1310  -45.5130 H       263 ILE    0.0900
   4171 HG21      -60.2010  -19.8580  -44.8560 H       263 ILE   -0.2700
   4172 HG22      -60.9930  -18.9220  -43.5320 H       263 ILE    0.0900
   4173 HG23      -59.7080  -20.1460  -43.1440 H       263 ILE    0.0900
   4174 HD1       -58.1070  -21.0260  -44.0520 H       263 ILE    0.0900
   4175 HD2       -57.5340  -20.1100  -42.6060 H       263 ILE    0.5100
   4176 HD3       -56.3620  -20.5890  -43.9090 H       263 ILE   -0.5100
   4177 N         -60.7140  -15.5870  -43.7890 N.am    264 CYS   -0.4700
   4178 CA        -61.9110  -14.9040  -43.3510 C.3     264 CYS    0.3100
   4179 C         -62.5210  -14.0140  -44.4230 C.2     264 CYS    0.0700
   4180 O         -63.6920  -14.1360  -44.7540 O.2     264 CYS    0.0900
   4181 CB        -61.5680  -14.0700  -42.1270 C.3     264 CYS   -0.1100
   4182 SG        -62.9410  -13.1870  -41.4640 S.3     264 CYS    0.0900
   4183 HN        -59.8530  -15.2260  -43.4390 H       264 CYS    0.0900
   4184 HA        -62.6640  -15.6420  -43.1150 H       264 CYS   -0.2300
   4185 HB1       -60.7730  -13.3500  -42.4100 H       264 CYS    0.1600
   4186 HB2       -61.1620  -14.7490  -41.3480 H       264 CYS    0.5100
   4187 HG1       -63.0290  -12.3350  -42.4740 H       264 CYS   -0.5100
   4188 N         -61.7170  -13.1200  -44.9870 N.am    265 TRP   -0.4700
   4189 CA        -62.2360  -12.1470  -45.9630 C.3     265 TRP    0.3100
   4190 C         -62.1140  -12.4310  -47.4760 C.2     265 TRP    0.0700
   4191 O         -62.8010  -11.7930  -48.2870 O.2     265 TRP    0.0900
   4192 CB        -61.7150  -10.7400  -45.6410 C.3     265 TRP   -0.1800
   4193 CG        -62.3380  -10.2620  -44.4240 C.ar    265 TRP    0.0900
   4194 CD1       -61.8170  -10.2800  -43.1520 C.ar    265 TRP    0.0900
   4195 CD2       -63.6610   -9.7580  -44.3180 C.ar    265 TRP   -0.0300
   4196 CE2       -63.8830   -9.4530  -42.9460 C.ar    265 TRP   -0.1500
   4197 CE3       -64.6800   -9.5120  -45.2530 C.ar    265 TRP    0.2200
   4198 NE1       -62.7410   -9.7810  -42.2570 N.ar    265 TRP   -0.5100
   4199 CZ2       -65.0820   -8.9130  -42.4930 C.ar    265 TRP    0.3700
   4200 CZ3       -65.8600   -8.9720  -44.8110 C.ar    265 TRP    0.2400
   4201 CH2       -66.0560   -8.6740  -43.4400 C.ar    265 TRP    0.1100
   4202 HN        -60.7440  -13.0670  -44.7780 H       265 TRP   -0.2500
   4203 HA        -63.3150  -12.1670  -45.9180 H       265 TRP    0.1700
   4204 HB1       -61.9590  -10.0480  -46.4760 H       265 TRP   -0.2000
   4205 HB2       -60.6130  -10.7700  -45.5030 H       265 TRP    0.1400
   4206 HD1       -60.8300  -10.6330  -42.8910 H       265 TRP   -0.2700
   4207 HE1       -62.6060   -9.6790  -41.2950 H       265 TRP    0.1600
   4208 HE3       -64.5540   -9.7360  -46.3030 H       265 TRP   -0.1400
   4209 HZ2       -65.2600   -8.6840  -41.4530 H       265 TRP    0.1400
   4210 HZ3       -66.6520   -8.7700  -45.5170 H       265 TRP    0.5100
   4211 HH2       -66.9980   -8.2490  -43.1250 H       265 TRP   -0.5100
   4212 N         -61.2870  -13.4000  -47.8660 N.am    266 LEU   -0.4700
   4213 CA        -61.1430  -13.6880  -49.2910 C.3     266 LEU    0.3100
   4214 C         -62.4530  -14.1580  -49.9600 C.2     266 LEU    0.0700
   4215 O         -62.8600  -13.6010  -50.9940 O.2     266 LEU    0.0900
   4216 CB        -59.9760  -14.6530  -49.5720 C.3     266 LEU   -0.1800
   4217 CG        -59.0220  -14.1300  -50.6530 C.3     266 LEU    0.0900
   4218 CD1       -58.6470  -12.6730  -50.3630 C.3     266 LEU    0.0900
   4219 CD2       -57.7790  -14.9990  -50.7820 C.3     266 LEU   -0.0900
   4220 HN        -60.7510  -13.9500  -47.2320 H       266 LEU    0.0900
   4221 HA        -60.9770  -12.7500  -49.8000 H       266 LEU   -0.2700
   4222 HB1       -60.3900  -15.6280  -49.9030 H       266 LEU    0.0900
   4223 HB2       -59.4040  -14.8060  -48.6330 H       266 LEU    0.0900
   4224 HG        -59.5160  -14.1950  -51.6460 H       266 LEU    0.0900
   4225 HD11      -58.4850  -12.5290  -49.2740 H       266 LEU   -0.2700
   4226 HD12      -59.4650  -11.9980  -50.6930 H       266 LEU    0.0900
   4227 HD13      -57.7080  -12.4110  -50.8980 H       266 LEU    0.0900
   4228 HD21      -58.0650  -16.0370  -51.0530 H       266 LEU    0.0900
   4229 HD22      -57.2330  -15.0230  -49.8150 H       266 LEU    0.5100
   4230 HD23      -57.1160  -14.5950  -51.5760 H       266 LEU   -0.5100
   4231 N         -63.1270  -15.1730  -49.3820 N.am    267 PRO   -0.2900
   4232 CA        -64.3540  -15.6090  -50.0480 C.3     267 PRO    0.0000
   4233 C         -65.3900  -14.4980  -50.2200 C.2     267 PRO    0.0900
   4234 O         -65.9670  -14.3940  -51.2950 O.2     267 PRO    0.0900
   4235 CB        -64.8720  -16.7020  -49.1170 C.3     267 PRO    0.0200
   4236 CG        -63.6420  -17.2310  -48.4600 C.3     267 PRO    0.0900
   4237 CD        -62.8060  -16.0340  -48.2250 C.3     267 PRO   -0.1800
   4238 HA        -64.1430  -15.9340  -51.0540 H       267 PRO    0.0900
   4239 HB1       -65.3910  -17.4990  -49.6910 H       267 PRO    0.0900
   4240 HB2       -65.5750  -16.2840  -48.3660 H       267 PRO   -0.1800
   4241 HG1       -63.8910  -17.7350  -47.5010 H       267 PRO    0.0900
   4242 HG2       -63.1200  -17.9550  -49.1210 H       267 PRO    0.0900
   4243 HD1       -63.0820  -15.5220  -47.2780 H       267 PRO    0.5100
   4244 HD2       -61.7250  -16.2830  -48.2200 H       267 PRO   -0.5100
   4245 N         -65.6230  -13.6710  -49.2020 N.am    268 TYR   -0.4700
   4246 CA        -66.5670  -12.5700  -49.3630 C.3     268 TYR    0.3100
   4247 C         -66.0960  -11.6040  -50.4380 C.2     268 TYR    0.0700
   4248 O         -66.8960  -11.0290  -51.1750 O.2     268 TYR    0.0900
   4249 CB        -66.7660  -11.8190  -48.0510 C.3     268 TYR   -0.1800
   4250 CG        -68.0800  -12.1340  -47.3910 C.ar    268 TYR    0.0900
   4251 CD1       -69.2460  -12.2600  -48.1420 C.ar    268 TYR    0.0900
   4252 CD2       -68.1510  -12.3180  -46.0090 C.ar    268 TYR    0.0000
   4253 CE1       -70.4500  -12.5620  -47.5290 C.ar    268 TYR   -0.1150
   4254 CE2       -69.3480  -12.6200  -45.3890 C.ar    268 TYR    0.1150
   4255 CZ        -70.4900  -12.7430  -46.1510 C.ar    268 TYR   -0.1150
   4256 OH        -71.6730  -13.0390  -45.5240 O.3     268 TYR    0.1150
   4257 HN        -65.1780  -13.7630  -48.3140 H       268 TYR    0.1100
   4258 HA        -67.5060  -12.9850  -49.7000 H       268 TYR   -0.5400
   4259 HB1       -66.7440  -10.7240  -48.2440 H       268 TYR    0.4300
   4260 HB2       -65.9600  -12.0970  -47.3400 H       268 TYR   -0.1150
   4261 HD1       -69.2100  -12.1230  -49.2130 H       268 TYR    0.1150
   4262 HD2       -67.2550  -12.2220  -45.4140 H       268 TYR   -0.1150
   4263 HE1       -71.3520  -12.6550  -48.1160 H       268 TYR    0.1150
   4264 HE2       -69.3880  -12.7590  -44.3180 H       268 TYR    0.5100
   4265 HH        -72.3830  -12.9270  -46.1610 H       268 TYR   -0.5100
   4266 N         -64.7850  -11.4240  -50.5220 N.am    269 ALA   -0.4700
   4267 CA        -64.2360  -10.5360  -51.5230 C.3     269 ALA    0.3100
   4268 C         -64.3080  -11.1800  -52.9130 C.2     269 ALA    0.0700
   4269 O         -64.8140  -10.5640  -53.8520 O.2     269 ALA    0.0900
   4270 CB        -62.8080  -10.1240  -51.1520 C.3     269 ALA   -0.2700
   4271 HN        -64.1350  -11.8780  -49.9170 H       269 ALA    0.0900
   4272 HA        -64.8730   -9.6660  -51.5840 H       269 ALA    0.0900
   4273 HB1       -62.1580  -11.0230  -51.0800 H       269 ALA    0.0900
   4274 HB2       -62.8070   -9.6070  -50.1680 H       269 ALA    0.5100
   4275 HB3       -62.3940   -9.4490  -51.9310 H       269 ALA   -0.5100
   4276 N         -63.8460  -12.4290  -53.0340 N.am    270 GLY   -0.4700
   4277 CA        -63.8420  -13.1360  -54.3090 C.3     270 GLY    0.3100
   4278 C         -65.2250  -13.2570  -54.9360 C.2     270 GLY   -0.0200
   4279 O         -65.4260  -13.0760  -56.1460 O.2     270 GLY    0.0900
   4280 HN        -63.4850  -12.9350  -52.2560 H       270 GLY    0.0900
   4281 HA1       -63.4480  -14.1260  -54.1370 H       270 GLY    0.5100
   4282 HA2       -63.1990  -12.5920  -54.9860 H       270 GLY   -0.5100
   4283 N         -66.1950  -13.5580  -54.0840 N.am    271 VAL   -0.4700
   4284 CA        -67.5810  -13.6840  -54.4860 C.3     271 VAL    0.3100
   4285 C         -68.1840  -12.3370  -54.8820 C.2     271 VAL    0.0700
   4286 O         -68.7360  -12.2090  -55.9630 O.2     271 VAL    0.0900
   4287 CB        -68.3840  -14.3400  -53.3590 C.3     271 VAL   -0.0900
   4288 CG1       -69.8760  -14.0290  -53.4790 C.3     271 VAL    0.0900
   4289 CG2       -68.0940  -15.8410  -53.3280 C.3     271 VAL   -0.2700
   4290 HN        -66.0110  -13.7130  -53.1170 H       271 VAL    0.0900
   4291 HA        -67.6220  -14.2850  -55.3810 H       271 VAL    0.0900
   4292 HB        -68.0110  -13.9650  -52.3820 H       271 VAL    0.0900
   4293 HG11      -70.2290  -14.2410  -54.5120 H       271 VAL   -0.2700
   4294 HG12      -70.0590  -12.9570  -53.2560 H       271 VAL    0.0900
   4295 HG13      -70.4530  -14.6620  -52.7710 H       271 VAL    0.0900
   4296 HG21      -67.0110  -16.0180  -53.1540 H       271 VAL    0.0900
   4297 HG22      -68.3770  -16.3000  -54.3000 H       271 VAL    0.5100
   4298 HG23      -68.6690  -16.3200  -52.5070 H       271 VAL   -0.5100
   4299 N         -68.0680  -11.3280  -54.0200 N.am    272 ALA   -0.4700
   4300 CA        -68.5540   -9.9880  -54.3470 C.3     272 ALA    0.3100
   4301 C         -67.9860   -9.4860  -55.6710 C.2     272 ALA    0.0700
   4302 O         -68.7090   -8.8830  -56.4710 O.2     272 ALA    0.0900
   4303 CB        -68.2220   -9.0030  -53.2240 C.3     272 ALA   -0.2700
   4304 HN        -67.6480  -11.4390  -53.1220 H       272 ALA    0.0900
   4305 HA        -69.6220  -10.0460  -54.4900 H       272 ALA    0.0900
   4306 HB1       -67.1230   -8.9520  -53.0730 H       272 ALA    0.0900
   4307 HB2       -68.6950   -9.3370  -52.2760 H       272 ALA    0.5100
   4308 HB3       -68.5910   -7.9900  -53.4900 H       272 ALA   -0.5100
   4309 N         -66.6950   -9.7450  -55.8960 N.am    273 PHE   -0.4700
   4310 CA        -66.0260   -9.3470  -57.1270 C.3     273 PHE    0.3100
   4311 C         -66.5780  -10.1020  -58.3280 C.2     273 PHE    0.0700
   4312 O         -66.9860   -9.5000  -59.3280 O.2     273 PHE    0.0900
   4313 CB        -64.5170   -9.5790  -57.0280 C.3     273 PHE   -0.1800
   4314 CG        -63.7780   -9.2740  -58.3030 C.ar    273 PHE    0.0900
   4315 CD1       -63.4000   -7.9690  -58.6100 C.ar    273 PHE    0.0900
   4316 CD2       -63.4770  -10.2890  -59.2100 C.ar    273 PHE    0.0000
   4317 CE1       -62.7320   -7.6840  -59.7890 C.ar    273 PHE   -0.1150
   4318 CE2       -62.8140  -10.0060  -60.3950 C.ar    273 PHE    0.1150
   4319 CZ        -62.4430   -8.7040  -60.6800 C.ar    273 PHE   -0.1150
   4320 HN        -66.1300  -10.2240  -55.2290 H       273 PHE    0.1150
   4321 HA        -66.2330   -8.3010  -57.2960 H       273 PHE   -0.1150
   4322 HB1       -64.3230  -10.6450  -56.7810 H       273 PHE    0.1150
   4323 HB2       -64.0950   -8.9220  -56.2370 H       273 PHE   -0.1150
   4324 HD1       -63.6300   -7.1710  -57.9190 H       273 PHE    0.1150
   4325 HD2       -63.7610  -11.3060  -58.9870 H       273 PHE   -0.1150
   4326 HE1       -62.4400   -6.6700  -60.0130 H       273 PHE    0.1150
   4327 HE2       -62.5890  -10.7990  -61.0920 H       273 PHE    0.5100
   4328 HZ        -61.9260   -8.4810  -61.6020 H       273 PHE   -0.5100
   4329 N         -66.5840  -11.4290  -58.2250 N.am    274 TYR   -0.4700
   4330 CA        -67.1030  -12.2970  -59.2810 C.3     274 TYR    0.3100
   4331 C         -68.5290  -11.9330  -59.7190 C.2     274 TYR    0.0700
   4332 O         -68.8120  -11.8680  -60.9020 O.2     274 TYR    0.0900
   4333 CB        -67.0400  -13.7580  -58.8190 C.3     274 TYR   -0.1800
   4334 CG        -67.4110  -14.7800  -59.8650 C.ar    274 TYR    0.0900
   4335 CD1       -68.7300  -15.1550  -60.0630 C.ar    274 TYR    0.0900
   4336 CD2       -66.4370  -15.3940  -60.6310 C.ar    274 TYR    0.0000
   4337 CE1       -69.0650  -16.1020  -61.0100 C.ar    274 TYR   -0.1150
   4338 CE2       -66.7620  -16.3400  -61.5740 C.ar    274 TYR    0.1150
   4339 CZ        -68.0730  -16.6940  -61.7630 C.ar    274 TYR   -0.1150
   4340 OH        -68.3910  -17.6410  -62.7170 O.3     274 TYR    0.1150
   4341 HN        -66.2330  -11.8930  -57.4160 H       274 TYR    0.1100
   4342 HA        -66.5020  -12.1530  -60.1670 H       274 TYR   -0.5400
   4343 HB1       -67.7430  -13.8970  -57.9700 H       274 TYR    0.4300
   4344 HB2       -66.0030  -13.9900  -58.4980 H       274 TYR   -0.1150
   4345 HD1       -69.5070  -14.7010  -59.4670 H       274 TYR    0.1150
   4346 HD2       -65.4020  -15.1240  -60.4850 H       274 TYR   -0.1150
   4347 HE1       -70.0990  -16.3770  -61.1600 H       274 TYR    0.1150
   4348 HE2       -65.9850  -16.8030  -62.1650 H       274 TYR    0.5100
   4349 HH        -69.2630  -17.9880  -62.5110 H       274 TYR   -0.5100
   4350 N         -69.4170  -11.6990  -58.7560 N.am    275 ILE   -0.4700
   4351 CA        -70.8000  -11.3360  -59.0290 C.3     275 ILE    0.3100
   4352 C         -70.8680   -9.9790  -59.7220 C.2     275 ILE    0.0700
   4353 O         -71.6280   -9.7870  -60.6800 O.2     275 ILE    0.0900
   4354 CB        -71.6500  -11.3490  -57.7180 C.3     275 ILE   -0.0900
   4355 CG1       -71.8360  -12.7840  -57.2210 C.3     275 ILE    0.0900
   4356 CG2       -73.0250  -10.6610  -57.8940 C.3     275 ILE   -0.2700
   4357 CD        -72.7910  -12.8990  -56.0560 C.3     275 ILE    0.0900
   4358 HN        -69.1710  -11.7620  -57.7920 H       275 ILE    0.0900
   4359 HA        -71.1970  -12.0470  -59.7390 H       275 ILE    0.0900
   4360 HB        -71.0860  -10.8210  -56.9190 H       275 ILE   -0.1800
   4361 HG11      -70.8470  -13.1820  -56.9090 H       275 ILE    0.0900
   4362 HG12      -72.2230  -13.4020  -58.0590 H       275 ILE    0.0900
   4363 HG21      -73.6130  -11.1810  -58.6800 H       275 ILE   -0.2700
   4364 HG22      -72.8810   -9.6030  -58.2000 H       275 ILE    0.0900
   4365 HG23      -73.5920  -10.7010  -56.9410 H       275 ILE    0.0900
   4366 HD1       -73.8290  -12.6940  -56.3920 H       275 ILE    0.0900
   4367 HD2       -72.5190  -12.1610  -55.2710 H       275 ILE    0.5100
   4368 HD3       -72.7510  -13.9260  -55.6340 H       275 ILE   -0.5100
   4369 N         -70.0570   -9.0370  -59.2430 N.am    276 PHE   -0.4700
   4370 CA        -70.0140   -7.6940  -59.8110 C.3     276 PHE    0.3100
   4371 C         -69.6650   -7.7350  -61.3100 C.2     276 PHE    0.0700
   4372 O         -70.2940   -7.0620  -62.1300 O.2     276 PHE    0.0900
   4373 CB        -69.0080   -6.8320  -59.0360 C.3     276 PHE   -0.1800
   4374 CG        -69.0220   -5.3770  -59.4170 C.ar    276 PHE    0.0900
   4375 CD1       -68.3380   -4.9280  -60.5400 C.ar    276 PHE    0.0900
   4376 CD2       -69.6950   -4.4500  -58.6380 C.ar    276 PHE    0.0000
   4377 CE1       -68.3430   -3.5870  -60.8870 C.ar    276 PHE   -0.1150
   4378 CE2       -69.6990   -3.1010  -58.9810 C.ar    276 PHE    0.1150
   4379 CZ        -69.0220   -2.6730  -60.1080 C.ar    276 PHE   -0.1150
   4380 HN        -69.4420   -9.2090  -58.4770 H       276 PHE    0.1150
   4381 HA        -71.0040   -7.2680  -59.7470 H       276 PHE   -0.1150
   4382 HB1       -67.9810   -7.2110  -59.2260 H       276 PHE    0.1150
   4383 HB2       -69.2400   -6.8880  -57.9510 H       276 PHE   -0.1150
   4384 HD1       -67.7940   -5.6350  -61.1510 H       276 PHE    0.1150
   4385 HD2       -70.2240   -4.7780  -57.7560 H       276 PHE   -0.1150
   4386 HE1       -67.8140   -3.2560  -61.7690 H       276 PHE    0.1150
   4387 HE2       -70.2300   -2.3890  -58.3670 H       276 PHE    0.5100
   4388 HZ        -69.0250   -1.6260  -60.3770 H       276 PHE   -0.5100
   4389 N         -68.6640   -8.5440  -61.6560 N.am    277 THR   -0.4700
   4390 CA        -68.1610   -8.6460  -63.0240 C.3     277 THR    0.3100
   4391 C         -68.8400   -9.7440  -63.8650 C.2     277 THR    0.0700
   4392 O         -68.6640   -9.8130  -65.0840 O.2     277 THR    0.0900
   4393 CB        -66.6430   -8.8870  -62.9830 C.3     277 THR    0.1400
   4394 CG2       -65.9740   -7.8630  -62.0660 C.3     277 THR    0.0900
   4395 OG1       -66.3750  -10.2050  -62.4850 O.3     277 THR   -0.6600
   4396 HN        -68.2060   -9.1220  -60.9860 H       277 THR    0.4300
   4397 HA        -68.3890   -7.7250  -63.5410 H       277 THR   -0.2700
   4398 HB        -66.2180   -8.7950  -64.0070 H       277 THR    0.0900
   4399 HG1       -66.2950  -10.1160  -61.5320 H       277 THR    0.0900
   4400 HG21      -66.3790   -7.9510  -61.0350 H       277 THR    0.0900
   4401 HG22      -66.1720   -6.8350  -62.4380 H       277 THR    0.5100
   4402 HG23      -64.8780   -8.0440  -62.0330 H       277 THR   -0.5100
   4403 N         -69.5650  -10.6280  -63.1900 N.am    278 HSP   -0.4700
   4404 CA        -70.3910  -11.6700  -63.8080 C.3     278 HSP    0.3100
   4405 C         -71.8970  -11.4360  -63.8470 C.2     278 HSP    0.0700
   4406 O         -72.6610  -12.3950  -63.9260 O.2     278 HSP    0.0900
   4407 CB        -69.9960  -13.0900  -63.3910 C.3     278 HSP   -0.0500
   4408 CG        -68.6710  -13.5050  -63.9410 C.ar    278 HSP    0.0900
   4409 CD2       -68.2520  -14.6710  -64.4890 C.ar    278 HSP    0.0900
   4410 ND1       -67.5950  -12.6480  -63.9920 N.ar    278 HSP    0.1900
   4411 CE1       -66.5650  -13.2690  -64.5380 C.ar    278 HSP    0.1300
   4412 NE2       -66.9370  -14.4980  -64.8460 N.ar    278 HSP    0.1900
   4413 HN        -69.5810  -10.6210  -62.1940 H       278 HSP   -0.5100
   4414 HA        -70.2920  -11.5660  -64.8780 H       278 HSP    0.4400
   4415 HB1       -70.7680  -13.8010  -63.7560 H       278 HSP   -0.5100
   4416 HB2       -69.9490  -13.1400  -62.2820 H       278 HSP    0.4400
   4417 HD1       -67.5940  -11.7020  -63.6680 H       278 HSP    0.3200
   4418 HD2       -68.7810  -15.6020  -64.6510 H       278 HSP    0.1800
   4419 HE1       -65.5960  -12.8480  -64.7020 H       278 HSP    0.5100
   4420 HE2       -66.3550  -15.1910  -65.2700 H       278 HSP   -0.5100
   4421 N         -72.3130  -10.1730  -63.7240 N.am    279 GLN   -0.4700
   4422 CA        -73.6800   -9.7960  -63.3590 C.3     279 GLN    0.3100
   4423 C         -74.7980  -10.6300  -63.9880 C.2     279 GLN    0.0700
   4424 O         -75.6770  -11.1010  -63.2690 O.2     279 GLN    0.0900
   4425 CB        -73.9130   -8.3230  -63.7020 C.3     279 GLN   -0.1800
   4426 CG        -75.1730   -7.7440  -63.0920 C.3     279 GLN    0.0900
   4427 CD        -75.0900   -7.7090  -61.5900 C.2     279 GLN    0.0900
   4428 NE2       -74.0270   -7.0950  -61.0750 N.am    279 GLN   -0.1800
   4429 OE1       -75.9630   -8.2290  -60.8930 O.2     279 GLN    0.0900
   4430 HN        -71.6930   -9.4090  -63.8810 H       279 GLN    0.0900
   4431 HA        -73.8080   -9.9640  -62.3000 H       279 GLN    0.5500
   4432 HB1       -73.9790   -8.2250  -64.8060 H       279 GLN   -0.5500
   4433 HB2       -73.0440   -7.7350  -63.3390 H       279 GLN   -0.6200
   4434 HG1       -76.0440   -8.3660  -63.3890 H       279 GLN    0.3200
   4435 HG2       -75.3210   -6.7090  -63.4680 H       279 GLN    0.3000
   4436 HE21      -73.9150   -7.0380  -60.0840 H       279 GLN    0.5100
   4437 HE22      -73.3410   -6.6910  -61.6800 H       279 GLN   -0.5100
   4438 N         -74.8010  -10.8420  -65.3040 N.am    280 GLY   -0.4700
   4439 CA        -75.6970  -11.8700  -65.7900 C.3     280 GLY    0.3100
   4440 C         -75.1210  -13.2040  -65.3570 C.2     280 GLY   -0.0200
   4441 O         -74.1370  -13.6610  -65.9390 O.2     280 GLY    0.0900
   4442 HN        -74.2380  -10.3480  -65.9610 H       280 GLY    0.0900
   4443 HA1       -75.7520  -11.8150  -66.8670 H       280 GLY    0.5100
   4444 HA2       -76.6760  -11.7240  -65.3580 H       280 GLY   -0.5100
   4445 N         -75.7790  -13.8540  -64.3990 N.am    281 SER   -0.4700
   4446 CA        -75.4030  -15.1710  -63.8760 C.3     281 SER    0.3100
   4447 C         -76.3290  -15.4420  -62.6920 C.2     281 SER    0.0700
   4448 O         -76.8260  -14.5060  -62.0660 O.2     281 SER    0.0900
   4449 CB        -73.9510  -15.2120  -63.3650 C.3     281 SER    0.0500
   4450 OG        -73.0060  -14.7280  -64.3040 O.3     281 SER    0.0900
   4451 HN        -76.5900  -13.4570  -63.9790 H       281 SER    0.0900
   4452 HA        -75.5320  -15.8880  -64.6740 H       281 SER   -0.6600
   4453 HB1       -73.6840  -16.2630  -63.1230 H       281 SER    0.4300
   4454 HB2       -73.8740  -14.5890  -62.4490 H       281 SER    0.5100
   4455 HG1       -73.3410  -13.8790  -64.6040 H       281 SER   -0.5100
   4456 N         -76.5020  -16.7100  -62.3300 N.am    282 CYS   -0.4700
   4457 CA        -77.4090  -17.0690  -61.2440 C.3     282 CYS    0.3100
   4458 C         -76.6590  -17.6660  -60.0600 C.2     282 CYS    0.0700
   4459 O         -75.9370  -18.6400  -60.2200 O.2     282 CYS    0.0900
   4460 CB        -78.4930  -18.0380  -61.7510 C.3     282 CYS   -0.1000
   4461 SG        -79.8900  -17.2690  -62.6280 S.3     282 CYS    0.0900
   4462 HN        -76.0250  -17.4630  -62.7760 H       282 CYS    0.0900
   4463 HA        -77.8620  -16.1620  -60.8710 H       282 CYS   -0.0800
   4464 HB1       -78.8890  -18.5920  -60.8750 H       282 CYS    0.5100
   4465 HB2       -78.0050  -18.7630  -62.4350 H       282 CYS   -0.5100
   4466 N         -76.8370  -17.0940  -58.8670 N.am    283 PHE   -0.4700
   4467 CA        -76.1120  -17.5710  -57.6820 C.3     283 PHE    0.3100
   4468 C         -76.9920  -18.1560  -56.5640 C.2     283 PHE    0.0700
   4469 O         -77.6640  -17.4160  -55.8400 O.2     283 PHE    0.0900
   4470 CB        -75.2200  -16.4440  -57.1350 C.3     283 PHE   -0.1800
   4471 CG        -74.1920  -15.9490  -58.1330 C.ar    283 PHE    0.0900
   4472 CD1       -72.9740  -16.6110  -58.2890 C.ar    283 PHE    0.0900
   4473 CD2       -74.4550  -14.8350  -58.9280 C.ar    283 PHE    0.0000
   4474 CE1       -72.0410  -16.1670  -59.2050 C.ar    283 PHE   -0.1150
   4475 CE2       -73.5230  -14.3890  -59.8490 C.ar    283 PHE    0.1150
   4476 CZ        -72.3140  -15.0530  -59.9840 C.ar    283 PHE   -0.1150
   4477 HN        -77.4630  -16.3300  -58.7280 H       283 PHE    0.1150
   4478 HA        -75.5130  -18.4210  -57.9700 H       283 PHE   -0.1150
   4479 HB1       -74.6660  -16.8130  -56.2450 H       283 PHE    0.1150
   4480 HB2       -75.8550  -15.5750  -56.8560 H       283 PHE   -0.1150
   4481 HD1       -72.7580  -17.4810  -57.6870 H       283 PHE    0.1150
   4482 HD2       -75.3950  -14.3140  -58.8230 H       283 PHE   -0.1150
   4483 HE1       -71.1010  -16.6870  -59.3160 H       283 PHE    0.1150
   4484 HE2       -73.7380  -13.5260  -60.4620 H       283 PHE    0.5100
   4485 HZ        -71.5840  -14.7010  -60.6970 H       283 PHE   -0.5100
   4486 N         -76.9320  -19.4810  -56.3950 N.am    284 GLY   -0.4700
   4487 CA        -77.7550  -20.1920  -55.4230 C.3     284 GLY    0.3100
   4488 C         -77.6530  -19.7850  -53.9560 C.2     284 GLY   -0.0200
   4489 O         -76.6800  -19.1710  -53.5300 O.2     284 GLY    0.0900
   4490 HN        -76.3130  -20.0480  -56.9320 H       284 GLY    0.0900
   4491 HA1       -77.4810  -21.2340  -55.4930 H       284 GLY    0.5100
   4492 HA2       -78.7800  -20.0530  -55.7300 H       284 GLY   -0.5100
   4493 N         -78.6760  -20.1290  -53.1630 N.am    285 PRO   -0.2900
   4494 CA        -78.7580  -19.7040  -51.7620 C.3     285 PRO    0.0000
   4495 C         -77.6280  -20.2340  -50.8810 C.2     285 PRO    0.0900
   4496 O         -77.0400  -19.4650  -50.1270 O.2     285 PRO    0.0900
   4497 CB        -80.0990  -20.2860  -51.3190 C.3     285 PRO    0.0200
   4498 CG        -80.3260  -21.4370  -52.2260 C.3     285 PRO    0.0900
   4499 CD        -79.8270  -20.9610  -53.5420 C.3     285 PRO   -0.1800
   4500 HA        -78.6810  -18.6310  -51.6850 H       285 PRO    0.0900
   4501 HB1       -80.9100  -19.5340  -51.4240 H       285 PRO    0.0900
   4502 HB2       -80.0540  -20.6200  -50.2600 H       285 PRO   -0.1800
   4503 HG1       -79.7590  -22.3300  -51.8850 H       285 PRO    0.0900
   4504 HG2       -81.4050  -21.6950  -52.2790 H       285 PRO    0.0900
   4505 HD1       -79.4980  -21.8030  -54.1870 H       285 PRO    0.5100
   4506 HD2       -80.5860  -20.3500  -54.0730 H       285 PRO   -0.5100
   4507 N         -77.3280  -21.5260  -50.9960 N.am    286 ILE   -0.4700
   4508 CA        -76.2240  -22.1730  -50.2910 C.3     286 ILE    0.3100
   4509 C         -74.8520  -21.5440  -50.5940 C.2     286 ILE    0.0700
   4510 O         -74.1130  -21.1910  -49.6820 O.2     286 ILE    0.0900
   4511 CB        -76.1800  -23.6790  -50.6560 C.3     286 ILE   -0.0900
   4512 CG1       -77.4800  -24.3710  -50.2460 C.3     286 ILE    0.0900
   4513 CG2       -74.9780  -24.3780  -50.0530 C.3     286 ILE   -0.2700
   4514 CD        -77.3990  -25.0800  -48.9340 C.3     286 ILE    0.0900
   4515 HN        -77.8610  -22.1260  -51.5860 H       286 ILE    0.0900
   4516 HA        -76.3780  -22.0450  -49.2300 H       286 ILE    0.0900
   4517 HB        -76.1400  -23.7800  -51.7600 H       286 ILE   -0.1800
   4518 HG11      -77.7470  -25.1100  -51.0310 H       286 ILE    0.0900
   4519 HG12      -78.2830  -23.6060  -50.1840 H       286 ILE    0.0900
   4520 HG21      -74.9050  -24.1480  -48.9680 H       286 ILE   -0.2700
   4521 HG22      -74.0480  -24.0300  -50.5520 H       286 ILE    0.0900
   4522 HG23      -75.0790  -25.4770  -50.1750 H       286 ILE    0.0900
   4523 HD1       -76.9750  -24.4050  -48.1610 H       286 ILE    0.0900
   4524 HD2       -76.7410  -25.9720  -49.0260 H       286 ILE    0.5100
   4525 HD3       -78.4140  -25.3970  -48.6120 H       286 ILE   -0.5100
   4526 N         -74.5030  -21.4390  -51.8800 N.am    287 PHE   -0.4700
   4527 CA        -73.2700  -20.7840  -52.3170 C.3     287 PHE    0.3100
   4528 C         -73.1300  -19.4030  -51.6710 C.2     287 PHE    0.0700
   4529 O         -72.0570  -19.0260  -51.1940 O.2     287 PHE    0.0900
   4530 CB        -73.2480  -20.7230  -53.8560 C.3     287 PHE   -0.1800
   4531 CG        -72.4490  -19.5740  -54.4550 C.ar    287 PHE    0.0900
   4532 CD1       -72.9430  -18.2740  -54.4320 C.ar    287 PHE    0.0900
   4533 CD2       -71.2520  -19.8150  -55.1420 C.ar    287 PHE    0.0000
   4534 CE1       -72.2350  -17.2320  -54.9950 C.ar    287 PHE   -0.1150
   4535 CE2       -70.5450  -18.7740  -55.7260 C.ar    287 PHE    0.1150
   4536 CZ        -71.0370  -17.4790  -55.6510 C.ar    287 PHE   -0.1150
   4537 HN        -75.0760  -21.8070  -52.6070 H       287 PHE    0.1150
   4538 HA        -72.4300  -21.3530  -51.9460 H       287 PHE   -0.1150
   4539 HB1       -74.2900  -20.6130  -54.2250 H       287 PHE    0.1150
   4540 HB2       -72.8010  -21.6610  -54.2460 H       287 PHE   -0.1150
   4541 HD1       -73.8970  -18.0770  -53.9650 H       287 PHE    0.1150
   4542 HD2       -70.8750  -20.8240  -55.2180 H       287 PHE   -0.1150
   4543 HE1       -72.6140  -16.2230  -54.9240 H       287 PHE    0.1150
   4544 HE2       -69.6140  -18.9710  -56.2380 H       287 PHE    0.5100
   4545 HZ        -70.4890  -16.6640  -56.1030 H       287 PHE   -0.5100
   4546 N         -74.2270  -18.6510  -51.6340 N.am    288 MET   -0.4700
   4547 CA        -74.2410  -17.3380  -50.9890 C.3     288 MET    0.3100
   4548 C         -73.9620  -17.4080  -49.4890 C.2     288 MET    0.0700
   4549 O         -73.5150  -16.4360  -48.8770 O.2     288 MET    0.0900
   4550 CB        -75.5940  -16.6700  -51.2260 C.3     288 MET   -0.1800
   4551 CG        -75.8200  -16.2820  -52.6620 C.3     288 MET    0.0900
   4552 SD        -74.4450  -15.3120  -53.2960 S.3     288 MET    0.0900
   4553 CE        -74.9530  -13.6730  -52.7740 C.3     288 MET   -0.1400
   4554 HN        -75.0870  -18.9490  -52.0410 H       288 MET    0.0900
   4555 HA        -73.4440  -16.7440  -51.4100 H       288 MET    0.0900
   4556 HB1       -75.6540  -15.7570  -50.5970 H       288 MET   -0.0900
   4557 HB2       -76.3960  -17.3740  -50.9180 H       288 MET   -0.2200
   4558 HG1       -76.7590  -15.6930  -52.7330 H       288 MET    0.0900
   4559 HG2       -75.9410  -17.2030  -53.2700 H       288 MET    0.0900
   4560 HE1       -75.0590  -13.6150  -51.6700 H       288 MET    0.0900
   4561 HE2       -75.9320  -13.4130  -53.2270 H       288 MET    0.5100
   4562 HE3       -74.1980  -12.9190  -53.0850 H       288 MET   -0.5100
   4563 N         -74.2580  -18.5700  -48.9140 N.am    289 THR   -0.4700
   4564 CA        -73.9570  -18.8940  -47.5210 C.3     289 THR    0.3100
   4565 C         -72.4560  -19.0990  -47.2630 C.2     289 THR    0.0700
   4566 O         -71.9560  -18.7700  -46.1780 O.2     289 THR    0.0900
   4567 CB        -74.7760  -20.1460  -47.0530 C.3     289 THR    0.1400
   4568 CG2       -74.2640  -20.6960  -45.7440 C.3     289 THR    0.0900
   4569 OG1       -76.1460  -19.7790  -46.8730 O.3     289 THR   -0.6600
   4570 HN        -74.7120  -19.2950  -49.4250 H       289 THR    0.4300
   4571 HA        -74.2060  -18.0360  -46.9160 H       289 THR   -0.2700
   4572 HB        -74.7140  -20.9480  -47.8200 H       289 THR    0.0900
   4573 HG1       -76.4500  -19.4650  -47.7270 H       289 THR    0.0900
   4574 HG21      -74.1680  -19.8790  -44.9970 H       289 THR    0.0900
   4575 HG22      -73.2660  -21.1590  -45.8920 H       289 THR    0.5100
   4576 HG23      -74.9730  -21.4550  -45.3480 H       289 THR   -0.5100
   4577 N         -71.7330  -19.6000  -48.2680 N.am    290 ILE   -0.4700
   4578 CA        -70.3370  -20.0060  -48.0870 C.3     290 ILE    0.3100
   4579 C         -69.3970  -18.9260  -47.5690 C.2     290 ILE    0.0700
   4580 O         -68.7930  -19.1080  -46.5000 O.2     290 ILE    0.0900
   4581 CB        -69.7260  -20.6610  -49.3370 C.3     290 ILE   -0.0900
   4582 CG1       -70.6030  -21.8050  -49.8360 C.3     290 ILE    0.0900
   4583 CG2       -68.3410  -21.1990  -49.0180 C.3     290 ILE   -0.2700
   4584 CD        -69.9250  -22.6820  -50.8590 C.3     290 ILE    0.0900
   4585 HN        -72.1090  -19.7220  -49.1830 H       290 ILE    0.0900
   4586 HA        -70.3090  -20.7010  -47.2610 H       290 ILE    0.0900
   4587 HB        -69.6540  -19.9090  -50.1510 H       290 ILE   -0.1800
   4588 HG11      -71.5210  -21.3750  -50.2910 H       290 ILE    0.0900
   4589 HG12      -70.8940  -22.4340  -48.9680 H       290 ILE    0.0900
   4590 HG21      -68.4030  -21.9570  -48.2090 H       290 ILE   -0.2700
   4591 HG22      -67.6820  -20.3700  -48.6790 H       290 ILE    0.0900
   4592 HG23      -67.9030  -21.6770  -49.9200 H       290 ILE    0.0900
   4593 HD1       -69.1190  -23.2760  -50.3780 H       290 ILE    0.0900
   4594 HD2       -69.4740  -22.0530  -51.6570 H       290 ILE    0.5100
   4595 HD3       -70.6620  -23.3820  -51.3070 H       290 ILE   -0.5100
   4596 N         -69.2800  -17.7870  -48.2880 N.am    291 PRO   -0.2900
   4597 CA        -68.3500  -16.7770  -47.7770 C.3     291 PRO    0.0000
   4598 C         -68.7450  -16.2790  -46.3770 C.2     291 PRO    0.0900
   4599 O         -67.8800  -15.8180  -45.6260 O.2     291 PRO    0.0900
   4600 CB        -68.4530  -15.6550  -48.8110 C.3     291 PRO    0.0200
   4601 CG        -69.8320  -15.7780  -49.3080 C.3     291 PRO    0.0900
   4602 CD        -70.1170  -17.2440  -49.3790 C.3     291 PRO   -0.1800
   4603 HA        -67.3640  -17.1960  -47.6610 H       291 PRO    0.0900
   4604 HB1       -67.7170  -15.7970  -49.6310 H       291 PRO    0.0900
   4605 HB2       -68.2830  -14.6620  -48.3440 H       291 PRO   -0.1800
   4606 HG1       -70.5410  -15.2770  -48.6150 H       291 PRO    0.0900
   4607 HG2       -69.9260  -15.3150  -50.3130 H       291 PRO    0.0900
   4608 HD1       -71.1870  -17.4640  -49.1880 H       291 PRO    0.5100
   4609 HD2       -69.8060  -17.6760  -50.3520 H       291 PRO   -0.5100
   4610 N         -70.0250  -16.4100  -46.0240 N.am    292 ALA   -0.4700
   4611 CA        -70.5070  -16.1230  -44.6760 C.3     292 ALA    0.3100
   4612 C         -70.0700  -17.1710  -43.6590 C.2     292 ALA    0.0700
   4613 O         -69.7690  -16.8360  -42.5270 O.2     292 ALA    0.0900
   4614 CB        -72.0150  -16.0210  -44.6740 C.3     292 ALA   -0.2700
   4615 HN        -70.7160  -16.7130  -46.6740 H       292 ALA    0.0900
   4616 HA        -70.0660  -15.1920  -44.3520 H       292 ALA    0.0900
   4617 HB1       -72.4660  -17.0370  -44.6600 H       292 ALA    0.0900
   4618 HB2       -72.3600  -15.4910  -45.5880 H       292 ALA    0.5100
   4619 HB3       -72.3560  -15.4700  -43.7710 H       292 ALA   -0.5100
   4620 N         -70.0690  -18.4430  -44.0560 N.am    293 PHE   -0.4700
   4621 CA        -69.5910  -19.5280  -43.2040 C.3     293 PHE    0.3100
   4622 C         -68.1930  -19.1980  -42.7600 C.2     293 PHE    0.0700
   4623 O         -67.8270  -19.3720  -41.5960 O.2     293 PHE    0.0900
   4624 CB        -69.5840  -20.8530  -43.9910 C.3     293 PHE   -0.1800
   4625 CG        -68.6110  -21.9060  -43.4630 C.ar    293 PHE    0.0900
   4626 CD1       -67.2630  -21.8990  -43.8310 C.ar    293 PHE    0.0900
   4627 CD2       -69.0630  -22.9390  -42.6420 C.ar    293 PHE    0.0000
   4628 CE1       -66.3910  -22.8660  -43.3520 C.ar    293 PHE   -0.1150
   4629 CE2       -68.1830  -23.9210  -42.1700 C.ar    293 PHE    0.1150
   4630 CZ        -66.8510  -23.8780  -42.5190 C.ar    293 PHE   -0.1150
   4631 HN        -70.3970  -18.7120  -44.9580 H       293 PHE    0.1150
   4632 HA        -70.2460  -19.6000  -42.3500 H       293 PHE   -0.1150
   4633 HB1       -69.2970  -20.6460  -45.0440 H       293 PHE    0.1150
   4634 HB2       -70.5990  -21.3010  -43.9520 H       293 PHE   -0.1150
   4635 HD1       -66.8960  -21.1320  -44.4970 H       293 PHE    0.1150
   4636 HD2       -70.1070  -22.9830  -42.3650 H       293 PHE   -0.1150
   4637 HE1       -65.3460  -22.8310  -43.6270 H       293 PHE    0.1150
   4638 HE2       -68.5480  -24.7100  -41.5320 H       293 PHE    0.5100
   4639 HZ        -66.1690  -24.6270  -42.1470 H       293 PHE   -0.5100
   4640 N         -67.4040  -18.7240  -43.7150 N.am    294 PHE   -0.4700
   4641 CA        -66.0130  -18.4030  -43.4770 C.3     294 PHE    0.3100
   4642 C         -65.8040  -17.2340  -42.5260 C.2     294 PHE    0.0700
   4643 O         -65.0960  -17.3550  -41.5350 O.2     294 PHE    0.0900
   4644 CB        -65.2940  -18.1650  -44.8050 C.3     294 PHE   -0.1800
   4645 CG        -64.6620  -19.4030  -45.3480 C.ar    294 PHE    0.0900
   4646 CD1       -63.4210  -19.8010  -44.8840 C.ar    294 PHE    0.0900
   4647 CD2       -65.3230  -20.1970  -46.2730 C.ar    294 PHE    0.0000
   4648 CE1       -62.8330  -20.9480  -45.3480 C.ar    294 PHE   -0.1150
   4649 CE2       -64.7430  -21.3490  -46.7410 C.ar    294 PHE    0.1150
   4650 CZ        -63.4930  -21.7240  -46.2790 C.ar    294 PHE   -0.1150
   4651 HN        -67.7340  -18.5670  -44.6430 H       294 PHE    0.1150
   4652 HA        -65.5620  -19.2290  -42.9460 H       294 PHE   -0.1150
   4653 HB1       -64.4890  -17.4140  -44.6630 H       294 PHE    0.1150
   4654 HB2       -66.0240  -17.8040  -45.5610 H       294 PHE   -0.1150
   4655 HD1       -62.9090  -19.2000  -44.1470 H       294 PHE    0.1150
   4656 HD2       -66.3010  -19.9060  -46.6280 H       294 PHE   -0.1150
   4657 HE1       -61.8580  -21.2430  -44.9880 H       294 PHE    0.1150
   4658 HE2       -65.2600  -21.9600  -47.4660 H       294 PHE    0.5100
   4659 HZ        -63.0310  -22.6270  -46.6490 H       294 PHE   -0.5100
   4660 N         -66.4350  -16.1060  -42.8220 N.am    295 ALA   -0.4700
   4661 CA        -66.2700  -14.9180  -42.0000 C.3     295 ALA    0.3100
   4662 C         -66.8260  -15.0420  -40.5820 C.2     295 ALA    0.0700
   4663 O         -66.2570  -14.5070  -39.6360 O.2     295 ALA    0.0900
   4664 CB        -66.8580  -13.7170  -42.6990 C.3     295 ALA   -0.2700
   4665 HN        -67.0410  -16.0200  -43.6090 H       295 ALA    0.0900
   4666 HA        -65.2150  -14.7730  -41.8240 H       295 ALA    0.0900
   4667 HB1       -67.9410  -13.8760  -42.8870 H       295 ALA    0.0900
   4668 HB2       -66.3490  -13.5610  -43.6740 H       295 ALA    0.5100
   4669 HB3       -66.7370  -12.8130  -42.0640 H       295 ALA   -0.5100
   4670 N         -67.9300  -15.7610  -40.4310 N.am    296 LYS   -0.4700
   4671 CA        -68.5640  -15.9070  -39.1270 C.3     296 LYS    0.3100
   4672 C         -67.7220  -16.6780  -38.1340 C.2     296 LYS    0.0700
   4673 O         -67.6340  -16.3150  -36.9650 O.2     296 LYS    0.0900
   4674 CB        -69.9520  -16.5500  -39.2520 C.3     296 LYS   -0.1800
   4675 CG        -70.9990  -15.5830  -39.7780 C.3     296 LYS    0.0900
   4676 CD        -72.3970  -16.1400  -39.6600 C.3     296 LYS    0.0900
   4677 CE        -73.3160  -15.5360  -40.7070 C.3     296 LYS   -0.1800
   4678 NZ        -74.4170  -14.7050  -40.1740 N.4     296 LYS    0.0900
   4679 HN        -68.3720  -16.2290  -41.1920 H       296 LYS    0.0900
   4680 HA        -68.6450  -14.9260  -38.6860 H       296 LYS   -0.1800
   4681 HB1       -70.2700  -16.9130  -38.2520 H       296 LYS    0.0900
   4682 HB2       -69.8850  -17.4150  -39.9440 H       296 LYS    0.0900
   4683 HG1       -70.7850  -15.3670  -40.8460 H       296 LYS    0.2100
   4684 HG2       -70.9380  -14.6370  -39.1990 H       296 LYS    0.0500
   4685 HD1       -72.7970  -15.9140  -38.6490 H       296 LYS    0.0500
   4686 HD2       -72.3640  -17.2420  -39.7950 H       296 LYS   -0.3000
   4687 HE1       -73.7850  -16.3570  -41.2890 H       296 LYS    0.3300
   4688 HE2       -72.7170  -14.8850  -41.3780 H       296 LYS    0.3300
   4689 HZ1       -74.0340  -14.0140  -39.4980 H       296 LYS    0.3300
   4690 HZ2       -75.1080  -15.3140  -39.6920 H       296 LYS    0.5100
   4691 HZ3       -74.8830  -14.2040  -40.9570 H       296 LYS   -0.5100
   4692 N         -67.1090  -17.7530  -38.6180 N.am    297 THR   -0.4700
   4693 CA        -66.2270  -18.6130  -37.8210 C.3     297 THR    0.3100
   4694 C         -65.0050  -17.9010  -37.2350 C.2     297 THR    0.0700
   4695 O         -64.4430  -18.3220  -36.2380 O.2     297 THR    0.0900
   4696 CB        -65.7370  -19.7830  -38.6790 C.3     297 THR    0.1400
   4697 CG2       -64.9750  -20.7920  -37.8570 C.3     297 THR    0.0900
   4698 OG1       -66.8670  -20.4120  -39.2900 O.3     297 THR   -0.6600
   4699 HN        -67.2270  -18.0300  -39.5680 H       297 THR    0.4300
   4700 HA        -66.7840  -18.9750  -36.9700 H       297 THR   -0.2700
   4701 HB        -65.0520  -19.4140  -39.4720 H       297 THR    0.0900
   4702 HG1       -66.9990  -19.9630  -40.1290 H       297 THR    0.0900
   4703 HG21      -65.6260  -21.2020  -37.0550 H       297 THR    0.0900
   4704 HG22      -64.0940  -20.3080  -37.3850 H       297 THR    0.5100
   4705 HG23      -64.6400  -21.6310  -38.5040 H       297 THR   -0.5100
   4706 N         -64.6060  -16.7980  -37.8520 N.am    298 SER   -0.4700
   4707 CA        -63.5460  -15.9570  -37.3260 C.3     298 SER    0.3100
   4708 C         -63.8210  -15.5150  -35.8840 C.2     298 SER    0.0700
   4709 O         -62.9020  -15.1690  -35.1460 O.2     298 SER    0.0900
   4710 CB        -63.3610  -14.7310  -38.2160 C.3     298 SER    0.0500
   4711 OG        -64.3640  -13.7720  -37.9530 O.3     298 SER    0.0900
   4712 HN        -65.0170  -16.4970  -38.7090 H       298 SER    0.0900
   4713 HA        -62.6380  -16.5410  -37.2910 H       298 SER   -0.6600
   4714 HB1       -63.4240  -15.0300  -39.2840 H       298 SER    0.4300
   4715 HB2       -62.3680  -14.2720  -38.0200 H       298 SER    0.5100
   4716 HG1       -65.0900  -13.9780  -38.5460 H       298 SER   -0.5100
   4717 N         -65.0930  -15.5300  -35.4870 N.am    299 ALA   -0.4700
   4718 CA        -65.4800  -15.2000  -34.1220 C.3     299 ALA    0.3100
   4719 C         -65.0100  -16.2700  -33.1550 C.2     299 ALA    0.0700
   4720 O         -64.9540  -16.0390  -31.9530 O.2     299 ALA    0.0900
   4721 CB        -66.9720  -15.0290  -34.0220 C.3     299 ALA   -0.2700
   4722 HN        -65.8370  -15.7680  -36.1060 H       299 ALA    0.0900
   4723 HA        -64.9780  -14.2850  -33.8440 H       299 ALA    0.0900
   4724 HB1       -67.4840  -15.9690  -34.3180 H       299 ALA    0.0900
   4725 HB2       -67.3050  -14.2140  -34.7000 H       299 ALA    0.5100
   4726 HB3       -67.2550  -14.7850  -32.9760 H       299 ALA   -0.5100
   4727 N         -64.6780  -17.4430  -33.6850 N.am    300 VAL   -0.4700
   4728 CA        -63.9840  -18.4720  -32.9180 C.3     300 VAL    0.3100
   4729 C         -62.4570  -18.4380  -33.1130 C.2     300 VAL    0.0700
   4730 O         -61.7170  -18.3390  -32.1340 O.2     300 VAL    0.0900
   4731 CB        -64.5570  -19.8720  -33.1570 C.3     300 VAL   -0.0900
   4732 CG1       -63.6490  -20.9310  -32.5650 C.3     300 VAL    0.0900
   4733 CG2       -65.9250  -19.9630  -32.5470 C.3     300 VAL   -0.2700
   4734 HN        -64.8900  -17.6720  -34.6320 H       300 VAL    0.0900
   4735 HA        -64.0720  -18.2130  -31.8740 H       300 VAL    0.0900
   4736 HB        -64.6600  -20.0440  -34.2500 H       300 VAL    0.0900
   4737 HG11      -63.3980  -20.6750  -31.5140 H       300 VAL   -0.2700
   4738 HG12      -62.7070  -20.9900  -33.1510 H       300 VAL    0.0900
   4739 HG13      -64.1610  -21.9170  -32.5780 H       300 VAL    0.0900
   4740 HG21      -66.6000  -19.2110  -33.0080 H       300 VAL    0.0900
   4741 HG22      -65.8660  -19.7670  -31.4550 H       300 VAL    0.5100
   4742 HG23      -66.3500  -20.9760  -32.7240 H       300 VAL   -0.5100
   4743 N         -61.9780  -18.5730  -34.3560 N.am    301 TYR   -0.4700
   4744 CA        -60.5350  -18.6490  -34.6000 C.3     301 TYR    0.3100
   4745 C         -59.7250  -17.3830  -34.3550 C.2     301 TYR    0.0700
   4746 O         -58.5660  -17.4770  -33.9750 O.2     301 TYR    0.0900
   4747 CB        -60.1820  -19.2800  -35.9610 C.3     301 TYR   -0.1800
   4748 CG        -60.6360  -18.5690  -37.2140 C.ar    301 TYR    0.0900
   4749 CD1       -60.0210  -17.4060  -37.6580 C.ar    301 TYR    0.0900
   4750 CD2       -61.6310  -19.1110  -38.0030 C.ar    301 TYR    0.0000
   4751 CE1       -60.4250  -16.7820  -38.8350 C.ar    301 TYR   -0.1150
   4752 CE2       -62.0440  -18.5000  -39.1620 C.ar    301 TYR    0.1150
   4753 CZ        -61.4410  -17.3380  -39.5830 C.ar    301 TYR   -0.1150
   4754 OH        -61.8680  -16.7450  -40.7550 O.3     301 TYR    0.1150
   4755 HN        -62.5700  -18.6280  -35.1560 H       301 TYR    0.1100
   4756 HA        -60.1040  -19.2360  -33.8040 H       301 TYR   -0.5400
   4757 HB1       -60.6340  -20.2930  -36.0000 H       301 TYR    0.4300
   4758 HB2       -59.0760  -19.3520  -36.0320 H       301 TYR   -0.1150
   4759 HD1       -59.2140  -16.9790  -37.0790 H       301 TYR    0.1150
   4760 HD2       -62.0980  -20.0370  -37.7010 H       301 TYR   -0.1150
   4761 HE1       -59.9460  -15.8700  -39.1600 H       301 TYR    0.1150
   4762 HE2       -62.8430  -18.9340  -39.7440 H       301 TYR    0.5100
   4763 HH        -62.6720  -17.1870  -41.0360 H       301 TYR   -0.5100
   4764 N         -60.3000  -16.2030  -34.5610 N.am    302 ASN   -0.4700
   4765 CA        -59.5860  -14.9920  -34.1620 C.3     302 ASN    0.3100
   4766 C         -59.1740  -14.9740  -32.6940 C.2     302 ASN    0.0700
   4767 O         -58.0050  -14.7850  -32.3950 O.2     302 ASN    0.0900
   4768 CB        -60.3750  -13.7320  -34.4830 C.3     302 ASN   -0.1800
   4769 CG        -60.1570  -13.2840  -35.8700 C.2     302 ASN    0.0900
   4770 ND2       -60.8700  -12.2350  -36.2730 N.am    302 ASN    0.0900
   4771 OD1       -59.3610  -13.8760  -36.5950 O.2     302 ASN    0.5500
   4772 HN        -61.1990  -16.0920  -34.9760 H       302 ASN   -0.5500
   4773 HA        -58.6430  -14.9800  -34.6860 H       302 ASN   -0.6200
   4774 HB1       -60.0600  -12.9200  -33.7930 H       302 ASN    0.3200
   4775 HB2       -61.4580  -13.9340  -34.3390 H       302 ASN    0.3000
   4776 HD21      -61.5120  -11.7950  -35.6450 H       302 ASN    0.5100
   4777 HD22      -60.7640  -11.8870  -37.2050 H       302 ASN   -0.5100
   4778 N         -60.1130  -15.1670  -31.7580 N.am    303 PRO   -0.2900
   4779 CA        -59.5680  -15.1130  -30.3980 C.3     303 PRO    0.0000
   4780 C         -58.6460  -16.2930  -30.0580 C.2     303 PRO    0.0900
   4781 O         -57.8700  -16.1750  -29.1340 O.2     303 PRO    0.0900
   4782 CB        -60.8120  -15.0800  -29.4890 C.3     303 PRO    0.0200
   4783 CG        -62.0150  -15.0660  -30.3950 C.3     303 PRO    0.0900
   4784 CD        -61.5740  -15.4040  -31.7830 C.3     303 PRO   -0.1800
   4785 HA        -58.9170  -14.2600  -30.2940 H       303 PRO    0.0900
   4786 HB1       -60.7990  -14.1690  -28.8530 H       303 PRO    0.0900
   4787 HB2       -60.8330  -15.9770  -28.8340 H       303 PRO   -0.1800
   4788 HG1       -62.7600  -15.8120  -30.0430 H       303 PRO    0.0900
   4789 HG2       -62.4850  -14.0580  -30.3830 H       303 PRO    0.0900
   4790 HD1       -61.7820  -16.4670  -32.0280 H       303 PRO    0.5100
   4791 HD2       -62.0530  -14.7410  -32.5350 H       303 PRO   -0.5100
   4792 N         -58.6950  -17.4060  -30.7730 N.am    304 VAL   -0.4700
   4793 CA        -57.7320  -18.4560  -30.4920 C.3     304 VAL    0.3100
   4794 C         -56.3390  -17.9980  -30.9240 C.2     304 VAL    0.0700
   4795 O         -55.3760  -18.0890  -30.1680 O.2     304 VAL    0.0900
   4796 CB        -58.0900  -19.7610  -31.1850 C.3     304 VAL   -0.0900
   4797 CG1       -56.9800  -20.7720  -31.0070 C.3     304 VAL    0.0900
   4798 CG2       -59.3710  -20.2910  -30.6330 C.3     304 VAL   -0.2700
   4799 HN        -59.3600  -17.5680  -31.4990 H       304 VAL    0.0900
   4800 HA        -57.7090  -18.6010  -29.4230 H       304 VAL    0.0900
   4801 HB        -58.2470  -19.5730  -32.2690 H       304 VAL    0.0900
   4802 HG11      -56.6960  -20.8420  -29.9360 H       304 VAL   -0.2700
   4803 HG12      -56.0890  -20.4620  -31.5930 H       304 VAL    0.0900
   4804 HG13      -57.3220  -21.7730  -31.3500 H       304 VAL    0.0900
   4805 HG21      -60.1890  -19.5580  -30.7970 H       304 VAL    0.0900
   4806 HG22      -59.2660  -20.4690  -29.5420 H       304 VAL    0.5100
   4807 HG23      -59.6380  -21.2410  -31.1440 H       304 VAL   -0.5100
   4808 N         -56.2380  -17.4750  -32.1410 N.am    305 ILE   -0.4700
   4809 CA        -54.9870  -16.9260  -32.6500 C.3     305 ILE    0.3100
   4810 C         -54.5090  -15.7510  -31.7960 C.2     305 ILE    0.0700
   4811 O         -53.4450  -15.8130  -31.1820 O.2     305 ILE    0.0900
   4812 CB        -55.1670  -16.5220  -34.1420 C.3     305 ILE   -0.0900
   4813 CG1       -55.2830  -17.7830  -35.0010 C.3     305 ILE    0.0900
   4814 CG2       -54.0420  -15.6330  -34.6340 C.3     305 ILE   -0.2700
   4815 CD        -55.7940  -17.5330  -36.3580 C.3     305 ILE    0.0900
   4816 HN        -57.0160  -17.4350  -32.7620 H       305 ILE    0.0900
   4817 HA        -54.2200  -17.6790  -32.5510 H       305 ILE    0.0900
   4818 HB        -56.1300  -15.9780  -34.2540 H       305 ILE   -0.1800
   4819 HG11      -55.9670  -18.4940  -34.4930 H       305 ILE    0.0900
   4820 HG12      -54.2770  -18.2460  -35.0840 H       305 ILE    0.0900
   4821 HG21      -53.0700  -16.1620  -34.5420 H       305 ILE   -0.2700
   4822 HG22      -54.0000  -14.7040  -34.0260 H       305 ILE    0.0900
   4823 HG23      -54.2050  -15.3750  -35.7030 H       305 ILE    0.0900
   4824 HD1       -55.1190  -16.8350  -36.8970 H       305 ILE    0.0900
   4825 HD2       -56.8050  -17.0760  -36.3030 H       305 ILE    0.5100
   4826 HD3       -55.8450  -18.4860  -36.9240 H       305 ILE   -0.5100
   4827 N         -55.3390  -14.7160  -31.6960 N.am    306 TYR   -0.4700
   4828 CA        -54.9630  -13.4420  -31.0940 C.3     306 TYR    0.3100
   4829 C         -54.9830  -13.3650  -29.5540 C.2     306 TYR    0.0700
   4830 O         -54.4690  -12.4110  -28.9590 O.2     306 TYR    0.0900
   4831 CB        -55.8270  -12.3290  -31.6930 C.3     306 TYR   -0.1800
   4832 CG        -55.4180  -11.9690  -33.0980 C.ar    306 TYR    0.0900
   4833 CD1       -55.8250  -12.7300  -34.1880 C.ar    306 TYR    0.0900
   4834 CD2       -54.6030  -10.8770  -33.3320 C.ar    306 TYR    0.0000
   4835 CE1       -55.4400  -12.4010  -35.4750 C.ar    306 TYR   -0.1150
   4836 CE2       -54.2140  -10.5360  -34.6130 C.ar    306 TYR    0.1150
   4837 CZ        -54.6290  -11.3030  -35.6840 C.ar    306 TYR   -0.1150
   4838 OH        -54.2340  -10.9720  -36.9670 O.3     306 TYR    0.1150
   4839 HN        -56.2750  -14.7680  -32.0340 H       306 TYR    0.1100
   4840 HA        -53.9180  -13.2640  -31.2960 H       306 TYR   -0.5400
   4841 HB1       -55.7340  -11.4120  -31.0730 H       306 TYR    0.4300
   4842 HB2       -56.8880  -12.6580  -31.7290 H       306 TYR   -0.1150
   4843 HD1       -56.4540  -13.5930  -34.0260 H       306 TYR    0.1150
   4844 HD2       -54.2640  -10.2810  -32.4990 H       306 TYR   -0.1150
   4845 HE1       -55.7720  -13.0000  -36.3100 H       306 TYR    0.1150
   4846 HE2       -53.5870   -9.6720  -34.7770 H       306 TYR    0.5100
   4847 HH        -54.6160  -11.6120  -37.5700 H       306 TYR   -0.5100
   4848 N         -55.5770  -14.3540  -28.8970 N.am    307 ILE   -0.4700
   4849 CA        -55.7210  -14.3100  -27.4480 C.3     307 ILE    0.3100
   4850 C         -55.1240  -15.5650  -26.8570 C.2     307 ILE    0.0700
   4851 O         -54.2050  -15.5000  -26.0640 O.2     307 ILE    0.0900
   4852 CB        -57.2020  -14.1470  -26.9730 C.3     307 ILE   -0.0900
   4853 CG1       -57.8620  -12.8800  -27.5510 C.3     307 ILE    0.0900
   4854 CG2       -57.2930  -14.1510  -25.4740 C.3     307 ILE   -0.2700
   4855 CD        -57.3100  -11.5690  -27.0330 C.3     307 ILE    0.0900
   4856 HN        -55.9460  -15.1570  -29.3580 H       307 ILE    0.0900
   4857 HA        -55.1310  -13.4780  -27.0910 H       307 ILE    0.0900
   4858 HB        -57.8100  -14.9840  -27.3790 H       307 ILE   -0.1800
   4859 HG11      -58.9460  -12.9160  -27.3130 H       307 ILE    0.0900
   4860 HG12      -57.7350  -12.8970  -28.6540 H       307 ILE    0.0900
   4861 HG21      -56.5610  -13.4340  -25.0450 H       307 ILE   -0.2700
   4862 HG22      -57.0650  -15.1660  -25.0840 H       307 ILE    0.0900
   4863 HG23      -58.3140  -13.8490  -25.1560 H       307 ILE    0.0900
   4864 HD1       -56.2290  -11.4900  -27.2730 H       307 ILE    0.0900
   4865 HD2       -57.4340  -11.5160  -25.9310 H       307 ILE    0.5100
   4866 HD3       -57.8430  -10.7190  -27.5110 H       307 ILE   -0.5100
   4867 N         -55.6540  -16.7240  -27.2190 N.am    308 MET   -0.4700
   4868 CA        -55.2620  -17.9520  -26.5390 C.3     308 MET    0.3100
   4869 C         -53.8240  -18.3530  -26.7870 C.2     308 MET    0.0700
   4870 O         -53.1730  -18.9750  -25.9490 O.2     308 MET    0.0900
   4871 CB        -56.1980  -19.0860  -26.9220 C.3     308 MET   -0.1800
   4872 CG        -57.6590  -18.7460  -26.7020 C.3     308 MET    0.0900
   4873 SD        -58.5060  -20.1050  -25.8880 S.3     308 MET    0.0900
   4874 CE        -57.8710  -21.4800  -26.8750 C.3     308 MET   -0.1400
   4875 HN        -56.3260  -16.8080  -27.9520 H       308 MET    0.0900
   4876 HA        -55.3010  -17.7740  -25.4750 H       308 MET    0.0900
   4877 HB1       -55.9440  -19.9800  -26.3120 H       308 MET   -0.0900
   4878 HB2       -56.0450  -19.3280  -27.9950 H       308 MET   -0.2200
   4879 HG1       -58.1340  -18.5370  -27.6850 H       308 MET    0.0900
   4880 HG2       -57.7280  -17.8290  -26.0800 H       308 MET    0.0900
   4881 HE1       -56.8510  -21.7730  -26.5490 H       308 MET    0.0900
   4882 HE2       -57.8190  -21.1930  -27.9470 H       308 MET    0.5100
   4883 HE3       -58.5340  -22.3660  -26.7690 H       308 MET   -0.5100
   4884 N         -53.3150  -17.9800  -27.9470 N.am    309 MET   -0.4700
   4885 CA        -51.9290  -18.2640  -28.2520 C.3     309 MET    0.3100
   4886 C         -50.9810  -17.2180  -27.6640 C.2     309 MET    0.0700
   4887 O         -49.7690  -17.4040  -27.6480 O.2     309 MET    0.0900
   4888 CB        -51.7450  -18.4120  -29.7610 C.3     309 MET   -0.1800
   4889 CG        -52.0020  -19.8240  -30.2260 C.3     309 MET    0.0900
   4890 SD        -52.2630  -20.0490  -31.9840 S.3     309 MET    0.0900
   4891 CE        -51.9510  -21.8140  -32.0910 C.3     309 MET   -0.1400
   4892 HN        -53.8440  -17.5020  -28.6440 H       309 MET    0.0900
   4893 HA        -51.6520  -19.1760  -27.7470 H       309 MET    0.0900
   4894 HB1       -50.7050  -18.1280  -30.0270 H       309 MET   -0.0900
   4895 HB2       -52.4480  -17.7270  -30.2800 H       309 MET   -0.2200
   4896 HG1       -52.8990  -20.1920  -29.6890 H       309 MET    0.0900
   4897 HG2       -51.1320  -20.4390  -29.9190 H       309 MET    0.0900
   4898 HE1       -52.6590  -22.3880  -31.4560 H       309 MET    0.0900
   4899 HE2       -50.9190  -22.0440  -31.7470 H       309 MET    0.5100
   4900 HE3       -52.0690  -22.1630  -33.1390 H       309 MET   -0.5100
   4901 N         -51.5450  -16.1190  -27.1740 N.am    310 ASN   -0.4700
   4902 CA        -50.7970  -15.1170  -26.4260 C.3     310 ASN    0.3100
   4903 C         -50.3300  -15.7310  -25.1220 C.2     310 ASN    0.0700
   4904 O         -51.1190  -16.2490  -24.3420 O.2     310 ASN    0.0900
   4905 CB        -51.7010  -13.9020  -26.1670 C.3     310 ASN   -0.1800
   4906 CG        -51.0130  -12.7810  -25.4130 C.2     310 ASN    0.0900
   4907 ND2       -51.3700  -11.5380  -25.7650 N.am    310 ASN    0.0900
   4908 OD1       -50.1970  -13.0070  -24.5160 O.2     310 ASN    0.5500
   4909 HN        -52.5150  -15.9280  -27.2990 H       310 ASN   -0.5500
   4910 HA        -49.9320  -14.8330  -27.0070 H       310 ASN   -0.6200
   4911 HB1       -52.5800  -14.2310  -25.5750 H       310 ASN    0.3200
   4912 HB2       -52.0480  -13.5010  -27.1440 H       310 ASN    0.3000
   4913 HD21      -50.9570  -10.7510  -25.3090 H       310 ASN    0.5100
   4914 HD22      -52.0510  -11.3980  -26.4850 H       310 ASN   -0.5100
   4915 N         -49.0230  -15.6540  -24.8970 N.am    311 LYS   -0.4700
   4916 CA        -48.3790  -16.1120  -23.6610 C.3     311 LYS    0.3100
   4917 C         -49.0440  -15.5790  -22.3750 C.2     311 LYS    0.0700
   4918 O         -49.4020  -16.3480  -21.4620 O.2     311 LYS    0.0900
   4919 CB        -46.8980  -15.6790  -23.6920 C.3     311 LYS   -0.1800
   4920 CG        -46.0280  -16.2060  -22.5680 C.3     311 LYS    0.0900
   4921 CD        -44.5790  -15.7010  -22.6980 C.3     311 LYS    0.0900
   4922 CE        -43.6710  -16.3440  -21.6400 C.3     311 LYS   -0.1800
   4923 NZ        -42.3020  -16.6080  -22.1680 N.4     311 LYS    0.0900
   4924 HN        -48.4060  -15.2710  -25.5790 H       311 LYS    0.0900
   4925 HA        -48.4630  -17.1870  -23.6050 H       311 LYS   -0.1800
   4926 HB1       -46.8660  -14.5700  -23.6580 H       311 LYS    0.0900
   4927 HB2       -46.4620  -16.0240  -24.6530 H       311 LYS    0.0900
   4928 HG1       -46.0300  -17.3160  -22.5940 H       311 LYS    0.2100
   4929 HG2       -46.4450  -15.8690  -21.5940 H       311 LYS    0.0500
   4930 HD1       -44.5650  -14.5980  -22.5690 H       311 LYS    0.0500
   4931 HD2       -44.1950  -15.9500  -23.7100 H       311 LYS   -0.3000
   4932 HE1       -44.1010  -17.3150  -21.3180 H       311 LYS    0.3300
   4933 HE2       -43.5710  -15.6630  -20.7690 H       311 LYS    0.3300
   4934 HZ1       -41.8670  -15.7120  -22.4690 H       311 LYS    0.3300
   4935 HZ2       -42.3620  -17.2540  -22.9800 H       311 LYS    0.5100
   4936 HZ3       -41.7210  -17.0430  -21.4230 H       311 LYS   -0.5100
   4937 N         -49.1910  -14.2550  -22.3110 N.am    312 GLN   -0.4700
   4938 CA        -49.8140  -13.5980  -21.1580 C.3     312 GLN    0.3100
   4939 C         -51.2920  -14.0100  -20.9130 C.2     312 GLN    0.0700
   4940 O         -51.6270  -14.4940  -19.8240 O.2     312 GLN    0.0900
   4941 CB        -49.6650  -12.0590  -21.2420 C.3     312 GLN   -0.1800
   4942 CG        -49.2810  -11.3940  -19.9070 C.3     312 GLN    0.0900
   4943 CD        -49.3160   -9.8560  -19.9020 C.2     312 GLN    0.0900
   4944 NE2       -49.4660   -9.1990  -20.9610 N.am    312 GLN   -0.1800
   4945 OE1       -49.1780   -9.2770  -18.7260 O.2     312 GLN    0.0900
   4946 HN        -48.8850  -13.6530  -23.0450 H       312 GLN    0.0900
   4947 HA        -49.3370  -13.9700  -20.2650 H       312 GLN    0.5500
   4948 HB1       -50.6310  -11.6300  -21.5830 H       312 GLN   -0.5500
   4949 HB2       -48.8820  -11.8220  -21.9920 H       312 GLN   -0.6200
   4950 HG1       -48.2490  -11.7110  -19.6450 H       312 GLN    0.3200
   4951 HG2       -49.9830  -11.7510  -19.1240 H       312 GLN    0.3000
   4952 HE21      -49.4850   -8.2010  -20.9310 H       312 GLN    0.5100
   4953 HE22      -49.5650   -9.6750  -21.8350 H       312 GLN   -0.5100
   4954 N         -52.1580  -13.8390  -21.9200 N.am    313 PHE   -0.4700
   4955 CA        -53.5820  -14.2040  -21.7800 C.3     313 PHE    0.3100
   4956 C         -53.7970  -15.6720  -21.3920 C.2     313 PHE    0.0700
   4957 O         -54.6430  -15.9880  -20.5510 O.2     313 PHE    0.0900
   4958 CB        -54.4040  -13.9130  -23.0550 C.3     313 PHE   -0.1800
   4959 CG        -54.7310  -12.4490  -23.2730 C.ar    313 PHE    0.0900
   4960 CD1       -55.8610  -11.8670  -22.6880 C.ar    313 PHE    0.0900
   4961 CD2       -53.9220  -11.6640  -24.0980 C.ar    313 PHE    0.0000
   4962 CE1       -56.1730  -10.5220  -22.9050 C.ar    313 PHE   -0.1150
   4963 CE2       -54.2130  -10.3260  -24.3210 C.ar    313 PHE    0.1150
   4964 CZ        -55.3510   -9.7450  -23.7240 C.ar    313 PHE   -0.1150
   4965 HN        -51.8830  -13.4620  -22.8010 H       313 PHE    0.1150
   4966 HA        -53.9810  -13.6380  -20.9510 H       313 PHE   -0.1150
   4967 HB1       -55.3710  -14.4560  -22.9940 H       313 PHE    0.1150
   4968 HB2       -53.8310  -14.2530  -23.9420 H       313 PHE   -0.1150
   4969 HD1       -56.5020  -12.4660  -22.0570 H       313 PHE    0.1150
   4970 HD2       -53.0570  -12.1070  -24.5700 H       313 PHE   -0.1150
   4971 HE1       -57.0470  -10.0860  -22.4420 H       313 PHE    0.1150
   4972 HE2       -53.5690   -9.7300  -24.9500 H       313 PHE    0.5100
   4973 HZ        -55.5840   -8.7050  -23.9000 H       313 PHE   -0.5100
   4974 N         -53.0410  -16.5720  -22.0150 N.am    314 ARG   -0.4700
   4975 CA        -53.2350  -18.0000  -21.7910 C.3     314 ARG    0.3100
   4976 C         -53.0090  -18.3820  -20.3480 C.2     314 ARG    0.0700
   4977 O         -53.8150  -19.0980  -19.7590 O.2     314 ARG    0.0900
   4978 CB        -52.3210  -18.8280  -22.6930 C.3     314 ARG   -0.1800
   4979 CG        -52.3790  -20.3260  -22.4360 C.3     314 ARG    0.0900
   4980 CD        -51.8250  -21.1040  -23.6340 C.3     314 ARG    0.0900
   4981 NE        -50.3560  -21.0330  -23.7530 N.pl3   314 ARG   -0.1800
   4982 CZ        -49.6800  -20.1820  -24.5360 C.cat   314 ARG    0.0900
   4983 NH1       -50.3310  -19.2990  -25.2850 N.pl3   314 ARG    0.0900
   4984 NH2       -48.3420  -20.2170  -24.5750 N.pl3   314 ARG    0.2000
   4985 HN        -52.3190  -16.3150  -22.6540 H       314 ARG    0.0900
   4986 HA        -54.2690  -18.2310  -21.9950 H       314 ARG    0.0900
   4987 HB1       -51.2760  -18.4860  -22.5400 H       314 ARG   -0.7000
   4988 HB2       -52.6100  -18.6420  -23.7490 H       314 ARG    0.4400
   4989 HG1       -53.4330  -20.6270  -22.2590 H       314 ARG    0.6400
   4990 HG2       -51.7800  -20.5660  -21.5330 H       314 ARG   -0.8000
   4991 HD1       -52.2520  -20.6890  -24.5720 H       314 ARG    0.4600
   4992 HD2       -52.0960  -22.1760  -23.5320 H       314 ARG    0.4600
   4993 HE        -49.8210  -21.6730  -23.2040 H       314 ARG   -0.8000
   4994 HH11      -51.3310  -19.2670  -25.2670 H       314 ARG    0.4600
   4995 HH12      -49.8210  -18.6670  -25.8690 H       314 ARG    0.4600
   4996 HH21      -47.8440  -20.8800  -24.0170 H       314 ARG    0.5100
   4997 HH22      -47.8430  -19.5790  -25.1610 H       314 ARG   -0.5100
   4998 N         -51.9180  -17.8840  -19.7720 N.am    315 ASN   -0.4700
   4999 CA        -51.5560  -18.2360  -18.3970 C.3     315 ASN    0.3100
   5000 C         -52.6060  -17.7960  -17.3840 C.2     315 ASN    0.0700
   5001 O         -53.1170  -18.5900  -16.5990 O.2     315 ASN    0.0900
   5002 CB        -50.1710  -17.6900  -18.0400 C.3     315 ASN   -0.1800
   5003 CG        -49.0630  -18.6350  -18.4570 C.2     315 ASN    0.0900
   5004 ND2       -47.8100  -18.2390  -18.1990 N.am    315 ASN    0.0900
   5005 OD1       -49.3240  -19.7110  -19.0020 O.2     315 ASN    0.5500
   5006 HN        -51.3050  -17.2550  -20.2440 H       315 ASN   -0.5500
   5007 HA        -51.5650  -19.3130  -18.3160 H       315 ASN   -0.6200
   5008 HB1       -50.1130  -17.5360  -16.9420 H       315 ASN    0.3200
   5009 HB2       -50.0200  -16.7170  -18.5550 H       315 ASN    0.3000
   5010 HD21      -47.0400  -18.8230  -18.4530 H       315 ASN    0.5100
   5011 HD22      -47.6470  -17.3590  -17.7540 H       315 ASN   -0.5100
   5012 N         -52.9650  -16.5240  -17.4410 N.am    316 CYS   -0.4700
   5013 CA        -54.1000  -16.0320  -16.6820 C.3     316 CYS    0.3100
   5014 C         -55.3570  -16.8640  -16.9080 C.2     316 CYS    0.0700
   5015 O         -56.1230  -17.1270  -15.9760 O.2     316 CYS    0.0900
   5016 CB        -54.3600  -14.5940  -17.0830 C.3     316 CYS   -0.1100
   5017 SG        -52.8650  -13.6900  -16.8670 S.3     316 CYS    0.0900
   5018 HN        -52.4790  -15.8560  -17.9980 H       316 CYS    0.0900
   5019 HA        -53.8680  -16.1000  -15.6300 H       316 CYS   -0.2300
   5020 HB1       -55.1680  -14.1690  -16.4500 H       316 CYS    0.1600
   5021 HB2       -54.6910  -14.5540  -18.1420 H       316 CYS    0.5100
   5022 HG1       -52.4170  -13.9140  -18.0940 H       316 CYS   -0.5100
   5023 N         -55.5750  -17.2780  -18.1500 N.am    317 MET   -0.4700
   5024 CA        -56.7250  -18.1140  -18.4470 C.3     317 MET    0.3100
   5025 C         -56.5920  -19.4720  -17.7790 C.2     317 MET    0.0700
   5026 O         -57.5480  -19.9820  -17.1830 O.2     317 MET    0.0900
   5027 CB        -56.9070  -18.2780  -19.9600 C.3     317 MET   -0.1800
   5028 CG        -57.7440  -17.1850  -20.5930 C.3     317 MET    0.0900
   5029 SD        -57.9230  -17.3920  -22.3700 S.3     317 MET    0.0900
   5030 CE        -59.3710  -16.3510  -22.6710 C.3     317 MET   -0.1400
   5031 HN        -54.9790  -17.0420  -18.9140 H       317 MET    0.0900
   5032 HA        -57.5960  -17.6460  -18.0150 H       317 MET    0.0900
   5033 HB1       -57.3980  -19.2560  -20.1520 H       317 MET   -0.0900
   5034 HB2       -55.9050  -18.2800  -20.4390 H       317 MET   -0.2200
   5035 HG1       -57.2640  -16.2060  -20.3820 H       317 MET    0.0900
   5036 HG2       -58.7480  -17.1880  -20.1180 H       317 MET    0.0900
   5037 HE1       -59.0750  -15.3030  -22.8960 H       317 MET    0.0900
   5038 HE2       -60.0270  -16.3370  -21.7740 H       317 MET    0.5100
   5039 HE3       -59.9490  -16.7370  -23.5370 H       317 MET   -0.5100
   5040 N         -55.4000  -20.0590  -17.8800 N.am    318 VAL   -0.4700
   5041 CA        -55.1700  -21.3890  -17.3330 C.3     318 VAL    0.3100
   5042 C         -55.2990  -21.3340  -15.8180 C.2     318 VAL    0.0700
   5043 O         -55.8280  -22.2580  -15.1930 O.2     318 VAL    0.0900
   5044 CB        -53.7840  -21.9610  -17.7350 C.3     318 VAL   -0.0900
   5045 CG1       -53.6000  -23.3560  -17.1520 C.3     318 VAL    0.0900
   5046 CG2       -53.6350  -22.0110  -19.2540 C.3     318 VAL   -0.2700
   5047 HN        -54.6230  -19.6210  -18.3280 H       318 VAL    0.0900
   5048 HA        -55.9540  -22.0330  -17.7010 H       318 VAL    0.0900
   5049 HB        -52.9840  -21.2920  -17.3530 H       318 VAL    0.0900
   5050 HG11      -54.4850  -23.9870  -17.3840 H       318 VAL   -0.2700
   5051 HG12      -53.4900  -23.2940  -16.0480 H       318 VAL    0.0900
   5052 HG13      -52.6990  -23.8350  -17.5900 H       318 VAL    0.0900
   5053 HG21      -54.3620  -21.3190  -19.7320 H       318 VAL    0.0900
   5054 HG22      -53.8330  -23.0410  -19.6200 H       318 VAL    0.5100
   5055 HG23      -52.6090  -21.7010  -19.5440 H       318 VAL   -0.5100
   5056 N         -54.8120  -20.2280  -15.2420 N.am    319 THR   -0.4700
   5057 CA        -54.9340  -19.9520  -13.8070 C.3     319 THR    0.3100
   5058 C         -56.3970  -19.8920  -13.3850 C.2     319 THR    0.0700
   5059 O         -56.7980  -20.5370  -12.4210 O.2     319 THR    0.0900
   5060 CB        -54.2580  -18.6090  -13.4090 C.3     319 THR    0.1400
   5061 CG2       -54.9330  -18.0050  -12.1690 C.3     319 THR    0.0900
   5062 OG1       -52.8650  -18.8180  -13.1340 O.3     319 THR   -0.6600
   5063 HN        -54.3370  -19.5300  -15.7730 H       319 THR    0.4300
   5064 HA        -54.4700  -20.7700  -13.2760 H       319 THR   -0.2700
   5065 HB        -54.3530  -17.8790  -14.2410 H       319 THR    0.0900
   5066 HG1       -52.5100  -17.9590  -12.8960 H       319 THR    0.0900
   5067 HG21      -55.0130  -18.7700  -11.3680 H       319 THR    0.0900
   5068 HG22      -55.9530  -17.6530  -12.4270 H       319 THR    0.5100
   5069 HG23      -54.3290  -17.1540  -11.7870 H       319 THR   -0.5100
   5070 N         -57.1950  -19.1230  -14.1240 N.am    320 THR   -0.4700
   5071 CA        -58.5880  -18.8830  -13.7580 C.3     320 THR    0.3100
   5072 C         -59.4690  -20.1300  -13.8960 C.2     320 THR    0.0700
   5073 O         -60.3290  -20.4130  -13.0550 O.2     320 THR    0.0900
   5074 CB        -59.1810  -17.6950  -14.5500 C.3     320 THR    0.1400
   5075 CG2       -60.6800  -17.6020  -14.3320 C.3     320 THR    0.0900
   5076 OG1       -58.5820  -16.4730  -14.1010 O.3     320 THR   -0.6600
   5077 HN        -56.8780  -18.6790  -14.9590 H       320 THR    0.4300
   5078 HA        -58.6200  -18.6780  -12.6990 H       320 THR   -0.2700
   5079 HB        -58.9750  -17.8220  -15.6340 H       320 THR    0.0900
   5080 HG1       -57.6730  -16.4950  -14.4090 H       320 THR    0.0900
   5081 HG21      -60.9120  -17.6350  -13.2460 H       320 THR    0.0900
   5082 HG22      -61.1890  -18.4550  -14.8290 H       320 THR    0.5100
   5083 HG23      -61.0640  -16.6450  -14.7480 H       320 THR   -0.5100
   5084 N         -59.2300  -20.8890  -14.9670 N.am    321 LEU   -0.4700
   5085 CA        -59.9570  -22.1360  -15.2260 C.3     321 LEU    0.3100
   5086 C         -59.7450  -23.1280  -14.0840 C.2     321 LEU    0.0700
   5087 O         -60.6430  -23.8790  -13.6990 O.2     321 LEU    0.0900
   5088 CB        -59.5160  -22.7450  -16.5750 C.3     321 LEU   -0.1800
   5089 CG        -60.1000  -22.0000  -17.7780 C.3     321 LEU    0.0900
   5090 CD1       -59.8210  -22.6910  -19.1020 C.3     321 LEU    0.0900
   5091 CD2       -61.5790  -21.8370  -17.5550 C.3     321 LEU   -0.0900
   5092 HN        -58.5420  -20.6410  -15.6430 H       321 LEU    0.0900
   5093 HA        -61.0130  -21.9130  -15.2420 H       321 LEU   -0.2700
   5094 HB1       -59.8480  -23.8040  -16.6150 H       321 LEU    0.0900
   5095 HB2       -58.4080  -22.7130  -16.6380 H       321 LEU    0.0900
   5096 HG        -59.6610  -20.9800  -17.8110 H       321 LEU    0.0900
   5097 HD11      -60.2620  -23.7100  -19.1010 H       321 LEU   -0.2700
   5098 HD12      -58.7240  -22.7800  -19.2590 H       321 LEU    0.0900
   5099 HD13      -60.2730  -22.1100  -19.9340 H       321 LEU    0.0900
   5100 HD21      -61.7710  -20.9870  -16.8660 H       321 LEU    0.0900
   5101 HD22      -61.9970  -22.7620  -17.1010 H       321 LEU    0.5100
   5102 HD23      -62.0880  -21.6330  -18.5210 H       321 LEU   -0.5100
   5103 N         -58.5370  -23.1130  -13.5360 N.am    322 CYS   -0.4700
   5104 CA        -58.1370  -24.0620  -12.4960 C.3     322 CYS    0.3100
   5105 C         -58.3730  -23.4720  -11.1070 C.2     322 CYS    0.0700
   5106 O         -57.8560  -23.8550  -10.0430 O.2     322 CYS    0.0900
   5107 CB        -56.7450  -24.5810  -12.7340 C.3     322 CYS   -0.1100
   5108 SG        -56.7860  -25.9970  -13.9070 S.3     322 CYS    0.0900
   5109 HN        -57.8430  -22.4520  -13.8100 H       322 CYS    0.0900
   5110 HA        -58.8450  -24.8770  -12.5020 H       322 CYS   -0.2300
   5111 HB1       -56.3060  -24.9010  -11.7660 H       322 CYS    0.1600
   5112 HB2       -56.1180  -23.7620  -13.1470 H       322 CYS    0.5100
   5113 HG1       -57.1070  -25.2630  -14.9620 H       322 CYS   -0.5100
   5114 N         -59.1360  -22.4130  -11.1500 N.am    323 CYS   -0.4700
   5115 CA        -59.6800  -21.8780   -9.9140 C.3     323 CYS    0.3100
   5116 C         -58.5760  -21.2540   -8.9260 C.2     323 CYS    0.0700
   5117 O         -58.6320  -21.3290   -7.6830 O.2     323 CYS    0.0900
   5118 CB        -61.0000  -22.6280   -9.4090 C.3     323 CYS   -0.1100
   5119 SG        -61.0580  -24.4350   -8.9050 S.3     323 CYS    0.0900
   5120 HN        -59.3720  -21.9410  -11.9960 H       323 CYS    0.0900
   5121 HA        -59.9020  -20.8360  -10.0870 H       323 CYS   -0.2300
   5122 HB1       -61.7330  -22.5110  -10.2300 H       323 CYS    0.1600
   5123 HB2       -61.3470  -22.0490   -8.5330 H       323 CYS    0.5100
   5124 HG1       -60.1730  -24.3100   -7.9270 H       323 CYS   -0.5100
   5125 N         -57.6050  -20.5520   -9.5500 N.am    324 GLY   -0.4700
   5126 CA        -56.6050  -19.7570   -8.8460 C.3     324 GLY    0.3100
   5127 C         -55.1940  -20.3400   -8.8420 C.2     324 GLY   -0.0200
   5128 O         -54.2140  -19.6320   -8.5660 O.2     324 GLY    0.0900
   5129 HN        -57.5280  -20.5470  -10.5430 H       324 GLY    0.0900
   5130 HA1       -56.9360  -19.6590   -7.8230 H       324 GLY    0.5100
   5131 HA2       -56.5720  -18.7880   -9.3220 H       324 GLY   -0.5100
   5132 N         -55.0630  -21.6420   -9.0950 N.am    325 LYS   -0.4700
   5133 CA        -53.7410  -22.2620   -9.0430 C.3     325 LYS    0.3100
   5134 C         -53.1520  -22.5870  -10.4130 C.2     325 LYS    0.0700
   5135 O         -53.7690  -22.3240  -11.4500 O.2     325 LYS    0.0900
   5136 CB        -53.7560  -23.5120   -8.1700 C.3     325 LYS   -0.1800
   5137 CG        -52.5570  -23.5780   -7.2360 C.3     325 LYS    0.0900
   5138 CD        -52.8780  -24.3450   -5.9660 C.3     325 LYS    0.0900
   5139 CE        -51.7400  -24.2550   -4.9730 C.3     325 LYS   -0.1800
   5140 NZ        -52.1600  -24.7210   -3.6310 N.4     325 LYS    0.0900
   5141 HN        -55.8330  -22.2320   -9.3240 H       325 LYS    0.0900
   5142 HA        -53.0490  -21.5360   -8.6430 H       325 LYS   -0.1800
   5143 HB1       -53.7510  -24.4090   -8.8250 H       325 LYS    0.0900
   5144 HB2       -54.6860  -23.5170   -7.5630 H       325 LYS    0.0900
   5145 HG1       -52.2490  -22.5450   -6.9680 H       325 LYS    0.2100
   5146 HG2       -51.7150  -24.0790   -7.7600 H       325 LYS    0.0500
   5147 HD1       -53.0590  -25.4120   -6.2190 H       325 LYS    0.0500
   5148 HD2       -53.7980  -23.9240   -5.5070 H       325 LYS   -0.3000
   5149 HE1       -51.4050  -23.2000   -4.8780 H       325 LYS    0.3300
   5150 HE2       -50.8960  -24.8940   -5.3070 H       325 LYS    0.3300
   5151 HZ1       -52.4710  -25.7120   -3.6890 H       325 LYS    0.3300
   5152 HZ2       -52.9460  -24.1310   -3.2900 H       325 LYS    0.5100
   5153 HZ3       -51.3590  -24.6460   -2.9720 H       325 LYS   -0.5100
   5154 N         -51.9310  -23.1600  -10.4630 N.am    326 ASN   -0.4700
   5155 CA        -51.3890  -23.8800  -11.6130 C.3     326 ASN    0.3100
   5156 CAT       -51.2110  -21.3350  -14.4600 C.3     326 ASN    0.0700
   5157 C         -50.8200  -23.0180  -12.7330 C.2     326 ASN    0.0900
   5158 O         -49.6540  -23.1580  -13.0910 O.2     326 ASN   -0.1800
   5159 CB        -52.3610  -24.9490  -12.2060 C.3     326 ASN    0.0900
   5160 CG        -52.8030  -25.9450  -11.1380 C.2     326 ASN    0.0900
   5161 ND2       -53.9120  -26.6660  -11.4200 N.am    326 ASN    0.5500
   5162 OD1       -52.2150  -26.0770  -10.0610 O.2     326 ASN   -0.5500
   5163 NT        -51.6300  -22.1180  -13.3220 N.am    326 ASN   -0.6200
   5164 HN        -51.3180  -23.1110   -9.6810 H       326 ASN    0.3200
   5165 HNT       -52.5570  -21.9520  -12.9960 H       326 ASN    0.3000
   5166 HA        -50.4800  -24.3620  -11.2870 H       326 ASN    0.5100
   5167 HB1       -51.8460  -25.5010  -13.0220 H       326 ASN   -0.5100
   5168 HB2       -53.2580  -24.4410  -12.6190 H       326 ASN   -0.4700
   5169 HD21      -54.2550  -27.3360  -10.7620 H       326 ASN    0.3100
   5170 HD22      -54.3910  -26.5300  -12.2880 H       326 ASN   -0.1100
   5171 HT1       -50.9450  -22.0130  -15.3000 H       326 ASN    0.0900
   5172 HT2       -50.3190  -20.7290  -14.1920 H       326 ASN    0.0900
   5173 HT3       -52.0390  -20.6690  -14.7830 H       326 ASN    0.0900
@<TRIPOS>BOND
     1    1    2 1
     2    2   13 1
     3    2    6 1
     4    2    4 1
     5    4    5 2
     6    6   15 1
     7    6    7 1
     8    7   17 1
     9    7    8 1
    10    8    9 1
    11    9   18 1
    12    9   19 1
    13    9   20 1
    14    3   10 1
    15    3   21 1
    16    3   22 1
    17    3   23 1
    18   10    1 1
    19   10   11 2
    20   12    1 1
    21   14    6 1
    22   16    7 1
    23   24   25 1
    24   25   31 1
    25   25   28 1
    26   25   26 1
    27   26   27 2
    28   28   33 1
    29   28   29 1
    30   30   24 1
    31   32   28 1
    32    4   24 am
    33   34   35 1
    34   35   36 1
    35   35   40 1
    36   36   37 2
    37   38   34 1
    38   39   35 1
    39   26   34 am
    40   41   42 1
    41   42   45 1
    42   42   43 1
    43   42   49 1
    44   43   44 2
    45   45   47 1
    46   45   50 1
    47   45   46 1
    48   46   52 1
    49   46   54 1
    50   46   53 1
    51   47   51 1
    52   48   41 1
    53   36   41 am
    54   55   56 1
    55   56   65 1
    56   56   59 1
    57   56   57 1
    58   57   58 2
    59   59   60 1
    60   59   67 1
    61   60   69 1
    62   60   61 1
    63   61   62 2
    64   61   63 2
    65   64   55 1
    66   66   59 1
    67   68   60 1
    68   43   55 am
    69   70   71 1
    70   71   72 1
    71   71   76 1
    72   72   73 2
    73   74   70 1
    74   75   71 1
    75   57   70 am
    76   77   78 1
    77   77   83 1
    78   78   84 1
    79   78   79 1
    80   78   81 1
    81   79   80 2
    82   81   86 1
    83   81   82 1
    84   82   88 1
    85   82   83 1
    86   83   90 1
    87   85   81 1
    88   87   82 1
    89   89   83 1
    90   72   77 am
    91   91   92 1
    92   92   93 1
    93   92  100 1
    94   92   95 1
    95   93   94 2
    96   95  102 1
    97   95   96 1
    98   96   98 2
    99   96   97 am
   100   97  103 1
   101   97  104 1
   102   99   91 1
   103  101   95 1
   104   79   91 am
   105  105  106 1
   106  106  117 1
   107  106  109 1
   108  106  107 1
   109  107  108 2
   110  109  119 1
   111  109  110 1
   112  110  111 ar
   113  110  112 ar
   114  111  120 1
   115  111  113 ar
   116  112  114 ar
   117  112  121 1
   118  113  122 1
   119  113  115 ar
   120  114  115 ar
   121  114  123 1
   122  115  124 1
   123  116  105 1
   124  118  109 1
   125   93  105 am
   126  125  126 1
   127  126  138 1
   128  126  129 1
   129  126  127 1
   130  127  128 2
   131  129  140 1
   132  129  130 1
   133  130  131 ar
   134  130  132 ar
   135  131  141 1
   136  131  133 ar
   137  132  134 ar
   138  132  142 1
   139  133  143 1
   140  133  135 ar
   141  134  135 ar
   142  134  144 1
   143  135  136 1
   144  136  145 1
   145  137  125 1
   146  139  129 1
   147  107  125 am
   148  146  147 1
   149  147  148 1
   150  147  154 1
   151  147  150 1
   152  148  149 2
   153  150  155 1
   154  150  151 1
   155  150  152 1
   156  151  156 1
   157  151  157 1
   158  151  158 1
   159  152  159 1
   160  152  160 1
   161  152  161 1
   162  153  146 1
   163  127  146 am
   164  162  163 1
   165  162  168 1
   166  163  169 1
   167  163  164 1
   168  163  166 1
   169  164  165 2
   170  166  171 1
   171  166  167 1
   172  167  173 1
   173  167  168 1
   174  168  175 1
   175  170  166 1
   176  172  167 1
   177  174  168 1
   178  148  162 am
   179  176  177 1
   180  177  188 1
   181  177  180 1
   182  177  178 1
   183  178  179 2
   184  180  190 1
   185  180  181 1
   186  181  182 ar
   187  181  183 ar
   188  182  191 1
   189  182  184 ar
   190  183  185 ar
   191  183  192 1
   192  184  193 1
   193  184  186 ar
   194  185  186 ar
   195  185  194 1
   196  186  195 1
   197  187  176 1
   198  189  180 1
   199  164  176 am
   200  196  197 1
   201  197  203 1
   202  197  200 1
   203  197  198 1
   204  198  199 2
   205  200  205 1
   206  200  201 1
   207  202  196 1
   208  204  200 1
   209  206  201 1
   210  178  196 am
   211  207  208 1
   212  208  209 1
   213  208  216 1
   214  208  211 1
   215  209  210 2
   216  211  218 1
   217  211  212 1
   218  212  214 2
   219  212  213 am
   220  213  219 1
   221  213  220 1
   222  215  207 1
   223  217  211 1
   224  198  207 am
   225  221  222 1
   226  222  231 1
   227  222  225 1
   228  222  223 1
   229  223  224 2
   230  225  233 1
   231  225  226 1
   232  226  235 1
   233  226  227 1
   234  227  237 1
   235  227  228 1
   236  228  239 1
   237  228  229 1
   238  229  240 1
   239  229  241 1
   240  229  242 1
   241  230  221 1
   242  232  225 1
   243  234  226 1
   244  236  227 1
   245  238  228 1
   246  209  221 am
   247  243  244 1
   248  244  247 1
   249  244  245 1
   250  244  251 1
   251  245  246 2
   252  247  249 1
   253  247  252 1
   254  247  248 1
   255  248  254 1
   256  248  256 1
   257  248  255 1
   258  249  253 1
   259  250  243 1
   260  223  243 am
   261  257  258 1
   262  258  259 1
   263  258  263 1
   264  259  260 2
   265  261  257 1
   266  262  258 1
   267  245  257 am
   268  264  265 1
   269  265  266 1
   270  265  272 1
   271  265  268 1
   272  266  267 2
   273  268  273 1
   274  268  269 1
   275  268  270 1
   276  269  274 1
   277  269  275 1
   278  269  276 1
   279  270  277 1
   280  270  278 1
   281  270  279 1
   282  271  264 1
   283  259  264 am
   284  280  281 1
   285  281  282 1
   286  281  288 1
   287  281  284 1
   288  282  283 2
   289  284  289 1
   290  284  285 1
   291  284  286 1
   292  285  290 1
   293  285  291 1
   294  285  292 1
   295  286  293 1
   296  286  294 1
   297  286  295 1
   298  287  280 1
   299  266  280 am
   300  296  297 1
   301  297  298 1
   302  297  308 1
   303  297  300 1
   304  298  299 2
   305  300  310 1
   306  300  301 1
   307  301  312 1
   308  301  302 1
   309  302  314 1
   310  302  303 1
   311  303  315 1
   312  303  304 2
   313  304  305 2
   314  304  306 2
   315  305  316 1
   316  305  317 1
   317  306  319 1
   318  306  318 1
   319  307  296 1
   320  309  300 1
   321  311  301 1
   322  313  302 1
   323  282  296 am
   324  320  321 1
   325  321  327 1
   326  321  324 1
   327  321  322 1
   328  322  323 2
   329  324  329 1
   330  324  325 1
   331  326  320 1
   332  328  324 1
   333  330  325 1
   334  298  320 am
   335  331  332 1
   336  331  337 1
   337  332  338 1
   338  332  333 1
   339  332  335 1
   340  333  334 2
   341  335  340 1
   342  335  336 1
   343  336  342 1
   344  336  337 1
   345  337  344 1
   346  339  335 1
   347  341  336 1
   348  343  337 1
   349  322  331 am
   350  345  346 1
   351  346  357 1
   352  346  349 1
   353  346  347 1
   354  347  348 2
   355  349  359 1
   356  349  350 1
   357  350  351 ar
   358  350  352 ar
   359  351  360 1
   360  351  353 ar
   361  352  354 ar
   362  352  361 1
   363  353  362 1
   364  353  355 ar
   365  354  355 ar
   366  354  363 1
   367  355  364 1
   368  356  345 1
   369  358  349 1
   370  333  345 am
   371  365  366 1
   372  366  375 1
   373  366  369 1
   374  366  367 1
   375  367  368 2
   376  369  370 1
   377  369  377 1
   378  370  379 1
   379  370  371 1
   380  371  372 2
   381  371  373 2
   382  374  365 1
   383  376  369 1
   384  378  370 1
   385  347  365 am
   386  380  381 1
   387  381  386 1
   388  381  384 1
   389  381  382 1
   390  382  383 2
   391  384  387 1
   392  384  388 1
   393  384  389 1
   394  385  380 1
   395  367  380 am
   396  390  391 1
   397  390  396 1
   398  391  397 1
   399  391  392 1
   400  391  394 1
   401  392  393 2
   402  394  399 1
   403  394  395 1
   404  395  401 1
   405  395  396 1
   406  396  403 1
   407  398  394 1
   408  400  395 1
   409  402  396 1
   410  382  390 am
   411  404  405 1
   412  405  414 1
   413  405  408 1
   414  405  406 1
   415  406  407 2
   416  408  416 1
   417  408  409 1
   418  409  418 1
   419  409  410 1
   420  410  412 2
   421  410  411 am
   422  411  419 1
   423  411  420 1
   424  413  404 1
   425  415  408 1
   426  417  409 1
   427  392  404 am
   428  421  422 1
   429  422  434 1
   430  422  425 1
   431  422  423 1
   432  423  424 2
   433  425  436 1
   434  425  426 1
   435  426  427 ar
   436  426  428 ar
   437  427  437 1
   438  427  429 ar
   439  428  430 ar
   440  428  438 1
   441  429  439 1
   442  429  431 ar
   443  430  431 ar
   444  430  440 1
   445  431  432 1
   446  432  441 1
   447  433  421 1
   448  435  425 1
   449  406  421 am
   450  442  443 1
   451  443  455 1
   452  443  446 1
   453  443  444 1
   454  444  445 2
   455  446  457 1
   456  446  447 1
   457  447  448 ar
   458  447  449 ar
   459  448  458 1
   460  448  450 ar
   461  449  451 ar
   462  449  459 1
   463  450  460 1
   464  450  452 ar
   465  451  452 ar
   466  451  461 1
   467  452  453 1
   468  453  462 1
   469  454  442 1
   470  456  446 1
   471  423  442 am
   472  463  464 1
   473  464  472 1
   474  464  467 1
   475  464  465 1
   476  465  466 2
   477  467  474 1
   478  467  468 1
   479  468  475 1
   480  468  469 1
   481  468  470 1
   482  469  476 1
   483  469  477 1
   484  469  478 1
   485  470  479 1
   486  470  480 1
   487  470  481 1
   488  471  463 1
   489  473  467 1
   490  444  463 am
   491  482  483 1
   492  483  488 1
   493  483  486 1
   494  483  484 1
   495  484  485 2
   496  486  489 1
   497  486  490 1
   498  486  491 1
   499  487  482 1
   500  465  482 am
   501  492  493 1
   502  493  502 1
   503  493  496 1
   504  493  494 1
   505  494  495 2
   506  496  497 1
   507  496  504 1
   508  497  506 1
   509  497  498 1
   510  498  499 2
   511  498  500 2
   512  501  492 1
   513  503  496 1
   514  505  497 1
   515  484  492 am
   516  507  508 1
   517  507  513 1
   518  508  514 1
   519  508  509 1
   520  508  511 1
   521  509  510 2
   522  511  516 1
   523  511  512 1
   524  512  518 1
   525  512  513 1
   526  513  520 1
   527  515  511 1
   528  517  512 1
   529  519  513 1
   530  494  507 am
   531  521  522 1
   532  522  523 1
   533  522  536 1
   534  522  525 1
   535  523  524 2
   536  525  538 1
   537  525  526 1
   538  526  528 ar
   539  526  527 ar
   540  527  539 1
   541  527  531 ar
   542  528  529 ar
   543  528  530 ar
   544  529  531 ar
   545  529  532 ar
   546  530  541 1
   547  530  533 ar
   548  531  540 1
   549  532  542 1
   550  532  534 ar
   551  533  534 ar
   552  533  543 1
   553  534  544 1
   554  535  521 1
   555  537  525 1
   556  509  521 am
   557  545  546 1
   558  546  555 1
   559  546  549 1
   560  546  547 1
   561  547  548 2
   562  549  557 1
   563  549  550 1
   564  550  559 1
   565  550  551 1
   566  551  553 2
   567  551  552 am
   568  552  560 1
   569  552  561 1
   570  554  545 1
   571  556  549 1
   572  558  550 1
   573  523  545 am
   574  562  563 1
   575  563  574 1
   576  563  566 1
   577  563  564 1
   578  564  565 2
   579  566  576 1
   580  566  567 1
   581  567  568 ar
   582  567  569 ar
   583  568  577 1
   584  568  570 ar
   585  569  571 ar
   586  569  578 1
   587  570  579 1
   588  570  572 ar
   589  571  572 ar
   590  571  580 1
   591  572  581 1
   592  573  562 1
   593  575  566 1
   594  547  562 am
   595  582  583 1
   596  583  589 1
   597  583  586 1
   598  583  584 1
   599  584  585 2
   600  586  591 1
   601  586  587 1
   602  588  582 1
   603  590  586 1
   604  592  587 1
   605  564  582 am
   606  593  594 1
   607  594  602 1
   608  594  597 1
   609  594  595 1
   610  595  596 2
   611  597  604 1
   612  597  598 1
   613  598  606 1
   614  598  599 1
   615  599  600 1
   616  600  607 1
   617  600  608 1
   618  600  609 1
   619  601  593 1
   620  603  597 1
   621  605  598 1
   622  584  593 am
   623  610  611 1
   624  611  619 1
   625  611  614 1
   626  611  612 1
   627  612  613 2
   628  614  621 1
   629  614  615 1
   630  615  622 1
   631  615  616 1
   632  615  617 1
   633  616  623 1
   634  616  624 1
   635  616  625 1
   636  617  626 1
   637  617  627 1
   638  617  628 1
   639  618  610 1
   640  620  614 1
   641  595  610 am
   642  629  630 1
   643  630  635 1
   644  630  633 1
   645  630  631 1
   646  631  632 2
   647  633  636 1
   648  633  637 1
   649  633  638 1
   650  634  629 1
   651  612  629 am
   652  639  640 1
   653  640  645 1
   654  640  643 1
   655  640  641 1
   656  641  642 2
   657  643  646 1
   658  643  647 1
   659  643  648 1
   660  644  639 1
   661  631  639 am
   662  649  650 1
   663  650  662 1
   664  650  653 1
   665  650  651 1
   666  651  652 2
   667  653  664 1
   668  653  654 1
   669  654  655 ar
   670  654  656 ar
   671  655  665 1
   672  655  657 ar
   673  656  658 ar
   674  656  666 1
   675  657  667 1
   676  657  659 ar
   677  658  659 ar
   678  658  668 1
   679  659  660 1
   680  660  669 1
   681  661  649 1
   682  663  653 1
   683  641  649 am
   684  670  671 1
   685  671  679 1
   686  671  674 1
   687  671  672 1
   688  672  673 2
   689  674  681 1
   690  674  675 1
   691  675  683 1
   692  675  676 1
   693  676  677 1
   694  677  684 1
   695  677  685 1
   696  677  686 1
   697  678  670 1
   698  680  674 1
   699  682  675 1
   700  651  670 am
   701  687  688 1
   702  688  699 1
   703  688  691 1
   704  688  689 1
   705  689  690 2
   706  691  701 1
   707  691  692 1
   708  692  693 ar
   709  692  694 ar
   710  693  702 1
   711  693  695 ar
   712  694  696 ar
   713  694  703 1
   714  695  704 1
   715  695  697 ar
   716  696  697 ar
   717  696  705 1
   718  697  706 1
   719  698  687 1
   720  700  691 1
   721  672  687 am
   722  707  708 1
   723  708  716 1
   724  708  711 1
   725  708  709 1
   726  709  710 2
   727  711  718 1
   728  711  712 1
   729  712  719 1
   730  712  713 1
   731  712  714 1
   732  713  720 1
   733  713  721 1
   734  713  722 1
   735  714  723 1
   736  714  724 1
   737  714  725 1
   738  715  707 1
   739  717  711 1
   740  689  707 am
   741  726  727 1
   742  727  735 1
   743  727  730 1
   744  727  728 1
   745  728  729 2
   746  730  737 1
   747  730  731 1
   748  731  738 1
   749  731  732 1
   750  731  733 1
   751  732  739 1
   752  732  740 1
   753  732  741 1
   754  733  742 1
   755  733  743 1
   756  733  744 1
   757  734  726 1
   758  736  730 1
   759  709  726 am
   760  745  746 1
   761  746  754 1
   762  746  749 1
   763  746  747 1
   764  747  748 2
   765  749  755 1
   766  749  751 1
   767  749  750 1
   768  750  757 1
   769  751  758 1
   770  751  759 1
   771  751  760 1
   772  752  750 1
   773  752  761 1
   774  752  762 1
   775  752  763 1
   776  753  745 1
   777  756  750 1
   778  728  745 am
   779  764  765 1
   780  765  773 1
   781  765  768 1
   782  765  766 1
   783  766  767 2
   784  768  775 1
   785  768  769 1
   786  769  777 1
   787  769  770 1
   788  770  771 1
   789  771  778 1
   790  771  779 1
   791  771  780 1
   792  772  764 1
   793  774  768 1
   794  776  769 1
   795  747  764 am
   796  781  782 1
   797  782  790 1
   798  782  785 1
   799  782  783 1
   800  783  784 2
   801  785  792 1
   802  785  786 1
   803  786  793 1
   804  786  787 1
   805  786  788 1
   806  787  794 1
   807  787  795 1
   808  787  796 1
   809  788  797 1
   810  788  798 1
   811  788  799 1
   812  789  781 1
   813  791  785 1
   814  766  781 am
   815  800  801 1
   816  801  802 1
   817  801  806 1
   818  802  803 2
   819  804  800 1
   820  805  801 1
   821  783  800 am
   822  807  808 1
   823  808  819 1
   824  808  811 1
   825  808  809 1
   826  809  810 2
   827  811  821 1
   828  811  812 1
   829  812  813 ar
   830  812  814 ar
   831  813  822 1
   832  813  815 ar
   833  814  816 ar
   834  814  823 1
   835  815  824 1
   836  815  817 ar
   837  816  817 ar
   838  816  825 1
   839  817  826 1
   840  818  807 1
   841  820  811 1
   842  802  807 am
   843  827  828 1
   844  827  833 1
   845  828  834 1
   846  828  829 1
   847  828  831 1
   848  829  830 2
   849  831  836 1
   850  831  832 1
   851  832  838 1
   852  832  833 1
   853  833  840 1
   854  835  831 1
   855  837  832 1
   856  839  833 1
   857  809  827 am
   858  841  842 1
   859  842  850 1
   860  842  845 1
   861  842  843 1
   862  843  844 2
   863  845  851 1
   864  845  847 1
   865  845  846 1
   866  846  853 1
   867  847  854 1
   868  847  855 1
   869  847  856 1
   870  848  846 1
   871  848  857 1
   872  848  858 1
   873  848  859 1
   874  849  841 1
   875  852  846 1
   876  829  841 am
   877  860  861 1
   878  861  862 1
   879  861  869 1
   880  861  864 1
   881  862  863 2
   882  864  871 1
   883  864  865 1
   884  865  867 2
   885  865  866 am
   886  866  872 1
   887  866  873 1
   888  868  860 1
   889  870  864 1
   890  843  860 am
   891  874  875 1
   892  875  886 1
   893  875  878 1
   894  875  876 1
   895  876  877 2
   896  878  888 1
   897  878  879 1
   898  879  880 ar
   899  879  881 ar
   900  880  889 1
   901  880  882 ar
   902  881  883 ar
   903  881  890 1
   904  882  891 1
   905  882  884 ar
   906  883  884 ar
   907  883  892 1
   908  884  893 1
   909  885  874 1
   910  887  878 1
   911  862  874 am
   912  894  895 1
   913  895  903 1
   914  895  898 1
   915  895  896 1
   916  896  897 2
   917  898  905 1
   918  898  899 1
   919  899  906 1
   920  899  900 1
   921  899  901 1
   922  900  907 1
   923  900  908 1
   924  900  909 1
   925  901  910 1
   926  901  911 1
   927  901  912 1
   928  902  894 1
   929  904  898 1
   930  876  894 am
   931  913  914 1
   932  914  917 1
   933  914  915 1
   934  914  921 1
   935  915  916 2
   936  917  919 1
   937  917  922 1
   938  917  918 1
   939  918  924 1
   940  918  926 1
   941  918  925 1
   942  919  923 1
   943  920  913 1
   944  896  913 am
   945  927  928 1
   946  928  936 1
   947  928  931 1
   948  928  929 1
   949  929  930 2
   950  931  938 1
   951  931  932 1
   952  932  939 1
   953  932  933 1
   954  932  934 1
   955  933  940 1
   956  933  941 1
   957  933  942 1
   958  934  943 1
   959  934  944 1
   960  934  945 1
   961  935  927 1
   962  937  931 1
   963  915  927 am
   964  946  947 1
   965  947  959 1
   966  947  950 1
   967  947  948 1
   968  948  949 2
   969  950  961 1
   970  950  951 1
   971  951  952 ar
   972  951  953 ar
   973  952  962 1
   974  952  954 ar
   975  953  955 ar
   976  953  963 1
   977  954  964 1
   978  954  956 ar
   979  955  956 ar
   980  955  965 1
   981  956  957 1
   982  957  966 1
   983  958  946 1
   984  960  950 1
   985  929  946 am
   986  967  968 1
   987  968  969 1
   988  968  975 1
   989  968  971 1
   990  969  970 2
   991  971  976 1
   992  971  972 1
   993  971  973 1
   994  972  977 1
   995  972  978 1
   996  972  979 1
   997  973  980 1
   998  973  981 1
   999  973  982 1
  1000  974  967 1
  1001  948  967 am
  1002  983  984 1
  1003  984  987 1
  1004  984  985 1
  1005  984  991 1
  1006  985  986 2
  1007  987  989 1
  1008  987  992 1
  1009  987  988 1
  1010  988  994 1
  1011  988  996 1
  1012  988  995 1
  1013  989  993 1
  1014  990  983 1
  1015  969  983 am
  1016  997  998 1
  1017  998  999 1
  1018  998 1005 1
  1019  998 1001 1
  1020  999 1000 2
  1021 1001 1006 1
  1022 1001 1002 1
  1023 1001 1003 1
  1024 1002 1007 1
  1025 1002 1008 1
  1026 1002 1009 1
  1027 1003 1010 1
  1028 1003 1011 1
  1029 1003 1012 1
  1030 1004  997 1
  1031  985  997 am
  1032 1013 1014 1
  1033 1014 1023 1
  1034 1014 1017 1
  1035 1014 1015 1
  1036 1015 1016 2
  1037 1017 1025 1
  1038 1017 1018 1
  1039 1018 1027 1
  1040 1018 1019 1
  1041 1019 1021 2
  1042 1019 1020 am
  1043 1020 1028 1
  1044 1020 1029 1
  1045 1022 1013 1
  1046 1024 1017 1
  1047 1026 1018 1
  1048  999 1013 am
  1049 1030 1031 1
  1050 1030 1040 1
  1051 1031 1032 1
  1052 1031 1034 1
  1053 1031 1041 1
  1054 1032 1033 2
  1055 1034 1035 1
  1056 1034 1042 1
  1057 1034 1043 1
  1058 1035 1036 ar
  1059 1035 1037 ar
  1060 1036 1039 ar
  1061 1036 1045 1
  1062 1037 1038 ar
  1063 1037 1044 1
  1064 1038 1039 ar
  1065 1038 1046 1
  1066 1015 1030 am
  1067 1047 1048 1
  1068 1048 1057 1
  1069 1048 1051 1
  1070 1048 1049 1
  1071 1049 1050 2
  1072 1051 1059 1
  1073 1051 1052 1
  1074 1052 1061 1
  1075 1052 1053 1
  1076 1053 1063 1
  1077 1053 1054 1
  1078 1054 1065 1
  1079 1054 1055 1
  1080 1055 1066 1
  1081 1055 1067 1
  1082 1055 1068 1
  1083 1056 1047 1
  1084 1058 1051 1
  1085 1060 1052 1
  1086 1062 1053 1
  1087 1064 1054 1
  1088 1047 1032 am
  1089 1069 1070 1
  1090 1070 1079 1
  1091 1070 1073 1
  1092 1070 1071 1
  1093 1071 1072 2
  1094 1073 1081 1
  1095 1073 1074 1
  1096 1074 1083 1
  1097 1074 1075 1
  1098 1075 1085 1
  1099 1075 1076 1
  1100 1076 1087 1
  1101 1076 1077 1
  1102 1077 1088 1
  1103 1077 1089 1
  1104 1077 1090 1
  1105 1078 1069 1
  1106 1080 1073 1
  1107 1082 1074 1
  1108 1084 1075 1
  1109 1086 1076 1
  1110 1049 1069 am
  1111 1091 1092 1
  1112 1092 1100 1
  1113 1092 1095 1
  1114 1092 1093 1
  1115 1093 1094 2
  1116 1095 1102 1
  1117 1095 1096 1
  1118 1096 1103 1
  1119 1096 1097 1
  1120 1096 1098 1
  1121 1097 1104 1
  1122 1097 1105 1
  1123 1097 1106 1
  1124 1098 1107 1
  1125 1098 1108 1
  1126 1098 1109 1
  1127 1099 1091 1
  1128 1101 1095 1
  1129 1071 1091 am
  1130 1110 1111 1
  1131 1111 1112 1
  1132 1111 1122 1
  1133 1111 1114 1
  1134 1112 1113 2
  1135 1114 1124 1
  1136 1114 1115 1
  1137 1115 1126 1
  1138 1115 1116 1
  1139 1116 1128 1
  1140 1116 1117 1
  1141 1117 1129 1
  1142 1117 1118 2
  1143 1118 1119 2
  1144 1118 1120 2
  1145 1119 1130 1
  1146 1119 1131 1
  1147 1120 1133 1
  1148 1120 1132 1
  1149 1121 1110 1
  1150 1123 1114 1
  1151 1125 1115 1
  1152 1127 1116 1
  1153 1093 1110 am
  1154 1134 1135 1
  1155 1135 1138 1
  1156 1135 1136 1
  1157 1135 1142 1
  1158 1136 1137 2
  1159 1138 1140 1
  1160 1138 1143 1
  1161 1138 1139 1
  1162 1139 1145 1
  1163 1139 1147 1
[truncated: 138,126 more chars]
