# Supplementary material for: The pocketome of G-protein-coupled receptors reveals previously untargeted allosteric sites
Source: Nat Commun. 2022 May 10;13:2567. doi: 10.1038/s41467-022-29609-6 (PMC9091257; doi:10.1038/s41467-022-29609-6)
Supplement: Supplementary file 4 — Supplementary Data 1 [file 41467_2022_29609_MOESM4_ESM.zip › docking_files/4buo/mols.mol2]

# TRIPOS MOL2 file generated by SEED

@<TRIPOS>MOLECULE
methanol
 6 5 0 0 0
****
USER_CHARGES
INVALID_CHARGES
Pose:   1 Cluster:   1 Fr_nu: 7931547 TotEn:   -15.41
@<TRIPOS>ATOM
      1 C1        -76.7250  -11.7325  -49.0895 C.3    1 LIG      -0.04000
      2 O1        -76.6055  -13.1045  -48.7613 O.3    1 LIG      -0.65000
      3 H1        -75.7772  -11.2259  -48.8918 H      1 LIG       0.09000
      4 H2        -77.5224  -11.2823  -48.4928 H      1 LIG       0.09000
      5 H3        -76.9701  -11.6408  -50.1502 H      1 LIG       0.09000
      6 H4        -77.4648  -13.5191  -48.9498 H      1 LIG       0.42000
@<TRIPOS>BOND
      1       1       2 1
      2       1       3 1
      3       1       4 1
      4       1       5 1
      5       2       6 1
@<TRIPOS>ALT_TYPE
CGenFF_4.0_ALT_TYPE_SET
CGenFF_4.0 1 CG331 2 OG311 3 HGA3 4 HGA3 5 HGA3 6 HGP1
@<TRIPOS>MOLECULE
methanol
 6 5 0 0 0
****
USER_CHARGES
INVALID_CHARGES
Pose:   2 Cluster:   2 Fr_nu: 3766432 TotEn:   -15.10
@<TRIPOS>ATOM
      1 C1        -74.3644  -11.3399  -44.6263 C.3    1 LIG      -0.04000
      2 O1        -75.1296  -12.4741  -44.2626 O.3    1 LIG      -0.65000
      3 H1        -73.3120  -11.5193  -44.3931 H      1 LIG       0.09000
      4 H2        -74.7256  -10.4650  -44.0798 H      1 LIG       0.09000
      5 H3        -74.4730  -11.1670  -45.6996 H      1 LIG       0.09000
      6 H4        -76.0557  -12.2769  -44.4843 H      1 LIG       0.42000
@<TRIPOS>BOND
      1       1       2 1
      2       1       3 1
      3       1       4 1
      4       1       5 1
      5       2       6 1
@<TRIPOS>ALT_TYPE
CGenFF_4.0_ALT_TYPE_SET
CGenFF_4.0 1 CG331 2 OG311 3 HGA3 4 HGA3 5 HGA3 6 HGP1
@<TRIPOS>MOLECULE
methanol
 6 5 0 0 0
****
USER_CHARGES
INVALID_CHARGES
Pose:   3 Cluster:   3 Fr_nu: 208258 TotEn:   -14.59
@<TRIPOS>ATOM
      1 C1        -70.2783   -0.0992  -47.7942 C.3    1 LIG      -0.04000
      2 O1        -70.7081   -0.4265  -46.4855 O.3    1 LIG      -0.65000
      3 H1        -70.9736   -0.5223  -48.5234 H      1 LIG       0.09000
      4 H2        -69.2739   -0.4973  -47.9590 H      1 LIG       0.09000
      5 H3        -70.2592    0.9880  -47.9006 H      1 LIG       0.09000
      6 H4        -70.0672   -0.0345  -45.8680 H      1 LIG       0.42000
@<TRIPOS>BOND
      1       1       2 1
      2       1       3 1
      3       1       4 1
      4       1       5 1
      5       2       6 1
@<TRIPOS>ALT_TYPE
CGenFF_4.0_ALT_TYPE_SET
CGenFF_4.0 1 CG331 2 OG311 3 HGA3 4 HGA3 5 HGA3 6 HGP1
@<TRIPOS>MOLECULE
methanol
 6 5 0 0 0
****
USER_CHARGES
INVALID_CHARGES
Pose:   4 Cluster:   4 Fr_nu: 595394 TotEn:   -14.27
@<TRIPOS>ATOM
      1 C1        -79.5272  -18.6493  -47.4116 C.3    1 LIG      -0.04000
      2 O1        -79.0798  -17.5468  -48.1789 O.3    1 LIG      -0.65000
      3 H1        -78.7328  -19.3972  -47.3493 H      1 LIG       0.09000
      4 H2        -80.4148  -19.0833  -47.8789 H      1 LIG       0.09000
      5 H3        -79.7790  -18.3039  -46.4062 H      1 LIG       0.09000
      6 H4        -79.8107  -16.9062  -48.2114 H      1 LIG       0.42000
@<TRIPOS>BOND
      1       1       2 1
      2       1       3 1
      3       1       4 1
      4       1       5 1
      5       2       6 1
@<TRIPOS>ALT_TYPE
CGenFF_4.0_ALT_TYPE_SET
CGenFF_4.0 1 CG331 2 OG311 3 HGA3 4 HGA3 5 HGA3 6 HGP1
@<TRIPOS>MOLECULE
methanol
 6 5 0 0 0
****
USER_CHARGES
INVALID_CHARGES
Pose:   5 Cluster:   5 Fr_nu: 320162 TotEn:   -13.68
@<TRIPOS>ATOM
      1 C1        -76.8299   -8.2127  -50.0496 C.3    1 LIG      -0.04000
      2 O1        -77.1342   -7.8741  -48.7090 O.3    1 LIG      -0.65000
      3 H1        -75.7578   -8.4020  -50.1440 H      1 LIG       0.09000
      4 H2        -77.1254   -7.3930  -50.7094 H      1 LIG       0.09000
      5 H3        -77.3823   -9.1148  -50.3226 H      1 LIG       0.09000
      6 H4        -78.0924   -7.7137  -48.6655 H      1 LIG       0.42000
@<TRIPOS>BOND
      1       1       2 1
      2       1       3 1
      3       1       4 1
      4       1       5 1
      5       2       6 1
@<TRIPOS>ALT_TYPE
CGenFF_4.0_ALT_TYPE_SET
CGenFF_4.0 1 CG331 2 OG311 3 HGA3 4 HGA3 5 HGA3 6 HGP1
@<TRIPOS>MOLECULE
methanol
 6 5 0 0 0
****
USER_CHARGES
INVALID_CHARGES
Pose:   6 Cluster:   6 Fr_nu: 156174 TotEn:   -13.25
@<TRIPOS>ATOM
      1 C1        -53.4304   -9.8463  -48.5058 C.3    1 LIG      -0.04000
      2 O1        -52.9240  -10.2073  -47.2340 O.3    1 LIG      -0.65000
      3 H1        -52.6641   -9.3015  -49.0627 H      1 LIG       0.09000
      4 H2        -54.3186   -9.2217  -48.3815 H      1 LIG       0.09000
      5 H3        -53.6988  -10.7535  -49.0522 H      1 LIG       0.09000
      6 H4        -53.6314  -10.6877  -46.7708 H      1 LIG       0.42000
@<TRIPOS>BOND
      1       1       2 1
      2       1       3 1
      3       1       4 1
      4       1       5 1
      5       2       6 1
@<TRIPOS>ALT_TYPE
CGenFF_4.0_ALT_TYPE_SET
CGenFF_4.0 1 CG331 2 OG311 3 HGA3 4 HGA3 5 HGA3 6 HGP1
@<TRIPOS>MOLECULE
methanol
 6 5 0 0 0
****
USER_CHARGES
INVALID_CHARGES
Pose:   7 Cluster:   7 Fr_nu: 7883286 TotEn:   -13.10
@<TRIPOS>ATOM
      1 C1        -76.9968  -10.9941  -49.7472 C.3    1 LIG      -0.04000
      2 O1        -75.9610  -11.8253  -49.2566 O.3    1 LIG      -0.65000
      3 H1        -77.8821  -11.5994  -49.9571 H      1 LIG       0.09000
      4 H2        -76.6615  -10.4918  -50.6581 H      1 LIG       0.09000
      5 H3        -77.2411  -10.2458  -48.9895 H      1 LIG       0.09000
      6 H4        -75.1941  -11.2532  -49.0825 H      1 LIG       0.42000
@<TRIPOS>BOND
      1       1       2 1
      2       1       3 1
      3       1       4 1
      4       1       5 1
      5       2       6 1
@<TRIPOS>ALT_TYPE
CGenFF_4.0_ALT_TYPE_SET
CGenFF_4.0 1 CG331 2 OG311 3 HGA3 4 HGA3 5 HGA3 6 HGP1
@<TRIPOS>MOLECULE
methanol
 6 5 0 0 0
****
USER_CHARGES
INVALID_CHARGES
Pose:   8 Cluster:   8 Fr_nu:  65737 TotEn:   -12.43
@<TRIPOS>ATOM
      1 C1        -64.6638  -10.7012  -36.5783 C.3    1 LIG      -0.04000
      2 O1        -64.8130   -9.6182  -37.4780 O.3    1 LIG      -0.65000
      3 H1        -65.1472  -11.5893  -36.9927 H      1 LIG       0.09000
      4 H2        -65.1153  -10.4425  -35.6172 H      1 LIG       0.09000
      5 H3        -63.5991  -10.9014  -36.4365 H      1 LIG       0.09000
      6 H4        -64.3722   -8.8502  -37.0760 H      1 LIG       0.42000
@<TRIPOS>BOND
      1       1       2 1
      2       1       3 1
      3       1       4 1
      4       1       5 1
      5       2       6 1
@<TRIPOS>ALT_TYPE
CGenFF_4.0_ALT_TYPE_SET
CGenFF_4.0 1 CG331 2 OG311 3 HGA3 4 HGA3 5 HGA3 6 HGP1
@<TRIPOS>MOLECULE
methanol
 6 5 0 0 0
****
USER_CHARGES
INVALID_CHARGES
Pose:   9 Cluster:   9 Fr_nu: 2511220 TotEn:   -12.05
@<TRIPOS>ATOM
      1 C1        -55.7527   -3.6166  -19.5375 C.3    1 LIG      -0.04000
      2 O1        -54.6721   -4.5144  -19.7131 O.3    1 LIG      -0.65000
      3 H1        -56.4321   -4.0075  -18.7760 H      1 LIG       0.09000
      4 H2        -56.2830   -3.4934  -20.4853 H      1 LIG       0.09000
      5 H3        -55.3622   -2.6495  -19.2123 H      1 LIG       0.09000
      6 H4        -54.0926   -4.1338  -20.3951 H      1 LIG       0.42000
@<TRIPOS>BOND
      1       1       2 1
      2       1       3 1
      3       1       4 1
      4       1       5 1
      5       2       6 1
@<TRIPOS>ALT_TYPE
CGenFF_4.0_ALT_TYPE_SET
CGenFF_4.0 1 CG331 2 OG311 3 HGA3 4 HGA3 5 HGA3 6 HGP1
@<TRIPOS>MOLECULE
methanol
 6 5 0 0 0
****
USER_CHARGES
INVALID_CHARGES
Pose:  10 Cluster:  10 Fr_nu: 210274 TotEn:   -11.73
@<TRIPOS>ATOM
      1 C1        -76.8025   -7.6212  -49.5453 C.3    1 LIG      -0.04000
      2 O1        -77.2605   -6.4882  -48.8306 O.3    1 LIG      -0.65000
      3 H1        -75.7186   -7.5606  -49.6701 H      1 LIG       0.09000
      4 H2        -77.2909   -7.6586  -50.5224 H      1 LIG       0.09000
      5 H3        -77.0522   -8.5225  -48.9806 H      1 LIG       0.09000
      6 H4        -78.2246   -6.5780  -48.7403 H      1 LIG       0.42000
@<TRIPOS>BOND
      1       1       2 1
      2       1       3 1
      3       1       4 1
      4       1       5 1
      5       2       6 1
@<TRIPOS>ALT_TYPE
CGenFF_4.0_ALT_TYPE_SET
CGenFF_4.0 1 CG331 2 OG311 3 HGA3 4 HGA3 5 HGA3 6 HGP1
@<TRIPOS>MOLECULE
methanol
 6 5 0 0 0
****
USER_CHARGES
INVALID_CHARGES
Pose:  11 Cluster:  11 Fr_nu: 7947789 TotEn:   -11.67
@<TRIPOS>ATOM
      1 C1        -83.8058    2.4735  -39.4640 C.3    1 LIG      -0.04000
      2 O1        -83.7995    1.0772  -39.6978 O.3    1 LIG      -0.65000
      3 H1        -83.7521    3.0037  -40.4180 H      1 LIG       0.09000
      4 H2        -82.9520    2.7428  -38.8369 H      1 LIG       0.09000
      5 H3        -84.7317    2.7439  -38.9511 H      1 LIG       0.09000
      6 H4        -83.8479    0.6420  -38.8295 H      1 LIG       0.42000
@<TRIPOS>BOND
      1       1       2 1
      2       1       3 1
      3       1       4 1
      4       1       5 1
      5       2       6 1
@<TRIPOS>ALT_TYPE
CGenFF_4.0_ALT_TYPE_SET
CGenFF_4.0 1 CG331 2 OG311 3 HGA3 4 HGA3 5 HGA3 6 HGP1
@<TRIPOS>MOLECULE
methanol
 6 5 0 0 0
****
USER_CHARGES
INVALID_CHARGES
Pose:  12 Cluster:  12 Fr_nu: 3285106 TotEn:   -11.65
@<TRIPOS>ATOM
      1 C1        -47.5163  -11.3923  -44.1440 C.3    1 LIG      -0.04000
      2 O1        -46.5965  -11.1074  -43.1061 O.3    1 LIG      -0.65000
      3 H1        -48.4225  -11.8306  -43.7187 H      1 LIG       0.09000
      4 H2        -47.0615  -12.0872  -44.8545 H      1 LIG       0.09000
      5 H3        -47.7707  -10.4627  -44.6585 H      1 LIG       0.09000
      6 H4        -45.8071  -10.7207  -43.5222 H      1 LIG       0.42000
@<TRIPOS>BOND
      1       1       2 1
      2       1       3 1
      3       1       4 1
      4       1       5 1
      5       2       6 1
@<TRIPOS>ALT_TYPE
CGenFF_4.0_ALT_TYPE_SET
CGenFF_4.0 1 CG331 2 OG311 3 HGA3 4 HGA3 5 HGA3 6 HGP1
@<TRIPOS>MOLECULE
methanol
 6 5 0 0 0
****
USER_CHARGES
INVALID_CHARGES
Pose:  13 Cluster:  13 Fr_nu: 7940067 TotEn:   -11.48
@<TRIPOS>ATOM
      1 C1        -84.0004    1.1975  -38.7671 C.3    1 LIG      -0.04000
      2 O1        -84.7905    0.2876  -39.5102 O.3    1 LIG      -0.65000
      3 H1        -83.7499    2.0583  -39.3919 H      1 LIG       0.09000
      4 H2        -83.0872    0.6992  -38.4319 H      1 LIG       0.09000
      5 H3        -84.5694    1.5346  -37.8975 H      1 LIG       0.09000
      6 H4        -84.9919   -0.4612  -38.9232 H      1 LIG       0.42000
@<TRIPOS>BOND
      1       1       2 1
      2       1       3 1
      3       1       4 1
      4       1       5 1
      5       2       6 1
@<TRIPOS>ALT_TYPE
CGenFF_4.0_ALT_TYPE_SET
CGenFF_4.0 1 CG331 2 OG311 3 HGA3 4 HGA3 5 HGA3 6 HGP1
@<TRIPOS>MOLECULE
methanol
 6 5 0 0 0
****
USER_CHARGES
INVALID_CHARGES
Pose:  14 Cluster:  14 Fr_nu:  41243 TotEn:   -11.24
@<TRIPOS>ATOM
      1 C1        -51.6856  -13.1680  -27.3958 C.3    1 LIG      -0.04000
      2 O1        -52.9355  -12.8470  -26.8136 O.3    1 LIG      -0.65000
      3 H1        -51.3462  -14.1368  -27.0209 H      1 LIG       0.09000
      4 H2        -50.9565  -12.3930  -27.1462 H      1 LIG       0.09000
      5 H3        -51.8019  -13.2202  -28.4809 H      1 LIG       0.09000
      6 H4        -53.2030  -11.9825  -27.1699 H      1 LIG       0.42000
@<TRIPOS>BOND
      1       1       2 1
      2       1       3 1
      3       1       4 1
      4       1       5 1
      5       2       6 1
@<TRIPOS>ALT_TYPE
CGenFF_4.0_ALT_TYPE_SET
CGenFF_4.0 1 CG331 2 OG311 3 HGA3 4 HGA3 5 HGA3 6 HGP1
@<TRIPOS>MOLECULE
methanol
 6 5 0 0 0
****
USER_CHARGES
INVALID_CHARGES
Pose:  15 Cluster:  15 Fr_nu: 213084 TotEn:   -10.87
@<TRIPOS>ATOM
      1 C1        -76.7978   -8.4100  -50.0068 C.3    1 LIG      -0.04000
      2 O1        -76.0382   -9.1187  -49.0449 O.3    1 LIG      -0.65000
      3 H1        -77.8432   -8.3721  -49.6908 H      1 LIG       0.09000
      4 H2        -76.7170   -8.9091  -50.9759 H      1 LIG       0.09000
      5 H3        -76.4073   -7.3930  -50.0892 H      1 LIG       0.09000
      6 H4        -75.1183   -9.1310  -49.3601 H      1 LIG       0.42000
@<TRIPOS>BOND
      1       1       2 1
      2       1       3 1
      3       1       4 1
      4       1       5 1
      5       2       6 1
@<TRIPOS>ALT_TYPE
CGenFF_4.0_ALT_TYPE_SET
CGenFF_4.0 1 CG331 2 OG311 3 HGA3 4 HGA3 5 HGA3 6 HGP1
@<TRIPOS>MOLECULE
methanol
 6 5 0 0 0
****
USER_CHARGES
INVALID_CHARGES
Pose:  16 Cluster:  16 Fr_nu: 402768 TotEn:   -10.81
@<TRIPOS>ATOM
      1 C1        -49.7071  -12.0023  -43.9885 C.3    1 LIG      -0.04000
      2 O1        -49.8651  -11.2162  -42.8216 O.3    1 LIG      -0.65000
      3 H1        -49.2832  -12.9731  -43.7201 H      1 LIG       0.09000
      4 H2        -49.0470  -11.4860  -44.6901 H      1 LIG       0.09000
      5 H3        -50.6851  -12.1501  -44.4526 H      1 LIG       0.09000
      6 H4        -50.2427  -10.3644  -43.1001 H      1 LIG       0.42000
@<TRIPOS>BOND
      1       1       2 1
      2       1       3 1
      3       1       4 1
      4       1       5 1
      5       2       6 1
@<TRIPOS>ALT_TYPE
CGenFF_4.0_ALT_TYPE_SET
CGenFF_4.0 1 CG331 2 OG311 3 HGA3 4 HGA3 5 HGA3 6 HGP1
@<TRIPOS>MOLECULE
methanol
 6 5 0 0 0
****
USER_CHARGES
INVALID_CHARGES
Pose:  17 Cluster:  17 Fr_nu: 918891 TotEn:   -10.66
@<TRIPOS>ATOM
      1 C1        -51.5038    3.6163  -34.9659 C.3    1 LIG      -0.04000
      2 O1        -52.1515    2.9638  -33.8892 O.3    1 LIG      -0.65000
      3 H1        -51.9749    4.5866  -35.1414 H      1 LIG       0.09000
      4 H2        -51.5746    2.9973  -35.8639 H      1 LIG       0.09000
      5 H3        -50.4521    3.7654  -34.7104 H      1 LIG       0.09000
      6 H4        -51.7063    2.1083  -33.7644 H      1 LIG       0.42000
@<TRIPOS>BOND
      1       1       2 1
      2       1       3 1
      3       1       4 1
      4       1       5 1
      5       2       6 1
@<TRIPOS>ALT_TYPE
CGenFF_4.0_ALT_TYPE_SET
CGenFF_4.0 1 CG331 2 OG311 3 HGA3 4 HGA3 5 HGA3 6 HGP1
@<TRIPOS>MOLECULE
methanol
 6 5 0 0 0
****
USER_CHARGES
INVALID_CHARGES
Pose:  18 Cluster:  18 Fr_nu: 3178202 TotEn:   -10.16
@<TRIPOS>ATOM
      1 C1        -55.7547   -3.4500  -19.9095 C.3    1 LIG      -0.04000
      2 O1        -54.6087   -2.9362  -20.5631 O.3    1 LIG      -0.65000
      3 H1        -56.0971   -2.7353  -19.1571 H      1 LIG       0.09000
      4 H2        -55.5082   -4.4037  -19.4359 H      1 LIG       0.09000
      5 H3        -56.5451   -3.6054  -20.6475 H      1 LIG       0.09000
      6 H4        -54.3352   -3.5973  -21.2218 H      1 LIG       0.42000
@<TRIPOS>BOND
      1       1       2 1
      2       1       3 1
      3       1       4 1
      4       1       5 1
      5       2       6 1
@<TRIPOS>ALT_TYPE
CGenFF_4.0_ALT_TYPE_SET
CGenFF_4.0 1 CG331 2 OG311 3 HGA3 4 HGA3 5 HGA3 6 HGP1
@<TRIPOS>MOLECULE
methanol
 6 5 0 0 0
****
USER_CHARGES
INVALID_CHARGES
Pose:  19 Cluster:  19 Fr_nu: 574034 TotEn:   -10.08
@<TRIPOS>ATOM
      1 C1        -76.7250   -6.9715  -49.0895 C.3    1 LIG      -0.04000
      2 O1        -76.5935   -6.1264  -47.9612 O.3    1 LIG      -0.65000
      3 H1        -77.3297   -7.8424  -48.8249 H      1 LIG       0.09000
      4 H2        -75.7347   -7.2904  -49.4244 H      1 LIG       0.09000
      5 H3        -77.2183   -6.4185  -49.8923 H      1 LIG       0.09000
      6 H4        -76.0517   -5.3667  -48.2351 H      1 LIG       0.42000
@<TRIPOS>BOND
      1       1       2 1
      2       1       3 1
      3       1       4 1
      4       1       5 1
      5       2       6 1
@<TRIPOS>ALT_TYPE
CGenFF_4.0_ALT_TYPE_SET
CGenFF_4.0 1 CG331 2 OG311 3 HGA3 4 HGA3 5 HGA3 6 HGP1
@<TRIPOS>MOLECULE
methanol
 6 5 0 0 0
****
USER_CHARGES
INVALID_CHARGES
Pose:  20 Cluster:  20 Fr_nu: 418697 TotEn:    -9.42
@<TRIPOS>ATOM
      1 C1        -55.2617    2.5021  -38.9265 C.3    1 LIG      -0.04000
      2 O1        -56.4486    2.6445  -38.1678 O.3    1 LIG      -0.65000
      3 H1        -55.4080    1.7370  -39.6930 H      1 LIG       0.09000
      4 H2        -54.4380    2.2187  -38.2664 H      1 LIG       0.09000
      5 H3        -55.0300    3.4558  -39.4065 H      1 LIG       0.09000
      6 H4        -56.2797    3.3305  -37.4996 H      1 LIG       0.42000
@<TRIPOS>BOND
      1       1       2 1
      2       1       3 1
      3       1       4 1
      4       1       5 1
      5       2       6 1
@<TRIPOS>ALT_TYPE
CGenFF_4.0_ALT_TYPE_SET
CGenFF_4.0 1 CG331 2 OG311 3 HGA3 4 HGA3 5 HGA3 6 HGP1
@<TRIPOS>MOLECULE
methanol
 6 5 0 0 0
****
USER_CHARGES
INVALID_CHARGES
Pose:  21 Cluster:  21 Fr_nu: 205018 TotEn:    -9.40
@<TRIPOS>ATOM
      1 C1        -50.5437   -9.5340  -31.1570 C.3    1 LIG      -0.04000
      2 O1        -49.6486   -8.4474  -31.0074 O.3    1 LIG      -0.65000
      3 H1        -50.4491   -9.9491  -32.1635 H      1 LIG       0.09000
      4 H2        -51.5673   -9.1901  -30.9880 H      1 LIG       0.09000
      5 H3        -50.2942  -10.3038  -30.4230 H      1 LIG       0.09000
      6 H4        -49.7619   -8.1065  -30.1037 H      1 LIG       0.42000
@<TRIPOS>BOND
      1       1       2 1
      2       1       3 1
      3       1       4 1
      4       1       5 1
      5       2       6 1
@<TRIPOS>ALT_TYPE
CGenFF_4.0_ALT_TYPE_SET
CGenFF_4.0 1 CG331 2 OG311 3 HGA3 4 HGA3 5 HGA3 6 HGP1
@<TRIPOS>MOLECULE
methanol
 6 5 0 0 0
****
USER_CHARGES
INVALID_CHARGES
Pose:  22 Cluster:  22 Fr_nu: 821070 TotEn:    -9.35
@<TRIPOS>ATOM
      1 C1        -79.2365   -7.8587  -34.4898 C.3    1 LIG      -0.04000
      2 O1        -78.6460   -6.5941  -34.7273 O.3    1 LIG      -0.65000
      3 H1        -79.5211   -7.9371  -33.4376 H      1 LIG       0.09000
      4 H2        -78.5249   -8.6479  -34.7455 H      1 LIG       0.09000
      5 H3        -80.1275   -7.9579  -35.1142 H      1 LIG       0.09000
      6 H4        -78.4074   -6.5627  -35.6695 H      1 LIG       0.42000
@<TRIPOS>BOND
      1       1       2 1
      2       1       3 1
      3       1       4 1
      4       1       5 1
      5       2       6 1
@<TRIPOS>ALT_TYPE
CGenFF_4.0_ALT_TYPE_SET
CGenFF_4.0 1 CG331 2 OG311 3 HGA3 4 HGA3 5 HGA3 6 HGP1
@<TRIPOS>MOLECULE
methanol
 6 5 0 0 0
****
USER_CHARGES
INVALID_CHARGES
Pose:  23 Cluster:  23 Fr_nu: 309601 TotEn:    -9.34
@<TRIPOS>ATOM
      1 C1        -64.6878   -5.0338  -56.4931 C.3    1 LIG      -0.04000
      2 O1        -65.5828   -4.0031  -56.8685 O.3    1 LIG      -0.65000
      3 H1        -65.0197   -5.4811  -55.5529 H      1 LIG       0.09000
      4 H2        -63.6826   -4.6206  -56.3774 H      1 LIG       0.09000
      5 H3        -64.6780   -5.7979  -57.2739 H      1 LIG       0.09000
      6 H4        -65.2554   -3.6313  -57.7054 H      1 LIG       0.42000
@<TRIPOS>BOND
      1       1       2 1
      2       1       3 1
      3       1       4 1
      4       1       5 1
      5       2       6 1
@<TRIPOS>ALT_TYPE
CGenFF_4.0_ALT_TYPE_SET
CGenFF_4.0 1 CG331 2 OG311 3 HGA3 4 HGA3 5 HGA3 6 HGP1
@<TRIPOS>MOLECULE
methanol
 6 5 0 0 0
****
USER_CHARGES
INVALID_CHARGES
Pose:  24 Cluster:  24 Fr_nu: 280816 TotEn:    -9.29
@<TRIPOS>ATOM
      1 C1        -50.8462   -9.3734  -30.6427 C.3    1 LIG      -0.04000
      2 O1        -50.2046   -9.6636  -31.8710 O.3    1 LIG      -0.65000
      3 H1        -51.7740   -8.8291  -30.8351 H      1 LIG       0.09000
      4 H2        -50.1819   -8.7723  -30.0166 H      1 LIG       0.09000
      5 H3        -51.0759  -10.3112  -30.1314 H      1 LIG       0.09000
      6 H4        -49.3870  -10.1457  -31.6592 H      1 LIG       0.42000
@<TRIPOS>BOND
      1       1       2 1
      2       1       3 1
      3       1       4 1
      4       1       5 1
      5       2       6 1
@<TRIPOS>ALT_TYPE
CGenFF_4.0_ALT_TYPE_SET
CGenFF_4.0 1 CG331 2 OG311 3 HGA3 4 HGA3 5 HGA3 6 HGP1
@<TRIPOS>MOLECULE
methanol
 6 5 0 0 0
****
USER_CHARGES
INVALID_CHARGES
Pose:  25 Cluster:  25 Fr_nu: 982641 TotEn:    -9.13
@<TRIPOS>ATOM
      1 C1        -76.8355   -7.7915  -49.4742 C.3    1 LIG      -0.04000
      2 O1        -76.0990   -6.6021  -49.6916 O.3    1 LIG      -0.65000
      3 H1        -77.2806   -7.7681  -48.4764 H      1 LIG       0.09000
      4 H2        -76.1716   -8.6546  -49.5684 H      1 LIG       0.09000
      5 H3        -77.6283   -7.8606  -50.2227 H      1 LIG       0.09000
      6 H4        -75.7201   -6.6602  -50.5854 H      1 LIG       0.42000
@<TRIPOS>BOND
      1       1       2 1
      2       1       3 1
      3       1       4 1
      4       1       5 1
      5       2       6 1
@<TRIPOS>ALT_TYPE
CGenFF_4.0_ALT_TYPE_SET
CGenFF_4.0 1 CG331 2 OG311 3 HGA3 4 HGA3 5 HGA3 6 HGP1
@<TRIPOS>MOLECULE
methanol
 6 5 0 0 0
****
USER_CHARGES
INVALID_CHARGES
Pose:  26 Cluster:  26 Fr_nu: 575764 TotEn:    -9.13
@<TRIPOS>ATOM
      1 C1        -76.8069   -7.6809  -49.5652 C.3    1 LIG      -0.04000
      2 O1        -77.7060   -8.7679  -49.6852 O.3    1 LIG      -0.65000
      3 H1        -75.8269   -7.9733  -49.9504 H      1 LIG       0.09000
      4 H2        -76.7250   -7.3888  -48.5151 H      1 LIG       0.09000
      5 H3        -77.1879   -6.8384  -50.1471 H      1 LIG       0.09000
      6 H4        -78.5625   -8.4702  -49.3337 H      1 LIG       0.42000
@<TRIPOS>BOND
      1       1       2 1
      2       1       3 1
      3       1       4 1
      4       1       5 1
      5       2       6 1
@<TRIPOS>ALT_TYPE
CGenFF_4.0_ALT_TYPE_SET
CGenFF_4.0 1 CG331 2 OG311 3 HGA3 4 HGA3 5 HGA3 6 HGP1
@<TRIPOS>MOLECULE
methanol
 6 5 0 0 0
****
USER_CHARGES
INVALID_CHARGES
Pose:  27 Cluster:  27 Fr_nu: 5532862 TotEn:    -9.07
@<TRIPOS>ATOM
      1 C1        -76.8355   -9.0125  -49.4742 C.3    1 LIG      -0.04000
      2 O1        -76.3012  -10.2724  -49.1116 O.3    1 LIG      -0.65000
      3 H1        -77.9086   -8.9980  -49.2679 H      1 LIG       0.09000
      4 H2        -76.6556   -8.8315  -50.5369 H      1 LIG       0.09000
      5 H3        -76.3431   -8.2349  -48.8856 H      1 LIG       0.09000
      6 H4        -75.3493  -10.2465  -49.3092 H      1 LIG       0.42000
@<TRIPOS>BOND
      1       1       2 1
      2       1       3 1
      3       1       4 1
      4       1       5 1
      5       2       6 1
@<TRIPOS>ALT_TYPE
CGenFF_4.0_ALT_TYPE_SET
CGenFF_4.0 1 CG331 2 OG311 3 HGA3 4 HGA3 5 HGA3 6 HGP1
@<TRIPOS>MOLECULE
methanol
 6 5 0 0 0
****
USER_CHARGES
INVALID_CHARGES
Pose:  28 Cluster:  28 Fr_nu: 6156354 TotEn:    -9.00
@<TRIPOS>ATOM
      1 C1        -65.7934   -4.3756  -58.5988 C.3    1 LIG      -0.04000
      2 O1        -66.1577   -3.4498  -57.5915 O.3    1 LIG      -0.65000
      3 H1        -66.4963   -5.2123  -58.5972 H      1 LIG       0.09000
      4 H2        -64.7791   -4.7377  -58.4127 H      1 LIG       0.09000
      5 H3        -65.8275   -3.8760  -59.5698 H      1 LIG       0.09000
      6 H4        -65.5119   -2.7235  -57.6242 H      1 LIG       0.42000
@<TRIPOS>BOND
      1       1       2 1
      2       1       3 1
      3       1       4 1
      4       1       5 1
      5       2       6 1
@<TRIPOS>ALT_TYPE
CGenFF_4.0_ALT_TYPE_SET
CGenFF_4.0 1 CG331 2 OG311 3 HGA3 4 HGA3 5 HGA3 6 HGP1
@<TRIPOS>MOLECULE
methanol
 6 5 0 0 0
****
USER_CHARGES
INVALID_CHARGES
Pose:  29 Cluster:  29 Fr_nu: 214170 TotEn:    -8.90
@<TRIPOS>ATOM
      1 C1        -76.3621   -8.7247  -50.8372 C.3    1 LIG      -0.04000
      2 O1        -75.9480   -8.1044  -49.6337 O.3    1 LIG      -0.65000
      3 H1        -77.2768   -8.2478  -51.1977 H      1 LIG       0.09000
      4 H2        -76.5393   -9.7881  -50.6578 H      1 LIG       0.09000
      5 H3        -75.5746   -8.6096  -51.5856 H      1 LIG       0.09000
      6 H4        -75.1353   -8.5542  -49.3456 H      1 LIG       0.42000
@<TRIPOS>BOND
      1       1       2 1
      2       1       3 1
      3       1       4 1
      4       1       5 1
      5       2       6 1
@<TRIPOS>ALT_TYPE
CGenFF_4.0_ALT_TYPE_SET
CGenFF_4.0 1 CG331 2 OG311 3 HGA3 4 HGA3 5 HGA3 6 HGP1
@<TRIPOS>MOLECULE
methanol
 6 5 0 0 0
****
USER_CHARGES
INVALID_CHARGES
Pose:  30 Cluster:  30 Fr_nu: 577791 TotEn:    -8.83
@<TRIPOS>ATOM
      1 C1        -80.0351  -17.6632  -47.3152 C.3    1 LIG      -0.04000
      2 O1        -79.5886  -18.8861  -47.8717 O.3    1 LIG      -0.65000
      3 H1        -79.3079  -16.8767  -47.5311 H      1 LIG       0.09000
      4 H2        -80.1556  -17.7760  -46.2347 H      1 LIG       0.09000
      5 H3        -80.9968  -17.3996  -47.7616 H      1 LIG       0.09000
      6 H4        -80.2588  -19.5580  -47.6594 H      1 LIG       0.42000
@<TRIPOS>BOND
      1       1       2 1
      2       1       3 1
      3       1       4 1
      4       1       5 1
      5       2       6 1
@<TRIPOS>ALT_TYPE
CGenFF_4.0_ALT_TYPE_SET
CGenFF_4.0 1 CG331 2 OG311 3 HGA3 4 HGA3 5 HGA3 6 HGP1
@<TRIPOS>MOLECULE
methanol
 6 5 0 0 0
****
USER_CHARGES
INVALID_CHARGES
Pose:  31 Cluster:  31 Fr_nu: 1268748 TotEn:    -8.65
@<TRIPOS>ATOM
      1 C1        -60.5530   -0.3653  -24.7353 C.3    1 LIG      -0.04000
      2 O1        -60.1260   -1.2743  -25.7333 O.3    1 LIG      -0.65000
      3 H1        -60.6982    0.6226  -25.1793 H      1 LIG       0.09000
      4 H2        -59.8019   -0.3136  -23.9429 H      1 LIG       0.09000
      5 H3        -61.4987   -0.7164  -24.3159 H      1 LIG       0.09000
      6 H4        -60.0081   -2.1377  -25.3015 H      1 LIG       0.42000
@<TRIPOS>BOND
      1       1       2 1
      2       1       3 1
      3       1       4 1
      4       1       5 1
      5       2       6 1
@<TRIPOS>ALT_TYPE
CGenFF_4.0_ALT_TYPE_SET
CGenFF_4.0 1 CG331 2 OG311 3 HGA3 4 HGA3 5 HGA3 6 HGP1
@<TRIPOS>MOLECULE
methanol
 6 5 0 0 0
****
USER_CHARGES
INVALID_CHARGES
Pose:  32 Cluster:  32 Fr_nu: 820740 TotEn:    -8.62
@<TRIPOS>ATOM
      1 C1        -79.2365   -7.8587  -34.4898 C.3    1 LIG      -0.04000
      2 O1        -78.0007   -8.3412  -34.9842 O.3    1 LIG      -0.65000
      3 H1        -79.4566   -8.3338  -33.5306 H      1 LIG       0.09000
      4 H2        -80.0292   -8.0808  -35.2088 H      1 LIG       0.09000
      5 H3        -79.1659   -6.7774  -34.3506 H      1 LIG       0.09000
      6 H4        -77.8405   -7.8976  -35.8346 H      1 LIG       0.42000
@<TRIPOS>BOND
      1       1       2 1
      2       1       3 1
      3       1       4 1
      4       1       5 1
      5       2       6 1
@<TRIPOS>ALT_TYPE
CGenFF_4.0_ALT_TYPE_SET
CGenFF_4.0 1 CG331 2 OG311 3 HGA3 4 HGA3 5 HGA3 6 HGP1
@<TRIPOS>MOLECULE
methanol
 6 5 0 0 0
****
USER_CHARGES
INVALID_CHARGES
Pose:  33 Cluster:  33 Fr_nu: 216680 TotEn:    -8.61
@<TRIPOS>ATOM
      1 C1        -76.6037  -19.6950  -31.0920 C.3    1 LIG      -0.04000
      2 O1        -77.0824  -20.3677  -32.2421 O.3    1 LIG      -0.65000
      3 H1        -76.1676  -18.7367  -31.3846 H      1 LIG       0.09000
      4 H2        -75.8519  -20.3125  -30.5940 H      1 LIG       0.09000
      5 H3        -77.4386  -19.5195  -30.4095 H      1 LIG       0.09000
      6 H4        -77.4611  -21.2118  -31.9423 H      1 LIG       0.42000
@<TRIPOS>BOND
      1       1       2 1
      2       1       3 1
      3       1       4 1
      4       1       5 1
      5       2       6 1
@<TRIPOS>ALT_TYPE
CGenFF_4.0_ALT_TYPE_SET
CGenFF_4.0 1 CG331 2 OG311 3 HGA3 4 HGA3 5 HGA3 6 HGP1
@<TRIPOS>MOLECULE
methanol
 6 5 0 0 0
****
USER_CHARGES
INVALID_CHARGES
Pose:  34 Cluster:  34 Fr_nu:  64074 TotEn:    -8.48
@<TRIPOS>ATOM
      1 C1        -79.2167   -8.3092  -34.4297 C.3    1 LIG      -0.04000
      2 O1        -79.8133   -9.2642  -33.5714 O.3    1 LIG      -0.65000
      3 H1        -78.6896   -7.5608  -33.8328 H      1 LIG       0.09000
      4 H2        -79.9896   -7.8292  -35.0354 H      1 LIG       0.09000
      5 H3        -78.5050   -8.8162  -35.0854 H      1 LIG       0.09000
      6 H4        -80.2706   -9.9099  -34.1367 H      1 LIG       0.42000
@<TRIPOS>BOND
      1       1       2 1
      2       1       3 1
      3       1       4 1
      4       1       5 1
      5       2       6 1
@<TRIPOS>ALT_TYPE
CGenFF_4.0_ALT_TYPE_SET
CGenFF_4.0 1 CG331 2 OG311 3 HGA3 4 HGA3 5 HGA3 6 HGP1
@<TRIPOS>MOLECULE
methanol
 6 5 0 0 0
****
USER_CHARGES
INVALID_CHARGES
Pose:  35 Cluster:  35 Fr_nu: 1156456 TotEn:    -8.45
@<TRIPOS>ATOM
      1 C1        -51.9692  -13.5471  -26.3311 C.3    1 LIG      -0.04000
      2 O1        -53.1897  -13.7972  -25.6585 O.3    1 LIG      -0.65000
      3 H1        -51.4637  -14.4944  -26.5345 H      1 LIG       0.09000
      4 H2        -51.3345  -12.9091  -25.7109 H      1 LIG       0.09000
      5 H3        -52.1811  -13.0397  -27.2751 H      1 LIG       0.09000
      6 H4        -53.6079  -12.9345  -25.4956 H      1 LIG       0.42000
@<TRIPOS>BOND
      1       1       2 1
      2       1       3 1
      3       1       4 1
      4       1       5 1
      5       2       6 1
@<TRIPOS>ALT_TYPE
CGenFF_4.0_ALT_TYPE_SET
CGenFF_4.0 1 CG331 2 OG311 3 HGA3 4 HGA3 5 HGA3 6 HGP1
@<TRIPOS>MOLECULE
methanol
 6 5 0 0 0
****
USER_CHARGES
INVALID_CHARGES
Pose:  36 Cluster:  36 Fr_nu: 156481 TotEn:    -8.14
@<TRIPOS>ATOM
      1 C1        -51.6809  -12.6458  -46.1309 C.3    1 LIG      -0.04000
      2 O1        -52.2615  -11.4291  -46.5635 O.3    1 LIG      -0.65000
      3 H1        -50.6128  -12.6431  -46.3618 H      1 LIG       0.09000
      4 H2        -52.1710  -13.4834  -46.6337 H      1 LIG       0.09000
      5 H3        -51.8178  -12.7409  -45.0512 H      1 LIG       0.09000
      6 H4        -53.2075  -11.4694  -46.3418 H      1 LIG       0.42000
@<TRIPOS>BOND
      1       1       2 1
      2       1       3 1
      3       1       4 1
      4       1       5 1
      5       2       6 1
@<TRIPOS>ALT_TYPE
CGenFF_4.0_ALT_TYPE_SET
CGenFF_4.0 1 CG331 2 OG311 3 HGA3 4 HGA3 5 HGA3 6 HGP1
@<TRIPOS>MOLECULE
methanol
 6 5 0 0 0
****
USER_CHARGES
INVALID_CHARGES
Pose:  37 Cluster:  37 Fr_nu: 726514 TotEn:    -8.11
@<TRIPOS>ATOM
      1 C1        -71.9249  -26.3964  -48.6509 C.3    1 LIG      -0.04000
      2 O1        -72.0389  -26.3492  -50.0613 O.3    1 LIG      -0.65000
      3 H1        -72.8435  -26.0159  -48.1974 H      1 LIG       0.09000
      4 H2        -71.0716  -25.7920  -48.3330 H      1 LIG       0.09000
      5 H3        -71.7705  -27.4327  -48.3413 H      1 LIG       0.09000
      6 H4        -71.2063  -26.6940  -50.4268 H      1 LIG       0.42000
@<TRIPOS>BOND
      1       1       2 1
      2       1       3 1
      3       1       4 1
      4       1       5 1
      5       2       6 1
@<TRIPOS>ALT_TYPE
CGenFF_4.0_ALT_TYPE_SET
CGenFF_4.0 1 CG331 2 OG311 3 HGA3 4 HGA3 5 HGA3 6 HGP1
@<TRIPOS>MOLECULE
methanol
 6 5 0 0 0
****
USER_CHARGES
INVALID_CHARGES
Pose:  38 Cluster:  38 Fr_nu: 7953490 TotEn:    -8.08
@<TRIPOS>ATOM
      1 C1        -62.0719  -11.8974  -13.2517 C.3    1 LIG      -0.04000
      2 O1        -60.7729  -12.4540  -13.1669 O.3    1 LIG      -0.65000
      3 H1        -62.2007  -11.4178  -14.2252 H      1 LIG       0.09000
      4 H2        -62.2084  -11.1650  -12.4520 H      1 LIG       0.09000
      5 H3        -62.8089  -12.6962  -13.1413 H      1 LIG       0.09000
      6 H4        -60.6970  -12.8695  -12.2909 H      1 LIG       0.42000
@<TRIPOS>BOND
      1       1       2 1
      2       1       3 1
      3       1       4 1
      4       1       5 1
      5       2       6 1
@<TRIPOS>ALT_TYPE
CGenFF_4.0_ALT_TYPE_SET
CGenFF_4.0 1 CG331 2 OG311 3 HGA3 4 HGA3 5 HGA3 6 HGP1
@<TRIPOS>MOLECULE
methanol
 6 5 0 0 0
****
USER_CHARGES
INVALID_CHARGES
Pose:  39 Cluster:  39 Fr_nu: 192167 TotEn:    -7.96
@<TRIPOS>ATOM
      1 C1        -76.5855   -9.1235  -50.2867 C.3    1 LIG      -0.04000
      2 O1        -77.4680   -8.0207  -50.1904 O.3    1 LIG      -0.65000
      3 H1        -75.7225   -8.8483  -50.8980 H      1 LIG       0.09000
      4 H2        -77.1083   -9.9715  -50.7364 H      1 LIG       0.09000
      5 H3        -76.2470   -9.3965  -49.2845 H      1 LIG       0.09000
      6 H4        -78.2196   -8.3034  -49.6418 H      1 LIG       0.42000
@<TRIPOS>BOND
      1       1       2 1
      2       1       3 1
      3       1       4 1
      4       1       5 1
      5       2       6 1
@<TRIPOS>ALT_TYPE
CGenFF_4.0_ALT_TYPE_SET
CGenFF_4.0 1 CG331 2 OG311 3 HGA3 4 HGA3 5 HGA3 6 HGP1
@<TRIPOS>MOLECULE
methanol
 6 5 0 0 0
****
USER_CHARGES
INVALID_CHARGES
Pose:  40 Cluster:  40 Fr_nu: 7015271 TotEn:    -7.91
@<TRIPOS>ATOM
      1 C1        -65.4387   -4.9447  -57.0917 C.3    1 LIG      -0.04000
      2 O1        -66.5981   -4.1839  -57.3771 O.3    1 LIG      -0.65000
      3 H1        -65.5379   -5.4053  -56.1057 H      1 LIG       0.09000
      4 H2        -64.5603   -4.2947  -57.1151 H      1 LIG       0.09000
      5 H3        -65.3314   -5.7263  -57.8474 H      1 LIG       0.09000
      6 H4        -66.4725   -3.7917  -58.2581 H      1 LIG       0.42000
@<TRIPOS>BOND
      1       1       2 1
      2       1       3 1
      3       1       4 1
      4       1       5 1
      5       2       6 1
@<TRIPOS>ALT_TYPE
CGenFF_4.0_ALT_TYPE_SET
CGenFF_4.0 1 CG331 2 OG311 3 HGA3 4 HGA3 5 HGA3 6 HGP1
@<TRIPOS>MOLECULE
methanol
 6 5 0 0 0
****
USER_CHARGES
INVALID_CHARGES
Pose:  41 Cluster:  41 Fr_nu: 5537557 TotEn:    -7.47
@<TRIPOS>ATOM
      1 C1        -76.5369   -9.3839  -50.1634 C.3    1 LIG      -0.04000
      2 O1        -76.0055  -10.6942  -50.2364 O.3    1 LIG      -0.65000
      3 H1        -77.6281   -9.4338  -50.1312 H      1 LIG       0.09000
      4 H2        -76.2135   -8.8095  -51.0352 H      1 LIG       0.09000
      5 H3        -76.1695   -8.9014  -49.2548 H      1 LIG       0.09000
      6 H4        -75.0372  -10.6085  -50.2633 H      1 LIG       0.42000
@<TRIPOS>BOND
      1       1       2 1
      2       1       3 1
      3       1       4 1
      4       1       5 1
      5       2       6 1
@<TRIPOS>ALT_TYPE
CGenFF_4.0_ALT_TYPE_SET
CGenFF_4.0 1 CG331 2 OG311 3 HGA3 4 HGA3 5 HGA3 6 HGP1
@<TRIPOS>MOLECULE
methanol
 6 5 0 0 0
****
USER_CHARGES
INVALID_CHARGES
Pose:  42 Cluster:  42 Fr_nu: 237648 TotEn:    -7.26
@<TRIPOS>ATOM
      1 C1        -50.0955   -8.7066  -30.4655 C.3    1 LIG      -0.04000
      2 O1        -49.4919   -7.4264  -30.4301 O.3    1 LIG      -0.65000
      3 H1        -50.1692   -9.0470  -31.5012 H      1 LIG       0.09000
      4 H2        -51.0906   -8.6538  -30.0165 H      1 LIG       0.09000
      5 H3        -49.4782   -9.4065  -29.8974 H      1 LIG       0.09000
      6 H4        -49.4442   -7.1589  -29.4963 H      1 LIG       0.42000
@<TRIPOS>BOND
      1       1       2 1
      2       1       3 1
      3       1       4 1
      4       1       5 1
      5       2       6 1
@<TRIPOS>ALT_TYPE
CGenFF_4.0_ALT_TYPE_SET
CGenFF_4.0 1 CG331 2 OG311 3 HGA3 4 HGA3 5 HGA3 6 HGP1
@<TRIPOS>MOLECULE
methanol
 6 5 0 0 0
****
USER_CHARGES
INVALID_CHARGES
Pose:  43 Cluster:  43 Fr_nu: 7925385 TotEn:    -7.11
@<TRIPOS>ATOM
      1 C1        -46.9823  -18.7277  -40.2958 C.3    1 LIG      -0.04000
      2 O1        -46.7276  -17.4347  -39.7782 O.3    1 LIG      -0.65000
      3 H1        -46.2154  -18.9843  -41.0307 H      1 LIG       0.09000
      4 H2        -47.9703  -18.7461  -40.7629 H      1 LIG       0.09000
      5 H3        -46.9551  -19.4502  -39.4767 H      1 LIG       0.09000
      6 H4        -47.4278  -17.2432  -39.1310 H      1 LIG       0.42000
@<TRIPOS>BOND
      1       1       2 1
      2       1       3 1
      3       1       4 1
      4       1       5 1
      5       2       6 1
@<TRIPOS>ALT_TYPE
CGenFF_4.0_ALT_TYPE_SET
CGenFF_4.0 1 CG331 2 OG311 3 HGA3 4 HGA3 5 HGA3 6 HGP1
@<TRIPOS>MOLECULE
methanol
 6 5 0 0 0
****
USER_CHARGES
INVALID_CHARGES
Pose:  44 Cluster:  44 Fr_nu:  64945 TotEn:    -6.91
@<TRIPOS>ATOM
      1 C1        -79.0437   -8.3782  -34.6884 C.3    1 LIG      -0.04000
      2 O1        -78.7556   -9.6884  -35.1411 O.3    1 LIG      -0.65000
      3 H1        -78.1248   -7.7870  -34.6727 H      1 LIG       0.09000
      4 H2        -79.4765   -8.4251  -33.6858 H      1 LIG       0.09000
      5 H3        -79.7603   -7.9157  -35.3712 H      1 LIG       0.09000
      6 H4        -79.5939  -10.1813  -35.1411 H      1 LIG       0.42000
@<TRIPOS>BOND
      1       1       2 1
      2       1       3 1
      3       1       4 1
      4       1       5 1
      5       2       6 1
@<TRIPOS>ALT_TYPE
CGenFF_4.0_ALT_TYPE_SET
CGenFF_4.0 1 CG331 2 OG311 3 HGA3 4 HGA3 5 HGA3 6 HGP1
@<TRIPOS>MOLECULE
methanol
 6 5 0 0 0
****
USER_CHARGES
INVALID_CHARGES
Pose:  45 Cluster:  45 Fr_nu: 215702 TotEn:    -6.20
@<TRIPOS>ATOM
      1 C1        -76.6813   -8.5354  -50.3021 C.3    1 LIG      -0.04000
      2 O1        -77.8023   -9.3522  -50.5859 O.3    1 LIG      -0.65000
      3 H1        -75.7682   -9.0460  -50.6178 H      1 LIG       0.09000
      4 H2        -76.6430   -8.3274  -49.2298 H      1 LIG       0.09000
      5 H3        -76.7785   -7.5954  -50.8504 H      1 LIG       0.09000
      6 H4        -78.5917   -8.8660  -50.2921 H      1 LIG       0.42000
@<TRIPOS>BOND
      1       1       2 1
      2       1       3 1
      3       1       4 1
      4       1       5 1
      5       2       6 1
@<TRIPOS>ALT_TYPE
CGenFF_4.0_ALT_TYPE_SET
CGenFF_4.0 1 CG331 2 OG311 3 HGA3 4 HGA3 5 HGA3 6 HGP1
@<TRIPOS>MOLECULE
methanol
 6 5 0 0 0
****
USER_CHARGES
INVALID_CHARGES
Pose:  46 Cluster:  46 Fr_nu: 249743 TotEn:    -5.95
@<TRIPOS>ATOM
      1 C1        -50.6776   -9.2042  -29.6780 C.3    1 LIG      -0.04000
      2 O1        -50.8130  -10.1364  -30.7349 O.3    1 LIG      -0.65000
      3 H1        -51.4678   -8.4528  -29.7504 H      1 LIG       0.09000
      4 H2        -49.6974   -8.7244  -29.7375 H      1 LIG       0.09000
      5 H3        -50.7658   -9.7316  -28.7253 H      1 LIG       0.09000
      6 H4        -50.0956  -10.7856  -30.6368 H      1 LIG       0.42000
@<TRIPOS>BOND
      1       1       2 1
      2       1       3 1
      3       1       4 1
      4       1       5 1
      5       2       6 1
@<TRIPOS>ALT_TYPE
CGenFF_4.0_ALT_TYPE_SET
CGenFF_4.0 1 CG331 2 OG311 3 HGA3 4 HGA3 5 HGA3 6 HGP1
@<TRIPOS>MOLECULE
methanol
 6 5 0 0 0
****
USER_CHARGES
INVALID_CHARGES
Pose:  47 Cluster:  47 Fr_nu: 575597 TotEn:    -5.49
@<TRIPOS>ATOM
      1 C1        -76.7128   -6.7922  -49.4306 C.3    1 LIG      -0.04000
      2 O1        -76.9936   -5.4403  -49.1180 O.3    1 LIG      -0.65000
      3 H1        -76.7250   -7.3888  -48.5151 H      1 LIG       0.09000
      4 H2        -75.7327   -6.8605  -49.9095 H      1 LIG       0.09000
      5 H3        -77.4778   -7.1649  -50.1158 H      1 LIG       0.09000
      6 H4        -76.9737   -4.9438  -49.9540 H      1 LIG       0.42000
@<TRIPOS>BOND
      1       1       2 1
      2       1       3 1
      3       1       4 1
      4       1       5 1
      5       2       6 1
@<TRIPOS>ALT_TYPE
CGenFF_4.0_ALT_TYPE_SET
CGenFF_4.0 1 CG331 2 OG311 3 HGA3 4 HGA3 5 HGA3 6 HGP1
@<TRIPOS>MOLECULE
methanol
 6 5 0 0 0
****
USER_CHARGES
INVALID_CHARGES
Pose:  48 Cluster:  48 Fr_nu: 191320 TotEn:    -5.41
@<TRIPOS>ATOM
      1 C1        -76.6077   -8.5460  -49.6668 C.3    1 LIG      -0.04000
      2 O1        -75.8633   -9.1884  -50.6855 O.3    1 LIG      -0.65000
      3 H1        -77.5810   -8.2438  -50.0611 H      1 LIG       0.09000
      4 H2        -76.0592   -7.6704  -49.3105 H      1 LIG       0.09000
      5 H3        -76.7533   -9.2440  -48.8390 H      1 LIG       0.09000
      6 H4        -75.0079   -9.4411  -50.2980 H      1 LIG       0.42000
@<TRIPOS>BOND
      1       1       2 1
      2       1       3 1
      3       1       4 1
      4       1       5 1
      5       2       6 1
@<TRIPOS>ALT_TYPE
CGenFF_4.0_ALT_TYPE_SET
CGenFF_4.0 1 CG331 2 OG311 3 HGA3 4 HGA3 5 HGA3 6 HGP1
@<TRIPOS>MOLECULE
furan
 9 9 0 0 0
****
USER_CHARGES
INVALID_CHARGES
Pose:   1 Cluster:   1 Fr_nu:   6393 TotEn:   -10.27
@<TRIPOS>ATOM
      1 C1        -78.7905  -19.4941  -30.5569 C.2    1 LIG      -0.26000
      2 C2        -77.5591  -19.0940  -29.9852 C.2    1 LIG      -0.26000
      3 C3        -78.4789  -20.0876  -31.7581 C.2    1 LIG       0.09300
      4 C4        -76.5829  -19.4717  -30.8777 C.2    1 LIG       0.09300
      5 O1        -77.1354  -20.0781  -31.9610 O.3    1 LIG      -0.29200
      6 H1        -79.7811  -19.3655  -30.1453 H      1 LIG       0.17500
      7 H2        -77.4027  -18.5933  -29.0407 H      1 LIG       0.17500
      8 H3        -79.0668  -20.5433  -32.5415 H      1 LIG       0.13800
      9 H4        -75.5061  -19.3857  -30.8883 H      1 LIG       0.13800
@<TRIPOS>BOND
      1       1       2 1
      2       1       3 2
      3       2       4 2
      4       3       5 1
      5       4       5 1
      6       1       6 1
      7       2       7 1
      8       3       8 1
      9       4       9 1
@<TRIPOS>ALT_TYPE
CGenFF_4.0_ALT_TYPE_SET
CGenFF_4.0 1 CG2R51 2 CG2R51 3 CG2R51 4 CG2R51 5 OG2R50 6 HGR51 7 HGR51 8 HGR52 9 HGR52
@<TRIPOS>MOLECULE
furan
 9 9 0 0 0
****
USER_CHARGES
INVALID_CHARGES
Pose:   2 Cluster:   2 Fr_nu: 2548753 TotEn:    -9.97
@<TRIPOS>ATOM
      1 C1        -77.4884  -10.5296  -49.1684 C.2    1 LIG      -0.26000
      2 C2        -78.5033  -11.4021  -48.7080 C.2    1 LIG      -0.26000
      3 C3        -76.3314  -11.2729  -49.2007 C.2    1 LIG       0.09300
      4 C4        -77.8942  -12.6163  -48.4918 C.2    1 LIG       0.09300
      5 O1        -76.5703  -12.5459  -48.7899 O.3    1 LIG      -0.29200
      6 H1        -77.5876   -9.4891  -49.4420 H      1 LIG       0.17500
      7 H2        -79.5481  -11.1744  -48.5532 H      1 LIG       0.17500
      8 H3        -75.3103  -11.0549  -49.4780 H      1 LIG       0.13800
      9 H4        -78.2452  -13.5776  -48.1459 H      1 LIG       0.13800
@<TRIPOS>BOND
      1       1       2 1
      2       1       3 2
      3       2       4 2
      4       3       5 1
      5       4       5 1
      6       1       6 1
      7       2       7 1
      8       3       8 1
      9       4       9 1
@<TRIPOS>ALT_TYPE
CGenFF_4.0_ALT_TYPE_SET
CGenFF_4.0 1 CG2R51 2 CG2R51 3 CG2R51 4 CG2R51 5 OG2R50 6 HGR51 7 HGR51 8 HGR52 9 HGR52
@<TRIPOS>MOLECULE
furan
 9 9 0 0 0
****
USER_CHARGES
INVALID_CHARGES
Pose:   3 Cluster:   3 Fr_nu:   6421 TotEn:    -9.27
@<TRIPOS>ATOM
      1 C1        -51.3058   -9.8395  -30.7669 C.2    1 LIG      -0.26000
      2 C2        -50.6376   -9.1876  -29.7030 C.2    1 LIG      -0.26000
      3 C3        -50.7236   -9.3769  -31.9241 C.2    1 LIG       0.09300
      4 C4        -49.6947   -8.3733  -30.2859 C.2    1 LIG       0.09300
      5 O1        -49.7405   -8.4830  -31.6396 O.3    1 LIG      -0.29200
      6 H1        -52.1113  -10.5563  -30.6988 H      1 LIG       0.17500
      7 H2        -50.8203   -9.2978  -28.6438 H      1 LIG       0.17500
      8 H3        -50.8850   -9.5760  -32.9736 H      1 LIG       0.13800
      9 H4        -48.9534   -7.6906  -29.8969 H      1 LIG       0.13800
@<TRIPOS>BOND
      1       1       2 1
      2       1       3 2
      3       2       4 2
      4       3       5 1
      5       4       5 1
      6       1       6 1
      7       2       7 1
      8       3       8 1
      9       4       9 1
@<TRIPOS>ALT_TYPE
CGenFF_4.0_ALT_TYPE_SET
CGenFF_4.0 1 CG2R51 2 CG2R51 3 CG2R51 4 CG2R51 5 OG2R50 6 HGR51 7 HGR51 8 HGR52 9 HGR52
@<TRIPOS>MOLECULE
furan
 9 9 0 0 0
****
USER_CHARGES
INVALID_CHARGES
Pose:   4 Cluster:   4 Fr_nu: 172575 TotEn:    -8.75
@<TRIPOS>ATOM
      1 C1        -60.0537   -4.2159  -20.0259 C.2    1 LIG      -0.26000
      2 C2        -59.8350   -4.5947  -21.3720 C.2    1 LIG      -0.26000
      3 C3        -58.8242   -3.8539  -19.5264 C.2    1 LIG       0.09300
      4 C4        -58.4876   -4.4370  -21.5991 C.2    1 LIG       0.09300
      5 O1        -57.8643   -3.9857  -20.4791 O.3    1 LIG      -0.29200
      6 H1        -60.9901   -4.2083  -19.4870 H      1 LIG       0.17500
      7 H2        -60.5679   -4.9393  -22.0872 H      1 LIG       0.17500
      8 H3        -58.4831   -3.4982  -18.5651 H      1 LIG       0.13800
      9 H4        -57.8508   -4.5942  -22.4575 H      1 LIG       0.13800
@<TRIPOS>BOND
      1       1       2 1
      2       1       3 2
      3       2       4 2
      4       3       5 1
      5       4       5 1
      6       1       6 1
      7       2       7 1
      8       3       8 1
      9       4       9 1
@<TRIPOS>ALT_TYPE
CGenFF_4.0_ALT_TYPE_SET
CGenFF_4.0 1 CG2R51 2 CG2R51 3 CG2R51 4 CG2R51 5 OG2R50 6 HGR51 7 HGR51 8 HGR52 9 HGR52
@<TRIPOS>MOLECULE
furan
 9 9 0 0 0
****
USER_CHARGES
INVALID_CHARGES
Pose:   5 Cluster:   5 Fr_nu: 355936 TotEn:    -8.72
@<TRIPOS>ATOM
      1 C1        -62.2433   -0.0691  -25.6142 C.2    1 LIG      -0.26000
      2 C2        -62.0588   -1.4720  -25.5792 C.2    1 LIG      -0.26000
      3 C3        -61.0888    0.4807  -25.1071 C.2    1 LIG       0.09300
      4 C4        -60.8048   -1.6794  -25.0535 C.2    1 LIG       0.09300
      5 O1        -60.2069   -0.4942  -24.7631 O.3    1 LIG      -0.29200
      6 H1        -63.1094    0.4734  -25.9645 H      1 LIG       0.17500
      7 H2        -62.7530   -2.2362  -25.8977 H      1 LIG       0.17500
      8 H3        -60.7559    1.4940  -24.9356 H      1 LIG       0.13800
      9 H4        -60.2230   -2.5628  -24.8341 H      1 LIG       0.13800
@<TRIPOS>BOND
      1       1       2 1
      2       1       3 2
      3       2       4 2
      4       3       5 1
      5       4       5 1
      6       1       6 1
      7       2       7 1
      8       3       8 1
      9       4       9 1
@<TRIPOS>ALT_TYPE
CGenFF_4.0_ALT_TYPE_SET
CGenFF_4.0 1 CG2R51 2 CG2R51 3 CG2R51 4 CG2R51 5 OG2R50 6 HGR51 7 HGR51 8 HGR52 9 HGR52
@<TRIPOS>MOLECULE
furan
 9 9 0 0 0
****
USER_CHARGES
INVALID_CHARGES
Pose:   6 Cluster:   6 Fr_nu:  21106 TotEn:    -8.62
@<TRIPOS>ATOM
      1 C1        -52.4314    5.3107  -35.3214 C.2    1 LIG      -0.26000
      2 C2        -51.9757    4.0205  -35.6835 C.2    1 LIG      -0.26000
      3 C3        -52.4623    5.3328  -33.9464 C.2    1 LIG       0.09300
      4 C4        -51.7604    3.3464  -34.5040 C.2    1 LIG       0.09300
      5 O1        -52.0546    4.1394  -33.4404 O.3    1 LIG      -0.29200
      6 H1        -52.7039    6.1225  -35.9801 H      1 LIG       0.17500
      7 H2        -51.8230    3.6309  -36.6796 H      1 LIG       0.17500
      8 H3        -52.7344    6.0815  -33.2166 H      1 LIG       0.13800
      9 H4        -51.4171    2.3506  -34.2641 H      1 LIG       0.13800
@<TRIPOS>BOND
      1       1       2 1
      2       1       3 2
      3       2       4 2
      4       3       5 1
      5       4       5 1
      6       1       6 1
      7       2       7 1
      8       3       8 1
      9       4       9 1
@<TRIPOS>ALT_TYPE
CGenFF_4.0_ALT_TYPE_SET
CGenFF_4.0 1 CG2R51 2 CG2R51 3 CG2R51 4 CG2R51 5 OG2R50 6 HGR51 7 HGR51 8 HGR52 9 HGR52
@<TRIPOS>MOLECULE
furan
 9 9 0 0 0
****
USER_CHARGES
INVALID_CHARGES
Pose:   7 Cluster:   7 Fr_nu: 380555 TotEn:    -8.62
@<TRIPOS>ATOM
      1 C1        -62.7172   -1.8651  -25.9595 C.2    1 LIG      -0.26000
      2 C2        -61.9093   -1.0567  -25.1248 C.2    1 LIG      -0.26000
      3 C3        -62.7213   -3.1174  -25.3904 C.2    1 LIG       0.09300
      4 C4        -61.4774   -1.8725  -24.1050 C.2    1 LIG       0.09300
      5 O1        -61.9680   -3.1302  -24.2595 O.3    1 LIG      -0.29200
      6 H1        -63.2317   -1.5720  -26.8632 H      1 LIG       0.17500
      7 H2        -61.6717   -0.0102  -25.2505 H      1 LIG       0.17500
      8 H3        -63.1871   -4.0562  -25.6525 H      1 LIG       0.13800
      9 H4        -60.8502   -1.7183  -23.2390 H      1 LIG       0.13800
@<TRIPOS>BOND
      1       1       2 1
      2       1       3 2
      3       2       4 2
      4       3       5 1
      5       4       5 1
      6       1       6 1
      7       2       7 1
      8       3       8 1
      9       4       9 1
@<TRIPOS>ALT_TYPE
CGenFF_4.0_ALT_TYPE_SET
CGenFF_4.0 1 CG2R51 2 CG2R51 3 CG2R51 4 CG2R51 5 OG2R50 6 HGR51 7 HGR51 8 HGR52 9 HGR52
@<TRIPOS>MOLECULE
furan
 9 9 0 0 0
****
USER_CHARGES
INVALID_CHARGES
Pose:   8 Cluster:   8 Fr_nu: 888553 TotEn:    -8.51
@<TRIPOS>ATOM
      1 C1        -49.2538  -12.6710  -44.8298 C.2    1 LIG      -0.26000
      2 C2        -47.8950  -12.3550  -45.0687 C.2    1 LIG      -0.26000
      3 C3        -49.6391  -11.9095  -43.7510 C.2    1 LIG       0.09300
      4 C4        -47.5469  -11.4229  -44.1190 C.2    1 LIG       0.09300
      5 O1        -48.6045  -11.1459  -43.3119 O.3    1 LIG      -0.29200
      6 H1        -49.8745  -13.3671  -45.3752 H      1 LIG       0.17500
      7 H2        -47.2502  -12.7563  -45.8372 H      1 LIG       0.17500
      8 H3        -50.5649  -11.8009  -43.2051 H      1 LIG       0.13800
      9 H4        -46.6354  -10.8877  -43.8957 H      1 LIG       0.13800
@<TRIPOS>BOND
      1       1       2 1
      2       1       3 2
      3       2       4 2
      4       3       5 1
      5       4       5 1
      6       1       6 1
      7       2       7 1
      8       3       8 1
      9       4       9 1
@<TRIPOS>ALT_TYPE
CGenFF_4.0_ALT_TYPE_SET
CGenFF_4.0 1 CG2R51 2 CG2R51 3 CG2R51 4 CG2R51 5 OG2R50 6 HGR51 7 HGR51 8 HGR52 9 HGR52
@<TRIPOS>MOLECULE
furan
 9 9 0 0 0
****
USER_CHARGES
INVALID_CHARGES
Pose:   9 Cluster:   9 Fr_nu: 1638084 TotEn:    -8.48
@<TRIPOS>ATOM
      1 C1        -71.0793  -27.3225  -48.4936 C.2    1 LIG      -0.26000
      2 C2        -70.7140  -27.7058  -49.8061 C.2    1 LIG      -0.26000
      3 C3        -71.7336  -26.1188  -48.6154 C.2    1 LIG       0.09300
      4 C4        -71.1712  -26.7091  -50.6364 C.2    1 LIG       0.09300
      5 O1        -71.7940  -25.7379  -49.9184 O.3    1 LIG      -0.29200
      6 H1        -70.8891  -27.8565  -47.5738 H      1 LIG       0.17500
      7 H2        -70.1839  -28.5973  -50.1091 H      1 LIG       0.17500
      8 H3        -72.1925  -25.4424  -47.9089 H      1 LIG       0.13800
      9 H4        -71.1353  -26.5507  -51.7044 H      1 LIG       0.13800
@<TRIPOS>BOND
      1       1       2 1
      2       1       3 2
      3       2       4 2
      4       3       5 1
      5       4       5 1
      6       1       6 1
      7       2       7 1
      8       3       8 1
      9       4       9 1
@<TRIPOS>ALT_TYPE
CGenFF_4.0_ALT_TYPE_SET
CGenFF_4.0 1 CG2R51 2 CG2R51 3 CG2R51 4 CG2R51 5 OG2R50 6 HGR51 7 HGR51 8 HGR52 9 HGR52
@<TRIPOS>MOLECULE
furan
 9 9 0 0 0
****
USER_CHARGES
INVALID_CHARGES
Pose:  10 Cluster:  10 Fr_nu:    627 TotEn:    -8.29
@<TRIPOS>ATOM
      1 C1        -49.9810  -20.3463  -33.4813 C.2    1 LIG      -0.26000
      2 C2        -50.1262  -19.0659  -32.8958 C.2    1 LIG      -0.26000
      3 C3        -49.0351  -20.2089  -34.4705 C.2    1 LIG       0.09300
      4 C4        -49.2587  -18.2375  -33.5689 C.2    1 LIG       0.09300
      5 O1        -48.5897  -18.9266  -34.5303 O.3    1 LIG      -0.29200
      6 H1        -50.5010  -21.2554  -33.2158 H      1 LIG       0.17500
      7 H2        -50.7811  -18.7825  -32.0846 H      1 LIG       0.17500
      8 H3        -48.5920  -20.8914  -35.1811 H      1 LIG       0.13800
      9 H4        -49.0125  -17.1887  -33.4884 H      1 LIG       0.13800
@<TRIPOS>BOND
      1       1       2 1
      2       1       3 2
      3       2       4 2
      4       3       5 1
      5       4       5 1
      6       1       6 1
      7       2       7 1
      8       3       8 1
      9       4       9 1
@<TRIPOS>ALT_TYPE
CGenFF_4.0_ALT_TYPE_SET
CGenFF_4.0 1 CG2R51 2 CG2R51 3 CG2R51 4 CG2R51 5 OG2R50 6 HGR51 7 HGR51 8 HGR52 9 HGR52
@<TRIPOS>MOLECULE
furan
 9 9 0 0 0
****
USER_CHARGES
INVALID_CHARGES
Pose:  11 Cluster:  11 Fr_nu: 351892 TotEn:    -8.14
@<TRIPOS>ATOM
      1 C1        -62.3004   -2.8546  -24.5555 C.2    1 LIG      -0.26000
      2 C2        -62.7530   -1.7594  -25.3294 C.2    1 LIG      -0.26000
      3 C3        -60.9780   -2.6023  -24.2733 C.2    1 LIG       0.09300
      4 C4        -61.6750   -0.9159  -25.4648 C.2    1 LIG       0.09300
      5 O1        -60.5891   -1.4224  -24.8239 O.3    1 LIG      -0.29200
      6 H1        -62.8669   -3.7199  -24.2430 H      1 LIG       0.17500
      7 H2        -63.7414   -1.6042  -25.7372 H      1 LIG       0.17500
      8 H3        -60.2166   -3.1341  -23.7215 H      1 LIG       0.13800
      9 H4        -61.5255    0.0326  -25.9599 H      1 LIG       0.13800
@<TRIPOS>BOND
      1       1       2 1
      2       1       3 2
      3       2       4 2
      4       3       5 1
      5       4       5 1
      6       1       6 1
      7       2       7 1
      8       3       8 1
      9       4       9 1
@<TRIPOS>ALT_TYPE
CGenFF_4.0_ALT_TYPE_SET
CGenFF_4.0 1 CG2R51 2 CG2R51 3 CG2R51 4 CG2R51 5 OG2R50 6 HGR51 7 HGR51 8 HGR52 9 HGR52
@<TRIPOS>MOLECULE
furan
 9 9 0 0 0
****
USER_CHARGES
INVALID_CHARGES
Pose:  12 Cluster:  12 Fr_nu:   7277 TotEn:    -8.13
@<TRIPOS>ATOM
      1 C1        -78.4681  -20.5337  -31.1685 C.2    1 LIG      -0.26000
      2 C2        -77.1909  -19.9663  -30.9446 C.2    1 LIG      -0.26000
      3 C3        -79.3400  -19.8432  -30.3592 C.2    1 LIG       0.09300
      4 C4        -77.3734  -18.9695  -30.0145 C.2    1 LIG       0.09300
      5 O1        -78.6807  -18.8879  -29.6526 O.3    1 LIG      -0.29200
      6 H1        -78.7213  -21.3447  -31.8358 H      1 LIG       0.17500
      7 H2        -76.2545  -20.2485  -31.4038 H      1 LIG       0.17500
      8 H3        -80.4037  -19.9057  -30.1811 H      1 LIG       0.13800
      9 H4        -76.7102  -18.2656  -29.5332 H      1 LIG       0.13800
@<TRIPOS>BOND
      1       1       2 1
      2       1       3 2
      3       2       4 2
      4       3       5 1
      5       4       5 1
      6       1       6 1
      7       2       7 1
      8       3       8 1
      9       4       9 1
@<TRIPOS>ALT_TYPE
CGenFF_4.0_ALT_TYPE_SET
CGenFF_4.0 1 CG2R51 2 CG2R51 3 CG2R51 4 CG2R51 5 OG2R50 6 HGR51 7 HGR51 8 HGR52 9 HGR52
@<TRIPOS>MOLECULE
furan
 9 9 0 0 0
****
USER_CHARGES
INVALID_CHARGES
Pose:  13 Cluster:  13 Fr_nu: 356869 TotEn:    -7.97
@<TRIPOS>ATOM
      1 C1        -71.7355  -27.4053  -49.9865 C.2    1 LIG      -0.26000
      2 C2        -71.7781  -26.1574  -49.3200 C.2    1 LIG      -0.26000
      3 C3        -72.3289  -28.3116  -49.1387 C.2    1 LIG       0.09300
      4 C4        -72.3946  -26.3900  -48.1126 C.2    1 LIG       0.09300
      5 O1        -72.7335  -27.7007  -47.9943 O.3    1 LIG      -0.29200
      6 H1        -71.3235  -27.6178  -50.9623 H      1 LIG       0.17500
      7 H2        -71.4063  -25.2073  -49.6754 H      1 LIG       0.17500
      8 H3        -72.5306  -29.3711  -49.1995 H      1 LIG       0.13800
      9 H4        -72.6532  -25.7625  -47.2721 H      1 LIG       0.13800
@<TRIPOS>BOND
      1       1       2 1
      2       1       3 2
      3       2       4 2
      4       3       5 1
      5       4       5 1
      6       1       6 1
      7       2       7 1
      8       3       8 1
      9       4       9 1
@<TRIPOS>ALT_TYPE
CGenFF_4.0_ALT_TYPE_SET
CGenFF_4.0 1 CG2R51 2 CG2R51 3 CG2R51 4 CG2R51 5 OG2R50 6 HGR51 7 HGR51 8 HGR52 9 HGR52
@<TRIPOS>MOLECULE
furan
 9 9 0 0 0
****
USER_CHARGES
INVALID_CHARGES
Pose:  14 Cluster:  14 Fr_nu: 1332506 TotEn:    -7.94
@<TRIPOS>ATOM
      1 C1        -54.5864  -10.0211  -49.4453 C.2    1 LIG      -0.26000
      2 C2        -54.7295  -10.5259  -50.7598 C.2    1 LIG      -0.26000
      3 C3        -55.2575   -8.8206  -49.4220 C.2    1 LIG       0.09300
      4 C4        -55.4779   -9.5980  -51.4460 C.2    1 LIG       0.09300
      5 O1        -55.8039   -8.5555  -50.6376 O.3    1 LIG      -0.29200
      6 H1        -54.0597  -10.4751  -48.6185 H      1 LIG       0.17500
      7 H2        -54.3364  -11.4505  -51.1573 H      1 LIG       0.17500
      8 H3        -55.4312   -8.0759  -48.6590 H      1 LIG       0.13800
      9 H4        -55.8442   -9.5355  -52.4604 H      1 LIG       0.13800
@<TRIPOS>BOND
      1       1       2 1
      2       1       3 2
      3       2       4 2
      4       3       5 1
      5       4       5 1
      6       1       6 1
      7       2       7 1
      8       3       8 1
      9       4       9 1
@<TRIPOS>ALT_TYPE
CGenFF_4.0_ALT_TYPE_SET
CGenFF_4.0 1 CG2R51 2 CG2R51 3 CG2R51 4 CG2R51 5 OG2R50 6 HGR51 7 HGR51 8 HGR52 9 HGR52
@<TRIPOS>MOLECULE
furan
 9 9 0 0 0
****
USER_CHARGES
INVALID_CHARGES
Pose:  15 Cluster:  15 Fr_nu: 177729 TotEn:    -7.93
@<TRIPOS>ATOM
      1 C1        -52.1841    3.9034  -36.3028 C.2    1 LIG      -0.26000
      2 C2        -51.9340    3.3475  -35.0254 C.2    1 LIG      -0.26000
      3 C3        -51.4054    5.0341  -36.3863 C.2    1 LIG       0.09300
      4 C4        -51.0202    4.1781  -34.4196 C.2    1 LIG       0.09300
      5 O1        -50.6927    5.2086  -35.2426 O.3    1 LIG      -0.29200
      6 H1        -52.8492    3.5273  -37.0666 H      1 LIG       0.17500
      7 H2        -52.3657    2.4531  -34.5997 H      1 LIG       0.17500
      8 H3        -51.2524    5.7817  -37.1511 H      1 LIG       0.13800
      9 H4        -50.5297    4.1743  -33.4571 H      1 LIG       0.13800
@<TRIPOS>BOND
      1       1       2 1
      2       1       3 2
      3       2       4 2
      4       3       5 1
      5       4       5 1
      6       1       6 1
      7       2       7 1
      8       3       8 1
      9       4       9 1
@<TRIPOS>ALT_TYPE
CGenFF_4.0_ALT_TYPE_SET
CGenFF_4.0 1 CG2R51 2 CG2R51 3 CG2R51 4 CG2R51 5 OG2R50 6 HGR51 7 HGR51 8 HGR52 9 HGR52
@<TRIPOS>MOLECULE
furan
 9 9 0 0 0
****
USER_CHARGES
INVALID_CHARGES
Pose:  16 Cluster:  16 Fr_nu:   5988 TotEn:    -7.88
@<TRIPOS>ATOM
      1 C1        -52.4381    5.8349  -33.1127 C.2    1 LIG      -0.26000
      2 C2        -52.4190    4.5219  -32.5847 C.2    1 LIG      -0.26000
      3 C3        -52.5831    6.6778  -32.0354 C.2    1 LIG       0.09300
      4 C4        -52.5536    4.6560  -31.2223 C.2    1 LIG       0.09300
      5 O1        -52.6541    5.9671  -30.8794 O.3    1 LIG      -0.29200
      6 H1        -52.3570    6.1300  -34.1488 H      1 LIG       0.17500
      7 H2        -52.3194    3.5939  -33.1290 H      1 LIG       0.17500
      8 H3        -52.6481    7.7509  -31.9291 H      1 LIG       0.13800
      9 H4        -52.5934    3.9538  -30.4024 H      1 LIG       0.13800
@<TRIPOS>BOND
      1       1       2 1
      2       1       3 2
      3       2       4 2
      4       3       5 1
      5       4       5 1
      6       1       6 1
      7       2       7 1
      8       3       8 1
      9       4       9 1
@<TRIPOS>ALT_TYPE
CGenFF_4.0_ALT_TYPE_SET
CGenFF_4.0 1 CG2R51 2 CG2R51 3 CG2R51 4 CG2R51 5 OG2R50 6 HGR51 7 HGR51 8 HGR52 9 HGR52
@<TRIPOS>MOLECULE
furan
 9 9 0 0 0
****
USER_CHARGES
INVALID_CHARGES
Pose:  17 Cluster:  17 Fr_nu:   5635 TotEn:    -7.80
@<TRIPOS>ATOM
      1 C1        -54.8995   -9.5635  -51.4493 C.2    1 LIG      -0.26000
      2 C2        -55.4917   -9.1720  -50.2248 C.2    1 LIG      -0.26000
      3 C3        -55.8937  -10.1766  -52.1756 C.2    1 LIG       0.09300
      4 C4        -56.8056   -9.5738  -50.2903 C.2    1 LIG       0.09300
      5 O1        -57.0587  -10.1869  -51.4762 O.3    1 LIG      -0.29200
      6 H1        -53.8760   -9.4175  -51.7629 H      1 LIG       0.17500
      7 H2        -55.0199   -8.6608  -49.3981 H      1 LIG       0.17500
      8 H3        -55.9318  -10.6330  -53.1540 H      1 LIG       0.13800
      9 H4        -57.6440   -9.5015  -49.6129 H      1 LIG       0.13800
@<TRIPOS>BOND
      1       1       2 1
      2       1       3 2
      3       2       4 2
      4       3       5 1
      5       4       5 1
      6       1       6 1
      7       2       7 1
      8       3       8 1
      9       4       9 1
@<TRIPOS>ALT_TYPE
CGenFF_4.0_ALT_TYPE_SET
CGenFF_4.0 1 CG2R51 2 CG2R51 3 CG2R51 4 CG2R51 5 OG2R50 6 HGR51 7 HGR51 8 HGR52 9 HGR52
@<TRIPOS>MOLECULE
furan
 9 9 0 0 0
****
USER_CHARGES
INVALID_CHARGES
Pose:  18 Cluster:  18 Fr_nu: 105897 TotEn:    -7.77
@<TRIPOS>ATOM
      1 C1        -62.8408   -1.1462  -25.9643 C.2    1 LIG      -0.26000
      2 C2        -62.0428   -2.0429  -25.2145 C.2    1 LIG      -0.26000
      3 C3        -62.5131    0.1155  -25.5252 C.2    1 LIG       0.09300
      4 C4        -61.2842   -1.2654  -24.3708 C.2    1 LIG       0.09300
      5 O1        -61.5649    0.0516  -24.5539 O.3    1 LIG      -0.29200
      6 H1        -63.5647   -1.3890  -26.7287 H      1 LIG       0.17500
      7 H2        -62.0229   -3.1212  -25.2810 H      1 LIG       0.17500
      8 H3        -62.8456    1.1089  -25.7892 H      1 LIG       0.13800
      9 H4        -60.5384   -1.4846  -23.6206 H      1 LIG       0.13800
@<TRIPOS>BOND
      1       1       2 1
      2       1       3 2
      3       2       4 2
      4       3       5 1
      5       4       5 1
      6       1       6 1
      7       2       7 1
      8       3       8 1
      9       4       9 1
@<TRIPOS>ALT_TYPE
CGenFF_4.0_ALT_TYPE_SET
CGenFF_4.0 1 CG2R51 2 CG2R51 3 CG2R51 4 CG2R51 5 OG2R50 6 HGR51 7 HGR51 8 HGR52 9 HGR52
@<TRIPOS>MOLECULE
furan
 9 9 0 0 0
****
USER_CHARGES
INVALID_CHARGES
Pose:  19 Cluster:  19 Fr_nu: 181800 TotEn:    -7.73
@<TRIPOS>ATOM
      1 C1        -54.6759    2.9822  -41.2218 C.2    1 LIG      -0.26000
      2 C2        -53.8148    3.3257  -40.1523 C.2    1 LIG      -0.26000
      3 C3        -55.5778    2.0781  -40.7108 C.2    1 LIG       0.09300
      4 C4        -54.2520    2.6071  -39.0640 C.2    1 LIG       0.09300
      5 O1        -55.3264    1.8441  -39.3961 O.3    1 LIG      -0.29200
      6 H1        -54.6429    3.3475  -42.2380 H      1 LIG       0.17500
      7 H2        -52.9801    4.0114  -40.1722 H      1 LIG       0.17500
      8 H3        -56.4147    1.5386  -41.1299 H      1 LIG       0.13800
      9 H4        -53.9242    2.5315  -38.0374 H      1 LIG       0.13800
@<TRIPOS>BOND
      1       1       2 1
      2       1       3 2
      3       2       4 2
      4       3       5 1
      5       4       5 1
      6       1       6 1
      7       2       7 1
      8       3       8 1
      9       4       9 1
@<TRIPOS>ALT_TYPE
CGenFF_4.0_ALT_TYPE_SET
CGenFF_4.0 1 CG2R51 2 CG2R51 3 CG2R51 4 CG2R51 5 OG2R50 6 HGR51 7 HGR51 8 HGR52 9 HGR52
@<TRIPOS>MOLECULE
furan
 9 9 0 0 0
****
USER_CHARGES
INVALID_CHARGES
Pose:  20 Cluster:  20 Fr_nu: 858560 TotEn:    -7.64
@<TRIPOS>ATOM
      1 C1        -70.7246  -27.7322  -48.8736 C.2    1 LIG      -0.26000
      2 C2        -71.1712  -26.7091  -48.0036 C.2    1 LIG      -0.26000
      3 C3        -71.6703  -27.8279  -49.8679 C.2    1 LIG       0.09300
      4 C4        -72.3578  -26.2524  -48.5282 C.2    1 LIG       0.09300
      5 O1        -72.6691  -26.9292  -49.6647 O.3    1 LIG      -0.29200
      6 H1        -69.8262  -28.3259  -48.7867 H      1 LIG       0.17500
      7 H2        -70.6883  -26.3494  -47.1064 H      1 LIG       0.17500
      8 H3        -71.7727  -28.4502  -50.7449 H      1 LIG       0.13800
      9 H4        -73.0643  -25.4921  -48.2284 H      1 LIG       0.13800
@<TRIPOS>BOND
      1       1       2 1
      2       1       3 2
      3       2       4 2
      4       3       5 1
      5       4       5 1
      6       1       6 1
      7       2       7 1
      8       3       8 1
      9       4       9 1
@<TRIPOS>ALT_TYPE
CGenFF_4.0_ALT_TYPE_SET
CGenFF_4.0 1 CG2R51 2 CG2R51 3 CG2R51 4 CG2R51 5 OG2R50 6 HGR51 7 HGR51 8 HGR52 9 HGR52
@<TRIPOS>MOLECULE
furan
 9 9 0 0 0
****
USER_CHARGES
INVALID_CHARGES
Pose:  21 Cluster:  21 Fr_nu: 832742 TotEn:    -7.63
@<TRIPOS>ATOM
      1 C1        -54.8466   -9.5508  -49.4825 C.2    1 LIG      -0.26000
      2 C2        -54.6695  -10.6254  -50.3864 C.2    1 LIG      -0.26000
      3 C3        -56.1466   -9.1297  -49.6396 C.2    1 LIG       0.09300
      4 C4        -55.8740  -10.7845  -51.0313 C.2    1 LIG       0.09300
      5 O1        -56.7797   -9.8767  -50.5817 O.3    1 LIG      -0.29200
      6 H1        -54.1177   -9.1348  -48.8021 H      1 LIG       0.17500
      7 H2        -53.7758  -11.2108  -50.5476 H      1 LIG       0.17500
      8 H3        -56.7420   -8.3543  -49.1800 H      1 LIG       0.13800
      9 H4        -56.2297  -11.4614  -51.7944 H      1 LIG       0.13800
@<TRIPOS>BOND
      1       1       2 1
      2       1       3 2
      3       2       4 2
      4       3       5 1
      5       4       5 1
      6       1       6 1
      7       2       7 1
      8       3       8 1
      9       4       9 1
@<TRIPOS>ALT_TYPE
CGenFF_4.0_ALT_TYPE_SET
CGenFF_4.0 1 CG2R51 2 CG2R51 3 CG2R51 4 CG2R51 5 OG2R50 6 HGR51 7 HGR51 8 HGR52 9 HGR52
@<TRIPOS>MOLECULE
furan
 9 9 0 0 0
****
USER_CHARGES
INVALID_CHARGES
Pose:  22 Cluster:  22 Fr_nu: 270168 TotEn:    -7.60
@<TRIPOS>ATOM
      1 C1        -58.4928   -4.3581  -20.8798 C.2    1 LIG      -0.26000
      2 C2        -59.6625   -4.3888  -20.0835 C.2    1 LIG      -0.26000
      3 C3        -58.8704   -4.7894  -22.1301 C.2    1 LIG       0.09300
      4 C4        -60.6715   -4.8365  -20.9041 C.2    1 LIG       0.09300
      5 O1        -60.1970   -5.0830  -22.1533 O.3    1 LIG      -0.29200
      6 H1        -57.4987   -4.0595  -20.5798 H      1 LIG       0.17500
      7 H2        -59.7581   -4.1182  -19.0419 H      1 LIG       0.17500
      8 H3        -58.3431   -4.9346  -23.0618 H      1 LIG       0.13800
      9 H4        -61.7255   -5.0239  -20.7588 H      1 LIG       0.13800
@<TRIPOS>BOND
      1       1       2 1
      2       1       3 2
      3       2       4 2
      4       3       5 1
      5       4       5 1
      6       1       6 1
      7       2       7 1
      8       3       8 1
      9       4       9 1
@<TRIPOS>ALT_TYPE
CGenFF_4.0_ALT_TYPE_SET
CGenFF_4.0 1 CG2R51 2 CG2R51 3 CG2R51 4 CG2R51 5 OG2R50 6 HGR51 7 HGR51 8 HGR52 9 HGR52
@<TRIPOS>MOLECULE
furan
 9 9 0 0 0
****
USER_CHARGES
INVALID_CHARGES
Pose:  23 Cluster:  23 Fr_nu: 356900 TotEn:    -7.60
@<TRIPOS>ATOM
      1 C1        -71.5898  -26.6120  -50.6471 C.2    1 LIG      -0.26000
      2 C2        -71.7781  -26.1574  -49.3200 C.2    1 LIG      -0.26000
      3 C3        -72.2480  -27.8167  -50.7351 C.2    1 LIG       0.09300
      4 C4        -72.5381  -27.1166  -48.6918 C.2    1 LIG       0.09300
      5 O1        -72.8288  -28.1313  -49.5476 O.3    1 LIG      -0.29200
      6 H1        -71.0424  -26.1232  -51.4399 H      1 LIG       0.17500
      7 H2        -71.4066  -25.2447  -48.8769 H      1 LIG       0.17500
      8 H3        -72.3908  -28.5342  -51.5300 H      1 LIG       0.13800
      9 H4        -72.9347  -27.2197  -47.6923 H      1 LIG       0.13800
@<TRIPOS>BOND
      1       1       2 1
      2       1       3 2
      3       2       4 2
      4       3       5 1
      5       4       5 1
      6       1       6 1
      7       2       7 1
      8       3       8 1
      9       4       9 1
@<TRIPOS>ALT_TYPE
CGenFF_4.0_ALT_TYPE_SET
CGenFF_4.0 1 CG2R51 2 CG2R51 3 CG2R51 4 CG2R51 5 OG2R50 6 HGR51 7 HGR51 8 HGR52 9 HGR52
@<TRIPOS>MOLECULE
furan
 9 9 0 0 0
****
USER_CHARGES
INVALID_CHARGES
Pose:  24 Cluster:  24 Fr_nu: 1421735 TotEn:    -7.54
@<TRIPOS>ATOM
      1 C1        -72.3445  -27.2167  -46.5482 C.2    1 LIG      -0.26000
      2 C2        -72.4273  -28.5563  -46.9975 C.2    1 LIG      -0.26000
      3 C3        -72.3838  -26.4320  -47.6773 C.2    1 LIG       0.09300
      4 C4        -72.5114  -28.4947  -48.3690 C.2    1 LIG       0.09300
      5 O1        -72.4857  -27.2033  -48.7913 O.3    1 LIG      -0.29200
      6 H1        -72.2654  -26.8669  -45.5290 H      1 LIG       0.17500
      7 H2        -72.4260  -29.4543  -46.3967 H      1 LIG       0.17500
      8 H3        -72.3523  -25.3658  -47.8482 H      1 LIG       0.13800
      9 H4        -72.5911  -29.2397  -49.1473 H      1 LIG       0.13800
@<TRIPOS>BOND
      1       1       2 1
      2       1       3 2
      3       2       4 2
      4       3       5 1
      5       4       5 1
      6       1       6 1
      7       2       7 1
      8       3       8 1
      9       4       9 1
@<TRIPOS>ALT_TYPE
CGenFF_4.0_ALT_TYPE_SET
CGenFF_4.0 1 CG2R51 2 CG2R51 3 CG2R51 4 CG2R51 5 OG2R50 6 HGR51 7 HGR51 8 HGR52 9 HGR52
@<TRIPOS>MOLECULE
furan
 9 9 0 0 0
****
USER_CHARGES
INVALID_CHARGES
Pose:  25 Cluster:  25 Fr_nu: 1429944 TotEn:    -7.48
@<TRIPOS>ATOM
      1 C1        -51.8042    3.3858  -34.9075 C.2    1 LIG      -0.26000
      2 C2        -51.7068    4.5016  -34.0423 C.2    1 LIG      -0.26000
      3 C3        -52.0929    3.8925  -36.1533 C.2    1 LIG       0.09300
      4 C4        -51.9429    5.6106  -34.8210 C.2    1 LIG       0.09300
      5 O1        -52.1790    5.2479  -36.1091 O.3    1 LIG      -0.29200
      6 H1        -51.6800    2.3427  -34.6547 H      1 LIG       0.17500
      7 H2        -51.4913    4.4980  -32.9835 H      1 LIG       0.17500
      8 H3        -52.2573    3.4450  -37.1227 H      1 LIG       0.13800
      9 H4        -51.9764    6.6716  -34.6203 H      1 LIG       0.13800
@<TRIPOS>BOND
      1       1       2 1
      2       1       3 2
      3       2       4 2
      4       3       5 1
      5       4       5 1
      6       1       6 1
      7       2       7 1
      8       3       8 1
      9       4       9 1
@<TRIPOS>ALT_TYPE
CGenFF_4.0_ALT_TYPE_SET
CGenFF_4.0 1 CG2R51 2 CG2R51 3 CG2R51 4 CG2R51 5 OG2R50 6 HGR51 7 HGR51 8 HGR52 9 HGR52
@<TRIPOS>MOLECULE
furan
 9 9 0 0 0
****
USER_CHARGES
INVALID_CHARGES
Pose:  26 Cluster:  26 Fr_nu: 2555117 TotEn:    -7.46
@<TRIPOS>ATOM
      1 C1        -77.4429   -9.4032  -49.9012 C.2    1 LIG      -0.26000
      2 C2        -78.5082  -10.2534  -49.5198 C.2    1 LIG      -0.26000
      3 C3        -76.2896  -10.1299  -49.7170 C.2    1 LIG       0.09300
      4 C4        -77.9300  -11.4391  -49.1300 C.2    1 LIG       0.09300
      5 O1        -76.5778  -11.3719  -49.2473 O.3    1 LIG      -0.29200
      6 H1        -77.5075   -8.3877  -50.2642 H      1 LIG       0.17500
      7 H2        -79.5653  -10.0301  -49.5283 H      1 LIG       0.17500
      8 H3        -75.2408   -9.9185  -49.8668 H      1 LIG       0.13800
      9 H4        -78.3216  -12.3768  -48.7635 H      1 LIG       0.13800
@<TRIPOS>BOND
      1       1       2 1
      2       1       3 2
      3       2       4 2
      4       3       5 1
      5       4       5 1
      6       1       6 1
      7       2       7 1
      8       3       8 1
      9       4       9 1
@<TRIPOS>ALT_TYPE
CGenFF_4.0_ALT_TYPE_SET
CGenFF_4.0 1 CG2R51 2 CG2R51 3 CG2R51 4 CG2R51 5 OG2R50 6 HGR51 7 HGR51 8 HGR52 9 HGR52
@<TRIPOS>MOLECULE
furan
 9 9 0 0 0
****
USER_CHARGES
INVALID_CHARGES
Pose:  27 Cluster:  27 Fr_nu: 1010185 TotEn:    -7.40
@<TRIPOS>ATOM
      1 C1        -70.0836  -26.8690  -46.8269 C.2    1 LIG      -0.26000
      2 C2        -69.2293  -27.8040  -46.1951 C.2    1 LIG      -0.26000
      3 C3        -70.9040  -26.3736  -45.8402 C.2    1 LIG       0.09300
      4 C4        -69.5885  -27.8132  -44.8673 C.2    1 LIG       0.09300
      5 O1        -70.6086  -26.9440  -44.6428 O.3    1 LIG      -0.29200
      6 H1        -70.0997  -26.5913  -47.8709 H      1 LIG       0.17500
      7 H2        -68.4492  -28.3968  -46.6505 H      1 LIG       0.17500
      8 H3        -71.7047  -25.6485  -45.8278 H      1 LIG       0.13800
      9 H4        -69.2347  -28.3529  -44.0010 H      1 LIG       0.13800
@<TRIPOS>BOND
      1       1       2 1
      2       1       3 2
      3       2       4 2
      4       3       5 1
      5       4       5 1
      6       1       6 1
      7       2       7 1
      8       3       8 1
      9       4       9 1
@<TRIPOS>ALT_TYPE
CGenFF_4.0_ALT_TYPE_SET
CGenFF_4.0 1 CG2R51 2 CG2R51 3 CG2R51 4 CG2R51 5 OG2R50 6 HGR51 7 HGR51 8 HGR52 9 HGR52
@<TRIPOS>MOLECULE
furan
 9 9 0 0 0
****
USER_CHARGES
INVALID_CHARGES
Pose:  28 Cluster:  28 Fr_nu: 131776 TotEn:    -7.35
@<TRIPOS>ATOM
      1 C1        -78.9078  -18.9594  -29.7563 C.2    1 LIG      -0.26000
      2 C2        -79.0189  -19.5052  -31.0574 C.2    1 LIG      -0.26000
      3 C3        -77.5697  -18.9964  -29.4396 C.2    1 LIG       0.09300
      4 C4        -77.7408  -19.8366  -31.4431 C.2    1 LIG       0.09300
      5 O1        -76.8516  -19.5295  -30.4626 O.3    1 LIG      -0.29200
      6 H1        -79.7034  -18.5864  -29.1277 H      1 LIG       0.17500
      7 H2        -79.9181  -19.6399  -31.6412 H      1 LIG       0.17500
      8 H3        -76.9978  -18.6964  -28.5735 H      1 LIG       0.13800
      9 H4        -77.3195  -20.2752  -32.3359 H      1 LIG       0.13800
@<TRIPOS>BOND
      1       1       2 1
      2       1       3 2
      3       2       4 2
      4       3       5 1
      5       4       5 1
      6       1       6 1
      7       2       7 1
      8       3       8 1
      9       4       9 1
@<TRIPOS>ALT_TYPE
CGenFF_4.0_ALT_TYPE_SET
CGenFF_4.0 1 CG2R51 2 CG2R51 3 CG2R51 4 CG2R51 5 OG2R50 6 HGR51 7 HGR51 8 HGR52 9 HGR52
@<TRIPOS>MOLECULE
furan
 9 9 0 0 0
****
USER_CHARGES
INVALID_CHARGES
Pose:  29 Cluster:  29 Fr_nu: 150210 TotEn:    -7.24
@<TRIPOS>ATOM
      1 C1        -80.0877   -7.1134  -32.8800 C.2    1 LIG      -0.26000
      2 C2        -79.5687   -7.4726  -34.1468 C.2    1 LIG      -0.26000
      3 C3        -79.8418   -5.7679  -32.7341 C.2    1 LIG       0.09300
      4 C4        -79.0428   -6.3211  -34.6848 C.2    1 LIG       0.09300
      5 O1        -79.2054   -5.2774  -33.8299 O.3    1 LIG      -0.29200
      6 H1        -80.5789   -7.7549  -32.1628 H      1 LIG       0.17500
      7 H2        -79.5771   -8.4488  -34.6099 H      1 LIG       0.17500
      8 H3        -80.0470   -5.0509  -31.9526 H      1 LIG       0.13800
      9 H4        -78.5458   -6.0900  -35.6157 H      1 LIG       0.13800
@<TRIPOS>BOND
      1       1       2 1
      2       1       3 2
      3       2       4 2
      4       3       5 1
      5       4       5 1
      6       1       6 1
      7       2       7 1
      8       3       8 1
      9       4       9 1
@<TRIPOS>ALT_TYPE
CGenFF_4.0_ALT_TYPE_SET
CGenFF_4.0 1 CG2R51 2 CG2R51 3 CG2R51 4 CG2R51 5 OG2R50 6 HGR51 7 HGR51 8 HGR52 9 HGR52
@<TRIPOS>MOLECULE
furan
 9 9 0 0 0
****
USER_CHARGES
INVALID_CHARGES
Pose:  30 Cluster:  30 Fr_nu:  15371 TotEn:    -7.20
@<TRIPOS>ATOM
      1 C1        -63.0046   -1.0546  -25.6916 C.2    1 LIG      -0.26000
      2 C2        -61.9453   -0.2015  -25.3002 C.2    1 LIG      -0.26000
      3 C3        -62.4960   -2.3324  -25.6643 C.2    1 LIG       0.09300
      4 C4        -60.8649   -1.0186  -25.0615 C.2    1 LIG       0.09300
      5 O1        -61.1924   -2.3191  -25.2810 O.3    1 LIG      -0.29200
      6 H1        -64.0125   -0.7734  -25.9606 H      1 LIG       0.17500
      7 H2        -61.9667    0.8745  -25.2040 H      1 LIG       0.17500
      8 H3        -62.9107   -3.3069  -25.8773 H      1 LIG       0.13800
      9 H4        -59.8474   -0.8394  -24.7461 H      1 LIG       0.13800
@<TRIPOS>BOND
      1       1       2 1
      2       1       3 2
      3       2       4 2
      4       3       5 1
      5       4       5 1
      6       1       6 1
      7       2       7 1
      8       3       8 1
      9       4       9 1
@<TRIPOS>ALT_TYPE
CGenFF_4.0_ALT_TYPE_SET
CGenFF_4.0 1 CG2R51 2 CG2R51 3 CG2R51 4 CG2R51 5 OG2R50 6 HGR51 7 HGR51 8 HGR52 9 HGR52
@<TRIPOS>MOLECULE
furan
 9 9 0 0 0
****
USER_CHARGES
INVALID_CHARGES
Pose:  31 Cluster:  31 Fr_nu: 217100 TotEn:    -7.17
@<TRIPOS>ATOM
      1 C1        -61.4646   -2.3463  -23.8828 C.2    1 LIG      -0.26000
      2 C2        -61.0321   -1.0689  -23.4533 C.2    1 LIG      -0.26000
      3 C3        -61.2783   -2.3744  -25.2453 C.2    1 LIG       0.09300
      4 C4        -60.6122   -0.4076  -24.5839 C.2    1 LIG       0.09300
      5 O1        -60.7589   -1.1966  -25.6806 O.3    1 LIG      -0.29200
      6 H1        -61.8629   -3.1461  -23.2754 H      1 LIG       0.17500
      7 H2        -61.0269   -0.6791  -22.4456 H      1 LIG       0.17500
      8 H3        -61.4546   -3.1181  -26.0088 H      1 LIG       0.13800
      9 H4        -60.2045    0.5760  -24.7667 H      1 LIG       0.13800
@<TRIPOS>BOND
      1       1       2 1
      2       1       3 2
      3       2       4 2
      4       3       5 1
      5       4       5 1
      6       1       6 1
      7       2       7 1
      8       3       8 1
      9       4       9 1
@<TRIPOS>ALT_TYPE
CGenFF_4.0_ALT_TYPE_SET
CGenFF_4.0 1 CG2R51 2 CG2R51 3 CG2R51 4 CG2R51 5 OG2R50 6 HGR51 7 HGR51 8 HGR52 9 HGR52
@<TRIPOS>MOLECULE
furan
 9 9 0 0 0
****
USER_CHARGES
INVALID_CHARGES
Pose:  32 Cluster:  32 Fr_nu:  51392 TotEn:    -7.16
@<TRIPOS>ATOM
      1 C1        -70.0945  -27.1023  -46.4059 C.2    1 LIG      -0.26000
      2 C2        -71.2156  -26.5137  -47.0383 C.2    1 LIG      -0.26000
      3 C3        -70.5757  -27.7257  -45.2782 C.2    1 LIG       0.09300
      4 C4        -72.3020  -26.8196  -46.2521 C.2    1 LIG       0.09300
      5 O1        -71.9204  -27.5583  -45.1772 O.3    1 LIG      -0.29200
      6 H1        -69.0645  -27.0750  -46.7310 H      1 LIG       0.17500
      7 H2        -71.2300  -25.9388  -47.9530 H      1 LIG       0.17500
      8 H3        -70.1156  -28.3008  -44.4879 H      1 LIG       0.13800
      9 H4        -73.3574  -26.5983  -46.3165 H      1 LIG       0.13800
@<TRIPOS>BOND
      1       1       2 1
      2       1       3 2
      3       2       4 2
      4       3       5 1
      5       4       5 1
      6       1       6 1
      7       2       7 1
      8       3       8 1
      9       4       9 1
@<TRIPOS>ALT_TYPE
CGenFF_4.0_ALT_TYPE_SET
CGenFF_4.0 1 CG2R51 2 CG2R51 3 CG2R51 4 CG2R51 5 OG2R50 6 HGR51 7 HGR51 8 HGR52 9 HGR52
@<TRIPOS>MOLECULE
furan
 9 9 0 0 0
****
USER_CHARGES
INVALID_CHARGES
Pose:  33 Cluster:  33 Fr_nu: 792894 TotEn:    -7.15
@<TRIPOS>ATOM
      1 C1        -71.1645  -28.1088  -46.1638 C.2    1 LIG      -0.26000
      2 C2        -71.9412  -26.9264  -46.1211 C.2    1 LIG      -0.26000
      3 C3        -69.9978  -27.7763  -46.8122 C.2    1 LIG       0.09300
      4 C4        -71.1937  -25.9556  -46.7463 C.2    1 LIG       0.09300
      5 O1        -70.0077  -26.4656  -47.1704 O.3    1 LIG      -0.29200
      6 H1        -71.4229  -29.0818  -45.7716 H      1 LIG       0.17500
      7 H2        -72.9228  -26.7978  -45.6885 H      1 LIG       0.17500
      8 H3        -69.1090  -28.3280  -47.0819 H      1 LIG       0.13800
      9 H4        -71.3554  -24.9089  -46.9589 H      1 LIG       0.13800
@<TRIPOS>BOND
      1       1       2 1
      2       1       3 2
      3       2       4 2
      4       3       5 1
      5       4       5 1
      6       1       6 1
      7       2       7 1
      8       3       8 1
      9       4       9 1
@<TRIPOS>ALT_TYPE
CGenFF_4.0_ALT_TYPE_SET
CGenFF_4.0 1 CG2R51 2 CG2R51 3 CG2R51 4 CG2R51 5 OG2R50 6 HGR51 7 HGR51 8 HGR52 9 HGR52
@<TRIPOS>MOLECULE
furan
 9 9 0 0 0
****
USER_CHARGES
INVALID_CHARGES
Pose:  34 Cluster:  34 Fr_nu:  19284 TotEn:    -7.11
@<TRIPOS>ATOM
      1 C1        -56.2236   -9.7076  -50.8005 C.2    1 LIG      -0.26000
      2 C2        -55.4846   -8.7992  -50.0056 C.2    1 LIG      -0.26000
      3 C3        -55.5188  -10.8887  -50.7862 C.2    1 LIG       0.09300
      4 C4        -54.3809   -9.4900  -49.5620 C.2    1 LIG       0.09300
      5 O1        -54.3944  -10.7645  -50.0333 O.3    1 LIG      -0.29200
      6 H1        -57.1532   -9.5242  -51.3195 H      1 LIG       0.17500
      7 H2        -55.7262   -7.7698  -49.7835 H      1 LIG       0.17500
      8 H3        -55.6756  -11.8584  -51.2358 H      1 LIG       0.13800
      9 H4        -53.5383   -9.2313  -48.9374 H      1 LIG       0.13800
@<TRIPOS>BOND
      1       1       2 1
      2       1       3 2
      3       2       4 2
      4       3       5 1
      5       4       5 1
      6       1       6 1
      7       2       7 1
      8       3       8 1
      9       4       9 1
@<TRIPOS>ALT_TYPE
CGenFF_4.0_ALT_TYPE_SET
CGenFF_4.0 1 CG2R51 2 CG2R51 3 CG2R51 4 CG2R51 5 OG2R50 6 HGR51 7 HGR51 8 HGR52 9 HGR52
@<TRIPOS>MOLECULE
furan
 9 9 0 0 0
****
USER_CHARGES
INVALID_CHARGES
Pose:  35 Cluster:  35 Fr_nu: 1546970 TotEn:    -7.10
@<TRIPOS>ATOM
      1 C1        -49.4328  -12.5330  -27.1762 C.2    1 LIG      -0.26000
      2 C2        -50.8113  -12.8525  -27.1431 C.2    1 LIG      -0.26000
      3 C3        -49.1007  -12.1418  -25.9000 C.2    1 LIG       0.09300
      4 C4        -51.2232  -12.6338  -25.8491 C.2    1 LIG       0.09300
      5 O1        -50.1864  -12.2006  -25.0849 O.3    1 LIG      -0.29200
      6 H1        -48.7651  -12.5813  -28.0242 H      1 LIG       0.17500
      7 H2        -51.4274  -13.1990  -27.9603 H      1 LIG       0.17500
      8 H3        -48.1838  -11.8110  -25.4342 H      1 LIG       0.13800
      9 H4        -52.1701  -12.7343  -25.3390 H      1 LIG       0.13800
@<TRIPOS>BOND
      1       1       2 1
      2       1       3 2
      3       2       4 2
      4       3       5 1
      5       4       5 1
      6       1       6 1
      7       2       7 1
      8       3       8 1
      9       4       9 1
@<TRIPOS>ALT_TYPE
CGenFF_4.0_ALT_TYPE_SET
CGenFF_4.0 1 CG2R51 2 CG2R51 3 CG2R51 4 CG2R51 5 OG2R50 6 HGR51 7 HGR51 8 HGR52 9 HGR52
@<TRIPOS>MOLECULE
furan
 9 9 0 0 0
****
USER_CHARGES
INVALID_CHARGES
Pose:  36 Cluster:  36 Fr_nu: 589929 TotEn:    -7.08
@<TRIPOS>ATOM
      1 C1        -60.6250   -0.6283  -24.4587 C.2    1 LIG      -0.26000
      2 C2        -61.6894    0.2962  -24.5839 C.2    1 LIG      -0.26000
      3 C3        -60.9877   -1.7306  -25.1973 C.2    1 LIG       0.09300
      4 C4        -62.6265   -0.3070  -25.3901 C.2    1 LIG       0.09300
      5 O1        -62.2064   -1.5428  -25.7683 O.3    1 LIG      -0.29200
      6 H1        -59.7085   -0.5067  -23.8997 H      1 LIG       0.17500
      7 H2        -61.7640    1.2793  -24.1420 H      1 LIG       0.17500
      8 H3        -60.5145   -2.6789  -25.4067 H      1 LIG       0.13800
      9 H4        -63.5926   -0.0056  -25.7681 H      1 LIG       0.13800
@<TRIPOS>BOND
      1       1       2 1
      2       1       3 2
      3       2       4 2
      4       3       5 1
      5       4       5 1
      6       1       6 1
      7       2       7 1
      8       3       8 1
      9       4       9 1
@<TRIPOS>ALT_TYPE
CGenFF_4.0_ALT_TYPE_SET
CGenFF_4.0 1 CG2R51 2 CG2R51 3 CG2R51 4 CG2R51 5 OG2R50 6 HGR51 7 HGR51 8 HGR52 9 HGR52
@<TRIPOS>MOLECULE
furan
 9 9 0 0 0
****
USER_CHARGES
INVALID_CHARGES
Pose:  37 Cluster:  37 Fr_nu: 103449 TotEn:    -7.08
@<TRIPOS>ATOM
      1 C1        -70.9188  -28.2492  -46.4887 C.2    1 LIG      -0.26000
      2 C2        -71.2488  -26.8859  -46.2993 C.2    1 LIG      -0.26000
      3 C3        -71.9385  -28.7885  -47.2379 C.2    1 LIG       0.09300
      4 C4        -72.4466  -26.6893  -46.9464 C.2    1 LIG       0.09300
      5 O1        -72.8737  -27.8442  -47.5212 O.3    1 LIG      -0.29200
      6 H1        -70.0471  -28.7732  -46.1242 H      1 LIG       0.17500
      7 H2        -70.6841  -26.1399  -45.7590 H      1 LIG       0.17500
      8 H3        -72.1359  -29.7749  -47.6318 H      1 LIG       0.13800
      9 H4        -73.0903  -25.8327  -47.0837 H      1 LIG       0.13800
@<TRIPOS>BOND
      1       1       2 1
      2       1       3 2
      3       2       4 2
      4       3       5 1
      5       4       5 1
      6       1       6 1
      7       2       7 1
      8       3       8 1
      9       4       9 1
@<TRIPOS>ALT_TYPE
CGenFF_4.0_ALT_TYPE_SET
CGenFF_4.0 1 CG2R51 2 CG2R51 3 CG2R51 4 CG2R51 5 OG2R50 6 HGR51 7 HGR51 8 HGR52 9 HGR52
@<TRIPOS>MOLECULE
furan
 9 9 0 0 0
****
USER_CHARGES
INVALID_CHARGES
Pose:  38 Cluster:  38 Fr_nu: 1717071 TotEn:    -6.91
@<TRIPOS>ATOM
      1 C1        -49.0695  -12.1678  -27.4032 C.2    1 LIG      -0.26000
      2 C2        -49.9359  -11.1287  -27.8191 C.2    1 LIG      -0.26000
      3 C3        -48.6315  -11.8198  -26.1465 C.2    1 LIG       0.09300
      4 C4        -49.9657  -10.2200  -26.7870 C.2    1 LIG       0.09300
      5 O1        -49.1733  -10.6339  -25.7636 O.3    1 LIG      -0.29200
      6 H1        -48.7978  -13.0585  -27.9509 H      1 LIG       0.17500
      7 H2        -50.4717  -11.0519  -28.7542 H      1 LIG       0.17500
      8 H3        -47.9692  -12.2841  -25.4305 H      1 LIG       0.13800
      9 H4        -50.4741   -9.2792  -26.6338 H      1 LIG       0.13800
@<TRIPOS>BOND
      1       1       2 1
      2       1       3 2
      3       2       4 2
      4       3       5 1
      5       4       5 1
      6       1       6 1
      7       2       7 1
      8       3       8 1
      9       4       9 1
@<TRIPOS>ALT_TYPE
CGenFF_4.0_ALT_TYPE_SET
CGenFF_4.0 1 CG2R51 2 CG2R51 3 CG2R51 4 CG2R51 5 OG2R50 6 HGR51 7 HGR51 8 HGR52 9 HGR52
@<TRIPOS>MOLECULE
furan
 9 9 0 0 0
****
USER_CHARGES
INVALID_CHARGES
Pose:  39 Cluster:  39 Fr_nu:  20905 TotEn:    -6.91
@<TRIPOS>ATOM
      1 C1        -52.0007    5.5511  -34.2627 C.2    1 LIG      -0.26000
      2 C2        -52.3069    4.2997  -33.6767 C.2    1 LIG      -0.26000
      3 C3        -51.2888    5.2732  -35.4064 C.2    1 LIG       0.09300
      4 C4        -51.7604    3.3464  -34.5040 C.2    1 LIG       0.09300
      5 O1        -51.1381    3.9316  -35.5608 O.3    1 LIG      -0.29200
      6 H1        -52.2653    6.5327  -33.8971 H      1 LIG       0.17500
      7 H2        -52.8574    4.1157  -32.7653 H      1 LIG       0.17500
      8 H3        -50.8437    5.8854  -36.1773 H      1 LIG       0.13800
      9 H4        -51.7289    2.2668  -34.4820 H      1 LIG       0.13800
@<TRIPOS>BOND
      1       1       2 1
      2       1       3 2
      3       2       4 2
      4       3       5 1
      5       4       5 1
      6       1       6 1
      7       2       7 1
      8       3       8 1
      9       4       9 1
@<TRIPOS>ALT_TYPE
CGenFF_4.0_ALT_TYPE_SET
CGenFF_4.0 1 CG2R51 2 CG2R51 3 CG2R51 4 CG2R51 5 OG2R50 6 HGR51 7 HGR51 8 HGR52 9 HGR52
@<TRIPOS>MOLECULE
furan
 9 9 0 0 0
****
USER_CHARGES
INVALID_CHARGES
Pose:  40 Cluster:  40 Fr_nu: 925856 TotEn:    -6.72
@<TRIPOS>ATOM
      1 C1        -63.0303   -9.5790  -54.8261 C.2    1 LIG      -0.26000
      2 C2        -61.9230  -10.1831  -55.4680 C.2    1 LIG      -0.26000
      3 C3        -63.1215  -10.1683  -53.5865 C.2    1 LIG       0.09300
      4 C4        -61.4164  -11.0984  -54.5750 C.2    1 LIG       0.09300
      5 O1        -62.1412  -11.0955  -53.4256 O.3    1 LIG      -0.29200
      6 H1        -63.6809   -8.8106  -55.2180 H      1 LIG       0.17500
      7 H2        -61.5418   -9.9769  -56.4578 H      1 LIG       0.17500
      8 H3        -63.7905  -10.0448  -52.7474 H      1 LIG       0.13800
      9 H4        -60.5888  -11.7921  -54.6042 H      1 LIG       0.13800
@<TRIPOS>BOND
      1       1       2 1
      2       1       3 2
      3       2       4 2
      4       3       5 1
      5       4       5 1
      6       1       6 1
      7       2       7 1
      8       3       8 1
      9       4       9 1
@<TRIPOS>ALT_TYPE
CGenFF_4.0_ALT_TYPE_SET
CGenFF_4.0 1 CG2R51 2 CG2R51 3 CG2R51 4 CG2R51 5 OG2R50 6 HGR51 7 HGR51 8 HGR52 9 HGR52
@<TRIPOS>MOLECULE
furan
 9 9 0 0 0
****
USER_CHARGES
INVALID_CHARGES
Pose:  41 Cluster:  41 Fr_nu:  21243 TotEn:    -6.54
@<TRIPOS>ATOM
      1 C1        -52.4078    4.1494  -33.1646 C.2    1 LIG      -0.26000
      2 C2        -52.0258    3.7539  -34.4688 C.2    1 LIG      -0.26000
      3 C3        -52.2666    5.5170  -33.1234 C.2    1 LIG       0.09300
      4 C4        -51.6787    4.9081  -35.1317 C.2    1 LIG       0.09300
      5 O1        -51.8228    5.9873  -34.3185 O.3    1 LIG      -0.29200
      6 H1        -52.7433    3.5167  -32.3556 H      1 LIG       0.17500
      7 H2        -52.0063    2.7529  -34.8749 H      1 LIG       0.17500
      8 H3        -52.4331    6.2632  -32.3601 H      1 LIG       0.13800
      9 H4        -51.3281    5.1193  -36.1314 H      1 LIG       0.13800
@<TRIPOS>BOND
      1       1       2 1
      2       1       3 2
      3       2       4 2
      4       3       5 1
      5       4       5 1
      6       1       6 1
      7       2       7 1
      8       3       8 1
      9       4       9 1
@<TRIPOS>ALT_TYPE
CGenFF_4.0_ALT_TYPE_SET
CGenFF_4.0 1 CG2R51 2 CG2R51 3 CG2R51 4 CG2R51 5 OG2R50 6 HGR51 7 HGR51 8 HGR52 9 HGR52
@<TRIPOS>MOLECULE
furan
 9 9 0 0 0
****
USER_CHARGES
INVALID_CHARGES
Pose:  42 Cluster:  42 Fr_nu:   6078 TotEn:    -6.42
@<TRIPOS>ATOM
      1 C1        -52.9848    6.2721  -32.6984 C.2    1 LIG      -0.26000
      2 C2        -52.8885    5.9868  -31.3155 C.2    1 LIG      -0.26000
      3 C3        -52.7017    5.0952  -33.3518 C.2    1 LIG       0.09300
      4 C4        -52.5536    4.6560  -31.2223 C.2    1 LIG       0.09300
      5 O1        -52.4379    4.1052  -32.4592 O.3    1 LIG      -0.29200
      6 H1        -53.2294    7.2173  -33.1611 H      1 LIG       0.17500
      7 H2        -53.0441    6.6662  -30.4899 H      1 LIG       0.17500
      8 H3        -52.6504    4.8118  -34.3930 H      1 LIG       0.13800
      9 H4        -52.3715    3.9872  -30.3937 H      1 LIG       0.13800
@<TRIPOS>BOND
      1       1       2 1
      2       1       3 2
      3       2       4 2
      4       3       5 1
      5       4       5 1
      6       1       6 1
      7       2       7 1
      8       3       8 1
      9       4       9 1
@<TRIPOS>ALT_TYPE
CGenFF_4.0_ALT_TYPE_SET
CGenFF_4.0 1 CG2R51 2 CG2R51 3 CG2R51 4 CG2R51 5 OG2R50 6 HGR51 7 HGR51 8 HGR52 9 HGR52
@<TRIPOS>MOLECULE
furan
 9 9 0 0 0
****
USER_CHARGES
INVALID_CHARGES
Pose:  43 Cluster:  43 Fr_nu:   4895 TotEn:    -6.37
@<TRIPOS>ATOM
      1 C1        -56.4862  -10.4082  -51.2055 C.2    1 LIG      -0.26000
      2 C2        -56.7149   -9.6996  -50.0018 C.2    1 LIG      -0.26000
      3 C3        -55.1456  -10.2708  -51.4808 C.2    1 LIG       0.09300
      4 C4        -55.4977   -9.1798  -49.6273 C.2    1 LIG       0.09300
      5 O1        -54.5358   -9.5236  -50.5235 O.3    1 LIG      -0.29200
      6 H1        -57.2083  -10.9506  -51.7985 H      1 LIG       0.17500
      7 H2        -57.6500   -9.5825  -49.4733 H      1 LIG       0.17500
      8 H3        -54.5052  -10.6259  -52.2751 H      1 LIG       0.13800
      9 H4        -55.1669   -8.5763  -48.7947 H      1 LIG       0.13800
@<TRIPOS>BOND
      1       1       2 1
      2       1       3 2
      3       2       4 2
      4       3       5 1
      5       4       5 1
      6       1       6 1
      7       2       7 1
      8       3       8 1
      9       4       9 1
@<TRIPOS>ALT_TYPE
CGenFF_4.0_ALT_TYPE_SET
CGenFF_4.0 1 CG2R51 2 CG2R51 3 CG2R51 4 CG2R51 5 OG2R50 6 HGR51 7 HGR51 8 HGR52 9 HGR52
@<TRIPOS>MOLECULE
furan
 9 9 0 0 0
****
USER_CHARGES
INVALID_CHARGES
Pose:  44 Cluster:  44 Fr_nu:    379 TotEn:    -6.35
@<TRIPOS>ATOM
      1 C1        -49.3976  -20.4595  -33.4271 C.2    1 LIG      -0.26000
      2 C2        -48.6786  -19.3978  -34.0263 C.2    1 LIG      -0.26000
      3 C3        -50.3657  -19.8722  -32.6461 C.2    1 LIG       0.09300
      4 C4        -49.2587  -18.2375  -33.5689 C.2    1 LIG       0.09300
      5 O1        -50.2879  -18.5180  -32.7271 O.3    1 LIG      -0.29200
      6 H1        -49.2308  -21.5199  -33.5487 H      1 LIG       0.17500
      7 H2        -47.8424  -19.4694  -34.7067 H      1 LIG       0.17500
      8 H3        -51.1463  -20.2581  -32.0067 H      1 LIG       0.13800
      9 H4        -49.0665  -17.1882  -33.7392 H      1 LIG       0.13800
@<TRIPOS>BOND
      1       1       2 1
      2       1       3 2
      3       2       4 2
      4       3       5 1
      5       4       5 1
      6       1       6 1
      7       2       7 1
      8       3       8 1
      9       4       9 1
@<TRIPOS>ALT_TYPE
CGenFF_4.0_ALT_TYPE_SET
CGenFF_4.0 1 CG2R51 2 CG2R51 3 CG2R51 4 CG2R51 5 OG2R50 6 HGR51 7 HGR51 8 HGR52 9 HGR52
@<TRIPOS>MOLECULE
furan
 9 9 0 0 0
****
USER_CHARGES
INVALID_CHARGES
Pose:  45 Cluster:  45 Fr_nu: 899439 TotEn:    -6.29
@<TRIPOS>ATOM
      1 C1        -59.2055  -20.1806  -41.8905 C.2    1 LIG      -0.26000
      2 C2        -59.4869  -21.5541  -42.0840 C.2    1 LIG      -0.26000
      3 C3        -59.1846  -19.9830  -40.5294 C.2    1 LIG       0.09300
      4 C4        -59.6179  -22.0980  -40.8274 C.2    1 LIG       0.09300
      5 O1        -59.4350  -21.1468  -39.8743 O.3    1 LIG      -0.29200
      6 H1        -59.0392  -19.4286  -42.6483 H      1 LIG       0.17500
      7 H2        -59.5822  -22.0817  -43.0221 H      1 LIG       0.17500
      8 H3        -59.0142  -19.1205  -39.9017 H      1 LIG       0.13800
      9 H4        -59.8288  -23.0922  -40.4615 H      1 LIG       0.13800
@<TRIPOS>BOND
      1       1       2 1
      2       1       3 2
      3       2       4 2
      4       3       5 1
      5       4       5 1
      6       1       6 1
      7       2       7 1
      8       3       8 1
      9       4       9 1
@<TRIPOS>ALT_TYPE
CGenFF_4.0_ALT_TYPE_SET
CGenFF_4.0 1 CG2R51 2 CG2R51 3 CG2R51 4 CG2R51 5 OG2R50 6 HGR51 7 HGR51 8 HGR52 9 HGR52
@<TRIPOS>MOLECULE
furan
 9 9 0 0 0
****
USER_CHARGES
INVALID_CHARGES
Pose:  46 Cluster:  46 Fr_nu: 254841 TotEn:    -6.28
@<TRIPOS>ATOM
      1 C1        -77.8769  -19.9699  -31.7798 C.2    1 LIG      -0.26000
      2 C2        -76.9579  -19.3853  -30.8760 C.2    1 LIG      -0.26000
      3 C3        -78.7203  -20.7454  -31.0187 C.2    1 LIG       0.09300
      4 C4        -77.3053  -19.8451  -29.6270 C.2    1 LIG       0.09300
      5 O1        -78.3788  -20.6747  -29.7054 O.3    1 LIG      -0.29200
      6 H1        -77.9189  -19.8424  -32.8518 H      1 LIG       0.17500
      7 H2        -76.1442  -18.7127  -31.1061 H      1 LIG       0.17500
      8 H3        -79.5683  -21.3742  -31.2480 H      1 LIG       0.13800
      9 H4        -76.9102  -19.6841  -28.6346 H      1 LIG       0.13800
@<TRIPOS>BOND
      1       1       2 1
      2       1       3 2
      3       2       4 2
      4       3       5 1
      5       4       5 1
      6       1       6 1
      7       2       7 1
      8       3       8 1
      9       4       9 1
@<TRIPOS>ALT_TYPE
CGenFF_4.0_ALT_TYPE_SET
CGenFF_4.0 1 CG2R51 2 CG2R51 3 CG2R51 4 CG2R51 5 OG2R50 6 HGR51 7 HGR51 8 HGR52 9 HGR52
@<TRIPOS>MOLECULE
furan
 9 9 0 0 0
****
USER_CHARGES
INVALID_CHARGES
Pose:  47 Cluster:  47 Fr_nu: 542344 TotEn:    -6.24
@<TRIPOS>ATOM
      1 C1        -64.8612   -4.3460  -58.7692 C.2    1 LIG      -0.26000
      2 C2        -64.2620   -5.0006  -57.6666 C.2    1 LIG      -0.26000
      3 C3        -66.0523   -3.8349  -58.3088 C.2    1 LIG       0.09300
      4 C4        -65.1297   -4.8426  -56.6110 C.2    1 LIG       0.09300
      5 O1        -66.2234   -4.1331  -56.9942 O.3    1 LIG      -0.29200
      6 H1        -64.4736   -4.2583  -59.7739 H      1 LIG       0.17500
      7 H2        -63.3160   -5.5220  -57.6440 H      1 LIG       0.17500
      8 H3        -66.8477   -3.2645  -58.7662 H      1 LIG       0.13800
      9 H4        -65.1152   -5.1579  -55.5779 H      1 LIG       0.13800
@<TRIPOS>BOND
      1       1       2 1
      2       1       3 2
      3       2       4 2
      4       3       5 1
      5       4       5 1
      6       1       6 1
      7       2       7 1
      8       3       8 1
      9       4       9 1
@<TRIPOS>ALT_TYPE
CGenFF_4.0_ALT_TYPE_SET
CGenFF_4.0 1 CG2R51 2 CG2R51 3 CG2R51 4 CG2R51 5 OG2R50 6 HGR51 7 HGR51 8 HGR52 9 HGR52
@<TRIPOS>MOLECULE
furan
 9 9 0 0 0
****
USER_CHARGES
INVALID_CHARGES
Pose:  48 Cluster:  48 Fr_nu: 150095 TotEn:    -6.23
@<TRIPOS>ATOM
      1 C1        -81.3204   -7.3668  -33.9078 C.2    1 LIG      -0.26000
      2 C2        -80.3572   -7.2017  -34.9315 C.2    1 LIG      -0.26000
      3 C3        -80.6951   -8.0705  -32.9048 C.2    1 LIG       0.09300
      4 C4        -79.2119   -7.8161  -34.4811 C.2    1 LIG       0.09300
      5 O1        -79.4096   -8.3481  -33.2464 O.3    1 LIG      -0.29200
      6 H1        -82.3427   -7.0173  -33.9019 H      1 LIG       0.17500
      7 H2        -80.4820   -6.6978  -35.8791 H      1 LIG       0.17500
      8 H3        -81.0099   -8.4314  -31.9365 H      1 LIG       0.13800
      9 H4        -78.2246   -7.9544  -34.8973 H      1 LIG       0.13800
@<TRIPOS>BOND
      1       1       2 1
      2       1       3 2
      3       2       4 2
      4       3       5 1
      5       4       5 1
      6       1       6 1
      7       2       7 1
      8       3       8 1
      9       4       9 1
@<TRIPOS>ALT_TYPE
CGenFF_4.0_ALT_TYPE_SET
CGenFF_4.0 1 CG2R51 2 CG2R51 3 CG2R51 4 CG2R51 5 OG2R50 6 HGR51 7 HGR51 8 HGR52 9 HGR52
@<TRIPOS>MOLECULE
furan
 9 9 0 0 0
****
USER_CHARGES
INVALID_CHARGES
Pose:  49 Cluster:  49 Fr_nu: 485687 TotEn:    -6.18
@<TRIPOS>ATOM
      1 C1        -63.2298  -22.4546  -25.0241 C.2    1 LIG      -0.26000
      2 C2        -64.1885  -23.4058  -24.6007 C.2    1 LIG      -0.26000
      3 C3        -62.0207  -23.1102  -25.0360 C.2    1 LIG       0.09300
      4 C4        -63.4969  -24.5749  -24.3842 C.2    1 LIG       0.09300
      5 O1        -62.1749  -24.4031  -24.6474 O.3    1 LIG      -0.29200
      6 H1        -63.3988  -21.4204  -25.2871 H      1 LIG       0.17500
      7 H2        -65.2508  -23.2578  -24.4699 H      1 LIG       0.17500
      8 H3        -61.0119  -22.8139  -25.2844 H      1 LIG       0.13800
      9 H4        -63.7844  -25.5643  -24.0594 H      1 LIG       0.13800
@<TRIPOS>BOND
      1       1       2 1
      2       1       3 2
      3       2       4 2
      4       3       5 1
      5       4       5 1
      6       1       6 1
      7       2       7 1
      8       3       8 1
      9       4       9 1
@<TRIPOS>ALT_TYPE
CGenFF_4.0_ALT_TYPE_SET
CGenFF_4.0 1 CG2R51 2 CG2R51 3 CG2R51 4 CG2R51 5 OG2R50 6 HGR51 7 HGR51 8 HGR52 9 HGR52
@<TRIPOS>MOLECULE
furan
 9 9 0 0 0
****
USER_CHARGES
INVALID_CHARGES
Pose:  50 Cluster:  50 Fr_nu:  32308 TotEn:    -6.15
@<TRIPOS>ATOM
      1 C1        -52.8887    6.2622  -30.8993 C.2    1 LIG      -0.26000
      2 C2        -52.3378    5.0058  -31.2474 C.2    1 LIG      -0.26000
      3 C3        -52.7752    7.0525  -32.0194 C.2    1 LIG       0.09300
      4 C4        -51.9271    5.1178  -32.5553 C.2    1 LIG       0.09300
      5 O1        -52.1902    6.3624  -33.0333 O.3    1 LIG      -0.29200
      6 H1        -53.3146    6.5552  -29.9507 H      1 LIG       0.17500
      7 H2        -52.2512    4.1282  -30.6230 H      1 LIG       0.17500
      8 H3        -53.0490    8.0728  -32.2454 H      1 LIG       0.13800
      9 H4        -51.4554    4.4396  -33.2515 H      1 LIG       0.13800
@<TRIPOS>BOND
      1       1       2 1
      2       1       3 2
      3       2       4 2
      4       3       5 1
      5       4       5 1
      6       1       6 1
      7       2       7 1
      8       3       8 1
      9       4       9 1
@<TRIPOS>ALT_TYPE
CGenFF_4.0_ALT_TYPE_SET
CGenFF_4.0 1 CG2R51 2 CG2R51 3 CG2R51 4 CG2R51 5 OG2R50 6 HGR51 7 HGR51 8 HGR52 9 HGR52
@<TRIPOS>MOLECULE
furan
 9 9 0 0 0
****
USER_CHARGES
INVALID_CHARGES
Pose:  51 Cluster:  51 Fr_nu:  79873 TotEn:    -6.06
@<TRIPOS>ATOM
      1 C1        -59.3288  -20.6767  -41.1012 C.2    1 LIG      -0.26000
      2 C2        -58.6372  -21.8516  -40.7212 C.2    1 LIG      -0.26000
      3 C3        -59.1389  -19.7746  -40.0803 C.2    1 LIG       0.09300
      4 C4        -58.0739  -21.5838  -39.4953 C.2    1 LIG       0.09300
      5 O1        -58.3749  -20.3197  -39.0976 O.3    1 LIG      -0.29200
      6 H1        -59.8953  -20.5085  -42.0057 H      1 LIG       0.17500
      7 H2        -58.5589  -22.7778  -41.2722 H      1 LIG       0.17500
      8 H3        -59.4626  -18.7579  -39.9111 H      1 LIG       0.13800
      9 H4        -57.4632  -22.1560  -38.8122 H      1 LIG       0.13800
@<TRIPOS>BOND
      1       1       2 1
      2       1       3 2
      3       2       4 2
      4       3       5 1
      5       4       5 1
      6       1       6 1
      7       2       7 1
      8       3       8 1
      9       4       9 1
@<TRIPOS>ALT_TYPE
CGenFF_4.0_ALT_TYPE_SET
CGenFF_4.0 1 CG2R51 2 CG2R51 3 CG2R51 4 CG2R51 5 OG2R50 6 HGR51 7 HGR51 8 HGR52 9 HGR52
@<TRIPOS>MOLECULE
furan
 9 9 0 0 0
****
USER_CHARGES
INVALID_CHARGES
Pose:  52 Cluster:  52 Fr_nu:  87241 TotEn:    -6.00
@<TRIPOS>ATOM
      1 C1        -57.8406  -20.3951  -39.8378 C.2    1 LIG      -0.26000
      2 C2        -56.7856  -20.7711  -40.7031 C.2    1 LIG      -0.26000
      3 C3        -58.7873  -19.7891  -40.6306 C.2    1 LIG       0.09300
      4 C4        -57.1629  -20.3682  -41.9630 C.2    1 LIG       0.09300
      5 O1        -58.3819  -19.7687  -41.9274 O.3    1 LIG      -0.29200
      6 H1        -57.9030  -20.5464  -38.7699 H      1 LIG       0.17500
      7 H2        -55.8655  -21.2732  -40.4413 H      1 LIG       0.17500
      8 H3        -59.7523  -19.3443  -40.4355 H      1 LIG       0.13800
      9 H4        -56.7011  -20.4311  -42.9376 H      1 LIG       0.13800
@<TRIPOS>BOND
      1       1       2 1
      2       1       3 2
      3       2       4 2
      4       3       5 1
      5       4       5 1
      6       1       6 1
      7       2       7 1
      8       3       8 1
      9       4       9 1
@<TRIPOS>ALT_TYPE
CGenFF_4.0_ALT_TYPE_SET
CGenFF_4.0 1 CG2R51 2 CG2R51 3 CG2R51 4 CG2R51 5 OG2R50 6 HGR51 7 HGR51 8 HGR52 9 HGR52
@<TRIPOS>MOLECULE
furan
 9 9 0 0 0
****
USER_CHARGES
INVALID_CHARGES
Pose:  53 Cluster:  53 Fr_nu: 213300 TotEn:    -6.00
@<TRIPOS>ATOM
      1 C1        -58.4070  -20.1271  -40.1040 C.2    1 LIG      -0.26000
      2 C2        -58.1650  -19.7079  -41.4340 C.2    1 LIG      -0.26000
      3 C3        -57.1815  -20.4722  -39.5833 C.2    1 LIG       0.09300
      4 C4        -56.8088  -19.8266  -41.6312 C.2    1 LIG       0.09300
      5 O1        -56.2021  -20.2918  -40.5078 O.3    1 LIG      -0.29200
      6 H1        -59.3559  -20.1726  -39.5895 H      1 LIG       0.17500
      7 H2        -58.8885  -19.3622  -42.1582 H      1 LIG       0.17500
      8 H3        -56.8549  -20.8427  -38.6225 H      1 LIG       0.13800
      9 H4        -56.1553  -19.6309  -42.4688 H      1 LIG       0.13800
@<TRIPOS>BOND
      1       1       2 1
      2       1       3 2
      3       2       4 2
      4       3       5 1
      5       4       5 1
      6       1       6 1
      7       2       7 1
      8       3       8 1
      9       4       9 1
@<TRIPOS>ALT_TYPE
CGenFF_4.0_ALT_TYPE_SET
CGenFF_4.0 1 CG2R51 2 CG2R51 3 CG2R51 4 CG2R51 5 OG2R50 6 HGR51 7 HGR51 8 HGR52 9 HGR52
@<TRIPOS>MOLECULE
furan
 9 9 0 0 0
****
USER_CHARGES
INVALID_CHARGES
Pose:  54 Cluster:  54 Fr_nu: 631244 TotEn:    -5.93
@<TRIPOS>ATOM
      1 C1        -49.3293  -10.5691  -27.8104 C.2    1 LIG      -0.26000
      2 C2        -48.5847  -11.6697  -27.3230 C.2    1 LIG      -0.26000
      3 C3        -48.4389   -9.5272  -27.9272 C.2    1 LIG       0.09300
      4 C4        -47.2924  -11.2219  -27.1769 C.2    1 LIG       0.09300
      5 O1        -47.1951   -9.9169  -27.5431 O.3    1 LIG      -0.29200
      6 H1        -50.3832  -10.5388  -28.0465 H      1 LIG       0.17500
      7 H2        -48.9449  -12.6648  -27.1057 H      1 LIG       0.17500
      8 H3        -48.5276   -8.5007  -28.2521 H      1 LIG       0.13800
      9 H4        -46.3747  -11.6833  -26.8421 H      1 LIG       0.13800
@<TRIPOS>BOND
      1       1       2 1
      2       1       3 2
      3       2       4 2
      4       3       5 1
      5       4       5 1
      6       1       6 1
      7       2       7 1
      8       3       8 1
      9       4       9 1
@<TRIPOS>ALT_TYPE
CGenFF_4.0_ALT_TYPE_SET
CGenFF_4.0 1 CG2R51 2 CG2R51 3 CG2R51 4 CG2R51 5 OG2R50 6 HGR51 7 HGR51 8 HGR52 9 HGR52
@<TRIPOS>MOLECULE
furan
 9 9 0 0 0
****
USER_CHARGES
INVALID_CHARGES
Pose:  55 Cluster:  55 Fr_nu: 105412 TotEn:    -5.90
@<TRIPOS>ATOM
      1 C1        -61.7650   -0.4087  -25.0989 C.2    1 LIG      -0.26000
      2 C2        -61.3259   -1.7535  -25.1429 C.2    1 LIG      -0.26000
      3 C3        -63.1352   -0.4504  -25.2134 C.2    1 LIG       0.09300
      4 C4        -62.4589   -2.5210  -25.2810 C.2    1 LIG       0.09300
      5 O1        -63.5660   -1.7343  -25.3247 O.3    1 LIG      -0.29200
      6 H1        -61.1588    0.4798  -24.9970 H      1 LIG       0.17500
      7 H2        -60.3105   -2.1177  -25.0813 H      1 LIG       0.17500
      8 H3        -63.9073    0.3050  -25.2306 H      1 LIG       0.13800
      9 H4        -62.6371   -3.5837  -25.3584 H      1 LIG       0.13800
@<TRIPOS>BOND
      1       1       2 1
      2       1       3 2
      3       2       4 2
      4       3       5 1
      5       4       5 1
      6       1       6 1
      7       2       7 1
      8       3       8 1
      9       4       9 1
@<TRIPOS>ALT_TYPE
CGenFF_4.0_ALT_TYPE_SET
CGenFF_4.0 1 CG2R51 2 CG2R51 3 CG2R51 4 CG2R51 5 OG2R50 6 HGR51 7 HGR51 8 HGR52 9 HGR52
@<TRIPOS>MOLECULE
furan
 9 9 0 0 0
****
USER_CHARGES
INVALID_CHARGES
Pose:  56 Cluster:  56 Fr_nu: 1197510 TotEn:    -5.87
@<TRIPOS>ATOM
      1 C1        -80.0066   -6.8915  -34.4381 C.2    1 LIG      -0.26000
      2 C2        -80.2110   -5.9009  -33.4480 C.2    1 LIG      -0.26000
      3 C3        -80.2767   -8.0972  -33.8335 C.2    1 LIG       0.09300
      4 C4        -80.5917   -6.5718  -32.3092 C.2    1 LIG       0.09300
      5 O1        -80.6342   -7.9110  -32.5359 O.3    1 LIG      -0.29200
      6 H1        -79.7001   -6.7451  -35.4637 H      1 LIG       0.17500
      7 H2        -80.0956   -4.8317  -33.5517 H      1 LIG       0.17500
      8 H3        -80.2631   -9.1230  -34.1721 H      1 LIG       0.13800
      9 H4        -80.8536   -6.2583  -31.3092 H      1 LIG       0.13800
@<TRIPOS>BOND
      1       1       2 1
      2       1       3 2
      3       2       4 2
      4       3       5 1
      5       4       5 1
      6       1       6 1
      7       2       7 1
      8       3       8 1
      9       4       9 1
@<TRIPOS>ALT_TYPE
CGenFF_4.0_ALT_TYPE_SET
CGenFF_4.0 1 CG2R51 2 CG2R51 3 CG2R51 4 CG2R51 5 OG2R50 6 HGR51 7 HGR51 8 HGR52 9 HGR52
@<TRIPOS>MOLECULE
furan
 9 9 0 0 0
****
USER_CHARGES
INVALID_CHARGES
Pose:  57 Cluster:  57 Fr_nu: 1270207 TotEn:    -5.70
@<TRIPOS>ATOM
      1 C1        -47.7635  -10.9427  -27.2532 C.2    1 LIG      -0.26000
      2 C2        -48.7545  -10.0491  -27.7248 C.2    1 LIG      -0.26000
      3 C3        -48.4097  -11.8230  -26.4168 C.2    1 LIG       0.09300
      4 C4        -49.9357  -10.4470  -27.1431 C.2    1 LIG       0.09300
      5 O1        -49.7341  -11.5277  -26.3444 O.3    1 LIG      -0.29200
      6 H1        -46.7099  -10.9447  -27.4925 H      1 LIG       0.17500
      7 H2        -48.6241   -9.2189  -28.4040 H      1 LIG       0.17500
      8 H3        -48.0869  -12.6703  -25.8296 H      1 LIG       0.13800
      9 H4        -50.9525  -10.0856  -27.1931 H      1 LIG       0.13800
@<TRIPOS>BOND
      1       1       2 1
      2       1       3 2
      3       2       4 2
      4       3       5 1
      5       4       5 1
      6       1       6 1
      7       2       7 1
      8       3       8 1
      9       4       9 1
@<TRIPOS>ALT_TYPE
CGenFF_4.0_ALT_TYPE_SET
CGenFF_4.0 1 CG2R51 2 CG2R51 3 CG2R51 4 CG2R51 5 OG2R50 6 HGR51 7 HGR51 8 HGR52 9 HGR52
@<TRIPOS>MOLECULE
furan
 9 9 0 0 0
****
USER_CHARGES
INVALID_CHARGES
Pose:  58 Cluster:  58 Fr_nu:    130 TotEn:    -5.60
@<TRIPOS>ATOM
      1 C1        -77.5891  -10.8143  -49.7932 C.2    1 LIG      -0.26000
      2 C2        -76.2726  -10.7833  -50.3119 C.2    1 LIG      -0.26000
      3 C3        -78.0015   -9.5041  -49.7192 C.2    1 LIG       0.09300
      4 C4        -75.9744   -9.4564  -50.5180 C.2    1 LIG       0.09300
      5 O1        -77.0231   -8.6702  -50.1593 O.3    1 LIG      -0.29200
      6 H1        -78.1652  -11.6828  -49.5084 H      1 LIG       0.17500
      7 H2        -75.6225  -11.6230  -50.5108 H      1 LIG       0.17500
      8 H3        -78.9135   -9.0246  -49.3947 H      1 LIG       0.13800
      9 H4        -75.1061   -8.9350  -50.8939 H      1 LIG       0.13800
@<TRIPOS>BOND
      1       1       2 1
      2       1       3 2
      3       2       4 2
      4       3       5 1
      5       4       5 1
      6       1       6 1
      7       2       7 1
      8       3       8 1
      9       4       9 1
@<TRIPOS>ALT_TYPE
CGenFF_4.0_ALT_TYPE_SET
CGenFF_4.0 1 CG2R51 2 CG2R51 3 CG2R51 4 CG2R51 5 OG2R50 6 HGR51 7 HGR51 8 HGR52 9 HGR52
@<TRIPOS>MOLECULE
furan
 9 9 0 0 0
****
USER_CHARGES
INVALID_CHARGES
Pose:  59 Cluster:  59 Fr_nu: 1122296 TotEn:    -5.42
@<TRIPOS>ATOM
      1 C1        -80.7486   -7.7170  -34.0392 C.2    1 LIG      -0.26000
      2 C2        -80.9518   -6.5075  -33.3329 C.2    1 LIG      -0.26000
      3 C3        -79.5635   -7.5666  -34.7212 C.2    1 LIG       0.09300
      4 C4        -79.8764   -5.7043  -33.6334 C.2    1 LIG       0.09300
      5 O1        -79.0255   -6.3426  -34.4791 O.3    1 LIG      -0.29200
      6 H1        -81.3863   -8.5891  -34.0504 H      1 LIG       0.17500
      7 H2        -81.7786   -6.2531  -32.6855 H      1 LIG       0.17500
      8 H3        -78.9966   -8.2036  -35.3844 H      1 LIG       0.13800
      9 H4        -79.5847   -4.7057  -33.3422 H      1 LIG       0.13800
@<TRIPOS>BOND
      1       1       2 1
      2       1       3 2
      3       2       4 2
      4       3       5 1
      5       4       5 1
      6       1       6 1
      7       2       7 1
      8       3       8 1
      9       4       9 1
@<TRIPOS>ALT_TYPE
CGenFF_4.0_ALT_TYPE_SET
CGenFF_4.0 1 CG2R51 2 CG2R51 3 CG2R51 4 CG2R51 5 OG2R50 6 HGR51 7 HGR51 8 HGR52 9 HGR52
@<TRIPOS>MOLECULE
furan
 9 9 0 0 0
****
USER_CHARGES
INVALID_CHARGES
Pose:  60 Cluster:  60 Fr_nu: 2549355 TotEn:    -4.87
@<TRIPOS>ATOM
      1 C1        -76.6040  -11.0575  -48.9502 C.2    1 LIG      -0.26000
      2 C2        -78.0057  -10.8882  -48.8512 C.2    1 LIG      -0.26000
      3 C3        -76.2463  -10.5675  -50.1847 C.2    1 LIG       0.09300
      4 C4        -78.4046  -10.3067  -50.0322 C.2    1 LIG       0.09300
      5 O1        -77.3380  -10.1078  -50.8505 O.3    1 LIG      -0.29200
      6 H1        -75.9380  -11.4839  -48.2141 H      1 LIG       0.17500
      7 H2        -78.6452  -11.1563  -48.0226 H      1 LIG       0.17500
      8 H3        -75.3065  -10.4777  -50.7097 H      1 LIG       0.13800
      9 H4        -79.3599   -9.9886  -50.4236 H      1 LIG       0.13800
@<TRIPOS>BOND
      1       1       2 1
      2       1       3 2
      3       2       4 2
      4       3       5 1
      5       4       5 1
      6       1       6 1
      7       2       7 1
      8       3       8 1
      9       4       9 1
@<TRIPOS>ALT_TYPE
CGenFF_4.0_ALT_TYPE_SET
CGenFF_4.0 1 CG2R51 2 CG2R51 3 CG2R51 4 CG2R51 5 OG2R50 6 HGR51 7 HGR51 8 HGR52 9 HGR52
@<TRIPOS>MOLECULE
furan
 9 9 0 0 0
****
USER_CHARGES
INVALID_CHARGES
Pose:  61 Cluster:  61 Fr_nu: 2550718 TotEn:    -4.82
@<TRIPOS>ATOM
      1 C1        -76.9745   -8.4474  -50.6188 C.2    1 LIG      -0.26000
      2 C2        -77.9905   -9.3823  -50.3075 C.2    1 LIG      -0.26000
      3 C3        -75.7941   -9.0096  -50.1915 C.2    1 LIG       0.09300
      4 C4        -77.3585  -10.4492  -49.7123 C.2    1 LIG       0.09300
      5 O1        -76.0195  -10.2299  -49.6379 O.3    1 LIG      -0.29200
      6 H1        -77.0883   -7.4840  -51.0945 H      1 LIG       0.17500
      7 H2        -79.0507   -9.2901  -50.4940 H      1 LIG       0.17500
      8 H3        -74.7631   -8.6873  -50.2087 H      1 LIG       0.13800
      9 H4        -77.7014  -11.3905  -49.3081 H      1 LIG       0.13800
@<TRIPOS>BOND
      1       1       2 1
      2       1       3 2
      3       2       4 2
      4       3       5 1
      5       4       5 1
      6       1       6 1
      7       2       7 1
      8       3       8 1
      9       4       9 1
@<TRIPOS>ALT_TYPE
CGenFF_4.0_ALT_TYPE_SET
CGenFF_4.0 1 CG2R51 2 CG2R51 3 CG2R51 4 CG2R51 5 OG2R50 6 HGR51 7 HGR51 8 HGR52 9 HGR52
@<TRIPOS>MOLECULE
furan
 9 9 0 0 0
****
USER_CHARGES
INVALID_CHARGES
Pose:  62 Cluster:  62 Fr_nu: 117277 TotEn:    -4.58
@<TRIPOS>ATOM
      1 C1        -57.9527  -20.1745  -40.2914 C.2    1 LIG      -0.26000
      2 C2        -57.9543  -20.2918  -41.7019 C.2    1 LIG      -0.26000
      3 C3        -59.2733  -20.1072  -39.9122 C.2    1 LIG       0.09300
      4 C4        -59.2757  -20.2880  -42.0840 C.2    1 LIG       0.09300
      5 O1        -60.0861  -20.1759  -40.9990 O.3    1 LIG      -0.29200
      6 H1        -57.0963  -20.1424  -39.6335 H      1 LIG       0.17500
      7 H2        -57.0993  -20.3696  -42.3578 H      1 LIG       0.17500
      8 H3        -59.7737  -20.0155  -38.9592 H      1 LIG       0.13800
      9 H4        -59.7781  -20.3541  -43.0381 H      1 LIG       0.13800
@<TRIPOS>BOND
      1       1       2 1
      2       1       3 2
      3       2       4 2
      4       3       5 1
      5       4       5 1
      6       1       6 1
      7       2       7 1
      8       3       8 1
      9       4       9 1
@<TRIPOS>ALT_TYPE
CGenFF_4.0_ALT_TYPE_SET
CGenFF_4.0 1 CG2R51 2 CG2R51 3 CG2R51 4 CG2R51 5 OG2R50 6 HGR51 7 HGR51 8 HGR52 9 HGR52
@<TRIPOS>MOLECULE
furan
 9 9 0 0 0
****
USER_CHARGES
INVALID_CHARGES
Pose:  63 Cluster:  63 Fr_nu:    205 TotEn:    -4.34
@<TRIPOS>ATOM
      1 C1        -77.8302   -9.7541  -49.3164 C.2    1 LIG      -0.26000
      2 C2        -76.7168   -8.9003  -49.5023 C.2    1 LIG      -0.26000
      3 C3        -77.6889  -10.7709  -50.2319 C.2    1 LIG       0.09300
      4 C4        -75.9744   -9.4564  -50.5180 C.2    1 LIG       0.09300
      5 O1        -76.5601  -10.5969  -50.9681 O.3    1 LIG      -0.29200
      6 H1        -78.6353   -9.6420  -48.6047 H      1 LIG       0.17500
      7 H2        -76.4843   -7.9933  -48.9632 H      1 LIG       0.17500
      8 H3        -78.2733  -11.6472  -50.4721 H      1 LIG       0.13800
      9 H4        -75.0538   -9.1779  -51.0100 H      1 LIG       0.13800
@<TRIPOS>BOND
      1       1       2 1
      2       1       3 2
      3       2       4 2
      4       3       5 1
      5       4       5 1
      6       1       6 1
      7       2       7 1
      8       3       8 1
      9       4       9 1
@<TRIPOS>ALT_TYPE
CGenFF_4.0_ALT_TYPE_SET
CGenFF_4.0 1 CG2R51 2 CG2R51 3 CG2R51 4 CG2R51 5 OG2R50 6 HGR51 7 HGR51 8 HGR52 9 HGR52
@<TRIPOS>MOLECULE
pyrimidine
 10 10 0 0 0
****
USER_CHARGES
INVALID_CHARGES
Pose:   1 Cluster:   1 Fr_nu: 950158 TotEn:   -17.66
@<TRIPOS>ATOM
      1 C1        -49.4734  -12.4592  -27.3985 C.ar   1 LIG      -0.13100
      2 C2        -49.1042  -11.9324  -26.1775 C.ar   1 LIG       0.28900
      3 C3        -50.7401  -13.0035  -27.4555 C.ar   1 LIG       0.28900
      4 C4        -51.1133  -12.4910  -25.2726 C.ar   1 LIG       0.50700
      5 N1        -49.9022  -11.9315  -25.0896 N.ar   1 LIG      -0.71900
      6 N2        -51.5897  -13.0366  -26.4080 N.ar   1 LIG      -0.71900
      7 H1        -48.8126  -12.4465  -28.2549 H      1 LIG       0.11500
      8 H2        -48.1272  -11.4832  -26.0364 H      1 LIG       0.11400
      9 H3        -51.1180  -13.4419  -28.3728 H      1 LIG       0.11400
     10 H4        -51.7746  -12.5048  -24.4149 H      1 LIG       0.14100
@<TRIPOS>BOND
      1       1       2 ar
      2       1       3 ar
      3       2       5 ar
      4       3       6 ar
      5       4       5 ar
      6       4       6 ar
      7       1       7 1
      8       2       8 1
      9       3       9 1
     10       4      10 1
@<TRIPOS>ALT_TYPE
CGenFF_4.0_ALT_TYPE_SET
CGenFF_4.0 1 CG2R61 2 CG2R61 3 CG2R61 4 CG2R64 5 NG2R62 6 NG2R62 7 HGR61 8 HGR62 9 HGR62 10 HGR62
@<TRIPOS>MOLECULE
pyrimidine
 10 10 0 0 0
****
USER_CHARGES
INVALID_CHARGES
Pose:   2 Cluster:   2 Fr_nu: 3007895 TotEn:   -16.42
@<TRIPOS>ATOM
      1 C1        -78.5215  -11.3714  -48.4577 C.ar   1 LIG      -0.13100
      2 C2        -78.1195  -10.4126  -49.3652 C.ar   1 LIG       0.28900
      3 C3        -77.6007  -12.3638  -48.1905 C.ar   1 LIG       0.28900
      4 C4        -76.1051  -11.4328  -49.6268 C.ar   1 LIG       0.50700
      5 N1        -76.9139  -10.4126  -49.9709 N.ar   1 LIG      -0.71900
      6 N2        -76.3788  -12.4257  -48.7592 N.ar   1 LIG      -0.71900
      7 H1        -79.4950  -11.3468  -47.9868 H      1 LIG       0.11500
      8 H2        -78.7757   -9.5934  -49.6384 H      1 LIG       0.11400
      9 H3        -77.8272  -13.1612  -47.4909 H      1 LIG       0.11400
     10 H4        -75.1307  -11.4583  -50.0991 H      1 LIG       0.14100
@<TRIPOS>BOND
      1       1       2 ar
      2       1       3 ar
      3       2       5 ar
      4       3       6 ar
      5       4       5 ar
      6       4       6 ar
      7       1       7 1
      8       2       8 1
      9       3       9 1
     10       4      10 1
@<TRIPOS>ALT_TYPE
CGenFF_4.0_ALT_TYPE_SET
CGenFF_4.0 1 CG2R61 2 CG2R61 3 CG2R61 4 CG2R64 5 NG2R62 6 NG2R62 7 HGR61 8 HGR62 9 HGR62 10 HGR62
@<TRIPOS>MOLECULE
pyrimidine
 10 10 0 0 0
****
USER_CHARGES
INVALID_CHARGES
Pose:   3 Cluster:   3 Fr_nu: 2249172 TotEn:   -15.28
@<TRIPOS>ATOM
      1 C1        -50.5075  -11.8995  -27.0718 C.ar   1 LIG      -0.13100
      2 C2        -50.5075  -11.0125  -26.0146 C.ar   1 LIG       0.28900
      3 C3        -51.4605  -12.8959  -27.0151 C.ar   1 LIG       0.28900
      4 C4        -52.2486  -12.0992  -25.0375 C.ar   1 LIG       0.50700
      5 N1        -51.3670  -11.0830  -24.9770 N.ar   1 LIG      -0.71900
      6 N2        -52.3500  -13.0261  -26.0091 N.ar   1 LIG      -0.71900
      7 H1        -49.8060  -11.8192  -27.8913 H      1 LIG       0.11500
      8 H2        -49.7947  -10.1961  -25.9716 H      1 LIG       0.11400
      9 H3        -51.5370  -13.6399  -27.8006 H      1 LIG       0.11400
     10 H4        -52.9504  -12.1805  -24.2164 H      1 LIG       0.14100
@<TRIPOS>BOND
      1       1       2 ar
      2       1       3 ar
      3       2       5 ar
      4       3       6 ar
      5       4       5 ar
      6       4       6 ar
      7       1       7 1
      8       2       8 1
      9       3       9 1
     10       4      10 1
@<TRIPOS>ALT_TYPE
CGenFF_4.0_ALT_TYPE_SET
CGenFF_4.0 1 CG2R61 2 CG2R61 3 CG2R61 4 CG2R64 5 NG2R62 6 NG2R62 7 HGR61 8 HGR62 9 HGR62 10 HGR62
@<TRIPOS>MOLECULE
pyrimidine
 10 10 0 0 0
****
USER_CHARGES
INVALID_CHARGES
Pose:   4 Cluster:   4 Fr_nu:  95711 TotEn:   -14.64
@<TRIPOS>ATOM
      1 C1        -62.9087   -1.8029  -25.7724 C.ar   1 LIG      -0.13100
      2 C2        -62.0768   -0.7788  -25.3678 C.ar   1 LIG       0.28900
      3 C3        -62.7085   -3.0169  -25.1478 C.ar   1 LIG       0.28900
      4 C4        -61.0236   -2.1501  -23.8922 C.ar   1 LIG       0.50700
      5 N1        -61.1199   -0.9179  -24.4269 N.ar   1 LIG      -0.71900
      6 N2        -61.7716   -3.2269  -24.2000 N.ar   1 LIG      -0.71900
      7 H1        -63.6682   -1.6631  -26.5300 H      1 LIG       0.11500
      8 H2        -62.1593    0.2114  -25.8025 H      1 LIG       0.11400
      9 H3        -63.3139   -3.8807  -25.4003 H      1 LIG       0.11400
     10 H4        -60.2625   -2.2906  -23.1344 H      1 LIG       0.14100
@<TRIPOS>BOND
      1       1       2 ar
      2       1       3 ar
      3       2       5 ar
      4       3       6 ar
      5       4       5 ar
      6       4       6 ar
      7       1       7 1
      8       2       8 1
      9       3       9 1
     10       4      10 1
@<TRIPOS>ALT_TYPE
CGenFF_4.0_ALT_TYPE_SET
CGenFF_4.0 1 CG2R61 2 CG2R61 3 CG2R61 4 CG2R64 5 NG2R62 6 NG2R62 7 HGR61 8 HGR62 9 HGR62 10 HGR62
@<TRIPOS>MOLECULE
pyrimidine
 10 10 0 0 0
****
USER_CHARGES
INVALID_CHARGES
Pose:   5 Cluster:   5 Fr_nu: 287837 TotEn:   -14.11
@<TRIPOS>ATOM
      1 C1        -62.6353    0.4361  -25.6454 C.ar   1 LIG      -0.13100
      2 C2        -63.0103   -0.8800  -25.8241 C.ar   1 LIG       0.28900
      3 C3        -61.3858    0.6311  -25.0933 C.ar   1 LIG       0.28900
      4 C4        -61.0377   -1.6114  -24.9636 C.ar   1 LIG       0.50700
      5 N1        -62.2335   -1.9322  -25.4932 N.ar   1 LIG      -0.71900
      6 N2        -60.5576   -0.3734  -24.7391 N.ar   1 LIG      -0.71900
      7 H1        -63.2790    1.2610  -25.9200 H      1 LIG       0.11500
      8 H2        -63.9750   -1.1319  -26.2511 H      1 LIG       0.11400
      9 H3        -61.0048    1.6307  -24.9145 H      1 LIG       0.11400
     10 H4        -60.3934   -2.4373  -24.6876 H      1 LIG       0.14100
@<TRIPOS>BOND
      1       1       2 ar
      2       1       3 ar
      3       2       5 ar
      4       3       6 ar
      5       4       5 ar
      6       4       6 ar
      7       1       7 1
      8       2       8 1
      9       3       9 1
     10       4      10 1
@<TRIPOS>ALT_TYPE
CGenFF_4.0_ALT_TYPE_SET
CGenFF_4.0 1 CG2R61 2 CG2R61 3 CG2R61 4 CG2R64 5 NG2R62 6 NG2R62 7 HGR61 8 HGR62 9 HGR62 10 HGR62
@<TRIPOS>MOLECULE
pyrimidine
 10 10 0 0 0
****
USER_CHARGES
INVALID_CHARGES
Pose:   6 Cluster:   6 Fr_nu: 1929155 TotEn:   -13.82
@<TRIPOS>ATOM
      1 C1        -49.8080  -11.3685  -27.4502 C.ar   1 LIG      -0.13100
      2 C2        -49.6126  -12.4735  -26.6468 C.ar   1 LIG       0.28900
      3 C3        -50.0680  -10.1867  -26.7870 C.ar   1 LIG       0.28900
      4 C4        -49.9260  -11.2279  -24.7714 C.ar   1 LIG       0.50700
      5 N1        -49.6647  -12.4390  -25.2991 N.ar   1 LIG      -0.71900
      6 N2        -50.1347  -10.0798  -25.4437 N.ar   1 LIG      -0.71900
      7 H1        -49.7606  -11.4251  -28.5294 H      1 LIG       0.11500
      8 H2        -49.4027  -13.4463  -27.0780 H      1 LIG       0.11400
      9 H3        -50.2357   -9.2653  -27.3340 H      1 LIG       0.11400
     10 H4        -49.9746  -11.1712  -23.6908 H      1 LIG       0.14100
@<TRIPOS>BOND
      1       1       2 ar
      2       1       3 ar
      3       2       5 ar
      4       3       6 ar
      5       4       5 ar
      6       4       6 ar
      7       1       7 1
      8       2       8 1
      9       3       9 1
     10       4      10 1
@<TRIPOS>ALT_TYPE
CGenFF_4.0_ALT_TYPE_SET
CGenFF_4.0 1 CG2R61 2 CG2R61 3 CG2R61 4 CG2R64 5 NG2R62 6 NG2R62 7 HGR61 8 HGR62 9 HGR62 10 HGR62
@<TRIPOS>MOLECULE
pyrimidine
 10 10 0 0 0
****
USER_CHARGES
INVALID_CHARGES
Pose:   7 Cluster:   7 Fr_nu: 2937489 TotEn:   -13.80
@<TRIPOS>ATOM
      1 C1        -78.1566   -9.9531  -50.0080 C.ar   1 LIG      -0.13100
      2 C2        -79.2731  -10.6175  -49.5427 C.ar   1 LIG       0.28900
      3 C3        -76.9424  -10.4900  -49.6320 C.ar   1 LIG       0.28900
      4 C4        -77.9778  -12.1478  -48.4716 C.ar   1 LIG       0.50700
      5 N1        -79.2200  -11.7220  -48.7696 N.ar   1 LIG      -0.71900
      6 N2        -76.8155  -11.5903  -48.8616 N.ar   1 LIG      -0.71900
      7 H1        -78.2286   -9.0687  -50.6269 H      1 LIG       0.11500
      8 H2        -80.2710  -10.2694  -49.7861 H      1 LIG       0.11400
      9 H3        -76.0096  -10.0362  -49.9489 H      1 LIG       0.11400
     10 H4        -77.9054  -13.0326  -47.8510 H      1 LIG       0.14100
@<TRIPOS>BOND
      1       1       2 ar
      2       1       3 ar
      3       2       5 ar
      4       3       6 ar
      5       4       5 ar
      6       4       6 ar
      7       1       7 1
      8       2       8 1
      9       3       9 1
     10       4      10 1
@<TRIPOS>ALT_TYPE
CGenFF_4.0_ALT_TYPE_SET
CGenFF_4.0 1 CG2R61 2 CG2R61 3 CG2R61 4 CG2R64 5 NG2R62 6 NG2R62 7 HGR61 8 HGR62 9 HGR62 10 HGR62
@<TRIPOS>MOLECULE
pyrimidine
 10 10 0 0 0
****
USER_CHARGES
INVALID_CHARGES
Pose:   8 Cluster:   8 Fr_nu:  19917 TotEn:   -13.43
@<TRIPOS>ATOM
      1 C1        -51.7961    3.2603  -34.5578 C.ar   1 LIG      -0.13100
      2 C2        -51.6990    3.9607  -35.7429 C.ar   1 LIG       0.28900
      3 C3        -52.1925    3.9963  -33.4600 C.ar   1 LIG       0.28900
      4 C4        -52.3433    5.8842  -34.7171 C.ar   1 LIG       0.50700
      5 N1        -51.9661    5.2781  -35.8590 N.ar   1 LIG      -0.71900
      6 N2        -52.4750    5.3149  -33.5038 N.ar   1 LIG      -0.71900
      7 H1        -51.5755    2.2032  -34.4935 H      1 LIG       0.11500
      8 H2        -51.3945    3.4668  -36.6593 H      1 LIG       0.11400
      9 H3        -52.2964    3.5323  -32.4852 H      1 LIG       0.11400
     10 H4        -52.5631    6.9429  -34.7810 H      1 LIG       0.14100
@<TRIPOS>BOND
      1       1       2 ar
      2       1       3 ar
      3       2       5 ar
      4       3       6 ar
      5       4       5 ar
      6       4       6 ar
      7       1       7 1
      8       2       8 1
      9       3       9 1
     10       4      10 1
@<TRIPOS>ALT_TYPE
CGenFF_4.0_ALT_TYPE_SET
CGenFF_4.0 1 CG2R61 2 CG2R61 3 CG2R61 4 CG2R64 5 NG2R62 6 NG2R62 7 HGR61 8 HGR62 9 HGR62 10 HGR62
@<TRIPOS>MOLECULE
pyrimidine
 10 10 0 0 0
****
USER_CHARGES
INVALID_CHARGES
Pose:   9 Cluster:   9 Fr_nu: 2661794 TotEn:   -13.34
@<TRIPOS>ATOM
      1 C1        -82.6963  -29.9392  -52.1606 C.ar   1 LIG      -0.13100
      2 C2        -83.8370  -29.8543  -52.9327 C.ar   1 LIG       0.28900
      3 C3        -81.5068  -29.7292  -52.8278 C.ar   1 LIG       0.28900
      4 C4        -82.6069  -29.4004  -54.7896 C.ar   1 LIG       0.50700
      5 N1        -83.8288  -29.5857  -54.2549 N.ar   1 LIG      -0.71900
      6 N2        -81.4249  -29.4568  -54.1466 N.ar   1 LIG      -0.71900
      7 H1        -82.7323  -30.1563  -51.1015 H      1 LIG       0.11500
      8 H2        -84.8184  -30.0048  -52.4962 H      1 LIG       0.11400
      9 H3        -80.5579  -29.7764  -52.3045 H      1 LIG       0.11400
     10 H4        -82.5706  -29.1841  -55.8503 H      1 LIG       0.14100
@<TRIPOS>BOND
      1       1       2 ar
      2       1       3 ar
      3       2       5 ar
      4       3       6 ar
      5       4       5 ar
      6       4       6 ar
      7       1       7 1
      8       2       8 1
      9       3       9 1
     10       4      10 1
@<TRIPOS>ALT_TYPE
CGenFF_4.0_ALT_TYPE_SET
CGenFF_4.0 1 CG2R61 2 CG2R61 3 CG2R61 4 CG2R64 5 NG2R62 6 NG2R62 7 HGR61 8 HGR62 9 HGR62 10 HGR62
@<TRIPOS>MOLECULE
pyrimidine
 10 10 0 0 0
****
USER_CHARGES
INVALID_CHARGES
Pose:  10 Cluster:  10 Fr_nu: 439334 TotEn:   -13.23
@<TRIPOS>ATOM
      1 C1        -47.1235  -12.0226  -45.2987 C.ar   1 LIG      -0.13100
      2 C2        -47.1122  -11.2409  -44.1614 C.ar   1 LIG       0.28900
      3 C3        -48.3109  -12.6737  -45.5638 C.ar   1 LIG       0.28900
      4 C4        -49.2720  -11.7840  -43.7060 C.ar   1 LIG       0.50700
      5 N1        -48.1725  -11.0984  -43.3393 N.ar   1 LIG      -0.71900
      6 N2        -49.4090  -12.5767  -44.7860 N.ar   1 LIG      -0.71900
      7 H1        -46.2579  -12.1189  -45.9403 H      1 LIG       0.11500
      8 H2        -46.2233  -10.6912  -43.8714 H      1 LIG       0.11400
      9 H3        -48.4150  -13.3113  -46.4351 H      1 LIG       0.11400
     10 H4        -50.1385  -11.6886  -43.0631 H      1 LIG       0.14100
@<TRIPOS>BOND
      1       1       2 ar
      2       1       3 ar
      3       2       5 ar
      4       3       6 ar
      5       4       5 ar
      6       4       6 ar
      7       1       7 1
      8       2       8 1
      9       3       9 1
     10       4      10 1
@<TRIPOS>ALT_TYPE
CGenFF_4.0_ALT_TYPE_SET
CGenFF_4.0 1 CG2R61 2 CG2R61 3 CG2R61 4 CG2R64 5 NG2R62 6 NG2R62 7 HGR61 8 HGR62 9 HGR62 10 HGR62
@<TRIPOS>MOLECULE
pyrimidine
 10 10 0 0 0
****
USER_CHARGES
INVALID_CHARGES
Pose:  11 Cluster:  11 Fr_nu:   4913 TotEn:   -12.94
@<TRIPOS>ATOM
      1 C1        -52.6168    4.6560  -31.1353 C.ar   1 LIG      -0.13100
      2 C2        -52.5195    6.0308  -31.0646 C.ar   1 LIG       0.28900
      3 C3        -52.6567    4.1250  -32.4082 C.ar   1 LIG       0.28900
      4 C4        -52.5116    6.1970  -33.3316 C.ar   1 LIG       0.50700
      5 N1        -52.4645    6.8349  -32.1466 N.ar   1 LIG      -0.71900
      6 N2        -52.6061    4.8687  -33.5328 N.ar   1 LIG      -0.71900
      7 H1        -52.6594    4.0351  -30.2504 H      1 LIG       0.11500
      8 H2        -52.4821    6.5387  -30.1070 H      1 LIG       0.11400
      9 H3        -52.7333    3.0543  -32.5639 H      1 LIG       0.11400
     10 H4        -52.4701    6.8185  -34.2177 H      1 LIG       0.14100
@<TRIPOS>BOND
      1       1       2 ar
      2       1       3 ar
      3       2       5 ar
      4       3       6 ar
      5       4       5 ar
      6       4       6 ar
      7       1       7 1
      8       2       8 1
      9       3       9 1
     10       4      10 1
@<TRIPOS>ALT_TYPE
CGenFF_4.0_ALT_TYPE_SET
CGenFF_4.0 1 CG2R61 2 CG2R61 3 CG2R61 4 CG2R64 5 NG2R62 6 NG2R62 7 HGR61 8 HGR62 9 HGR62 10 HGR62
@<TRIPOS>MOLECULE
pyrimidine
 10 10 0 0 0
****
USER_CHARGES
INVALID_CHARGES
Pose:  12 Cluster:  12 Fr_nu: 2337970 TotEn:   -12.83
@<TRIPOS>ATOM
      1 C1        -64.0012    1.6053  -26.5716 C.ar   1 LIG      -0.13100
      2 C2        -63.2476    2.1119  -25.5323 C.ar   1 LIG       0.28900
      3 C3        -64.4932    0.3296  -26.3858 C.ar   1 LIG       0.28900
      4 C4        -63.5238    0.2003  -24.3338 C.ar   1 LIG       0.50700
      5 N1        -62.9883    1.4343  -24.3948 N.ar   1 LIG      -0.71900
      6 N2        -64.2731   -0.4045  -25.2754 N.ar   1 LIG      -0.71900
      7 H1        -64.1934    2.1713  -27.4732 H      1 LIG       0.11500
      8 H2        -62.8188    3.1066  -25.5876 H      1 LIG       0.11400
      9 H3        -65.0957   -0.1524  -27.1480 H      1 LIG       0.11400
     10 H4        -63.3306   -0.3670  -23.4316 H      1 LIG       0.14100
@<TRIPOS>BOND
      1       1       2 ar
      2       1       3 ar
      3       2       5 ar
      4       3       6 ar
      5       4       5 ar
      6       4       6 ar
      7       1       7 1
      8       2       8 1
      9       3       9 1
     10       4      10 1
@<TRIPOS>ALT_TYPE
CGenFF_4.0_ALT_TYPE_SET
CGenFF_4.0 1 CG2R61 2 CG2R61 3 CG2R61 4 CG2R64 5 NG2R62 6 NG2R62 7 HGR61 8 HGR62 9 HGR62 10 HGR62
@<TRIPOS>MOLECULE
pyrimidine
 10 10 0 0 0
****
USER_CHARGES
INVALID_CHARGES
Pose:  13 Cluster:  13 Fr_nu:  95322 TotEn:   -12.55
@<TRIPOS>ATOM
      1 C1        -63.9652   -0.1750  -26.5900 C.ar   1 LIG      -0.13100
      2 C2        -63.6189    0.8607  -25.7463 C.ar   1 LIG       0.28900
      3 C3        -63.1551   -1.2903  -26.5300 C.ar   1 LIG       0.28900
      4 C4        -61.8529   -0.3209  -24.9390 C.ar   1 LIG       0.50700
      5 N1        -62.5652    0.8213  -24.9046 N.ar   1 LIG      -0.71900
      6 N2        -62.0866   -1.3977  -25.7132 N.ar   1 LIG      -0.71900
      7 H1        -64.8162   -0.1161  -27.2553 H      1 LIG       0.11500
      8 H2        -64.1967    1.7783  -25.7234 H      1 LIG       0.11400
      9 H3        -63.3482   -2.1544  -27.1565 H      1 LIG       0.11400
     10 H4        -61.0001   -0.3796  -24.2737 H      1 LIG       0.14100
@<TRIPOS>BOND
      1       1       2 ar
      2       1       3 ar
      3       2       5 ar
      4       3       6 ar
      5       4       5 ar
      6       4       6 ar
      7       1       7 1
      8       2       8 1
      9       3       9 1
     10       4      10 1
@<TRIPOS>ALT_TYPE
CGenFF_4.0_ALT_TYPE_SET
CGenFF_4.0 1 CG2R61 2 CG2R61 3 CG2R61 4 CG2R64 5 NG2R62 6 NG2R62 7 HGR61 8 HGR62 9 HGR62 10 HGR62
@<TRIPOS>MOLECULE
pyrimidine
 10 10 0 0 0
****
USER_CHARGES
INVALID_CHARGES
Pose:  14 Cluster:  14 Fr_nu: 3027851 TotEn:   -12.22
@<TRIPOS>ATOM
      1 C1        -79.1040  -10.7133  -49.0271 C.ar   1 LIG      -0.13100
      2 C2        -80.1079  -11.3066  -48.2891 C.ar   1 LIG       0.28900
      3 C3        -77.8983  -11.3843  -49.0429 C.ar   1 LIG       0.28900
      4 C4        -78.7353  -13.0229  -47.7082 C.ar   1 LIG       0.50700
      5 N1        -79.9576  -12.4655  -47.6148 N.ar   1 LIG      -0.71900
      6 N2        -77.6780  -12.5455  -48.3923 N.ar   1 LIG      -0.71900
      7 H1        -79.2524   -9.7828  -49.5584 H      1 LIG       0.11500
      8 H2        -81.0903  -10.8525  -48.2176 H      1 LIG       0.11400
      9 H3        -77.0502  -10.9945  -49.5954 H      1 LIG       0.11400
     10 H4        -78.5861  -13.9540  -47.1754 H      1 LIG       0.14100
@<TRIPOS>BOND
      1       1       2 ar
      2       1       3 ar
      3       2       5 ar
      4       3       6 ar
      5       4       5 ar
      6       4       6 ar
      7       1       7 1
      8       2       8 1
      9       3       9 1
     10       4      10 1
@<TRIPOS>ALT_TYPE
CGenFF_4.0_ALT_TYPE_SET
CGenFF_4.0 1 CG2R61 2 CG2R61 3 CG2R61 4 CG2R64 5 NG2R62 6 NG2R62 7 HGR61 8 HGR62 9 HGR62 10 HGR62
@<TRIPOS>MOLECULE
pyrimidine
 10 10 0 0 0
****
USER_CHARGES
INVALID_CHARGES
Pose:  15 Cluster:  15 Fr_nu: 2718349 TotEn:   -11.90
@<TRIPOS>ATOM
      1 C1        -79.6431  -11.0438  -48.8875 C.ar   1 LIG      -0.13100
      2 C2        -78.8521  -10.5716  -49.9151 C.ar   1 LIG       0.28900
      3 C3        -78.9687  -11.6282  -47.8351 C.ar   1 LIG       0.28900
      4 C4        -76.9662  -11.2488  -48.8417 C.ar   1 LIG       0.50700
      5 N1        -77.5057  -10.6579  -49.9249 N.ar   1 LIG      -0.71900
      6 N2        -77.6260  -11.7481  -47.7791 N.ar   1 LIG      -0.71900
      7 H1        -80.7215  -10.9613  -48.9060 H      1 LIG       0.11500
      8 H2        -79.2926  -10.0968  -50.7850 H      1 LIG       0.11400
      9 H3        -79.5056  -12.0290  -46.9822 H      1 LIG       0.11400
     10 H4        -75.8865  -11.3325  -48.8235 H      1 LIG       0.14100
@<TRIPOS>BOND
      1       1       2 ar
      2       1       3 ar
      3       2       5 ar
      4       3       6 ar
      5       4       5 ar
      6       4       6 ar
      7       1       7 1
      8       2       8 1
      9       3       9 1
     10       4      10 1
@<TRIPOS>ALT_TYPE
CGenFF_4.0_ALT_TYPE_SET
CGenFF_4.0 1 CG2R61 2 CG2R61 3 CG2R61 4 CG2R64 5 NG2R62 6 NG2R62 7 HGR61 8 HGR62 9 HGR62 10 HGR62
@<TRIPOS>MOLECULE
pyrimidine
 10 10 0 0 0
****
USER_CHARGES
INVALID_CHARGES
Pose:  16 Cluster:  16 Fr_nu: 858256 TotEn:   -11.73
@<TRIPOS>ATOM
      1 C1        -69.0873  -28.2659  -45.4925 C.ar   1 LIG      -0.13100
      2 C2        -69.7948  -27.7311  -44.4351 C.ar   1 LIG       0.28900
      3 C3        -69.3197  -27.6836  -46.7217 C.ar   1 LIG       0.28900
      4 C4        -70.8038  -26.2252  -45.8066 C.ar   1 LIG       0.50700
      5 N1        -70.6644  -26.7068  -44.5569 N.ar   1 LIG      -0.71900
      6 N2        -70.1744  -26.6579  -46.9158 N.ar   1 LIG      -0.71900
      7 H1        -68.3959  -29.0882  -45.3660 H      1 LIG       0.11500
      8 H2        -69.6782  -28.1236  -43.4308 H      1 LIG       0.11400
      9 H3        -68.8100  -28.0369  -47.6116 H      1 LIG       0.11400
     10 H4        -71.4969  -25.4026  -45.9338 H      1 LIG       0.14100
@<TRIPOS>BOND
      1       1       2 ar
      2       1       3 ar
      3       2       5 ar
      4       3       6 ar
      5       4       5 ar
      6       4       6 ar
      7       1       7 1
      8       2       8 1
      9       3       9 1
     10       4      10 1
@<TRIPOS>ALT_TYPE
CGenFF_4.0_ALT_TYPE_SET
CGenFF_4.0 1 CG2R61 2 CG2R61 3 CG2R61 4 CG2R64 5 NG2R62 6 NG2R62 7 HGR61 8 HGR62 9 HGR62 10 HGR62
@<TRIPOS>MOLECULE
pyrimidine
 10 10 0 0 0
****
USER_CHARGES
INVALID_CHARGES
Pose:  17 Cluster:  17 Fr_nu:  17005 TotEn:   -11.38
@<TRIPOS>ATOM
      1 C1        -54.4357   -9.5217  -49.4749 C.ar   1 LIG      -0.13100
      2 C2        -54.3807  -10.8285  -49.9150 C.ar   1 LIG       0.28900
      3 C3        -55.5291   -8.7945  -49.8987 C.ar   1 LIG       0.28900
      4 C4        -56.3328  -10.5803  -51.0528 C.ar   1 LIG       0.50700
      5 N1        -55.3155  -11.3923  -50.7078 N.ar   1 LIG      -0.71900
      6 N2        -56.5002   -9.2939  -50.6912 N.ar   1 LIG      -0.71900
      7 H1        -53.6713   -9.0951  -48.8393 H      1 LIG       0.11500
      8 H2        -53.5585  -11.4775  -49.6338 H      1 LIG       0.11400
      9 H3        -55.6582   -7.7585  -49.6045 H      1 LIG       0.11400
     10 H4        -57.0977  -11.0069  -51.6901 H      1 LIG       0.14100
@<TRIPOS>BOND
      1       1       2 ar
      2       1       3 ar
      3       2       5 ar
      4       3       6 ar
      5       4       5 ar
      6       4       6 ar
      7       1       7 1
      8       2       8 1
      9       3       9 1
     10       4      10 1
@<TRIPOS>ALT_TYPE
CGenFF_4.0_ALT_TYPE_SET
CGenFF_4.0 1 CG2R61 2 CG2R61 3 CG2R61 4 CG2R64 5 NG2R62 6 NG2R62 7 HGR61 8 HGR62 9 HGR62 10 HGR62
@<TRIPOS>MOLECULE
pyrimidine
 10 10 0 0 0
****
USER_CHARGES
INVALID_CHARGES
Pose:  18 Cluster:  18 Fr_nu: 581190 TotEn:   -11.04
@<TRIPOS>ATOM
      1 C1        -64.7600   -3.8736  -59.0877 C.ar   1 LIG      -0.13100
      2 C2        -63.7629   -4.5363  -58.4013 C.ar   1 LIG       0.28900
      3 C3        -65.9594   -3.7415  -58.4182 C.ar   1 LIG       0.28900
      4 C4        -65.1297   -4.8426  -56.6110 C.ar   1 LIG       0.50700
      5 N1        -63.9139   -5.0356  -57.1570 N.ar   1 LIG      -0.71900
      6 N2        -66.1800   -4.2158  -57.1746 N.ar   1 LIG      -0.71900
      7 H1        -64.6112   -3.4833  -60.0855 H      1 LIG       0.11500
      8 H2        -62.7858   -4.6887  -58.8467 H      1 LIG       0.11400
      9 H3        -66.8019   -3.2360  -58.8776 H      1 LIG       0.11400
     10 H4        -65.2793   -5.2343  -55.6123 H      1 LIG       0.14100
@<TRIPOS>BOND
      1       1       2 ar
      2       1       3 ar
      3       2       5 ar
      4       3       6 ar
      5       4       5 ar
      6       4       6 ar
      7       1       7 1
      8       2       8 1
      9       3       9 1
     10       4      10 1
@<TRIPOS>ALT_TYPE
CGenFF_4.0_ALT_TYPE_SET
CGenFF_4.0 1 CG2R61 2 CG2R61 3 CG2R61 4 CG2R64 5 NG2R62 6 NG2R62 7 HGR61 8 HGR62 9 HGR62 10 HGR62
@<TRIPOS>MOLECULE
pyrimidine
 10 10 0 0 0
****
USER_CHARGES
INVALID_CHARGES
Pose:  19 Cluster:  19 Fr_nu: 318216 TotEn:   -11.03
@<TRIPOS>ATOM
      1 C1        -52.3025    3.7811  -35.8397 C.ar   1 LIG      -0.13100
      2 C2        -51.9879    3.3146  -34.5796 C.ar   1 LIG       0.28900
      3 C3        -52.4334    5.1500  -35.9541 C.ar   1 LIG       0.28900
      4 C4        -51.9669    5.4296  -33.7471 C.ar   1 LIG       0.50700
      5 N1        -51.8124    4.1137  -33.5068 N.ar   1 LIG      -0.71900
      6 N2        -52.2721    6.0071  -34.9248 N.ar   1 LIG      -0.71900
      7 H1        -52.4378    3.1169  -36.6828 H      1 LIG       0.11500
      8 H2        -51.8649    2.2534  -34.3925 H      1 LIG       0.11400
      9 H3        -52.6798    5.6092  -36.9053 H      1 LIG       0.11400
     10 H4        -51.8326    6.0948  -32.9028 H      1 LIG       0.14100
@<TRIPOS>BOND
      1       1       2 ar
      2       1       3 ar
      3       2       5 ar
      4       3       6 ar
      5       4       5 ar
      6       4       6 ar
      7       1       7 1
      8       2       8 1
      9       3       9 1
     10       4      10 1
@<TRIPOS>ALT_TYPE
CGenFF_4.0_ALT_TYPE_SET
CGenFF_4.0 1 CG2R61 2 CG2R61 3 CG2R61 4 CG2R64 5 NG2R62 6 NG2R62 7 HGR61 8 HGR62 9 HGR62 10 HGR62
@<TRIPOS>MOLECULE
pyrimidine
 10 10 0 0 0
****
USER_CHARGES
INVALID_CHARGES
Pose:  20 Cluster:  20 Fr_nu:  26063 TotEn:   -10.95
@<TRIPOS>ATOM
      1 C1        -62.7393   -2.0779  -25.2833 C.ar   1 LIG      -0.13100
      2 C2        -63.4680   -0.9210  -25.0960 C.ar   1 LIG       0.28900
      3 C3        -61.3778   -1.9087  -25.4303 C.ar   1 LIG       0.28900
      4 C4        -61.5830    0.3443  -25.2095 C.ar   1 LIG       0.50700
      5 N1        -62.9202    0.3112  -25.0536 N.ar   1 LIG      -0.71900
      6 N2        -60.7638   -0.7078  -25.3987 N.ar   1 LIG      -0.71900
      7 H1        -63.2052   -3.0538  -25.3131 H      1 LIG       0.11500
      8 H2        -64.5449   -0.9543  -24.9712 H      1 LIG       0.11400
      9 H3        -60.7231   -2.7599  -25.5829 H      1 LIG       0.11400
     10 H4        -61.1165    1.3214  -25.1808 H      1 LIG       0.14100
@<TRIPOS>BOND
      1       1       2 ar
      2       1       3 ar
      3       2       5 ar
      4       3       6 ar
      5       4       5 ar
      6       4       6 ar
      7       1       7 1
      8       2       8 1
      9       3       9 1
     10       4      10 1
@<TRIPOS>ALT_TYPE
CGenFF_4.0_ALT_TYPE_SET
CGenFF_4.0 1 CG2R61 2 CG2R61 3 CG2R61 4 CG2R64 5 NG2R62 6 NG2R62 7 HGR61 8 HGR62 9 HGR62 10 HGR62
@<TRIPOS>MOLECULE
pyrimidine
 10 10 0 0 0
****
USER_CHARGES
INVALID_CHARGES
Pose:  21 Cluster:  21 Fr_nu:  13073 TotEn:   -10.91
@<TRIPOS>ATOM
      1 C1        -61.8030   -2.2099  -24.0142 C.ar   1 LIG      -0.13100
      2 C2        -61.5427   -1.1906  -23.1210 C.ar   1 LIG       0.28900
      3 C3        -61.2827   -2.0410  -25.2810 C.ar   1 LIG       0.28900
      4 C4        -60.3768   -0.0398  -24.6968 C.ar   1 LIG       0.50700
      5 N1        -60.8304   -0.0872  -23.4298 N.ar   1 LIG      -0.71900
      6 N2        -60.5623   -0.9644  -25.6582 N.ar   1 LIG      -0.71900
      7 H1        -62.3778   -3.0842  -23.7393 H      1 LIG       0.11500
      8 H2        -61.9110   -1.2347  -22.1018 H      1 LIG       0.11400
      9 H3        -61.4359   -2.7891  -26.0513 H      1 LIG       0.11400
     10 H4        -59.8023    0.8360  -24.9726 H      1 LIG       0.14100
@<TRIPOS>BOND
      1       1       2 ar
      2       1       3 ar
      3       2       5 ar
      4       3       6 ar
      5       4       5 ar
      6       4       6 ar
      7       1       7 1
      8       2       8 1
      9       3       9 1
     10       4      10 1
@<TRIPOS>ALT_TYPE
CGenFF_4.0_ALT_TYPE_SET
CGenFF_4.0 1 CG2R61 2 CG2R61 3 CG2R61 4 CG2R64 5 NG2R62 6 NG2R62 7 HGR61 8 HGR62 9 HGR62 10 HGR62
@<TRIPOS>MOLECULE
pyrimidine
 10 10 0 0 0
****
USER_CHARGES
INVALID_CHARGES
Pose:  22 Cluster:  22 Fr_nu: 919950 TotEn:   -10.80
@<TRIPOS>ATOM
      1 C1        -64.6613  -25.2233  -33.7240 C.ar   1 LIG      -0.13100
      2 C2        -64.6311  -25.9680  -34.8855 C.ar   1 LIG       0.28900
      3 C3        -63.6684  -24.2734  -33.5979 C.ar   1 LIG       0.28900
      4 C4        -62.7926  -24.8481  -35.6152 C.ar   1 LIG       0.50700
      5 N1        -63.7077  -25.8063  -35.8557 N.ar   1 LIG      -0.71900
      6 N2        -62.7144  -24.0581  -34.5273 N.ar   1 LIG      -0.71900
      7 H1        -65.4140  -25.3746  -32.9620 H      1 LIG       0.11500
      8 H2        -65.3709  -26.7386  -35.0732 H      1 LIG       0.11400
      9 H3        -63.6104  -23.6404  -32.7191 H      1 LIG       0.11400
     10 H4        -62.0381  -24.6972  -36.3776 H      1 LIG       0.14100
@<TRIPOS>BOND
      1       1       2 ar
      2       1       3 ar
      3       2       5 ar
      4       3       6 ar
      5       4       5 ar
      6       4       6 ar
      7       1       7 1
      8       2       8 1
      9       3       9 1
     10       4      10 1
@<TRIPOS>ALT_TYPE
CGenFF_4.0_ALT_TYPE_SET
CGenFF_4.0 1 CG2R61 2 CG2R61 3 CG2R61 4 CG2R64 5 NG2R62 6 NG2R62 7 HGR61 8 HGR62 9 HGR62 10 HGR62
@<TRIPOS>MOLECULE
pyrimidine
 10 10 0 0 0
****
USER_CHARGES
INVALID_CHARGES
Pose:  23 Cluster:  23 Fr_nu: 149910 TotEn:   -10.78
@<TRIPOS>ATOM
      1 C1        -71.5984  -26.5355  -47.3226 C.ar   1 LIG      -0.13100
      2 C2        -72.4106  -27.6054  -47.0060 C.ar   1 LIG       0.28900
      3 C3        -71.5102  -26.2297  -48.6653 C.ar   1 LIG       0.28900
      4 C4        -72.9210  -27.9309  -49.1970 C.ar   1 LIG       0.50700
      5 N1        -73.0891  -28.3280  -47.9213 N.ar   1 LIG      -0.71900
      6 N2        -72.1601  -26.9088  -49.6331 N.ar   1 LIG      -0.71900
      7 H1        -71.0655  -25.9734  -46.5675 H      1 LIG       0.11500
      8 H2        -72.5418  -27.9205  -45.9765 H      1 LIG       0.11400
      9 H3        -70.8954  -25.4056  -49.0105 H      1 LIG       0.11400
     10 H4        -73.4536  -28.4943  -49.9534 H      1 LIG       0.14100
@<TRIPOS>BOND
      1       1       2 ar
      2       1       3 ar
      3       2       5 ar
      4       3       6 ar
      5       4       5 ar
      6       4       6 ar
      7       1       7 1
      8       2       8 1
      9       3       9 1
     10       4      10 1
@<TRIPOS>ALT_TYPE
CGenFF_4.0_ALT_TYPE_SET
CGenFF_4.0 1 CG2R61 2 CG2R61 3 CG2R61 4 CG2R64 5 NG2R62 6 NG2R62 7 HGR61 8 HGR62 9 HGR62 10 HGR62
@<TRIPOS>MOLECULE
pyrimidine
 10 10 0 0 0
****
USER_CHARGES
INVALID_CHARGES
Pose:  24 Cluster:  24 Fr_nu: 184803 TotEn:   -10.60
@<TRIPOS>ATOM
      1 C1        -52.3308    3.6165  -36.3596 C.ar   1 LIG      -0.13100
      2 C2        -52.1662    4.9219  -36.7760 C.ar   1 LIG       0.28900
      3 C3        -51.7143    3.2870  -35.1700 C.ar   1 LIG       0.28900
      4 C4        -50.9040    5.3990  -34.9468 C.ar   1 LIG       0.50700
      5 N1        -51.4566    5.8430  -36.0917 N.ar   1 LIG      -0.71900
      6 N2        -50.9903    4.1563  -34.4349 N.ar   1 LIG      -0.71900
      7 H1        -52.9056    2.8983  -36.9289 H      1 LIG       0.11500
      8 H2        -52.6137    5.2734  -37.6993 H      1 LIG       0.11400
      9 H3        -51.7870    2.2843  -34.7630 H      1 LIG       0.11400
     10 H4        -50.3275    6.1177  -34.3772 H      1 LIG       0.14100
@<TRIPOS>BOND
      1       1       2 ar
      2       1       3 ar
      3       2       5 ar
      4       3       6 ar
      5       4       5 ar
      6       4       6 ar
      7       1       7 1
      8       2       8 1
      9       3       9 1
     10       4      10 1
@<TRIPOS>ALT_TYPE
CGenFF_4.0_ALT_TYPE_SET
CGenFF_4.0 1 CG2R61 2 CG2R61 3 CG2R61 4 CG2R64 5 NG2R62 6 NG2R62 7 HGR61 8 HGR62 9 HGR62 10 HGR62
@<TRIPOS>MOLECULE
pyrimidine
 10 10 0 0 0
****
USER_CHARGES
INVALID_CHARGES
Pose:  25 Cluster:  25 Fr_nu: 1913478 TotEn:   -10.52
@<TRIPOS>ATOM
      1 C1        -66.0775  -23.9335  -42.7159 C.ar   1 LIG      -0.13100
      2 C2        -66.6425  -25.0222  -42.0836 C.ar   1 LIG       0.28900
      3 C3        -65.6857  -24.1392  -44.0229 C.ar   1 LIG       0.28900
      4 C4        -66.3942  -26.2978  -43.9486 C.ar   1 LIG       0.50700
      5 N1        -66.8168  -26.2237  -42.6721 N.ar   1 LIG      -0.71900
      6 N2        -65.8295  -25.3128  -44.6728 N.ar   1 LIG      -0.71900
      7 H1        -65.9497  -22.9810  -42.2193 H      1 LIG       0.11500
      8 H2        -66.9808  -24.9562  -41.0552 H      1 LIG       0.11400
      9 H3        -65.2310  -23.3421  -44.6010 H      1 LIG       0.11400
     10 H4        -66.5210  -27.2517  -44.4457 H      1 LIG       0.14100
@<TRIPOS>BOND
      1       1       2 ar
      2       1       3 ar
      3       2       5 ar
      4       3       6 ar
      5       4       5 ar
      6       4       6 ar
      7       1       7 1
      8       2       8 1
      9       3       9 1
     10       4      10 1
@<TRIPOS>ALT_TYPE
CGenFF_4.0_ALT_TYPE_SET
CGenFF_4.0 1 CG2R61 2 CG2R61 3 CG2R61 4 CG2R64 5 NG2R62 6 NG2R62 7 HGR61 8 HGR62 9 HGR62 10 HGR62
@<TRIPOS>MOLECULE
pyrimidine
 10 10 0 0 0
****
USER_CHARGES
INVALID_CHARGES
Pose:  26 Cluster:  26 Fr_nu: 743962 TotEn:   -10.36
@<TRIPOS>ATOM
      1 C1        -63.0926   -1.1579  -25.9652 C.ar   1 LIG      -0.13100
      2 C2        -62.1837   -2.1731  -25.7466 C.ar   1 LIG       0.28900
      3 C3        -62.8128    0.0391  -25.3384 C.ar   1 LIG       0.28900
      4 C4        -60.9211   -0.8254  -24.4213 C.ar   1 LIG       0.50700
      5 N1        -61.0831   -2.0410  -24.9776 N.ar   1 LIG      -0.71900
      6 N2        -61.7321    0.2412  -24.5563 N.ar   1 LIG      -0.71900
      7 H1        -63.9676   -1.2918  -26.5870 H      1 LIG       0.11500
      8 H2        -62.3199   -3.1501  -26.1975 H      1 LIG       0.11400
      9 H3        -63.4701    0.8946  -25.4506 H      1 LIG       0.11400
     10 H4        -60.0457   -0.6914  -23.7976 H      1 LIG       0.14100
@<TRIPOS>BOND
      1       1       2 ar
      2       1       3 ar
      3       2       5 ar
      4       3       6 ar
      5       4       5 ar
      6       4       6 ar
      7       1       7 1
      8       2       8 1
      9       3       9 1
     10       4      10 1
@<TRIPOS>ALT_TYPE
CGenFF_4.0_ALT_TYPE_SET
CGenFF_4.0 1 CG2R61 2 CG2R61 3 CG2R61 4 CG2R64 5 NG2R62 6 NG2R62 7 HGR61 8 HGR62 9 HGR62 10 HGR62
@<TRIPOS>MOLECULE
pyrimidine
 10 10 0 0 0
****
USER_CHARGES
INVALID_CHARGES
Pose:  27 Cluster:  27 Fr_nu:  20424 TotEn:   -10.26
@<TRIPOS>ATOM
      1 C1        -75.7371   -9.5699  -51.0165 C.ar   1 LIG      -0.13100
      2 C2        -76.5062  -10.7043  -50.8548 C.ar   1 LIG       0.28900
      3 C3        -76.2856   -8.4020  -50.5275 C.ar   1 LIG       0.28900
      4 C4        -78.1438   -9.5083  -49.8276 C.ar   1 LIG       0.50700
      5 N1        -77.7186  -10.7097  -50.2628 N.ar   1 LIG      -0.71900
      6 N2        -77.4910   -8.3345  -49.9253 N.ar   1 LIG      -0.71900
      7 H1        -74.7675   -9.5947  -51.4955 H      1 LIG       0.11500
      8 H2        -76.1582  -11.6690  -51.2076 H      1 LIG       0.11400
      9 H3        -75.7551   -7.4595  -50.6095 H      1 LIG       0.11400
     10 H4        -79.1151   -9.4831  -49.3489 H      1 LIG       0.14100
@<TRIPOS>BOND
      1       1       2 ar
      2       1       3 ar
      3       2       5 ar
      4       3       6 ar
      5       4       5 ar
      6       4       6 ar
      7       1       7 1
      8       2       8 1
      9       3       9 1
     10       4      10 1
@<TRIPOS>ALT_TYPE
CGenFF_4.0_ALT_TYPE_SET
CGenFF_4.0 1 CG2R61 2 CG2R61 3 CG2R61 4 CG2R64 5 NG2R62 6 NG2R62 7 HGR61 8 HGR62 9 HGR62 10 HGR62
@<TRIPOS>MOLECULE
pyrimidine
 10 10 0 0 0
****
USER_CHARGES
INVALID_CHARGES
Pose:  28 Cluster:  28 Fr_nu: 296254 TotEn:   -10.14
@<TRIPOS>ATOM
      1 C1        -58.7974  -20.2911  -39.9102 C.ar   1 LIG      -0.13100
      2 C2        -57.4472  -20.5504  -39.7917 C.ar   1 LIG       0.28900
      3 C3        -59.2375  -19.9858  -41.1819 C.ar   1 LIG       0.28900
      4 C4        -57.1350  -20.2073  -42.0170 C.ar   1 LIG       0.50700
      5 N1        -56.5839  -20.5172  -40.8280 N.ar   1 LIG      -0.71900
      6 N2        -58.4308  -19.9346  -42.2621 N.ar   1 LIG      -0.71900
      7 H1        -59.4672  -20.3247  -39.0614 H      1 LIG       0.11500
      8 H2        -57.0093  -20.7993  -38.8312 H      1 LIG       0.11400
      9 H3        -60.2824  -19.7666  -41.3730 H      1 LIG       0.11400
     10 H4        -56.4643  -20.1725  -42.8668 H      1 LIG       0.14100
@<TRIPOS>BOND
      1       1       2 ar
      2       1       3 ar
      3       2       5 ar
      4       3       6 ar
      5       4       5 ar
      6       4       6 ar
      7       1       7 1
      8       2       8 1
      9       3       9 1
     10       4      10 1
@<TRIPOS>ALT_TYPE
CGenFF_4.0_ALT_TYPE_SET
CGenFF_4.0 1 CG2R61 2 CG2R61 3 CG2R61 4 CG2R64 5 NG2R62 6 NG2R62 7 HGR61 8 HGR62 9 HGR62 10 HGR62
@<TRIPOS>MOLECULE
pyrimidine
 10 10 0 0 0
****
USER_CHARGES
INVALID_CHARGES
Pose:  29 Cluster:  29 Fr_nu: 153511 TotEn:   -10.04
@<TRIPOS>ATOM
      1 C1        -51.7737    3.6429  -35.2837 C.ar   1 LIG      -0.13100
      2 C2        -52.2233    4.0693  -36.5168 C.ar   1 LIG       0.28900
      3 C3        -51.4355    4.6414  -34.3935 C.ar   1 LIG       0.28900
      4 C4        -51.9772    6.2460  -35.9097 C.ar   1 LIG       0.50700
      5 N1        -52.3379    5.3679  -36.8647 N.ar   1 LIG      -0.71900
      6 N2        -51.5250    5.9580  -34.6742 N.ar   1 LIG      -0.71900
      7 H1        -51.6916    2.5941  -35.0315 H      1 LIG       0.11500
      8 H2        -52.5122    3.3570  -37.2820 H      1 LIG       0.11400
      9 H3        -51.0714    4.4032  -33.4000 H      1 LIG       0.11400
     10 H4        -52.0583    7.2961  -36.1624 H      1 LIG       0.14100
@<TRIPOS>BOND
      1       1       2 ar
      2       1       3 ar
      3       2       5 ar
      4       3       6 ar
      5       4       5 ar
      6       4       6 ar
      7       1       7 1
      8       2       8 1
      9       3       9 1
     10       4      10 1
@<TRIPOS>ALT_TYPE
CGenFF_4.0_ALT_TYPE_SET
CGenFF_4.0 1 CG2R61 2 CG2R61 3 CG2R61 4 CG2R64 5 NG2R62 6 NG2R62 7 HGR61 8 HGR62 9 HGR62 10 HGR62
@<TRIPOS>MOLECULE
pyrimidine
 10 10 0 0 0
****
USER_CHARGES
INVALID_CHARGES
Pose:  30 Cluster:  30 Fr_nu: 3018865 TotEn:    -9.96
@<TRIPOS>ATOM
      1 C1        -77.2823  -11.0574  -49.1252 C.ar   1 LIG      -0.13100
      2 C2        -76.3662  -12.0895  -49.1360 C.ar   1 LIG       0.28900
      3 C3        -78.5239  -11.3664  -48.6086 C.ar   1 LIG       0.28900
      4 C4        -77.8771  -13.5070  -48.2006 C.ar   1 LIG       0.50700
      5 N1        -76.6310  -13.3313  -48.6798 N.ar   1 LIG      -0.71900
      6 N2        -78.8570  -12.5854  -48.1359 N.ar   1 LIG      -0.71900
      7 H1        -77.0428  -10.0705  -49.4979 H      1 LIG       0.11500
      8 H2        -75.3641  -11.9416  -49.5234 H      1 LIG       0.11400
      9 H3        -79.3092  -10.6200  -48.5595 H      1 LIG       0.11400
     10 H4        -78.1175  -14.4954  -47.8285 H      1 LIG       0.14100
@<TRIPOS>BOND
      1       1       2 ar
      2       1       3 ar
      3       2       5 ar
      4       3       6 ar
      5       4       5 ar
      6       4       6 ar
      7       1       7 1
      8       2       8 1
      9       3       9 1
     10       4      10 1
@<TRIPOS>ALT_TYPE
CGenFF_4.0_ALT_TYPE_SET
CGenFF_4.0 1 CG2R61 2 CG2R61 3 CG2R61 4 CG2R64 5 NG2R62 6 NG2R62 7 HGR61 8 HGR62 9 HGR62 10 HGR62
@<TRIPOS>MOLECULE
pyrimidine
 10 10 0 0 0
****
USER_CHARGES
INVALID_CHARGES
Pose:  31 Cluster:  31 Fr_nu:  10890 TotEn:    -9.89
@<TRIPOS>ATOM
      1 C1        -72.0659  -27.1185  -46.9750 C.ar   1 LIG      -0.13100
      2 C2        -72.5994  -26.6728  -48.1671 C.ar   1 LIG       0.28900
      3 C3        -71.6398  -28.4309  -46.9652 C.ar   1 LIG       0.28900
      4 C4        -72.2618  -28.7017  -49.1348 C.ar   1 LIG       0.50700
      5 N1        -72.7129  -27.4402  -49.2709 N.ar   1 LIG      -0.71900
      6 N2        -71.7231  -29.2541  -48.0309 N.ar   1 LIG      -0.71900
      7 H1        -71.9871  -26.4808  -46.1047 H      1 LIG       0.11500
      8 H2        -72.9613  -25.6555  -48.2703 H      1 LIG       0.11400
      9 H3        -71.2072  -28.8704  -46.0730 H      1 LIG       0.11400
     10 H4        -72.3416  -29.3408  -50.0056 H      1 LIG       0.14100
@<TRIPOS>BOND
      1       1       2 ar
      2       1       3 ar
      3       2       5 ar
      4       3       6 ar
      5       4       5 ar
      6       4       6 ar
      7       1       7 1
      8       2       8 1
      9       3       9 1
     10       4      10 1
@<TRIPOS>ALT_TYPE
CGenFF_4.0_ALT_TYPE_SET
CGenFF_4.0 1 CG2R61 2 CG2R61 3 CG2R61 4 CG2R64 5 NG2R62 6 NG2R62 7 HGR61 8 HGR62 9 HGR62 10 HGR62
@<TRIPOS>MOLECULE
pyrimidine
 10 10 0 0 0
****
USER_CHARGES
INVALID_CHARGES
Pose:  32 Cluster:  32 Fr_nu:  74519 TotEn:    -9.83
@<TRIPOS>ATOM
      1 C1        -51.9468    3.8541  -34.6804 C.ar   1 LIG      -0.13100
      2 C2        -51.9764    5.1836  -35.0491 C.ar   1 LIG       0.28900
      3 C3        -52.3958    3.5781  -33.4051 C.ar   1 LIG       0.28900
      4 C4        -52.8213    5.7783  -33.0244 C.ar   1 LIG       0.50700
      5 N1        -52.4091    6.1754  -34.2433 N.ar   1 LIG      -0.71900
      6 N2        -52.8415    4.5191  -32.5472 N.ar   1 LIG      -0.71900
      7 H1        -51.5944    3.0788  -35.3474 H      1 LIG       0.11500
      8 H2        -51.6428    5.4972  -36.0323 H      1 LIG       0.11400
      9 H3        -52.4093    2.5619  -33.0262 H      1 LIG       0.11400
     10 H4        -53.1731    6.5545  -32.3559 H      1 LIG       0.14100
@<TRIPOS>BOND
      1       1       2 ar
      2       1       3 ar
      3       2       5 ar
      4       3       6 ar
      5       4       5 ar
      6       4       6 ar
      7       1       7 1
      8       2       8 1
      9       3       9 1
     10       4      10 1
@<TRIPOS>ALT_TYPE
CGenFF_4.0_ALT_TYPE_SET
CGenFF_4.0 1 CG2R61 2 CG2R61 3 CG2R61 4 CG2R64 5 NG2R62 6 NG2R62 7 HGR61 8 HGR62 9 HGR62 10 HGR62
@<TRIPOS>MOLECULE
pyrimidine
 10 10 0 0 0
****
USER_CHARGES
INVALID_CHARGES
Pose:  33 Cluster:  33 Fr_nu:  49903 TotEn:    -9.81
@<TRIPOS>ATOM
      1 C1        -71.1745  -26.4200  -47.0051 C.ar   1 LIG      -0.13100
      2 C2        -72.2093  -26.2530  -47.9027 C.ar   1 LIG       0.28900
      3 C3        -70.0037  -26.9264  -47.5312 C.ar   1 LIG       0.28900
      4 C4        -70.9258  -27.0397  -49.6058 C.ar   1 LIG       0.50700
      5 N1        -72.1192  -26.5536  -49.2149 N.ar   1 LIG      -0.71900
      6 N2        -69.8438  -27.2485  -48.8316 N.ar   1 LIG      -0.71900
      7 H1        -71.2748  -26.1705  -45.9573 H      1 LIG       0.11500
      8 H2        -73.1683  -25.8611  -47.5816 H      1 LIG       0.11400
      9 H3        -69.1357  -27.0928  -46.9024 H      1 LIG       0.11400
     10 H4        -70.8255  -27.2907  -50.6547 H      1 LIG       0.14100
@<TRIPOS>BOND
      1       1       2 ar
      2       1       3 ar
      3       2       5 ar
      4       3       6 ar
      5       4       5 ar
      6       4       6 ar
      7       1       7 1
      8       2       8 1
      9       3       9 1
     10       4      10 1
@<TRIPOS>ALT_TYPE
CGenFF_4.0_ALT_TYPE_SET
CGenFF_4.0 1 CG2R61 2 CG2R61 3 CG2R61 4 CG2R64 5 NG2R62 6 NG2R62 7 HGR61 8 HGR62 9 HGR62 10 HGR62
@<TRIPOS>MOLECULE
pyrimidine
 10 10 0 0 0
****
USER_CHARGES
INVALID_CHARGES
Pose:  34 Cluster:  34 Fr_nu: 3048586 TotEn:    -9.79
@<TRIPOS>ATOM
      1 C1        -84.0902    1.2729  -37.0926 C.ar   1 LIG      -0.13100
      2 C2        -84.9030    2.3689  -37.2988 C.ar   1 LIG       0.28900
      3 C3        -83.6992    0.5970  -38.2303 C.ar   1 LIG       0.28900
      4 C4        -84.8604    2.0403  -39.5477 C.ar   1 LIG       0.50700
      5 N1        -85.3089    2.7823  -38.5173 N.ar   1 LIG      -0.71900
      6 N2        -84.0671    0.9542  -39.4782 N.ar   1 LIG      -0.71900
      7 H1        -83.7799    0.9637  -36.1035 H      1 LIG       0.11500
      8 H2        -85.2611    2.9625  -36.4647 H      1 LIG       0.11400
      9 H3        -83.0605   -0.2774  -38.1679 H      1 LIG       0.11400
     10 H4        -85.1719    2.3491  -40.5380 H      1 LIG       0.14100
@<TRIPOS>BOND
      1       1       2 ar
      2       1       3 ar
      3       2       5 ar
      4       3       6 ar
      5       4       5 ar
      6       4       6 ar
      7       1       7 1
      8       2       8 1
      9       3       9 1
     10       4      10 1
@<TRIPOS>ALT_TYPE
CGenFF_4.0_ALT_TYPE_SET
CGenFF_4.0 1 CG2R61 2 CG2R61 3 CG2R61 4 CG2R64 5 NG2R62 6 NG2R62 7 HGR61 8 HGR62 9 HGR62 10 HGR62
@<TRIPOS>MOLECULE
pyrimidine
 10 10 0 0 0
****
USER_CHARGES
INVALID_CHARGES
Pose:  35 Cluster:  35 Fr_nu: 1493320 TotEn:    -9.54
@<TRIPOS>ATOM
      1 C1        -51.9909    4.5756  -32.9182 C.ar   1 LIG      -0.13100
      2 C2        -52.0649    4.8140  -31.5609 C.ar   1 LIG       0.28900
      3 C3        -52.2863    5.6513  -33.7303 C.ar   1 LIG       0.28900
      4 C4        -52.6654    6.9763  -31.9227 C.ar   1 LIG       0.50700
      5 N1        -52.4002    6.0066  -31.0267 N.ar   1 LIG      -0.71900
      6 N2        -52.6288    6.8704  -33.2647 N.ar   1 LIG      -0.71900
      7 H1        -51.7192    3.6084  -33.3193 H      1 LIG       0.11500
      8 H2        -51.8502    4.0287  -30.8443 H      1 LIG       0.11400
      9 H3        -52.2554    5.5598  -34.8106 H      1 LIG       0.11400
     10 H4        -52.9385    7.9445  -31.5213 H      1 LIG       0.14100
@<TRIPOS>BOND
      1       1       2 ar
      2       1       3 ar
      3       2       5 ar
      4       3       6 ar
      5       4       5 ar
      6       4       6 ar
      7       1       7 1
      8       2       8 1
      9       3       9 1
     10       4      10 1
@<TRIPOS>ALT_TYPE
CGenFF_4.0_ALT_TYPE_SET
CGenFF_4.0 1 CG2R61 2 CG2R61 3 CG2R61 4 CG2R64 5 NG2R62 6 NG2R62 7 HGR61 8 HGR62 9 HGR62 10 HGR62
@<TRIPOS>MOLECULE
pyrimidine
 10 10 0 0 0
****
USER_CHARGES
INVALID_CHARGES
Pose:  36 Cluster:  36 Fr_nu: 2515459 TotEn:    -9.45
@<TRIPOS>ATOM
      1 C1        -48.6402  -11.3005  -27.6509 C.ar   1 LIG      -0.13100
      2 C2        -49.1695  -12.5534  -27.4176 C.ar   1 LIG       0.28900
      3 C3        -49.2045  -10.2698  -26.9274 C.ar   1 LIG       0.28900
      4 C4        -50.6376  -11.7064  -25.9030 C.ar   1 LIG       0.50700
      5 N1        -50.1722  -12.7933  -26.5474 N.ar   1 LIG      -0.71900
      6 N2        -50.2084  -10.4374  -26.0418 N.ar   1 LIG      -0.71900
      7 H1        -47.8356  -11.1369  -28.3552 H      1 LIG       0.11500
      8 H2        -48.7904  -13.4251  -27.9400 H      1 LIG       0.11400
      9 H3        -48.8548   -9.2498  -27.0439 H      1 LIG       0.11400
     10 H4        -51.4440  -11.8698  -25.1986 H      1 LIG       0.14100
@<TRIPOS>BOND
      1       1       2 ar
      2       1       3 ar
      3       2       5 ar
      4       3       6 ar
      5       4       5 ar
      6       4       6 ar
      7       1       7 1
      8       2       8 1
      9       3       9 1
     10       4      10 1
@<TRIPOS>ALT_TYPE
CGenFF_4.0_ALT_TYPE_SET
CGenFF_4.0 1 CG2R61 2 CG2R61 3 CG2R61 4 CG2R64 5 NG2R62 6 NG2R62 7 HGR61 8 HGR62 9 HGR62 10 HGR62
@<TRIPOS>MOLECULE
pyrimidine
 10 10 0 0 0
****
USER_CHARGES
INVALID_CHARGES
Pose:  37 Cluster:  37 Fr_nu: 3049079 TotEn:    -9.07
@<TRIPOS>ATOM
      1 C1        -64.1373   -4.9759  -57.9231 C.ar   1 LIG      -0.13100
      2 C2        -63.9852   -4.5950  -59.2408 C.ar   1 LIG       0.28900
      3 C3        -65.3497   -4.6583  -57.3459 C.ar   1 LIG       0.28900
      4 C4        -66.0745   -3.7002  -59.2756 C.ar   1 LIG       0.50700
      5 N1        -64.9367   -3.9532  -59.9500 N.ar   1 LIG      -0.71900
      6 N2        -66.3444   -4.0184  -57.9951 N.ar   1 LIG      -0.71900
      7 H1        -63.3568   -5.4898  -57.3781 H      1 LIG       0.11500
      8 H2        -63.0662   -4.8016  -59.7785 H      1 LIG       0.11400
      9 H3        -65.5611   -4.9169  -56.3140 H      1 LIG       0.11400
     10 H4        -66.8557   -3.1847  -59.8207 H      1 LIG       0.14100
@<TRIPOS>BOND
      1       1       2 ar
      2       1       3 ar
      3       2       5 ar
      4       3       6 ar
      5       4       5 ar
      6       4       6 ar
      7       1       7 1
      8       2       8 1
      9       3       9 1
     10       4      10 1
@<TRIPOS>ALT_TYPE
CGenFF_4.0_ALT_TYPE_SET
CGenFF_4.0 1 CG2R61 2 CG2R61 3 CG2R61 4 CG2R64 5 NG2R62 6 NG2R62 7 HGR61 8 HGR62 9 HGR62 10 HGR62
@<TRIPOS>MOLECULE
pyrimidine
 10 10 0 0 0
****
USER_CHARGES
INVALID_CHARGES
Pose:  38 Cluster:  38 Fr_nu: 2153420 TotEn:    -9.03
@<TRIPOS>ATOM
      1 C1        -79.5462   -7.5074  -34.4081 C.ar   1 LIG      -0.13100
      2 C2        -78.8866   -6.3127  -34.6129 C.ar   1 LIG       0.28900
      3 C3        -80.3862   -7.5458  -33.3141 C.ar   1 LIG       0.28900
      4 C4        -79.8760   -5.3951  -32.7837 C.ar   1 LIG       0.50700
      5 N1        -79.0286   -5.2322  -33.8174 N.ar   1 LIG      -0.71900
      6 N2        -80.5756   -6.5044  -32.4774 N.ar   1 LIG      -0.71900
      7 H1        -79.4133   -8.3585  -35.0625 H      1 LIG       0.11500
      8 H2        -78.2051   -6.1878  -35.4474 H      1 LIG       0.11400
      9 H3        -80.9467   -8.4423  -33.0723 H      1 LIG       0.11400
     10 H4        -80.0084   -4.5435  -32.1277 H      1 LIG       0.14100
@<TRIPOS>BOND
      1       1       2 ar
      2       1       3 ar
      3       2       5 ar
      4       3       6 ar
      5       4       5 ar
      6       4       6 ar
      7       1       7 1
      8       2       8 1
      9       3       9 1
     10       4      10 1
@<TRIPOS>ALT_TYPE
CGenFF_4.0_ALT_TYPE_SET
CGenFF_4.0 1 CG2R61 2 CG2R61 3 CG2R61 4 CG2R64 5 NG2R62 6 NG2R62 7 HGR61 8 HGR62 9 HGR62 10 HGR62
@<TRIPOS>MOLECULE
pyrimidine
 10 10 0 0 0
****
USER_CHARGES
INVALID_CHARGES
Pose:  39 Cluster:  39 Fr_nu: 3053243 TotEn:    -8.89
@<TRIPOS>ATOM
      1 C1        -63.4042  -11.3679  -13.2877 C.ar   1 LIG      -0.13100
      2 C2        -63.7404  -12.6041  -12.7746 C.ar   1 LIG       0.28900
      3 C3        -62.0759  -11.2016  -13.6224 C.ar   1 LIG       0.28900
      4 C4        -61.5919  -13.3222  -12.9623 C.ar   1 LIG       0.50700
      5 N1        -62.8564  -13.6078  -12.5978 N.ar   1 LIG      -0.71900
      6 N2        -61.1391  -12.1609  -13.4723 N.ar   1 LIG      -0.71900
      7 H1        -64.1342  -10.5804  -13.4187 H      1 LIG       0.11500
      8 H2        -64.7607  -12.8280  -12.4827 H      1 LIG       0.11400
      9 H3        -61.7171  -10.2637  -14.0324 H      1 LIG       0.11400
     10 H4        -60.8605  -14.1100  -12.8302 H      1 LIG       0.14100
@<TRIPOS>BOND
      1       1       2 ar
      2       1       3 ar
      3       2       5 ar
      4       3       6 ar
      5       4       5 ar
      6       4       6 ar
      7       1       7 1
      8       2       8 1
      9       3       9 1
     10       4      10 1
@<TRIPOS>ALT_TYPE
CGenFF_4.0_ALT_TYPE_SET
CGenFF_4.0 1 CG2R61 2 CG2R61 3 CG2R61 4 CG2R64 5 NG2R62 6 NG2R62 7 HGR61 8 HGR62 9 HGR62 10 HGR62
@<TRIPOS>MOLECULE
pyrimidine
 10 10 0 0 0
****
USER_CHARGES
INVALID_CHARGES
Pose:  40 Cluster:  40 Fr_nu: 430670 TotEn:    -8.86
@<TRIPOS>ATOM
      1 C1        -63.7900    1.3957  -26.3008 C.ar   1 LIG      -0.13100
      2 C2        -62.6840    1.2314  -25.4919 C.ar   1 LIG       0.28900
      3 C3        -64.4679    0.2390  -26.6274 C.ar   1 LIG       0.28900
      4 C4        -63.0084   -1.0173  -25.4197 C.ar   1 LIG       0.50700
      5 N1        -62.2633    0.0351  -25.0314 N.ar   1 LIG      -0.71900
      6 N2        -64.1036   -0.9887  -26.2030 N.ar   1 LIG      -0.71900
      7 H1        -64.1049    2.3678  -26.6559 H      1 LIG       0.11500
      8 H2        -62.0878    2.0831  -25.1827 H      1 LIG       0.11400
      9 H3        -65.3491    0.2683  -27.2591 H      1 LIG       0.11400
     10 H4        -62.6927   -1.9908  -25.0651 H      1 LIG       0.14100
@<TRIPOS>BOND
      1       1       2 ar
      2       1       3 ar
      3       2       5 ar
      4       3       6 ar
      5       4       5 ar
      6       4       6 ar
      7       1       7 1
      8       2       8 1
      9       3       9 1
     10       4      10 1
@<TRIPOS>ALT_TYPE
CGenFF_4.0_ALT_TYPE_SET
CGenFF_4.0 1 CG2R61 2 CG2R61 3 CG2R61 4 CG2R64 5 NG2R62 6 NG2R62 7 HGR61 8 HGR62 9 HGR62 10 HGR62
@<TRIPOS>MOLECULE
pyrimidine
 10 10 0 0 0
****
USER_CHARGES
INVALID_CHARGES
Pose:  41 Cluster:  41 Fr_nu: 283363 TotEn:    -8.63
@<TRIPOS>ATOM
      1 C1        -50.0417  -10.4470  -28.4442 C.ar   1 LIG      -0.13100
      2 C2        -49.9317  -11.6729  -27.8201 C.ar   1 LIG       0.28900
      3 C3        -48.9854   -9.5809  -28.2492 C.ar   1 LIG       0.28900
      4 C4        -47.9109  -11.1041  -26.9484 C.ar   1 LIG       0.50700
      5 N1        -48.8763  -12.0360  -27.0620 N.ar   1 LIG      -0.71900
      6 N2        -47.9001   -9.8776  -27.5046 N.ar   1 LIG      -0.71900
      7 H1        -50.9002  -10.1822  -29.0467 H      1 LIG       0.11500
      8 H2        -50.7128  -12.4193  -27.9154 H      1 LIG       0.11400
      9 H3        -48.9827   -8.5941  -28.6995 H      1 LIG       0.11400
     10 H4        -47.0517  -11.3686  -26.3442 H      1 LIG       0.14100
@<TRIPOS>BOND
      1       1       2 ar
      2       1       3 ar
      3       2       5 ar
      4       3       6 ar
      5       4       5 ar
      6       4       6 ar
      7       1       7 1
      8       2       8 1
      9       3       9 1
     10       4      10 1
@<TRIPOS>ALT_TYPE
CGenFF_4.0_ALT_TYPE_SET
CGenFF_4.0 1 CG2R61 2 CG2R61 3 CG2R61 4 CG2R64 5 NG2R62 6 NG2R62 7 HGR61 8 HGR62 9 HGR62 10 HGR62
@<TRIPOS>MOLECULE
pyrimidine
 10 10 0 0 0
****
USER_CHARGES
INVALID_CHARGES
Pose:  42 Cluster:  42 Fr_nu: 520137 TotEn:    -8.60
@<TRIPOS>ATOM
      1 C1        -63.3776  -22.4141  -25.1246 C.ar   1 LIG      -0.13100
      2 C2        -62.0426  -22.7409  -25.2495 C.ar   1 LIG       0.28900
      3 C3        -64.2051  -23.4346  -24.7030 C.ar   1 LIG       0.28900
      4 C4        -62.4510  -24.8752  -24.5823 C.ar   1 LIG       0.50700
      5 N1        -61.5431  -23.9661  -24.9857 N.ar   1 LIG      -0.71900
      6 N2        -63.7741  -24.6818  -24.4221 N.ar   1 LIG      -0.71900
      7 H1        -63.7509  -21.4226  -25.3432 H      1 LIG       0.11500
      8 H2        -61.3162  -22.0042  -25.5751 H      1 LIG       0.11400
      9 H3        -65.2701  -23.2728  -24.5762 H      1 LIG       0.11400
     10 H4        -62.0775  -25.8683  -24.3644 H      1 LIG       0.14100
@<TRIPOS>BOND
      1       1       2 ar
      2       1       3 ar
      3       2       5 ar
      4       3       6 ar
      5       4       5 ar
      6       4       6 ar
      7       1       7 1
      8       2       8 1
      9       3       9 1
     10       4      10 1
@<TRIPOS>ALT_TYPE
CGenFF_4.0_ALT_TYPE_SET
CGenFF_4.0 1 CG2R61 2 CG2R61 3 CG2R61 4 CG2R64 5 NG2R62 6 NG2R62 7 HGR61 8 HGR62 9 HGR62 10 HGR62
@<TRIPOS>MOLECULE
pyrimidine
 10 10 0 0 0
****
USER_CHARGES
INVALID_CHARGES
Pose:  43 Cluster:  43 Fr_nu: 822910 TotEn:    -7.97
@<TRIPOS>ATOM
      1 C1        -71.7021  -26.7359  -46.2093 C.ar   1 LIG      -0.13100
      2 C2        -72.0182  -28.0477  -46.4983 C.ar   1 LIG       0.28900
      3 C3        -71.4842  -25.9199  -47.3005 C.ar   1 LIG       0.28900
      4 C4        -71.8819  -27.6415  -48.7306 C.ar   1 LIG       0.50700
      5 N1        -72.1170  -28.5362  -47.7520 N.ar   1 LIG      -0.71900
      6 N2        -71.5659  -26.3411  -48.5797 N.ar   1 LIG      -0.71900
      7 H1        -71.6295  -26.3710  -45.1935 H      1 LIG       0.11500
      8 H2        -72.2064  -28.7637  -45.7055 H      1 LIG       0.11400
      9 H3        -71.2296  -24.8734  -47.1726 H      1 LIG       0.11400
     10 H4        -71.9534  -28.0069  -49.7478 H      1 LIG       0.14100
@<TRIPOS>BOND
      1       1       2 ar
      2       1       3 ar
      3       2       5 ar
      4       3       6 ar
      5       4       5 ar
      6       4       6 ar
      7       1       7 1
      8       2       8 1
      9       3       9 1
     10       4      10 1
@<TRIPOS>ALT_TYPE
CGenFF_4.0_ALT_TYPE_SET
CGenFF_4.0 1 CG2R61 2 CG2R61 3 CG2R61 4 CG2R64 5 NG2R62 6 NG2R62 7 HGR61 8 HGR62 9 HGR62 10 HGR62
@<TRIPOS>MOLECULE
pyrimidine
 10 10 0 0 0
****
USER_CHARGES
INVALID_CHARGES
Pose:  44 Cluster:  44 Fr_nu: 144520 TotEn:    -7.71
@<TRIPOS>ATOM
      1 C1        -61.6069   -1.9488  -24.9541 C.ar   1 LIG      -0.13100
      2 C2        -62.0334   -1.9488  -23.6416 C.ar   1 LIG       0.28900
      3 C3        -60.5858   -1.0691  -25.2501 C.ar   1 LIG       0.28900
      4 C4        -60.5203   -0.3421  -23.0974 C.ar   1 LIG       0.50700
      5 N1        -61.5104   -1.1556  -22.6836 N.ar   1 LIG      -0.71900
      6 N2        -60.0171   -0.2480  -24.3431 N.ar   1 LIG      -0.71900
      7 H1        -62.0447   -2.5960  -25.7022 H      1 LIG       0.11500
      8 H2        -62.8314   -2.6064  -23.3145 H      1 LIG       0.11400
      9 H3        -60.1850   -0.9976  -26.2554 H      1 LIG       0.11400
     10 H4        -60.0825    0.3069  -22.3488 H      1 LIG       0.14100
@<TRIPOS>BOND
      1       1       2 ar
      2       1       3 ar
      3       2       5 ar
      4       3       6 ar
      5       4       5 ar
      6       4       6 ar
      7       1       7 1
      8       2       8 1
      9       3       9 1
     10       4      10 1
@<TRIPOS>ALT_TYPE
CGenFF_4.0_ALT_TYPE_SET
CGenFF_4.0 1 CG2R61 2 CG2R61 3 CG2R61 4 CG2R64 5 NG2R62 6 NG2R62 7 HGR61 8 HGR62 9 HGR62 10 HGR62
@<TRIPOS>MOLECULE
pyrimidine
 10 10 0 0 0
****
USER_CHARGES
INVALID_CHARGES
Pose:  45 Cluster:  45 Fr_nu: 2129987 TotEn:    -7.60
@<TRIPOS>ATOM
      1 C1        -80.2010   -7.8433  -34.6536 C.ar   1 LIG      -0.13100
      2 C2        -80.6787   -8.3809  -33.4758 C.ar   1 LIG       0.28900
      3 C3        -79.9779   -6.4816  -34.6411 C.ar   1 LIG       0.28900
      4 C4        -80.6657   -6.3379  -32.4793 C.ar   1 LIG       0.50700
      5 N1        -80.9231   -7.6548  -32.3653 N.ar   1 LIG      -0.71900
      6 N2        -80.2003   -5.6953  -33.5675 N.ar   1 LIG      -0.71900
      7 H1        -80.0138   -8.4497  -35.5297 H      1 LIG       0.11500
      8 H2        -80.8842   -9.4424  -33.3903 H      1 LIG       0.11400
      9 H3        -79.6034   -5.9696  -35.5209 H      1 LIG       0.11400
     10 H4        -80.8540   -5.7304  -31.6027 H      1 LIG       0.14100
@<TRIPOS>BOND
      1       1       2 ar
      2       1       3 ar
      3       2       5 ar
      4       3       6 ar
      5       4       5 ar
      6       4       6 ar
      7       1       7 1
      8       2       8 1
      9       3       9 1
     10       4      10 1
@<TRIPOS>ALT_TYPE
CGenFF_4.0_ALT_TYPE_SET
CGenFF_4.0 1 CG2R61 2 CG2R61 3 CG2R61 4 CG2R64 5 NG2R62 6 NG2R62 7 HGR61 8 HGR62 9 HGR62 10 HGR62
@<TRIPOS>MOLECULE
pyrimidine
 10 10 0 0 0
****
USER_CHARGES
INVALID_CHARGES
Pose:  46 Cluster:  46 Fr_nu: 104714 TotEn:    -7.56
@<TRIPOS>ATOM
      1 C1        -71.1743  -26.8965  -46.3568 C.ar   1 LIG      -0.13100
      2 C2        -71.0680  -28.2424  -46.0706 C.ar   1 LIG       0.28900
      3 C3        -71.9463  -26.5790  -47.4556 C.ar   1 LIG       0.28900
      4 C4        -72.3907  -28.7746  -47.8410 C.ar   1 LIG       0.50700
      5 N1        -71.6651  -29.2120  -46.7943 N.ar   1 LIG      -0.71900
      6 N2        -72.5711  -27.4959  -48.2231 N.ar   1 LIG      -0.71900
      7 H1        -70.6841  -26.1399  -45.7590 H      1 LIG       0.11500
      8 H2        -70.4819  -28.5883  -45.2261 H      1 LIG       0.11400
      9 H3        -72.0875  -25.5472  -47.7587 H      1 LIG       0.11400
     10 H4        -72.8806  -29.5321  -48.4404 H      1 LIG       0.14100
@<TRIPOS>BOND
      1       1       2 ar
      2       1       3 ar
      3       2       5 ar
      4       3       6 ar
      5       4       5 ar
      6       4       6 ar
      7       1       7 1
      8       2       8 1
      9       3       9 1
     10       4      10 1
@<TRIPOS>ALT_TYPE
CGenFF_4.0_ALT_TYPE_SET
CGenFF_4.0 1 CG2R61 2 CG2R61 3 CG2R61 4 CG2R64 5 NG2R62 6 NG2R62 7 HGR61 8 HGR62 9 HGR62 10 HGR62
@<TRIPOS>MOLECULE
pyrimidine
 10 10 0 0 0
****
USER_CHARGES
INVALID_CHARGES
Pose:  47 Cluster:  47 Fr_nu: 2619923 TotEn:    -7.49
@<TRIPOS>ATOM
      1 C1        -63.7825  -10.6668  -14.3731 C.ar   1 LIG      -0.13100
      2 C2        -62.4768  -11.1047  -14.4620 C.ar   1 LIG       0.28900
      3 C3        -64.7013  -11.6091  -13.9586 C.ar   1 LIG       0.28900
      4 C4        -63.0761  -13.1880  -13.7781 C.ar   1 LIG       0.50700
      5 N1        -62.0869  -12.3631  -14.1710 N.ar   1 LIG      -0.71900
      6 N2        -64.3819  -12.8835  -13.6519 N.ar   1 LIG      -0.71900
      7 H1        -64.0671   -9.6511  -14.6129 H      1 LIG       0.11500
      8 H2        -61.6845  -10.4354  -14.7793 H      1 LIG       0.11400
      9 H3        -65.7518  -11.3580  -13.8594 H      1 LIG       0.11400
     10 H4        -62.7915  -14.2053  -13.5390 H      1 LIG       0.14100
@<TRIPOS>BOND
      1       1       2 ar
      2       1       3 ar
      3       2       5 ar
      4       3       6 ar
      5       4       5 ar
      6       4       6 ar
      7       1       7 1
      8       2       8 1
      9       3       9 1
     10       4      10 1
@<TRIPOS>ALT_TYPE
CGenFF_4.0_ALT_TYPE_SET
CGenFF_4.0 1 CG2R61 2 CG2R61 3 CG2R61 4 CG2R64 5 NG2R62 6 NG2R62 7 HGR61 8 HGR62 9 HGR62 10 HGR62
@<TRIPOS>MOLECULE
pyrimidine
 10 10 0 0 0
****
USER_CHARGES
INVALID_CHARGES
Pose:  48 Cluster:  48 Fr_nu: 3051281 TotEn:    -7.33
@<TRIPOS>ATOM
      1 C1        -84.6905    3.3747  -39.0434 C.ar   1 LIG      -0.13100
      2 C2        -85.9410    2.8638  -38.7614 C.ar   1 LIG       0.28900
      3 C3        -83.7510    2.4557  -39.4640 C.ar   1 LIG       0.28900
      4 C4        -85.2586    0.7627  -39.2969 C.ar   1 LIG       0.50700
      5 N1        -86.2609    1.5583  -38.8777 N.ar   1 LIG      -0.71900
      6 N2        -84.0015    1.1372  -39.6023 N.ar   1 LIG      -0.71900
      7 H1        -84.4615    4.4270  -38.9412 H      1 LIG       0.11500
      8 H2        -86.7442    3.5098  -38.4239 H      1 LIG       0.11400
      9 H3        -82.7400    2.7634  -39.7081 H      1 LIG       0.11400
     10 H4        -85.4873   -0.2911  -39.3983 H      1 LIG       0.14100
@<TRIPOS>BOND
      1       1       2 ar
      2       1       3 ar
      3       2       5 ar
      4       3       6 ar
      5       4       5 ar
      6       4       6 ar
      7       1       7 1
      8       2       8 1
      9       3       9 1
     10       4      10 1
@<TRIPOS>ALT_TYPE
CGenFF_4.0_ALT_TYPE_SET
CGenFF_4.0 1 CG2R61 2 CG2R61 3 CG2R61 4 CG2R64 5 NG2R62 6 NG2R62 7 HGR61 8 HGR62 9 HGR62 10 HGR62
@<TRIPOS>MOLECULE
pyrimidine
 10 10 0 0 0
****
USER_CHARGES
INVALID_CHARGES
Pose:  49 Cluster:  49 Fr_nu: 759240 TotEn:    -6.85
@<TRIPOS>ATOM
      1 C1        -63.7490   -5.4064  -56.4930 C.ar   1 LIG      -0.13100
      2 C2        -64.7451   -4.5622  -56.0463 C.ar   1 LIG       0.28900
      3 C3        -63.8597   -5.8186  -57.8052 C.ar   1 LIG       0.28900
      4 C4        -65.7705   -4.6171  -58.0742 C.ar   1 LIG       0.50700
      5 N1        -65.7744   -4.1459  -56.8128 N.ar   1 LIG      -0.71900
      6 N2        -64.8610   -5.4422  -58.6273 N.ar   1 LIG      -0.71900
      7 H1        -62.9346   -5.7245  -55.8559 H      1 LIG       0.11500
      8 H2        -64.7427   -4.1861  -55.0289 H      1 LIG       0.11400
      9 H3        -63.1243   -6.4836  -58.2449 H      1 LIG       0.11400
     10 H4        -66.5864   -4.2997  -58.7119 H      1 LIG       0.14100
@<TRIPOS>BOND
      1       1       2 ar
      2       1       3 ar
      3       2       5 ar
      4       3       6 ar
      5       4       5 ar
      6       4       6 ar
      7       1       7 1
      8       2       8 1
      9       3       9 1
     10       4      10 1
@<TRIPOS>ALT_TYPE
CGenFF_4.0_ALT_TYPE_SET
CGenFF_4.0 1 CG2R61 2 CG2R61 3 CG2R61 4 CG2R64 5 NG2R62 6 NG2R62 7 HGR61 8 HGR62 9 HGR62 10 HGR62
@<TRIPOS>MOLECULE
pyrimidine
 10 10 0 0 0
****
USER_CHARGES
INVALID_CHARGES
Pose:  50 Cluster:  50 Fr_nu: 3007588 TotEn:    -5.59
@<TRIPOS>ATOM
      1 C1        -79.1648  -12.8706  -48.3176 C.ar   1 LIG      -0.13100
      2 C2        -77.8515  -13.2860  -48.4015 C.ar   1 LIG       0.28900
      3 C3        -79.3866  -11.5347  -48.5827 C.ar   1 LIG       0.28900
      4 C4        -77.1710  -11.1890  -48.9554 C.ar   1 LIG       0.50700
      5 N1        -76.8258  -12.4690  -48.7190 N.ar   1 LIG      -0.71900
      6 N2        -78.4095  -10.6622  -48.9058 N.ar   1 LIG      -0.71900
      7 H1        -79.9681  -13.5480  -48.0606 H      1 LIG       0.11500
      8 H2        -77.5798  -14.3183  -48.2098 H      1 LIG       0.11400
      9 H3        -80.3863  -11.1161  -48.5408 H      1 LIG       0.11400
     10 H4        -76.3667  -10.5103  -49.2117 H      1 LIG       0.14100
@<TRIPOS>BOND
      1       1       2 ar
      2       1       3 ar
      3       2       5 ar
      4       3       6 ar
      5       4       5 ar
      6       4       6 ar
      7       1       7 1
      8       2       8 1
      9       3       9 1
     10       4      10 1
@<TRIPOS>ALT_TYPE
CGenFF_4.0_ALT_TYPE_SET
CGenFF_4.0 1 CG2R61 2 CG2R61 3 CG2R61 4 CG2R64 5 NG2R62 6 NG2R62 7 HGR61 8 HGR62 9 HGR62 10 HGR62
@<TRIPOS>MOLECULE
naphtalene
 18 19 0 0 0
****
USER_CHARGES
INVALID_CHARGES
Pose:   1 Cluster:   1 Fr_nu: 308317 TotEn:   -15.97
@<TRIPOS>ATOM
      1 C1        -80.8015  -17.1910  -47.8457 C.ar   1 LIG      -0.11500
      2 C2        -79.7257  -16.4859  -47.3142 C.ar   1 LIG      -0.11500
      3 C3        -83.0126  -12.9961  -48.9348 C.ar   1 LIG      -0.11500
      4 C4        -81.9368  -12.2911  -48.4033 C.ar   1 LIG      -0.11500
      5 C5        -81.8903  -16.5036  -48.3828 C.ar   1 LIG      -0.11700
      6 C6        -79.7345  -15.0909  -47.3178 C.ar   1 LIG      -0.11700
      7 C7        -83.0037  -14.3912  -48.9313 C.ar   1 LIG      -0.11700
      8 C8        -80.8480  -12.9784  -47.8661 C.ar   1 LIG      -0.11700
      9 C9        -81.9161  -15.0994  -48.3947 C.ar   1 LIG       0.00400
     10 C10       -80.8221  -14.3825  -47.8542 C.ar   1 LIG       0.00400
     11 H1        -80.7943  -18.2770  -47.8421 H      1 LIG       0.11500
     12 H2        -78.8785  -17.0220  -46.8966 H      1 LIG       0.11500
     13 H3        -83.8603  -12.4604  -49.3529 H      1 LIG       0.11500
     14 H4        -81.9451  -11.2051  -48.4059 H      1 LIG       0.11500
     15 H5        -82.7204  -17.0754  -48.7925 H      1 LIG       0.11500
     16 H6        -78.8826  -14.5603  -46.8976 H      1 LIG       0.11500
     17 H7        -83.8553  -14.9216  -49.3523 H      1 LIG       0.11500
     18 H8        -80.0180  -12.4068  -47.4557 H      1 LIG       0.11500
@<TRIPOS>BOND
      1       1       2 ar
      2       1       5 ar
      3       2       6 ar
      4       3       4 ar
      5       3       7 ar
      6       4       8 ar
      7       5       9 ar
      8       6      10 ar
      9       7       9 ar
     10       8      10 ar
     11       9      10 ar
     12       1      11 1
     13       2      12 1
     14       3      13 1
     15       4      14 1
     16       5      15 1
     17       6      16 1
     18       7      17 1
     19       8      18 1
@<TRIPOS>ALT_TYPE
CGenFF_4.0_ALT_TYPE_SET
CGenFF_4.0 1 CG2R61 2 CG2R61 3 CG2R61 4 CG2R61 5 CG2R61 6 CG2R61 7 CG2R61 8 CG2R61 9 CG2R61 10 CG2R61 11 HGR61 12 HGR61 13 HGR61 14 HGR61 15 HGR61 16 HGR61 17 HGR61 18 HGR61
@<TRIPOS>MOLECULE
naphtalene
 18 19 0 0 0
****
USER_CHARGES
INVALID_CHARGES
Pose:   2 Cluster:   2 Fr_nu:  37739 TotEn:   -13.94
@<TRIPOS>ATOM
      1 C1        -72.7608  -29.2990  -46.7806 C.ar   1 LIG      -0.11500
      2 C2        -72.4972  -28.0437  -46.2407 C.ar   1 LIG      -0.11500
      3 C3        -71.8480  -27.5734  -51.2373 C.ar   1 LIG      -0.11500
      4 C4        -71.5844  -26.3181  -50.6973 C.ar   1 LIG      -0.11500
      5 C5        -72.6665  -29.5007  -48.1580 C.ar   1 LIG      -0.11700
      6 C6        -72.1383  -26.9853  -47.0757 C.ar   1 LIG      -0.11700
      7 C7        -72.2069  -28.6318  -50.4022 C.ar   1 LIG      -0.11700
      8 C8        -71.6787  -26.1163  -49.3200 C.ar   1 LIG      -0.11700
      9 C9        -72.3066  -28.4467  -49.0136 C.ar   1 LIG       0.00400
     10 C10       -72.0386  -27.1702  -48.4644 C.ar   1 LIG       0.00400
     11 H1        -73.0407  -30.1224  -46.1301 H      1 LIG       0.11500
     12 H2        -72.5706  -27.8877  -45.1683 H      1 LIG       0.11500
     13 H3        -71.7746  -27.7301  -52.3098 H      1 LIG       0.11500
     14 H4        -71.3060  -25.4947  -51.3484 H      1 LIG       0.11500
     15 H5        -72.8775  -30.4903  -48.5581 H      1 LIG       0.11500
     16 H6        -71.9362  -26.0127  -46.6319 H      1 LIG       0.11500
     17 H7        -72.4081  -29.6045  -50.8461 H      1 LIG       0.11500
     18 H8        -71.4686  -25.1265  -48.9197 H      1 LIG       0.11500
@<TRIPOS>BOND
      1       1       2 ar
      2       1       5 ar
      3       2       6 ar
      4       3       4 ar
      5       3       7 ar
      6       4       8 ar
      7       5       9 ar
      8       6      10 ar
      9       7       9 ar
     10       8      10 ar
     11       9      10 ar
     12       1      11 1
     13       2      12 1
     14       3      13 1
     15       4      14 1
     16       5      15 1
     17       6      16 1
     18       7      17 1
     19       8      18 1
@<TRIPOS>ALT_TYPE
CGenFF_4.0_ALT_TYPE_SET
CGenFF_4.0 1 CG2R61 2 CG2R61 3 CG2R61 4 CG2R61 5 CG2R61 6 CG2R61 7 CG2R61 8 CG2R61 9 CG2R61 10 CG2R61 11 HGR61 12 HGR61 13 HGR61 14 HGR61 15 HGR61 16 HGR61 17 HGR61 18 HGR61
@<TRIPOS>MOLECULE
naphtalene
 18 19 0 0 0
****
USER_CHARGES
INVALID_CHARGES
Pose:   3 Cluster:   3 Fr_nu:  91580 TotEn:   -13.62
@<TRIPOS>ATOM
      1 C1        -60.6735   -4.4727  -20.5968 C.ar   1 LIG      -0.11500
      2 C2        -59.8700   -4.5342  -21.7314 C.ar   1 LIG      -0.11500
      3 C3        -56.7890   -3.3066  -17.9091 C.ar   1 LIG      -0.11500
      4 C4        -55.9856   -3.3681  -19.0438 C.ar   1 LIG      -0.11500
      5 C5        -60.1126   -4.1524  -19.3601 C.ar   1 LIG      -0.11700
      6 C6        -58.5026   -4.2756  -21.6339 C.ar   1 LIG      -0.11700
      7 C7        -58.1566   -3.5651  -18.0067 C.ar   1 LIG      -0.11700
      8 C8        -56.5464   -3.6884  -20.2805 C.ar   1 LIG      -0.11700
      9 C9        -58.7380   -3.8891  -19.2434 C.ar   1 LIG       0.00400
     10 C10       -57.9210   -3.9517  -20.3972 C.ar   1 LIG       0.00400
     11 H1        -61.7379   -4.6747  -20.6732 H      1 LIG       0.11500
     12 H2        -60.3077   -4.7834  -22.6937 H      1 LIG       0.11500
     13 H3        -56.3519   -3.0572  -16.9464 H      1 LIG       0.11500
     14 H4        -54.9210   -3.1674  -18.9665 H      1 LIG       0.11500
     15 H5        -60.7598   -4.1105  -18.4865 H      1 LIG       0.11500
     16 H6        -57.8935   -4.3288  -22.5339 H      1 LIG       0.11500
     17 H7        -58.7655   -3.5111  -17.1067 H      1 LIG       0.11500
     18 H8        -55.8992   -3.7311  -21.1542 H      1 LIG       0.11500
@<TRIPOS>BOND
      1       1       2 ar
      2       1       5 ar
      3       2       6 ar
      4       3       4 ar
      5       3       7 ar
      6       4       8 ar
      7       5       9 ar
      8       6      10 ar
      9       7       9 ar
     10       8      10 ar
     11       9      10 ar
     12       1      11 1
     13       2      12 1
     14       3      13 1
     15       4      14 1
     16       5      15 1
     17       6      16 1
     18       7      17 1
     19       8      18 1
@<TRIPOS>ALT_TYPE
CGenFF_4.0_ALT_TYPE_SET
CGenFF_4.0 1 CG2R61 2 CG2R61 3 CG2R61 4 CG2R61 5 CG2R61 6 CG2R61 7 CG2R61 8 CG2R61 9 CG2R61 10 CG2R61 11 HGR61 12 HGR61 13 HGR61 14 HGR61 15 HGR61 16 HGR61 17 HGR61 18 HGR61
@<TRIPOS>MOLECULE
naphtalene
 18 19 0 0 0
****
USER_CHARGES
INVALID_CHARGES
Pose:   4 Cluster:   4 Fr_nu: 207321 TotEn:   -13.57
@<TRIPOS>ATOM
      1 C1        -52.3799    6.8886  -31.5213 C.ar   1 LIG      -0.11500
      2 C2        -52.1229    7.9020  -32.4400 C.ar   1 LIG      -0.11500
      3 C3        -52.1620    3.5941  -35.0950 C.ar   1 LIG      -0.11500
      4 C4        -51.9050    4.6075  -36.0136 C.ar   1 LIG      -0.11500
      5 C5        -52.4548    5.5622  -31.9474 C.ar   1 LIG      -0.11700
      6 C6        -51.9398    7.5930  -33.7880 C.ar   1 LIG      -0.11700
      7 C7        -52.3450    3.9032  -33.7469 C.ar   1 LIG      -0.11700
      8 C8        -51.8302    5.9340  -35.5877 C.ar   1 LIG      -0.11700
      9 C9        -52.2731    5.2328  -33.3005 C.ar   1 LIG       0.00400
     10 C10       -52.0119    6.2634  -34.2346 C.ar   1 LIG       0.00400
     11 H1        -52.5229    7.1299  -30.4721 H      1 LIG       0.11500
     12 H2        -52.0646    8.9343  -32.1073 H      1 LIG       0.11500
     13 H3        -52.2204    2.5614  -35.4271 H      1 LIG       0.11500
     14 H4        -51.7635    4.3659  -37.0629 H      1 LIG       0.11500
     15 H5        -52.6572    4.7864  -31.2118 H      1 LIG       0.11500
     16 H6        -51.7395    8.4011  -34.4885 H      1 LIG       0.11500
     17 H7        -52.5445    3.0949  -33.0465 H      1 LIG       0.11500
     18 H8        -51.6286    6.7101  -36.3233 H      1 LIG       0.11500
@<TRIPOS>BOND
      1       1       2 ar
      2       1       5 ar
      3       2       6 ar
      4       3       4 ar
      5       3       7 ar
      6       4       8 ar
      7       5       9 ar
      8       6      10 ar
      9       7       9 ar
     10       8      10 ar
     11       9      10 ar
     12       1      11 1
     13       2      12 1
     14       3      13 1
     15       4      14 1
     16       5      15 1
     17       6      16 1
     18       7      17 1
     19       8      18 1
@<TRIPOS>ALT_TYPE
CGenFF_4.0_ALT_TYPE_SET
CGenFF_4.0 1 CG2R61 2 CG2R61 3 CG2R61 4 CG2R61 5 CG2R61 6 CG2R61 7 CG2R61 8 CG2R61 9 CG2R61 10 CG2R61 11 HGR61 12 HGR61 13 HGR61 14 HGR61 15 HGR61 16 HGR61 17 HGR61 18 HGR61
@<TRIPOS>MOLECULE
naphtalene
 18 19 0 0 0
****
USER_CHARGES
INVALID_CHARGES
Pose:   5 Cluster:   5 Fr_nu:  39870 TotEn:   -12.93
@<TRIPOS>ATOM
      1 C1        -63.8614    2.0443  -26.0767 C.ar   1 LIG      -0.11500
      2 C2        -63.0222    2.5657  -25.0966 C.ar   1 LIG      -0.11500
      3 C3        -62.2170   -2.4303  -25.1037 C.ar   1 LIG      -0.11500
      4 C4        -61.3778   -1.9087  -24.1237 C.ar   1 LIG      -0.11500
      5 C5        -63.8745    0.6718  -26.3271 C.ar   1 LIG      -0.11700
      6 C6        -62.1928    1.7170  -24.3632 C.ar   1 LIG      -0.11700
      7 C7        -63.0465   -1.5814  -25.8371 C.ar   1 LIG      -0.11700
      8 C8        -61.3646   -0.5363  -23.8732 C.ar   1 LIG      -0.11700
      9 C9        -63.0463   -0.1974  -25.5984 C.ar   1 LIG       0.00400
     10 C10       -62.1928    0.3330  -24.6019 C.ar   1 LIG       0.00400
     11 H1        -64.5065    2.7056  -26.6477 H      1 LIG       0.11500
     12 H2        -63.0129    3.6343  -24.9023 H      1 LIG       0.11500
     13 H3        -62.2269   -3.4990  -25.2985 H      1 LIG       0.11500
     14 H4        -60.7319   -2.5704  -23.5539 H      1 LIG       0.11500
     15 H5        -64.5383    0.2863  -27.0982 H      1 LIG       0.11500
     16 H6        -61.5452    2.1464  -23.6015 H      1 LIG       0.11500
     17 H7        -63.6946   -2.0111  -26.5981 H      1 LIG       0.11500
     18 H8        -60.7003   -0.1504  -23.1026 H      1 LIG       0.11500
@<TRIPOS>BOND
      1       1       2 ar
      2       1       5 ar
      3       2       6 ar
      4       3       4 ar
      5       3       7 ar
      6       4       8 ar
      7       5       9 ar
      8       6      10 ar
      9       7       9 ar
     10       8      10 ar
     11       9      10 ar
     12       1      11 1
     13       2      12 1
     14       3      13 1
     15       4      14 1
     16       5      15 1
     17       6      16 1
     18       7      17 1
     19       8      18 1
@<TRIPOS>ALT_TYPE
CGenFF_4.0_ALT_TYPE_SET
CGenFF_4.0 1 CG2R61 2 CG2R61 3 CG2R61 4 CG2R61 5 CG2R61 6 CG2R61 7 CG2R61 8 CG2R61 9 CG2R61 10 CG2R61 11 HGR61 12 HGR61 13 HGR61 14 HGR61 15 HGR61 16 HGR61 17 HGR61 18 HGR61
@<TRIPOS>MOLECULE
naphtalene
 18 19 0 0 0
****
USER_CHARGES
INVALID_CHARGES
Pose:   6 Cluster:   6 Fr_nu: 120110 TotEn:   -12.32
@<TRIPOS>ATOM
      1 C1        -70.0996  -20.1859  -61.2299 C.ar   1 LIG      -0.11500
      2 C2        -69.3345  -21.2172  -60.6933 C.ar   1 LIG      -0.11500
      3 C3        -68.4442  -17.1685  -57.7908 C.ar   1 LIG      -0.11500
      4 C4        -67.6792  -18.1998  -57.2542 C.ar   1 LIG      -0.11500
      5 C5        -70.0728  -18.9193  -60.6456 C.ar   1 LIG      -0.11700
      6 C6        -68.5396  -20.9859  -59.5704 C.ar   1 LIG      -0.11700
      7 C7        -69.2392  -17.3998  -58.9138 C.ar   1 LIG      -0.11700
      8 C8        -67.7060  -19.4665  -57.8385 C.ar   1 LIG      -0.11700
      9 C9        -69.2784  -18.6685  -59.5148 C.ar   1 LIG       0.00400
     10 C10       -68.5004  -19.7173  -58.9692 C.ar   1 LIG       0.00400
     11 H1        -70.7187  -20.3667  -62.1038 H      1 LIG       0.11500
     12 H2        -69.3560  -22.2028  -61.1491 H      1 LIG       0.11500
     13 H3        -68.4231  -16.1824  -57.3354 H      1 LIG       0.11500
     14 H4        -67.0614  -18.0188  -56.3796 H      1 LIG       0.11500
     15 H5        -70.6793  -18.1282  -61.0817 H      1 LIG       0.11500
     16 H6        -67.9493  -21.8066  -59.1681 H      1 LIG       0.11500
     17 H7        -69.8288  -16.5788  -59.3164 H      1 LIG       0.11500
     18 H8        -67.1001  -20.2580  -57.4020 H      1 LIG       0.11500
@<TRIPOS>BOND
      1       1       2 ar
      2       1       5 ar
      3       2       6 ar
      4       3       4 ar
      5       3       7 ar
      6       4       8 ar
      7       5       9 ar
      8       6      10 ar
      9       7       9 ar
     10       8      10 ar
     11       9      10 ar
     12       1      11 1
     13       2      12 1
     14       3      13 1
     15       4      14 1
     16       5      15 1
     17       6      16 1
     18       7      17 1
     19       8      18 1
@<TRIPOS>ALT_TYPE
CGenFF_4.0_ALT_TYPE_SET
CGenFF_4.0 1 CG2R61 2 CG2R61 3 CG2R61 4 CG2R61 5 CG2R61 6 CG2R61 7 CG2R61 8 CG2R61 9 CG2R61 10 CG2R61 11 HGR61 12 HGR61 13 HGR61 14 HGR61 15 HGR61 16 HGR61 17 HGR61 18 HGR61
@<TRIPOS>MOLECULE
naphtalene
 18 19 0 0 0
****
USER_CHARGES
INVALID_CHARGES
Pose:   7 Cluster:   7 Fr_nu: 122672 TotEn:   -11.67
@<TRIPOS>ATOM
      1 C1        -74.4952  -31.4478  -48.3858 C.ar   1 LIG      -0.11500
      2 C2        -73.8074  -30.9109  -47.3016 C.ar   1 LIG      -0.11500
      3 C3        -72.9699  -27.7654  -51.1762 C.ar   1 LIG      -0.11500
      4 C4        -72.2821  -27.2287  -50.0919 C.ar   1 LIG      -0.11500
      5 C5        -74.4618  -30.8031  -49.6227 C.ar   1 LIG      -0.11700
      6 C6        -73.0835  -29.7276  -47.4499 C.ar   1 LIG      -0.11700
      7 C7        -73.6937  -28.9489  -51.0279 C.ar   1 LIG      -0.11700
      8 C8        -72.3154  -27.8732  -48.8550 C.ar   1 LIG      -0.11700
      9 C9        -73.7383  -29.6111  -49.7901 C.ar   1 LIG       0.00400
     10 C10       -73.0389  -29.0653  -48.6875 C.ar   1 LIG       0.00400
     11 H1        -75.0590  -32.3687  -48.2696 H      1 LIG       0.11500
     12 H2        -73.8338  -31.4137  -46.3391 H      1 LIG       0.11500
     13 H3        -72.9437  -27.2632  -52.1392 H      1 LIG       0.11500
     14 H4        -71.7196  -26.3070  -50.2084 H      1 LIG       0.11500
     15 H5        -75.0073  -31.2406  -50.4563 H      1 LIG       0.11500
     16 H6        -72.5529  -29.3263  -46.5889 H      1 LIG       0.11500
     17 H7        -74.2235  -29.3504  -51.8891 H      1 LIG       0.11500
     18 H8        -71.7706  -27.4355  -48.0210 H      1 LIG       0.11500
@<TRIPOS>BOND
      1       1       2 ar
      2       1       5 ar
      3       2       6 ar
      4       3       4 ar
      5       3       7 ar
      6       4       8 ar
      7       5       9 ar
      8       6      10 ar
      9       7       9 ar
     10       8      10 ar
     11       9      10 ar
     12       1      11 1
     13       2      12 1
     14       3      13 1
     15       4      14 1
     16       5      15 1
     17       6      16 1
     18       7      17 1
     19       8      18 1
@<TRIPOS>ALT_TYPE
CGenFF_4.0_ALT_TYPE_SET
CGenFF_4.0 1 CG2R61 2 CG2R61 3 CG2R61 4 CG2R61 5 CG2R61 6 CG2R61 7 CG2R61 8 CG2R61 9 CG2R61 10 CG2R61 11 HGR61 12 HGR61 13 HGR61 14 HGR61 15 HGR61 16 HGR61 17 HGR61 18 HGR61
@<TRIPOS>MOLECULE
naphtalene
 18 19 0 0 0
****
USER_CHARGES
INVALID_CHARGES
Pose:   8 Cluster:   8 Fr_nu: 147586 TotEn:   -11.48
@<TRIPOS>ATOM
      1 C1        -53.3933    9.4215  -32.4035 C.ar   1 LIG      -0.11500
      2 C2        -53.3107    9.1519  -33.7664 C.ar   1 LIG      -0.11500
      3 C3        -52.1524    4.8211  -31.4188 C.ar   1 LIG      -0.11500
      4 C4        -52.0698    4.5517  -32.7817 C.ar   1 LIG      -0.11500
      5 C5        -53.1267    8.4148  -31.4750 C.ar   1 LIG      -0.11700
      6 C6        -52.9612    7.8749  -34.2061 C.ar   1 LIG      -0.11700
      7 C7        -52.5018    6.0983  -30.9792 C.ar   1 LIG      -0.11700
      8 C8        -52.3364    5.5583  -33.7103 C.ar   1 LIG      -0.11700
      9 C9        -52.7735    7.1235  -31.8997 C.ar   1 LIG       0.00400
     10 C10       -52.6896    6.8495  -33.2856 C.ar   1 LIG       0.00400
     11 H1        -53.6659   10.4157  -32.0618 H      1 LIG       0.11500
     12 H2        -53.5181    9.9364  -34.4884 H      1 LIG       0.11500
     13 H3        -51.9448    4.0370  -30.6962 H      1 LIG       0.11500
     14 H4        -51.7985    3.5570  -33.1229 H      1 LIG       0.11500
     15 H5        -53.1978    8.6480  -30.4147 H      1 LIG       0.11500
     16 H6        -52.9022    7.6869  -35.2761 H      1 LIG       0.11500
     17 H7        -52.5600    6.2863  -29.9091 H      1 LIG       0.11500
     18 H8        -52.2661    5.3251  -34.7708 H      1 LIG       0.11500
@<TRIPOS>BOND
      1       1       2 ar
      2       1       5 ar
      3       2       6 ar
      4       3       4 ar
      5       3       7 ar
      6       4       8 ar
      7       5       9 ar
      8       6      10 ar
      9       7       9 ar
     10       8      10 ar
     11       9      10 ar
     12       1      11 1
     13       2      12 1
     14       3      13 1
     15       4      14 1
     16       5      15 1
     17       6      16 1
     18       7      17 1
     19       8      18 1
@<TRIPOS>ALT_TYPE
CGenFF_4.0_ALT_TYPE_SET
CGenFF_4.0 1 CG2R61 2 CG2R61 3 CG2R61 4 CG2R61 5 CG2R61 6 CG2R61 7 CG2R61 8 CG2R61 9 CG2R61 10 CG2R61 11 HGR61 12 HGR61 13 HGR61 14 HGR61 15 HGR61 16 HGR61 17 HGR61 18 HGR61
@<TRIPOS>MOLECULE
naphtalene
 18 19 0 0 0
****
USER_CHARGES
INVALID_CHARGES
Pose:   9 Cluster:   9 Fr_nu:  25309 TotEn:   -10.97
@<TRIPOS>ATOM
      1 C1        -63.7032  -22.4699  -50.7227 C.ar   1 LIG      -0.11500
      2 C2        -62.3979  -22.3307  -50.2603 C.ar   1 LIG      -0.11500
      3 C3        -63.2421  -18.3469  -53.2647 C.ar   1 LIG      -0.11500
      4 C4        -61.9368  -18.2079  -52.8023 C.ar   1 LIG      -0.11500
      5 C5        -64.2439  -21.5163  -51.5858 C.ar   1 LIG      -0.11700
      6 C6        -61.6283  -21.2376  -50.6592 C.ar   1 LIG      -0.11700
      7 C7        -64.0117  -19.4402  -52.8658 C.ar   1 LIG      -0.11700
      8 C8        -61.3961  -19.1613  -51.9391 C.ar   1 LIG      -0.11700
      9 C9        -63.4836  -20.4095  -51.9976 C.ar   1 LIG       0.00400
     10 C10       -62.1563  -20.2681  -51.5273 C.ar   1 LIG       0.00400
     11 H1        -64.3020  -23.3207  -50.4114 H      1 LIG       0.11500
     12 H2        -61.9779  -23.0737  -49.5887 H      1 LIG       0.11500
     13 H3        -63.6628  -17.6042  -53.9366 H      1 LIG       0.11500
     14 H4        -61.3389  -17.3560  -53.1127 H      1 LIG       0.11500
     15 H5        -65.2665  -21.6451  -51.9343 H      1 LIG       0.11500
     16 H6        -60.6102  -21.1492  -50.2858 H      1 LIG       0.11500
     17 H7        -65.0295  -19.5287  -53.2400 H      1 LIG       0.11500
     18 H8        -60.3736  -19.0323  -51.5899 H      1 LIG       0.11500
@<TRIPOS>BOND
      1       1       2 ar
      2       1       5 ar
      3       2       6 ar
      4       3       4 ar
      5       3       7 ar
      6       4       8 ar
      7       5       9 ar
      8       6      10 ar
      9       7       9 ar
     10       8      10 ar
     11       9      10 ar
     12       1      11 1
     13       2      12 1
     14       3      13 1
     15       4      14 1
     16       5      15 1
     17       6      16 1
     18       7      17 1
     19       8      18 1
@<TRIPOS>ALT_TYPE
CGenFF_4.0_ALT_TYPE_SET
CGenFF_4.0 1 CG2R61 2 CG2R61 3 CG2R61 4 CG2R61 5 CG2R61 6 CG2R61 7 CG2R61 8 CG2R61 9 CG2R61 10 CG2R61 11 HGR61 12 HGR61 13 HGR61 14 HGR61 15 HGR61 16 HGR61 17 HGR61 18 HGR61
@<TRIPOS>MOLECULE
naphtalene
 18 19 0 0 0
****
USER_CHARGES
INVALID_CHARGES
Pose:  10 Cluster:  10 Fr_nu: 122408 TotEn:   -10.90
@<TRIPOS>ATOM
      1 C1        -69.4505  -27.6155  -44.6915 C.ar   1 LIG      -0.11500
      2 C2        -70.0665  -26.3732  -44.8098 C.ar   1 LIG      -0.11500
      3 C3        -71.6995  -29.1156  -48.7368 C.ar   1 LIG      -0.11500
      4 C4        -72.3154  -27.8732  -48.8550 C.ar   1 LIG      -0.11500
      5 C5        -69.6996  -28.6115  -45.6362 C.ar   1 LIG      -0.11700
      6 C6        -70.9338  -26.1219  -45.8732 C.ar   1 LIG      -0.11700
      7 C7        -70.8321  -29.3669  -47.6733 C.ar   1 LIG      -0.11700
      8 C8        -72.0665  -26.8772  -47.9103 C.ar   1 LIG      -0.11700
      9 C9        -70.5699  -28.3760  -46.7131 C.ar   1 LIG       0.00400
     10 C10       -71.1962  -27.1127  -46.8334 C.ar   1 LIG       0.00400
     11 H1        -68.7758  -27.8108  -43.8631 H      1 LIG       0.11500
     12 H2        -69.8717  -25.5984  -44.0739 H      1 LIG       0.11500
     13 H3        -71.8938  -29.8909  -49.4726 H      1 LIG       0.11500
     14 H4        -72.9911  -27.6790  -49.6828 H      1 LIG       0.11500
     15 H5        -69.2074  -29.5753  -45.5236 H      1 LIG       0.11500
     16 H6        -71.4038  -25.1433  -45.9462 H      1 LIG       0.11500
     17 H7        -70.3616  -30.3452  -47.6009 H      1 LIG       0.11500
     18 H8        -72.5592  -25.9135  -48.0223 H      1 LIG       0.11500
@<TRIPOS>BOND
      1       1       2 ar
      2       1       5 ar
      3       2       6 ar
      4       3       4 ar
      5       3       7 ar
      6       4       8 ar
      7       5       9 ar
      8       6      10 ar
      9       7       9 ar
     10       8      10 ar
     11       9      10 ar
     12       1      11 1
     13       2      12 1
     14       3      13 1
     15       4      14 1
     16       5      15 1
     17       6      16 1
     18       7      17 1
     19       8      18 1
@<TRIPOS>ALT_TYPE
CGenFF_4.0_ALT_TYPE_SET
CGenFF_4.0 1 CG2R61 2 CG2R61 3 CG2R61 4 CG2R61 5 CG2R61 6 CG2R61 7 CG2R61 8 CG2R61 9 CG2R61 10 CG2R61 11 HGR61 12 HGR61 13 HGR61 14 HGR61 15 HGR61 16 HGR61 17 HGR61 18 HGR61
@<TRIPOS>MOLECULE
naphtalene
 18 19 0 0 0
****
USER_CHARGES
INVALID_CHARGES
Pose:  11 Cluster:  11 Fr_nu:  37564 TotEn:   -10.85
@<TRIPOS>ATOM
      1 C1        -60.6477   -2.8425  -21.5554 C.ar   1 LIG      -0.11500
      2 C2        -61.1631   -3.7719  -22.4540 C.ar   1 LIG      -0.11500
      3 C3        -61.8752    0.7639  -24.5820 C.ar   1 LIG      -0.11500
      4 C4        -62.3905   -0.1656  -25.4805 C.ar   1 LIG      -0.11500
      5 C5        -60.6937   -1.4807  -21.8557 C.ar   1 LIG      -0.11700
      6 C6        -61.7264   -3.3433  -23.6562 C.ar   1 LIG      -0.11700
      7 C7        -61.3119    0.3353  -23.3797 C.ar   1 LIG      -0.11700
      8 C8        -62.3445   -1.5273  -25.1804 C.ar   1 LIG      -0.11700
      9 C9        -61.2571   -1.0314  -23.0612 C.ar   1 LIG       0.00400
     10 C10       -61.7811   -1.9766  -23.9749 C.ar   1 LIG       0.00400
     11 H1        -60.2088   -3.1767  -20.6199 H      1 LIG       0.11500
     12 H2        -61.1270   -4.8317  -22.2192 H      1 LIG       0.11500
     13 H3        -61.9111    1.8242  -24.8161 H      1 LIG       0.11500
     14 H4        -62.8281    0.1692  -26.4164 H      1 LIG       0.11500
     15 H5        -60.2845   -0.7721  -21.1386 H      1 LIG       0.11500
     16 H6        -62.1237   -4.0874  -24.3435 H      1 LIG       0.11500
     17 H7        -60.9154    1.0795  -22.6922 H      1 LIG       0.11500
     18 H8        -62.7530   -2.2362  -25.8977 H      1 LIG       0.11500
@<TRIPOS>BOND
      1       1       2 ar
      2       1       5 ar
      3       2       6 ar
      4       3       4 ar
      5       3       7 ar
      6       4       8 ar
      7       5       9 ar
      8       6      10 ar
      9       7       9 ar
     10       8      10 ar
     11       9      10 ar
     12       1      11 1
     13       2      12 1
     14       3      13 1
     15       4      14 1
     16       5      15 1
     17       6      16 1
     18       7      17 1
     19       8      18 1
@<TRIPOS>ALT_TYPE
CGenFF_4.0_ALT_TYPE_SET
CGenFF_4.0 1 CG2R61 2 CG2R61 3 CG2R61 4 CG2R61 5 CG2R61 6 CG2R61 7 CG2R61 8 CG2R61 9 CG2R61 10 CG2R61 11 HGR61 12 HGR61 13 HGR61 14 HGR61 15 HGR61 16 HGR61 17 HGR61 18 HGR61
@<TRIPOS>MOLECULE
naphtalene
 18 19 0 0 0
****
USER_CHARGES
INVALID_CHARGES
Pose:  12 Cluster:  12 Fr_nu:  98044 TotEn:   -10.74
@<TRIPOS>ATOM
      1 C1        -70.7624  -25.3806  -51.7011 C.ar   1 LIG      -0.11500
      2 C2        -71.1081  -25.8565  -52.9624 C.ar   1 LIG      -0.11500
      3 C3        -73.3543  -28.9482  -49.6451 C.ar   1 LIG      -0.11500
      4 C4        -73.7000  -29.4239  -50.9065 C.ar   1 LIG      -0.11500
      5 C5        -71.2322  -26.0274  -50.5576 C.ar   1 LIG      -0.11700
      6 C6        -71.9248  -26.9807  -53.0853 C.ar   1 LIG      -0.11700
      7 C7        -72.5374  -27.8239  -49.5223 C.ar   1 LIG      -0.11700
      8 C8        -73.2302  -28.7772  -52.0500 C.ar   1 LIG      -0.11700
      9 C9        -72.0555  -27.1604  -50.6625 C.ar   1 LIG       0.00400
     10 C10       -72.4070  -27.6442  -51.9452 C.ar   1 LIG       0.00400
     11 H1        -70.1269  -24.5050  -51.6061 H      1 LIG       0.11500
     12 H2        -70.7415  -25.3524  -53.8519 H      1 LIG       0.11500
     13 H3        -73.7205  -29.4520  -48.7550 H      1 LIG       0.11500
     14 H4        -74.3366  -30.2987  -51.0009 H      1 LIG       0.11500
     15 H5        -70.9496  -25.6376  -49.5819 H      1 LIG       0.11500
     16 H6        -72.1820  -27.3355  -54.0812 H      1 LIG       0.11500
     17 H7        -72.2798  -27.4698  -48.5263 H      1 LIG       0.11500
     18 H8        -73.5134  -29.1663  -53.0259 H      1 LIG       0.11500
@<TRIPOS>BOND
      1       1       2 ar
      2       1       5 ar
      3       2       6 ar
      4       3       4 ar
      5       3       7 ar
      6       4       8 ar
      7       5       9 ar
      8       6      10 ar
      9       7       9 ar
     10       8      10 ar
     11       9      10 ar
     12       1      11 1
     13       2      12 1
     14       3      13 1
     15       4      14 1
     16       5      15 1
     17       6      16 1
     18       7      17 1
     19       8      18 1
@<TRIPOS>ALT_TYPE
CGenFF_4.0_ALT_TYPE_SET
CGenFF_4.0 1 CG2R61 2 CG2R61 3 CG2R61 4 CG2R61 5 CG2R61 6 CG2R61 7 CG2R61 8 CG2R61 9 CG2R61 10 CG2R61 11 HGR61 12 HGR61 13 HGR61 14 HGR61 15 HGR61 16 HGR61 17 HGR61 18 HGR61
@<TRIPOS>MOLECULE
naphtalene
 18 19 0 0 0
****
USER_CHARGES
INVALID_CHARGES
Pose:  13 Cluster:  13 Fr_nu:   1159 TotEn:   -10.70
@<TRIPOS>ATOM
      1 C1        -70.4551  -28.1101  -51.8013 C.ar   1 LIG      -0.11500
      2 C2        -70.5626  -26.7233  -51.7542 C.ar   1 LIG      -0.11500
      3 C3        -71.6144  -28.3601  -47.0826 C.ar   1 LIG      -0.11500
      4 C4        -71.7219  -26.9733  -47.0356 C.ar   1 LIG      -0.11500
      5 C5        -70.6889  -28.8682  -50.6537 C.ar   1 LIG      -0.11700
      6 C6        -70.9043  -26.0893  -50.5595 C.ar   1 LIG      -0.11700
      7 C7        -71.2727  -28.9941  -48.2775 C.ar   1 LIG      -0.11700
      8 C8        -71.4880  -26.2151  -48.1832 C.ar   1 LIG      -0.11700
      9 C9        -71.0338  -28.2467  -49.4423 C.ar   1 LIG       0.00400
     10 C10       -71.1431  -26.8366  -49.3945 C.ar   1 LIG       0.00400
     11 H1        -70.1885  -28.6031  -52.7316 H      1 LIG       0.11500
     12 H2        -70.3806  -26.1341  -52.6483 H      1 LIG       0.11500
     13 H3        -71.7965  -28.9500  -46.1888 H      1 LIG       0.11500
     14 H4        -71.9871  -26.4808  -46.1047 H      1 LIG       0.11500
     15 H5        -70.5988  -29.9509  -50.7136 H      1 LIG       0.11500
     16 H6        -70.9832  -25.0042  -50.5458 H      1 LIG       0.11500
     17 H7        -71.1947  -30.0792  -48.2911 H      1 LIG       0.11500
     18 H8        -71.5774  -25.1323  -48.1233 H      1 LIG       0.11500
@<TRIPOS>BOND
      1       1       2 ar
      2       1       5 ar
      3       2       6 ar
      4       3       4 ar
      5       3       7 ar
      6       4       8 ar
      7       5       9 ar
      8       6      10 ar
      9       7       9 ar
     10       8      10 ar
     11       9      10 ar
     12       1      11 1
     13       2      12 1
     14       3      13 1
     15       4      14 1
     16       5      15 1
     17       6      16 1
     18       7      17 1
     19       8      18 1
@<TRIPOS>ALT_TYPE
CGenFF_4.0_ALT_TYPE_SET
CGenFF_4.0 1 CG2R61 2 CG2R61 3 CG2R61 4 CG2R61 5 CG2R61 6 CG2R61 7 CG2R61 8 CG2R61 9 CG2R61 10 CG2R61 11 HGR61 12 HGR61 13 HGR61 14 HGR61 15 HGR61 16 HGR61 17 HGR61 18 HGR61
@<TRIPOS>MOLECULE
naphtalene
 18 19 0 0 0
****
USER_CHARGES
INVALID_CHARGES
Pose:  14 Cluster:  14 Fr_nu: 111804 TotEn:   -10.62
@<TRIPOS>ATOM
      1 C1        -62.3633   -3.2827  -23.1999 C.ar   1 LIG      -0.11500
      2 C2        -62.7917   -3.6266  -24.4786 C.ar   1 LIG      -0.11500
      3 C3        -63.0992    1.4179  -24.2178 C.ar   1 LIG      -0.11500
      4 C4        -63.5275    1.0739  -25.4964 C.ar   1 LIG      -0.11500
      5 C5        -62.3309   -1.9432  -22.8107 C.ar   1 LIG      -0.11700
      6 C6        -63.1894   -2.6326  -25.3730 C.ar   1 LIG      -0.11700
      7 C7        -62.7015    0.4238  -23.3233 C.ar   1 LIG      -0.11700
      8 C8        -63.5599   -0.2655  -25.8857 C.ar   1 LIG      -0.11700
      9 C9        -62.7276   -0.9295  -23.6981 C.ar   1 LIG       0.00400
     10 C10       -63.1632   -1.2793  -24.9984 C.ar   1 LIG       0.00400
     11 H1        -62.0533   -4.0569  -22.5042 H      1 LIG       0.11500
     12 H2        -62.8168   -4.6696  -24.7804 H      1 LIG       0.11500
     13 H3        -63.0740    2.4610  -23.9152 H      1 LIG       0.11500
     14 H4        -63.8361    1.8486  -26.1922 H      1 LIG       0.11500
     15 H5        -61.9920   -1.6976  -21.8064 H      1 LIG       0.11500
     16 H6        -63.5212   -2.9244  -26.3673 H      1 LIG       0.11500
     17 H7        -62.3706    0.7157  -22.3288 H      1 LIG       0.11500
     18 H8        -63.8980   -0.5114  -26.8903 H      1 LIG       0.11500
@<TRIPOS>BOND
      1       1       2 ar
      2       1       5 ar
      3       2       6 ar
      4       3       4 ar
      5       3       7 ar
      6       4       8 ar
      7       5       9 ar
      8       6      10 ar
      9       7       9 ar
     10       8      10 ar
     11       9      10 ar
     12       1      11 1
     13       2      12 1
     14       3      13 1
     15       4      14 1
     16       5      15 1
     17       6      16 1
     18       7      17 1
     19       8      18 1
@<TRIPOS>ALT_TYPE
CGenFF_4.0_ALT_TYPE_SET
CGenFF_4.0 1 CG2R61 2 CG2R61 3 CG2R61 4 CG2R61 5 CG2R61 6 CG2R61 7 CG2R61 8 CG2R61 9 CG2R61 10 CG2R61 11 HGR61 12 HGR61 13 HGR61 14 HGR61 15 HGR61 16 HGR61 17 HGR61 18 HGR61
@<TRIPOS>MOLECULE
naphtalene
 18 19 0 0 0
****
USER_CHARGES
INVALID_CHARGES
Pose:  15 Cluster:  15 Fr_nu:  14520 TotEn:   -10.34
@<TRIPOS>ATOM
      1 C1        -65.5644  -27.9146  -40.3033 C.ar   1 LIG      -0.11500
      2 C2        -65.4378  -26.7156  -39.6083 C.ar   1 LIG      -0.11500
      3 C3        -66.4053  -25.4449  -44.4102 C.ar   1 LIG      -0.11500
      4 C4        -66.2787  -24.2459  -43.7150 C.ar   1 LIG      -0.11500
      5 C5        -65.8367  -27.9034  -41.6716 C.ar   1 LIG      -0.11700
      6 C6        -65.5828  -25.5008  -40.2786 C.ar   1 LIG      -0.11700
      7 C7        -66.2601  -26.6598  -43.7397 C.ar   1 LIG      -0.11700
      8 C8        -66.0064  -24.2570  -42.3467 C.ar   1 LIG      -0.11700
      9 C9        -65.9860  -26.6898  -42.3626 C.ar   1 LIG       0.00400
     10 C10       -65.8572  -25.4706  -41.6557 C.ar   1 LIG       0.00400
     11 H1        -65.4519  -28.8600  -39.7808 H      1 LIG       0.11500
     12 H2        -65.2255  -26.7254  -38.5431 H      1 LIG       0.11500
     13 H3        -66.6175  -25.4358  -45.4756 H      1 LIG       0.11500
     14 H4        -66.3927  -23.3008  -44.2378 H      1 LIG       0.11500
     15 H5        -65.9320  -28.8528  -42.1946 H      1 LIG       0.11500
     16 H6        -65.4792  -24.5756  -39.7154 H      1 LIG       0.11500
     17 H7        -66.3630  -27.5847  -44.3032 H      1 LIG       0.11500
     18 H8        -65.9119  -23.3077  -41.8233 H      1 LIG       0.11500
@<TRIPOS>BOND
      1       1       2 ar
      2       1       5 ar
      3       2       6 ar
      4       3       4 ar
      5       3       7 ar
      6       4       8 ar
      7       5       9 ar
      8       6      10 ar
      9       7       9 ar
     10       8      10 ar
     11       9      10 ar
     12       1      11 1
     13       2      12 1
     14       3      13 1
     15       4      14 1
     16       5      15 1
     17       6      16 1
     18       7      17 1
     19       8      18 1
@<TRIPOS>ALT_TYPE
CGenFF_4.0_ALT_TYPE_SET
CGenFF_4.0 1 CG2R61 2 CG2R61 3 CG2R61 4 CG2R61 5 CG2R61 6 CG2R61 7 CG2R61 8 CG2R61 9 CG2R61 10 CG2R61 11 HGR61 12 HGR61 13 HGR61 14 HGR61 15 HGR61 16 HGR61 17 HGR61 18 HGR61
@<TRIPOS>MOLECULE
naphtalene
 18 19 0 0 0
****
USER_CHARGES
INVALID_CHARGES
Pose:  16 Cluster:  16 Fr_nu: 109088 TotEn:   -10.28
@<TRIPOS>ATOM
      1 C1        -70.4284  -27.0012  -50.2076 C.ar   1 LIG      -0.11500
      2 C2        -71.1450  -25.9905  -49.5737 C.ar   1 LIG      -0.11500
      3 C3        -68.9865  -28.6931  -45.8796 C.ar   1 LIG      -0.11500
      4 C4        -69.7031  -27.6823  -45.2458 C.ar   1 LIG      -0.11500
      5 C5        -69.7108  -27.9285  -49.4514 C.ar   1 LIG      -0.11700
      6 C6        -71.1468  -25.9031  -48.1813 C.ar   1 LIG      -0.11700
      7 C7        -68.9848  -28.7805  -47.2720 C.ar   1 LIG      -0.11700
      8 C8        -70.4207  -26.7549  -46.0018 C.ar   1 LIG      -0.11700
      9 C9        -69.7014  -27.8557  -48.0489 C.ar   1 LIG       0.00400
     10 C10       -70.4301  -26.8278  -47.4044 C.ar   1 LIG       0.00400
     11 H1        -70.4269  -27.0685  -51.2915 H      1 LIG       0.11500
     12 H2        -71.7035  -25.2693  -50.1632 H      1 LIG       0.11500
     13 H3        -68.4278  -29.4148  -45.2904 H      1 LIG       0.11500
     14 H4        -69.7031  -27.6147  -44.1618 H      1 LIG       0.11500
     15 H5        -69.1575  -28.7099  -49.9682 H      1 LIG       0.11500
     16 H6        -71.7144  -25.1052  -47.7070 H      1 LIG       0.11500
     17 H7        -68.4178  -29.5790  -47.7461 H      1 LIG       0.11500
     18 H8        -70.9735  -25.9729  -45.4853 H      1 LIG       0.11500
@<TRIPOS>BOND
      1       1       2 ar
      2       1       5 ar
      3       2       6 ar
      4       3       4 ar
      5       3       7 ar
      6       4       8 ar
      7       5       9 ar
      8       6      10 ar
      9       7       9 ar
     10       8      10 ar
     11       9      10 ar
     12       1      11 1
     13       2      12 1
     14       3      13 1
     15       4      14 1
     16       5      15 1
     17       6      16 1
     18       7      17 1
     19       8      18 1
@<TRIPOS>ALT_TYPE
CGenFF_4.0_ALT_TYPE_SET
CGenFF_4.0 1 CG2R61 2 CG2R61 3 CG2R61 4 CG2R61 5 CG2R61 6 CG2R61 7 CG2R61 8 CG2R61 9 CG2R61 10 CG2R61 11 HGR61 12 HGR61 13 HGR61 14 HGR61 15 HGR61 16 HGR61 17 HGR61 18 HGR61
@<TRIPOS>MOLECULE
naphtalene
 18 19 0 0 0
****
USER_CHARGES
INVALID_CHARGES
Pose:  17 Cluster:  17 Fr_nu:  61309 TotEn:   -10.20
@<TRIPOS>ATOM
      1 C1        -60.9459   -0.0612  -24.4705 C.ar   1 LIG      -0.11500
      2 C2        -60.6986   -1.0994  -25.3637 C.ar   1 LIG      -0.11500
      3 C3        -64.3787   -2.7435  -22.3038 C.ar   1 LIG      -0.11500
      4 C4        -64.1313   -3.7816  -23.1971 C.ar   1 LIG      -0.11500
      5 C5        -61.9222   -0.2060  -23.4843 C.ar   1 LIG      -0.11700
      6 C6        -61.4264   -2.2862  -25.2743 C.ar   1 LIG      -0.11700
      7 C7        -63.6508   -1.5566  -22.3932 C.ar   1 LIG      -0.11700
      8 C8        -63.1551   -3.6370  -24.1833 C.ar   1 LIG      -0.11700
      9 C9        -62.6644   -1.3937  -23.3796 C.ar   1 LIG       0.00400
     10 C10       -62.4128   -2.4493  -24.2880 C.ar   1 LIG       0.00400
     11 H1        -60.3794    0.8627  -24.5409 H      1 LIG       0.11500
     12 H2        -59.9382   -0.9858  -26.1309 H      1 LIG       0.11500
     13 H3        -65.1390   -2.8566  -21.5361 H      1 LIG       0.11500
     14 H4        -64.6990   -4.7048  -23.1271 H      1 LIG       0.11500
     15 H5        -62.0989    0.6189  -22.7971 H      1 LIG       0.11500
     16 H6        -61.2159   -3.0848  -25.9827 H      1 LIG       0.11500
     17 H7        -63.8608   -0.7586  -21.6842 H      1 LIG       0.11500
     18 H8        -62.9787   -4.4615  -24.8712 H      1 LIG       0.11500
@<TRIPOS>BOND
      1       1       2 ar
      2       1       5 ar
      3       2       6 ar
      4       3       4 ar
      5       3       7 ar
      6       4       8 ar
      7       5       9 ar
      8       6      10 ar
      9       7       9 ar
     10       8      10 ar
     11       9      10 ar
     12       1      11 1
     13       2      12 1
     14       3      13 1
     15       4      14 1
     16       5      15 1
     17       6      16 1
     18       7      17 1
     19       8      18 1
@<TRIPOS>ALT_TYPE
CGenFF_4.0_ALT_TYPE_SET
CGenFF_4.0 1 CG2R61 2 CG2R61 3 CG2R61 4 CG2R61 5 CG2R61 6 CG2R61 7 CG2R61 8 CG2R61 9 CG2R61 10 CG2R61 11 HGR61 12 HGR61 13 HGR61 14 HGR61 15 HGR61 16 HGR61 17 HGR61 18 HGR61
@<TRIPOS>MOLECULE
naphtalene
 18 19 0 0 0
****
USER_CHARGES
INVALID_CHARGES
Pose:  18 Cluster:  18 Fr_nu: 343482 TotEn:   -10.17
@<TRIPOS>ATOM
      1 C1        -50.5997  -13.8455  -47.5278 C.ar   1 LIG      -0.11500
      2 C2        -49.3021  -13.6828  -48.0037 C.ar   1 LIG      -0.11500
      3 C3        -49.3852  -11.5281  -43.4256 C.ar   1 LIG      -0.11500
      4 C4        -48.0876  -11.3655  -43.9017 C.ar   1 LIG      -0.11500
      5 C5        -50.9496  -13.3519  -46.2706 C.ar   1 LIG      -0.11700
      6 C6        -48.3494  -13.0260  -47.2246 C.ar   1 LIG      -0.11700
      7 C7        -50.3380  -12.1849  -44.2049 C.ar   1 LIG      -0.11700
      8 C8        -47.7377  -11.8591  -45.1589 C.ar   1 LIG      -0.11700
      9 C9        -50.0034  -12.6881  -45.4727 C.ar   1 LIG       0.00400
     10 C10       -48.6838  -12.5228  -45.9568 C.ar   1 LIG       0.00400
     11 H1        -51.3409  -14.3574  -48.1346 H      1 LIG       0.11500
     12 H2        -49.0309  -14.0672  -48.9827 H      1 LIG       0.11500
     13 H3        -49.6572  -11.1437  -42.4466 H      1 LIG       0.11500
     14 H4        -47.3465  -10.8548  -43.2939 H      1 LIG       0.11500
     15 H5        -51.9697  -13.4908  -45.9186 H      1 LIG       0.11500
     16 H6        -47.3412  -12.9097  -47.6169 H      1 LIG       0.11500
     17 H7        -51.3463  -12.3003  -43.8128 H      1 LIG       0.11500
     18 H8        -46.7173  -11.7209  -45.5108 H      1 LIG       0.11500
@<TRIPOS>BOND
      1       1       2 ar
      2       1       5 ar
      3       2       6 ar
      4       3       4 ar
      5       3       7 ar
      6       4       8 ar
      7       5       9 ar
      8       6      10 ar
      9       7       9 ar
     10       8      10 ar
     11       9      10 ar
     12       1      11 1
     13       2      12 1
     14       3      13 1
     15       4      14 1
     16       5      15 1
     17       6      16 1
     18       7      17 1
     19       8      18 1
@<TRIPOS>ALT_TYPE
CGenFF_4.0_ALT_TYPE_SET
CGenFF_4.0 1 CG2R61 2 CG2R61 3 CG2R61 4 CG2R61 5 CG2R61 6 CG2R61 7 CG2R61 8 CG2R61 9 CG2R61 10 CG2R61 11 HGR61 12 HGR61 13 HGR61 14 HGR61 15 HGR61 16 HGR61 17 HGR61 18 HGR61
@<TRIPOS>MOLECULE
naphtalene
 18 19 0 0 0
****
USER_CHARGES
INVALID_CHARGES
Pose:  19 Cluster:  19 Fr_nu: 197660 TotEn:   -10.06
@<TRIPOS>ATOM
      1 C1        -72.0059    0.0829  -32.8449 C.ar   1 LIG      -0.11500
      2 C2        -72.9225   -0.9023  -32.4899 C.ar   1 LIG      -0.11500
      3 C3        -69.5906   -0.6670  -28.6884 C.ar   1 LIG      -0.11500
      4 C4        -70.5073   -1.6522  -28.3335 C.ar   1 LIG      -0.11500
      5 C5        -70.9462    0.3912  -31.9913 C.ar   1 LIG      -0.11700
      6 C6        -72.7832   -1.5829  -31.2802 C.ar   1 LIG      -0.11700
      7 C7        -69.7299    0.0136  -29.8983 C.ar   1 LIG      -0.11700
      8 C8        -71.5670   -1.9605  -29.1870 C.ar   1 LIG      -0.11700
      9 C9        -70.7905   -0.2838  -30.7696 C.ar   1 LIG       0.00400
     10 C10       -71.7227   -1.2855  -30.4087 C.ar   1 LIG       0.00400
     11 H1        -72.1152    0.6128  -33.7866 H      1 LIG       0.11500
     12 H2        -73.7470   -1.1417  -33.1553 H      1 LIG       0.11500
     13 H3        -68.7657   -0.4272  -28.0234 H      1 LIG       0.11500
     14 H4        -70.3983   -2.1808  -27.3911 H      1 LIG       0.11500
     15 H5        -70.2419    1.1652  -32.2891 H      1 LIG       0.11500
     16 H6        -73.5112   -2.3496  -31.0232 H      1 LIG       0.11500
     17 H7        -69.0014    0.7797  -30.1554 H      1 LIG       0.11500
     18 H8        -72.2720   -2.7340  -28.8891 H      1 LIG       0.11500
@<TRIPOS>BOND
      1       1       2 ar
      2       1       5 ar
      3       2       6 ar
      4       3       4 ar
      5       3       7 ar
      6       4       8 ar
      7       5       9 ar
      8       6      10 ar
      9       7       9 ar
     10       8      10 ar
     11       9      10 ar
     12       1      11 1
     13       2      12 1
     14       3      13 1
     15       4      14 1
     16       5      15 1
     17       6      16 1
     18       7      17 1
     19       8      18 1
@<TRIPOS>ALT_TYPE
CGenFF_4.0_ALT_TYPE_SET
CGenFF_4.0 1 CG2R61 2 CG2R61 3 CG2R61 4 CG2R61 5 CG2R61 6 CG2R61 7 CG2R61 8 CG2R61 9 CG2R61 10 CG2R61 11 HGR61 12 HGR61 13 HGR61 14 HGR61 15 HGR61 16 HGR61 17 HGR61 18 HGR61
@<TRIPOS>MOLECULE
naphtalene
 18 19 0 0 0
****
USER_CHARGES
INVALID_CHARGES
Pose:  20 Cluster:  20 Fr_nu: 205694 TotEn:   -10.05
@<TRIPOS>ATOM
      1 C1        -54.4195  -19.4038  -40.6806 C.ar   1 LIG      -0.11500
      2 C2        -54.4481  -19.8389  -39.3590 C.ar   1 LIG      -0.11500
      3 C3        -58.8880  -21.2016  -41.3688 C.ar   1 LIG      -0.11500
      4 C4        -58.9165  -21.6366  -40.0471 C.ar   1 LIG      -0.11500
      5 C5        -55.5144  -19.6317  -41.5148 C.ar   1 LIG      -0.11700
      6 C6        -55.5715  -20.5034  -38.8664 C.ar   1 LIG      -0.11700
      7 C7        -57.7645  -20.5369  -41.8614 C.ar   1 LIG      -0.11700
      8 C8        -57.8216  -21.4088  -39.2129 C.ar   1 LIG      -0.11700
      9 C9        -56.6535  -20.2991  -41.0358 C.ar   1 LIG       0.00400
     10 C10       -56.6825  -20.7414  -39.6919 C.ar   1 LIG       0.00400
     11 H1        -53.5444  -18.8870  -41.0637 H      1 LIG       0.11500
     12 H2        -53.5953  -19.6607  -38.7103 H      1 LIG       0.11500
     13 H3        -59.7407  -21.3793  -42.0181 H      1 LIG       0.11500
     14 H4        -59.7912  -22.1546  -39.6650 H      1 LIG       0.11500
     15 H5        -55.4698  -19.2832  -42.5446 H      1 LIG       0.11500
     16 H6        -55.5722  -20.8342  -37.8298 H      1 LIG       0.11500
     17 H7        -57.7643  -20.2055  -42.8977 H      1 LIG       0.11500
     18 H8        -57.8656  -21.7579  -38.1832 H      1 LIG       0.11500
@<TRIPOS>BOND
      1       1       2 ar
      2       1       5 ar
      3       2       6 ar
      4       3       4 ar
      5       3       7 ar
      6       4       8 ar
      7       5       9 ar
      8       6      10 ar
      9       7       9 ar
     10       8      10 ar
     11       9      10 ar
     12       1      11 1
     13       2      12 1
     14       3      13 1
     15       4      14 1
     16       5      15 1
     17       6      16 1
     18       7      17 1
     19       8      18 1
@<TRIPOS>ALT_TYPE
CGenFF_4.0_ALT_TYPE_SET
CGenFF_4.0 1 CG2R61 2 CG2R61 3 CG2R61 4 CG2R61 5 CG2R61 6 CG2R61 7 CG2R61 8 CG2R61 9 CG2R61 10 CG2R61 11 HGR61 12 HGR61 13 HGR61 14 HGR61 15 HGR61 16 HGR61 17 HGR61 18 HGR61
@<TRIPOS>MOLECULE
naphtalene
 18 19 0 0 0
****
USER_CHARGES
INVALID_CHARGES
Pose:  21 Cluster:  21 Fr_nu:  77345 TotEn:   -10.00
@<TRIPOS>ATOM
      1 C1        -71.6896    0.4603  -32.6503 C.ar   1 LIG      -0.11500
      2 C2        -71.5335   -0.9059  -32.4355 C.ar   1 LIG      -0.11500
      3 C3        -68.8822    1.3883  -28.7863 C.ar   1 LIG      -0.11500
      4 C4        -68.7262    0.0222  -28.5716 C.ar   1 LIG      -0.11500
      5 C5        -71.0710    1.3763  -31.7990 C.ar   1 LIG      -0.11700
      6 C6        -70.7584   -1.3613  -31.3687 C.ar   1 LIG      -0.11700
      7 C7        -69.6574    1.8437  -29.8533 C.ar   1 LIG      -0.11700
      8 C8        -69.3448   -0.8940  -29.4228 C.ar   1 LIG      -0.11700
      9 C9        -70.2872    0.9358  -30.7201 C.ar   1 LIG       0.00400
     10 C10       -70.1286   -0.4535  -30.5017 C.ar   1 LIG       0.00400
     11 H1        -72.2936    0.8142  -33.4806 H      1 LIG       0.11500
     12 H2        -72.0152   -1.6182  -33.0990 H      1 LIG       0.11500
     13 H3        -68.4005    2.1013  -28.1231 H      1 LIG       0.11500
     14 H4        -68.1233   -0.3312  -27.7403 H      1 LIG       0.11500
     15 H5        -71.2072    2.4396  -31.9856 H      1 LIG       0.11500
     16 H6        -70.6497   -2.4336  -31.2200 H      1 LIG       0.11500
     17 H7        -69.7653    2.9160  -30.0022 H      1 LIG       0.11500
     18 H8        -69.2094   -1.9574  -29.2358 H      1 LIG       0.11500
@<TRIPOS>BOND
      1       1       2 ar
      2       1       5 ar
      3       2       6 ar
      4       3       4 ar
      5       3       7 ar
      6       4       8 ar
      7       5       9 ar
      8       6      10 ar
      9       7       9 ar
     10       8      10 ar
     11       9      10 ar
     12       1      11 1
     13       2      12 1
     14       3      13 1
     15       4      14 1
     16       5      15 1
     17       6      16 1
     18       7      17 1
     19       8      18 1
@<TRIPOS>ALT_TYPE
CGenFF_4.0_ALT_TYPE_SET
CGenFF_4.0 1 CG2R61 2 CG2R61 3 CG2R61 4 CG2R61 5 CG2R61 6 CG2R61 7 CG2R61 8 CG2R61 9 CG2R61 10 CG2R61 11 HGR61 12 HGR61 13 HGR61 14 HGR61 15 HGR61 16 HGR61 17 HGR61 18 HGR61
@<TRIPOS>MOLECULE
naphtalene
 18 19 0 0 0
****
USER_CHARGES
INVALID_CHARGES
Pose:  22 Cluster:  22 Fr_nu:  27292 TotEn:    -9.96
@<TRIPOS>ATOM
      1 C1        -52.3861    4.8310  -37.6789 C.ar   1 LIG      -0.11500
      2 C2        -52.9492    6.1030  -37.7209 C.ar   1 LIG      -0.11500
      3 C3        -52.3882    4.9910  -32.8161 C.ar   1 LIG      -0.11500
      4 C4        -52.9512    6.2630  -32.8582 C.ar   1 LIG      -0.11500
      5 C5        -52.1040    4.2323  -36.4507 C.ar   1 LIG      -0.11700
      6 C6        -53.2324    6.7812  -36.5351 C.ar   1 LIG      -0.11700
      7 C7        -52.1050    4.3128  -34.0020 C.ar   1 LIG      -0.11700
      8 C8        -53.2333    6.8619  -34.0863 C.ar   1 LIG      -0.11700
      9 C9        -52.3824    4.9003  -35.2471 C.ar   1 LIG       0.00400
     10 C10       -52.9550    6.1938  -35.2899 C.ar   1 LIG       0.00400
     11 H1        -52.1654    4.3038  -38.6024 H      1 LIG       0.11500
     12 H2        -53.1687    6.5681  -38.6776 H      1 LIG       0.11500
     13 H3        -52.1685    4.5251  -31.8595 H      1 LIG       0.11500
     14 H4        -53.1704    6.7903  -31.9344 H      1 LIG       0.11500
     15 H5        -51.6635    3.2374  -36.4418 H      1 LIG       0.11500
     16 H6        -53.6730    7.7744  -36.5917 H      1 LIG       0.11500
     17 H7        -51.6652    3.3193  -33.9452 H      1 LIG       0.11500
     18 H8        -53.6732    7.8571  -34.0955 H      1 LIG       0.11500
@<TRIPOS>BOND
      1       1       2 ar
      2       1       5 ar
      3       2       6 ar
      4       3       4 ar
      5       3       7 ar
      6       4       8 ar
      7       5       9 ar
      8       6      10 ar
      9       7       9 ar
     10       8      10 ar
     11       9      10 ar
     12       1      11 1
     13       2      12 1
     14       3      13 1
     15       4      14 1
     16       5      15 1
     17       6      16 1
     18       7      17 1
     19       8      18 1
@<TRIPOS>ALT_TYPE
CGenFF_4.0_ALT_TYPE_SET
CGenFF_4.0 1 CG2R61 2 CG2R61 3 CG2R61 4 CG2R61 5 CG2R61 6 CG2R61 7 CG2R61 8 CG2R61 9 CG2R61 10 CG2R61 11 HGR61 12 HGR61 13 HGR61 14 HGR61 15 HGR61 16 HGR61 17 HGR61 18 HGR61
@<TRIPOS>MOLECULE
naphtalene
 18 19 0 0 0
****
USER_CHARGES
INVALID_CHARGES
Pose:  23 Cluster:  23 Fr_nu: 121874 TotEn:    -9.95
@<TRIPOS>ATOM
      1 C1        -82.0729   -7.6229  -30.5686 C.ar   1 LIG      -0.11500
      2 C2        -82.0253   -6.2333  -30.6289 C.ar   1 LIG      -0.11500
      3 C3        -79.1392   -7.8914  -34.4407 C.ar   1 LIG      -0.11500
      4 C4        -79.0916   -6.5018  -34.5010 C.ar   1 LIG      -0.11500
      5 C5        -81.3686   -8.3870  -31.4995 C.ar   1 LIG      -0.11700
      6 C6        -81.2732   -5.6025  -31.6202 C.ar   1 LIG      -0.11700
      7 C7        -79.8913   -8.5223  -33.4493 C.ar   1 LIG      -0.11700
      8 C8        -79.7960   -5.7376  -33.5702 C.ar   1 LIG      -0.11700
      9 C9        -80.6065   -7.7688  -32.5042 C.ar   1 LIG       0.00400
     10 C10       -80.5581   -6.3558  -32.5655 C.ar   1 LIG       0.00400
     11 H1        -82.6590   -8.1135  -29.7969 H      1 LIG       0.11500
     12 H2        -82.5738   -5.6394  -29.9036 H      1 LIG       0.11500
     13 H3        -78.5907   -8.4860  -35.1658 H      1 LIG       0.11500
     14 H4        -78.5065   -6.0118  -35.2737 H      1 LIG       0.11500
     15 H5        -81.4206   -9.4718  -31.4335 H      1 LIG       0.11500
     16 H6        -81.2499   -4.5150  -31.6481 H      1 LIG       0.11500
     17 H7        -79.9138   -9.6096  -33.4211 H      1 LIG       0.11500
     18 H8        -79.7447   -4.6527  -33.6364 H      1 LIG       0.11500
@<TRIPOS>BOND
      1       1       2 ar
      2       1       5 ar
      3       2       6 ar
      4       3       4 ar
      5       3       7 ar
      6       4       8 ar
      7       5       9 ar
      8       6      10 ar
      9       7       9 ar
     10       8      10 ar
     11       9      10 ar
     12       1      11 1
     13       2      12 1
     14       3      13 1
     15       4      14 1
     16       5      15 1
     17       6      16 1
     18       7      17 1
     19       8      18 1
@<TRIPOS>ALT_TYPE
CGenFF_4.0_ALT_TYPE_SET
CGenFF_4.0 1 CG2R61 2 CG2R61 3 CG2R61 4 CG2R61 5 CG2R61 6 CG2R61 7 CG2R61 8 CG2R61 9 CG2R61 10 CG2R61 11 HGR61 12 HGR61 13 HGR61 14 HGR61 15 HGR61 16 HGR61 17 HGR61 18 HGR61
@<TRIPOS>MOLECULE
naphtalene
 18 19 0 0 0
****
USER_CHARGES
INVALID_CHARGES
Pose:  24 Cluster:  24 Fr_nu: 189635 TotEn:    -9.87
@<TRIPOS>ATOM
      1 C1        -54.3324    2.8779  -38.8502 C.ar   1 LIG      -0.11500
      2 C2        -55.3207    2.1965  -39.5542 C.ar   1 LIG      -0.11500
      3 C3        -52.2294    4.1618  -43.0457 C.ar   1 LIG      -0.11500
      4 C4        -53.2178    3.4803  -43.7496 C.ar   1 LIG      -0.11500
      5 C5        -53.3143    3.5387  -39.5383 C.ar   1 LIG      -0.11700
      6 C6        -55.2949    2.1731  -40.9488 C.ar   1 LIG      -0.11700
      7 C7        -52.2553    4.1852  -41.6510 C.ar   1 LIG      -0.11700
      8 C8        -54.2359    2.8195  -43.0616 C.ar   1 LIG      -0.11700
      9 C9        -53.2726    3.5256  -40.9421 C.ar   1 LIG       0.00400
     10 C10       -54.2776    2.8326  -41.6579 C.ar   1 LIG       0.00400
     11 H1        -54.3527    2.8954  -37.7645 H      1 LIG       0.11500
     12 H2        -56.1130    1.6827  -39.0176 H      1 LIG       0.11500
     13 H3        -51.4368    4.6760  -43.5819 H      1 LIG       0.11500
     14 H4        -53.1962    3.4620  -44.8353 H      1 LIG       0.11500
     15 H5        -52.5519    4.0646  -38.9674 H      1 LIG       0.11500
     16 H6        -56.0780    1.6346  -41.4786 H      1 LIG       0.11500
     17 H7        -51.4726    4.7244  -41.1214 H      1 LIG       0.11500
     18 H8        -54.9981    2.2928  -43.6324 H      1 LIG       0.11500
@<TRIPOS>BOND
      1       1       2 ar
      2       1       5 ar
      3       2       6 ar
      4       3       4 ar
      5       3       7 ar
      6       4       8 ar
      7       5       9 ar
      8       6      10 ar
      9       7       9 ar
     10       8      10 ar
     11       9      10 ar
     12       1      11 1
     13       2      12 1
     14       3      13 1
     15       4      14 1
     16       5      15 1
     17       6      16 1
     18       7      17 1
     19       8      18 1
@<TRIPOS>ALT_TYPE
CGenFF_4.0_ALT_TYPE_SET
CGenFF_4.0 1 CG2R61 2 CG2R61 3 CG2R61 4 CG2R61 5 CG2R61 6 CG2R61 7 CG2R61 8 CG2R61 9 CG2R61 10 CG2R61 11 HGR61 12 HGR61 13 HGR61 14 HGR61 15 HGR61 16 HGR61 17 HGR61 18 HGR61
@<TRIPOS>MOLECULE
naphtalene
 18 19 0 0 0
****
USER_CHARGES
INVALID_CHARGES
Pose:  25 Cluster:  25 Fr_nu:  45551 TotEn:    -9.74
@<TRIPOS>ATOM
      1 C1        -55.9754  -11.5525  -52.5798 C.ar   1 LIG      -0.11500
      2 C2        -56.6834  -10.4258  -52.1722 C.ar   1 LIG      -0.11500
      3 C3        -52.8451  -10.9126  -48.9104 C.ar   1 LIG      -0.11500
      4 C4        -53.5531   -9.7859  -48.5030 C.ar   1 LIG      -0.11500
      5 C5        -54.8430  -11.9592  -51.8735 C.ar   1 LIG      -0.11700
      6 C6        -56.2618   -9.7014  -51.0570 C.ar   1 LIG      -0.11700
      7 C7        -53.2667  -11.6370  -50.0258 C.ar   1 LIG      -0.11700
      8 C8        -54.6854   -9.3790  -49.2092 C.ar   1 LIG      -0.11700
      9 C9        -54.4042  -11.2420  -50.7485 C.ar   1 LIG       0.00400
     10 C10       -55.1242  -10.0962  -50.3342 C.ar   1 LIG       0.00400
     11 H1        -56.3037  -12.1157  -53.4485 H      1 LIG       0.11500
     12 H2        -57.5649  -10.1101  -52.7226 H      1 LIG       0.11500
     13 H3        -51.9633  -11.2289  -48.3603 H      1 LIG       0.11500
     14 H4        -53.2235   -9.2222  -47.6351 H      1 LIG       0.11500
     15 H5        -54.3048  -12.8428  -52.2104 H      1 LIG       0.11500
     16 H6        -56.8308   -8.8242  -50.7560 H      1 LIG       0.11500
     17 H7        -52.6981  -12.5146  -50.3260 H      1 LIG       0.11500
     18 H8        -55.2234   -8.4950  -48.8729 H      1 LIG       0.11500
@<TRIPOS>BOND
      1       1       2 ar
      2       1       5 ar
      3       2       6 ar
      4       3       4 ar
      5       3       7 ar
      6       4       8 ar
      7       5       9 ar
      8       6      10 ar
      9       7       9 ar
     10       8      10 ar
     11       9      10 ar
     12       1      11 1
     13       2      12 1
     14       3      13 1
     15       4      14 1
     16       5      15 1
     17       6      16 1
     18       7      17 1
     19       8      18 1
@<TRIPOS>ALT_TYPE
CGenFF_4.0_ALT_TYPE_SET
CGenFF_4.0 1 CG2R61 2 CG2R61 3 CG2R61 4 CG2R61 5 CG2R61 6 CG2R61 7 CG2R61 8 CG2R61 9 CG2R61 10 CG2R61 11 HGR61 12 HGR61 13 HGR61 14 HGR61 15 HGR61 16 HGR61 17 HGR61 18 HGR61
@<TRIPOS>MOLECULE
naphtalene
 18 19 0 0 0
****
USER_CHARGES
INVALID_CHARGES
Pose:  26 Cluster:  26 Fr_nu:  27552 TotEn:    -9.72
@<TRIPOS>ATOM
      1 C1        -61.0164  -23.8904  -39.5496 C.ar   1 LIG      -0.11500
      2 C2        -61.4351  -23.9908  -40.8730 C.ar   1 LIG      -0.11500
      3 C3        -58.0921  -20.1936  -40.7558 C.ar   1 LIG      -0.11500
      4 C4        -58.5108  -20.2941  -42.0792 C.ar   1 LIG      -0.11500
      5 C5        -60.0803  -22.9223  -39.1848 C.ar   1 LIG      -0.11700
      6 C6        -60.9195  -23.1237  -41.8367 C.ar   1 LIG      -0.11700
      7 C7        -58.6078  -21.0607  -39.7921 C.ar   1 LIG      -0.11700
      8 C8        -59.4469  -21.2622  -42.4442 C.ar   1 LIG      -0.11700
      9 C9        -59.5507  -22.0411  -40.1416 C.ar   1 LIG       0.00400
     10 C10       -59.9765  -22.1434  -41.4873 C.ar   1 LIG       0.00400
     11 H1        -61.4177  -24.5660  -38.8000 H      1 LIG       0.11500
     12 H2        -62.1641  -24.7446  -41.1560 H      1 LIG       0.11500
     13 H3        -57.3631  -19.4397  -40.4721 H      1 LIG       0.11500
     14 H4        -58.1081  -19.6191  -42.8286 H      1 LIG       0.11500
     15 H5        -59.7671  -22.8622  -38.1445 H      1 LIG       0.11500
     16 H6        -61.2615  -23.2200  -42.8651 H      1 LIG       0.11500
     17 H7        -58.2663  -20.9637  -38.7637 H      1 LIG       0.11500
     18 H8        -59.7597  -21.3229  -43.4846 H      1 LIG       0.11500
@<TRIPOS>BOND
      1       1       2 ar
      2       1       5 ar
      3       2       6 ar
      4       3       4 ar
      5       3       7 ar
      6       4       8 ar
      7       5       9 ar
      8       6      10 ar
      9       7       9 ar
     10       8      10 ar
     11       9      10 ar
     12       1      11 1
     13       2      12 1
     14       3      13 1
     15       4      14 1
     16       5      15 1
     17       6      16 1
     18       7      17 1
     19       8      18 1
@<TRIPOS>ALT_TYPE
CGenFF_4.0_ALT_TYPE_SET
CGenFF_4.0 1 CG2R61 2 CG2R61 3 CG2R61 4 CG2R61 5 CG2R61 6 CG2R61 7 CG2R61 8 CG2R61 9 CG2R61 10 CG2R61 11 HGR61 12 HGR61 13 HGR61 14 HGR61 15 HGR61 16 HGR61 17 HGR61 18 HGR61
@<TRIPOS>MOLECULE
naphtalene
 18 19 0 0 0
****
USER_CHARGES
INVALID_CHARGES
Pose:  27 Cluster:  27 Fr_nu:  50153 TotEn:    -9.57
@<TRIPOS>ATOM
      1 C1        -82.0472   -7.1584  -33.3862 C.ar   1 LIG      -0.11500
      2 C2        -81.2591   -7.5170  -34.4757 C.ar   1 LIG      -0.11500
      3 C3        -78.9278   -3.5839  -32.3067 C.ar   1 LIG      -0.11500
      4 C4        -78.1398   -3.9426  -33.3963 C.ar   1 LIG      -0.11500
      5 C5        -81.6684   -6.0911  -32.5713 C.ar   1 LIG      -0.11700
      6 C6        -80.0893   -6.8098  -34.7547 C.ar   1 LIG      -0.11700
      7 C7        -80.0977   -4.2911  -32.0277 C.ar   1 LIG      -0.11700
      8 C8        -78.5184   -5.0099  -34.2111 C.ar   1 LIG      -0.11700
      9 C9        -80.4941   -5.3681  -32.8372 C.ar   1 LIG       0.00400
     10 C10       -79.6927   -5.7329  -33.9452 C.ar   1 LIG       0.00400
     11 H1        -82.9574   -7.7096  -33.1691 H      1 LIG       0.11500
     12 H2        -81.5550   -8.3478  -35.1096 H      1 LIG       0.11500
     13 H3        -78.6325   -2.7528  -31.6724 H      1 LIG       0.11500
     14 H4        -77.2289   -3.3919  -33.6120 H      1 LIG       0.11500
     15 H5        -82.2995   -5.8286  -31.7248 H      1 LIG       0.11500
     16 H6        -79.4889   -7.1073  -35.6119 H      1 LIG       0.11500
     17 H7        -80.6984   -3.9930  -31.1710 H      1 LIG       0.11500
     18 H8        -77.8870   -5.2730  -35.0574 H      1 LIG       0.11500
@<TRIPOS>BOND
      1       1       2 ar
      2       1       5 ar
      3       2       6 ar
      4       3       4 ar
      5       3       7 ar
      6       4       8 ar
      7       5       9 ar
      8       6      10 ar
      9       7       9 ar
     10       8      10 ar
     11       9      10 ar
     12       1      11 1
     13       2      12 1
     14       3      13 1
     15       4      14 1
     16       5      15 1
     17       6      16 1
     18       7      17 1
     19       8      18 1
@<TRIPOS>ALT_TYPE
CGenFF_4.0_ALT_TYPE_SET
CGenFF_4.0 1 CG2R61 2 CG2R61 3 CG2R61 4 CG2R61 5 CG2R61 6 CG2R61 7 CG2R61 8 CG2R61 9 CG2R61 10 CG2R61 11 HGR61 12 HGR61 13 HGR61 14 HGR61 15 HGR61 16 HGR61 17 HGR61 18 HGR61
@<TRIPOS>MOLECULE
naphtalene
 18 19 0 0 0
****
USER_CHARGES
INVALID_CHARGES
Pose:  28 Cluster:  28 Fr_nu:    758 TotEn:    -9.50
@<TRIPOS>ATOM
      1 C1        -82.1761  -19.7008  -30.5570 C.ar   1 LIG      -0.11500
      2 C2        -81.9202  -19.7754  -31.9229 C.ar   1 LIG      -0.11500
      3 C3        -77.3968  -19.8342  -29.6547 C.ar   1 LIG      -0.11500
      4 C4        -77.1411  -19.9088  -31.0206 C.ar   1 LIG      -0.11500
      5 C5        -81.1181  -19.6965  -29.6474 C.ar   1 LIG      -0.11700
      6 C6        -80.6056  -19.8459  -32.3846 C.ar   1 LIG      -0.11700
      7 C7        -78.7115  -19.7636  -29.1930 C.ar   1 LIG      -0.11700
      8 C8        -78.1989  -19.9132  -31.9303 C.ar   1 LIG      -0.11700
      9 C9        -79.7886  -19.7669  -30.0943 C.ar   1 LIG       0.00400
     10 C10       -79.5285  -19.8428  -31.4834 C.ar   1 LIG       0.00400
     11 H1        -83.1997  -19.6465  -30.1981 H      1 LIG       0.11500
     12 H2        -82.7445  -19.7785  -32.6302 H      1 LIG       0.11500
     13 H3        -76.5728  -19.8310  -28.9467 H      1 LIG       0.11500
     14 H4        -76.1173  -19.9646  -31.3788 H      1 LIG       0.11500
     15 H5        -81.3417  -19.6380  -28.5841 H      1 LIG       0.11500
     16 H6        -80.4289  -19.9031  -33.4567 H      1 LIG       0.11500
     17 H7        -78.8879  -19.7057  -28.1210 H      1 LIG       0.11500
     18 H8        -77.9756  -19.9725  -32.9936 H      1 LIG       0.11500
@<TRIPOS>BOND
      1       1       2 ar
      2       1       5 ar
      3       2       6 ar
      4       3       4 ar
      5       3       7 ar
      6       4       8 ar
      7       5       9 ar
      8       6      10 ar
      9       7       9 ar
     10       8      10 ar
     11       9      10 ar
     12       1      11 1
     13       2      12 1
     14       3      13 1
     15       4      14 1
     16       5      15 1
     17       6      16 1
     18       7      17 1
     19       8      18 1
@<TRIPOS>ALT_TYPE
CGenFF_4.0_ALT_TYPE_SET
CGenFF_4.0 1 CG2R61 2 CG2R61 3 CG2R61 4 CG2R61 5 CG2R61 6 CG2R61 7 CG2R61 8 CG2R61 9 CG2R61 10 CG2R61 11 HGR61 12 HGR61 13 HGR61 14 HGR61 15 HGR61 16 HGR61 17 HGR61 18 HGR61
@<TRIPOS>MOLECULE
naphtalene
 18 19 0 0 0
****
USER_CHARGES
INVALID_CHARGES
Pose:  29 Cluster:  29 Fr_nu: 217968 TotEn:    -9.43
@<TRIPOS>ATOM
      1 C1        -81.3369  -20.7672  -33.5984 C.ar   1 LIG      -0.11500
      2 C2        -80.6125  -20.9101  -32.4187 C.ar   1 LIG      -0.11500
      3 C3        -81.7133  -25.6051  -33.9528 C.ar   1 LIG      -0.11500
      4 C4        -80.9889  -25.7479  -32.7731 C.ar   1 LIG      -0.11500
      5 C5        -81.7940  -21.8964  -34.2785 C.ar   1 LIG      -0.11700
      6 C6        -80.3424  -22.1825  -31.9145 C.ar   1 LIG      -0.11700
      7 C7        -81.9835  -24.3326  -34.4570 C.ar   1 LIG      -0.11700
      8 C8        -80.5317  -24.6187  -32.0930 C.ar   1 LIG      -0.11700
      9 C9        -81.5312  -23.1850  -33.7856 C.ar   1 LIG       0.00400
     10 C10       -80.7945  -23.3302  -32.5859 C.ar   1 LIG       0.00400
     11 H1        -81.5465  -19.7764  -33.9907 H      1 LIG       0.11500
     12 H2        -80.2574  -20.0303  -31.8899 H      1 LIG       0.11500
     13 H3        -82.0689  -26.4847  -34.4822 H      1 LIG       0.11500
     14 H4        -80.7784  -26.7390  -32.3821 H      1 LIG       0.11500
     15 H5        -82.3580  -21.7610  -35.1991 H      1 LIG       0.11500
     16 H6        -79.7748  -22.2705  -30.9904 H      1 LIG       0.11500
     17 H7        -82.5518  -24.2448  -35.3806 H      1 LIG       0.11500
     18 H8        -79.9670  -24.7540  -31.1728 H      1 LIG       0.11500
@<TRIPOS>BOND
      1       1       2 ar
      2       1       5 ar
      3       2       6 ar
      4       3       4 ar
      5       3       7 ar
      6       4       8 ar
      7       5       9 ar
      8       6      10 ar
      9       7       9 ar
     10       8      10 ar
     11       9      10 ar
     12       1      11 1
     13       2      12 1
     14       3      13 1
     15       4      14 1
     16       5      15 1
     17       6      16 1
     18       7      17 1
     19       8      18 1
@<TRIPOS>ALT_TYPE
CGenFF_4.0_ALT_TYPE_SET
CGenFF_4.0 1 CG2R61 2 CG2R61 3 CG2R61 4 CG2R61 5 CG2R61 6 CG2R61 7 CG2R61 8 CG2R61 9 CG2R61 10 CG2R61 11 HGR61 12 HGR61 13 HGR61 14 HGR61 15 HGR61 16 HGR61 17 HGR61 18 HGR61
@<TRIPOS>MOLECULE
naphtalene
 18 19 0 0 0
****
USER_CHARGES
INVALID_CHARGES
Pose:  30 Cluster:  30 Fr_nu:  82007 TotEn:    -9.30
@<TRIPOS>ATOM
      1 C1        -73.0971  -30.7766  -47.9960 C.ar   1 LIG      -0.11500
      2 C2        -73.5028  -29.9639  -49.0504 C.ar   1 LIG      -0.11500
      3 C3        -70.5426  -27.0800  -46.1300 C.ar   1 LIG      -0.11500
      4 C4        -70.9484  -26.2674  -47.1844 C.ar   1 LIG      -0.11500
      5 C5        -72.2594  -30.2669  -47.0036 C.ar   1 LIG      -0.11700
      6 C6        -73.0725  -28.6385  -49.1165 C.ar   1 LIG      -0.11700
      7 C7        -70.9731  -28.4055  -46.0639 C.ar   1 LIG      -0.11700
      8 C8        -71.7861  -26.7770  -48.1769 C.ar   1 LIG      -0.11700
      9 C9        -71.8164  -28.9351  -47.0541 C.ar   1 LIG       0.00400
     10 C10       -72.2290  -28.1088  -48.1264 C.ar   1 LIG       0.00400
     11 H1        -73.4320  -31.8085  -47.9453 H      1 LIG       0.11500
     12 H2        -74.1552  -30.3616  -49.8223 H      1 LIG       0.11500
     13 H3        -69.8902  -26.6828  -45.3575 H      1 LIG       0.11500
     14 H4        -70.6121  -25.2360  -47.2353 H      1 LIG       0.11500
     15 H5        -71.9545  -30.9205  -46.1888 H      1 LIG       0.11500
     16 H6        -73.4025  -28.0212  -49.9495 H      1 LIG       0.11500
     17 H7        -70.6436  -29.0223  -45.2304 H      1 LIG       0.11500
     18 H8        -72.0905  -26.1238  -48.9922 H      1 LIG       0.11500
@<TRIPOS>BOND
      1       1       2 ar
      2       1       5 ar
      3       2       6 ar
      4       3       4 ar
      5       3       7 ar
      6       4       8 ar
      7       5       9 ar
      8       6      10 ar
      9       7       9 ar
     10       8      10 ar
     11       9      10 ar
     12       1      11 1
     13       2      12 1
     14       3      13 1
     15       4      14 1
     16       5      15 1
     17       6      16 1
     18       7      17 1
     19       8      18 1
@<TRIPOS>ALT_TYPE
CGenFF_4.0_ALT_TYPE_SET
CGenFF_4.0 1 CG2R61 2 CG2R61 3 CG2R61 4 CG2R61 5 CG2R61 6 CG2R61 7 CG2R61 8 CG2R61 9 CG2R61 10 CG2R61 11 HGR61 12 HGR61 13 HGR61 14 HGR61 15 HGR61 16 HGR61 17 HGR61 18 HGR61
@<TRIPOS>MOLECULE
naphtalene
 18 19 0 0 0
****
USER_CHARGES
INVALID_CHARGES
Pose:  31 Cluster:  31 Fr_nu:   9077 TotEn:    -9.26
@<TRIPOS>ATOM
      1 C1        -54.3343  -21.7952  -39.3400 C.ar   1 LIG      -0.11500
      2 C2        -53.9867  -21.7117  -40.6850 C.ar   1 LIG      -0.11500
      3 C3        -58.7590  -20.0569  -40.3756 C.ar   1 LIG      -0.11500
      4 C4        -58.4113  -19.9734  -41.7206 C.ar   1 LIG      -0.11500
      5 C5        -55.6071  -21.4056  -38.9220 C.ar   1 LIG      -0.11700
      6 C6        -54.9104  -21.2384  -41.6172 C.ar   1 LIG      -0.11700
      7 C7        -57.8352  -20.5303  -39.4434 C.ar   1 LIG      -0.11700
      8 C8        -57.1386  -20.3629  -42.1388 C.ar   1 LIG      -0.11700
      9 C9        -56.5496  -20.9267  -39.8465 C.ar   1 LIG       0.00400
     10 C10       -56.1961  -20.8418  -41.2142 C.ar   1 LIG       0.00400
     11 H1        -53.6145  -22.1633  -38.6147 H      1 LIG       0.11500
     12 H2        -52.9957  -22.0155  -41.0094 H      1 LIG       0.11500
     13 H3        -59.7501  -19.7533  -40.0505 H      1 LIG       0.11500
     14 H4        -59.1310  -19.6039  -42.4453 H      1 LIG       0.11500
     15 H5        -55.8568  -21.4790  -37.8655 H      1 LIG       0.11500
     16 H6        -54.6174  -21.1821  -42.6635 H      1 LIG       0.11500
     17 H7        -58.1288  -20.5872  -38.3974 H      1 LIG       0.11500
     18 H8        -56.8884  -20.2888  -43.1951 H      1 LIG       0.11500
@<TRIPOS>BOND
      1       1       2 ar
      2       1       5 ar
      3       2       6 ar
      4       3       4 ar
      5       3       7 ar
      6       4       8 ar
      7       5       9 ar
      8       6      10 ar
      9       7       9 ar
     10       8      10 ar
     11       9      10 ar
     12       1      11 1
     13       2      12 1
     14       3      13 1
     15       4      14 1
     16       5      15 1
     17       6      16 1
     18       7      17 1
     19       8      18 1
@<TRIPOS>ALT_TYPE
CGenFF_4.0_ALT_TYPE_SET
CGenFF_4.0 1 CG2R61 2 CG2R61 3 CG2R61 4 CG2R61 5 CG2R61 6 CG2R61 7 CG2R61 8 CG2R61 9 CG2R61 10 CG2R61 11 HGR61 12 HGR61 13 HGR61 14 HGR61 15 HGR61 16 HGR61 17 HGR61 18 HGR61
@<TRIPOS>MOLECULE
naphtalene
 18 19 0 0 0
****
USER_CHARGES
INVALID_CHARGES
Pose:  32 Cluster:  32 Fr_nu:  90716 TotEn:    -9.08
@<TRIPOS>ATOM
      1 C1        -58.5483  -24.2691  -35.1904 C.ar   1 LIG      -0.11500
      2 C2        -59.3423  -23.4652  -36.0029 C.ar   1 LIG      -0.11500
      3 C3        -62.4750  -25.5447  -32.6162 C.ar   1 LIG      -0.11500
      4 C4        -63.2688  -24.7407  -33.4287 C.ar   1 LIG      -0.11500
      5 C5        -59.1245  -24.9893  -34.1436 C.ar   1 LIG      -0.11700
      6 C6        -60.7153  -23.3782  -35.7719 C.ar   1 LIG      -0.11700
      7 C7        -61.1018  -25.6317  -32.8473 C.ar   1 LIG      -0.11700
      8 C8        -62.6927  -24.0204  -34.4755 C.ar   1 LIG      -0.11700
      9 C9        -60.5050  -24.9136  -33.8964 C.ar   1 LIG       0.00400
     10 C10       -61.3123  -24.0961  -34.7227 C.ar   1 LIG       0.00400
     11 H1        -57.4794  -24.3359  -35.3704 H      1 LIG       0.11500
     12 H2        -58.8927  -22.9051  -36.8178 H      1 LIG       0.11500
     13 H3        -62.9240  -26.1052  -31.8011 H      1 LIG       0.11500
     14 H4        -64.3375  -24.6731  -33.2474 H      1 LIG       0.11500
     15 H5        -58.4846  -25.6110  -33.5209 H      1 LIG       0.11500
     16 H6        -61.3168  -22.7440  -36.4199 H      1 LIG       0.11500
     17 H7        -60.5007  -26.2665  -32.1997 H      1 LIG       0.11500
     18 H8        -63.3324  -23.3980  -35.0979 H      1 LIG       0.11500
@<TRIPOS>BOND
      1       1       2 ar
      2       1       5 ar
      3       2       6 ar
      4       3       4 ar
      5       3       7 ar
      6       4       8 ar
      7       5       9 ar
      8       6      10 ar
      9       7       9 ar
     10       8      10 ar
     11       9      10 ar
     12       1      11 1
     13       2      12 1
     14       3      13 1
     15       4      14 1
     16       5      15 1
     17       6      16 1
     18       7      17 1
     19       8      18 1
@<TRIPOS>ALT_TYPE
CGenFF_4.0_ALT_TYPE_SET
CGenFF_4.0 1 CG2R61 2 CG2R61 3 CG2R61 4 CG2R61 5 CG2R61 6 CG2R61 7 CG2R61 8 CG2R61 9 CG2R61 10 CG2R61 11 HGR61 12 HGR61 13 HGR61 14 HGR61 15 HGR61 16 HGR61 17 HGR61 18 HGR61
@<TRIPOS>MOLECULE
naphtalene
 18 19 0 0 0
****
USER_CHARGES
INVALID_CHARGES
Pose:  33 Cluster:  33 Fr_nu: 111334 TotEn:    -8.87
@<TRIPOS>ATOM
      1 C1        -71.7859  -26.9405  -47.5638 C.ar   1 LIG      -0.11500
      2 C2        -72.0276  -26.9405  -46.1932 C.ar   1 LIG      -0.11500
      3 C3        -66.9944  -26.9405  -46.7186 C.ar   1 LIG      -0.11500
      4 C4        -67.2362  -26.9404  -45.3480 C.ar   1 LIG      -0.11500
      5 C5        -70.4752  -26.9405  -48.0419 C.ar   1 LIG      -0.11700
      6 C6        -70.9598  -26.9405  -45.2955 C.ar   1 LIG      -0.11700
      7 C7        -68.0624  -26.9405  -47.6163 C.ar   1 LIG      -0.11700
      8 C8        -68.5469  -26.9404  -44.8698 C.ar   1 LIG      -0.11700
      9 C9        -69.3881  -26.9404  -47.1527 C.ar   1 LIG       0.00400
     10 C10       -69.6340  -26.9404  -45.7590 C.ar   1 LIG       0.00400
     11 H1        -72.6177  -26.9399  -48.2622 H      1 LIG       0.11500
     12 H2        -73.0484  -26.9407  -45.8220 H      1 LIG       0.11500
     13 H3        -65.9737  -26.9403  -47.0905 H      1 LIG       0.11500
     14 H4        -66.4041  -26.9396  -44.6501 H      1 LIG       0.11500
     15 H5        -70.3099  -26.9400  -49.1173 H      1 LIG       0.11500
     16 H6        -71.1721  -26.9410  -44.2284 H      1 LIG       0.11500
     17 H7        -67.8499  -26.9408  -48.6833 H      1 LIG       0.11500
     18 H8        -68.7125  -26.9400  -43.7944 H      1 LIG       0.11500
@<TRIPOS>BOND
      1       1       2 ar
      2       1       5 ar
      3       2       6 ar
      4       3       4 ar
      5       3       7 ar
      6       4       8 ar
      7       5       9 ar
      8       6      10 ar
      9       7       9 ar
     10       8      10 ar
     11       9      10 ar
     12       1      11 1
     13       2      12 1
     14       3      13 1
     15       4      14 1
     16       5      15 1
     17       6      16 1
     18       7      17 1
     19       8      18 1
@<TRIPOS>ALT_TYPE
CGenFF_4.0_ALT_TYPE_SET
CGenFF_4.0 1 CG2R61 2 CG2R61 3 CG2R61 4 CG2R61 5 CG2R61 6 CG2R61 7 CG2R61 8 CG2R61 9 CG2R61 10 CG2R61 11 HGR61 12 HGR61 13 HGR61 14 HGR61 15 HGR61 16 HGR61 17 HGR61 18 HGR61
@<TRIPOS>MOLECULE
naphtalene
 18 19 0 0 0
****
USER_CHARGES
INVALID_CHARGES
Pose:  34 Cluster:  34 Fr_nu:  28515 TotEn:    -8.57
@<TRIPOS>ATOM
      1 C1        -84.1980   -7.0117  -32.8186 C.ar   1 LIG      -0.11500
      2 C2        -83.8195   -8.3438  -32.6809 C.ar   1 LIG      -0.11500
      3 C3        -79.6792   -5.8728  -34.2173 C.ar   1 LIG      -0.11500
      4 C4        -79.3008   -7.2050  -34.0795 C.ar   1 LIG      -0.11500
      5 C5        -83.2662   -6.0603  -33.2350 C.ar   1 LIG      -0.11700
      6 C6        -82.5081   -8.7299  -32.9589 C.ar   1 LIG      -0.11700
      7 C7        -80.9908   -5.4868  -33.9393 C.ar   1 LIG      -0.11700
      8 C8        -80.2324   -8.1564  -33.6631 C.ar   1 LIG      -0.11700
      9 C9        -81.9417   -6.4310  -33.5191 C.ar   1 LIG       0.00400
     10 C10       -81.5570   -7.7857  -33.3790 C.ar   1 LIG       0.00400
     11 H1        -85.2189   -6.7117  -32.6015 H      1 LIG       0.11500
     12 H2        -84.5457   -9.0837  -32.3569 H      1 LIG       0.11500
     13 H3        -78.9534   -5.1323  -34.5414 H      1 LIG       0.11500
     14 H4        -78.2794   -7.5042  -34.2954 H      1 LIG       0.11500
     15 H5        -83.5842   -5.0246  -33.3354 H      1 LIG       0.11500
     16 H6        -82.2344   -9.7768  -32.8449 H      1 LIG       0.11500
     17 H7        -81.2643   -4.4401  -34.0542 H      1 LIG       0.11500
     18 H8        -79.9145   -9.1921  -33.5619 H      1 LIG       0.11500
@<TRIPOS>BOND
      1       1       2 ar
      2       1       5 ar
      3       2       6 ar
      4       3       4 ar
      5       3       7 ar
      6       4       8 ar
      7       5       9 ar
      8       6      10 ar
      9       7       9 ar
     10       8      10 ar
     11       9      10 ar
     12       1      11 1
     13       2      12 1
     14       3      13 1
     15       4      14 1
     16       5      15 1
     17       6      16 1
     18       7      17 1
     19       8      18 1
@<TRIPOS>ALT_TYPE
CGenFF_4.0_ALT_TYPE_SET
CGenFF_4.0 1 CG2R61 2 CG2R61 3 CG2R61 4 CG2R61 5 CG2R61 6 CG2R61 7 CG2R61 8 CG2R61 9 CG2R61 10 CG2R61 11 HGR61 12 HGR61 13 HGR61 14 HGR61 15 HGR61 16 HGR61 17 HGR61 18 HGR61
@<TRIPOS>MOLECULE
naphtalene
 18 19 0 0 0
****
USER_CHARGES
INVALID_CHARGES
Pose:  35 Cluster:  35 Fr_nu: 248878 TotEn:    -8.54
@<TRIPOS>ATOM
      1 C1        -61.0839   -1.5317  -25.1213 C.ar   1 LIG      -0.11500
      2 C2        -60.3599   -0.5152  -24.5053 C.ar   1 LIG      -0.11500
      3 C3        -62.5872   -3.0988  -20.7673 C.ar   1 LIG      -0.11500
      4 C4        -61.8632   -2.0822  -20.1515 C.ar   1 LIG      -0.11500
      5 C5        -61.8204   -2.4310  -24.3496 C.ar   1 LIG      -0.11700
      6 C6        -60.3697   -0.3938  -23.1156 C.ar   1 LIG      -0.11700
      7 C7        -62.5775   -3.2201  -22.1572 C.ar   1 LIG      -0.11700
      8 C8        -61.1266   -1.1830  -20.9230 C.ar   1 LIG      -0.11700
      9 C9        -61.8416   -2.3239  -22.9494 C.ar   1 LIG       0.00400
     10 C10       -61.1054   -1.2901  -22.3232 C.ar   1 LIG       0.00400
     11 H1        -61.0755   -1.6261  -26.2032 H      1 LIG       0.11500
     12 H2        -59.7871    0.1845  -25.1070 H      1 LIG       0.11500
     13 H3        -63.1605   -3.7989  -20.1661 H      1 LIG       0.11500
     14 H4        -61.8709   -1.9893  -19.0695 H      1 LIG       0.11500
     15 H5        -62.3785   -3.2181  -24.8525 H      1 LIG       0.11500
     16 H6        -59.7969    0.4087  -22.6555 H      1 LIG       0.11500
     17 H7        -63.1510   -4.0222  -22.6171 H      1 LIG       0.11500
     18 H8        -60.5678   -0.3962  -20.4203 H      1 LIG       0.11500
@<TRIPOS>BOND
      1       1       2 ar
      2       1       5 ar
      3       2       6 ar
      4       3       4 ar
      5       3       7 ar
      6       4       8 ar
      7       5       9 ar
      8       6      10 ar
      9       7       9 ar
     10       8      10 ar
     11       9      10 ar
     12       1      11 1
     13       2      12 1
     14       3      13 1
     15       4      14 1
     16       5      15 1
     17       6      16 1
     18       7      17 1
     19       8      18 1
@<TRIPOS>ALT_TYPE
CGenFF_4.0_ALT_TYPE_SET
CGenFF_4.0 1 CG2R61 2 CG2R61 3 CG2R61 4 CG2R61 5 CG2R61 6 CG2R61 7 CG2R61 8 CG2R61 9 CG2R61 10 CG2R61 11 HGR61 12 HGR61 13 HGR61 14 HGR61 15 HGR61 16 HGR61 17 HGR61 18 HGR61
@<TRIPOS>MOLECULE
naphtalene
 18 19 0 0 0
****
USER_CHARGES
INVALID_CHARGES
Pose:  36 Cluster:  36 Fr_nu:  16441 TotEn:    -8.17
@<TRIPOS>ATOM
      1 C1        -61.5146    0.3141  -23.4865 C.ar   1 LIG      -0.11500
      2 C2        -61.2761   -0.7803  -24.3125 C.ar   1 LIG      -0.11500
      3 C3        -65.7042    1.1564  -25.8125 C.ar   1 LIG      -0.11500
      4 C4        -65.4656    0.0620  -26.6385 C.ar   1 LIG      -0.11500
      5 C5        -62.6743    1.0725  -23.6493 C.ar   1 LIG      -0.11700
      6 C6        -62.1962   -1.1206  -25.3043 C.ar   1 LIG      -0.11700
      7 C7        -64.7840    1.4967  -24.8205 C.ar   1 LIG      -0.11700
      8 C8        -64.3060   -0.6964  -26.4758 C.ar   1 LIG      -0.11700
      9 C9        -63.6114    0.7445  -24.6426 C.ar   1 LIG       0.00400
     10 C10       -63.3688   -0.3684  -25.4825 C.ar   1 LIG       0.00400
     11 H1        -60.7977    0.5788  -22.7148 H      1 LIG       0.11500
     12 H2        -60.3732   -1.3702  -24.1847 H      1 LIG       0.11500
     13 H3        -66.6073    1.7468  -25.9397 H      1 LIG       0.11500
     14 H4        -66.1822   -0.2014  -27.4109 H      1 LIG       0.11500
     15 H5        -62.8398    1.9240  -22.9925 H      1 LIG       0.11500
     16 H6        -61.9896   -1.9805  -25.9383 H      1 LIG       0.11500
     17 H7        -64.9912    2.3560  -24.1862 H      1 LIG       0.11500
     18 H8        -64.1398   -1.5476  -27.1330 H      1 LIG       0.11500
@<TRIPOS>BOND
      1       1       2 ar
      2       1       5 ar
      3       2       6 ar
      4       3       4 ar
      5       3       7 ar
      6       4       8 ar
      7       5       9 ar
      8       6      10 ar
      9       7       9 ar
     10       8      10 ar
     11       9      10 ar
     12       1      11 1
     13       2      12 1
     14       3      13 1
     15       4      14 1
     16       5      15 1
     17       6      16 1
     18       7      17 1
     19       8      18 1
@<TRIPOS>ALT_TYPE
CGenFF_4.0_ALT_TYPE_SET
CGenFF_4.0 1 CG2R61 2 CG2R61 3 CG2R61 4 CG2R61 5 CG2R61 6 CG2R61 7 CG2R61 8 CG2R61 9 CG2R61 10 CG2R61 11 HGR61 12 HGR61 13 HGR61 14 HGR61 15 HGR61 16 HGR61 17 HGR61 18 HGR61
@<TRIPOS>MOLECULE
naphtalene
 18 19 0 0 0
****
USER_CHARGES
INVALID_CHARGES
Pose:  37 Cluster:  37 Fr_nu:  26877 TotEn:    -6.65
@<TRIPOS>ATOM
      1 C1        -49.7985  -12.3344  -27.5354 C.ar   1 LIG      -0.11500
      2 C2        -50.8369  -13.2546  -27.4269 C.ar   1 LIG      -0.11500
      3 C3        -51.4888   -9.9674  -23.6350 C.ar   1 LIG      -0.11500
      4 C4        -52.5272  -10.8876  -23.5266 C.ar   1 LIG      -0.11500
      5 C5        -49.6969  -11.2850  -26.6217 C.ar   1 LIG      -0.11700
      6 C6        -51.7776  -13.1290  -26.4044 C.ar   1 LIG      -0.11700
      7 C7        -50.5480  -10.0930  -24.6576 C.ar   1 LIG      -0.11700
      8 C8        -52.6290  -11.9371  -24.4403 C.ar   1 LIG      -0.11700
      9 C9        -50.6349  -11.1431  -25.5861 C.ar   1 LIG       0.00400
     10 C10       -51.6909  -12.0789  -25.4759 C.ar   1 LIG       0.00400
     11 H1        -49.0668  -12.4323  -28.3320 H      1 LIG       0.11500
     12 H2        -50.9150  -14.0713  -28.1386 H      1 LIG       0.11500
     13 H3        -51.4101   -9.1503  -22.9234 H      1 LIG       0.11500
     14 H4        -53.2594  -10.7884  -22.7307 H      1 LIG       0.11500
     15 H5        -48.8771  -10.5771  -26.7259 H      1 LIG       0.11500
     16 H6        -52.5807  -13.8601  -26.3383 H      1 LIG       0.11500
     17 H7        -49.7446   -9.3623  -24.7229 H      1 LIG       0.11500
     18 H8        -53.4491  -12.6446  -24.3367 H      1 LIG       0.11500
@<TRIPOS>BOND
      1       1       2 ar
      2       1       5 ar
      3       2       6 ar
      4       3       4 ar
      5       3       7 ar
      6       4       8 ar
      7       5       9 ar
      8       6      10 ar
      9       7       9 ar
     10       8      10 ar
     11       9      10 ar
     12       1      11 1
     13       2      12 1
     14       3      13 1
     15       4      14 1
     16       5      15 1
     17       6      16 1
     18       7      17 1
     19       8      18 1
@<TRIPOS>ALT_TYPE
CGenFF_4.0_ALT_TYPE_SET
CGenFF_4.0 1 CG2R61 2 CG2R61 3 CG2R61 4 CG2R61 5 CG2R61 6 CG2R61 7 CG2R61 8 CG2R61 9 CG2R61 10 CG2R61 11 HGR61 12 HGR61 13 HGR61 14 HGR61 15 HGR61 16 HGR61 17 HGR61 18 HGR61
# TRIPOS MOL2 file generated by SEED

@<TRIPOS>MOLECULE
pyrazole
 9 9 0 0 0
****
USER_CHARGES
INVALID_CHARGES
Pose:   1 Cluster:   1 Fr_nu: 7645068 TotEn:   -22.17
@<TRIPOS>ATOM
      1 C1        -78.5033  -11.4021  -48.7080 C.2    1 LIG      -0.25100
      2 C2        -77.8120  -12.5487  -48.2731 C.2    1 LIG       0.13200
      3 C3        -77.5245  -10.5827  -49.2148 C.2    1 LIG      -0.03800
      4 N1        -76.4958  -12.4688  -48.4853 N.2    1 LIG      -0.57800
      5 N2        -76.3520  -11.2621  -49.0592 N.pl3  1 LIG      -0.05900
      6 H1        -79.5628  -11.1976  -48.6616 H      1 LIG       0.15700
      7 H2        -78.2125  -13.4392  -47.8099 H      1 LIG       0.15600
      8 H3        -77.5555   -9.5987  -49.6600 H      1 LIG       0.15900
      9 H4        -75.4206  -10.9627  -49.3190 H      1 LIG       0.32200
@<TRIPOS>BOND
      1       1       2 1
      2       1       3 2
      3       2       4 2
      4       3       5 1
      5       4       5 1
      6       1       6 1
      7       2       7 1
      8       3       8 1
      9       5       9 1
@<TRIPOS>ALT_TYPE
CGenFF_4.0_ALT_TYPE_SET
CGenFF_4.0 1 CG2R51 2 CG2R52 3 CG2R51 4 NG2R50 5 NG2R51 6 HGR51 7 HGR52 8 HGR52 9 HGP1
@<TRIPOS>MOLECULE
pyrazole
 9 9 0 0 0
****
USER_CHARGES
INVALID_CHARGES
Pose:   2 Cluster:   2 Fr_nu: 7616100 TotEn:   -17.99
@<TRIPOS>ATOM
      1 C1        -83.5099    3.1226  -38.2110 C.2    1 LIG      -0.25100
      2 C2        -83.9329    1.8002  -38.4435 C.2    1 LIG       0.13200
      3 C3        -83.2710    3.6319  -39.4640 C.2    1 LIG      -0.03800
      4 N1        -83.9623    1.4889  -39.7420 N.2    1 LIG      -0.57800
      5 N2        -83.5548    2.6230  -40.3369 N.pl3  1 LIG      -0.05900
      6 H1        -83.3947    3.6357  -37.2677 H      1 LIG       0.15700
      7 H2        -84.2206    1.0501  -37.7208 H      1 LIG       0.15600
      8 H3        -82.9300    4.5987  -39.8053 H      1 LIG       0.15900
      9 H4        -83.4909    2.6383  -41.3471 H      1 LIG       0.32200
@<TRIPOS>BOND
      1       1       2 1
      2       1       3 2
      3       2       4 2
      4       3       5 1
      5       4       5 1
      6       1       6 1
      7       2       7 1
      8       3       8 1
      9       5       9 1
@<TRIPOS>ALT_TYPE
CGenFF_4.0_ALT_TYPE_SET
CGenFF_4.0 1 CG2R51 2 CG2R52 3 CG2R51 4 NG2R50 5 NG2R51 6 HGR51 7 HGR52 8 HGR52 9 HGP1
@<TRIPOS>MOLECULE
pyrazole
 9 9 0 0 0
****
USER_CHARGES
INVALID_CHARGES
Pose:   3 Cluster:   3 Fr_nu: 7723452 TotEn:   -16.64
@<TRIPOS>ATOM
      1 C1        -83.9580    2.7656  -38.3770 C.2    1 LIG      -0.25100
      2 C2        -84.2471    2.1078  -39.5876 C.2    1 LIG       0.13200
      3 C3        -83.5165    1.7688  -37.5416 C.2    1 LIG      -0.03800
      4 N1        -84.0090    0.7948  -39.5307 N.2    1 LIG      -0.57800
      5 N2        -83.5656    0.6193  -38.2743 N.pl3  1 LIG      -0.05900
      6 H1        -84.0551    3.8152  -38.1422 H      1 LIG       0.15700
      7 H2        -84.6218    2.5305  -40.5089 H      1 LIG       0.15600
      8 H3        -83.1816    1.7733  -36.5144 H      1 LIG       0.15900
      9 H4        -83.3145   -0.3164  -37.9808 H      1 LIG       0.32200
@<TRIPOS>BOND
      1       1       2 1
      2       1       3 2
      3       2       4 2
      4       3       5 1
      5       4       5 1
      6       1       6 1
      7       2       7 1
      8       3       8 1
      9       5       9 1
@<TRIPOS>ALT_TYPE
CGenFF_4.0_ALT_TYPE_SET
CGenFF_4.0 1 CG2R51 2 CG2R52 3 CG2R51 4 NG2R50 5 NG2R51 6 HGR51 7 HGR52 8 HGR52 9 HGP1
@<TRIPOS>MOLECULE
pyrazole
 9 9 0 0 0
****
USER_CHARGES
INVALID_CHARGES
Pose:   4 Cluster:   4 Fr_nu: 7689232 TotEn:   -16.41
@<TRIPOS>ATOM
      1 C1        -77.7257  -10.1132  -49.8436 C.2    1 LIG      -0.25100
      2 C2        -76.7235  -11.0686  -49.5894 C.2    1 LIG       0.13200
      3 C3        -78.8121  -10.5570  -49.1300 C.2    1 LIG      -0.03800
      4 N1        -77.1364  -12.0455  -48.7775 N.2    1 LIG      -0.57800
      5 N2        -78.4101  -11.7063  -48.5153 N.pl3  1 LIG      -0.05900
      6 H1        -77.6691   -9.2264  -50.4574 H      1 LIG       0.15700
      7 H2        -75.7096  -11.0940  -49.9623 H      1 LIG       0.15600
      8 H3        -79.8130  -10.1686  -49.0088 H      1 LIG       0.15900
      9 H4        -78.9510  -12.3083  -47.9072 H      1 LIG       0.32200
@<TRIPOS>BOND
      1       1       2 1
      2       1       3 2
      3       2       4 2
      4       3       5 1
      5       4       5 1
      6       1       6 1
      7       2       7 1
      8       3       8 1
      9       5       9 1
@<TRIPOS>ALT_TYPE
CGenFF_4.0_ALT_TYPE_SET
CGenFF_4.0 1 CG2R51 2 CG2R52 3 CG2R51 4 NG2R50 5 NG2R51 6 HGR51 7 HGR52 8 HGR52 9 HGP1
@<TRIPOS>MOLECULE
pyrazole
 9 9 0 0 0
****
USER_CHARGES
INVALID_CHARGES
Pose:   5 Cluster:   5 Fr_nu:  57078 TotEn:   -16.29
@<TRIPOS>ATOM
      1 C1        -50.7693  -11.0873  -23.7841 C.2    1 LIG      -0.25100
      2 C2        -51.0064  -11.1138  -22.3968 C.2    1 LIG       0.13200
      3 C3        -51.9795  -10.7395  -24.3327 C.2    1 LIG      -0.03800
      4 N1        -52.2680  -10.8070  -22.0833 N.2    1 LIG      -0.57800
      5 N2        -52.8345  -10.5844  -23.2814 N.pl3  1 LIG      -0.05900
      6 H1        -49.8501  -11.2910  -24.3132 H      1 LIG       0.15700
      7 H2        -50.3126  -11.3443  -21.6010 H      1 LIG       0.15600
      8 H3        -52.3025  -10.5939  -25.3534 H      1 LIG       0.15900
      9 H4        -53.8142  -10.3308  -23.3089 H      1 LIG       0.32200
@<TRIPOS>BOND
      1       1       2 1
      2       1       3 2
      3       2       4 2
      4       3       5 1
      5       4       5 1
      6       1       6 1
      7       2       7 1
      8       3       8 1
      9       5       9 1
@<TRIPOS>ALT_TYPE
CGenFF_4.0_ALT_TYPE_SET
CGenFF_4.0 1 CG2R51 2 CG2R52 3 CG2R51 4 NG2R50 5 NG2R51 6 HGR51 7 HGR52 8 HGR52 9 HGP1
@<TRIPOS>MOLECULE
pyrazole
 9 9 0 0 0
****
USER_CHARGES
INVALID_CHARGES
Pose:   6 Cluster:   6 Fr_nu: 629995 TotEn:   -15.97
@<TRIPOS>ATOM
      1 C1        -62.0588   -0.1908  -24.9722 C.2    1 LIG      -0.25100
      2 C2        -60.8703    0.5570  -24.8733 C.2    1 LIG       0.13200
      3 C3        -61.6405   -1.4988  -24.9967 C.2    1 LIG      -0.03800
      4 N1        -59.7787   -0.2119  -24.8372 N.2    1 LIG      -0.57800
      5 N2        -60.2797   -1.4565  -24.9137 N.pl3  1 LIG      -0.05900
      6 H1        -63.0767    0.1673  -25.0186 H      1 LIG       0.15700
      7 H2        -60.7539    1.6304  -24.8266 H      1 LIG       0.15600
      8 H3        -62.1762   -2.4345  -25.0664 H      1 LIG       0.15900
      9 H4        -59.6327   -2.2351  -24.9062 H      1 LIG       0.32200
@<TRIPOS>BOND
      1       1       2 1
      2       1       3 2
      3       2       4 2
      4       3       5 1
      5       4       5 1
      6       1       6 1
      7       2       7 1
      8       3       8 1
      9       5       9 1
@<TRIPOS>ALT_TYPE
CGenFF_4.0_ALT_TYPE_SET
CGenFF_4.0 1 CG2R51 2 CG2R52 3 CG2R51 4 NG2R50 5 NG2R51 6 HGR51 7 HGR52 8 HGR52 9 HGP1
@<TRIPOS>MOLECULE
pyrazole
 9 9 0 0 0
****
USER_CHARGES
INVALID_CHARGES
Pose:   7 Cluster:   7 Fr_nu: 274768 TotEn:   -15.89
@<TRIPOS>ATOM
      1 C1        -76.4826   -9.3289  -50.2720 C.2    1 LIG      -0.25100
      2 C2        -76.3511  -10.4371  -49.4139 C.2    1 LIG       0.13200
      3 C3        -77.7999   -8.9582  -50.1546 C.2    1 LIG      -0.03800
      4 N1        -77.4936  -10.7500  -48.7969 N.2    1 LIG      -0.57800
      5 N2        -78.3556   -9.8327  -49.2675 N.pl3  1 LIG      -0.05900
      6 H1        -75.7285   -8.8629  -50.8889 H      1 LIG       0.15700
      7 H2        -75.4705  -11.0303  -49.2130 H      1 LIG       0.15600
      8 H3        -78.3793   -8.1702  -50.6136 H      1 LIG       0.15900
      9 H4        -79.3134   -9.8628  -48.9411 H      1 LIG       0.32200
@<TRIPOS>BOND
      1       1       2 1
      2       1       3 2
      3       2       4 2
      4       3       5 1
      5       4       5 1
      6       1       6 1
      7       2       7 1
      8       3       8 1
      9       5       9 1
@<TRIPOS>ALT_TYPE
CGenFF_4.0_ALT_TYPE_SET
CGenFF_4.0 1 CG2R51 2 CG2R52 3 CG2R51 4 NG2R50 5 NG2R51 6 HGR51 7 HGR52 8 HGR52 9 HGP1
@<TRIPOS>MOLECULE
pyrazole
 9 9 0 0 0
****
USER_CHARGES
INVALID_CHARGES
Pose:   8 Cluster:   8 Fr_nu: 7708290 TotEn:   -15.66
@<TRIPOS>ATOM
      1 C1        -56.0323  -24.6470  -25.8372 C.2    1 LIG      -0.25100
      2 C2        -55.0554  -24.6583  -24.8236 C.2    1 LIG       0.13200
      3 C3        -55.4286  -24.0017  -26.8887 C.2    1 LIG      -0.03800
      4 N1        -53.9175  -24.0673  -25.1976 N.2    1 LIG      -0.57800
      5 N2        -54.1754  -23.6787  -26.4579 N.pl3  1 LIG      -0.05900
      6 H1        -57.0337  -25.0506  -25.8105 H      1 LIG       0.15700
      7 H2        -55.1254  -25.0722  -23.8278 H      1 LIG       0.15600
      8 H3        -55.7709  -23.7470  -27.8813 H      1 LIG       0.15900
      9 H4        -53.4482  -23.1935  -26.9683 H      1 LIG       0.32200
@<TRIPOS>BOND
      1       1       2 1
      2       1       3 2
      3       2       4 2
      4       3       5 1
      5       4       5 1
      6       1       6 1
      7       2       7 1
      8       3       8 1
      9       5       9 1
@<TRIPOS>ALT_TYPE
CGenFF_4.0_ALT_TYPE_SET
CGenFF_4.0 1 CG2R51 2 CG2R52 3 CG2R51 4 NG2R50 5 NG2R51 6 HGR51 7 HGR52 8 HGR52 9 HGP1
@<TRIPOS>MOLECULE
pyrazole
 9 9 0 0 0
****
USER_CHARGES
INVALID_CHARGES
Pose:   9 Cluster:   9 Fr_nu: 7664581 TotEn:   -15.51
@<TRIPOS>ATOM
      1 C1        -77.9300  -11.4391  -49.1300 C.2    1 LIG      -0.25100
      2 C2        -76.6615  -12.0443  -49.2100 C.2    1 LIG       0.13200
      3 C3        -78.6634  -12.2831  -48.3324 C.2    1 LIG      -0.03800
      4 N1        -76.5896  -13.1846  -48.5183 N.2    1 LIG      -0.57800
      5 N2        -77.8222  -13.3027  -47.9960 N.pl3  1 LIG      -0.05900
      6 H1        -78.2662  -10.5194  -49.5856 H      1 LIG       0.15700
      7 H2        -75.7864  -11.7021  -49.7439 H      1 LIG       0.15600
      8 H3        -79.6856  -12.2520  -47.9838 H      1 LIG       0.15900
      9 H4        -78.0226  -14.1091  -47.4178 H      1 LIG       0.32200
@<TRIPOS>BOND
      1       1       2 1
      2       1       3 2
      3       2       4 2
      4       3       5 1
      5       4       5 1
      6       1       6 1
      7       2       7 1
      8       3       8 1
      9       5       9 1
@<TRIPOS>ALT_TYPE
CGenFF_4.0_ALT_TYPE_SET
CGenFF_4.0 1 CG2R51 2 CG2R52 3 CG2R51 4 NG2R50 5 NG2R51 6 HGR51 7 HGR52 8 HGR52 9 HGP1
@<TRIPOS>MOLECULE
pyrazole
 9 9 0 0 0
****
USER_CHARGES
INVALID_CHARGES
Pose:  10 Cluster:  10 Fr_nu:  57396 TotEn:   -15.49
@<TRIPOS>ATOM
      1 C1        -48.8168  -11.6955  -27.3186 C.2    1 LIG      -0.25100
      2 C2        -49.1261  -11.0573  -26.1025 C.2    1 LIG       0.13200
      3 C3        -49.9896  -11.6606  -28.0326 C.2    1 LIG      -0.03800
      4 N1        -50.3957  -10.6469  -26.0439 N.2    1 LIG      -0.57800
      5 N2        -50.8947  -11.0279  -27.2321 N.pl3  1 LIG      -0.05900
      6 H1        -47.8757  -12.1208  -27.6345 H      1 LIG       0.15700
      7 H2        -48.4793  -10.8746  -25.2563 H      1 LIG       0.15600
      8 H3        -50.2562  -12.0228  -29.0150 H      1 LIG       0.15900
      9 H4        -51.8663  -10.8251  -27.4314 H      1 LIG       0.32200
@<TRIPOS>BOND
      1       1       2 1
      2       1       3 2
      3       2       4 2
      4       3       5 1
      5       4       5 1
      6       1       6 1
      7       2       7 1
      8       3       8 1
      9       5       9 1
@<TRIPOS>ALT_TYPE
CGenFF_4.0_ALT_TYPE_SET
CGenFF_4.0 1 CG2R51 2 CG2R52 3 CG2R51 4 NG2R50 5 NG2R51 6 HGR51 7 HGR52 8 HGR52 9 HGP1
@<TRIPOS>MOLECULE
pyrazole
 9 9 0 0 0
****
USER_CHARGES
INVALID_CHARGES
Pose:  11 Cluster:  11 Fr_nu: 4369540 TotEn:   -15.30
@<TRIPOS>ATOM
      1 C1        -50.8113  -12.8525  -27.1431 C.2    1 LIG      -0.25100
      2 C2        -51.0204  -12.7215  -25.7572 C.2    1 LIG       0.13200
      3 C3        -49.4826  -12.5524  -27.3197 C.2    1 LIG      -0.03800
      4 N1        -49.9133  -12.3661  -25.0999 N.2    1 LIG      -0.57800
      5 N2        -48.9956  -12.2713  -26.0771 N.pl3  1 LIG      -0.05900
      6 H1        -51.5231  -13.1267  -27.9077 H      1 LIG       0.15700
      7 H2        -51.9336  -12.8698  -25.1987 H      1 LIG       0.15600
      8 H3        -48.8547  -12.5122  -28.1980 H      1 LIG       0.15900
      9 H4        -48.0517  -12.0068  -25.8243 H      1 LIG       0.32200
@<TRIPOS>BOND
      1       1       2 1
      2       1       3 2
      3       2       4 2
      4       3       5 1
      5       4       5 1
      6       1       6 1
      7       2       7 1
      8       3       8 1
      9       5       9 1
@<TRIPOS>ALT_TYPE
CGenFF_4.0_ALT_TYPE_SET
CGenFF_4.0 1 CG2R51 2 CG2R52 3 CG2R51 4 NG2R50 5 NG2R51 6 HGR51 7 HGR52 8 HGR52 9 HGP1
@<TRIPOS>MOLECULE
pyrazole
 9 9 0 0 0
****
USER_CHARGES
INVALID_CHARGES
Pose:  12 Cluster:  12 Fr_nu: 488132 TotEn:   -14.64
@<TRIPOS>ATOM
      1 C1        -80.1637  -15.5890  -47.4985 C.2    1 LIG      -0.25100
      2 C2        -78.9951  -16.2216  -47.9632 C.2    1 LIG       0.13200
      3 C3        -81.0882  -16.6005  -47.4062 C.2    1 LIG      -0.03800
      4 N1        -79.1595  -17.5335  -48.1526 N.2    1 LIG      -0.57800
      5 N2        -80.4422  -17.7336  -47.8052 N.pl3  1 LIG      -0.05900
      6 H1        -80.3153  -14.5460  -47.2626 H      1 LIG       0.15700
      7 H2        -78.0306  -15.7813  -48.1721 H      1 LIG       0.15600
      8 H3        -82.1248  -16.6154  -47.1017 H      1 LIG       0.15900
      9 H4        -80.8146  -18.6729  -47.8666 H      1 LIG       0.32200
@<TRIPOS>BOND
      1       1       2 1
      2       1       3 2
      3       2       4 2
      4       3       5 1
      5       4       5 1
      6       1       6 1
      7       2       7 1
      8       3       8 1
      9       5       9 1
@<TRIPOS>ALT_TYPE
CGenFF_4.0_ALT_TYPE_SET
CGenFF_4.0 1 CG2R51 2 CG2R52 3 CG2R51 4 NG2R50 5 NG2R51 6 HGR51 7 HGR52 8 HGR52 9 HGP1
@<TRIPOS>MOLECULE
pyrazole
 9 9 0 0 0
****
USER_CHARGES
INVALID_CHARGES
Pose:  13 Cluster:  13 Fr_nu: 3547542 TotEn:   -14.47
@<TRIPOS>ATOM
      1 C1        -49.9357  -10.4470  -27.1431 C.2    1 LIG      -0.25100
      2 C2        -49.7231  -10.9336  -25.8394 C.2    1 LIG       0.13200
      3 C3        -49.1106  -11.2096  -27.9331 C.2    1 LIG      -0.03800
      4 N1        -48.8328  -11.9285  -25.7991 N.2    1 LIG      -0.57800
      5 N2        -48.4788  -12.0734  -27.0874 N.pl3  1 LIG      -0.05900
      6 H1        -50.5951   -9.6549  -27.4660 H      1 LIG       0.15700
      7 H2        -50.1793  -10.6044  -24.9168 H      1 LIG       0.15600
      8 H3        -48.9188  -11.2139  -28.9964 H      1 LIG       0.15900
      9 H4        -47.7957  -12.7834  -27.3200 H      1 LIG       0.32200
@<TRIPOS>BOND
      1       1       2 1
      2       1       3 2
      3       2       4 2
      4       3       5 1
      5       4       5 1
      6       1       6 1
      7       2       7 1
      8       3       8 1
      9       5       9 1
@<TRIPOS>ALT_TYPE
CGenFF_4.0_ALT_TYPE_SET
CGenFF_4.0 1 CG2R51 2 CG2R52 3 CG2R51 4 NG2R50 5 NG2R51 6 HGR51 7 HGR52 8 HGR52 9 HGP1
@<TRIPOS>MOLECULE
pyrazole
 9 9 0 0 0
****
USER_CHARGES
INVALID_CHARGES
Pose:  14 Cluster:  14 Fr_nu: 781642 TotEn:   -14.40
@<TRIPOS>ATOM
      1 C1        -61.8233   -2.0229  -25.0487 C.2    1 LIG      -0.25100
      2 C2        -60.6561   -1.5026  -24.4582 C.2    1 LIG       0.13200
      3 C3        -62.4190   -0.9386  -25.6451 C.2    1 LIG      -0.03800
      4 N1        -60.5167   -0.1899  -24.6612 N.2    1 LIG      -0.57800
      5 N2        -61.6039    0.1239  -25.3860 N.pl3  1 LIG      -0.05900
      6 H1        -62.1828   -3.0413  -25.0439 H      1 LIG       0.15700
      7 H2        -59.9014   -2.0252  -23.8880 H      1 LIG       0.15600
      8 H3        -63.3301   -0.8292  -26.2156 H      1 LIG       0.15900
      9 H4        -61.7290    1.0875  -25.6701 H      1 LIG       0.32200
@<TRIPOS>BOND
      1       1       2 1
      2       1       3 2
      3       2       4 2
      4       3       5 1
      5       4       5 1
      6       1       6 1
      7       2       7 1
      8       3       8 1
      9       5       9 1
@<TRIPOS>ALT_TYPE
CGenFF_4.0_ALT_TYPE_SET
CGenFF_4.0 1 CG2R51 2 CG2R52 3 CG2R51 4 NG2R50 5 NG2R51 6 HGR51 7 HGR52 8 HGR52 9 HGP1
@<TRIPOS>MOLECULE
pyrazole
 9 9 0 0 0
****
USER_CHARGES
INVALID_CHARGES
Pose:  15 Cluster:  15 Fr_nu: 7712452 TotEn:   -14.35
@<TRIPOS>ATOM
      1 C1        -83.8001    1.8638  -38.1970 C.2    1 LIG      -0.25100
      2 C2        -84.3395    0.7925  -38.9340 C.2    1 LIG       0.13200
      3 C3        -84.2384    2.9875  -38.8540 C.2    1 LIG      -0.03800
      4 N1        -85.0651    1.1991  -39.9790 N.2    1 LIG      -0.57800
      5 N2        -84.9849    2.5385  -39.9035 N.pl3  1 LIG      -0.05900
      6 H1        -83.1809    1.8275  -37.3129 H      1 LIG       0.15700
      7 H2        -84.2337   -0.2677  -38.7534 H      1 LIG       0.15600
      8 H3        -84.0878    4.0423  -38.6747 H      1 LIG       0.15900
      9 H4        -85.4646    3.0879  -40.6055 H      1 LIG       0.32200
@<TRIPOS>BOND
      1       1       2 1
      2       1       3 2
      3       2       4 2
      4       3       5 1
      5       4       5 1
      6       1       6 1
      7       2       7 1
      8       3       8 1
      9       5       9 1
@<TRIPOS>ALT_TYPE
CGenFF_4.0_ALT_TYPE_SET
CGenFF_4.0 1 CG2R51 2 CG2R52 3 CG2R51 4 NG2R50 5 NG2R51 6 HGR51 7 HGR52 8 HGR52 9 HGP1
@<TRIPOS>MOLECULE
pyrazole
 9 9 0 0 0
****
USER_CHARGES
INVALID_CHARGES
Pose:  16 Cluster:  16 Fr_nu: 7214504 TotEn:   -14.10
@<TRIPOS>ATOM
      1 C1        -60.2292  -22.6792  -26.4464 C.2    1 LIG      -0.25100
      2 C2        -58.8462  -22.7850  -26.2055 C.2    1 LIG       0.13200
      3 C3        -60.4385  -21.3390  -26.6625 C.2    1 LIG      -0.03800
      4 N1        -58.2210  -21.6061  -26.2633 N.2    1 LIG      -0.57800
      5 N2        -59.2156  -20.7467  -26.5431 N.pl3  1 LIG      -0.05900
      6 H1        -60.9710  -23.4639  -26.4620 H      1 LIG       0.15700
      7 H2        -58.2679  -23.6720  -25.9898 H      1 LIG       0.15600
      8 H3        -61.3276  -20.7662  -26.8832 H      1 LIG       0.15900
      9 H4        -58.9884  -19.7648  -26.6375 H      1 LIG       0.32200
@<TRIPOS>BOND
      1       1       2 1
      2       1       3 2
      3       2       4 2
      4       3       5 1
      5       4       5 1
      6       1       6 1
      7       2       7 1
      8       3       8 1
      9       5       9 1
@<TRIPOS>ALT_TYPE
CGenFF_4.0_ALT_TYPE_SET
CGenFF_4.0 1 CG2R51 2 CG2R52 3 CG2R51 4 NG2R50 5 NG2R51 6 HGR51 7 HGR52 8 HGR52 9 HGP1
@<TRIPOS>MOLECULE
pyrazole
 9 9 0 0 0
****
USER_CHARGES
INVALID_CHARGES
Pose:  17 Cluster:  17 Fr_nu: 7734933 TotEn:   -13.79
@<TRIPOS>ATOM
      1 C1        -63.0702  -13.0198  -12.9180 C.2    1 LIG      -0.25100
      2 C2        -61.6925  -13.2115  -13.1345 C.2    1 LIG       0.13200
      3 C3        -63.3067  -11.7315  -13.3311 C.2    1 LIG      -0.03800
      4 N1        -61.0957  -12.1316  -13.6457 N.2    1 LIG      -0.57800
      5 N2        -62.1031  -11.2488  -13.7540 N.pl3  1 LIG      -0.05900
      6 H1        -63.7917  -13.7175  -12.5190 H      1 LIG       0.15700
      7 H2        -61.0983  -14.0931  -12.9406 H      1 LIG       0.15600
      8 H3        -64.2022  -11.1276  -13.3595 H      1 LIG       0.15900
      9 H4        -61.8973  -10.3295  -14.1247 H      1 LIG       0.32200
@<TRIPOS>BOND
      1       1       2 1
      2       1       3 2
      3       2       4 2
      4       3       5 1
      5       4       5 1
      6       1       6 1
      7       2       7 1
      8       3       8 1
      9       5       9 1
@<TRIPOS>ALT_TYPE
CGenFF_4.0_ALT_TYPE_SET
CGenFF_4.0 1 CG2R51 2 CG2R52 3 CG2R51 4 NG2R50 5 NG2R51 6 HGR51 7 HGR52 8 HGR52 9 HGP1
@<TRIPOS>MOLECULE
pyrazole
 9 9 0 0 0
****
USER_CHARGES
INVALID_CHARGES
Pose:  18 Cluster:  18 Fr_nu: 1158351 TotEn:   -13.74
@<TRIPOS>ATOM
      1 C1        -62.6769   -2.4761  -23.4958 C.2    1 LIG      -0.25100
      2 C2        -61.5699   -1.8388  -24.0876 C.2    1 LIG       0.13200
      3 C3        -63.1889   -3.2705  -24.4924 C.2    1 LIG      -0.03800
      4 N1        -61.3886   -2.1975  -25.3614 N.2    1 LIG      -0.57800
      5 N2        -62.3885   -3.0689  -25.5782 N.pl3  1 LIG      -0.05900
      6 H1        -63.0514   -2.3750  -22.4879 H      1 LIG       0.15700
      7 H2        -60.8880   -1.1275  -23.6440 H      1 LIG       0.15600
      8 H3        -64.0331   -3.9440  -24.5267 H      1 LIG       0.15900
      9 H4        -62.4674   -3.4895  -26.4956 H      1 LIG       0.32200
@<TRIPOS>BOND
      1       1       2 1
      2       1       3 2
      3       2       4 2
      4       3       5 1
      5       4       5 1
      6       1       6 1
      7       2       7 1
      8       3       8 1
      9       5       9 1
@<TRIPOS>ALT_TYPE
CGenFF_4.0_ALT_TYPE_SET
CGenFF_4.0 1 CG2R51 2 CG2R52 3 CG2R51 4 NG2R50 5 NG2R51 6 HGR51 7 HGR52 8 HGR52 9 HGP1
@<TRIPOS>MOLECULE
pyrazole
 9 9 0 0 0
****
USER_CHARGES
INVALID_CHARGES
Pose:  19 Cluster:  19 Fr_nu: 3506265 TotEn:   -13.10
@<TRIPOS>ATOM
      1 C1        -68.9696    4.8814  -28.0759 C.2    1 LIG      -0.25100
      2 C2        -68.1060    5.9854  -27.9454 C.2    1 LIG       0.13200
      3 C3        -68.1867    3.8962  -28.6262 C.2    1 LIG      -0.03800
      4 N1        -66.8691    5.7264  -28.3778 N.2    1 LIG      -0.57800
      5 N2        -66.9497    4.4483  -28.7853 N.pl3  1 LIG      -0.05900
      6 H1        -70.0134    4.8088  -27.8082 H      1 LIG       0.15700
      7 H2        -68.3265    6.9681  -27.5537 H      1 LIG       0.15600
      8 H3        -68.3942    2.8758  -28.9145 H      1 LIG       0.15900
      9 H4        -66.1187    4.0131  -29.1656 H      1 LIG       0.32200
@<TRIPOS>BOND
      1       1       2 1
      2       1       3 2
      3       2       4 2
      4       3       5 1
      5       4       5 1
      6       1       6 1
      7       2       7 1
      8       3       8 1
      9       5       9 1
@<TRIPOS>ALT_TYPE
CGenFF_4.0_ALT_TYPE_SET
CGenFF_4.0 1 CG2R51 2 CG2R52 3 CG2R51 4 NG2R50 5 NG2R51 6 HGR51 7 HGR52 8 HGR52 9 HGP1
@<TRIPOS>MOLECULE
pyrazole
 9 9 0 0 0
****
USER_CHARGES
INVALID_CHARGES
Pose:  20 Cluster:  20 Fr_nu: 228148 TotEn:   -12.98
@<TRIPOS>ATOM
      1 C1        -50.5855  -13.9209  -47.0656 C.2    1 LIG      -0.25100
      2 C2        -50.2561  -13.1314  -45.9476 C.2    1 LIG       0.13200
      3 C3        -51.9121  -13.6511  -47.2976 C.2    1 LIG      -0.03800
      4 N1        -51.2900  -12.4137  -45.5005 N.2    1 LIG      -0.57800
      5 N2        -52.2821  -12.7511  -46.3418 N.pl3  1 LIG      -0.05900
      6 H1        -49.9507  -14.5914  -47.6259 H      1 LIG       0.15700
      7 H2        -49.3058  -13.0494  -45.4396 H      1 LIG       0.15600
      8 H3        -52.6109  -14.0120  -48.0384 H      1 LIG       0.15900
      9 H4        -53.1918  -12.3287  -46.2044 H      1 LIG       0.32200
@<TRIPOS>BOND
      1       1       2 1
      2       1       3 2
      3       2       4 2
      4       3       5 1
      5       4       5 1
      6       1       6 1
      7       2       7 1
      8       3       8 1
      9       5       9 1
@<TRIPOS>ALT_TYPE
CGenFF_4.0_ALT_TYPE_SET
CGenFF_4.0 1 CG2R51 2 CG2R52 3 CG2R51 4 NG2R50 5 NG2R51 6 HGR51 7 HGR52 8 HGR52 9 HGP1
@<TRIPOS>MOLECULE
pyrazole
 9 9 0 0 0
****
USER_CHARGES
INVALID_CHARGES
Pose:  21 Cluster:  21 Fr_nu: 342169 TotEn:   -12.82
@<TRIPOS>ATOM
      1 C1        -63.0381   -0.7597  -25.7614 C.2    1 LIG      -0.25100
      2 C2        -61.8879    0.0332  -25.5882 C.2    1 LIG       0.13200
      3 C3        -62.5869   -2.0510  -25.6371 C.2    1 LIG      -0.03800
      4 N1        -60.7886   -0.6935  -25.3703 N.2    1 LIG      -0.57800
      5 N2        -61.2460   -1.9567  -25.4056 N.pl3  1 LIG      -0.05900
      6 H1        -64.0527   -0.4408  -25.9494 H      1 LIG       0.15700
      7 H2        -61.8047    1.1104  -25.6122 H      1 LIG       0.15600
      8 H3        -63.0873   -3.0069  -25.6936 H      1 LIG       0.15900
      9 H4        -60.5847   -2.7102  -25.2651 H      1 LIG       0.32200
@<TRIPOS>BOND
      1       1       2 1
      2       1       3 2
      3       2       4 2
      4       3       5 1
      5       4       5 1
      6       1       6 1
      7       2       7 1
      8       3       8 1
      9       5       9 1
@<TRIPOS>ALT_TYPE
CGenFF_4.0_ALT_TYPE_SET
CGenFF_4.0 1 CG2R51 2 CG2R52 3 CG2R51 4 NG2R50 5 NG2R51 6 HGR51 7 HGR52 8 HGR52 9 HGP1
@<TRIPOS>MOLECULE
pyrazole
 9 9 0 0 0
****
USER_CHARGES
INVALID_CHARGES
Pose:  22 Cluster:  22 Fr_nu: 6412166 TotEn:   -12.47
@<TRIPOS>ATOM
      1 C1        -50.0592  -12.4774  -26.9433 C.2    1 LIG      -0.25100
      2 C2        -50.5576  -11.7395  -25.8530 C.2    1 LIG       0.13200
      3 C3        -48.7373  -12.1142  -27.0282 C.2    1 LIG      -0.03800
      4 N1        -49.6281  -10.9661  -25.2857 N.2    1 LIG      -0.57800
      5 N2        -48.5322  -11.2160  -26.0223 N.pl3  1 LIG      -0.05900
      6 H1        -50.5837  -13.1755  -27.5788 H      1 LIG       0.15700
      7 H2        -51.5596  -11.7327  -25.4484 H      1 LIG       0.15600
      8 H3        -47.9427  -12.4055  -27.6999 H      1 LIG       0.15900
      9 H4        -47.6740  -10.7351  -25.7835 H      1 LIG       0.32200
@<TRIPOS>BOND
      1       1       2 1
      2       1       3 2
      3       2       4 2
      4       3       5 1
      5       4       5 1
      6       1       6 1
      7       2       7 1
      8       3       8 1
      9       5       9 1
@<TRIPOS>ALT_TYPE
CGenFF_4.0_ALT_TYPE_SET
CGenFF_4.0 1 CG2R51 2 CG2R52 3 CG2R51 4 NG2R50 5 NG2R51 6 HGR51 7 HGR52 8 HGR52 9 HGP1
@<TRIPOS>MOLECULE
pyrazole
 9 9 0 0 0
****
USER_CHARGES
INVALID_CHARGES
Pose:  23 Cluster:  23 Fr_nu:  85786 TotEn:   -12.46
@<TRIPOS>ATOM
      1 C1        -79.4273   -6.5168  -33.7023 C.2    1 LIG      -0.25100
      2 C2        -80.0259   -7.0431  -32.5419 C.2    1 LIG       0.13200
      3 C3        -79.5918   -7.4983  -34.6488 C.2    1 LIG      -0.03800
      4 N1        -80.5330   -8.2641  -32.7317 N.2    1 LIG      -0.57800
      5 N2        -80.2536   -8.5132  -34.0224 N.pl3  1 LIG      -0.05900
      6 H1        -78.9446   -5.5598  -33.8350 H      1 LIG       0.15700
      7 H2        -80.1133   -6.5880  -31.5657 H      1 LIG       0.15600
      8 H3        -79.3021   -7.5655  -35.6876 H      1 LIG       0.15900
      9 H4        -80.5431   -9.4012  -34.4129 H      1 LIG       0.32200
@<TRIPOS>BOND
      1       1       2 1
      2       1       3 2
      3       2       4 2
      4       3       5 1
      5       4       5 1
      6       1       6 1
      7       2       7 1
      8       3       8 1
      9       5       9 1
@<TRIPOS>ALT_TYPE
CGenFF_4.0_ALT_TYPE_SET
CGenFF_4.0 1 CG2R51 2 CG2R52 3 CG2R51 4 NG2R50 5 NG2R51 6 HGR51 7 HGR52 8 HGR52 9 HGP1
@<TRIPOS>MOLECULE
pyrazole
 9 9 0 0 0
****
USER_CHARGES
INVALID_CHARGES
Pose:  24 Cluster:  24 Fr_nu: 2454185 TotEn:   -12.40
@<TRIPOS>ATOM
      1 C1        -48.9428  -12.6086  -45.0049 C.2    1 LIG      -0.25100
      2 C2        -49.3442  -11.9304  -43.8384 C.2    1 LIG       0.13200
      3 C3        -47.6680  -12.1565  -45.2435 C.2    1 LIG      -0.03800
      4 N1        -48.4008  -11.1100  -43.3685 N.2    1 LIG      -0.57800
      5 N2        -47.3938  -11.2698  -44.2440 N.pl3  1 LIG      -0.05900
      6 H1        -49.4987  -13.3255  -45.5910 H      1 LIG       0.15700
      7 H2        -50.2851  -11.9994  -43.3114 H      1 LIG       0.15600
      8 H3        -46.9484  -12.3790  -46.0181 H      1 LIG       0.15900
      9 H4        -46.5443  -10.7385  -44.0998 H      1 LIG       0.32200
@<TRIPOS>BOND
      1       1       2 1
      2       1       3 2
      3       2       4 2
      4       3       5 1
      5       4       5 1
      6       1       6 1
      7       2       7 1
      8       3       8 1
      9       5       9 1
@<TRIPOS>ALT_TYPE
CGenFF_4.0_ALT_TYPE_SET
CGenFF_4.0 1 CG2R51 2 CG2R52 3 CG2R51 4 NG2R50 5 NG2R51 6 HGR51 7 HGR52 8 HGR52 9 HGP1
@<TRIPOS>MOLECULE
pyrazole
 9 9 0 0 0
****
USER_CHARGES
INVALID_CHARGES
Pose:  25 Cluster:  25 Fr_nu: 4899584 TotEn:   -12.19
@<TRIPOS>ATOM
      1 C1        -49.6966  -10.4010  -27.0066 C.2    1 LIG      -0.25100
      2 C2        -48.4717   -9.7220  -27.1497 C.2    1 LIG       0.13200
      3 C3        -49.3821  -11.7227  -27.2087 C.2    1 LIG      -0.03800
      4 N1        -47.4549  -10.5444  -27.4215 N.2    1 LIG      -0.57800
      5 N2        -48.0402  -11.7538  -27.4507 N.pl3  1 LIG      -0.05900
      6 H1        -50.6712   -9.9907  -26.7870 H      1 LIG       0.15700
      7 H2        -48.2776   -8.6621  -27.0678 H      1 LIG       0.15600
      8 H3        -49.9793  -12.6231  -27.2045 H      1 LIG       0.15900
      9 H4        -47.4619  -12.5617  -27.6447 H      1 LIG       0.32200
@<TRIPOS>BOND
      1       1       2 1
      2       1       3 2
      3       2       4 2
      4       3       5 1
      5       4       5 1
      6       1       6 1
      7       2       7 1
      8       3       8 1
      9       5       9 1
@<TRIPOS>ALT_TYPE
CGenFF_4.0_ALT_TYPE_SET
CGenFF_4.0 1 CG2R51 2 CG2R52 3 CG2R51 4 NG2R50 5 NG2R51 6 HGR51 7 HGR52 8 HGR52 9 HGP1
@<TRIPOS>MOLECULE
pyrazole
 9 9 0 0 0
****
USER_CHARGES
INVALID_CHARGES
Pose:  26 Cluster:  26 Fr_nu: 290528 TotEn:   -12.17
@<TRIPOS>ATOM
      1 C1        -51.1975   -9.7755  -30.8109 C.2    1 LIG      -0.25100
      2 C2        -50.4004   -9.3344  -31.8841 C.2    1 LIG       0.13200
      3 C3        -50.6376   -9.1876  -29.7030 C.2    1 LIG      -0.03800
      4 N1        -49.4096   -8.5284  -31.4933 N.2    1 LIG      -0.57800
      5 N2        -49.5805   -8.4582  -30.1622 N.pl3  1 LIG      -0.05900
      6 H1        -52.0581  -10.4276  -30.8360 H      1 LIG       0.15700
      7 H2        -50.4997   -9.5671  -32.9347 H      1 LIG       0.15600
      8 H3        -50.8890   -9.2237  -28.6528 H      1 LIG       0.15900
      9 H4        -48.9349   -7.8930  -29.6251 H      1 LIG       0.32200
@<TRIPOS>BOND
      1       1       2 1
      2       1       3 2
      3       2       4 2
      4       3       5 1
      5       4       5 1
      6       1       6 1
      7       2       7 1
      8       3       8 1
      9       5       9 1
@<TRIPOS>ALT_TYPE
CGenFF_4.0_ALT_TYPE_SET
CGenFF_4.0 1 CG2R51 2 CG2R52 3 CG2R51 4 NG2R50 5 NG2R51 6 HGR51 7 HGR52 8 HGR52 9 HGP1
@<TRIPOS>MOLECULE
pyrazole
 9 9 0 0 0
****
USER_CHARGES
INVALID_CHARGES
Pose:  27 Cluster:  27 Fr_nu: 1085374 TotEn:   -11.96
@<TRIPOS>ATOM
      1 C1        -50.4868  -11.6224  -26.4276 C.2    1 LIG      -0.25100
      2 C2        -51.1728  -12.4491  -25.5178 C.2    1 LIG       0.13200
      3 C3        -50.7543  -12.1702  -27.6583 C.2    1 LIG      -0.03800
      4 N1        -51.8270  -13.4462  -26.1192 N.2    1 LIG      -0.57800
      5 N2        -51.5535  -13.2496  -27.4202 N.pl3  1 LIG      -0.05900
      6 H1        -49.8834  -10.7508  -26.2212 H      1 LIG       0.15700
      7 H2        -51.2228  -12.3669  -24.4414 H      1 LIG       0.15600
      8 H3        -50.4530  -11.8969  -28.6593 H      1 LIG       0.15900
      9 H4        -51.9452  -13.8943  -28.0952 H      1 LIG       0.32200
@<TRIPOS>BOND
      1       1       2 1
      2       1       3 2
      3       2       4 2
      4       3       5 1
      5       4       5 1
      6       1       6 1
      7       2       7 1
      8       3       8 1
      9       5       9 1
@<TRIPOS>ALT_TYPE
CGenFF_4.0_ALT_TYPE_SET
CGenFF_4.0 1 CG2R51 2 CG2R52 3 CG2R51 4 NG2R50 5 NG2R51 6 HGR51 7 HGR52 8 HGR52 9 HGP1
@<TRIPOS>MOLECULE
pyrazole
 9 9 0 0 0
****
USER_CHARGES
INVALID_CHARGES
Pose:  28 Cluster:  28 Fr_nu: 980966 TotEn:   -11.90
@<TRIPOS>ATOM
      1 C1        -78.0873    5.2782  -50.7448 C.2    1 LIG      -0.25100
      2 C2        -76.8362    5.1530  -50.1116 C.2    1 LIG       0.13200
      3 C3        -78.6639    4.0386  -50.6139 C.2    1 LIG      -0.03800
      4 N1        -76.6296    3.9303  -49.6152 N.2    1 LIG      -0.57800
      5 N2        -77.7586    3.2759  -49.9363 N.pl3  1 LIG      -0.05900
      6 H1        -78.5126    6.1454  -51.2280 H      1 LIG       0.15700
      7 H2        -76.0661    5.9015  -49.9917 H      1 LIG       0.15600
      8 H3        -79.6144    3.6388  -50.9367 H      1 LIG       0.15900
      9 H4        -77.8445    2.3051  -49.6625 H      1 LIG       0.32200
@<TRIPOS>BOND
      1       1       2 1
      2       1       3 2
      3       2       4 2
      4       3       5 1
      5       4       5 1
      6       1       6 1
      7       2       7 1
      8       3       8 1
      9       5       9 1
@<TRIPOS>ALT_TYPE
CGenFF_4.0_ALT_TYPE_SET
CGenFF_4.0 1 CG2R51 2 CG2R52 3 CG2R51 4 NG2R50 5 NG2R51 6 HGR51 7 HGR52 8 HGR52 9 HGP1
@<TRIPOS>MOLECULE
pyrazole
 9 9 0 0 0
****
USER_CHARGES
INVALID_CHARGES
Pose:  29 Cluster:  29 Fr_nu: 226640 TotEn:   -11.82
@<TRIPOS>ATOM
      1 C1        -55.1372  -20.7480  -39.5878 C.2    1 LIG      -0.25100
      2 C2        -54.3247  -20.0986  -40.5364 C.2    1 LIG       0.13200
      3 C3        -54.8433  -20.1245  -38.3998 C.2    1 LIG      -0.03800
      4 N1        -53.5713  -19.1362  -39.9976 N.2    1 LIG      -0.57800
      5 N2        -53.9093  -19.1762  -38.6975 N.pl3  1 LIG      -0.05900
      6 H1        -55.8384  -21.5546  -39.7427 H      1 LIG       0.15700
      7 H2        -54.2497  -20.2869  -41.5979 H      1 LIG       0.15600
      8 H3        -55.2047  -20.2684  -37.3918 H      1 LIG       0.15900
      9 H4        -53.4599  -18.5258  -38.0652 H      1 LIG       0.32200
@<TRIPOS>BOND
      1       1       2 1
      2       1       3 2
      3       2       4 2
      4       3       5 1
      5       4       5 1
      6       1       6 1
      7       2       7 1
      8       3       8 1
      9       5       9 1
@<TRIPOS>ALT_TYPE
CGenFF_4.0_ALT_TYPE_SET
CGenFF_4.0 1 CG2R51 2 CG2R52 3 CG2R51 4 NG2R50 5 NG2R51 6 HGR51 7 HGR52 8 HGR52 9 HGP1
@<TRIPOS>MOLECULE
pyrazole
 9 9 0 0 0
****
USER_CHARGES
INVALID_CHARGES
Pose:  30 Cluster:  30 Fr_nu: 274452 TotEn:   -11.79
@<TRIPOS>ATOM
      1 C1        -77.2989   -9.7690  -50.3328 C.2    1 LIG      -0.25100
      2 C2        -77.7123   -8.9369  -49.2752 C.2    1 LIG       0.13200
      3 C3        -75.9744   -9.4564  -50.5180 C.2    1 LIG      -0.03800
      4 N1        -76.7300   -8.1546  -48.8204 N.2    1 LIG      -0.57800
      5 N2        -75.6860   -8.4938  -49.5957 N.pl3  1 LIG      -0.05900
      6 H1        -77.8789  -10.4945  -50.8837 H      1 LIG       0.15700
      7 H2        -78.6887   -8.8675  -48.8173 H      1 LIG       0.15600
      8 H3        -75.2285   -9.8222  -51.2089 H      1 LIG       0.15900
      9 H4        -74.8022   -8.0249  -49.4418 H      1 LIG       0.32200
@<TRIPOS>BOND
      1       1       2 1
      2       1       3 2
      3       2       4 2
      4       3       5 1
      5       4       5 1
      6       1       6 1
      7       2       7 1
      8       3       8 1
      9       5       9 1
@<TRIPOS>ALT_TYPE
CGenFF_4.0_ALT_TYPE_SET
CGenFF_4.0 1 CG2R51 2 CG2R52 3 CG2R51 4 NG2R50 5 NG2R51 6 HGR51 7 HGR52 8 HGR52 9 HGP1
@<TRIPOS>MOLECULE
pyrazole
 9 9 0 0 0
****
USER_CHARGES
INVALID_CHARGES
Pose:  31 Cluster:  31 Fr_nu: 451249 TotEn:   -11.74
@<TRIPOS>ATOM
      1 C1        -52.1465    5.0131  -34.8514 C.2    1 LIG      -0.25100
      2 C2        -52.3632    5.1203  -33.4646 C.2    1 LIG       0.13200
      3 C3        -51.9371    3.6724  -35.0636 C.2    1 LIG      -0.03800
      4 N1        -52.2977    3.9416  -32.8398 N.2    1 LIG      -0.57800
      5 N2        -52.0375    3.0809  -33.8386 N.pl3  1 LIG      -0.05900
      6 H1        -52.1432    5.7972  -35.5941 H      1 LIG       0.15700
      7 H2        -52.5656    6.0083  -32.8830 H      1 LIG       0.15600
      8 H3        -51.7280    3.0991  -35.9552 H      1 LIG       0.15900
      9 H4        -51.9383    2.0993  -33.6120 H      1 LIG       0.32200
@<TRIPOS>BOND
      1       1       2 1
      2       1       3 2
      3       2       4 2
      4       3       5 1
      5       4       5 1
      6       1       6 1
      7       2       7 1
      8       3       8 1
      9       5       9 1
@<TRIPOS>ALT_TYPE
CGenFF_4.0_ALT_TYPE_SET
CGenFF_4.0 1 CG2R51 2 CG2R52 3 CG2R51 4 NG2R50 5 NG2R51 6 HGR51 7 HGR52 8 HGR52 9 HGP1
@<TRIPOS>MOLECULE
pyrazole
 9 9 0 0 0
****
USER_CHARGES
INVALID_CHARGES
Pose:  32 Cluster:  32 Fr_nu: 323778 TotEn:   -11.72
@<TRIPOS>ATOM
      1 C1        -51.6607    4.5801  -33.9086 C.2    1 LIG      -0.25100
      2 C2        -51.5612    5.4829  -34.9842 C.2    1 LIG       0.13200
      3 C3        -51.7604    3.3464  -34.5040 C.2    1 LIG      -0.03800
      4 N1        -51.5945    4.8746  -36.1728 N.2    1 LIG      -0.57800
      5 N2        -51.7159    3.5762  -35.8477 N.pl3  1 LIG      -0.05900
      6 H1        -51.6596    4.7929  -32.8498 H      1 LIG       0.15700
      7 H2        -51.4663    6.5589  -34.9515 H      1 LIG       0.15600
      8 H3        -51.8592    2.3485  -34.1018 H      1 LIG       0.15900
      9 H4        -51.7651    2.8970  -36.5967 H      1 LIG       0.32200
@<TRIPOS>BOND
      1       1       2 1
      2       1       3 2
      3       2       4 2
      4       3       5 1
      5       4       5 1
      6       1       6 1
      7       2       7 1
      8       3       8 1
      9       5       9 1
@<TRIPOS>ALT_TYPE
CGenFF_4.0_ALT_TYPE_SET
CGenFF_4.0 1 CG2R51 2 CG2R52 3 CG2R51 4 NG2R50 5 NG2R51 6 HGR51 7 HGR52 8 HGR52 9 HGP1
@<TRIPOS>MOLECULE
pyrazole
 9 9 0 0 0
****
USER_CHARGES
INVALID_CHARGES
Pose:  33 Cluster:  33 Fr_nu: 5775095 TotEn:   -11.67
@<TRIPOS>ATOM
      1 C1        -70.6762  -27.4907  -47.9866 C.2    1 LIG      -0.25100
      2 C2        -71.1032  -27.3442  -49.3200 C.2    1 LIG       0.13200
      3 C3        -71.3341  -26.4967  -47.3042 C.2    1 LIG      -0.03800
      4 N1        -71.9657  -26.3366  -49.4775 N.2    1 LIG      -0.57800
      5 N2        -72.0862  -25.8410  -48.2341 N.pl3  1 LIG      -0.05900
      6 H1        -69.9884  -28.2155  -47.5765 H      1 LIG       0.15700
      7 H2        -70.8213  -27.9293  -50.1837 H      1 LIG       0.15600
      8 H3        -71.3331  -26.2021  -46.2647 H      1 LIG       0.15900
      9 H4        -72.7004  -25.0492  -48.0911 H      1 LIG       0.32200
@<TRIPOS>BOND
      1       1       2 1
      2       1       3 2
      3       2       4 2
      4       3       5 1
      5       4       5 1
      6       1       6 1
      7       2       7 1
      8       3       8 1
      9       5       9 1
@<TRIPOS>ALT_TYPE
CGenFF_4.0_ALT_TYPE_SET
CGenFF_4.0 1 CG2R51 2 CG2R52 3 CG2R51 4 NG2R50 5 NG2R51 6 HGR51 7 HGR52 8 HGR52 9 HGP1
@<TRIPOS>MOLECULE
pyrazole
 9 9 0 0 0
****
USER_CHARGES
INVALID_CHARGES
Pose:  34 Cluster:  34 Fr_nu: 324047 TotEn:   -11.55
@<TRIPOS>ATOM
      1 C1        -51.8322    3.9812  -35.7199 C.2    1 LIG      -0.25100
      2 C2        -52.0366    5.3363  -35.3978 C.2    1 LIG       0.13200
      3 C3        -51.7604    3.3464  -34.5040 C.2    1 LIG      -0.03800
      4 N1        -52.0914    5.5507  -34.0806 N.2    1 LIG      -0.57800
      5 N2        -51.9204    4.3218  -33.5642 N.pl3  1 LIG      -0.05900
      6 H1        -51.7491    3.5272  -36.6963 H      1 LIG       0.15700
      7 H2        -52.1474    6.1767  -36.0681 H      1 LIG       0.15600
      8 H3        -51.6110    2.3122  -34.2291 H      1 LIG       0.15900
      9 H4        -51.9217    4.2207  -32.5569 H      1 LIG       0.32200
@<TRIPOS>BOND
      1       1       2 1
      2       1       3 2
      3       2       4 2
      4       3       5 1
      5       4       5 1
      6       1       6 1
      7       2       7 1
      8       3       8 1
      9       5       9 1
@<TRIPOS>ALT_TYPE
CGenFF_4.0_ALT_TYPE_SET
CGenFF_4.0 1 CG2R51 2 CG2R52 3 CG2R51 4 NG2R50 5 NG2R51 6 HGR51 7 HGR52 8 HGR52 9 HGP1
@<TRIPOS>MOLECULE
pyrazole
 9 9 0 0 0
****
USER_CHARGES
INVALID_CHARGES
Pose:  35 Cluster:  35 Fr_nu: 290187 TotEn:   -11.49
@<TRIPOS>ATOM
      1 C1        -78.6843  -19.7989  -30.2460 C.2    1 LIG      -0.25100
      2 C2        -78.4389  -20.1765  -31.5798 C.2    1 LIG       0.13200
      3 C3        -77.4842  -19.2974  -29.8048 C.2    1 LIG      -0.03800
      4 N1        -77.1817  -19.9354  -31.9610 N.2    1 LIG      -0.57800
      5 N2        -76.6263  -19.4007  -30.8602 N.pl3  1 LIG      -0.05900
      6 H1        -79.6024  -19.8780  -29.6828 H      1 LIG       0.15700
      7 H2        -79.1236  -20.6179  -32.2898 H      1 LIG       0.15600
      8 H3        -77.1697  -18.8877  -28.8558 H      1 LIG       0.15900
      9 H4        -75.6519  -19.1290  -30.8985 H      1 LIG       0.32200
@<TRIPOS>BOND
      1       1       2 1
      2       1       3 2
      3       2       4 2
      4       3       5 1
      5       4       5 1
      6       1       6 1
      7       2       7 1
      8       3       8 1
      9       5       9 1
@<TRIPOS>ALT_TYPE
CGenFF_4.0_ALT_TYPE_SET
CGenFF_4.0 1 CG2R51 2 CG2R52 3 CG2R51 4 NG2R50 5 NG2R51 6 HGR51 7 HGR52 8 HGR52 9 HGP1
@<TRIPOS>MOLECULE
pyrazole
 9 9 0 0 0
****
USER_CHARGES
INVALID_CHARGES
Pose:  36 Cluster:  36 Fr_nu: 1171564 TotEn:   -11.36
@<TRIPOS>ATOM
      1 C1        -80.6627   -6.8338  -33.2383 C.2    1 LIG      -0.25100
      2 C2        -79.7034   -5.8110  -33.1148 C.2    1 LIG       0.13200
      3 C3        -80.4332   -7.3716  -34.4811 C.2    1 LIG      -0.03800
      4 N1        -78.9224   -5.7036  -34.1930 N.2    1 LIG      -0.57800
      5 N2        -79.3905   -6.6659  -35.0059 N.pl3  1 LIG      -0.05900
      6 H1        -81.4151   -7.1396  -32.5265 H      1 LIG       0.15700
      7 H2        -79.5411   -5.1390  -32.2843 H      1 LIG       0.15600
      8 H3        -80.9085   -8.1731  -35.0280 H      1 LIG       0.15900
      9 H4        -78.9510   -6.7856  -35.9099 H      1 LIG       0.32200
@<TRIPOS>BOND
      1       1       2 1
      2       1       3 2
      3       2       4 2
      4       3       5 1
      5       4       5 1
      6       1       6 1
      7       2       7 1
      8       3       8 1
      9       5       9 1
@<TRIPOS>ALT_TYPE
CGenFF_4.0_ALT_TYPE_SET
CGenFF_4.0 1 CG2R51 2 CG2R52 3 CG2R51 4 NG2R50 5 NG2R51 6 HGR51 7 HGR52 8 HGR52 9 HGP1
@<TRIPOS>MOLECULE
pyrazole
 9 9 0 0 0
****
USER_CHARGES
INVALID_CHARGES
Pose:  37 Cluster:  37 Fr_nu: 726258 TotEn:   -11.17
@<TRIPOS>ATOM
      1 C1        -54.5207    3.2779  -40.7856 C.2    1 LIG      -0.25100
      2 C2        -55.7203    2.6494  -40.4013 C.2    1 LIG       0.13200
      3 C3        -53.6446    2.9987  -39.7652 C.2    1 LIG      -0.03800
      4 N1        -55.6191    2.0183  -39.2285 N.2    1 LIG      -0.57800
      5 N2        -54.3454    2.2487  -38.8670 N.pl3  1 LIG      -0.05900
      6 H1        -54.3182    3.8524  -41.6774 H      1 LIG       0.15700
      7 H2        -56.6643    2.6253  -40.9268 H      1 LIG       0.15600
      8 H3        -52.6099    3.2621  -39.6000 H      1 LIG       0.15900
      9 H4        -54.0191    1.8642  -37.9892 H      1 LIG       0.32200
@<TRIPOS>BOND
      1       1       2 1
      2       1       3 2
      3       2       4 2
      4       3       5 1
      5       4       5 1
      6       1       6 1
      7       2       7 1
      8       3       8 1
      9       5       9 1
@<TRIPOS>ALT_TYPE
CGenFF_4.0_ALT_TYPE_SET
CGenFF_4.0 1 CG2R51 2 CG2R52 3 CG2R51 4 NG2R50 5 NG2R51 6 HGR51 7 HGR52 8 HGR52 9 HGP1
@<TRIPOS>MOLECULE
pyrazole
 9 9 0 0 0
****
USER_CHARGES
INVALID_CHARGES
Pose:  38 Cluster:  38 Fr_nu: 289263 TotEn:   -11.10
@<TRIPOS>ATOM
      1 C1        -52.4326    4.5930  -32.5890 C.2    1 LIG      -0.25100
      2 C2        -52.2822    5.9337  -32.9912 C.2    1 LIG       0.13200
      3 C3        -52.5536    4.6560  -31.2223 C.2    1 LIG      -0.03800
      4 N1        -52.3054    6.7861  -31.9632 N.2    1 LIG      -0.57800
      5 N2        -52.4719    5.9792  -30.9015 N.pl3  1 LIG      -0.05900
      6 H1        -52.4515    3.7048  -33.2032 H      1 LIG       0.15700
      7 H2        -52.1561    6.3251  -33.9905 H      1 LIG       0.15600
      8 H3        -52.6851    3.8956  -30.4661 H      1 LIG       0.15900
      9 H4        -52.5197    6.4002  -29.9821 H      1 LIG       0.32200
@<TRIPOS>BOND
      1       1       2 1
      2       1       3 2
      3       2       4 2
      4       3       5 1
      5       4       5 1
      6       1       6 1
      7       2       7 1
      8       3       8 1
      9       5       9 1
@<TRIPOS>ALT_TYPE
CGenFF_4.0_ALT_TYPE_SET
CGenFF_4.0 1 CG2R51 2 CG2R52 3 CG2R51 4 NG2R50 5 NG2R51 6 HGR51 7 HGR52 8 HGR52 9 HGP1
@<TRIPOS>MOLECULE
pyrazole
 9 9 0 0 0
****
USER_CHARGES
INVALID_CHARGES
Pose:  39 Cluster:  39 Fr_nu: 6549288 TotEn:   -11.09
@<TRIPOS>ATOM
      1 C1        -64.6335  -11.1325  -13.9987 C.2    1 LIG      -0.25100
      2 C2        -63.8110  -12.2722  -14.0770 C.2    1 LIG       0.13200
      3 C3        -63.7606  -10.0740  -14.0629 C.2    1 LIG      -0.03800
      4 N1        -62.5151  -11.9666  -14.1831 N.2    1 LIG      -0.57800
      5 N2        -62.5167  -10.6228  -14.1719 N.pl3  1 LIG      -0.05900
      6 H1        -65.7087  -11.0840  -13.9090 H      1 LIG       0.15700
      7 H2        -64.1018  -13.3129  -14.0607 H      1 LIG       0.15600
      8 H3        -63.9089   -9.0040  -14.0390 H      1 LIG       0.15900
      9 H4        -61.6286  -10.1417  -14.2406 H      1 LIG       0.32200
@<TRIPOS>BOND
      1       1       2 1
      2       1       3 2
      3       2       4 2
      4       3       5 1
      5       4       5 1
      6       1       6 1
      7       2       7 1
      8       3       8 1
      9       5       9 1
@<TRIPOS>ALT_TYPE
CGenFF_4.0_ALT_TYPE_SET
CGenFF_4.0 1 CG2R51 2 CG2R52 3 CG2R51 4 NG2R50 5 NG2R51 6 HGR51 7 HGR52 8 HGR52 9 HGP1
@<TRIPOS>MOLECULE
pyrazole
 9 9 0 0 0
****
USER_CHARGES
INVALID_CHARGES
Pose:  40 Cluster:  40 Fr_nu: 259353 TotEn:   -10.99
@<TRIPOS>ATOM
      1 C1        -64.9670  -25.3338  -43.0605 C.2    1 LIG      -0.25100
      2 C2        -66.0646  -26.1012  -43.4943 C.2    1 LIG       0.13200
      3 C3        -65.5315  -24.2688  -42.4021 C.2    1 LIG      -0.03800
      4 N1        -67.2376  -25.5691  -43.1410 N.2    1 LIG      -0.57800
      5 N2        -66.8804  -24.4559  -42.4782 N.pl3  1 LIG      -0.05900
      6 H1        -63.9139  -25.5254  -43.2040 H      1 LIG       0.15700
      7 H2        -66.0586  -27.0258  -44.0536 H      1 LIG       0.15600
      8 H3        -65.1046  -23.4128  -41.8996 H      1 LIG       0.15900
      9 H4        -67.6123  -23.8653  -42.1035 H      1 LIG       0.32200
@<TRIPOS>BOND
      1       1       2 1
      2       1       3 2
      3       2       4 2
      4       3       5 1
      5       4       5 1
      6       1       6 1
      7       2       7 1
      8       3       8 1
      9       5       9 1
@<TRIPOS>ALT_TYPE
CGenFF_4.0_ALT_TYPE_SET
CGenFF_4.0 1 CG2R51 2 CG2R52 3 CG2R51 4 NG2R50 5 NG2R51 6 HGR51 7 HGR52 8 HGR52 9 HGP1
@<TRIPOS>MOLECULE
pyrazole
 9 9 0 0 0
****
USER_CHARGES
INVALID_CHARGES
Pose:  41 Cluster:  41 Fr_nu: 274263 TotEn:   -10.95
@<TRIPOS>ATOM
      1 C1        -77.0189   -8.7516  -49.8825 C.2    1 LIG      -0.25100
      2 C2        -76.0075   -9.5364  -50.4680 C.2    1 LIG       0.13200
      3 C3        -78.0761   -9.6145  -49.7265 C.2    1 LIG      -0.03800
      4 N1        -76.3878  -10.8007  -50.6700 N.2    1 LIG      -0.57800
      5 N2        -77.6500  -10.8170  -50.2089 N.pl3  1 LIG      -0.05900
      6 H1        -76.9868   -7.7068  -49.6106 H      1 LIG       0.15700
      7 H2        -75.0092   -9.2396  -50.7564 H      1 LIG       0.15600
      8 H3        -79.0713   -9.4835  -49.3268 H      1 LIG       0.15900
      9 H4        -78.1664  -11.6865  -50.2557 H      1 LIG       0.32200
@<TRIPOS>BOND
      1       1       2 1
      2       1       3 2
      3       2       4 2
      4       3       5 1
      5       4       5 1
      6       1       6 1
      7       2       7 1
      8       3       8 1
      9       5       9 1
@<TRIPOS>ALT_TYPE
CGenFF_4.0_ALT_TYPE_SET
CGenFF_4.0 1 CG2R51 2 CG2R52 3 CG2R51 4 NG2R50 5 NG2R51 6 HGR51 7 HGR52 8 HGR52 9 HGP1
@<TRIPOS>MOLECULE
pyrazole
 9 9 0 0 0
****
USER_CHARGES
INVALID_CHARGES
Pose:  42 Cluster:  42 Fr_nu: 935065 TotEn:   -10.76
@<TRIPOS>ATOM
      1 C1        -58.9936  -21.7455  -40.1079 C.2    1 LIG      -0.25100
      2 C2        -59.9673  -21.8412  -41.1200 C.2    1 LIG       0.13200
      3 C3        -58.8158  -20.3954  -39.9289 C.2    1 LIG      -0.03800
      4 N1        -60.3795  -20.6470  -41.5534 N.2    1 LIG      -0.57800
      5 N2        -59.6614  -19.7880  -40.8101 N.pl3  1 LIG      -0.05900
      6 H1        -58.4909  -22.5430  -39.5808 H      1 LIG       0.15700
      7 H2        -60.3935  -22.7313  -41.5602 H      1 LIG       0.15600
      8 H3        -58.1767  -19.8250  -39.2704 H      1 LIG       0.15900
      9 H4        -59.7975  -18.7959  -40.9582 H      1 LIG       0.32200
@<TRIPOS>BOND
      1       1       2 1
      2       1       3 2
      3       2       4 2
      4       3       5 1
      5       4       5 1
      6       1       6 1
      7       2       7 1
      8       3       8 1
      9       5       9 1
@<TRIPOS>ALT_TYPE
CGenFF_4.0_ALT_TYPE_SET
CGenFF_4.0 1 CG2R51 2 CG2R52 3 CG2R51 4 NG2R50 5 NG2R51 6 HGR51 7 HGR52 8 HGR52 9 HGP1
@<TRIPOS>MOLECULE
pyrazole
 9 9 0 0 0
****
USER_CHARGES
INVALID_CHARGES
Pose:  43 Cluster:  43 Fr_nu: 298228 TotEn:   -10.34
@<TRIPOS>ATOM
      1 C1        -71.2184  -28.3488  -46.6629 C.2    1 LIG      -0.25100
      2 C2        -71.9472  -28.6450  -47.8303 C.2    1 LIG       0.13200
      3 C3        -71.6013  -27.0714  -46.3340 C.2    1 LIG      -0.03800
      4 N1        -72.7337  -27.6371  -48.2169 N.2    1 LIG      -0.57800
      5 N2        -72.5014  -26.6950  -47.2871 N.pl3  1 LIG      -0.05900
      6 H1        -70.5145  -28.9733  -46.1329 H      1 LIG       0.15700
      7 H2        -71.9376  -29.5532  -48.4158 H      1 LIG       0.15600
      8 H3        -71.3190  -26.4104  -45.5272 H      1 LIG       0.15900
      9 H4        -72.9923  -25.8131  -47.3651 H      1 LIG       0.32200
@<TRIPOS>BOND
      1       1       2 1
      2       1       3 2
      3       2       4 2
      4       3       5 1
      5       4       5 1
      6       1       6 1
      7       2       7 1
      8       3       8 1
      9       5       9 1
@<TRIPOS>ALT_TYPE
CGenFF_4.0_ALT_TYPE_SET
CGenFF_4.0 1 CG2R51 2 CG2R52 3 CG2R51 4 NG2R50 5 NG2R51 6 HGR51 7 HGR52 8 HGR52 9 HGP1
@<TRIPOS>MOLECULE
pyrazole
 9 9 0 0 0
****
USER_CHARGES
INVALID_CHARGES
Pose:  44 Cluster:  44 Fr_nu: 225293 TotEn:   -10.03
@<TRIPOS>ATOM
      1 C1        -49.5747  -11.8299  -25.5919 C.2    1 LIG      -0.25100
      2 C2        -50.7677  -12.5771  -25.5864 C.2    1 LIG       0.13200
      3 C3        -49.0672  -12.0028  -26.8565 C.2    1 LIG      -0.03800
      4 N1        -51.0043  -13.1796  -26.7547 N.2    1 LIG      -0.57800
      5 N2        -49.9529  -12.8112  -27.5063 N.pl3  1 LIG      -0.05900
      6 H1        -49.1427  -11.2468  -24.7921 H      1 LIG       0.15700
      7 H2        -51.4745  -12.7081  -24.7795 H      1 LIG       0.15600
      8 H3        -48.1746  -11.6336  -27.3407 H      1 LIG       0.15900
      9 H4        -49.9016  -13.1511  -28.4585 H      1 LIG       0.32200
@<TRIPOS>BOND
      1       1       2 1
      2       1       3 2
      3       2       4 2
      4       3       5 1
      5       4       5 1
      6       1       6 1
      7       2       7 1
      8       3       8 1
      9       5       9 1
@<TRIPOS>ALT_TYPE
CGenFF_4.0_ALT_TYPE_SET
CGenFF_4.0 1 CG2R51 2 CG2R52 3 CG2R51 4 NG2R50 5 NG2R51 6 HGR51 7 HGR52 8 HGR52 9 HGP1
@<TRIPOS>MOLECULE
pyrazole
 9 9 0 0 0
****
USER_CHARGES
INVALID_CHARGES
Pose:  45 Cluster:  45 Fr_nu: 544295 TotEn:   -10.00
@<TRIPOS>ATOM
      1 C1        -58.1715  -21.4576  -40.0349 C.2    1 LIG      -0.25100
      2 C2        -58.2465  -21.3053  -41.4324 C.2    1 LIG       0.13200
      3 C3        -58.5907  -20.2490  -39.5348 C.2    1 LIG      -0.03800
      4 N1        -58.6794  -20.0955  -41.7967 N.2    1 LIG      -0.57800
      5 N2        -58.8804  -19.4765  -40.6209 N.pl3  1 LIG      -0.05900
      6 H1        -57.8583  -22.3222  -39.4685 H      1 LIG       0.15700
      7 H2        -58.0032  -22.0254  -42.2005 H      1 LIG       0.15600
      8 H3        -58.7041  -19.8767  -38.5269 H      1 LIG       0.15900
      9 H4        -59.2161  -18.5215  -40.6331 H      1 LIG       0.32200
@<TRIPOS>BOND
      1       1       2 1
      2       1       3 2
      3       2       4 2
      4       3       5 1
      5       4       5 1
      6       1       6 1
      7       2       7 1
      8       3       8 1
      9       5       9 1
@<TRIPOS>ALT_TYPE
CGenFF_4.0_ALT_TYPE_SET
CGenFF_4.0 1 CG2R51 2 CG2R52 3 CG2R51 4 NG2R50 5 NG2R51 6 HGR51 7 HGR52 8 HGR52 9 HGP1
@<TRIPOS>MOLECULE
pyrazole
 9 9 0 0 0
****
USER_CHARGES
INVALID_CHARGES
Pose:  46 Cluster:  46 Fr_nu: 978811 TotEn:    -9.90
@<TRIPOS>ATOM
      1 C1        -51.9596    5.0981  -35.6872 C.2    1 LIG      -0.25100
      2 C2        -51.0355    5.0660  -34.6257 C.2    1 LIG       0.13200
      3 C3        -52.3997    3.8018  -35.7986 C.2    1 LIG      -0.03800
      4 N1        -50.8961    3.8461  -34.1001 N.2    1 LIG      -0.57800
      5 N2        -51.7385    3.0995  -34.8342 N.pl3  1 LIG      -0.05900
      6 H1        -52.2651    5.9422  -36.2876 H      1 LIG       0.15700
      7 H2        -50.4574    5.8807  -34.2136 H      1 LIG       0.15600
      8 H3        -53.1060    3.3261  -36.4636 H      1 LIG       0.15900
      9 H4        -51.8119    2.1121  -34.6234 H      1 LIG       0.32200
@<TRIPOS>BOND
      1       1       2 1
      2       1       3 2
      3       2       4 2
      4       3       5 1
      5       4       5 1
      6       1       6 1
      7       2       7 1
      8       3       8 1
      9       5       9 1
@<TRIPOS>ALT_TYPE
CGenFF_4.0_ALT_TYPE_SET
CGenFF_4.0 1 CG2R51 2 CG2R52 3 CG2R51 4 NG2R50 5 NG2R51 6 HGR51 7 HGR52 8 HGR52 9 HGP1
@<TRIPOS>MOLECULE
pyrazole
 9 9 0 0 0
****
USER_CHARGES
INVALID_CHARGES
Pose:  47 Cluster:  47 Fr_nu: 2307532 TotEn:    -9.68
@<TRIPOS>ATOM
      1 C1        -54.6695  -10.6254  -50.3864 C.2    1 LIG      -0.25100
      2 C2        -55.9832  -10.5795  -50.8904 C.2    1 LIG       0.13200
      3 C3        -54.6247   -9.6192  -49.4526 C.2    1 LIG      -0.03800
      4 N1        -56.7197   -9.6202  -50.3235 N.2    1 LIG      -0.57800
      5 N2        -55.8661   -9.0541  -49.4536 N.pl3  1 LIG      -0.05900
      6 H1        -53.8671  -11.2942  -50.6606 H      1 LIG       0.15700
      7 H2        -56.4344  -11.2047  -51.6475 H      1 LIG       0.15600
      8 H3        -53.8384   -9.2610  -48.8038 H      1 LIG       0.15900
      9 H4        -56.1978   -8.2810  -48.8905 H      1 LIG       0.32200
@<TRIPOS>BOND
      1       1       2 1
      2       1       3 2
      3       2       4 2
      4       3       5 1
      5       4       5 1
      6       1       6 1
      7       2       7 1
      8       3       8 1
      9       5       9 1
@<TRIPOS>ALT_TYPE
CGenFF_4.0_ALT_TYPE_SET
CGenFF_4.0 1 CG2R51 2 CG2R52 3 CG2R51 4 NG2R50 5 NG2R51 6 HGR51 7 HGR52 8 HGR52 9 HGP1
@<TRIPOS>MOLECULE
pyrazole
 9 9 0 0 0
****
USER_CHARGES
INVALID_CHARGES
Pose:  48 Cluster:  48 Fr_nu: 274752 TotEn:    -9.64
@<TRIPOS>ATOM
      1 C1        -77.7410  -10.3769  -50.3352 C.2    1 LIG      -0.25100
      2 C2        -77.8362   -9.0476  -49.8818 C.2    1 LIG       0.13200
      3 C3        -76.4623  -10.4816  -50.8257 C.2    1 LIG      -0.03800
      4 N1        -76.7080   -8.3573  -50.0675 N.2    1 LIG      -0.57800
      5 N2        -75.8915   -9.2564  -50.6430 N.pl3  1 LIG      -0.05900
      6 H1        -78.4930  -11.1516  -50.3098 H      1 LIG       0.15700
      7 H2        -78.6810   -8.5529  -49.4242 H      1 LIG       0.15600
      8 H3        -75.9202  -11.2983  -51.2801 H      1 LIG       0.15900
      9 H4        -74.9538   -8.9644  -50.8882 H      1 LIG       0.32200
@<TRIPOS>BOND
      1       1       2 1
      2       1       3 2
      3       2       4 2
      4       3       5 1
      5       4       5 1
      6       1       6 1
      7       2       7 1
      8       3       8 1
      9       5       9 1
@<TRIPOS>ALT_TYPE
CGenFF_4.0_ALT_TYPE_SET
CGenFF_4.0 1 CG2R51 2 CG2R52 3 CG2R51 4 NG2R50 5 NG2R51 6 HGR51 7 HGR52 8 HGR52 9 HGP1
@<TRIPOS>MOLECULE
pyrazole
 9 9 0 0 0
****
USER_CHARGES
INVALID_CHARGES
Pose:  49 Cluster:  49 Fr_nu: 7651664 TotEn:    -8.75
@<TRIPOS>ATOM
      1 C1        -76.2030  -10.2309  -50.4220 C.2    1 LIG      -0.25100
      2 C2        -76.3224   -8.9089  -50.8908 C.2    1 LIG       0.13200
      3 C3        -77.3585  -10.4492  -49.7123 C.2    1 LIG      -0.03800
      4 N1        -77.4638   -8.3283  -50.5112 N.2    1 LIG      -0.57800
      5 N2        -78.0722   -9.2900  -49.7963 N.pl3  1 LIG      -0.05900
      6 H1        -75.3934  -10.9287  -50.5768 H      1 LIG       0.15700
      7 H2        -75.6251   -8.3441  -51.4929 H      1 LIG       0.15600
      8 H3        -77.7278  -11.3049  -49.1656 H      1 LIG       0.15900
      9 H4        -78.9767   -9.0858  -49.3902 H      1 LIG       0.32200
@<TRIPOS>BOND
      1       1       2 1
      2       1       3 2
      3       2       4 2
      4       3       5 1
      5       4       5 1
      6       1       6 1
      7       2       7 1
      8       3       8 1
      9       5       9 1
@<TRIPOS>ALT_TYPE
CGenFF_4.0_ALT_TYPE_SET
CGenFF_4.0 1 CG2R51 2 CG2R52 3 CG2R51 4 NG2R50 5 NG2R51 6 HGR51 7 HGR52 8 HGR52 9 HGP1
@<TRIPOS>MOLECULE
pyrazole
 9 9 0 0 0
****
USER_CHARGES
INVALID_CHARGES
Pose:  50 Cluster:  50 Fr_nu: 290484 TotEn:    -8.42
@<TRIPOS>ATOM
      1 C1        -50.0466   -8.2058  -30.4601 C.2    1 LIG      -0.25100
      2 C2        -50.1690   -8.6625  -31.7861 C.2    1 LIG       0.13200
      3 C3        -50.6376   -9.1876  -29.7030 C.2    1 LIG      -0.03800
      4 N1        -50.7889   -9.8426  -31.8700 N.2    1 LIG      -0.57800
      5 N2        -51.0612  -10.1360  -30.5871 N.pl3  1 LIG      -0.05900
      6 H1        -49.5931   -7.2933  -30.1023 H      1 LIG       0.15700
      7 H2        -49.8328   -8.1842  -32.6950 H      1 LIG       0.15600
      8 H3        -50.7934   -9.2934  -28.6391 H      1 LIG       0.15900
      9 H4        -51.5427  -11.0033  -30.3854 H      1 LIG       0.32200
@<TRIPOS>BOND
      1       1       2 1
      2       1       3 2
      3       2       4 2
      4       3       5 1
      5       4       5 1
      6       1       6 1
      7       2       7 1
      8       3       8 1
      9       5       9 1
@<TRIPOS>ALT_TYPE
CGenFF_4.0_ALT_TYPE_SET
CGenFF_4.0 1 CG2R51 2 CG2R52 3 CG2R51 4 NG2R50 5 NG2R51 6 HGR51 7 HGR52 8 HGR52 9 HGP1
@<TRIPOS>MOLECULE
4_lactone
 9 9 0 0 0
****
USER_CHARGES
INVALID_CHARGES
Pose:   1 Cluster:   1 Fr_nu: 1807448 TotEn:   -26.76
@<TRIPOS>ATOM
      1 C1        -52.1522  -10.2133  -22.7565 C.2    1 LIG       0.04000
      2 C2        -52.1985  -11.1110  -24.0060 C.3    1 LIG       0.11000
      3 C3        -51.0568  -10.2124  -24.4719 C.3    1 LIG       0.08100
      4 O1        -52.7382  -10.1196  -21.7019 O.2    1 LIG      -0.32000
      5 O2        -51.1325   -9.4510  -23.2349 O.3    1 LIG      -0.27100
      6 H1        -51.9343  -12.1525  -23.8163 H      1 LIG       0.09000
      7 H2        -53.1259  -11.0337  -24.5757 H      1 LIG       0.09000
      8 H3        -50.0854  -10.7013  -24.5856 H      1 LIG       0.09000
      9 H4        -51.2738   -9.5873  -25.3424 H      1 LIG       0.09000
@<TRIPOS>BOND
      1       1       2 1
      2       1       4 2
      3       1       5 1
      4       2       3 1
      5       3       5 1
      6       2       6 1
      7       2       7 1
      8       3       8 1
      9       3       9 1
@<TRIPOS>ALT_TYPE
CGenFF_4.0_ALT_TYPE_SET
CGenFF_4.0 1 CG2O4 2 CG3C41 3 CG3C41 4 OG2D1 5 OG3C51 6 HGA2 7 HGA2 8 HGA2 9 HGA2
@<TRIPOS>MOLECULE
4_lactone
 9 9 0 0 0
****
USER_CHARGES
INVALID_CHARGES
Pose:   2 Cluster:   2 Fr_nu: 5384610 TotEn:   -24.50
@<TRIPOS>ATOM
      1 C1        -54.4767  -24.0953  -25.6544 C.2    1 LIG       0.04000
      2 C2        -55.1022  -25.4360  -26.0793 C.3    1 LIG       0.11000
      3 C3        -56.2968  -24.5577  -26.4394 C.3    1 LIG       0.08100
      4 O1        -53.4308  -23.7062  -25.1865 O.2    1 LIG      -0.32000
      5 O2        -55.5776  -23.3735  -25.9965 O.3    1 LIG      -0.27100
      6 H1        -54.5977  -25.9168  -26.9188 H      1 LIG       0.09000
      7 H2        -55.2584  -26.1352  -25.2562 H      1 LIG       0.09000
      8 H3        -56.5426  -24.5055  -27.5035 H      1 LIG       0.09000
      9 H4        -57.2003  -24.7242  -25.8465 H      1 LIG       0.09000
@<TRIPOS>BOND
      1       1       2 1
      2       1       4 2
      3       1       5 1
      4       2       3 1
      5       3       5 1
      6       2       6 1
      7       2       7 1
      8       3       8 1
      9       3       9 1
@<TRIPOS>ALT_TYPE
CGenFF_4.0_ALT_TYPE_SET
CGenFF_4.0 1 CG2O4 2 CG3C41 3 CG3C41 4 OG2D1 5 OG3C51 6 HGA2 7 HGA2 8 HGA2 9 HGA2
@<TRIPOS>MOLECULE
4_lactone
 9 9 0 0 0
****
USER_CHARGES
INVALID_CHARGES
Pose:   3 Cluster:   3 Fr_nu: 5366210 TotEn:   -21.75
@<TRIPOS>ATOM
      1 C1        -77.8630  -12.4234  -49.0131 C.2    1 LIG       0.04000
      2 C2        -78.4309  -11.0335  -49.3521 C.3    1 LIG       0.11000
      3 C3        -79.7271  -11.8122  -49.5555 C.3    1 LIG       0.08100
      4 O1        -76.7990  -12.8979  -48.6860 O.2    1 LIG      -0.32000
      5 O2        -79.0515  -13.0539  -49.2128 O.3    1 LIG      -0.27100
      6 H1        -78.4252  -10.3336  -48.5151 H      1 LIG       0.09000
      7 H2        -78.0018  -10.5839  -50.2491 H      1 LIG       0.09000
      8 H3        -80.5322  -11.5839  -48.8518 H      1 LIG       0.09000
      9 H4        -80.1095  -11.8324  -50.5797 H      1 LIG       0.09000
@<TRIPOS>BOND
      1       1       2 1
      2       1       4 2
      3       1       5 1
      4       2       3 1
      5       3       5 1
      6       2       6 1
      7       2       7 1
      8       3       8 1
      9       3       9 1
@<TRIPOS>ALT_TYPE
CGenFF_4.0_ALT_TYPE_SET
CGenFF_4.0 1 CG2O4 2 CG3C41 3 CG3C41 4 OG2D1 5 OG3C51 6 HGA2 7 HGA2 8 HGA2 9 HGA2
@<TRIPOS>MOLECULE
4_lactone
 9 9 0 0 0
****
USER_CHARGES
INVALID_CHARGES
Pose:   4 Cluster:   4 Fr_nu: 2396691 TotEn:   -21.23
@<TRIPOS>ATOM
      1 C1        -50.2482   -9.9806  -25.1482 C.2    1 LIG       0.04000
      2 C2        -49.8440  -10.3577  -26.5848 C.3    1 LIG       0.11000
      3 C3        -49.3896  -11.6553  -25.9232 C.3    1 LIG       0.08100
      4 O1        -50.7526   -9.0384  -24.5806 O.2    1 LIG      -0.32000
      5 O2        -49.8205  -11.1608  -24.6250 O.3    1 LIG      -0.27100
      6 H1        -50.6842  -10.4470  -27.2751 H      1 LIG       0.09000
      7 H2        -49.0511   -9.7350  -27.0023 H      1 LIG       0.09000
      8 H3        -49.9398  -12.5539  -26.2153 H      1 LIG       0.09000
      9 H4        -48.3126  -11.8434  -25.9442 H      1 LIG       0.09000
@<TRIPOS>BOND
      1       1       2 1
      2       1       4 2
      3       1       5 1
      4       2       3 1
      5       3       5 1
      6       2       6 1
      7       2       7 1
      8       3       8 1
      9       3       9 1
@<TRIPOS>ALT_TYPE
CGenFF_4.0_ALT_TYPE_SET
CGenFF_4.0 1 CG2O4 2 CG3C41 3 CG3C41 4 OG2D1 5 OG3C51 6 HGA2 7 HGA2 8 HGA2 9 HGA2
@<TRIPOS>MOLECULE
4_lactone
 9 9 0 0 0
****
USER_CHARGES
INVALID_CHARGES
Pose:   5 Cluster:   5 Fr_nu: 2416899 TotEn:   -20.68
@<TRIPOS>ATOM
      1 C1        -58.2822  -22.4515  -25.4667 C.2    1 LIG       0.04000
      2 C2        -59.1771  -22.8195  -26.6638 C.3    1 LIG       0.11000
      3 C3        -59.7797  -21.4419  -26.4052 C.3    1 LIG       0.08100
      4 O1        -57.3822  -22.9575  -24.8356 O.2    1 LIG      -0.32000
      5 O2        -58.8662  -21.2357  -25.2922 O.3    1 LIG      -0.27100
      6 H1        -58.6376  -22.9313  -27.6055 H      1 LIG       0.09000
      7 H2        -59.8381  -23.6684  -26.4813 H      1 LIG       0.09000
      8 H3        -59.6261  -20.7018  -27.1953 H      1 LIG       0.09000
      9 H4        -60.8222  -21.4375  -26.0753 H      1 LIG       0.09000
@<TRIPOS>BOND
      1       1       2 1
      2       1       4 2
      3       1       5 1
      4       2       3 1
      5       3       5 1
      6       2       6 1
      7       2       7 1
      8       3       8 1
      9       3       9 1
@<TRIPOS>ALT_TYPE
CGenFF_4.0_ALT_TYPE_SET
CGenFF_4.0 1 CG2O4 2 CG3C41 3 CG3C41 4 OG2D1 5 OG3C51 6 HGA2 7 HGA2 8 HGA2 9 HGA2
@<TRIPOS>MOLECULE
4_lactone
 9 9 0 0 0
****
USER_CHARGES
INVALID_CHARGES
Pose:   6 Cluster:   6 Fr_nu: 539296 TotEn:   -20.66
@<TRIPOS>ATOM
      1 C1        -49.5391  -10.2738  -26.4362 C.2    1 LIG       0.04000
      2 C2        -49.6573  -10.4349  -27.9624 C.3    1 LIG       0.11000
      3 C3        -49.0372  -11.8010  -27.6844 C.3    1 LIG       0.08100
      4 O1        -49.7967   -9.4336  -25.6042 O.2    1 LIG      -0.32000
      5 O2        -48.9882  -11.5049  -26.2612 O.3    1 LIG      -0.27100
      6 H1        -50.6842  -10.4470  -28.3309 H      1 LIG       0.09000
      7 H2        -49.0386   -9.7402  -28.5327 H      1 LIG       0.09000
      8 H3        -49.6761  -12.6629  -27.8952 H      1 LIG       0.09000
      9 H4        -48.0367  -11.9575  -28.0969 H      1 LIG       0.09000
@<TRIPOS>BOND
      1       1       2 1
      2       1       4 2
      3       1       5 1
      4       2       3 1
      5       3       5 1
      6       2       6 1
      7       2       7 1
      8       3       8 1
      9       3       9 1
@<TRIPOS>ALT_TYPE
CGenFF_4.0_ALT_TYPE_SET
CGenFF_4.0 1 CG2O4 2 CG3C41 3 CG3C41 4 OG2D1 5 OG3C51 6 HGA2 7 HGA2 8 HGA2 9 HGA2
@<TRIPOS>MOLECULE
4_lactone
 9 9 0 0 0
****
USER_CHARGES
INVALID_CHARGES
Pose:   7 Cluster:   7 Fr_nu: 3830878 TotEn:   -20.65
@<TRIPOS>ATOM
      1 C1        -49.9444  -10.2124  -25.7328 C.2    1 LIG       0.04000
      2 C2        -49.1195  -10.0794  -27.0255 C.3    1 LIG       0.11000
      3 C3        -49.8060  -11.3938  -27.3843 C.3    1 LIG       0.08100
      4 O1        -50.1046   -9.5898  -24.7076 O.2    1 LIG      -0.32000
      5 O2        -50.5186  -11.3841  -26.1164 O.3    1 LIG      -0.27100
      6 H1        -49.3907   -9.2200  -27.6406 H      1 LIG       0.09000
      7 H2        -48.0404  -10.1339  -26.8727 H      1 LIG       0.09000
      8 H3        -50.4935  -11.3527  -28.2335 H      1 LIG       0.09000
      9 H4        -49.1471  -12.2625  -27.4682 H      1 LIG       0.09000
@<TRIPOS>BOND
      1       1       2 1
      2       1       4 2
      3       1       5 1
      4       2       3 1
      5       3       5 1
      6       2       6 1
      7       2       7 1
      8       3       8 1
      9       3       9 1
@<TRIPOS>ALT_TYPE
CGenFF_4.0_ALT_TYPE_SET
CGenFF_4.0 1 CG2O4 2 CG3C41 3 CG3C41 4 OG2D1 5 OG3C51 6 HGA2 7 HGA2 8 HGA2 9 HGA2
@<TRIPOS>MOLECULE
4_lactone
 9 9 0 0 0
****
USER_CHARGES
INVALID_CHARGES
Pose:   8 Cluster:   8 Fr_nu: 3274842 TotEn:   -20.52
@<TRIPOS>ATOM
      1 C1        -51.4678  -10.1290  -23.7464 C.2    1 LIG       0.04000
      2 C2        -51.1172  -11.0225  -24.9497 C.3    1 LIG       0.11000
      3 C3        -50.5420   -9.7268  -25.5137 C.3    1 LIG       0.08100
      4 O1        -52.0039  -10.2524  -22.6685 O.2    1 LIG      -0.32000
      5 O2        -50.9366   -9.0113  -24.3104 O.3    1 LIG      -0.27100
      6 H1        -50.3908  -11.8055  -24.7265 H      1 LIG       0.09000
      7 H2        -51.9857  -11.4240  -25.4742 H      1 LIG       0.09000
      8 H3        -49.4578   -9.7116  -25.6545 H      1 LIG       0.09000
      9 H4        -51.0476   -9.3326  -26.3995 H      1 LIG       0.09000
@<TRIPOS>BOND
      1       1       2 1
      2       1       4 2
      3       1       5 1
      4       2       3 1
      5       3       5 1
      6       2       6 1
      7       2       7 1
      8       3       8 1
      9       3       9 1
@<TRIPOS>ALT_TYPE
CGenFF_4.0_ALT_TYPE_SET
CGenFF_4.0 1 CG2O4 2 CG3C41 3 CG3C41 4 OG2D1 5 OG3C51 6 HGA2 7 HGA2 8 HGA2 9 HGA2
@<TRIPOS>MOLECULE
4_lactone
 9 9 0 0 0
****
USER_CHARGES
INVALID_CHARGES
Pose:   9 Cluster:   9 Fr_nu:  93048 TotEn:   -20.10
@<TRIPOS>ATOM
      1 C1        -58.5413  -22.5099  -24.5087 C.2    1 LIG       0.04000
      2 C2        -59.7593  -22.8111  -25.4003 C.3    1 LIG       0.11000
      3 C3        -59.0527  -21.8710  -26.3723 C.3    1 LIG       0.08100
      4 O1        -58.1390  -22.8222  -23.4110 O.2    1 LIG      -0.32000
      5 O2        -57.9678  -21.6814  -25.4221 O.3    1 LIG      -0.27100
      6 H1        -59.8327  -23.8525  -25.7173 H      1 LIG       0.09000
      7 H2        -60.7069  -22.4511  -24.9962 H      1 LIG       0.09000
      8 H3        -58.6999  -22.3277  -27.3010 H      1 LIG       0.09000
      9 H4        -59.5720  -20.9319  -26.5818 H      1 LIG       0.09000
@<TRIPOS>BOND
      1       1       2 1
      2       1       4 2
      3       1       5 1
      4       2       3 1
      5       3       5 1
      6       2       6 1
      7       2       7 1
      8       3       8 1
      9       3       9 1
@<TRIPOS>ALT_TYPE
CGenFF_4.0_ALT_TYPE_SET
CGenFF_4.0 1 CG2O4 2 CG3C41 3 CG3C41 4 OG2D1 5 OG3C51 6 HGA2 7 HGA2 8 HGA2 9 HGA2
@<TRIPOS>MOLECULE
4_lactone
 9 9 0 0 0
****
USER_CHARGES
INVALID_CHARGES
Pose:  10 Cluster:  10 Fr_nu: 1006357 TotEn:   -19.82
@<TRIPOS>ATOM
      1 C1        -49.2894  -11.6754  -26.0230 C.2    1 LIG       0.04000
      2 C2        -48.9933  -12.2602  -27.4157 C.3    1 LIG       0.11000
      3 C3        -49.9225  -11.1438  -27.8828 C.3    1 LIG       0.08100
      4 O1        -48.9795  -11.9013  -24.8752 O.2    1 LIG      -0.32000
      5 O2        -50.1083  -10.7044  -26.5088 O.3    1 LIG      -0.27100
      6 H1        -47.9509  -12.1693  -27.7247 H      1 LIG       0.09000
      7 H2        -49.3632  -13.2767  -27.5596 H      1 LIG       0.09000
      8 H3        -49.4580  -10.3663  -28.4955 H      1 LIG       0.09000
      9 H4        -50.8647  -11.4709  -28.3309 H      1 LIG       0.09000
@<TRIPOS>BOND
      1       1       2 1
      2       1       4 2
      3       1       5 1
      4       2       3 1
      5       3       5 1
      6       2       6 1
      7       2       7 1
      8       3       8 1
      9       3       9 1
@<TRIPOS>ALT_TYPE
CGenFF_4.0_ALT_TYPE_SET
CGenFF_4.0 1 CG2O4 2 CG3C41 3 CG3C41 4 OG2D1 5 OG3C51 6 HGA2 7 HGA2 8 HGA2 9 HGA2
@<TRIPOS>MOLECULE
4_lactone
 9 9 0 0 0
****
USER_CHARGES
INVALID_CHARGES
Pose:  11 Cluster:  11 Fr_nu: 3074363 TotEn:   -19.80
@<TRIPOS>ATOM
      1 C1        -76.0311  -10.8887  -49.5097 C.2    1 LIG       0.04000
      2 C2        -76.3386   -9.8768  -50.6281 C.3    1 LIG       0.11000
      3 C3        -76.8074   -9.0078  -49.4649 C.3    1 LIG       0.08100
      4 O1        -75.5812  -12.0082  -49.4173 O.2    1 LIG      -0.32000
      5 O2        -76.4671  -10.0617  -48.5220 O.3    1 LIG      -0.27100
      6 H1        -75.4558   -9.5194  -51.1606 H      1 LIG       0.09000
      7 H2        -77.1163  -10.2017  -51.3212 H      1 LIG       0.09000
      8 H3        -76.2227   -8.1015  -49.2850 H      1 LIG       0.09000
      9 H4        -77.8771   -8.7820  -49.4461 H      1 LIG       0.09000
@<TRIPOS>BOND
      1       1       2 1
      2       1       4 2
      3       1       5 1
      4       2       3 1
      5       3       5 1
      6       2       6 1
      7       2       7 1
      8       3       8 1
      9       3       9 1
@<TRIPOS>ALT_TYPE
CGenFF_4.0_ALT_TYPE_SET
CGenFF_4.0 1 CG2O4 2 CG3C41 3 CG3C41 4 OG2D1 5 OG3C51 6 HGA2 7 HGA2 8 HGA2 9 HGA2
@<TRIPOS>MOLECULE
4_lactone
 9 9 0 0 0
****
USER_CHARGES
INVALID_CHARGES
Pose:  12 Cluster:  12 Fr_nu: 5349413 TotEn:   -19.72
@<TRIPOS>ATOM
      1 C1        -78.1353  -12.5254  -48.6913 C.2    1 LIG       0.04000
      2 C2        -79.6293  -12.2581  -48.9472 C.3    1 LIG       0.11000
      3 C3        -79.1716  -10.8044  -49.0180 C.3    1 LIG       0.08100
      4 O1        -77.4209  -13.4807  -48.4878 O.2    1 LIG      -0.32000
      5 O2        -77.7977  -11.2100  -48.7659 O.3    1 LIG      -0.27100
      6 H1        -80.0045  -12.6825  -49.8797 H      1 LIG       0.09000
      7 H2        -80.2774  -12.5111  -48.1064 H      1 LIG       0.09000
      8 H3        -79.2769  -10.3216  -49.9934 H      1 LIG       0.09000
      9 H4        -79.5495  -10.1518  -48.2262 H      1 LIG       0.09000
@<TRIPOS>BOND
      1       1       2 1
      2       1       4 2
      3       1       5 1
      4       2       3 1
      5       3       5 1
      6       2       6 1
      7       2       7 1
      8       3       8 1
      9       3       9 1
@<TRIPOS>ALT_TYPE
CGenFF_4.0_ALT_TYPE_SET
CGenFF_4.0 1 CG2O4 2 CG3C41 3 CG3C41 4 OG2D1 5 OG3C51 6 HGA2 7 HGA2 8 HGA2 9 HGA2
@<TRIPOS>MOLECULE
4_lactone
 9 9 0 0 0
****
USER_CHARGES
INVALID_CHARGES
Pose:  13 Cluster:  13 Fr_nu: 5410104 TotEn:   -19.72
@<TRIPOS>ATOM
      1 C1        -77.6852  -12.0007  -48.6364 C.2    1 LIG       0.04000
      2 C2        -78.2463  -10.7852  -49.3959 C.3    1 LIG       0.11000
      3 C3        -76.7875  -10.5917  -49.7987 C.3    1 LIG       0.08100
      4 O1        -78.1105  -12.8866  -47.9301 O.2    1 LIG      -0.32000
      5 O2        -76.4053  -11.7678  -49.0330 O.3    1 LIG      -0.27100
      6 H1        -78.9310  -11.0429  -50.2054 H      1 LIG       0.09000
      7 H2        -78.6670  -10.0122  -48.7507 H      1 LIG       0.09000
      8 H3        -76.5696  -10.7152  -50.8630 H      1 LIG       0.09000
      9 H4        -76.3077   -9.6879  -49.4131 H      1 LIG       0.09000
@<TRIPOS>BOND
      1       1       2 1
      2       1       4 2
      3       1       5 1
      4       2       3 1
      5       3       5 1
      6       2       6 1
      7       2       7 1
      8       3       8 1
      9       3       9 1
@<TRIPOS>ALT_TYPE
CGenFF_4.0_ALT_TYPE_SET
CGenFF_4.0 1 CG2O4 2 CG3C41 3 CG3C41 4 OG2D1 5 OG3C51 6 HGA2 7 HGA2 8 HGA2 9 HGA2
@<TRIPOS>MOLECULE
4_lactone
 9 9 0 0 0
****
USER_CHARGES
INVALID_CHARGES
Pose:  14 Cluster:  14 Fr_nu: 3277376 TotEn:   -19.69
@<TRIPOS>ATOM
      1 C1        -50.5824   -9.2813  -24.0771 C.2    1 LIG       0.04000
      2 C2        -50.8769  -10.6687  -24.6751 C.3    1 LIG       0.11000
      3 C3        -50.1063  -10.1169  -25.8708 C.3    1 LIG       0.08100
      4 O1        -50.8088   -8.6859  -23.0482 O.2    1 LIG      -0.32000
      5 O2        -49.9074   -8.8538  -25.1777 O.3    1 LIG      -0.27100
      6 H1        -50.3995  -11.4933  -24.1436 H      1 LIG       0.09000
      7 H2        -51.9370  -10.8651  -24.8435 H      1 LIG       0.09000
      8 H3        -49.1556  -10.6105  -26.0903 H      1 LIG       0.09000
      9 H4        -50.6885   -9.9851  -26.7870 H      1 LIG       0.09000
@<TRIPOS>BOND
      1       1       2 1
      2       1       4 2
      3       1       5 1
      4       2       3 1
      5       3       5 1
      6       2       6 1
      7       2       7 1
      8       3       8 1
      9       3       9 1
@<TRIPOS>ALT_TYPE
CGenFF_4.0_ALT_TYPE_SET
CGenFF_4.0 1 CG2O4 2 CG3C41 3 CG3C41 4 OG2D1 5 OG3C51 6 HGA2 7 HGA2 8 HGA2 9 HGA2
@<TRIPOS>MOLECULE
4_lactone
 9 9 0 0 0
****
USER_CHARGES
INVALID_CHARGES
Pose:  15 Cluster:  15 Fr_nu: 5075462 TotEn:   -19.41
@<TRIPOS>ATOM
      1 C1        -77.9015  -12.1923  -48.0466 C.2    1 LIG       0.04000
      2 C2        -78.8410  -11.3062  -48.8841 C.3    1 LIG       0.11000
      3 C3        -79.9308  -12.0584  -48.1261 C.3    1 LIG       0.08100
      4 O1        -76.7097  -12.3573  -47.9168 O.2    1 LIG      -0.32000
      5 O2        -78.9233  -12.8240  -47.4090 O.3    1 LIG      -0.27100
      6 H1        -78.7611  -10.2403  -48.6649 H      1 LIG       0.09000
      7 H2        -78.7925  -11.4959  -49.9576 H      1 LIG       0.09000
      8 H3        -80.5379  -11.4544  -47.4461 H      1 LIG       0.09000
      9 H4        -80.5685  -12.7049  -48.7351 H      1 LIG       0.09000
@<TRIPOS>BOND
      1       1       2 1
      2       1       4 2
      3       1       5 1
      4       2       3 1
      5       3       5 1
      6       2       6 1
      7       2       7 1
      8       3       8 1
      9       3       9 1
@<TRIPOS>ALT_TYPE
CGenFF_4.0_ALT_TYPE_SET
CGenFF_4.0 1 CG2O4 2 CG3C41 3 CG3C41 4 OG2D1 5 OG3C51 6 HGA2 7 HGA2 8 HGA2 9 HGA2
@<TRIPOS>MOLECULE
4_lactone
 9 9 0 0 0
****
USER_CHARGES
INVALID_CHARGES
Pose:  16 Cluster:  16 Fr_nu: 4690188 TotEn:   -18.80
@<TRIPOS>ATOM
      1 C1        -77.7921  -11.2230  -48.4736 C.2    1 LIG       0.04000
      2 C2        -79.0932  -10.7601  -49.1534 C.3    1 LIG       0.11000
      3 C3        -78.1571   -9.8032  -49.8854 C.3    1 LIG       0.08100
      4 O1        -77.4597  -12.0361  -47.6413 O.2    1 LIG      -0.32000
      5 O2        -77.0167  -10.3425  -49.1615 O.3    1 LIG      -0.27100
      6 H1        -79.5687  -11.5231  -49.7716 H      1 LIG       0.09000
      7 H2        -79.8098  -10.2958  -48.4739 H      1 LIG       0.09000
      8 H3        -78.0634   -9.9639  -50.9629 H      1 LIG       0.09000
      9 H4        -78.3046   -8.7415  -49.6692 H      1 LIG       0.09000
@<TRIPOS>BOND
      1       1       2 1
      2       1       4 2
      3       1       5 1
      4       2       3 1
      5       3       5 1
      6       2       6 1
      7       2       7 1
      8       3       8 1
      9       3       9 1
@<TRIPOS>ALT_TYPE
CGenFF_4.0_ALT_TYPE_SET
CGenFF_4.0 1 CG2O4 2 CG3C41 3 CG3C41 4 OG2D1 5 OG3C51 6 HGA2 7 HGA2 8 HGA2 9 HGA2
@<TRIPOS>MOLECULE
4_lactone
 9 9 0 0 0
****
USER_CHARGES
INVALID_CHARGES
Pose:  17 Cluster:  17 Fr_nu: 5396077 TotEn:   -18.67
@<TRIPOS>ATOM
      1 C1        -84.4341    1.2422  -38.9561 C.2    1 LIG       0.04000
      2 C2        -84.7404    2.1689  -37.7659 C.3    1 LIG       0.11000
      3 C3        -83.5442    1.4593  -37.1386 C.3    1 LIG       0.08100
      4 O1        -84.8821    1.0281  -40.0597 O.2    1 LIG      -0.32000
      5 O2        -83.3780    0.6506  -38.3361 O.3    1 LIG      -0.27100
      6 H1        -84.6028    3.2298  -37.9803 H      1 LIG       0.09000
      7 H2        -85.7054    1.9811  -37.2922 H      1 LIG       0.09000
      8 H3        -82.6677    2.0852  -36.9500 H      1 LIG       0.09000
      9 H4        -83.7675    0.8416  -36.2644 H      1 LIG       0.09000
@<TRIPOS>BOND
      1       1       2 1
      2       1       4 2
      3       1       5 1
      4       2       3 1
      5       3       5 1
      6       2       6 1
      7       2       7 1
      8       3       8 1
      9       3       9 1
@<TRIPOS>ALT_TYPE
CGenFF_4.0_ALT_TYPE_SET
CGenFF_4.0 1 CG2O4 2 CG3C41 3 CG3C41 4 OG2D1 5 OG3C51 6 HGA2 7 HGA2 8 HGA2 9 HGA2
@<TRIPOS>MOLECULE
4_lactone
 9 9 0 0 0
****
USER_CHARGES
INVALID_CHARGES
Pose:  18 Cluster:  18 Fr_nu: 260576 TotEn:   -18.53
@<TRIPOS>ATOM
      1 C1        -79.0776  -17.1219  -48.2951 C.2    1 LIG       0.04000
      2 C2        -80.2768  -16.7729  -47.3956 C.3    1 LIG       0.11000
      3 C3        -79.6359  -15.3884  -47.3865 C.3    1 LIG       0.08100
      4 O1        -78.6512  -18.0927  -48.8782 O.2    1 LIG      -0.32000
      5 O2        -78.5609  -15.8649  -48.2425 O.3    1 LIG      -0.27100
      6 H1        -81.2441  -16.8439  -47.8953 H      1 LIG       0.09000
      7 H2        -80.2841  -17.2987  -46.4393 H      1 LIG       0.09000
      8 H3        -80.2142  -14.5956  -47.8690 H      1 LIG       0.09000
      9 H4        -79.2581  -15.0499  -46.4178 H      1 LIG       0.09000
@<TRIPOS>BOND
      1       1       2 1
      2       1       4 2
      3       1       5 1
      4       2       3 1
      5       3       5 1
      6       2       6 1
      7       2       7 1
      8       3       8 1
      9       3       9 1
@<TRIPOS>ALT_TYPE
CGenFF_4.0_ALT_TYPE_SET
CGenFF_4.0 1 CG2O4 2 CG3C41 3 CG3C41 4 OG2D1 5 OG3C51 6 HGA2 7 HGA2 8 HGA2 9 HGA2
@<TRIPOS>MOLECULE
4_lactone
 9 9 0 0 0
****
USER_CHARGES
INVALID_CHARGES
Pose:  19 Cluster:  19 Fr_nu: 5342010 TotEn:   -18.46
@<TRIPOS>ATOM
      1 C1        -84.0474    1.3413  -39.0684 C.2    1 LIG       0.04000
      2 C2        -83.8494    1.7548  -37.5991 C.3    1 LIG       0.11000
      3 C3        -83.3164    3.0417  -38.2218 C.3    1 LIG       0.08100
      4 O1        -84.4614    0.3814  -39.6781 O.2    1 LIG      -0.32000
      5 O2        -83.5592    2.5137  -39.5551 O.3    1 LIG      -0.27100
      6 H1        -84.7780    1.8510  -37.0344 H      1 LIG       0.09000
      7 H2        -83.1179    1.1497  -37.0609 H      1 LIG       0.09000
      8 H3        -83.9082    3.9409  -38.0303 H      1 LIG       0.09000
      9 H4        -82.2542    3.2411  -38.0559 H      1 LIG       0.09000
@<TRIPOS>BOND
      1       1       2 1
      2       1       4 2
      3       1       5 1
      4       2       3 1
      5       3       5 1
      6       2       6 1
      7       2       7 1
      8       3       8 1
      9       3       9 1
@<TRIPOS>ALT_TYPE
CGenFF_4.0_ALT_TYPE_SET
CGenFF_4.0 1 CG2O4 2 CG3C41 3 CG3C41 4 OG2D1 5 OG3C51 6 HGA2 7 HGA2 8 HGA2 9 HGA2
@<TRIPOS>MOLECULE
4_lactone
 9 9 0 0 0
****
USER_CHARGES
INVALID_CHARGES
Pose:  20 Cluster:  20 Fr_nu:    566 TotEn:   -17.88
@<TRIPOS>ATOM
      1 C1        -76.4757  -11.1301  -49.4570 C.2    1 LIG       0.04000
      2 C2        -76.5994   -9.6600  -49.0179 C.3    1 LIG       0.11000
      3 C3        -76.5889   -9.3987  -50.5210 C.3    1 LIG       0.08100
      4 O1        -76.4012  -12.2165  -48.9294 O.2    1 LIG      -0.32000
      5 O2        -76.4711  -10.8247  -50.7824 O.3    1 LIG      -0.27100
      6 H1        -77.5324   -9.4259  -48.5030 H      1 LIG       0.09000
      7 H2        -75.7359   -9.2862  -48.4652 H      1 LIG       0.09000
      8 H3        -77.5128   -8.9876  -50.9368 H      1 LIG       0.09000
      9 H4        -75.7225   -8.8483  -50.8980 H      1 LIG       0.09000
@<TRIPOS>BOND
      1       1       2 1
      2       1       4 2
      3       1       5 1
      4       2       3 1
      5       3       5 1
      6       2       6 1
      7       2       7 1
      8       3       8 1
      9       3       9 1
@<TRIPOS>ALT_TYPE
CGenFF_4.0_ALT_TYPE_SET
CGenFF_4.0 1 CG2O4 2 CG3C41 3 CG3C41 4 OG2D1 5 OG3C51 6 HGA2 7 HGA2 8 HGA2 9 HGA2
@<TRIPOS>MOLECULE
4_lactone
 9 9 0 0 0
****
USER_CHARGES
INVALID_CHARGES
Pose:  21 Cluster:  21 Fr_nu: 3486119 TotEn:   -17.74
@<TRIPOS>ATOM
      1 C1        -49.5247  -12.2011  -24.9242 C.2    1 LIG       0.04000
      2 C2        -48.9095  -11.6375  -26.2177 C.3    1 LIG       0.11000
      3 C3        -50.1746  -12.2065  -26.8530 C.3    1 LIG       0.08100
      4 O1        -49.2383  -12.2575  -23.7499 O.2    1 LIG      -0.32000
      5 O2        -50.6277  -12.6846  -25.5561 O.3    1 LIG      -0.27100
      6 H1        -48.8203  -10.5502  -26.2317 H      1 LIG       0.09000
      7 H2        -47.9742  -12.1168  -26.5116 H      1 LIG       0.09000
      8 H3        -50.8647  -11.4709  -27.2751 H      1 LIG       0.09000
      9 H4        -50.0204  -13.0316  -27.5538 H      1 LIG       0.09000
@<TRIPOS>BOND
      1       1       2 1
      2       1       4 2
      3       1       5 1
      4       2       3 1
      5       3       5 1
      6       2       6 1
      7       2       7 1
      8       3       8 1
      9       3       9 1
@<TRIPOS>ALT_TYPE
CGenFF_4.0_ALT_TYPE_SET
CGenFF_4.0 1 CG2O4 2 CG3C41 3 CG3C41 4 OG2D1 5 OG3C51 6 HGA2 7 HGA2 8 HGA2 9 HGA2
@<TRIPOS>MOLECULE
4_lactone
 9 9 0 0 0
****
USER_CHARGES
INVALID_CHARGES
Pose:  22 Cluster:  22 Fr_nu: 5395394 TotEn:   -17.73
@<TRIPOS>ATOM
      1 C1        -83.5187    0.6272  -38.2897 C.2    1 LIG       0.04000
      2 C2        -83.4670    1.7073  -37.1944 C.3    1 LIG       0.11000
      3 C3        -82.5556    0.7010  -36.4983 C.3    1 LIG       0.08100
      4 O1        -84.0437    0.4744  -39.3693 O.2    1 LIG      -0.32000
      5 O2        -82.7007   -0.2225  -37.6125 O.3    1 LIG      -0.27100
      6 H1        -82.9922    2.6381  -37.5086 H      1 LIG       0.09000
      7 H2        -84.4258    1.8947  -36.7082 H      1 LIG       0.09000
      8 H3        -81.5164    1.0147  -36.3673 H      1 LIG       0.09000
      9 H4        -82.9457    0.2748  -35.5699 H      1 LIG       0.09000
@<TRIPOS>BOND
      1       1       2 1
      2       1       4 2
      3       1       5 1
      4       2       3 1
      5       3       5 1
      6       2       6 1
      7       2       7 1
      8       3       8 1
      9       3       9 1
@<TRIPOS>ALT_TYPE
CGenFF_4.0_ALT_TYPE_SET
CGenFF_4.0 1 CG2O4 2 CG3C41 3 CG3C41 4 OG2D1 5 OG3C51 6 HGA2 7 HGA2 8 HGA2 9 HGA2
@<TRIPOS>MOLECULE
4_lactone
 9 9 0 0 0
****
USER_CHARGES
INVALID_CHARGES
Pose:  23 Cluster:  23 Fr_nu: 1807484 TotEn:   -17.14
@<TRIPOS>ATOM
      1 C1        -52.1553  -11.0795  -22.4677 C.2    1 LIG       0.04000
      2 C2        -52.1985  -11.1110  -24.0060 C.3    1 LIG       0.11000
      3 C3        -50.6826  -11.2137  -23.8661 C.3    1 LIG       0.08100
      4 O1        -52.9445  -11.0033  -21.5535 O.2    1 LIG      -0.32000
      5 O2        -50.7994  -11.1718  -22.4169 O.3    1 LIG      -0.27100
      6 H1        -52.6965  -11.9891  -24.4198 H      1 LIG       0.09000
      7 H2        -52.5719  -10.1916  -24.4599 H      1 LIG       0.09000
      8 H3        -50.2379  -12.1523  -24.2078 H      1 LIG       0.09000
      9 H4        -50.1149  -10.3608  -24.2481 H      1 LIG       0.09000
@<TRIPOS>BOND
      1       1       2 1
      2       1       4 2
      3       1       5 1
      4       2       3 1
      5       3       5 1
      6       2       6 1
      7       2       7 1
      8       3       8 1
      9       3       9 1
@<TRIPOS>ALT_TYPE
CGenFF_4.0_ALT_TYPE_SET
CGenFF_4.0 1 CG2O4 2 CG3C41 3 CG3C41 4 OG2D1 5 OG3C51 6 HGA2 7 HGA2 8 HGA2 9 HGA2
@<TRIPOS>MOLECULE
4_lactone
 9 9 0 0 0
****
USER_CHARGES
INVALID_CHARGES
Pose:  24 Cluster:  24 Fr_nu: 5303731 TotEn:   -17.12
@<TRIPOS>ATOM
      1 C1        -84.2004    1.5896  -39.4515 C.2    1 LIG       0.04000
      2 C2        -83.5959    2.9227  -38.9754 C.3    1 LIG       0.11000
      3 C3        -84.8565    3.5103  -39.6026 C.3    1 LIG       0.08100
      4 O1        -83.9095    0.4154  -39.4203 O.2    1 LIG      -0.32000
      5 O2        -85.2999    2.1807  -39.9914 O.3    1 LIG      -0.27100
      6 H1        -83.5192    3.0150  -37.8909 H      1 LIG       0.09000
      7 H2        -82.6561    3.1852  -39.4640 H      1 LIG       0.09000
      8 H3        -85.5563    3.9813  -38.9070 H      1 LIG       0.09000
      9 H4        -84.6952    4.1508  -40.4741 H      1 LIG       0.09000
@<TRIPOS>BOND
      1       1       2 1
      2       1       4 2
      3       1       5 1
      4       2       3 1
      5       3       5 1
      6       2       6 1
      7       2       7 1
      8       3       8 1
      9       3       9 1
@<TRIPOS>ALT_TYPE
CGenFF_4.0_ALT_TYPE_SET
CGenFF_4.0 1 CG2O4 2 CG3C41 3 CG3C41 4 OG2D1 5 OG3C51 6 HGA2 7 HGA2 8 HGA2 9 HGA2
@<TRIPOS>MOLECULE
4_lactone
 9 9 0 0 0
****
USER_CHARGES
INVALID_CHARGES
Pose:  25 Cluster:  25 Fr_nu: 2708457 TotEn:   -16.67
@<TRIPOS>ATOM
      1 C1        -61.3178   -0.5572  -25.6565 C.2    1 LIG       0.04000
      2 C2        -62.6695    0.1789  -25.6712 C.3    1 LIG       0.11000
      3 C3        -63.1909   -1.1653  -26.1702 C.3    1 LIG       0.08100
      4 O1        -60.1671   -0.3061  -25.3787 O.2    1 LIG      -0.32000
      5 O2        -61.8501   -1.7254  -26.1054 O.3    1 LIG      -0.27100
      6 H1        -63.0201    0.4863  -24.6847 H      1 LIG       0.09000
      7 H2        -62.7204    1.0024  -26.3854 H      1 LIG       0.09000
      8 H3        -63.8783   -1.6859  -25.4979 H      1 LIG       0.09000
      9 H4        -63.5795   -1.1705  -27.1923 H      1 LIG       0.09000
@<TRIPOS>BOND
      1       1       2 1
      2       1       4 2
      3       1       5 1
      4       2       3 1
      5       3       5 1
      6       2       6 1
      7       2       7 1
      8       3       8 1
      9       3       9 1
@<TRIPOS>ALT_TYPE
CGenFF_4.0_ALT_TYPE_SET
CGenFF_4.0 1 CG2O4 2 CG3C41 3 CG3C41 4 OG2D1 5 OG3C51 6 HGA2 7 HGA2 8 HGA2 9 HGA2
@<TRIPOS>MOLECULE
4_lactone
 9 9 0 0 0
****
USER_CHARGES
INVALID_CHARGES
Pose:  26 Cluster:  26 Fr_nu: 1304803 TotEn:   -16.57
@<TRIPOS>ATOM
      1 C1        -60.3071   -0.2181  -24.9650 C.2    1 LIG       0.04000
      2 C2        -61.7204    0.2616  -24.5887 C.3    1 LIG       0.11000
      3 C3        -62.1549   -0.8635  -25.5232 C.3    1 LIG       0.08100
      4 O1        -59.1637    0.0800  -24.7039 O.2    1 LIG      -0.32000
      5 O2        -60.7648   -1.2020  -25.7849 O.3    1 LIG      -0.27100
      6 H1        -61.9712    0.1259  -23.5355 H      1 LIG       0.09000
      7 H2        -61.9514    1.2737  -24.9250 H      1 LIG       0.09000
      8 H3        -62.6895   -1.6919  -25.0506 H      1 LIG       0.09000
      9 H4        -62.6698   -0.5472  -26.4345 H      1 LIG       0.09000
@<TRIPOS>BOND
      1       1       2 1
      2       1       4 2
      3       1       5 1
      4       2       3 1
      5       3       5 1
      6       2       6 1
      7       2       7 1
      8       3       8 1
      9       3       9 1
@<TRIPOS>ALT_TYPE
CGenFF_4.0_ALT_TYPE_SET
CGenFF_4.0 1 CG2O4 2 CG3C41 3 CG3C41 4 OG2D1 5 OG3C51 6 HGA2 7 HGA2 8 HGA2 9 HGA2
@<TRIPOS>MOLECULE
4_lactone
 9 9 0 0 0
****
USER_CHARGES
INVALID_CHARGES
Pose:  27 Cluster:  27 Fr_nu: 5403560 TotEn:   -16.48
@<TRIPOS>ATOM
      1 C1        -84.5885    2.2229  -40.1573 C.2    1 LIG       0.04000
      2 C2        -84.6261    3.7082  -40.5593 C.3    1 LIG       0.11000
      3 C3        -83.3249    3.7694  -39.7648 C.3    1 LIG       0.08100
      4 O1        -85.2659    1.2345  -40.3263 O.2    1 LIG      -0.32000
      5 O2        -83.4254    2.3499  -39.4640 O.3    1 LIG      -0.27100
      6 H1        -84.5343    3.8817  -41.6326 H      1 LIG       0.09000
      7 H2        -85.4661    4.2626  -40.1376 H      1 LIG       0.09000
      8 H3        -82.4261    3.9961  -40.3447 H      1 LIG       0.09000
      9 H4        -83.3557    4.3759  -38.8555 H      1 LIG       0.09000
@<TRIPOS>BOND
      1       1       2 1
      2       1       4 2
      3       1       5 1
      4       2       3 1
      5       3       5 1
      6       2       6 1
      7       2       7 1
      8       3       8 1
      9       3       9 1
@<TRIPOS>ALT_TYPE
CGenFF_4.0_ALT_TYPE_SET
CGenFF_4.0 1 CG2O4 2 CG3C41 3 CG3C41 4 OG2D1 5 OG3C51 6 HGA2 7 HGA2 8 HGA2 9 HGA2
@<TRIPOS>MOLECULE
4_lactone
 9 9 0 0 0
****
USER_CHARGES
INVALID_CHARGES
Pose:  28 Cluster:  28 Fr_nu: 277369 TotEn:   -15.83
@<TRIPOS>ATOM
      1 C1        -60.7693   -1.1993  -25.0335 C.2    1 LIG       0.04000
      2 C2        -62.3032   -1.0718  -25.0317 C.3    1 LIG       0.11000
      3 C3        -62.2492   -2.5960  -25.0728 C.3    1 LIG       0.08100
      4 O1        -59.8116   -0.4599  -25.0131 O.2    1 LIG      -0.32000
      5 O2        -60.7952   -2.5586  -25.0713 O.3    1 LIG      -0.27100
      6 H1        -62.7131   -0.6367  -24.1189 H      1 LIG       0.09000
      7 H2        -62.7108   -0.5873  -25.9206 H      1 LIG       0.09000
      8 H3        -62.6403   -3.1077  -24.1891 H      1 LIG       0.09000
      9 H4        -62.6384   -3.0573  -25.9846 H      1 LIG       0.09000
@<TRIPOS>BOND
      1       1       2 1
      2       1       4 2
      3       1       5 1
      4       2       3 1
      5       3       5 1
      6       2       6 1
      7       2       7 1
      8       3       8 1
      9       3       9 1
@<TRIPOS>ALT_TYPE
CGenFF_4.0_ALT_TYPE_SET
CGenFF_4.0 1 CG2O4 2 CG3C41 3 CG3C41 4 OG2D1 5 OG3C51 6 HGA2 7 HGA2 8 HGA2 9 HGA2
@<TRIPOS>MOLECULE
4_lactone
 9 9 0 0 0
****
USER_CHARGES
INVALID_CHARGES
Pose:  29 Cluster:  29 Fr_nu: 4578306 TotEn:   -15.62
@<TRIPOS>ATOM
      1 C1        -81.2074  -29.3391  -54.0663 C.2    1 LIG       0.04000
      2 C2        -81.0663  -30.5276  -53.0984 C.3    1 LIG       0.11000
      3 C3        -82.2363  -29.8542  -52.3874 C.3    1 LIG       0.08100
      4 O1        -80.6673  -28.9371  -55.0717 O.2    1 LIG      -0.32000
      5 O2        -82.2479  -28.7927  -53.3817 O.3    1 LIG      -0.27100
      6 H1        -81.2812  -31.4975  -53.5497 H      1 LIG       0.09000
      7 H2        -80.1236  -30.5450  -52.5490 H      1 LIG       0.09000
      8 H3        -83.1751  -30.4147  -52.3850 H      1 LIG       0.09000
      9 H4        -82.0207  -29.4662  -51.3881 H      1 LIG       0.09000
@<TRIPOS>BOND
      1       1       2 1
      2       1       4 2
      3       1       5 1
      4       2       3 1
      5       3       5 1
      6       2       6 1
      7       2       7 1
      8       3       8 1
      9       3       9 1
@<TRIPOS>ALT_TYPE
CGenFF_4.0_ALT_TYPE_SET
CGenFF_4.0 1 CG2O4 2 CG3C41 3 CG3C41 4 OG2D1 5 OG3C51 6 HGA2 7 HGA2 8 HGA2 9 HGA2
@<TRIPOS>MOLECULE
4_lactone
 9 9 0 0 0
****
USER_CHARGES
INVALID_CHARGES
Pose:  30 Cluster:  30 Fr_nu: 1333101 TotEn:   -15.27
@<TRIPOS>ATOM
      1 C1        -60.2939   -0.9120  -24.4686 C.2    1 LIG       0.04000
      2 C2        -61.1368   -2.0261  -25.1148 C.3    1 LIG       0.11000
      3 C3        -61.4584   -2.3749  -23.6647 C.3    1 LIG       0.08100
      4 O1        -59.5778   -0.0077  -24.8345 O.2    1 LIG      -0.32000
      5 O2        -60.6218   -1.2792  -23.2008 O.3    1 LIG      -0.27100
      6 H1        -61.9746   -1.6617  -25.7113 H      1 LIG       0.09000
      7 H2        -60.5515   -2.7666  -25.6624 H      1 LIG       0.09000
      8 H3        -62.5014   -2.2405  -23.3653 H      1 LIG       0.09000
      9 H4        -61.0831   -3.3416  -23.3178 H      1 LIG       0.09000
@<TRIPOS>BOND
      1       1       2 1
      2       1       4 2
      3       1       5 1
      4       2       3 1
      5       3       5 1
      6       2       6 1
      7       2       7 1
      8       3       8 1
      9       3       9 1
@<TRIPOS>ALT_TYPE
CGenFF_4.0_ALT_TYPE_SET
CGenFF_4.0 1 CG2O4 2 CG3C41 3 CG3C41 4 OG2D1 5 OG3C51 6 HGA2 7 HGA2 8 HGA2 9 HGA2
@<TRIPOS>MOLECULE
4_lactone
 9 9 0 0 0
****
USER_CHARGES
INVALID_CHARGES
Pose:  31 Cluster:  31 Fr_nu:   9270 TotEn:   -15.08
@<TRIPOS>ATOM
      1 C1        -76.9067   -6.7468  -49.2523 C.2    1 LIG       0.04000
      2 C2        -76.8650   -7.7738  -50.3980 C.3    1 LIG       0.11000
      3 C3        -77.0127   -8.7794  -49.2601 C.3    1 LIG       0.08100
      4 O1        -76.8534   -5.5443  -49.1284 O.2    1 LIG      -0.32000
      5 O2        -77.0358   -7.6975  -48.2882 O.3    1 LIG      -0.27100
      6 H1        -77.7098   -7.7090  -51.0855 H      1 LIG       0.09000
      7 H2        -75.9161   -7.8022  -50.9362 H      1 LIG       0.09000
      8 H3        -77.9453   -9.3501  -49.2504 H      1 LIG       0.09000
      9 H4        -76.1576   -9.4425  -49.1027 H      1 LIG       0.09000
@<TRIPOS>BOND
      1       1       2 1
      2       1       4 2
      3       1       5 1
      4       2       3 1
      5       3       5 1
      6       2       6 1
      7       2       7 1
      8       3       8 1
      9       3       9 1
@<TRIPOS>ALT_TYPE
CGenFF_4.0_ALT_TYPE_SET
CGenFF_4.0 1 CG2O4 2 CG3C41 3 CG3C41 4 OG2D1 5 OG3C51 6 HGA2 7 HGA2 8 HGA2 9 HGA2
@<TRIPOS>MOLECULE
4_lactone
 9 9 0 0 0
****
USER_CHARGES
INVALID_CHARGES
Pose:  32 Cluster:  32 Fr_nu: 4250334 TotEn:   -14.71
@<TRIPOS>ATOM
      1 C1        -62.2445  -12.5165  -13.5946 C.2    1 LIG       0.04000
      2 C2        -63.3408  -11.6890  -12.9000 C.3    1 LIG       0.11000
      3 C3        -64.2754  -12.5813  -13.7112 C.3    1 LIG       0.08100
      4 O1        -61.0355  -12.5675  -13.6048 O.2    1 LIG      -0.32000
      5 O2        -63.1348  -13.2750  -14.2887 O.3    1 LIG      -0.27100
      6 H1        -63.3805  -11.8215  -11.8177 H      1 LIG       0.09000
      7 H2        -63.3400  -10.6320  -13.1711 H      1 LIG       0.09000
      8 H3        -64.9070  -13.2585  -13.1296 H      1 LIG       0.09000
      9 H4        -64.8661  -12.0722  -14.4777 H      1 LIG       0.09000
@<TRIPOS>BOND
      1       1       2 1
      2       1       4 2
      3       1       5 1
      4       2       3 1
      5       3       5 1
      6       2       6 1
      7       2       7 1
      8       3       8 1
      9       3       9 1
@<TRIPOS>ALT_TYPE
CGenFF_4.0_ALT_TYPE_SET
CGenFF_4.0 1 CG2O4 2 CG3C41 3 CG3C41 4 OG2D1 5 OG3C51 6 HGA2 7 HGA2 8 HGA2 9 HGA2
@<TRIPOS>MOLECULE
4_lactone
 9 9 0 0 0
****
USER_CHARGES
INVALID_CHARGES
Pose:  33 Cluster:  33 Fr_nu: 1659853 TotEn:   -14.52
@<TRIPOS>ATOM
      1 C1        -50.7218  -12.7542  -26.9933 C.2    1 LIG       0.04000
      2 C2        -50.3916  -11.4627  -27.7629 C.3    1 LIG       0.11000
      3 C3        -48.9538  -11.9451  -27.5952 C.3    1 LIG       0.08100
      4 O1        -51.7090  -13.3246  -26.5880 O.2    1 LIG      -0.32000
      5 O2        -49.4177  -13.1232  -26.8792 O.3    1 LIG      -0.27100
      6 H1        -50.7689  -11.4452  -28.7865 H      1 LIG       0.09000
      7 H2        -50.6503  -10.5472  -27.2283 H      1 LIG       0.09000
      8 H3        -48.4335  -12.2134  -28.5186 H      1 LIG       0.09000
      9 H4        -48.3163  -11.3179  -26.9661 H      1 LIG       0.09000
@<TRIPOS>BOND
      1       1       2 1
      2       1       4 2
      3       1       5 1
      4       2       3 1
      5       3       5 1
      6       2       6 1
      7       2       7 1
      8       3       8 1
      9       3       9 1
@<TRIPOS>ALT_TYPE
CGenFF_4.0_ALT_TYPE_SET
CGenFF_4.0 1 CG2O4 2 CG3C41 3 CG3C41 4 OG2D1 5 OG3C51 6 HGA2 7 HGA2 8 HGA2 9 HGA2
@<TRIPOS>MOLECULE
4_lactone
 9 9 0 0 0
****
USER_CHARGES
INVALID_CHARGES
Pose:  34 Cluster:  34 Fr_nu: 5382131 TotEn:   -14.29
@<TRIPOS>ATOM
      1 C1        -54.2822  -24.4449  -25.3674 C.2    1 LIG       0.04000
      2 C2        -55.6757  -24.9435  -25.7900 C.3    1 LIG       0.11000
      3 C3        -55.4693  -23.9782  -26.9534 C.3    1 LIG       0.08100
      4 O1        -53.4972  -24.6440  -24.4682 O.2    1 LIG      -0.32000
      5 O2        -54.1653  -23.6034  -26.4294 O.3    1 LIG      -0.27100
      6 H1        -55.7094  -26.0019  -26.0530 H      1 LIG       0.09000
      7 H2        -56.4728  -24.6820  -25.0921 H      1 LIG       0.09000
      8 H3        -55.3895  -24.4382  -27.9421 H      1 LIG       0.09000
      9 H4        -56.1508  -23.1236  -26.9837 H      1 LIG       0.09000
@<TRIPOS>BOND
      1       1       2 1
      2       1       4 2
      3       1       5 1
      4       2       3 1
      5       3       5 1
      6       2       6 1
      7       2       7 1
      8       3       8 1
      9       3       9 1
@<TRIPOS>ALT_TYPE
CGenFF_4.0_ALT_TYPE_SET
CGenFF_4.0 1 CG2O4 2 CG3C41 3 CG3C41 4 OG2D1 5 OG3C51 6 HGA2 7 HGA2 8 HGA2 9 HGA2
@<TRIPOS>MOLECULE
4_lactone
 9 9 0 0 0
****
USER_CHARGES
INVALID_CHARGES
Pose:  35 Cluster:  35 Fr_nu: 2925220 TotEn:   -14.28
@<TRIPOS>ATOM
      1 C1        -51.9536  -13.0473  -26.0902 C.2    1 LIG       0.04000
      2 C2        -50.8716  -12.8018  -27.1570 C.3    1 LIG       0.11000
      3 C3        -50.3434  -11.8031  -26.1316 C.3    1 LIG       0.08100
      4 O1        -52.9347  -13.7430  -25.9568 O.2    1 LIG      -0.32000
      5 O2        -51.4287  -12.1399  -25.2237 O.3    1 LIG      -0.27100
      6 H1        -50.2326  -13.6649  -27.3503 H      1 LIG       0.09000
      7 H2        -51.2512  -12.3725  -28.0857 H      1 LIG       0.09000
      8 H3        -49.3676  -12.0399  -25.6988 H      1 LIG       0.09000
      9 H4        -50.3828  -10.7527  -26.4327 H      1 LIG       0.09000
@<TRIPOS>BOND
      1       1       2 1
      2       1       4 2
      3       1       5 1
      4       2       3 1
      5       3       5 1
      6       2       6 1
      7       2       7 1
      8       3       8 1
      9       3       9 1
@<TRIPOS>ALT_TYPE
CGenFF_4.0_ALT_TYPE_SET
CGenFF_4.0 1 CG2O4 2 CG3C41 3 CG3C41 4 OG2D1 5 OG3C51 6 HGA2 7 HGA2 8 HGA2 9 HGA2
@<TRIPOS>MOLECULE
4_lactone
 9 9 0 0 0
****
USER_CHARGES
INVALID_CHARGES
Pose:  36 Cluster:  36 Fr_nu: 5149958 TotEn:   -14.20
@<TRIPOS>ATOM
      1 C1        -77.0209  -12.3002  -48.5736 C.2    1 LIG       0.04000
      2 C2        -77.1758  -11.1221  -49.5520 C.3    1 LIG       0.11000
      3 C3        -78.2290  -10.6624  -48.5483 C.3    1 LIG       0.08100
      4 O1        -76.3541  -13.3061  -48.4855 O.2    1 LIG      -0.32000
      5 O2        -77.9727  -11.8320  -47.7225 O.3    1 LIG      -0.27100
      6 H1        -76.2900  -10.4900  -49.6320 H      1 LIG       0.09000
      7 H2        -77.5508  -11.4070  -50.5363 H      1 LIG       0.09000
      8 H3        -78.0024   -9.7350  -48.0152 H      1 LIG       0.09000
      9 H4        -79.2581  -10.6490  -48.9174 H      1 LIG       0.09000
@<TRIPOS>BOND
      1       1       2 1
      2       1       4 2
      3       1       5 1
      4       2       3 1
      5       3       5 1
      6       2       6 1
      7       2       7 1
      8       3       8 1
      9       3       9 1
@<TRIPOS>ALT_TYPE
CGenFF_4.0_ALT_TYPE_SET
CGenFF_4.0 1 CG2O4 2 CG3C41 3 CG3C41 4 OG2D1 5 OG3C51 6 HGA2 7 HGA2 8 HGA2 9 HGA2
@<TRIPOS>MOLECULE
4_lactone
 9 9 0 0 0
****
USER_CHARGES
INVALID_CHARGES
Pose:  37 Cluster:  37 Fr_nu: 5303881 TotEn:   -13.79
@<TRIPOS>ATOM
      1 C1        -85.0716    1.7762  -39.2904 C.2    1 LIG       0.04000
      2 C2        -84.8533    3.2893  -39.1114 C.3    1 LIG       0.11000
      3 C3        -83.6156    3.0283  -39.9645 C.3    1 LIG       0.08100
      4 O1        -85.8788    0.9434  -38.9452 O.2    1 LIG      -0.32000
      5 O2        -83.9516    1.6155  -40.0450 O.3    1 LIG      -0.27100
      6 H1        -85.6245    3.9083  -39.5725 H      1 LIG       0.09000
      7 H2        -84.6637    3.5930  -38.0806 H      1 LIG       0.09000
      8 H3        -83.6127    3.4989  -40.9515 H      1 LIG       0.09000
      9 H4        -82.6561    3.1852  -39.4640 H      1 LIG       0.09000
@<TRIPOS>BOND
      1       1       2 1
      2       1       4 2
      3       1       5 1
      4       2       3 1
      5       3       5 1
      6       2       6 1
      7       2       7 1
      8       3       8 1
      9       3       9 1
@<TRIPOS>ALT_TYPE
CGenFF_4.0_ALT_TYPE_SET
CGenFF_4.0 1 CG2O4 2 CG3C41 3 CG3C41 4 OG2D1 5 OG3C51 6 HGA2 7 HGA2 8 HGA2 9 HGA2
@<TRIPOS>MOLECULE
4_lactone
 9 9 0 0 0
****
USER_CHARGES
INVALID_CHARGES
Pose:  38 Cluster:  38 Fr_nu: 3839365 TotEn:   -13.62
@<TRIPOS>ATOM
      1 C1        -65.6409   -4.1975  -57.7878 C.2    1 LIG       0.04000
      2 C2        -64.1838   -4.5825  -58.1008 C.3    1 LIG       0.11000
      3 C3        -64.4243   -3.7508  -59.3572 C.3    1 LIG       0.08100
      4 O1        -66.4487   -4.3985  -56.9096 O.2    1 LIG      -0.32000
      5 O2        -65.7861   -3.4721  -58.9290 O.3    1 LIG      -0.27100
      6 H1        -63.4550   -4.1775  -57.3971 H      1 LIG       0.09000
      7 H2        -64.0302   -5.6508  -58.2612 H      1 LIG       0.09000
      8 H3        -63.8323   -2.8353  -59.4397 H      1 LIG       0.09000
      9 H4        -64.4050   -4.3043  -60.3000 H      1 LIG       0.09000
@<TRIPOS>BOND
      1       1       2 1
      2       1       4 2
      3       1       5 1
      4       2       3 1
      5       3       5 1
      6       2       6 1
      7       2       7 1
      8       3       8 1
      9       3       9 1
@<TRIPOS>ALT_TYPE
CGenFF_4.0_ALT_TYPE_SET
CGenFF_4.0 1 CG2O4 2 CG3C41 3 CG3C41 4 OG2D1 5 OG3C51 6 HGA2 7 HGA2 8 HGA2 9 HGA2
@<TRIPOS>MOLECULE
4_lactone
 9 9 0 0 0
****
USER_CHARGES
INVALID_CHARGES
Pose:  39 Cluster:  39 Fr_nu:  38455 TotEn:   -13.53
@<TRIPOS>ATOM
      1 C1        -52.3241    4.6341  -34.0406 C.2    1 LIG       0.04000
      2 C2        -51.7869    3.2824  -34.5440 C.3    1 LIG       0.11000
      3 C3        -52.1264    3.8627  -35.9136 C.3    1 LIG       0.08100
      4 O1        -52.4873    5.1907  -32.9785 O.2    1 LIG      -0.32000
      5 O2        -52.6033    5.0881  -35.2919 O.3    1 LIG      -0.27100
      6 H1        -50.7257    3.1234  -34.3468 H      1 LIG       0.09000
      7 H2        -52.3822    2.4226  -34.2322 H      1 LIG       0.09000
      8 H3        -51.2745    4.0503  -36.5729 H      1 LIG       0.09000
      9 H4        -52.9250    3.3512  -36.4578 H      1 LIG       0.09000
@<TRIPOS>BOND
      1       1       2 1
      2       1       4 2
      3       1       5 1
      4       2       3 1
      5       3       5 1
      6       2       6 1
      7       2       7 1
      8       3       8 1
      9       3       9 1
@<TRIPOS>ALT_TYPE
CGenFF_4.0_ALT_TYPE_SET
CGenFF_4.0 1 CG2O4 2 CG3C41 3 CG3C41 4 OG2D1 5 OG3C51 6 HGA2 7 HGA2 8 HGA2 9 HGA2
@<TRIPOS>MOLECULE
4_lactone
 9 9 0 0 0
****
USER_CHARGES
INVALID_CHARGES
Pose:  40 Cluster:  40 Fr_nu: 5342484 TotEn:   -13.43
@<TRIPOS>ATOM
      1 C1        -84.7073    1.9429  -39.1143 C.2    1 LIG       0.04000
      2 C2        -83.6725    3.0635  -38.9079 C.3    1 LIG       0.11000
      3 C3        -84.7363    3.6257  -37.9698 C.3    1 LIG       0.08100
      4 O1        -84.7998    0.9194  -39.7531 O.2    1 LIG      -0.32000
      5 O2        -85.6107    2.5014  -38.2648 O.3    1 LIG      -0.27100
      6 H1        -82.7477    2.7339  -38.4319 H      1 LIG       0.09000
      7 H2        -83.4701    3.6532  -39.8035 H      1 LIG       0.09000
      8 H3        -84.4649    3.6584  -36.9111 H      1 LIG       0.09000
      9 H4        -85.1837    4.5744  -38.2787 H      1 LIG       0.09000
@<TRIPOS>BOND
      1       1       2 1
      2       1       4 2
      3       1       5 1
      4       2       3 1
      5       3       5 1
      6       2       6 1
      7       2       7 1
      8       3       8 1
      9       3       9 1
@<TRIPOS>ALT_TYPE
CGenFF_4.0_ALT_TYPE_SET
CGenFF_4.0 1 CG2O4 2 CG3C41 3 CG3C41 4 OG2D1 5 OG3C51 6 HGA2 7 HGA2 8 HGA2 9 HGA2
@<TRIPOS>MOLECULE
4_lactone
 9 9 0 0 0
****
USER_CHARGES
INVALID_CHARGES
Pose:  41 Cluster:  41 Fr_nu: 4402654 TotEn:   -13.42
@<TRIPOS>ATOM
      1 C1        -61.6733  -11.6886  -13.4398 C.2    1 LIG       0.04000
      2 C2        -62.3634  -10.4162  -12.9164 C.3    1 LIG       0.11000
      3 C3        -63.4190  -10.7788  -13.9565 C.3    1 LIG       0.08100
      4 O1        -60.6601  -12.3113  -13.2163 O.2    1 LIG      -0.32000
      5 O2        -62.6519  -11.9512  -14.3471 O.3    1 LIG      -0.27100
      6 H1        -62.6832  -10.4790  -11.8751 H      1 LIG       0.09000
      7 H2        -61.8062   -9.4973  -13.1062 H      1 LIG       0.09000
      8 H3        -64.4004  -11.0529  -13.5598 H      1 LIG       0.09000
      9 H4        -63.5258  -10.0740  -14.7857 H      1 LIG       0.09000
@<TRIPOS>BOND
      1       1       2 1
      2       1       4 2
      3       1       5 1
      4       2       3 1
      5       3       5 1
      6       2       6 1
      7       2       7 1
      8       3       8 1
      9       3       9 1
@<TRIPOS>ALT_TYPE
CGenFF_4.0_ALT_TYPE_SET
CGenFF_4.0 1 CG2O4 2 CG3C41 3 CG3C41 4 OG2D1 5 OG3C51 6 HGA2 7 HGA2 8 HGA2 9 HGA2
@<TRIPOS>MOLECULE
4_lactone
 9 9 0 0 0
****
USER_CHARGES
INVALID_CHARGES
Pose:  42 Cluster:  42 Fr_nu:    110 TotEn:   -13.17
@<TRIPOS>ATOM
      1 C1        -76.6029  -10.1028  -49.3600 C.2    1 LIG       0.04000
      2 C2        -75.9479   -9.3924  -50.5580 C.3    1 LIG       0.11000
      3 C3        -77.1116   -8.4206  -50.3865 C.3    1 LIG       0.08100
      4 O1        -76.3975  -11.0840  -48.6821 O.2    1 LIG      -0.32000
      5 O2        -77.6144   -9.1986  -49.2651 O.3    1 LIG      -0.27100
      6 H1        -74.9570   -8.9866  -50.3480 H      1 LIG       0.09000
      7 H2        -75.9504   -9.9780  -51.4788 H      1 LIG       0.09000
      8 H3        -76.8403   -7.4056  -50.0837 H      1 LIG       0.09000
      9 H4        -77.8293   -8.3942  -51.2110 H      1 LIG       0.09000
@<TRIPOS>BOND
      1       1       2 1
      2       1       4 2
      3       1       5 1
      4       2       3 1
      5       3       5 1
      6       2       6 1
      7       2       7 1
      8       3       8 1
      9       3       9 1
@<TRIPOS>ALT_TYPE
CGenFF_4.0_ALT_TYPE_SET
CGenFF_4.0 1 CG2O4 2 CG3C41 3 CG3C41 4 OG2D1 5 OG3C51 6 HGA2 7 HGA2 8 HGA2 9 HGA2
@<TRIPOS>MOLECULE
4_lactone
 9 9 0 0 0
****
USER_CHARGES
INVALID_CHARGES
Pose:  43 Cluster:  43 Fr_nu: 3453716 TotEn:   -12.85
@<TRIPOS>ATOM
      1 C1        -62.8263  -11.4695  -14.1332 C.2    1 LIG       0.04000
      2 C2        -63.3779  -10.0722  -13.7976 C.3    1 LIG       0.11000
      3 C3        -64.7276  -10.7581  -13.9870 C.3    1 LIG       0.08100
      4 O1        -61.7440  -11.9985  -14.2475 O.2    1 LIG      -0.32000
      5 O2        -64.0621  -12.0160  -14.2877 O.3    1 LIG      -0.27100
      6 H1        -63.1551   -9.7370  -12.7835 H      1 LIG       0.09000
      7 H2        -63.1276   -9.3062  -14.5333 H      1 LIG       0.09000
      8 H3        -65.3496  -10.8352  -13.0911 H      1 LIG       0.09000
      9 H4        -65.3212  -10.4050  -14.8347 H      1 LIG       0.09000
@<TRIPOS>BOND
      1       1       2 1
      2       1       4 2
      3       1       5 1
      4       2       3 1
      5       3       5 1
      6       2       6 1
      7       2       7 1
      8       3       8 1
      9       3       9 1
@<TRIPOS>ALT_TYPE
CGenFF_4.0_ALT_TYPE_SET
CGenFF_4.0 1 CG2O4 2 CG3C41 3 CG3C41 4 OG2D1 5 OG3C51 6 HGA2 7 HGA2 8 HGA2 9 HGA2
@<TRIPOS>MOLECULE
4_lactone
 9 9 0 0 0
****
USER_CHARGES
INVALID_CHARGES
Pose:  44 Cluster:  44 Fr_nu:  13457 TotEn:   -12.76
@<TRIPOS>ATOM
      1 C1        -49.7581   -8.3223  -30.4898 C.2    1 LIG       0.04000
      2 C2        -50.7016   -9.2141  -29.6630 C.3    1 LIG       0.11000
      3 C3        -51.1387   -9.7142  -31.0366 C.3    1 LIG       0.08100
      4 O1        -48.9160   -7.4787  -30.2814 O.2    1 LIG      -0.32000
      5 O2        -50.1962   -8.8127  -31.6803 O.3    1 LIG      -0.27100
      6 H1        -50.1883   -9.9436  -29.0346 H      1 LIG       0.09000
      7 H2        -51.4542   -8.6622  -29.0974 H      1 LIG       0.09000
      8 H3        -50.9089  -10.7607  -31.2548 H      1 LIG       0.09000
      9 H4        -52.1703   -9.4835  -31.3162 H      1 LIG       0.09000
@<TRIPOS>BOND
      1       1       2 1
      2       1       4 2
      3       1       5 1
      4       2       3 1
      5       3       5 1
      6       2       6 1
      7       2       7 1
      8       3       8 1
      9       3       9 1
@<TRIPOS>ALT_TYPE
CGenFF_4.0_ALT_TYPE_SET
CGenFF_4.0 1 CG2O4 2 CG3C41 3 CG3C41 4 OG2D1 5 OG3C51 6 HGA2 7 HGA2 8 HGA2 9 HGA2
@<TRIPOS>MOLECULE
4_lactone
 9 9 0 0 0
****
USER_CHARGES
INVALID_CHARGES
Pose:  45 Cluster:  45 Fr_nu: 2300148 TotEn:   -12.62
@<TRIPOS>ATOM
      1 C1        -62.8357  -10.6105  -14.5216 C.2    1 LIG       0.04000
      2 C2        -63.0071   -9.1867  -13.9626 C.3    1 LIG       0.11000
      3 C3        -64.3085   -9.2258  -14.7579 C.3    1 LIG       0.08100
      4 O1        -62.0238  -11.5051  -14.4531 O.2    1 LIG      -0.32000
      5 O2        -64.0094  -10.5761  -15.2080 O.3    1 LIG      -0.27100
      6 H1        -63.1160   -9.1441  -12.8777 H      1 LIG       0.09000
      7 H2        -62.2569   -8.4767  -14.3147 H      1 LIG       0.09000
      8 H3        -65.2269   -9.1925  -14.1654 H      1 LIG       0.09000
      9 H4        -64.3698   -8.5270  -15.5967 H      1 LIG       0.09000
@<TRIPOS>BOND
      1       1       2 1
      2       1       4 2
      3       1       5 1
      4       2       3 1
      5       3       5 1
      6       2       6 1
      7       2       7 1
      8       3       8 1
      9       3       9 1
@<TRIPOS>ALT_TYPE
CGenFF_4.0_ALT_TYPE_SET
CGenFF_4.0 1 CG2O4 2 CG3C41 3 CG3C41 4 OG2D1 5 OG3C51 6 HGA2 7 HGA2 8 HGA2 9 HGA2
@<TRIPOS>MOLECULE
4_lactone
 9 9 0 0 0
****
USER_CHARGES
INVALID_CHARGES
Pose:  46 Cluster:  46 Fr_nu: 5330149 TotEn:   -12.33
@<TRIPOS>ATOM
      1 C1        -77.4532  -12.9803  -48.3965 C.2    1 LIG       0.04000
      2 C2        -78.7284  -12.1236  -48.4923 C.3    1 LIG       0.11000
      3 C3        -79.3258  -13.2416  -47.6431 C.3    1 LIG       0.08100
      4 O1        -76.3111  -12.9292  -48.7931 O.2    1 LIG      -0.32000
      5 O2        -78.0505  -13.9409  -47.6414 O.3    1 LIG      -0.27100
      6 H1        -78.6487  -11.1502  -48.0058 H      1 LIG       0.09000
      7 H2        -79.1276  -12.0309  -49.5036 H      1 LIG       0.09000
      8 H3        -79.6310  -12.9572  -46.6324 H      1 LIG       0.09000
      9 H4        -80.1081  -13.8338  -48.1257 H      1 LIG       0.09000
@<TRIPOS>BOND
      1       1       2 1
      2       1       4 2
      3       1       5 1
      4       2       3 1
      5       3       5 1
      6       2       6 1
      7       2       7 1
      8       3       8 1
      9       3       9 1
@<TRIPOS>ALT_TYPE
CGenFF_4.0_ALT_TYPE_SET
CGenFF_4.0 1 CG2O4 2 CG3C41 3 CG3C41 4 OG2D1 5 OG3C51 6 HGA2 7 HGA2 8 HGA2 9 HGA2
@<TRIPOS>MOLECULE
4_lactone
 9 9 0 0 0
****
USER_CHARGES
INVALID_CHARGES
Pose:  47 Cluster:  47 Fr_nu: 5406427 TotEn:   -12.09
@<TRIPOS>ATOM
      1 C1        -60.8348  -12.4027  -12.5244 C.2    1 LIG       0.04000
      2 C2        -62.0219  -11.5164  -12.1068 C.3    1 LIG       0.11000
      3 C3        -62.0706  -11.1924  -13.5970 C.3    1 LIG       0.08100
      4 O1        -60.0445  -13.1470  -11.9898 O.2    1 LIG      -0.32000
      5 O2        -60.9351  -12.0686  -13.8389 O.3    1 LIG      -0.27100
      6 H1        -62.8757  -12.0711  -11.7145 H      1 LIG       0.09000
      7 H2        -61.7502  -10.6885  -11.4499 H      1 LIG       0.09000
      8 H3        -62.9638  -11.5342  -14.1271 H      1 LIG       0.09000
      9 H4        -61.8423  -10.1564  -13.8621 H      1 LIG       0.09000
@<TRIPOS>BOND
      1       1       2 1
      2       1       4 2
      3       1       5 1
      4       2       3 1
      5       3       5 1
      6       2       6 1
      7       2       7 1
      8       3       8 1
      9       3       9 1
@<TRIPOS>ALT_TYPE
CGenFF_4.0_ALT_TYPE_SET
CGenFF_4.0 1 CG2O4 2 CG3C41 3 CG3C41 4 OG2D1 5 OG3C51 6 HGA2 7 HGA2 8 HGA2 9 HGA2
@<TRIPOS>MOLECULE
4_lactone
 9 9 0 0 0
****
USER_CHARGES
INVALID_CHARGES
Pose:  48 Cluster:  48 Fr_nu: 2558516 TotEn:   -11.86
@<TRIPOS>ATOM
      1 C1        -83.5320    2.9313  -40.3917 C.2    1 LIG       0.04000
      2 C2        -82.7306    4.2235  -40.6306 C.3    1 LIG       0.11000
      3 C3        -84.0625    4.7349  -41.1713 C.3    1 LIG       0.08100
      4 O1        -83.3295    1.8242  -39.9472 O.2    1 LIG      -0.32000
      5 O2        -84.6861    3.4516  -40.8888 O.3    1 LIG      -0.27100
      6 H1        -82.3750    4.7026  -39.7171 H      1 LIG       0.09000
      7 H2        -81.9288    4.1212  -41.3637 H      1 LIG       0.09000
      8 H3        -84.5268    5.5433  -40.5998 H      1 LIG       0.09000
      9 H4        -84.0809    4.9638  -42.2404 H      1 LIG       0.09000
@<TRIPOS>BOND
      1       1       2 1
      2       1       4 2
      3       1       5 1
      4       2       3 1
      5       3       5 1
      6       2       6 1
      7       2       7 1
      8       3       8 1
      9       3       9 1
@<TRIPOS>ALT_TYPE
CGenFF_4.0_ALT_TYPE_SET
CGenFF_4.0 1 CG2O4 2 CG3C41 3 CG3C41 4 OG2D1 5 OG3C51 6 HGA2 7 HGA2 8 HGA2 9 HGA2
@<TRIPOS>MOLECULE
4_lactone
 9 9 0 0 0
****
USER_CHARGES
INVALID_CHARGES
Pose:  49 Cluster:  49 Fr_nu: 388700 TotEn:   -11.41
@<TRIPOS>ATOM
      1 C1        -76.6010   -7.8306  -49.3969 C.2    1 LIG       0.04000
      2 C2        -76.2741   -8.5153  -50.7361 C.3    1 LIG       0.11000
      3 C3        -76.7270   -9.7712  -49.9975 C.3    1 LIG       0.08100
      4 O1        -76.5666   -6.7134  -48.9333 O.2    1 LIG      -0.32000
      5 O2        -76.9898   -8.9891  -48.7997 O.3    1 LIG      -0.27100
      6 H1        -76.9089   -8.1985  -51.5651 H      1 LIG       0.09000
      7 H2        -75.2180   -8.4798  -51.0083 H      1 LIG       0.09000
      8 H3        -77.6368  -10.2428  -50.3788 H      1 LIG       0.09000
      9 H4        -75.9513  -10.5223  -49.8248 H      1 LIG       0.09000
@<TRIPOS>BOND
      1       1       2 1
      2       1       4 2
      3       1       5 1
      4       2       3 1
      5       3       5 1
      6       2       6 1
      7       2       7 1
      8       3       8 1
      9       3       9 1
@<TRIPOS>ALT_TYPE
CGenFF_4.0_ALT_TYPE_SET
CGenFF_4.0 1 CG2O4 2 CG3C41 3 CG3C41 4 OG2D1 5 OG3C51 6 HGA2 7 HGA2 8 HGA2 9 HGA2
@<TRIPOS>MOLECULE
4_lactone
 9 9 0 0 0
****
USER_CHARGES
INVALID_CHARGES
Pose:  50 Cluster:  50 Fr_nu: 5402528 TotEn:   -11.23
@<TRIPOS>ATOM
      1 C1        -83.5680    2.3963  -39.4640 C.2    1 LIG       0.04000
      2 C2        -83.2439    3.7851  -40.0431 C.3    1 LIG       0.11000
      3 C3        -83.5697    4.2517  -38.6275 C.3    1 LIG       0.08100
      4 O1        -83.6016    1.2514  -39.8546 O.2    1 LIG      -0.32000
      5 O2        -83.8453    2.8817  -38.2242 O.3    1 LIG      -0.27100
      6 H1        -82.2053    3.9065  -40.3546 H      1 LIG       0.09000
      7 H2        -83.9335    4.1148  -40.8219 H      1 LIG       0.09000
      8 H3        -82.7341    4.6772  -38.0650 H      1 LIG       0.09000
      9 H4        -84.4561    4.8847  -38.5318 H      1 LIG       0.09000
@<TRIPOS>BOND
      1       1       2 1
      2       1       4 2
      3       1       5 1
      4       2       3 1
      5       3       5 1
      6       2       6 1
      7       2       7 1
      8       3       8 1
      9       3       9 1
@<TRIPOS>ALT_TYPE
CGenFF_4.0_ALT_TYPE_SET
CGenFF_4.0 1 CG2O4 2 CG3C41 3 CG3C41 4 OG2D1 5 OG3C51 6 HGA2 7 HGA2 8 HGA2 9 HGA2
@<TRIPOS>MOLECULE
4_lactone
 9 9 0 0 0
****
USER_CHARGES
INVALID_CHARGES
Pose:  51 Cluster:  51 Fr_nu: 4494144 TotEn:   -11.15
@<TRIPOS>ATOM
      1 C1        -62.3574  -12.7384  -13.8311 C.2    1 LIG       0.04000
      2 C2        -63.8676  -12.5006  -13.6527 C.3    1 LIG       0.11000
      3 C3        -63.5152  -11.0875  -14.1075 C.3    1 LIG       0.08100
      4 O1        -61.5757  -13.6528  -13.7001 O.2    1 LIG      -0.32000
      5 O2        -62.1146  -11.4607  -14.2288 O.3    1 LIG      -0.27100
      6 H1        -64.4931  -13.0762  -14.3367 H      1 LIG       0.09000
      7 H2        -64.2145  -12.5947  -12.6224 H      1 LIG       0.09000
      8 H3        -63.9355  -10.7809  -15.0693 H      1 LIG       0.09000
      9 H4        -63.6584  -10.3021  -13.3604 H      1 LIG       0.09000
@<TRIPOS>BOND
      1       1       2 1
      2       1       4 2
      3       1       5 1
      4       2       3 1
      5       3       5 1
      6       2       6 1
      7       2       7 1
      8       3       8 1
      9       3       9 1
@<TRIPOS>ALT_TYPE
CGenFF_4.0_ALT_TYPE_SET
CGenFF_4.0 1 CG2O4 2 CG3C41 3 CG3C41 4 OG2D1 5 OG3C51 6 HGA2 7 HGA2 8 HGA2 9 HGA2
@<TRIPOS>MOLECULE
4_lactone
 9 9 0 0 0
****
USER_CHARGES
INVALID_CHARGES
Pose:  52 Cluster:  52 Fr_nu: 5341865 TotEn:   -10.58
@<TRIPOS>ATOM
      1 C1        -83.6982    1.6513  -38.7606 C.2    1 LIG       0.04000
      2 C2        -83.3164    3.0417  -38.2218 C.3    1 LIG       0.11000
      3 C3        -84.1095    2.5866  -37.0003 C.3    1 LIG       0.08100
      4 O1        -83.5169    1.0024  -39.7658 O.2    1 LIG      -0.32000
      5 O2        -84.3912    1.3114  -37.6408 O.3    1 LIG      -0.27100
      6 H1        -82.2454    3.1805  -38.0663 H      1 LIG       0.09000
      7 H2        -83.7471    3.8712  -38.7850 H      1 LIG       0.09000
      8 H3        -83.5312    2.4572  -36.0814 H      1 LIG       0.09000
      9 H4        -85.0270    3.1461  -36.7984 H      1 LIG       0.09000
@<TRIPOS>BOND
      1       1       2 1
      2       1       4 2
      3       1       5 1
      4       2       3 1
      5       3       5 1
      6       2       6 1
      7       2       7 1
      8       3       8 1
      9       3       9 1
@<TRIPOS>ALT_TYPE
CGenFF_4.0_ALT_TYPE_SET
CGenFF_4.0 1 CG2O4 2 CG3C41 3 CG3C41 4 OG2D1 5 OG3C51 6 HGA2 7 HGA2 8 HGA2 9 HGA2
@<TRIPOS>MOLECULE
4_lactone
 9 9 0 0 0
****
USER_CHARGES
INVALID_CHARGES
Pose:  53 Cluster:  53 Fr_nu: 1500106 TotEn:    -9.57
@<TRIPOS>ATOM
      1 C1        -71.8607  -26.3238  -48.3465 C.2    1 LIG       0.04000
      2 C2        -70.8927  -26.1475  -47.1629 C.3    1 LIG       0.11000
      3 C3        -71.5972  -27.3938  -46.6354 C.3    1 LIG       0.08100
      4 O1        -72.1042  -25.7651  -49.3919 O.2    1 LIG      -0.32000
      5 O2        -72.4459  -27.4310  -47.8161 O.3    1 LIG      -0.27100
      6 H1        -69.8410  -26.2732  -47.4250 H      1 LIG       0.09000
      7 H2        -71.0527  -25.2333  -46.5890 H      1 LIG       0.09000
      8 H3        -70.9770  -28.2908  -46.5562 H      1 LIG       0.09000
      9 H4        -72.1838  -27.2535  -45.7233 H      1 LIG       0.09000
@<TRIPOS>BOND
      1       1       2 1
      2       1       4 2
      3       1       5 1
      4       2       3 1
      5       3       5 1
      6       2       6 1
      7       2       7 1
      8       3       8 1
      9       3       9 1
@<TRIPOS>ALT_TYPE
CGenFF_4.0_ALT_TYPE_SET
CGenFF_4.0 1 CG2O4 2 CG3C41 3 CG3C41 4 OG2D1 5 OG3C51 6 HGA2 7 HGA2 8 HGA2 9 HGA2
@<TRIPOS>MOLECULE
4_lactone
 9 9 0 0 0
****
USER_CHARGES
INVALID_CHARGES
Pose:  54 Cluster:  54 Fr_nu: 104969 TotEn:    -9.35
@<TRIPOS>ATOM
      1 C1        -79.2302   -6.3573  -34.3089 C.2    1 LIG       0.04000
      2 C2        -80.4502   -7.2050  -34.7117 C.3    1 LIG       0.11000
      3 C3        -79.6353   -8.3410  -34.1006 C.3    1 LIG       0.08100
      4 O1        -78.8843   -5.1998  -34.3797 O.2    1 LIG      -0.32000
      5 O2        -78.5587   -7.4162  -33.7820 O.3    1 LIG      -0.27100
      6 H1        -81.3684   -6.9434  -34.1835 H      1 LIG       0.09000
      7 H2        -80.6146   -7.2651  -35.7888 H      1 LIG       0.09000
      8 H3        -80.0568   -8.7948  -33.1995 H      1 LIG       0.09000
      9 H4        -79.3065   -9.1147  -34.7998 H      1 LIG       0.09000
@<TRIPOS>BOND
      1       1       2 1
      2       1       4 2
      3       1       5 1
      4       2       3 1
      5       3       5 1
      6       2       6 1
      7       2       7 1
      8       3       8 1
      9       3       9 1
@<TRIPOS>ALT_TYPE
CGenFF_4.0_ALT_TYPE_SET
CGenFF_4.0 1 CG2O4 2 CG3C41 3 CG3C41 4 OG2D1 5 OG3C51 6 HGA2 7 HGA2 8 HGA2 9 HGA2
@<TRIPOS>MOLECULE
4_lactone
 9 9 0 0 0
****
USER_CHARGES
INVALID_CHARGES
Pose:  55 Cluster:  55 Fr_nu: 5383858 TotEn:    -7.39
@<TRIPOS>ATOM
      1 C1        -46.2349  -17.0656  -42.1842 C.2    1 LIG       0.04000
      2 C2        -46.8656  -18.3848  -42.6650 C.3    1 LIG       0.11000
      3 C3        -46.9580  -18.6753  -41.1700 C.3    1 LIG       0.08100
      4 O1        -45.7788  -16.0607  -42.6806 O.2    1 LIG      -0.32000
      5 O2        -46.3471  -17.3903  -40.8682 O.3    1 LIG      -0.27100
      6 H1        -47.8178  -18.2605  -43.1831 H      1 LIG       0.09000
      7 H2        -46.1855  -19.0232  -43.2313 H      1 LIG       0.09000
      8 H3        -47.9703  -18.7461  -40.7629 H      1 LIG       0.09000
      9 H4        -46.3436  -19.5061  -40.8122 H      1 LIG       0.09000
@<TRIPOS>BOND
      1       1       2 1
      2       1       4 2
      3       1       5 1
      4       2       3 1
      5       3       5 1
      6       2       6 1
      7       2       7 1
      8       3       8 1
      9       3       9 1
@<TRIPOS>ALT_TYPE
CGenFF_4.0_ALT_TYPE_SET
CGenFF_4.0 1 CG2O4 2 CG3C41 3 CG3C41 4 OG2D1 5 OG3C51 6 HGA2 7 HGA2 8 HGA2 9 HGA2
@<TRIPOS>MOLECULE
4_lactone
 9 9 0 0 0
****
USER_CHARGES
INVALID_CHARGES
Pose:  56 Cluster:  56 Fr_nu: 4980312 TotEn:    -3.43
@<TRIPOS>ATOM
      1 C1        -46.4771  -17.7704  -40.6557 C.2    1 LIG       0.04000
      2 C2        -47.1206  -19.1350  -40.3507 C.3    1 LIG       0.11000
      3 C3        -47.8113  -18.3566  -39.2349 C.3    1 LIG       0.08100
      4 O1        -45.6904  -17.3123  -41.4529 O.2    1 LIG      -0.32000
      5 O2        -47.1261  -17.1394  -39.6406 O.3    1 LIG      -0.27100
      6 H1        -47.7726  -19.5070  -41.1424 H      1 LIG       0.09000
      7 H2        -46.4119  -19.8993  -40.0276 H      1 LIG       0.09000
      8 H3        -48.8964  -18.2584  -39.3274 H      1 LIG       0.09000
      9 H4        -47.5399  -18.6502  -38.2171 H      1 LIG       0.09000
@<TRIPOS>BOND
      1       1       2 1
      2       1       4 2
      3       1       5 1
      4       2       3 1
      5       3       5 1
      6       2       6 1
      7       2       7 1
      8       3       8 1
      9       3       9 1
@<TRIPOS>ALT_TYPE
CGenFF_4.0_ALT_TYPE_SET
CGenFF_4.0 1 CG2O4 2 CG3C41 3 CG3C41 4 OG2D1 5 OG3C51 6 HGA2 7 HGA2 8 HGA2 9 HGA2
@<TRIPOS>MOLECULE
4_lactone
 9 9 0 0 0
****
USER_CHARGES
INVALID_CHARGES
Pose:  57 Cluster:  57 Fr_nu: 1681363 TotEn:    -3.21
@<TRIPOS>ATOM
      1 C1        -65.8291   -4.7020  -57.1107 C.2    1 LIG       0.04000
      2 C2        -64.5794   -5.0221  -57.9504 C.3    1 LIG       0.11000
      3 C3        -64.0226   -5.4954  -56.6110 C.3    1 LIG       0.08100
      4 O1        -66.9328   -4.2405  -57.2923 O.2    1 LIG      -0.32000
      5 O2        -65.2693   -5.1404  -55.9513 O.3    1 LIG      -0.27100
      6 H1        -64.7336   -5.7993  -58.7004 H      1 LIG       0.09000
      7 H2        -64.0958   -4.1440  -58.3816 H      1 LIG       0.09000
      8 H3        -63.8172   -6.5667  -56.5354 H      1 LIG       0.09000
      9 H4        -63.1817   -4.9168  -56.2188 H      1 LIG       0.09000
@<TRIPOS>BOND
      1       1       2 1
      2       1       4 2
      3       1       5 1
      4       2       3 1
      5       3       5 1
      6       2       6 1
      7       2       7 1
      8       3       8 1
      9       3       9 1
@<TRIPOS>ALT_TYPE
CGenFF_4.0_ALT_TYPE_SET
CGenFF_4.0 1 CG2O4 2 CG3C41 3 CG3C41 4 OG2D1 5 OG3C51 6 HGA2 7 HGA2 8 HGA2 9 HGA2
@<TRIPOS>MOLECULE
4_lactone
 9 9 0 0 0
****
USER_CHARGES
INVALID_CHARGES
Pose:  58 Cluster:  58 Fr_nu: 5349514 TotEn:    -3.14
@<TRIPOS>ATOM
      1 C1        -76.6028  -11.6838  -49.2101 C.2    1 LIG       0.04000
      2 C2        -76.4536  -10.5871  -50.2797 C.3    1 LIG       0.11000
      3 C3        -77.7949  -10.1167  -49.7252 C.3    1 LIG       0.08100
      4 O1        -75.9761  -12.6433  -48.8213 O.2    1 LIG      -0.32000
      5 O2        -77.7977  -11.2100  -48.7659 O.3    1 LIG      -0.27100
      6 H1        -75.6104   -9.9147  -50.1138 H      1 LIG       0.09000
      7 H2        -76.4686  -10.9601  -51.3051 H      1 LIG       0.09000
      8 H3        -77.7864   -9.1433  -49.2271 H      1 LIG       0.09000
      9 H4        -78.6406  -10.1852  -50.4149 H      1 LIG       0.09000
@<TRIPOS>BOND
      1       1       2 1
      2       1       4 2
      3       1       5 1
      4       2       3 1
      5       3       5 1
      6       2       6 1
      7       2       7 1
      8       3       8 1
      9       3       9 1
@<TRIPOS>ALT_TYPE
CGenFF_4.0_ALT_TYPE_SET
CGenFF_4.0 1 CG2O4 2 CG3C41 3 CG3C41 4 OG2D1 5 OG3C51 6 HGA2 7 HGA2 8 HGA2 9 HGA2
@<TRIPOS>MOLECULE
4_lactone
 9 9 0 0 0
****
USER_CHARGES
INVALID_CHARGES
Pose:  59 Cluster:  59 Fr_nu: 196825 TotEn:    -1.03
@<TRIPOS>ATOM
      1 C1        -65.1397   -4.4139  -57.0131 C.2    1 LIG       0.04000
      2 C2        -64.1541   -5.1152  -56.0612 C.3    1 LIG       0.11000
      3 C3        -63.3325   -5.2933  -57.3345 C.3    1 LIG       0.08100
      4 O1        -66.2168   -3.8674  -56.9394 O.2    1 LIG      -0.32000
      5 O2        -64.3565   -4.6085  -58.1079 O.3    1 LIG      -0.27100
      6 H1        -63.7205   -4.4581  -55.3058 H      1 LIG       0.09000
      7 H2        -64.5423   -6.0321  -55.6148 H      1 LIG       0.09000
      8 H3        -62.3800   -4.7571  -57.3625 H      1 LIG       0.09000
      9 H4        -63.1994   -6.3257  -57.6693 H      1 LIG       0.09000
@<TRIPOS>BOND
      1       1       2 1
      2       1       4 2
      3       1       5 1
      4       2       3 1
      5       3       5 1
      6       2       6 1
      7       2       7 1
      8       3       8 1
      9       3       9 1
@<TRIPOS>ALT_TYPE
CGenFF_4.0_ALT_TYPE_SET
CGenFF_4.0 1 CG2O4 2 CG3C41 3 CG3C41 4 OG2D1 5 OG3C51 6 HGA2 7 HGA2 8 HGA2 9 HGA2
@<TRIPOS>MOLECULE
pyridine
 11 11 0 0 0
****
USER_CHARGES
INVALID_CHARGES
Pose:   1 Cluster:   1 Fr_nu: 2796977 TotEn:   -19.49
@<TRIPOS>ATOM
      1 C1        -78.0490  -10.2821  -49.3380 C.ar   1 LIG      -0.11300
      2 C2        -76.7970  -10.3502  -49.9388 C.ar   1 LIG      -0.11700
      3 C3        -78.5239  -11.3664  -48.6086 C.ar   1 LIG      -0.11700
      4 C4        -76.0648  -11.5160  -49.7817 C.ar   1 LIG       0.17700
      5 C5        -77.7145  -12.4868  -48.5112 C.ar   1 LIG       0.17700
      6 N1        -76.4928  -12.5899  -49.0809 N.ar   1 LIG      -0.60000
      7 H1        -78.6539   -9.3859  -49.4385 H      1 LIG       0.11500
      8 H2        -76.4066   -9.5172  -50.5117 H      1 LIG       0.11500
      9 H3        -79.4971  -11.3359  -48.1320 H      1 LIG       0.11500
     10 H4        -75.0827  -11.6189  -50.2311 H      1 LIG       0.12400
     11 H5        -78.0385  -13.3598  -47.9542 H      1 LIG       0.12400
@<TRIPOS>BOND
      1       1       2 ar
      2       1       3 ar
      3       2       4 ar
      4       3       5 ar
      5       4       6 ar
      6       5       6 ar
      7       1       7 1
      8       2       8 1
      9       3       9 1
     10       4      10 1
     11       5      11 1
@<TRIPOS>ALT_TYPE
CGenFF_4.0_ALT_TYPE_SET
CGenFF_4.0 1 CG2R61 2 CG2R61 3 CG2R61 4 CG2R61 5 CG2R61 6 NG2R60 7 HGR61 8 HGR61 9 HGR61 10 HGR62 11 HGR62
@<TRIPOS>MOLECULE
pyridine
 11 11 0 0 0
****
USER_CHARGES
INVALID_CHARGES
Pose:   2 Cluster:   2 Fr_nu: 2807318 TotEn:   -15.88
@<TRIPOS>ATOM
      1 C1        -79.0993  -12.0795  -48.9560 C.ar   1 LIG      -0.11300
      2 C2        -79.0870  -13.4547  -48.7518 C.ar   1 LIG      -0.11700
      3 C3        -77.8983  -11.3843  -49.0429 C.ar   1 LIG      -0.11700
      4 C4        -77.8569  -14.0830  -48.6418 C.ar   1 LIG       0.17700
      5 C5        -76.7215  -12.1052  -48.9197 C.ar   1 LIG       0.17700
      6 N1        -76.6696  -13.4414  -48.7207 N.ar   1 LIG      -0.60000
      7 H1        -80.0433  -11.5503  -49.0467 H      1 LIG       0.11500
      8 H2        -80.0107  -14.0171  -48.6812 H      1 LIG       0.11500
      9 H3        -77.8839  -10.3120  -49.2013 H      1 LIG       0.11500
     10 H4        -77.7936  -15.1542  -48.4816 H      1 LIG       0.12400
     11 H5        -75.7577  -11.6103  -48.9792 H      1 LIG       0.12400
@<TRIPOS>BOND
      1       1       2 ar
      2       1       3 ar
      3       2       4 ar
      4       3       5 ar
      5       4       6 ar
      6       5       6 ar
      7       1       7 1
      8       2       8 1
      9       3       9 1
     10       4      10 1
     11       5      11 1
@<TRIPOS>ALT_TYPE
CGenFF_4.0_ALT_TYPE_SET
CGenFF_4.0 1 CG2R61 2 CG2R61 3 CG2R61 4 CG2R61 5 CG2R61 6 NG2R60 7 HGR61 8 HGR61 9 HGR61 10 HGR62 11 HGR62
@<TRIPOS>MOLECULE
pyridine
 11 11 0 0 0
****
USER_CHARGES
INVALID_CHARGES
Pose:   3 Cluster:   3 Fr_nu: 2296472 TotEn:   -14.45
@<TRIPOS>ATOM
      1 C1        -60.4672  -23.1000  -25.7301 C.ar   1 LIG      -0.11300
      2 C2        -59.7234  -22.2590  -26.5503 C.ar   1 LIG      -0.11700
      3 C3        -59.9035  -23.5987  -24.5610 C.ar   1 LIG      -0.11700
      4 C4        -58.4305  -21.9496  -26.1600 C.ar   1 LIG       0.17700
      5 C5        -58.6024  -23.2295  -24.2598 C.ar   1 LIG       0.17700
      6 N1        -57.8487  -22.4149  -25.0319 N.ar   1 LIG      -0.60000
      7 H1        -61.4842  -23.3667  -26.0018 H      1 LIG       0.11500
      8 H2        -60.1424  -21.8583  -27.4660 H      1 LIG       0.11500
      9 H3        -60.4645  -24.2562  -23.9068 H      1 LIG       0.11500
     10 H4        -57.8092  -21.2981  -26.7655 H      1 LIG       0.12400
     11 H5        -58.1160  -23.5918  -23.3601 H      1 LIG       0.12400
@<TRIPOS>BOND
      1       1       2 ar
      2       1       3 ar
      3       2       4 ar
      4       3       5 ar
      5       4       6 ar
      6       5       6 ar
      7       1       7 1
      8       2       8 1
      9       3       9 1
     10       4      10 1
     11       5      11 1
@<TRIPOS>ALT_TYPE
CGenFF_4.0_ALT_TYPE_SET
CGenFF_4.0 1 CG2R61 2 CG2R61 3 CG2R61 4 CG2R61 5 CG2R61 6 NG2R60 7 HGR61 8 HGR61 9 HGR61 10 HGR62 11 HGR62
@<TRIPOS>MOLECULE
pyridine
 11 11 0 0 0
****
USER_CHARGES
INVALID_CHARGES
Pose:   4 Cluster:   4 Fr_nu: 863837 TotEn:   -14.10
@<TRIPOS>ATOM
      1 C1        -49.2113  -12.6611  -45.1532 C.ar   1 LIG      -0.11300
      2 C2        -50.0505  -12.2730  -44.1148 C.ar   1 LIG      -0.11700
      3 C3        -47.9005  -12.1990  -45.1901 C.ar   1 LIG      -0.11700
      4 C4        -49.5347  -11.4279  -43.1455 C.ar   1 LIG       0.17700
      5 C5        -47.4810  -11.3570  -44.1728 C.ar   1 LIG       0.17700
      6 N1        -48.2671  -10.9581  -43.1477 N.ar   1 LIG      -0.60000
      7 H1        -49.5784  -13.3221  -45.9327 H      1 LIG       0.11500
      8 H2        -51.0757  -12.6211  -44.0655 H      1 LIG       0.11500
      9 H3        -47.2287  -12.4881  -45.9902 H      1 LIG       0.11500
     10 H4        -50.1491  -11.0960  -42.3151 H      1 LIG       0.12400
     11 H5        -46.4682  -10.9680  -44.1554 H      1 LIG       0.12400
@<TRIPOS>BOND
      1       1       2 ar
      2       1       3 ar
      3       2       4 ar
      4       3       5 ar
      5       4       6 ar
      6       5       6 ar
      7       1       7 1
      8       2       8 1
      9       3       9 1
     10       4      10 1
     11       5      11 1
@<TRIPOS>ALT_TYPE
CGenFF_4.0_ALT_TYPE_SET
CGenFF_4.0 1 CG2R61 2 CG2R61 3 CG2R61 4 CG2R61 5 CG2R61 6 NG2R60 7 HGR61 8 HGR61 9 HGR61 10 HGR62 11 HGR62
@<TRIPOS>MOLECULE
pyridine
 11 11 0 0 0
****
USER_CHARGES
INVALID_CHARGES
Pose:   5 Cluster:   5 Fr_nu:   4075 TotEn:   -13.30
@<TRIPOS>ATOM
      1 C1        -52.5784    4.2761  -32.4722 C.ar   1 LIG      -0.11300
      2 C2        -52.5932    5.2483  -33.4661 C.ar   1 LIG      -0.11700
      3 C3        -52.6168    4.6560  -31.1353 C.ar   1 LIG      -0.11700
      4 C4        -52.6464    6.5761  -33.0739 C.ar   1 LIG       0.17700
      5 C5        -52.6687    6.0103  -30.8473 C.ar   1 LIG       0.17700
      6 N1        -52.6846    6.9836  -31.7855 N.ar   1 LIG      -0.60000
      7 H1        -52.5364    3.2243  -32.7391 H      1 LIG       0.11500
      8 H2        -52.5644    4.9754  -34.5146 H      1 LIG       0.11500
      9 H3        -52.6056    3.9154  -30.3437 H      1 LIG       0.11500
     10 H4        -52.6597    7.3721  -33.8110 H      1 LIG       0.12400
     11 H5        -52.6993    6.3594  -29.8204 H      1 LIG       0.12400
@<TRIPOS>BOND
      1       1       2 ar
      2       1       3 ar
      3       2       4 ar
      4       3       5 ar
      5       4       6 ar
      6       5       6 ar
      7       1       7 1
      8       2       8 1
      9       3       9 1
     10       4      10 1
     11       5      11 1
@<TRIPOS>ALT_TYPE
CGenFF_4.0_ALT_TYPE_SET
CGenFF_4.0 1 CG2R61 2 CG2R61 3 CG2R61 4 CG2R61 5 CG2R61 6 NG2R60 7 HGR61 8 HGR61 9 HGR61 10 HGR62 11 HGR62
@<TRIPOS>MOLECULE
pyridine
 11 11 0 0 0
****
USER_CHARGES
INVALID_CHARGES
Pose:   6 Cluster:   6 Fr_nu: 2829087 TotEn:   -13.03
@<TRIPOS>ATOM
      1 C1        -84.6294    2.6868  -37.5795 C.ar   1 LIG      -0.11300
      2 C2        -84.7795    3.0044  -38.9248 C.ar   1 LIG      -0.11700
      3 C3        -84.0796    1.4622  -37.2171 C.ar   1 LIG      -0.11700
      4 C4        -84.3675    2.0703  -39.8616 C.ar   1 LIG       0.17700
      5 C5        -83.6992    0.5970  -38.2303 C.ar   1 LIG       0.17700
      6 N1        -83.8294    0.8705  -39.5479 N.ar   1 LIG      -0.60000
      7 H1        -84.9409    3.3922  -36.8149 H      1 LIG       0.11500
      8 H2        -85.2052    3.9531  -39.2305 H      1 LIG       0.11500
      9 H3        -83.9536    1.1932  -36.1746 H      1 LIG       0.11500
     10 H4        -84.4637    2.2702  -40.9236 H      1 LIG       0.12400
     11 H5        -83.2659   -0.3710  -38.0010 H      1 LIG       0.12400
@<TRIPOS>BOND
      1       1       2 ar
      2       1       3 ar
      3       2       4 ar
      4       3       5 ar
      5       4       6 ar
      6       5       6 ar
      7       1       7 1
      8       2       8 1
      9       3       9 1
     10       4      10 1
     11       5      11 1
@<TRIPOS>ALT_TYPE
CGenFF_4.0_ALT_TYPE_SET
CGenFF_4.0 1 CG2R61 2 CG2R61 3 CG2R61 4 CG2R61 5 CG2R61 6 NG2R60 7 HGR61 8 HGR61 9 HGR61 10 HGR62 11 HGR62
@<TRIPOS>MOLECULE
pyridine
 11 11 0 0 0
****
USER_CHARGES
INVALID_CHARGES
Pose:   7 Cluster:   7 Fr_nu: 258237 TotEn:   -12.91
@<TRIPOS>ATOM
      1 C1        -63.0516   -0.9639  -25.4914 C.ar   1 LIG      -0.11300
      2 C2        -62.1370   -1.9409  -25.1141 C.ar   1 LIG      -0.11700
      3 C3        -62.6814    0.3760  -25.4608 C.ar   1 LIG      -0.11700
      4 C4        -60.8750   -1.5292  -24.7171 C.ar   1 LIG       0.17700
      5 C5        -61.3951    0.6840  -25.0480 C.ar   1 LIG       0.17700
      6 N1        -60.4791   -0.2373  -24.6741 N.ar   1 LIG      -0.60000
      7 H1        -64.0511   -1.2462  -25.8082 H      1 LIG       0.11500
      8 H2        -62.4035   -2.9913  -25.1305 H      1 LIG       0.11500
      9 H3        -63.3780    1.1546  -25.7500 H      1 LIG       0.11500
     10 H4        -60.1258   -2.2526  -24.4130 H      1 LIG       0.12400
     11 H5        -61.0567    1.7141  -25.0054 H      1 LIG       0.12400
@<TRIPOS>BOND
      1       1       2 ar
      2       1       3 ar
      3       2       4 ar
      4       3       5 ar
      5       4       6 ar
      6       5       6 ar
      7       1       7 1
      8       2       8 1
      9       3       9 1
     10       4      10 1
     11       5      11 1
@<TRIPOS>ALT_TYPE
CGenFF_4.0_ALT_TYPE_SET
CGenFF_4.0 1 CG2R61 2 CG2R61 3 CG2R61 4 CG2R61 5 CG2R61 6 NG2R60 7 HGR61 8 HGR61 9 HGR61 10 HGR62 11 HGR62
@<TRIPOS>MOLECULE
pyridine
 11 11 0 0 0
****
USER_CHARGES
INVALID_CHARGES
Pose:   8 Cluster:   8 Fr_nu: 522568 TotEn:   -12.75
@<TRIPOS>ATOM
      1 C1        -63.8303   -4.6266  -58.5549 C.ar   1 LIG      -0.11300
      2 C2        -64.7984   -3.7535  -59.0384 C.ar   1 LIG      -0.11700
      3 C3        -64.0085   -5.2380  -57.3189 C.ar   1 LIG      -0.11700
      4 C4        -65.9176   -3.5271  -58.2536 C.ar   1 LIG       0.17700
      5 C5        -65.1629   -4.9450  -56.6110 C.ar   1 LIG       0.17700
[truncated: 4,495,563 more chars]
